# Supplementary material for: Environmental influences on evolvable robots
Source: PLoS One. 2020 May 29;15(5):e0233848. doi: 10.1371/journal.pone.0233848 (PMC7259730; doi:10.1371/journal.pone.0233848)
Supplement: S1 Video — (ZIP) [file pone.0233848.s001.zip]

Archive with 2 entries (2 files):
- journal1_v2.mp4
- __MACOSX/._journal1_v2.mp4
