# Supplementary material for: Environmental influences on evolvable robots
Source: PLoS One. 2020 May 29;15(5):e0233848. doi: 10.1371/journal.pone.0233848 (PMC7259730; doi:10.1371/journal.pone.0233848)
Supplement: S1 Dataset — (ZIP) [file pone.0233848.s003.zip]

Archive with 164 entries (163 files):
- data_plosone/
- data_plosone/snapshots_ids_flat_12.tsv
- data_plosone/all_measures_flat_15.tsv
- data_plosone/snapshots_ids_seasonal_tilted_3.tsv
- data_plosone/snapshots_ids_seasonal_tilted_2.tsv
- data_plosone/all_measures_flat_14.tsv
- data_plosone/snapshots_ids_flat_13.tsv
- data_plosone/all_measures_seasonal_tilted_8.tsv
- data_plosone/snapshots_ids_flat_11.tsv
- data_plosone/all_measures_seasonal_tilted_19.tsv
- data_plosone/all_measures_flat_16.tsv
- data_plosone/snapshots_ids_seasonal_tilted_1.tsv
- __MACOSX/data_plosone/._snapshots_ids_seasonal_tilted_1.tsv
- data_plosone/all_measures_flat_17.tsv
- data_plosone/all_measures_seasonal_tilted_18.tsv
- data_plosone/snapshots_ids_flat_10.tsv
- data_plosone/all_measures_tilted_20.tsv
- data_plosone/all_measures_seasonal_tilted_9.tsv
- data_plosone/all_measures_tilted_18.tsv
- data_plosone/snapshots_ids_flat_14.tsv
- data_plosone/all_measures_seasonal_tilted_20.tsv
- data_plosone/snapshots_ids_seasonal_tilted_5.tsv
- data_plosone/all_measures_flat_13.tsv
- data_plosone/all_measures_flat_12.tsv
- data_plosone/snapshots_ids_seasonal_tilted_4.tsv
- data_plosone/snapshots_ids_flat_15.tsv
- data_plosone/all_measures_tilted_19.tsv
- data_plosone/snapshots_ids_tilted_9.tsv
- data_plosone/snapshots_ids_flat_17.tsv
- data_plosone/all_measures_tilted_9.tsv
- data_plosone/snapshots_ids_seasonal_tilted_6.tsv
- data_plosone/all_measures_flat_10.tsv
- data_plosone/all_measures_flat_11.tsv
- data_plosone/snapshots_ids_seasonal_tilted_7.tsv
- data_plosone/all_measures_tilted_8.tsv
- data_plosone/snapshots_ids_flat_16.tsv
- data_plosone/snapshots_ids_tilted_8.tsv
- data_plosone/all_measures_flat_5.tsv
- data_plosone/snapshots_ids_seasonal_plane_8.tsv
- data_plosone/snapshots_ids_seasonal_plane_13.tsv
- data_plosone/snapshots_ids_seasonal_plane_12.tsv
- data_plosone/snapshots_ids_seasonal_plane_9.tsv
- data_plosone/all_measures_flat_4.tsv
- data_plosone/snapshots_ids_tilted_19.tsv
- data_plosone/all_measures_flat_6.tsv
- data_plosone/all_measures_seasonal_plane_9.tsv
- data_plosone/snapshots_ids_seasonal_plane_10.tsv
- data_plosone/snapshots_ids_seasonal_tilted_18.tsv
- data_plosone/all_measures_seasonal_plane_18.tsv
- data_plosone/all_measures_seasonal_plane_19.tsv
- data_plosone/snapshots_ids_seasonal_tilted_19.tsv
- data_plosone/snapshots_ids_seasonal_plane_11.tsv
- data_plosone/all_measures_seasonal_plane_8.tsv
- data_plosone/all_measures_flat_7.tsv
- data_plosone/snapshots_ids_tilted_18.tsv
- data_plosone/snapshots_ids_tilted_20.tsv
- data_plosone/all_measures_flat_3.tsv
- data_plosone/snapshots_ids_seasonal_plane_15.tsv
- data_plosone/all_measures_seasonal_plane_20.tsv
- data_plosone/snapshots_ids_seasonal_tilted_20.tsv
- data_plosone/snapshots_ids_seasonal_plane_14.tsv
- data_plosone/all_measures_flat_2.tsv
- data_plosone/snapshots_ids_seasonal_plane_16.tsv
- data_plosone/snapshots_ids_flat_9.tsv
- data_plosone/snapshots_ids_flat_8.tsv
- data_plosone/snapshots_ids_seasonal_plane_17.tsv
- data_plosone/all_measures_flat_1.tsv
- data_plosone/snapshots_ids_tilted_13.tsv
- data_plosone/all_measures_seasonal_plane_3.tsv
- data_plosone/snapshots_ids_seasonal_plane_1.tsv
- data_plosone/snapshots_ids_seasonal_tilted_12.tsv
- data_plosone/all_measures_seasonal_plane_12.tsv
- data_plosone/snapshots_ids_flat_5.tsv
- data_plosone/snapshots_ids_flat_4.tsv
- data_plosone/all_measures_seasonal_plane_13.tsv
- data_plosone/snapshots_ids_seasonal_tilted_13.tsv
- data_plosone/all_measures_seasonal_plane_2.tsv
- data_plosone/snapshots_ids_tilted_12.tsv
- data_plosone/snapshots_ids_tilted_10.tsv
- data_plosone/snapshots_ids_seasonal_plane_19.tsv
- data_plosone/snapshots_ids_seasonal_plane_2.tsv
- data_plosone/snapshots_ids_seasonal_tilted_11.tsv
- data_plosone/snapshots_ids_flat_6.tsv
- data_plosone/all_measures_seasonal_plane_11.tsv
- data_plosone/all_measures_seasonal_plane_10.tsv
- data_plosone/snapshots_ids_flat_7.tsv
- data_plosone/snapshots_ids_seasonal_tilted_10.tsv
- data_plosone/snapshots_ids_seasonal_plane_3.tsv
- data_plosone/snapshots_ids_seasonal_plane_18.tsv
- data_plosone/all_measures_seasonal_plane_1.tsv
- data_plosone/snapshots_ids_tilted_11.tsv
- data_plosone/snapshots_ids_tilted_15.tsv
- data_plosone/all_measures_seasonal_plane_5.tsv
- data_plosone/snapshots_ids_seasonal_plane_20.tsv
- data_plosone/snapshots_ids_seasonal_plane_7.tsv
- data_plosone/snapshots_ids_seasonal_tilted_14.tsv
- data_plosone/snapshots_ids_flat_3.tsv
- data_plosone/all_measures_seasonal_plane_14.tsv
- data_plosone/all_measures_seasonal_plane_15.tsv
- data_plosone/snapshots_ids_flat_2.tsv
- data_plosone/snapshots_ids_seasonal_tilted_15.tsv
- data_plosone/snapshots_ids_seasonal_plane_6.tsv
- data_plosone/all_measures_seasonal_plane_4.tsv
- data_plosone/snapshots_ids_tilted_14.tsv
- data_plosone/snapshots_ids_tilted_16.tsv
- data_plosone/all_measures_flat_9.tsv
- __MACOSX/data_plosone/._all_measures_flat_9.tsv
- data_plosone/all_measures_seasonal_plane_6.tsv
- data_plosone/snapshots_ids_seasonal_plane_4.tsv
- data_plosone/snapshots_ids_seasonal_tilted_17.tsv
- data_plosone/all_measures_seasonal_plane_17.tsv
- data_plosone/snapshots_ids_flat_1.tsv
- data_plosone/all_measures_seasonal_plane_16.tsv
- data_plosone/snapshots_ids_seasonal_tilted_16.tsv
- data_plosone/snapshots_ids_seasonal_plane_5.tsv
- data_plosone/all_measures_seasonal_plane_7.tsv
- data_plosone/all_measures_flat_8.tsv
- data_plosone/snapshots_ids_tilted_17.tsv
- data_plosone/all_measures_seasonal_tilted_2.tsv
- data_plosone/snapshots_ids_tilted_5.tsv
- data_plosone/all_measures_tilted_17.tsv
- data_plosone/all_measures_seasonal_tilted_13.tsv
- data_plosone/all_measures_tilted_5.tsv
- data_plosone/all_measures_flat_20.tsv
- data_plosone/all_measures_tilted_4.tsv
- data_plosone/all_measures_seasonal_tilted_12.tsv
- data_plosone/all_measures_tilted_16.tsv
- data_plosone/snapshots_ids_tilted_4.tsv
- data_plosone/all_measures_seasonal_tilted_3.tsv
- data_plosone/snapshots_ids_tilted_6.tsv
- data_plosone/all_measures_seasonal_tilted_1.tsv
- data_plosone/all_measures_tilted_14.tsv
- data_plosone/snapshots_ids_flat_18.tsv
- data_plosone/all_measures_seasonal_tilted_10.tsv
- data_plosone/all_measures_tilted_6.tsv
- data_plosone/snapshots_ids_seasonal_tilted_9.tsv
- data_plosone/snapshots_ids_seasonal_tilted_8.tsv
- data_plosone/all_measures_tilted_7.tsv
- data_plosone/all_measures_seasonal_tilted_11.tsv
- data_plosone/snapshots_ids_flat_19.tsv
- data_plosone/all_measures_tilted_15.tsv
- data_plosone/snapshots_ids_tilted_7.tsv
- data_plosone/snapshots_ids_tilted_3.tsv
- data_plosone/all_measures_seasonal_tilted_4.tsv
- data_plosone/all_measures_tilted_11.tsv
- data_plosone/all_measures_tilted_3.tsv
- data_plosone/all_measures_seasonal_tilted_15.tsv
- data_plosone/all_measures_seasonal_tilted_14.tsv
- data_plosone/all_measures_tilted_2.tsv
- data_plosone/snapshots_ids_flat_20.tsv
- data_plosone/all_measures_tilted_10.tsv
- data_plosone/all_measures_seasonal_tilted_5.tsv
- data_plosone/snapshots_ids_tilted_2.tsv
- __MACOSX/data_plosone/._snapshots_ids_tilted_2.tsv
- data_plosone/all_measures_seasonal_tilted_7.tsv
- data_plosone/all_measures_tilted_12.tsv
- data_plosone/all_measures_seasonal_tilted_16.tsv
- data_plosone/all_measures_flat_19.tsv
- data_plosone/all_measures_flat_18.tsv
- data_plosone/all_measures_seasonal_tilted_17.tsv
- data_plosone/all_measures_tilted_1.tsv
- data_plosone/all_measures_tilted_13.tsv
- data_plosone/snapshots_ids_tilted_1.tsv
- data_plosone/all_measures_seasonal_tilted_6.tsv
