# Supplementary material for: Environmental influences on evolvable robots
Source: PLoS One. 2020 May 29;15(5):e0233848. doi: 10.1371/journal.pone.0233848 (PMC7259730; doi:10.1371/journal.pone.0233848)
Supplement: S1 Dataset — (ZIP) [file pone.0233848.s003.zip › data_plosone/snapshots_ids_flat_12.tsv]

generation	robot_id
72	3212
72	3680
72	3065
72	3070
72	3284
72	3654
72	3678
72	3582
72	2717
72	3045
72	3558
72	3668
72	2568
72	3634
72	3667
72	3323
72	3166
72	3566
72	3029
72	3670
72	3685
72	3691
72	3601
72	3676
72	2858
72	3681
72	3296
72	2544
72	3621
72	3494
72	3693
72	3645
72	3639
72	3651
72	3534
72	3689
72	3092
72	3564
72	3403
72	3633
72	2855
72	3116
72	3684
72	3700
72	3088
72	3504
72	3418
72	2973
72	3413
72	3377
72	3436
72	3674
72	3655
72	3221
72	3602
72	3578
72	3219
72	2896
72	3285
72	3517
72	3675
72	2971
72	3405
72	2739
72	3677
72	3462
72	3176
72	3682
72	3395
72	3055
72	3230
72	3625
72	3314
72	3697
72	3591
72	3631
72	3267
72	3599
72	3481
72	3035
72	3699
72	3467
72	3346
72	3662
72	3565
72	3568
72	3658
72	3696
72	3291
72	3052
72	2941
72	3441
72	3660
72	3451
72	3586
72	3521
72	2885
72	3548
72	3574
72	3146
50	2598
50	2414
50	2579
50	2576
50	2558
50	2559
50	2520
50	2568
50	2505
50	2502
50	2374
50	2309
50	2405
50	2468
50	2577
50	2542
50	2412
50	2306
50	2571
50	2469
50	2504
50	2426
50	2529
50	2484
50	2488
50	2285
50	2441
50	2544
50	2596
50	2378
50	2463
50	2553
50	2284
50	2443
50	2526
50	2483
50	2486
50	2528
50	2517
50	2011
50	2478
50	1715
50	2403
50	2435
50	2594
50	2503
50	2548
50	2491
50	2595
50	2589
50	2355
50	2075
50	2352
50	2580
50	1612
50	1824
50	2333
50	2532
50	2260
50	1933
50	2523
50	2327
50	2344
50	2429
50	2495
50	2555
50	2588
50	2322
50	2391
50	2521
50	2525
50	2250
50	1615
50	2449
50	2105
50	2513
50	2574
50	2547
50	1643
50	2565
50	2493
50	2163
50	2519
50	2423
50	2302
50	2514
50	1911
50	2397
50	2573
50	2472
50	2313
50	2121
50	2477
50	2537
50	2126
50	2562
50	1592
50	2489
50	2251
50	2210
74	3757
74	3709
74	3212
74	3065
74	3070
74	3284
74	3678
74	2717
74	3798
74	3668
74	2568
74	3634
74	3667
74	3323
74	3566
74	3029
74	3685
74	3601
74	2858
74	3773
74	3681
74	3296
74	2544
74	3772
74	3494
74	3693
74	3787
74	3651
74	3751
74	3534
74	3739
74	3092
74	3564
74	3403
74	3754
74	3633
74	3790
74	3116
74	3684
74	3749
74	3728
74	3763
74	3756
74	3755
74	3088
74	3732
74	3418
74	2973
74	3788
74	3413
74	3706
74	3377
74	3796
74	3436
74	3750
74	3674
74	3655
74	3221
74	3736
74	3578
74	3219
74	2896
74	3285
74	3795
74	3793
74	2971
74	2739
74	3677
74	3462
74	3176
74	3785
74	3230
74	3314
74	3780
74	3631
74	3716
74	3267
74	3481
74	3035
74	3699
74	3467
74	3346
74	3565
74	3764
74	3291
74	3791
74	3794
74	3052
74	3727
74	3441
74	3775
74	3660
74	3451
74	3586
74	3722
74	3797
74	3574
74	3719
74	3146
74	3782
60	3065
60	3070
60	3097
60	2717
60	3045
60	2710
60	2520
60	2568
60	2951
60	3026
60	2866
60	3069
60	2405
60	3029
60	2412
60	2898
60	3022
60	3053
60	2999
60	2529
60	2858
60	3086
60	2810
60	3087
60	3078
60	2441
60	2830
60	2544
60	3054
60	3060
60	2635
60	2920
60	2983
60	2851
60	2997
60	3036
60	3057
60	2284
60	3032
60	3092
60	3072
60	2011
60	2855
60	3039
60	3025
60	3011
60	2993
60	2503
60	2548
60	3088
60	3056
60	3083
60	2973
60	3021
60	2948
60	3059
60	3071
60	2961
60	3061
60	3077
60	3027
60	2896
60	2987
60	2770
60	2861
60	2971
60	3068
60	3095
60	2739
60	3046
60	2609
60	2555
60	3055
60	2923
60	2967
60	3004
60	2391
60	3093
60	2763
60	3035
60	2891
60	3090
60	3099
60	3000
60	2493
60	3062
60	3052
60	2941
60	2519
60	2944
60	3013
60	2773
60	1911
60	2885
60	2872
60	2812
60	2990
60	2684
60	3082
60	2796
76	3876
76	3709
76	3212
76	3065
76	3070
76	3678
76	3885
76	2717
76	3808
76	3668
76	3843
76	3667
76	3323
76	3566
76	3854
76	3685
76	3889
76	3850
76	3801
76	3601
76	2858
76	3858
76	3886
76	3865
76	3296
76	3874
76	3494
76	3862
76	3693
76	3787
76	3868
76	3651
76	3739
76	3092
76	3403
76	3754
76	3633
76	3844
76	3790
76	3116
76	3684
76	3890
76	3763
76	3826
76	3755
76	3732
76	3418
76	3882
76	3896
76	3807
76	3413
76	3873
76	3861
76	3377
76	3436
76	3674
76	3655
76	3221
76	3578
76	2896
76	3285
76	3881
76	2971
76	2739
76	3677
76	3820
76	3462
76	3176
76	3785
76	3880
76	3314
76	3872
76	3716
76	3804
76	3267
76	3035
76	3467
76	3346
76	3813
76	3812
76	3764
76	3887
76	3291
76	3895
76	3794
76	3052
76	3855
76	3727
76	3441
76	3775
76	3824
76	3830
76	3863
76	3722
76	3797
76	3853
76	3719
76	3900
76	3857
76	3146
30	869
30	1517
30	1521
30	1531
30	1600
30	1543
30	1499
30	1317
30	1577
30	1497
30	1415
30	1338
30	1198
30	1575
30	1417
30	1441
30	1581
30	1525
30	1553
30	1533
30	1502
30	1556
30	1040
30	1540
30	1498
30	1468
30	1578
30	1376
30	1542
30	1364
30	1389
30	1501
30	1563
30	1512
30	1574
30	1477
30	1454
30	1529
30	1476
30	1485
30	1532
30	1447
30	1518
30	1539
30	1469
30	1321
30	1467
30	1552
30	1267
30	1491
30	924
30	1334
30	1156
30	1522
30	1481
30	1133
30	1583
30	1567
30	1582
30	1493
30	1132
30	1410
30	1400
30	1580
30	1589
30	1450
30	1507
30	1421
30	1434
30	1506
30	1387
30	1401
30	1590
30	1349
30	1327
30	1382
30	1398
30	1394
30	1465
30	1587
30	1586
30	1213
30	1596
30	1595
30	1561
30	1462
30	1256
30	1555
30	1399
30	1565
30	1573
30	1275
30	1592
30	1457
30	1318
30	1584
30	1388
30	1496
30	1557
30	1494
71	3212
71	3065
71	3070
71	3284
71	3582
71	2717
71	3045
71	3558
71	3457
71	2568
71	3629
71	3634
71	3323
71	2405
71	3166
71	3566
71	3542
71	3029
71	3545
71	3601
71	2858
71	3296
71	2544
71	3621
71	3526
71	3494
71	3645
71	3639
71	3534
71	3635
71	3092
71	3564
71	3590
71	3403
71	3633
71	3570
71	3612
71	2855
71	3116
71	3011
71	3088
71	3606
71	3504
71	3418
71	3648
71	3502
71	2973
71	3413
71	3623
71	3603
71	3620
71	3377
71	3436
71	3614
71	3221
71	3602
71	3604
71	3578
71	3219
71	2896
71	3285
71	3517
71	2971
71	3405
71	2739
71	3462
71	3176
71	3615
71	3395
71	3055
71	3587
71	3230
71	3647
71	3625
71	3314
71	3591
71	3631
71	3335
71	3267
71	3599
71	3481
71	3035
71	3467
71	3346
71	3565
71	3568
71	3426
71	3291
71	3643
71	3052
71	2941
71	3255
71	3441
71	3451
71	3586
71	3521
71	2885
71	3548
71	3574
71	3146
54	2717
54	2800
54	2710
54	2771
54	2520
54	2568
54	2505
54	2707
54	2374
54	2309
54	2405
54	2624
54	2758
54	2577
54	2542
54	2412
54	2571
54	2529
54	2484
54	2690
54	2441
54	2544
54	2670
54	2635
54	2378
54	2463
54	2687
54	2553
54	2767
54	2284
54	2781
54	2727
54	2486
54	2765
54	2713
54	2778
54	2011
54	2732
54	2798
54	2503
54	2548
54	2751
54	2742
54	2741
54	2772
54	2075
54	2680
54	2716
54	2647
54	2756
54	1824
54	2770
54	2532
54	2344
54	2739
54	2700
54	2795
54	2495
54	2609
54	2769
54	2555
54	2750
54	2588
54	2779
54	2391
54	2521
54	2654
54	2250
54	2793
54	2657
54	2747
54	2763
54	2513
54	2644
54	2547
54	2788
54	2493
54	2679
54	2519
54	2753
54	2423
54	2302
54	2773
54	1911
54	2789
54	2630
54	2792
54	2787
54	2722
54	2472
54	2695
54	2762
54	2696
54	2731
54	2562
54	2684
54	2251
54	2667
54	2796
54	2210
34	1639
34	1787
34	1694
34	1733
34	1517
34	1521
34	1531
34	1783
34	1600
34	1317
34	1790
34	1793
34	1723
34	1577
34	1497
34	1718
34	1759
34	1198
34	1726
34	1741
34	1575
34	1710
34	1688
34	1714
34	1525
34	1040
34	1616
34	1498
34	1542
34	1687
34	1693
34	1770
34	1778
34	1651
34	1501
34	1574
34	1715
34	1634
34	1477
34	1454
34	1763
34	1476
34	1518
34	1791
34	1467
34	1659
34	1638
34	1748
34	1552
34	1690
34	1267
34	1156
34	1764
34	1612
34	1750
34	1493
34	1789
34	1781
34	1665
34	1766
34	1779
34	1796
34	1697
34	1776
34	1507
34	1785
34	1421
34	1792
34	1686
34	1506
34	1782
34	1590
34	1615
34	1349
34	1327
34	1739
34	1398
34	1798
34	1691
34	1465
34	1643
34	1621
34	1771
34	1703
34	1730
34	1586
34	1780
34	1620
34	1213
34	1711
34	1768
34	1462
34	1646
34	1721
34	1592
34	1652
34	1318
34	1640
34	1628
34	1557
0	67
0	78
0	27
0	40
0	44
0	66
0	95
0	21
0	37
0	58
0	52
0	15
0	92
0	84
0	53
0	12
0	41
0	91
0	77
0	38
0	64
0	19
0	85
0	49
0	45
0	86
0	35
0	88
0	70
0	80
0	17
0	23
0	57
0	39
0	62
0	22
0	29
0	4
0	76
0	25
0	61
0	60
0	81
0	73
0	72
0	89
0	51
0	3
0	11
0	24
0	10
0	33
0	56
0	75
0	59
0	43
0	47
0	32
0	74
0	90
0	99
0	7
0	1
0	5
0	26
0	13
0	71
0	31
0	63
0	54
0	100
0	6
0	96
0	82
0	48
0	83
0	79
0	69
0	87
0	46
0	18
0	20
0	94
0	16
0	36
0	14
0	34
0	9
0	28
0	68
0	98
0	93
0	30
0	97
0	55
0	65
0	50
0	8
0	42
0	2
87	4370
87	3212
87	3070
87	4373
87	4411
87	4368
87	4070
87	3668
87	4346
87	4433
87	4140
87	4283
87	4416
87	3566
87	4389
87	4216
87	2858
87	4352
87	4159
87	4263
87	4166
87	3865
87	4261
87	3296
87	4415
87	3910
87	4233
87	4426
87	3787
87	4365
87	4429
87	4275
87	4395
87	4412
87	4058
87	4224
87	4073
87	4347
87	4396
87	4014
87	3116
87	4436
87	3684
87	3763
87	4362
87	4144
87	4379
87	4444
87	4109
87	4360
87	4427
87	4375
87	4359
87	4290
87	3377
87	4409
87	3436
87	4413
87	4438
87	4297
87	4435
87	4405
87	4420
87	4053
87	4189
87	4356
87	4136
87	4237
87	4424
87	4305
87	4445
87	4386
87	3267
87	4422
87	4231
87	4406
87	4401
87	4282
87	4119
87	4400
87	4390
87	4434
87	4221
87	4402
87	3794
87	3052
87	4262
87	4092
87	4153
87	4334
87	4229
87	3863
87	4382
87	4220
87	4417
87	4307
87	4418
87	4419
87	4057
87	3857
51	2617
51	2414
51	2629
51	2576
51	2558
51	2520
51	2568
51	2505
51	2374
51	2309
51	2405
51	2625
51	2468
51	2624
51	2577
51	2542
51	2645
51	2412
51	2628
51	2571
51	2469
51	2504
51	2426
51	2529
51	2484
51	2488
51	2441
51	2607
51	2544
51	2635
51	2608
51	2596
51	2378
51	2463
51	2553
51	2284
51	2443
51	2606
51	2526
51	2483
51	2486
51	2517
51	2011
51	2478
51	1715
51	2639
51	2435
51	2594
51	2503
51	2548
51	2491
51	2355
51	2075
51	2352
51	2612
51	2603
51	2580
51	2647
51	1612
51	2649
51	2633
51	2627
51	1824
51	2532
51	2327
51	2344
51	2632
51	2429
51	2495
51	2609
51	2555
51	2588
51	2322
51	2391
51	2521
51	2250
51	1615
51	2449
51	2513
51	2648
51	2644
51	2547
51	2565
51	2493
51	2163
51	2519
51	2423
51	2302
51	1911
51	2630
51	2397
51	2472
51	2313
51	2477
51	2537
51	2562
51	1592
51	2251
51	2650
51	2210
79	3709
79	3212
79	3065
79	3070
79	3678
79	3978
79	2717
79	3901
79	4015
79	3668
79	4042
79	4005
79	4040
79	3843
79	3566
79	3854
79	3889
79	3601
79	2858
79	3941
79	3865
79	3985
79	3296
79	3910
79	3970
79	3993
79	3787
79	3919
79	3868
79	4050
79	4022
79	4030
79	3976
79	3927
79	3403
79	3633
79	3844
79	4014
79	3968
79	3116
79	3684
79	4047
79	3763
79	3990
79	3942
79	3999
79	3755
79	3732
79	3418
79	4009
79	3938
79	3413
79	3873
79	3377
79	3436
79	3655
79	4041
79	4025
79	2896
79	3285
79	4033
79	3959
79	3881
79	2971
79	3957
79	3462
79	3176
79	4000
79	3785
79	4032
79	4035
79	3974
79	3267
79	3035
79	3926
79	3467
79	3346
79	3812
79	4017
79	3764
79	4024
79	3291
79	3794
79	3052
79	3727
79	3441
79	4006
79	4043
79	3929
79	3937
79	4013
79	3830
79	3863
79	3722
79	3973
79	3853
79	3995
79	4001
79	3857
79	3146
35	1830
35	1733
35	1517
35	1814
35	1521
35	1531
35	1783
35	1841
35	1790
35	1793
35	1723
35	1577
35	1497
35	1718
35	1759
35	1847
35	1741
35	1575
35	1710
35	1688
35	1837
35	1834
35	1714
35	1846
35	1040
35	1498
35	1823
35	1542
35	1687
35	1693
35	1770
35	1778
35	1651
35	1501
35	1574
35	1715
35	1634
35	1477
35	1454
35	1808
35	1801
35	1811
35	1518
35	1791
35	1467
35	1659
35	1638
35	1748
35	1690
35	1267
35	1156
35	1764
35	1612
35	1789
35	1824
35	1809
35	1781
35	1665
35	1843
35	1766
35	1779
35	1796
35	1697
35	1507
35	1785
35	1850
35	1421
35	1792
35	1686
35	1804
35	1506
35	1782
35	1590
35	1615
35	1349
35	1327
35	1739
35	1844
35	1838
35	1798
35	1691
35	1465
35	1643
35	1828
35	1771
35	1802
35	1829
35	1730
35	1586
35	1620
35	1845
35	1213
35	1711
35	1840
35	1817
35	1592
35	1652
35	1318
35	1628
35	1557
82	4185
82	4059
82	4174
82	3709
82	3212
82	3070
82	3678
82	3978
82	3901
82	4134
82	4070
82	3668
82	4005
82	4140
82	4187
82	4178
82	4188
82	3566
82	3601
82	2858
82	4159
82	4090
82	4177
82	4166
82	3865
82	4098
82	3296
82	4175
82	4149
82	3910
82	4180
82	3787
82	4163
82	3868
82	4050
82	4058
82	4200
82	3403
82	4073
82	3844
82	4152
82	4014
82	3968
82	3116
82	3684
82	3763
82	4144
82	3942
82	3999
82	3755
82	4075
82	4146
82	4009
82	4109
82	3938
82	3873
82	3377
82	3436
82	4085
82	3655
82	4143
82	2896
82	4193
82	4172
82	2971
82	4167
82	3462
82	3176
82	4117
82	4053
82	4000
82	4189
82	3785
82	4136
82	4124
82	4176
82	4112
82	3267
82	4060
82	3467
82	4182
82	3812
82	4119
82	3291
82	4161
82	3794
82	3052
82	4196
82	3727
82	4092
82	4043
82	4153
82	3863
82	4192
82	4170
82	4118
82	3995
82	4057
82	4088
82	3857
38	1879
38	1900
38	1517
38	1814
38	1521
38	1987
38	1988
38	1857
38	1975
38	1914
38	1950
38	1793
38	1965
38	1723
38	1577
38	1718
38	1934
38	1917
38	1741
38	1935
38	1688
38	1962
38	1916
38	1846
38	1902
38	1977
38	1498
38	1971
38	1909
38	1542
38	1693
38	1860
38	1931
38	1651
38	1922
38	1856
38	1574
38	1715
38	1930
38	2000
38	1981
38	1945
38	1791
38	1980
38	1467
38	1659
38	1638
38	1267
38	1612
38	1789
38	1824
38	1781
38	1938
38	1933
38	1697
38	1906
38	1880
38	1850
38	1421
38	1851
38	1939
38	1804
38	1506
38	1782
38	1979
38	1986
38	1918
38	1590
38	1978
38	1615
38	1936
38	1327
38	1739
38	1969
38	1838
38	1896
38	1989
38	1643
38	1994
38	1828
38	1968
38	1998
38	1586
38	1886
38	1911
38	1976
38	1924
38	1845
38	1711
38	1903
38	1840
38	1964
38	1970
38	1893
38	1901
38	1897
38	1592
38	1940
38	1628
38	1947
20	1091
20	1059
20	869
20	938
20	1094
20	1062
20	893
20	1055
20	934
20	762
20	1071
20	861
20	969
20	846
20	1010
20	1031
20	1014
20	696
20	928
20	933
20	1086
20	992
20	1052
20	825
20	1065
20	1051
20	408
20	778
20	1050
20	941
20	1043
20	1040
20	1083
20	949
20	881
20	1005
20	1028
20	982
20	1016
20	1080
20	961
20	639
20	958
20	853
20	1063
20	1077
20	1001
20	1067
20	1069
20	1082
20	885
20	874
20	924
20	972
20	990
20	735
20	979
20	939
20	1076
20	1090
20	997
20	668
20	1092
20	818
20	1038
20	1030
20	1079
20	970
20	926
20	1039
20	808
20	1053
20	991
20	1000
20	1036
20	1096
20	1021
20	751
20	1044
20	1099
20	816
20	966
20	767
20	1018
20	943
20	764
20	1034
20	1064
20	872
20	1073
20	815
20	963
20	911
20	1033
20	902
20	1029
20	1098
20	936
20	957
20	1006
64	3212
64	3065
64	3070
64	3284
64	3151
64	2717
64	3045
64	3117
64	2710
64	3282
64	3239
64	2520
64	2568
64	3277
64	2951
64	2405
64	3166
64	3029
64	3161
64	3262
64	3022
64	3214
64	3266
64	3228
64	2858
64	3293
64	3268
64	3264
64	3296
64	2544
64	3155
64	2920
64	2983
64	3272
64	3220
64	3245
64	2284
64	3226
64	3092
64	3072
64	2011
64	2855
64	3199
64	3116
64	3290
64	3025
64	3011
64	3213
64	2503
64	3111
64	2548
64	3271
64	3088
64	3242
64	2973
64	3192
64	3270
64	3061
64	3300
64	3221
64	3219
64	2896
64	3285
64	3294
64	2971
64	3178
64	3095
64	3172
64	2739
64	3176
64	3123
64	2555
64	3055
64	3230
64	3288
64	2967
64	3202
64	3280
64	3267
64	3035
64	3263
64	3231
64	3291
64	3126
64	3196
64	3243
64	3052
64	2941
64	2519
64	2944
64	3255
64	2773
64	3258
64	3276
64	2885
64	2812
64	3297
64	2684
64	3193
64	3146
84	3212
84	3070
84	3978
84	4134
84	4070
84	3668
84	4245
84	4005
84	4140
84	4188
84	4283
84	3566
84	4214
84	4276
84	4216
84	3601
84	2858
84	4159
84	4263
84	4090
84	4201
84	4177
84	4166
84	3865
84	4261
84	4277
84	3296
84	4149
84	3910
84	4180
84	4233
84	3787
84	3868
84	4275
84	4050
84	4273
84	4058
84	4224
84	4073
84	3844
84	4014
84	3968
84	3116
84	3684
84	4257
84	3763
84	4271
84	4144
84	3755
84	4266
84	4146
84	4009
84	4109
84	4274
84	4290
84	3377
84	3436
84	4085
84	4222
84	4143
84	2896
84	4193
84	2971
84	4265
84	4297
84	3176
84	4117
84	4053
84	4000
84	4189
84	3785
84	4136
84	4237
84	4249
84	3267
84	4060
84	4280
84	4236
84	4182
84	4231
84	4282
84	4119
84	4270
84	3291
84	4221
84	3794
84	3052
84	4262
84	4196
84	4289
84	4092
84	4043
84	4153
84	4229
84	3863
84	4220
84	4057
84	4286
84	4088
84	3857
77	3709
77	3212
77	3065
77	3070
77	3678
77	2717
77	3901
77	3668
77	3915
77	3843
77	3323
77	3918
77	3566
77	3854
77	3685
77	3902
77	3889
77	3850
77	3801
77	3923
77	3601
77	2858
77	3941
77	3886
77	3865
77	3296
77	3910
77	3787
77	3919
77	3868
77	3927
77	3739
77	3092
77	3403
77	3754
77	3633
77	3844
77	3116
77	3913
77	3684
77	3890
77	3763
77	3942
77	3755
77	3732
77	3418
77	3882
77	3938
77	3924
77	3413
77	3873
77	3861
77	3377
77	3436
77	3655
77	3221
77	3922
77	2896
77	3285
77	3921
77	3881
77	2971
77	3677
77	3820
77	3462
77	3176
77	3785
77	3314
77	3267
77	3035
77	3926
77	3467
77	3346
77	3936
77	3812
77	3764
77	3887
77	3291
77	3895
77	3794
77	3052
77	3727
77	3441
77	3917
77	3775
77	3945
77	3940
77	3950
77	3929
77	3937
77	3830
77	3863
77	3722
77	3853
77	3719
77	3934
77	3943
77	3946
77	3857
[truncated: 8,001 more rows]
