# Supplementary material for: Environmental influences on evolvable robots
Source: PLoS One. 2020 May 29;15(5):e0233848. doi: 10.1371/journal.pone.0233848 (PMC7259730; doi:10.1371/journal.pone.0233848)
Supplement: S1 Dataset — (ZIP) [file pone.0233848.s003.zip › data_plosone/all_measures_flat_15.tsv]

robot_id	velocity	displacement_velocity	displacement_velocity_hill	head_balance	contacts	branching	branching_modules_count	limbs	extremities	length_of_limbs	extensiveness	coverage	joints	hinge_count	active_hinges_count	brick_count	touch_sensor_count	brick_sensor_count	proportion	width	height	absolute_size	sensors	symmetry	avg_period	dev_period	avg_phase_offset	dev_phase_offset	avg_amplitude	dev_amplitude	avg_intra_dev_params	avg_inter_dev_params	sensors_reach	recurrence	synaptic_reception	fitness	cons_fitness
3233	0.056765814424271255	0.028288317509890117	0.0281376782909423	0.7011321797760407	-1	0	0	0.1	1	1.0	13	0.5357142857142857	0.8461538461538461	12	11	2	2	0	0.14285714285714285	14	2	15	0.2857142857142857	0	0.8874815162625846	0.9455040352339135	0.4516088370937923	0.9087497283086335	0.6813544161226464	0.879786161093853	0.7815542782386783	0.9153530424438538	0.5833333333333334	0	0.0	0.0281376782909423	0.0281376782909423
766	0.07517868439481024	0.01723644859995951	0.0163349665203805	0.69051642971783	-1	0	0	0.1	1	1.0	13	0.5357142857142857	0.8461538461538461	12	11	2	2	0	0.14285714285714285	14	2	15	0.2857142857142857	0	0.6854919320235753	0.9565380527369567	0.4434169939421048	0.8693985550462859	0.6813544161226464	0.9222158323304545	0.7815542782386783	0.9232000892946719	0.5833333333333334	0.16666666666666666	0.0	0.0163349665203805	0.0163349665203805
2016	0.05494180324920378	0.02238419797241546	0.02065761495747191	0.7421701435244583	-1	0	0	0.1	1	1.0	13	0.5357142857142857	0.8461538461538461	12	11	2	2	0	0.14285714285714285	14	2	15	0.2857142857142857	0	0.9239761456694631	0.9484465370822235	0.5805353469476862	0.9211654322761925	0.7176036685515266	0.8889563339176879	0.7815542782386783	0.9229797960940053	0.625	0.16666666666666666	0.0	0.02065761495747191	0.02065761495747191
3343	0.05201549990406528	0.01624306546922155	0.01506668126983839	0.6429877764437495	-1	0	0	0.2	2	0.8461538461538461	11	0.38461538461538464	0.7692307692307693	12	10	2	2	0	0.23076923076923078	13	3	15	0.3333333333333333	0	0.8874815162625846	0.9234923539135285	0.4516088370937923	0.9036093425801576	0.6202914183129375	0.8939827590314082	0.7815542782386783	0.9077903059790273	0.5833333333333333	0	0.0	0.01506668126983839	0.01506668126983839
184	0.04086776702135444	0.0009289302352650373	0.00039993609759539654	0.8901705876223923	-1	0	0	0.2	2	0.8461538461538461	11	0.3	0.6923076923076923	11	9	3	2	0	0.5	5	10	15	0.25	0.15384615384615385	0.533600542478504	0.9118763381846278	0.3060253195755751	0.895856146572261	0.6813544161226464	0.9310521387625114	0.9186040247263744	0.9140336595780656	0.5454545454545454	0	0.0	0.00039993609759539654	0.00039993609759539654
3339	0.05607766269071017	0.028282101121585832	0.028163489072464312	0.7008144065780157	-1	0	0	0.1	1	1.0	13	0.5357142857142857	0.8461538461538461	12	11	2	2	0	0.14285714285714285	14	2	15	0.2857142857142857	0	0.8874815162625846	0.9455040352339135	0.4516088370937923	0.9087497283086335	0.6813544161226464	0.879786161093853	0.7815542782386783	0.9153530424438538	0.5833333333333333	0	0.0	0.028163489072464312	0.028163489072464312
3489	0.041580732264288864	0.0042249367279137496	-0.0009822706802317307	0.7344584494966402	-1	0	0	0.1	1	1.0	13	0.5357142857142857	0.6923076923076923	10	9	4	2	0	0.14285714285714285	2	14	15	0.18181818181818182	0	0.8603096570422292	0.9498780735526339	0.6621919697026046	0.9359619922298497	0.7616567175639737	0.8850087226838352	0.7650318818222368	0.9279023328267116	0.65	0.2	0.0	-9.822706802317307e-05	-9.822706802317307e-05
545	0.04049052224955253	0.001463387955788337	0.0014042966153721428	0.9158500797466529	-1	0	0	0.3	3	0.7692307692307693	10	0.2777777777777778	0.5384615384615384	8	7	6	2	0	0.6666666666666666	9	6	15	0.13333333333333333	0	0.29395296683784683	0.9564037188464626	0.36971544774190457	0.9030416739848796	0.41607572675271776	0.9400520126754179	0.8366598810391176	0.936476699870279	0.625	0.75	0.0	0.0014042966153721428	0.0014042966153721428
4860	0.05885328775908057	0.028201843420886694	0.02818091731395286	0.7011065363191742	-1	0	0	0.1	1	1.0	13	0.5357142857142857	0.8461538461538461	12	11	2	2	0	0.14285714285714285	14	2	15	0.2857142857142857	0	0.8874815162625846	0.9455040352339135	0.4516088370937923	0.9087497283086335	0.6813544161226464	0.879786161093853	0.7815542782386783	0.9153530424438538	0.5833333333333333	0	0.0	0.02818091731395286	0.02818091731395286
231	2.2806079317303364e-05	3.2113355501085006e-07	1.8308868504619956e-07	0.9998686846992538	-1	0	0	1.0	1	0	0	1.0	0	1	0	0	1	0	0.5	1	2	2	0.3333333333333333	0	0	0	0	0	0	0	0	0	0	0	0	1.8308868504619956e-07	1.8308868504619956e-07
1511	0.06792397710401818	0.01167391633654661	0.011570000000983287	0.5994790688015451	-1	0	0	0.2	2	0.9230769230769231	12	0.5357142857142857	0.8461538461538461	13	11	1	1	0	0.14285714285714285	2	14	15	0.25	0	0.8862525448805838	0.9420669600927666	0.3166452584319346	0.9641667542267625	0.6131663522474643	0.9066550147579475	0.9110130868600326	0.9418532142906422	1.0	0	0.0	0.011570000000983287	0.011570000000983287
523	0.0047412502648724875	0.0003105877916375614	0.00023494214523809412	0.9781816237407535	-1	0	0	0.4	2	0.8	4	0.5833333333333334	0.6	5	3	1	2	0	0.3333333333333333	2	6	7	0.5	0	0.5343414829477698	0.9522678033690756	0.6197614081042071	0.8637758914989503	0.5640933273805268	0.9463284514435423	0.9306991482352331	0.928904788598654	0.6	0.2	0.0	0.00023494214523809412	0.00023494214523809412
4227	0.057049101916350285	0.028463246331533708	0.028365343739437984	0.700909649210339	-1	0	0	0.1	1	1.0	13	0.5357142857142857	0.8461538461538461	12	11	2	2	0	0.14285714285714285	14	2	15	0.2857142857142857	0	0.8874815162625846	0.9455040352339135	0.4516088370937923	0.9087497283086335	0.6813544161226464	0.879786161093853	0.7815542782386783	0.9153530424438538	0.5833333333333333	0	0.0	0.028365343739437984	0.028365343739437984
2368	0.058672880526292846	0.027513429749371446	0.02747105358288406	0.7071692810807892	-1	0	0	0.1	1	1.0	13	0.5357142857142857	0.8461538461538461	12	11	2	2	0	0.14285714285714285	14	2	15	0.2857142857142857	0	0.8874815162625846	0.9455040352339135	0.4516088370937923	0.9087497283086335	0.7176036685515266	0.8883547604587907	0.7815542782386783	0.9174883228912784	0.5416666666666666	0.16666666666666666	0.0	0.02747105358288406	0.02747105358288406
2689	0.04833031074303436	0.025225756893173558	0.024550135842562545	0.7436924632832554	-1	0	0	0.2	2	0.8461538461538461	11	0.38461538461538464	0.7692307692307693	12	10	2	2	0	0.23076923076923078	13	3	15	0.3333333333333333	0	0.9239761456694631	0.9365775905600642	0.5805353469476862	0.909248290716105	0.7157696161122435	0.8982989352817858	0.7815542782386783	0.9161991327859483	0.625	0.08333333333333333	0.0	0.024550135842562545	0.024550135842562545
4170	0.05700860338566266	0.025618044337937133	0.025570928573615474	0.7013075383877656	-1	0	0	0.1	1	1.0	13	0.5357142857142857	0.8461538461538461	12	11	2	2	0	0.14285714285714285	14	2	15	0.2857142857142857	0	0.8874815162625846	0.9455040352339135	0.4516088370937923	0.9087497283086335	0.7176036685515266	0.8883547604587907	0.7815542782386783	0.9174883228912784	0.5833333333333333	0.16666666666666666	0.0	0.025570928573615474	0.025570928573615474
14	6.080611974736408e-07	1.2051136552924091e-08	-9.317769407482743e-10	0.9999987244973989	-1	0	0	1.0	1	0	0	1.0	0	1	0	0	1	0	0.5	1	2	2	0.3333333333333333	0	0	0	0	0	0	0	0	0	0	0	0	-9.317769407482743e-11	-9.317769407482743e-11
3157	0.05487170321243346	0.007674541600575251	-0.001129148294533509	0.6720731512500397	-1	0	0	0.2	2	0.9230769230769231	12	0.38461538461538464	0.7692307692307693	12	10	2	1	0	0.23076923076923078	13	3	15	0.16666666666666666	0	0.9239761456694631	0.9484465370822235	0.5723435037959985	0.9363161374863129	0.6813544161226464	0.9042345005038818	0.7815542782386783	0.9318295093691009	1.0	0	0.0	-0.0001129148294533509	-0.0001129148294533509
1097	0.015617873806611334	0.0016205906580668541	-0.001149214378107644	0.9875128336008826	-1	0	0	0.4	4	0.6153846153846154	8	0.2727272727272727	0.46153846153846156	9	6	5	2	0	0.45454545454545453	11	5	15	0.18181818181818182	0.4	0.8175127028626197	0.9351997240135319	0.563537732268296	0.8208311471162234	0.6202914183129375	0.8828614689418726	0.7758801846812213	0.8879944113152272	0.5555555555555556	0.2222222222222222	0.0	-0.00011492143781076439	-0.00011492143781076439
4994	0.05781514982048673	0.026066924832834834	0.025984105001723195	0.7030671674275544	-1	0	0	0.1	1	1.0	13	0.5357142857142857	0.8461538461538461	12	11	2	2	0	0.14285714285714285	14	2	15	0.2857142857142857	0	0.8874815162625846	0.9455040352339135	0.4516088370937923	0.9087497283086335	0.6813544161226464	0.879786161093853	0.7815542782386783	0.9153530424438538	0.5833333333333334	0.08333333333333333	0.0	0.025984105001723195	0.025984105001723195
1251	0.04861800438072316	0.017563875848899624	0.016634083563375115	0.7326389653901396	-1	0	0	0.1	1	1.0	13	0.5357142857142857	0.8461538461538461	12	11	2	2	0	0.14285714285714285	14	2	15	0.2857142857142857	0	0.9388717876043499	0.949633602618901	0.5805353469476862	0.9221477727777646	0.6813544161226464	0.9368864423080112	0.7815542782386783	0.937149885898625	0.625	0.16666666666666666	0.0	0.016634083563375115	0.016634083563375115
2998	0.0531744283108172	0.013392907515963014	0.013321834026665855	0.7610042439537301	-1	0	0	0.1	1	1.0	13	0.5357142857142857	0.8461538461538461	12	11	2	2	0	0.14285714285714285	14	2	15	0.2857142857142857	0	0.9239761456694631	0.9258489442107201	0.6817309916762485	0.923253974018156	0.7886499821208428	0.8932922082427299	0.7815542782386783	0.9152074468782017	0.625	0.16666666666666666	0.0	0.013321834026665855	0.013321834026665855
749	0.05003758988297779	0.012319143127870311	0.00697466055454673	0.9316342371404329	-1	0	0	0.3	3	0.7692307692307693	10	0.3125	0.5384615384615384	9	7	5	0	0	0.75	6	8	15	0.0	0	0.28678905855996273	0.8933340442436961	0.6067283601942274	0.9160490737011865	0.6343021162384008	0.9006546239920294	0.8839565439515552	0.9037733123352284	0	0	0.0	0.00697466055454673	0.00697466055454673
3135	0.057141050441367795	0.02892791112286795	0.02891411994007574	0.7020515103875573	-1	0	0	0.1	1	1.0	13	0.5357142857142857	0.8461538461538461	12	11	2	2	0	0.14285714285714285	14	2	15	0.2857142857142857	0	0.8874815162625846	0.9455040352339135	0.4516088370937923	0.9087497283086335	0.7176036685515266	0.8883547604587907	0.7815542782386783	0.9174883228912784	0.625	0.16666666666666666	0.0	0.02891411994007574	0.02891411994007574
3895	0.0579722876011006	0.028733507771000394	0.02868367293797476	0.711213701851928	-1	0	0	0.1	1	1.0	13	0.5357142857142857	0.8461538461538461	12	11	2	2	0	0.14285714285714285	14	2	15	0.2857142857142857	0	0.8874815162625846	0.9455040352339135	0.4516088370937923	0.9087497283086335	0.6813544161226464	0.879786161093853	0.7815542782386783	0.9153530424438538	0.625	0.16666666666666666	0.0	0.02868367293797476	0.02868367293797476
4542	0.058073728393326446	0.028005619986126516	0.028001589971002386	0.7113919420510862	-1	0	0	0.1	1	1.0	13	0.5357142857142857	0.8461538461538461	12	11	2	2	0	0.14285714285714285	14	2	15	0.2857142857142857	0	0.8874815162625846	0.9455040352339135	0.4516088370937923	0.9087497283086335	0.650822917217792	0.8883493616891088	0.7815542782386783	0.9174869493017506	0.5833333333333334	0	0.0	0.028001589971002386	0.028001589971002386
3848	0.05614286086797711	0.026025612107251198	0.025994310242526106	0.7033646466021808	-1	0	0	0.1	1	1.0	13	0.5357142857142857	0.8461538461538461	12	11	2	2	0	0.14285714285714285	14	2	15	0.2857142857142857	0	0.8874815162625846	0.9455040352339135	0.4516088370937923	0.9087497283086335	0.6813544161226464	0.879786161093853	0.7815542782386783	0.9153530424438538	0.5833333333333333	0.16666666666666666	0.0	0.025994310242526106	0.025994310242526106
632	0.06294842312800839	0.0034772419140496093	-0.0028660869320759263	0.5374051599851022	-1	0	0	0.25	2	0.9	9	0.5454545454545454	0.9	11	9	0	0	0	0.18181818181818182	2	11	12	0.0	0	0.2775082321669696	0.8599578004025363	0.889720554523425	0.9324005235625967	0.5062020350509596	0.8966665091039594	0.9331023612171065	0.9002442490900733	0	0	0.0	-0.0002866086932075926	-0.0002866086932075926
2224	0.05755873891190372	0.019967694944056102	0.019956158549268063	0.6897702735233517	-1	0	0	0.1	1	1.0	13	0.5357142857142857	0.8461538461538461	12	11	2	2	0	0.14285714285714285	14	2	15	0.2857142857142857	0	0.9239761456694631	0.9508533601542954	0.5805353469476862	0.9211654322761925	0.7463011150170981	0.8966217689755884	0.7815542782386783	0.9260148847721128	0.625	0.16666666666666666	0.0	0.019956158549268063	0.019956158549268063
3439	0.05680999856603371	0.028561329919752423	0.028417828422926884	0.7008996881200533	-1	0	0	0.1	1	1.0	13	0.5357142857142857	0.8461538461538461	12	11	2	2	0	0.14285714285714285	14	2	15	0.2857142857142857	0	0.8874815162625846	0.9455040352339135	0.4516088370937923	0.9087497283086335	0.6813544161226464	0.879786161093853	0.7815542782386783	0.9153530424438538	0.5833333333333333	0	0.0	0.028417828422926884	0.028417828422926884
1784	0.049724584775450206	0.0172871068305447	0.016656614726851374	0.7096543494169214	-1	0	0	0.1	1	1.0	13	0.5357142857142857	0.8461538461538461	12	11	2	2	0	0.14285714285714285	14	2	15	0.2857142857142857	0	0.8874815162625846	0.9501406738169389	0.4516088370937923	0.9246717074660189	0.650822917217792	0.9301061845370839	0.7815542782386783	0.9359023243497843	0.625	0.16666666666666666	0.0	0.016656614726851374	0.016656614726851374
3755	0.05751581203607554	0.02803241027331256	0.02789775289804353	0.6999073691312375	-1	0	0	0.1	1	1.0	13	0.5357142857142857	0.8461538461538461	12	11	2	2	0	0.14285714285714285	14	2	15	0.2857142857142857	0	0.8874815162625846	0.9455040352339135	0.4516088370937923	0.9087497283086335	0.7176036685515266	0.8883547604587907	0.7815542782386783	0.9174883228912784	0.5416666666666666	0.16666666666666666	0.0	0.02789775289804353	0.02789775289804353
3699	0.05702876186896404	0.02733639995504815	0.0273350451257178	0.7054522097950211	-1	0	0	0.1	1	1.0	13	0.5357142857142857	0.8461538461538461	12	11	2	2	0	0.14285714285714285	14	2	15	0.2857142857142857	0	0.8874815162625846	0.9455040352339135	0.4516088370937923	0.9087497283086335	0.6813544161226464	0.879786161093853	0.7815542782386783	0.9153530424438538	0.5833333333333333	0.16666666666666666	0.0	0.0273350451257178	0.0273350451257178
1156	0.056561750798269333	0.003611235200018187	0.0007798858852792834	0.7102329762023838	-1	0	0	0.1	1	1.0	13	0.5357142857142857	0.8461538461538461	12	11	2	2	0	0.14285714285714285	14	2	15	0.2857142857142857	0	0.8289501627335737	0.9509254344332646	0.49092868769483256	0.9332176848018909	0.4577778312430622	0.9457386523510056	0.9274576056352875	0.943737316329563	0.5833333333333334	0.16666666666666666	0.0	0.0007798858852792834	0.0007798858852792834
4015	0.05693204641013171	0.02731078248717176	0.02710397528918502	0.701281110912179	-1	0	0	0.1	1	1.0	13	0.5357142857142857	0.8461538461538461	12	11	2	2	0	0.14285714285714285	14	2	15	0.2857142857142857	0	0.8874815162625846	0.9455040352339135	0.4516088370937923	0.9087497283086335	0.6813544161226464	0.879786161093853	0.7815542782386783	0.9153530424438538	0.5833333333333333	0.16666666666666666	0.0	0.02710397528918502	0.02710397528918502
3934	0.05593659584238421	0.02765358616413392	0.02756765753779418	0.6986083495712465	-1	0	0	0.1	1	1.0	13	0.5357142857142857	0.8461538461538461	12	11	2	2	0	0.14285714285714285	14	2	15	0.2857142857142857	0	0.8874815162625846	0.9455040352339135	0.4516088370937923	0.9087497283086335	0.6813544161226464	0.879786161093853	0.7815542782386783	0.9153530424438538	0.5416666666666667	0.16666666666666666	0.0	0.02756765753779418	0.02756765753779418
1605	0.04658224098129277	0.006046598110372805	0.004757747315723695	0.5414801786266322	-1	0	0	0.4	4	0.6153846153846154	8	0.6818181818181818	0.5384615384615384	11	7	3	0	0	0.18181818181818182	2	11	15	0.0	0	0.9432922086427986	0.9260734820038353	0.9233747449373443	0.9669887103329103	0.5972122533896724	0.8801189313698281	0.927244363415764	0.9329507732916074	0	0	0.0	0.004757747315723695	0.004757747315723695
1667	0.05889131952604342	0.007370027163520423	3.6658021227539956e-05	0.7525658065283929	-1	0	0	0.1	1	1.0	13	0.5357142857142857	0.8461538461538461	12	11	2	2	0	0.14285714285714285	14	2	15	0.2857142857142857	0	0.8862525448805838	0.9380814213482184	0.5752976644774537	0.9410388296358307	0.650758763767023	0.913681991495485	0.8069701128268015	0.9318750595111488	0.625	0.08333333333333333	0.0	3.6658021227539956e-05	3.6658021227539956e-05
1025	0.046578750273304506	0.017018787681564916	0.013519327825164676	0.8043874430570659	-1	0	0	0.1	1	1.0	13	0.5357142857142857	0.8461538461538461	12	11	2	2	0	0.14285714285714285	14	2	15	0.2857142857142857	0	0.8642964182114475	0.938283725628302	0.4623536336002667	0.9634203447636389	0.6172617825585494	0.9168641810473868	0.9007713457625738	0.9425493525061094	0.6666666666666667	0.08333333333333333	0.0	0.013519327825164676	0.013519327825164676
4507	0.059427043552095875	0.028620576502135644	0.028571664351759573	0.7124538906506828	-1	0	0	0.1	1	1.0	13	0.5357142857142857	0.8461538461538461	12	11	2	2	0	0.14285714285714285	14	2	15	0.2857142857142857	0	0.8874815162625846	0.9455040352339135	0.4516088370937923	0.9087497283086335	0.6813544161226464	0.879786161093853	0.7815542782386783	0.9153530424438538	0.5833333333333334	0.08333333333333333	0.0	0.028571664351759573	0.028571664351759573
4793	0.05699328915744677	0.02796932885097117	0.0279462387313391	0.6953903612622228	-1	0	0	0.1	1	1.0	13	0.5357142857142857	0.8461538461538461	12	11	2	2	0	0.14285714285714285	14	2	15	0.2857142857142857	0	0.8874815162625846	0.9455040352339135	0.4516088370937923	0.9087497283086335	0.6813544161226464	0.8774208737665187	0.7815542782386783	0.9147785170688567	0.5833333333333334	0.16666666666666666	0.0	0.0279462387313391	0.0279462387313391
4053	0.06794567659053381	0.0030027006691966123	-0.0029936816435968774	0.6089598031230536	-1	0	0	0.1	1	1.0	13	0.5357142857142857	0.8461538461538461	12	11	2	2	0	0.14285714285714285	14	2	15	0.2857142857142857	0	0.8874815162625846	0.9402795808703028	0.5609963249740423	0.8957033286474911	0.6813544161226464	0.8876025337391479	0.7815542782386783	0.9108819903075269	0.625	0	0.0	-0.00029936816435968775	-0.00029936816435968775
400	0.0321096585303121	0.0019616231606084315	0.0016353629550058136	0.9961092114357587	-1	0	0	0.125	1	1.0	10	0.5454545454545454	0.8	9	8	2	2	0	0.18181818181818182	11	2	12	0.2857142857142857	0	0.7550910729478162	0.7366733342914579	0.7548109751030553	0.9225030560255606	0.40724627573012134	0.7331167741086081	0.8374119334813022	0.8183732938389757	0.6666666666666666	0.1111111111111111	0.0	0.0016353629550058136	0.0016353629550058136
3167	0.058845711034112146	0.026599368512455902	0.02657778297695673	0.7049245340713635	-1	0	0	0.1	1	1.0	13	0.5357142857142857	0.8461538461538461	12	11	2	2	0	0.14285714285714285	14	2	15	0.2857142857142857	0	0.8874815162625846	0.9455040352339135	0.4516088370937923	0.9087497283086335	0.6813544161226464	0.879786161093853	0.7815542782386783	0.9153530424438538	0.5833333333333333	0.16666666666666666	0.0	0.02657778297695673	0.02657778297695673
5050	0.05841008426800129	0.02711204746546135	0.027093416898772836	0.7082552517943881	-1	0	0	0.1	1	1.0	13	0.5357142857142857	0.8461538461538461	12	11	2	2	0	0.14285714285714285	14	2	15	0.2857142857142857	0	0.8874815162625846	0.9455040352339135	0.4516088370937923	0.9087497283086335	0.6813544161226464	0.879786161093853	0.7815542782386783	0.9153530424438538	0.625	0.16666666666666666	0.0	0.027093416898772836	0.027093416898772836
4405	0.060309491765487055	0.028743145625672928	0.028725145248308787	0.7059894221690763	-1	0	0	0.1	1	1.0	13	0.5357142857142857	0.8461538461538461	12	11	2	2	0	0.14285714285714285	14	2	15	0.2857142857142857	0	0.8874815162625846	0.9455040352339135	0.4516088370937923	0.9087497283086335	0.6813544161226464	0.879786161093853	0.7815542782386783	0.9153530424438538	0.5833333333333333	0	0.0	0.028725145248308787	0.028725145248308787
2609	0.05277618478443128	0.01572848639002594	0.015608421586030305	0.7468115238194075	-1	0	0	0.1	1	1.0	13	0.5357142857142857	0.8461538461538461	12	11	2	2	0	0.14285714285714285	14	2	15	0.2857142857142857	0	0.9239761456694631	0.9258489442107201	0.6817309916762485	0.923253974018156	0.7825503674459784	0.8882999594399883	0.7815542782386783	0.9138702704518017	0.5833333333333334	0	0.0	0.015608421586030305	0.015608421586030305
2460	0.05515613148224836	0.011585057037846846	0.010787488940013612	0.6597343998027225	-1	0	0	0.1	1	1.0	13	0.5357142857142857	0.8461538461538461	12	11	2	2	0	0.14285714285714285	14	2	15	0.2857142857142857	0	0.9239761456694631	0.8899748126326	0.5723435037959985	0.9402692135380962	0.8039812859829674	0.9039204705671383	0.7815542782386783	0.9139454273828016	0.625	0	0.0	0.010787488940013612	0.010787488940013612
3675	0.058768280648102	0.02713106102394369	0.027120832047316325	0.7047520554684603	-1	0	0	0.1	1	1.0	13	0.5357142857142857	0.8461538461538461	12	11	2	2	0	0.14285714285714285	14	2	15	0.2857142857142857	0	0.8874815162625846	0.9455040352339135	0.4516088370937923	0.9087497283086335	0.6813544161226464	0.879786161093853	0.7815542782386783	0.9153530424438538	0.5833333333333333	0.16666666666666666	0.0	0.027120832047316325	0.027120832047316325
3519	0.06058505749871228	0.025642559207703766	0.020149966022697596	0.7210050889894792	-1	0	0	0.1	1	1.0	13	0.5357142857142857	0.8461538461538461	12	11	2	2	0	0.14285714285714285	14	2	15	0.2857142857142857	0	0.9239761456694631	0.9441165945055818	0.5805353469476862	0.9148143663514285	0.7176036685515266	0.8872978815291114	0.7474551432879992	0.9184472457859346	0.625	0.16666666666666666	0.0	0.020149966022697596	0.020149966022697596
1129	0.05665913486929409	0.01641597695203009	0.01253647980925538	0.709976686551709	-1	0	0	0.1	1	1.0	13	0.5357142857142857	0.8461538461538461	12	11	2	2	0	0.14285714285714285	14	2	15	0.2857142857142857	0	0.7070955367394999	0.9515148430694466	0.6957299045791242	0.9578587267053815	0.5918307831100285	0.8927253257189778	0.8997178108843017	0.9393338764315705	0.7083333333333334	0.08333333333333333	0.0	0.01253647980925538	0.01253647980925538
4481	0.05875253549371519	0.02851431778160163	0.028498095889879636	0.7057611580826746	-1	0	0	0.1	1	1.0	13	0.5357142857142857	0.8461538461538461	12	11	2	2	0	0.14285714285714285	14	2	15	0.2857142857142857	0	0.8874815162625846	0.9455040352339135	0.4516088370937923	0.9087497283086335	0.6813544161226464	0.879786161093853	0.7815542782386783	0.9153530424438538	0.625	0.16666666666666666	0.0	0.028498095889879636	0.028498095889879636
3840	0.05990883536695259	0.028501732095229815	0.02849195870937296	0.704070650844083	-1	0	0	0.1	1	1.0	13	0.5357142857142857	0.8461538461538461	12	11	2	2	0	0.14285714285714285	14	2	15	0.2857142857142857	0	0.8874815162625846	0.9455040352339135	0.4516088370937923	0.9087497283086335	0.6813544161226464	0.879786161093853	0.7815542782386783	0.9153530424438538	0.5833333333333333	0.16666666666666666	0.0	0.02849195870937296	0.02849195870937296
3089	0.0584559979072271	0.026039918633774643	0.0260078230965731	0.7057422870637962	-1	0	0	0.1	1	1.0	13	0.5357142857142857	0.8461538461538461	12	11	2	2	0	0.14285714285714285	14	2	15	0.2857142857142857	0	0.8874815162625846	0.9455040352339135	0.4516088370937923	0.9087497283086335	0.6813544161226464	0.879786161093853	0.7815542782386783	0.9153530424438538	0.5833333333333333	0.16666666666666666	0.0	0.0260078230965731	0.0260078230965731
2811	0.05878613604105138	0.022099364518920053	0.021190657599575686	0.7241028611681264	-1	0	0	0.1	1	1.0	13	0.5357142857142857	0.8461538461538461	12	11	2	2	0	0.14285714285714285	14	2	15	0.2857142857142857	0	0.9239761456694631	0.9508533601542954	0.4516088370937923	0.9068815285459902	0.7463011150170981	0.8966217689755884	0.7815542782386783	0.9217460259387178	0.625	0.16666666666666666	0.0	0.021190657599575686	0.021190657599575686
2174	0.04964968270949463	0.012599400190679753	0.01111702745377676	0.7786644535766719	-1	0	0	0.3	3	0.7692307692307693	10	0.5769230769230769	0.7692307692307693	12	10	2	0	0	0.15384615384615385	2	13	15	0.0	0	0.9324567309196865	0.917262139531483	0.7472121642477614	0.9708813651216682	0.6660139712683069	0.9294832018534134	0.9113057942026686	0.944298745029548	0	0	0.0	0.01111702745377676	0.01111702745377676
3153	0.05808662143826584	0.028826308857112154	0.028810325375161882	0.7068850942651337	-1	0	0	0.1	1	1.0	13	0.5357142857142857	0.8461538461538461	12	11	2	2	0	0.14285714285714285	14	2	15	0.2857142857142857	0	0.8874815162625846	0.9455040352339135	0.4516088370937923	0.9087497283086335	0.6813544161226464	0.879786161093853	0.7815542782386783	0.9153530424438538	0.5833333333333334	0	0.0	0.028810325375161882	0.028810325375161882
2116	0.030277537618761046	0.0024380995979976523	-0.0002711903040348033	0.9150158189355535	-1	0	0	0.1	1	1.0	13	0.3	0.7692307692307693	11	10	3	3	0	0.5	10	5	15	0.3333333333333333	0.16666666666666666	0.7758715466570854	0.8786581916366436	0.4434169939421048	0.9277568751263288	0.6813544161226464	0.9259129441708239	0.8810094173921028	0.9131474479453892	0.36363636363636365	0.18181818181818182	0.0	-2.7119030403480327e-05	-2.7119030403480327e-05
5026	0.051643922528922	0.017112093003535386	0.01689252351747829	0.7818991002078808	-1	0	0	0.1	1	1.0	13	0.5357142857142857	0.8461538461538461	12	11	2	2	0	0.14285714285714285	14	2	15	0.2857142857142857	0	0.9388717876043499	0.9271593402062169	0.6817309916762485	0.923253974018156	0.7463011150170981	0.8940423164279733	0.8014153642782481	0.9159068119918249	0.6666666666666666	0.16666666666666666	0.0	0.01689252351747829	0.01689252351747829
4468	0.060695322517650536	0.02677923517772698	0.026778264645753686	0.7068157524803516	-1	0	0	0.1	1	1.0	13	0.5357142857142857	0.8461538461538461	12	11	2	2	0	0.14285714285714285	14	2	15	0.2857142857142857	0	0.8874815162625846	0.9455040352339135	0.4516088370937923	0.9087497283086335	0.6813544161226464	0.879786161093853	0.7815542782386783	0.9153530424438538	0.5833333333333333	0.16666666666666666	0.0	0.026778264645753686	0.026778264645753686
2326	0.05522904651886998	0.02479300807884126	0.024709294076419485	0.7382566469635623	-1	0	0	0.1	1	1.0	13	0.5357142857142857	0.8461538461538461	12	11	2	2	0	0.14285714285714285	14	2	15	0.2857142857142857	0	0.8874815162625846	0.9465317959097493	0.4516088370937923	0.9288884989791316	0.6813544161226464	0.8919008915597023	0.7795479805678239	0.925388651314259	0.625	0.16666666666666666	0.0	0.024709294076419485	0.024709294076419485
4742	0.06673290333192339	0.003825187430421032	0.0036445894489095057	0.8114199077279385	-1	0	0	0.1	1	1.0	13	0.5357142857142857	0.8461538461538461	12	11	2	2	0	0.14285714285714285	14	2	15	0.2857142857142857	0	0.9512670061685696	0.933710502253864	0.6817309916762485	0.9251483820012701	0.7825503674459784	0.8007361431402719	0.7612442775144772	0.8987574731612453	0.6666666666666667	0.16666666666666666	0.0	0.0036445894489095057	0.0036445894489095057
4463	0.059631728307473895	0.028784122385305665	0.02872457542941416	0.7010001200182973	-1	0	0	0.1	1	1.0	13	0.5357142857142857	0.8461538461538461	12	11	2	2	0	0.14285714285714285	14	2	15	0.2857142857142857	0	0.8874815162625846	0.9455040352339135	0.4516088370937923	0.9087497283086335	0.6813544161226464	0.879786161093853	0.7815542782386783	0.9153530424438538	0.5833333333333333	0	0.0	0.02872457542941416	0.02872457542941416
43	0.0008877639523889409	0.00017463441647626033	0.00017462884080609225	0.9984995414595127	-1	0	0	1.0	1	0	0	1.0	0	1	0	0	1	0	0.5	1	2	2	0.3333333333333333	0	0	0	0	0	0	0	0	0	0	0	0	0.00017462884080609225	0.00017462884080609225
3414	0.06137468099099701	0.027423043358253147	0.027404464170313576	0.7068021747377558	-1	0	0	0.1	1	1.0	13	0.5357142857142857	0.8461538461538461	12	11	2	2	0	0.14285714285714285	14	2	15	0.2857142857142857	0	0.8874815162625846	0.9455040352339135	0.4516088370937923	0.9087497283086335	0.7176036685515266	0.8883547604587907	0.7815542782386783	0.9174883228912784	0.625	0.16666666666666666	0.0	0.027404464170313576	0.027404464170313576
4172	0.05375499122950003	0.016585554128372176	0.005597085808330722	0.7720558063694973	-1	0	0	0.1	1	1.0	13	0.5357142857142857	0.8461538461538461	12	11	2	1	0	0.14285714285714285	14	2	15	0.14285714285714285	0	0.9239761456694631	0.9215297833780663	0.5244817116458	0.9321835194062297	0.650822917217792	0.8672911409630562	0.7815542782386783	0.9105540840067902	1.0	0.08333333333333333	0.0	0.005597085808330722	0.005597085808330722
2318	0.05773036173223939	0.02436604570436831	0.012334306718463613	0.6898002006901334	-1	0	0	0.1	1	1.0	13	0.5357142857142857	0.9230769230769231	13	12	1	2	0	0.14285714285714285	2	14	15	0.4	0	0.8887104876445854	0.9499556162437066	0.45980068024547976	0.9180297320255663	0.6813544161226464	0.8905504868954454	0.7815542782386783	0.9231014077977516	0.6153846153846154	0	0.0	0.012334306718463613	0.012334306718463613
3054	0.05735991812419636	0.02614462312902692	0.026126211606703205	0.7056545880334941	-1	0	0	0.1	1	1.0	13	0.5357142857142857	0.8461538461538461	12	11	2	2	0	0.14285714285714285	14	2	15	0.2857142857142857	0	0.8874815162625846	0.9455040352339135	0.4516088370937923	0.9087497283086335	0.6813544161226464	0.879786161093853	0.7815542782386783	0.9153530424438538	0.5833333333333333	0	0.0	0.026126211606703205	0.026126211606703205
3269	0.05687982836640619	0.029192730978696232	0.028964974576358063	0.7000253117860743	-1	0	0	0.1	1	1.0	13	0.5357142857142857	0.8461538461538461	12	11	2	2	0	0.14285714285714285	14	2	15	0.2857142857142857	0	0.8874815162625846	0.9455040352339135	0.4516088370937923	0.9087497283086335	0.6813544161226464	0.879786161093853	0.7815542782386783	0.9153530424438538	0.5833333333333334	0.16666666666666666	0.0	0.028964974576358063	0.028964974576358063
3160	0.06651859799658945	0.009764916844561758	-0.008459661767027586	0.6245848564272218	-1	0	0	0.2	2	0.8461538461538461	11	0.38461538461538464	0.7692307692307693	12	10	2	2	0	0.23076923076923078	13	3	15	0.3333333333333333	0	0.8874815162625846	0.9446203396382601	0.5528044818223548	0.9229679854092124	0.6813544161226464	0.9102067168801018	0.7815542782386783	0.927261754122507	0.625	0.16666666666666666	0.0	-0.0008459661767027586	-0.0008459661767027586
429	0.031204196063931808	0.0012115241347477423	0.0006305167009586395	0.907981781217403	-1	0	0	0.5	5	0.5384615384615384	7	0.3333333333333333	0.5384615384615384	11	7	3	1	0	0.5555555555555556	5	9	15	0.16666666666666666	0.2	0.4335203556666173	0.9414444835374128	0.8703109059518068	0.9506021348678187	0.5523505711788687	0.8865971335518714	0.9191027406238197	0.9306698143589002	1.0	0.45454545454545453	0.0	0.0006305167009586395	0.0006305167009586395
3498	0.0567884391853972	0.025234256284428703	0.025215531085620593	0.7040379648360844	-1	0	0	0.1	1	1.0	13	0.5357142857142857	0.8461538461538461	12	11	2	2	0	0.14285714285714285	14	2	15	0.2857142857142857	0	0.8874815162625846	0.9455040352339135	0.4516088370937923	0.9087497283086335	0.6813544161226464	0.879786161093853	0.7815542782386783	0.9153530424438538	0.625	0.16666666666666666	0.0	0.025215531085620593	0.025215531085620593
4079	0.05608442627918795	0.02726989370745861	0.02715390656005549	0.7016992327307549	-1	0	0	0.1	1	1.0	13	0.5357142857142857	0.8461538461538461	12	11	2	2	0	0.14285714285714285	14	2	15	0.2857142857142857	0	0.8874815162625846	0.9455040352339135	0.4516088370937923	0.9087497283086335	0.6813544161226464	0.879786161093853	0.7815542782386783	0.9153530424438538	0.5833333333333334	0.16666666666666666	0.0	0.02715390656005549	0.02715390656005549
1013	0.029239766954639566	0.007454985744742851	-0.0020473052476751696	0.5330069822710971	-1	0.25	1	0.5	5	0.6153846153846154	8	0.3	0.6153846153846154	12	8	2	1	0	0.5	10	5	15	0.25	0.4	0.7580093068078396	0.8984410558370841	0.7413253469235798	0.9089110281130368	0.6202914183129375	0.9076064024486129	0.7180144319085638	0.9050862601671666	1.0	0.08333333333333333	0.0	-0.00020473052476751696	-0.00020473052476751696
4301	0.058031108416079884	0.028097182903765724	0.02803023054084524	0.6999148074527457	-1	0	0	0.1	1	1.0	13	0.5357142857142857	0.8461538461538461	12	11	2	2	0	0.14285714285714285	14	2	15	0.2857142857142857	0	0.8874815162625846	0.9455040352339135	0.4516088370937923	0.9087497283086335	0.6813544161226464	0.879786161093853	0.7815542782386783	0.9153530424438538	0.5833333333333334	0.16666666666666666	0.0	0.02803023054084524	0.02803023054084524
4626	0.0592632287489307	0.02583433167076013	0.025782206640341015	0.7045275938290843	-1	0	0	0.1	1	1.0	13	0.5357142857142857	0.8461538461538461	12	11	2	2	0	0.14285714285714285	14	2	15	0.2857142857142857	0	0.8874815162625846	0.9450566523959792	0.4516088370937923	0.9087497283086335	0.6813544161226464	0.8774208737665187	0.7795479805678239	0.9145534868900745	0.5833333333333334	0.16666666666666666	0.0	0.025782206640341015	0.025782206640341015
154	0.004022005587229927	0.00022715670693730815	-3.5596204209583545e-05	0.9750523720487623	-1	0.5	1	0.7142857142857143	5	0.375	3	0.5555555555555556	0.125	4	1	5	4	0	0.5	6	3	10	0.36363636363636365	0.8571428571428571	0.8855067625650832	0.97391208743647	0.4522633838094424	0.9151484598219406	0.7820612786173908	0.6990112594357011	0.8883712669060139	0.9072246144325826	0.25	0.25	0.0	-3.5596204209583544e-06	-3.5596204209583544e-06
595	0.03588753405034467	0.003359472145279068	-0.00292424889648084	0.9767360234574274	-1	0	0	0.2	2	0.8461538461538461	11	0.5	0.46153846153846156	7	6	7	3	0	0.8333333333333334	5	6	15	0.17647058823529413	0.3333333333333333	0.29370001192412964	0.9357191144637881	0.34496568893307	0.73534631722303	0.5306463737199075	0.8334122282287748	0.758134165917108	0.8544567814990066	0.14285714285714285	0.42857142857142855	0.0	-0.000292424889648084	-0.000292424889648084
740	0.05258080789294933	0.0039063350904332645	0.002234712058321907	0.7727678816281907	-1	0.25	1	0.4	4	0.7692307692307693	10	0.4166666666666667	0.6153846153846154	12	8	2	1	0	0.25	12	3	15	0.25	0.6666666666666666	0.5315110927913682	0.9315390507133454	0.9310835218194298	0.8377325517450308	0.5215750167995958	0.8916694060035024	0.9416059339835268	0.8928298709598529	1.0	0.25	0.0	0.002234712058321907	0.002234712058321907
877	0.04031792496113977	0.006337073137392172	-0.00227942259154684	0.9694090701443496	-1	0	0	0.3	3	0.7692307692307693	10	0.2727272727272727	0.5384615384615384	9	7	5	0	0	0.45454545454545453	11	5	15	0.0	0	0.6271583733385666	0.9555243212541101	0.6067283601942274	0.8892648786953979	0.7270771110695367	0.9425292331442613	0.7758801846812213	0.9339670588669656	0	0	0.0	-0.00022794225915468398	-0.00022794225915468398
4784	0.05809745679717728	0.02551896765270907	0.02134674140086513	0.722429117921805	-1	0	0	0.1	1	1.0	13	0.5357142857142857	0.8461538461538461	12	11	2	2	0	0.14285714285714285	14	2	15	0.2857142857142857	0	0.9239761456694631	0.9441165945055818	0.5805353469476862	0.9148143663514285	0.7176036685515266	0.8886326666183424	0.7474551432879992	0.9187816148842839	0.625	0	0.0	0.02134674140086513	0.02134674140086513
4196	0.05996396000642581	0.028250924846636626	0.028234504023470403	0.7062529850972632	-1	0	0	0.1	1	1.0	13	0.5357142857142857	0.8461538461538461	12	11	2	2	0	0.14285714285714285	14	2	15	0.2857142857142857	0	0.8874815162625846	0.9455040352339135	0.4516088370937923	0.9087497283086335	0.7176036685515266	0.8883547604587907	0.7815542782386783	0.9174883228912784	0.625	0.16666666666666666	0.0	0.028234504023470403	0.028234504023470403
4136	0.058224428961051816	0.025709039985834164	0.025599288201871847	0.7000501827009835	-1	0	0	0.1	1	1.0	13	0.5357142857142857	0.8461538461538461	12	11	2	3	0	0.14285714285714285	14	2	15	0.42857142857142855	0	0.8874815162625846	0.9455040352339135	0.4516088370937923	0.9087497283086335	0.6813544161226464	0.879786161093853	0.7815542782386783	0.9153530424438538	0.25	0.16666666666666666	0.0	0.025599288201871847	0.025599288201871847
4085	0.05649964838906287	0.026826538976162977	0.026697869896620204	0.6988526385431939	-1	0	0	0.1	1	1.0	13	0.5357142857142857	0.8461538461538461	12	11	2	2	0	0.14285714285714285	14	2	15	0.2857142857142857	0	0.8874815162625846	0.9455040352339135	0.4516088370937923	0.9087497283086335	0.6813544161226464	0.879786161093853	0.7815542782386783	0.9153530424438538	0.5833333333333333	0	0.0	0.026697869896620204	0.026697869896620204
450	0.025436100630918255	0.0012990130225467415	0.0012476317728146748	0.9374073751592726	-1	0.25	1	0.6	6	0.46153846153846156	6	0.35714285714285715	0.46153846153846156	9	6	5	1	0	0.8571428571428571	7	6	15	0.09090909090909091	0.75	0.5910807915038448	0.9326315539779391	0.9930729490052219	0.7489502628148368	0.3123321366236857	0.8174106480848832	0.9561990789295127	0.8506767731072764	1.0	0.4444444444444444	0.0	0.0012476317728146748	0.0012476317728146748
1240	0.05498428074304271	0.010412154171404559	0.007270759621434414	0.6839170300881802	-1	0	0	0.1	1	1.0	13	0.5357142857142857	0.8461538461538461	12	11	2	2	0	0.14285714285714285	14	2	15	0.2857142857142857	0	0.7070955367394999	0.9515148430694466	0.6957299045791242	0.9578587267053815	0.5918307831100285	0.8927253257189778	0.8997178108843017	0.9393338764315705	0.7083333333333334	0.08333333333333333	0.0	0.007270759621434414	0.007270759621434414
498	0.03267035901640692	0.0020495382747946077	-0.0014778670965573519	0.9662198068892152	-1	0	0	0.14285714285714285	1	1.0	8	0.35714285714285715	0.875	8	7	1	1	0	0.5714285714285714	7	4	10	0.2	0	0.5695501046132054	0.857642411290173	0.43627726750854673	0.8929905644733613	0.4351982929266388	0.7544522689802152	0.7651428205434854	0.842904742277433	1.0	0	0.0	-0.00014778670965573517	-0.00014778670965573517
1107	0.07675599826113542	0.01562842375218189	0.013143436167769463	0.6954767303051534	-1	0	0	0.1	1	1.0	13	0.5357142857142857	0.8461538461538461	12	11	2	2	0	0.14285714285714285	14	2	15	0.2857142857142857	0	0.6854919320235753	0.9565380527369567	0.4434169939421048	0.8693985550462859	0.6813544161226464	0.9222158323304545	0.7815542782386783	0.9232000892946719	0.5833333333333334	0.16666666666666666	0.0	0.013143436167769463	0.013143436167769463
3778	0.06007548961591537	0.019312047709136745	0.01591771223143375	0.7438645747219907	-1	0	0	0.1	1	1.0	13	0.5357142857142857	0.8461538461538461	12	11	2	2	0	0.14285714285714285	14	2	15	0.2857142857142857	0	0.9239761456694631	0.948289010220297	0.4516088370937923	0.9087497283086335	0.6813544161226464	0.879786161093853	0.7815542782386783	0.9167728789495555	0.625	0.16666666666666666	0.0	0.01591771223143375	0.01591771223143375
4394	0.05849032721198525	0.02743701773209937	0.027436818313281496	0.707630224766517	-1	0	0	0.1	1	1.0	13	0.5357142857142857	0.8461538461538461	12	11	2	2	0	0.14285714285714285	14	2	15	0.2857142857142857	0	0.8874815162625846	0.9455040352339135	0.4516088370937923	0.9087497283086335	0.6813544161226464	0.879786161093853	0.7815542782386783	0.9153530424438538	0.5833333333333333	0.16666666666666666	0.0	0.027436818313281496	0.027436818313281496
4069	0.05939520438056284	0.029099630531444466	0.029088179507922158	0.7035300437476361	-1	0	0	0.1	1	1.0	13	0.5357142857142857	0.8461538461538461	12	11	2	2	0	0.14285714285714285	14	2	15	0.2857142857142857	0	0.8874815162625846	0.9455040352339135	0.4516088370937923	0.9087497283086335	0.6813544161226464	0.8774208737665187	0.7815542782386783	0.9147785170688567	0.625	0.08333333333333333	0.0	0.029088179507922158	0.029088179507922158
1478	0.051366886546434565	0.018041207986358845	0.014218696502540745	0.7300211344140556	-1	0	0	0.1	1	1.0	13	0.5357142857142857	0.8461538461538461	12	11	2	2	0	0.14285714285714285	14	2	15	0.2857142857142857	0	0.9388717876043499	0.9295042176701495	0.6788894761500819	0.9193039047669882	0.7441328508740414	0.9390039657228609	0.7815542782386783	0.9296948892908689	0.625	0.25	0.0	0.014218696502540745	0.014218696502540745
2989	0.05915856539045828	0.028970725379193537	0.028893973789180797	0.7087046671279389	-1	0	0	0.1	1	1.0	13	0.5357142857142857	0.8461538461538461	12	11	2	2	0	0.14285714285714285	14	2	15	0.2857142857142857	0	0.8874815162625846	0.9455040352339135	0.4516088370937923	0.9087497283086335	0.6813544161226464	0.879786161093853	0.7815542782386783	0.9153530424438538	0.5833333333333334	0.08333333333333333	0.0	0.028893973789180797	0.028893973789180797
952	0.03710937100171332	0.0025760660134996178	-0.0020363848012785422	0.6274492299295045	-1	0	0	0.25	2	0.8888888888888888	8	0.55	0.8888888888888888	10	8	0	0	0	0.2	2	10	11	0.0	0	0.7323372148532125	0.9401956293926347	0.37076910058087054	0.7555676269688268	0.7088958634673495	0.8905272918316083	0.9134412173719948	0.8800840256935832	0	0	0.0	-0.0002036384801278542	-0.0002036384801278542
594	0.06615020266714988	0.007328188713896061	0.002736235192262378	0.9533493055885228	-1	0	0	0.2	2	0.9230769230769231	12	0.5357142857142857	0.9230769230769231	14	12	0	0	0	0.14285714285714285	2	14	15	0.0	0	0.5954407940645281	0.970869994542313	0.749377714772362	0.8599506431005027	0.33726934672678294	0.8627470772571646	0.9132176343940086	0.9157946242504371	0	0	0.0	0.002736235192262378	0.002736235192262378
1045	0.05798664165119983	0.0099176584659317	-0.008636622677540557	0.6538243338892902	-1	0	0	0.1	1	1.0	13	0.5357142857142857	0.8461538461538461	12	11	2	2	0	0.14285714285714285	14	2	15	0.2857142857142857	0	0.42310599819936084	0.9565893924471198	0.5909255066460949	0.9493087140619106	0.5385606179424679	0.8317559669805575	0.8871663791713225	0.926916306802224	0.7083333333333333	0.16666666666666666	0.0	-0.0008636622677540556	-0.0008636622677540556
3192	0.0473344691745414	0.0025787040048315863	0.0013967086214586428	0.9322252727140574	-1	0	0	0.1	1	1.0	13	0.5357142857142857	0.8461538461538461	12	11	2	2	0	0.14285714285714285	14	2	15	0.2857142857142857	0	0.9239761456694631	0.948937129677856	0.4608125004182348	0.900344624932603	0.6813544161226464	0.8874643016160813	0.7815542782386783	0.9165330551847674	0.5833333333333333	0	0.0	0.0013967086214586428	0.0013967086214586428
2366	0.05465695262301957	0.022846236562063985	0.022749678934434598	0.7445743156041407	-1	0	0	0.1	1	1.0	13	0.5357142857142857	0.8461538461538461	12	11	2	2	0	0.14285714285714285	14	2	15	0.2857142857142857	0	0.8874815162625846	0.949873602013388	0.4516088370937923	0.9236659144441748	0.6813544161226464	0.8916193912416233	0.7419154729501152	0.9251267493479387	0.625	0.16666666666666666	0.0	0.022749678934434598	0.022749678934434598
2173	0.05497559878603926	0.02335075113830424	0.02264749421657797	0.7316419277695527	-1	0	0	0.1	1	1.0	13	0.5357142857142857	0.8461538461538461	12	11	2	2	0	0.14285714285714285	14	2	15	0.2857142857142857	0	0.9239761456694631	0.9508533601542954	0.4516088370937923	0.9068815285459902	0.7463011150170981	0.8966217689755884	0.7815542782386783	0.9217460259387178	0.625	0	0.0	0.02264749421657797	0.02264749421657797
1698	0.04809678312682884	0.0043153694591819185	0.004315264628230913	0.8253227674430612	-1	0	0	0.3	3	0.7692307692307693	10	0.625	0.6923076923076923	11	9	3	0	0	0.16666666666666666	2	12	15	0.0	0	0.9432922086427986	0.8347202849209739	0.6186376399219604	0.9719969986540459	0.8112478139115498	0.9242700578909039	0.8615650028121223	0.9279828990170361	0	0	0.0	0.004315264628230913	0.004315264628230913
3914	0.042817361609090755	0.002027270809478014	0.0018693667574291098	0.7232008555339214	-1	0	0	0.1	1	1.0	13	0.5357142857142857	0.8461538461538461	12	11	2	2	0	0.14285714285714285	2	14	15	0.2857142857142857	0	0.8654344350336387	0.9345906251042528	0.539397042215971	0.946002966253197	0.6661785197646677	0.86471586264415	0.7591304759705851	0.921236064241933	0.6666666666666667	0.16666666666666666	0.0	0.0018693667574291098	0.0018693667574291098
550	0.057330124357468676	0.01036961663879417	-0.0005717234585954918	0.6952034828763024	-1	0	0	0.2	2	0.8461538461538461	11	0.25	0.7692307692307693	11	10	3	1	0	0.6	10	6	15	0.1111111111111111	0	0.5343414829477698	0.8990342025642495	0.5363577475653136	0.9183815520472299	0.3822095565464787	0.8322660576455297	0.8279669996533545	0.8879154806436474	1.0	0.2727272727272727	0.0	-5.717234585954918e-05	-5.717234585954918e-05
1447	0.04742176732937052	0.012042601680640757	0.009775572167639666	0.8639774721583316	-1	0	0	0.1	1	1.0	13	0.5357142857142857	0.8461538461538461	12	11	2	2	0	0.14285714285714285	14	2	15	0.2857142857142857	0	0.8642964182114475	0.938283725628302	0.45558382929315594	0.963763868874842	0.6172617825585494	0.902107036251316	0.9007713457625738	0.9394059463693128	0.6666666666666667	0.08333333333333333	0.0	0.009775572167639666	0.009775572167639666
460	0.012259587145923378	0.0007240796935596452	0.000718514380616688	0.9334781766315186	-1	0.25	1	0.6	6	0.46153846153846156	6	0.4166666666666667	0.38461538461538464	10	5	4	1	0	1.0	6	6	15	0.14285714285714285	0.2	0.8240687374607271	0.7552619654680046	0.5104894619794903	0.8604819625038199	0.4098593256037645	0.9151206366149249	0.9013472619297273	0.8550370545745395	1.0	0.2	0.0	0.000718514380616688	0.000718514380616688
651	0.019679223654214574	0.0020685430269651965	0.0018158799515482697	0.9644993526685424	-1	0	0	0.3333333333333333	2	0.7142857142857143	5	0.42857142857142855	0.7142857142857143	7	5	1	1	0	0.42857142857142855	3	7	9	0.25	0	0.8887104876445854	0.9465207575641448	0.33955783861275757	0.857280196987843	0.7002579245700271	0.8989321459479929	0.9208736701859683	0.9075375305110323	1.0	0	0.0	0.0018158799515482697	0.0018158799515482697
2438	0.058056862015681505	0.027915951174420302	0.027767998761366028	0.6986767942586511	-1	0	0	0.1	1	1.0	13	0.5357142857142857	0.8461538461538461	12	11	2	2	0	0.14285714285714285	14	2	15	0.2857142857142857	0	0.8874815162625846	0.9455040352339135	0.4516088370937923	0.9087497283086335	0.7176036685515266	0.8883547604587907	0.7815542782386783	0.9174883228912784	0.5833333333333333	0.16666666666666666	0.0	0.027767998761366028	0.027767998761366028
125	0.017770909284150288	0.0018315958334881371	0.001783605463551901	0.9573717555103805	-1	0	0	0.4	4	0.5833333333333334	7	0.3111111111111111	0.5833333333333334	11	7	2	0	0	0.5555555555555556	5	9	14	0.0	0.46153846153846156	0.41112265825482747	0.8716966213638746	0.6107185886471325	0.9339755298688486	0.4815059600929178	0.892027510217968	0.8563192896473395	0.90253343892626	0	0	0.0	0.001783605463551901	0.001783605463551901
209	0.0066584218871372485	0.0003626702523709753	-6.529247331784498e-05	0.9769625492177011	-1	0	0	0.4	2	0.6	3	0.7	0.4	3	2	3	0	0	0.4	5	2	7	0.0	0	0.5468445655867871	0.8381844325064992	0.48932250824303425	0.9503831238229015	0.7037794309729112	0.8046441880958691	0.8229404818413497	0.8812475578306932	0	0	0.0	-6.529247331784498e-06	-6.529247331784498e-06
657	0.06264071545549815	0.017205208471869994	-0.00046061642347919714	0.749886617852045	-1	0	0	0.1	1	1.0	13	1.0	0.9230769230769231	13	12	1	1	0	0.06666666666666667	15	1	15	0.2	0	0.6193925765272266	0.96207894093612	0.457580964716208	0.9291301898075179	0.770858781172707	0.921760547303352	0.911145343568863	0.9403543318365298	1.0	0.15384615384615385	0.0	-4.606164234791971e-05	-4.606164234791971e-05
4486	0.055337235973261664	0.024995237156845335	0.02493791993115852	0.700505647623191	-1	0	0	0.1	1	1.0	13	0.5357142857142857	0.8461538461538461	12	11	2	2	0	0.14285714285714285	14	2	15	0.2857142857142857	0	0.8874815162625846	0.9455040352339135	0.4516088370937923	0.9087497283086335	0.6813544161226464	0.9013024452249767	0.7815542782386783	0.9208980630982315	0.5833333333333334	0.16666666666666666	0.0	0.02493791993115852	0.02493791993115852
841	0.05010673279631805	0.004239457231622133	-0.002586752447946481	0.7434999002721864	-1	0.25	1	0.3	3	0.7692307692307693	10	0.4166666666666667	0.6153846153846154	10	8	4	0	0	0.25	3	12	15	0.0	0.6666666666666666	0.4180503096798572	0.9544024628085964	0.32665244004644317	0.9216974663355606	0.7176756914156884	0.8448597223079024	0.8655829956234422	0.916870751055832	0	0	0.0	-0.0002586752447946481	-0.0002586752447946481
3349	0.05707839663787631	0.025443917437916692	0.025436119227448324	0.7034912864486117	-1	0	0	0.1	1	1.0	13	0.5357142857142857	0.8461538461538461	12	11	2	2	0	0.14285714285714285	14	2	15	0.2857142857142857	0	0.8874815162625846	0.9455040352339135	0.4516088370937923	0.9087497283086335	0.6813544161226464	0.879786161093853	0.7815542782386783	0.9153530424438538	0.5833333333333333	0	0.0	0.025436119227448324	0.025436119227448324
2944	0.059588713804098525	0.011228646294443161	0.009917807556377283	0.6729065159621737	-1	0	0	0.1	1	1.0	13	0.5357142857142857	0.8461538461538461	12	11	2	2	0	0.14285714285714285	14	2	15	0.2857142857142857	0	0.8874815162625846	0.9415791829731579	0.44822393494023693	0.9145050041021902	0.6813544161226464	0.8703500348796687	0.7885223371223526	0.9130366689272958	0.5833333333333333	0.16666666666666666	0.0	0.009917807556377283	0.009917807556377283
1582	0.046853336768870706	0.016374462865666833	0.013556511726722334	0.7934402913548428	-1	0	0	0.1	1	1.0	13	0.5357142857142857	0.8461538461538461	12	11	2	2	0	0.14285714285714285	14	2	15	0.2857142857142857	0	0.8642964182114475	0.938283725628302	0.4623536336002667	0.9634203447636389	0.6172617825585494	0.923268221959769	0.9007713457625738	0.9441018124119238	0.6666666666666666	0.08333333333333333	0.0	0.013556511726722334	0.013556511726722334
2395	0.05700583302234023	0.017861356435374547	0.01736171294488836	0.6842544223441558	-1	0	0	0.1	1	1.0	13	0.5357142857142857	0.8461538461538461	12	11	2	2	0	0.14285714285714285	14	2	15	0.2857142857142857	0	0.8874815162625846	0.9520216118251911	0.4448390327866815	0.9246348148927707	0.7176036685515266	0.8863608389626546	0.7605801538166493	0.925278632567915	0.625	0.16666666666666666	0.0	0.01736171294488836	0.01736171294488836
923	0.030120046833594292	0.004602554333458051	-0.0002544533394941621	0.6075204441147266	-1	0.3333333333333333	1	0.3333333333333333	3	0.7272727272727273	8	0.48148148148148145	0.5454545454545454	8	6	4	0	0	0.3333333333333333	3	9	13	0.0	0.5	0.2824301140285778	0.9388937875599738	0.7043675218957629	0.9343996512820968	0.4741410082077496	0.9111092939167882	0.9427891326241672	0.9290303512537024	0	0	0.0	-2.5445333949416207e-05	-2.5445333949416207e-05
2320	0.05643227103247829	0.02251247377712551	0.0224943150317049	0.7389456094210543	-1	0	0	0.1	1	1.0	13	0.5357142857142857	0.8461538461538461	12	11	2	2	0	0.14285714285714285	14	2	15	0.2857142857142857	0	0.8874815162625846	0.949873602013388	0.4516088370937923	0.9236659144441748	0.7237032832263912	0.8916053792895507	0.7419154729501152	0.9251234015557803	0.625	0.08333333333333333	0.0	0.0224943150317049	0.0224943150317049
4350	0.05788050059498825	0.02816120224234632	0.028150882773488536	0.703630731869964	-1	0	0	0.1	1	1.0	13	0.5357142857142857	0.8461538461538461	12	11	2	2	0	0.14285714285714285	14	2	15	0.2857142857142857	0	0.8874815162625846	0.9455040352339135	0.4516088370937923	0.9087497283086335	0.6813544161226464	0.879786161093853	0.7815542782386783	0.9153530424438538	0.5833333333333334	0.16666666666666666	0.0	0.028150882773488536	0.028150882773488536
4695	0.057337010320113305	0.02695645564976677	0.026913071670196007	0.70699399678764	-1	0	0	0.1	1	1.0	13	0.5357142857142857	0.8461538461538461	12	11	2	2	0	0.14285714285714285	14	2	15	0.2857142857142857	0	0.8874815162625846	0.9450566523959792	0.4407314541173468	0.8823795288964127	0.6813544161226464	0.879786161093853	0.7795479805678239	0.907501494328661	0.5833333333333333	0.16666666666666666	0.0	0.026913071670196007	0.026913071670196007
4721	0.05993953349225002	0.027249955734991154	0.027202499724916184	0.6989780726851965	-1	0	0	0.1	1	1.0	13	0.5357142857142857	0.8461538461538461	12	11	2	2	0	0.14285714285714285	14	2	15	0.2857142857142857	0	0.8874815162625846	0.9455040352339135	0.4516088370937923	0.9087497283086335	0.6813544161226464	0.879786161093853	0.7815542782386783	0.9153530424438538	0.625	0.16666666666666666	0.0	0.027202499724916184	0.027202499724916184
5006	0.05899916795674503	0.02732811325721753	0.027244060637896382	0.7025892140883436	-1	0	0	0.1	1	1.0	13	0.5357142857142857	0.8461538461538461	12	11	2	2	0	0.14285714285714285	14	2	15	0.2857142857142857	0	0.8874815162625846	0.9455040352339135	0.4516088370937923	0.9087497283086335	0.6813544161226464	0.879786161093853	0.7815542782386783	0.9153530424438538	0.625	0.16666666666666666	0.0	0.027244060637896382	0.027244060637896382
2414	0.05224518829406073	0.011795033303927092	0.010664320429348607	0.7425155042974046	-1	0	0	0.1	1	1.0	13	0.5357142857142857	0.8461538461538461	12	11	2	2	0	0.14285714285714285	14	2	15	0.2857142857142857	0	0.8874815162625846	0.9476383732409643	0.4516088370937923	0.9087497283086335	0.650822917217792	0.8883493616891088	0.7815542782386783	0.9185458126761129	0.5833333333333333	0.16666666666666666	0.0	0.010664320429348607	0.010664320429348607
4575	0.06002818182655452	0.026930237263245	0.0268929898587058	0.7057454052167038	-1	0	0	0.1	1	1.0	13	0.5357142857142857	0.8461538461538461	12	11	2	2	0	0.14285714285714285	14	2	15	0.2857142857142857	0	0.8874815162625846	0.9455040352339135	0.4516088370937923	0.9087497283086335	0.6813544161226464	0.879786161093853	0.7815542782386783	0.9153530424438538	0.5833333333333334	0.08333333333333333	0.0	0.0268929898587058	0.0268929898587058
391	0.0337844268963781	0.00494399897507466	-0.0014759879514053516	0.933046935650243	-1	0.25	1	0.4	4	0.6923076923076923	9	0.3409090909090909	0.6923076923076923	13	9	1	0	0	0.36363636363636365	4	11	15	0.0	0.18181818181818182	0.6506741675856856	0.9338327713122405	0.40175393254336217	0.9465640608665346	0.6131663522474643	0.9043853430503738	0.9110130868600326	0.9301805141933537	0	0	0.0	-0.00014759879514053515	-0.00014759879514053515
4378	0.06598962085838088	0.01777012218868064	0.015980610554620075	0.6897187004712706	-1	0	0	0.1	1	1.0	13	0.5357142857142857	0.9230769230769231	13	12	1	2	0	0.14285714285714285	2	14	15	0.4	0	0.8887104876445854	0.9441588183013189	0.45980068024547976	0.9185827662984957	0.6813544161226464	0.8735109126137958	0.7815542782386783	0.9164041907223377	0.6153846153846154	0.15384615384615385	0.0	0.015980610554620075	0.015980610554620075
1474	0.03615806077391358	0.011491211309632467	0.008988979115116593	0.8415945572508213	-1	0	0	0.3	3	0.6923076923076923	9	0.5769230769230769	0.6153846153846154	11	8	3	1	0	0.15384615384615385	2	13	15	0.14285714285714285	0	0.8423402915423115	0.7501167569089242	0.4027818522476242	0.9251529833459025	0.6131663522474643	0.9234865769475876	0.9042411151250421	0.884404005711898	1.0	0.2727272727272727	0.0	0.008988979115116593	0.008988979115116593
3546	0.05853037774376844	0.026136166577066244	0.026135702079562673	0.708137758577652	-1	0	0	0.1	1	1.0	13	0.5357142857142857	0.8461538461538461	12	11	2	2	0	0.14285714285714285	14	2	15	0.2857142857142857	0	0.8874815162625846	0.9455040352339135	0.4516088370937923	0.9087497283086335	0.6813544161226464	0.879786161093853	0.7815542782386783	0.9153530424438538	0.5833333333333334	0.16666666666666666	0.0	0.026135702079562673	0.026135702079562673
757	0.03753680507988625	0.0033453068840064454	0.0032298044310440795	0.9016706434364072	-1	0	0	0.3	3	0.6923076923076923	9	0.45454545454545453	0.6153846153846154	10	8	4	3	0	0.2727272727272727	3	11	15	0.3	0	0.7550543943903841	0.8127640943237876	0.44334509911113723	0.8232236388924622	0.6009469072025402	0.8836998275799858	0.8485116752871243	0.8426552912813565	0.1	0.2	0.0	0.0032298044310440795	0.0032298044310440795
4081	0.05894030015534116	0.019871033914641973	-0.00020332489184268445	0.6901704017773098	-1	0	0	0.1	1	1.0	13	0.5357142857142857	0.8461538461538461	12	11	2	2	0	0.14285714285714285	14	2	15	0.2857142857142857	0	0.9239761456694631	0.9443786617358582	0.5805353469476862	0.9211654322761925	0.6813544161226464	0.8521625046346193	0.7839113597937856	0.9127196948811597	0.5833333333333334	0.16666666666666666	0.0	-2.0332489184268445e-05	-2.0332489184268445e-05
4457	0.0579062809305065	0.028814145868084548	0.028573951253662706	0.7016980995576219	-1	0	0	0.1	1	1.0	13	0.5357142857142857	0.8461538461538461	12	11	2	2	0	0.14285714285714285	14	2	15	0.2857142857142857	0	0.8874815162625846	0.9455040352339135	0.4516088370937923	0.9087497283086335	0.6813544161226464	0.879786161093853	0.7815542782386783	0.9153530424438538	0.5833333333333334	0.16666666666666666	0.0	0.028573951253662706	0.028573951253662706
3725	0.058842932192683835	0.027708489210435908	0.02762692240169283	0.7024104539702716	-1	0	0	0.1	1	1.0	13	0.5357142857142857	0.8461538461538461	12	11	2	2	0	0.14285714285714285	14	2	15	0.2857142857142857	0	0.8874815162625846	0.9455040352339135	0.4516088370937923	0.9087497283086335	0.6813544161226464	0.879786161093853	0.7815542782386783	0.9153530424438538	0.625	0.16666666666666666	0.0	0.02762692240169283	0.02762692240169283
2032	0.05085804771390459	0.01745367800621717	0.015142306423697235	0.7370099653753552	-1	0	0	0.1	1	1.0	13	0.5357142857142857	0.8461538461538461	12	11	2	2	0	0.14285714285714285	14	2	15	0.2857142857142857	0	0.9035970475166332	0.9474417286341136	0.5805353469476862	0.9211654322761925	0.7463011150170981	0.8963498184831659	0.7815542782386783	0.9243154987224506	0.625	0	0.0	0.015142306423697235	0.015142306423697235
2136	0.05039568573680317	0.017047038027337865	0.01335802642223772	0.6856900473773171	-1	0	0	0.1	1	1.0	13	0.5357142857142857	0.8461538461538461	12	11	2	2	0	0.14285714285714285	14	2	15	0.2857142857142857	0	0.8874815162625846	0.9497306208098935	0.4516088370937923	0.9236659144441748	0.7176036685515266	0.8863608389626546	0.7430352546902148	0.9238165804080006	0.625	0.16666666666666666	0.0	0.01335802642223772	0.01335802642223772
1141	0.04697283511688535	0.016305677080212917	0.013301940154333124	0.789305386393294	-1	0	0	0.1	1	1.0	13	0.5357142857142857	0.8461538461538461	12	11	2	2	0	0.14285714285714285	14	2	15	0.2857142857142857	0	0.8642964182114475	0.938283725628302	0.4623536336002667	0.9634203447636389	0.6172617825585494	0.9168641810473868	0.9007713457625738	0.9425493525061094	0.6666666666666667	0.08333333333333333	0.0	0.013301940154333124	0.013301940154333124
3308	0.059439603498036245	0.026975398069460435	0.02690219478275515	0.7073026989657427	-1	0	0	0.1	1	1.0	13	0.5357142857142857	0.8461538461538461	12	11	2	2	0	0.14285714285714285	14	2	15	0.2857142857142857	0	0.8874815162625846	0.9455040352339135	0.4516088370937923	0.9087497283086335	0.6813544161226464	0.879786161093853	0.7815542782386783	0.9153530424438538	0.5833333333333333	0	0.0	0.02690219478275515	0.02690219478275515
1168	0.050411671460732034	0.016243491770648797	0.013538263229921913	0.7821406338455296	-1	0	0	0.1	1	1.0	13	0.5357142857142857	0.8461538461538461	12	11	2	2	0	0.14285714285714285	14	2	15	0.2857142857142857	0	0.8642964182114475	0.938283725628302	0.4623536336002667	0.9634203447636389	0.6172617825585494	0.9168641810473868	0.9007713457625738	0.9425493525061094	0.6666666666666667	0.08333333333333333	0.0	0.013538263229921913	0.013538263229921913
2455	0.05683149289244957	0.02356565443555592	0.023565619279560888	0.7429666540825143	-1	0	0	0.1	1	1.0	13	0.5357142857142857	0.8461538461538461	12	11	2	2	0	0.14285714285714285	14	2	15	0.2857142857142857	0	0.8874815162625846	0.949873602013388	0.4516088370937923	0.9236659144441748	0.6813544161226464	0.8916193912416233	0.7419154729501152	0.9251267493479387	0.625	0.16666666666666666	0.0	0.023565619279560888	0.023565619279560888
3664	0.05799744321392949	0.027875813222281397	0.02784249755908114	0.7031394878700121	-1	0	0	0.1	1	1.0	13	0.5357142857142857	0.8461538461538461	12	11	2	2	0	0.14285714285714285	14	2	15	0.2857142857142857	0	0.8874815162625846	0.9455040352339135	0.4516088370937923	0.9087497283086335	0.6813544161226464	0.879786161093853	0.7815542782386783	0.9153530424438538	0.5416666666666666	0.16666666666666666	0.0	0.02784249755908114	0.02784249755908114
2045	0.05772987183175915	0.024128795052603028	0.024124926808975936	0.7422811566605086	-1	0	0	0.1	1	1.0	13	0.5357142857142857	0.8461538461538461	12	11	2	2	0	0.14285714285714285	14	2	15	0.2857142857142857	0	0.8874815162625846	0.949873602013388	0.4516088370937923	0.9236659144441748	0.6813544161226464	0.8916193912416233	0.7419154729501152	0.9251267493479387	0.625	0.16666666666666666	0.0	0.024124926808975936	0.024124926808975936
899	0.07187009522559222	0.017242508532235853	0.016206251960634455	0.6890936164642727	-1	0	0	0.1	1	1.0	13	0.5357142857142857	0.8461538461538461	12	11	2	2	0	0.14285714285714285	14	2	15	0.2857142857142857	0	0.6854919320235753	0.9565380527369567	0.4434169939421048	0.8693985550462859	0.6813544161226464	0.9222158323304545	0.7815542782386783	0.9232000892946719	0.5833333333333334	0.16666666666666666	0.0	0.016206251960634455	0.016206251960634455
2892	0.04891294480035451	0.025112350965588746	0.024621727634400827	0.7244209124983879	-1	0	0	0.2	2	0.8461538461538461	11	0.38461538461538464	0.7692307692307693	12	10	2	2	0	0.23076923076923078	13	3	15	0.3333333333333333	0	0.9239761456694631	0.9365775905600642	0.5805353469476862	0.909248290716105	0.7157696161122435	0.8982989352817858	0.7815542782386783	0.9161991327859483	0.625	0	0.0	0.024621727634400827	0.024621727634400827
1265	0.04857178918529558	0.01646804767020751	0.01302127169318913	0.805826859144394	-1	0	0	0.1	1	1.0	13	0.5357142857142857	0.8461538461538461	12	11	2	2	0	0.14285714285714285	14	2	15	0.2857142857142857	0	0.8642964182114475	0.938283725628302	0.4623536336002667	0.9634203447636389	0.6172617825585494	0.9168641810473868	0.9007713457625738	0.9425493525061094	0.6666666666666667	0.08333333333333333	0.0	0.01302127169318913	0.01302127169318913
3222	0.05742169283980429	0.02695228706674056	0.02691241133753353	0.7136104665248726	-1	0	0	0.1	1	1.0	13	0.5357142857142857	0.8461538461538461	12	11	2	2	0	0.14285714285714285	14	2	15	0.2857142857142857	0	0.8874815162625846	0.9455040352339135	0.4516088370937923	0.9087497283086335	0.6813544161226464	0.879786161093853	0.7815542782386783	0.9153530424438538	0.5833333333333333	0.16666666666666666	0.0	0.02691241133753353	0.02691241133753353
1263	0.06755407653919311	0.026487454215545225	0.02587294823235278	0.5720608679660545	-1	0	0	0.1	1	1.0	13	1.0	0.7692307692307693	11	10	3	3	0	0.06666666666666667	1	15	15	0.3333333333333333	0	0.8423402915423115	0.9478508939004725	0.33491039497944	0.9107457066858522	0.7642457161512775	0.9203922239185789	0.9042411151250421	0.9280324135776095	0.09090909090909091	0.18181818181818182	0.0	0.02587294823235278	0.02587294823235278
1143	0.04964791125809422	0.00819125025207375	0.007724897300462362	0.7110040011261551	-1	0	0	0.1	1	1.0	13	0.5357142857142857	0.8461538461538461	12	11	2	2	0	0.14285714285714285	14	2	15	0.2857142857142857	0	0.8642964182114475	0.938283725628302	0.5812820905043983	0.9637107624333424	0.6172617825585494	0.9168641810473868	0.9007713457625738	0.9426984875324504	0.6666666666666667	0.08333333333333333	0.0	0.007724897300462362	0.007724897300462362
4977	0.05722436740692064	0.027251114903972813	0.026346246601945882	0.6990192251225049	-1	0	0	0.1	1	1.0	13	0.5357142857142857	0.8461538461538461	12	11	2	2	0	0.14285714285714285	14	2	15	0.2857142857142857	0	0.8874815162625846	0.9455040352339135	0.4516088370937923	0.9085193383107986	0.6813544161226464	0.879786161093853	0.7815542782386783	0.9152813393142982	0.5833333333333333	0.16666666666666666	0.0	0.026346246601945882	0.026346246601945882
4380	0.05818954577078711	0.027464108027443906	0.027341872850984886	0.6994738583827754	-1	0	0	0.1	1	1.0	13	0.5357142857142857	0.8461538461538461	12	11	2	2	0	0.14285714285714285	14	2	15	0.2857142857142857	0	0.8874815162625846	0.9455040352339135	0.4516088370937923	0.9087497283086335	0.6813544161226464	0.879786161093853	0.7815542782386783	0.9153530424438538	0.5833333333333333	0	0.0	0.027341872850984886	0.027341872850984886
2620	0.06255459297079617	0.014492635001178752	0.014418673549872193	0.7209730530120335	-1	0	0	0.1	1	1.0	13	0.5357142857142857	0.8461538461538461	12	11	2	2	0	0.14285714285714285	14	2	15	0.2857142857142857	0	0.8642964182114475	0.9395481974008545	0.4166021147293371	0.94248309711061	0.650822917217792	0.8791333122586303	0.8122443329947457	0.9247063251207119	0.625	0.16666666666666666	0.0	0.014418673549872193	0.014418673549872193
4517	0.05970093176379209	0.02430646070234432	0.024097663561110674	0.6676608315330028	-1	0	0	0.1	1	1.0	13	0.5357142857142857	0.8461538461538461	12	11	2	2	0	0.14285714285714285	14	2	15	0.2857142857142857	0	0.8874815162625846	0.9448312024785341	0.4516088370937923	0.9087497283086335	0.650822917217792	0.8927154031605242	0.7815542782386783	0.9182861159273636	0.5833333333333334	0.08333333333333333	0.0	0.024097663561110674	0.024097663561110674
3048	0.037468058451331	0.006747204983937414	-0.0018106569958711847	0.8393691948392489	-1	0	0	0.2	2	0.8461538461538461	11	0.5769230769230769	0.6923076923076923	10	9	4	4	0	0.15384615384615385	2	13	15	0.36363636363636365	0	0.8862525448805838	0.8977311335531354	0.539397042215971	0.9511623512456944	0.6661785197646677	0.8404754592773749	0.7341809831837012	0.906169764547388	0.35	0.2	0.0	-0.00018106569958711846	-0.00018106569958711846
466	0.0010131996073705885	0.00032635719369629576	-1.4598612586542564e-06	0.9976041010824965	-1	0	0	0.6666666666666666	2	0.5	1	1.0	0	2	0	1	1	0	0.25	4	1	4	0.25	0.6666666666666666	0	0	0	0	0	0	0	0	0	0	0	-1.4598612586542563e-07	-1.4598612586542563e-07
341	0.06382833069685953	0.0023819005718658704	0.0022022093632674314	0.8670858437578299	-1	0	0	0.2	2	0.8461538461538461	11	0.25	0.8461538461538461	13	11	1	0	0	0.6	6	10	15	0.0	0	0.5053519421277394	0.8927595628793992	0.8217308626846865	0.9777127170452676	0.6336439829351301	0.9607864403219983	0.9142643193516501	0.9540454173279537	0	0	0.0	0.0022022093632674314	0.0022022093632674314
3438	0.0577744007576192	0.028291902021455876	0.028289108239646938	0.7021311392874767	-1	0	0	0.1	1	1.0	13	0.5357142857142857	0.8461538461538461	12	11	2	2	0	0.14285714285714285	14	2	15	0.2857142857142857	0	0.8874815162625846	0.9455040352339135	0.4516088370937923	0.9087497283086335	0.6813544161226464	0.879786161093853	0.7815542782386783	0.9153530424438538	0.625	0.16666666666666666	0.0	0.028289108239646938	0.028289108239646938
3408	0.05386637508796417	0.01685496548629641	0.005573986252392364	0.774888860200165	-1	0	0	0.1	1	1.0	13	0.5357142857142857	0.8461538461538461	12	11	2	1	0	0.14285714285714285	14	2	15	0.14285714285714285	0	0.9239761456694631	0.9215297833780663	0.5244817116458	0.9321835194062297	0.650822917217792	0.8672911409630562	0.7815542782386783	0.9105540840067902	1.0	0.08333333333333333	0.0	0.005573986252392364	0.005573986252392364
3443	0.05849388701624695	0.026023989878568587	0.025957648942543498	0.7038041937952191	-1	0	0	0.1	1	1.0	13	0.5357142857142857	0.8461538461538461	12	11	2	2	0	0.14285714285714285	14	2	15	0.2857142857142857	0	0.8874815162625846	0.9455040352339135	0.4516088370937923	0.9087497283086335	0.6813544161226464	0.879786161093853	0.7815542782386783	0.9153530424438538	0.5833333333333334	0.16666666666666666	0.0	0.025957648942543498	0.025957648942543498
1856	0.012789647149235943	0.00037933390464268843	-0.0002895749357380472	0.9394459752401958	-1	0	0	0.5	4	0.5555555555555556	5	0.34375	0.5555555555555556	8	5	2	0	0	0.5	8	4	11	0.0	0.25	0.9615327903435423	0.8364050896598404	0.6448125603674967	0.9615704055790566	0.616728885280201	0.9317363338047895	0.8546159307093233	0.9233229980981901	0	0	0.0	-2.895749357380472e-05	-2.895749357380472e-05
1978	0.042070891218938644	0.008801770130239703	0.007193566760371925	0.6493771175861287	-1	0	0	0.3	3	0.7692307692307693	10	0.625	0.6923076923076923	11	9	3	0	0	0.16666666666666666	2	12	15	0.0	0	0.9432922086427986	0.9114890142864115	0.9214489369122457	0.9684527741729448	0.6131663522474643	0.9303462578027446	0.9115976321629115	0.9417353711584852	0	0	0.0	0.007193566760371925	0.007193566760371925
541	0.0413905994752993	0.004259247013643724	0.004231646508635958	0.913729594499876	-1	0	0	0.3	3	0.7692307692307693	10	0.2777777777777778	0.5384615384615384	8	7	6	2	0	0.6666666666666666	9	6	15	0.13333333333333333	0	0.29395296683784683	0.9564037188464626	0.36971544774190457	0.9030416739848796	0.41607572675271776	0.9400520126754179	0.8366598810391176	0.936476699870279	0.625	0.75	0.0	0.004231646508635958	0.004231646508635958
2504	0.054452041907746315	0.024227755770618604	0.0240284245282231	0.7366177649491699	-1	0	0	0.1	1	1.0	13	0.5357142857142857	0.8461538461538461	12	11	2	2	0	0.14285714285714285	14	2	15	0.2857142857142857	0	0.8874815162625846	0.949873602013388	0.4516088370937923	0.9236659144441748	0.7237032832263912	0.8916053792895507	0.7419154729501152	0.9251234015557803	0.625	0.08333333333333333	0.0	0.0240284245282231	0.0240284245282231
2233	0.05735750964927959	0.00902533018071545	-0.007596433799252785	0.7030715965245571	-1	0	0	0.1	1	1.0	13	0.5357142857142857	0.8461538461538461	12	11	2	2	0	0.14285714285714285	14	2	15	0.2857142857142857	0	0.8960423096012085	0.9441915298245055	0.6001382934428315	0.9486345941523566	0.5356091626089076	0.9445375266682374	0.9181669588262542	0.9458239221470942	0.625	0	0.0	-0.0007596433799252785	-0.0007596433799252785
3116	0.0569549663565566	0.02813194134095043	0.028104731622976706	0.709235022512676	-1	0	0	0.1	1	1.0	13	0.5357142857142857	0.8461538461538461	12	11	2	2	0	0.14285714285714285	14	2	15	0.2857142857142857	0	0.8874815162625846	0.9455040352339135	0.4516088370937923	0.9087497283086335	0.6813544161226464	0.879786161093853	0.7815542782386783	0.9153530424438538	0.5833333333333334	0.08333333333333333	0.0	0.028104731622976706	0.028104731622976706
598	0.047825927021599796	0.015112874163438317	0.012520755878781903	0.8127074324274534	-1	0	0	0.1	1	1.0	13	0.5357142857142857	0.8461538461538461	12	11	2	2	0	0.14285714285714285	14	2	15	0.2857142857142857	0	0.8642964182114475	0.938283725628302	0.4623536336002667	0.9634203447636389	0.6172617825585494	0.9168641810473868	0.9007713457625738	0.9425493525061094	0.6666666666666667	0.08333333333333333	0.0	0.012520755878781903	0.012520755878781903
1859	0.045370923663807246	0.014935517071285187	0.012942713466808396	0.8134113723522103	-1	0	0	0.3	3	0.7692307692307693	10	0.5769230769230769	0.7692307692307693	12	10	2	0	0	0.15384615384615385	2	13	15	0.0	0	0.9324567309196865	0.917262139531483	0.7472121642477614	0.9708813651216682	0.6660139712683069	0.935555981561281	0.9113057942026686	0.9459678154882611	0	0	0.0	0.012942713466808396	0.012942713466808396
3139	0.05136011341287937	0.01591091998430121	0.01499211436543359	0.6569806292384665	-1	0	0	0.2	2	0.8461538461538461	11	0.38461538461538464	0.7692307692307693	12	10	2	2	0	0.23076923076923078	13	3	15	0.3333333333333333	0	0.8874815162625846	0.9234923539135285	0.4516088370937923	0.9036093425801576	0.6870721696466722	0.8856166412200115	0.7815542782386783	0.9053808744128194	0.5833333333333333	0.08333333333333333	0.0	0.01499211436543359	0.01499211436543359
4959	0.07423127970691613	0.0086970716569917	-0.0002843210611737026	0.6097385898750454	-1	0	0	0.1	1	1.0	13	0.5357142857142857	0.8461538461538461	12	11	2	2	0	0.14285714285714285	14	2	15	0.2857142857142857	0	0.9512670061685696	0.8911716545609516	0.6817309916762485	0.9115573744900158	0.7616567175639737	0.9075223277253954	0.7787302510965969	0.9037646492637663	0.625	0	0.0	-2.8432106117370257e-05	-2.8432106117370257e-05
1441	0.047127204855931255	0.0171726310010085	0.014050331989301106	0.7936440793510162	-1	0	0	0.1	1	1.0	13	0.5357142857142857	0.8461538461538461	12	11	2	2	0	0.14285714285714285	14	2	15	0.2857142857142857	0	0.8642964182114475	0.938283725628302	0.4623536336002667	0.9634203447636389	0.6172617825585494	0.9168641810473868	0.9007713457625738	0.9425493525061094	0.6666666666666667	0.08333333333333333	0.0	0.014050331989301106	0.014050331989301106
2330	0.04686167467829743	0.010277556311527216	-0.010262666578532783	0.6308765604742792	-1	0	0	0.2	2	0.8461538461538461	11	0.3125	0.7692307692307693	12	10	2	1	0	0.3333333333333333	12	4	15	0.16666666666666666	0	0.8887104876445854	0.9390842096070486	0.4434169939421048	0.9542240898353991	0.7463011150170981	0.9406861681524336	0.8578117937613776	0.9450824972492871	1.0	0.08333333333333333	0.0	-0.0010262666578532782	-0.0010262666578532782
2613	0.05825665108586114	0.02685427365942835	0.026850464476960875	0.7029067232625059	-1	0	0	0.1	1	1.0	13	0.5357142857142857	0.8461538461538461	12	11	2	2	0	0.14285714285714285	14	2	15	0.2857142857142857	0	0.8874815162625846	0.9455040352339135	0.4516088370937923	0.9087497283086335	0.6813544161226464	0.879786161093853	0.7815542782386783	0.9153530424438538	0.5833333333333334	0	0.0	0.026850464476960875	0.026850464476960875
939	0.07064866264950467	0.004370469444504512	0.0017326781077694011	0.8664297558632171	-1	0	0	0.2	2	0.8461538461538461	11	0.234375	0.6923076923076923	9	9	5	2	0	1.0	8	8	15	0.14285714285714285	0	0.38800807918986874	0.9159393933626864	0.5214226158639308	0.9437942978447372	0.6426893532171212	0.8936186044238623	0.9039404123058081	0.9202574522619958	0.5555555555555556	0.1111111111111111	0.0	0.0017326781077694011	0.0017326781077694011
1688	0.048532646386041066	0.017520546295355145	0.016351072522194962	0.6792089642013013	-1	0	0	0.1	1	1.0	13	0.5357142857142857	0.8461538461538461	12	11	2	2	0	0.14285714285714285	14	2	15	0.2857142857142857	0	0.9388717876043499	0.949633602618901	0.5805353469476862	0.9221477727777646	0.6813544161226464	0.9368864423080112	0.7815542782386783	0.937149885898625	0.625	0.16666666666666666	0.0	0.016351072522194962	0.016351072522194962
2595	0.07069163324427136	0.004588769276380511	-0.0009925383606582809	0.6833097361486211	-1	0	0	0.1	1	1.0	13	0.5357142857142857	0.8461538461538461	12	11	2	2	0	0.14285714285714285	14	2	15	0.2857142857142857	0	0.9512670061685696	0.8925483932958566	0.5723435037959985	0.9240418300171258	0.7682073708214252	0.8821389840879971	0.764223905790611	0.9010981352273801	0.625	0.08333333333333333	0.0	-9.925383606582808e-05	-9.925383606582808e-05
1450	0.0476971025818661	0.016116244119150986	0.014860127819008157	0.6809025846693881	-1	0	0	0.1	1	1.0	13	0.5357142857142857	0.8461538461538461	12	11	2	2	0	0.14285714285714285	14	2	15	0.2857142857142857	0	0.9388717876043499	0.949633602618901	0.5805353469476862	0.9221477727777646	0.6813544161226464	0.9368864423080112	0.7815542782386783	0.937149885898625	0.625	0.16666666666666666	0.0	0.014860127819008157	0.014860127819008157
3717	0.05481457627498172	0.027037616854840716	0.026963667014598784	0.7004663697630621	-1	0	0	0.1	1	1.0	13	0.5357142857142857	0.8461538461538461	12	11	2	2	0	0.14285714285714285	14	2	15	0.2857142857142857	0	0.8874815162625846	0.9455040352339135	0.4516088370937923	0.9087497283086335	0.6813544161226464	0.879786161093853	0.7815542782386783	0.9153530424438538	0.5833333333333333	0.16666666666666666	0.0	0.026963667014598784	0.026963667014598784
1799	0.023451204872240384	0.0014857534150141953	-0.0014211259354148628	0.9021141214796689	-1	0	0	0.4	4	0.5384615384615384	7	0.4166666666666667	0.38461538461538464	9	5	5	2	0	0.4444444444444444	4	9	15	0.2	0.16666666666666666	0.8423402915423115	0.909187364871177	0.889720554523425	0.9596712947933497	0.6131663522474643	0.9527927805148017	0.9191027406238197	0.9440670513004781	0.6666666666666667	0.4444444444444444	0.0	-0.0001421125935414863	-0.0001421125935414863
4302	0.05785011728877799	0.02746998862748587	0.027466957110749868	0.7079216853702146	-1	0	0	0.1	1	1.0	13	0.5357142857142857	0.8461538461538461	12	11	2	2	0	0.14285714285714285	14	2	15	0.2857142857142857	0	0.8874815162625846	0.9455040352339135	0.4516088370937923	0.9087497283086335	0.6813544161226464	0.879786161093853	0.7815542782386783	0.9153530424438538	0.5833333333333334	0.16666666666666666	0.0	0.027466957110749868	0.027466957110749868
1373	0.04822556592724837	0.015763957264765815	0.012884644999782847	0.8091506925338632	-1	0	0	0.1	1	1.0	13	0.5357142857142857	0.8461538461538461	12	11	2	2	0	0.14285714285714285	14	2	15	0.2857142857142857	0	0.8642964182114475	0.938283725628302	0.4623536336002667	0.9634203447636389	0.6172617825585494	0.9168641810473868	0.9007713457625738	0.9425493525061094	0.6666666666666667	0.08333333333333333	0.0	0.012884644999782847	0.012884644999782847
2520	0.03135396300824372	0.006042230112314568	0.005116363020792683	0.7108727849788499	-1	0	0	0.2	2	0.8461538461538461	11	0.3125	0.7692307692307693	12	10	2	1	0	0.3333333333333333	12	4	15	0.16666666666666666	0	0.8887104876445854	0.9625150434386165	0.4434169939421048	0.9421470926617624	0.6813544161226464	0.9254799837484854	0.841019896473413	0.9454067055520089	1.0	0	0.0	0.005116363020792683	0.005116363020792683
2864	0.057410046022386196	0.02665670977467589	0.02661886146713444	0.7027992257645626	-1	0	0	0.1	1	1.0	13	0.5357142857142857	0.8461538461538461	12	11	2	2	0	0.14285714285714285	14	2	15	0.2857142857142857	0	0.8874815162625846	0.9455040352339135	0.4516088370937923	0.9087497283086335	0.6813544161226464	0.879786161093853	0.7815542782386783	0.9153530424438538	0.5833333333333333	0.16666666666666666	0.0	0.02661886146713444	0.02661886146713444
4087	0.05733570559352005	0.028264116995571815	0.02823912328658782	0.7098757449075652	-1	0	0	0.1	1	1.0	13	0.5357142857142857	0.8461538461538461	12	11	2	2	0	0.14285714285714285	14	2	15	0.2857142857142857	0	0.8874815162625846	0.9455040352339135	0.4516088370937923	0.9087497283086335	0.6813544161226464	0.879786161093853	0.7815542782386783	0.9153530424438538	0.5416666666666666	0.16666666666666666	0.0	0.02823912328658782	0.02823912328658782
3368	0.05882955433452957	0.02754930782384495	0.027548821078192717	0.7052491996881188	-1	0	0	0.1	1	1.0	13	0.5357142857142857	0.8461538461538461	12	11	2	2	0	0.14285714285714285	14	2	15	0.2857142857142857	0	0.8874815162625846	0.9455040352339135	0.4516088370937923	0.9087497283086335	0.7176036685515266	0.8883547604587907	0.7815542782386783	0.9174883228912784	0.5833333333333333	0.16666666666666666	0.0	0.027548821078192717	0.027548821078192717
2815	0.05786314624860487	0.028478390324752002	0.028478218143511633	0.7106077547379412	-1	0	0	0.1	1	1.0	13	0.5357142857142857	0.8461538461538461	12	11	2	2	0	0.14285714285714285	14	2	15	0.2857142857142857	0	0.8874815162625846	0.9455040352339135	0.4516088370937923	0.9087497283086335	0.6813544161226464	0.879786161093853	0.7815542782386783	0.9153530424438538	0.5833333333333333	0.16666666666666666	0.0	0.028478218143511633	0.028478218143511633
1523	0.05608739915432293	0.019472214216070437	0.016372081724406067	0.5596578776246642	-1	0	0	0.2	2	0.9230769230769231	12	0.5357142857142857	0.9230769230769231	14	12	0	0	0	0.14285714285714285	2	14	15	0.0	0	0.9105006042505505	0.9145201287581081	0.7064582076669232	0.967674077057016	0.6660139712683069	0.8968238803410424	0.8997178108843017	0.9336312657782115	0	0	0.0	0.016372081724406067	0.016372081724406067
2568	0.05957741117926257	0.011646395133516162	0.00346480331417539	0.7247627143409285	-1	0	0	0.1	1	1.0	13	0.5357142857142857	0.7692307692307693	11	10	3	3	0	0.14285714285714285	14	2	15	0.3333333333333333	0	0.9592418036943405	0.9296367976103854	0.7012700136498924	0.9126779634536623	0.7538529209804069	0.8930330467533879	0.7711924075904465	0.9129344242909622	0.45454545454545453	0.09090909090909091	0.0	0.00346480331417539	0.00346480331417539
3040	0.05553107158026258	0.02426088815814641	0.024215838195442624	0.671609562706138	-1	0	0	0.1	1	1.0	13	0.5357142857142857	0.8461538461538461	12	11	2	2	0	0.14285714285714285	14	2	15	0.2857142857142857	0	0.8874815162625846	0.9455040352339135	0.4516088370937923	0.9087497283086335	0.650822917217792	0.93035231800419	0.7815542782386783	0.9296542079289359	0.5833333333333334	0.08333333333333333	0.0	0.024215838195442624	0.024215838195442624
2551	0.053717010004151834	0.020682776042829688	-0.007698785580403874	0.7067960782568864	-1	0	0	0.2	2	0.8461538461538461	11	0.38461538461538464	0.6923076923076923	11	9	3	2	0	0.23076923076923078	13	3	15	0.25	0	0.8887104876445854	0.9485572767716396	0.6618362054381031	0.9137020435742454	0.8112478139115498	0.9144361722697794	0.7538250840658147	0.9274214675535412	0.6818181818181819	0.18181818181818182	0.0	-0.0007698785580403874	-0.0007698785580403874
4686	0.05781888236332309	0.026779115073448212	0.026705478010237774	0.7044649931992362	-1	0	0	0.1	1	1.0	13	0.5357142857142857	0.8461538461538461	12	11	2	2	0	0.14285714285714285	14	2	15	0.2857142857142857	0	0.8874815162625846	0.9455040352339135	0.4516088370937923	0.9087497283086335	0.6813544161226464	0.879786161093853	0.7815542782386783	0.9153530424438538	0.625	0.16666666666666666	0.0	0.026705478010237774	0.026705478010237774
40	2.1510719808122394e-06	1.743688128319376e-08	5.631125239804142e-09	0.9999990283411749	-1	0	0	1.0	1	0	0	1.0	0	1	0	0	0	0	0.5	2	1	2	0.0	0	0	0	0	0	0	0	0	0	0	0	0	5.631125239804142e-09	5.631125239804142e-09
3695	0.0583581835597372	0.025243442753898317	0.025243254479950867	0.7045399233394293	-1	0	0	0.1	1	1.0	13	0.5357142857142857	0.8461538461538461	12	11	2	2	0	0.14285714285714285	14	2	15	0.2857142857142857	0	0.8874815162625846	0.9455040352339135	0.4516088370937923	0.9087497283086335	0.6813544161226464	0.879786161093853	0.7815542782386783	0.9153530424438538	0.5416666666666666	0.16666666666666666	0.0	0.025243254479950867	0.025243254479950867
4250	0.0577006298212897	0.025931345320503493	0.02593126613916618	0.7088737665309732	-1	0	0	0.1	1	1.0	13	0.5357142857142857	0.8461538461538461	12	11	2	2	0	0.14285714285714285	14	2	15	0.2857142857142857	0	0.8874815162625846	0.9455040352339135	0.4516088370937923	0.9087497283086335	0.6813544161226464	0.879786161093853	0.7815542782386783	0.9153530424438538	0.5833333333333333	0.16666666666666666	0.0	0.02593126613916618	0.02593126613916618
2023	0.04955114014840104	0.00975065190658677	0.007929405740223862	0.7100158759281241	-1	0	0	0.1	1	1.0	13	0.5357142857142857	0.8461538461538461	12	11	2	2	0	0.14285714285714285	14	2	15	0.2857142857142857	0	0.6851394100703636	0.946986879841515	0.7132388657037818	0.9617365788060231	0.6471962307342863	0.9023179726778737	0.888335410226936	0.9414062722218447	0.6666666666666666	0.08333333333333333	0.0	0.007929405740223862	0.007929405740223862
4091	0.054235673809033824	0.012888257873723444	0.012585323802057772	0.7480222899569275	-1	0	0	0.1	1	1.0	13	0.5357142857142857	0.8461538461538461	12	11	2	2	0	0.14285714285714285	14	2	15	0.2857142857142857	0	0.8874815162625846	0.9376678135580554	0.4516088370937923	0.9087497283086335	0.6813544161226464	0.879786161093853	0.7641504175277747	0.9115946361516968	0.5416666666666666	0.16666666666666666	0.0	0.012585323802057772	0.012585323802057772
440	0.018924775418617104	0.006319098808159538	0.006275808442419935	0.9663236056179777	-1	0	0	0.4	4	0.6153846153846154	8	0.375	0.46153846153846156	8	6	6	3	0	0.625	5	8	15	0.21428571428571427	0.3333333333333333	0.2610682244265413	0.9549815097666752	0.4434169939421048	0.9563335732785738	0.5050815146111711	0.9060173644152599	0.9447991424503863	0.9428034788859634	0.25	0.125	0.0	0.006275808442419935	0.006275808442419935
792	0.008182609163002012	0.0012308923527354174	0.0005101001692968072	0.9585427410293323	-1	0.25	1	0.6	6	0.38461538461538464	5	0.35714285714285715	0.3076923076923077	9	4	5	2	0	0.8571428571428571	7	6	15	0.2222222222222222	0.36363636363636365	0.9432922086427986	0.8968035425541565	0.6379054985579462	0.9636446087158916	0.364230926109763	0.9407294167037175	0.9299998149068088	0.9390438979498305	0.6666666666666667	0.1111111111111111	0.0	0.0005101001692968072	0.0005101001692968072
4581	0.05944204159072435	0.026506311660185827	0.02649985349066567	0.712223522133884	-1	0	0	0.1	1	1.0	13	0.5357142857142857	0.8461538461538461	12	11	2	2	0	0.14285714285714285	14	2	15	0.2857142857142857	0	0.8874815162625846	0.9455040352339135	0.4516088370937923	0.9087497283086335	0.6813544161226464	0.879786161093853	0.7815542782386783	0.9153530424438538	0.5833333333333334	0	0.0	0.02649985349066567	0.02649985349066567
4013	0.055545160220250626	0.028499981911039956	0.028391175166777718	0.6973458653753675	-1	0	0	0.1	1	1.0	13	0.5357142857142857	0.8461538461538461	12	11	2	2	0	0.14285714285714285	14	2	15	0.2857142857142857	0	0.8874815162625846	0.9455040352339135	0.4516088370937923	0.9087497283086335	0.650822917217792	0.8621355017764315	0.7720422262485882	0.9112018642173948	0.5833333333333333	0	0.0	0.028391175166777718	0.028391175166777718
3559	0.05834862079528831	0.029162044284870823	0.02909020908849179	0.7010210196369326	-1	0	0	0.1	1	1.0	13	0.5357142857142857	0.8461538461538461	12	11	2	2	0	0.14285714285714285	14	2	15	0.2857142857142857	0	0.8874815162625846	0.9455040352339135	0.4516088370937923	0.9087497283086335	0.6813544161226464	0.879786161093853	0.7815542782386783	0.9153530424438538	0.625	0.16666666666666666	0.0	0.02909020908849179	0.02909020908849179
1638	0.06503944171624793	0.0056621962571112286	0.003985427718092147	0.7067498971233163	-1	0	0	0.1	1	1.0	13	0.5357142857142857	0.8461538461538461	12	11	2	2	0	0.14285714285714285	14	2	15	0.2857142857142857	0	0.8874815162625846	0.9421307683760672	0.6001382934428315	0.9486345941523566	0.5356091626089076	0.9447289024755892	0.9181669588262542	0.9452266840563901	0.625	0.3333333333333333	0.0	0.003985427718092147	0.003985427718092147
2976	0.05505279807915582	0.02651489440654893	0.026380761172968312	0.7009751709900085	-1	0	0	0.1	1	1.0	13	0.5357142857142857	0.8461538461538461	12	11	2	2	0	0.14285714285714285	14	2	15	0.2857142857142857	0	0.8874815162625846	0.9455040352339135	0.4516088370937923	0.9087497283086335	0.6813544161226464	0.879786161093853	0.7815542782386783	0.9153530424438538	0.5833333333333334	0	0.0	0.026380761172968312	0.026380761172968312
1851	0.04513945643732679	0.009101192964971855	0.009067455855164459	0.7737347045165524	-1	0	0	0.4	4	0.6153846153846154	8	0.625	0.6153846153846154	12	8	2	0	0	0.16666666666666666	2	12	15	0.0	0	0.9105006042505505	0.9219179032436763	0.7200648602684019	0.9782383758498278	0.6104167551761245	0.9144623555758565	0.927244363415764	0.946910570491269	0	0	0.0	0.009067455855164459	0.009067455855164459
4454	0.059491986189756506	0.028065347717971825	0.02798400708621786	0.7028881201676046	-1	0	0	0.1	1	1.0	13	0.5357142857142857	0.8461538461538461	12	11	2	2	0	0.14285714285714285	14	2	15	0.2857142857142857	0	0.8874815162625846	0.9455040352339135	0.4516088370937923	0.9087497283086335	0.6813544161226464	0.879786161093853	0.7815542782386783	0.9153530424438538	0.5833333333333334	0.08333333333333333	0.0	0.02798400708621786	0.02798400708621786
66	1.0672512046161747e-05	3.424486815668609e-08	-3.417879172574104e-08	0.9999975819323697	-1	0	0	0.5	1	1.0	1	1.0	1.0	2	1	0	1	0	0.3333333333333333	1	3	3	0.3333333333333333	0	0.5501356103261615	0.7036157919745414	0.6422452898256157	0.6823803096436725	0.7085389256378513	0.9205190191396763	0.7949697724657416	0.7956907868757893	1.0	1.0	0.0	-3.4178791725741038e-09	-3.4178791725741038e-09
3069	0.05779225882312384	0.025449905572782205	0.02543948048737154	0.7051809320669721	-1	0	0	0.1	1	1.0	13	0.5357142857142857	0.8461538461538461	12	11	2	2	0	0.14285714285714285	14	2	15	0.2857142857142857	0	0.8874815162625846	0.9455040352339135	0.4516088370937923	0.9087497283086335	0.6813544161226464	0.879786161093853	0.7815542782386783	0.9153530424438538	0.5833333333333334	0.08333333333333333	0.0	0.02543948048737154	0.02543948048737154
4909	0.05618572175274329	0.010493888567918127	0.010482024078491789	0.7519374154616645	-1	0	0	0.1	1	1.0	13	0.5357142857142857	0.8461538461538461	12	11	2	2	0	0.14285714285714285	14	2	15	0.2857142857142857	0	0.82038936939495	0.9435268828587913	0.4516088370937923	0.9087497283086335	0.6813544161226464	0.8774208737665187	0.7815542782386783	0.9137928912967694	0.625	0.08333333333333333	0.0	0.010482024078491789	0.010482024078491789
3875	0.057242250005326005	0.028510736875915235	0.028499583335973293	0.7064467019111151	-1	0	0	0.1	1	1.0	13	0.5357142857142857	0.8461538461538461	12	11	2	2	0	0.14285714285714285	14	2	15	0.2857142857142857	0	0.8874815162625846	0.9455040352339135	0.4516088370937923	0.9087497283086335	0.6813544161226464	0.879786161093853	0.7815542782386783	0.9153530424438538	0.5833333333333334	0.16666666666666666	0.0	0.028499583335973293	0.028499583335973293
1938	0.05597924054910707	0.0017091695106909496	-0.0016489829726885799	0.6151179456429219	-1	0	0	0.2	2	0.9230769230769231	12	0.5357142857142857	0.8461538461538461	13	11	1	0	0	0.14285714285714285	2	14	15	0.0	0	0.9216212531965746	0.9283175532505417	0.572975391583277	0.9617875239713942	0.6131663522474643	0.9086297636851699	0.8871663791713225	0.9367068024393034	0	0	0.0	-0.00016489829726885799	-0.00016489829726885799
3779	0.05605487348566971	0.008216560971946733	0.0024530883399096403	0.6592871492187189	-1	0	0	0.1	1	1.0	13	0.5357142857142857	0.8461538461538461	12	11	2	2	0	0.14285714285714285	14	2	15	0.2857142857142857	0	0.8874815162625846	0.9455040352339135	0.4516088370937923	0.9155873669187595	0.6813544161226464	0.879786161093853	0.7815542782386783	0.917532393369338	0.5833333333333333	0.16666666666666666	0.0	0.0024530883399096403	0.0024530883399096403
1595	0.05493610609380455	0.017185616655532088	0.01619071559576594	0.6785648222244303	-1	0	0	0.1	1	1.0	13	0.5357142857142857	0.8461538461538461	12	11	2	2	0	0.14285714285714285	14	2	15	0.2857142857142857	0	0.9388717876043499	0.949633602618901	0.5805353469476862	0.9221477727777646	0.7247840162224234	0.8877995778146615	0.7815542782386783	0.9236050589710406	0.625	0.16666666666666666	0.0	0.01619071559576594	0.01619071559576594
3051	0.05270063461319967	0.017469219716513662	0.017286064752862956	0.7678401227109951	-1	0	0	0.1	1	1.0	13	0.5357142857142857	0.8461538461538461	12	11	2	2	0	0.14285714285714285	14	2	15	0.2857142857142857	0	0.9239761456694631	0.9258489442107201	0.6817309916762485	0.923253974018156	0.7825503674459784	0.8882999594399883	0.7815542782386783	0.9138702704518017	0.625	0	0.0	0.017286064752862956	0.017286064752862956
1968	0.05275190422876545	0.013483218860750022	0.01125796851804394	0.8102238179236136	-1	0	0	0.2	2	0.9230769230769231	12	0.5357142857142857	0.8461538461538461	13	11	1	0	0	0.14285714285714285	2	14	15	0.0	0	0.9216212531965746	0.9283175532505417	0.572975391583277	0.9617875239713942	0.6131663522474643	0.9096367726774688	0.8871663791713225	0.9369472795949703	0	0	0.0	0.01125796851804394	0.01125796851804394
4805	0.06339652799938494	0.016485344371988425	0.015039156788022548	0.7029932969215367	-1	0	0	0.1	1	1.0	13	0.5357142857142857	0.8461538461538461	12	11	2	2	0	0.14285714285714285	14	2	15	0.2857142857142857	0	0.8874815162625846	0.9408243609223605	0.44822393494023693	0.9313804285594911	0.6967100186695221	0.8861836701643454	0.7885223371223526	0.9224105008333282	0.5833333333333333	0.16666666666666666	0.0	0.015039156788022548	0.015039156788022548
2799	0.0569856646526803	0.015872452094173803	0.009576629838009757	0.6985236030612594	-1	0	0	0.1	1	1.0	13	0.5357142857142857	0.8461538461538461	12	11	2	2	0	0.14285714285714285	14	2	15	0.2857142857142857	0	0.9239761456694631	0.8909299841563958	0.5723435037959985	0.9235298992739526	0.6202914183129375	0.8961975186295822	0.7815542782386783	0.904571439687686	0.625	0.08333333333333333	0.0	0.009576629838009757	0.009576629838009757
3584	0.05624644993311109	0.013283214217944686	0.013188508825957245	0.7726948815829189	-1	0	0	0.1	1	1.0	13	0.5357142857142857	0.8461538461538461	12	11	2	2	0	0.14285714285714285	14	2	15	0.2857142857142857	0	0.9239761456694631	0.951980736259105	0.5805353469476862	0.9154032691493394	0.6931474856367854	0.8713315006481112	0.7815542782386783	0.9188679934359957	0.5416666666666667	0.16666666666666666	0.0	0.013188508825957245	0.013188508825957245
423	0.027783197773844942	0.002095237318093979	0.0020738961727428023	0.8985431254561952	-1	0	0	0.3	3	0.7692307692307693	10	0.375	0.46153846153846156	7	6	7	3	0	0.625	5	8	15	0.17647058823529413	0	0.6903829674235876	0.9193366646981274	0.6379054985579462	0.9238211259586799	0.21834248516623678	0.6798929726235882	0.9019030492553752	0.8692140631412216	0.2857142857142857	0	0.0	0.0020738961727428023	0.0020738961727428023
637	0.05598413868713198	0.0021235087297908403	-0.002121973312889819	0.7362591454468217	-1	0	0	0.1	1	1.0	13	0.5357142857142857	0.8461538461538461	12	11	2	2	0	0.14285714285714285	14	2	15	0.2857142857142857	0	0.30679424520299065	0.8484411974845378	0.6509680730062052	0.8481853555354796	0.6213572128696344	0.7883871916480653	0.7911281851673257	0.8300571502493866	0.5416666666666667	0.16666666666666666	0.0	-0.0002121973312889819	-0.0002121973312889819
4631	0.06001608990541271	0.026941791487095256	0.02690983423365489	0.7084360456273804	-1	0	0	0.1	1	1.0	13	0.5357142857142857	0.8461538461538461	12	11	2	2	0	0.14285714285714285	14	2	15	0.2857142857142857	0	0.8874815162625846	0.9455040352339135	0.4516088370937923	0.9087497283086335	0.6813544161226464	0.879786161093853	0.7815542782386783	0.9153530424438538	0.5833333333333333	0	0.0	0.02690983423365489	0.02690983423365489
1408	0.04823362990797849	0.017902738107600045	0.016813530499682327	0.6646743204368093	-1	0	0	0.1	1	1.0	13	0.5357142857142857	0.8461538461538461	12	11	2	2	0	0.14285714285714285	14	2	15	0.2857142857142857	0	0.9388717876043499	0.949633602618901	0.5805353469476862	0.9221477727777646	0.6813544161226464	0.9368864423080112	0.7815542782386783	0.937149885898625	0.625	0.16666666666666666	0.0	0.016813530499682327	0.016813530499682327
1553	0.06566688492401175	0.01826694235946396	0.018247071521230614	0.5813966898119665	-1	0	0	0.1	1	1.0	13	1.0	0.7692307692307693	11	10	3	3	0	0.06666666666666667	1	15	15	0.3333333333333333	0	0.8423402915423115	0.9478508939004725	0.33491039497944	0.9085231668001643	0.7642457161512775	0.9203922239185789	0.9042411151250421	0.9274281112834435	0.09090909090909091	0.18181818181818182	0.0	0.018247071521230614	0.018247071521230614
4927	0.0590464317231836	0.028084441786179366	0.027970975434056217	0.702016404227257	-1	0	0	0.1	1	1.0	13	0.5357142857142857	0.8461538461538461	12	11	2	2	0	0.14285714285714285	14	2	15	0.2857142857142857	0	0.8874815162625846	0.9455040352339135	0.4516088370937923	0.9087497283086335	0.6813544161226464	0.8774208737665187	0.7815542782386783	0.9147785170688567	0.5833333333333333	0.16666666666666666	0.0	0.027970975434056217	0.027970975434056217
675	0.027396254859079778	0.005876452354495281	0.005335024143497068	0.9092166522251782	-1	0	0	0.3	3	0.75	9	0.3888888888888889	0.5833333333333334	8	7	5	2	0	0.4444444444444444	4	9	14	0.15384615384615385	0.16666666666666666	0.36820108899933646	0.9165183149589194	0.406219247061885	0.8908520343577504	0.35684215461406393	0.8690701464832933	0.8671616937488408	0.8937277441569104	0.5625	0	0.0	0.005335024143497068	0.005335024143497068
3906	0.056778590938255775	0.01162892120504142	0.01051136635850507	0.7287744375051906	-1	0	0	0.1	1	1.0	13	0.5357142857142857	0.8461538461538461	12	11	2	2	0	0.14285714285714285	14	2	15	0.2857142857142857	0	0.9239761456694631	0.9321495679029741	0.6781682073904424	0.9111696308234198	0.7599525356552714	0.8730819410337023	0.7230166888944976	0.9082310877562791	0.625	0.16666666666666666	0.0	0.01051136635850507	0.01051136635850507
2950	0.05754866694189613	0.027120153152681747	0.027052398342742808	0.7040905738584818	-1	0	0	0.1	1	1.0	13	0.5357142857142857	0.8461538461538461	12	11	2	2	0	0.14285714285714285	14	2	15	0.2857142857142857	0	0.8874815162625846	0.9455040352339135	0.4516088370937923	0.9087497283086335	0.7176036685515266	0.8883547604587907	0.7815542782386783	0.9174883228912784	0.5833333333333333	0.16666666666666666	0.0	0.027052398342742808	0.027052398342742808
1183	0.051420028221893954	0.014545990685831343	0.014302767383147225	0.803748980380244	-1	0	0	0.2	2	0.9230769230769231	12	0.5357142857142857	0.6923076923076923	11	9	3	0	0	0.14285714285714285	14	2	15	0.0	0	0.5855325663355152	0.9502824529381603	0.45520189791562915	0.9193555506107781	0.44321995219862814	0.9438461691661267	0.8016594432054133	0.9390776190266796	0	0	0.0	0.014302767383147225	0.014302767383147225
1325	0.05650467978692942	0.008813118722726613	0.008757099508235567	0.6977415296201271	-1	0	0	0.1	1	1.0	13	1.0	0.9230769230769231	12	12	2	0	0	0.06666666666666667	1	15	15	0.0	0	0.8874815162625846	0.9530386806398274	0.4434169939421048	0.9233014748917486	0.68569857530237	0.9283872250528258	0.8292606947185622	0.9362468152951515	0	0	0.0	0.008757099508235567	0.008757099508235567
1527	0.05681705976276173	0.010431857402993584	0.009921041393903252	0.5977974260662011	-1	0	0	0.1	1	1.0	13	0.5357142857142857	0.8461538461538461	12	11	2	2	0	0.14285714285714285	14	2	15	0.2857142857142857	0	0.8862525448805838	0.9382984497300051	0.7012700136498924	0.9134639291124889	0.716302513390592	0.8513077887228448	0.7815542782386783	0.9067384065299261	0.6666666666666666	0.08333333333333333	0.0	0.009921041393903252	0.009921041393903252
1085	0.03331313465116548	0.002743419278467731	-0.000508247054299577	0.7012467938891109	-1	0.25	1	0.4	4	0.6153846153846154	8	0.4166666666666667	0.6153846153846154	9	8	5	0	0	0.25	3	12	15	0.0	0.6666666666666666	0.6143861867837416	0.8533051535230477	0.5117918248648794	0.9533986174694977	0.5806973103443569	0.9157550710613305	0.9042411151250421	0.9159381014204817	0	0	0.0	-5.0824705429957693e-05	-5.0824705429957693e-05
3006	0.05617178569282224	0.028177356385463127	0.028111273547475262	0.6990275748633294	-1	0	0	0.1	1	1.0	13	0.5357142857142857	0.8461538461538461	12	11	2	2	0	0.14285714285714285	14	2	15	0.2857142857142857	0	0.8874815162625846	0.9455040352339135	0.4516088370937923	0.9087497283086335	0.6813544161226464	0.879786161093853	0.7815542782386783	0.9153530424438538	0.5833333333333333	0	0.0	0.028111273547475262	0.028111273547475262
1584	0.04955933590968747	0.017416716862285558	0.016325614840417266	0.6684949927395496	-1	0	0	0.1	1	1.0	13	0.5357142857142857	0.8461538461538461	12	11	2	2	0	0.14285714285714285	14	2	15	0.2857142857142857	0	0.9388717876043499	0.949633602618901	0.5805353469476862	0.9221477727777646	0.6813544161226464	0.9368864423080112	0.7815542782386783	0.937149885898625	0.6666666666666667	0.16666666666666666	0.0	0.016325614840417266	0.016325614840417266
3853	0.05801907223666928	0.028574226623141206	0.028558621835912654	0.7104191827130508	-1	0	0	0.1	1	1.0	13	0.5357142857142857	0.8461538461538461	12	11	2	2	0	0.14285714285714285	14	2	15	0.2857142857142857	0	0.8874815162625846	0.9455040352339135	0.4516088370937923	0.9087497283086335	0.6813544161226464	0.879786161093853	0.7815542782386783	0.9153530424438538	0.5833333333333334	0.16666666666666666	0.0	0.028558621835912654	0.028558621835912654
1705	0.033585694142519204	0.0022128863733637235	-0.0018480118741689966	0.8787865152599155	-1	0	0	0.4	4	0.5384615384615384	7	0.3333333333333333	0.5384615384615384	11	7	3	2	0	0.5555555555555556	5	9	15	0.3333333333333333	0	0.4939466767695618	0.9336381536072675	0.4434169939421048	0.9469476843469304	0.6202914183129375	0.9108917764441057	0.8810094173921028	0.9319372125533923	0.5909090909090909	0.18181818181818182	0.0	-0.00018480118741689966	-0.00018480118741689966
2155	0.048241833290851445	0.01751519703815454	0.016560088514230006	0.6628495056214879	-1	0	0	0.1	1	1.0	13	0.5357142857142857	0.8461538461538461	12	11	2	2	0	0.14285714285714285	14	2	15	0.2857142857142857	0	0.8874815162625846	0.949873602013388	0.4516088370937923	0.9246717074660189	0.650822917217792	0.9301061845370839	0.7795479805678239	0.9357897859921528	0.625	0.16666666666666666	0.0	0.016560088514230006	0.016560088514230006
4950	0.05745392861760951	0.028303013231558986	0.02822239599627513	0.697206831506854	-1	0	0	0.1	1	1.0	13	0.5357142857142857	0.8461538461538461	12	11	2	2	0	0.14285714285714285	14	2	15	0.2857142857142857	0	0.8874815162625846	0.9455040352339135	0.4516088370937923	0.9087497283086335	0.6813544161226464	0.879786161093853	0.7815542782386783	0.9153530424438538	0.5833333333333333	0.16666666666666666	0.0	0.02822239599627513	0.02822239599627513
2647	0.049121538005186434	0.018972318344967452	0.018676908348505602	0.6547186279917813	-1	0	0	0.2	2	0.8461538461538461	11	0.38461538461538464	0.7692307692307693	12	10	2	2	0	0.23076923076923078	13	3	15	0.3333333333333333	0	0.9239761456694631	0.9365775905600642	0.5805353469476862	0.909248290716105	0.7157696161122435	0.8982989352817858	0.7815542782386783	0.9161991327859483	0.6666666666666667	0.08333333333333333	0.0	0.018676908348505602	0.018676908348505602
1650	0.023833364312354614	0.0012800183341980219	-0.00020646398747756504	0.8879487227309039	-1	0	0	0.3	3	0.6923076923076923	9	0.3409090909090909	0.5384615384615384	10	7	4	2	0	0.36363636363636365	4	11	15	0.2222222222222222	0.16666666666666666	0.7776999047869696	0.9114477755972668	0.7882915214761098	0.9668093142633326	0.49118069232311845	0.9234342664154598	0.9305108493717862	0.9388336591463695	0.55	0.4	0.0	-2.0646398747756505e-05	-2.0646398747756505e-05
3278	0.05942936870109694	0.029221012235554802	0.029219848028106454	0.7053217058941451	-1	0	0	0.1	1	1.0	13	0.5357142857142857	0.8461538461538461	12	11	2	2	0	0.14285714285714285	14	2	15	0.2857142857142857	0	0.8874815162625846	0.9455040352339135	0.4516088370937923	0.9087497283086335	0.6813544161226464	0.879786161093853	0.7815542782386783	0.9153530424438538	0.5833333333333333	0.16666666666666666	0.0	0.029219848028106454	0.029219848028106454
3052	0.05873526571520498	0.029103775698586503	0.029083836552405047	0.7021602078047161	-1	0	0	0.1	1	1.0	13	0.5357142857142857	0.8461538461538461	12	11	2	2	0	0.14285714285714285	14	2	15	0.2857142857142857	0	0.8874815162625846	0.9455040352339135	0.4516088370937923	0.9087497283086335	0.7176036685515266	0.8883547604587907	0.7815542782386783	0.9174883228912784	0.5833333333333333	0.16666666666666666	0.0	0.029083836552405047	0.029083836552405047
4943	0.05916878321593847	0.027603637067182187	0.02757481447561146	0.7050165755867046	-1	0	0	0.1	1	1.0	13	0.5357142857142857	0.8461538461538461	12	11	2	2	0	0.14285714285714285	14	2	15	0.2857142857142857	0	0.8874815162625846	0.9455040352339135	0.4516088370937923	0.9087497283086335	0.6813544161226464	0.879786161093853	0.7815542782386783	0.9153530424438538	0.5833333333333333	0.16666666666666666	0.0	0.02757481447561146	0.02757481447561146
3865	0.059717588385390985	0.028579402238091293	0.02856806039685942	0.7065898788713174	-1	0	0	0.1	1	1.0	13	0.5357142857142857	0.8461538461538461	12	11	2	2	0	0.14285714285714285	14	2	15	0.2857142857142857	0	0.8874815162625846	0.9455040352339135	0.4516088370937923	0.9087497283086335	0.6813544161226464	0.879786161093853	0.7815542782386783	0.9153530424438538	0.5833333333333333	0.16666666666666666	0.0	0.02856806039685942	0.02856806039685942
554	0.07469386952450739	0.017549349499870227	0.016500507750582635	0.6876198907340483	-1	0	0	0.1	1	1.0	13	0.5357142857142857	0.8461538461538461	12	11	2	2	0	0.14285714285714285	14	2	15	0.2857142857142857	0	0.6854919320235753	0.9565380527369567	0.4434169939421048	0.8693985550462859	0.6813544161226464	0.9222158323304545	0.7815542782386783	0.9232000892946719	0.5833333333333334	0.16666666666666666	0.0	0.016500507750582635	0.016500507750582635
44	5.953495048139667e-09	6.041146223941802e-09	4.420605735477785e-09	0.9999995975730895	-1	0	0	0	0	0	0	1.0	0	0	0	0	2	0	1.0	1	1	1	0.5	0	0	0	0	0	0	0	0	0	0	0	0	-0.1	-0.1
4224	0.05653756285782228	0.02790486596183507	0.027904547880386182	0.7048278662306509	-1	0	0	0.1	1	1.0	13	0.5357142857142857	0.8461538461538461	12	11	2	2	0	0.14285714285714285	14	2	15	0.2857142857142857	0	0.8874815162625846	0.9455040352339135	0.4516088370937923	0.9087497283086335	0.6813544161226464	0.879786161093853	0.7815542782386783	0.9153530424438538	0.625	0.08333333333333333	0.0	0.027904547880386182	0.027904547880386182
1414	0.047172357387532435	0.007083112014841402	0.004645405356005129	0.5345020959323711	-1	0	0	0.4	4	0.6153846153846154	8	0.6818181818181818	0.5384615384615384	11	7	3	0	0	0.18181818181818182	2	11	15	0.0	0	0.9432922086427986	0.9260734820038353	0.9233747449373443	0.9669887103329103	0.580957077764951	0.8838184836644931	0.927244363415764	0.9336880569088655	0	0	0.0	0.004645405356005129	0.004645405356005129
4780	0.05942446287821367	0.02971676473071929	0.029706317520615116	0.7013210283540072	-1	0	0	0.1	1	1.0	13	0.5357142857142857	0.8461538461538461	12	11	2	2	0	0.14285714285714285	14	2	15	0.2857142857142857	0	0.8874815162625846	0.9455040352339135	0.4516088370937923	0.9087497283086335	0.6813544161226464	0.879786161093853	0.7815542782386783	0.9153530424438538	0.625	0.16666666666666666	0.0	0.029706317520615116	0.029706317520615116
1519	0.05875817282783105	0.005696623827751386	0.0008316276436504043	0.7475592546407389	-1	0	0	0.1	1	1.0	13	0.5357142857142857	0.8461538461538461	12	11	2	2	0	0.14285714285714285	14	2	15	0.2857142857142857	0	0.8862525448805838	0.9380814213482184	0.5752976644774537	0.9410388296358307	0.620824315591286	0.9110950698820655	0.7863802940817921	0.9311869812740549	0.625	0.08333333333333333	0.0	0.0008316276436504043	0.0008316276436504043
4138	0.057155371595724466	0.026750937747965012	0.026713036341611603	0.7078843312365111	-1	0	0	0.1	1	1.0	13	0.5357142857142857	0.8461538461538461	12	11	2	2	0	0.14285714285714285	14	2	15	0.2857142857142857	0	0.8874815162625846	0.9455040352339135	0.4516088370937923	0.9087497283086335	0.6813544161226464	0.879786161093853	0.7815542782386783	0.9153530424438538	0.625	0.16666666666666666	0.0	0.026713036341611603	0.026713036341611603
3826	0.059665541998231736	0.029286986140504852	0.0292788587950783	0.7034468001969157	-1	0	0	0.1	1	1.0	13	0.5357142857142857	0.8461538461538461	12	11	2	2	0	0.14285714285714285	14	2	15	0.2857142857142857	0	0.8874815162625846	0.9455040352339135	0.4516088370937923	0.9087497283086335	0.6813544161226464	0.879786161093853	0.7815542782386783	0.9153530424438538	0.5833333333333333	0	0.0	0.0292788587950783	0.0292788587950783
2348	0.04733360407652985	0.025277491081376564	0.02496935949981158	0.7359361362701795	-1	0	0	0.2	2	0.8461538461538461	11	0.38461538461538464	0.7692307692307693	12	10	2	2	0	0.23076923076923078	13	3	15	0.3333333333333333	0	0.9239761456694631	0.9365775905600642	0.5805353469476862	0.909248290716105	0.7157696161122435	0.8982989352817858	0.7815542782386783	0.9161991327859483	0.625	0	0.0	0.02496935949981158	0.02496935949981158
2292	0.052295415683978906	0.028360855609748874	0.02543463083820109	0.731893779993837	-1	0	0	0.2	2	0.8461538461538461	11	0.38461538461538464	0.7692307692307693	12	10	2	2	0	0.23076923076923078	13	3	15	0.3333333333333333	0	0.9239761456694631	0.9508533601542954	0.5805353469476862	0.9211654322761925	0.7463011150170981	0.8966217689755884	0.7815542782386783	0.9260148847721128	0.625	0	0.0	0.02543463083820109	0.02543463083820109
444	0.039803026050554136	0.0038626610270540165	0.003850389225646321	0.911580627671635	-1	0	0	0.3	3	0.7692307692307693	10	0.2777777777777778	0.5384615384615384	8	7	6	2	0	0.6666666666666666	9	6	15	0.13333333333333333	0	0.29395296683784683	0.9564037188464626	0.36971544774190457	0.9030416739848796	0.41607572675271776	0.9400520126754179	0.8366598810391176	0.936476699870279	0.625	0.75	0.0	0.003850389225646321	0.003850389225646321
255	0.027122272965559528	0.002604452164480647	0.0013808567034724892	0.9963133882958053	-1	0	0	0.5	5	0.46153846153846156	6	0.5	0.3076923076923077	8	4	6	3	0	0.3	3	10	15	0.25	0.3333333333333333	0.6183970167266394	0.9771179430284348	0.33955783861275757	0.6820302961899917	0.6566963742084578	0.8982582185421674	0.9045206935461373	0.9030687976746057	0.25	0.5	0.0	0.0013808567034724892	0.0013808567034724892
284	0.06025875287203875	0.0028948175845929444	0.0012620834367036756	0.9933128077344981	-1	0	0	0.2	2	0.9230769230769231	12	0.3409090909090909	0.8461538461538461	13	11	1	0	0	0.36363636363636365	11	4	15	0.0	0	0.4891062038678329	0.9209390760115418	0.28721789479467374	0.918713307958554	0.6385098790570262	0.919818047087537	0.9269708730667355	0.9198281780329502	0	0	0.0	0.0012620834367036756	0.0012620834367036756
2133	0.04858976200669936	0.020583701929765923	0.017749999765530534	0.8287434923201416	-1	0	0	0.3	3	0.7692307692307693	10	0.5769230769230769	0.7692307692307693	12	10	2	0	0	0.15384615384615385	2	13	15	0.0	0	0.9324567309196865	0.917262139531483	0.7472121642477614	0.9708813651216682	0.6660139712683069	0.919689699486658	0.9113057942026686	0.9417809519813847	0	0	0.0	0.017749999765530534	0.017749999765530534
221	0.007436947691042374	0.0017530296923009326	0.0011014226495075874	0.9593657259832497	-1	0	0	0.5	3	0.5	3	0.5333333333333333	0.5	4	3	3	3	0	0.6	3	5	8	0.3333333333333333	0	0.6396348875649749	0.9037199260916251	0.7325732045697768	0.8499189406860548	0.6670089104228615	0.9344259293024628	0.7105653438288824	0.9011432010960381	0.25	0.25	0.0	0.0011014226495075874	0.0011014226495075874
4917	0.06161852245784932	0.02768890656033583	0.02768886939710378	0.705596205067747	-1	0	0	0.1	1	1.0	13	0.5357142857142857	0.8461538461538461	12	11	2	2	0	0.14285714285714285	14	2	15	0.2857142857142857	0	0.8874815162625846	0.9455040352339135	0.4516088370937923	0.9087497283086335	0.6813544161226464	0.879786161093853	0.7815542782386783	0.9153530424438538	0.5833333333333333	0	0.0	0.02768886939710378	0.02768886939710378
4788	0.07275936158911643	0.002257492022763357	-0.00024570306096558664	0.6835350038937325	-1	0	0	0.1	1	1.0	13	0.5357142857142857	0.8461538461538461	12	11	2	2	0	0.14285714285714285	14	2	15	0.2857142857142857	0	0.9512670061685696	0.8925483932958566	0.5723435037959985	0.9240418300171258	0.6870721696466722	0.8836852371414831	0.764223905790611	0.9015415840326614	0.5833333333333334	0	0.0	-2.4570306096558663e-05	-2.4570306096558663e-05
3027	0.05431741621004815	0.0275948479469651	0.02758977447236447	0.7006976807015761	-1	0	0	0.1	1	1.0	13	0.5357142857142857	0.8461538461538461	12	11	2	2	0	0.14285714285714285	14	2	15	0.2857142857142857	0	0.8874815162625846	0.9455040352339135	0.4516088370937923	0.9087497283086335	0.6813544161226464	0.879786161093853	0.7815542782386783	0.9153530424438538	0.625	0.16666666666666666	0.0	0.02758977447236447	0.02758977447236447
1327	0.052695418353752785	0.0057229145598258115	0.005058713531842661	0.5967820967654861	-1	0	0	0.2	2	0.9230769230769231	12	0.5357142857142857	0.9230769230769231	14	12	0	0	0	0.14285714285714285	2	14	15	0.0	0	0.9105006042505505	0.922568466307457	0.5458280876039174	0.9677132470907205	0.6660139712683069	0.913656708857	0.8997178108843017	0.9396713662650129	0	0	0.0	0.005058713531842661	0.005058713531842661
89	0.03822281400774278	0.0021780524605615336	0.0019399809861379658	0.9009586324757768	-1	0	0	0.3	3	0.7692307692307693	10	0.3333333333333333	0.6923076923076923	10	9	4	2	0	0.5555555555555556	5	9	15	0.18181818181818182	0.3076923076923077	0.5233697020684176	0.9167468220386658	0.34659907179479116	0.8948247226758873	0.6813544161226464	0.9348494846554736	0.917498895391907	0.9169195243748807	0.55	0	0.0	0.0019399809861379658	0.0019399809861379658
3435	0.05757880345184165	0.026812596960515314	0.0268090611897851	0.703563221613146	-1	0	0	0.1	1	1.0	13	0.5357142857142857	0.8461538461538461	12	11	2	2	0	0.14285714285714285	14	2	15	0.2857142857142857	0	0.8874815162625846	0.9455040352339135	0.4516088370937923	0.9087497283086335	0.6813544161226464	0.879786161093853	0.7815542782386783	0.9153530424438538	0.5416666666666666	0.16666666666666666	0.0	0.0268090611897851	0.0268090611897851
5024	0.05908240640473749	0.028631771829578868	0.02861483499811044	0.7058433540210576	-1	0	0	0.1	1	1.0	13	0.5357142857142857	0.8461538461538461	12	11	2	2	0	0.14285714285714285	14	2	15	0.2857142857142857	0	0.8874815162625846	0.9455040352339135	0.4516088370937923	0.9087497283086335	0.6813544161226464	0.879786161093853	0.7815542782386783	0.9153530424438538	0.625	0.16666666666666666	0.0	0.02861483499811044	0.02861483499811044
563	0.010550733665327577	0.0006286813293870521	-0.00038572411053704777	0.9790525371967819	-1	0	0	0.5	3	0.6666666666666666	4	0.4444444444444444	0.6666666666666666	7	4	0	1	0	0.5	6	3	8	1.0	1.0	0.2467797398919053	0.8317665957304763	0.9764025495326191	0.8514339671017717	0.10647539108594417	0.8625742672401515	0.9784045005436922	0.8490252757616913	1.0	0.14285714285714285	0.0	-3.8572411053704776e-05	-3.8572411053704776e-05
1467	0.03152308631285064	0.0005959132632800483	-0.0005833091721281762	0.9197210321198919	-1	0	0	0.2	2	0.8461538461538461	11	0.26785714285714285	0.7692307692307693	12	10	2	2	0	0.875	7	8	15	0.3333333333333333	0	0.6768149093254547	0.8984526964720995	0.4433810465266211	0.8835387987040192	0.5908221087734485	0.9028201834410253	0.8822013522025026	0.8952158399907355	0.5416666666666666	0.08333333333333333	0.0	-5.8330917212817625e-05	-5.8330917212817625e-05
857	0.03395698194853716	0.0031084653960874046	-0.0016699016763769663	0.9714607830305945	-1	0	0	0.3	3	0.7692307692307693	10	0.2727272727272727	0.5384615384615384	9	7	5	0	0	0.45454545454545453	11	5	15	0.0	0	0.483263099093085	0.9261092829059604	0.6067283601942274	0.9139817943645279	0.5072324386065976	0.956653375578138	0.7758801846812213	0.9347441000588815	0	0	0.0	-0.00016699016763769664	-0.00016699016763769664
814	0.034034069483000244	0.0018825215015032574	9.947842645955205e-05	0.9714205590600646	-1	0	0	0.3	3	0.7692307692307693	10	0.2727272727272727	0.5384615384615384	9	7	5	0	0	0.45454545454545453	11	5	15	0.0	0	0.47225213752657813	0.9453661831804019	0.6067283601942274	0.9330592927409188	0.5072324386065976	0.947717480089239	0.8008558299837711	0.9423683888641742	0	0	0.0	9.947842645955205e-05	9.947842645955205e-05
4271	0.05924335706148683	0.011732198879542034	0.0034210741367084914	0.7956697952298439	-1	0	0	0.1	1	1.0	13	0.5357142857142857	0.8461538461538461	12	11	2	2	0	0.14285714285714285	14	2	15	0.2857142857142857	0	0.7612148597534505	0.9439002277595686	0.4705867696407804	0.8996397148446481	0.6813544161226464	0.9091165923691553	0.7815542782386783	0.9198028080551477	0.5833333333333334	0.16666666666666666	0.0	0.0034210741367084914	0.0034210741367084914
1665	0.04753898562166935	0.01863998437877399	0.016802060407075728	0.8242059982468213	-1	0	0	0.3	3	0.7692307692307693	10	0.5769230769230769	0.7692307692307693	12	10	2	0	0	0.15384615384615385	2	13	15	0.0	0	0.9324567309196865	0.917262139531483	0.7472121642477614	0.9708813651216682	0.6660139712683069	0.919689699486658	0.9113057942026686	0.9417809519813847	0	0	0.0	0.016802060407075728	0.016802060407075728
4935	0.06068365548622693	0.029464396396303043	0.02944948816800205	0.7030554411088107	-1	0	0	0.1	1	1.0	13	0.5357142857142857	0.8461538461538461	12	11	2	2	0	0.14285714285714285	14	2	15	0.2857142857142857	0	0.8874815162625846	0.9455040352339135	0.4516088370937923	0.9087497283086335	0.6813544161226464	0.8774208737665187	0.7815542782386783	0.9147785170688567	0.5833333333333333	0.16666666666666666	0.0	0.02944948816800205	0.02944948816800205
3488	0.056779174606970254	0.027039469799795695	0.027036935272402196	0.7051995557173183	-1	0	0	0.1	1	1.0	13	0.5357142857142857	0.8461538461538461	12	11	2	2	0	0.14285714285714285	14	2	15	0.2857142857142857	0	0.8874815162625846	0.9455040352339135	0.4516088370937923	0.9087497283086335	0.6813544161226464	0.879786161093853	0.7815542782386783	0.9153530424438538	0.5833333333333334	0.16666666666666666	0.0	0.027036935272402196	0.027036935272402196
344	0.025974776200053753	0.004379553682943367	0.0015220402005048106	0.9486880212649008	-1	0.25	1	0.3	3	0.7692307692307693	10	0.3409090909090909	0.5384615384615384	8	7	6	0	0	0.36363636363636365	4	11	15	0.0	0.3333333333333333	0.7320895933719358	0.8469071039423957	0.3089211446440571	0.7535212570644395	0.6126471207251555	0.9311331240298663	0.8897979945198732	0.8594526767546414	0	0	0.0	0.0015220402005048106	0.0015220402005048106
3666	0.050853750478033664	0.009017460344625269	-0.005457449571586599	0.7944227396293099	-1	0	0	0.1	1	1.0	13	0.5357142857142857	0.7692307692307693	11	10	3	3	0	0.14285714285714285	14	2	15	0.3333333333333333	0	0.8862525448805838	0.9418728109167556	0.45980068024547976	0.9189638688378837	0.7538529209804069	0.8992454452151555	0.7815542782386783	0.9218307774820044	0.45454545454545453	0.18181818181818182	0.0	-0.0005457449571586599	-0.0005457449571586599
4673	0.06465784433921364	0.00686260683498569	0.006359083815946478	0.6541908091107849	-1	0	0	0.2	2	0.8461538461538461	11	0.38461538461538464	0.6923076923076923	11	9	3	3	0	0.23076923076923078	13	3	15	0.375	0	0.8862525448805838	0.9462293139006858	0.4434169939421048	0.9126683192802162	0.6813544161226464	0.9250993358331527	0.7815542782386783	0.9293042916733012	0.36363636363636365	0.18181818181818182	0.0	0.006359083815946478	0.006359083815946478
4373	0.059086722809834846	0.029246912718000204	0.02922087970086456	0.7037536737859919	-1	0	0	0.1	1	1.0	13	0.5357142857142857	0.8461538461538461	12	11	2	2	0	0.14285714285714285	14	2	15	0.2857142857142857	0	0.8874815162625846	0.9455040352339135	0.4516088370937923	0.9087497283086335	0.6813544161226464	0.879786161093853	0.7815542782386783	0.9153530424438538	0.5833333333333334	0.08333333333333333	0.0	0.02922087970086456	0.02922087970086456
2104	0.06101130055476211	0.02121913512390754	0.020107189399546317	0.7234552733048671	-1	0	0	0.1	1	1.0	13	0.5357142857142857	0.8461538461538461	12	11	2	2	0	0.14285714285714285	14	2	15	0.2857142857142857	0	0.9239761456694631	0.9508533601542954	0.5805353469476862	0.9211654322761925	0.7463011150170981	0.8966217689755884	0.7815542782386783	0.9260148847721128	0.625	0.16666666666666666	0.0	0.020107189399546317	0.020107189399546317
3599	0.0526449253531945	0.008593493424914415	0.008325011725956812	0.6557587513207874	-1	0	0	0.1	1	1.0	13	0.5357142857142857	0.8461538461538461	12	11	2	1	0	0.14285714285714285	14	2	15	0.14285714285714285	0	0.9239761456694631	0.9330744339825928	0.5723435037959985	0.9223833058694876	0.7176036685515266	0.8743362265741143	0.7635270067720993	0.9129325687000288	1.0	0.08333333333333333	0.0	0.008325011725956812	0.008325011725956812
4864	0.057558405376602395	0.025844283679443417	0.025829849057744794	0.7011105127509639	-1	0	0	0.1	1	1.0	13	0.5357142857142857	0.8461538461538461	12	11	2	2	0	0.14285714285714285	14	2	15	0.2857142857142857	0	0.8874815162625846	0.9450566523959792	0.4516088370937923	0.9087497283086335	0.6813544161226464	0.879786161093853	0.7795479805678239	0.9151293885705475	0.5833333333333334	0	0.0	0.025829849057744794	0.025829849057744794
4477	0.05890701322879745	0.02873633970197646	0.02871187045660384	0.7034963972071917	-1	0	0	0.1	1	1.0	13	0.5357142857142857	0.8461538461538461	12	11	2	2	0	0.14285714285714285	14	2	15	0.2857142857142857	0	0.8874815162625846	0.9455040352339135	0.4516088370937923	0.9087497283086335	0.6813544161226464	0.879786161093853	0.7815542782386783	0.9153530424438538	0.625	0.16666666666666666	0.0	0.02871187045660384	0.02871187045660384
3539	0.05929508562548954	0.026992590759196158	0.02697314740839644	0.707532348141749	-1	0	0	0.1	1	1.0	13	0.5357142857142857	0.8461538461538461	12	11	2	2	0	0.14285714285714285	14	2	15	0.2857142857142857	0	0.8874815162625846	0.9455040352339135	0.4516088370937923	0.9087497283086335	0.7176036685515266	0.8883547604587907	0.7815542782386783	0.9174883228912784	0.5833333333333333	0.16666666666666666	0.0	0.02697314740839644	0.02697314740839644
4667	0.05920894582942183	0.025702548485892766	0.025686015647877536	0.7062544458733393	-1	0	0	0.1	1	1.0	13	0.5357142857142857	0.8461538461538461	12	11	2	2	0	0.14285714285714285	14	2	15	0.2857142857142857	0	0.8874815162625846	0.9455040352339135	0.4516088370937923	0.9087497283086335	0.6813544161226464	0.879786161093853	0.7815542782386783	0.9153530424438538	0.5833333333333333	0	0.0	0.025686015647877536	0.025686015647877536
3728	0.05535649938617106	0.026883056845905813	0.026813588977467925	0.6961404495536518	-1	0	0	0.1	1	1.0	13	0.5357142857142857	0.8461538461538461	12	11	2	2	0	0.14285714285714285	14	2	15	0.2857142857142857	0	0.8874815162625846	0.9455040352339135	0.4516088370937923	0.9087497283086335	0.6813544161226464	0.879786161093853	0.7815542782386783	0.9153530424438538	0.5833333333333334	0	0.0	0.026813588977467925	0.026813588977467925
808	None	None	None	None	None	0.25	1	0.6	6	0.38461538461538464	5	0.75	0.3076923076923077	10	4	4	1	0	0.8	4	5	15	0.16666666666666666	0.36363636363636365	0.6916834124667922	0.8879331842988364	0.2703020787154383	0.9354436575256265	0.5403246322891941	0.9377121510105789	0.9297513771895575	0.9230826150362293	1.0	0.1	0.0	None	None
3659	0.057240687868912	0.02668076518325933	0.026641400207818012	0.7027528147525509	-1	0	0	0.1	1	1.0	13	0.5357142857142857	0.8461538461538461	12	11	2	2	0	0.14285714285714285	14	2	15	0.2857142857142857	0	0.8874815162625846	0.9455040352339135	0.4516088370937923	0.9087497283086335	0.6813544161226464	0.879786161093853	0.7815542782386783	0.9153530424438538	0.5833333333333333	0.25	0.0	0.026641400207818012	0.026641400207818012
4816	0.05973528050738664	0.028580603452572163	0.028577562163059914	0.7027564960505192	-1	0	0	0.1	1	1.0	13	0.5357142857142857	0.8461538461538461	12	11	2	2	0	0.14285714285714285	14	2	15	0.2857142857142857	0	0.8874815162625846	0.9455040352339135	0.4516088370937923	0.9087497283086335	0.6813544161226464	0.879786161093853	0.7815542782386783	0.9153530424438538	0.5833333333333334	0	0.0	0.028577562163059914	0.028577562163059914
2795	0.057548998301810886	0.026643758373938405	0.026632327783445264	0.7088993444711795	-1	0	0	0.1	1	1.0	13	0.5357142857142857	0.8461538461538461	12	11	2	2	0	0.14285714285714285	14	2	15	0.2857142857142857	0	0.8874815162625846	0.9455040352339135	0.4516088370937923	0.9087497283086335	0.7176036685515266	0.8883547604587907	0.7815542782386783	0.9174883228912784	0.5833333333333333	0.16666666666666666	0.0	0.026632327783445264	0.026632327783445264
4916	0.059622203648750594	0.02755135168443253	0.0275433456885794	0.7034864575236156	-1	0	0	0.1	1	1.0	13	0.5357142857142857	0.8461538461538461	12	11	2	2	0	0.14285714285714285	14	2	15	0.2857142857142857	0	0.8874815162625846	0.9455040352339135	0.4516088370937923	0.9087497283086335	0.6813544161226464	0.879786161093853	0.7815542782386783	0.9153530424438538	0.5833333333333333	0.16666666666666666	0.0	0.0275433456885794	0.0275433456885794
768	0.049115593919258876	0.00844828019408105	-0.0033230985062726744	0.7878541298538502	-1	0	0	0.2	2	0.8461538461538461	11	0.5357142857142857	0.8461538461538461	12	11	2	0	0	0.14285714285714285	2	14	15	0.0	0	0.6061852257267011	0.9417115688702454	0.6585141617198838	0.9539465312473369	0.6471962307342863	0.8687430463714084	0.8501886036420877	0.928751237874189	0	0	0.0	-0.00033230985062726744	-0.00033230985062726744
2178	0.054913822319502745	0.02236394081635843	0.02225206240683722	0.7422655362430093	-1	0	0	0.1	1	1.0	13	0.5357142857142857	0.8461538461538461	12	11	2	2	0	0.14285714285714285	14	2	15	0.2857142857142857	0	0.8874815162625846	0.949873602013388	0.4516088370937923	0.9241190864678785	0.6813544161226464	0.8916193912416233	0.7419154729501152	0.9252754200621728	0.625	0.16666666666666666	0.0	0.02225206240683722	0.02225206240683722
446	0.04731791709830136	0.0037785741103681164	0.0030081859368277938	0.7726240796042714	-1	0	0	0.1	1	1.0	13	0.5357142857142857	0.8461538461538461	12	11	2	3	0	0.14285714285714285	2	14	15	0.42857142857142855	0	0.9036497841705977	0.8386059852055313	0.6403692061747994	0.9452568906570888	0.7227767217150949	0.6649154989902213	0.864804359788146	0.8490699278412669	0.4166666666666667	0.25	0.0	0.0030081859368277938	0.0030081859368277938
4320	0.05844314039116041	0.02659976328448849	0.02659222658221002	0.7049673295974117	-1	0	0	0.1	1	1.0	13	0.5357142857142857	0.8461538461538461	12	11	2	2	0	0.14285714285714285	14	2	15	0.2857142857142857	0	0.8874815162625846	0.9455040352339135	0.4516088370937923	0.9087497283086335	0.6813544161226464	0.879786161093853	0.7815542782386783	0.9153530424438538	0.5833333333333334	0.16666666666666666	0.0	0.02659222658221002	0.02659222658221002
175	1.5840956628348837e-06	2.0731170588349194e-08	5.113953759557751e-09	0.999997514533496	-1	0	0	0.5	1	1.0	1	0.75	0	1	0	1	1	0	1.0	2	2	3	0.2	0	0	0	0	0	0	0	0	0	0	0	0	5.113953759557751e-09	5.113953759557751e-09
1014	0.05153519463118974	0.001239221947328759	-0.0012205926709827062	0.9674204894236859	-1	0	0	0.3	3	0.6923076923076923	9	0.26785714285714285	0.6923076923076923	12	9	2	2	0	0.875	8	7	15	0.4	0	0.40909903867096514	0.9625553265960324	0.7240248110269012	0.8205066115231587	0.33801851442486175	0.8609071361114203	0.9061484729812593	0.8999304321514846	0.5416666666666666	0.16666666666666666	0.0	-0.00012205926709827062	-0.00012205926709827062
1598	0.051683841446613976	0.01434628825516878	0.013941850094874997	0.7953474945338412	-1	0	0	0.1	1	1.0	13	0.5357142857142857	0.8461538461538461	12	11	2	2	0	0.14285714285714285	14	2	15	0.2857142857142857	0	0.8874815162625846	0.9374758465655845	0.7001577934936977	0.950823525288819	0.6472603841850553	0.9310357122390885	0.8997178108843017	0.9403310385317701	0.625	0.25	0.0	0.013941850094874997	0.013941850094874997
1068	0.05538087097365256	0.010521423478300871	0.005856583731058539	0.63011935108415	-1	0	0	0.2	2	0.8461538461538461	11	0.5357142857142857	0.8461538461538461	13	11	1	0	0	0.14285714285714285	2	14	15	0.0	0	0.8862525448805838	0.9356318562622532	0.426883558412408	0.9682732267453537	0.6131663522474643	0.902490728187401	0.9110130868600326	0.9412207717250409	0	0	0.0	0.005856583731058539	0.005856583731058539
3687	0.056667561742581855	0.02721888403489464	0.027203985886109217	0.7044228935642709	-1	0	0	0.1	1	1.0	13	0.5357142857142857	0.8461538461538461	12	11	2	2	0	0.14285714285714285	14	2	15	0.2857142857142857	0	0.8874815162625846	0.9455040352339135	0.4516088370937923	0.9087497283086335	0.7176036685515266	0.8883547604587907	0.7815542782386783	0.9174883228912784	0.5833333333333333	0.16666666666666666	0.0	0.027203985886109217	0.027203985886109217
2635	0.057726092650641686	0.02315371597992115	0.02305476308404275	0.7495931854230526	-1	0	0	0.1	1	1.0	13	0.5357142857142857	0.8461538461538461	12	11	2	2	0	0.14285714285714285	14	2	15	0.2857142857142857	0	0.8874815162625846	0.949873602013388	0.4516088370937923	0.9236659144441748	0.6813544161226464	0.8916193912416233	0.7419154729501152	0.9251267493479387	0.625	0.16666666666666666	0.0	0.02305476308404275	0.02305476308404275
2349	0.05736414430853151	0.013593575869143048	0.012783745470586062	0.7149007102587663	-1	0	0	0.1	1	1.0	13	0.5357142857142857	0.8461538461538461	12	11	2	2	0	0.14285714285714285	14	2	15	0.2857142857142857	0	0.9239761456694631	0.9484465370822235	0.5805353469476862	0.9211654322761925	0.7176036685515266	0.8889563339176879	0.7815542782386783	0.9229797960940053	0.625	0.16666666666666666	0.0	0.012783745470586062	0.012783745470586062
2159	0.04581180376725121	0.004650015979693329	0.004511301255905429	0.8203371539512979	-1	0	0	0.3	3	0.7692307692307693	10	0.625	0.6923076923076923	11	9	3	0	0	0.16666666666666666	2	12	15	0.0	0	0.9432922086427986	0.8347202849209739	0.6186376399219604	0.9719969986540459	0.8112478139115498	0.9242700578909039	0.8615650028121223	0.9279828990170361	0	0	0.0	0.004511301255905429	0.004511301255905429
1370	0.07556783554276479	0.015501564067776828	0.01197586227869146	0.6975424652181612	-1	0	0	0.1	1	1.0	13	0.5357142857142857	0.8461538461538461	12	11	2	2	0	0.14285714285714285	14	2	15	0.2857142857142857	0	0.6854919320235753	0.9565380527369567	0.4434169939421048	0.8693985550462859	0.6813544161226464	0.9222158323304545	0.7815542782386783	0.9232000892946719	0.5833333333333334	0.16666666666666666	0.0	0.01197586227869146	0.01197586227869146
858	0.03556749593125289	0.006105841378910049	-0.002442443081109772	0.8555390049779731	-1	0	0	0.125	1	1.0	9	0.34375	0.8888888888888888	9	8	1	2	0	0.5	8	4	11	0.4	0	0.9059194246826087	0.897979728750515	0.8815403583712069	0.854217828586392	0.5640933273805268	0.8280467088547159	0.8279669996533545	0.8627473437798481	0.5555555555555556	0.1111111111111111	0.0	-0.0002442443081109772	-0.0002442443081109772
4854	0.05511079856614033	0.028526655872279223	0.028396285187697354	0.6972366392267364	-1	0	0	0.1	1	1.0	13	0.5357142857142857	0.8461538461538461	12	11	2	2	0	0.14285714285714285	14	2	15	0.2857142857142857	0	0.8874815162625846	0.9455040352339135	0.4516088370937923	0.9087497283086335	0.6813544161226464	0.879786161093853	0.7815542782386783	0.9153530424438538	0.5833333333333333	0.16666666666666666	0.0	0.028396285187697354	0.028396285187697354
4073	0.0526784987440065	0.021116967064784314	0.020948558592709724	0.6710191581212687	-1	0	0	0.1	1	1.0	13	0.5357142857142857	0.8461538461538461	12	11	2	2	0	0.14285714285714285	14	2	15	0.2857142857142857	0	0.8874815162625846	0.9455040352339135	0.4516088370937923	0.9087497283086335	0.650822917217792	0.9249371140960514	0.7815542782386783	0.9278742385385869	0.5833333333333334	0.16666666666666666	0.0	0.020948558592709724	0.020948558592709724
1972	0.05032807400737461	0.01659962665300695	0.015797013019031105	0.7517180670746041	-1	0	0	0.1	1	1.0	13	0.5357142857142857	0.8461538461538461	12	11	2	2	0	0.14285714285714285	14	2	15	0.2857142857142857	0	0.9388717876043499	0.949633602618901	0.5805353469476862	0.9221477727777646	0.7237032832263912	0.9382768116898674	0.7815542782386783	0.9376147394556963	0.625	0.16666666666666666	0.0	0.015797013019031105	0.015797013019031105
3583	0.052473812200651254	0.02594948629201573	0.024855024997795818	0.6686857418313468	-1	0	0	0.2	2	0.8461538461538461	11	0.38461538461538464	0.7692307692307693	12	10	2	2	0	0.23076923076923078	13	3	15	0.3333333333333333	0	0.9239761456694631	0.9148425044509075	0.5805353469476862	0.9168768808973055	0.7176036685515266	0.882019334434979	0.7815542782386783	0.905697501289968	0.625	0.08333333333333333	0.0	0.024855024997795818	0.024855024997795818
1323	None	None	None	None	None	0	0	0.1	1	1.0	13	0.5769230769230769	0.8461538461538461	12	11	2	1	0	0.15384615384615385	13	2	15	0.14285714285714285	0.15384615384615385	0.8642964182114475	0.962046052219326	0.4037935280128238	0.9580005229029617	0.46068943547508195	0.9118253803357265	0.9411781186171131	0.9477806394258883	1.0	0.08333333333333333	0.0	None	None
3962	0.06169046877894808	0.028167462834098156	0.020844027897802788	0.7302720876230853	-1	0	0	0.1	1	1.0	13	0.5357142857142857	0.8461538461538461	12	11	2	2	0	0.14285714285714285	14	2	15	0.2857142857142857	0	0.9239761456694631	0.9411022537830287	0.5805353469476862	0.9148143663514285	0.7176036685515266	0.8886326666183424	0.731421101993056	0.9173844779466903	0.625	0	0.0	0.020844027897802788	0.020844027897802788
3472	0.055994437181649266	0.0263388815170644	0.026338855055878897	0.7042283709916932	-1	0	0	0.1	1	1.0	13	0.5357142857142857	0.8461538461538461	12	11	2	2	0	0.14285714285714285	14	2	15	0.2857142857142857	0	0.8874815162625846	0.9455040352339135	0.4516088370937923	0.9087497283086335	0.6813544161226464	0.879786161093853	0.7815542782386783	0.9153530424438538	0.5416666666666666	0.16666666666666666	0.0	0.026338855055878897	0.026338855055878897
1387	0.04738752704419161	0.020436030558224957	0.017558036027200727	0.8269397532844094	-1	0	0	0.3	3	0.7692307692307693	10	0.5769230769230769	0.7692307692307693	12	10	2	0	0	0.15384615384615385	2	13	15	0.0	0	0.9324567309196865	0.917262139531483	0.7472121642477614	0.9708813651216682	0.6660139712683069	0.919689699486658	0.9113057942026686	0.9417809519813847	0	0	0.0	0.017558036027200727	0.017558036027200727
1997	0.049074544942744186	0.007614156594658142	0.004563101973757479	0.721557359602409	-1	0	0	0.1	1	1.0	13	0.5357142857142857	0.8461538461538461	12	11	2	2	0	0.14285714285714285	14	2	15	0.2857142857142857	0	0.9051658704205799	0.9382873975208347	0.6731010494248558	0.9491050703754199	0.5356091626089076	0.9342610028175344	0.9125617812885535	0.9408734892613148	0.625	0.16666666666666666	0.0	0.004563101973757479	0.004563101973757479
4800	0.03882772124168493	0.003968535596949312	0.0012269395933255755	0.8436410707741503	-1	0	0	0.2	2	0.8461538461538461	11	0.2727272727272727	0.7692307692307693	12	10	2	2	0	0.45454545454545453	5	11	15	0.3333333333333333	0	0.8603096570422292	0.9482925744681467	0.4343413320259339	0.9203520932011069	0.650822917217792	0.9097291968653829	0.7913092393152898	0.9279429245506562	0.5833333333333333	0.16666666666666666	0.0	0.0012269395933255755	0.0012269395933255755
198	1.1715852396574156e-06	6.673808283693999e-09	6.333935596558432e-09	0.9999996937925181	-1	0	0	1.0	2	0.0	0	1.0	0	1	0	1	1	0	0.3333333333333333	3	1	3	0.2	1.0	0	0	0	0	0	0	0	0	0	0	0	6.333935596558432e-09	6.333935596558432e-09
2319	0.06030527653874663	0.020893343683386228	0.02034255868319479	0.7236127326269844	-1	0	0	0.1	1	1.0	13	0.5357142857142857	0.8461538461538461	12	11	2	2	0	0.14285714285714285	14	2	15	0.2857142857142857	0	0.9239761456694631	0.9508533601542954	0.5805353469476862	0.9211654322761925	0.7463011150170981	0.9016712913674164	0.7815542782386783	0.9272767649669775	0.625	0.16666666666666666	0.0	0.02034255868319479	0.02034255868319479
1331	0.04826292016321247	0.017802252400236692	0.016526806668231604	0.6770498209344529	-1	0	0	0.1	1	1.0	13	0.5357142857142857	0.8461538461538461	12	11	2	2	0	0.14285714285714285	14	2	15	0.2857142857142857	0	0.9388717876043499	0.949633602618901	0.5805353469476862	0.9221477727777646	0.6813544161226464	0.9368864423080112	0.7815542782386783	0.937149885898625	0.625	0.16666666666666666	0.0	0.016526806668231604	0.016526806668231604
3954	0.05840654822496573	0.026718451801591374	0.026716589920262726	0.6985468526966745	-1	0	0	0.1	1	1.0	13	0.5357142857142857	0.8461538461538461	12	11	2	2	0	0.14285714285714285	14	2	15	0.2857142857142857	0	0.8874815162625846	0.9455040352339135	0.4516088370937923	0.9087497283086335	0.650822917217792	0.8621355017764315	0.7720422262485882	0.9112018642173948	0.5833333333333333	0	0.0	0.026716589920262726	0.026716589920262726
449	0.027003641909689596	0.0014301228294102098	0.000186863113829896	0.9220261951786157	-1	0	0	0.4	4	0.6923076923076923	9	0.625	0.5384615384615384	7	7	7	3	0	0.375	3	8	15	0.16666666666666666	0.15384615384615385	0.639697585075761	0.9307588242272529	0.7335461928943977	0.7297543731108026	0.32676741677321064	0.5724629083560324	0.8761124939166219	0.7849184725152945	0.42857142857142855	0.14285714285714285	0.0	0.000186863113829896	0.000186863113829896
2492	0.05639842386392927	0.023888790987093927	0.023710171098806777	0.7457838594649209	-1	0	0	0.1	1	1.0	13	0.5357142857142857	0.8461538461538461	12	11	2	2	0	0.14285714285714285	14	2	15	0.2857142857142857	0	0.8874815162625846	0.949873602013388	0.4516088370937923	0.9236659144441748	0.6813544161226464	0.8916193912416233	0.7419154729501152	0.9251267493479387	0.625	0.16666666666666666	0.0	0.023710171098806777	0.023710171098806777
819	0.0449955858725814	0.004864390651165509	0.004560716909124965	0.7433343598839841	-1	0	0	0.3	3	0.7692307692307693	10	0.38461538461538464	0.6153846153846154	11	8	3	0	0	0.23076923076923078	3	13	15	0.0	0	0.7612839937343919	0.9403282845092165	0.5521673926821131	0.8812587380165268	0.6430905070304689	0.9568837169235435	0.7758801846812213	0.9321705186502676	0	0	0.0	0.004560716909124965	0.004560716909124965
26	0.018624456135534248	0.002168299032577334	-0.0009616652152256035	0.9554578903566328	-1	0	0	0.2857142857142857	2	0.75	6	0.4	0.625	6	5	3	2	0	1.0	5	5	10	0.2222222222222222	0.25	0.6171401915440924	0.895095529685829	0.6261673186768897	0.7906829609095841	0.4332227924495344	0.8566187626918297	0.8387849146145699	0.8523900725645411	0.5833333333333334	0.3333333333333333	0.0	-9.616652152256035e-05	-9.616652152256035e-05
24	2.9926711055118157e-06	4.561611726757963e-08	1.13744557559001e-08	0.9999982329997599	-1	0	0	1.0	2	0.0	0	0.75	0	2	0	0	0	0	1.0	2	2	3	0.0	0	0	0	0	0	0	0	0	0	0	0	0	1.13744557559001e-08	1.13744557559001e-08
2539	0.0566796683491965	0.02484467452978032	0.02481897711020738	0.7050731847063906	-1	0	0	0.1	1	1.0	13	0.5357142857142857	0.8461538461538461	12	11	2	2	0	0.14285714285714285	14	2	15	0.2857142857142857	0	0.8874815162625846	0.9455040352339135	0.4516088370937923	0.9087497283086335	0.650822917217792	0.8883493616891088	0.7815542782386783	0.9174869493017506	0.625	0	0.0	0.02481897711020738	0.02481897711020738
1575	0.06307975301161625	0.014962522050911338	-0.01434225273706658	0.7539173254233132	-1	0	0	0.1	1	1.0	13	0.5357142857142857	0.8461538461538461	12	11	2	2	0	0.14285714285714285	14	2	15	0.2857142857142857	0	0.9388717876043499	0.9270496624297282	0.7012700136498924	0.9148051927024614	0.6813544161226464	0.9368864423080112	0.7815542782386783	0.9267547196724775	0.625	0.16666666666666666	0.0	-0.001434225273706658	-0.001434225273706658
3041	0.05841503152852004	0.027985545404263717	0.027867691613450245	0.703555862568862	-1	0	0	0.1	1	1.0	13	0.5357142857142857	0.8461538461538461	12	11	2	2	0	0.14285714285714285	14	2	15	0.2857142857142857	0	0.8874815162625846	0.9455040352339135	0.4516088370937923	0.9087497283086335	0.6813544161226464	0.879786161093853	0.7815542782386783	0.9153530424438538	0.625	0.16666666666666666	0.0	0.027867691613450245	0.027867691613450245
3978	0.035987325859336936	0.0028382225520767377	0.0014736352848370693	0.9725758874756026	-1	0	0	0.2	2	0.8461538461538461	11	0.5769230769230769	0.6923076923076923	10	9	4	4	0	0.15384615384615385	2	13	15	0.36363636363636365	0	0.9227471742874622	0.9252081175603795	0.6817309916762485	0.937333478185563	0.7616567175639737	0.8483527057861406	0.7003283999652439	0.9100369956062825	0.3	0	0.0	0.0014736352848370693	0.0014736352848370693
531	0.004273128349275331	0.0029194094988641292	0.002849879276715862	0.9890936707344902	-1	0.5	1	0.6666666666666666	4	0.5	3	0.5333333333333333	0.3333333333333333	6	2	1	1	0	0.6	3	5	8	0.5	0.6666666666666666	0.6192348155594926	0.8586854174523775	0.4941410515013981	0.6964162047611614	0.21600079522132445	0.9629573098940754	0.8932719029863945	0.8769882808397553	1.0	0.16666666666666666	0.0	0.002849879276715862	0.002849879276715862
3319	0.05720391945210551	0.02626657108837897	0.026247004074191806	0.7009112869474172	-1	0	0	0.1	1	1.0	13	0.5357142857142857	0.8461538461538461	12	11	2	2	0	0.14285714285714285	14	2	15	0.2857142857142857	0	0.8874815162625846	0.9455040352339135	0.4516088370937923	0.9087497283086335	0.7176036685515266	0.8883547604587907	0.7815542782386783	0.9174883228912784	0.5833333333333333	0.16666666666666666	0.0	0.026247004074191806	0.026247004074191806
2269	0.05962879169638702	0.02382949900870982	0.022856692298584554	0.7183764114176581	-1	0	0	0.1	1	1.0	13	0.5357142857142857	0.8461538461538461	12	11	2	2	0	0.14285714285714285	14	2	15	0.2857142857142857	0	0.9239761456694631	0.9508533601542954	0.5805353469476862	0.9211654322761925	0.7463011150170981	0.8966217689755884	0.7815542782386783	0.9260148847721128	0.625	0	0.0	0.022856692298584554	0.022856692298584554
2512	0.055720976024796844	0.01738915335865383	0.01724791252785363	0.7275419776578422	-1	0	0	0.1	1	1.0	13	0.5357142857142857	0.8461538461538461	12	11	2	2	0	0.14285714285714285	14	2	15	0.2857142857142857	0	0.8874815162625846	0.9465766108136472	0.4516088370937923	0.9087497283086335	0.7237032832263912	0.9014335525139491	0.7795479805678239	0.921442351075219	0.5833333333333333	0.16666666666666666	0.0	0.01724791252785363	0.01724791252785363
203	0.027153017822838854	0.0004576106729460542	-0.00022000962265657838	0.9539246595873316	-1	0	0	0.3	3	0.6923076923076923	9	0.35714285714285715	0.5384615384615384	10	7	4	2	0	0.8571428571428571	7	6	15	0.2222222222222222	0.3076923076923077	0.7520932185804885	0.9287323803168199	0.6506461274338513	0.898815442599826	0.3438697868505912	0.950688487050183	0.9203749481658734	0.9289175596511686	0.55	0.2	0.0	-2.2000962265657838e-05	-2.2000962265657838e-05
1746	0.019083190101659615	0.0017652747320664746	-0.0005331763728386742	0.9857045915521041	-1	0	0	0.4	4	0.6153846153846154	8	0.2727272727272727	0.46153846153846156	9	6	5	3	0	0.45454545454545453	11	5	15	0.2727272727272727	0.16666666666666666	0.5963527039269947	0.959149000940259	0.4166021147293371	0.8727223416059072	0.6693408743945923	0.883735209207211	0.8031944836895049	0.914501708691301	0.5555555555555556	0.4444444444444444	0.0	-5.331763728386742e-05	-5.331763728386742e-05
2999	0.05844256776402128	0.027598599104272137	0.027425175227864095	0.70130179850896	-1	0	0	0.1	1	1.0	13	0.5357142857142857	0.8461538461538461	12	11	2	2	0	0.14285714285714285	14	2	15	0.2857142857142857	0	0.8874815162625846	0.9455040352339135	0.4516088370937923	0.9087497283086335	0.7176036685515266	0.8883547604587907	0.7815542782386783	0.9174883228912784	0.625	0.16666666666666666	0.0	0.027425175227864095	0.027425175227864095
3386	0.0577168868614511	0.026109715860647684	0.026055329850847984	0.7013844919337241	-1	0	0	0.1	1	1.0	13	0.5357142857142857	0.8461538461538461	12	11	2	2	0	0.14285714285714285	14	2	15	0.2857142857142857	0	0.8874815162625846	0.9455040352339135	0.4516088370937923	0.9087497283086335	0.6813544161226464	0.879786161093853	0.7815542782386783	0.9153530424438538	0.5833333333333334	0.16666666666666666	0.0	0.026055329850847984	0.026055329850847984
3815	0.058653566773647775	0.028758745647878135	0.028724715757366886	0.7026123221789763	-1	0	0	0.1	1	1.0	13	0.5357142857142857	0.8461538461538461	12	11	2	2	0	0.14285714285714285	14	2	15	0.2857142857142857	0	0.8874815162625846	0.9450566523959792	0.4516088370937923	0.9087497283086335	0.6813544161226464	0.879786161093853	0.7795479805678239	0.9151293885705475	0.5833333333333334	0.16666666666666666	0.0	0.028724715757366886	0.028724715757366886
4638	0.057404076754951475	0.027164475438089496	0.027068067616052245	0.7013446605139768	-1	0	0	0.1	1	1.0	13	0.5357142857142857	0.8461538461538461	12	11	2	2	0	0.14285714285714285	14	2	15	0.2857142857142857	0	0.8874815162625846	0.9455040352339135	0.4516088370937923	0.9087497283086335	0.6813544161226464	0.879786161093853	0.7815542782386783	0.9153530424438538	0.5833333333333334	0.16666666666666666	0.0	0.027068067616052245	0.027068067616052245
2203	0.055764555956216225	0.015286951540512945	0.015273923994692259	0.6578039528310636	-1	0	0	0.1	1	1.0	13	1.0	0.9230769230769231	12	12	2	1	0	0.06666666666666667	1	15	15	0.125	0	0.8874815162625846	0.958945646599116	0.3740944636183541	0.9352912787397161	0.7463011150170981	0.9356527558369903	0.8969740427369427	0.9444306227438843	1.0	0	0.0	0.015273923994692259	0.015273923994692259
1321	0.07203493906136561	0.014902872632820759	0.006080843787850438	0.7723090691739649	-1	0	0	0.1	1	1.0	13	0.5357142857142857	0.8461538461538461	12	11	2	2	0	0.14285714285714285	14	2	15	0.2857142857142857	0	0.8495042994728175	0.9505052526650433	0.5110742720394162	0.8407542531238656	0.6813544161226464	0.9222158323304545	0.8306913594160743	0.9140358762861455	0.625	0.16666666666666666	0.0	0.006080843787850438	0.006080843787850438
141	1.073075269006231e-05	4.0439228156598256e-08	-2.4779915269122753e-08	0.9999975712162412	-1	0	0	0.5	1	1.0	1	1.0	1.0	2	1	0	1	0	0.3333333333333333	1	3	3	0.3333333333333333	0	0.5501356103261615	0.7036157919745414	0.6422452898256157	0.6823803096436725	0.7085389256378513	0.9205190191396763	0.7949697724657416	0.7956907868757893	1.0	1.0	0.0	-2.4779915269122754e-09	-2.4779915269122754e-09
3608	0.0503681033474137	0.0009315543937522077	0.0008963507975020542	0.9658672320909095	-1	0	0	0.2	2	0.8461538461538461	11	0.3	0.5384615384615384	9	7	5	5	0	0.5	5	10	15	0.4166666666666667	0.15384615384615385	0.9446469329747392	0.880767526825877	0.6621919697026046	0.9475566287853876	0.9293394926712327	0.838902333133377	0.7003283999652439	0.8985592963469414	0.3333333333333333	0.2222222222222222	0.0	0.0008963507975020542	0.0008963507975020542
3448	0.05837870856931754	0.027092409084012305	0.027082316385655225	0.7054462769900034	-1	0	0	0.1	1	1.0	13	0.5357142857142857	0.8461538461538461	12	11	2	2	0	0.14285714285714285	14	2	15	0.2857142857142857	0	0.8874815162625846	0.9455040352339135	0.4516088370937923	0.9087497283086335	0.7176036685515266	0.8883547604587907	0.7815542782386783	0.9174883228912784	0.5416666666666666	0.16666666666666666	0.0	0.027082316385655225	0.027082316385655225
3340	0.05816838514514595	0.027671585587701445	0.02755128920008543	0.7000074739384855	-1	0	0	0.1	1	1.0	13	0.5357142857142857	0.8461538461538461	12	11	2	2	0	0.14285714285714285	14	2	15	0.2857142857142857	0	0.8874815162625846	0.9455040352339135	0.4516088370937923	0.9087497283086335	0.6813544161226464	0.879786161093853	0.7815542782386783	0.9153530424438538	0.5833333333333333	0.16666666666666666	0.0	0.02755128920008543	0.02755128920008543
1205	0.042101786564256644	0.007114080406228281	0.007113766736507472	0.6903166544159287	-1	0	0	0.1	1	1.0	13	0.5357142857142857	0.8461538461538461	12	11	2	2	0	0.14285714285714285	14	2	15	0.2857142857142857	0	0.8642964182114475	0.9259359060042598	0.6047325957331982	0.9455373973343998	0.6172617825585494	0.9295998795147393	0.9215365146172979	0.9342299190716876	0.6666666666666667	0.08333333333333333	0.0	0.007113766736507472	0.007113766736507472
3330	0.05810075100323507	0.02847028543177704	0.028465550010258803	0.7043304485438459	-1	0	0	0.1	1	1.0	13	0.5357142857142857	0.8461538461538461	12	11	2	2	0	0.14285714285714285	14	2	15	0.2857142857142857	0	0.8874815162625846	0.9455040352339135	0.4516088370937923	0.9087497283086335	0.6813544161226464	0.879786161093853	0.7815542782386783	0.9153530424438538	0.5416666666666666	0	0.0	0.028465550010258803	0.028465550010258803
1868	0.05755228897247058	0.02144573763221488	0.019671750067635177	0.6536602373776648	-1	0	0	0.1	1	1.0	13	0.5357142857142857	0.9230769230769231	13	12	1	2	0	0.14285714285714285	2	14	15	0.4	0	0.8887104876445854	0.9489381098617146	0.45980068024547976	0.9180297320255663	0.7538529209804069	0.8859874119485717	0.7815542782386783	0.9214966182713336	0.6153846153846154	0.15384615384615385	0.0	0.019671750067635177	0.019671750067635177
3582	0.05834328397020086	0.02486515552588147	0.019376292621852184	0.7501201827289083	-1	0	0	0.1	1	1.0	13	0.5357142857142857	0.8461538461538461	12	11	2	2	0	0.14285714285714285	14	2	15	0.2857142857142857	0	0.9239761456694631	0.9441165945055818	0.5805353469476862	0.9148143663514285	0.7176036685515266	0.8886326666183424	0.7474551432879992	0.9187816148842839	0.5416666666666666	0.16666666666666666	0.0	0.019376292621852184	0.019376292621852184
1028	0.04606660926293864	0.014898776730986888	0.014556388481173759	0.7057245170985609	-1	0	0	0.1	1	1.0	13	0.5357142857142857	0.8461538461538461	12	11	2	2	0	0.14285714285714285	14	2	15	0.2857142857142857	0	0.9216212531965746	0.9374457851438606	0.7299446591799029	0.9640965399935598	0.5356091626089076	0.9298675928295156	0.9125617812885535	0.9458698388158525	0.625	0.3333333333333333	0.0	0.014556388481173759	0.014556388481173759
447	0.025975826737919813	0.0039310958265741155	-0.0038592368644116684	0.9870811091479843	-1	0	0	0.4	4	0.5384615384615384	7	0.3	0.46153846153846156	9	6	5	3	0	0.5	10	5	15	0.2727272727272727	0.4	0.6193925765272266	0.9154764933884102	0.6379054985579462	0.9461820823855753	0.5234778306298087	0.9599172510257432	0.911145343568863	0.943127069876568	0.1111111111111111	0.3333333333333333	0.0	-0.00038592368644116686	-0.00038592368644116686
3658	0.05572902508686418	0.02687528530637723	0.026804391808103498	0.7026809632090661	-1	0	0	0.1	1	1.0	13	0.5357142857142857	0.8461538461538461	12	11	2	2	0	0.14285714285714285	14	2	15	0.2857142857142857	0	0.8874815162625846	0.9455040352339135	0.4516088370937923	0.9087497283086335	0.6813544161226464	0.879786161093853	0.7815542782386783	0.9153530424438538	0.5833333333333333	0.16666666666666666	0.0	0.026804391808103498	0.026804391808103498
4735	0.0554418121313851	0.013039710015985495	-0.012495830183602135	0.7764232687975049	-1	0	0	0.1	1	1.0	13	0.5357142857142857	0.8461538461538461	12	11	2	2	0	0.14285714285714285	14	2	15	0.2857142857142857	0	0.8874815162625846	0.9455040352339135	0.4516088370937923	0.9148002419638576	0.6813544161226464	0.8774208737665187	0.7815542782386783	0.916713578859892	0.5833333333333334	0.08333333333333333	0.0	-0.0012495830183602134	-0.0012495830183602134
138	0.002021904381494732	0.0005405265500346464	6.910549409069266e-06	0.9920210698999627	-1	0	0	0.6	3	0.4	2	0.4375	0.4	4	2	2	0	0	1.0	4	4	7	0.0	0	0.35411514285014994	0.7098756928889036	0.9890925081696078	0.7910264584268317	0.47632229507443197	0.9662572649289762	0.936120807638778	0.8653190594372183	0	0	0.0	6.910549409069266e-06	6.910549409069266e-06
2243	0.0639568492745013	0.01122054460250808	0.0028299324836144005	0.7179926754233252	-1	0	0	0.1	1	1.0	13	0.5357142857142857	0.8461538461538461	12	11	2	2	0	0.14285714285714285	14	2	15	0.2857142857142857	0	0.9239761456694631	0.9508533601542954	0.4516088370937923	0.9145441567574453	0.7463011150170981	0.8977157987815292	0.8006620758176942	0.9242603421945318	0.625	0.16666666666666666	0.0	0.0028299324836144005	0.0028299324836144005
4476	0.05898846018699987	0.026716298634799445	0.026691424571283782	0.7076728935951306	-1	0	0	0.1	1	1.0	13	0.5357142857142857	0.8461538461538461	12	11	2	2	0	0.14285714285714285	14	2	15	0.2857142857142857	0	0.8874815162625846	0.9455040352339135	0.4516088370937923	0.9087497283086335	0.6813544161226464	0.879786161093853	0.7815542782386783	0.9153530424438538	0.625	0.16666666666666666	0.0	0.026691424571283782	0.026691424571283782
626	0.0834398906277984	0.0039723411207895215	-0.00098289067668584	0.858328114551896	-1	0	0	0.1	1	1.0	13	0.25	0.7692307692307693	11	10	3	0	0	0.6	6	10	15	0.0	0	0.30982444170226764	0.883834567749357	0.5363577475653136	0.9469866759873105	0.24834144082192666	0.9411317692435317	0.8882721759768302	0.9283262930450837	0	0	0.0	-9.828906766858399e-05	-9.828906766858399e-05
4802	0.05825723028386614	0.028323995121416645	0.028316416759560772	0.7020324170438739	-1	0	0	0.1	1	1.0	13	0.5357142857142857	0.8461538461538461	12	11	2	2	0	0.14285714285714285	14	2	15	0.2857142857142857	0	0.8874815162625846	0.9455040352339135	0.4516088370937923	0.9087497283086335	0.6813544161226464	0.879786161093853	0.7815542782386783	0.9153530424438538	0.5833333333333333	0	0.0	0.028316416759560772	0.028316416759560772
3249	0.07287859266886222	0.004589080838580967	3.4856962228713424e-06	0.6826031872859111	-1	0	0	0.1	1	1.0	13	0.5357142857142857	0.8461538461538461	12	11	2	2	0	0.14285714285714285	14	2	15	0.2857142857142857	0	0.9512670061685696	0.8925483932958566	0.5723435037959985	0.9240418300171258	0.6870721696466722	0.8836852371414831	0.764223905790611	0.9015415840326614	0.625	0	0.0	3.4856962228713424e-06	3.4856962228713424e-06
3859	0.05930315663080794	0.0259523588811153	0.025949432686966104	0.7026159540078817	-1	0	0	0.1	1	1.0	13	0.5357142857142857	0.8461538461538461	12	11	2	2	0	0.14285714285714285	14	2	15	0.2857142857142857	0	0.8874815162625846	0.9455040352339135	0.4516088370937923	0.9087497283086335	0.6813544161226464	0.879786161093853	0.7815542782386783	0.9153530424438538	0.5833333333333333	0	0.0	0.025949432686966104	0.025949432686966104
414	0.05224357485066901	0.006290008741169828	0.0024807769782945513	0.6885734707189262	-1	0	0	0.1	1	1.0	13	0.38461538461538464	0.6923076923076923	10	9	4	3	0	0.23076923076923078	3	13	15	0.2727272727272727	0	0.7342372421236829	0.8394658160115405	0.4583928362095572	0.7084910676650118	0.6009469072025402	0.9449563406871293	0.8983757843872094	0.8575529492527545	0.1	0.2	0.0	0.0024807769782945513	0.0024807769782945513
277	0.07437323865721437	0.009356553071123395	0.003286322505346029	0.8666217313101306	-1	0	0	0.2	2	0.9230769230769231	12	0.5357142857142857	0.9230769230769231	14	12	0	0	0	0.14285714285714285	2	14	15	0.0	0	0.7583857294321329	0.9736836436479049	0.6950274735682935	0.8683685688485907	0.29611620721631576	0.8655415544446855	0.9185042032557788	0.9207953013294363	0	0	0.0	0.003286322505346029	0.003286322505346029
2797	0.056440502927338744	0.028051198795455826	0.028049940348763472	0.7043666658792893	-1	0	0	0.1	1	1.0	13	0.5357142857142857	0.8461538461538461	12	11	2	2	0	0.14285714285714285	14	2	15	0.2857142857142857	0	0.8874815162625846	0.9455040352339135	0.4516088370937923	0.9087497283086335	0.6813544161226464	0.879786161093853	0.7815542782386783	0.9153530424438538	0.5416666666666666	0.16666666666666666	0.0	0.028049940348763472	0.028049940348763472
2590	0.04882602955812371	0.026047538499478752	0.025346624841153464	0.7300934548965634	-1	0	0	0.2	2	0.8461538461538461	11	0.38461538461538464	0.7692307692307693	12	10	2	2	0	0.23076923076923078	13	3	15	0.3333333333333333	0	0.9239761456694631	0.9365775905600642	0.5805353469476862	0.909248290716105	0.7157696161122435	0.8982989352817858	0.7815542782386783	0.9161991327859483	0.625	0	0.0	0.025346624841153464	0.025346624841153464
4505	0.057912486682812736	0.026904623253927187	0.02663163788597481	0.7014600456431981	-1	0	0	0.1	1	1.0	13	0.5357142857142857	0.8461538461538461	12	11	2	2	0	0.14285714285714285	14	2	15	0.2857142857142857	0	0.8874815162625846	0.9455040352339135	0.4516088370937923	0.9087497283086335	0.6813544161226464	0.879786161093853	0.7815542782386783	0.9153530424438538	0.625	0.16666666666666666	0.0	0.02663163788597481	0.02663163788597481
1480	0.05690391534753326	0.0017530559951525904	0.0014056205859657722	0.7256566736717656	-1	0	0	0.1	1	1.0	13	0.5357142857142857	0.8461538461538461	12	11	2	2	0	0.14285714285714285	14	2	15	0.2857142857142857	0	0.7473049283039555	0.9520801530736321	0.5179257427547493	0.9540485452852809	0.6472603841850553	0.9153508701520873	0.9079789278917905	0.9427305787326785	0.625	0.16666666666666666	0.0	0.0014056205859657722	0.0014056205859657722
4493	0.05793017347539622	0.026753598270570167	0.026639417496764867	0.7020030040359648	-1	0	0	0.1	1	1.0	13	0.5357142857142857	0.8461538461538461	12	11	2	2	0	0.14285714285714285	14	2	15	0.2857142857142857	0	0.8874815162625846	0.9455040352339135	0.4516088370937923	0.9087497283086335	0.7176036685515266	0.8883547604587907	0.7815542782386783	0.9174883228912784	0.5833333333333333	0.25	0.0	0.026639417496764867	0.026639417496764867
3155	0.052164222413231494	0.01662624188769316	0.01459448091571829	0.6586725373383401	-1	0	0	0.2	2	0.8461538461538461	11	0.38461538461538464	0.7692307692307693	12	10	2	2	0	0.23076923076923078	13	3	15	0.3333333333333333	0	0.8874815162625846	0.9226469721319052	0.4516088370937923	0.9036093425801576	0.6202914183129375	0.8947941291728887	0.7815542782386783	0.9076977660566721	0.5833333333333333	0.16666666666666666	0.0	0.01459448091571829	0.01459448091571829
2694	0.04693527133616075	0.030800354018074103	0.030635477897435575	0.7054757566747611	-1	0	0	0.1	1	1.0	13	0.5357142857142857	0.8461538461538461	12	11	2	2	0	0.14285714285714285	14	2	15	0.2857142857142857	0	0.8874815162625846	0.9455040352339135	0.4516088370937923	0.9087497283086335	0.6813544161226464	0.879786161093853	0.7815542782386783	0.9153530424438538	0.5833333333333333	0.16666666666666666	0.0	0.030635477897435575	0.030635477897435575
4449	0.05760496546158262	0.026005609527588062	0.025929292615290887	0.6983439878313049	-1	0	0	0.1	1	1.0	13	0.5357142857142857	0.8461538461538461	12	11	2	2	0	0.14285714285714285	14	2	15	0.2857142857142857	0	0.8874815162625846	0.9455040352339135	0.4516088370937923	0.9087497283086335	0.7176036685515266	0.8883547604587907	0.7815542782386783	0.9174883228912784	0.625	0.16666666666666666	0.0	0.025929292615290887	0.025929292615290887
2851	0.05773873475788177	0.028242098906729643	0.02822097561260138	0.711803282948804	-1	0	0	0.1	1	1.0	13	0.5357142857142857	0.8461538461538461	12	11	2	2	0	0.14285714285714285	14	2	15	0.2857142857142857	0	0.8874815162625846	0.9455040352339135	0.4516088370937923	0.9087497283086335	0.6813544161226464	0.879786161093853	0.7815542782386783	0.9153530424438538	0.5833333333333333	0.25	0.0	0.02822097561260138	0.02822097561260138
1669	0.05107646032657438	0.00761888113466259	0.007138190755004444	0.7355551397910042	-1	0	0	0.1	1	1.0	13	0.5357142857142857	0.8461538461538461	12	11	2	2	0	0.14285714285714285	14	2	15	0.2857142857142857	0	0.8642964182114475	0.938283725628302	0.5812820905043983	0.9637107624333424	0.6172617825585494	0.923268221959769	0.9007713457625738	0.9442471558166062	0.6666666666666666	0.08333333333333333	0.0	0.007138190755004444	0.007138190755004444
4699	0.05819943229451697	0.027678162411110634	0.027656785651811806	0.7010077277095357	-1	0	0	0.1	1	1.0	13	0.5357142857142857	0.8461538461538461	12	11	2	2	0	0.14285714285714285	14	2	15	0.2857142857142857	0	0.8874815162625846	0.9455040352339135	0.4516088370937923	0.9087497283086335	0.6813544161226464	0.8774208737665187	0.7815542782386783	0.9147785170688567	0.5833333333333333	0.16666666666666666	0.0	0.027656785651811806	0.027656785651811806
1998	0.0501416671017512	0.012217414434551878	0.01215897599065684	0.6580898186326635	-1	0	0	0.3	3	0.7692307692307693	10	0.625	0.6923076923076923	11	9	3	0	0	0.16666666666666666	2	12	15	0.0	0	0.9432922086427986	0.8035559111290087	0.7012700136498924	0.9752259097618251	0.8112478139115498	0.9242700578909039	0.8615650028121223	0.9260671929466234	0	0	0.0	0.01215897599065684	0.01215897599065684
781	0.0252343714863994	0.0009706222139890177	0.0007264109011284066	0.6467190235188794	-1	0	0	0.2	2	0.8461538461538461	11	0.38461538461538464	0.7692307692307693	12	10	2	2	0	0.23076923076923078	3	13	15	0.3333333333333333	0.15384615384615385	0.8642964182114475	0.952411943857312	0.4742689476824523	0.9631829757191347	0.6261791623998073	0.9128966956087101	0.9062575210182348	0.9463471865998102	0.6666666666666667	0.08333333333333333	0.0	0.0007264109011284066	0.0007264109011284066
1245	0.04732891928188963	0.008197222160800797	0.004522600020634171	0.5950658426033333	-1	0	0	0.3	3	0.7692307692307693	10	0.5769230769230769	0.7692307692307693	12	10	2	0	0	0.15384615384615385	2	13	15	0.0	0	0.9324567309196865	0.9069495002902264	0.7472121642477614	0.9642051814812389	0.6660139712683069	0.8947944484633623	0.8997178108843017	0.9289304203582579	0	0	0.0	0.004522600020634171	0.004522600020634171
767	0.019268403181779515	0.0007221815619373387	-0.00045185540093375633	0.9556922392666799	-1	0	0	0.5	5	0.5384615384615384	7	0.3125	0.46153846153846156	9	6	5	1	0	0.75	8	6	15	0.09090909090909091	0.18181818181818182	0.5491552548681545	0.9558410413505668	0.457580964716208	0.9430527592553501	0.6387659975754822	0.8703850815941215	0.8833829277657518	0.9305640964100582	1.0	0.2222222222222222	0.0	-4.518554009337563e-05	-4.518554009337563e-05
798	0.08128383320471662	0.0037948161828319517	0.0036845255409143885	0.8650969560645333	-1	0	0	0.1	1	1.0	13	0.23809523809523808	0.9230769230769231	13	12	1	2	0	0.7777777777777778	9	7	15	0.4	0	0.524440921502227	0.9204920884273923	0.5126397198496321	0.9401487420181742	0.5640933273805268	0.923576358424431	0.9047454472464108	0.9285789636771591	0.5384615384615384	0.15384615384615385	0.0	0.0036845255409143885	0.0036845255409143885
448	0.07078503556330754	0.003631581771873753	-0.003453064726290984	0.7050696378870167	-1	0	0	0.2	2	0.9230769230769231	12	0.38461538461538464	0.8461538461538461	12	11	2	1	0	0.23076923076923078	3	13	15	0.14285714285714285	0.14285714285714285	0.8240687374607271	0.9509355223232326	0.497792193312109	0.8560353075132902	0.6202914183129375	0.9190921680624222	0.834010580225411	0.9162441431300753	1.0	0	0.0	-0.0003453064726290984	-0.0003453064726290984
1353	0.05067127028470464	0.008181205947437582	0.006271759150641138	0.6780491705361862	-1	0	0	0.1	1	1.0	13	0.5357142857142857	0.8461538461538461	12	11	2	2	0	0.14285714285714285	14	2	15	0.2857142857142857	0	0.8642964182114475	0.9226953368782367	0.4166021147293371	0.9433273957382097	0.6202914183129375	0.9249907639769464	0.8665033743058324	0.9309439086905792	0.7083333333333334	0.16666666666666666	0.0	0.006271759150641138	0.006271759150641138
1492	0.04526812730663074	0.015769566780746046	0.015301994697766094	0.7052057385110406	-1	0	0	0.1	1	1.0	13	0.5357142857142857	0.8461538461538461	12	11	2	2	0	0.14285714285714285	14	2	15	0.2857142857142857	0	0.9216212531965746	0.9374457851438606	0.7299446591799029	0.9640965399935598	0.5356091626089076	0.9298675928295156	0.9125617812885535	0.9458698388158525	0.625	0.16666666666666666	0.0	0.015301994697766094	0.015301994697766094
274	0.013452420505445544	0.0009711094685721631	-0.0009318434463172796	0.9307590874128319	-1	0	0	0.2857142857142857	2	0.875	7	0.3333333333333333	0.625	7	5	2	2	0	0.8333333333333334	5	6	10	0.3333333333333333	0.2222222222222222	0.7342372421236829	0.8860718443599832	0.457580964716208	0.6617612895827902	0.3107185066423131	0.9407686359938187	0.8833829277657518	0.861667550737671	0.5714285714285714	0.14285714285714285	0.0	-9.318434463172796e-05	-9.318434463172796e-05
3663	0.057861658435237905	0.027076355098202227	0.026888140040958474	0.7028057616686417	-1	0	0	0.1	1	1.0	13	0.5357142857142857	0.8461538461538461	12	11	2	2	0	0.14285714285714285	14	2	15	0.2857142857142857	0	0.8874815162625846	0.9455040352339135	0.4516088370937923	0.9087497283086335	0.6813544161226464	0.879786161093853	0.7815542782386783	0.9153530424438538	0.5833333333333334	0	0.0	0.026888140040958474	0.026888140040958474
1089	0.04591773956481057	0.011483615439546952	0.011185602052747842	0.6641700745923329	-1	0.25	1	0.3	3	0.7692307692307693	10	0.3125	0.7692307692307693	12	10	2	0	0	0.3333333333333333	4	12	15	0.0	0.6666666666666666	0.4798414315181586	0.8898291618516502	0.7132388657037818	0.8900042390643146	0.523002535484969	0.8325961678537646	0.886989669897848	0.8730249781670943	0	0	0.0	0.011185602052747842	0.011185602052747842
4143	0.05596467903445193	0.009216119785589815	-0.008486288947101812	0.8126199958718013	-1	0	0	0.1	1	1.0	13	0.5357142857142857	0.8461538461538461	12	11	2	2	0	0.14285714285714285	14	2	15	0.2857142857142857	0	0.8874815162625846	0.9455040352339135	0.4516088370937923	0.9148002419638576	0.6813544161226464	0.8774208737665187	0.7815542782386783	0.916713578859892	0.5416666666666666	0.16666666666666666	0.0	-0.0008486288947101812	-0.0008486288947101812
2803	0.05525594059611341	0.028349983638732604	0.028305937071348108	0.699086091628475	-1	0	0	0.1	1	1.0	13	0.5357142857142857	0.8461538461538461	12	11	2	2	0	0.14285714285714285	14	2	15	0.2857142857142857	0	0.8874815162625846	0.9455040352339135	0.4516088370937923	0.9087497283086335	0.6813544161226464	0.879786161093853	0.7815542782386783	0.9153530424438538	0.5833333333333333	0.16666666666666666	0.0	0.028305937071348108	0.028305937071348108
3046	0.05837699047579293	0.02713480568457004	0.02710430363211656	0.7020495107793986	-1	0	0	0.1	1	1.0	13	0.5357142857142857	0.8461538461538461	12	11	2	2	0	0.14285714285714285	14	2	15	0.2857142857142857	0	0.8874815162625846	0.9455040352339135	0.4516088370937923	0.9087497283086335	0.6813544161226464	0.879786161093853	0.7815542782386783	0.9153530424438538	0.5833333333333334	0	0.0	0.02710430363211656	0.02710430363211656
2926	0.058020337035201	0.028384667314732694	0.028360954584552678	0.70673555731231	-1	0	0	0.1	1	1.0	13	0.5357142857142857	0.8461538461538461	12	11	2	2	0	0.14285714285714285	14	2	15	0.2857142857142857	0	0.8874815162625846	0.9455040352339135	0.4516088370937923	0.9087497283086335	0.6813544161226464	0.879786161093853	0.7815542782386783	0.9153530424438538	0.5833333333333333	0.16666666666666666	0.0	0.028360954584552678	0.028360954584552678
238	0.0012061213054054762	7.903526596904604e-05	9.57016019137382e-07	0.9966193076237527	-1	0	0	1.0	1	0	0	1.0	0	1	0	0	0	0	0.5	2	1	2	0.0	0	0	0	0	0	0	0	0	0	0	0	0	9.57016019137382e-07	9.57016019137382e-07
836	None	None	None	None	None	0	0	0.3	3	0.7692307692307693	10	0.6818181818181818	0.46153846153846156	7	6	7	1	0	0.18181818181818182	11	2	15	0.058823529411764705	0.3076923076923077	0.755203804441605	0.9194538341094327	0.4110094421596944	0.9286104521813927	0.21834248516623678	0.955948392834264	0.9339455050203789	0.9365891517968401	1.0	0	0.0	None	None
4734	0.05888847445318131	0.025150032700014636	0.025148653031513254	0.6991698475576489	-1	0	0	0.1	1	1.0	13	0.5357142857142857	0.8461538461538461	12	11	2	2	0	0.14285714285714285	14	2	15	0.2857142857142857	0	0.8874815162625846	0.9455040352339135	0.4516088370937923	0.9087497283086335	0.6813544161226464	0.879786161093853	0.7815542782386783	0.9153530424438538	0.5833333333333333	0	0.0	0.025148653031513254	0.025148653031513254
4082	0.05771493373036011	0.027520672458536285	0.02750839340878093	0.7046973592770361	-1	0	0	0.1	1	1.0	13	0.5357142857142857	0.8461538461538461	12	11	2	2	0	0.14285714285714285	14	2	15	0.2857142857142857	0	0.8874815162625846	0.9455040352339135	0.4516088370937923	0.9087497283086335	0.6813544161226464	0.879786161093853	0.7815542782386783	0.9153530424438538	0.5416666666666666	0.16666666666666666	0.0	0.02750839340878093	0.02750839340878093
95	0.026616964058355085	0.0028127986776432055	-0.0018868298227699366	0.5052931474843021	-1	0	0	0.4	4	0.6153846153846154	8	0.3409090909090909	0.38461538461538464	8	5	6	6	0	0.36363636363636365	4	11	15	0.46153846153846156	0.14285714285714285	0.6436810287562846	0.8077523415766511	0.5762970606755233	0.9125504409111458	0.474826173044261	0.9122220601250468	0.8322999897230937	0.8849918224604367	0.1875	0	0.0	-0.00018868298227699365	-0.00018868298227699365
2549	0.05516528249202621	0.02269645870547665	0.02253747264973437	0.743965201741345	-1	0	0	0.1	1	1.0	13	0.5357142857142857	0.8461538461538461	12	11	2	2	0	0.14285714285714285	14	2	15	0.2857142857142857	0	0.8874815162625846	0.949873602013388	0.4516088370937923	0.9236659144441748	0.6813544161226464	0.8916193912416233	0.7419154729501152	0.9251267493479387	0.625	0.16666666666666666	0.0	0.02253747264973437	0.02253747264973437
2905	0.058423879380067094	0.02777160142566999	0.027757587415975317	0.701479210149683	-1	0	0	0.1	1	1.0	13	0.5357142857142857	0.8461538461538461	12	11	2	2	0	0.14285714285714285	14	2	15	0.2857142857142857	0	0.8874815162625846	0.9455040352339135	0.4516088370937923	0.9087497283086335	0.6813544161226464	0.879786161093853	0.7815542782386783	0.9153530424438538	0.5833333333333333	0.16666666666666666	0.0	0.027757587415975317	0.027757587415975317
3375	0.06999113140227561	0.008978801894621273	-0.008394369337813052	0.6588594339319984	-1	0	0	0.1	1	1.0	13	0.5357142857142857	0.8461538461538461	12	11	2	2	0	0.14285714285714285	14	2	15	0.2857142857142857	0	0.8603096570422292	0.9551885381431162	0.4516088370937923	0.9213594800320329	0.6813544161226464	0.9037820736053092	0.7787302510965969	0.9300067814508224	0.625	0.16666666666666666	0.0	-0.0008394369337813053	-0.0008394369337813053
1722	0.04814497133900669	0.003282186324824944	0.0030847573584358414	0.8215474505514208	-1	0	0	0.3	3	0.7692307692307693	10	0.625	0.6923076923076923	11	9	3	0	0	0.16666666666666666	2	12	15	0.0	0	0.9432922086427986	0.8347202849209739	0.6186376399219604	0.9719969986540459	0.8112478139115498	0.9242700578909039	0.8615650028121223	0.9279828990170361	0	0	0.0	0.0030847573584358414	0.0030847573584358414
1763	0.048994673691143124	0.01728411897328147	0.016131502923391834	0.6779290653369388	-1	0	0	0.1	1	1.0	13	0.5357142857142857	0.8461538461538461	12	11	2	2	0	0.14285714285714285	14	2	15	0.2857142857142857	0	0.9388717876043499	0.949633602618901	0.5805353469476862	0.9221477727777646	0.6813544161226464	0.9368864423080112	0.7815542782386783	0.937149885898625	0.625	0.16666666666666666	0.0	0.016131502923391834	0.016131502923391834
4444	0.05601252176588185	0.027495182621012644	0.027344148235167738	0.6953339634695759	-1	0	0	0.1	1	1.0	13	0.5357142857142857	0.8461538461538461	12	11	2	2	0	0.14285714285714285	14	2	15	0.2857142857142857	0	0.8874815162625846	0.9455040352339135	0.4516088370937923	0.9087497283086335	0.6813544161226464	0.879786161093853	0.7815542782386783	0.9153530424438538	0.5833333333333333	0	0.0	0.027344148235167738	0.027344148235167738
3736	0.05695573357045307	0.02927707522007148	0.029239013548123225	0.6983371686729569	-1	0	0	0.1	1	1.0	13	0.5357142857142857	0.8461538461538461	12	11	2	2	0	0.14285714285714285	14	2	15	0.2857142857142857	0	0.8874815162625846	0.9455040352339135	0.4516088370937923	0.9087497283086335	0.6813544161226464	0.879786161093853	0.7815542782386783	0.9153530424438538	0.5833333333333333	0.16666666666666666	0.0	0.029239013548123225	0.029239013548123225
534	0.02889820836979656	0.0033748705230817206	-0.0014890362191215738	0.9810918316870642	-1	0.25	1	0.4	4	0.6153846153846154	8	0.5555555555555556	0.38461538461538464	7	5	7	2	0	0.3333333333333333	3	9	15	0.125	0.15384615384615385	0.4939466767695618	0.9709132171312722	0.4663861391622753	0.9013399368599847	0.6391919725521503	0.8893097779843601	0.900695786570934	0.9309444609936457	0.7142857142857143	0.14285714285714285	0.0	-0.00014890362191215739	-0.00014890362191215739
1922	0.058178942366755804	0.024078451458810157	0.02217758839041819	0.7049791817090798	-1	0	0	0.1	1	1.0	13	0.5357142857142857	0.8461538461538461	12	11	2	2	0	0.14285714285714285	14	2	15	0.2857142857142857	0	0.8874815162625846	0.9509253376706708	0.4516088370937923	0.9236659144441748	0.650822917217792	0.8900880423641144	0.7815542782386783	0.9252781213773774	0.625	0.16666666666666666	0.0	0.02217758839041819	0.02217758839041819
507	0.04749308975299532	0.010198965267384133	-0.009984950004278225	0.710517424231426	-1	0	0	0.3	3	0.8461538461538461	11	0.38461538461538464	0.8461538461538461	13	11	1	1	0	0.23076923076923078	13	3	15	0.25	1.0	0.5958727091452064	0.9575125662955041	0.6543529751597605	0.9340088242315404	0.4580519729703509	0.7073554689523432	0.9281532740162014	0.9016673906201907	1.0	0.07692307692307693	0.0	-0.0009984950004278226	-0.0009984950004278226
3215	0.05691463879982707	0.02700322647477217	0.02689810677178661	0.700613447867821	-1	0	0	0.1	1	1.0	13	0.5357142857142857	0.8461538461538461	12	11	2	2	0	0.14285714285714285	14	2	15	0.2857142857142857	0	0.8874815162625846	0.9455040352339135	0.4516088370937923	0.9087497283086335	0.6813544161226464	0.879786161093853	0.7815542782386783	0.9153530424438538	0.5833333333333333	0.16666666666666666	0.0	0.02689810677178661	0.02689810677178661
1212	0.06930191616318707	0.002210138237476316	-0.0019070193389257042	0.6934140408551286	-1	0	0	0.2	2	0.9230769230769231	12	0.5357142857142857	0.9230769230769231	14	12	0	0	0	0.14285714285714285	2	14	15	0.0	0	0.8993799553045262	0.8785598492128421	0.41766302102824626	0.9770225469925465	0.8112478139115498	0.8500085748581452	0.9110130868600326	0.9232851172773918	0	0	0.0	-0.00019070193389257042	-0.00019070193389257042
130	0.029485807756944957	0.0035996458171928336	0.002280719302395337	0.6479279927871748	-1	0	0	0.2857142857142857	2	0.75	6	0.5555555555555556	0.625	6	5	3	2	0	0.2222222222222222	9	2	10	0.2222222222222222	0	0.29170783096188996	0.9404495721635973	0.3410832947047309	0.8815443645889277	0.9253672741523369	0.9210475868416987	0.7760478147547744	0.9174185904219028	0.5833333333333334	0.3333333333333333	0.0	0.002280719302395337	0.002280719302395337
216	0.003512931423794827	6.177453782468946e-05	2.880939836164331e-05	0.9851405014168727	-1	0	0	0.6666666666666666	4	0.3333333333333333	2	0.5333333333333333	0.16666666666666666	5	1	2	3	0	0.6	5	3	8	0.75	0.4	0.6192348155594926	0.9448226906480225	0.6197614081042071	0.7156269161096362	0.21600079522132445	0.9687021392561279	0.9306991482352331	0.916718570825943	0.4	0.4	0.0	2.880939836164331e-05	2.880939836164331e-05
785	0.01905658948946612	0.002399929738812596	-0.002033177264685869	0.908107088265809	-1	0	0	0.2857142857142857	2	0.875	7	0.5555555555555556	0.875	8	7	1	0	0	0.2222222222222222	9	2	10	0.0	0	0.8240687374607271	0.9075566578143803	0.5460362218811351	0.7901235208286067	0.49293021873917836	0.8060135537753799	0.8444558399720521	0.8426458125551357	0	0	0.0	-0.0002033177264685869	-0.0002033177264685869
2623	0.04918732340288114	0.025109647037734308	0.024886073134506942	0.7373223641237705	-1	0	0	0.2	2	0.8461538461538461	11	0.38461538461538464	0.7692307692307693	12	10	2	2	0	0.23076923076923078	13	3	15	0.3333333333333333	0	0.9239761456694631	0.9365775905600642	0.5805353469476862	0.909248290716105	0.7157696161122435	0.8982989352817858	0.7815542782386783	0.9161991327859483	0.625	0	0.0	0.024886073134506942	0.024886073134506942
4165	0.05410200567720689	0.012704811119932484	-0.012499719146183074	0.7745547755053221	-1	0	0	0.1	1	1.0	13	0.5357142857142857	0.8461538461538461	12	11	2	2	0	0.14285714285714285	14	2	15	0.2857142857142857	0	0.8874815162625846	0.9455040352339135	0.4516088370937923	0.9148002419638576	0.6813544161226464	0.8774208737665187	0.7815542782386783	0.916713578859892	0.5833333333333333	0.16666666666666666	0.0	-0.0012499719146183074	-0.0012499719146183074
3641	0.06719662329608825	0.008523859334657631	-0.00032556279912299277	0.6230852554049733	-1	0	0	0.1	1	1.0	13	0.5357142857142857	0.6923076923076923	10	9	4	2	0	0.14285714285714285	14	2	15	0.18181818181818182	0	0.4822733764025651	0.9518972926525164	0.4209338924195499	0.926746257247548	0.6813544161226464	0.7521793866868466	0.764223905790611	0.9012370938578834	0.6	0.2	0.0	-3.2556279912299277e-05	-3.2556279912299277e-05
2396	0.05805229576076989	0.023261319248651057	0.023258574047561497	0.7421781047244744	-1	0	0	0.1	1	1.0	13	0.5357142857142857	0.8461538461538461	12	11	2	2	0	0.14285714285714285	14	2	15	0.2857142857142857	0	0.9388717876043499	0.9492915942486261	0.5805353469476862	0.9211654322761925	0.7886499821208428	0.8955495192645858	0.7795479805678239	0.924993523494435	0.5416666666666666	0.16666666666666666	0.0	0.023258574047561497	0.023258574047561497
3545	0.04874571839225139	0.003935252630687614	-0.0035801561057403285	0.8811074839798664	-1	0	0	0.1	1	1.0	13	0.5357142857142857	0.8461538461538461	12	11	2	2	0	0.14285714285714285	14	2	15	0.2857142857142857	0	0.8829282718008123	0.9367807825321403	0.4516088370937923	0.8954318181993146	0.6813544161226464	0.9256220363055169	0.7815542782386783	0.9209169531227674	0.5833333333333334	0.16666666666666666	0.0	-0.00035801561057403284	-0.00035801561057403284
2843	0.058677901998387114	0.028341509859863927	0.02819407166901457	0.7012669761650467	-1	0	0	0.1	1	1.0	13	0.5357142857142857	0.8461538461538461	12	11	2	2	0	0.14285714285714285	14	2	15	0.2857142857142857	0	0.8874815162625846	0.9455040352339135	0.4516088370937923	0.9087497283086335	0.6813544161226464	0.879786161093853	0.7815542782386783	0.9153530424438538	0.5833333333333333	0.16666666666666666	0.0	0.02819407166901457	0.02819407166901457
721	0.003904675588653882	0.0002786064361214239	0.00027860408244640626	0.9824496826059104	-1	0	0	0.4	2	0.8	4	0.7	0.6	3	3	3	2	0	0.4	5	2	7	0.2	0	0.40352435364216743	0.7712697202495397	0.38717282401400716	0.5613280737075044	0.3822095565464787	0.9595358205631469	0.7416033294357091	0.8238559590399028	0.6666666666666666	0.3333333333333333	0.0	0.00027860408244640626	0.00027860408244640626
4571	0.05856326828378482	0.026898223728782568	0.026786685361728176	0.7020327719700548	-1	0	0	0.1	1	1.0	13	0.5357142857142857	0.8461538461538461	12	11	2	2	0	0.14285714285714285	14	2	15	0.2857142857142857	0	0.8874815162625846	0.9455040352339135	0.4516088370937923	0.9087497283086335	0.6813544161226464	0.879786161093853	0.7815542782386783	0.9153530424438538	0.5833333333333333	0.16666666666666666	0.0	0.026786685361728176	0.026786685361728176
2325	0.06937918707036488	0.013924765013769007	0.012888478270538526	0.7325410113187988	-1	0	0	0.1	1	1.0	13	0.5357142857142857	0.8461538461538461	12	11	2	2	0	0.14285714285714285	14	2	15	0.2857142857142857	0	0.937642816222349	0.9525940825319485	0.5805353469476862	0.9329671482069449	0.7886499821208428	0.801605756023318	0.7003283999652439	0.9124025903906154	0.6666666666666667	0.08333333333333333	0.0	0.012888478270538526	0.012888478270538526
3364	0.0575443549565563	0.027893632992418538	0.027890083178116983	0.7001274127343	-1	0	0	0.1	1	1.0	13	0.5357142857142857	0.8461538461538461	12	11	2	2	0	0.14285714285714285	14	2	15	0.2857142857142857	0	0.8874815162625846	0.9455040352339135	0.4516088370937923	0.9087497283086335	0.6813544161226464	0.879786161093853	0.7815542782386783	0.9153530424438538	0.5833333333333333	0	0.0	0.027890083178116983	0.027890083178116983
1357	0.047911993744644284	0.004342446064666296	0.00410001977499169	0.8233820435125703	-1	0	0	0.3	3	0.7692307692307693	10	0.625	0.6923076923076923	11	9	3	0	0	0.16666666666666666	2	12	15	0.0	0	0.9432922086427986	0.8347202849209739	0.6186376399219604	0.9719969986540459	0.8112478139115498	0.9242700578909039	0.8615650028121223	0.9279828990170361	0	0	0.0	0.00410001977499169	0.00410001977499169
2284	0.05813043600602501	0.02127120515769657	0.020097155452592767	0.7250863400929778	-1	0	0	0.1	1	1.0	13	0.5357142857142857	0.8461538461538461	12	11	2	2	0	0.14285714285714285	14	2	15	0.2857142857142857	0	0.9239761456694631	0.9508533601542954	0.5805353469476862	0.9211654322761925	0.7463011150170981	0.8966217689755884	0.7815542782386783	0.9260148847721128	0.625	0.16666666666666666	0.0	0.020097155452592767	0.020097155452592767
2634	0.05266501670320349	0.013248217382252509	0.012165423713074991	0.7408498963053071	-1	0	0	0.1	1	1.0	13	0.5357142857142857	0.8461538461538461	12	11	2	2	0	0.14285714285714285	14	2	15	0.2857142857142857	0	0.8874815162625846	0.9476383732409643	0.4516088370937923	0.9087497283086335	0.698221023885069	0.8791186242691393	0.7815542782386783	0.9162759232076948	0.5833333333333333	0.16666666666666666	0.0	0.012165423713074991	0.012165423713074991
3468	0.038014803857522234	0.001963533320392979	0.001930434897519134	0.8711586950366087	-1	0	0	0.2	2	0.8461538461538461	11	0.23809523809523808	0.6923076923076923	11	9	3	3	0	0.7777777777777778	7	9	15	0.375	0	0.8862525448805838	0.949341185634065	0.4166021147293371	0.9303882735480365	0.6813544161226464	0.8990395132425006	0.7815542782386783	0.9289039731650287	0.36363636363636365	0	0.0	0.001930434897519134	0.001930434897519134
4000	0.05676941662007707	0.02684549566841985	0.026841591511142678	0.7104747966577066	-1	0	0	0.1	1	1.0	13	0.5357142857142857	0.8461538461538461	12	11	2	2	0	0.14285714285714285	14	2	15	0.2857142857142857	0	0.8874815162625846	0.9455040352339135	0.4516088370937923	0.9087497283086335	0.650822917217792	0.8621355017764315	0.7720422262485882	0.9112018642173948	0.5833333333333334	0	0.0	0.026841591511142678	0.026841591511142678
2861	0.05883222436212742	0.026752464864926103	0.02674054673695234	0.7094487930497875	-1	0	0	0.1	1	1.0	13	0.5357142857142857	0.8461538461538461	12	11	2	2	0	0.14285714285714285	14	2	15	0.2857142857142857	0	0.8874815162625846	0.9455040352339135	0.4516088370937923	0.9087497283086335	0.7176036685515266	0.8883547604587907	0.7815542782386783	0.9174883228912784	0.625	0.16666666666666666	0.0	0.02674054673695234	0.02674054673695234
3430	0.059512708702034636	0.02849312951392843	0.02849297624078668	0.7046108145607891	-1	0	0	0.1	1	1.0	13	0.5357142857142857	0.8461538461538461	12	11	2	2	0	0.14285714285714285	14	2	15	0.2857142857142857	0	0.8874815162625846	0.9455040352339135	0.4516088370937923	0.9087497283086335	0.6813544161226464	0.879786161093853	0.7815542782386783	0.9153530424438538	0.5833333333333333	0.16666666666666666	0.0	0.02849297624078668	0.02849297624078668
3999	0.05700477567207984	0.026368242640735003	0.02630328656756715	0.7032327454152312	-1	0	0	0.1	1	1.0	13	0.5357142857142857	0.8461538461538461	12	11	2	2	0	0.14285714285714285	14	2	15	0.2857142857142857	0	0.8874815162625846	0.9455040352339135	0.4516088370937923	0.9087497283086335	0.6813544161226464	0.879786161093853	0.7815542782386783	0.9153530424438538	0.5833333333333333	0.16666666666666666	0.0	0.02630328656756715	0.02630328656756715
4379	0.05978943438508772	0.028406269407940332	0.028401444012740553	0.7037000329158545	-1	0	0	0.1	1	1.0	13	0.5357142857142857	0.8461538461538461	12	11	2	2	0	0.14285714285714285	14	2	15	0.2857142857142857	0	0.8874815162625846	0.9455040352339135	0.4516088370937923	0.9087497283086335	0.6813544161226464	0.879786161093853	0.7815542782386783	0.9153530424438538	0.5833333333333333	0	0.0	0.028401444012740553	0.028401444012740553
961	0.0753761834814611	0.007456084394054169	0.006137657015582168	0.5846086921335955	-1	0	0	0.1	1	1.0	13	1.0	1.0	13	13	1	0	0	0.06666666666666667	1	15	15	0.0	0	0.755487465129874	0.9619613771170331	0.6497553486782198	0.8768330283596899	0.3387676821229406	0.9367661790967072	0.9125761264630546	0.9327412542699908	0	0	0.0	0.006137657015582168	0.006137657015582168
4862	0.054155593363248745	0.009676149505090265	-0.0028008395948715898	0.7554119874407393	-1	0	0	0.1	1	1.0	13	0.5357142857142857	0.8461538461538461	12	11	2	2	0	0.14285714285714285	14	2	15	0.2857142857142857	0	0.9239761456694631	0.951980736259105	0.5723435037959985	0.9318109888034135	0.6931474856367854	0.8713315006481112	0.7815542782386783	0.9244816429908762	0.6666666666666667	0.16666666666666666	0.0	-0.000280083959487159	-0.000280083959487159
842	0.05038629152649354	0.00600916088276852	0.005891606969271133	0.6334773107430446	-1	0	0	0.3	3	0.6923076923076923	9	0.5769230769230769	0.6923076923076923	11	9	3	0	0	0.15384615384615385	2	13	15	0.0	0	0.5922385447203845	0.8788490564121261	0.8217308626846865	0.9706684063452293	0.364230926109763	0.8931415388347737	0.927244363415764	0.9265397048038851	0	0	0.0	0.005891606969271133	0.005891606969271133
2657	0.05907533397022227	0.027818236033752556	0.027816524226943144	0.7084356836782861	-1	0	0	0.1	1	1.0	13	0.5357142857142857	0.8461538461538461	12	11	2	2	0	0.14285714285714285	14	2	15	0.2857142857142857	0	0.8874815162625846	0.9455040352339135	0.4516088370937923	0.9087497283086335	0.6813544161226464	0.879786161093853	0.7815542782386783	0.9153530424438538	0.5833333333333333	0.16666666666666666	0.0	0.027816524226943144	0.027816524226943144
2180	0.059669711690328885	0.022832504280048425	0.021642787264190146	0.7208909629980764	-1	0	0	0.1	1	1.0	13	0.5357142857142857	0.8461538461538461	12	11	2	2	0	0.14285714285714285	14	2	15	0.2857142857142857	0	0.9239761456694631	0.9508533601542954	0.5805353469476862	0.9211654322761925	0.7463011150170981	0.8966217689755884	0.7815542782386783	0.9260148847721128	0.625	0	0.0	0.021642787264190146	0.021642787264190146
1095	0.04575994243301841	0.005455535534772759	0.003609200808634958	0.9331233774741796	-1	0	0	0.2	2	0.8461538461538461	11	0.3125	0.7692307692307693	11	10	3	2	0	0.3333333333333333	4	12	15	0.2222222222222222	0	0.8006586365213648	0.9388853345171247	0.5841026297862436	0.894087426035965	0.6813544161226464	0.9120812801321193	0.7758801846812213	0.916940280117841	0.5909090909090909	0.18181818181818182	0.0	0.003609200808634958	0.003609200808634958
1269	0.05749712333524903	0.018788393172716352	-0.011375373195089545	0.6741524623679536	-1	0	0	0.2	2	0.8461538461538461	11	0.38461538461538464	0.6923076923076923	11	9	3	3	0	0.23076923076923078	13	3	15	0.375	0	0.5279385285984158	0.9461763202053995	0.5114942987051859	0.9437083683539402	0.5704952139725925	0.8327019983834162	0.8871663791713225	0.9191084903065474	0.45454545454545453	0.09090909090909091	0.0	-0.0011375373195089545	-0.0011375373195089545
851	0.0538478132145769	0.014688157465974853	0.01078531019234492	0.5715312471318779	-1	0	0	0.4	4	0.6923076923076923	9	0.4166666666666667	0.6923076923076923	12	9	2	3	0	0.25	12	3	15	0.6	0.6666666666666666	0.5531338479137695	0.9330668275175303	0.9930729490052219	0.7827701771357656	0.41695357671164074	0.8829439722209048	0.9493982371490836	0.8785842799610694	0.4166666666666667	0.25	0.0	0.01078531019234492	0.01078531019234492
3591	0.05890015115232466	0.028378308104074816	0.02834517479016261	0.709666579891205	-1	0	0	0.1	1	1.0	13	0.5357142857142857	0.8461538461538461	12	11	2	2	0	0.14285714285714285	14	2	15	0.2857142857142857	0	0.8874815162625846	0.9455040352339135	0.4516088370937923	0.9087497283086335	0.6813544161226464	0.879786161093853	0.7815542782386783	0.9153530424438538	0.5833333333333334	0.16666666666666666	0.0	0.02834517479016261	0.02834517479016261
1999	0.05095979797940176	0.0171296444588694	0.01631145284326792	0.6880713133478926	-1	0	0	0.1	1	1.0	13	0.5357142857142857	0.8461538461538461	12	11	2	2	0	0.14285714285714285	14	2	15	0.2857142857142857	0	0.8874815162625846	0.9501406738169389	0.4516088370937923	0.9246717074660189	0.650822917217792	0.9301061845370839	0.7815542782386783	0.9359023243497843	0.625	0.16666666666666666	0.0	0.01631145284326792	0.01631145284326792
3821	0.06447022463975893	0.009354699153464366	-0.009155648041411639	0.5759797946670131	-1	0	0	0.1	1	1.0	13	0.5357142857142857	0.8461538461538461	12	11	2	2	0	0.14285714285714285	14	2	15	0.2857142857142857	0	0.8874815162625846	0.9402795808703028	0.5609963249740423	0.9094848432409749	0.6813544161226464	0.8876025337391479	0.7815542782386783	0.915039618219465	0.625	0.16666666666666666	0.0	-0.0009155648041411638	-0.0009155648041411638
1047	0.07376221620448022	0.01655139705804106	0.015792343492056937	0.6881735400030893	-1	0	0	0.1	1	1.0	13	0.5357142857142857	0.8461538461538461	12	11	2	2	0	0.14285714285714285	14	2	15	0.2857142857142857	0	0.6854919320235753	0.9565380527369567	0.4434169939421048	0.8693985550462859	0.6813544161226464	0.9222158323304545	0.7815542782386783	0.9232000892946719	0.5833333333333334	0.16666666666666666	0.0	0.015792343492056937	0.015792343492056937
2653	0.05993786818131961	0.026961236187057532	0.026954944694314295	0.7085331749054287	-1	0	0	0.1	1	1.0	13	0.5357142857142857	0.8461538461538461	12	11	2	2	0	0.14285714285714285	14	2	15	0.2857142857142857	0	0.8874815162625846	0.9455040352339135	0.4516088370937923	0.9087497283086335	0.6813544161226464	0.879786161093853	0.7815542782386783	0.9153530424438538	0.5833333333333334	0.16666666666666666	0.0	0.026954944694314295	0.026954944694314295
4349	0.05765871052431492	0.027625178806464437	0.02761786466533213	0.701435820756625	-1	0	0	0.1	1	1.0	13	0.5357142857142857	0.8461538461538461	12	11	2	2	0	0.14285714285714285	14	2	15	0.2857142857142857	0	0.8874815162625846	0.9455040352339135	0.4516088370937923	0.9087497283086335	0.6813544161226464	0.879786161093853	0.7815542782386783	0.9153530424438538	0.5833333333333333	0.3333333333333333	0.0	0.02761786466533213	0.02761786466533213
2295	0.054507990865523825	0.024272551381920443	0.022549512698420954	0.7361001594067247	-1	0	0	0.1	1	1.0	13	0.5357142857142857	0.8461538461538461	12	11	2	2	0	0.14285714285714285	14	2	15	0.2857142857142857	0	0.9239761456694631	0.9484465370822235	0.5805353469476862	0.9211654322761925	0.7176036685515266	0.8889563339176879	0.7815542782386783	0.9229797960940053	0.625	0.08333333333333333	0.0	0.022549512698420954	0.022549512698420954
2230	0.04581368247096821	0.018333677091244577	0.01610481276216899	0.6945500243186087	-1	0	0	0.2	2	0.8461538461538461	11	0.38461538461538464	0.7692307692307693	12	10	2	2	0	0.23076923076923078	13	3	15	0.3333333333333333	0	0.8874815162625846	0.9298793295215041	0.4516088370937923	0.9363128243331437	0.8309988492245877	0.9032930010509673	0.7419154729501152	0.9243090772409737	0.625	0.08333333333333333	0.0	0.01610481276216899	0.01610481276216899
3004	0.05975789769165336	0.02877030585861653	0.02876885128546704	0.7016504927848013	-1	0	0	0.1	1	1.0	13	0.5357142857142857	0.8461538461538461	12	11	2	2	0	0.14285714285714285	14	2	15	0.2857142857142857	0	0.8874815162625846	0.9455040352339135	0.4516088370937923	0.9087497283086335	0.6813544161226464	0.879786161093853	0.7815542782386783	0.9153530424438538	0.5833333333333334	0	0.0	0.02876885128546704	0.02876885128546704
2542	0.026101639695613205	0.0018425467278561456	-0.001841784536275477	0.9689343795183669	-1	0	0	0.1	1	1.0	13	0.5357142857142857	0.6923076923076923	10	9	4	2	0	0.14285714285714285	2	14	15	0.18181818181818182	0	0.838353530373093	0.9441240050176575	0.539397042215971	0.9558348539212898	0.8387563788632775	0.9016214821829298	0.7650318818222368	0.93736301639856	0.65	0	0.0	-0.0001841784536275477	-0.0001841784536275477
3365	0.0571719252919517	0.027149866383007256	0.027117197673408883	0.6990601153927641	-1	0	0	0.1	1	1.0	13	0.5357142857142857	0.8461538461538461	12	11	2	2	0	0.14285714285714285	14	2	15	0.2857142857142857	0	0.8874815162625846	0.9455040352339135	0.4516088370937923	0.9087497283086335	0.6813544161226464	0.879786161093853	0.7815542782386783	0.9153530424438538	0.5833333333333333	0.16666666666666666	0.0	0.027117197673408883	0.027117197673408883
3226	0.05481745678879316	0.013287902697749028	-0.013090600701019521	0.7737626074151698	-1	0	0	0.1	1	1.0	13	0.5357142857142857	0.8461538461538461	12	11	2	2	0	0.14285714285714285	14	2	15	0.2857142857142857	0	0.8874815162625846	0.9455040352339135	0.4516088370937923	0.9148002419638576	0.6813544161226464	0.8774208737665187	0.7815542782386783	0.916713578859892	0.5833333333333333	0	0.0	-0.0013090600701019521	-0.0013090600701019521
3107	0.058242960104397966	0.026748493585172336	0.026672426805262724	0.6990843359733723	-1	0	0	0.1	1	1.0	13	0.5357142857142857	0.8461538461538461	12	11	2	2	0	0.14285714285714285	14	2	15	0.2857142857142857	0	0.8874815162625846	0.9455040352339135	0.4516088370937923	0.9087497283086335	0.6813544161226464	0.879786161093853	0.7815542782386783	0.9153530424438538	0.625	0.16666666666666666	0.0	0.026672426805262724	0.026672426805262724
2499	0.04818234717677347	0.026676165310525652	0.02620275285042229	0.7321705248069879	-1	0	0	0.2	2	0.8461538461538461	11	0.38461538461538464	0.7692307692307693	12	10	2	2	0	0.23076923076923078	13	3	15	0.3333333333333333	0	0.9239761456694631	0.9365775905600642	0.5805353469476862	0.909248290716105	0.7157696161122435	0.8982989352817858	0.7815542782386783	0.9161991327859483	0.625	0	0.0	0.02620275285042229	0.02620275285042229
2399	0.05468806336399185	0.025116715617918135	0.0229990340714258	0.7162781565546736	-1	0	0	0.1	1	1.0	13	0.5357142857142857	0.8461538461538461	12	11	2	2	0	0.14285714285714285	14	2	15	0.2857142857142857	0	0.8874815162625846	0.9495496107350091	0.4516088370937923	0.9241190864678785	0.650822917217792	0.8857673411989875	0.7795479805678239	0.9237410304878717	0.625	0.16666666666666666	0.0	0.0229990340714258	0.0229990340714258
4037	0.03745573225084666	0.002327470696559115	-0.0005649906926705201	0.6615925470112165	-1	0	0	0.1	1	1.0	13	0.5357142857142857	0.6923076923076923	10	9	4	2	0	0.14285714285714285	2	14	15	0.18181818181818182	0	0.8343667692038744	0.9391352114345969	0.6621919697026046	0.939822688738374	0.7157696161122435	0.8956481480913033	0.6972305699466963	0.9272251899804141	0.65	0.2	0.0	-5.649906926705202e-05	-5.649906926705202e-05
539	0.0486975173161878	0.010279910384583263	0.0039867152800148785	0.8552319848048838	-1	0	0	0.2	2	0.8461538461538461	11	0.25	0.6923076923076923	10	9	4	3	0	0.6	6	10	15	0.2727272727272727	0.4	0.7550543943903841	0.7928705262404314	0.42306347567938063	0.7654815260418364	0.7139984481624752	0.9308825878770716	0.8983757843872094	0.8466465188867023	0.2	0.2	0.0	0.0039867152800148785	0.0039867152800148785
3374	0.05850526755111385	0.028024816313475455	0.023611832037095104	0.7583839583346799	-1	0	0	0.1	1	1.0	13	0.5357142857142857	0.8461538461538461	12	11	2	2	0	0.14285714285714285	14	2	15	0.2857142857142857	0	0.8483575920600268	0.9344883739506616	0.43000955433572097	0.9283448693770303	0.650822917217792	0.8687442498857912	0.7470074893908618	0.914490300982731	0.625	0.16666666666666666	0.0	0.023611832037095104	0.023611832037095104
681	0.06021433387524594	0.0002580638747573783	7.645724561960045e-05	0.7561567843091181	-1	0	0	0.2	2	0.8461538461538461	11	0.38461538461538464	0.6153846153846154	10	8	4	2	0	0.23076923076923078	13	3	15	0.2	0	0.677854952989895	0.868801031770447	0.7109478915773378	0.8367842211143941	0.4850962240143636	0.904734267809843	0.7760478147547744	0.8727269306055573	0.6	0.2	0.0	7.645724561960045e-05	7.645724561960045e-05
20	0.010856528520330356	0.0016951728770895663	0.0016917390990244749	0.9481024574359767	-1	0	0	0.3333333333333333	2	0.8571428571428571	6	0.6428571428571429	0.7142857142857143	7	5	1	2	0	0.2857142857142857	2	7	9	0.5	0	0.2610682244265413	0.9198778484291006	0.6197614081042071	0.9590511168487544	0.5050815146111711	0.9510308766424748	0.9306991482352331	0.9455021533639719	0.5714285714285714	0.2857142857142857	0.0	0.0016917390990244749	0.0016917390990244749
1180	0.05863382956380151	0.006650891238215961	-0.006311803358812347	0.6710144641050599	-1	0	0	0.2	2	0.8461538461538461	11	0.5357142857142857	0.8461538461538461	13	11	1	0	0	0.14285714285714285	2	14	15	0.0	0	0.4939466767695618	0.9286256369690981	0.569026291087221	0.9458157234460999	0.6402465301417488	0.8199592687088461	0.8871663791713225	0.9100161247357522	0	0	0.0	-0.0006311803358812348	-0.0006311803358812348
435	0.048855077500797074	0.002434456001868585	0.0022098174844072563	0.6621268148393624	-1	0	0	0.2	2	0.8461538461538461	11	0.5357142857142857	0.8461538461538461	13	11	1	1	0	0.14285714285714285	2	14	15	0.25	0	0.8862525448805838	0.9042219098585609	0.3166452584319346	0.9715081344096593	0.7088294269358407	0.9017316293062456	0.941423874191541	0.9348460459886344	1.0	0	0.0	0.0022098174844072563	0.0022098174844072563
1484	0.028243972023812385	0.001441591337672764	0.0014407067202474916	0.8734723428950608	-1	0	0	0.4	4	0.5384615384615384	7	0.375	0.46153846153846156	10	6	4	2	0	0.4	4	10	15	0.25	0.16666666666666666	0.650326502309524	0.9096119024630936	0.8984702664518333	0.9645673497405264	0.445778384831368	0.9283975850879731	0.9323351394165384	0.9384912571347085	0.6499999999999999	0.4	0.0	0.0014407067202474916	0.0014407067202474916
3224	0.05813406857256675	0.028424802076720445	0.028338810822986657	0.707781447779159	-1	0	0	0.1	1	1.0	13	0.5357142857142857	0.8461538461538461	12	11	2	2	0	0.14285714285714285	14	2	15	0.2857142857142857	0	0.8874815162625846	0.9455040352339135	0.4516088370937923	0.9087497283086335	0.6813544161226464	0.879786161093853	0.7815542782386783	0.9153530424438538	0.625	0.16666666666666666	0.0	0.028338810822986657	0.028338810822986657
3812	0.05160160873413248	0.016679607714349644	0.016521985790720947	0.7789078721550772	-1	0	0	0.1	1	1.0	13	0.5357142857142857	0.8461538461538461	12	11	2	2	0	0.14285714285714285	14	2	15	0.2857142857142857	0	0.9388717876043499	0.9272350254920879	0.6817309916762485	0.9199186526295158	0.7921882164688282	0.8833986768728384	0.7815542782386783	0.9119015319263702	0.625	0.16666666666666666	0.0	0.016521985790720947	0.016521985790720947
2513	0.04732267067246979	0.009237358819554226	0.008990014132717224	0.6949396991179861	-1	0	0	0.2	2	0.8461538461538461	11	0.3125	0.6923076923076923	11	9	3	2	0	0.3333333333333333	12	4	15	0.25	0	0.8343667692038744	0.9558404100429523	0.6621919697026046	0.9148905440623762	0.7120656212163978	0.8565315434646349	0.7758801846812213	0.9177484446921562	0.6363636363636364	0.18181818181818182	0.0	0.008990014132717224	0.008990014132717224
1955	0.02793850801988921	0.004691074361224113	0.0010617616442362594	0.9116038978138516	-1	0	0	0.2	2	0.8461538461538461	11	0.38461538461538464	0.7692307692307693	12	10	2	2	0	0.23076923076923078	3	13	15	0.3333333333333333	0.15384615384615385	0.7308212075535769	0.956218390438781	0.5872129785596393	0.9130059239066315	0.6302745927108924	0.8499147055230396	0.7863802940817921	0.9160258586566825	0.625	0.08333333333333333	0.0	0.0010617616442362594	0.0010617616442362594
1942	0.04045416871275114	0.003292010868103574	0.0031706925310465875	0.8125071212531303	-1	0	0	0.3	3	0.7692307692307693	10	0.5769230769230769	0.7692307692307693	12	10	2	0	0	0.15384615384615385	2	13	15	0.0	0	0.9105006042505505	0.892065874547165	0.7210277642809511	0.9793806419875354	0.7218385946400021	0.9336030928062832	0.919501220703374	0.9464466683287814	0	0	0.0	0.0031706925310465875	0.0031706925310465875
293	0.036173138283982956	0.0019999639063290327	-0.001965480404836183	0.9356037255727074	-1	0	0	0.3	3	0.8461538461538461	11	0.23809523809523808	0.6923076923076923	12	9	2	1	0	0.7777777777777778	9	7	15	0.2	0.15384615384615385	0.4172752842742421	0.9155012417935393	0.4436221533122226	0.9381529870758653	0.4537373514339391	0.841371085277132	0.8022847422325109	0.9052368874830791	1.0	0.08333333333333333	0.0	-0.0001965480404836183	-0.0001965480404836183
3291	0.05621874337046255	0.027276610556767517	0.02718972852128701	0.7018225760457797	-1	0	0	0.1	1	1.0	13	0.5357142857142857	0.8461538461538461	12	11	2	2	0	0.14285714285714285	14	2	15	0.2857142857142857	0	0.8874815162625846	0.9455040352339135	0.4516088370937923	0.9087497283086335	0.6813544161226464	0.879786161093853	0.7815542782386783	0.9153530424438538	0.5833333333333333	0.16666666666666666	0.0	0.02718972852128701	0.02718972852128701
4555	0.06118205718359846	0.028343234725751072	0.02833172875653766	0.7065248574843588	-1	0	0	0.1	1	1.0	13	0.5357142857142857	0.8461538461538461	12	11	2	2	0	0.14285714285714285	14	2	15	0.2857142857142857	0	0.8874815162625846	0.9455040352339135	0.4516088370937923	0.9087497283086335	0.6813544161226464	0.879786161093853	0.7815542782386783	0.9153530424438538	0.5833333333333333	0	0.0	0.02833172875653766	0.02833172875653766
2018	0.05089413223323715	0.018862684216884307	0.015606771872794443	0.6960169878154887	-1	0	0	0.1	1	1.0	13	0.5357142857142857	0.8461538461538461	12	11	2	2	0	0.14285714285714285	14	2	15	0.2857142857142857	0	0.9035970475166332	0.9498941340502524	0.5805353469476862	0.9211654322761925	0.7825503674459784	0.8914152141390784	0.7815542782386783	0.9242767654954583	0.625	0	0.0	0.015606771872794443	0.015606771872794443
1358	0.05030203042146951	0.009165232899699375	0.003391204286356381	0.7738025236857107	-1	0	0	0.1	1	1.0	13	0.5357142857142857	0.8461538461538461	12	11	2	2	0	0.14285714285714285	14	2	15	0.2857142857142857	0	0.9388717876043499	0.9455733585995905	0.5805353469476862	0.9202897134818216	0.6813544161226464	0.9368094790393907	0.7788213919219745	0.9349812673944471	0.625	0.16666666666666666	0.0	0.003391204286356381	0.003391204286356381
4447	0.058397970295174975	0.026683394353290018	0.02668224923735817	0.7124400146528957	-1	0	0	0.1	1	1.0	13	0.5357142857142857	0.8461538461538461	12	11	2	2	0	0.14285714285714285	14	2	15	0.2857142857142857	0	0.8874815162625846	0.9455040352339135	0.4516088370937923	0.9087497283086335	0.6813544161226464	0.879786161093853	0.7815542782386783	0.9153530424438538	0.625	0.16666666666666666	0.0	0.02668224923735817	0.02668224923735817
4040	0.057571464743609455	0.025262051807924693	0.024918446367938718	0.7412893371672942	-1	0	0	0.1	1	1.0	13	0.5357142857142857	0.8461538461538461	12	11	2	2	0	0.14285714285714285	14	2	15	0.2857142857142857	0	0.9239761456694631	0.9484465370822235	0.5805353469476862	0.9211654322761925	0.7599525356552714	0.888590686735955	0.7815542782386783	0.9228921030103789	0.5416666666666667	0.16666666666666666	0.0	0.024918446367938718	0.024918446367938718
21	1.2462674401655266e-06	2.688460248873947e-08	-1.681208882270103e-08	0.9999985777167755	-1	0	0	1.0	2	0.0	0	0.75	0	1	0	1	2	0	1.0	2	2	3	0.4	0	0	0	0	0	0	0	0	0	0	0	0	-1.6812088822701029e-09	-1.6812088822701029e-09
4353	0.05148434827746809	0.022256041270922663	0.021944351334333978	0.6797832271613653	-1	0	0	0.1	1	1.0	13	0.5357142857142857	0.8461538461538461	12	11	2	2	0	0.14285714285714285	14	2	15	0.2857142857142857	0	0.9239761456694631	0.9254935312960423	0.6817309916762485	0.9199186526295158	0.8380753179205584	0.8960283897424374	0.8215717869758136	0.9146290398167559	0.625	0.16666666666666666	0.0	0.021944351334333978	0.021944351334333978
4423	0.056395743321049914	0.02803871245391687	0.027980428824417203	0.7011086166249054	-1	0	0	0.1	1	1.0	13	0.5357142857142857	0.8461538461538461	12	11	2	2	0	0.14285714285714285	14	2	15	0.2857142857142857	0	0.8874815162625846	0.9455040352339135	0.4516088370937923	0.9087497283086335	0.6813544161226464	0.879786161093853	0.7815542782386783	0.9153530424438538	0.5833333333333334	0.16666666666666666	0.0	0.027980428824417203	0.027980428824417203
1239	0.04948172035251303	0.016445175547438653	0.012996035888479602	0.8056931839082406	-1	0	0	0.1	1	1.0	13	0.5357142857142857	0.8461538461538461	12	11	2	2	0	0.14285714285714285	14	2	15	0.2857142857142857	0	0.8642964182114475	0.938283725628302	0.4623536336002667	0.9634203447636389	0.6172617825585494	0.9168641810473868	0.9007713457625738	0.9425493525061094	0.6666666666666667	0.08333333333333333	0.0	0.012996035888479602	0.012996035888479602
1986	0.05537304571725306	0.023417681182735135	0.021879310057503504	0.749885362757376	-1	0	0	0.1	1	1.0	13	0.5357142857142857	0.8461538461538461	12	11	2	2	0	0.14285714285714285	14	2	15	0.2857142857142857	0	0.9239761456694631	0.9484465370822235	0.5805353469476862	0.9211654322761925	0.7176036685515266	0.8889563339176879	0.7815542782386783	0.9229797960940053	0.625	0	0.0	0.021879310057503504	0.021879310057503504
2881	0.05636950596965188	0.02644384085099811	0.026315264543933736	0.6988126964151118	-1	0	0	0.1	1	1.0	13	0.5357142857142857	0.8461538461538461	12	11	2	2	0	0.14285714285714285	14	2	15	0.2857142857142857	0	0.8874815162625846	0.9455040352339135	0.4516088370937923	0.9087497283086335	0.6813544161226464	0.879786161093853	0.7815542782386783	0.9153530424438538	0.5833333333333333	0.16666666666666666	0.0	0.026315264543933736	0.026315264543933736
1993	0.0481764101069571	0.018002868214117836	0.016380784851503814	0.8245254021487314	-1	0	0	0.3	3	0.7692307692307693	10	0.5769230769230769	0.7692307692307693	12	10	2	0	0	0.15384615384615385	2	13	15	0.0	0	0.9324567309196865	0.917262139531483	0.7472121642477614	0.9708813651216682	0.6660139712683069	0.9257044543625966	0.9113057942026686	0.9433038417429828	0	0	0.0	0.016380784851503814	0.016380784851503814
1664	0.048196561260603454	0.02153561952574699	0.019183890945898605	0.8299032250413219	-1	0	0	0.3	3	0.7692307692307693	10	0.5769230769230769	0.7692307692307693	12	10	2	0	0	0.15384615384615385	2	13	15	0.0	0	0.9324567309196865	0.917262139531483	0.7472121642477614	0.9708813651216682	0.6660139712683069	0.9257044543625966	0.9113057942026686	0.9433038417429828	0	0	0.0	0.019183890945898605	0.019183890945898605
1769	0.044421745328305555	0.014668406538425917	0.014308524735897216	0.6915625445552565	-1	0	0	0.1	1	1.0	13	0.5357142857142857	0.8461538461538461	12	11	2	2	0	0.14285714285714285	14	2	15	0.2857142857142857	0	0.8642964182114475	0.9456947094438027	0.8173439013080138	0.9660347162358729	0.6172617825585494	0.9178570769895639	0.9007713457625738	0.9464910874792097	0.6666666666666666	0.08333333333333333	0.0	0.014308524735897216	0.014308524735897216
3573	0.05816021239879087	0.026967732231769393	0.026964140707727704	0.7040082570904731	-1	0	0	0.1	1	1.0	13	0.5357142857142857	0.8461538461538461	12	11	2	2	0	0.14285714285714285	14	2	15	0.2857142857142857	0	0.8874815162625846	0.9455040352339135	0.4516088370937923	0.9087497283086335	0.6813544161226464	0.879786161093853	0.7815542782386783	0.9153530424438538	0.5833333333333334	0.16666666666666666	0.0	0.026964140707727704	0.026964140707727704
4198	0.05864231771795818	0.02648814204515333	0.026462064691037235	0.7032285420831594	-1	0	0	0.1	1	1.0	13	0.5357142857142857	0.8461538461538461	12	11	2	2	0	0.14285714285714285	14	2	15	0.2857142857142857	0	0.8874815162625846	0.9455040352339135	0.4516088370937923	0.9087497283086335	0.6813544161226464	0.879786161093853	0.7815542782386783	0.9153530424438538	0.5833333333333333	0.16666666666666666	0.0	0.026462064691037235	0.026462064691037235
350	0.001297568317808773	2.6553373769422823e-05	2.655292564336486e-05	0.9971408526312101	-1	0	0	0.6666666666666666	2	0.5	1	1.0	0	2	0	1	2	0	1.0	2	2	4	0.5	0	0	0	0	0	0	0	0	0	0	0	0	2.655292564336486e-05	2.655292564336486e-05
2583	0.05965726579688245	0.022342778413090486	0.02175841018460193	0.7128972579831099	-1	0	0	0.1	1	1.0	13	0.5357142857142857	0.8461538461538461	12	11	2	2	0	0.14285714285714285	14	2	15	0.2857142857142857	0	0.8874815162625846	0.9516999904480946	0.4516088370937923	0.9236659144441748	0.650822917217792	0.8900880423641144	0.7815542782386783	0.9256626650966856	0.625	0	0.0	0.02175841018460193	0.02175841018460193
2585	0.05547217661567743	0.024694091929380085	0.023131517872530937	0.7339677234559925	-1	0	0	0.1	1	1.0	13	0.5357142857142857	0.8461538461538461	12	11	2	2	0	0.14285714285714285	14	2	15	0.2857142857142857	0	0.9239761456694631	0.9484465370822235	0.5805353469476862	0.9211654322761925	0.7176036685515266	0.8889563339176879	0.7815542782386783	0.9229797960940053	0.6666666666666667	0.16666666666666666	0.0	0.023131517872530937	0.023131517872530937
3698	0.05745755276138221	0.02818256996895019	0.02810901174307585	0.7001830984539907	-1	0	0	0.1	1	1.0	13	0.5357142857142857	0.8461538461538461	12	11	2	2	0	0.14285714285714285	14	2	15	0.2857142857142857	0	0.8874815162625846	0.9455040352339135	0.4516088370937923	0.9087497283086335	0.6813544161226464	0.879786161093853	0.7815542782386783	0.9153530424438538	0.5416666666666666	0.16666666666666666	0.0	0.02810901174307585	0.02810901174307585
3596	0.05750752550965871	0.027418258898710402	0.027342696252633556	0.7010714242984287	-1	0	0	0.1	1	1.0	13	0.5357142857142857	0.8461538461538461	12	11	2	2	0	0.14285714285714285	14	2	15	0.2857142857142857	0	0.8874815162625846	0.9455040352339135	0.4516088370937923	0.9087497283086335	0.6813544161226464	0.879786161093853	0.7815542782386783	0.9153530424438538	0.5833333333333333	0.16666666666666666	0.0	0.027342696252633556	0.027342696252633556
4732	0.060019855522959686	0.02778462628654474	0.027761704252499127	0.703501168076145	-1	0	0	0.1	1	1.0	13	0.5357142857142857	0.8461538461538461	12	11	2	2	0	0.14285714285714285	14	2	15	0.2857142857142857	0	0.8874815162625846	0.9455040352339135	0.4516088370937923	0.9087497283086335	0.6813544161226464	0.879786161093853	0.7815542782386783	0.9153530424438538	0.5833333333333334	0	0.0	0.027761704252499127	0.027761704252499127
3685	0.05758489959580594	0.02780259101418409	0.027778333228416226	0.7020596059750308	-1	0	0	0.1	1	1.0	13	0.5357142857142857	0.8461538461538461	12	11	2	2	0	0.14285714285714285	14	2	15	0.2857142857142857	0	0.8874815162625846	0.9455040352339135	0.4516088370937923	0.9087497283086335	0.6813544161226464	0.879786161093853	0.7815542782386783	0.9153530424438538	0.625	0.16666666666666666	0.0	0.027778333228416226	0.027778333228416226
2684	0.058557067797090634	0.022757782801223893	0.022593244303468964	0.744821189638283	-1	0	0	0.1	1	1.0	13	0.5357142857142857	0.8461538461538461	12	11	2	2	0	0.14285714285714285	14	2	15	0.2857142857142857	0	0.8874815162625846	0.949873602013388	0.4516088370937923	0.9236659144441748	0.6813544161226464	0.8916193912416233	0.7419154729501152	0.9251267493479387	0.625	0	0.0	0.022593244303468964	0.022593244303468964
4193	0.05862277324253017	0.0255984777367467	0.025451676526347555	0.7132956157145808	-1	0	0	0.1	1	1.0	13	0.5357142857142857	0.8461538461538461	12	11	2	2	0	0.14285714285714285	14	2	15	0.2857142857142857	0	0.8874815162625846	0.9455040352339135	0.4516088370937923	0.9087497283086335	0.6813544161226464	0.879786161093853	0.7815542782386783	0.9153530424438538	0.5833333333333334	0.16666666666666666	0.0	0.025451676526347555	0.025451676526347555
4020	0.047697064031186585	0.02226094325922217	-0.011031818447616264	0.7149703455997846	-1	0	0	0.1	1	1.0	13	0.5357142857142857	0.8461538461538461	12	11	2	2	0	0.14285714285714285	14	2	15	0.2857142857142857	0	0.9239761456694631	0.9330744339825928	0.5723435037959985	0.9229173227144268	0.7176036685515266	0.8743362265741143	0.7635270067720993	0.9131306241240255	0.625	0	0.0	-0.0011031818447616265	-0.0011031818447616265
1395	0.0737582565030371	0.01731998505695756	0.016192837114507627	0.6892988289951361	-1	0	0	0.1	1	1.0	13	0.5357142857142857	0.8461538461538461	12	11	2	2	0	0.14285714285714285	14	2	15	0.2857142857142857	0	0.6854919320235753	0.9565380527369567	0.4434169939421048	0.8693985550462859	0.6813544161226464	0.9222158323304545	0.7815542782386783	0.9232000892946719	0.5833333333333334	0.3333333333333333	0.0	0.016192837114507627	0.016192837114507627
3492	0.06869943347045647	0.01409761512112547	0.01021425753336569	0.6738844528759959	-1	0	0	0.1	1	1.0	13	1.0	0.9230769230769231	13	12	1	2	0	0.06666666666666667	15	1	15	0.4	0	0.8887104876445854	0.9398713414997206	0.4434169939421048	0.9225905115436762	0.6813544161226464	0.9110492162194034	0.7815542782386783	0.9253905538924436	0.5769230769230769	0	0.0	0.01021425753336569	0.01021425753336569
2928	0.05595492278303705	0.019925603799824426	0.01989852543035717	0.6998157098280833	-1	0	0	0.1	1	1.0	13	0.5357142857142857	0.8461538461538461	12	11	2	2	0	0.14285714285714285	14	2	15	0.2857142857142857	0	0.8874815162625846	0.9463622613841495	0.4516088370937923	0.9087497283086335	0.6813544161226464	0.879786161093853	0.7815542782386783	0.9157854453402999	0.5833333333333333	0.16666666666666666	0.0	0.01989852543035717	0.01989852543035717
4592	0.05775516624321896	0.02749885445498775	0.027495169550007522	0.7072470074554708	-1	0	0	0.1	1	1.0	13	0.5357142857142857	0.8461538461538461	12	11	2	2	0	0.14285714285714285	14	2	15	0.2857142857142857	0	0.8874815162625846	0.9455040352339135	0.4516088370937923	0.9087497283086335	0.6813544161226464	0.8846482389285248	0.7815542782386783	0.916553880030751	0.625	0.16666666666666666	0.0	0.027495169550007522	0.027495169550007522
2774	0.048858399786075764	0.02671408682811529	0.02609199299760434	0.7261260272169952	-1	0	0	0.2	2	0.8461538461538461	11	0.38461538461538464	0.7692307692307693	12	10	2	2	0	0.23076923076923078	13	3	15	0.3333333333333333	0	0.9239761456694631	0.9365775905600642	0.5805353469476862	0.909248290716105	0.7157696161122435	0.8982989352817858	0.7815542782386783	0.9161991327859483	0.625	0	0.0	0.02609199299760434	0.02609199299760434
1135	0.020537711379403262	0.001079232340600661	-0.0010105264554306046	0.9636235509078378	-1	0.25	1	0.5	5	0.6153846153846154	8	0.3333333333333333	0.5384615384615384	10	7	4	1	0	0.5555555555555556	9	5	15	0.1111111111111111	0.4	0.546061253993872	0.9537206263911973	0.9572609429587338	0.9175965992347568	0.45750368951577364	0.8861580387057917	0.941423874191541	0.9238583425334546	1.0	0.3	0.0	-0.00010105264554306046	-0.00010105264554306046
2962	0.05763462177480602	0.027447881774759503	0.027430835227657675	0.7031753781782686	-1	0	0	0.1	1	1.0	13	0.5357142857142857	0.8461538461538461	12	11	2	2	0	0.14285714285714285	14	2	15	0.2857142857142857	0	0.8874815162625846	0.9455040352339135	0.4516088370937923	0.9087497283086335	0.6813544161226464	0.879786161093853	0.7815542782386783	0.9153530424438538	0.5833333333333333	0	0.0	0.027430835227657675	0.027430835227657675
3206	0.058448988111964646	0.027152200780077917	0.027049360083175808	0.7007830140362644	-1	0	0	0.1	1	1.0	13	0.5357142857142857	0.8461538461538461	12	11	2	2	0	0.14285714285714285	14	2	15	0.2857142857142857	0	0.8874815162625846	0.9455040352339135	0.4516088370937923	0.9087497283086335	0.7176036685515266	0.8883547604587907	0.7815542782386783	0.9174883228912784	0.5833333333333333	0.16666666666666666	0.0	0.027049360083175808	0.027049360083175808
1954	0.06125623114328669	0.011977500746923001	0.0117098579088684	0.6853445829388398	-1	0	0	0.1	1	1.0	13	0.5357142857142857	0.8461538461538461	12	11	2	2	0	0.14285714285714285	14	2	15	0.2857142857142857	0	0.8144898846550669	0.9449335341160595	0.5137598118641742	0.8954000291847316	0.650822917217792	0.9402435210652811	0.7815542782386783	0.9296845694812542	0.5833333333333334	0.16666666666666666	0.0	0.0117098579088684	0.0117098579088684
119	0.0012633580218315453	0.00010169024440441905	0.000101684323543028	0.9971751186675325	-1	0	0	0.75	3	0.0	0	0.8333333333333334	0	1	0	3	1	0	0.6666666666666666	2	3	5	0.1111111111111111	0.6666666666666666	0	0	0	0	0	0	0	0	0	0	0	0.000101684323543028	0.000101684323543028
3043	0.04263426302669379	0.008028458216075979	-0.007306672452858035	0.8868073996048821	-1	0	0	0.2	2	0.8461538461538461	11	0.2727272727272727	0.8461538461538461	13	11	1	2	0	0.45454545454545453	5	11	15	0.5	0	0.8862525448805838	0.9355020542411656	0.4434169939421048	0.9384289202880232	0.6813544161226464	0.871840422641011	0.7758801846812213	0.9197236614475701	0.6538461538461539	0	0.0	-0.0007306672452858036	-0.0007306672452858036
4035	0.019266706439326996	0.004586248743906124	-0.0017670908555727013	0.8980717369109157	-1	0	0	0.3	3	0.6923076923076923	9	0.375	0.6153846153846154	11	8	3	2	0	0.4	10	4	15	0.2857142857142857	0	0.8862525448805838	0.9455522827596633	0.6621919697026046	0.9185779486230302	0.7538529209804069	0.8296562817110846	0.7758801846812213	0.90779191537463	0.6363636363636364	0	0.0	-0.00017670908555727014	-0.00017670908555727014
4847	0.06893820815890157	0.003735839761646816	-0.0006228034243715433	0.6832732423138093	-1	0	0	0.1	1	1.0	13	0.5357142857142857	0.8461538461538461	12	11	2	2	0	0.14285714285714285	14	2	15	0.2857142857142857	0	0.9512670061685696	0.8925483932958566	0.5723435037959985	0.9240418300171258	0.7147466511134004	0.8924900674192565	0.7815542782386783	0.9041330830151117	0.625	0	0.0	-6.228034243715434e-05	-6.228034243715434e-05
918	0.04091071392565244	0.0013049482440854005	0.000907828948702552	0.8852922738976748	-1	0	0	0.2	2	0.8461538461538461	11	0.23809523809523808	0.6923076923076923	9	9	5	0	0	0.7777777777777778	9	7	15	0.0	0	0.25556539051199023	0.9438040959013908	0.27917383693889397	0.9587431273872871	0.63502774718016	0.8951130777710122	0.9447991424503863	0.9372416286060153	0	0	0.0	0.000907828948702552	0.000907828948702552
2456	0.05624403088959477	0.023488033097773708	0.022960526603634606	0.7503330391015036	-1	0	0	0.1	1	1.0	13	0.5357142857142857	0.8461538461538461	12	11	2	2	0	0.14285714285714285	14	2	15	0.2857142857142857	0	0.8874815162625846	0.949873602013388	0.4516088370937923	0.9230984693124288	0.7176036685515266	0.8863608389626546	0.7597892223405596	0.9236986850159054	0.5833333333333334	0.16666666666666666	0.0	0.022960526603634606	0.022960526603634606
1832	0.04780163600785734	0.02251948157239896	0.019351509751682927	0.831085849430856	-1	0	0	0.3	3	0.7692307692307693	10	0.5769230769230769	0.7692307692307693	12	10	2	0	0	0.15384615384615385	2	13	15	0.0	0	0.9324567309196865	0.917262139531483	0.7472121642477614	0.9708813651216682	0.6660139712683069	0.9257044543625966	0.9113057942026686	0.9433038417429828	0	0	0.0	0.019351509751682927	0.019351509751682927
217	0.046363960372736164	0.004578982880706706	0.0005504258504683921	0.958893918896843	-1	0	0	0.3	3	0.7692307692307693	10	0.30612244897959184	0.6153846153846154	10	8	4	1	0	1.0	7	7	15	0.1	0	0.28678905855996273	0.9048879209474407	0.564075488029079	0.9339830603035012	0.6194193856757997	0.933982505283034	0.8347354883856941	0.9253443680171584	1.0	0.1	0.0	0.0005504258504683921	0.0005504258504683921
845	0.05032918690110739	0.01309731818842147	0.006175883524263238	0.9304985663001291	-1	0	0	0.3	3	0.7692307692307693	10	0.3125	0.5384615384615384	9	7	5	0	0	0.75	6	8	15	0.0	0	0.28678905855996273	0.8933340442436961	0.6067283601942274	0.9160490737011865	0.6343021162384008	0.9006546239920294	0.8839565439515552	0.9037733123352284	0	0	0.0	0.006175883524263238	0.006175883524263238
1743	0.04645732861930959	0.017159038199609178	0.01485288005479248	0.8231629775974915	-1	0	0	0.3	3	0.7692307692307693	10	0.5769230769230769	0.7692307692307693	12	10	2	0	0	0.15384615384615385	2	13	15	0.0	0	0.9324567309196865	0.917262139531483	0.7472121642477614	0.9708813651216682	0.6660139712683069	0.9257044543625966	0.9113057942026686	0.9433038417429828	0	0	0.0	0.01485288005479248	0.01485288005479248
4283	0.058202872746241814	0.027253592416070505	0.027196421074152134	0.7031635933671199	-1	0	0	0.1	1	1.0	13	0.5357142857142857	0.8461538461538461	12	11	2	2	0	0.14285714285714285	14	2	15	0.2857142857142857	0	0.8874815162625846	0.9455040352339135	0.4516088370937923	0.9087497283086335	0.6813544161226464	0.879786161093853	0.7815542782386783	0.9153530424438538	0.5833333333333333	0	0.0	0.027196421074152134	0.027196421074152134
3653	0.05895478768731316	0.025072382792916827	0.020281486372742685	0.7254624200835519	-1	0	0	0.1	1	1.0	13	0.5357142857142857	0.8461538461538461	12	11	2	2	0	0.14285714285714285	14	2	15	0.2857142857142857	0	0.9239761456694631	0.9441165945055818	0.5805353469476862	0.9148143663514285	0.7176036685515266	0.8886326666183424	0.7474551432879992	0.9187816148842839	0.625	0.16666666666666666	0.0	0.020281486372742685	0.020281486372742685
846	0.047766604774323575	0.016455855041890885	0.012986346877520275	0.7958099171353228	-1	0	0	0.1	1	1.0	13	0.5357142857142857	0.8461538461538461	12	11	2	2	0	0.14285714285714285	14	2	15	0.2857142857142857	0	0.8642964182114475	0.938283725628302	0.4623536336002667	0.9634203447636389	0.6172617825585494	0.9168641810473868	0.9007713457625738	0.9425493525061094	0.6666666666666667	0.08333333333333333	0.0	0.012986346877520275	0.012986346877520275
4218	0.060645620163520604	0.026145068324002152	0.026144414434834375	0.7065566425906624	-1	0	0	0.1	1	1.0	13	0.5357142857142857	0.8461538461538461	12	11	2	2	0	0.14285714285714285	14	2	15	0.2857142857142857	0	0.8874815162625846	0.9455040352339135	0.4516088370937923	0.9087497283086335	0.6813544161226464	0.879786161093853	0.7815542782386783	0.9153530424438538	0.5833333333333333	0.16666666666666666	0.0	0.026144414434834375	0.026144414434834375
4188	0.05451211510942354	0.019345595387575756	0.019345594675251532	0.6973325244384404	-1	0	0	0.1	1	1.0	13	0.5357142857142857	0.8461538461538461	12	11	2	2	0	0.14285714285714285	14	2	15	0.2857142857142857	0	0.8874815162625846	0.9463622613841495	0.4516088370937923	0.9087497283086335	0.6813544161226464	0.879786161093853	0.7815542782386783	0.9157854453402999	0.5833333333333333	0.16666666666666666	0.0	0.019345594675251532	0.019345594675251532
3044	0.05630174446309951	0.02755448101275293	0.02754445818372575	0.7022802872053773	-1	0	0	0.1	1	1.0	13	0.5357142857142857	0.8461538461538461	12	11	2	2	0	0.14285714285714285	14	2	15	0.2857142857142857	0	0.8874815162625846	0.9455040352339135	0.4516088370937923	0.9087497283086335	0.7176036685515266	0.8883547604587907	0.7815542782386783	0.9174883228912784	0.5833333333333333	0.16666666666666666	0.0	0.02754445818372575	0.02754445818372575
2481	0.05601761133889647	0.02358391555483713	0.023567293873745884	0.7421697219839333	-1	0	0	0.1	1	1.0	13	0.5357142857142857	0.8461538461538461	12	11	2	2	0	0.14285714285714285	14	2	15	0.2857142857142857	0	0.8874815162625846	0.949873602013388	0.4516088370937923	0.9236659144441748	0.6813544161226464	0.8916193912416233	0.7419154729501152	0.9251267493479387	0.625	0.16666666666666666	0.0	0.023567293873745884	0.023567293873745884
4997	0.05846559353630592	0.027526627286645605	0.027522807338371785	0.7034124103958175	-1	0	0	0.1	1	1.0	13	0.5357142857142857	0.8461538461538461	12	11	2	2	0	0.14285714285714285	14	2	15	0.2857142857142857	0	0.8874815162625846	0.9455040352339135	0.4516088370937923	0.9087497283086335	0.6813544161226464	0.879786161093853	0.7815542782386783	0.9153530424438538	0.5833333333333334	0	0.0	0.027522807338371785	0.027522807338371785
3481	0.05880940022603288	0.026038699846846387	0.021400376353017277	0.730449577634261	-1	0	0	0.1	1	1.0	13	0.5357142857142857	0.8461538461538461	12	11	2	2	0	0.14285714285714285	14	2	15	0.2857142857142857	0	0.9239761456694631	0.9441165945055818	0.5805353469476862	0.9148143663514285	0.7599525356552714	0.8882454420669301	0.7504514095670788	0.9186843836742579	0.625	0.16666666666666666	0.0	0.021400376353017277	0.021400376353017277
4924	0.05005476625232409	0.015306771186575918	0.015306013674366577	0.7137681651895756	-1	0	0	0.1	1	1.0	13	0.5357142857142857	0.8461538461538461	12	11	2	2	0	0.14285714285714285	14	2	15	0.2857142857142857	0	0.8874815162625846	0.9455040352339135	0.4516088370937923	0.9072261620325973	0.6813544161226464	0.8774208737665187	0.7815542782386783	0.9143034177401932	0.625	0.08333333333333333	0.0	0.015306013674366577	0.015306013674366577
1974	0.05338086354913868	0.005125707088960847	-0.0009717698642525332	0.6453868893387933	-1	0	0	0.1	1	1.0	13	0.5357142857142857	0.8461538461538461	12	11	2	2	0	0.14285714285714285	14	2	15	0.2857142857142857	0	0.9239761456694631	0.9508533601542954	0.6642856044761393	0.9066564774476616	0.7463011150170981	0.8966217689755884	0.7815542782386783	0.9216819959701252	0.625	0	0.0	-9.717698642525332e-05	-9.717698642525332e-05
4210	0.057226032256636784	0.025409034358095314	0.025366249505442157	0.7104892082216137	-1	0	0	0.1	1	1.0	13	0.5357142857142857	0.8461538461538461	12	11	2	2	0	0.14285714285714285	14	2	15	0.2857142857142857	0	0.8874815162625846	0.9455040352339135	0.4516088370937923	0.9087497283086335	0.6813544161226464	0.879786161093853	0.7815542782386783	0.9153530424438538	0.5416666666666666	0.16666666666666666	0.0	0.025366249505442157	0.025366249505442157
2204	0.06066011921478857	0.022478174622433584	0.021323931930031327	0.7185794272638119	-1	0	0	0.1	1	1.0	13	0.5357142857142857	0.8461538461538461	12	11	2	2	0	0.14285714285714285	14	2	15	0.2857142857142857	0	0.9239761456694631	0.9508533601542954	0.5805353469476862	0.9211654322761925	0.7463011150170981	0.8966217689755884	0.7815542782386783	0.9260148847721128	0.625	0	0.0	0.021323931930031327	0.021323931930031327
4642	0.05926808904376105	0.027227959822384545	0.027225556003761506	0.7082185693304321	-1	0	0	0.1	1	1.0	13	0.5357142857142857	0.8461538461538461	12	11	2	2	0	0.14285714285714285	14	2	15	0.2857142857142857	0	0.8874815162625846	0.9455040352339135	0.4516088370937923	0.9087497283086335	0.6813544161226464	0.879786161093853	0.7815542782386783	0.9153530424438538	0.5833333333333334	0	0.0	0.027225556003761506	0.027225556003761506
4632	0.05828284581630058	0.025655398804721563	0.02559309086455372	0.7040452575331548	-1	0	0	0.1	1	1.0	13	0.5357142857142857	0.8461538461538461	12	11	2	2	0	0.14285714285714285	14	2	15	0.2857142857142857	0	0.8874815162625846	0.9455040352339135	0.4516088370937923	0.9087497283086335	0.6813544161226464	0.879786161093853	0.7815542782386783	0.9153530424438538	0.5833333333333334	0.08333333333333333	0.0	0.02559309086455372	0.02559309086455372
1695	0.05558237009255374	0.02109836627569989	0.0178388125013059	0.7431757177523463	-1	0	0	0.1	1	1.0	13	0.5357142857142857	0.8461538461538461	12	11	2	2	0	0.14285714285714285	14	2	15	0.2857142857142857	0	0.9239761456694631	0.9363347440431908	0.5805353469476862	0.9453595311090636	0.8702936532913913	0.907907742039873	0.8694980434672387	0.9314487048884961	0.625	0.16666666666666666	0.0	0.0178388125013059	0.0178388125013059
3741	0.05220247043679516	0.01675417784301955	0.016636370974127675	0.7760932998302261	-1	0	0	0.1	1	1.0	13	0.5357142857142857	0.8461538461538461	12	11	2	2	0	0.14285714285714285	14	2	15	0.2857142857142857	0	0.9388717876043499	0.9272350254920879	0.6817309916762485	0.9199186526295158	0.7921882164688282	0.8894970345790117	0.830318885608617	0.9135108396302263	0.5416666666666666	0	0.0	0.016636370974127675	0.016636370974127675
1883	0.04825712227168773	0.011618721762608978	0.011281832979113908	0.5376427862600498	-1	0	0	0.3	3	0.7692307692307693	10	0.625	0.6923076923076923	10	9	4	0	0	0.16666666666666666	2	12	15	0.0	0	0.9621172428851471	0.9174140803035842	0.922411840924795	0.9315480369775618	0.6104167551761245	0.8952465144469555	0.8749260172310914	0.9159057171534492	0	0	0.0	0.011281832979113908	0.011281832979113908
518	0.0043125665537294	0.00021015224487408302	0.00020828730855608146	0.9789074389075286	-1	0	0	0.4	2	0.6	3	0.5833333333333334	0.4	3	2	3	2	0	0.75	4	3	7	0.2222222222222222	0	0.32265445477202964	0.9608871826131511	0.791410169851177	0.9571613195428627	0.20612099016407348	0.8886308881126425	0.9319100287484234	0.9424008591394948	0.6666666666666666	0	0.0	0.00020828730855608146	0.00020828730855608146
2688	0.04058054861025269	0.006999166957749519	0.00566278948399606	0.6864941845997292	-1	0	0	0.2	2	0.8461538461538461	11	0.38461538461538464	0.7692307692307693	12	10	2	2	0	0.23076923076923078	13	3	15	0.3333333333333333	0	0.9239761456694631	0.9365775905600642	0.5805353469476862	0.9115921346123614	0.7157696161122435	0.8982989352817858	0.7815542782386783	0.9169317632124625	0.625	0.08333333333333333	0.0	0.00566278948399606	0.00566278948399606
3793	0.06462415605074003	0.02380953951755354	0.01973777597303023	0.7369516919811208	-1	0	0	0.1	1	1.0	13	0.5357142857142857	0.8461538461538461	12	11	2	2	0	0.14285714285714285	14	2	15	0.2857142857142857	0	0.9239761456694631	0.9481155003604967	0.4516088370937923	0.9275395231006797	0.7176036685515266	0.891719149688476	0.7815542782386783	0.9256095163277313	0.5833333333333334	0.16666666666666666	0.0	0.01973777597303023	0.01973777597303023
3950	0.057985697617509165	0.026266350817772382	0.026232633800594374	0.7025464827409622	-1	0	0	0.1	1	1.0	13	0.5357142857142857	0.8461538461538461	12	11	2	2	0	0.14285714285714285	14	2	15	0.2857142857142857	0	0.8874815162625846	0.9455040352339135	0.4516088370937923	0.9087497283086335	0.6813544161226464	0.879786161093853	0.7815542782386783	0.9153530424438538	0.5833333333333333	0.16666666666666666	0.0	0.026232633800594374	0.026232633800594374
3819	0.05191286447649567	0.010275433705448865	0.00926537380468413	0.5212533553909955	-1	0	0	0.2	2	0.8461538461538461	11	0.38461538461538464	0.7692307692307693	12	10	2	2	0	0.23076923076923078	13	3	15	0.3333333333333333	0	0.8874815162625846	0.9234923539135285	0.5326735547974876	0.8735007808968545	0.650822917217792	0.8814887956441199	0.7815542782386783	0.8950331811760175	0.5833333333333334	0.08333333333333333	0.0	0.00926537380468413	0.00926537380468413
265	0.004103111074878363	0.0007751267212736713	0.00025323969944552406	0.9813739739208669	-1	0	0	0.5	3	0.7142857142857143	5	0.36	0.42857142857142855	6	3	2	1	0	1.0	5	5	9	0.2	0.4	0.61439413351396	0.8549549490686748	0.4941410515013981	0.6964162047611614	0.21600079522132445	0.933791574695046	0.8406681065865345	0.8519838997497003	1.0	0.16666666666666666	0.0	0.00025323969944552406	0.00025323969944552406
5016	0.04711663270181366	0.017686525466732918	-0.005450149202562815	0.6436297639360324	-1	0	0	0.1	1	1.0	13	0.5357142857142857	0.8461538461538461	11	11	3	2	0	0.14285714285714285	2	14	15	0.2	0	0.9592418036943405	0.9389342744768898	0.7012700136498924	0.9283938805453841	0.6813544161226464	0.8994043341899249	0.7815542782386783	0.9238068370283441	0.6363636363636364	0.18181818181818182	0.0	-0.0005450149202562815	-0.0005450149202562815
1308	0.027932223780072447	0.00026732773567397696	0.00021516045023699801	0.8765589761224889	-1	0	0	0.3	3	0.6923076923076923	9	0.3409090909090909	0.5384615384615384	10	7	4	2	0	0.36363636363636365	4	11	15	0.2222222222222222	0.16666666666666666	0.7776999047869696	0.9036821831247824	0.7882915214761098	0.9665753928675622	0.4577778312430622	0.9181225471560622	0.9342303288417494	0.9354426697293733	0.6499999999999999	0.3	0.0	0.00021516045023699801	0.00021516045023699801
3969	0.058808709019486434	0.028122934812121324	0.028008886245548485	0.7020645368881648	-1	0	0	0.1	1	1.0	13	0.5357142857142857	0.8461538461538461	12	11	2	2	0	0.14285714285714285	14	2	15	0.2857142857142857	0	0.8874815162625846	0.9455040352339135	0.4516088370937923	0.9087497283086335	0.6813544161226464	0.879786161093853	0.7815542782386783	0.9153530424438538	0.5833333333333334	0	0.0	0.028008886245548485	0.028008886245548485
874	0.0452892079622355	0.008981483755130191	0.004760521766274645	0.6314993617168374	-1	0.25	1	0.3	3	0.7692307692307693	10	0.2777777777777778	0.6153846153846154	10	8	4	0	0	0.6666666666666666	6	9	15	0.0	0.3333333333333333	0.6271914330612078	0.9449616110198218	0.8626720604308499	0.966195076948366	0.2855726004820116	0.8944803023814049	0.9494784090437817	0.9414609771515449	0	0	0.0	0.004760521766274645	0.004760521766274645
2952	0.055781159080895766	0.027331364787024724	0.027298258738275263	0.6992575535459977	-1	0	0	0.1	1	1.0	13	0.5357142857142857	0.8461538461538461	12	11	2	2	0	0.14285714285714285	14	2	15	0.2857142857142857	0	0.8874815162625846	0.9455040352339135	0.4516088370937923	0.9087497283086335	0.6813544161226464	0.879786161093853	0.7815542782386783	0.9153530424438538	0.5833333333333333	0	0.0	0.027298258738275263	0.027298258738275263
3600	0.05638768162268235	0.02768102624689227	0.027641221168537736	0.6995747504873953	-1	0	0	0.1	1	1.0	13	0.5357142857142857	0.8461538461538461	12	11	2	2	0	0.14285714285714285	14	2	15	0.2857142857142857	0	0.8874815162625846	0.9455040352339135	0.4516088370937923	0.9087497283086335	0.6813544161226464	0.879786161093853	0.7815542782386783	0.9153530424438538	0.5833333333333334	0.16666666666666666	0.0	0.027641221168537736	0.027641221168537736
4237	0.05663274331741285	0.02702016213026599	0.02690104757898773	0.7032907117540386	-1	0	0	0.1	1	1.0	13	0.5357142857142857	0.8461538461538461	12	11	2	2	0	0.14285714285714285	14	2	15	0.2857142857142857	0	0.8874815162625846	0.9455040352339135	0.4516088370937923	0.9087497283086335	0.7176036685515266	0.883592289419791	0.7815542782386783	0.9162907372778856	0.5833333333333334	0.08333333333333333	0.0	0.02690104757898773	0.02690104757898773
3216	0.059424247253721994	0.027985853943637742	0.02791640915449803	0.7100266294310429	-1	0	0	0.1	1	1.0	13	0.5357142857142857	0.8461538461538461	12	11	2	2	0	0.14285714285714285	14	2	15	0.2857142857142857	0	0.8874815162625846	0.9455040352339135	0.4516088370937923	0.9087497283086335	0.6813544161226464	0.879786161093853	0.7815542782386783	0.9153530424438538	0.5416666666666666	0	0.0	0.02791640915449803	0.02791640915449803
4433	0.06113422866760854	0.027793103714993442	0.027692364466228536	0.7106299245568113	-1	0	0	0.1	1	1.0	13	0.5357142857142857	0.8461538461538461	12	11	2	2	0	0.14285714285714285	14	2	15	0.2857142857142857	0	0.8874815162625846	0.9455040352339135	0.4516088370937923	0.9087497283086335	0.6813544161226464	0.879786161093853	0.7815542782386783	0.9153530424438538	0.5833333333333334	0	0.0	0.027692364466228536	0.027692364466228536
4059	0.05715236195295705	0.02720789901935094	0.027116766322154907	0.6983054028837425	-1	0	0	0.1	1	1.0	13	0.5357142857142857	0.8461538461538461	12	11	2	2	0	0.14285714285714285	14	2	15	0.2857142857142857	0	0.8874815162625846	0.9455040352339135	0.4516088370937923	0.9087497283086335	0.650822917217792	0.8621355017764315	0.7720422262485882	0.9112018642173948	0.5833333333333334	0	0.0	0.027116766322154907	0.027116766322154907
2017	0.04780389865768415	0.017864206273948583	0.015835800662553804	0.8248400752193465	-1	0	0	0.3	3	0.7692307692307693	10	0.5769230769230769	0.7692307692307693	12	10	2	0	0	0.15384615384615385	2	13	15	0.0	0	0.9324567309196865	0.917262139531483	0.7472121642477614	0.9708813651216682	0.6660139712683069	0.9257044543625966	0.9113057942026686	0.9433038417429828	0	0	0.0	0.015835800662553804	0.015835800662553804
4483	0.058112536183609655	0.028678874707588224	0.02863579133354229	0.7021923143188316	-1	0	0	0.1	1	1.0	13	0.5357142857142857	0.8461538461538461	12	11	2	2	0	0.14285714285714285	14	2	15	0.2857142857142857	0	0.8874815162625846	0.9455040352339135	0.4516088370937923	0.9087497283086335	0.6813544161226464	0.879786161093853	0.7815542782386783	0.9153530424438538	0.5416666666666666	0.25	0.0	0.02863579133354229	0.02863579133354229
2649	0.05760583797944056	0.020189031189311316	0.019750542544153735	0.7244219794477365	-1	0	0	0.1	1	1.0	13	0.5357142857142857	0.8461538461538461	12	11	2	2	0	0.14285714285714285	14	2	15	0.2857142857142857	0	0.9239761456694631	0.9508533601542954	0.5805353469476862	0.9211654322761925	0.7463011150170981	0.8966217689755884	0.7815542782386783	0.9260148847721128	0.625	0.16666666666666666	0.0	0.019750542544153735	0.019750542544153735
167	0.029002627581045996	0.006611583157701114	0.006030543092713583	0.9077086262126193	-1	0	0	0.3	3	0.75	9	0.3888888888888889	0.5833333333333334	8	7	5	2	0	0.4444444444444444	4	9	14	0.15384615384615385	0.16666666666666666	0.36820108899933646	0.9165183149589194	0.406219247061885	0.8908520343577504	0.35684215461406393	0.8690701464832933	0.8671616937488408	0.8937277441569104	0.5625	0	0.0	0.006030543092713583	0.006030543092713583
1483	0.047096312674323425	0.018298731072370778	0.016290506385689754	0.8296713023394019	-1	0	0	0.3	3	0.7692307692307693	10	0.5769230769230769	0.7692307692307693	12	10	2	0	0	0.15384615384615385	2	13	15	0.0	0	0.9324567309196865	0.917262139531483	0.7472121642477614	0.9708813651216682	0.6660139712683069	0.9257044543625966	0.9113057942026686	0.9433038417429828	0	0	0.0	0.016290506385689754	0.016290506385689754
1502	0.07228245586012093	0.014307009195150633	0.00047017543993135136	0.5954815708487105	-1	0	0	0.2	2	0.9230769230769231	12	0.5357142857142857	0.9230769230769231	14	12	0	0	0	0.14285714285714285	2	14	15	0.0	0	0.9105006042505505	0.9305398047501542	0.7103597027189824	0.9723878911818499	0.6131663522474643	0.907419697296548	0.9110130868600326	0.9433750034098263	0	0	0.0	0.00047017543993135136	0.00047017543993135136
72	5.706847744157431e-06	1.1229521183426501e-07	1.0842974728195343e-07	0.9999643444443047	-1	0	0	1.0	1	0	0	1.0	0	0	0	1	1	0	0.5	1	2	2	0.16666666666666666	0	0	0	0	0	0	0	0	0	0	0	0	-0.1	-0.1
1289	0.050672659050805674	0.017428154345989145	0.014800050566701788	0.7372928761573413	-1	0	0	0.1	1	1.0	13	0.5357142857142857	0.8461538461538461	12	11	2	2	0	0.14285714285714285	14	2	15	0.2857142857142857	0	0.9035970475166332	0.9474417286341136	0.5805353469476862	0.9211654322761925	0.7463011150170981	0.8963498184831659	0.7815542782386783	0.9243154987224506	0.625	0.16666666666666666	0.0	0.014800050566701788	0.014800050566701788
4151	0.059625859274291065	0.028216792587915217	0.02819483020308407	0.705798288413038	-1	0	0	0.1	1	1.0	13	0.5357142857142857	0.8461538461538461	12	11	2	2	0	0.14285714285714285	14	2	15	0.2857142857142857	0	0.8874815162625846	0.9455040352339135	0.4516088370937923	0.9087497283086335	0.6813544161226464	0.879786161093853	0.7815542782386783	0.9153530424438538	0.625	0.16666666666666666	0.0	0.02819483020308407	0.02819483020308407
1505	0.0536726525294568	0.022514616282730066	0.015877593641512738	0.7164773529992282	-1	0	0	0.1	1	1.0	13	0.5357142857142857	0.8461538461538461	12	11	2	2	0	0.14285714285714285	14	2	15	0.2857142857142857	0	0.9035970475166332	0.9498941340502524	0.5805353469476862	0.9211654322761925	0.7825503674459784	0.8914152141390784	0.7815542782386783	0.9242767654954583	0.625	0.16666666666666666	0.0	0.015877593641512738	0.015877593641512738
3630	0.05752169680057151	0.027310911926763513	0.0272748123741512	0.7109201224961257	-1	0	0	0.1	1	1.0	13	0.5357142857142857	0.8461538461538461	12	11	2	2	0	0.14285714285714285	14	2	15	0.2857142857142857	0	0.8874815162625846	0.9455040352339135	0.4516088370937923	0.9087497283086335	0.6813544161226464	0.879786161093853	0.7815542782386783	0.9153530424438538	0.625	0.16666666666666666	0.0	0.0272748123741512	0.0272748123741512
2297	0.04950116270456096	0.016533590437829142	0.016509948797564185	0.6504515487589726	-1	0	0	0.2	2	0.8461538461538461	11	0.38461538461538464	0.7692307692307693	12	10	2	2	0	0.23076923076923078	13	3	15	0.3333333333333333	0	0.9239761456694631	0.9330744339825928	0.5805353469476862	0.909248290716105	0.7157696161122435	0.9071985186781761	0.7815542782386783	0.9173163999194658	0.625	0.08333333333333333	0.0	0.016509948797564185	0.016509948797564185
1871	0.052180383250270815	0.008928506808158933	0.006046300329178516	0.8793120928003058	-1	0	0	0.3	3	0.7692307692307693	10	0.625	0.6923076923076923	11	9	3	0	0	0.16666666666666666	2	12	15	0.0	0	0.9432922086427986	0.9256111386148451	0.9214489369122457	0.963246609398423	0.6131663522474643	0.9154217725590628	0.9115976321629115	0.9383690038015077	0	0	0.0	0.006046300329178516	0.006046300329178516
273	0.03463844800787114	0.0017340481563671685	0.0014482444245180926	0.9746349922440146	-1	0	0	0.3	3	0.7692307692307693	10	0.23809523809523808	0.6923076923076923	12	9	2	1	0	0.7777777777777778	9	7	15	0.2	0	0.5574055566560187	0.8834103719805956	0.7596985580454044	0.9619855480827424	0.31417845247987614	0.9429101101261158	0.9188786547255823	0.9362453525317501	1.0	0.16666666666666666	0.0	0.0014482444245180926	0.0014482444245180926
4478	0.05857581009355263	0.0291092307107365	0.029106498889453228	0.7011074376385065	-1	0	0	0.1	1	1.0	13	0.5357142857142857	0.8461538461538461	12	11	2	2	0	0.14285714285714285	14	2	15	0.2857142857142857	0	0.8874815162625846	0.9450566523959792	0.4516088370937923	0.9087497283086335	0.6813544161226464	0.879786161093853	0.7795479805678239	0.9151293885705475	0.5833333333333334	0.16666666666666666	0.0	0.029106498889453228	0.029106498889453228
4139	0.057345026948209296	0.02687370158386336	0.02687271837372707	0.7122345539685642	-1	0	0	0.1	1	1.0	13	0.5357142857142857	0.8461538461538461	12	11	2	2	0	0.14285714285714285	14	2	15	0.2857142857142857	0	0.8874815162625846	0.9455040352339135	0.4516088370937923	0.9087497283086335	0.6813544161226464	0.879786161093853	0.7815542782386783	0.9153530424438538	0.5833333333333334	0	0.0	0.02687271837372707	0.02687271837372707
1995	0.0554739026356188	0.012374919216016444	-0.004540165517970219	0.7232407479229834	-1	0	0	0.1	1	1.0	13	0.5357142857142857	0.8461538461538461	12	11	2	2	0	0.14285714285714285	14	2	15	0.2857142857142857	0	0.9239761456694631	0.9352641784511904	0.6363768572185572	0.8758763216707479	0.7176036685515266	0.8889563339176879	0.7815542782386783	0.9033367208408887	0.6666666666666667	0.16666666666666666	0.0	-0.00045401655179702193	-0.00045401655179702193
1730	0.047231675125198054	0.02192393331478683	0.019373417303121202	0.8293094041914782	-1	0	0	0.3	3	0.7692307692307693	10	0.5769230769230769	0.7692307692307693	12	10	2	0	0	0.15384615384615385	2	13	15	0.0	0	0.9324567309196865	0.917262139531483	0.7472121642477614	0.9708813651216682	0.6660139712683069	0.919689699486658	0.9113057942026686	0.9417809519813847	0	0	0.0	0.019373417303121202	0.019373417303121202
2260	0.060924226332847956	0.023483636275234497	0.02282764227543385	0.7178642073676551	-1	0	0	0.1	1	1.0	13	0.5357142857142857	0.8461538461538461	12	11	2	2	0	0.14285714285714285	14	2	15	0.2857142857142857	0	0.9324031788400904	0.9489162705245984	0.5805353469476862	0.9211654322761925	0.7176036685515266	0.8889563339176879	0.7815542782386783	0.9232081161339737	0.625	0.16666666666666666	0.0	0.02282764227543385	0.02282764227543385
4534	0.056909700405360426	0.027124155778732856	0.026828898218076814	0.7031842273737114	-1	0	0	0.1	1	1.0	13	0.5357142857142857	0.8461538461538461	12	11	2	2	0	0.14285714285714285	14	2	15	0.2857142857142857	0	0.8874815162625846	0.9455040352339135	0.4516088370937923	0.9087497283086335	0.6813544161226464	0.879786161093853	0.7815542782386783	0.9153530424438538	0.625	0.16666666666666666	0.0	0.026828898218076814	0.026828898218076814
3901	0.057293480801198955	0.025094449779663908	0.02509419574377355	0.7025496237944432	-1	0	0	0.1	1	1.0	13	0.5357142857142857	0.8461538461538461	12	11	2	2	0	0.14285714285714285	14	2	15	0.2857142857142857	0	0.8874815162625846	0.9455040352339135	0.4516088370937923	0.9087497283086335	0.6813544161226464	0.879786161093853	0.7815542782386783	0.9153530424438538	0.5833333333333333	0.16666666666666666	0.0	0.02509419574377355	0.02509419574377355
509	0.044049642371056914	0.004788734345837566	0.003928289717601526	0.8991043744845433	-1	0	0	0.3	3	0.6923076923076923	9	0.3409090909090909	0.6923076923076923	10	9	4	2	0	0.36363636363636365	4	11	15	0.18181818181818182	0.18181818181818182	0.9102435817458276	0.9480250734235153	0.934398520082798	0.8028501732178385	0.2671867962229329	0.7625587615467535	0.9582061726541001	0.8611483889786558	0.6	0.1	0.0	0.003928289717601526	0.003928289717601526
2599	0.05557932981164482	0.021038725098915665	0.016931472417416937	0.757283171845762	-1	0	0	0.1	1	1.0	13	0.5357142857142857	0.8461538461538461	12	11	2	2	0	0.14285714285714285	14	2	15	0.2857142857142857	0	0.9239761456694631	0.9382073850010048	0.5805353469476862	0.9453595311090636	0.8702936532913913	0.9223271579660769	0.8969740427369427	0.9359435635678981	0.6666666666666667	0.16666666666666666	0.0	0.016931472417416937	0.016931472417416937
330	0.022153954274270363	0.0016608706798306237	0.0016592214514067646	0.9335462268660717	-1	0	0	0.375	3	0.7	7	0.4444444444444444	0.6	9	6	2	3	0	0.3333333333333333	3	9	12	0.6	0.5	0.2610682244265413	0.901499580630992	0.6197614081042071	0.9549203374306448	0.5050815146111711	0.9442138426399804	0.9306991482352331	0.9369483621280904	0.2222222222222222	0.2222222222222222	0.0	0.0016592214514067646	0.0016592214514067646
4021	0.05608123958613291	0.02641596686773721	0.026393530835230817	0.7019195732247284	-1	0	0	0.1	1	1.0	13	0.5357142857142857	0.8461538461538461	12	11	2	2	0	0.14285714285714285	14	2	15	0.2857142857142857	0	0.8874815162625846	0.9455040352339135	0.4516088370937923	0.9087497283086335	0.6813544161226464	0.879786161093853	0.7815542782386783	0.9153530424438538	0.5833333333333333	0.16666666666666666	0.0	0.026393530835230817	0.026393530835230817
3762	0.0601241023024035	0.02848582498776742	0.02842572906913176	0.7095499984524731	-1	0	0	0.1	1	1.0	13	0.5357142857142857	0.8461538461538461	12	11	2	2	0	0.14285714285714285	14	2	15	0.2857142857142857	0	0.8874815162625846	0.9455040352339135	0.4516088370937923	0.9087497283086335	0.6813544161226464	0.879786161093853	0.7815542782386783	0.9153530424438538	0.5833333333333333	0.16666666666666666	0.0	0.02842572906913176	0.02842572906913176
1222	0.05861627148797311	0.008200612812160717	-0.00781330118613255	0.7100162450211273	-1	0	0	0.1	1	1.0	13	0.5357142857142857	0.9230769230769231	13	12	1	2	0	0.14285714285714285	2	14	15	0.4	0	0.5279385285984158	0.9604332762539964	0.46861214758840797	0.9483896194225523	0.5066260219123433	0.8597397951443883	0.8871663791713225	0.9332585681627866	0.6538461538461539	0.15384615384615385	0.0	-0.0007813301186132551	-0.0007813301186132551
4812	0.057439281781238465	0.026863435062967497	0.02676696003594466	0.7002208660536431	-1	0	0	0.1	1	1.0	13	0.5357142857142857	0.8461538461538461	12	11	2	2	0	0.14285714285714285	14	2	15	0.2857142857142857	0	0.8874815162625846	0.9455040352339135	0.4516088370937923	0.9087497283086335	0.6813544161226464	0.879786161093853	0.7815542782386783	0.9153530424438538	0.5833333333333334	0.16666666666666666	0.0	0.02676696003594466	0.02676696003594466
4434	0.05992285505854769	0.029491969465581958	0.02946253049501108	0.7041321007080636	-1	0	0	0.1	1	1.0	13	0.5357142857142857	0.8461538461538461	12	11	2	2	0	0.14285714285714285	14	2	15	0.2857142857142857	0	0.8874815162625846	0.9455040352339135	0.4516088370937923	0.9087497283086335	0.6813544161226464	0.879786161093853	0.7815542782386783	0.9153530424438538	0.5833333333333334	0.16666666666666666	0.0	0.02946253049501108	0.02946253049501108
4591	0.059061882872499645	0.02261601005585606	0.022604535016881398	0.6871741553407495	-1	0	0	0.1	1	1.0	13	0.5357142857142857	0.8461538461538461	12	11	2	2	0	0.14285714285714285	14	2	15	0.2857142857142857	0	0.8874815162625846	0.9455040352339135	0.4516088370937923	0.9087497283086335	0.6813544161226464	0.888625227214063	0.7815542782386783	0.9175571845401034	0.5833333333333333	0.16666666666666666	0.0	0.022604535016881398	0.022604535016881398
1715	0.0482224734067713	0.016386173149486864	0.010964919335935255	0.6746349968695622	-1	0	0	0.1	1	1.0	13	0.5357142857142857	0.8461538461538461	12	11	2	2	0	0.14285714285714285	14	2	15	0.2857142857142857	0	0.9388717876043499	0.9337009181157445	0.5805353469476862	0.9460234178188301	0.7463011150170981	0.9439956426531461	0.8665033743058324	0.9414641235510957	0.625	0.16666666666666666	0.0	0.010964919335935255	0.010964919335935255
2914	0.056580134617101464	0.025848606125912013	0.02581201592162541	0.7034255572308319	-1	0	0	0.1	1	1.0	13	0.5357142857142857	0.8461538461538461	12	11	2	2	0	0.14285714285714285	14	2	15	0.2857142857142857	0	0.8874815162625846	0.9455040352339135	0.4516088370937923	0.9087497283086335	0.7176036685515266	0.8883547604587907	0.7815542782386783	0.9174883228912784	0.5833333333333333	0.16666666666666666	0.0	0.02581201592162541	0.02581201592162541
622	0.03890022046888974	0.003173139025239423	-0.003145365820732764	0.9334437385794838	-1	0	0	0.2	2	0.9230769230769231	12	0.35714285714285715	0.6153846153846154	9	8	5	4	0	0.8571428571428571	6	7	15	0.3076923076923077	0	0.7714994853736052	0.9389902596478253	0.5214226158639308	0.9027782239447069	0.5435287052626161	0.945414098336607	0.911145343568863	0.9311634768766367	0.1111111111111111	0.1111111111111111	0.0	-0.00031453658207327643	-0.00031453658207327643
88	0.04480723125766211	0.004137222216343486	0.003848149654925132	0.9168590902102824	-1	0.25	1	0.4	4	0.6923076923076923	9	0.3333333333333333	0.6153846153846154	11	8	3	0	0	0.5555555555555556	5	9	15	0.0	0.2	0.22081600640483448	0.9530062817032822	0.6346886349736078	0.839448132869891	0.8084049145514933	0.894927059662222	0.90072396782198	0.9062435430911315	0	0	0.0	0.003848149654925132	0.003848149654925132
3314	0.0576540027484992	0.026261739981274002	0.02624126823741877	0.7047893368567267	-1	0	0	0.1	1	1.0	13	0.5357142857142857	0.8461538461538461	12	11	2	2	0	0.14285714285714285	14	2	15	0.2857142857142857	0	0.8874815162625846	0.9455040352339135	0.4516088370937923	0.9087497283086335	0.6813544161226464	0.879786161093853	0.7815542782386783	0.9153530424438538	0.5833333333333334	0	0.0	0.02624126823741877	0.02624126823741877
4879	0.058553316970192094	0.026585269056078817	0.02654535209040963	0.7019636055803636	-1	0	0	0.1	1	1.0	13	0.5357142857142857	0.8461538461538461	12	11	2	2	0	0.14285714285714285	14	2	15	0.2857142857142857	0	0.8874815162625846	0.9455040352339135	0.4516088370937923	0.9087497283086335	0.6813544161226464	0.8833204123615248	0.7815542782386783	0.9162231999740178	0.5416666666666666	0.16666666666666666	0.0	0.02654535209040963	0.02654535209040963
3507	0.057378725975571906	0.02668217959017538	0.02668054428050285	0.7047739633464838	-1	0	0	0.1	1	1.0	13	0.5357142857142857	0.8461538461538461	12	11	2	2	0	0.14285714285714285	14	2	15	0.2857142857142857	0	0.8874815162625846	0.9455040352339135	0.4516088370937923	0.9087497283086335	0.6813544161226464	0.879786161093853	0.7815542782386783	0.9153530424438538	0.5833333333333333	0	0.0	0.02668054428050285	0.02668054428050285
4108	0.05507626220329046	0.02679788019618857	0.026797781984828004	0.7042201108286565	-1	0	0	0.1	1	1.0	13	0.5357142857142857	0.8461538461538461	12	11	2	2	0	0.14285714285714285	14	2	15	0.2857142857142857	0	0.8874815162625846	0.9455040352339135	0.4516088370937923	0.9087497283086335	0.6813544161226464	0.879786161093853	0.7815542782386783	0.9153530424438538	0.625	0.08333333333333333	0.0	0.026797781984828004	0.026797781984828004
3990	0.06637429744873025	0.017281328281337015	0.016938481068069288	0.7552586241895055	-1	0	0	0.1	1	1.0	13	0.5357142857142857	0.8461538461538461	12	11	2	2	0	0.14285714285714285	14	2	15	0.2857142857142857	0	0.8603096570422292	0.9350291439532037	0.43000955433572097	0.9281871465735235	0.6202914183129375	0.8617821979034224	0.7987819924374321	0.9130925551625362	0.625	0	0.0	0.016938481068069288	0.016938481068069288
2818	0.06050015429511779	0.029171886808776946	0.02898654409613408	0.7092325751412336	-1	0	0	0.1	1	1.0	13	0.5357142857142857	0.8461538461538461	12	11	2	2	0	0.14285714285714285	14	2	15	0.2857142857142857	0	0.8874815162625846	0.9455040352339135	0.4516088370937923	0.9087497283086335	0.6813544161226464	0.879786161093853	0.7815542782386783	0.9153530424438538	0.5833333333333333	0	0.0	0.02898654409613408	0.02898654409613408
2088	0.056070777275445016	0.02283904154252126	0.015981424235210647	0.7350087392438808	-1	0	0	0.1	1	1.0	13	0.5357142857142857	0.8461538461538461	12	11	2	2	0	0.14285714285714285	14	2	15	0.2857142857142857	0	0.9239761456694631	0.9363347440431908	0.5805353469476862	0.9453595311090636	0.8380753179205584	0.9041245067589242	0.8694980434672387	0.9304968803337919	0.625	0	0.0	0.015981424235210647	0.015981424235210647
582	0.056679357576452316	0.007593958587788294	0.006650132047037264	0.8605951362018625	-1	0	0	0.1	1	1.0	13	1.0	1.0	14	13	0	0	0	0.06666666666666667	1	15	15	0.0	0	0.8862927429121786	0.9776210259515263	0.7740485994338189	0.9261563785964643	0.3387676821229406	0.9323433312137133	0.9223469129431237	0.9514987883507929	0	0	0.0	0.006650132047037264	0.006650132047037264
2820	0.061675604087930734	0.016771881443490795	-0.004696465721818462	0.6488192864867899	-1	0	0	0.1	1	1.0	13	0.5357142857142857	0.8461538461538461	12	11	2	2	0	0.14285714285714285	14	2	15	0.2857142857142857	0	0.8874815162625846	0.9455040352339135	0.43000955433572097	0.9112706046196056	0.7176036685515266	0.8883547604587907	0.7815542782386783	0.9182618437597074	0.5833333333333333	0.16666666666666666	0.0	-0.0004696465721818462	-0.0004696465721818462
2372	0.05557776990389449	0.023261227540094735	0.023260650980629627	0.742145659737459	-1	0	0	0.1	1	1.0	13	0.5357142857142857	0.8461538461538461	12	11	2	2	0	0.14285714285714285	14	2	15	0.2857142857142857	0	0.8874815162625846	0.949873602013388	0.4516088370937923	0.9236659144441748	0.6813544161226464	0.8916193912416233	0.7419154729501152	0.9251267493479387	0.625	0.16666666666666666	0.0	0.023260650980629627	0.023260650980629627
1429	0.05277614391771683	0.006733575765126643	0.005594315185081112	0.7436891757313017	-1	0	0	0.1	1	1.0	13	0.5357142857142857	0.8461538461538461	12	11	2	2	0	0.14285714285714285	14	2	15	0.2857142857142857	0	0.8874815162625846	0.9367235963424622	0.5892828168972283	0.9407998536666834	0.5356091626089076	0.9106256169111873	0.9125617812885535	0.9304739972787343	0.5833333333333333	0.16666666666666666	0.0	0.005594315185081112	0.005594315185081112
3171	0.06145559553924629	0.026834627019902576	0.026829032468797333	0.7044705637238837	-1	0	0	0.1	1	1.0	13	0.5357142857142857	0.8461538461538461	12	11	2	2	0	0.14285714285714285	14	2	15	0.2857142857142857	0	0.8874815162625846	0.9455040352339135	0.4516088370937923	0.9087497283086335	0.7176036685515266	0.8883547604587907	0.7815542782386783	0.9174883228912784	0.5833333333333333	0.25	0.0	0.026829032468797333	0.026829032468797333
4786	0.05970246270828819	0.023940710879365844	0.01957511036803621	0.734087796518757	-1	0	0	0.1	1	1.0	13	0.5357142857142857	0.8461538461538461	12	11	2	2	0	0.14285714285714285	14	2	15	0.2857142857142857	0	0.9239761456694631	0.9441165945055818	0.5805353469476862	0.9148143663514285	0.7176036685515266	0.8872978815291114	0.7474551432879992	0.9184472457859346	0.625	0.25	0.0	0.01957511036803621	0.01957511036803621
4078	0.0532028575086548	0.02233857055029263	0.022336700608821498	0.6840985168828209	-1	0	0	0.1	1	1.0	13	0.5357142857142857	0.8461538461538461	12	11	2	2	0	0.14285714285714285	14	2	15	0.2857142857142857	0	0.8874815162625846	0.9455040352339135	0.4516088370937923	0.897729299073488	0.6980505336180234	0.8872659385882306	0.7815542782386783	0.9139606942481923	0.5833333333333333	0.16666666666666666	0.0	0.022336700608821498	0.022336700608821498
75	0.0009852216117798031	0.00013428768805946248	-0.00013428234409328357	0.996482917517605	-1	0	0	0.75	3	0.3333333333333333	1	0.8333333333333334	0	2	0	2	1	0	0.6666666666666666	2	3	5	0.16666666666666666	0.6666666666666666	0	0	0	0	0	0	0	0	0	0	0	-1.3428234409328358e-05	-1.3428234409328358e-05
2536	0.0521004506808173	0.012515346594920033	0.0064675786852177565	0.6501289330741984	-1	0	0	0.2	2	0.8461538461538461	11	0.38461538461538464	0.7692307692307693	12	10	2	2	0	0.23076923076923078	13	3	15	0.3333333333333333	0	0.8874815162625846	0.9328887426850897	0.5805353469476862	0.909248290716105	0.7157696161122435	0.8982989352817858	0.7795479805678239	0.9146382136505172	0.625	0	0.0	0.0064675786852177565	0.0064675786852177565
1813	0.026997329941568587	0.001966325380297501	-0.001505833260317292	0.8963457666627043	-1	0	0	0.4	4	0.5384615384615384	7	0.375	0.46153846153846156	10	6	4	2	0	0.4	4	10	15	0.25	0.16666666666666666	0.8642964182114475	0.9093582380157131	0.7954952840866587	0.9528842974751343	0.616728885280201	0.9556551346247647	0.9151453378743406	0.9423708555419208	0.65	0.4	0.0	-0.0001505833260317292	-0.0001505833260317292
1065	0.06191439456000125	0.009020710532263113	0.00678426103122067	0.9113013916048368	-1	0	0	0.2	2	0.8461538461538461	11	0.2777777777777778	0.6153846153846154	9	8	5	0	0	0.6666666666666666	6	9	15	0.0	0	0.28678905855996273	0.8992495259009691	0.5214226158639308	0.9201952627910347	0.6343021162384008	0.8932530802572438	0.8369700545877744	0.9048896558059977	0	0	0.0	0.00678426103122067	0.00678426103122067
4129	0.06026624105195184	0.027503925610723463	0.027497040596602258	0.7040046810817479	-1	0	0	0.1	1	1.0	13	0.5357142857142857	0.8461538461538461	12	11	2	2	0	0.14285714285714285	14	2	15	0.2857142857142857	0	0.8874815162625846	0.9455040352339135	0.4516088370937923	0.9087497283086335	0.6813544161226464	0.879786161093853	0.7815542782386783	0.9153530424438538	0.625	0.16666666666666666	0.0	0.027497040596602258	0.027497040596602258
1834	0.049195501468994825	0.007780799571280421	0.00490664959442443	0.7224645425080722	-1	0	0	0.1	1	1.0	13	0.5357142857142857	0.8461538461538461	12	11	2	2	0	0.14285714285714285	14	2	15	0.2857142857142857	0	0.9051658704205799	0.9382873975208347	0.6731010494248558	0.9491050703754199	0.5356091626089076	0.9342610028175344	0.9125617812885535	0.9408734892613148	0.625	0.16666666666666666	0.0	0.00490664959442443	0.00490664959442443
774	0.07501795286755868	0.004056852573481984	-0.002733958994857259	0.956579398957201	-1	0	0	0.2	2	0.9230769230769231	12	0.5357142857142857	0.9230769230769231	14	12	0	0	0	0.14285714285714285	2	14	15	0.0	0	0.5021777079337882	0.9751789093491516	0.6950274735682935	0.8444831167530391	0.2661379539991314	0.9094316402572229	0.9314453810377334	0.9280114858090708	0	0	0.0	-0.0002733958994857259	-0.0002733958994857259
4443	0.05799223280931962	0.02796645854320642	0.02796481716383952	0.702300080898806	-1	0	0	0.1	1	1.0	13	0.5357142857142857	0.8461538461538461	12	11	2	2	0	0.14285714285714285	14	2	15	0.2857142857142857	0	0.8874815162625846	0.9455040352339135	0.4516088370937923	0.9087497283086335	0.6813544161226464	0.879786161093853	0.7815542782386783	0.9153530424438538	0.5833333333333334	0.08333333333333333	0.0	0.02796481716383952	0.02796481716383952
3966	0.07354337082095865	0.0020122228239212183	-0.0004416020430142358	0.6818071449865375	-1	0	0	0.1	1	1.0	13	0.5357142857142857	0.8461538461538461	12	11	2	2	0	0.14285714285714285	14	2	15	0.2857142857142857	0	0.9512670061685696	0.8925483932958566	0.5723435037959985	0.9240418300171258	0.6870721696466722	0.8836852371414831	0.764223905790611	0.9015415840326614	0.6666666666666667	0.08333333333333333	0.0	-4.416020430142358e-05	-4.416020430142358e-05
3445	0.05745765600842039	0.027988197727475503	0.027939070796572717	0.7011895109093642	-1	0	0	0.1	1	1.0	13	0.5357142857142857	0.8461538461538461	12	11	2	2	0	0.14285714285714285	14	2	15	0.2857142857142857	0	0.8874815162625846	0.9455040352339135	0.4516088370937923	0.9087497283086335	0.6813544161226464	0.879786161093853	0.7815542782386783	0.9153530424438538	0.5833333333333334	0.16666666666666666	0.0	0.027939070796572717	0.027939070796572717
4133	0.059230074912986416	0.026924617441327313	0.02689585309694324	0.7116356239719657	-1	0	0	0.1	1	1.0	13	0.5357142857142857	0.8461538461538461	12	11	2	2	0	0.14285714285714285	14	2	15	0.2857142857142857	0	0.8874815162625846	0.9455040352339135	0.4516088370937923	0.9087497283086335	0.6813544161226464	0.879786161093853	0.7815542782386783	0.9153530424438538	0.5833333333333333	0.16666666666666666	0.0	0.02689585309694324	0.02689585309694324
3239	0.052183179222314434	0.01622347741054042	0.01615663632666428	0.7640000883170415	-1	0	0	0.1	1	1.0	13	0.5357142857142857	0.8461538461538461	12	11	2	2	0	0.14285714285714285	14	2	15	0.2857142857142857	0	0.9239761456694631	0.9259080922823449	0.6817309916762485	0.9199186526295158	0.7921882164688282	0.8833986768728384	0.7815542782386783	0.9113778412973906	0.6666666666666666	0.16666666666666666	0.0	0.01615663632666428	0.01615663632666428
2837	0.05599672155152181	0.02390392758458633	0.022416676436087996	0.7344727263966542	-1	0	0	0.1	1	1.0	13	0.5357142857142857	0.8461538461538461	12	11	2	2	0	0.14285714285714285	14	2	15	0.2857142857142857	0	0.9239761456694631	0.9484465370822235	0.5805353469476862	0.9211654322761925	0.7176036685515266	0.8889563339176879	0.7815542782386783	0.9229797960940053	0.625	0	0.0	0.022416676436087996	0.022416676436087996
2175	0.049441749787758345	0.0043156325646071855	0.004105524349810063	0.8253904581773338	-1	0	0	0.3	3	0.7692307692307693	10	0.625	0.6923076923076923	11	9	3	0	0	0.16666666666666666	2	12	15	0.0	0	0.9432922086427986	0.8347202849209739	0.6186376399219604	0.9719969986540459	0.8112478139115498	0.9242700578909039	0.8615650028121223	0.9279828990170361	0	0	0.0	0.004105524349810063	0.004105524349810063
1209	0.05790710311408669	0.006336349429326522	0.0042292906914177695	0.7122700785406485	-1	0	0	0.1	1	1.0	13	0.5357142857142857	0.8461538461538461	12	11	2	2	0	0.14285714285714285	14	2	15	0.2857142857142857	0	0.5279385285984158	0.9513613413132692	0.46942664026764397	0.9573780012819795	0.5959262134211135	0.9335162637054922	0.8909466582867285	0.9482945204772215	0.625	0.16666666666666666	0.0	0.0042292906914177695	0.0042292906914177695
1588	0.05209555431067387	0.017659529995429152	0.015266623608500549	0.7077535104312671	-1	0	0	0.1	1	1.0	13	0.5357142857142857	0.8461538461538461	12	11	2	2	0	0.14285714285714285	14	2	15	0.2857142857142857	0	0.9388717876043499	0.9295042176701495	0.7012700136498924	0.9211007467158899	0.6813544161226464	0.9368864423080112	0.7815542782386783	0.9294348858936143	0.625	0.16666666666666666	0.0	0.015266623608500549	0.015266623608500549
29	0.0088490012932436	0.0008026102153528795	-0.0007962629520829234	0.9854167360880928	-1	0	0	0.2	1	1.0	5	0.4666666666666667	0.6	4	3	2	3	0	0.6	3	5	7	0.42857142857142855	0	0.20824164671208392	0.9110224402355372	0.3336479318188428	0.5642542333381513	0.8728022804051463	0.9704280523695199	0.9499913448519355	0.8834155826632601	0.75	0.5	0.1540832900355353	-7.962629520829234e-05	-7.962629520829234e-05
2046	0.057837591961089715	0.023149961830571213	0.02228984232360554	0.7276220779279317	-1	0	0	0.1	1	1.0	13	0.5357142857142857	0.8461538461538461	12	11	2	2	0	0.14285714285714285	14	2	15	0.2857142857142857	0	0.8874815162625846	0.9509253376706708	0.4516088370937923	0.9236659144441748	0.650822917217792	0.8900880423641144	0.7815542782386783	0.9252781213773774	0.625	0.08333333333333333	0.0	0.02228984232360554	0.02228984232360554
510	0.01780889120030487	0.0004040241235054733	-0.00038766348884183296	0.9794955308231287	-1	0	0	0.4	4	0.5384615384615384	7	0.4166666666666667	0.38461538461538464	8	5	6	2	0	0.4444444444444444	4	9	15	0.15384615384615385	0	0.29420592175156407	0.903167979432674	0.36971544774190457	0.9394679248268644	0.8115532882178783	0.9469884587276636	0.9332934354025121	0.9320923238126555	0.6875	0.625	0.0	-3.87663488841833e-05	-3.87663488841833e-05
3416	0.05707900803866353	0.02723627866836406	0.027195028144546416	0.7017810533062494	-1	0	0	0.1	1	1.0	13	0.5357142857142857	0.8461538461538461	12	11	2	2	0	0.14285714285714285	14	2	15	0.2857142857142857	0	0.8874815162625846	0.9455040352339135	0.4516088370937923	0.9087497283086335	0.7176036685515266	0.8883547604587907	0.7815542782386783	0.9174883228912784	0.5833333333333333	0.16666666666666666	0.0	0.027195028144546416	0.027195028144546416
2067	0.060724423674453326	0.016584567676638122	0.014565735312966186	0.666460766331628	-1	0	0	0.1	1	1.0	13	0.5357142857142857	0.8461538461538461	12	11	2	2	0	0.14285714285714285	14	2	15	0.2857142857142857	0	0.8874815162625846	0.9520216118251911	0.4516088370937923	0.9236659144441748	0.7463011150170981	0.8998099290704218	0.7419154729501152	0.9281576502428562	0.625	0	0.0	0.014565735312966186	0.014565735312966186
4490	0.05972373992471936	0.026570164979693837	0.026539356440814153	0.7087197264590647	-1	0	0	0.1	1	1.0	13	0.5357142857142857	0.8461538461538461	12	11	2	2	0	0.14285714285714285	14	2	15	0.2857142857142857	0	0.8874815162625846	0.9455040352339135	0.4516088370937923	0.9087497283086335	0.6813544161226464	0.8774208737665187	0.7815542782386783	0.9147785170688567	0.5833333333333333	0.25	0.0	0.026539356440814153	0.026539356440814153
1098	0.03822118570578353	0.008012281193351244	0.002348804380785127	0.584612534379555	-1	0	0	0.2	2	0.8461538461538461	11	0.5769230769230769	0.6923076923076923	10	9	4	2	0	0.15384615384615385	13	2	15	0.18181818181818182	0	0.40027342210143546	0.9456434116831886	0.4529212874284475	0.7981833246660868	0.6213572128696344	0.8539373503113631	0.7911281851673257	0.880695563825798	0.6	0.1	0.0	0.002348804380785127	0.002348804380785127
1754	0.05133909389579856	0.009574991225030567	-0.002095524611118091	0.7623526336307971	-1	0	0	0.1	1	1.0	13	0.5357142857142857	0.8461538461538461	12	11	2	2	0	0.14285714285714285	14	2	15	0.2857142857142857	0	0.8862525448805838	0.9380814213482184	0.5752976644774537	0.9258759340473369	0.650758763767023	0.913681991495485	0.8069701128268015	0.9265016995907057	0.625	0	0.0	-0.0002095524611118091	-0.0002095524611118091
1221	0.07039023266921743	0.006904052118440015	0.0067742382701998375	0.72581100898711	-1	0	0	0.1	1	1.0	13	0.5357142857142857	0.8461538461538461	11	11	3	2	0	0.14285714285714285	14	2	15	0.2	0	0.3182734678003058	0.9059509460298447	0.5705871952591943	0.8565268911677845	0.6213572128696344	0.7902649989011937	0.7911281851673257	0.8572714555797111	0.5454545454545454	0.2727272727272727	0.0	0.0067742382701998375	0.0067742382701998375
2827	0.06024583870474585	0.02938386213307429	0.029342784314412746	0.7018384634008892	-1	0	0	0.1	1	1.0	13	0.5357142857142857	0.8461538461538461	12	11	2	2	0	0.14285714285714285	14	2	15	0.2857142857142857	0	0.8874815162625846	0.9455040352339135	0.4516088370937923	0.9087497283086335	0.6813544161226464	0.879786161093853	0.7815542782386783	0.9153530424438538	0.5833333333333333	0.16666666666666666	0.0	0.029342784314412746	0.029342784314412746
2425	0.05216196542447144	0.019878144634429218	0.01841226173533047	0.7720030831367256	-1	0	0	0.1	1	1.0	13	0.5357142857142857	0.8461538461538461	12	11	2	2	0	0.14285714285714285	14	2	15	0.2857142857142857	0	0.8874815162625846	0.946295525692153	0.4516088370937923	0.9242239999671695	0.6813544161226464	0.8823920386375413	0.7419154729501152	0.9214227736524864	0.5416666666666666	0.16666666666666666	0.0	0.01841226173533047	0.01841226173533047
2206	0.05346024244978693	0.010921063494618471	0.010066963964354489	0.7834967154429193	-1	0	0	0.2	2	0.9230769230769231	12	0.5357142857142857	0.8461538461538461	13	11	1	0	0	0.14285714285714285	2	14	15	0.0	0	0.9216212531965746	0.9283175532505417	0.572975391583277	0.9617875239713942	0.6131663522474643	0.9096367726774688	0.8871663791713225	0.9369472795949703	0	0	0.0	0.010066963964354489	0.010066963964354489
2048	0.05899562775104931	0.02045716184809386	0.020454516890914983	0.6736381624339959	-1	0	0	0.1	1	1.0	13	0.5357142857142857	0.8461538461538461	12	11	2	2	0	0.14285714285714285	14	2	15	0.2857142857142857	0	0.8874815162625846	0.9520216118251911	0.4516088370937923	0.9236659144441748	0.7176036685515266	0.8863608389626546	0.7605801538166493	0.9249594525997722	0.625	0	0.0	0.020454516890914983	0.020454516890914983
1537	0.05794599355968501	0.011569135492211441	0.010667709834777165	0.6468490683437615	-1	0	0	0.2	2	0.9230769230769231	12	0.5357142857142857	0.9230769230769231	14	12	0	0	0	0.14285714285714285	2	14	15	0.0	0	0.9324567309196865	0.8764382484004892	0.5458280876039174	0.9694844865572412	0.748950064859093	0.8990390085389516	0.8749260172310914	0.9265422269931802	0	0	0.0	0.010667709834777165	0.010667709834777165
4698	0.05934687422212044	0.028711344186109933	0.02869306596197446	0.7041308362244968	-1	0	0	0.1	1	1.0	13	0.5357142857142857	0.8461538461538461	12	11	2	2	0	0.14285714285714285	14	2	15	0.2857142857142857	0	0.8874815162625846	0.9455040352339135	0.4516088370937923	0.9087497283086335	0.6813544161226464	0.879786161093853	0.7815542782386783	0.9153530424438538	0.625	0.16666666666666666	0.0	0.02869306596197446	0.02869306596197446
4535	0.051174054356581955	0.014195410038827773	0.013791826443709576	0.5688021600434464	-1	0	0	0.2	2	0.8461538461538461	11	0.3125	0.7692307692307693	12	10	2	2	0	0.3333333333333333	12	4	15	0.3333333333333333	0	0.8874815162625846	0.9449010056653349	0.4434169939421048	0.9406190914986124	0.6813544161226464	0.9235013487510676	0.7885223371223526	0.9369363677207	0.625	0.16666666666666666	0.0	0.013791826443709576	0.013791826443709576
4852	None	None	None	None	None	0	0	0.1	1	1.0	13	0.5769230769230769	0.8461538461538461	12	11	2	1	0	0.15384615384615385	13	2	15	0.14285714285714285	0.15384615384615385	0.9388717876043499	0.949633602618901	0.5723435037959985	0.9333511971546111	0.6813544161226464	0.9042345005038818	0.7815542782386783	0.9313167591687581	1.0	0.08333333333333333	0.0	None	None
3172	0.059283373609613464	0.028600675729622736	0.028596780363415297	0.711041169600257	-1	0	0	0.1	1	1.0	13	0.5357142857142857	0.8461538461538461	12	11	2	2	0	0.14285714285714285	14	2	15	0.2857142857142857	0	0.8874815162625846	0.9455040352339135	0.4516088370937923	0.9087497283086335	0.6813544161226464	0.879786161093853	0.7815542782386783	0.9153530424438538	0.5833333333333333	0	0.0	0.028596780363415297	0.028596780363415297
3059	0.06294557969539506	0.017685858400031753	0.0167849475016167	0.7737413064684535	-1	0	0	0.1	1	1.0	13	0.5357142857142857	0.8461538461538461	12	11	2	2	0	0.14285714285714285	14	2	15	0.2857142857142857	0	0.8603096570422292	0.9350291439532037	0.43000955433572097	0.9281871465735235	0.650822917217792	0.8613667011810046	0.747355270213299	0.9130003579731285	0.625	0	0.0	0.0167849475016167	0.0167849475016167
4324	0.05872822778356865	0.025916120574317896	0.025908858225981112	0.7136642838543366	-1	0	0	0.1	1	1.0	13	0.5357142857142857	0.8461538461538461	12	11	2	2	0	0.14285714285714285	14	2	15	0.2857142857142857	0	0.8874815162625846	0.9455040352339135	0.4516088370937923	0.9087497283086335	0.6813544161226464	0.879786161093853	0.7815542782386783	0.9153530424438538	0.625	0.16666666666666666	0.0	0.025908858225981112	0.025908858225981112
1740	0.055069342937831424	0.008285463774940636	-0.0022402862987863457	0.7641462753831649	-1	0	0	0.1	1	1.0	13	0.5357142857142857	0.8461538461538461	12	11	2	2	0	0.14285714285714285	14	2	15	0.2857142857142857	0	0.8642964182114475	0.9372851897199953	0.5752976644774537	0.9523000589720291	0.7462369615663291	0.9225316689991864	0.8069701128268015	0.9384972184157265	0.625	0.08333333333333333	0.0	-0.00022402862987863458	-0.00022402862987863458
3563	0.05738497355364566	0.02623929255830575	0.026227208726896472	0.7053051036909547	-1	0	0	0.1	1	1.0	13	0.5357142857142857	0.8461538461538461	12	11	2	2	0	0.14285714285714285	14	2	15	0.2857142857142857	0	0.8874815162625846	0.9455040352339135	0.4516088370937923	0.9087497283086335	0.6813544161226464	0.879786161093853	0.7815542782386783	0.9153530424438538	0.5833333333333333	0	0.0	0.026227208726896472	0.026227208726896472
4261	0.059079344441773186	0.02820644127916408	0.02811723595027098	0.700108163678234	-1	0	0	0.1	1	1.0	13	0.5357142857142857	0.8461538461538461	12	11	2	2	0	0.14285714285714285	14	2	15	0.2857142857142857	0	0.8874815162625846	0.9455040352339135	0.4516088370937923	0.9087497283086335	0.7176036685515266	0.8883547604587907	0.7815542782386783	0.9174883228912784	0.5833333333333334	0.16666666666666666	0.0	0.02811723595027098	0.02811723595027098
914	0.024915687069683057	0.0009123818968008177	-0.0005364399280937912	0.9835881842946264	-1	0	0	0.3	3	0.6923076923076923	9	0.3333333333333333	0.38461538461538464	8	5	6	2	0	0.5555555555555556	5	9	15	0.15384615384615385	0	0.569504733784299	0.9644393817940399	0.34496568893307	0.9501917068833554	0.6679715369812795	0.9385963483189228	0.8707637061468004	0.9522069524455361	0.75	0.5	0.0	-5.3643992809379116e-05	-5.3643992809379116e-05
1572	0.04627267781826607	0.00965410648176395	0.0057181860059248605	0.6809508459059377	-1	0	0	0.1	1	1.0	13	0.5357142857142857	0.8461538461538461	12	11	2	2	0	0.14285714285714285	14	2	15	0.2857142857142857	0	0.9388717876043499	0.8969133309598333	0.7012700136498924	0.9468655740410501	0.7886499821208428	0.9447383843733466	0.8373151319767923	0.9326116620043501	0.625	0.16666666666666666	0.0	0.0057181860059248605	0.0057181860059248605
4121	0.05608644007673985	0.027915725987025887	0.027813801632079384	0.7029558682852857	-1	0	0	0.1	1	1.0	13	0.5357142857142857	0.8461538461538461	12	11	2	2	0	0.14285714285714285	14	2	15	0.2857142857142857	0	0.8874815162625846	0.9455040352339135	0.4516088370937923	0.9087497283086335	0.6813544161226464	0.879786161093853	0.7815542782386783	0.9153530424438538	0.5833333333333334	0.08333333333333333	0.0	0.027813801632079384	0.027813801632079384
4636	0.055911917546781466	0.02694570812384655	0.026851341463838472	0.7013299728328556	-1	0	0	0.1	1	1.0	13	0.5357142857142857	0.8461538461538461	12	11	2	2	0	0.14285714285714285	14	2	15	0.2857142857142857	0	0.8874815162625846	0.9455040352339135	0.4516088370937923	0.9087497283086335	0.6813544161226464	0.879786161093853	0.7815542782386783	0.9153530424438538	0.5833333333333333	0.16666666666666666	0.0	0.026851341463838472	0.026851341463838472
3684	0.057005483478341536	0.028162830876820893	0.028162795377931225	0.7091692519147887	-1	0	0	0.1	1	1.0	13	0.5357142857142857	0.8461538461538461	12	11	2	2	0	0.14285714285714285	14	2	15	0.2857142857142857	0	0.8874815162625846	0.9455040352339135	0.4516088370937923	0.9087497283086335	0.6813544161226464	0.879786161093853	0.7815542782386783	0.9153530424438538	0.5416666666666666	0.16666666666666666	0.0	0.028162795377931225	0.028162795377931225
1436	0.04471575143609344	0.0161599231819561	0.015988490858982154	0.7112519570076159	-1	0	0	0.1	1	1.0	13	0.5357142857142857	0.8461538461538461	12	11	2	2	0	0.14285714285714285	14	2	15	0.2857142857142857	0	0.9216212531965746	0.9374457851438606	0.7299446591799029	0.9640965399935598	0.5356091626089076	0.9331060025732058	0.9125617812885535	0.9467295088197984	0.625	0.3333333333333333	0.0	0.015988490858982154	0.015988490858982154
1016	0.06359930514074191	0.006531662807837905	0.00629975546521662	0.8017373509442721	-1	0	0	0.2	2	0.8461538461538461	11	0.38461538461538464	0.6923076923076923	10	9	4	3	0	0.23076923076923078	13	3	15	0.2727272727272727	0	0.8802834544739578	0.962089704727495	0.656093761324452	0.8876878846144048	0.7176036685515266	0.9355389120046825	0.861319102296291	0.9345489501334677	0.4	0.2	0.0	0.00629975546521662	0.00629975546521662
2160	0.059756800171966	0.0036142423582363743	0.0001341547514838238	0.7459217405556514	-1	0	0	0.1	1	1.0	13	0.5357142857142857	0.8461538461538461	12	11	2	1	0	0.14285714285714285	14	2	15	0.14285714285714285	0	0.9023982051146995	0.8751057334874754	0.5723435037959985	0.9575840692865276	0.8702936532913913	0.9249873919346016	0.8969740427369427	0.9258963062830069	1.0	0.08333333333333333	0.0	0.0001341547514838238	0.0001341547514838238
4743	0.058946885232231065	0.02613552862141006	0.026133890712363047	0.7056307822873826	-1	0	0	0.1	1	1.0	13	0.5357142857142857	0.8461538461538461	12	11	2	2	0	0.14285714285714285	14	2	15	0.2857142857142857	0	0.8874815162625846	0.9455040352339135	0.4516088370937923	0.9087497283086335	0.6813544161226464	0.879786161093853	0.7815542782386783	0.9153530424438538	0.625	0.16666666666666666	0.0	0.026133890712363047	0.026133890712363047
2587	0.056550507656626274	0.023580133931869824	0.02320407546853029	0.7463298710898487	-1	0	0	0.1	1	1.0	13	0.5357142857142857	0.8461538461538461	12	11	2	2	0	0.14285714285714285	14	2	15	0.2857142857142857	0	0.8874815162625846	0.949873602013388	0.4516088370937923	0.9236659144441748	0.6813544161226464	0.8916193912416233	0.7419154729501152	0.9251267493479387	0.625	0.16666666666666666	0.0	0.02320407546853029	0.02320407546853029
540	0.026913620460715555	0.0023161340231261226	-0.0006882851685626213	0.9201999758639712	-1	0	0	0.3	3	0.7692307692307693	10	0.375	0.38461538461538464	7	5	7	4	0	0.4	4	10	15	0.25	0	0.6193925765272266	0.8356601629436883	0.6227299585625385	0.8636452259726024	0.6009469072025402	0.951307927669304	0.911145343568863	0.8954976178361596	0.14285714285714285	0.2857142857142857	0.0	-6.882851685626213e-05	-6.882851685626213e-05
1317	0.05149479467021956	0.003982468341183116	-0.0009509913606696145	0.7124633402862692	-1	0	0	0.1	1	1.0	13	0.5357142857142857	0.8461538461538461	12	11	2	2	0	0.14285714285714285	14	2	15	0.2857142857142857	0	0.8642964182114475	0.9729798114706313	0.5872129785596393	0.9339091848859999	0.6391919725521503	0.9103416159484661	0.8134183392268046	0.9453176775054626	0.625	0.16666666666666666	0.0	-9.509913606696146e-05	-9.509913606696146e-05
436	0.01489794314946079	0.0016649987613236302	0.00029587885105258855	0.993843492966322	-1	0.3333333333333333	1	0.5555555555555556	5	0.5454545454545454	6	0.30952380952380953	0.45454545454545453	10	5	2	1	0	0.8571428571428571	6	7	13	0.3333333333333333	0.4	0.5384870834564817	0.9537261090345249	0.35610796202466116	0.9053441918748112	0.3438697868505912	0.9497538788011395	0.9203295504000062	0.9394056294306128	1.0	0	0.0	0.00029587885105258855	0.00029587885105258855
1765	0.025663213785412038	0.008412710203069336	-0.0035428955945443394	0.9257948183655634	-1	0	0	0.3	3	0.8461538461538461	11	0.3125	0.6923076923076923	10	9	4	4	0	0.3333333333333333	12	4	15	0.36363636363636365	0.6666666666666666	0.6259143116118422	0.9397639311376792	0.7240600988104375	0.9464618133008463	0.4577778312430622	0.9028875558430466	0.9169910719418252	0.9319143080458391	0.25	0	0.0	-0.00035428955945443393	-0.00035428955945443393
731	0.07303706604122621	0.00772399860819253	0.0031955398331695367	0.8890039904142033	-1	0	0	0.2	2	0.9230769230769231	12	0.5357142857142857	0.9230769230769231	14	12	0	0	0	0.14285714285714285	2	14	15	0.0	0	0.7583857294321329	0.9730904711056001	0.6950274735682935	0.8683685688485907	0.29611620721631576	0.8655415544446855	0.9185042032557788	0.9202368209404124	0	0	0.0	0.0031955398331695367	0.0031955398331695367
1153	None	None	None	None	None	0	0	0.3	3	0.6923076923076923	9	0.45454545454545453	0.6153846153846154	11	8	3	2	0	0.2727272727272727	11	3	15	0.2857142857142857	0.3076923076923077	0.8423402915423115	0.9062786202175624	0.9072199783802415	0.9718082423205103	0.45750368951577364	0.9212957139602791	0.9404144864280288	0.9402743948375488	0.6363636363636364	0.2727272727272727	0.0	None	None
597	0.04588606925014272	0.0029127599990933983	0.0015644188392084054	0.916227761244852	-1	0	0	0.2	2	0.8461538461538461	11	0.23809523809523808	0.7692307692307693	12	10	2	0	0	0.7777777777777778	7	9	15	0.0	0	0.5360292366388757	0.9030594229858258	0.4492421547016045	0.9205355591251183	0.6410865082118243	0.8616219180229866	0.8338293929017907	0.897527965890534	0	0	0.0	0.0015644188392084054	0.0015644188392084054
930	0.07610995035002213	0.001623177861226729	0.0015836088021991578	0.8346529047783476	-1	0	0	0.2	2	0.8461538461538461	11	0.5357142857142857	0.8461538461538461	12	11	2	0	0	0.14285714285714285	2	14	15	0.0	0	0.4744112164000695	0.932252279895558	0.6349519702298556	0.9117143407767516	0.23491770636731824	0.8977953889392474	0.8776980030608117	0.9150183702033828	0	0	0.0	0.0015836088021991578	0.0015836088021991578
4343	0.057298812651225134	0.028655498834665616	0.02865549663262232	0.7086456568043347	-1	0	0	0.1	1	1.0	13	0.5357142857142857	0.8461538461538461	12	11	2	2	0	0.14285714285714285	14	2	15	0.2857142857142857	0	0.8874815162625846	0.9455040352339135	0.4516088370937923	0.9087497283086335	0.6813544161226464	0.879786161093853	0.7815542782386783	0.9153530424438538	0.5833333333333334	0.16666666666666666	0.0	0.02865549663262232	0.02865549663262232
1742	0.050457779250635576	0.001524147328127321	0.0008139165845749495	0.667252106945107	-1	0	0	0.3	3	0.7692307692307693	10	0.5769230769230769	0.7692307692307693	12	10	2	0	0	0.15384615384615385	2	13	15	0.0	0	0.9213360819736625	0.9167551255798378	0.5458280876039174	0.9750313811753313	0.7218385946400021	0.9164009939158749	0.9113057942026686	0.9437174376421061	0	0	0.0	0.0008139165845749495	0.0008139165845749495
3935	0.05710702733949968	0.028187643610549633	0.028152858949697282	0.7013488446123162	-1	0	0	0.1	1	1.0	13	0.5357142857142857	0.8461538461538461	12	11	2	2	0	0.14285714285714285	14	2	15	0.2857142857142857	0	0.8874815162625846	0.9455040352339135	0.4516088370937923	0.9087497283086335	0.6813544161226464	0.879786161093853	0.7815542782386783	0.9153530424438538	0.5833333333333333	0.16666666666666666	0.0	0.028152858949697282	0.028152858949697282
4039	0.052256887260006	0.021566406392856702	0.02153339156901561	0.73825168250298	-1	0	0	0.1	1	1.0	13	0.5357142857142857	0.8461538461538461	12	11	2	2	0	0.14285714285714285	14	2	15	0.2857142857142857	0	0.8874815162625846	0.9450629580350957	0.4516088370937923	0.9242239999671695	0.6813544161226464	0.8705083161683906	0.7504514095670788	0.9181319567947733	0.625	0.16666666666666666	0.0	0.02153339156901561	0.02153339156901561
3413	0.05756983068443702	0.026955706495641794	0.026952087600953297	0.6996022161578992	-1	0	0	0.1	1	1.0	13	0.5357142857142857	0.8461538461538461	12	11	2	2	0	0.14285714285714285	14	2	15	0.2857142857142857	0	0.8874815162625846	0.9455040352339135	0.4516088370937923	0.9087497283086335	0.6813544161226464	0.879786161093853	0.7815542782386783	0.9153530424438538	0.5833333333333333	0.16666666666666666	0.0	0.026952087600953297	0.026952087600953297
384	0.04342683090404968	0.0020494042831287617	0.0018352213215729618	0.9722583547528242	-1	0	0	0.4	4	0.6666666666666666	8	0.35	0.6666666666666666	12	8	1	1	0	0.4	4	10	14	0.5	0.2	0.2610682244265413	0.8886801089169092	0.9597986598899866	0.9076386755803951	0.5050815146111711	0.9450176655937653	0.9518323537688532	0.9169964102193864	1.0	0.16666666666666666	0.0	0.0018352213215729618	0.0018352213215729618
2218	0.0619779049873088	0.008603716757542745	-0.0008197854996538659	0.6547828810473476	-1	0	0	0.1	1	1.0	13	0.38461538461538464	0.8461538461538461	12	11	2	2	0	0.23076923076923078	13	3	15	0.2857142857142857	0	0.8874815162625846	0.9447246741048579	0.43000955433572097	0.951738387668467	0.6813544161226464	0.9092574404487049	0.8373151319767923	0.9375131201938376	0.625	0	0.0	-8.197854996538659e-05	-8.197854996538659e-05
259	None	None	None	None	None	0	0	0.6	3	0.4	2	0.875	0.2	4	1	2	1	0	0.5	4	2	7	0.2	0	0.853891494704546	0.8708034063947918	0.8272652513588671	0.9653960535338266	0.1	0.6336050465761205	0.9616890043087978	0.8730413954394767	1.0	0.5	0.0	None	None
4247	0.056385752789595206	0.02734182440291457	0.027336391366112687	0.7033595440665354	-1	0	0	0.1	1	1.0	13	0.5357142857142857	0.8461538461538461	12	11	2	2	0	0.14285714285714285	14	2	15	0.2857142857142857	0	0.8874815162625846	0.9455040352339135	0.4516088370937923	0.9087497283086335	0.6813544161226464	0.879786161093853	0.7815542782386783	0.9153530424438538	0.625	0.25	0.0	0.027336391366112687	0.027336391366112687
5049	0.05428286951334678	0.008247615873615721	-0.007441374992333004	0.8200230881229853	-1	0	0	0.1	1	1.0	13	0.5357142857142857	0.8461538461538461	12	11	2	2	0	0.14285714285714285	14	2	15	0.2857142857142857	0	0.8874815162625846	0.9455040352339135	0.4516088370937923	0.9148002419638576	0.6813544161226464	0.8774208737665187	0.7815542782386783	0.916713578859892	0.5833333333333333	0	0.0	-0.0007441374992333004	-0.0007441374992333004
2168	0.05677297082082941	0.0210912704394729	0.020986235716652934	0.691154610136809	-1	0	0	0.1	1	1.0	13	0.5357142857142857	0.8461538461538461	12	11	2	2	0	0.14285714285714285	14	2	15	0.2857142857142857	0	0.9239761456694631	0.9508533601542954	0.5805353469476862	0.9211654322761925	0.7463011150170981	0.8966217689755884	0.7815542782386783	0.9260148847721128	0.625	0	0.0	0.020986235716652934	0.020986235716652934
2415	0.05272952366326744	0.023735169407717763	0.023010822086897965	0.7370479826973937	-1	0	0	0.1	1	1.0	13	0.5357142857142857	0.8461538461538461	12	11	2	2	0	0.14285714285714285	14	2	15	0.2857142857142857	0	0.9239761456694631	0.9484465370822235	0.5805353469476862	0.9211654322761925	0.7599525356552714	0.888590686735955	0.7815542782386783	0.9228921030103789	0.625	0.16666666666666666	0.0	0.023010822086897965	0.023010822086897965
3333	0.05785357926230534	0.027102939931156138	0.027048051693074348	0.6966187044232011	-1	0	0	0.1	1	1.0	13	0.5357142857142857	0.8461538461538461	12	11	2	2	0	0.14285714285714285	14	2	15	0.2857142857142857	0	0.8874815162625846	0.9455040352339135	0.4516088370937923	0.9087497283086335	0.766052150330136	0.8921791005371639	0.7815542782386783	0.9184709003119108	0.5833333333333334	0.08333333333333333	0.0	0.027048051693074348	0.027048051693074348
2197	0.056108109989429396	0.010981037082402705	0.002626495915569533	0.7287771686552951	-1	0	0	0.1	1	1.0	13	0.5357142857142857	0.8461538461538461	12	11	2	2	0	0.14285714285714285	14	2	15	0.2857142857142857	0	0.8874815162625846	0.9416396884730933	0.6001382934428315	0.9486345941523566	0.5356091626089076	0.9200798247178449	0.9125617812885535	0.9378181268764069	0.625	0.16666666666666666	0.0	0.002626495915569533	0.002626495915569533
2090	0.05541699601201287	0.01473557221763156	0.01425527245990081	0.6486347109594894	-1	0	0	0.1	1	1.0	13	0.5357142857142857	0.8461538461538461	12	11	2	2	0	0.14285714285714285	14	2	15	0.2857142857142857	0	0.9388717876043499	0.9516582018686116	0.5805353469476862	0.9216076690117786	0.7825503674459784	0.8963574185070622	0.7795479805678239	0.9264842889870751	0.625	0.16666666666666666	0.0	0.01425527245990081	0.01425527245990081
772	0.053599365252380404	0.005068200990642743	0.004811005156506623	0.8326459704240858	-1	0	0	0.2	2	0.8461538461538461	11	0.5357142857142857	0.7692307692307693	11	10	3	2	0	0.14285714285714285	2	14	15	0.2222222222222222	0	0.3182734678003058	0.933045957809569	0.6379054985579462	0.8943624260650097	0.5066260219123433	0.9263637396821818	0.9306991482352331	0.9194001598735436	0.5454545454545454	0.09090909090909091	0.0	0.004811005156506623	0.004811005156506623
1920	0.018946016217888443	0.002794146746320137	0.0006142306909935229	0.9189585111863525	-1	0	0	0.5	5	0.38461538461538464	5	0.46875	0.3076923076923077	9	4	5	2	0	0.5	4	8	15	0.2222222222222222	0.16666666666666666	0.8862525448805838	0.9008673951859127	0.889720554523425	0.9530336596569772	0.6131663522474643	0.9620485186330607	0.9191027406238197	0.943567625138176	0.6666666666666667	0.4444444444444444	0.0	0.0006142306909935229	0.0006142306909935229
3800	0.05696702240014159	0.026507642108273534	0.026374237567753783	0.7020986404851651	-1	0	0	0.1	1	1.0	13	0.5357142857142857	0.8461538461538461	12	11	2	2	0	0.14285714285714285	14	2	15	0.2857142857142857	0	0.8874815162625846	0.9455040352339135	0.4516088370937923	0.9087497283086335	0.6813544161226464	0.879786161093853	0.7815542782386783	0.9153530424438538	0.625	0.16666666666666666	0.0	0.026374237567753783	0.026374237567753783
73	0.0012064477000418281	8.553806513093354e-05	7.330299083972052e-07	0.996925096292277	-1	0	0	1.0	1	0	0	1.0	0	1	0	0	0	0	0.5	2	1	2	0.0	0	0	0	0	0	0	0	0	0	0	0	0	7.330299083972052e-07	7.330299083972052e-07
634	0.05798779718777538	0.005738576584982383	0.003320149976170043	0.7481487084775775	-1	0	0	0.1	1	1.0	13	1.0	0.7692307692307693	11	10	3	2	0	0.06666666666666667	1	15	15	0.2222222222222222	0	0.595488446562822	0.963738248051192	0.33491039497944	0.9309705593397767	0.7598528675735052	0.8844941744395236	0.9220731430541191	0.9333390108183258	0.5454545454545454	0.2727272727272727	0.0	0.003320149976170043	0.003320149976170043
3227	0.05805245996196705	0.026764766064362212	0.026705018253909907	0.7014442566468813	-1	0	0	0.1	1	1.0	13	0.5357142857142857	0.8461538461538461	12	11	2	2	0	0.14285714285714285	14	2	15	0.2857142857142857	0	0.8874815162625846	0.9455040352339135	0.4516088370937923	0.9087497283086335	0.7176036685515266	0.8883547604587907	0.7815542782386783	0.9174883228912784	0.5833333333333333	0.16666666666666666	0.0	0.026705018253909907	0.026705018253909907
2541	0.05121157788420298	0.016576683024792854	0.015415523091530967	0.6418665254585548	-1	0	0	0.2	2	0.8461538461538461	11	0.38461538461538464	0.7692307692307693	12	10	2	2	0	0.23076923076923078	13	3	15	0.3333333333333333	0	0.8874815162625846	0.9234923539135285	0.4516088370937923	0.9036093425801576	0.650822917217792	0.8814887956441199	0.7815542782386783	0.9042288930636813	0.5833333333333333	0.08333333333333333	0.0	0.015415523091530967	0.015415523091530967
1678	0.04708515256419401	0.02226827189079508	0.019360887821942	0.8296077012306631	-1	0	0	0.3	3	0.7692307692307693	10	0.5769230769230769	0.7692307692307693	12	10	2	0	0	0.15384615384615385	2	13	15	0.0	0	0.9324567309196865	0.917262139531483	0.7472121642477614	0.9708813651216682	0.6660139712683069	0.9294832018534134	0.9113057942026686	0.944298745029548	0	0	0.0	0.019360887821942	0.019360887821942
2420	0.05939225333889074	0.027012575332412643	0.026911819828273023	0.7095335351971179	-1	0	0	0.1	1	1.0	13	0.5357142857142857	0.8461538461538461	12	11	2	2	0	0.14285714285714285	14	2	15	0.2857142857142857	0	0.8874815162625846	0.9455040352339135	0.4516088370937923	0.9087497283086335	0.7176036685515266	0.8883547604587907	0.7815542782386783	0.9174883228912784	0.5833333333333333	0.16666666666666666	0.0	0.026911819828273023	0.026911819828273023
1481	0.048913217405944676	0.018340873483113685	0.017328041859746703	0.6708497486564655	-1	0	0	0.1	1	1.0	13	0.5357142857142857	0.8461538461538461	12	11	2	2	0	0.14285714285714285	14	2	15	0.2857142857142857	0	0.9388717876043499	0.949633602618901	0.5805353469476862	0.9221477727777646	0.6813544161226464	0.9368864423080112	0.7815542782386783	0.937149885898625	0.625	0.16666666666666666	0.0	0.017328041859746703	0.017328041859746703
3106	0.05843721020758631	0.012124073657892379	0.00022381750397789947	0.6319764745122889	-1	0	0	0.1	1	1.0	13	0.5357142857142857	0.8461538461538461	12	11	2	2	0	0.14285714285714285	14	2	15	0.2857142857142857	0	0.8874815162625846	0.9455040352339135	0.4810488887833314	0.9187196828095316	0.6813544161226464	0.879786161093853	0.7815542782386783	0.9185663178689087	0.5833333333333333	0.16666666666666666	0.0	0.00022381750397789947	0.00022381750397789947
1562	0.054384326668023376	0.007815478364172604	0.00569920880633614	0.8325538158376651	-1	0	0	0.1	1	1.0	13	0.5357142857142857	0.8461538461538461	12	11	2	2	0	0.14285714285714285	14	2	15	0.2857142857142857	0	0.82038936939495	0.9374529941994773	0.4516088370937923	0.9092328979049646	0.650822917217792	0.9261925484232498	0.7815542782386783	0.9250984114235521	0.5833333333333333	0.16666666666666666	0.0	0.00569920880633614	0.00569920880633614
1383	0.072783299531082	0.016623840874864616	0.016462384470465167	0.7128759546748802	-1	0	0	0.2	2	0.8461538461538461	11	0.38461538461538464	0.7692307692307693	12	10	2	2	0	0.23076923076923078	13	3	15	0.3333333333333333	0	0.6854919320235753	0.9565380527369567	0.4434169939421048	0.8693985550462859	0.6813544161226464	0.9222158323304545	0.7815542782386783	0.9232000892946719	0.5833333333333334	0.16666666666666666	0.0	0.016462384470465167	0.016462384470465167
701	0.05687288220431859	0.007999067850841918	0.006791511667937746	0.8666741380810812	-1	0	0	0.1	1	1.0	13	1.0	1.0	14	13	0	0	0	0.06666666666666667	1	15	15	0.0	0	0.8862927429121786	0.9776210259515263	0.7740485994338189	0.9261563785964643	0.3387676821229406	0.9323433312137133	0.9223469129431237	0.9514987883507929	0	0	0.0	0.006791511667937746	0.006791511667937746
4056	0.05489403620038908	0.01108091542980986	0.011061089037573057	0.7462872444221431	-1	0	0	0.1	1	1.0	13	0.5357142857142857	0.8461538461538461	12	11	2	2	0	0.14285714285714285	14	2	15	0.2857142857142857	0	0.82038936939495	0.9435268828587913	0.4516088370937923	0.9087497283086335	0.6813544161226464	0.879786161093853	0.7815542782386783	0.9143734393595733	0.5833333333333333	0	0.0	0.011061089037573057	0.011061089037573057
1133	0.07517956686583846	0.016988129284556258	0.015162337027328977	0.6910393466132553	-1	0	0	0.1	1	1.0	13	0.5357142857142857	0.8461538461538461	12	11	2	2	0	0.14285714285714285	14	2	15	0.2857142857142857	0	0.6854919320235753	0.9565380527369567	0.4434169939421048	0.8693985550462859	0.6813544161226464	0.9222158323304545	0.7815542782386783	0.9232000892946719	0.5833333333333334	0.16666666666666666	0.0	0.015162337027328977	0.015162337027328977
529	0.03471207887322537	0.0009439508142227368	7.826508376167714e-05	0.7029854888589311	-1	0.5	2	0.5	5	0.5384615384615384	7	0.45454545454545453	0.5384615384615384	9	7	5	0	0	0.2727272727272727	3	11	15	0.0	1.0	0.6215253085272077	0.8201473336816713	0.3293066299201478	0.9443154606397425	0.633844643549683	0.9199154332895095	0.9124136950285625	0.9057746062794998	0	0	0.0	7.826508376167714e-05	7.826508376167714e-05
4719	0.05082391656358176	0.0044443969215839	-0.003544062360802796	0.7652395178431624	-1	0	0	0.1	1	1.0	13	0.5357142857142857	0.8461538461538461	12	11	2	2	0	0.14285714285714285	14	2	15	0.2857142857142857	0	0.7747178507819712	0.9457590478505938	0.43000955433572097	0.9299626038452423	0.650822917217792	0.8674990045989964	0.7764736423831827	0.9199177693051585	0.625	0.25	0.0	-0.0003544062360802796	-0.0003544062360802796
4748	0.05925031697342408	0.026973262501521763	0.026954409975923486	0.7074370140232882	-1	0	0	0.1	1	1.0	13	0.5357142857142857	0.8461538461538461	12	11	2	2	0	0.14285714285714285	14	2	15	0.2857142857142857	0	0.8874815162625846	0.9455040352339135	0.4516088370937923	0.9087497283086335	0.6813544161226464	0.879786161093853	0.7815542782386783	0.9153530424438538	0.5833333333333333	0.16666666666666666	0.0	0.026954409975923486	0.026954409975923486
4515	0.05645866635694472	0.019056169730500814	0.01826890219809601	0.7288833108553763	-1	0	0	0.2	2	0.8461538461538461	11	0.38461538461538464	0.7692307692307693	12	10	2	2	0	0.23076923076923078	13	3	15	0.3333333333333333	0	0.8874815162625846	0.9455040352339135	0.4516088370937923	0.9087497283086335	0.6813544161226464	0.879786161093853	0.7815542782386783	0.9153530424438538	0.5833333333333333	0	0.0	0.01826890219809601	0.01826890219809601
3621	0.058379127534377497	0.029495400987926617	0.02944390880292548	0.7116814711152303	-1	0	0	0.1	1	1.0	13	0.5357142857142857	0.8461538461538461	12	11	2	2	0	0.14285714285714285	14	2	15	0.2857142857142857	0	0.8874815162625846	0.9455040352339135	0.4516088370937923	0.9087497283086335	0.6813544161226464	0.879786161093853	0.7815542782386783	0.9153530424438538	0.5833333333333333	0.16666666666666666	0.0	0.02944390880292548	0.02944390880292548
1924	0.05068451455790234	0.006040637951697768	-0.001097607607032354	0.7291481093368397	-1	0	0	0.3	3	0.6923076923076923	9	0.4166666666666667	0.6923076923076923	12	9	2	2	0	0.25	3	12	15	0.4	0	0.8642964182114475	0.9386869753499201	0.5528044818223548	0.9539591201404538	0.8702936532913913	0.9211087491552512	0.7787302510965969	0.9392907820672375	0.5416666666666666	0	0.0	-0.00010976076070323541	-0.00010976076070323541
1185	0.050014961191919685	0.015260257379097619	0.012707673793200243	0.7731114739252039	-1	0	0	0.1	1	1.0	13	0.5357142857142857	0.8461538461538461	12	11	2	2	0	0.14285714285714285	14	2	15	0.2857142857142857	0	0.8642964182114475	0.938283725628302	0.4623536336002667	0.9634203447636389	0.6172617825585494	0.9168641810473868	0.9007713457625738	0.9425493525061094	0.6666666666666667	0.08333333333333333	0.0	0.012707673793200243	0.012707673793200243
2074	0.060081654749540074	0.024209780238949204	0.02330381238886542	0.7185339955452097	-1	0	0	0.1	1	1.0	13	0.5357142857142857	0.8461538461538461	12	11	2	2	0	0.14285714285714285	14	2	15	0.2857142857142857	0	0.9239761456694631	0.9508533601542954	0.5805353469476862	0.9211654322761925	0.7463011150170981	0.8966217689755884	0.7815542782386783	0.9260148847721128	0.625	0.16666666666666666	0.0	0.02330381238886542	0.02330381238886542
1100	0.04607140100560348	0.01573436566798321	0.01268836180782559	0.7826574123998535	-1	0	0	0.1	1	1.0	13	0.5357142857142857	0.8461538461538461	12	11	2	2	0	0.14285714285714285	14	2	15	0.2857142857142857	0	0.8642964182114475	0.938283725628302	0.4623536336002667	0.9634203447636389	0.6172617825585494	0.9168641810473868	0.9007713457625738	0.9425493525061094	0.6666666666666667	0.08333333333333333	0.0	0.01268836180782559	0.01268836180782559
3332	0.05695755168133045	0.027010929162581923	0.02691517911768121	0.6998123306044317	-1	0	0	0.1	1	1.0	13	0.5357142857142857	0.8461538461538461	12	11	2	2	0	0.14285714285714285	14	2	15	0.2857142857142857	0	0.8874815162625846	0.9455040352339135	0.4516088370937923	0.9087497283086335	0.6813544161226464	0.879786161093853	0.7815542782386783	0.9153530424438538	0.5833333333333334	0	0.0	0.02691517911768121	0.02691517911768121
1497	0.031593465362455705	0.001742863025829502	-0.0014141152573386435	0.5613572233262729	-1	0	0	0.2	2	0.8461538461538461	11	0.38461538461538464	0.7692307692307693	12	10	2	2	0	0.23076923076923078	13	3	15	0.3333333333333333	0	0.9388717876043499	0.9346000058274749	0.656093761324452	0.9052198794979393	0.650822917217792	0.9371328860072473	0.7815542782386783	0.9268540161342725	0.625	0.08333333333333333	0.0	-0.00014141152573386435	-0.00014141152573386435
1793	0.061934980252467416	0.011542808082889374	0.0063879450347018455	0.6300276899672204	-1	0	0	0.2	2	0.9230769230769231	12	0.5357142857142857	0.8461538461538461	13	11	1	0	0	0.14285714285714285	2	14	15	0.0	0	0.8993799553045262	0.8517273073236927	0.489736908051346	0.9722973281092433	0.90302201681501	0.871710538268934	0.8615650028121223	0.9173977944317309	0	0	0.0	0.0063879450347018455	0.0063879450347018455
2788	0.05777416730831435	0.0176988499806503	0.002013861064419658	0.6322818170623135	-1	0	0	0.2	2	0.8461538461538461	11	0.38461538461538464	0.7692307692307693	12	10	2	2	0	0.23076923076923078	13	3	15	0.3333333333333333	0	0.9239761456694631	0.9217002518128676	0.5805353469476862	0.9304390740230405	0.8380753179205584	0.905584328912711	0.7815542782386783	0.9198271519667186	0.625	0.08333333333333333	0.0	0.002013861064419658	0.002013861064419658
2273	0.054051835878032355	0.01987782311004551	0.018602236284086214	0.7776711484194703	-1	0	0	0.1	1	1.0	13	0.5357142857142857	0.8461538461538461	12	11	2	2	0	0.14285714285714285	14	2	15	0.2857142857142857	0	0.8642964182114475	0.9419455437440739	0.43000955433572097	0.9298272942567274	0.6813544161226464	0.8949108716897819	0.7795479805678239	0.9244338856768237	0.5833333333333334	0.16666666666666666	0.0	0.018602236284086214	0.018602236284086214
4851	0.05567690492878659	0.027660466392537546	0.027530535703361666	0.6948900486599866	-1	0	0	0.1	1	1.0	13	0.5357142857142857	0.8461538461538461	12	11	2	2	0	0.14285714285714285	14	2	15	0.2857142857142857	0	0.8874815162625846	0.9455040352339135	0.4516088370937923	0.9087497283086335	0.6813544161226464	0.879786161093853	0.7815542782386783	0.9153530424438538	0.625	0.16666666666666666	0.0	0.027530535703361666	0.027530535703361666
2808	0.04797405227043724	0.02221038568635872	-0.012398722670425827	0.7109734846213671	-1	0	0	0.1	1	1.0	13	0.5357142857142857	0.8461538461538461	12	11	2	2	0	0.14285714285714285	14	2	15	0.2857142857142857	0	0.9239761456694631	0.9330744339825928	0.5723435037959985	0.9229173227144268	0.7176036685515266	0.8743362265741143	0.7635270067720993	0.9131306241240255	0.5833333333333334	0.4166666666666667	0.0	-0.0012398722670425826	-0.0012398722670425826
2300	0.04807918310013151	0.025061027577808044	0.024484508596359984	0.7364300662991285	-1	0	0	0.2	2	0.8461538461538461	11	0.38461538461538464	0.7692307692307693	12	10	2	2	0	0.23076923076923078	13	3	15	0.3333333333333333	0	0.9239761456694631	0.9365775905600642	0.5805353469476862	0.909248290716105	0.7157696161122435	0.8982989352817858	0.7815542782386783	0.9161991327859483	0.625	0	0.0	0.024484508596359984	0.024484508596359984
4765	0.058146230817561415	0.028998154595986626	0.02897361105621198	0.7061303775104624	-1	0	0	0.1	1	1.0	13	0.5357142857142857	0.8461538461538461	12	11	2	2	0	0.14285714285714285	14	2	15	0.2857142857142857	0	0.8874815162625846	0.9455040352339135	0.4516088370937923	0.9087497283086335	0.6813544161226464	0.879786161093853	0.7815542782386783	0.9153530424438538	0.5833333333333333	0.16666666666666666	0.0	0.02897361105621198	0.02897361105621198
4938	0.05960620549382825	0.026758556379735978	0.02666430356297329	0.7049138195011744	-1	0	0	0.1	1	1.0	13	0.5357142857142857	0.8461538461538461	12	11	2	2	0	0.14285714285714285	14	2	15	0.2857142857142857	0	0.8874815162625846	0.9450566523959792	0.4516088370937923	0.9087497283086335	0.6813544161226464	0.879786161093853	0.7795479805678239	0.9151293885705475	0.5833333333333334	0	0.0	0.02666430356297329	0.02666430356297329
3592	0.06606873080736314	0.012864610700895115	-0.012596015760795845	0.6914749600492411	-1	0	0	0.1	1	1.0	13	0.5357142857142857	0.8461538461538461	12	11	2	2	0	0.14285714285714285	14	2	15	0.2857142857142857	0	0.8874815162625846	0.9455040352339135	0.4516088370937923	0.906204803267367	0.7176036685515266	0.8883547604587907	0.7815542782386783	0.9167201791102186	0.5833333333333333	0.16666666666666666	0.0	-0.0012596015760795846	-0.0012596015760795846
4117	0.056778214914620866	0.027534054981424225	0.02749249741230767	0.7029900181259534	-1	0	0	0.1	1	1.0	13	0.5357142857142857	0.8461538461538461	12	11	2	2	0	0.14285714285714285	14	2	15	0.2857142857142857	0	0.8874815162625846	0.9455040352339135	0.4516088370937923	0.9087497283086335	0.6813544161226464	0.879786161093853	0.7815542782386783	0.9153530424438538	0.625	0.16666666666666666	0.0	0.02749249741230767	0.02749249741230767
4205	0.04822431999475379	0.008487211118842639	0.0063092082235537954	0.6810991960910119	-1	0	0	0.1	1	1.0	13	0.5357142857142857	0.6923076923076923	10	9	4	2	0	0.14285714285714285	2	14	15	0.18181818181818182	0	0.8603096570422292	0.949433406035786	0.6621919697026046	0.9483418163080038	0.7157696161122435	0.8863256805251374	0.7278992208348667	0.9329009525641292	0.7	0.2	0.0	0.0063092082235537954	0.0063092082235537954
1264	0.020302960701707767	0.005347018333418868	-0.0010971772697007955	0.9590613475930417	-1	0	0	0.3	3	0.6923076923076923	9	0.5769230769230769	0.6153846153846154	11	8	3	2	0	0.15384615384615385	2	13	15	0.2857142857142857	0.15384615384615385	0.7550910729478162	0.9511977688821152	0.6578364912814956	0.9298359940949548	0.45750368951577364	0.8788068297963257	0.9404144864280288	0.9249625581691416	0.5909090909090909	0.09090909090909091	0.0	-0.00010971772697007955	-0.00010971772697007955
1819	0.05060039560912083	0.017168677766710404	0.01601595545151472	0.6898310452528418	-1	0	0	0.1	1	1.0	13	0.5357142857142857	0.8461538461538461	12	11	2	2	0	0.14285714285714285	14	2	15	0.2857142857142857	0	0.9388717876043499	0.949633602618901	0.5805353469476862	0.9221477727777646	0.6813544161226464	0.9368864423080112	0.7815542782386783	0.937149885898625	0.625	0.16666666666666666	0.0	0.01601595545151472	0.01601595545151472
266	0.05980717179292377	0.010556631138952723	-0.003872070272153429	0.7622021417154359	-1	0	0	0.3	3	0.7692307692307693	10	0.4166666666666667	0.6923076923076923	11	9	3	2	0	0.25	3	12	15	0.25	0.15384615384615385	0.36820108899933646	0.951304352898126	0.45520189791562915	0.8269291551363311	0.49026230903476603	0.936615099343088	0.7758801846812213	0.9175692659741744	0.5454545454545454	0.09090909090909091	0.0	-0.0003872070272153429	-0.0003872070272153429
1235	0.04764158224162245	0.015575789691233423	0.013001129936018627	0.8153201397065246	-1	0	0	0.1	1	1.0	13	0.5357142857142857	0.8461538461538461	12	11	2	2	0	0.14285714285714285	14	2	15	0.2857142857142857	0	0.8642964182114475	0.938283725628302	0.4623536336002667	0.9634203447636389	0.6172617825585494	0.9168641810473868	0.9007713457625738	0.9425493525061094	0.6666666666666667	0.08333333333333333	0.0	0.013001129936018627	0.013001129936018627
3095	0.053302164594190064	0.020601644493320845	0.020592277507810976	0.6908404011883511	-1	0	0	0.1	1	1.0	13	0.5357142857142857	0.8461538461538461	12	11	2	2	0	0.14285714285714285	14	2	15	0.2857142857142857	0	0.8874815162625846	0.9455040352339135	0.4516088370937923	0.9079859081777003	0.6813544161226464	0.879786161093853	0.7815542782386783	0.9151157334832544	0.5833333333333334	0.16666666666666666	0.0	0.020592277507810976	0.020592277507810976
3733	0.05796070823749893	0.028707079232910358	0.028618998516922813	0.6991466103338497	-1	0	0	0.1	1	1.0	13	0.5357142857142857	0.8461538461538461	12	11	2	2	0	0.14285714285714285	14	2	15	0.2857142857142857	0	0.8874815162625846	0.9455040352339135	0.4516088370937923	0.9087497283086335	0.6813544161226464	0.879786161093853	0.7815542782386783	0.9153530424438538	0.5833333333333334	0.16666666666666666	0.0	0.028618998516922813	0.028618998516922813
4986	0.05169398562871877	0.01746653463402728	0.006995582019744982	0.7782523145616931	-1	0	0	0.1	1	1.0	13	0.5357142857142857	0.8461538461538461	12	11	2	1	0	0.14285714285714285	14	2	15	0.14285714285714285	0	0.9239761456694631	0.9215297833780663	0.5244817116458	0.9321835194062297	0.650822917217792	0.8672911409630562	0.7815542782386783	0.9105540840067902	1.0	0.08333333333333333	0.0	0.006995582019744982	0.006995582019744982
535	0.061512572521543976	0.007488185683396494	0.004154914679903828	0.7067828169071928	-1	0	0	0.125	1	1.0	9	1.0	1.0	10	9	0	0	0	0.09090909090909091	1	11	11	0.0	0	0.4075881919150035	0.9123147125035289	0.5363577475653136	0.9337391043774756	0.23491770636731824	0.8240725777285	0.9020509751407827	0.8981959504377477	0	0	0.0	0.004154914679903828	0.004154914679903828
1146	0.04712014844184637	0.015591736703672194	0.013018901018775309	0.8149619669553392	-1	0	0	0.1	1	1.0	13	0.5357142857142857	0.8461538461538461	12	11	2	2	0	0.14285714285714285	14	2	15	0.2857142857142857	0	0.8642964182114475	0.938283725628302	0.4623536336002667	0.9634203447636389	0.6172617825585494	0.9168641810473868	0.9007713457625738	0.9425493525061094	0.6666666666666667	0.08333333333333333	0.0	0.013018901018775309	0.013018901018775309
2022	0.04709465729650552	0.007938118193692736	0.0005036923377390209	0.5564131065313354	-1	0	0	0.2	2	0.8461538461538461	11	0.3125	0.7692307692307693	12	10	2	2	0	0.3333333333333333	12	4	15	0.3333333333333333	0	0.8874815162625846	0.9343023761205309	0.4434169939421048	0.9506409114642129	0.6967100186695221	0.938194882305121	0.8428621294548329	0.9414518911508507	0.625	0.16666666666666666	0.0	0.0005036923377390209	0.0005036923377390209
4720	0.06194714085221073	0.02797218207382622	0.027970777566664443	0.7075223050869968	-1	0	0	0.1	1	1.0	13	0.5357142857142857	0.8461538461538461	12	11	2	2	0	0.14285714285714285	14	2	15	0.2857142857142857	0	0.8874815162625846	0.9455040352339135	0.4516088370937923	0.9087497283086335	0.6813544161226464	0.879786161093853	0.7815542782386783	0.9153530424438538	0.5833333333333334	0.08333333333333333	0.0	0.027970777566664443	0.027970777566664443
1628	0.05531817081533142	0.004750483789972421	0.0002723411092058762	0.7677208224726921	-1	0	0	0.1	1	1.0	13	0.5357142857142857	0.8461538461538461	12	11	2	2	0	0.14285714285714285	14	2	15	0.2857142857142857	0	0.8874815162625846	0.9374758465655845	0.8163440730995497	0.9505034365086	0.6472603841850553	0.9310357122390885	0.8841234268190054	0.9402032712544905	0.625	0.25	0.0	0.0002723411092058762	0.0002723411092058762
2753	0.06412649918156264	0.01875967224900496	0.014030224044529358	0.6905887722548778	-1	0	0	0.1	1	1.0	13	0.5357142857142857	0.9230769230769231	13	12	1	2	0	0.14285714285714285	2	14	15	0.4	0	0.8862525448805838	0.9412235345980152	0.4434169939421048	0.9092739523862579	0.6813544161226464	0.8821926616688686	0.7815542782386783	0.9140301566376744	0.6153846153846154	0.15384615384615385	0.0	0.014030224044529358	0.014030224044529358
176	0.0008672613255890616	3.601783100174822e-06	4.877763166810404e-08	0.9979090852109811	-1	0	0	1.0	1	0	0	1.0	0	1	0	0	0	0	0.5	2	1	2	0.0	0	0	0	0	0	0	0	0	0	0	0	0	4.877763166810404e-08	4.877763166810404e-08
2097	0.05657451121089161	0.0022317712657196577	-0.0012292389451176357	0.6277896838914062	-1	0	0	0.2	2	0.9230769230769231	12	0.5357142857142857	0.8461538461538461	13	11	1	0	0	0.14285714285714285	2	14	15	0.0	0	0.9216212531965746	0.9283175532505417	0.572975391583277	0.9617875239713942	0.6131663522474643	0.9086297636851699	0.8871663791713225	0.9367068024393034	0	0	0.0	-0.00012292389451176359	-0.00012292389451176359
4243	0.0571701584938782	0.02782857222429299	0.027824282513784115	0.7046918438414521	-1	0	0	0.1	1	1.0	13	0.5357142857142857	0.8461538461538461	12	11	2	2	0	0.14285714285714285	14	2	15	0.2857142857142857	0	0.8874815162625846	0.9455040352339135	0.4516088370937923	0.9087497283086335	0.6813544161226464	0.879786161093853	0.7815542782386783	0.9153530424438538	0.5833333333333333	0.16666666666666666	0.0	0.027824282513784115	0.027824282513784115
1202	0.05741545552417139	0.0041016361810853955	-0.002494100038321544	0.7170046680976983	-1	0	0	0.1	1	1.0	13	0.5357142857142857	0.8461538461538461	12	11	2	2	0	0.14285714285714285	14	2	15	0.2857142857142857	0	0.8960423096012085	0.9441915298245055	0.6001382934428315	0.9486345941523566	0.5356091626089076	0.9434960706863386	0.9125617812885535	0.9454863364328325	0.625	0.16666666666666666	0.0	-0.00024941000383215436	-0.00024941000383215436
1349	0.06196594295262792	0.009256635255120532	-0.0018008139876271273	0.73716904675865	-1	0	0	0.1	1	1.0	13	0.5357142857142857	0.8461538461538461	12	11	2	2	0	0.14285714285714285	14	2	15	0.2857142857142857	0	0.8862525448805838	0.9380814213482184	0.5752976644774537	0.9410388296358307	0.620824315591286	0.8284779556257713	0.7863802940817921	0.9132780537701723	0.625	0.08333333333333333	0.0	-0.00018008139876271272	-0.00018008139876271272
1296	0.04100476468987846	0.006368987574301921	0.004123022356453415	0.5520118874451647	-1	0	0	0.1	1	1.0	13	0.5357142857142857	0.8461538461538461	12	11	2	2	0	0.14285714285714285	14	2	15	0.2857142857142857	0	0.8642964182114475	0.9478210741318471	0.5943104087996502	0.9568335168983678	0.5598961870799037	0.9211289155614177	0.8997178108843017	0.9436733597402223	0.6666666666666667	0.08333333333333333	0.0	0.004123022356453415	0.004123022356453415
1850	0.055422552018144305	0.023649870508049523	0.016831611585646496	0.7129103381482951	-1	0	0	0.1	1	1.0	13	0.5357142857142857	0.8461538461538461	12	11	2	2	0	0.14285714285714285	14	2	15	0.2857142857142857	0	0.9239761456694631	0.9378771613841699	0.5805353469476862	0.9530657836802933	0.8112478139115498	0.9187487760977034	0.8969740427369427	0.9380205916337732	0.6666666666666667	0.16666666666666666	0.0	0.016831611585646496	0.016831611585646496
2427	0.025695235114375672	0.011709467044543497	-0.01170915443658717	0.9256602013373175	-1	0	0	0.2	2	0.8461538461538461	11	0.5769230769230769	0.6923076923076923	10	9	4	3	0	0.15384615384615385	2	13	15	0.2727272727272727	0	0.8642964182114475	0.8954165583520036	0.3666236865806359	0.9650994021223013	0.853430920467434	0.8745803764147876	0.7435944281118577	0.9219904310651443	0.4	0.2	0.0	-0.001170915443658717	-0.001170915443658717
2400	0.024821601562168623	0.00039952306379339476	0.00033364928210819525	0.9480542210568993	-1	0	0	0.2	2	0.8461538461538461	11	0.3125	0.7692307692307693	12	10	2	2	0	0.3333333333333333	12	4	15	0.3333333333333333	0	0.8642964182114475	0.9297084006515788	0.4894186140672696	0.9639508273946934	0.8112478139115498	0.8904317563585461	0.7650318818222368	0.934288499190264	0.6666666666666666	0.16666666666666666	0.0	0.00033364928210819525	0.00033364928210819525
1297	0.0614068256867221	0.004341067795484477	0.0028412992061938	0.6578248671687666	-1	0	0	0.1	1	1.0	13	0.5357142857142857	0.8461538461538461	12	11	2	2	0	0.14285714285714285	14	2	15	0.2857142857142857	0	0.9039368990385792	0.9197112128069285	0.41013259084783427	0.9610670846584359	0.6172617825585494	0.8979605752768954	0.8997178108843017	0.931276623096527	0.7083333333333333	0.08333333333333333	0.0	0.0028412992061938	0.0028412992061938
96	0.07089767261779223	0.01083269504772471	-0.004122590770334788	0.6821002173532134	-1	0	0	0.1	1	1.0	13	1.0	1.0	14	13	0	0	0	0.06666666666666667	1	15	15	0.0	0	0.4483267418769222	0.9305028364688256	0.5118623407594572	0.9148270904142636	0.6218730390651075	0.9469377649851148	0.8813045693173717	0.9319320170638862	0	0	0.0	-0.00041225907703347877	-0.00041225907703347877
3083	0.058439068116763575	0.02775340081935602	0.027751689668787972	0.7051553976929179	-1	0	0	0.1	1	1.0	13	0.5357142857142857	0.8461538461538461	12	11	2	2	0	0.14285714285714285	14	2	15	0.2857142857142857	0	0.8874815162625846	0.9455040352339135	0.4516088370937923	0.9087497283086335	0.6813544161226464	0.879786161093853	0.7815542782386783	0.9153530424438538	0.5416666666666666	0.16666666666666666	0.0	0.027751689668787972	0.027751689668787972
2674	0.06072607749632994	0.0236956697678237	0.02261787700741678	0.7211399695010787	-1	0	0	0.1	1	1.0	13	0.5357142857142857	0.8461538461538461	12	11	2	2	0	0.14285714285714285	14	2	15	0.2857142857142857	0	0.9239761456694631	0.9508533601542954	0.5805353469476862	0.9211654322761925	0.8332240996799204	0.8934816777910244	0.7815542782386783	0.9252477863775956	0.625	0.16666666666666666	0.0	0.02261787700741678	0.02261787700741678
2655	0.048831648816572024	0.026001630276757316	0.025204286917898538	0.7287623972979327	-1	0	0	0.2	2	0.8461538461538461	11	0.38461538461538464	0.7692307692307693	12	10	2	2	0	0.23076923076923078	13	3	15	0.3333333333333333	0	0.9239761456694631	0.9365775905600642	0.5805353469476862	0.909248290716105	0.7157696161122435	0.8982989352817858	0.7815542782386783	0.9161991327859483	0.625	0.08333333333333333	0.0	0.025204286917898538	0.025204286917898538
1469	0.047377763421200265	0.017129436502876627	0.01599270141909052	0.682631501591445	-1	0	0	0.1	1	1.0	13	0.5357142857142857	0.8461538461538461	12	11	2	2	0	0.14285714285714285	14	2	15	0.2857142857142857	0	0.9388717876043499	0.949633602618901	0.5805353469476862	0.9221477727777646	0.6813544161226464	0.9368864423080112	0.7815542782386783	0.937149885898625	0.625	0.16666666666666666	0.0	0.01599270141909052	0.01599270141909052
4442	0.07368598936176016	0.011999699344082843	-0.001968452244550764	0.6364243505622453	-1	0	0	0.2	2	0.9230769230769231	12	0.5357142857142857	0.8461538461538461	12	11	2	2	0	0.14285714285714285	14	2	15	0.2857142857142857	0	0.8615386284242298	0.9421761293583492	0.4637813837154729	0.9181110206817639	0.6813544161226464	0.9355976952814283	0.7787302510965969	0.9326374219981707	0.5833333333333334	0.16666666666666666	0.0	-0.0001968452244550764	-0.0001968452244550764
4655	0.042842792839129375	0.02021998735215853	0.017636906046686506	0.7027310775186869	-1	0	0	0.1	1	1.0	13	0.5357142857142857	0.8461538461538461	12	11	2	2	0	0.14285714285714285	14	2	15	0.2857142857142857	0	0.9315652701817101	0.8813350296594904	0.7012700136498924	0.9181798903935634	0.8112478139115498	0.8868304689950692	0.7795479805678239	0.8966542597235203	0.625	0.16666666666666666	0.0	0.017636906046686506	0.017636906046686506
2875	0.05674200440972547	0.026551260726801782	0.02653077385615449	0.7034709418112981	-1	0	0	0.1	1	1.0	13	0.5357142857142857	0.8461538461538461	12	11	2	2	0	0.14285714285714285	14	2	15	0.2857142857142857	0	0.8874815162625846	0.9455040352339135	0.4516088370937923	0.9087497283086335	0.6813544161226464	0.879786161093853	0.7815542782386783	0.9153530424438538	0.5833333333333334	0	0.0	0.02653077385615449	0.02653077385615449
4400	0.04020727516561893	0.0019107979228866394	0.0018097520067688765	0.5559704655043847	-1	0	0	0.2	2	0.8461538461538461	11	0.5357142857142857	0.5384615384615384	9	7	5	3	0	0.5714285714285714	7	4	15	0.25	0.3333333333333333	0.4822733764025651	0.9401139270168468	0.4166021147293371	0.9359424777804932	0.6202914183129375	0.7133459812320088	0.7459655250178434	0.8924172435616459	0.4444444444444444	0.2222222222222222	0.0	0.0018097520067688765	0.0018097520067688765
2477	0.056746872420153444	0.02308038122609009	0.022994839504413514	0.7414308602111551	-1	0	0	0.1	1	1.0	13	0.5357142857142857	0.8461538461538461	12	11	2	2	0	0.14285714285714285	14	2	15	0.2857142857142857	0	0.8874815162625846	0.9465317959097493	0.4516088370937923	0.9284636454511572	0.6813544161226464	0.8919008915597023	0.7795479805678239	0.9252408957900665	0.625	0	0.0	0.022994839504413514	0.022994839504413514
3096	0.03922619200356257	0.005640601381508053	-0.005333930059498709	0.8798011536468209	-1	0	0	0.3	3	0.6923076923076923	9	0.3333333333333333	0.6153846153846154	10	8	4	4	0	0.5555555555555556	5	9	15	0.4	0	0.8642964182114475	0.9217558746187595	0.43000955433572097	0.939448451632198	0.6931474856367854	0.897962563324291	0.7913092393152898	0.9213629484792986	0.2	0	0.0	-0.0005333930059498709	-0.0005333930059498709
2922	0.0555795717522431	0.018382706393898725	0.01832325785591321	0.7351560896952523	-1	0	0	0.1	1	1.0	13	0.5357142857142857	0.8461538461538461	12	11	2	2	0	0.14285714285714285	14	2	15	0.2857142857142857	0	0.9239761456694631	0.951980736259105	0.5805353469476862	0.9148143663514285	0.6931474856367854	0.8713315006481112	0.7815542782386783	0.9186794142904328	0.625	0.16666666666666666	0.0	0.01832325785591321	0.01832325785591321
4710	0.05689372005855594	0.026720674755335655	0.026574568067772482	0.6993288398277189	-1	0	0	0.1	1	1.0	13	0.5357142857142857	0.8461538461538461	12	11	2	2	0	0.14285714285714285	14	2	15	0.2857142857142857	0	0.8874815162625846	0.9455040352339135	0.4516088370937923	0.9087497283086335	0.6813544161226464	0.879786161093853	0.7815542782386783	0.9153530424438538	0.5833333333333333	0.16666666666666666	0.0	0.026574568067772482	0.026574568067772482
4995	0.05784128577729136	0.028501826395190062	0.028492802588541314	0.7053960623325897	-1	0	0	0.1	1	1.0	13	0.5357142857142857	0.8461538461538461	12	11	2	2	0	0.14285714285714285	14	2	15	0.2857142857142857	0	0.8874815162625846	0.9455040352339135	0.4516088370937923	0.9087497283086335	0.6813544161226464	0.8774208737665187	0.7815542782386783	0.9147785170688567	0.5833333333333333	0.16666666666666666	0.0	0.028492802588541314	0.028492802588541314
1873	0.04835607346605648	0.01999082659470091	0.016898019913805018	0.8275411946056336	-1	0	0	0.3	3	0.7692307692307693	10	0.5769230769230769	0.7692307692307693	12	10	2	0	0	0.15384615384615385	2	13	15	0.0	0	0.9324567309196865	0.917262139531483	0.7472121642477614	0.9708813651216682	0.6660139712683069	0.9257044543625966	0.9113057942026686	0.9433038417429828	0	0	0.0	0.016898019913805018	0.016898019913805018
1900	0.05829787581837278	0.02030436490222878	0.019854606843614953	0.7271375585353972	-1	0	0	0.1	1	1.0	13	0.5357142857142857	0.8461538461538461	12	11	2	2	0	0.14285714285714285	14	2	15	0.2857142857142857	0	0.9239761456694631	0.9508533601542954	0.5805353469476862	0.9211654322761925	0.7463011150170981	0.8966217689755884	0.7815542782386783	0.9260148847721128	0.625	0.16666666666666666	0.0	0.019854606843614953	0.019854606843614953
4715	0.05873687997695347	0.02638294109884829	0.026289916001394978	0.6970915041818156	-1	0	0	0.1	1	1.0	13	0.5357142857142857	0.8461538461538461	12	11	2	2	0	0.14285714285714285	14	2	15	0.2857142857142857	0	0.8874815162625846	0.9455040352339135	0.4516088370937923	0.9087497283086335	0.6813544161226464	0.879786161093853	0.7815542782386783	0.9153530424438538	0.5833333333333334	0.16666666666666666	0.0	0.026289916001394978	0.026289916001394978
1169	0.052813314316315516	0.011686217743845751	0.00984303267448979	0.667099949031964	-1	0	0	0.1	1	1.0	13	0.5357142857142857	0.8461538461538461	12	11	2	2	0	0.14285714285714285	14	2	15	0.2857142857142857	0	0.7070955367394999	0.9515148430694466	0.6957299045791242	0.9578587267053815	0.5918307831100285	0.8927253257189778	0.8997178108843017	0.9393338764315705	0.7083333333333334	0.08333333333333333	0.0	0.00984303267448979	0.00984303267448979
4281	0.05784849615014643	0.02764906669351004	0.02763052089154585	0.7036824987029608	-1	0	0	0.1	1	1.0	13	0.5357142857142857	0.8461538461538461	12	11	2	2	0	0.14285714285714285	14	2	15	0.2857142857142857	0	0.8874815162625846	0.9455040352339135	0.4516088370937923	0.9087497283086335	0.6813544161226464	0.879786161093853	0.7815542782386783	0.9153530424438538	0.5833333333333333	0.16666666666666666	0.0	0.02763052089154585	0.02763052089154585
1430	0.04727071602383713	0.0013821921423793275	0.0013257299479540465	0.568602378766525	-1	0	0	0.2	2	0.8461538461538461	11	0.38461538461538464	0.7692307692307693	12	10	2	2	0	0.23076923076923078	13	3	15	0.3333333333333333	0	0.8289501627335737	0.9509254344332646	0.49092868769483256	0.9332176848018909	0.4577778312430622	0.9457386523510056	0.9274576056352875	0.943737316329563	0.5833333333333333	0.16666666666666666	0.0	0.0013257299479540465	0.0013257299479540465
3133	0.0586056645846456	0.02910226478833666	0.02896061943413731	0.7003555901693022	-1	0	0	0.1	1	1.0	13	0.5357142857142857	0.8461538461538461	12	11	2	2	0	0.14285714285714285	14	2	15	0.2857142857142857	0	0.8874815162625846	0.9455040352339135	0.4516088370937923	0.9087497283086335	0.6813544161226464	0.879786161093853	0.7815542782386783	0.9153530424438538	0.5833333333333333	0.16666666666666666	0.0	0.02896061943413731	0.02896061943413731
4225	0.057405727307495165	0.028414530371406566	0.028313458853976813	0.7020305315171844	-1	0	0	0.1	1	1.0	13	0.5357142857142857	0.8461538461538461	12	11	2	2	0	0.14285714285714285	14	2	15	0.2857142857142857	0	0.8874815162625846	0.9455040352339135	0.4516088370937923	0.9087497283086335	0.6813544161226464	0.879786161093853	0.7815542782386783	0.9153530424438538	0.625	0.25	0.0	0.028313458853976813	0.028313458853976813
4609	0.03604564380202481	0.004321439843475122	0.0035038189770392985	0.9284784571029037	-1	0	0	0.1	1	1.0	13	0.5357142857142857	0.8461538461538461	12	11	2	2	0	0.14285714285714285	2	14	15	0.2857142857142857	0	0.8603096570422292	0.935406897291469	0.6404148048122826	0.9394370653390057	0.7157696161122435	0.8816536687725349	0.6896697206870926	0.9223145664385074	0.6666666666666667	0.16666666666666666	0.0	0.0035038189770392985	0.0035038189770392985
477	0.039556866518798625	0.004187037025576554	0.004185584969509931	0.9123753008975786	-1	0	0	0.3	3	0.7692307692307693	10	0.2777777777777778	0.5384615384615384	8	7	6	2	0	0.6666666666666666	9	6	15	0.13333333333333333	0	0.29395296683784683	0.9564037188464626	0.36971544774190457	0.9030416739848796	0.41607572675271776	0.9400520126754179	0.8366598810391176	0.936476699870279	0.625	0.75	0.0	0.004185584969509931	0.004185584969509931
4509	0.0575451277466264	0.025803918098434603	0.025763515781091526	0.7091132908519469	-1	0	0	0.1	1	1.0	13	0.5357142857142857	0.8461538461538461	12	11	2	2	0	0.14285714285714285	14	2	15	0.2857142857142857	0	0.8874815162625846	0.9455040352339135	0.4516088370937923	0.9087497283086335	0.6813544161226464	0.879786161093853	0.7815542782386783	0.9153530424438538	0.625	0.16666666666666666	0.0	0.025763515781091526	0.025763515781091526
1531	0.05152831559237743	0.018019873805310806	0.01630335123523268	0.724335950497172	-1	0	0	0.1	1	1.0	13	0.5357142857142857	0.8461538461538461	12	11	2	2	0	0.14285714285714285	14	2	15	0.2857142857142857	0	0.8874815162625846	0.9474767150633718	0.4516088370937923	0.9236659144441748	0.6813544161226464	0.8916193912416233	0.7430352546902148	0.9239819881413633	0.625	0.16666666666666666	0.0	0.01630335123523268	0.01630335123523268
993	0.03249239911431791	0.003371967198110648	-0.000148288032439939	0.772555167371883	-1	0	0	0.2	2	0.8461538461538461	11	0.38461538461538464	0.7692307692307693	12	10	2	2	0	0.23076923076923078	3	13	15	0.3333333333333333	0.15384615384615385	0.9039368990385792	0.9638219765870474	0.6955798043786071	0.9585328783494966	0.6086723886702412	0.8875514073957522	0.8944285632682938	0.9442567972039262	0.6666666666666667	0.08333333333333333	0.0	-1.48288032439939e-05	-1.48288032439939e-05
1956	0.05825429748039478	0.01809031409082176	0.007988096589533198	0.6619814020101095	-1	0	0	0.1	1	1.0	13	0.5357142857142857	0.8461538461538461	12	11	2	2	0	0.14285714285714285	14	2	15	0.2857142857142857	0	0.9239761456694631	0.9344359663340747	0.5805353469476862	0.9453595311090636	0.7921882164688282	0.9022747815509897	0.8694980434672387	0.929354899675418	0.6666666666666667	0	0.0	0.007988096589533198	0.007988096589533198
2125	0.05581600994616843	0.02185378687155607	0.02178688396391004	0.7411072897692134	-1	0	0	0.1	1	1.0	13	0.5357142857142857	0.8461538461538461	12	11	2	2	0	0.14285714285714285	14	2	15	0.2857142857142857	0	0.8874815162625846	0.949873602013388	0.4516088370937923	0.9236659144441748	0.6813544161226464	0.8916193912416233	0.7419154729501152	0.9251267493479387	0.625	0.16666666666666666	0.0	0.02178688396391004	0.02178688396391004
329	0.008016367652769675	0.0004378608421678402	0.0004239734466352553	0.9450827507777677	-1	0	0	0.3333333333333333	2	0.8333333333333334	5	0.5714285714285714	0.8333333333333334	6	5	1	0	0	0.2857142857142857	7	2	8	0.0	0	0.8240687374607271	0.8604867584129701	0.4829015963078474	0.9089642246458023	0.4809509690845883	0.8604850509822621	0.8662543186201562	0.8786710832456067	0	0	0.0	0.0004239734466352553	0.0004239734466352553
4923	0.05721456939499378	0.025264316703036714	0.025248208365687988	0.7051963080244484	-1	0	0	0.1	1	1.0	13	0.5357142857142857	0.8461538461538461	12	11	2	2	0	0.14285714285714285	14	2	15	0.2857142857142857	0	0.8874815162625846	0.9455040352339135	0.4516088370937923	0.9087497283086335	0.6813544161226464	0.879786161093853	0.7815542782386783	0.9153530424438538	0.5833333333333333	0.16666666666666666	0.0	0.025248208365687988	0.025248208365687988
4100	0.056872516196206015	0.027505804420002805	0.027418232079654364	0.7007204881430451	-1	0	0	0.1	1	1.0	13	0.5357142857142857	0.8461538461538461	12	11	2	2	0	0.14285714285714285	14	2	15	0.2857142857142857	0	0.8874815162625846	0.9455040352339135	0.4516088370937923	0.9087497283086335	0.6813544161226464	0.879786161093853	0.7815542782386783	0.9153530424438538	0.625	0.16666666666666666	0.0	0.027418232079654364	0.027418232079654364
3651	0.057443953820750134	0.026316673811983587	0.026278729658101015	0.7018968750970431	-1	0	0	0.1	1	1.0	13	0.5357142857142857	0.8461538461538461	12	11	2	2	0	0.14285714285714285	14	2	15	0.2857142857142857	0	0.8874815162625846	0.9455040352339135	0.4516088370937923	0.9087497283086335	0.6813544161226464	0.879786161093853	0.7815542782386783	0.9153530424438538	0.5833333333333333	0.25	0.0	0.026278729658101015	0.026278729658101015
3017	0.05834820426169073	0.027466975475507593	0.02745930061262839	0.7067084307401372	-1	0	0	0.1	1	1.0	13	0.5357142857142857	0.8461538461538461	12	11	2	2	0	0.14285714285714285	14	2	15	0.2857142857142857	0	0.8874815162625846	0.9455040352339135	0.4516088370937923	0.9087497283086335	0.6813544161226464	0.8833204123615248	0.7815542782386783	0.9162231999740178	0.5416666666666666	0.16666666666666666	0.0	0.02745930061262839	0.02745930061262839
3318	0.05842521432918581	0.02867558258483311	0.028674979222084382	0.7047834253805959	-1	0	0	0.1	1	1.0	13	0.5357142857142857	0.8461538461538461	12	11	2	2	0	0.14285714285714285	14	2	15	0.2857142857142857	0	0.8874815162625846	0.9455040352339135	0.4516088370937923	0.9087497283086335	0.6813544161226464	0.879786161093853	0.7815542782386783	0.9153530424438538	0.5833333333333333	0.16666666666666666	0.0	0.028674979222084382	0.028674979222084382
166	0.0	0.0	0.0	1.0	-1	0	0	0	0	0	0	1.0	0	0	0	0	0	0	1.0	1	1	1	0.0	0	0	0	0	0	0	0	0	0	0	0	0	-0.1	-0.1
668	0.020726328097060816	0.002769844387783697	0.0019027775350419574	0.9230468960482743	-1	0	0	0.25	2	0.8888888888888888	8	0.4074074074074074	0.7777777777777778	8	7	2	1	0	0.3333333333333333	3	9	11	0.14285714285714285	0.2	0.36820108899933646	0.9165183149589194	0.406219247061885	0.8908520343577504	0.35684215461406393	0.8690701464832933	0.8671616937488408	0.8937277441569104	1.0	0	0.0	0.0019027775350419574	0.0019027775350419574
4556	0.060021924005500625	0.02767040922974348	0.027654388400847496	0.7068940899258949	-1	0	0	0.1	1	1.0	13	0.5357142857142857	0.8461538461538461	12	11	2	2	0	0.14285714285714285	14	2	15	0.2857142857142857	0	0.8874815162625846	0.9455040352339135	0.4516088370937923	0.9087497283086335	0.6813544161226464	0.879786161093853	0.7815542782386783	0.9153530424438538	0.5833333333333333	0.16666666666666666	0.0	0.027654388400847496	0.027654388400847496
3250	0.057562627222035395	0.026914346795687532	0.02689805144625547	0.7024722579374374	-1	0	0	0.1	1	1.0	13	0.5357142857142857	0.8461538461538461	12	11	2	2	0	0.14285714285714285	14	2	15	0.2857142857142857	0	0.8874815162625846	0.9455040352339135	0.4516088370937923	0.9087497283086335	0.7176036685515266	0.8883547604587907	0.7815542782386783	0.9174883228912784	0.625	0.16666666666666666	0.0	0.02689805144625547	0.02689805144625547
394	0.05413379907311919	0.009075559628027703	-0.008028323140583146	0.7341138138702656	-1	0	0	0.1	1	1.0	13	0.5357142857142857	0.8461538461538461	12	11	2	2	0	0.14285714285714285	14	2	15	0.2857142857142857	0	0.7938996405428014	0.9432200596675193	0.48275442282753767	0.9642672245793471	0.569364899368441	0.9291343805585665	0.9119428489445689	0.9474974017782266	0.5833333333333333	0.08333333333333333	0.0	-0.0008028323140583146	-0.0008028323140583146
4182	0.05850286820651386	0.02839996096165298	0.02839994711171441	0.7024949491970441	-1	0	0	0.1	1	1.0	13	0.5357142857142857	0.8461538461538461	12	11	2	2	0	0.14285714285714285	14	2	15	0.2857142857142857	0	0.8874815162625846	0.9455040352339135	0.4516088370937923	0.9087497283086335	0.6813544161226464	0.8955375744631742	0.7815542782386783	0.9193501906327071	0.5416666666666666	0.16666666666666666	0.0	0.02839994711171441	0.02839994711171441
3029	0.05746609101843679	0.025886528815614845	0.0258840585435518	0.7052363794137112	-1	0	0	0.1	1	1.0	13	0.5357142857142857	0.8461538461538461	12	11	2	2	0	0.14285714285714285	14	2	15	0.2857142857142857	0	0.8874815162625846	0.9455040352339135	0.4516088370937923	0.9087497283086335	0.7176036685515266	0.8883547604587907	0.7815542782386783	0.9174883228912784	0.5833333333333333	0.16666666666666666	0.0	0.0258840585435518	0.0258840585435518
532	0.03242073978286848	0.002477466042360259	0.002453113810675726	0.9271992140962515	-1	0	0	0.4	4	0.6153846153846154	8	0.4166666666666667	0.5384615384615384	9	7	5	2	0	0.4444444444444444	4	9	15	0.16666666666666666	0.3076923076923077	0.2610682244265413	0.9480901113154278	0.4434169939421048	0.9314255469464412	0.5050815146111711	0.9025222165255382	0.9447991424503863	0.9295481048180945	0.611111111111111	0.1111111111111111	0.0	0.002453113810675726	0.002453113810675726
4249	0.06107381294794313	0.027090662495005875	0.027089164663216495	0.7032116341885379	-1	0	0	0.1	1	1.0	13	0.5357142857142857	0.8461538461538461	12	11	2	2	0	0.14285714285714285	14	2	15	0.2857142857142857	0	0.8874815162625846	0.9455040352339135	0.4516088370937923	0.9087497283086335	0.6813544161226464	0.879786161093853	0.7815542782386783	0.9153530424438538	0.625	0.16666666666666666	0.0	0.027089164663216495	0.027089164663216495
229	0.0009194053685531473	0.00014035092220650392	-1.0056415153096278e-07	0.9982329988282228	-1	0	0	1.0	2	0.0	0	0.75	0	2	0	0	0	0	1.0	2	2	3	0.0	0	0	0	0	0	0	0	0	0	0	0	0	-1.0056415153096278e-08	-1.0056415153096278e-08
3794	0.059270709367681675	0.026910299582994863	0.026892753765092745	0.7074952754459756	-1	0	0	0.1	1	1.0	13	0.5357142857142857	0.8461538461538461	12	11	2	2	0	0.14285714285714285	14	2	15	0.2857142857142857	0	0.8874815162625846	0.9455040352339135	0.4516088370937923	0.9087497283086335	0.7176036685515266	0.8883547604587907	0.7815542782386783	0.9174883228912784	0.5833333333333333	0.16666666666666666	0.0	0.026892753765092745	0.026892753765092745
742	0.04965089519708034	0.0114222210784279	0.005719717559412921	0.9302329715050632	-1	0	0	0.3	3	0.7692307692307693	10	0.3125	0.5384615384615384	9	7	5	0	0	0.75	6	8	15	0.0	0	0.33816679473125133	0.8627140956548357	0.6067283601942274	0.927085810568153	0.6343021162384008	0.8947003089493195	0.8839565439515552	0.8978431764339175	0	0	0.0	0.005719717559412921	0.005719717559412921
386	0.04690841312271007	0.0161684841346521	0.013390381664601624	0.8082234991592044	-1	0	0	0.1	1	1.0	13	0.5357142857142857	0.8461538461538461	12	11	2	2	0	0.14285714285714285	14	2	15	0.2857142857142857	0	0.8642964182114475	0.938283725628302	0.4623536336002667	0.9634203447636389	0.6172617825585494	0.917466860767502	0.9007713457625738	0.9426923732606179	0.6666666666666667	0.08333333333333333	0.0	0.013390381664601624	0.013390381664601624
3891	0.06223796842446198	0.022454816508175334	0.022118354463068413	0.7376204935614559	-1	0	0	0.1	1	1.0	13	0.5357142857142857	0.8461538461538461	12	11	2	2	0	0.14285714285714285	14	2	15	0.2857142857142857	0	0.8874815162625846	0.946566091562413	0.552626599690104	0.90802197173269	0.7176036685515266	0.8743362265741143	0.7815542782386783	0.9143535663760138	0.5833333333333333	0.16666666666666666	0.0	0.022118354463068413	0.022118354463068413
4628	0.056124492779099165	0.028047343458406593	0.028027464054652066	0.7004392672838586	-1	0	0	0.1	1	1.0	13	0.5357142857142857	0.8461538461538461	12	11	2	2	0	0.14285714285714285	14	2	15	0.2857142857142857	0	0.8874815162625846	0.9455040352339135	0.4516088370937923	0.9087497283086335	0.6813544161226464	0.879786161093853	0.7815542782386783	0.9153530424438538	0.5833333333333333	0.16666666666666666	0.0	0.028027464054652066	0.028027464054652066
2241	0.03748380417848286	0.0029641842287277073	0.00027570519744049674	0.9935387273675215	-1	0	0	0.2	2	0.8461538461538461	11	0.3125	0.6923076923076923	10	9	4	2	0	0.3333333333333333	12	4	15	0.18181818181818182	0	0.8259397360332471	0.9541917578502769	0.6817309916762485	0.8963236338139614	0.650822917217792	0.8752231764815981	0.7650318818222368	0.9153250977085559	0.65	0	0.0	0.00027570519744049674	0.00027570519744049674
1841	0.042662855218192	0.017759408638267197	0.017328172149958708	0.7032579931998935	-1	0	0	0.1	1	1.0	13	0.5357142857142857	0.8461538461538461	12	11	2	2	0	0.14285714285714285	14	2	15	0.2857142857142857	0	0.9216212531965746	0.9394422466981617	0.7299446591799029	0.9640965399935598	0.5356091626089076	0.9374009201740037	0.9125617812885535	0.9484756870070393	0.625	0.08333333333333333	0.0	0.017328172149958708	0.017328172149958708
4315	0.058545969931794485	0.026747436395190886	0.026568848404370685	0.7032987316773621	-1	0	0	0.1	1	1.0	13	0.5357142857142857	0.8461538461538461	12	11	2	2	0	0.14285714285714285	14	2	15	0.2857142857142857	0	0.8874815162625846	0.9455040352339135	0.4516088370937923	0.9087497283086335	0.6813544161226464	0.879786161093853	0.7815542782386783	0.9153530424438538	0.5833333333333333	0.16666666666666666	0.0	0.026568848404370685	0.026568848404370685
1603	0.05018849377960408	0.019601220409838783	0.017448736202009485	0.6985795789831727	-1	0	0	0.1	1	1.0	13	0.5357142857142857	0.8461538461538461	12	11	2	2	0	0.14285714285714285	14	2	15	0.2857142857142857	0	0.9388717876043499	0.9290335038076346	0.7012700136498924	0.9211007467158899	0.6813544161226464	0.9368864423080112	0.7795479805678239	0.9292781604753102	0.625	0.08333333333333333	0.0	0.017448736202009485	0.017448736202009485
41	None	None	None	None	None	0.25	1	0.6	6	0.46153846153846156	6	0.625	0.23076923076923078	6	3	8	3	0	0.6666666666666666	6	4	15	0.17647058823529413	0.36363636363636365	0.5194341796048143	0.9055725101135621	0.673384228959345	0.9262673410229981	0.5045894698258573	0.9245489567345192	0.8947985757309764	0.9192666677679551	0.16666666666666666	0	0.0	None	None
3266	0.05206662491816657	0.013255149802410299	-0.011928697704381767	0.5874021775064768	-1	0	0	0.1	1	1.0	13	0.5357142857142857	0.7692307692307693	11	10	3	2	0	0.14285714285714285	14	2	15	0.2222222222222222	0	0.9592418036943405	0.9613593819832519	0.5186807836245579	0.9218555450455644	0.7538529209804069	0.8273758501298026	0.7538250840658147	0.9180647563757189	0.5909090909090909	0.09090909090909091	0.0	-0.0011928697704381766	-0.0011928697704381766
4306	0.0574652191650913	0.028193590900041227	0.028177113686393317	0.7107579910797563	-1	0	0	0.1	1	1.0	13	0.5357142857142857	0.8461538461538461	12	11	2	2	0	0.14285714285714285	14	2	15	0.2857142857142857	0	0.8874815162625846	0.9455040352339135	0.4516088370937923	0.9087497283086335	0.6813544161226464	0.9013024452249767	0.7815542782386783	0.9208980630982315	0.5833333333333333	0.16666666666666666	0.0	0.028177113686393317	0.028177113686393317
2913	0.05983384595841854	0.023689591314953184	0.018211143944877498	0.7340029954109989	-1	0	0	0.1	1	1.0	13	0.5357142857142857	0.8461538461538461	12	11	2	2	0	0.14285714285714285	14	2	15	0.2857142857142857	0	0.9239761456694631	0.9441165945055818	0.5805353469476862	0.9148143663514285	0.7176036685515266	0.8886326666183424	0.7474551432879992	0.9187816148842839	0.625	0	0.0	0.018211143944877498	0.018211143944877498
4334	0.06053941531979791	0.027142496078400906	0.027124156618997086	0.7029961554133253	-1	0	0	0.1	1	1.0	13	0.5357142857142857	0.8461538461538461	12	11	2	2	0	0.14285714285714285	14	2	15	0.2857142857142857	0	0.8874815162625846	0.9455040352339135	0.4516088370937923	0.9087497283086335	0.6813544161226464	0.879786161093853	0.7815542782386783	0.9153530424438538	0.5833333333333334	0.08333333333333333	0.0	0.027124156618997086	0.027124156618997086
2727	0.05595717445880707	0.02291589483055055	0.02282134811157723	0.7461633414920379	-1	0	0	0.1	1	1.0	13	0.5357142857142857	0.8461538461538461	12	11	2	2	0	0.14285714285714285	14	2	15	0.2857142857142857	0	0.8874815162625846	0.9465317959097493	0.4516088370937923	0.9284636454511572	0.6813544161226464	0.8919008915597023	0.7795479805678239	0.9252408957900665	0.625	0	0.0	0.02282134811157723	0.02282134811157723
4041	0.05648644089528723	0.02546415340241201	0.025409033899224043	0.6943644473181658	-1	0	0	0.1	1	1.0	13	0.5357142857142857	0.8461538461538461	12	11	2	2	0	0.14285714285714285	14	2	15	0.2857142857142857	0	0.8874815162625846	0.9455040352339135	0.4516088370937923	0.9087497283086335	0.6813544161226464	0.879786161093853	0.7815542782386783	0.9153530424438538	0.5416666666666666	0.16666666666666666	0.0	0.025409033899224043	0.025409033899224043
2643	0.045812229107121044	0.018796882109464667	0.01812477181214547	0.7022031020554826	-1	0	0	0.2	2	0.8461538461538461	11	0.38461538461538464	0.7692307692307693	12	10	2	2	0	0.23076923076923078	13	3	15	0.3333333333333333	0	0.9388717876043499	0.9376008664950377	0.5805353469476862	0.909248290716105	0.7825503674459784	0.9023534654670695	0.7605801538166493	0.9177860015413538	0.625	0.08333333333333333	0.0	0.01812477181214547	0.01812477181214547
4960	0.058577925278272956	0.028515384670345156	0.028459330327010323	0.7001125108747159	-1	0	0	0.1	1	1.0	13	0.5357142857142857	0.8461538461538461	12	11	2	2	0	0.14285714285714285	14	2	15	0.2857142857142857	0	0.8874815162625846	0.9455040352339135	0.4516088370937923	0.9087497283086335	0.6813544161226464	0.879786161093853	0.7815542782386783	0.9153530424438538	0.625	0.16666666666666666	0.0	0.028459330327010323	0.028459330327010323
2984	0.05681874746086691	0.026799783252905947	0.026776660339909757	0.7017844426963027	-1	0	0	0.1	1	1.0	13	0.5357142857142857	0.8461538461538461	12	11	2	2	0	0.14285714285714285	14	2	15	0.2857142857142857	0	0.8874815162625846	0.9455040352339135	0.4516088370937923	0.9087497283086335	0.7176036685515266	0.8883547604587907	0.7815542782386783	0.9174883228912784	0.5833333333333334	0.16666666666666666	0.0	0.026776660339909757	0.026776660339909757
1128	0.05404311925067702	0.016009760378345176	0.01401242850423853	0.776901603656112	-1	0	0	0.1	1	1.0	13	0.5357142857142857	0.8461538461538461	12	11	2	2	0	0.14285714285714285	14	2	15	0.2857142857142857	0	0.8642964182114475	0.938283725628302	0.4623536336002667	0.9634203447636389	0.6172617825585494	0.8979280716093396	0.9007713457625738	0.9383300425144534	0.6666666666666667	0.08333333333333333	0.0	0.01401242850423853	0.01401242850423853
2141	0.05655487758916086	0.022316252888704195	0.022210258410777697	0.7430227593718758	-1	0	0	0.1	1	1.0	13	0.5357142857142857	0.8461538461538461	12	11	2	2	0	0.14285714285714285	14	2	15	0.2857142857142857	0	0.8874815162625846	0.949873602013388	0.4516088370937923	0.9236659144441748	0.7237032832263912	0.8916053792895507	0.7419154729501152	0.9251234015557803	0.625	0.16666666666666666	0.0	0.022210258410777697	0.022210258410777697
3247	0.05725048224544763	0.021300767339226794	0.0162281974080864	0.7145678524457517	-1	0	0	0.1	1	1.0	13	0.5357142857142857	0.8461538461538461	12	11	2	1	0	0.14285714285714285	14	2	15	0.14285714285714285	0	0.8874815162625846	0.9285244349560208	0.43000955433572097	0.9119607593195974	0.650822917217792	0.8619732768581391	0.7815542782386783	0.9041846572271536	1.0	0.08333333333333333	0.0	0.0162281974080864	0.0162281974080864
779	0.07428650369652262	0.004709028176667395	0.001882288115324113	0.6544722227962374	-1	0	0	0.1	1	1.0	13	1.0	0.9230769230769231	13	12	1	2	0	0.06666666666666667	1	15	15	0.4	0	0.5279385285984158	0.9389269601579958	0.3709398663906536	0.9550226310966466	0.47750194212572905	0.8598975085098904	0.911145343568863	0.9265067143244731	0.5769230769230769	0.15384615384615385	0.0	0.001882288115324113	0.001882288115324113
3768	0.05853323256360383	0.026805549759836178	0.026663095893070907	0.7032304381355703	-1	0	0	0.1	1	1.0	13	0.5357142857142857	0.8461538461538461	12	11	2	2	0	0.14285714285714285	14	2	15	0.2857142857142857	0	0.8874815162625846	0.9455040352339135	0.4516088370937923	0.9087497283086335	0.6813544161226464	0.879786161093853	0.7815542782386783	0.9153530424438538	0.5833333333333333	0.16666666666666666	0.0	0.026663095893070907	0.026663095893070907
996	0.05863766574302571	0.014679979740060977	0.010104469173914036	0.788129604774197	-1	0	0	0.3	3	0.8461538461538461	11	0.38461538461538464	0.8461538461538461	13	11	1	3	0	0.23076923076923078	13	3	15	0.75	1.0	0.56016637718052	0.9504133092779458	0.8690940946336376	0.8817769185755614	0.5215750167995958	0.9016144408547595	0.9416059339835268	0.916262121416141	0.3076923076923077	0.07692307692307693	0.0	0.010104469173914036	0.010104469173914036
2850	0.04904824034412271	0.026536158220810895	0.02623296088601027	0.7347725978010919	-1	0	0	0.2	2	0.8461538461538461	11	0.38461538461538464	0.7692307692307693	12	10	2	2	0	0.23076923076923078	13	3	15	0.3333333333333333	0	0.9239761456694631	0.9365775905600642	0.5805353469476862	0.909248290716105	0.7157696161122435	0.8982989352817858	0.7815542782386783	0.9161991327859483	0.6666666666666666	0	0.0	0.02623296088601027	0.02623296088601027
2182	0.054460811040052425	0.023272809136907886	0.02175856075894293	0.7305453915162903	-1	0	0	0.1	1	1.0	13	0.5357142857142857	0.8461538461538461	12	11	2	2	0	0.14285714285714285	14	2	15	0.2857142857142857	0	0.9239761456694631	0.9484465370822235	0.5805353469476862	0.9211654322761925	0.7176036685515266	0.8889563339176879	0.7815542782386783	0.9229797960940053	0.625	0.08333333333333333	0.0	0.02175856075894293	0.02175856075894293
4622	0.059291637759378985	0.021897514913498232	0.021343863366448616	0.7400413248361148	-1	0	0	0.1	1	1.0	13	0.5357142857142857	0.8461538461538461	12	11	2	2	0	0.14285714285714285	14	2	15	0.2857142857142857	0	0.9239761456694631	0.951980736259105	0.5805353469476862	0.9148143663514285	0.6931474856367854	0.8713315006481112	0.7815542782386783	0.9186794142904328	0.625	0.16666666666666666	0.0	0.021343863366448616	0.021343863366448616
627	0.04094700584794348	0.0038630653976468783	0.0038612506614765798	0.9116405054116777	-1	0	0	0.3	3	0.7692307692307693	10	0.2777777777777778	0.5384615384615384	8	7	6	2	0	0.6666666666666666	9	6	15	0.13333333333333333	0	0.29395296683784683	0.9564037188464626	0.36971544774190457	0.9030416739848796	0.41607572675271776	0.9400520126754179	0.8366598810391176	0.936476699870279	0.625	0.75	0.0	0.0038612506614765798	0.0038612506614765798
3440	0.057397731624831506	0.028277225126735427	0.028196579103215505	0.7007329508045428	-1	0	0	0.1	1	1.0	13	0.5357142857142857	0.8461538461538461	12	11	2	2	0	0.14285714285714285	14	2	15	0.2857142857142857	0	0.8874815162625846	0.9455040352339135	0.4516088370937923	0.9087497283086335	0.6813544161226464	0.879786161093853	0.7815542782386783	0.9153530424438538	0.625	0.16666666666666666	0.0	0.028196579103215505	0.028196579103215505
4597	0.0689009570255263	0.02765790850634034	0.02529704394806317	0.7218343819824008	-1	0	0	0.1	1	1.0	13	0.5357142857142857	0.8461538461538461	12	11	2	2	0	0.14285714285714285	14	2	15	0.2857142857142857	0	0.4822733764025651	0.9631978514556957	0.4516088370937923	0.9447595061728181	0.6202914183129375	0.8613429436196491	0.879870933667755	0.9336077019329767	0.5833333333333333	0.16666666666666666	0.0	0.02529704394806317	0.02529704394806317
3783	0.05774669570956419	0.027260705241234487	0.02724934784692881	0.7054378688634599	-1	0	0	0.1	1	1.0	13	0.5357142857142857	0.8461538461538461	12	11	2	2	0	0.14285714285714285	14	2	15	0.2857142857142857	0	0.8874815162625846	0.9455040352339135	0.4516088370937923	0.9087497283086335	0.6813544161226464	0.879786161093853	0.7815542782386783	0.9153530424438538	0.5833333333333334	0.16666666666666666	0.0	0.02724934784692881	0.02724934784692881
360	0.07508136609311146	0.0053598892375962	-0.0015321363492456783	0.7264534927377206	-1	0	0	0.2	2	0.9230769230769231	12	0.38461538461538464	0.9230769230769231	14	12	0	0	0	0.23076923076923078	13	3	15	0.0	0	0.5574055566560187	0.8764952095075681	0.8041154752167451	0.9622190051884996	0.38308780728351416	0.9171774819663623	0.9384936675405835	0.9264841607437813	0	0	0.0	-0.00015321363492456784	-0.00015321363492456784
520	0.06768219521877208	0.006919162142675408	-0.0032316592389487523	0.692978643009697	-1	0	0	0.3	3	0.7692307692307693	10	0.26785714285714285	0.6153846153846154	10	8	4	2	0	0.875	8	7	15	0.2	0	0.6071629216716131	0.9562076176870439	0.7289945386156351	0.9594163001026611	0.643271238615115	0.9249209605267813	0.83889648844866	0.9487880990890674	0.55	0.4	0.0	-0.00032316592389487525	-0.00032316592389487525
3326	0.05756361372795364	0.025516220314810757	0.025417455273522276	0.7000608897084454	-1	0	0	0.1	1	1.0	13	0.5357142857142857	0.8461538461538461	12	11	2	2	0	0.14285714285714285	14	2	15	0.2857142857142857	0	0.8874815162625846	0.9455040352339135	0.4516088370937923	0.9087497283086335	0.7176036685515266	0.8883547604587907	0.7815542782386783	0.9174883228912784	0.5833333333333333	0.16666666666666666	0.0	0.025417455273522276	0.025417455273522276
1404	None	None	None	None	None	0.25	1	0.6	6	0.3076923076923077	4	0.42857142857142855	0.23076923076923078	7	3	7	2	0	0.7142857142857143	5	7	15	0.14285714285714285	0.5	0.4822733764025651	0.9066771480534677	0.889720554523425	0.8544345565580372	0.3123321366236857	0.9086271432187552	0.9272214863629477	0.8922091026600562	0.5714285714285714	0.5714285714285714	0.0	None	None
928	0.03260103416128618	0.005389367924113126	-0.002010253254238397	0.9421710488758254	-1	0	0	0.2	2	0.9230769230769231	12	0.38461538461538464	0.8461538461538461	12	11	2	1	0	0.23076923076923078	13	3	15	0.14285714285714285	0	0.8423402915423115	0.9510509005907156	0.3829852868684747	0.9714153204819529	0.7951431766702931	0.9146235124717699	0.8775617900466907	0.9504853360238325	1.0	0	0.0	-0.0002010253254238397	-0.0002010253254238397
3781	0.0610452822203744	0.020710063206392137	0.019188352696105818	0.6690720524287672	-1	0	0	0.1	1	1.0	13	0.5357142857142857	0.8461538461538461	12	11	2	2	0	0.14285714285714285	14	2	15	0.2857142857142857	0	0.8874815162625846	0.946566091562413	0.4516088370937923	0.9087497283086335	0.650822917217792	0.8929608391925392	0.7815542782386783	0.9191907579089658	0.625	0.16666666666666666	0.0	0.019188352696105818	0.019188352696105818
3403	0.05579343266201686	0.025371974308225662	0.025276310144370238	0.7046637959825726	-1	0	0	0.1	1	1.0	13	0.5357142857142857	0.8461538461538461	12	11	2	2	0	0.14285714285714285	14	2	15	0.2857142857142857	0	0.8874815162625846	0.9455040352339135	0.4516088370937923	0.9087497283086335	0.6813544161226464	0.879786161093853	0.7815542782386783	0.9153530424438538	0.5833333333333333	0.16666666666666666	0.0	0.025276310144370238	0.025276310144370238
1557	0.04866380215341563	0.018357708662378912	0.017431301807640947	0.6693995533719754	-1	0	0	0.1	1	1.0	13	0.5357142857142857	0.8461538461538461	12	11	2	2	0	0.14285714285714285	14	2	15	0.2857142857142857	0	0.9388717876043499	0.949633602618901	0.5805353469476862	0.9221477727777646	0.6813544161226464	0.9368864423080112	0.7815542782386783	0.937149885898625	0.625	0.16666666666666666	0.0	0.017431301807640947	0.017431301807640947
3509	0.056922206113567714	0.026666190871112553	0.02658948091601698	0.7028424037071163	-1	0	0	0.1	1	1.0	13	0.5357142857142857	0.8461538461538461	12	11	2	2	0	0.14285714285714285	14	2	15	0.2857142857142857	0	0.8874815162625846	0.9455040352339135	0.4516088370937923	0.9087497283086335	0.6813544161226464	0.879786161093853	0.7815542782386783	0.9153530424438538	0.5833333333333333	0.16666666666666666	0.0	0.02658948091601698	0.02658948091601698
4754	0.057389851412053335	0.026849906985806554	0.026843980279058544	0.7032397320258013	-1	0	0	0.1	1	1.0	13	0.5357142857142857	0.8461538461538461	12	11	2	2	0	0.14285714285714285	14	2	15	0.2857142857142857	0	0.8874815162625846	0.9455040352339135	0.4516088370937923	0.9087497283086335	0.6813544161226464	0.879786161093853	0.7815542782386783	0.9153530424438538	0.5833333333333334	0.16666666666666666	0.0	0.026843980279058544	0.026843980279058544
4605	0.053991498293861254	0.011796223516042124	0.010312961942694474	0.7456900279861137	-1	0	0	0.1	1	1.0	13	0.5357142857142857	0.8461538461538461	12	11	2	2	0	0.14285714285714285	14	2	15	0.2857142857142857	0	0.8874815162625846	0.9476383732409643	0.4516088370937923	0.9087497283086335	0.650822917217792	0.8883493616891088	0.7815542782386783	0.9185458126761129	0.5833333333333334	0.08333333333333333	0.0	0.010312961942694474	0.010312961942694474
4430	0.06047219474827077	0.028679986270053623	0.02867168124110949	0.704703068003188	-1	0	0	0.1	1	1.0	13	0.5357142857142857	0.8461538461538461	12	11	2	2	0	0.14285714285714285	14	2	15	0.2857142857142857	0	0.8874815162625846	0.9455040352339135	0.4516088370937923	0.9087497283086335	0.6813544161226464	0.879786161093853	0.7815542782386783	0.9153530424438538	0.5833333333333334	0	0.0	0.02867168124110949	0.02867168124110949
2809	0.05120017056622271	0.025794334562393016	0.02539128846240228	0.7258984555490792	-1	0	0	0.2	2	0.8461538461538461	11	0.38461538461538464	0.7692307692307693	12	10	2	2	0	0.23076923076923078	13	3	15	0.3333333333333333	0	0.9239761456694631	0.9414368925802338	0.5805353469476862	0.909248290716105	0.7157696161122435	0.8982989352817858	0.7815542782386783	0.9183462039006018	0.625	0	0.0	0.02539128846240228	0.02539128846240228
832	0.03157094588008399	0.0007982096103603855	-0.0007921594220359717	0.9584048113864119	-1	0.25	1	0.4	4	0.6153846153846154	8	0.45454545454545453	0.46153846153846156	9	6	5	0	0	0.2727272727272727	3	11	15	0.0	0.5	0.41666628932536254	0.869110366986582	0.6167249661887364	0.9499768074733409	0.46772103005671645	0.8350624248664884	0.8404582000369266	0.8959489658358486	0	0	0.0	-7.921594220359717e-05	-7.921594220359717e-05
1258	0.04917020294598981	0.010160362210704078	0.0076659950764310335	0.8042233349111227	-1	0	0	0.1	1	1.0	13	0.5357142857142857	0.8461538461538461	12	11	2	2	0	0.14285714285714285	14	2	15	0.2857142857142857	0	0.8642964182114475	0.938283725628302	0.4623536336002667	0.9634203447636389	0.6172617825585494	0.878351140815642	0.9007713457625738	0.9344086488455802	0.6666666666666667	0.08333333333333333	0.0	0.0076659950764310335	0.0076659950764310335
2662	0.0559718241720404	0.022239232597004086	0.022181012022724732	0.7386802979272099	-1	0	0	0.1	1	1.0	13	0.5357142857142857	0.8461538461538461	12	11	2	2	0	0.14285714285714285	14	2	15	0.2857142857142857	0	0.8874815162625846	0.949873602013388	0.4516088370937923	0.9236659144441748	0.7237032832263912	0.8916053792895507	0.7419154729501152	0.9251234015557803	0.625	0.08333333333333333	0.0	0.022181012022724732	0.022181012022724732
3947	0.05859783639196408	0.02727784354980039	0.02724318776646494	0.7014819973448789	-1	0	0	0.1	1	1.0	13	0.5357142857142857	0.8461538461538461	12	11	2	2	0	0.14285714285714285	14	2	15	0.2857142857142857	0	0.8874815162625846	0.9455040352339135	0.4516088370937923	0.9087497283086335	0.6813544161226464	0.879786161093853	0.7815542782386783	0.9153530424438538	0.5416666666666666	0.16666666666666666	0.0	0.02724318776646494	0.02724318776646494
308	0.06434765724627432	0.0011726318339683349	0.0011583612428550218	0.6133474780117638	-1	0	0	0.2	2	0.8461538461538461	11	0.38461538461538464	0.6923076923076923	10	9	4	2	0	0.23076923076923078	13	3	15	0.18181818181818182	0	0.5584336516671529	0.9338299049367073	0.5436154069314805	0.9488628541333266	0.677852975098044	0.8883923751373437	0.846320844422399	0.9273996136270559	0.65	0.2	0.0	0.0011583612428550218	0.0011583612428550218
970	0.04646099129356501	0.016562049861789434	0.013615290091620793	0.7930216624319705	-1	0	0	0.1	1	1.0	13	0.5357142857142857	0.8461538461538461	12	11	2	2	0	0.14285714285714285	14	2	15	0.2857142857142857	0	0.8642964182114475	0.938283725628302	0.4623536336002667	0.9634203447636389	0.6172617825585494	0.9216549019588675	0.9007713457625738	0.9437036910433224	0.6666666666666667	0.08333333333333333	0.0	0.013615290091620793	0.013615290091620793
2010	0.05160099882556735	0.01752794399683095	0.015255654630331293	0.7096114463942707	-1	0	0	0.1	1	1.0	13	0.5357142857142857	0.8461538461538461	12	11	2	2	0	0.14285714285714285	14	2	15	0.2857142857142857	0	0.9388717876043499	0.9295042176701495	0.7012700136498924	0.9211007467158899	0.6813544161226464	0.9368864423080112	0.7815542782386783	0.9294348858936143	0.625	0	0.0	0.015255654630331293	0.015255654630331293
579	0.02614121765412421	0.013337085599475978	-0.013335813317349775	0.9734360157961855	-1	0.25	1	0.5	5	0.5833333333333334	7	0.2916666666666667	0.5	9	6	4	2	0	0.75	8	6	14	0.2222222222222222	0.3333333333333333	0.7277251150294817	0.8920655544418521	0.9467255205183456	0.9067078233439199	0.5435287052626161	0.9454716439707268	0.7533177424169126	0.9178148362184587	0.5555555555555556	0.2222222222222222	0.0	-0.0013335813317349775	-0.0013335813317349775
1087	0.062111858397853145	0.007655452536958046	0.005683927179670414	0.6729978535420911	-1	0	0	0.1	1	1.0	13	0.5357142857142857	0.8461538461538461	12	11	2	2	0	0.14285714285714285	14	2	15	0.2857142857142857	0	0.6851394100703636	0.9503880534262611	0.6957299045791242	0.9662738533733769	0.5959262134211135	0.9146280165788756	0.9114471578907198	0.9475044893251741	0.6666666666666667	0.08333333333333333	0.0	0.005683927179670414	0.005683927179670414
3142	0.06000205409780369	0.02875897730072733	0.028758216390572473	0.7024622655719974	-1	0	0	0.1	1	1.0	13	0.5357142857142857	0.8461538461538461	12	11	2	2	0	0.14285714285714285	14	2	15	0.2857142857142857	0	0.8874815162625846	0.9455040352339135	0.4516088370937923	0.9087497283086335	0.6813544161226464	0.879786161093853	0.7815542782386783	0.9153530424438538	0.5833333333333333	0.16666666666666666	0.0	0.028758216390572473	0.028758216390572473
2724	0.055596318366143996	0.02531273831087707	0.02510562169595941	0.7408505578119566	-1	0	0	0.1	1	1.0	13	0.5357142857142857	0.8461538461538461	12	11	2	2	0	0.14285714285714285	14	2	15	0.2857142857142857	0	0.8874815162625846	0.9492918201152325	0.4516088370937923	0.9236659144441748	0.6813544161226464	0.8817170540473084	0.7548674463505343	0.9225291447512698	0.625	0.16666666666666666	0.0	0.02510562169595941	0.02510562169595941
3405	0.047985384423639185	0.02407388114362371	-0.01211331663614749	0.710363763205301	-1	0	0	0.1	1	1.0	13	0.5357142857142857	0.8461538461538461	12	11	2	1	0	0.14285714285714285	14	2	15	0.14285714285714285	0	0.9239761456694631	0.9330744339825928	0.5723435037959985	0.9229173227144268	0.7176036685515266	0.8851110813557828	0.7504514095670788	0.9157872293443758	1.0	0.08333333333333333	0.0	-0.001211331663614749	-0.001211331663614749
2605	0.05601291131597146	0.026746591044284333	0.026663718842611095	0.6991316118467528	-1	0	0	0.1	1	1.0	13	0.5357142857142857	0.8461538461538461	12	11	2	2	0	0.14285714285714285	14	2	15	0.2857142857142857	0	0.8874815162625846	0.9455040352339135	0.4516088370937923	0.9087497283086335	0.7176036685515266	0.8883547604587907	0.7815542782386783	0.9174883228912784	0.5833333333333333	0.16666666666666666	0.0	0.026663718842611095	0.026663718842611095
3823	0.05695471756482179	0.027182311672327274	0.0270657585522094	0.7019599791138955	-1	0	0	0.1	1	1.0	13	0.5357142857142857	0.8461538461538461	12	11	2	2	0	0.14285714285714285	14	2	15	0.2857142857142857	0	0.8874815162625846	0.9455040352339135	0.4516088370937923	0.9087497283086335	0.6813544161226464	0.879786161093853	0.7815542782386783	0.9153530424438538	0.5833333333333333	0	0.0	0.0270657585522094	0.0270657585522094
2915	0.05809947665341219	0.026293224442917176	0.02626498067497374	0.7039294623073105	-1	0	0	0.1	1	1.0	13	0.5357142857142857	0.8461538461538461	12	11	2	2	0	0.14285714285714285	14	2	15	0.2857142857142857	0	0.8874815162625846	0.9455040352339135	0.4516088370937923	0.9087497283086335	0.7176036685515266	0.8883547604587907	0.7815542782386783	0.9174883228912784	0.5416666666666666	0.16666666666666666	0.0	0.02626498067497374	0.02626498067497374
630	0.02015941188846657	0.001473603897433732	-0.001159789638626693	0.9821528298707204	-1	0	0	0.4	4	0.5384615384615384	7	0.375	0.38461538461538464	7	5	7	3	0	0.4	4	10	15	0.1875	0	0.6887170448637809	0.9543881514563075	0.5402314098185826	0.9605574846031217	0.6826378009498766	0.9646263777924639	0.9332934354025121	0.9600663205690046	0.5714285714285714	0.5714285714285714	0.0	-0.0001159789638626693	-0.0001159789638626693
3650	0.05713920219824225	0.028025289726527073	0.027979342115443243	0.708135836848635	-1	0	0	0.1	1	1.0	13	0.5357142857142857	0.8461538461538461	12	11	2	2	0	0.14285714285714285	14	2	15	0.2857142857142857	0	0.8874815162625846	0.9455040352339135	0.4516088370937923	0.9087497283086335	0.6813544161226464	0.879786161093853	0.7815542782386783	0.9153530424438538	0.5833333333333333	0.16666666666666666	0.0	0.027979342115443243	0.027979342115443243
2957	0.059475549501136614	0.02593392230456799	0.025918077071170432	0.7043641846183839	-1	0	0	0.1	1	1.0	13	0.5357142857142857	0.8461538461538461	12	11	2	2	0	0.14285714285714285	14	2	15	0.2857142857142857	0	0.8874815162625846	0.9455040352339135	0.4516088370937923	0.9087497283086335	0.6813544161226464	0.879786161093853	0.7815542782386783	0.9153530424438538	0.5833333333333333	0.16666666666666666	0.0	0.025918077071170432	0.025918077071170432
4774	0.0598705169111884	0.026905851946213786	0.026871539230444174	0.7114978336515996	-1	0	0	0.1	1	1.0	13	0.5357142857142857	0.8461538461538461	12	11	2	2	0	0.14285714285714285	14	2	15	0.2857142857142857	0	0.8874815162625846	0.9455040352339135	0.4516088370937923	0.9087497283086335	0.6813544161226464	0.879786161093853	0.7815542782386783	0.9153530424438538	0.5833333333333334	0.08333333333333333	0.0	0.026871539230444174	0.026871539230444174
2579	0.05588206100207571	0.02315445478161874	0.02248961182613767	0.7502497162376452	-1	0	0	0.1	1	1.0	13	0.5357142857142857	0.8461538461538461	12	11	2	2	0	0.14285714285714285	14	2	15	0.2857142857142857	0	0.9239761456694631	0.9484465370822235	0.5805353469476862	0.9211654322761925	0.7599525356552714	0.888590686735955	0.7815542782386783	0.9228921030103789	0.625	0.08333333333333333	0.0	0.02248961182613767	0.02248961182613767
4654	0.05657494375966942	0.028058870236176092	0.028055389007664543	0.7085143469579238	-1	0	0	0.1	1	1.0	13	0.5357142857142857	0.8461538461538461	12	11	2	2	0	0.14285714285714285	14	2	15	0.2857142857142857	0	0.8874815162625846	0.9455040352339135	0.4516088370937923	0.9087497283086335	0.6813544161226464	0.8774208737665187	0.7815542782386783	0.9147785170688567	0.5833333333333334	0.08333333333333333	0.0	0.028055389007664543	0.028055389007664543
1144	0.04734992807335384	0.017202924116601494	0.013943994626984016	0.7935976933734333	-1	0	0	0.1	1	1.0	13	0.5357142857142857	0.8461538461538461	12	11	2	2	0	0.14285714285714285	14	2	15	0.2857142857142857	0	0.8642964182114475	0.938283725628302	0.4623536336002667	0.9634203447636389	0.6172617825585494	0.9168641810473868	0.9007713457625738	0.9425493525061094	0.6666666666666667	0.08333333333333333	0.0	0.013943994626984016	0.013943994626984016
4503	0.05502927665200772	0.027373818311857187	0.02731342348054443	0.6950882031921444	-1	0	0	0.1	1	1.0	13	0.5357142857142857	0.8461538461538461	12	11	2	2	0	0.14285714285714285	14	2	15	0.2857142857142857	0	0.8874815162625846	0.9455040352339135	0.4516088370937923	0.9087497283086335	0.6813544161226464	0.879786161093853	0.7815542782386783	0.9153530424438538	0.5416666666666666	0.08333333333333333	0.0	0.02731342348054443	0.02731342348054443
1629	0.04664783554829645	0.01748756640051766	0.015639418945579565	0.8267104726595838	-1	0	0	0.3	3	0.7692307692307693	10	0.5769230769230769	0.7692307692307693	12	10	2	0	0	0.15384615384615385	2	13	15	0.0	0	0.9324567309196865	0.917262139531483	0.7472121642477614	0.9708813651216682	0.6660139712683069	0.9294832018534134	0.9113057942026686	0.944298745029548	0	0	0.0	0.015639418945579565	0.015639418945579565
1318	0.04820558865515712	0.005748483147753049	0.0057475245242308405	0.7748163965746705	-1	0	0	0.2	2	0.8461538461538461	11	0.38461538461538464	0.7692307692307693	12	10	2	2	0	0.23076923076923078	13	3	15	0.3333333333333333	0	0.5224296977670667	0.9386196055796855	0.889720554523425	0.9247335762700359	0.2982523804367408	0.8444000728071797	0.9382489433957923	0.9096232289916066	0.5416666666666667	0.3333333333333333	0.0	0.0057475245242308405	0.0057475245242308405
4345	0.05858129050123293	0.026492659881657412	0.026491164795930715	0.704856985199801	-1	0	0	0.1	1	1.0	13	0.5357142857142857	0.8461538461538461	12	11	2	2	0	0.14285714285714285	14	2	15	0.2857142857142857	0	0.8874815162625846	0.9455040352339135	0.4516088370937923	0.9087497283086335	0.6813544161226464	0.879786161093853	0.7815542782386783	0.9153530424438538	0.5416666666666667	0.08333333333333333	0.0	0.026491164795930715	0.026491164795930715
4084	0.05523309926500523	0.02409784277143736	0.02382018788656486	0.6558113370909291	-1	0	0	0.1	1	1.0	13	0.5357142857142857	0.8461538461538461	12	11	2	2	0	0.14285714285714285	14	2	15	0.2857142857142857	0	0.8874815162625846	0.9450629580350957	0.4516088370937923	0.9242239999671695	0.6813544161226464	0.8705083161683906	0.7504514095670788	0.9181319567947733	0.625	0.16666666666666666	0.0	0.02382018788656486	0.02382018788656486
3708	0.05779267153899719	0.026541632873812962	0.02652349168182079	0.7025604455417154	-1	0	0	0.1	1	1.0	13	0.5357142857142857	0.8461538461538461	12	11	2	2	0	0.14285714285714285	14	2	15	0.2857142857142857	0	0.8874815162625846	0.9455040352339135	0.4516088370937923	0.9087497283086335	0.6813544161226464	0.879786161093853	0.7815542782386783	0.9153530424438538	0.5833333333333333	0.16666666666666666	0.0	0.02652349168182079	0.02652349168182079
264	0.03253832091590913	0.001030430671769247	0.000977585376817959	0.9960509425564301	-1	0	0	0.125	1	1.0	10	0.5454545454545454	0.8	9	8	2	2	0	0.18181818181818182	11	2	12	0.2857142857142857	0	0.7550910729478162	0.7366733342914579	0.7548109751030553	0.9225030560255606	0.40724627573012134	0.7331167741086081	0.8374119334813022	0.8183732938389757	0.6666666666666666	0.1111111111111111	0.0	0.000977585376817959	0.000977585376817959
2057	0.054365358656122215	0.024007023342911667	0.022835912884334345	0.7356460576944709	-1	0	0	0.1	1	1.0	13	0.5357142857142857	0.8461538461538461	12	11	2	2	0	0.14285714285714285	14	2	15	0.2857142857142857	0	0.9239761456694631	0.9484465370822235	0.5805353469476862	0.9211654322761925	0.7176036685515266	0.8889563339176879	0.7815542782386783	0.9229797960940053	0.625	0.16666666666666666	0.0	0.022835912884334345	0.022835912884334345
3476	0.056525730823457424	0.025829214669736908	0.02579985294456069	0.7034028480321348	-1	0	0	0.1	1	1.0	13	0.5357142857142857	0.8461538461538461	12	11	2	2	0	0.14285714285714285	14	2	15	0.2857142857142857	0	0.8874815162625846	0.9455040352339135	0.4516088370937923	0.9087497283086335	0.7176036685515266	0.8883547604587907	0.7815542782386783	0.9174883228912784	0.5416666666666666	0.16666666666666666	0.0	0.02579985294456069	0.02579985294456069
4617	0.05623996377030658	0.028536201241311617	0.028519811967061864	0.7022220352257169	-1	0	0	0.1	1	1.0	13	0.5357142857142857	0.8461538461538461	12	11	2	2	0	0.14285714285714285	14	2	15	0.2857142857142857	0	0.8874815162625846	0.9455040352339135	0.4516088370937923	0.9087497283086335	0.6813544161226464	0.879786161093853	0.7815542782386783	0.9153530424438538	0.5833333333333334	0.16666666666666666	0.0	0.028519811967061864	0.028519811967061864
1282	0.053026682870823245	0.008184152557299866	0.008165000459105471	0.7359093900378835	-1	0	0	0.1	1	1.0	13	0.5357142857142857	0.8461538461538461	12	11	2	2	0	0.14285714285714285	14	2	15	0.2857142857142857	0	0.6400033898718651	0.9534376261852672	0.922411840924795	0.9637131211616372	0.5918307831100285	0.8927253257189778	0.9114471578907198	0.9429903236273257	0.7083333333333334	0.08333333333333333	0.0	0.008165000459105471	0.008165000459105471
2226	0.05410710555256667	0.002211930443926146	-0.00011662166564617743	0.62703424040216	-1	0	0	0.2	2	0.9230769230769231	12	0.5357142857142857	0.8461538461538461	13	11	1	0	0	0.14285714285714285	2	14	15	0.0	0	0.9216212531965746	0.9283175532505417	0.572975391583277	0.9617875239713942	0.6131663522474643	0.9086297636851699	0.8871663791713225	0.9367068024393034	0	0	0.0	-1.1662166564617743e-05	-1.1662166564617743e-05
4002	0.057913743563927464	0.029049413577508086	0.028986875690518242	0.697266318391282	-1	0	0	0.1	1	1.0	13	0.5357142857142857	0.8461538461538461	12	11	2	2	0	0.14285714285714285	14	2	15	0.2857142857142857	0	0.8874815162625846	0.9455040352339135	0.4516088370937923	0.9087497283086335	0.6813544161226464	0.879786161093853	0.7815542782386783	0.9153530424438538	0.5833333333333334	0.16666666666666666	0.0	0.028986875690518242	0.028986875690518242
4115	0.05901929770753423	0.018524435447174692	0.006694556882532888	0.7729350748781438	-1	0	0	0.1	1	1.0	13	0.5357142857142857	0.8461538461538461	12	11	2	2	0	0.14285714285714285	14	2	15	0.2857142857142857	0	0.9239761456694631	0.9278345437413613	0.6817309916762485	0.923253974018156	0.7921882164688282	0.909337426648496	0.8428763747160816	0.920485029890396	0.6666666666666666	0.16666666666666666	0.0	0.006694556882532888	0.006694556882532888
2709	0.05963944031883437	0.027478082355425815	0.027476834891577404	0.7042339010127772	-1	0	0	0.1	1	1.0	13	0.5357142857142857	0.8461538461538461	12	11	2	2	0	0.14285714285714285	14	2	15	0.2857142857142857	0	0.8874815162625846	0.9455040352339135	0.4516088370937923	0.9087497283086335	0.6813544161226464	0.879786161093853	0.7815542782386783	0.9153530424438538	0.5833333333333334	0.16666666666666666	0.0	0.027476834891577404	0.027476834891577404
2933	0.05618113924043436	0.012640494675140944	-0.012208775627749158	0.7701494726847347	-1	0	0	0.1	1	1.0	13	0.5357142857142857	0.8461538461538461	12	11	2	2	0	0.14285714285714285	14	2	15	0.2857142857142857	0	0.8874815162625846	0.9455040352339135	0.4516088370937923	0.9148002419638576	0.6813544161226464	0.8774208737665187	0.7815542782386783	0.916713578859892	0.5833333333333333	0.16666666666666666	0.0	-0.0012208775627749158	-0.0012208775627749158
1086	0.043506771768282604	0.0028556370970576404	-0.002832407672395254	0.8922146681531239	-1	0	0	0.1	1	1.0	13	0.4166666666666667	0.6923076923076923	10	9	4	4	0	1.0	6	6	15	0.36363636363636365	0.3333333333333333	0.6850515472217997	0.9425409291089905	0.2919898537900135	0.968036306429841	0.5136000541118207	0.8955726109320036	0.941423874191541	0.9418990211790762	0.35	0.2	0.0	-0.0002832407672395254	-0.0002832407672395254
1288	0.03371189961329738	0.017049242410054358	0.011056013208404955	0.9389439571125565	-1	0.25	1	0.6	6	0.46153846153846156	6	0.375	0.46153846153846156	10	6	4	3	0	0.625	8	5	15	0.375	0.8571428571428571	0.5476282867575868	0.9324959337436416	0.9310835218194298	0.9085436881427302	0.5215750167995958	0.8738490107064371	0.9136074945567534	0.9076854006060561	0.4	0.3	0.0	0.011056013208404955	0.011056013208404955
289	0.030301508381964184	0.008400547703466146	-0.008379400651436142	0.718407594768252	-1	0	0	0.14285714285714285	1	1.0	8	0.5555555555555556	0.875	8	7	1	0	0	0.2222222222222222	9	2	10	0.0	0	0.43887590380071506	0.8818559332896861	0.6322108239921876	0.9287652504715933	0.7228745626439694	0.9502728578540584	0.8434260756917278	0.9247981138497579	0	0	0.0	-0.0008379400651436142	-0.0008379400651436142
2470	0.06419373137209922	0.01519566583886211	0.013932693450099358	0.7244012469297129	-1	0	0	0.1	1	1.0	13	0.5357142857142857	0.8461538461538461	12	11	2	2	0	0.14285714285714285	14	2	15	0.2857142857142857	0	0.9160013481436919	0.952703901364815	0.4516088370937923	0.9087497283086335	0.650822917217792	0.8971211938980392	0.7815542782386783	0.9233665866346449	0.5833333333333333	0	0.0	0.013932693450099358	0.013932693450099358
557	0.012766812408168062	0.003961598509075292	0.0009014953368232234	0.9788274156118971	-1	0.3333333333333333	1	0.5	4	0.6666666666666666	6	0.3055555555555556	0.5555555555555556	8	5	2	1	0	1.0	6	6	11	0.2	0.8	0.5487507239390416	0.9027370246923876	0.467950818334399	0.8856043671470605	0.21874738356701712	0.938037505200233	0.8406681065865345	0.9113819881099393	1.0	0.375	0.0	0.0009014953368232234	0.0009014953368232234
124	0.007552696900946949	0.0009588906786569402	-0.0009513736109682554	0.9876312020848274	-1	0	0	0.25	1	1.0	4	0.6	0.5	2	2	3	1	0	0.4	2	5	6	0.1	0	0.30679424520299065	0.5286665844963787	0.5812820905043983	0.7891097827289192	0.6504218277951354	0.8081382459749277	0.8640610725267864	0.7226088266487555	1.0	0.5	0.0	-9.513736109682554e-05	-9.513736109682554e-05
4933	0.0703965807667423	0.014936799204244625	0.00730481753893937	0.6860204573270599	-1	0	0	0.1	1	1.0	13	1.0	1.0	14	13	0	1	0	0.06666666666666667	15	1	15	0.3333333333333333	0	0.8615386284242298	0.9541239947458996	0.5528044818223548	0.9328514248725394	0.6861807358958787	0.9103055777314231	0.7809957521984564	0.9346971649819376	1.0	0.14285714285714285	0.0	0.00730481753893937	0.00730481753893937
4570	0.0589480563689301	0.024879459606471147	0.018842442255979034	0.731319585999424	-1	0	0	0.1	1	1.0	13	0.5357142857142857	0.8461538461538461	12	11	2	2	0	0.14285714285714285	14	2	15	0.2857142857142857	0	0.9239761456694631	0.9441165945055818	0.5805353469476862	0.9148143663514285	0.7176036685515266	0.8886326666183424	0.7474551432879992	0.9187816148842839	0.625	0	0.0	0.018842442255979034	0.018842442255979034
1843	0.062049436752272646	0.013459461996931096	0.013383883382344352	0.7780952482882262	-1	0	0	0.1	1	1.0	13	0.5357142857142857	0.8461538461538461	12	11	2	2	0	0.14285714285714285	14	2	15	0.2857142857142857	0	0.8887104876445854	0.9610530271579534	0.4434169939421048	0.9131366685376623	0.650822917217792	0.9225543716672961	0.8560950069827828	0.9357549787404715	0.5833333333333334	0.16666666666666666	0.0	0.013383883382344352	0.013383883382344352
1462	0.052362966182753885	0.016864390466267164	0.014744938424068571	0.7104875376465369	-1	0	0	0.1	1	1.0	13	0.5357142857142857	0.8461538461538461	12	11	2	2	0	0.14285714285714285	14	2	15	0.2857142857142857	0	0.9388717876043499	0.9295042176701495	0.7012700136498924	0.9211007467158899	0.6813544161226464	0.9368864423080112	0.7815542782386783	0.9294348858936143	0.625	0.16666666666666666	0.0	0.014744938424068571	0.014744938424068571
2028	0.05598074515290393	0.0019961042450491206	-0.00020103249069778215	0.7006996106508472	-1	0	0	0.1	1	1.0	13	0.5357142857142857	0.9230769230769231	13	12	1	2	0	0.14285714285714285	2	14	15	0.4	0	0.8862525448805838	0.9389997837167836	0.5384403814475601	0.9433636853677134	0.6131663522474643	0.9202681676695694	0.9110130868600326	0.9348835749486095	0.6153846153846154	0.15384615384615385	0.0	-2.0103249069778217e-05	-2.0103249069778217e-05
610	None	None	None	None	None	0	0	0.2	2	0.9166666666666666	11	0.6666666666666666	0.75	10	9	3	0	0	0.42857142857142855	3	7	14	0.0	0.36363636363636365	0.6073048865674477	0.937134736461745	0.5017719257329556	0.9212421985341669	0.41820841947387805	0.8840397257753895	0.9029941166768849	0.9166347675962828	0	0	0.0	None	None
4980	0.05807359799064963	0.025848643192811625	0.025845065707733678	0.7104877367215363	-1	0	0	0.1	1	1.0	13	0.5357142857142857	0.8461538461538461	12	11	2	2	0	0.14285714285714285	14	2	15	0.2857142857142857	0	0.8874815162625846	0.9455040352339135	0.4516088370937923	0.9087497283086335	0.6813544161226464	0.879786161093853	0.7815542782386783	0.9153530424438538	0.625	0.16666666666666666	0.0	0.025845065707733678	0.025845065707733678
4291	0.06381760142998313	0.017739574263693245	0.011969875947758887	0.6931071983628829	-1	0	0	0.1	1	1.0	13	0.5357142857142857	0.9230769230769231	13	12	1	2	0	0.14285714285714285	2	14	15	0.4	0	0.8862525448805838	0.9412235345980152	0.4434169939421048	0.9092739523862579	0.6813544161226464	0.873096874290445	0.7815542782386783	0.9117845166523995	0.5769230769230769	0.15384615384615385	0.0	0.011969875947758887	0.011969875947758887
1646	0.030226566210186566	0.0006033112878889899	-0.0005558826415499546	0.8748656577291626	-1	0	0	0.3	3	0.6923076923076923	9	0.3409090909090909	0.5384615384615384	10	7	4	2	0	0.36363636363636365	4	11	15	0.2222222222222222	0.16666666666666666	0.7167105415230781	0.9478400626540788	0.9072199783802415	0.9694491392396786	0.5356091626089076	0.9372266396360415	0.9409212006531559	0.953478406017964	0.6499999999999999	0.3	0.0	-5.558826415499546e-05	-5.558826415499546e-05
3974	0.05829441208952749	0.026362443967149433	0.026357484969714576	0.6986901395009555	-1	0	0	0.1	1	1.0	13	0.5357142857142857	0.8461538461538461	12	11	2	2	0	0.14285714285714285	14	2	15	0.2857142857142857	0	0.8874815162625846	0.9455040352339135	0.4516088370937923	0.9087497283086335	0.6813544161226464	0.879786161093853	0.7815542782386783	0.9153530424438538	0.5833333333333333	0.16666666666666666	0.0	0.026357484969714576	0.026357484969714576
2086	0.04773457161469838	0.01867607607396736	0.01644670535502166	0.8240919278511418	-1	0	0	0.3	3	0.7692307692307693	10	0.5769230769230769	0.7692307692307693	12	10	2	0	0	0.15384615384615385	2	13	15	0.0	0	0.9324567309196865	0.917262139531483	0.7472121642477614	0.9708813651216682	0.6660139712683069	0.9294832018534134	0.9113057942026686	0.944298745029548	0	0	0.0	0.01644670535502166	0.01644670535502166
4440	0.05711446368667324	0.014330872344770628	0.014329837339746314	0.6923219324850899	-1	0	0	0.1	1	1.0	13	0.5357142857142857	0.8461538461538461	12	11	2	2	0	0.14285714285714285	14	2	15	0.2857142857142857	0	0.8874815162625846	0.9491358787438904	0.4516088370937923	0.9087497283086335	0.6813544161226464	0.879786161093853	0.7815542782386783	0.9172144840269317	0.5416666666666666	0	0.0	0.014329837339746314	0.014329837339746314
4561	0.057695920716922894	0.028118662367309238	0.0281184294101311	0.7039688727794415	-1	0	0	0.1	1	1.0	13	0.5357142857142857	0.8461538461538461	12	11	2	2	0	0.14285714285714285	14	2	15	0.2857142857142857	0	0.8874815162625846	0.9455040352339135	0.4516088370937923	0.9087497283086335	0.6813544161226464	0.879786161093853	0.7815542782386783	0.9153530424438538	0.625	0.16666666666666666	0.0	0.0281184294101311	0.0281184294101311
677	0.06188427910206582	0.001833746651515183	0.0014298190904702968	0.8800259076835623	-1	0	0	0.125	1	1.0	10	1.0	1.0	11	10	0	0	0	0.08333333333333333	1	12	12	0.0	0	0.5320079279562221	0.9561104341813763	0.8057712694712658	0.8903440481827037	0.33726934672678294	0.8617383122405731	0.9062861732398328	0.9117415264785226	0	0	0.0	0.0014298190904702968	0.0014298190904702968
967	0.04796285962509973	0.01627116984539025	0.013216410617553296	0.8255752202198775	-1	0	0	0.1	1	1.0	13	0.3	0.6923076923076923	10	9	4	3	0	0.5	5	10	15	0.2727272727272727	0	0.7550543943903841	0.847869474060327	0.44334509911113723	0.6879762585027855	0.6009469072025402	0.9360558739267563	0.8979877327042298	0.8495116681525972	0.1	0.2	0.0	0.013216410617553296	0.013216410617553296
750	0.022235004241804846	0.0020982084307309113	-0.00208982027829345	0.9080028888971594	-1	0	0	0.4	4	0.5384615384615384	7	0.30612244897959184	0.5384615384615384	11	7	3	3	0	1.0	7	7	15	0.5	0.25	0.6647122853989419	0.9721180265161337	0.5126397198496321	0.8143303601005278	0.8223824583190591	0.9394955091310756	0.949640786438586	0.930269714428242	0.5454545454545454	0.45454545454545453	0.0	-0.000208982027829345	-0.000208982027829345
1346	0.04743600579253757	0.02186599915780646	0.01881212992994475	0.8329739699120349	-1	0	0	0.3	3	0.7692307692307693	10	0.5769230769230769	0.7692307692307693	12	10	2	0	0	0.15384615384615385	2	13	15	0.0	0	0.9324567309196865	0.917262139531483	0.7472121642477614	0.9708813651216682	0.6660139712683069	0.919689699486658	0.9113057942026686	0.9417809519813847	0	0	0.0	0.01881212992994475	0.01881212992994475
251	0.01623790760851549	0.0009871271251450538	-0.0004266434144568695	0.9852752768542454	-1	0.3333333333333333	1	0.5	4	0.6666666666666666	6	0.4074074074074074	0.6666666666666666	10	6	0	0	0	0.3333333333333333	9	3	11	0.0	1.0	0.477320261195303	0.9506683342846514	0.28839392973446837	0.8890999511078146	0.3438697868505912	0.9063813057032977	0.8937676321065233	0.9195910172286235	0	0	0.0	-4.266434144568695e-05	-4.266434144568695e-05
2459	0.05473569060834223	0.0213613733049305	0.020973043497695944	0.744958699613012	-1	0	0	0.1	1	1.0	13	0.5357142857142857	0.8461538461538461	12	11	2	2	0	0.14285714285714285	14	2	15	0.2857142857142857	0	0.9239761456694631	0.9480886836875211	0.5805353469476862	0.9211654322761925	0.7463011150170981	0.896290585665354	0.7795479805678239	0.9246048630205747	0.6666666666666666	0.16666666666666666	0.0	0.020973043497695944	0.020973043497695944
3461	0.060659498083988156	0.0286926042228366	0.028658181751722085	0.705406864999896	-1	0	0	0.1	1	1.0	13	0.5357142857142857	0.8461538461538461	12	11	2	2	0	0.14285714285714285	14	2	15	0.2857142857142857	0	0.8874815162625846	0.9455040352339135	0.4516088370937923	0.9087497283086335	0.6813544161226464	0.879786161093853	0.7815542782386783	0.9153530424438538	0.5833333333333334	0	0.0	0.028658181751722085	0.028658181751722085
2993	0.06399695179009077	0.01922609279536329	0.013180168438895917	0.691114273863567	-1	0	0	0.1	1	1.0	13	0.5357142857142857	0.9230769230769231	13	12	1	2	0	0.14285714285714285	2	14	15	0.4	0	0.8862525448805838	0.9412235345980152	0.4434169939421048	0.9092739523862579	0.6813544161226464	0.8821926616688686	0.7815542782386783	0.9140301566376744	0.5769230769230769	0.15384615384615385	0.0	0.013180168438895917	0.013180168438895917
1827	0.05497721668722583	0.024354173509942713	0.014755100091690053	0.7050137155719479	-1	0	0	0.1	1	1.0	13	0.5357142857142857	0.8461538461538461	12	11	2	2	0	0.14285714285714285	14	2	15	0.2857142857142857	0	0.9035970475166332	0.9498941340502524	0.5805353469476862	0.9211654322761925	0.7825503674459784	0.8914152141390784	0.7815542782386783	0.9242767654954583	0.625	0.16666666666666666	0.0	0.014755100091690053	0.014755100091690053
5001	0.055210237720796675	0.028268888424524206	0.028208646310334224	0.6988561697281237	-1	0	0	0.1	1	1.0	13	0.5357142857142857	0.8461538461538461	12	11	2	2	0	0.14285714285714285	14	2	15	0.2857142857142857	0	0.8874815162625846	0.9455040352339135	0.4516088370937923	0.9087497283086335	0.6813544161226464	0.879786161093853	0.7815542782386783	0.9153530424438538	0.5416666666666666	0.16666666666666666	0.0	0.028208646310334224	0.028208646310334224
3636	0.05767284751188961	0.02799365343617922	0.027981828857443037	0.705184612766053	-1	0	0	0.1	1	1.0	13	0.5357142857142857	0.8461538461538461	12	11	2	2	0	0.14285714285714285	14	2	15	0.2857142857142857	0	0.8874815162625846	0.9455040352339135	0.4516088370937923	0.9087497283086335	0.7176036685515266	0.8883547604587907	0.7815542782386783	0.9174883228912784	0.5833333333333333	0.16666666666666666	0.0	0.027981828857443037	0.027981828857443037
2503	0.05469764793390882	0.024229974702437686	0.023004799534458584	0.7343058231256556	-1	0	0	0.1	1	1.0	13	0.5357142857142857	0.8461538461538461	12	11	2	2	0	0.14285714285714285	14	2	15	0.2857142857142857	0	0.9239761456694631	0.9484465370822235	0.5805353469476862	0.9211654322761925	0.7176036685515266	0.8889563339176879	0.7815542782386783	0.9229797960940053	0.625	0	0.0	0.023004799534458584	0.023004799534458584
573	0.056295140935166604	0.007762061124140295	0.006705010579944304	0.8603508920940246	-1	0	0	0.1	1	1.0	13	1.0	1.0	14	13	0	0	0	0.06666666666666667	1	15	15	0.0	0	0.8862927429121786	0.9776210259515263	0.7740485994338189	0.9261563785964643	0.3387676821229406	0.9323433312137133	0.9223469129431237	0.9514987883507929	0	0	0.0	0.006705010579944304	0.006705010579944304
4467	0.05802631272302798	0.026374232326404824	0.026350599300342982	0.7001528023175327	-1	0	0	0.1	1	1.0	13	0.5357142857142857	0.8461538461538461	12	11	2	2	0	0.14285714285714285	14	2	15	0.2857142857142857	0	0.8874815162625846	0.9455040352339135	0.4516088370937923	0.9087497283086335	0.6813544161226464	0.879786161093853	0.7815542782386783	0.9153530424438538	0.5833333333333333	0.16666666666666666	0.0	0.026350599300342982	0.026350599300342982
3814	0.05845530510976104	0.02784802329906451	0.02782433917452946	0.7031262869067048	-1	0	0	0.1	1	1.0	13	0.5357142857142857	0.8461538461538461	12	11	2	2	0	0.14285714285714285	14	2	15	0.2857142857142857	0	0.8874815162625846	0.9455040352339135	0.4516088370937923	0.9087497283086335	0.6813544161226464	0.879786161093853	0.7815542782386783	0.9153530424438538	0.5833333333333333	0.16666666666666666	0.0	0.02782433917452946	0.02782433917452946
3248	0.05781296694772309	0.012189146106184663	0.010937483425223124	0.7492490736866428	-1	0	0	0.1	1	1.0	13	1.0	0.9230769230769231	13	12	1	2	0	0.06666666666666667	15	1	15	0.4	0	0.8862525448805838	0.9359343637424218	0.4434169939421048	0.9284214713464092	0.6813544161226464	0.881575813492476	0.7815542782386783	0.9181336779233298	0.6153846153846154	0	0.0	0.010937483425223124	0.010937483425223124
1247	0.046100395132356344	0.025085168456786055	-0.0003901746043771569	0.7267633989954922	-1	0	0	0.1	1	1.0	13	0.5357142857142857	0.8461538461538461	12	11	2	2	0	0.14285714285714285	14	2	15	0.2857142857142857	0	0.9216212531965746	0.9313011300205042	0.7299446591799029	0.9684968647177267	0.5356091626089076	0.9339756588024871	0.9289599936203887	0.9475479602735362	0.5833333333333334	0.3333333333333333	0.0	-3.901746043771569e-05	-3.901746043771569e-05
839	0.027909626342535746	0.002541731555003488	0.002231828131539416	0.8995725188129587	-1	0	0	0.2222222222222222	2	0.9090909090909091	10	0.3939393939393939	0.8181818181818182	10	9	2	1	0	0.2727272727272727	3	11	13	0.14285714285714285	0.16666666666666666	0.6585647558376403	0.939772072829707	0.4343413320259339	0.9309777050848168	0.47077555986791947	0.8710450469022557	0.885533616543296	0.9183281833741789	1.0	0	0.0	0.002231828131539416	0.002231828131539416
2464	0.056945363073880886	0.02114457167581629	0.021034952925551857	0.7043448511494295	-1	0	0	0.1	1	1.0	13	0.5357142857142857	0.8461538461538461	12	11	2	2	0	0.14285714285714285	14	2	15	0.2857142857142857	0	0.9239761456694631	0.9508533601542954	0.5805353469476862	0.9211654322761925	0.7463011150170981	0.8966217689755884	0.7815542782386783	0.9260148847721128	0.625	0.16666666666666666	0.0	0.021034952925551857	0.021034952925551857
4192	0.061051171118940324	0.029171738381911585	0.02910973078464689	0.7088098073062746	-1	0	0	0.1	1	1.0	13	0.5357142857142857	0.8461538461538461	12	11	2	2	0	0.14285714285714285	14	2	15	0.2857142857142857	0	0.8874815162625846	0.9455040352339135	0.4516088370937923	0.9087497283086335	0.6813544161226464	0.879786161093853	0.7815542782386783	0.9153530424438538	0.5833333333333333	0.16666666666666666	0.0	0.02910973078464689	0.02910973078464689
4827	0.05705833394879205	0.02635126177894524	0.026280600151989922	0.7008404047690691	-1	0	0	0.1	1	1.0	13	0.5357142857142857	0.8461538461538461	12	11	2	2	0	0.14285714285714285	14	2	15	0.2857142857142857	0	0.8874815162625846	0.9455040352339135	0.4516088370937923	0.9087497283086335	0.6813544161226464	0.879786161093853	0.7815542782386783	0.9153530424438538	0.5833333333333334	0.08333333333333333	0.0	0.026280600151989922	0.026280600151989922
680	0.06065054737266576	0.001743574115111415	0.0014731798273594915	0.7028963557460675	-1	0	0	0.125	1	1.0	9	1.0	1.0	10	9	0	0	0	0.09090909090909091	1	11	11	0.0	0	0.4075881919150035	0.9123147125035289	0.5363577475653136	0.9337391043774756	0.23491770636731824	0.8240725777285	0.9020509751407827	0.8981959504377477	0	0	0.0	0.0014731798273594915	0.0014731798273594915
653	0.020955208545669762	0.002349689924270859	0.0016611120685341874	0.5871818531950607	-1	0	0	0.5	4	0.5555555555555556	5	0.4583333333333333	0.5555555555555556	9	5	1	2	0	0.375	8	3	11	1.0	0.5	0.5958727091452064	0.8917626171888813	0.6543529751597605	0.9113772398978445	0.5640933273805268	0.9126831203763534	0.6846407011868845	0.9056887684819346	0.5555555555555556	0.1111111111111111	0.0	0.0016611120685341874	0.0016611120685341874
1835	0.037541924469229736	0.007954508451929177	-0.004279174038557671	0.6120901467498027	-1	0	0	0.2	2	0.8461538461538461	11	0.38461538461538464	0.7692307692307693	12	10	2	2	0	0.23076923076923078	13	3	15	0.3333333333333333	0	0.8874815162625846	0.931010150207299	0.4516088370937923	0.9204312704538815	0.6202914183129375	0.9301013899480716	0.7815542782386783	0.9273218512413146	0.5416666666666666	0.08333333333333333	0.0	-0.0004279174038557671	-0.0004279174038557671
98	None	None	None	None	None	0	0	0.4	2	0.8	4	0.7777777777777778	0.2	3	1	3	1	0	1.0	3	3	7	0.125	0.5	0.8629368390540844	0.7726836041444484	0.6570533179878637	0.8980028338503122	0.5502496665562773	0.7146198374217612	0.7854519968696547	0.8082833999802964	1.0	0.3333333333333333	0.0	None	None
590	0.04060875976564371	0.005285245326043937	0.005217213183460916	0.8249774949910075	-1	0	0	0.4	4	0.6153846153846154	8	0.3333333333333333	0.46153846153846156	7	6	7	0	0	0.5555555555555556	9	5	15	0.0	0	0.48820745477454486	0.8775858581724294	0.5214226158639308	0.8942630264357088	0.5767749386177077	0.929176623931004	0.8839565439515552	0.9025871084002461	0	0	0.0	0.005217213183460916	0.005217213183460916
1456	0.062120313246760386	0.0041371129195295845	-0.004109700194670268	0.6486488513316753	-1	0	0	0.1	1	1.0	13	0.5357142857142857	0.8461538461538461	12	11	2	2	0	0.14285714285714285	14	2	15	0.2857142857142857	0	0.8289501627335737	0.9509254344332646	0.49092868769483256	0.9332176848018909	0.4577778312430622	0.9457386523510056	0.9274576056352875	0.943737316329563	0.5833333333333333	0.16666666666666666	0.0	-0.00041097001946702676	-0.00041097001946702676
570	0.050655843455667794	0.013033391416737667	0.0076015549632659765	0.9304104656275923	-1	0	0	0.2	2	0.9230769230769231	12	0.3125	0.6153846153846154	10	8	4	0	0	0.75	6	8	15	0.0	0	0.3874982566672538	0.8887025688983029	0.564075488029079	0.9200058986652272	0.6055385274280543	0.9039987000548725	0.8621364087430679	0.9050078993985932	0	0	0.0	0.0076015549632659765	0.0076015549632659765
2941	0.055628565034403395	0.027795039177782865	0.027759330219019367	0.7019929943712946	-1	0	0	0.1	1	1.0	13	0.5357142857142857	0.8461538461538461	12	11	2	2	0	0.14285714285714285	14	2	15	0.2857142857142857	0	0.8874815162625846	0.9455040352339135	0.4516088370937923	0.9087497283086335	0.6813544161226464	0.8955375744631742	0.7815542782386783	0.9193501906327071	0.5833333333333333	0	0.0	0.027759330219019367	0.027759330219019367
4968	0.05650586688587495	0.027798544551707154	0.027663716901762066	0.7007165644613262	-1	0	0	0.1	1	1.0	13	0.5357142857142857	0.8461538461538461	12	11	2	2	0	0.14285714285714285	14	2	15	0.2857142857142857	0	0.8874815162625846	0.9455040352339135	0.4516088370937923	0.9087497283086335	0.6813544161226464	0.879786161093853	0.7815542782386783	0.9153530424438538	0.5833333333333333	0.16666666666666666	0.0	0.027663716901762066	0.027663716901762066
1559	0.051829020415851024	0.008335410131168489	0.007338962436576676	0.698916733474928	-1	0	0	0.2	2	0.9230769230769231	12	0.5357142857142857	0.8461538461538461	13	11	1	0	0	0.14285714285714285	2	14	15	0.0	0	0.8993799553045262	0.8691331922307481	0.5186807836245579	0.9673888347406444	0.90302201681501	0.8711001468261638	0.7815542782386783	0.9166742408056895	0	0	0.0	0.007338962436576676	0.007338962436576676
1351	0.02014038701208762	0.0030111430851412374	0.002418276664529748	0.8042353125225408	-1	0	0	0.4	4	0.6153846153846154	8	0.3125	0.46153846153846156	7	6	7	3	0	0.75	6	8	15	0.17647058823529413	0.3333333333333333	0.8550059121149676	0.7640386098009185	0.4734405733079772	0.9251693254840855	0.6009469072025402	0.9702391265017948	0.8983757843872094	0.9161652388409989	0.2857142857142857	0.42857142857142855	0.0	0.002418276664529748	0.002418276664529748
2594	0.045928361306373566	0.01910561302293405	0.018440102364089342	0.6723676547296706	-1	0	0	0.2	2	0.8461538461538461	11	0.38461538461538464	0.7692307692307693	12	10	2	2	0	0.23076923076923078	13	3	15	0.3333333333333333	0	0.9388717876043499	0.9376008664950377	0.5805353469476862	0.909248290716105	0.7825503674459784	0.8935605167789991	0.7605801538166493	0.9153385607830101	0.625	0.08333333333333333	0.0	0.018440102364089342	0.018440102364089342
4269	0.05639331397266761	0.02691366332110513	0.026913337131490984	0.703537481172402	-1	0	0	0.1	1	1.0	13	0.5357142857142857	0.8461538461538461	12	11	2	2	0	0.14285714285714285	14	2	15	0.2857142857142857	0	0.8874815162625846	0.9455040352339135	0.4516088370937923	0.9087497283086335	0.650822917217792	0.8621355017764315	0.7720422262485882	0.9112018642173948	0.5833333333333333	0.16666666666666666	0.0	0.026913337131490984	0.026913337131490984
707	0.025072453452665112	0.0037762340743268384	0.0032727483461306244	0.8749095060904533	-1	0	0	0.2	2	0.9230769230769231	12	0.38461538461538464	0.6153846153846154	9	8	5	2	0	0.23076923076923078	13	3	15	0.15384615384615385	0.14285714285714285	0.8636252838367218	0.9172052585277207	0.6446731305611763	0.954885198543717	0.6054760206218296	0.8654129685239059	0.8871663791713225	0.9197863518659427	0.6111111111111112	0.4444444444444444	0.0	0.0032727483461306244	0.0032727483461306244
1627	0.05410780558067567	0.023907225969733072	0.013527167676556814	0.7109373321038152	-1	0	0	0.1	1	1.0	13	0.5357142857142857	0.8461538461538461	12	11	2	2	0	0.14285714285714285	14	2	15	0.2857142857142857	0	0.9035970475166332	0.9498941340502524	0.5805353469476862	0.9211654322761925	0.7825503674459784	0.8914152141390784	0.7815542782386783	0.9242767654954583	0.625	0.16666666666666666	0.0	0.013527167676556814	0.013527167676556814
4452	0.056389890902212504	0.02872403627643814	0.028665408242488498	0.6970118168816922	-1	0	0	0.1	1	1.0	13	0.5357142857142857	0.8461538461538461	12	11	2	2	0	0.14285714285714285	14	2	15	0.2857142857142857	0	0.8874815162625846	0.9455040352339135	0.4516088370937923	0.9087497283086335	0.6813544161226464	0.879786161093853	0.7815542782386783	0.9153530424438538	0.5833333333333333	0.16666666666666666	0.0	0.028665408242488498	0.028665408242488498
3208	0.05831045328594897	0.026676496702680408	0.026565747540004885	0.7018578033766014	-1	0	0	0.1	1	1.0	13	0.5357142857142857	0.8461538461538461	12	11	2	2	0	0.14285714285714285	14	2	15	0.2857142857142857	0	0.8874815162625846	0.9455040352339135	0.4516088370937923	0.9087497283086335	0.6813544161226464	0.879786161093853	0.7815542782386783	0.9153530424438538	0.5833333333333333	0.16666666666666666	0.0	0.026565747540004885	0.026565747540004885
2192	0.05975877212069086	0.0237763863822531	0.022758070061315326	0.7178154206437888	-1	0	0	0.1	1	1.0	13	0.5357142857142857	0.8461538461538461	12	11	2	2	0	0.14285714285714285	14	2	15	0.2857142857142857	0	0.9239761456694631	0.9508533601542954	0.5805353469476862	0.9211654322761925	0.7463011150170981	0.8966217689755884	0.7815542782386783	0.9260148847721128	0.625	0.16666666666666666	0.0	0.022758070061315326	0.022758070061315326
2142	0.05406392998941584	0.015198604269894061	0.014789008836198454	0.6180891376025728	-1	0	0	0.1	1	1.0	13	0.5357142857142857	0.8461538461538461	12	11	2	2	0	0.14285714285714285	14	2	15	0.2857142857142857	0	0.8874815162625846	0.9520216118251911	0.4516088370937923	0.9241190864678785	0.7176036685515266	0.8863608389626546	0.7612641485423587	0.9251084286120838	0.625	0	0.0	0.014789008836198454	0.014789008836198454
2245	0.04984651778875746	0.026009309377172933	0.025351245034595668	0.7428713664704106	-1	0	0	0.2	2	0.8461538461538461	11	0.38461538461538464	0.7692307692307693	12	10	2	2	0	0.23076923076923078	13	3	15	0.3333333333333333	0	0.9239761456694631	0.9365775905600642	0.5805353469476862	0.909248290716105	0.7157696161122435	0.8982989352817858	0.7815542782386783	0.9161991327859483	0.625	0	0.0	0.025351245034595668	0.025351245034595668
931	0.01557079757775934	0.0015529607610292196	-0.0014307326627911283	0.9420899206326038	-1	0	0	0.4	4	0.5384615384615384	7	0.46875	0.38461538461538464	9	5	5	2	0	0.5	4	8	15	0.2	0.3333333333333333	0.5910807915038448	0.9547262661601122	0.889720554523425	0.9542954574928167	0.5215750167995958	0.9345217073077174	0.9416059339835268	0.9485958118440083	0.6666666666666666	0.4444444444444444	0.0	-0.00014307326627911282	-0.00014307326627911282
1550	0.05758120998553167	0.009391336118781377	-0.0014499304264495173	0.7655778872928717	-1	0	0	0.1	1	1.0	13	0.5357142857142857	0.8461538461538461	12	11	2	2	0	0.14285714285714285	14	2	15	0.2857142857142857	0	0.8862525448805838	0.9380814213482184	0.5752976644774537	0.9410388296358307	0.620824315591286	0.9110950698820655	0.7863802940817921	0.9311869812740549	0.625	0.08333333333333333	0.0	-0.00014499304264495172	-0.00014499304264495172
120	0.05933451070266912	0.0017708482197354698	-0.0017108415963093342	0.9649002370909044	-1	0	0	0.3	3	0.7692307692307693	10	0.3	0.6923076923076923	10	9	4	1	0	0.5	5	10	15	0.09090909090909091	0.18181818181818182	0.4449874057268028	0.9039346571988001	0.6360662216964144	0.8825522888026667	0.8368268764411926	0.812020050896734	0.8637959379721741	0.8707096218737578	1.0	0.2	0.0	-0.00017108415963093342	-0.00017108415963093342
1186	0.05644308793931475	0.019318121415655462	0.015867835334326567	0.5948635004187828	-1	0	0	0.4	4	0.6923076923076923	9	0.4166666666666667	0.6923076923076923	12	9	2	3	0	0.25	12	3	15	0.6	0.6666666666666666	0.5531338479137695	0.9330668275175303	0.9930729490052219	0.7827701771357656	0.41695357671164074	0.8829439722209048	0.9493982371490836	0.8785842799610694	0.4166666666666667	0.25	0.0	0.015867835334326567	0.015867835334326567
83	0.08036617404603683	0.007680635909632544	-0.003028688777097277	0.7201846460481145	-1	0	0	0.1	1	1.0	13	1.0	1.0	14	13	0	1	0	0.06666666666666667	15	1	15	0.3333333333333333	0	0.49272187612177876	0.8786216733277273	0.3269844282305089	0.8462244687257728	0.7312598271234108	0.9631426073190608	0.7455704692560681	0.9101901885110041	1.0	0	0.0	-0.0003028688777097277	-0.0003028688777097277
4835	0.0560433832806807	0.012149965489876412	0.009414218632839791	0.7181720313398787	-1	0	0	0.1	1	1.0	13	0.5357142857142857	0.8461538461538461	12	11	2	2	0	0.14285714285714285	14	2	15	0.2857142857142857	0	0.9239761456694631	0.9321495679029741	0.6781682073904424	0.9111696308234198	0.6931474856367854	0.8713315006481112	0.7504514095670788	0.907793842994922	0.6666666666666667	0.16666666666666666	0.0	0.009414218632839791	0.009414218632839791
4455	0.06017274917481114	0.028828848054196103	0.028813247000599975	0.7055332321533114	-1	0	0	0.1	1	1.0	13	0.5357142857142857	0.8461538461538461	12	11	2	2	0	0.14285714285714285	14	2	15	0.2857142857142857	0	0.8874815162625846	0.9455040352339135	0.4516088370937923	0.9087497283086335	0.6813544161226464	0.8774208737665187	0.7815542782386783	0.9147785170688567	0.625	0.08333333333333333	0.0	0.028813247000599975	0.028813247000599975
22	0.048485162188956224	0.022029378056327237	0.0038924711256715103	0.8368254246181107	-1	0	0	0.16666666666666666	1	1.0	6	1.0	0.8333333333333334	6	5	1	1	0	0.125	8	1	8	0.2	0	0.46444453430238	0.8290663329928941	0.5723207234562832	0.9323226083869001	0.44180139021966003	0.913775357523754	0.8939630836486094	0.8991237982196952	1.0	0.16666666666666666	0.0	0.0038924711256715103	0.0038924711256715103
3618	0.03695060029841128	0.018396845443382378	-0.017709125517921507	0.9003692304674367	-1	0	0	0.2	2	0.8461538461538461	11	0.26785714285714285	0.6923076923076923	11	9	3	3	0	0.875	8	7	15	0.375	0.16666666666666666	0.8887104876445854	0.9356173394236792	0.4434169939421048	0.9151340203215583	0.6813544161226464	0.880731453520126	0.7815542782386783	0.9130331241307583	0.45454545454545453	0	0.0	-0.0017709125517921507	-0.0017709125517921507
3995	0.05764600867056618	0.02707227977027757	0.026931425589793317	0.7091829762971795	-1	0	0	0.1	1	1.0	13	0.5357142857142857	0.8461538461538461	12	11	2	2	0	0.14285714285714285	14	2	15	0.2857142857142857	0	0.8874815162625846	0.9455040352339135	0.4516088370937923	0.9087497283086335	0.6813544161226464	0.879786161093853	0.7815542782386783	0.9153530424438538	0.5833333333333334	0.16666666666666666	0.0	0.026931425589793317	0.026931425589793317
4006	0.058026893385105284	0.026009841167382836	0.026007601897510075	0.7075351237811185	-1	0	0	0.1	1	1.0	13	0.5357142857142857	0.8461538461538461	12	11	2	2	0	0.14285714285714285	14	2	15	0.2857142857142857	0	0.8874815162625846	0.9455040352339135	0.4516088370937923	0.9087497283086335	0.6813544161226464	0.879786161093853	0.7815542782386783	0.9153530424438538	0.5833333333333334	0	0.0	0.026007601897510075	0.026007601897510075
4025	0.05138608047286497	0.013770439846317506	0.01355404645343227	0.7362654323098947	-1	0	0	0.1	1	1.0	13	0.5357142857142857	0.8461538461538461	12	11	2	2	0	0.14285714285714285	14	2	15	0.2857142857142857	0	0.9239761456694631	0.9258489442107201	0.6817309916762485	0.923253974018156	0.7825503674459784	0.8882999594399883	0.7815542782386783	0.9138702704518017	0.625	0.16666666666666666	0.0	0.01355404645343227	0.01355404645343227
1187	0.04777738282267671	0.011604597533752783	-0.0035982065134693517	0.7357493896831524	-1	0	0	0.2	2	0.8461538461538461	11	0.5357142857142857	0.8461538461538461	12	11	2	2	0	0.14285714285714285	2	14	15	0.2857142857142857	0.15384615384615385	0.7070955367394999	0.9546536015242804	0.6973024401908159	0.965422078162038	0.6261791623998073	0.887524042405802	0.9008236185645634	0.94342882314152	0.6666666666666666	0.16666666666666666	0.0	-0.00035982065134693516	-0.00035982065134693516
4236	0.050279543387834275	0.015123192216988268	0.013887255593529714	0.7105037635427636	-1	0	0	0.1	1	1.0	13	0.5357142857142857	0.8461538461538461	12	11	2	2	0	0.14285714285714285	14	2	15	0.2857142857142857	0	0.8874815162625846	0.9308187672796127	0.4516088370937923	0.9087497283086335	0.650822917217792	0.8929608391925392	0.7795479805678239	0.9121132869652623	0.5833333333333333	0.25	0.0	0.013887255593529714	0.013887255593529714
3645	0.06102739469941184	0.02865998508110558	0.028633786018413633	0.7025101168723319	-1	0	0	0.1	1	1.0	13	0.5357142857142857	0.8461538461538461	12	11	2	2	0	0.14285714285714285	14	2	15	0.2857142857142857	0	0.8874815162625846	0.9455040352339135	0.4516088370937923	0.9087497283086335	0.6813544161226464	0.879786161093853	0.7815542782386783	0.9153530424438538	0.5833333333333333	0.16666666666666666	0.0	0.028633786018413633	0.028633786018413633
2985	0.05723908788462161	0.02919867017695121	0.02916117252040458	0.7001154970443006	-1	0	0	0.1	1	1.0	13	0.5357142857142857	0.8461538461538461	12	11	2	2	0	0.14285714285714285	14	2	15	0.2857142857142857	0	0.8874815162625846	0.9455040352339135	0.4516088370937923	0.9087497283086335	0.6813544161226464	0.879786161093853	0.7815542782386783	0.9153530424438538	0.5833333333333333	0	0.0	0.02916117252040458	0.02916117252040458
4792	0.05714585121001355	0.027815818531227696	0.027728609563120326	0.7009134327814086	-1	0	0	0.1	1	1.0	13	0.5357142857142857	0.8461538461538461	12	11	2	2	0	0.14285714285714285	14	2	15	0.2857142857142857	0	0.8874815162625846	0.9455040352339135	0.4516088370937923	0.9087497283086335	0.6813544161226464	0.879786161093853	0.7815542782386783	0.9153530424438538	0.5833333333333333	0	0.0	0.027728609563120326	0.027728609563120326
4023	0.05865877250970081	0.028379068138075135	0.028373106540974514	0.7048101790918709	-1	0	0	0.1	1	1.0	13	0.5357142857142857	0.8461538461538461	12	11	2	2	0	0.14285714285714285	14	2	15	0.2857142857142857	0	0.8874815162625846	0.9455040352339135	0.4516088370937923	0.9087497283086335	0.6813544161226464	0.879786161093853	0.7815542782386783	0.9153530424438538	0.625	0.16666666666666666	0.0	0.028373106540974514	0.028373106540974514
1493	0.04060233347388078	0.0013561821323034976	-0.001183198834654256	0.789839749082571	-1	0	0	0.1	1	1.0	13	0.5357142857142857	0.8461538461538461	12	11	2	2	0	0.14285714285714285	14	2	15	0.2857142857142857	0	0.9051658704205799	0.9382873975208347	0.8303434960927119	0.9493796273560858	0.5356091626089076	0.9298675928295156	0.9125617812885535	0.9396810008879524	0.625	0.16666666666666666	0.0	-0.0001183198834654256	-0.0001183198834654256
28	0.0349722370377974	0.0021035010714902823	-0.0010552737663983125	0.9723398378100704	-1	0.25	1	0.4	4	0.6153846153846154	8	0.26785714285714285	0.5384615384615384	10	7	4	1	0	0.875	8	7	15	0.1111111111111111	0.2857142857142857	0.7162245330080779	0.9313871618024393	0.5247537776230955	0.9235965218987436	0.44914348230534484	0.8304800214503484	0.879589700361712	0.9028960333906614	1.0	0.6	0.0	-0.00010552737663983124	-0.00010552737663983124
2780	0.04879923249951547	0.02554711076520879	0.025152726475845447	0.7441403223025727	-1	0	0	0.2	2	0.8461538461538461	11	0.38461538461538464	0.7692307692307693	12	10	2	2	0	0.23076923076923078	13	3	15	0.3333333333333333	0	0.9239761456694631	0.9365775905600642	0.5805353469476862	0.909248290716105	0.7157696161122435	0.8982989352817858	0.7815542782386783	0.9161991327859483	0.625	0	0.0	0.025152726475845447	0.025152726475845447
3835	0.058244518001438664	0.028097784682639095	0.028010826131076333	0.7014215462338589	-1	0	0	0.1	1	1.0	13	0.5357142857142857	0.8461538461538461	12	11	2	2	0	0.14285714285714285	14	2	15	0.2857142857142857	0	0.8874815162625846	0.9455040352339135	0.4516088370937923	0.9087497283086335	0.7176036685515266	0.8883547604587907	0.7815542782386783	0.9174883228912784	0.625	0.16666666666666666	0.0	0.028010826131076333	0.028010826131076333
636	0.053410887470345184	0.005200834403873187	-0.005175654912623509	0.9550644719220147	-1	0	0	0.2	2	0.8461538461538461	11	0.3409090909090909	0.6153846153846154	10	8	4	2	0	0.36363636363636365	11	4	15	0.2	0.16666666666666666	0.30679424520299065	0.9591935614513879	0.4493253153050148	0.8442808733946584	0.6720669672923647	0.8933660573791179	0.7911281851673257	0.9108799108332132	0.7	0.1	0.0	-0.0005175654912623509	-0.0005175654912623509
2102	0.058116122703477796	0.016060182030316623	0.016059169859452473	0.6777908299532031	-1	0	0	0.1	1	1.0	13	0.5357142857142857	0.8461538461538461	12	11	2	2	0	0.14285714285714285	14	2	15	0.2857142857142857	0	0.8874815162625846	0.9520216118251911	0.4516088370937923	0.9236659144441748	0.7176036685515266	0.8863608389626546	0.7605801538166493	0.9249594525997722	0.625	0	0.0	0.016059169859452473	0.016059169859452473
2895	0.05636579410618846	0.02755071484270921	0.02746871663731306	0.6985202429802975	-1	0	0	0.1	1	1.0	13	0.5357142857142857	0.8461538461538461	12	11	2	2	0	0.14285714285714285	14	2	15	0.2857142857142857	0	0.8874815162625846	0.9455040352339135	0.4516088370937923	0.9087497283086335	0.7176036685515266	0.8883547604587907	0.7815542782386783	0.9174883228912784	0.5833333333333333	0.16666666666666666	0.0	0.02746871663731306	0.02746871663731306
1139	0.0586334580982938	0.0038411902488306618	0.003284373999606742	0.7280042664507542	-1	0	0	0.1	1	1.0	13	0.5357142857142857	0.8461538461538461	12	11	2	2	0	0.14285714285714285	14	2	15	0.2857142857142857	0	0.8289501627335737	0.9509254344332646	0.5794858862214177	0.9307869580969099	0.4577778312430622	0.9457386523510056	0.9289599936203887	0.9430545318283875	0.5833333333333333	0.16666666666666666	0.0	0.003284373999606742	0.003284373999606742
302	0.03388851759324418	0.003224317097327762	-0.0015279438990259244	0.9967632986848051	-1	0.25	1	0.4	4	0.7692307692307693	10	0.38461538461538464	0.7692307692307693	13	10	1	0	0	0.23076923076923078	13	3	15	0.0	1.0	0.4891062038678329	0.9677306337198407	0.7012700136498924	0.8334228789902951	0.17139095538226407	0.9112004289448824	0.926465027737705	0.920300217568266	0	0	0.0	-0.00015279438990259243	-0.00015279438990259243
1076	0.04624672760844394	0.016613274306123842	0.013292472736244053	0.803768806462211	-1	0	0	0.1	1	1.0	13	0.5357142857142857	0.8461538461538461	12	11	2	2	0	0.14285714285714285	14	2	15	0.2857142857142857	0	0.8642964182114475	0.938283725628302	0.4623536336002667	0.9634203447636389	0.6172617825585494	0.9168641810473868	0.9007713457625738	0.9425493525061094	0.6666666666666667	0.08333333333333333	0.0	0.013292472736244053	0.013292472736244053
2005	0.04007447788917	0.005542742454996994	0.0002976673886724442	0.8841943635375579	-1	0	0	0.2	2	0.8461538461538461	11	0.2727272727272727	0.7692307692307693	12	10	2	2	0	0.45454545454545453	5	11	15	0.3333333333333333	0	0.8642964182114475	0.9353885996189362	0.43000955433572097	0.9454938721704104	0.650822917217792	0.8980454355795818	0.7787302510965969	0.928721860701336	0.625	0.16666666666666666	0.0	0.0002976673886724442	0.0002976673886724442
4388	0.0586430722378423	0.027311830441395443	0.027286786959032402	0.7029794284733437	-1	0	0	0.1	1	1.0	13	0.5357142857142857	0.8461538461538461	12	11	2	2	0	0.14285714285714285	14	2	15	0.2857142857142857	0	0.8874815162625846	0.9455040352339135	0.4516088370937923	0.9087497283086335	0.6813544161226464	0.9013024452249767	0.7815542782386783	0.9208980630982315	0.5833333333333333	0.16666666666666666	0.0	0.027286786959032402	0.027286786959032402
2347	0.05923428981976781	0.024887393459154812	0.023939105022928057	0.7178351737491433	-1	0	0	0.1	1	1.0	13	0.5357142857142857	0.8461538461538461	12	11	2	2	0	0.14285714285714285	14	2	15	0.2857142857142857	0	0.9239761456694631	0.9508533601542954	0.5805353469476862	0.9211654322761925	0.7463011150170981	0.8966217689755884	0.7815542782386783	0.9260148847721128	0.625	0.16666666666666666	0.0	0.023939105022928057	0.023939105022928057
[truncated: 4,115 more rows]
