# Supplementary material for: Environmental influences on evolvable robots
Source: PLoS One. 2020 May 29;15(5):e0233848. doi: 10.1371/journal.pone.0233848 (PMC7259730; doi:10.1371/journal.pone.0233848)
Supplement: S1 Dataset — (ZIP) [file pone.0233848.s003.zip › data_plosone/snapshots_ids_seasonal_tilted_3.tsv]

generation	robot_id
72	3680
72	3678
72	3347
72	3532
72	3624
72	3541
72	3509
72	3209
72	3665
72	3634
72	3667
72	3637
72	2341
72	3274
72	3148
72	3691
72	3657
72	3439
72	3644
72	3266
72	3391
72	3692
72	3649
72	2073
72	3406
72	3666
72	3661
72	3681
72	3180
72	2670
72	3621
72	2920
72	2851
72	3471
72	3693
72	3645
72	3205
72	3639
72	3421
72	3427
72	3564
72	3403
72	3641
72	3554
72	3290
72	3642
72	3371
72	3257
72	3496
72	3538
72	2817
72	3348
72	3383
72	3452
72	3652
72	3014
72	2733
72	2661
72	3687
72	3122
72	3145
72	3061
72	3603
72	3646
72	3620
72	3614
72	3655
72	3604
72	2746
72	3690
72	3547
72	3455
72	3695
72	3503
72	3677
72	3615
72	3688
72	3230
72	3580
72	3329
72	3697
72	3093
72	3481
72	3346
72	3103
72	3671
72	3696
72	3231
72	3424
72	3540
72	3698
72	3258
72	3660
72	3515
72	3686
72	3265
72	3422
72	2822
72	3636
72	3574
50	2265
50	2598
50	2579
50	2382
50	2501
50	1857
50	2559
50	2520
50	2505
50	2162
50	2592
50	2502
50	2566
50	2395
50	2296
50	2223
50	2577
50	2341
50	2235
50	2424
50	2597
50	1359
50	2571
50	2469
50	2508
50	2484
50	2600
50	2073
50	1831
50	2197
50	2307
50	2463
50	2553
50	2518
50	2017
50	2526
50	2531
50	1737
50	2016
50	1932
50	2587
50	2081
50	2474
50	1352
50	2557
50	2029
50	2570
50	2298
50	2231
50	2362
50	2491
50	2589
50	2454
50	2582
50	2578
50	2546
50	2490
50	2401
50	2569
50	2561
50	2563
50	2418
50	2347
50	2512
50	2523
50	2336
50	2575
50	2509
50	2440
50	2555
50	2323
50	2279
50	2599
50	2337
50	2259
50	2513
50	1921
50	1844
50	2574
50	2547
50	2565
50	2493
50	2471
50	2530
50	2179
50	2253
50	2466
50	2363
50	2456
50	2445
50	2077
50	2573
50	2317
50	2446
50	2126
50	2010
50	2141
50	2562
50	2572
50	2210
74	3757
74	3724
74	3734
74	3680
74	3762
74	3347
74	3704
74	3532
74	3765
74	3509
74	3761
74	3209
74	3637
74	2341
74	3726
74	3760
74	3274
74	3148
74	3657
74	3439
74	3644
74	3391
74	3692
74	3799
74	3661
74	3773
74	3180
74	2670
74	3621
74	2920
74	3746
74	2851
74	3787
74	3205
74	3639
74	3421
74	3739
74	3564
74	3641
74	3554
74	3752
74	3496
74	3708
74	3728
74	3756
74	3538
74	2817
74	3348
74	3383
74	3014
74	2733
74	2661
74	3122
74	3792
74	3788
74	3145
74	3061
74	3655
74	3702
74	3604
74	3770
74	3795
74	2746
74	3793
74	3455
74	3695
74	3503
74	3744
74	3785
74	3740
74	3230
74	3580
74	3329
74	3697
74	3716
74	3723
74	3093
74	3481
74	3745
74	3346
74	3103
74	3707
74	3231
74	3424
74	3540
74	3777
74	3698
74	3794
74	3258
74	3742
74	3515
74	3686
74	2822
74	3797
74	3737
74	3800
74	3574
74	3713
74	3719
74	3782
60	3040
60	3049
60	3070
60	3097
60	2629
60	2986
60	1857
60	2771
60	2970
60	2968
60	3026
60	3069
60	2296
60	2724
60	3008
60	2223
60	2341
60	2235
60	1359
60	2790
60	2858
60	3086
60	2893
60	3064
60	2073
60	2953
60	3078
60	2942
60	2830
60	2670
60	2943
60	3060
60	2920
60	2983
60	2851
60	2997
60	3048
60	3036
60	2881
60	2016
60	3081
60	3072
60	3039
60	2818
60	3011
60	2993
60	3034
60	3096
60	2918
60	2817
60	2998
60	2231
60	2362
60	3088
60	3014
60	2733
60	3056
60	3091
60	2661
60	3063
60	3059
60	3071
60	3028
60	3061
60	2736
60	2418
60	2853
60	2746
60	2709
60	2347
60	2740
60	2940
60	3068
60	3095
60	2888
60	2674
60	3046
60	2795
60	3055
60	2832
60	2976
60	3093
60	3098
60	2878
60	1844
60	2995
60	3006
60	3090
60	3066
60	2921
60	3051
60	3052
60	2789
60	2822
60	2954
60	2892
60	2933
60	2812
60	2884
60	2928
76	3876
76	3734
76	3704
76	3532
76	3878
76	3765
76	3899
76	3823
76	3509
76	3761
76	3209
76	2341
76	3726
76	3274
76	3888
76	3889
76	3148
76	3802
76	3439
76	3644
76	3391
76	3692
76	3858
76	3886
76	3827
76	3773
76	3829
76	3180
76	2670
76	3621
76	2920
76	2851
76	3862
76	3205
76	3639
76	3421
76	3844
76	3641
76	3554
76	3752
76	3898
76	3728
76	3538
76	2817
76	3869
76	3348
76	3383
76	3014
76	2661
76	3122
76	3792
76	3788
76	3849
76	3145
76	3061
76	3861
76	3702
76	3795
76	2746
76	3881
76	3884
76	3455
76	3695
76	3744
76	3875
76	3832
76	3846
76	3230
76	3580
76	3329
76	3811
76	3879
76	3897
76	3697
76	3723
76	3481
76	3346
76	3103
76	3813
76	3812
76	3809
76	3707
76	3891
76	3231
76	3540
76	3895
76	3777
76	3794
76	3821
76	3860
76	3258
76	3824
76	3686
76	2822
76	3797
76	3737
76	3817
76	3719
76	3900
76	3836
30	1528
30	1599
30	1517
30	1600
30	1597
30	1562
30	1548
30	1577
30	1396
30	1296
30	1463
30	1549
30	1359
30	1439
30	1266
30	1495
30	1551
30	1575
30	1442
30	1333
30	1445
30	1553
30	1081
30	1393
30	1576
30	1570
30	1556
30	1540
30	1593
30	1544
30	1468
30	1470
30	1190
30	1384
30	1545
30	1352
30	1486
30	1294
30	1529
30	1237
30	1579
30	1371
30	1286
30	1342
30	1447
30	1568
30	1267
30	1491
30	1183
30	1522
30	1249
30	1583
30	1464
30	1331
30	1400
30	1254
30	1589
30	1405
30	1204
30	1169
30	1526
30	1265
30	1369
30	1220
30	1566
30	1176
30	1430
30	1207
30	1514
30	1437
30	1235
30	1490
30	1394
30	1443
30	1560
30	1172
30	1293
30	1515
30	1500
30	1571
30	1159
30	1453
30	1508
30	1530
30	1596
30	1519
30	1541
30	1561
30	1203
30	1555
30	1565
30	1178
30	1598
30	1573
30	1457
30	1318
30	1474
30	1411
30	1416
30	1557
71	3347
71	3532
71	3624
71	3541
71	3457
71	3509
71	3209
71	3634
71	3637
71	2341
71	3274
71	3561
71	3148
71	3439
71	3644
71	3266
71	3391
71	3649
71	2073
71	3563
71	3406
71	3510
71	3577
71	3575
71	3180
71	2670
71	3621
71	2920
71	2851
71	3471
71	3613
71	3645
71	3205
71	3639
71	3421
71	3427
71	3564
71	3403
71	3641
71	3554
71	3290
71	3642
71	3371
71	3257
71	3496
71	3482
71	3538
71	2817
71	3348
71	3383
71	3452
71	3014
71	3606
71	2733
71	2661
71	3122
71	3623
71	3145
71	3061
71	3603
71	3646
71	3620
71	3614
71	3604
71	3384
71	2746
71	2740
71	3547
71	3455
71	3503
71	3615
71	3587
71	3230
71	3580
71	3329
71	3616
71	3625
71	3576
71	3093
71	3579
71	3481
71	3346
71	3103
71	3557
71	3231
71	3424
71	3540
71	3610
71	3258
71	3431
71	3515
71	3265
71	3443
71	3422
71	2822
71	3486
71	2892
71	3636
71	3574
71	3146
54	2579
54	2800
54	2629
54	2602
54	1857
54	2771
54	2559
54	2728
54	2505
54	2592
54	2395
54	2296
54	2724
54	2662
54	2758
54	2223
54	2577
54	2341
54	2235
54	2424
54	1359
54	2790
54	2571
54	2469
54	2484
54	2073
54	1831
54	2641
54	2670
54	2715
54	2613
54	2553
54	2781
54	2727
54	2660
54	2752
54	1737
54	2016
54	1932
54	2766
54	2765
54	2587
54	2081
54	1352
54	2798
54	2029
54	2655
54	2231
54	2362
54	2751
54	2491
54	2782
54	2733
54	2742
54	2741
54	2661
54	2582
54	2736
54	2716
54	2797
54	2780
54	2418
54	2726
54	2746
54	2709
54	2347
54	2740
54	2674
54	2632
54	2616
54	2795
54	2744
54	2440
54	2769
54	2750
54	2678
54	2793
54	2599
54	2763
54	2337
54	2513
54	1844
54	2784
54	2788
54	2466
54	2753
54	2659
54	2789
54	2638
54	2445
54	2077
54	2317
54	2446
54	2665
54	2757
54	2760
54	2141
54	2667
54	2796
54	2210
34	1642
34	1733
34	1676
34	1517
34	1783
34	1600
34	1597
34	1772
34	1747
34	1610
34	1793
34	1396
34	1463
34	1759
34	1767
34	1775
34	1359
34	1442
34	1765
34	1333
34	1553
34	1660
34	1540
34	1727
34	1754
34	1687
34	1661
34	1622
34	1770
34	1190
34	1737
34	1384
34	1607
34	1651
34	1352
34	1715
34	1486
34	1763
34	1529
34	1603
34	1692
34	1447
34	1742
34	1736
34	1568
34	1764
34	1683
34	1701
34	1769
34	1464
34	1758
34	1789
34	1797
34	1740
34	1400
34	1254
34	1589
34	1766
34	1779
34	1405
34	1169
34	1632
34	1663
34	1776
34	1265
34	1774
34	1647
34	1618
34	1735
34	1744
34	1566
34	1670
34	1176
34	1719
34	1786
34	1207
34	1490
34	1798
34	1172
34	1643
34	1771
34	1699
34	1159
34	1729
34	1596
34	1541
34	1203
34	1657
34	1712
34	1611
34	1800
34	1555
34	1721
34	1598
34	1573
34	1725
34	1602
34	1628
34	1474
34	1700
0	67
0	78
0	27
0	40
0	44
0	66
0	95
0	21
0	37
0	58
0	52
0	15
0	92
0	84
0	53
0	12
0	41
0	91
0	77
0	38
0	64
0	19
0	85
0	49
0	45
0	86
0	35
0	88
0	70
0	80
0	17
0	23
0	57
0	39
0	62
0	22
0	29
0	4
0	76
0	25
0	61
0	60
0	81
0	73
0	72
0	89
0	51
0	3
0	11
0	24
0	10
0	33
0	56
0	75
0	59
0	43
0	47
0	32
0	74
0	90
0	99
0	7
0	1
0	5
0	26
0	13
0	71
0	31
0	63
0	54
0	100
0	6
0	96
0	82
0	48
0	83
0	79
0	69
0	87
0	46
0	18
0	20
0	94
0	16
0	36
0	14
0	34
0	9
0	28
0	68
0	98
0	93
0	30
0	97
0	55
0	65
0	50
0	8
0	42
0	2
87	4185
87	4370
87	3978
87	4361
87	4368
87	4342
87	4346
87	3209
87	4384
87	4309
87	4441
87	3980
87	4408
87	3960
87	4267
87	4397
87	4254
87	3692
87	4219
87	4263
87	4201
87	4338
87	4449
87	4203
87	4166
87	4428
87	2670
87	4285
87	4363
87	2920
87	4426
87	4198
87	4328
87	3421
87	3979
87	4374
87	4436
87	4257
87	4362
87	4144
87	3999
87	2661
87	3907
87	4444
87	3122
87	3924
87	4148
87	4437
87	4360
87	4427
87	3849
87	4330
87	4446
87	4409
87	4413
87	4217
87	2746
87	4438
87	4265
87	4297
87	4439
87	3909
87	4293
87	4356
87	3580
87	3329
87	4325
87	3697
87	4048
87	4422
87	3103
87	4298
87	4414
87	3813
87	4447
87	3891
87	4443
87	4017
87	4400
87	4062
87	4434
87	4299
87	4402
87	4322
87	4354
87	4421
87	4388
87	4006
87	4314
87	4410
87	4160
87	4398
87	4417
87	4121
87	4391
87	4307
87	4241
87	4419
87	4369
87	4057
51	2598
51	2579
51	2382
51	2629
51	2501
51	2602
51	1857
51	2615
51	2559
51	2520
51	2505
51	2592
51	2502
51	2566
51	2395
51	2296
51	2625
51	2223
51	2622
51	2577
51	2341
51	2235
51	2424
51	1359
51	2571
51	2469
51	2484
51	2073
51	1831
51	2197
51	2641
51	2646
51	2307
51	2613
51	2553
51	2518
51	2017
51	2526
51	1737
51	2016
51	1932
51	2587
51	2081
51	2474
51	1352
51	2557
51	2029
51	2570
51	2298
51	2619
51	2231
51	2362
51	2491
51	2611
51	2582
51	2578
51	2603
51	2546
51	2490
51	2401
51	2647
51	2569
51	2649
51	2633
51	2561
51	2418
51	2347
51	2523
51	2632
51	2336
51	2575
51	2616
51	2509
51	2440
51	2609
51	2555
51	2279
51	2599
51	2337
51	2513
51	1844
51	2626
51	2565
51	2493
51	2530
51	2253
51	2466
51	2643
51	2363
51	2630
51	2638
51	2445
51	2077
51	2573
51	2317
51	2446
51	2141
51	2562
51	2572
51	2210
79	4019
79	3978
79	3704
79	4015
79	3532
79	3823
79	3509
79	3209
79	3980
79	4027
79	4037
79	2341
79	3960
79	3148
79	4003
79	3802
79	3955
79	3923
79	3692
79	3858
79	4038
79	4026
79	4020
79	3827
79	3180
79	2670
79	3621
79	2920
79	3862
79	3421
79	4050
79	4022
79	4030
79	3979
79	3641
79	3752
79	3728
79	4047
79	3920
79	3999
79	3348
79	3383
79	4018
79	2661
79	3907
79	3122
79	3788
79	3924
79	3849
79	3982
79	3061
79	4010
79	4041
79	4025
79	3702
79	4007
79	4044
79	3922
79	3962
79	3795
79	4033
79	2746
79	3909
79	3455
79	3695
79	3957
79	3744
79	3832
79	4032
79	3230
79	3580
79	3954
79	3329
79	3811
79	3897
79	3697
79	3723
79	4048
79	4011
79	3983
79	3481
79	4008
79	3103
79	3813
79	3809
79	3891
79	4017
79	3794
79	4034
79	4029
79	3989
79	4006
79	4043
79	3258
79	4016
79	3992
79	2822
79	3737
79	3995
79	3947
35	1806
35	1642
35	1733
35	1676
35	1517
35	1814
35	1783
35	1600
35	1842
35	1747
35	1610
35	1396
35	1463
35	1836
35	1759
35	1767
35	1832
35	1359
35	1807
35	1821
35	1815
35	1442
35	1834
35	1333
35	1831
35	1846
35	1553
35	1660
35	1823
35	1727
35	1754
35	1661
35	1622
35	1770
35	1737
35	1607
35	1651
35	1810
35	1352
35	1715
35	1486
35	1529
35	1603
35	1801
35	1692
35	1447
35	1742
35	1736
35	1568
35	1805
35	1683
35	1818
35	1464
35	1758
35	1789
35	1849
35	1740
35	1400
35	1809
35	1254
35	1589
35	1843
35	1766
35	1779
35	1405
35	1833
35	1632
35	1776
35	1850
35	1774
35	1647
35	1618
35	1744
35	1566
35	1670
35	1848
35	1719
35	1786
35	1207
35	1844
35	1838
35	1798
35	1699
35	1802
35	1829
35	1159
35	1845
35	1203
35	1840
35	1817
35	1611
35	1800
35	1555
35	1819
35	1598
35	1573
35	1725
35	1628
35	1474
35	1700
82	4185
82	4072
82	4179
82	3978
82	3532
82	4150
82	4123
82	3209
82	3980
82	4140
82	4188
82	3960
82	3148
82	4003
82	3955
82	4154
82	3923
82	3692
82	3858
82	4177
82	4166
82	3827
82	2670
82	4105
82	2920
82	3862
82	4198
82	4163
82	3421
82	4022
82	3979
82	4078
82	4152
82	4127
82	4199
82	4086
82	4047
82	4173
82	4144
82	3999
82	4075
82	4018
82	2661
82	4106
82	3907
82	3122
82	3788
82	4109
82	3924
82	4148
82	3849
82	3982
82	4010
82	4085
82	4051
82	3702
82	3922
82	3962
82	4193
82	4033
82	4172
82	2746
82	4131
82	4122
82	4061
82	3909
82	3744
82	4167
82	3832
82	4171
82	4066
82	3580
82	3329
82	4190
82	3697
82	4112
82	4156
82	3723
82	4048
82	4011
82	3983
82	3103
82	3813
82	3809
82	3891
82	4194
82	4017
82	4119
82	4165
82	4062
82	4161
82	4006
82	4139
82	4116
82	4160
82	4121
82	4183
82	4057
82	4195
82	4113
38	1806
38	1996
38	1951
38	1982
38	1884
38	1885
38	1869
38	1783
38	1600
38	1987
38	1942
38	1857
38	1904
38	1747
38	1610
38	1937
38	1995
38	1907
38	1832
38	1359
38	1993
38	1815
38	1913
38	1935
38	1442
38	1831
38	1846
38	1902
38	1952
38	1553
38	1983
38	1923
38	1929
38	1977
38	1971
38	1966
38	1909
38	1985
38	1737
38	1932
38	1860
38	1878
38	1954
38	1651
38	1853
38	1810
38	1870
38	1865
38	1856
38	1352
38	1715
38	1930
38	2000
38	1801
38	1997
38	1981
38	1742
38	1568
38	1991
38	1862
38	1464
38	1758
38	1766
38	1875
38	1833
38	1928
38	1873
38	1889
38	1880
38	1939
38	1744
38	1979
38	1566
38	1984
38	1868
38	1978
38	1921
38	1912
38	1844
38	1838
38	1960
38	1955
38	1877
38	1915
38	1829
38	1958
38	1159
38	1961
38	1911
38	1845
38	1203
38	1817
38	1964
38	1800
38	1555
38	1819
38	1872
38	1947
38	1963
38	1700
20	952
20	1059
20	585
20	938
20	1094
20	1062
20	1055
20	824
20	762
20	733
20	1013
20	1056
20	758
20	1084
20	657
20	976
20	1100
20	1031
20	1074
20	1061
20	985
20	1086
20	888
20	1002
20	1054
20	992
20	693
20	1065
20	965
20	1081
20	892
20	1043
20	669
20	1057
20	989
20	1012
20	1083
20	962
20	855
20	1004
20	752
20	1026
20	794
20	1005
20	1028
20	946
20	1060
20	1080
20	927
20	1095
20	961
20	1023
20	860
20	704
20	958
20	853
20	1063
20	1077
20	1001
20	1058
20	779
20	1075
20	1082
20	734
20	924
20	842
20	773
20	980
20	1017
20	922
20	800
20	977
20	745
20	917
20	1003
20	997
20	908
20	1092
20	818
20	998
20	759
20	1039
20	1053
20	1042
20	1000
20	1096
20	913
20	1046
20	1044
20	787
20	1011
20	681
20	712
20	1027
20	1045
20	865
20	1037
20	975
20	1098
20	1006
64	3216
64	3232
64	3253
64	3284
64	3139
64	2629
64	2986
64	1857
64	2771
64	3209
64	3277
64	3026
64	3227
64	2296
64	3166
64	3008
64	2223
64	2341
64	3274
64	3148
64	3262
64	2790
64	3266
64	3275
64	3064
64	3169
64	2073
64	3247
64	3104
64	3296
64	3180
64	2670
64	3155
64	2920
64	2851
64	3205
64	2016
64	3254
64	3039
64	3290
64	3113
64	2818
64	3182
64	3273
64	3257
64	3195
64	2993
64	2817
64	2231
64	2362
64	3014
64	2733
64	3091
64	2661
64	3292
64	3153
64	3251
64	3122
64	3246
64	3028
64	3270
64	3145
64	3061
64	2853
64	3279
64	2746
64	2740
64	3236
64	2795
64	3230
64	3109
64	3165
64	3210
64	3093
64	3267
64	3238
64	2878
64	3103
64	1844
64	3006
64	2921
64	3231
64	3287
64	3051
64	3256
64	3171
64	3258
64	3158
64	3286
64	3265
64	3108
64	3217
64	3208
64	2822
64	3276
64	2892
64	3119
64	3143
64	3297
64	3146
84	4185
84	3978
84	4240
84	3209
84	3980
84	4140
84	4283
84	3960
84	3148
84	4242
84	4267
84	4154
84	3923
84	4254
84	3692
84	4219
84	4263
84	4201
84	4203
84	4166
84	4256
84	3827
84	4277
84	2670
84	4105
84	4285
84	4209
84	2920
84	3862
84	4198
84	4163
84	4250
84	3421
84	4251
84	4022
84	3979
84	4273
84	4225
84	4287
84	4152
84	4127
84	4257
84	4086
84	4047
84	4144
84	3999
84	4252
84	2661
84	4106
84	3907
84	4288
84	3122
84	3788
84	3924
84	4148
84	3849
84	4222
84	3702
84	4217
84	3922
84	4033
84	2746
84	4131
84	4265
84	4297
84	4061
84	3909
84	4293
84	3744
84	3580
84	3329
84	3697
84	4112
84	4048
84	3983
84	4213
84	3103
84	4298
84	3813
84	3809
84	3891
84	4194
84	4017
84	4282
84	4165
84	4062
84	4270
84	4221
84	4299
84	4006
84	4281
84	4160
84	4228
84	4220
84	4121
84	4278
84	4227
84	4241
84	4183
84	4057
77	3876
77	3704
77	3532
77	3878
77	3765
77	3823
77	3509
77	3928
77	3209
77	3915
77	3918
77	2341
77	3726
77	3902
77	3889
77	3148
77	3802
77	3644
77	3391
77	3923
77	3692
77	3858
77	3827
77	3773
77	3180
77	2670
77	3621
77	2920
77	3935
77	3910
77	3862
77	3421
77	3927
77	3844
77	3641
77	3913
77	3554
77	3752
77	3728
77	3920
77	3538
77	3942
77	3348
77	3383
77	3014
77	2661
77	3907
77	3122
77	3905
77	3788
77	3924
77	3849
77	3061
77	3931
77	3702
77	3922
77	3795
77	3921
77	2746
77	3881
77	3884
77	3909
77	3455
77	3914
77	3695
77	3744
77	3875
77	3832
77	3230
77	3580
77	3329
77	3811
77	3897
77	3697
77	3723
77	3912
77	3481
77	3346
77	3103
77	3813
77	3949
77	3812
77	3809
77	3891
77	3231
77	3895
77	3777
77	3794
77	3258
77	3686
77	2822
77	3797
77	3737
77	3817
77	3916
77	3947
77	3934
77	3943
77	3946
[truncated: 8,001 more rows]
