# Supplementary material for: Environmental influences on evolvable robots
Source: PLoS One. 2020 May 29;15(5):e0233848. doi: 10.1371/journal.pone.0233848 (PMC7259730; doi:10.1371/journal.pone.0233848)
Supplement: S1 Dataset — (ZIP) [file pone.0233848.s003.zip › data_plosone/snapshots_ids_seasonal_tilted_2.tsv]

generation	robot_id
72	3569
72	3479
72	3139
72	3582
72	3483
72	2723
72	3448
72	3618
72	3374
72	3634
72	3350
72	3611
72	3376
72	3670
72	3685
72	3355
72	3545
72	3561
72	3572
72	3691
72	3657
72	2996
72	3473
72	3649
72	3362
72	3563
72	3356
72	3639
72	3651
72	3689
72	2909
72	3427
72	3590
72	3581
72	3684
72	3653
72	3399
72	3700
72	3606
72	3594
72	3687
72	3425
72	3270
72	3145
72	3646
72	3620
72	2736
72	3674
72	3655
72	3320
72	3215
72	3578
72	3384
72	3493
72	3675
72	3294
72	3690
72	3547
72	3455
72	3677
72	3615
72	2854
72	3688
72	3587
72	2901
72	3656
72	3616
72	2779
72	3669
72	3625
72	3697
72	3456
72	3631
72	3673
72	3530
72	3280
72	3599
72	3699
72	3410
72	3557
72	3659
72	3204
72	3671
72	3658
72	3312
72	3198
72	3489
72	3560
72	3158
72	3586
72	3363
72	3132
72	3543
72	3402
72	2892
72	3672
72	3552
72	3619
72	3664
72	3508
50	2598
50	2579
50	2584
50	2560
50	2191
50	2295
50	2501
50	2576
50	2332
50	2056
50	2473
50	2558
50	2556
50	2321
50	2520
50	2592
50	2464
50	2374
50	2540
50	2217
50	2577
50	2415
50	2597
50	2487
50	2348
50	2392
50	2504
50	2426
50	2529
50	2256
50	2484
50	2600
50	2467
50	2581
50	2271
50	2206
50	2378
50	2516
50	2553
50	2518
50	2416
50	2526
50	2476
50	2478
50	2557
50	2375
50	2570
50	2524
50	2503
50	2355
50	2455
50	2510
50	2582
50	2578
50	2481
50	2433
50	2550
50	2434
50	2569
50	2561
50	2347
50	2512
50	2532
50	2432
50	2564
50	2538
50	2509
50	2195
50	2470
50	2495
50	2082
50	2421
50	2322
50	2449
50	2513
50	2420
50	2574
50	2471
50	2530
50	2361
50	2535
50	2423
50	2514
50	2586
50	1961
50	2369
50	2325
50	2377
50	2591
50	2573
50	2446
50	2593
50	2543
50	2472
50	2477
50	2590
50	2161
50	2511
50	1892
50	2444
74	3569
74	3757
74	3479
74	3139
74	3762
74	3769
74	3483
74	3730
74	3448
74	3618
74	3761
74	3350
74	3611
74	3670
74	3685
74	3355
74	3760
74	3766
74	3545
74	3561
74	3743
74	3691
74	3657
74	2996
74	3362
74	3799
74	3563
74	3773
74	3651
74	3751
74	3689
74	3739
74	2909
74	3427
74	3590
74	3581
74	3721
74	3790
74	3763
74	3756
74	3399
74	3758
74	3700
74	3732
74	3594
74	3792
74	3270
74	3145
74	3796
74	3736
74	3702
74	3215
74	3578
74	3770
74	3493
74	3795
74	3294
74	3793
74	3690
74	3715
74	2854
74	3784
74	3785
74	3688
74	3740
74	3587
74	3656
74	3616
74	3625
74	3631
74	3673
74	3723
74	3786
74	3530
74	3599
74	3778
74	3699
74	3659
74	3204
74	3707
74	3658
74	3312
74	3794
74	3775
74	3759
74	3158
74	3586
74	3779
74	3132
74	3543
74	3703
74	3797
74	3789
74	3552
74	3713
74	3619
74	3774
74	3712
74	3782
74	3508
60	2601
60	3049
60	3067
60	2579
60	3045
60	2723
60	2930
60	2501
60	2868
60	2917
60	2844
60	3008
60	2922
60	2597
60	2996
60	3053
60	2999
60	3074
60	3086
60	3064
60	3087
60	2980
60	3078
60	2646
60	2814
60	3054
60	3060
60	2851
60	2984
60	2959
60	2653
60	2781
60	2909
60	3041
60	3092
60	3089
60	2914
60	2979
60	2839
60	3011
60	2993
60	3034
60	2874
60	2957
60	3088
60	3014
60	3056
60	3063
60	2989
60	3005
60	2481
60	3003
60	3012
60	3024
60	2680
60	2736
60	2754
60	3077
60	2853
60	2726
60	2940
60	2971
60	3068
60	3095
60	2888
60	3038
60	2854
60	2832
60	2901
60	2915
60	3002
60	2779
60	2806
60	2513
60	3098
60	2965
60	2995
60	2891
60	2734
60	3006
60	3090
60	3099
60	3066
60	3001
60	3062
60	2913
60	3085
60	3051
60	3044
60	3030
60	3084
60	2895
60	2892
60	2877
60	2815
60	2807
60	2935
60	2910
60	3082
60	2928
76	3479
76	3139
76	3885
76	3483
76	3878
76	3730
76	3448
76	3899
76	3761
76	3843
76	3670
76	3355
76	3760
76	3766
76	3888
76	3889
76	3743
76	3802
76	3657
76	3852
76	3858
76	3886
76	3362
76	3799
76	3842
76	3865
76	3773
76	3829
76	3867
76	3868
76	3689
76	3739
76	2909
76	3427
76	3581
76	3818
76	3721
76	3894
76	3790
76	3898
76	3763
76	3869
76	3700
76	3732
76	3871
76	3892
76	3594
76	3792
76	3882
76	3866
76	3849
76	3883
76	3145
76	3839
76	3215
76	3493
76	3795
76	3825
76	3294
76	3793
76	3690
76	3715
76	3875
76	2854
76	3859
76	3784
76	3785
76	3740
76	3587
76	3880
76	3625
76	3879
76	3804
76	3723
76	3530
76	3778
76	3699
76	3809
76	3658
76	3895
76	3312
76	3855
76	3845
76	3775
76	3759
76	3158
76	3824
76	3132
76	3543
76	3703
76	3830
76	3863
76	3816
76	3713
76	3619
76	3900
76	3774
76	3712
76	3857
76	3508
30	1564
30	1599
30	1301
30	1326
30	1543
30	1317
30	1497
30	954
30	1423
30	1537
30	1495
30	1551
30	1351
30	1378
30	1379
30	1335
30	1404
30	1482
30	1048
30	1576
30	1556
30	1593
30	1509
30	1544
30	1408
30	1468
30	1578
30	1542
30	1288
30	1449
30	1263
30	1563
30	1418
30	1545
30	916
30	1477
30	1348
30	1579
30	1476
30	1485
30	1538
30	1484
30	1469
30	1321
30	1568
30	1467
30	1425
30	1552
30	1295
30	1567
30	1582
30	1217
30	1580
30	1589
30	1380
30	1526
30	1328
30	1585
30	1366
30	1434
30	1412
30	1554
30	1591
30	1430
30	1547
30	1558
30	1488
30	1524
30	1398
30	1456
30	1413
30	1443
30	1560
30	1489
30	1339
30	1515
30	1440
30	1520
30	1500
30	1571
30	1586
30	1453
30	1508
30	1594
30	1541
30	1561
30	1534
30	1462
30	1555
30	1513
30	1573
30	1356
30	1427
30	1592
30	1318
30	1436
30	1546
30	1248
30	1416
30	1557
71	3569
71	3479
71	3139
71	3582
71	3483
71	2723
71	3532
71	3448
71	3618
71	3374
71	3634
71	3350
71	3611
71	3376
71	3507
71	3355
71	3545
71	3561
71	3572
71	3472
71	3459
71	2996
71	3473
71	3411
71	3649
71	3536
71	3362
71	3563
71	3356
71	3621
71	3345
71	3645
71	3639
71	3635
71	2909
71	3427
71	3595
71	3590
71	3609
71	3367
71	3581
71	3399
71	3606
71	3454
71	3594
71	3281
71	3425
71	3270
71	3145
71	3012
71	3646
71	3620
71	2736
71	3320
71	3215
71	3578
71	3384
71	3493
71	3294
71	3547
71	3455
71	3615
71	2854
71	3587
71	2901
71	3461
71	3616
71	2779
71	3625
71	3456
71	3631
71	3530
71	3280
71	3599
71	3410
71	3557
71	3204
71	3568
71	3632
71	3529
71	3540
71	3643
71	3312
71	3441
71	3198
71	3489
71	3560
71	3258
71	3158
71	3598
71	3586
71	3363
71	3132
71	3543
71	3402
71	2892
71	3552
71	3574
71	3619
71	3508
54	2601
54	2579
54	2584
54	2723
54	2560
54	2191
54	2501
54	2332
54	2056
54	2759
54	2707
54	2374
54	2724
54	2577
54	2631
54	2645
54	2415
54	2597
54	2487
54	2768
54	2392
54	2504
54	2600
54	2581
54	2646
54	2206
54	2730
54	2516
54	2764
54	2653
54	2781
54	2727
54	2752
54	2526
54	2766
54	2712
54	2706
54	2570
54	2524
54	2686
54	2733
54	2661
54	2455
54	2794
54	2481
54	2783
54	2433
54	2680
54	2736
54	2716
54	2754
54	2550
54	2780
54	2649
54	2756
54	2725
54	2737
54	2726
54	2632
54	2564
54	2700
54	2795
54	2509
54	2495
54	2769
54	2082
54	2421
54	2779
54	2698
54	2688
54	2793
54	2673
54	2747
54	2763
54	2513
54	2604
54	2704
54	2784
54	2644
54	2734
54	2574
54	2729
54	2530
54	2535
54	2514
54	2789
54	2630
54	2699
54	2377
54	2792
54	2593
54	2543
54	2777
54	2618
54	2762
54	2731
54	2760
54	2684
54	2738
54	2667
34	1743
34	1787
34	1694
34	1733
34	1625
34	1676
34	1760
34	1783
34	1756
34	1772
34	1793
34	1497
34	1767
34	1696
34	1605
34	1537
34	1681
34	1688
34	1755
34	1630
34	1765
34	1714
34	1379
34	1698
34	1335
34	1576
34	1761
34	1660
34	1662
34	1408
34	1578
34	1727
34	1661
34	1684
34	1622
34	1613
34	1778
34	1669
34	1724
34	1722
34	1746
34	1702
34	1348
34	1603
34	1476
34	1799
34	1791
34	1667
34	1467
34	1748
34	1671
34	1764
34	1295
34	1701
34	1740
34	1731
34	1589
34	1796
34	1632
34	1380
34	1774
34	1792
34	1735
34	1744
34	1705
34	1734
34	1704
34	1430
34	1719
34	1786
34	1739
34	1524
34	1456
34	1413
34	1691
34	1560
34	1489
34	1788
34	1771
34	1713
34	1500
34	1732
34	1753
34	1780
34	1644
34	1768
34	1752
34	1594
34	1712
34	1800
34	1777
34	1573
34	1679
34	1654
34	1318
34	1749
34	1546
34	1602
34	1628
34	1700
0	67
0	78
0	27
0	40
0	44
0	66
0	95
0	21
0	37
0	58
0	52
0	15
0	92
0	84
0	53
0	12
0	41
0	91
0	77
0	38
0	64
0	19
0	85
0	49
0	45
0	86
0	35
0	88
0	70
0	80
0	17
0	23
0	57
0	39
0	62
0	22
0	29
0	4
0	76
0	25
0	61
0	60
0	81
0	73
0	72
0	89
0	51
0	3
0	11
0	24
0	10
0	33
0	56
0	75
0	59
0	43
0	47
0	32
0	74
0	90
0	99
0	7
0	1
0	5
0	26
0	13
0	71
0	31
0	63
0	54
0	100
0	6
0	96
0	82
0	48
0	83
0	79
0	69
0	87
0	46
0	18
0	20
0	94
0	16
0	36
0	14
0	34
0	9
0	28
0	68
0	98
0	93
0	30
0	97
0	55
0	65
0	50
0	8
0	42
0	2
87	4385
87	4425
87	4370
87	4174
87	4373
87	4343
87	3878
87	3730
87	4368
87	4207
87	4070
87	4096
87	4384
87	3986
87	4441
87	4433
87	4101
87	4283
87	4312
87	3906
87	4321
87	4448
87	4267
87	3852
87	4263
87	4026
87	4338
87	4428
87	4105
87	4363
87	4291
87	4415
87	3910
87	3970
87	4426
87	3993
87	4365
87	4301
87	4395
87	4432
87	4442
87	3790
87	4430
87	4392
87	4002
87	4202
87	4377
87	4440
87	4437
87	4264
87	4258
87	4378
87	4399
87	4407
87	3866
87	4446
87	4025
87	4371
87	4292
87	4344
87	3795
87	4393
87	3793
87	3690
87	4259
87	4122
87	4438
87	4061
87	4435
87	4439
87	4248
87	4420
87	4071
87	4135
87	4325
87	4351
87	4303
87	4445
87	4247
87	4280
87	4414
87	4231
87	3936
87	4447
87	4443
87	4401
87	4119
87	4322
87	4388
87	4281
87	4139
87	4349
87	4229
87	4410
87	4284
87	4278
87	4419
87	3947
87	3713
87	3712
51	2598
51	2601
51	2579
51	2584
51	2560
51	2629
51	2191
51	2295
51	2501
51	2576
51	2332
51	2056
51	2615
51	2473
51	2592
51	2374
51	2217
51	2577
51	2631
51	2645
51	2415
51	2597
51	2487
51	2628
51	2348
51	2392
51	2504
51	2426
51	2256
51	2484
51	2600
51	2467
51	2581
51	2271
51	2607
51	2646
51	2635
51	2608
51	2206
51	2378
51	2516
51	2518
51	2416
51	2526
51	2476
51	2605
51	2636
51	2623
51	2570
51	2524
51	2503
51	2619
51	2355
51	2455
51	2614
51	2582
51	2481
51	2612
51	2433
51	2647
51	2550
51	2434
51	2569
51	2649
51	2561
51	2532
51	2432
51	2632
51	2564
51	2616
51	2538
51	2509
51	2470
51	2495
51	2609
51	2082
51	2421
51	2513
51	2604
51	2626
51	2644
51	2574
51	2471
51	2530
51	2535
51	2423
51	2514
51	2586
51	1961
51	2369
51	2630
51	2377
51	2591
51	2446
51	2593
51	2543
51	2618
51	2590
51	2650
51	2444
79	3991
79	3885
79	4015
79	3878
79	3730
79	4042
79	3928
79	3986
79	4005
79	3952
79	4040
79	3843
79	3965
79	4039
79	3906
79	3670
79	3355
79	3766
79	3889
79	3956
79	4003
79	3802
79	3852
79	4012
79	4038
79	4026
79	3842
79	3865
79	3773
79	3867
79	3910
79	3970
79	3977
79	3993
79	3868
79	3979
79	3790
79	3968
79	4021
79	3898
79	3932
79	4002
79	3920
79	3999
79	3732
79	4018
79	3866
79	3145
79	3987
79	3839
79	3953
79	4025
79	4007
79	3961
79	3795
79	3793
79	3690
79	3715
79	4004
79	4031
79	3964
79	3914
79	4000
79	3784
79	4032
79	3587
79	3954
79	3975
79	3879
79	3974
79	3723
79	3912
79	4048
79	3699
79	3949
79	3936
79	3895
79	3855
79	3981
79	3989
79	4006
79	3996
79	3759
79	4028
79	3824
79	4016
79	3937
79	3992
79	3916
79	3994
79	3958
79	3947
79	3713
79	3619
79	3971
79	4001
79	3900
79	3774
79	3712
79	3508
35	1743
35	1806
35	1787
35	1733
35	1676
35	1760
35	1803
35	1783
35	1756
35	1841
35	1842
35	1826
35	1772
35	1767
35	1832
35	1696
35	1605
35	1681
35	1847
35	1821
35	1688
35	1755
35	1630
35	1834
35	1714
35	1379
35	1846
35	1576
35	1660
35	1662
35	1408
35	1823
35	1727
35	1661
35	1820
35	1622
35	1613
35	1778
35	1669
35	1746
35	1348
35	1603
35	1801
35	1791
35	1667
35	1467
35	1748
35	1805
35	1671
35	1295
35	1818
35	1701
35	1849
35	1740
35	1589
35	1796
35	1632
35	1380
35	1850
35	1813
35	1774
35	1792
35	1735
35	1705
35	1734
35	1704
35	1719
35	1456
35	1838
35	1691
35	1560
35	1489
35	1828
35	1771
35	1713
35	1500
35	1732
35	1753
35	1839
35	1780
35	1816
35	1644
35	1845
35	1768
35	1827
35	1840
35	1817
35	1712
35	1800
35	1777
35	1825
35	1819
35	1573
35	1679
35	1654
35	1835
35	1749
35	1546
35	1602
35	1628
82	4185
82	4072
82	4174
82	3991
82	4015
82	4089
82	3878
82	3730
82	4184
82	4070
82	4096
82	3928
82	4125
82	3986
82	4187
82	4101
82	4158
82	4188
82	3906
82	4067
82	3956
82	3852
82	4159
82	4026
82	4177
82	4081
82	3842
82	3773
82	4175
82	4105
82	3910
82	3970
82	3993
82	4168
82	3979
82	4111
82	4058
82	4200
82	3790
82	4162
82	3898
82	4002
82	4173
82	4144
82	3999
82	4075
82	3732
82	4018
82	4084
82	4148
82	3866
82	3987
82	3839
82	4126
82	4085
82	4025
82	4007
82	3795
82	4172
82	3793
82	3690
82	4122
82	4107
82	4061
82	3964
82	4157
82	3784
82	4071
82	4135
82	3975
82	4080
82	4190
82	3879
82	4176
82	3912
82	3699
82	4145
82	4120
82	3936
82	4119
82	4165
82	4095
82	3855
82	4196
82	3989
82	4006
82	4092
82	4139
82	3937
82	3992
82	4160
82	4169
82	4170
82	4183
82	3947
82	3713
82	4057
82	3971
82	3900
82	3712
38	1996
38	1676
38	1956
38	1982
38	1884
38	1760
38	1803
38	1756
38	1987
38	1988
38	1942
38	1975
38	1841
38	1965
38	1959
38	1995
38	1767
38	1907
38	1832
38	1605
38	1681
38	1847
38	1871
38	1913
38	1688
38	1962
38	1920
38	1916
38	1983
38	1923
38	1662
38	1971
38	1408
38	1909
38	1898
38	1622
38	1932
38	1613
38	1931
38	1778
38	1954
38	1922
38	1874
38	1870
38	1348
38	1930
38	1997
38	1981
38	1887
38	1667
38	1467
38	1974
38	1818
38	1701
38	1867
38	1973
38	1908
38	1849
38	1949
38	1740
38	1938
38	1933
38	1796
38	1774
38	1792
38	1735
38	1986
38	1705
38	1704
38	1719
38	1936
38	1944
38	1921
38	1456
38	1560
38	1489
38	1989
38	1955
38	1915
38	1500
38	1732
38	1961
38	1816
38	1924
38	1845
38	1903
38	1905
38	1992
38	1827
38	1840
38	1964
38	1712
38	1893
38	1573
38	1654
38	1546
38	1940
38	1628
38	1892
38	1858
20	952
20	1091
20	1059
20	21
20	905
20	1066
20	938
20	1094
20	673
20	1062
20	1055
20	705
20	1093
20	762
20	1071
20	960
20	1013
20	969
20	1056
20	954
20	1084
20	846
20	478
20	625
20	1010
20	976
20	1074
20	696
20	1061
20	1070
20	985
20	1086
20	1054
20	992
20	1052
20	1065
20	1081
20	1085
20	1048
20	1057
20	1040
20	878
20	1012
20	1083
20	652
20	962
20	1015
20	1005
20	916
20	350
20	1095
20	1072
20	1032
20	839
20	845
20	1063
20	1077
20	765
20	1069
20	1082
20	924
20	665
20	810
20	922
20	1097
20	977
20	745
20	418
20	1076
20	1090
20	967
20	998
20	1079
20	672
20	978
20	875
20	964
20	1053
20	1036
20	836
20	913
20	866
20	1099
20	1088
20	868
20	813
20	1034
20	1027
20	953
20	1073
20	797
20	556
20	981
20	883
20	684
20	1037
20	975
20	521
20	1098
20	1006
64	3131
64	3049
64	3253
64	3067
64	2579
64	3284
64	3139
64	3201
64	2723
64	3203
64	3117
64	3282
64	3209
64	2597
64	3274
64	2996
64	2999
64	3086
64	3293
64	3268
64	3087
64	3078
64	3155
64	3272
64	2909
64	3041
64	2914
64	2979
64	3116
64	3113
64	3182
64	3273
64	3257
64	3213
64	3034
64	3175
64	3261
64	3259
64	3240
64	3088
64	3014
64	3140
64	3153
64	3122
64	3281
64	2989
64	2481
64	3270
64	3145
64	3003
64	3012
64	3024
64	2736
64	3215
64	3279
64	3285
64	3197
64	3294
64	3223
64	3172
64	2888
64	3167
64	3157
64	2854
64	3186
64	2901
64	2915
64	3288
64	3109
64	2779
64	3252
64	3152
64	3280
64	3269
64	3098
64	3204
64	2734
64	3263
64	3149
64	3125
64	3231
64	3291
64	3243
64	3255
64	3256
64	3198
64	3258
64	3158
64	3265
64	3044
64	3132
64	3217
64	3181
64	3170
64	3084
64	2892
64	2815
64	3112
64	2910
64	3082
84	4174
84	3991
84	4015
84	4089
84	3878
84	3730
84	4207
84	4070
84	4096
84	3928
84	3986
84	4101
84	4283
84	4272
84	3906
84	4276
84	4216
84	4067
84	3956
84	4267
84	3852
84	4254
84	4263
84	4201
84	4026
84	4226
84	4081
84	3842
84	4256
84	3773
84	4105
84	4291
84	3910
84	3970
84	3993
84	4250
84	4251
84	4273
84	4058
84	4200
84	4287
84	3790
84	3898
84	4002
84	4255
84	4271
84	4144
84	3999
84	3732
84	4202
84	4230
84	4084
84	4148
84	4264
84	4258
84	3866
84	3839
84	4274
84	4290
84	4025
84	4292
84	3795
84	3793
84	3690
84	4259
84	4122
84	4061
84	4248
84	4071
84	4135
84	4269
84	4080
84	4190
84	3912
84	4247
84	4145
84	4280
84	4120
84	4236
84	4231
84	3936
84	4282
84	4119
84	4270
84	4299
84	4095
84	4092
84	4281
84	4139
84	3992
84	4229
84	4169
84	4284
84	4239
84	4278
84	3947
84	3713
84	4234
84	3900
84	3712
77	3885
77	3483
77	3878
77	3730
77	3899
77	3928
77	3843
77	3918
77	3906
77	3670
77	3355
77	3766
77	3889
77	3743
77	3802
77	3657
77	3852
77	3886
77	3362
77	3799
77	3842
77	3865
77	3773
77	3829
77	3867
77	3910
77	3868
77	3948
77	3927
77	3689
77	3427
77	3581
77	3818
77	3790
77	3913
77	3898
77	3932
77	3920
77	3939
77	3869
77	3942
77	3700
77	3732
77	3594
77	3907
77	3792
77	3938
77	3924
77	3866
77	3145
77	3839
77	3944
77	3215
77	3922
77	3795
77	3921
77	3793
77	3690
77	3715
77	3914
77	3875
77	3859
77	3784
77	3785
77	3740
77	3587
77	3879
77	3723
77	3912
77	3778
77	3699
77	3949
77	3936
77	3658
77	3895
77	3312
77	3855
77	3845
77	3917
77	3775
77	3759
77	3824
77	3950
77	3929
77	3937
77	3543
77	3703
77	3830
77	3816
77	3908
77	3916
77	3947
77	3713
77	3619
77	3933
77	3900
77	3774
77	3712
77	3857
[truncated: 8,001 more rows]
