# Supplementary material for: Environmental influences on evolvable robots
Source: PLoS One. 2020 May 29;15(5):e0233848. doi: 10.1371/journal.pone.0233848 (PMC7259730; doi:10.1371/journal.pone.0233848)
Supplement: S1 Dataset — (ZIP) [file pone.0233848.s003.zip › data_plosone/all_measures_flat_14.tsv]

robot_id	velocity	displacement_velocity	displacement_velocity_hill	head_balance	contacts	branching	branching_modules_count	limbs	extremities	length_of_limbs	extensiveness	coverage	joints	hinge_count	active_hinges_count	brick_count	touch_sensor_count	brick_sensor_count	proportion	width	height	absolute_size	sensors	symmetry	avg_period	dev_period	avg_phase_offset	dev_phase_offset	avg_amplitude	dev_amplitude	avg_intra_dev_params	avg_inter_dev_params	sensors_reach	recurrence	synaptic_reception	fitness	cons_fitness
3233	0.074479251304342	0.026503089002265962	0.025876431956576535	0.6665692634856932	-1	0	0	0.2	2	0.9230769230769231	12	0.38461538461538464	0.9230769230769231	14	12	0	1	0	0.23076923076923078	3	13	15	0.5	0	0.6669563033583575	0.7719674716707873	0.46414379248992255	0.910660853144014	0.33284333390781107	0.79978428652564	0.8516575235545079	0.8378128551245739	1.0	0.2857142857142857	0.0	0.025876431956576535	0.025876431956576535
766	None	None	None	None	None	0	0	0.2	2	0.8461538461538461	11	0.5555555555555556	0.6923076923076923	11	9	3	2	0	0.3333333333333333	9	3	15	0.25	0.3333333333333333	0.38516093061342305	0.9618331619321295	0.5933885817062288	0.9044454833205341	0.584832318918122	0.9050396477920685	0.8711502917595763	0.9293232162816767	0.5909090909090909	0.09090909090909091	0.0	None	None
2016	0.0738262023707763	0.01267742039341127	0.00992420649765349	0.6918943793705465	-1	0	0	0.2	2	0.9230769230769231	12	0.38461538461538464	0.9230769230769231	14	12	0	1	0	0.23076923076923078	3	13	15	0.5	0	0.6669563033583575	0.7719674716707873	0.46414379248992255	0.9054569568504282	0.30223180182191844	0.7941264437496119	0.8264622372609067	0.8333567319638879	1.0	0.5714285714285714	0.0	0.00992420649765349	0.00992420649765349
3343	0.074183467830504	0.026559147781793843	0.025946321781845434	0.6642678133525491	-1	0	0	0.2	2	0.9230769230769231	12	0.38461538461538464	0.9230769230769231	14	12	0	1	0	0.23076923076923078	3	13	15	0.5	0	0.6669563033583575	0.7719674716707873	0.46414379248992255	0.910660853144014	0.33284333390781107	0.79978428652564	0.8516575235545079	0.8378128551245739	1.0	0.2857142857142857	0.0	0.025946321781845434	0.025946321781845434
184	0.0011507147019811266	0.00018889949304563326	0.0001888938748927189	0.9974659447606237	-1	0	0	1.0	1	0	0	1.0	0	1	0	0	0	0	0.5	1	2	2	0.0	0	0	0	0	0	0	0	0	0	0	0	0	0.0001888938748927189	0.0001888938748927189
3339	0.07336317352811589	0.027571063646771917	0.02679593048731099	0.6649060437473207	-1	0	0	0.2	2	0.9230769230769231	12	0.38461538461538464	0.9230769230769231	14	12	0	1	0	0.23076923076923078	3	13	15	0.5	0	0.6669563033583575	0.7510621893563886	0.46414379248992255	0.9288763418406251	0.26858849409095775	0.8161878643012586	0.8834586283552388	0.8483250014218155	1.0	0.2857142857142857	0.0	0.02679593048731099	0.02679593048731099
3489	0.08059038993017716	0.01572166526597187	0.014480335911151805	0.7071472187067946	-1	0	0	0.2	2	0.9230769230769231	12	0.38461538461538464	0.9230769230769231	14	12	0	1	0	0.23076923076923078	3	13	15	0.5	0	0.6669563033583575	0.7719674716707873	0.46414379248992255	0.9128276956866509	0.2781736099246578	0.8125690369994202	0.870686814287359	0.8426795082127082	1.0	0.2857142857142857	0.0	0.014480335911151805	0.014480335911151805
545	0.07126330672202782	0.0037914943757937315	0.0005305723432284306	0.9264253004356621	-1	0.25	1	0.4	4	0.7692307692307693	10	0.38461538461538464	0.7692307692307693	14	10	0	0	0	0.23076923076923078	3	13	15	0.0	1.0	0.3387140846652827	0.8619949058624516	0.47873263043399616	0.8397758585365067	0.5384949013668556	0.97187560346093	0.8386238953131443	0.9124324446083245	0	0	0.0	0.0005305723432284306	0.0005305723432284306
4860	0.07402926441475419	0.03121602651176089	0.030814191929538843	0.7137450052894107	-1	0	0	0.2	2	0.9230769230769231	12	0.38461538461538464	0.9230769230769231	14	12	0	1	0	0.23076923076923078	3	13	15	0.5	0	0.6367546454973577	0.7530571283151989	0.46414379248992255	0.9205558759552109	0.26858849409095775	0.8003825233301903	0.870686814287359	0.8390529288162432	1.0	0.21428571428571427	0.0	0.030814191929538843	0.030814191929538843
231	0.06286251870106559	0.00991106385497667	0.0033615364572793334	0.6356167045761474	-1	0	0	0.2	2	0.9230769230769231	12	0.38461538461538464	0.9230769230769231	13	12	1	1	0	0.23076923076923078	3	13	15	0.2	0	0.6367546454973577	0.8819966136372257	0.46414379248992255	0.8837468879627539	0.39167025603179406	0.9085366054731611	0.8941578755814498	0.8920567418509695	1.0	0.46153846153846156	0.0	0.0033615364572793334	0.0033615364572793334
1511	0.06092218650399834	0.021115471054692088	0.018271537748555663	0.7615325723980197	-1	0	0	0.2	2	0.9230769230769231	12	0.38461538461538464	0.9230769230769231	14	12	0	1	0	0.23076923076923078	3	13	15	0.5	0	0.7261187358431225	0.8085581040594783	0.46414379248992255	0.9286370907907999	0.3464939024059207	0.7659796338274754	0.9244354886534137	0.8495128195655612	1.0	0.42857142857142855	0.0	0.018271537748555663	0.018271537748555663
523	0.03719847086577108	0.011221199943259466	0.0020174136837004843	0.7051687665649028	-1	0	0	0.1	1	1.0	13	0.375	0.5384615384615384	7	7	7	6	0	0.4	10	4	15	0.3333333333333333	0	0.9354940310616989	0.9111143076250724	0.6163397332298708	0.9463490466127696	0.477383182150475	0.9192867233269328	0.9146004505284787	0.9271271649500941	0.14285714285714285	0.14285714285714285	0.0	0.0020174136837004843	0.0020174136837004843
4227	0.0876665841642101	0.024252016946363267	0.0071032274242562995	0.6690716773085145	-1	0	0	0.2	2	0.9230769230769231	12	0.5357142857142857	0.9230769230769231	14	12	0	1	0	0.14285714285714285	2	14	15	0.5	0	0.6997658969699423	0.7705499820846692	0.46414379248992255	0.9036103199190677	0.29500207346315915	0.7728355328470492	0.8820480659892324	0.8260570953127884	1.0	0.2857142857142857	0.0	0.0071032274242562995	0.0071032274242562995
2368	0.06978015420889935	0.023348855268677485	0.023089059817208653	0.716563734680217	-1	0	0	0.2	2	0.9230769230769231	12	0.38461538461538464	0.9230769230769231	14	12	0	1	0	0.23076923076923078	3	13	15	0.5	0	0.6669563033583575	0.7719674716707873	0.46414379248992255	0.910660853144014	0.33284333390781107	0.79978428652564	0.8516575235545079	0.8378128551245739	1.0	0.2857142857142857	0.0	0.023089059817208653	0.023089059817208653
2689	0.06793112365206697	0.010435439383665633	0.009245617272703727	0.6891719939470375	-1	0	0	0.2	2	0.9230769230769231	12	0.38461538461538464	0.9230769230769231	14	12	0	0	0	0.23076923076923078	3	13	15	0.0	0	0.7550795104668876	0.8499537426998444	0.5225221880103506	0.9063876929918896	0.28577772009535896	0.8885566692722636	0.9041392808322932	0.8835900563831983	0	0	0.0	0.009245617272703727	0.009245617272703727
4170	0.07433964949520602	0.02750257611556812	0.02739805928386468	0.6614853827867453	-1	0	0	0.2	2	0.9230769230769231	12	0.38461538461538464	0.9230769230769231	14	12	0	1	0	0.23076923076923078	3	13	15	0.5	0	0.6669563033583575	0.7719674716707873	0.46414379248992255	0.9153963448782222	0.3464939024059207	0.8481889410308703	0.8831592836340917	0.85492548821896	1.0	0.2857142857142857	0.0	0.02739805928386468	0.02739805928386468
14	0.027440248022705834	0.0056760049866417545	0.005555237478943266	0.9388164615143125	-1	0.25	1	0.3	3	0.7692307692307693	10	0.3125	0.5384615384615384	10	7	4	3	0	0.3333333333333333	12	4	15	0.3333333333333333	0.6666666666666666	0.618923635154534	0.7782031489400885	0.588026729392163	0.9416697742970638	0.522999145451438	0.9265400556807138	0.8799212967863776	0.8993924633965388	0.4	0.4	0.0	0.005555237478943266	0.005555237478943266
3157	0.07406571013625443	0.02563129721124742	0.025083523118669442	0.6648431050115793	-1	0	0	0.2	2	0.9230769230769231	12	0.38461538461538464	0.9230769230769231	14	12	0	1	0	0.23076923076923078	3	13	15	0.5	0	0.6669563033583575	0.7719674716707873	0.46414379248992255	0.910660853144014	0.30223180182191844	0.7941264437496119	0.8481472848355084	0.836222849268617	1.0	0.21428571428571427	0.0	0.025083523118669442	0.025083523118669442
1097	0.0618040225300376	0.019585080030743024	0.019578278556984043	0.7627224798568036	-1	0	0	0.2	2	0.9230769230769231	12	0.38461538461538464	0.9230769230769231	14	12	0	1	0	0.23076923076923078	3	13	15	0.5	0	0.7261187358431225	0.7817204000989445	0.46414379248992255	0.9057836891866626	0.3464939024059207	0.7578680028245969	0.8853329518581482	0.8263511403204429	1.0	0.2857142857142857	0.0	0.019578278556984043	0.019578278556984043
4994	0.07254381221926136	0.03157508655450817	0.030746621610049683	0.7083837377426077	-1	0	0	0.2	2	0.9230769230769231	12	0.38461538461538464	0.9230769230769231	14	12	0	1	0	0.23076923076923078	3	13	15	0.5	0	0.6367546454973577	0.7826239148413846	0.46414379248992255	0.9334015661157278	0.28214731711264723	0.7988200058260686	0.8834586283552388	0.854047360299854	1.0	0.35714285714285715	0.0	0.030746621610049683	0.030746621610049683
1251	0.06071676798318454	0.023004603404778716	0.018189042003987507	0.7626244162385638	-1	0	0	0.2	2	0.9230769230769231	12	0.38461538461538464	0.9230769230769231	14	12	0	1	0	0.23076923076923078	3	13	15	0.5	0	0.7261187358431225	0.7817204000989445	0.46414379248992255	0.9057836891866626	0.3464939024059207	0.7614907569404858	0.896051773832327	0.8272982519519207	1.0	0.2857142857142857	0.0	0.018189042003987507	0.018189042003987507
2998	0.0728852069719889	0.026336113070434642	0.025730905496534423	0.6659728080370709	-1	0	0	0.2	2	0.9230769230769231	12	0.38461538461538464	0.9230769230769231	14	12	0	1	0	0.23076923076923078	3	13	15	0.5	0	0.6669563033583575	0.7719674716707873	0.46414379248992255	0.910660853144014	0.33284333390781107	0.79978428652564	0.8516575235545079	0.8378128551245739	1.0	0.2857142857142857	0.0	0.025730905496534423	0.025730905496534423
749	0.05104042533953333	0.0036946793169779194	0.003584673646678895	0.8596073571568456	-1	0	0	0.2	2	0.8461538461538461	11	0.3	0.6153846153846154	9	8	5	3	0	0.5	10	5	15	0.23076923076923078	0	0.47234253095316203	0.8937050837081713	0.4877191502582804	0.8873204239192958	0.683970766629809	0.9614194421924884	0.8906998115403549	0.9219752927717066	0.1111111111111111	0.2222222222222222	0.0	0.003584673646678895	0.003584673646678895
3135	0.07006589290268131	0.024094231943826924	0.024070959922716878	0.7139873209687247	-1	0	0	0.2	2	0.9230769230769231	12	0.38461538461538464	0.9230769230769231	14	12	0	1	0	0.23076923076923078	3	13	15	0.5	0	0.6669563033583575	0.7610512486059393	0.46414379248992255	0.9081701760238238	0.25502967106926827	0.8163910201374115	0.870686814287359	0.8385317296237896	1.0	0.2857142857142857	0.0	0.024070959922716878	0.024070959922716878
3895	0.0699016014482986	0.006872961603233637	0.003182502048128712	0.6442583885810145	-1	0	0	0.2	2	0.9230769230769231	12	0.5357142857142857	0.9230769230769231	14	12	0	1	0	0.14285714285714285	2	14	15	0.5	0	0.6367546454973577	0.7825181289161736	0.46414379248992255	0.9347279674416025	0.26858849409095775	0.7823523432205534	0.914954615165496	0.8507514604145765	1.0	0.35714285714285715	0.0	0.003182502048128712	0.003182502048128712
4542	0.06893436317333722	0.014644313496885235	0.0038531512216356196	0.6438507234240252	-1	0	0	0.2	2	0.9230769230769231	12	0.5357142857142857	0.9230769230769231	14	12	0	0	0	0.14285714285714285	14	2	15	0.0	0	0.8046452010601639	0.8108726726811191	0.6955826026394918	0.9442615822164999	0.3992722270637853	0.8576899849566506	0.9230000811639154	0.8836254763654364	0	0	0.0	0.0038531512216356196	0.0038531512216356196
3848	0.07341804491994482	0.026788262301111185	0.026335212940689093	0.6717110501464219	-1	0	0	0.2	2	0.9230769230769231	12	0.38461538461538464	0.9230769230769231	14	12	0	1	0	0.23076923076923078	3	13	15	0.5	0	0.6669563033583575	0.7719674716707873	0.46414379248992255	0.9167847774495768	0.3464939024059207	0.8026528138658545	0.8516575235545079	0.842101938549102	1.0	0.21428571428571427	0.0	0.026335212940689093	0.026335212940689093
632	0.07036996131536719	0.010327445274731357	-0.00771069755643092	0.6939030974208512	-1	0	0	0.2	2	0.8461538461538461	11	0.5769230769230769	0.6923076923076923	10	9	4	1	0	0.15384615384615385	13	2	15	0.09090909090909091	0	0.4452965470946243	0.8705259405007004	0.538153879748249	0.8646075014173652	0.6702035814576214	0.948487600979297	0.8319033390243377	0.9024064503672484	1.0	0.2	0.0	-0.000771069755643092	-0.000771069755643092
2224	0.06056871875545383	0.02337951274799318	0.0184824401858448	0.7583750027945912	-1	0	0	0.2	2	0.9230769230769231	12	0.38461538461538464	0.9230769230769231	14	12	0	1	0	0.23076923076923078	3	13	15	0.5	0	0.7261187358431225	0.7817204000989445	0.46414379248992255	0.9057836891866626	0.3464939024059207	0.8049090695420895	0.8853329518581482	0.8391697695830067	1.0	0.6428571428571429	0.0	0.0184824401858448	0.0184824401858448
3439	0.07421931645286474	0.02780911457631329	0.027614134552875907	0.6763342525061053	-1	0	0	0.2	2	0.9230769230769231	12	0.38461538461538464	0.9230769230769231	14	12	0	1	0	0.23076923076923078	3	13	15	0.5	0	0.6669563033583575	0.7510621893563886	0.46414379248992255	0.9288763418406251	0.26858849409095775	0.8161878643012586	0.8834586283552388	0.8483250014218155	1.0	0.2857142857142857	0.0	0.027614134552875907	0.027614134552875907
1784	0.040916161642649294	0.011791925042413135	0.01138656613006087	0.736883156597728	-1	0	0	0.3	3	0.75	9	0.5833333333333334	0.75	12	9	1	3	0	0.16666666666666666	12	2	14	1.0	0.16666666666666666	0.7550795104668876	0.8307946830623615	0.540889850471223	0.9125434898231103	0.30131754878004735	0.73225403724643	0.9003426202523288	0.8385507515301552	0.16666666666666666	0.08333333333333333	0.0	0.01138656613006087	0.01138656613006087
3755	0.07152117720553254	0.0273729729202681	0.027294040669038684	0.6648911131334432	-1	0	0	0.2	2	0.9230769230769231	12	0.38461538461538464	0.9230769230769231	14	12	0	1	0	0.23076923076923078	3	13	15	0.5	0	0.6669563033583575	0.7510621893563886	0.46414379248992255	0.9288763418406251	0.26858849409095775	0.8161878643012586	0.8834586283552388	0.8483250014218155	1.0	0.2857142857142857	0.0	0.027294040669038684	0.027294040669038684
3699	0.07399368552899409	0.027750187982013032	0.027645019334512955	0.6681780785365554	-1	0	0	0.2	2	0.9230769230769231	12	0.38461538461538464	0.9230769230769231	14	12	0	1	0	0.23076923076923078	3	13	15	0.5	0	0.6669563033583575	0.7510621893563886	0.46414379248992255	0.9288763418406251	0.26858849409095775	0.8161878643012586	0.8834586283552388	0.8483250014218155	1.0	0.2857142857142857	0.0	0.027645019334512955	0.027645019334512955
1156	0.07204645469389855	0.017267062231186747	0.009467889732143154	0.7357066865665008	-1	0	0	0.2	2	0.9230769230769231	12	0.38461538461538464	0.9230769230769231	14	12	0	1	0	0.23076923076923078	3	13	15	0.5	0	0.7261187358431225	0.7817204000989445	0.46414379248992255	0.9057836891866626	0.3464939024059207	0.755739146988265	0.8853329518581482	0.825797191510279	1.0	0.2857142857142857	0.0	0.009467889732143154	0.009467889732143154
4015	0.07376421017739472	0.010050362025672995	-0.0098882502055935	0.7125597497342643	-1	0	0	0.3	3	0.8461538461538461	11	0.38461538461538464	0.7692307692307693	13	10	1	1	0	0.23076923076923078	13	3	15	0.3333333333333333	0.6666666666666666	0.6971579612193574	0.7144224094475422	0.46414379248992255	0.9231351451297236	0.25502967106926827	0.8063815674730804	0.8925093926082249	0.8333815431067627	1.0	0.23076923076923078	0.0	-0.00098882502055935	-0.00098882502055935
3934	0.07412632167671278	0.02763929652397491	0.02742058151834845	0.6716067748018489	-1	0	0	0.2	2	0.9230769230769231	12	0.38461538461538464	0.9230769230769231	14	12	0	1	0	0.23076923076923078	3	13	15	0.5	0	0.6669563033583575	0.7510621893563886	0.46414379248992255	0.9288763418406251	0.26858849409095775	0.8161878643012586	0.8834586283552388	0.8483250014218155	1.0	0.2857142857142857	0.0	0.02742058151834845	0.02742058151834845
1605	0.05837594086562274	0.020326216783023373	0.01876993226545014	0.765931321165046	-1	0	0	0.2	2	0.9230769230769231	12	0.38461538461538464	0.9230769230769231	14	12	0	1	0	0.23076923076923078	3	13	15	0.5	0	0.7261187358431225	0.8085581040594783	0.46414379248992255	0.9286370907907999	0.3464939024059207	0.7659796338274754	0.9244354886534137	0.8495128195655612	1.0	0.42857142857142855	0.0	0.01876993226545014	0.01876993226545014
1667	0.06176036482416186	0.02114422024108662	0.02065658738889368	0.7612316186678536	-1	0	0	0.2	2	0.9230769230769231	12	0.38461538461538464	0.9230769230769231	14	12	0	1	0	0.23076923076923078	3	13	15	0.5	0	0.7261187358431225	0.7817204000989445	0.46414379248992255	0.9122502310621343	0.3464939024059207	0.7774898350742565	0.9064117267598916	0.8351737275967918	1.0	0.2857142857142857	0.0	0.02065658738889368	0.02065658738889368
1025	0.062496352509955805	0.014262549374210197	0.013542561382698966	0.7221009965243493	-1	0	0	0.2	2	0.8461538461538461	11	0.5769230769230769	0.6923076923076923	10	9	4	1	0	0.15384615384615385	13	2	15	0.09090909090909091	0	0.48038378758467964	0.8197770701176715	0.6986408060514301	0.8279750157476724	0.6702035814576214	0.905904529855304	0.7611286671231136	0.8561410345355928	1.0	0.1	0.0	0.013542561382698966	0.013542561382698966
4507	0.07717413652371671	0.029401868932412933	0.029328542842209447	0.682266671052153	-1	0	0	0.2	2	0.9230769230769231	12	0.38461538461538464	0.9230769230769231	14	12	0	1	0	0.23076923076923078	3	13	15	0.5	0	0.6367546454973577	0.7826239148413846	0.46414379248992255	0.9334015661157278	0.28214731711264723	0.7988200058260686	0.8834586283552388	0.854047360299854	1.0	0.2857142857142857	0.0	0.029328542842209447	0.029328542842209447
4793	0.07252934502385947	0.03011066245458345	0.026859784027455952	0.7124499347312122	-1	0	0	0.2	2	0.9230769230769231	12	0.38461538461538464	0.9230769230769231	14	12	0	1	0	0.23076923076923078	3	13	15	0.5	0	0.6367546454973577	0.7826239148413846	0.46414379248992255	0.9334015661157278	0.28214731711264723	0.7988200058260686	0.8834586283552388	0.854047360299854	1.0	0.35714285714285715	0.0	0.026859784027455952	0.026859784027455952
4053	0.07423692081254311	0.028793642402773108	0.028766707466245878	0.6651861059033932	-1	0	0	0.2	2	0.9230769230769231	12	0.38461538461538464	0.9230769230769231	14	12	0	1	0	0.23076923076923078	3	13	15	0.5	0	0.6669563033583575	0.7510621893563886	0.46414379248992255	0.9288763418406251	0.26858849409095775	0.8161878643012586	0.8834586283552388	0.8483250014218155	1.0	0.2857142857142857	0.0	0.028766707466245878	0.028766707466245878
400	0.06039783516965063	0.003691641837250522	-0.003639263057463385	0.9648595980284271	-1	0	0	0.2	2	0.9230769230769231	12	0.5357142857142857	0.8461538461538461	12	11	2	1	0	0.14285714285714285	14	2	15	0.14285714285714285	0.42857142857142855	0.44352528614756614	0.8787421284216513	0.6058856546461908	0.9277870832021338	0.3486108810581143	0.9637948556447401	0.8874047988425139	0.931191919214554	1.0	0.16666666666666666	0.0	-0.0003639263057463385	-0.0003639263057463385
3167	0.07122432543974884	0.022590844357080794	0.020524537603631383	0.7033029406278306	-1	0	0	0.2	2	0.9230769230769231	12	0.38461538461538464	0.9230769230769231	14	12	0	1	0	0.23076923076923078	3	13	15	0.5	0	0.6669563033583575	0.7510621893563886	0.46414379248992255	0.9288763418406251	0.26858849409095775	0.8161878643012586	0.8834586283552388	0.8483250014218155	1.0	0.2857142857142857	0.0	0.020524537603631383	0.020524537603631383
5050	0.07419794182104471	0.03198352534744149	0.030624167296783016	0.7090215765293977	-1	0	0	0.2	2	0.9230769230769231	12	0.38461538461538464	0.9230769230769231	14	12	0	1	0	0.23076923076923078	3	13	15	0.5	0	0.6367546454973577	0.7826239148413846	0.46414379248992255	0.9334015661157278	0.28214731711264723	0.7988200058260686	0.8834586283552388	0.854047360299854	1.0	0.35714285714285715	0.0	0.030624167296783016	0.030624167296783016
4405	0.05060436389069231	0.016139668577987112	-0.00902666965900383	0.8050921263000206	-1	0	0	0.2	2	0.9230769230769231	12	0.38461538461538464	0.9230769230769231	14	12	0	2	0	0.23076923076923078	3	13	15	1.0	0	0.8458828268704937	0.7848160790274974	0.46208748840188274	0.9419654065568579	0.39167025603179406	0.8493698457604417	0.9341796043181729	0.8740057760438076	0.5357142857142857	0.07142857142857142	0.0	-0.000902666965900383	-0.000902666965900383
2609	0.06764405005260954	0.0237349030148539	0.023352792900951977	0.7136822542421599	-1	0	0	0.2	2	0.9230769230769231	12	0.38461538461538464	0.9230769230769231	14	12	0	1	0	0.23076923076923078	3	13	15	0.5	0	0.6669563033583575	0.7719674716707873	0.46414379248992255	0.910660853144014	0.30223180182191844	0.7941264437496119	0.8481472848355084	0.836222849268617	1.0	0.2857142857142857	0.0	0.023352792900951977	0.023352792900951977
2460	0.06775049178399459	0.024052562843158685	0.023898842842769875	0.7188875865496673	-1	0	0	0.2	2	0.9230769230769231	12	0.38461538461538464	0.9230769230769231	14	12	0	1	0	0.23076923076923078	3	13	15	0.5	0	0.6669563033583575	0.7719674716707873	0.46414379248992255	0.910660853144014	0.30223180182191844	0.7941264437496119	0.8481472848355084	0.836222849268617	1.0	0.21428571428571427	0.0	0.023898842842769875	0.023898842842769875
3675	0.0743224696662105	0.024392912161606804	0.021122331888351043	0.6959723920711048	-1	0	0	0.2	2	0.9230769230769231	12	0.38461538461538464	0.9230769230769231	14	12	0	1	0	0.23076923076923078	3	13	15	0.5	0	0.6669563033583575	0.7719674716707873	0.46414379248992255	0.9149748019992776	0.34842348123850997	0.8472908703880628	0.8825146157988507	0.8544125659269686	1.0	0.2857142857142857	0.0	0.021122331888351043	0.021122331888351043
3519	0.0726081721049032	0.028835307660404076	0.02856371214142235	0.66861291317398	-1	0	0	0.2	2	0.9230769230769231	12	0.38461538461538464	0.9230769230769231	14	12	0	1	0	0.23076923076923078	3	13	15	0.5	0	0.6669563033583575	0.7510621893563886	0.46414379248992255	0.9288763418406251	0.26858849409095775	0.8161878643012586	0.8834586283552388	0.8483250014218155	1.0	0.2857142857142857	0.0	0.02856371214142235	0.02856371214142235
1129	0.061719643400926026	0.023693349007551285	0.017546960403079653	0.7588502571316221	-1	0	0	0.2	2	0.9230769230769231	12	0.38461538461538464	0.9230769230769231	14	12	0	1	0	0.23076923076923078	3	13	15	0.5	0	0.7261187358431225	0.7817204000989445	0.46414379248992255	0.9057836891866626	0.3252017957643364	0.7605243333077774	0.9058761777353964	0.827045040020251	1.0	0.21428571428571427	0.0	0.017546960403079653	0.017546960403079653
4481	0.07357884071828191	0.030499847750304947	0.029758529245378425	0.7069161107949383	-1	0	0	0.2	2	0.9230769230769231	12	0.38461538461538464	0.9230769230769231	14	12	0	1	0	0.23076923076923078	3	13	15	0.5	0	0.6367546454973577	0.7826239148413846	0.46414379248992255	0.9334015661157278	0.28214731711264723	0.7988200058260686	0.8834586283552388	0.854047360299854	1.0	0.35714285714285715	0.0	0.029758529245378425	0.029758529245378425
3840	0.07408869758068899	0.027129638819442557	0.026995386833972176	0.6733202098621964	-1	0	0	0.2	2	0.9230769230769231	12	0.38461538461538464	0.9230769230769231	14	12	0	1	0	0.23076923076923078	3	13	15	0.5	0	0.6669563033583575	0.7719674716707873	0.46414379248992255	0.9153963448782222	0.3464939024059207	0.8481889410308703	0.8831592836340917	0.85492548821896	1.0	0.2857142857142857	0.0	0.026995386833972176	0.026995386833972176
3089	0.07304016100295263	0.026316763182637926	0.025314230100565063	0.6675642141193974	-1	0	0	0.2	2	0.9230769230769231	12	0.38461538461538464	0.9230769230769231	14	12	0	1	0	0.23076923076923078	3	13	15	0.5	0	0.6669563033583575	0.7719674716707873	0.46414379248992255	0.910660853144014	0.30223180182191844	0.7941264437496119	0.8481472848355084	0.836222849268617	1.0	0.2857142857142857	0.0	0.025314230100565063	0.025314230100565063
2811	0.07276837161080908	0.026125212556793533	0.025752060792176523	0.6653718207951841	-1	0	0	0.2	2	0.9230769230769231	12	0.38461538461538464	0.9230769230769231	14	12	0	1	0	0.23076923076923078	3	13	15	0.5	0	0.6669563033583575	0.7353261854566359	0.46414379248992255	0.9219981213051356	0.3474081554477918	0.7973203043015779	0.8495830686566057	0.8348528559654923	1.0	0.2857142857142857	0.0	0.025752060792176523	0.025752060792176523
2174	0.0642438475689566	0.02337552200187614	0.021437186302314976	0.6518330482336978	-1	0	0	0.3	3	0.7692307692307693	10	0.38461538461538464	0.7692307692307693	11	10	3	2	0	0.23076923076923078	13	3	15	0.2222222222222222	0	0.7550795104668876	0.8261369700281594	0.46414379248992255	0.848314392742732	0.39167025603179406	0.7872547003803171	0.8482181628671767	0.8219277917359954	0.5454545454545454	0.2727272727272727	0.0	0.021437186302314976	0.021437186302314976
3153	0.035669737641225434	0.009546801945949876	0.0032260453743371965	0.8719982752795018	-1	0	0	0.3	3	0.7692307692307693	10	0.2727272727272727	0.7692307692307693	13	10	1	2	0	0.45454545454545453	5	11	15	0.6666666666666666	0	0.7023738327205271	0.822880302643657	0.6687880775612731	0.9250346357230512	0.39167025603179406	0.729998985808691	0.8737535820084782	0.8430548713068676	0.5384615384615384	0.23076923076923078	0.0	0.0032260453743371965	0.0032260453743371965
2116	0.06717299799926275	0.023417895272120612	0.023312702994373682	0.7217194399545894	-1	0	0	0.2	2	0.9230769230769231	12	0.38461538461538464	0.9230769230769231	14	12	0	1	0	0.23076923076923078	3	13	15	0.5	0	0.6669563033583575	0.7719674716707873	0.46414379248992255	0.910660853144014	0.30223180182191844	0.7941264437496119	0.8481472848355084	0.836222849268617	1.0	0.2857142857142857	0.0	0.023312702994373682	0.023312702994373682
5026	0.07689846553246592	0.02302761629287262	0.019485248276905225	0.7355789771487644	-1	0	0	0.2	2	0.9230769230769231	12	0.38461538461538464	0.9230769230769231	14	12	0	1	0	0.23076923076923078	3	13	15	0.5	0	0.6367546454973577	0.7530571283151989	0.46414379248992255	0.9205558759552109	0.26858849409095775	0.8003825233301903	0.870686814287359	0.8390529288162432	1.0	0.35714285714285715	0.0	0.019485248276905225	0.019485248276905225
4468	0.07358544206202508	0.03235343493260446	0.029968025174526566	0.7143155090543056	-1	0	0	0.2	2	0.9230769230769231	12	0.38461538461538464	0.9230769230769231	14	12	0	1	0	0.23076923076923078	3	13	15	0.5	0	0.6367546454973577	0.7826239148413846	0.46414379248992255	0.9334015661157278	0.28214731711264723	0.7988200058260686	0.8834586283552388	0.854047360299854	1.0	0.35714285714285715	0.0	0.029968025174526566	0.029968025174526566
2326	0.060864121047295716	0.020956797667833166	0.020670943993714098	0.7659333087183166	-1	0	0	0.2	2	0.9230769230769231	12	0.38461538461538464	0.9230769230769231	14	12	0	1	0	0.23076923076923078	3	13	15	0.5	0	0.7261187358431225	0.7817204000989445	0.46414379248992255	0.9122502310621343	0.3464939024059207	0.8262247148069868	0.8966379615347688	0.8488251885513373	1.0	0.21428571428571427	0.0	0.020670943993714098	0.020670943993714098
4742	0.07258249191704273	0.03001467496310429	0.027128880869439802	0.7151451232792506	-1	0	0	0.2	2	0.9230769230769231	12	0.38461538461538464	0.9230769230769231	14	12	0	1	0	0.23076923076923078	3	13	15	0.5	0	0.6367546454973577	0.7826239148413846	0.46414379248992255	0.9334015661157278	0.28214731711264723	0.7988200058260686	0.8834586283552388	0.854047360299854	1.0	0.35714285714285715	0.0	0.027128880869439802	0.027128880869439802
4463	0.07447809375392915	0.029119719144405715	0.028661668597384445	0.7083303960883589	-1	0	0	0.2	2	0.9230769230769231	12	0.38461538461538464	0.9230769230769231	14	12	0	1	0	0.23076923076923078	3	13	15	0.5	0	0.6367546454973577	0.7826239148413846	0.46414379248992255	0.9334015661157278	0.28214731711264723	0.7988200058260686	0.8834586283552388	0.854047360299854	1.0	0.35714285714285715	0.0	0.028661668597384445	0.028661668597384445
43	7.826228922676234e-09	7.844983094394673e-09	3.858082093280409e-09	0.9999991518557985	-1	0	0	1.0	1	0	0	1.0	0	0	0	1	1	0	0.5	2	1	2	0.16666666666666666	0	0	0	0	0	0	0	0	0	0	0	0	-0.1	-0.1
3414	0.07320229321055069	0.027924661247297825	0.027830463321010274	0.6656107944484191	-1	0	0	0.2	2	0.9230769230769231	12	0.38461538461538464	0.9230769230769231	14	12	0	1	0	0.23076923076923078	3	13	15	0.5	0	0.6669563033583575	0.7510621893563886	0.46414379248992255	0.9288763418406251	0.26858849409095775	0.8161878643012586	0.8834586283552388	0.8483250014218155	1.0	0.2857142857142857	0.0	0.027830463321010274	0.027830463321010274
4172	0.07436845243809849	0.023598243453048773	0.02006618858545828	0.6962778039536798	-1	0	0	0.2	2	0.9230769230769231	12	0.38461538461538464	0.9230769230769231	14	12	0	1	0	0.23076923076923078	3	13	15	0.5	0	0.6669563033583575	0.7719674716707873	0.46414379248992255	0.9153963448782222	0.3464939024059207	0.8481889410308703	0.8831592836340917	0.85492548821896	1.0	0.2857142857142857	0.0	0.02006618858545828	0.02006618858545828
2318	0.0732837139713016	0.004882877536643281	0.0036601973387086787	0.7001725195727774	-1	0	0	0.2	2	0.9230769230769231	12	0.38461538461538464	0.9230769230769231	14	12	0	1	0	0.23076923076923078	3	13	15	0.5	0	0.6695642391089425	0.7738734659591557	0.46414379248992255	0.9005743183776866	0.3062193356859665	0.7737027106424779	0.8481472848355084	0.825551874004452	1.0	0.2857142857142857	0.0	0.0036601973387086787	0.0036601973387086787
3054	0.07349774364894382	0.027665335056595564	0.027430548463632815	0.6678880290274265	-1	0	0	0.2	2	0.9230769230769231	12	0.38461538461538464	0.9230769230769231	14	12	0	1	0	0.23076923076923078	3	13	15	0.5	0	0.6669563033583575	0.7510621893563886	0.46414379248992255	0.9288763418406251	0.26858849409095775	0.8161878643012586	0.8834586283552388	0.8483250014218155	1.0	0.2857142857142857	0.0	0.027430548463632815	0.027430548463632815
3269	0.07440343385149935	0.02175077832510805	0.019145944823511403	0.6955150551683841	-1	0	0	0.2	2	0.9230769230769231	12	0.38461538461538464	0.9230769230769231	14	12	0	1	0	0.23076923076923078	3	13	15	0.5	0	0.6997658969699423	0.7433854826461197	0.46414379248992255	0.91882438560896	0.25502967106926827	0.8320107920033318	0.8870026826313304	0.8451017389357913	1.0	0.2857142857142857	0.0	0.019145944823511403	0.019145944823511403
3160	0.07493815449504722	0.02708858066981686	0.026587882552057244	0.6640367351410984	-1	0	0	0.2	2	0.9230769230769231	12	0.38461538461538464	0.9230769230769231	14	12	0	1	0	0.23076923076923078	3	13	15	0.5	0	0.6669563033583575	0.7719674716707873	0.46414379248992255	0.9089419385902571	0.2781736099246578	0.8103255828583287	0.8700138546185981	0.8398960764610276	1.0	0.2857142857142857	0.0	0.026587882552057244	0.026587882552057244
429	0.060800830040237716	0.01370912192660454	0.00807310227734741	0.7777600235700193	-1	0	0	0.1	1	1.0	13	1.0	1.0	14	13	0	1	0	0.06666666666666667	1	15	15	0.3333333333333333	0	0.6254428529093061	0.9152002590681951	0.5767893454243139	0.9301175352991328	0.3850824915823468	0.8969559608829618	0.8370021410041885	0.915061642286874	1.0	0.07142857142857142	0.0	0.00807310227734741	0.00807310227734741
3498	0.04780101524209621	0.00556478140360391	0.0016758347302785615	0.5883831888203296	-1	0	0	0.2	2	0.9230769230769231	12	0.38461538461538464	0.9230769230769231	14	12	0	2	0	0.23076923076923078	3	13	15	1.0	0	0.7333229063359663	0.8334366003486776	0.5813726207833965	0.9615271105443183	0.39167025603179406	0.8092547199938445	0.933624239483891	0.8900555317929295	0.5357142857142857	0.07142857142857142	0.0	0.0016758347302785615	0.0016758347302785615
4079	0.016028152265913153	0.002743044060227709	0.002666022525227902	0.9554101316634733	-1	0.25	1	0.5	5	0.6153846153846154	8	0.3333333333333333	0.6153846153846154	13	8	1	1	0	0.5555555555555556	5	9	15	1.0	0.6666666666666666	0.6367546454973577	0.8186775008659156	0.7352130343000904	0.9290923613114009	0.28214731711264723	0.7603691635602134	0.8959766997837257	0.8513188308765648	1.0	0.15384615384615385	0.0	0.002666022525227902	0.002666022525227902
1013	0.060821066405426734	0.009897445013609502	0.0038159029145305463	0.6539344754053288	-1	0	0	0.2	2	0.9230769230769231	12	0.38461538461538464	0.9230769230769231	14	12	0	1	0	0.23076923076923078	3	13	15	0.5	0	0.6669563033583575	0.8413673888199144	0.46414379248992255	0.9261569203763942	0.39167025603179406	0.8813367983688217	0.9142099764414879	0.8877102852248955	1.0	0.35714285714285715	0.0	0.0038159029145305463	0.0038159029145305463
4301	0.07471421053259626	0.027325099245438807	0.027192993639472734	0.6639488310053998	-1	0	0	0.2	2	0.9230769230769231	12	0.38461538461538464	0.9230769230769231	14	12	0	1	0	0.23076923076923078	3	13	15	0.5	0	0.6669563033583575	0.7510621893563886	0.46414379248992255	0.9288763418406251	0.26858849409095775	0.8161878643012586	0.8834586283552388	0.8483250014218155	1.0	0.2857142857142857	0.0	0.027192993639472734	0.027192993639472734
4626	0.07465375037881417	0.030033778150009564	0.025489068474378786	0.7050116892538467	-1	0	0	0.2	2	0.9230769230769231	12	0.38461538461538464	0.9230769230769231	14	12	0	1	0	0.23076923076923078	3	13	15	0.5	0	0.6367546454973577	0.7530571283151989	0.46414379248992255	0.9205558759552109	0.2919750143048726	0.7953006313754586	0.870686814287359	0.8376295124355692	1.0	0.2857142857142857	0.0	0.025489068474378786	0.025489068474378786
154	1.1056701445292215e-08	1.057520843750973e-08	-7.32137691923952e-09	0.9999980086231417	-1	0	0	0.5	2	0.6666666666666666	2	0.8333333333333334	0	0	0	4	0	0	0.6666666666666666	3	2	5	0.0	0.6666666666666666	0	0	0	0	0	0	0	0	0	0	0	-0.1	-0.1
595	0.05470873572467464	0.017168916542895925	-0.008126184456547348	0.6210498737394887	-1	0	0	0.2	2	0.9230769230769231	12	0.38461538461538464	0.9230769230769231	13	12	1	1	0	0.23076923076923078	3	13	15	0.2	0	0.7642719799514055	0.7796105336218904	0.37535378555679816	0.9078623659832868	0.39167025603179406	0.8633954789050996	0.9341796043181729	0.8579455379081974	1.0	0.3076923076923077	0.0	-0.0008126184456547349	-0.0008126184456547349
740	0.014645298789666725	0.004125423765651231	-0.0032136872551467707	0.9539720168717674	-1	0.25	1	0.5	5	0.5384615384615384	7	0.5357142857142857	0.46153846153846156	10	6	4	3	0	0.5714285714285714	4	7	15	0.375	0.18181818181818182	0.7189870432042464	0.7878389687836903	0.5851878821875772	0.9090258410986283	0.5696612412482374	0.9384904083277628	0.8125538891406237	0.8921547133487049	0.4	0.2	0.0	-0.0003213687255146771	-0.0003213687255146771
877	0.062557903339922	0.005436374677287856	0.00040297586908876154	0.6658728146989541	-1	0	0	0.2	2	0.9230769230769231	12	0.5357142857142857	0.9230769230769231	14	12	0	0	0	0.14285714285714285	14	2	15	0.0	0	0.6695642391089425	0.9210032992588387	0.22232632509149317	0.8933889847529479	0.39167025603179406	0.8776722418579923	0.8523790868202451	0.8988174826587328	0	0	0.0	0.00040297586908876154	0.00040297586908876154
4784	0.01847632191039132	0.0009117038854080105	0.0005811707468946634	0.9137007169901246	-1	0	0	0.25	2	0.8888888888888888	8	0.4074074074074074	0.8888888888888888	10	8	0	2	0	0.3333333333333333	3	9	11	1.0	0	0.7844585905057848	0.822352877909682	0.2867918565195409	0.960537139836469	0.39167025603179406	0.8104502700738792	0.933624239483891	0.8868686379886359	0.55	0.1	0.0	0.0005811707468946634	0.0005811707468946634
4196	0.0728508392517226	0.02692920047109513	0.026578300558282912	0.6666175911541345	-1	0	0	0.2	2	0.9230769230769231	12	0.38461538461538464	0.9230769230769231	14	12	0	1	0	0.23076923076923078	3	13	15	0.5	0	0.6669563033583575	0.7719674716707873	0.46414379248992255	0.9153963448782222	0.3464939024059207	0.8481889410308703	0.8831592836340917	0.85492548821896	1.0	0.2857142857142857	0.0	0.026578300558282912	0.026578300558282912
4136	0.07177839165281796	0.027677909462673574	0.027133524430546764	0.6725538774097697	-1	0	0	0.2	2	0.9230769230769231	12	0.38461538461538464	0.9230769230769231	14	12	0	1	0	0.23076923076923078	3	13	15	0.5	0	0.6669563033583575	0.7510621893563886	0.46414379248992255	0.9288763418406251	0.26858849409095775	0.8161878643012586	0.8834586283552388	0.8483250014218155	1.0	0.2857142857142857	0.0	0.027133524430546764	0.027133524430546764
4085	0.07397334472111973	0.027682573690558005	0.02712812107826605	0.6745405908617232	-1	0	0	0.2	2	0.9230769230769231	12	0.38461538461538464	0.9230769230769231	14	12	0	1	0	0.23076923076923078	3	13	15	0.5	0	0.6669563033583575	0.7510621893563886	0.46414379248992255	0.9288763418406251	0.26858849409095775	0.8161878643012586	0.8834586283552388	0.8483250014218155	1.0	0.21428571428571427	0.0	0.02712812107826605	0.02712812107826605
450	0.012412879085712586	0.003367573252856412	-0.00277080472466472	0.9942881265939765	-1	0.25	1	0.6	6	0.46153846153846156	6	0.42857142857142855	0.38461538461538464	9	5	5	2	0	0.7142857142857143	7	5	15	0.2	0.25	0.8046452010601639	0.9245795626554637	0.4245624293189635	0.8392001247714072	0.41566539676404207	0.9523461453862447	0.8737535820084782	0.9156380619742005	0.5555555555555556	0.3333333333333333	0.0	-0.000277080472466472	-0.000277080472466472
1240	0.058642846969400066	0.02251405439933902	0.019975691329288243	0.7638202887981337	-1	0	0	0.2	2	0.9230769230769231	12	0.38461538461538464	0.9230769230769231	14	12	0	1	0	0.23076923076923078	3	13	15	0.5	0	0.7261187358431225	0.8085581040594783	0.46414379248992255	0.9286370907907999	0.3464939024059207	0.7659796338274754	0.9244354886534137	0.8495128195655612	1.0	0.42857142857142855	0.0	0.019975691329288243	0.019975691329288243
498	0.03070825610925179	0.0011850944337951177	-0.0009456565265579326	0.9673554539195451	-1	0	0	0.3	3	0.7692307692307693	10	0.3333333333333333	0.6153846153846154	11	8	3	0	0	0.5555555555555556	5	9	15	0.0	0.3333333333333333	0.3485614189465657	0.9195999609999517	0.6901127105347828	0.9316200296863514	0.6762310805454053	0.9370430702844647	0.8080914983351898	0.9297604782647702	0	0	0.0	-9.456565265579326e-05	-9.456565265579326e-05
1107	0.06120726395745291	0.019988072862788257	0.018772606035015398	0.764838287355634	-1	0	0	0.2	2	0.9230769230769231	12	0.38461538461538464	0.9230769230769231	14	12	0	1	0	0.23076923076923078	3	13	15	0.5	0	0.7261187358431225	0.7817204000989445	0.46414379248992255	0.9057836891866626	0.3464939024059207	0.7614907569404858	0.896051773832327	0.8272982519519207	1.0	0.2857142857142857	0.0	0.018772606035015398	0.018772606035015398
3778	0.07427220415811649	0.02720824752074241	0.026486546410072476	0.6710919677493722	-1	0	0	0.2	2	0.9230769230769231	12	0.38461538461538464	0.9230769230769231	14	12	0	1	0	0.23076923076923078	3	13	15	0.5	0	0.6669563033583575	0.7719674716707873	0.46414379248992255	0.910660853144014	0.33284333390781107	0.79978428652564	0.8516575235545079	0.8378128551245739	1.0	0.2857142857142857	0.0	0.026486546410072476	0.026486546410072476
4394	0.07433666094288358	0.02746040835501362	0.027137806294981887	0.6658684420114531	-1	0	0	0.2	2	0.9230769230769231	12	0.38461538461538464	0.9230769230769231	14	12	0	1	0	0.23076923076923078	3	13	15	0.5	0	0.6669563033583575	0.7510621893563886	0.46414379248992255	0.9288763418406251	0.26858849409095775	0.8161878643012586	0.8834586283552388	0.8483250014218155	1.0	0.21428571428571427	0.0	0.027137806294981887	0.027137806294981887
4069	0.05951358553441447	0.009485580414799735	0.007236067968798198	0.5941193391224908	-1	0	0	0.2	2	0.9230769230769231	12	0.38461538461538464	0.9230769230769231	14	12	0	0	0	0.23076923076923078	3	13	15	0.0	0	0.6669563033583575	0.7353261854566359	0.4046912773190819	0.9225489651082375	0.3330494567254646	0.8826865745206466	0.870686814287359	0.8628474192105963	0	0	0.0	0.007236067968798198	0.007236067968798198
1478	0.05496820348915374	0.0030635936533817245	-0.0019291303175702045	0.7607309267617517	-1	0	0	0.2	2	0.9230769230769231	12	0.38461538461538464	0.9230769230769231	14	12	0	1	0	0.23076923076923078	3	13	15	0.5	0	0.6669563033583575	0.8238939602880756	0.5025168214805728	0.9262253289618165	0.30131754878004735	0.7639542158164973	0.8898905710277565	0.8518493324023614	1.0	0.2857142857142857	0.0	-0.00019291303175702045	-0.00019291303175702045
2989	0.055768592445168644	0.014975809558854695	-0.0042084933326984675	0.6105524172856955	-1	0	0	0.2	2	0.9230769230769231	12	0.38461538461538464	0.9230769230769231	14	12	0	1	0	0.23076923076923078	3	13	15	0.5	0	0.6669563033583575	0.7754837732378593	0.6914071691450591	0.8963092349109055	0.29173243294634726	0.7957863014782668	0.8516575235545079	0.8299855792956752	1.0	0.2857142857142857	0.0	-0.0004208493332698468	-0.0004208493332698468
952	0.06484310846103143	0.020715941739636774	0.016212879107265512	0.7076789218796775	-1	0	0	0.2	2	0.9230769230769231	12	0.38461538461538464	0.9230769230769231	14	12	0	1	0	0.23076923076923078	3	13	15	0.5	0	0.6997658969699423	0.7719420940243188	0.46414379248992255	0.9142740058731545	0.3464939024059207	0.7982230953182476	0.8516575235545079	0.8394088976364124	1.0	0.2857142857142857	0.0	0.016212879107265512	0.016212879107265512
594	0.04707110284506639	0.0028439520469065323	0.0027631179747273273	0.9127611114832788	-1	0	0	0.2	2	0.9230769230769231	12	0.25	0.8461538461538461	12	11	2	0	0	0.6	10	6	15	0.0	0	0.6294310838454391	0.9223059464006729	0.6619360704730747	0.9201263254275651	0.5030319584736966	0.902162373289513	0.8429389139950462	0.9152803418461267	0	0	0.0	0.0027631179747273273	0.0027631179747273273
1045	0.0641305439369435	0.018202215473770208	0.013261445961853803	0.7288917385075842	-1	0	0	0.2	2	0.9230769230769231	12	0.38461538461538464	0.9230769230769231	14	12	0	1	0	0.23076923076923078	3	13	15	0.5	0	0.7261187358431225	0.7610620391075468	0.46414379248992255	0.9288653076603656	0.3369087865722206	0.7689968440635034	0.9244354886534137	0.8380131100476701	1.0	0.35714285714285715	0.0	0.013261445961853803	0.013261445961853803
3192	0.07378618678674861	0.022911494031055985	0.019892371100329063	0.7132177170037552	-1	0	0	0.2	2	0.9230769230769231	12	0.38461538461538464	0.9230769230769231	14	12	0	1	0	0.23076923076923078	3	13	15	0.5	0	0.6669563033583575	0.7719674716707873	0.46414379248992255	0.9153963448782222	0.3464939024059207	0.8481889410308703	0.8831592836340917	0.85492548821896	1.0	0.2857142857142857	0.0	0.019892371100329063	0.019892371100329063
2366	0.05876807087590228	0.02339762105941088	0.0071312798729601355	0.5925591601082145	-1	0	0	0.2	2	0.9230769230769231	12	0.38461538461538464	0.9230769230769231	14	12	0	1	0	0.23076923076923078	3	13	15	0.5	0	0.6669563033583575	0.7719674716707873	0.35836509262483557	0.9197133283004029	0.32314384073287766	0.7983347274078155	0.8701934261613049	0.8426320569864459	1.0	0.2857142857142857	0.0	0.0071312798729601355	0.0071312798729601355
2173	0.06880790793398657	0.021985395686791344	0.02192159587559879	0.720399397586632	-1	0	0	0.2	2	0.9230769230769231	12	0.38461538461538464	0.9230769230769231	14	12	0	1	0	0.23076923076923078	3	13	15	0.5	0	0.6669563033583575	0.7719674716707873	0.46414379248992255	0.910660853144014	0.30223180182191844	0.7941264437496119	0.8481472848355084	0.836222849268617	1.0	0.2857142857142857	0.0	0.02192159587559879	0.02192159587559879
1698	0.0592448684128676	0.022394284572823046	0.017832355721533993	0.7587924824582213	-1	0	0	0.2	2	0.9230769230769231	12	0.38461538461538464	0.9230769230769231	14	12	0	1	0	0.23076923076923078	3	13	15	0.5	0	0.7261187358431225	0.7817204000989445	0.46414379248992255	0.9057836891866626	0.3464939024059207	0.7614907569404858	0.896051773832327	0.8272982519519207	1.0	0.2857142857142857	0.0	0.017832355721533993	0.017832355721533993
3914	0.07319875161295934	0.028294173048407745	0.0277734646562747	0.6715563282671309	-1	0	0	0.2	2	0.9230769230769231	12	0.38461538461538464	0.9230769230769231	14	12	0	1	0	0.23076923076923078	3	13	15	0.5	0	0.6669563033583575	0.7510621893563886	0.46414379248992255	0.9288763418406251	0.26858849409095775	0.8161878643012586	0.8834586283552388	0.8483250014218155	1.0	0.2857142857142857	0.0	0.0277734646562747	0.0277734646562747
550	0.01879000746617529	0.0012972997065395946	0.0006034285641198842	0.9635633899529049	-1	0.25	1	0.4	4	0.7692307692307693	10	0.23809523809523808	0.7692307692307693	13	10	1	1	0	0.7777777777777778	7	9	15	0.3333333333333333	0.6666666666666666	0.6895023394961635	0.9162476207113022	0.8000052745509517	0.842479919063408	0.30131754878004735	0.917933379119107	0.8296490434060059	0.8967173036605983	1.0	0.15384615384615385	0.0	0.0006034285641198842	0.0006034285641198842
1447	0.06244118742189516	0.02086985295066262	0.020256453261156243	0.7605713550158907	-1	0	0	0.2	2	0.9230769230769231	12	0.38461538461538464	0.9230769230769231	14	12	0	1	0	0.23076923076923078	3	13	15	0.5	0	0.7261187358431225	0.7817204000989445	0.46414379248992255	0.9057836891866626	0.3464939024059207	0.7614907569404858	0.896051773832327	0.8272982519519207	1.0	0.21428571428571427	0.0	0.020256453261156243	0.020256453261156243
460	0.035345600734468	0.0023580946807497333	0.002341723170187526	0.9162490866610065	-1	0	0	0.3	3	0.6923076923076923	9	0.35714285714285715	0.6153846153846154	10	8	4	4	0	0.8571428571428571	6	7	15	0.4	0.46153846153846156	0.31176906971421064	0.9127630060618966	0.5885886092382177	0.8625402461823205	0.42286753720089604	0.9605350646359079	0.8941578755814498	0.921204448023717	0.25	0.4	0.0	0.002341723170187526	0.002341723170187526
651	0.06038239916734856	0.006506211836314041	0.006072146933498809	0.7537223193908955	-1	0	0	0.1	1	1.0	13	0.3125	0.9230769230769231	13	12	1	0	0	0.3333333333333333	12	4	15	0.0	0	0.8458828268704937	0.916516960823211	0.41237929338004625	0.9422472745707927	0.28298101821852584	0.8868629534595545	0.9341796043181729	0.9180173226762453	0	0	0.0	0.006072146933498809	0.006072146933498809
2438	0.06885273731452764	0.022208550984714536	0.022028158367081017	0.7279097467342454	-1	0	0	0.2	2	0.9230769230769231	12	0.38461538461538464	0.9230769230769231	14	12	0	1	0	0.23076923076923078	3	13	15	0.5	0	0.6669563033583575	0.7719674716707873	0.46414379248992255	0.910660853144014	0.30223180182191844	0.7941264437496119	0.8481472848355084	0.836222849268617	1.0	0.35714285714285715	0.0	0.022028158367081017	0.022028158367081017
125	0.01185762623342668	0.0011820235190710374	3.5148087238787344e-05	0.9370195261932319	-1	0	0	0.5555555555555556	5	0.36363636363636365	4	0.48148148148148145	0.36363636363636365	7	4	5	1	0	0.3333333333333333	9	3	13	0.09090909090909091	0.18181818181818182	0.4683603851180809	0.9031511227676757	0.40411042483712023	0.7653383671401544	0.15523944966376918	0.9577016459354915	0.8021550673573433	0.8982777461051396	1.0	0.5714285714285714	0.0	3.5148087238787344e-05	3.5148087238787344e-05
209	0.007290904132874068	0.0007280201791744244	0.0006475022445992963	0.9853744290949844	-1	0	0	0.6	3	0.6	3	0.4666666666666667	0.6	6	3	0	0	0	0.6	3	5	7	0.0	1.0	0.419781205668341	0.8990287609544274	0.6720744191097829	0.8408934889597357	0.7850810300733305	0.8980961157191416	0.7725961686615725	0.881760247988338	0	0	0.0	0.0006475022445992963	0.0006475022445992963
657	0.05875195450428305	0.011806457827561028	0.008579272425628774	0.6397206729816873	-1	0	0	0.2	2	0.9230769230769231	12	0.38461538461538464	0.8461538461538461	12	11	2	2	0	0.23076923076923078	3	13	15	0.2857142857142857	0	0.7871979415370494	0.7523110326693943	0.34025487066999827	0.8813265600724945	0.39167025603179406	0.8819968774857999	0.9083498365391222	0.8467284335550146	0.5416666666666666	0.3333333333333333	0.0	0.008579272425628774	0.008579272425628774
4486	0.07557498755454069	0.027010029603359256	0.026863939954516733	0.6638184621337193	-1	0	0	0.2	2	0.9230769230769231	12	0.38461538461538464	0.9230769230769231	14	12	0	1	0	0.23076923076923078	3	13	15	0.5	0	0.6669563033583575	0.7719674716707873	0.46414379248992255	0.9153963448782222	0.3464939024059207	0.8481889410308703	0.8831592836340917	0.85492548821896	1.0	0.21428571428571427	0.0	0.026863939954516733	0.026863939954516733
841	0.011525630701738135	0.001242286954511193	-0.0004969509838484285	0.9830964072942494	-1	0	0	0.4	2	0.8	4	0.5833333333333334	0.8	4	4	2	3	0	0.3333333333333333	2	6	7	0.375	0	0.6660603802670279	0.9417139767497007	0.3691768458420496	0.9104708785495153	0.5764859817622854	0.9282049693939314	0.91202657126259	0.9278233551724823	0.25	0.5	0.0	-4.969509838484285e-05	-4.969509838484285e-05
3349	0.0728669886040337	0.026682506511757034	0.02589028032255994	0.6630929026150667	-1	0	0	0.2	2	0.9230769230769231	12	0.38461538461538464	0.9230769230769231	14	12	0	1	0	0.23076923076923078	3	13	15	0.5	0	0.6669563033583575	0.7719674716707873	0.46414379248992255	0.910660853144014	0.30223180182191844	0.7941264437496119	0.8481472848355084	0.836222849268617	1.0	0.2857142857142857	0.0	0.02589028032255994	0.02589028032255994
2944	0.07940754045401742	0.012267513950077859	0.010817812585636404	0.6270165051031951	-1	0	0	0.2	2	0.9230769230769231	12	0.38461538461538464	0.9230769230769231	14	12	0	1	0	0.23076923076923078	3	13	15	0.5	0	0.6367546454973577	0.875476463666381	0.46414379248992255	0.910660853144014	0.33284333390781107	0.79978428652564	0.8516575235545079	0.8682587884480442	1.0	0.2857142857142857	0.0	0.010817812585636404	0.010817812585636404
1582	0.061640412861600824	0.02084148838191716	0.019110293474707326	0.761569359067039	-1	0	0	0.2	2	0.9230769230769231	12	0.38461538461538464	0.9230769230769231	14	12	0	1	0	0.23076923076923078	3	13	15	0.5	0	0.7261187358431225	0.7817204000989445	0.46414379248992255	0.9057836891866626	0.3464939024059207	0.7614907569404858	0.896051773832327	0.8272982519519207	1.0	0.21428571428571427	0.0	0.019110293474707326	0.019110293474707326
2395	0.0654071925395505	0.011262587190233871	0.00823507631865443	0.6638897417477785	-1	0	0	0.2	2	0.9230769230769231	12	0.38461538461538464	0.9230769230769231	14	12	0	0	0	0.23076923076923078	3	13	15	0.0	0	0.6669563033583575	0.7719674716707873	0.4046912773190819	0.9100526384333065	0.3330494567254646	0.8826865745206466	0.8670533343154055	0.8641996047184591	0	0	0.0	0.00823507631865443	0.00823507631865443
923	0.09388859491089455	0.011153796220538997	-0.006699218182760914	0.6994398405375644	-1	0	0	0.2	2	0.9230769230769231	12	1.0	0.9230769230769231	14	12	0	2	0	0.06666666666666667	15	1	15	1.0	0.14285714285714285	0.4009666926404165	0.9011376853245524	0.5302762351971358	0.8848832159912869	0.297739412552566	0.9731641505574503	0.842615794086345	0.9317201330922029	0.5357142857142857	0.14285714285714285	0.0	-0.0006699218182760914	-0.0006699218182760914
2320	0.06813007941497615	0.021305838454978576	0.021203594257160875	0.728398360697386	-1	0	0	0.2	2	0.9230769230769231	12	0.38461538461538464	0.9230769230769231	14	12	0	1	0	0.23076923076923078	3	13	15	0.5	0	0.6669563033583575	0.7719674716707873	0.46414379248992255	0.910660853144014	0.30223180182191844	0.7941264437496119	0.8481472848355084	0.836222849268617	1.0	0.2857142857142857	0.0	0.021203594257160875	0.021203594257160875
4350	0.07206158338225212	0.02766566859998521	0.0273304571611634	0.6721331031840693	-1	0	0	0.2	2	0.9230769230769231	12	0.38461538461538464	0.9230769230769231	14	12	0	1	0	0.23076923076923078	3	13	15	0.5	0	0.6669563033583575	0.7510621893563886	0.46414379248992255	0.9288763418406251	0.26858849409095775	0.8161878643012586	0.8834586283552388	0.8483250014218155	1.0	0.2857142857142857	0.0	0.0273304571611634	0.0273304571611634
4695	0.07282784620288431	0.03111153771271638	0.02994955961078059	0.7145303315876019	-1	0	0	0.2	2	0.9230769230769231	12	0.38461538461538464	0.9230769230769231	14	12	0	1	0	0.23076923076923078	3	13	15	0.5	0	0.6367546454973577	0.7530571283151989	0.46414379248992255	0.9205558759552109	0.26858849409095775	0.8003825233301903	0.870686814287359	0.8390529288162432	1.0	0.2857142857142857	0.0	0.02994955961078059	0.02994955961078059
4721	0.07489509195176892	0.023221159613700772	0.02298902221844698	0.7251818125465781	-1	0	0	0.2	2	0.9230769230769231	12	0.38461538461538464	0.9230769230769231	14	12	0	1	0	0.23076923076923078	3	13	15	0.5	0	0.6367546454973577	0.7530571283151989	0.46414379248992255	0.9205558759552109	0.26858849409095775	0.8003825233301903	0.870686814287359	0.8390529288162432	1.0	0.2857142857142857	0.0	0.02298902221844698	0.02298902221844698
5006	0.07588858935502282	0.022393793286142133	0.022376904645234827	0.7303856257276572	-1	0	0	0.2	2	0.9230769230769231	12	0.38461538461538464	0.9230769230769231	14	12	0	1	0	0.23076923076923078	3	13	15	0.5	0	0.6367546454973577	0.7530571283151989	0.46414379248992255	0.9205558759552109	0.26858849409095775	0.8003825233301903	0.870686814287359	0.8390529288162432	1.0	0.2857142857142857	0.0	0.022376904645234827	0.022376904645234827
2414	0.06839325858838426	0.023723951259356158	0.02364076296440285	0.7235350960865181	-1	0	0	0.2	2	0.9230769230769231	12	0.38461538461538464	0.9230769230769231	14	12	0	1	0	0.23076923076923078	3	13	15	0.5	0	0.6669563033583575	0.7719674716707873	0.46414379248992255	0.9153963448782222	0.3464939024059207	0.8310139371994872	0.870083400138069	0.8495685804314023	1.0	0.2857142857142857	0.0	0.02364076296440285	0.02364076296440285
4575	0.07299795312717879	0.03067981080328301	0.029950816775510005	0.7114316632932849	-1	0	0	0.2	2	0.9230769230769231	12	0.38461538461538464	0.9230769230769231	14	12	0	1	0	0.23076923076923078	3	13	15	0.5	0	0.6367546454973577	0.7826239148413846	0.46414379248992255	0.9334015661157278	0.28214731711264723	0.7988200058260686	0.8834586283552388	0.854047360299854	1.0	0.2857142857142857	0.0	0.029950816775510005	0.029950816775510005
391	0.058044131969673306	0.015297989060704245	0.00693862614770739	0.4353735588280988	-1	0	0	0.2	2	0.8461538461538461	11	0.2777777777777778	0.6923076923076923	11	9	3	1	0	0.6666666666666666	9	6	15	0.125	0	0.8778531098318547	0.9045717985174752	0.5933885817062288	0.9408663041515178	0.8529748674123244	0.9088559283719951	0.8716173912663712	0.9197245910535	1.0	0.09090909090909091	0.0	0.00693862614770739	0.00693862614770739
4378	0.08341377797405097	0.014497326314692242	-0.011771779926896063	0.6618113108314524	-1	0	0	0.2	2	0.9230769230769231	12	0.38461538461538464	0.9230769230769231	14	12	0	1	0	0.23076923076923078	3	13	15	0.5	0	0.6695642391089425	0.7198592237574589	0.46414379248992255	0.8872063724314112	0.3136504703755977	0.7974336794216386	0.8516575235545079	0.8113599121694232	1.0	0.2857142857142857	0.0	-0.0011771779926896063	-0.0011771779926896063
1474	0.06165918449284173	0.02274106306299418	0.020842557076623722	0.7659830817487785	-1	0	0	0.2	2	0.9230769230769231	12	0.38461538461538464	0.9230769230769231	14	12	0	1	0	0.23076923076923078	3	13	15	0.5	0	0.7261187358431225	0.7817204000989445	0.46414379248992255	0.9057836891866626	0.3464939024059207	0.8674408164880152	0.9028506726131735	0.8588553423989262	1.0	0.2857142857142857	0.0	0.020842557076623722	0.020842557076623722
3546	0.07339155389960877	0.027338946427986895	0.026744646151573005	0.6668937589525901	-1	0	0	0.2	2	0.9230769230769231	12	0.38461538461538464	0.9230769230769231	14	12	0	1	0	0.23076923076923078	3	13	15	0.5	0	0.6669563033583575	0.7510621893563886	0.46414379248992255	0.9288763418406251	0.26858849409095775	0.8161878643012586	0.8834586283552388	0.8483250014218155	1.0	0.2857142857142857	0.0	0.026744646151573005	0.026744646151573005
757	0.07585723894938226	0.010858657335060326	-0.010379764747108236	0.6488215532815707	-1	0	0	0.2	2	0.9230769230769231	12	0.38461538461538464	0.9230769230769231	14	12	0	1	0	0.23076923076923078	3	13	15	0.5	0	0.7005133127243817	0.8003930289975658	0.4001568136832212	0.9340038330635976	0.39167025603179406	0.8144642095595727	0.8714308914342073	0.8628666545558512	1.0	0.2857142857142857	0.0	-0.0010379764747108235	-0.0010379764747108235
4081	0.07436627241544379	0.028149154736054786	0.028147846784227687	0.6678258432287636	-1	0	0	0.2	2	0.9230769230769231	12	0.38461538461538464	0.9230769230769231	14	12	0	1	0	0.23076923076923078	3	13	15	0.5	0	0.6669563033583575	0.7719674716707873	0.46414379248992255	0.9153963448782222	0.3464939024059207	0.8481889410308703	0.8831592836340917	0.85492548821896	1.0	0.2857142857142857	0.0	0.028147846784227687	0.028147846784227687
4457	0.07359673371276684	0.02769700794205717	0.027578547075875134	0.6633847804186042	-1	0	0	0.2	2	0.9230769230769231	12	0.38461538461538464	0.9230769230769231	14	12	0	1	0	0.23076923076923078	3	13	15	0.5	0	0.6669563033583575	0.7719674716707873	0.46414379248992255	0.9153963448782222	0.3464939024059207	0.8481889410308703	0.8831592836340917	0.85492548821896	1.0	0.2857142857142857	0.0	0.027578547075875134	0.027578547075875134
3725	0.0788699309014283	0.01005546028229739	0.0019687716342399277	0.6231049064336739	-1	0	0	0.2	2	0.9230769230769231	12	0.38461538461538464	0.9230769230769231	14	12	0	1	0	0.23076923076923078	3	13	15	0.5	0	0.6669563033583575	0.7610512486059393	0.5025168214805728	0.9130929695798254	0.2781736099246578	0.8289640848568586	0.886053269610345	0.8450444873122588	1.0	0.2857142857142857	0.0	0.0019687716342399277	0.0019687716342399277
2032	0.061410627918846966	0.005086774079581854	0.004197032742282074	0.6062503083709624	-1	0	0	0.3	3	0.7692307692307693	10	0.38461538461538464	0.7692307692307693	12	10	2	2	0	0.23076923076923078	13	3	15	0.3333333333333333	0	0.6367546454973577	0.8689359084454128	0.46414379248992255	0.8991561217862665	0.3369087865722206	0.7749227169116701	0.870686814287359	0.8546973357124147	0.5833333333333334	0.25	0.0	0.004197032742282074	0.004197032742282074
2136	0.061110365608363616	0.024371159049616325	0.018571447041255754	0.75669729231341	-1	0	0	0.2	2	0.9230769230769231	12	0.38461538461538464	0.9230769230769231	14	12	0	1	0	0.23076923076923078	3	13	15	0.5	0	0.7261187358431225	0.7817204000989445	0.46414379248992255	0.9057836891866626	0.3464939024059207	0.7738249479053225	0.9058761777353964	0.8305675089727215	1.0	0.6428571428571429	0.0	0.018571447041255754	0.018571447041255754
1141	0.0649076079081467	0.018843557343190848	0.0022730628258900644	0.7234517725939702	-1	0	0	0.2	2	0.9230769230769231	12	0.38461538461538464	0.9230769230769231	14	12	0	1	0	0.23076923076923078	3	13	15	0.5	0	0.7261187358431225	0.7817204000989445	0.46414379248992255	0.9112417887832116	0.3464939024059207	0.7614907569404858	0.896051773832327	0.8304041430090793	1.0	0.2857142857142857	0.0	0.0022730628258900644	0.0022730628258900644
3308	0.07357215006933172	0.027022324074691902	0.0261021141290919	0.6675006956133751	-1	0	0	0.2	2	0.9230769230769231	12	0.38461538461538464	0.9230769230769231	14	12	0	1	0	0.23076923076923078	3	13	15	0.5	0	0.6669563033583575	0.7510621893563886	0.46414379248992255	0.9288763418406251	0.26858849409095775	0.8161878643012586	0.8834586283552388	0.8483250014218155	1.0	0.35714285714285715	0.0	0.0261021141290919	0.0261021141290919
1168	0.04971777229725324	0.0072948283438547925	0.0071824285859410425	0.8144320386124958	-1	0	0	0.2	2	0.9230769230769231	12	0.38461538461538464	0.9230769230769231	14	12	0	1	0	0.23076923076923078	3	13	15	0.5	0	0.6669563033583575	0.8238939602880756	0.46414379248992255	0.9127052593599004	0.30131754878004735	0.7562530056615074	0.8530658675135866	0.8421227343024499	1.0	0.14285714285714285	0.0	0.0071824285859410425	0.0071824285859410425
2455	0.05938297758374195	0.02081260711315445	0.02054871422184656	0.7618801761324969	-1	0	0	0.2	2	0.9230769230769231	12	0.38461538461538464	0.9230769230769231	14	12	0	1	0	0.23076923076923078	3	13	15	0.5	0	0.7261187358431225	0.7817204000989445	0.46414379248992255	0.9122502310621343	0.3464939024059207	0.7614907569404858	0.896051773832327	0.8309916742396849	1.0	0.21428571428571427	0.0	0.02054871422184656	0.02054871422184656
3664	0.07042930975957705	0.015406688958045221	0.013072042381326088	0.632121545325806	-1	0	0	0.2	2	0.9230769230769231	12	0.38461538461538464	0.9230769230769231	14	12	0	0	0	0.23076923076923078	3	13	15	0.0	0	0.6669563033583575	0.7510621893563886	0.4046912773190819	0.9265219825869292	0.3330494567254646	0.8911312104796474	0.9025734599774411	0.8714336978964289	0	0	0.0	0.013072042381326088	0.013072042381326088
2045	0.060266528809349164	0.020635246309105397	0.020332421142305424	0.7648891692700048	-1	0	0	0.2	2	0.9230769230769231	12	0.38461538461538464	0.9230769230769231	14	12	0	1	0	0.23076923076923078	3	13	15	0.5	0	0.7261187358431225	0.7817204000989445	0.46414379248992255	0.9122502310621343	0.3464939024059207	0.8262247148069868	0.8966379615347688	0.8488251885513373	1.0	0.2857142857142857	0.0	0.020332421142305424	0.020332421142305424
899	0.06156335456700072	0.014518771699593576	0.010723232560558054	0.6517290241518916	-1	0	0	0.2	2	0.9230769230769231	12	0.38461538461538464	0.9230769230769231	13	12	1	1	0	0.23076923076923078	3	13	15	0.2	0	0.6367546454973577	0.8819966136372257	0.46414379248992255	0.8837468879627539	0.39167025603179406	0.9085366054731611	0.8941578755814498	0.8920567418509695	1.0	0.46153846153846156	0.0	0.010723232560558054	0.010723232560558054
2892	0.0623703040662766	0.015463725885697494	0.01359482665515901	0.6345161500085403	-1	0	0	0.2	2	0.9230769230769231	12	0.38461538461538464	0.9230769230769231	14	12	0	1	0	0.23076923076923078	3	13	15	0.5	0	0.7287266715937074	0.7405165701007441	0.46414379248992255	0.9068290675760973	0.37079467566170676	0.7913071904940296	0.8569994533861817	0.8252503013412346	1.0	0.21428571428571427	0.0	0.01359482665515901	0.01359482665515901
1265	0.06684324501780511	0.00583562791304966	0.005776129989004347	0.6729715594450079	-1	0	0	0.2	2	0.9230769230769231	12	0.38461538461538464	0.9230769230769231	14	12	0	1	0	0.23076923076923078	3	13	15	0.5	0	0.7261187358431225	0.8085581040594783	0.46414379248992255	0.9461973671260142	0.3464939024059207	0.7659796338274754	0.9244354886534137	0.861902413273125	1.0	0.42857142857142855	0.0	0.005776129989004347	0.005776129989004347
3222	0.07319676226371134	0.027745396407948743	0.027254969924450072	0.6707712984305593	-1	0	0	0.2	2	0.9230769230769231	12	0.38461538461538464	0.9230769230769231	14	12	0	1	0	0.23076923076923078	3	13	15	0.5	0	0.6669563033583575	0.7510621893563886	0.46414379248992255	0.9288763418406251	0.26858849409095775	0.8161878643012586	0.8834586283552388	0.8483250014218155	1.0	0.2857142857142857	0.0	0.027254969924450072	0.027254969924450072
1263	0.06244906031781007	0.021551357425407123	0.020060543003551694	0.7580108885899156	-1	0	0	0.2	2	0.9230769230769231	12	0.38461538461538464	0.9230769230769231	14	12	0	1	0	0.23076923076923078	3	13	15	0.5	0	0.7261187358431225	0.7817204000989445	0.46414379248992255	0.9057836891866626	0.3464939024059207	0.8049090695420895	0.8853329518581482	0.8391697695830067	1.0	0.2857142857142857	0.0	0.020060543003551694	0.020060543003551694
1143	0.06249657765174893	0.020745664171923063	0.018867092507870793	0.7623764218693806	-1	0	0	0.2	2	0.9230769230769231	12	0.38461538461538464	0.9230769230769231	14	12	0	1	0	0.23076923076923078	3	13	15	0.5	0	0.7261187358431225	0.7817204000989445	0.46414379248992255	0.9057836891866626	0.3464939024059207	0.7614907569404858	0.896051773832327	0.8272982519519207	1.0	0.2857142857142857	0.0	0.018867092507870793	0.018867092507870793
4977	0.07465673372071756	0.030380279154479946	0.026944921041109675	0.7016158513914511	-1	0	0	0.2	2	0.9230769230769231	12	0.38461538461538464	0.9230769230769231	14	12	0	1	0	0.23076923076923078	3	13	15	0.5	0	0.6367546454973577	0.7826239148413846	0.46414379248992255	0.9334015661157278	0.28214731711264723	0.7988200058260686	0.8834586283552388	0.854047360299854	1.0	0.35714285714285715	0.0	0.026944921041109675	0.026944921041109675
4380	0.07216485922819124	0.027354845683129226	0.027042048426166636	0.6783191451273326	-1	0	0	0.2	2	0.9230769230769231	12	0.38461538461538464	0.9230769230769231	14	12	0	1	0	0.23076923076923078	3	13	15	0.5	0	0.6669563033583575	0.7510621893563886	0.46414379248992255	0.9288763418406251	0.26858849409095775	0.8161878643012586	0.8834586283552388	0.8483250014218155	1.0	0.2857142857142857	0.0	0.027042048426166636	0.027042048426166636
2620	0.06824246430762813	0.0255689246580193	0.0254569948051127	0.723628338905494	-1	0	0	0.2	2	0.9230769230769231	12	0.38461538461538464	0.9230769230769231	14	12	0	1	0	0.23076923076923078	3	13	15	0.5	0	0.6669563033583575	0.7719674716707873	0.46414379248992255	0.9094277910698056	0.2781736099246578	0.8156871968598459	0.870686814287359	0.8417321462770685	1.0	0.21428571428571427	0.0	0.0254569948051127	0.0254569948051127
4517	0.0739348907516439	0.030460355490498706	0.02680939708255298	0.702654103176267	-1	0	0	0.2	2	0.9230769230769231	12	0.38461538461538464	0.9230769230769231	14	12	0	1	0	0.23076923076923078	3	13	15	0.5	0	0.6367546454973577	0.7826239148413846	0.46414379248992255	0.9334015661157278	0.28214731711264723	0.7988200058260686	0.8834586283552388	0.854047360299854	1.0	0.2857142857142857	0.0	0.02680939708255298	0.02680939708255298
3048	0.07153519953757641	0.025386006378431566	0.024822144983116867	0.6674241306749176	-1	0	0	0.2	2	0.9230769230769231	12	0.38461538461538464	0.9230769230769231	14	12	0	1	0	0.23076923076923078	3	13	15	0.5	0	0.6669563033583575	0.7719674716707873	0.46414379248992255	0.910660853144014	0.33284333390781107	0.79978428652564	0.8516575235545079	0.8378128551245739	1.0	0.2857142857142857	0.0	0.024822144983116867	0.024822144983116867
466	0.02270450714150415	0.001019653410307021	-0.0009899971193087598	0.9272819111650927	-1	0.25	1	0.5	5	0.5384615384615384	7	0.35714285714285715	0.38461538461538464	8	5	6	2	0	0.8571428571428571	7	6	15	0.15384615384615385	0.2222222222222222	0.6694171486558366	0.9207935098037326	0.9234786323869194	0.9500833969446496	0.5662625357312134	0.9425928079478412	0.9401285604844056	0.9389238433723669	0.5625	0.125	0.0	-9.899971193087598e-05	-9.899971193087598e-05
341	0.007307946167459605	0.0005537646211104274	0.0004069557614869007	0.9968071372803864	-1	0	0	0.5	3	0.6666666666666666	4	0.5	0.3333333333333333	5	2	2	2	0	1.0	4	4	8	0.4	0.3333333333333333	0.4144090187311516	0.8028442831428689	0.36946366302955247	0.8384436194916042	0.2977119199161861	0.9149559536281143	0.7187789041871828	0.8592235015381013	0.6000000000000001	0.4	0.0	0.0004069557614869007	0.0004069557614869007
3438	0.07364677603548936	0.026009201591473755	0.025225273367628673	0.6646106149795761	-1	0	0	0.2	2	0.9230769230769231	12	0.38461538461538464	0.9230769230769231	14	12	0	1	0	0.23076923076923078	3	13	15	0.5	0	0.6669563033583575	0.7510621893563886	0.46414379248992255	0.9288763418406251	0.26858849409095775	0.8161878643012586	0.8834586283552388	0.8483250014218155	1.0	0.2857142857142857	0.0	0.025225273367628673	0.025225273367628673
3408	0.07263901750073407	0.027521390553062786	0.02704097006680049	0.6702198334652543	-1	0	0	0.2	2	0.9230769230769231	12	0.38461538461538464	0.9230769230769231	14	12	0	1	0	0.23076923076923078	3	13	15	0.5	0	0.6669563033583575	0.7510621893563886	0.46414379248992255	0.9288763418406251	0.26858849409095775	0.8161878643012586	0.8834586283552388	0.8483250014218155	1.0	0.2857142857142857	0.0	0.02704097006680049	0.02704097006680049
3443	0.07423884945760711	0.02753399340389514	0.0249100818107862	0.7050688987068785	-1	0	0	0.2	2	0.9230769230769231	12	0.38461538461538464	0.9230769230769231	14	12	0	1	0	0.23076923076923078	3	13	15	0.5	0	0.6669563033583575	0.7719674716707873	0.46414379248992255	0.9153963448782222	0.3464939024059207	0.8481889410308703	0.8831592836340917	0.85492548821896	1.0	0.2857142857142857	0.0	0.0249100818107862	0.0249100818107862
1856	0.028627110792697252	0.006616643686856804	0.0011066518624308784	0.9516048307640261	-1	0	0	0.4	4	0.6153846153846154	8	0.2777777777777778	0.6153846153846154	11	8	3	4	0	0.6666666666666666	6	9	15	0.5714285714285714	0.15384615384615385	0.7550795104668876	0.8386947356551057	0.46414379248992255	0.8568616942261136	0.30131754878004735	0.7507866444416098	0.8484427219690323	0.8195953706930886	0.13636363636363635	0.18181818181818182	0.0	0.0011066518624308784	0.0011066518624308784
1978	0.05956946427833227	0.02242630513865522	0.021763017639291966	0.7616587610255396	-1	0	0	0.2	2	0.9230769230769231	12	0.38461538461538464	0.9230769230769231	14	12	0	1	0	0.23076923076923078	3	13	15	0.5	0	0.7261187358431225	0.7817204000989445	0.46414379248992255	0.9122502310621343	0.3464939024059207	0.8262247148069868	0.8966379615347688	0.8488251885513373	1.0	0.21428571428571427	0.0	0.021763017639291966	0.021763017639291966
541	0.04361478843916559	0.002610955370598929	-0.0025901201229443114	0.9382333746299171	-1	0	0	0.4	4	0.6153846153846154	8	0.3409090909090909	0.6153846153846154	11	8	3	0	0	0.36363636363636365	4	11	15	0.0	0	0.633419314781572	0.9358585603921347	0.5198565265242663	0.9598747572372622	0.5487878485145861	0.9118790653332268	0.867367945145762	0.9388115344077902	0	0	0.0	-0.00025901201229443113	-0.00025901201229443113
2504	0.04758138110987919	0.005273577936514883	-0.0026212261581049392	0.8199313699317281	-1	0	0	0.2	2	0.9230769230769231	12	0.38461538461538464	0.9230769230769231	14	12	0	1	0	0.23076923076923078	3	13	15	0.5	0	0.7550795104668876	0.8499537426998444	0.540889850471223	0.9287399058004715	0.39167025603179406	0.8551767719809815	0.9147956167653013	0.8834836954244097	1.0	0.07142857142857142	0.0	-0.0002621226158104939	-0.0002621226158104939
2233	0.07154967874716796	0.019631511932973064	0.019247050209690593	0.727280866131097	-1	0	0	0.2	2	0.9230769230769231	12	0.38461538461538464	0.9230769230769231	14	12	0	1	0	0.23076923076923078	3	13	15	0.5	0	0.6669563033583575	0.7719674716707873	0.46414379248992255	0.910660853144014	0.3464939024059207	0.8310139371994872	0.8481472848355084	0.8470098016810192	1.0	0.2857142857142857	0.0	0.019247050209690593	0.019247050209690593
3116	0.07532643049654074	0.027285834725477544	0.02661883969324475	0.6767776934300835	-1	0	0	0.2	2	0.9230769230769231	12	0.38461538461538464	0.9230769230769231	14	12	0	1	0	0.23076923076923078	3	13	15	0.5	0	0.6669563033583575	0.7719674716707873	0.46414379248992255	0.910660853144014	0.30223180182191844	0.7941264437496119	0.8481472848355084	0.836222849268617	1.0	0.2857142857142857	0.0	0.02661883969324475	0.02661883969324475
598	0.06348260875572245	0.020478416360502807	0.019032587043943287	0.7604795735734781	-1	0	0	0.2	2	0.9230769230769231	12	0.38461538461538464	0.9230769230769231	14	12	0	1	0	0.23076923076923078	3	13	15	0.5	0	0.7261187358431225	0.7817204000989445	0.46414379248992255	0.9057836891866626	0.3464939024059207	0.7614907569404858	0.896051773832327	0.8272982519519207	1.0	0.2857142857142857	0.0	0.019032587043943287	0.019032587043943287
1859	0.06216222062773562	0.01986565608493264	0.019236689152724782	0.7619609044490763	-1	0	0	0.2	2	0.9230769230769231	12	0.38461538461538464	0.9230769230769231	14	12	0	1	0	0.23076923076923078	3	13	15	0.5	0	0.7261187358431225	0.7817204000989445	0.46414379248992255	0.9057836891866626	0.3464939024059207	0.8049090695420895	0.8853329518581482	0.8391697695830067	1.0	0.6428571428571429	0.0	0.019236689152724782	0.019236689152724782
3139	0.07985994120181573	0.008835070525513184	-0.008061071400035971	0.6498983736698647	-1	0	0	0.2	2	0.9230769230769231	12	0.38461538461538464	0.9230769230769231	14	12	0	1	0	0.23076923076923078	3	13	15	0.5	0	0.6997658969699423	0.7145767468896648	0.46414379248992255	0.9172781572264356	0.33770866227285834	0.7950609082888891	0.870686814287359	0.8263222703224389	1.0	0.2857142857142857	0.0	-0.0008061071400035971	-0.0008061071400035971
4959	0.07276899489385712	0.03370437610487694	0.0324488676751754	0.6799398315105711	-1	0	0	0.2	2	0.9230769230769231	12	0.38461538461538464	0.9230769230769231	14	12	0	1	0	0.23076923076923078	3	13	15	0.5	0	0.6367546454973577	0.7826239148413846	0.46414379248992255	0.9334015661157278	0.28214731711264723	0.7988200058260686	0.8834586283552388	0.854047360299854	1.0	0.35714285714285715	0.0	0.0324488676751754	0.0324488676751754
1441	0.0633459853571644	0.023923263100665986	0.019153854941627184	0.6931132589845711	-1	0	0	0.2	2	0.9230769230769231	12	0.38461538461538464	0.9230769230769231	14	12	0	1	0	0.23076923076923078	3	13	15	0.5	0	0.6997658969699423	0.7719420940243188	0.46414379248992255	0.9142740058731545	0.3464939024059207	0.8042721178099108	0.8516575235545079	0.8411084670654044	1.0	0.2857142857142857	0.0	0.019153854941627184	0.019153854941627184
2330	0.0698739956651431	0.02055351385438863	0.020000432865521316	0.7234374369595953	-1	0	0	0.2	2	0.9230769230769231	12	0.38461538461538464	0.9230769230769231	14	12	0	1	0	0.23076923076923078	3	13	15	0.5	0	0.6669563033583575	0.7719674716707873	0.46414379248992255	0.910660853144014	0.30223180182191844	0.7941264437496119	0.8481472848355084	0.836222849268617	1.0	0.2857142857142857	0.0	0.020000432865521316	0.020000432865521316
2613	0.0690436585067575	0.01921949800717143	0.01917871360098097	0.7344451995894679	-1	0	0	0.2	2	0.9230769230769231	12	0.38461538461538464	0.9230769230769231	14	12	0	1	0	0.23076923076923078	3	13	15	0.5	0	0.6669563033583575	0.7719674716707873	0.46414379248992255	0.910660853144014	0.30223180182191844	0.7941264437496119	0.8481472848355084	0.836222849268617	1.0	0.21428571428571427	0.0	0.01917871360098097	0.01917871360098097
939	0.06899229541266191	0.014937508627154289	0.012858246508594894	0.6459826635275221	-1	0	0	0.2	2	0.9230769230769231	12	0.38461538461538464	0.9230769230769231	14	12	0	1	0	0.23076923076923078	3	13	15	0.5	0	0.7005133127243817	0.8168398453389812	0.46414379248992255	0.9091035523400196	0.39167025603179406	0.7219119730234778	0.9075980880126296	0.829760179684158	1.0	0.35714285714285715	0.0	0.012858246508594894	0.012858246508594894
1688	0.06218092648140128	0.021584414835195114	0.019588937165938916	0.7649170889953065	-1	0	0	0.2	2	0.9230769230769231	12	0.38461538461538464	0.9230769230769231	14	12	0	1	0	0.23076923076923078	3	13	15	0.5	0	0.7261187358431225	0.7817204000989445	0.46414379248992255	0.9057836891866626	0.3464939024059207	0.7578680028245969	0.8853329518581482	0.8263511403204429	1.0	0.2857142857142857	0.0	0.019588937165938916	0.019588937165938916
2595	0.07111888703885046	0.01956879027145067	0.0195466105521355	0.734698591203212	-1	0	0	0.2	2	0.9230769230769231	12	0.38461538461538464	0.9230769230769231	14	12	0	1	0	0.23076923076923078	3	13	15	0.5	0	0.6669563033583575	0.7719674716707873	0.46414379248992255	0.910660853144014	0.30223180182191844	0.7941264437496119	0.8481472848355084	0.836222849268617	1.0	0.5714285714285714	0.0	0.0195466105521355	0.0195466105521355
1450	0.06303502368167062	0.021621635635015176	0.019472920520896792	0.7563602783093412	-1	0	0	0.2	2	0.9230769230769231	12	0.38461538461538464	0.9230769230769231	14	12	0	1	0	0.23076923076923078	3	13	15	0.5	0	0.7261187358431225	0.7817204000989445	0.46414379248992255	0.9057836891866626	0.3464939024059207	0.8049090695420895	0.8853329518581482	0.8391697695830067	1.0	0.2857142857142857	0.0	0.019472920520896792	0.019472920520896792
3717	0.07416038843207158	0.02796844793004633	0.027119117944475534	0.6699881876091391	-1	0	0	0.2	2	0.9230769230769231	12	0.38461538461538464	0.9230769230769231	14	12	0	1	0	0.23076923076923078	3	13	15	0.5	0	0.6669563033583575	0.7510621893563886	0.46414379248992255	0.9288763418406251	0.26858849409095775	0.8161878643012586	0.8834586283552388	0.8483250014218155	1.0	0.2857142857142857	0.0	0.027119117944475534	0.027119117944475534
1799	0.05960357592320253	0.02116650600740487	0.018532173237170366	0.7630767402478036	-1	0	0	0.2	2	0.9230769230769231	12	0.38461538461538464	0.9230769230769231	14	12	0	1	0	0.23076923076923078	3	13	15	0.5	0	0.7261187358431225	0.7817204000989445	0.46414379248992255	0.9057836891866626	0.3464939024059207	0.8049090695420895	0.8853329518581482	0.8391697695830067	1.0	0.2857142857142857	0.0	0.018532173237170366	0.018532173237170366
4302	0.07155362005866468	0.02476308912335892	-0.02339263232305321	0.5729878534351704	-1	0	0	0.2	2	0.9230769230769231	12	0.38461538461538464	0.9230769230769231	14	12	0	0	0	0.23076923076923078	3	13	15	0.0	0	0.7333229063359663	0.6989743247039611	0.4841491590197003	0.926701140603235	0.3954712415477897	0.8767448199131659	0.8737535820084782	0.8557570995725935	0	0	0.0	-0.002339263232305321	-0.002339263232305321
1373	0.06178554044312274	0.020656037639849287	0.019089212502664533	0.7602114446092842	-1	0	0	0.2	2	0.9230769230769231	12	0.38461538461538464	0.9230769230769231	14	12	0	1	0	0.23076923076923078	3	13	15	0.5	0	0.7261187358431225	0.7817204000989445	0.46414379248992255	0.9057836891866626	0.3464939024059207	0.8049090695420895	0.8853329518581482	0.8391697695830067	1.0	0.2857142857142857	0.0	0.019089212502664533	0.019089212502664533
2520	0.0706787726368668	0.023598446992201306	0.023291980395928218	0.7169273656670296	-1	0	0	0.2	2	0.9230769230769231	12	0.38461538461538464	0.9230769230769231	14	12	0	1	0	0.23076923076923078	3	13	15	0.5	0	0.6669563033583575	0.7719674716707873	0.46414379248992255	0.910660853144014	0.30223180182191844	0.7941264437496119	0.8481472848355084	0.836222849268617	1.0	0.2857142857142857	0.0	0.023291980395928218	0.023291980395928218
2864	0.07510579917923857	0.027031977159872305	0.026127319674946654	0.6753666347819282	-1	0	0	0.2	2	0.9230769230769231	12	0.38461538461538464	0.9230769230769231	14	12	0	1	0	0.23076923076923078	3	13	15	0.5	0	0.6669563033583575	0.7719674716707873	0.46414379248992255	0.910660853144014	0.33284333390781107	0.79978428652564	0.8516575235545079	0.8378128551245739	1.0	0.21428571428571427	0.0	0.026127319674946654	0.026127319674946654
4087	0.07443744542322771	0.02803843544739225	0.028030182094227314	0.6638112049278593	-1	0	0	0.2	2	0.9230769230769231	12	0.38461538461538464	0.9230769230769231	14	12	0	1	0	0.23076923076923078	3	13	15	0.5	0	0.6669563033583575	0.7719674716707873	0.46414379248992255	0.9153963448782222	0.3464939024059207	0.8481889410308703	0.8831592836340917	0.85492548821896	1.0	0.2857142857142857	0.0	0.028030182094227314	0.028030182094227314
3368	0.0741080401928668	0.027577154459174403	0.02736437931479011	0.6828261759387491	-1	0	0	0.2	2	0.9230769230769231	12	0.38461538461538464	0.9230769230769231	14	12	0	1	0	0.23076923076923078	3	13	15	0.5	0	0.6669563033583575	0.7510621893563886	0.46414379248992255	0.9288763418406251	0.26858849409095775	0.8161878643012586	0.8834586283552388	0.8483250014218155	1.0	0.21428571428571427	0.0	0.02736437931479011	0.02736437931479011
2815	0.07536626616985485	0.025286709134591676	0.024631167361427935	0.6659513167327111	-1	0	0	0.2	2	0.9230769230769231	12	0.38461538461538464	0.9230769230769231	14	12	0	1	0	0.23076923076923078	3	13	15	0.5	0	0.6669563033583575	0.7719674716707873	0.46414379248992255	0.910660853144014	0.33284333390781107	0.79978428652564	0.8516575235545079	0.8378128551245739	1.0	0.2857142857142857	0.0	0.024631167361427935	0.024631167361427935
1523	0.03309550529955427	0.0022244235504004436	-0.0015631403654834143	0.6205547181347517	-1	0	0	0.4	4	0.6153846153846154	8	0.3333333333333333	0.5384615384615384	11	7	3	5	0	0.5555555555555556	5	9	15	0.8333333333333334	0.15384615384615385	0.7550795104668876	0.8681255810461215	0.540889850471223	0.8752369704111903	0.30131754878004735	0.7382369266424993	0.8959766997837257	0.8352263336758635	0.09090909090909091	0.18181818181818182	0.0	-0.00015631403654834143	-0.00015631403654834143
2568	0.06890632606286137	0.023065910868164965	0.022968093969887266	0.7202903697642296	-1	0	0	0.2	2	0.9230769230769231	12	0.38461538461538464	0.9230769230769231	14	12	0	1	0	0.23076923076923078	3	13	15	0.5	0	0.6669563033583575	0.7719674716707873	0.46414379248992255	0.910660853144014	0.30223180182191844	0.7941264437496119	0.8481472848355084	0.836222849268617	1.0	0.2857142857142857	0.0	0.022968093969887266	0.022968093969887266
3040	0.07094644868803722	0.012557326946728283	0.007172230886419055	0.6012456813920904	-1	0	0	0.2	2	0.9230769230769231	12	0.38461538461538464	0.9230769230769231	14	12	0	1	0	0.23076923076923078	3	13	15	0.5	0	0.6669563033583575	0.7719674716707873	0.46414379248992255	0.9136333276504068	0.33284333390781107	0.79978428652564	0.8587100716930454	0.8394861067252654	1.0	0.21428571428571427	0.0	0.007172230886419055	0.007172230886419055
2551	0.06794594011617976	0.022418474365321808	0.022318928858919857	0.718027824836501	-1	0	0	0.2	2	0.9230769230769231	12	0.38461538461538464	0.9230769230769231	14	12	0	1	0	0.23076923076923078	3	13	15	0.5	0	0.6669563033583575	0.7719674716707873	0.46414379248992255	0.910660853144014	0.30223180182191844	0.7941264437496119	0.8481472848355084	0.836222849268617	1.0	0.2857142857142857	0.0	0.022318928858919857	0.022318928858919857
4686	0.07462443318613234	0.03203550910699281	0.028767994057652697	0.7069333898593896	-1	0	0	0.2	2	0.9230769230769231	12	0.38461538461538464	0.9230769230769231	14	12	0	1	0	0.23076923076923078	3	13	15	0.5	0	0.6367546454973577	0.7826239148413846	0.46414379248992255	0.9334015661157278	0.28214731711264723	0.7988200058260686	0.8834586283552388	0.854047360299854	1.0	0.35714285714285715	0.0	0.028767994057652697	0.028767994057652697
40	0.013019708002791753	0.0005388468209474461	-0.0005384083946503897	0.9952933520036693	-1	0.5	2	0.7	7	0.38461538461538464	5	0.5357142857142857	0.15384615384615385	4	2	10	2	0	0.5714285714285714	4	7	15	0.09090909090909091	0.36363636363636365	0.2827415521504397	0.8451213091239083	0.7132223965982947	0.6192486981046015	0.6076760865809228	0.9259455653924342	0.8767726126185483	0.8277462351512153	0.625	0.25	0.0	-5.384083946503897e-05	-5.384083946503897e-05
3695	0.06049353606174744	0.008110586027516053	0.006488508538538615	0.5387399962683295	-1	0	0	0.2	2	0.9230769230769231	12	0.38461538461538464	0.9230769230769231	14	12	0	1	0	0.23076923076923078	3	13	15	0.5	0	0.6367546454973577	0.7400700034084239	0.6908315927752826	0.928539667678393	0.26858849409095775	0.8203755703379046	0.8701934261613049	0.8468231882809896	1.0	0.35714285714285715	0.0	0.006488508538538615	0.006488508538538615
4250	0.07595832161497827	0.026169154822068698	0.02518620110181507	0.6672922922131215	-1	0	0	0.2	2	0.9230769230769231	12	0.38461538461538464	0.9230769230769231	14	12	0	1	0	0.23076923076923078	3	13	15	0.5	0	0.6669563033583575	0.7719674716707873	0.46414379248992255	0.910660853144014	0.33284333390781107	0.79978428652564	0.8516575235545079	0.8378128551245739	1.0	0.2857142857142857	0.0	0.02518620110181507	0.02518620110181507
2023	0.06729569206169313	0.011331373340363353	-0.01129503525685601	0.5959976071307074	-1	0	0	0.3	3	0.8461538461538461	11	0.38461538461538464	0.8461538461538461	14	11	0	1	0	0.23076923076923078	13	3	15	1.0	1.0	0.6367546454973577	0.8084939510164619	0.540889850471223	0.883375204665033	0.26928761179640404	0.7638099281770014	0.8264622372609067	0.8243702019676643	1.0	0.2857142857142857	0.0	-0.001129503525685601	-0.001129503525685601
4091	0.07062179889102246	0.02789941647449942	0.02743126063770064	0.6651080065132433	-1	0	0	0.2	2	0.9230769230769231	12	0.38461538461538464	0.9230769230769231	14	12	0	1	0	0.23076923076923078	3	13	15	0.5	0	0.6669563033583575	0.7719674716707873	0.46414379248992255	0.910660853144014	0.32330042946615434	0.799589819540828	0.8516575235545079	0.8377578607353032	1.0	0.2857142857142857	0.0	0.02743126063770064	0.02743126063770064
440	None	None	None	None	None	0	0	0.4	4	0.6153846153846154	8	0.42857142857142855	0.5384615384615384	9	7	5	3	0	0.7142857142857143	5	7	15	0.25	0.25	0.7503195618855909	0.8561147151302126	0.6317726226721295	0.9078817529493538	0.8955932382331546	0.922218516640673	0.8217234244957269	0.898570024593661	0.2222222222222222	0.1111111111111111	0.0	None	None
792	0.06815777810575512	0.013295144442068708	0.013147563861283474	0.6847107535714092	-1	0	0	0.2	2	0.9230769230769231	12	0.38461538461538464	0.9230769230769231	14	12	0	1	0	0.23076923076923078	3	13	15	0.5	0	0.7844585905057848	0.8182120588855557	0.46414379248992255	0.9164076601121947	0.29500207346315915	0.7691498612167068	0.9322047583019064	0.8456351525263672	1.0	0.2857142857142857	0.0	0.013147563861283474	0.013147563861283474
4581	0.07474806972435992	0.03061887759644884	0.030575091884106762	0.6983342548468839	-1	0	0	0.2	2	0.9230769230769231	12	0.38461538461538464	0.9230769230769231	14	12	0	1	0	0.23076923076923078	3	13	15	0.5	0	0.6367546454973577	0.7530571283151989	0.46414379248992255	0.9205558759552109	0.26858849409095775	0.8003825233301903	0.870686814287359	0.8390529288162432	1.0	0.2857142857142857	0.0	0.030575091884106762	0.030575091884106762
4013	0.07280071175242	0.02601126111298831	0.025620263677515916	0.6689148146291286	-1	0	0	0.2	2	0.9230769230769231	12	0.38461538461538464	0.9230769230769231	14	12	0	1	0	0.23076923076923078	3	13	15	0.5	0	0.6669563033583575	0.7719674716707873	0.46414379248992255	0.910660853144014	0.33284333390781107	0.79978428652564	0.8516575235545079	0.8378128551245739	1.0	0.2857142857142857	0.0	0.025620263677515916	0.025620263677515916
3559	0.07252590203544584	0.02892412979563174	0.028514186858740177	0.6742171075877869	-1	0	0	0.2	2	0.9230769230769231	12	0.38461538461538464	0.9230769230769231	14	12	0	1	0	0.23076923076923078	3	13	15	0.5	0	0.6669563033583575	0.7510621893563886	0.46414379248992255	0.9288763418406251	0.2919750143048726	0.8122426188527394	0.8793578808212084	0.847202963308021	1.0	0.2857142857142857	0.0	0.028514186858740177	0.028514186858740177
1638	0.05677089045364992	0.021986143236589036	0.021624763692106155	0.784882591381364	-1	0	0	0.2	2	0.9230769230769231	12	0.38461538461538464	0.9230769230769231	14	12	0	1	0	0.23076923076923078	3	13	15	0.5	0	0.7261187358431225	0.8085581040594783	0.46414379248992255	0.9286370907907999	0.3464939024059207	0.7659796338274754	0.9244354886534137	0.8495128195655612	1.0	0.5	0.0	0.021624763692106155	0.021624763692106155
2976	0.035767170113730394	0.001915898486595013	-3.4595568898171527e-06	0.8877345455256574	-1	0	0	0.3	3	0.8461538461538461	11	0.38461538461538464	0.8461538461538461	14	11	0	1	0	0.23076923076923078	13	3	15	1.0	1.0	0.7550795104668876	0.7673537514439687	0.6380514423856567	0.9373293746584638	0.37876974338980274	0.792588480565508	0.9147956167653013	0.851496899453281	1.0	0.07142857142857142	0.0	-3.4595568898171525e-07	-3.4595568898171525e-07
1851	0.05969644556448251	0.023056770846809113	0.01921358550831772	0.7588526067768114	-1	0	0	0.2	2	0.9230769230769231	12	0.38461538461538464	0.9230769230769231	14	12	0	1	0	0.23076923076923078	3	13	15	0.5	0	0.7261187358431225	0.7817204000989445	0.46414379248992255	0.9057836891866626	0.3464939024059207	0.7614907569404858	0.896051773832327	0.8272982519519207	1.0	0.2857142857142857	0.0	0.01921358550831772	0.01921358550831772
4454	0.07310127404877889	0.02872416947380803	0.028223605640841486	0.7272307257207735	-1	0	0	0.2	2	0.9230769230769231	12	0.38461538461538464	0.9230769230769231	14	12	0	1	0	0.23076923076923078	3	13	15	0.5	0	0.6367546454973577	0.7826239148413846	0.46414379248992255	0.9334015661157278	0.28214731711264723	0.7988200058260686	0.8834586283552388	0.854047360299854	1.0	0.42857142857142855	0.0	0.028223605640841486	0.028223605640841486
66	0.0026500869967690808	8.03104288073665e-05	-7.918386858951656e-05	0.9759991854565241	-1	0	0	0.5	3	0.5714285714285714	4	0.9	0.5714285714285714	6	4	2	4	0	0.4	2	5	9	0.6666666666666666	0.2857142857142857	0.6042889237678619	0.8491497071935028	0.7008124777548354	0.9191123692883928	0.3900107921190016	0.951016175491531	0.8410429333487441	0.9148837212623637	0.41666666666666663	0.16666666666666666	0.0	-7.918386858951657e-06	-7.918386858951657e-06
3069	0.07167606094780164	0.025513135133789385	0.024958358845714713	0.6644168447643533	-1	0	0	0.2	2	0.9230769230769231	12	0.38461538461538464	0.9230769230769231	14	12	0	1	0	0.23076923076923078	3	13	15	0.5	0	0.6669563033583575	0.7719674716707873	0.46414379248992255	0.910660853144014	0.2781736099246578	0.8156871968598459	0.870686814287359	0.8423998748338545	1.0	0.2857142857142857	0.0	0.024958358845714713	0.024958358845714713
4909	0.0739966860936234	0.0322300731671405	0.03183347138567738	0.7106449448521788	-1	0	0	0.2	2	0.9230769230769231	12	0.38461538461538464	0.9230769230769231	14	12	0	1	0	0.23076923076923078	3	13	15	0.5	0	0.6367546454973577	0.7530571283151989	0.46414379248992255	0.9205558759552109	0.26858849409095775	0.8003825233301903	0.870686814287359	0.8390529288162432	1.0	0.2857142857142857	0.0	0.03183347138567738	0.03183347138567738
3875	0.07597826755147209	0.02017472862566213	-0.006896416813857275	0.6902814146507215	-1	0	0	0.2	2	0.9230769230769231	12	0.38461538461538464	0.9230769230769231	14	12	0	0	0	0.23076923076923078	3	13	15	0.0	0	0.6669563033583575	0.7280499505827086	0.4841491590197003	0.9099369097453899	0.3330494567254646	0.8859763368899516	0.8737535820084782	0.8560217385439945	0	0	0.0	-0.0006896416813857275	-0.0006896416813857275
1938	0.06688932625322153	0.021628814318970187	0.021224564463744554	0.7171570264330531	-1	0	0	0.2	2	0.9230769230769231	12	0.38461538461538464	0.9230769230769231	14	12	0	1	0	0.23076923076923078	3	13	15	0.5	0	0.6669563033583575	0.7719674716707873	0.46414379248992255	0.910660853144014	0.30223180182191844	0.7941264437496119	0.8481472848355084	0.836222849268617	1.0	0.2857142857142857	0.0	0.021224564463744554	0.021224564463744554
3779	0.07412894210011113	0.02845999827481292	0.028349640996569773	0.6731930401165911	-1	0	0	0.2	2	0.9230769230769231	12	0.38461538461538464	0.9230769230769231	14	12	0	1	0	0.23076923076923078	3	13	15	0.5	0	0.6669563033583575	0.7719674716707873	0.46414379248992255	0.9153963448782222	0.3464939024059207	0.8481889410308703	0.8831592836340917	0.85492548821896	1.0	0.2857142857142857	0.0	0.028349640996569773	0.028349640996569773
1595	0.05901788851732994	0.023795669429641526	0.017710151061438216	0.757863203792655	-1	0	0	0.2	2	0.9230769230769231	12	0.38461538461538464	0.9230769230769231	14	12	0	1	0	0.23076923076923078	3	13	15	0.5	0	0.7261187358431225	0.7817204000989445	0.46414379248992255	0.9057836891866626	0.3464939024059207	0.7614907569404858	0.896051773832327	0.8272982519519207	1.0	0.2857142857142857	0.0	0.017710151061438216	0.017710151061438216
3051	0.06763115957430252	0.025550578317817662	0.025347608702287208	0.7230395210013092	-1	0	0	0.2	2	0.9230769230769231	12	0.38461538461538464	0.9230769230769231	14	12	0	1	0	0.23076923076923078	3	13	15	0.5	0	0.6669563033583575	0.7719674716707873	0.46414379248992255	0.9094277910698056	0.2781736099246578	0.7990510754590834	0.8587501246568013	0.8369215277112451	1.0	0.2857142857142857	0.0	0.025347608702287208	0.025347608702287208
1968	0.06790793911351196	0.009354729925022176	0.00688703139623348	0.7114918656255766	-1	0	0	0.2	2	0.9230769230769231	12	0.38461538461538464	0.9230769230769231	14	12	0	1	0	0.23076923076923078	3	13	15	0.5	0	0.6669563033583575	0.7719674716707873	0.46414379248992255	0.9069604076312348	0.3464939024059207	0.8310139371994872	0.8264622372609067	0.8450708699742404	1.0	0.2857142857142857	0.0	0.00688703139623348	0.00688703139623348
4805	0.07268695871664997	0.03190189799252722	0.03075040343493361	0.713463544365571	-1	0	0	0.2	2	0.9230769230769231	12	0.38461538461538464	0.9230769230769231	14	12	0	1	0	0.23076923076923078	3	13	15	0.5	0	0.6367546454973577	0.7530571283151989	0.46414379248992255	0.9205558759552109	0.26858849409095775	0.8003825233301903	0.870686814287359	0.8390529288162432	1.0	0.2857142857142857	0.0	0.03075040343493361	0.03075040343493361
2799	0.06560148720587608	0.0029465215335460477	0.0022053884563606693	0.7713482553444911	-1	0	0	0.2	2	0.9230769230769231	12	0.38461538461538464	0.9230769230769231	14	12	0	1	0	0.23076923076923078	3	13	15	0.5	0	0.6669563033583575	0.766103337565772	0.46414379248992255	0.9132989552588614	0.3119312949968519	0.7939385989463374	0.8481472848355084	0.8361635625868393	1.0	0.21428571428571427	0.0	0.0022053884563606693	0.0022053884563606693
3584	0.07347417349881219	0.028339357738826152	0.028311702060598708	0.6628734418937253	-1	0	0	0.2	2	0.9230769230769231	12	0.38461538461538464	0.9230769230769231	14	12	0	1	0	0.23076923076923078	3	13	15	0.5	0	0.6669563033583575	0.7510621893563886	0.46414379248992255	0.9288763418406251	0.26858849409095775	0.8161878643012586	0.8834586283552388	0.8483250014218155	1.0	0.2857142857142857	0.0	0.028311702060598708	0.028311702060598708
423	0.047144497316731794	0.0032467042689690753	0.0011056094057724818	0.9801012345870581	-1	0	0	0.2	2	0.8333333333333334	10	0.35	0.75	11	9	2	3	0	0.4	4	10	14	0.5	0	0.46122061509205226	0.9586500343461882	0.6126888403774048	0.9344124294563444	0.7098083526468137	0.871954488254123	0.8536396936988379	0.9290890168763897	0.09090909090909091	0.18181818181818182	0.0	0.0011056094057724818	0.0011056094057724818
637	0.05074879710362091	0.0056657384846851505	0.005064470740190959	0.7545482129375198	-1	0	0	0.2	2	0.8461538461538461	11	0.3409090909090909	0.7692307692307693	12	10	2	1	0	0.36363636363636365	4	11	15	0.16666666666666666	0	0.6962418976705506	0.9334467213616383	0.7703702558389377	0.8884348664273971	0.37408167308375734	0.9641200188868416	0.8294702334261547	0.9351677870605651	1.0	0.08333333333333333	0.0	0.005064470740190959	0.005064470740190959
4631	0.07443832966406011	0.03219814944291088	0.032131095348895876	0.7158835425349936	-1	0	0	0.2	2	0.9230769230769231	12	0.38461538461538464	0.9230769230769231	14	12	0	1	0	0.23076923076923078	3	13	15	0.5	0	0.6367546454973577	0.7530571283151989	0.46414379248992255	0.9205558759552109	0.26858849409095775	0.8003825233301903	0.870686814287359	0.8390529288162432	1.0	0.2857142857142857	0.0	0.032131095348895876	0.032131095348895876
1408	0.06083401553705908	0.02359037192389018	0.018374362955803858	0.7601395659235043	-1	0	0	0.2	2	0.9230769230769231	12	0.38461538461538464	0.9230769230769231	14	12	0	1	0	0.23076923076923078	3	13	15	0.5	0	0.7261187358431225	0.7817204000989445	0.46414379248992255	0.9057836891866626	0.3464939024059207	0.7614907569404858	0.896051773832327	0.8272982519519207	1.0	0.2857142857142857	0.0	0.018374362955803858	0.018374362955803858
1553	0.05724744872204801	0.0218141534078251	0.02152065236218812	0.7899974515584245	-1	0	0	0.2	2	0.9230769230769231	12	0.38461538461538464	0.9230769230769231	14	12	0	1	0	0.23076923076923078	3	13	15	0.5	0	0.7261187358431225	0.8085581040594783	0.46414379248992255	0.9286370907907999	0.3464939024059207	0.7659796338274754	0.9244354886534137	0.8495128195655612	1.0	0.42857142857142855	0.0	0.02152065236218812	0.02152065236218812
4927	0.07417668757725766	0.03293372503549189	0.030212383071672698	0.710428467000225	-1	0	0	0.2	2	0.9230769230769231	12	0.38461538461538464	0.9230769230769231	14	12	0	1	0	0.23076923076923078	3	13	15	0.5	0	0.6367546454973577	0.7826239148413846	0.46414379248992255	0.9334015661157278	0.28214731711264723	0.7988200058260686	0.8834586283552388	0.854047360299854	1.0	0.2857142857142857	0.0	0.030212383071672698	0.030212383071672698
675	0.06061076524058077	0.019898184288365074	-0.019390186977181614	0.7294889933964077	-1	0	0	0.2	2	0.9230769230769231	12	0.38461538461538464	0.8461538461538461	13	11	1	2	0	0.23076923076923078	3	13	15	0.5	0	0.6971579612193574	0.7865494410246852	0.38524949520779667	0.9017338288328258	0.39167025603179406	0.9162221849758279	0.8775038099860383	0.877717787263746	0.5384615384615385	0.3076923076923077	0.0	-0.0019390186977181613	-0.0019390186977181613
3906	0.07205868404369406	0.0265146414782916	0.026251900227673444	0.686169059307422	-1	0	0	0.2	2	0.9230769230769231	12	0.38461538461538464	0.9230769230769231	14	12	0	1	0	0.23076923076923078	3	13	15	0.5	0	0.6669563033583575	0.7510621893563886	0.46414379248992255	0.9288763418406251	0.26858849409095775	0.8161878643012586	0.8834586283552388	0.8483250014218155	1.0	0.21428571428571427	0.0	0.026251900227673444	0.026251900227673444
2950	0.07498017246762287	0.025977724752622902	0.025662045424409134	0.6657286198339124	-1	0	0	0.2	2	0.9230769230769231	12	0.38461538461538464	0.9230769230769231	14	12	0	1	0	0.23076923076923078	3	13	15	0.5	0	0.6997658969699423	0.7027669364780784	0.46414379248992255	0.9177858178701133	0.2927748900055104	0.7971117177838796	0.870686814287359	0.824503377958019	1.0	0.2857142857142857	0.0	0.025662045424409134	0.025662045424409134
1183	0.06649214387529852	0.011508631285844962	-0.010150713303316617	0.6537305211479394	-1	0	0	0.2	2	0.9230769230769231	12	0.38461538461538464	0.9230769230769231	14	12	0	1	0	0.23076923076923078	3	13	15	0.5	0	0.7261187358431225	0.7861028981235781	0.4106807783394652	0.8873661734303832	0.3464939024059207	0.7685398859838037	0.9170572450973398	0.8208226621909235	1.0	0.2857142857142857	0.0	-0.0010150713303316617	-0.0010150713303316617
1325	0.06355123616316825	0.010952427375113025	0.004872131166282735	0.7444360334326345	-1	0	0	0.2	2	0.9230769230769231	12	0.38461538461538464	0.9230769230769231	14	12	0	1	0	0.23076923076923078	3	13	15	0.5	0	0.7596757452091466	0.8559630403780761	0.44905380733011546	0.9237881561228344	0.39167025603179406	0.7537113854082941	0.9250615645734915	0.8579714666719644	1.0	0.07142857142857142	0.0	0.004872131166282735	0.004872131166282735
1527	0.06229239892449697	0.021145766725584804	0.019413288508179267	0.7603703011368286	-1	0	0	0.2	2	0.9230769230769231	12	0.38461538461538464	0.9230769230769231	14	12	0	1	0	0.23076923076923078	3	13	15	0.5	0	0.7261187358431225	0.7817204000989445	0.46414379248992255	0.9057836891866626	0.3464939024059207	0.7614907569404858	0.896051773832327	0.8272982519519207	1.0	0.2857142857142857	0.0	0.019413288508179267	0.019413288508179267
1085	0.060393018437161355	0.023677949790698087	0.018028848594509022	0.7596868815104489	-1	0	0	0.2	2	0.9230769230769231	12	0.38461538461538464	0.9230769230769231	14	12	0	1	0	0.23076923076923078	3	13	15	0.5	0	0.7261187358431225	0.7817204000989445	0.46414379248992255	0.9057836891866626	0.3464939024059207	0.7578680028245969	0.8853329518581482	0.8263511403204429	1.0	0.2857142857142857	0.0	0.018028848594509022	0.018028848594509022
3006	0.05513489642757561	0.01359189986784415	-0.004486794362036193	0.6097873502647697	-1	0	0	0.2	2	0.9230769230769231	12	0.38461538461538464	0.9230769230769231	14	12	0	1	0	0.23076923076923078	3	13	15	0.5	0	0.6669563033583575	0.7754837732378593	0.6914071691450591	0.8963092349109055	0.29173243294634726	0.7957863014782668	0.8516575235545079	0.8299855792956752	1.0	0.35714285714285715	0.0	-0.00044867943620361935	-0.00044867943620361935
1584	0.06152552905579596	0.023270766579107555	0.018185528539743267	0.7603769982270108	-1	0	0	0.2	2	0.9230769230769231	12	0.38461538461538464	0.9230769230769231	14	12	0	1	0	0.23076923076923078	3	13	15	0.5	0	0.7261187358431225	0.7817204000989445	0.46414379248992255	0.9057836891866626	0.3464939024059207	0.7614907569404858	0.896051773832327	0.8272982519519207	1.0	0.2857142857142857	0.0	0.018185528539743267	0.018185528539743267
3853	0.041748750082801545	0.007735092314971705	-0.006799019465118897	0.7828483623267327	-1	0.25	1	0.4	4	0.6923076923076923	9	0.3409090909090909	0.6923076923076923	13	9	1	0	0	0.36363636363636365	11	4	15	0.0	0.5	0.7023738327205271	0.7077064999893286	0.34523876214824123	0.9251931838035216	0.39167025603179406	0.8811426358849931	0.8737535820084782	0.8582568318901224	0	0	0.0	-0.0006799019465118897	-0.0006799019465118897
1705	0.06659242097318964	0.020075358013170147	-0.005709662081261069	0.714608510997994	-1	0	0	0.2	2	0.9230769230769231	12	0.38461538461538464	0.9230769230769231	14	12	0	1	0	0.23076923076923078	3	13	15	0.5	0	0.7261187358431225	0.7817204000989445	0.46414379248992255	0.9124865470537262	0.3464939024059207	0.8049090695420895	0.8853329518581482	0.8427881765602545	1.0	0.21428571428571427	0.0	-0.0005709662081261069	-0.0005709662081261069
2155	0.06753815576791881	0.02053254212950493	0.019870140438991782	0.7263580471948432	-1	0	0	0.2	2	0.9230769230769231	12	0.38461538461538464	0.9230769230769231	14	12	0	1	0	0.23076923076923078	3	13	15	0.5	0	0.6669563033583575	0.7719674716707873	0.46414379248992255	0.910660853144014	0.3464939024059207	0.8930260777647756	0.870686814287359	0.8684974646502721	1.0	0.2857142857142857	0.0	0.019870140438991782	0.019870140438991782
4950	0.0770191741721833	0.031613857880056724	0.025841893051536963	0.7045347538936279	-1	0	0	0.2	2	0.9230769230769231	12	0.38461538461538464	0.9230769230769231	14	12	0	1	0	0.23076923076923078	3	13	15	0.5	0	0.6367546454973577	0.7530571283151989	0.46414379248992255	0.9205558759552109	0.30649030176047654	0.7728539010375344	0.8675568412163627	0.8315241813569075	1.0	0.2857142857142857	0.0	0.025841893051536963	0.025841893051536963
2647	0.06778396617488275	0.019578356331402688	0.01936267074568688	0.7333224677713075	-1	0	0	0.2	2	0.9230769230769231	12	0.38461538461538464	0.9230769230769231	14	12	0	1	0	0.23076923076923078	3	13	15	0.5	0	0.6669563033583575	0.7719674716707873	0.46414379248992255	0.910660853144014	0.30223180182191844	0.7941264437496119	0.8481472848355084	0.836222849268617	1.0	0.2857142857142857	0.0	0.01936267074568688	0.01936267074568688
1650	0.06914812688243843	0.01753250693769006	-0.01694483728114061	0.6504983744184802	-1	0	0	0.2	2	0.9230769230769231	12	0.38461538461538464	0.9230769230769231	14	12	0	1	0	0.23076923076923078	3	13	15	0.5	0	0.6959170779821227	0.8098377233566482	0.46414379248992255	0.9148556677005552	0.3464939024059207	0.7468517311674195	0.896051773832327	0.8368655376641769	1.0	0.2857142857142857	0.0	-0.0016944837281140611	-0.0016944837281140611
3278	0.07283325855755468	0.021325255982998448	0.018896100121551556	0.6994507825348676	-1	0	0	0.2	2	0.9230769230769231	12	0.38461538461538464	0.9230769230769231	14	12	0	1	0	0.23076923076923078	3	13	15	0.5	0	0.6997658969699423	0.7433854826461197	0.46414379248992255	0.91882438560896	0.25502967106926827	0.8261179872819425	0.8837431558645588	0.8432784855507829	1.0	0.2857142857142857	0.0	0.018896100121551556	0.018896100121551556
3052	0.06276215355683397	0.004426530685030729	0.0014662150747966629	0.5857843599620234	-1	0	0	0.2	2	0.9230769230769231	12	0.38461538461538464	0.9230769230769231	14	12	0	1	0	0.23076923076923078	3	13	15	0.5	0	0.6669563033583575	0.7444100409531877	0.46414379248992255	0.9279938893480176	0.26858849409095775	0.8165583135386263	0.8737535820084782	0.8463381287023418	1.0	0.2857142857142857	0.0	0.0014662150747966629	0.0014662150747966629
4943	0.07344481278839272	0.02875519428308538	0.02855610084747341	0.7179249468277652	-1	0	0	0.2	2	0.9230769230769231	12	0.38461538461538464	0.9230769230769231	14	12	0	1	0	0.23076923076923078	3	13	15	0.5	0	0.6367546454973577	0.7826239148413846	0.46414379248992255	0.9334015661157278	0.28214731711264723	0.7988200058260686	0.8834586283552388	0.854047360299854	1.0	0.2857142857142857	0.0	0.02855610084747341	0.02855610084747341
3865	0.0724304691956886	0.027658225717235484	0.02727329986360668	0.6690297198180419	-1	0	0	0.2	2	0.9230769230769231	12	0.38461538461538464	0.9230769230769231	14	12	0	1	0	0.23076923076923078	3	13	15	0.5	0	0.6669563033583575	0.7510621893563886	0.46414379248992255	0.9288763418406251	0.26858849409095775	0.8161878643012586	0.8834586283552388	0.8483250014218155	1.0	0.2857142857142857	0.0	0.02727329986360668	0.02727329986360668
554	0.05810178356437329	0.00625473735683317	0.0009434516150842828	0.7597994867187372	-1	0	0	0.2	2	0.9230769230769231	12	0.4166666666666667	0.8461538461538461	13	11	1	1	0	0.25	3	12	15	0.25	0	0.6971579612193574	0.7887943859010429	0.46414379248992255	0.8988951859845358	0.39167025603179406	0.7610371857796602	0.8737535820084782	0.8254453962263226	1.0	0.3076923076923077	0.0	0.0009434516150842828	0.0009434516150842828
44	None	None	None	None	None	0	0	0.4	4	0.6153846153846154	8	0.75	0.3076923076923077	6	4	8	2	0	0.8	5	4	15	0.1111111111111111	0	0.7031171748587616	0.8651562619336217	0.7556570890935179	0.8983286493544458	0.49358356023664907	0.9433972005868287	0.923788739609372	0.9075156164066154	0.5833333333333334	0.5	0.0	None	None
4224	0.06390735767679896	0.01739894840727112	-0.005118101870763925	0.6362295047781243	-1	0	0	0.2	2	0.9230769230769231	12	0.38461538461538464	0.9230769230769231	14	12	0	1	0	0.23076923076923078	3	13	15	0.5	0	0.7596757452091466	0.8403174845078585	0.46414379248992255	0.9054922650590304	0.3464939024059207	0.822084709264202	0.8820480659892324	0.8602027615988523	1.0	0.2857142857142857	0.0	-0.0005118101870763925	-0.0005118101870763925
1414	0.05982516388288809	0.024327074676385032	0.017353520012874084	0.758005247595123	-1	0	0	0.2	2	0.9230769230769231	12	0.38461538461538464	0.9230769230769231	14	12	0	1	0	0.23076923076923078	3	13	15	0.5	0	0.7261187358431225	0.7817204000989445	0.46414379248992255	0.9057836891866626	0.3464939024059207	0.7614907569404858	0.896051773832327	0.8272982519519207	1.0	0.2857142857142857	0.0	0.017353520012874084	0.017353520012874084
4780	0.07394079788615326	0.006930101917429982	-0.002699235753954025	0.7632868316934581	-1	0	0	0.2	2	0.9230769230769231	12	0.38461538461538464	0.9230769230769231	14	12	0	1	0	0.23076923076923078	3	13	15	0.5	0	0.7844585905057848	0.7079034535096301	0.46414379248992255	0.9282538211882294	0.39167025603179406	0.7932778618150134	0.8737535820084782	0.8315609515941694	1.0	0.2857142857142857	0.0	-0.0002699235753954025	-0.0002699235753954025
1519	0.06268263517216058	0.017673480435638326	0.012480409048534145	0.7278225288118783	-1	0	0	0.2	2	0.9230769230769231	12	0.38461538461538464	0.9230769230769231	14	12	0	1	0	0.23076923076923078	3	13	15	0.5	0	0.7261187358431225	0.7817204000989445	0.46414379248992255	0.9057836891866626	0.3464939024059207	0.8049090695420895	0.8853329518581482	0.8391697695830067	1.0	0.2857142857142857	0.0	0.012480409048534145	0.012480409048534145
4138	0.07477701984124228	0.02894653388416978	0.028917555695839058	0.6702479404411333	-1	0	0	0.2	2	0.9230769230769231	12	0.38461538461538464	0.9230769230769231	14	12	0	1	0	0.23076923076923078	3	13	15	0.5	0	0.6669563033583575	0.7719674716707873	0.46414379248992255	0.9153963448782222	0.3464939024059207	0.8481889410308703	0.8831592836340917	0.85492548821896	1.0	0.2857142857142857	0.0	0.028917555695839058	0.028917555695839058
3826	0.07284677762403836	0.026365958629577226	0.02580635993169876	0.6669159196976809	-1	0	0	0.2	2	0.9230769230769231	12	0.38461538461538464	0.9230769230769231	14	12	0	1	0	0.23076923076923078	3	13	15	0.5	0	0.6669563033583575	0.7510621893563886	0.46414379248992255	0.9288763418406251	0.26858849409095775	0.8161878643012586	0.8834586283552388	0.8483250014218155	1.0	0.2857142857142857	0.0	0.02580635993169876	0.02580635993169876
2348	0.06816084721235219	0.02053333601091059	0.02018083635698314	0.724217397978071	-1	0	0	0.2	2	0.9230769230769231	12	0.38461538461538464	0.9230769230769231	14	12	0	1	0	0.23076923076923078	3	13	15	0.5	0	0.6669563033583575	0.7719674716707873	0.46414379248992255	0.910660853144014	0.2926888973802617	0.7949310662212011	0.8481472848355084	0.8364477268149112	1.0	0.2857142857142857	0.0	0.02018083635698314	0.02018083635698314
2292	0.06918265954545182	0.022814547996634345	0.0224421175187823	0.7140420322732027	-1	0	0	0.2	2	0.9230769230769231	12	0.38461538461538464	0.9230769230769231	14	12	0	1	0	0.23076923076923078	3	13	15	0.5	0	0.6669563033583575	0.7719674716707873	0.46414379248992255	0.910660853144014	0.3464939024059207	0.8185101604898458	0.8481472848355084	0.8432340128654878	1.0	0.2857142857142857	0.0	0.0224421175187823	0.0224421175187823
444	0.15018575526021896	0.008142257365778118	0.005885608334987193	0.7033840315620511	-1	0	0	0.1	1	1.0	12	1.0	1.0	13	12	0	1	0	0.07142857142857142	14	1	14	0.3333333333333333	0	0.16906801951198758	0.8288321672744356	0.8475023746682238	0.8974102022284054	0.8425914474693619	0.9280000195610347	0.9603291002444011	0.8909845885761014	1.0	0.38461538461538464	0.0	0.005885608334987193	0.005885608334987193
255	None	None	None	None	None	0.5	2	0.7	7	0.38461538461538464	5	0.35714285714285715	0.15384615384615385	6	2	8	0	0	0.8571428571428571	6	7	15	0.0	0.4444444444444444	0.8401745969523852	0.9732116194071592	0.6650741464236534	0.7419518018768876	0.4200673824924192	0.8691727458610592	0.882985965211731	0.8985131197386564	0	0	0.0	None	None
284	0.02652288712058057	0.0027670069392019426	0.0024576482132066834	0.901875668182127	-1	0	0	0.2	2	0.8461538461538461	11	0.25	0.6923076923076923	10	9	4	6	0	0.6	6	10	15	0.5454545454545454	0	0.7535788174796012	0.7627997225721089	0.7600012296652323	0.9428531694966978	0.7726588454724866	0.7550454112230083	0.6413844141602778	0.8454076721291351	0.1	0.1	0.0	0.0024576482132066834	0.0024576482132066834
2133	0.06809973313070374	0.02168933519111251	0.021454415110745806	0.7179798625879676	-1	0	0	0.2	2	0.9230769230769231	12	0.38461538461538464	0.9230769230769231	14	12	0	1	0	0.23076923076923078	3	13	15	0.5	0	0.6669563033583575	0.7719674716707873	0.46414379248992255	0.910660853144014	0.3464939024059207	0.8185101604898458	0.8481472848355084	0.8432340128654878	1.0	0.2857142857142857	0.0	0.021454415110745806	0.021454415110745806
221	2.063923218954241e-06	1.5956652146268257e-08	1.5929263954263564e-08	0.9999998905565906	-1	0	0	1.0	2	0.0	0	1.0	0	1	0	1	0	0	0.3333333333333333	3	1	3	0.0	1.0	0	0	0	0	0	0	0	0	0	0	0	1.5929263954263564e-08	1.5929263954263564e-08
4917	0.07533294053646171	0.02192066880767269	0.02182313599206941	0.7181563308235133	-1	0	0	0.2	2	0.9230769230769231	12	0.38461538461538464	0.9230769230769231	14	12	0	1	0	0.23076923076923078	3	13	15	0.5	0	0.6367546454973577	0.7530571283151989	0.46414379248992255	0.9205558759552109	0.26858849409095775	0.8003825233301903	0.870686814287359	0.8390529288162432	1.0	0.2857142857142857	0.0	0.02182313599206941	0.02182313599206941
4788	0.076238731873375	0.030662422022012803	0.029358210802329317	0.6833196946249185	-1	0	0	0.2	2	0.9230769230769231	12	0.38461538461538464	0.9230769230769231	14	12	0	1	0	0.23076923076923078	3	13	15	0.5	0	0.6367546454973577	0.7826239148413846	0.46414379248992255	0.9334015661157278	0.28214731711264723	0.7988200058260686	0.8834586283552388	0.854047360299854	1.0	0.21428571428571427	0.0	0.029358210802329317	0.029358210802329317
3027	0.07502449441178838	0.026361724079127135	0.02562891845186954	0.672044934904053	-1	0	0	0.2	2	0.9230769230769231	12	0.38461538461538464	0.9230769230769231	14	12	0	1	0	0.23076923076923078	3	13	15	0.5	0	0.6997658969699423	0.7027669364780784	0.46414379248992255	0.9177858178701133	0.2927748900055104	0.7971117177838796	0.870686814287359	0.824503377958019	1.0	0.2857142857142857	0.0	0.02562891845186954	0.02562891845186954
1327	0.06117100167722646	0.02457946688936105	0.01750399152956951	0.7579798151604971	-1	0	0	0.2	2	0.9230769230769231	12	0.38461538461538464	0.9230769230769231	14	12	0	1	0	0.23076923076923078	3	13	15	0.5	0	0.7261187358431225	0.7817204000989445	0.46414379248992255	0.9057836891866626	0.3464939024059207	0.7614907569404858	0.896051773832327	0.8272982519519207	1.0	0.2857142857142857	0.0	0.01750399152956951	0.01750399152956951
89	7.870974543952607e-09	6.617028524356722e-09	3.1346285490241727e-10	0.9999986351747318	-1	0	0	1.0	1	0	0	1.0	0	0	0	1	1	0	0.5	2	1	2	0.16666666666666666	0	0	0	0	0	0	0	0	0	0	0	0	-0.1	-0.1
3435	0.0641374537205812	0.013567872430828418	-0.013305974405803233	0.6462716357657228	-1	0	0	0.2	2	0.9230769230769231	12	0.38461538461538464	0.9230769230769231	14	12	0	0	0	0.23076923076923078	3	13	15	0.0	0	0.6997658969699423	0.7100695522843095	0.35122826316862454	0.911466152918322	0.30712733432315653	0.8677969632639989	0.9185143802507867	0.845926592382468	0	0	0.0	-0.0013305974405803233	-0.0013305974405803233
5024	0.07414721386752221	0.03113615413746247	0.029997495785829324	0.7039887127807924	-1	0	0	0.2	2	0.9230769230769231	12	0.38461538461538464	0.9230769230769231	14	12	0	1	0	0.23076923076923078	3	13	15	0.5	0	0.6367546454973577	0.7826239148413846	0.46414379248992255	0.9334015661157278	0.28214731711264723	0.7988200058260686	0.8834586283552388	0.854047360299854	1.0	0.2857142857142857	0.0	0.029997495785829324	0.029997495785829324
563	0.036923294250924214	0.011891195493685641	0.011823589516668469	0.9587436721686524	-1	0	0	0.4	4	0.6153846153846154	8	0.42857142857142855	0.5384615384615384	8	7	6	5	0	0.7142857142857143	5	7	15	0.3333333333333333	0	0.7503195618855909	0.8607169297131968	0.6411542150652549	0.8593751578203431	0.8646171068975901	0.9377543024590977	0.8223399538019046	0.892313048865695	0.125	0.25	0.0	0.011823589516668469	0.011823589516668469
1467	0.06115014481024117	0.02129745975893756	0.018267822297039167	0.7581927956745144	-1	0	0	0.2	2	0.9230769230769231	12	0.38461538461538464	0.9230769230769231	14	12	0	1	0	0.23076923076923078	3	13	15	0.5	0	0.7261187358431225	0.7817204000989445	0.46414379248992255	0.9057836891866626	0.3464939024059207	0.7614907569404858	0.896051773832327	0.8272982519519207	1.0	0.2857142857142857	0.0	0.018267822297039167	0.018267822297039167
857	0.05908894000178313	0.011008013092014584	0.004080237931433412	0.6951858753752276	-1	0	0	0.1	1	1.0	13	1.0	1.0	14	13	0	1	0	0.06666666666666667	1	15	15	0.3333333333333333	0	0.6254428529093061	0.9263194373770696	0.7703702558389377	0.920936960997604	0.47776972494001607	0.9147988785358272	0.8370021410041885	0.9208125466647712	1.0	0.07142857142857142	0.0	0.004080237931433412	0.004080237931433412
814	0.06519291469033002	0.016417209551105854	0.013809738864220307	0.593724349288978	-1	0	0	0.1	1	1.0	13	1.0	1.0	14	13	0	1	0	0.06666666666666667	1	15	15	0.3333333333333333	0	0.631098749203332	0.9156000031178164	0.4001568136832212	0.941221644903435	0.39167025603179406	0.8857696065166303	0.8308341026681362	0.9169709738861432	1.0	0.07142857142857142	0.0	0.013809738864220307	0.013809738864220307
4271	0.0729280701707599	0.025917062428877598	0.02497438216431353	0.6647554896686527	-1	0	0	0.2	2	0.9230769230769231	12	0.38461538461538464	0.9230769230769231	14	12	0	1	0	0.23076923076923078	3	13	15	0.5	0	0.6669563033583575	0.7510621893563886	0.46414379248992255	0.9288763418406251	0.26858849409095775	0.8161878643012586	0.8834586283552388	0.8483250014218155	1.0	0.2857142857142857	0.0	0.02497438216431353	0.02497438216431353
1665	0.0629023103535822	0.013005400210034993	0.009530179450443446	0.7275178889123501	-1	0	0	0.2	2	0.9230769230769231	12	0.38461538461538464	0.9230769230769231	14	12	0	1	0	0.23076923076923078	3	13	15	0.5	0	0.6997658969699423	0.8067068790790246	0.46414379248992255	0.9245694289879531	0.3464939024059207	0.763946539591711	0.896051773832327	0.8459395089184005	1.0	0.42857142857142855	0.0	0.009530179450443446	0.009530179450443446
4935	0.07404245652674782	0.01624547771057334	-0.007002318690499244	0.6560610890632769	-1	0	0	0.2	2	0.9230769230769231	12	0.38461538461538464	0.9230769230769231	14	12	0	1	0	0.23076923076923078	3	13	15	0.5	0	0.6367546454973577	0.7530571283151989	0.4046912773190819	0.9463454769356784	0.26858849409095775	0.7981250590956719	0.8559178344975709	0.856503484434888	1.0	0.2857142857142857	0.0	-0.0007002318690499244	-0.0007002318690499244
3488	0.07189284669156906	0.027864271760803652	0.027316033666738265	0.6736718024193409	-1	0	0	0.2	2	0.9230769230769231	12	0.38461538461538464	0.9230769230769231	14	12	0	1	0	0.23076923076923078	3	13	15	0.5	0	0.6669563033583575	0.7719674716707873	0.46414379248992255	0.910660853144014	0.30223180182191844	0.7941264437496119	0.8481472848355084	0.836222849268617	1.0	0.2857142857142857	0.0	0.027316033666738265	0.027316033666738265
344	0.017495833531593164	0.001151965567539737	0.0007513341566836648	0.9515607406049412	-1	0	0	0.4	4	0.5384615384615384	7	0.35714285714285715	0.38461538461538464	7	5	7	2	0	0.8571428571428571	6	7	15	0.125	0	0.6297417595630337	0.9356735791650758	0.381004481286341	0.6966825719433338	0.5557888924971897	0.9008076487579636	0.7932244429810431	0.8704592783892775	0.5714285714285714	0.42857142857142855	0.0	0.0007513341566836648	0.0007513341566836648
3666	0.058247651585040076	0.013477731159945912	-0.010135347333727666	0.77425143442837	-1	0	0	0.2	2	0.9230769230769231	12	0.5357142857142857	0.9230769230769231	14	12	0	0	0	0.14285714285714285	14	2	15	0.0	0	0.8046452010601639	0.777122816925919	0.6955826026394918	0.9412545193454912	0.3992722270637853	0.8736482039630439	0.9230000811639154	0.8792692395787071	0	0	0.0	-0.0010135347333727666	-0.0010135347333727666
4673	0.07295088743391374	0.030571747574532196	0.028947903077530705	0.7167148028524435	-1	0	0	0.2	2	0.9230769230769231	12	0.38461538461538464	0.9230769230769231	14	12	0	1	0	0.23076923076923078	3	13	15	0.5	0	0.6367546454973577	0.7826239148413846	0.46414379248992255	0.9334015661157278	0.28214731711264723	0.7988200058260686	0.8834586283552388	0.854047360299854	1.0	0.2857142857142857	0.0	0.028947903077530705	0.028947903077530705
4373	0.07264143886648096	0.03225508319814756	0.02845195314904104	0.7143653273479836	-1	0	0	0.2	2	0.9230769230769231	12	0.38461538461538464	0.9230769230769231	14	12	0	1	0	0.23076923076923078	3	13	15	0.5	0	0.6367546454973577	0.7826239148413846	0.46414379248992255	0.9334015661157278	0.28214731711264723	0.7919394033148154	0.8834586283552388	0.8522818338520624	1.0	0.35714285714285715	0.0	0.02845195314904104	0.02845195314904104
2104	0.06402220744814113	0.005683581663972038	0.005676403664511996	0.7203258644889442	-1	0	0	0.2	2	0.9230769230769231	12	0.38461538461538464	0.9230769230769231	14	12	0	1	0	0.23076923076923078	3	13	15	0.5	0	0.6367546454973577	0.8057845826711906	0.6380514423856567	0.9066528943094367	0.28214731711264723	0.8072464198680356	0.8516575235545079	0.8467714078136125	1.0	0.42857142857142855	0.0	0.005676403664511996	0.005676403664511996
3599	0.05507692951342732	0.014317644862387329	-0.002345813032024998	0.5928888321764632	-1	0	0	0.2	2	0.9230769230769231	12	0.38461538461538464	0.9230769230769231	14	12	0	1	0	0.23076923076923078	3	13	15	0.5	0	0.6669563033583575	0.7510621893563886	0.4046912773190819	0.9344273277173402	0.26858849409095775	0.8137890438941037	0.8949757992392111	0.8513582182070993	1.0	0.21428571428571427	0.0	-0.00023458130320249982	-0.00023458130320249982
4864	0.0810782402695206	0.014635415658790962	0.013492162094327471	0.6941636517623229	-1	0	0	0.2	2	0.9230769230769231	12	0.38461538461538464	0.9230769230769231	14	12	0	2	0	0.23076923076923078	3	13	15	1.0	0	0.6367546454973577	0.7747203033932328	0.46414379248992255	0.9271618853931244	0.26858849409095775	0.7996479734961791	0.8805953973535939	0.8482637674692056	0.5357142857142857	0.42857142857142855	0.0	0.013492162094327471	0.013492162094327471
4477	0.08124960276800997	0.004416355571897489	0.003984269220428586	0.6846682731120706	-1	0	0	0.2	2	0.9230769230769231	12	0.38461538461538464	0.9230769230769231	14	12	0	1	0	0.23076923076923078	3	13	15	0.5	0	0.7333229063359663	0.7698829956170121	0.46414379248992255	0.9072419019093638	0.25502967106926827	0.8247687417891104	0.8837431558645588	0.8427747734005397	1.0	0.35714285714285715	0.0	0.003984269220428586	0.003984269220428586
3539	0.07255995732922889	0.029042837602183548	0.029040569178859065	0.6670283802707506	-1	0	0	0.2	2	0.9230769230769231	12	0.38461538461538464	0.9230769230769231	14	12	0	1	0	0.23076923076923078	3	13	15	0.5	0	0.6669563033583575	0.7510621893563886	0.46414379248992255	0.9288763418406251	0.26858849409095775	0.8161878643012586	0.8834586283552388	0.8483250014218155	1.0	0.2857142857142857	0.0	0.029040569178859065	0.029040569178859065
4667	0.0239475567684711	0.0014160734182981885	-0.0004063512427064858	0.919578839181224	-1	0	0	0.2222222222222222	2	0.9090909090909091	10	0.3939393939393939	0.9090909090909091	12	10	0	2	0	0.2727272727272727	3	11	13	1.0	0	0.7333229063359663	0.849025355017829	0.5858526985850905	0.9650100225888967	0.39167025603179406	0.7993521224532577	0.9330645244693634	0.8949283662913938	0.5416666666666666	0.08333333333333333	0.0	-4.063512427064858e-05	-4.063512427064858e-05
3728	0.07286468877702072	0.027531874003296104	0.027437344465322498	0.6621712688708705	-1	0	0	0.2	2	0.9230769230769231	12	0.38461538461538464	0.9230769230769231	14	12	0	1	0	0.23076923076923078	3	13	15	0.5	0	0.6669563033583575	0.7719674716707873	0.46414379248992255	0.9153963448782222	0.3464939024059207	0.8481889410308703	0.8831592836340917	0.85492548821896	1.0	0.2857142857142857	0.0	0.027437344465322498	0.027437344465322498
808	0.016459383451924225	0.0037076731905377343	0.0034571694104436603	0.9213654719800418	-1	0	0	0.375	3	0.6666666666666666	6	0.34375	0.4444444444444444	5	4	5	4	0	0.5	8	4	11	0.3076923076923077	0.4	0.789228053198849	0.9253139123891495	0.4847962579614963	0.900939020522851	0.46972693230620416	0.9314717354052454	0.8223635523771765	0.9201720458276461	0.6000000000000001	0.6	0.6588646338799802	0.0034571694104436603	0.0034571694104436603
3659	0.05299246495667889	0.0162640286772841	-0.0025014954965135797	0.603027100359144	-1	0	0	0.2	2	0.9230769230769231	12	0.5357142857142857	0.9230769230769231	14	12	0	0	0	0.14285714285714285	14	2	15	0.0	0	0.7596757452091466	0.827457210651286	0.4592066037690762	0.9214867554990396	0.36105872394590144	0.878472535937742	0.9216625211347131	0.8810934559068553	0	0	0.0	-0.000250149549651358	-0.000250149549651358
4816	0.07345422645751182	0.030862212023390786	0.028454739312396206	0.712796579512647	-1	0	0	0.2	2	0.9230769230769231	12	0.38461538461538464	0.9230769230769231	14	12	0	1	0	0.23076923076923078	3	13	15	0.5	0	0.6367546454973577	0.7530571283151989	0.46414379248992255	0.9205558759552109	0.26858849409095775	0.8003825233301903	0.870686814287359	0.8390529288162432	1.0	0.2857142857142857	0.0	0.028454739312396206	0.028454739312396206
2795	0.06708438258824417	0.022082884006303333	0.020707146654277246	0.714400716985112	-1	0	0	0.2	2	0.9230769230769231	12	0.38461538461538464	0.9230769230769231	14	12	0	1	0	0.23076923076923078	3	13	15	0.5	0	0.6997658969699423	0.7027669364780784	0.46414379248992255	0.9177858178701133	0.33047893391409905	0.8368230533660628	0.8747457244205724	0.8369863947593745	1.0	0.2857142857142857	0.0	0.020707146654277246	0.020707146654277246
4916	0.07668611183416352	0.024696098633562626	0.02304659449853259	0.7221066972845843	-1	0	0	0.2	2	0.9230769230769231	12	0.38461538461538464	0.9230769230769231	14	12	0	1	0	0.23076923076923078	3	13	15	0.5	0	0.6367546454973577	0.7826239148413846	0.46414379248992255	0.9334015661157278	0.28214731711264723	0.8044274480600345	0.8949264960944714	0.8555064839089997	1.0	0.2857142857142857	0.0	0.02304659449853259	0.02304659449853259
768	0.06311046080999765	0.005844050622140643	-0.0030379086039397686	0.6387849649371884	-1	0	0	0.2	2	0.9230769230769231	12	0.38461538461538464	0.9230769230769231	14	12	0	1	0	0.23076923076923078	3	13	15	0.5	0	0.7005133127243817	0.8022345539284763	0.34025487066999827	0.9387849748336872	0.39167025603179406	0.8099233189998388	0.933624239483891	0.8652979234257249	1.0	0.35714285714285715	0.0	-0.00030379086039397684	-0.00030379086039397684
2178	0.056833739281890824	0.01932943273632499	0.017661216120294823	0.786597065805784	-1	0	0	0.2	2	0.9230769230769231	12	0.38461538461538464	0.9230769230769231	14	12	0	1	0	0.23076923076923078	3	13	15	0.5	0	0.7261187358431225	0.8085581040594783	0.46414379248992255	0.9286370907907999	0.3464939024059207	0.7659796338274754	0.9244354886534137	0.8495128195655612	1.0	0.42857142857142855	0.0	0.017661216120294823	0.017661216120294823
446	0.049509795162895436	0.003761541673247672	0.0031741446556503663	0.8466856802651469	-1	0	0	0.1	1	1.0	13	0.25	0.8461538461538461	12	11	2	2	0	0.6	10	6	15	0.2857142857142857	0	0.6314235688917599	0.9296402147945941	0.8322049863939505	0.9355088042523934	0.5471833942048184	0.9200227303637821	0.8430613698072353	0.928649774910269	0.5416666666666666	0.25	0.0	0.0031741446556503663	0.0031741446556503663
4320	0.07305752669278068	0.028457346761716407	0.027828601597230652	0.6708553478686783	-1	0	0	0.2	2	0.9230769230769231	12	0.38461538461538464	0.9230769230769231	14	12	0	1	0	0.23076923076923078	3	13	15	0.5	0	0.6669563033583575	0.7510621893563886	0.46414379248992255	0.9288763418406251	0.26858849409095775	0.8161878643012586	0.8834586283552388	0.8483250014218155	1.0	0.2857142857142857	0.0	0.027828601597230652	0.027828601597230652
175	0.0008803343471214375	0.000126306257668596	0.00012630185228461435	0.9962582999688016	-1	0	0	1.0	2	0.0	0	0.75	0	2	0	0	1	0	1.0	2	2	3	0.5	0	0	0	0	0	0	0	0	0	0	0	0	0.00012630185228461435	0.00012630185228461435
1014	0.06912268960130712	0.013233716007600633	0.007969124301580758	0.6645170900185183	-1	0	0	0.2	2	0.9230769230769231	12	0.38461538461538464	0.9230769230769231	14	12	0	1	0	0.23076923076923078	3	13	15	0.5	0	0.7005133127243817	0.8168398453389812	0.46414379248992255	0.9091035523400196	0.39167025603179406	0.8684223053032311	0.88895852033294	0.8693208210856763	1.0	0.35714285714285715	0.0	0.007969124301580758	0.007969124301580758
1598	0.05969766441618817	0.02346455643984042	0.01855298534385936	0.7606582229721995	-1	0	0	0.2	2	0.9230769230769231	12	0.38461538461538464	0.9230769230769231	14	12	0	1	0	0.23076923076923078	3	13	15	0.5	0	0.7261187358431225	0.7817204000989445	0.46414379248992255	0.9057836891866626	0.3464939024059207	0.7738249479053225	0.9058761777353964	0.8305675089727215	1.0	0.6428571428571429	0.0	0.01855298534385936	0.01855298534385936
1068	0.06654432588742364	0.012051884520762496	0.011452513817565227	0.6883841222703858	-1	0	0	0.2	2	0.9230769230769231	12	0.38461538461538464	0.9230769230769231	14	12	0	1	0	0.23076923076923078	3	13	15	0.5	0	0.7307149705853815	0.7241812144519497	0.3940978905334592	0.8951208866382716	0.33770866227285834	0.7561880129096719	0.9083498365391222	0.8043614973917155	1.0	0.2857142857142857	0.0	0.011452513817565227	0.011452513817565227
3687	0.07404715776213085	0.028665375331609844	0.028660158833494695	0.6626214541828077	-1	0	0	0.2	2	0.9230769230769231	12	0.38461538461538464	0.9230769230769231	14	12	0	1	0	0.23076923076923078	3	13	15	0.5	0	0.6669563033583575	0.7510621893563886	0.46414379248992255	0.9288763418406251	0.26858849409095775	0.8161878643012586	0.8834586283552388	0.8483250014218155	1.0	0.2857142857142857	0.0	0.028660158833494695	0.028660158833494695
2635	0.0685626737711321	0.024897650938041478	0.02480481729329813	0.7157182997178381	-1	0	0	0.2	2	0.9230769230769231	12	0.38461538461538464	0.9230769230769231	14	12	0	1	0	0.23076923076923078	3	13	15	0.5	0	0.6669563033583575	0.7719674716707873	0.46414379248992255	0.910660853144014	0.30223180182191844	0.7941264437496119	0.8481472848355084	0.836222849268617	1.0	0.2857142857142857	0.0	0.02480481729329813	0.02480481729329813
2349	0.07072796858709367	0.02204131464574306	0.02135739015253166	0.7147686353250795	-1	0	0	0.2	2	0.9230769230769231	12	0.38461538461538464	0.9230769230769231	14	12	0	1	0	0.23076923076923078	3	13	15	0.5	0	0.6669563033583575	0.7719674716707873	0.46414379248992255	0.910660853144014	0.30223180182191844	0.7941264437496119	0.8481472848355084	0.836222849268617	1.0	0.2857142857142857	0.0	0.02135739015253166	0.02135739015253166
2159	0.07002455388512542	0.02325766267746127	0.023001418208105025	0.7214966073945653	-1	0	0	0.2	2	0.9230769230769231	12	0.38461538461538464	0.9230769230769231	14	12	0	1	0	0.23076923076923078	3	13	15	0.5	0	0.6669563033583575	0.7719674716707873	0.46414379248992255	0.910660853144014	0.30223180182191844	0.7941264437496119	0.8481472848355084	0.836222849268617	1.0	0.2857142857142857	0.0	0.023001418208105025	0.023001418208105025
1370	0.06646503886494867	0.020034227331547073	0.011659161604658345	0.6821861997356236	-1	0	0	0.3	3	0.7692307692307693	10	0.38461538461538464	0.7692307692307693	12	10	2	2	0	0.23076923076923078	13	3	15	0.3333333333333333	0	0.6959170779821227	0.8431353495061548	0.46414379248992255	0.8992503477069571	0.3464939024059207	0.7553997886812184	0.8941972274139263	0.8410546637027931	0.5833333333333334	0.25	0.0	0.011659161604658345	0.011659161604658345
858	0.055702848952343606	0.0062717535990779215	0.0060097320308721966	0.5915435860265325	-1	0	0	0.2	2	0.9230769230769231	12	0.38461538461538464	0.9230769230769231	14	12	0	1	0	0.23076923076923078	3	13	15	0.5	0	0.7596757452091466	0.7766318255845105	0.46414379248992255	0.9057836891866626	0.3464939024059207	0.8049090695420895	0.8856570580335996	0.8378347824415213	1.0	0.2857142857142857	0.0	0.0060097320308721966	0.0060097320308721966
4854	0.08005819563269642	0.007216966669072729	-1.5469956559079915e-05	0.6769641442154843	-1	0	0	0.2	2	0.9230769230769231	12	0.38461538461538464	0.9230769230769231	14	12	0	1	0	0.23076923076923078	3	13	15	0.5	0	0.6367546454973577	0.7530571283151989	0.46414379248992255	0.9120587595967199	0.25502967106926827	0.8009389580094948	0.8516575235545079	0.8341594258320749	1.0	0.35714285714285715	0.0	-1.5469956559079916e-06	-1.5469956559079916e-06
4073	0.07396907906519981	0.027936859116489694	0.027252596769049075	0.6650642062098961	-1	0	0	0.2	2	0.9230769230769231	12	0.38461538461538464	0.9230769230769231	14	12	0	1	0	0.23076923076923078	3	13	15	0.5	0	0.6669563033583575	0.7510621893563886	0.46414379248992255	0.9288763418406251	0.26858849409095775	0.8161878643012586	0.8834586283552388	0.8483250014218155	1.0	0.2857142857142857	0.0	0.027252596769049075	0.027252596769049075
1972	0.0599743500885331	0.021785544891619706	0.019040318272157977	0.763276787064685	-1	0	0	0.2	2	0.9230769230769231	12	0.38461538461538464	0.9230769230769231	14	12	0	1	0	0.23076923076923078	3	13	15	0.5	0	0.7261187358431225	0.8085581040594783	0.46414379248992255	0.9286370907907999	0.3464939024059207	0.7659796338274754	0.9244354886534137	0.8495128195655612	1.0	0.42857142857142855	0.0	0.019040318272157977	0.019040318272157977
3583	0.07365042057840349	0.02616180037428908	0.025093287182210818	0.6803102471744296	-1	0	0	0.2	2	0.9230769230769231	12	0.38461538461538464	0.9230769230769231	14	12	0	1	0	0.23076923076923078	3	13	15	0.5	0	0.6669563033583575	0.7719674716707873	0.46414379248992255	0.910660853144014	0.33284333390781107	0.79978428652564	0.8516575235545079	0.8378128551245739	1.0	0.2857142857142857	0.0	0.025093287182210818	0.025093287182210818
1323	0.07196553495477721	0.015165925171437177	0.014906879111362159	0.6447319037112138	-1	0	0	0.2	2	0.9230769230769231	12	0.38461538461538464	0.9230769230769231	14	12	0	1	0	0.23076923076923078	3	13	15	0.5	0	0.6959170779821227	0.8098377233566482	0.46414379248992255	0.9135083183472102	0.3464939024059207	0.7391670288186448	0.896051773832327	0.8342355511057358	1.0	0.2857142857142857	0.0	0.014906879111362159	0.014906879111362159
3962	0.04073960802914034	0.008443111341681526	0.007839643776951203	0.8043215739675611	-1	0	0	0.3	3	0.7692307692307693	10	0.2727272727272727	0.7692307692307693	13	10	1	2	0	0.45454545454545453	5	11	15	0.6666666666666666	0	0.6367546454973577	0.8160988972812427	0.6687880775612731	0.9370427611967819	0.28214731711264723	0.7666775987783734	0.8925093926082249	0.8573377405281903	0.5384615384615384	0.23076923076923078	0.0	0.007839643776951203	0.007839643776951203
3472	0.07275128163006624	0.02759607632002054	0.02689397558156275	0.6658117566252473	-1	0	0	0.2	2	0.9230769230769231	12	0.38461538461538464	0.9230769230769231	14	12	0	1	0	0.23076923076923078	3	13	15	0.5	0	0.6669563033583575	0.7510621893563886	0.46414379248992255	0.9288763418406251	0.26858849409095775	0.8161878643012586	0.8834586283552388	0.8483250014218155	1.0	0.21428571428571427	0.0	0.02689397558156275	0.02689397558156275
1387	0.07418494153832897	0.006206893560384276	0.002731484858848537	0.6911846771354544	-1	0	0	0.2	2	0.9230769230769231	12	0.38461538461538464	0.9230769230769231	14	12	0	1	0	0.23076923076923078	3	13	15	0.5	0	0.7596757452091466	0.7893836915538981	0.4106807783394652	0.8844620309960316	0.39167025603179406	0.7273235978376521	0.896051773832327	0.8093656392517349	1.0	0.2857142857142857	0.0	0.002731484858848537	0.002731484858848537
1997	0.06602779478593616	0.018164134680893285	0.013376136752784745	0.7250936274929058	-1	0	0	0.2	2	0.9230769230769231	12	0.38461538461538464	0.9230769230769231	14	12	0	1	0	0.23076923076923078	3	13	15	0.5	0	0.7261187358431225	0.7817204000989445	0.46414379248992255	0.9122502310621343	0.3464939024059207	0.7614907569404858	0.896051773832327	0.8309916742396849	1.0	0.2857142857142857	0.0	0.013376136752784745	0.013376136752784745
4800	0.072622329271811	0.031264289020988614	0.0282671324652486	0.7094862767851119	-1	0	0	0.2	2	0.9230769230769231	12	0.38461538461538464	0.9230769230769231	14	12	0	1	0	0.23076923076923078	3	13	15	0.5	0	0.6367546454973577	0.7826239148413846	0.46414379248992255	0.9334015661157278	0.28214731711264723	0.7988200058260686	0.8834586283552388	0.854047360299854	1.0	0.2857142857142857	0.0	0.0282671324652486	0.0282671324652486
198	0.0015920462843706574	0.00015031977858012956	3.914780867122309e-06	0.9959019312799289	-1	0	0	0.5	2	0.6666666666666666	2	0.625	0.6666666666666666	3	2	1	2	0	0.5	4	2	5	0.4	0	0.12614379548865906	0.6039045993482225	0.7096132763244848	0.918870681604632	0.8254893395267245	0.6429248150646183	0.9400453212217579	0.7587150821740883	0.6666666666666666	0.3333333333333333	0.0	3.914780867122309e-06	3.914780867122309e-06
2319	0.06086931528370435	0.02261559765935947	0.02165479154777524	0.7587671577355435	-1	0	0	0.2	2	0.9230769230769231	12	0.38461538461538464	0.9230769230769231	14	12	0	1	0	0.23076923076923078	3	13	15	0.5	0	0.7261187358431225	0.7817204000989445	0.46414379248992255	0.9122502310621343	0.3464939024059207	0.8049090695420895	0.8853329518581482	0.8426575921373632	1.0	0.2857142857142857	0.0	0.02165479154777524	0.02165479154777524
1331	0.061074095092809005	0.01928287816321382	0.019282451914953733	0.7610994264503783	-1	0	0	0.2	2	0.9230769230769231	12	0.38461538461538464	0.9230769230769231	14	12	0	1	0	0.23076923076923078	3	13	15	0.5	0	0.7261187358431225	0.7817204000989445	0.46414379248992255	0.9057836891866626	0.3464939024059207	0.7614907569404858	0.896051773832327	0.8272982519519207	1.0	0.2857142857142857	0.0	0.019282451914953733	0.019282451914953733
3954	0.06930402107780982	0.02044763939253717	0.020267396515779298	0.6519835113224988	-1	0	0	0.2	2	0.9230769230769231	12	0.38461538461538464	0.9230769230769231	14	12	0	1	0	0.23076923076923078	3	13	15	0.5	0	0.6669563033583575	0.7828972220403597	0.46414379248992255	0.9048844538106832	0.3464939024059207	0.82824581878006	0.894653094952796	0.8459083807149393	1.0	0.2857142857142857	0.0	0.020267396515779298	0.020267396515779298
449	0.01070196741580346	0.0034395479960338923	-0.0030291841884603717	0.9854794322774625	-1	0.3333333333333333	1	0.625	5	0.3333333333333333	3	0.36666666666666664	0.3333333333333333	7	3	3	2	0	0.8333333333333334	6	5	11	0.3333333333333333	0.4	0.9273465061757287	0.905031671813384	0.5304303201740986	0.8427440881037277	0.3301998735675535	0.9038157511140542	0.913927949896369	0.8867392630148303	0.6428571428571428	0.14285714285714285	0.0	-0.0003029184188460372	-0.0003029184188460372
2492	0.06846657317586227	0.022081200381352667	0.021692150296963753	0.7175014228901855	-1	0	0	0.2	2	0.9230769230769231	12	0.38461538461538464	0.9230769230769231	14	12	0	1	0	0.23076923076923078	3	13	15	0.5	0	0.6669563033583575	0.7719674716707873	0.46414379248992255	0.910660853144014	0.3464939024059207	0.8310139371994872	0.8481472848355084	0.8470098016810192	1.0	0.2857142857142857	0.0	0.021692150296963753	0.021692150296963753
819	0.05685015740855417	0.013620346705389605	0.002911782800152779	0.6623456041423191	-1	0	0	0.2	2	0.9230769230769231	12	0.38461538461538464	0.8461538461538461	13	11	1	1	0	0.23076923076923078	3	13	15	0.25	0	0.8046452010601639	0.7738364527669487	0.21636594885007393	0.8960717800003001	0.39167025603179406	0.8870957230948552	0.9341796043181729	0.8599985891702142	1.0	0.07692307692307693	0.0	0.002911782800152779	0.002911782800152779
26	1.8029171082550924e-06	4.085042407164424e-09	2.4860270846109824e-09	0.9999982432319324	-1	0	0	1.0	2	0.0	0	0.75	0	1	0	1	1	0	1.0	2	2	3	0.2	0	0	0	0	0	0	0	0	0	0	0	0	2.4860270846109824e-09	2.4860270846109824e-09
24	0.0008522598170933362	0.0007757547143575642	0.0007756786725578189	0.9909752951092946	-1	0	0	0.5	1	1.0	1	1.0	1.0	1	1	1	0	0	0.3333333333333333	1	3	3	0.0	0	0.4416046496721349	0.5	1.0	0.5	0.48728271751735475	0.5	0.9263217776706762	0.5	0	0	0.0	0.0007756786725578189	0.0007756786725578189
2539	0.05083531893985197	0.003099547665586109	-0.0011922192953243145	0.7298362162669192	-1	0	0	0.2	2	0.9230769230769231	12	0.38461538461538464	0.9230769230769231	14	12	0	1	0	0.23076923076923078	3	13	15	0.5	0	0.7550795104668876	0.8499537426998444	0.540889850471223	0.9287399058004715	0.39167025603179406	0.8027631207020908	0.8959766997837257	0.8700945411560189	1.0	0.07142857142857142	0.0	-0.00011922192953243144	-0.00011922192953243144
1575	0.06873958313871521	0.006490550947023563	0.004684288901993233	0.618719615403301	-1	0	0	0.3	3	0.7692307692307693	10	0.5769230769230769	0.7692307692307693	13	10	1	3	0	0.15384615384615385	13	2	15	1.0	0.15384615384615385	0.7550795104668876	0.8227263564002507	0.46414379248992255	0.8855628362782793	0.30131754878004735	0.7466914964464034	0.8737535820084782	0.825498898095476	0.23076923076923078	0.15384615384615385	0.0	0.004684288901993233	0.004684288901993233
3041	0.07309853425193871	0.024574349929681598	0.023956187944948668	0.6733653645133322	-1	0	0	0.2	2	0.9230769230769231	12	0.38461538461538464	0.9230769230769231	14	12	0	1	0	0.23076923076923078	3	13	15	0.5	0	0.6997658969699423	0.7027669364780784	0.46414379248992255	0.9177858178701133	0.2927748900055104	0.7971117177838796	0.870686814287359	0.824503377958019	1.0	0.2857142857142857	0.0	0.023956187944948668	0.023956187944948668
3978	0.07502833522033854	0.02692289631254326	0.02628881678546319	0.6734611675481699	-1	0	0	0.2	2	0.9230769230769231	12	0.38461538461538464	0.9230769230769231	14	12	0	1	0	0.23076923076923078	3	13	15	0.5	0	0.6669563033583575	0.7510621893563886	0.46414379248992255	0.9288763418406251	0.26858849409095775	0.8161878643012586	0.8834586283552388	0.8483250014218155	1.0	0.2857142857142857	0.0	0.02628881678546319	0.02628881678546319
531	0.03679642065118203	0.013707487091714739	0.011344421787555566	0.5944238075242849	-1	0	0	0.2	2	0.9230769230769231	12	0.4166666666666667	0.8461538461538461	13	11	1	1	0	0.25	3	12	15	0.25	0	0.8458828268704937	0.7741717247682753	0.30331205963514235	0.9507019132301852	0.39167025603179406	0.8947611826394164	0.9477803335323223	0.8919246439955052	1.0	0.3076923076923077	0.0	0.011344421787555566	0.011344421787555566
3319	0.07380485017494903	0.0253073828567317	0.02467933170765111	0.667950764533209	-1	0	0	0.2	2	0.9230769230769231	12	0.38461538461538464	0.9230769230769231	14	12	0	1	0	0.23076923076923078	3	13	15	0.5	0	0.6669563033583575	0.7719674716707873	0.46414379248992255	0.910660853144014	0.33284333390781107	0.79978428652564	0.8516575235545079	0.8378128551245739	1.0	0.2857142857142857	0.0	0.02467933170765111	0.02467933170765111
2269	0.06699909875177941	0.024503483017667506	0.02351393231773765	0.7295308239902665	-1	0	0	0.2	2	0.9230769230769231	12	0.38461538461538464	0.9230769230769231	14	12	0	1	0	0.23076923076923078	3	13	15	0.5	0	0.6669563033583575	0.7719674716707873	0.46414379248992255	0.9094277910698056	0.29446188747957436	0.80069697745291	0.8516575235545079	0.8373887670377559	1.0	0.2857142857142857	0.0	0.02351393231773765	0.02351393231773765
2512	0.059198987293811456	0.021263235012482708	0.02081422262161414	0.7629692188744884	-1	0	0	0.2	2	0.9230769230769231	12	0.38461538461538464	0.9230769230769231	14	12	0	1	0	0.23076923076923078	3	13	15	0.5	0	0.7261187358431225	0.7817204000989445	0.46414379248992255	0.9122502310621343	0.3464939024059207	0.8001017333418913	0.8853329518581482	0.8413123575534358	1.0	0.21428571428571427	0.0	0.02081422262161414	0.02081422262161414
203	0.0010514006251810793	7.028468235644173e-05	7.027890684825763e-05	0.996799937002396	-1	0	0	1.0	2	0.0	0	0.75	0	2	0	0	1	0	1.0	2	2	3	0.5	0	0	0	0	0	0	0	0	0	0	0	0	7.027890684825763e-05	7.027890684825763e-05
1746	0.05556077161250995	0.005563755133679528	-0.0006831755534865544	0.7823251821066949	-1	0	0	0.2	2	0.9230769230769231	12	0.38461538461538464	0.9230769230769231	14	12	0	2	0	0.23076923076923078	3	13	15	1.0	0	0.6669563033583575	0.7999191136303636	0.46414379248992255	0.9220376746813292	0.29173243294634726	0.7712445385385419	0.896051773832327	0.8442899558380844	0.5357142857142857	0.5	0.0	-6.831755534865544e-05	-6.831755534865544e-05
2999	0.07344268726810045	0.026945691972519444	0.025905486247471885	0.6762972830701564	-1	0	0	0.2	2	0.9230769230769231	12	0.38461538461538464	0.9230769230769231	14	12	0	1	0	0.23076923076923078	3	13	15	0.5	0	0.6669563033583575	0.7719674716707873	0.46414379248992255	0.910660853144014	0.30223180182191844	0.7941264437496119	0.8481472848355084	0.836222849268617	1.0	0.21428571428571427	0.0	0.025905486247471885	0.025905486247471885
3386	0.07096968024703951	0.02624497797136395	0.025199513522023143	0.666506379791262	-1	0	0	0.2	2	0.9230769230769231	12	0.38461538461538464	0.9230769230769231	14	12	0	1	0	0.23076923076923078	3	13	15	0.5	0	0.6669563033583575	0.7719674716707873	0.46414379248992255	0.910660853144014	0.33284333390781107	0.79978428652564	0.8516575235545079	0.8378128551245739	1.0	0.2857142857142857	0.0	0.025199513522023143	0.025199513522023143
3815	0.07352920818450932	0.02802733166455916	0.02797013544604496	0.667602632363145	-1	0	0	0.2	2	0.9230769230769231	12	0.38461538461538464	0.9230769230769231	14	12	0	1	0	0.23076923076923078	3	13	15	0.5	0	0.6669563033583575	0.7719674716707873	0.46414379248992255	0.9153963448782222	0.3464939024059207	0.8481889410308703	0.8831592836340917	0.85492548821896	1.0	0.2857142857142857	0.0	0.02797013544604496	0.02797013544604496
4638	0.07712440076312109	0.02755518511980823	0.012017182991397346	0.6988770882052189	-1	0	0	0.2	2	0.9230769230769231	12	0.38461538461538464	0.9230769230769231	14	12	0	2	0	0.23076923076923078	3	13	15	1.0	0	0.8046452010601639	0.7449231660832718	0.8144876329811732	0.9496664635654554	0.4186712134136522	0.7994216583319401	0.8786688637229855	0.8578174743591108	0.5357142857142857	0.07142857142857142	0.0	0.012017182991397346	0.012017182991397346
2203	0.06343046222034614	0.023978272121249294	0.02112345482866594	0.7044874423547549	-1	0	0	0.2	2	0.9230769230769231	12	0.38461538461538464	0.9230769230769231	14	12	0	1	0	0.23076923076923078	3	13	15	0.5	0	0.6769982863393675	0.7696403876953367	0.46414379248992255	0.910660853144014	0.30223180182191844	0.7941264437496119	0.8532323314444268	0.8356206240700791	1.0	0.2857142857142857	0.0	0.02112345482866594	0.02112345482866594
1321	0.05946443462407946	0.01901517833165804	0.016413050239789725	0.709232852946504	-1	0	0	0.2	2	0.9230769230769231	12	0.38461538461538464	0.9230769230769231	14	12	0	1	0	0.23076923076923078	3	13	15	0.5	0	0.7261187358431225	0.7817204000989445	0.46414379248992255	0.9072288079462062	0.3464939024059207	0.8247761098314774	0.8853329518581482	0.8457534289417009	1.0	0.2857142857142857	0.0	0.016413050239789725	0.016413050239789725
141	1.8853438075970794e-06	4.152284428178614e-09	-3.3218451272753044e-09	0.9999988979172056	-1	0	0	1.0	1	0	0	1.0	0	1	0	0	1	0	0.5	2	1	2	0.3333333333333333	0	0	0	0	0	0	0	0	0	0	0	0	-3.3218451272753043e-10	-3.3218451272753043e-10
3608	0.07252556189890738	0.02436187483167443	0.023143523264232593	0.6671475960377378	-1	0	0	0.2	2	0.9230769230769231	12	0.38461538461538464	0.9230769230769231	14	12	0	1	0	0.23076923076923078	3	13	15	0.5	0	0.6997658969699423	0.7027669364780784	0.46414379248992255	0.9177858178701133	0.25502967106926827	0.8180193682346181	0.8834586283552388	0.8309034259779696	1.0	0.2857142857142857	0.0	0.023143523264232593	0.023143523264232593
3448	0.07386907426473921	0.025108878714090573	0.024232838398620716	0.670527877698604	-1	0	0	0.2	2	0.9230769230769231	12	0.38461538461538464	0.9230769230769231	14	12	0	1	0	0.23076923076923078	3	13	15	0.5	0	0.6669563033583575	0.7719674716707873	0.46414379248992255	0.910660853144014	0.33284333390781107	0.8007887359033008	0.8516575235545079	0.8380973082494555	1.0	0.2857142857142857	0.0	0.024232838398620716	0.024232838398620716
3340	0.06683269438732012	0.015375655906802902	0.012274315051531584	0.6275656463941697	-1	0	0	0.2	2	0.9230769230769231	12	0.38461538461538464	0.9230769230769231	14	12	0	0	0	0.23076923076923078	3	13	15	0.0	0	0.6669563033583575	0.7510621893563886	0.4046912773190819	0.9265219825869292	0.3330494567254646	0.8911312104796474	0.9025734599774411	0.8714336978964289	0	0	0.0	0.012274315051531584	0.012274315051531584
1205	0.06076608786057136	0.0216433005237697	0.019634337015305137	0.7610478686172947	-1	0	0	0.2	2	0.9230769230769231	12	0.38461538461538464	0.9230769230769231	14	12	0	1	0	0.23076923076923078	3	13	15	0.5	0	0.7261187358431225	0.7817204000989445	0.46414379248992255	0.9057836891866626	0.3464939024059207	0.770603657338155	0.896051773832327	0.8297067181293227	1.0	0.2857142857142857	0.0	0.019634337015305137	0.019634337015305137
3330	0.07202881764219393	0.02601661641246329	0.02494023861027592	0.6650947289806096	-1	0	0	0.2	2	0.9230769230769231	12	0.38461538461538464	0.9230769230769231	14	12	0	1	0	0.23076923076923078	3	13	15	0.5	0	0.6669563033583575	0.7719674716707873	0.46414379248992255	0.910660853144014	0.2781736099246578	0.8156871968598459	0.870686814287359	0.8423998748338545	1.0	0.2857142857142857	0.0	0.02494023861027592	0.02494023861027592
1868	0.061359828778388296	0.018724982317084877	0.01872444138527902	0.7869524813826871	-1	0	0	0.2	2	0.9230769230769231	12	0.38461538461538464	0.9230769230769231	14	12	0	1	0	0.23076923076923078	3	13	15	0.5	0	0.7596757452091466	0.78628196534963	0.4106807783394652	0.9113426195147118	0.39167025603179406	0.7959221124083344	0.9170572450973398	0.8408544054441152	1.0	0.5	0.0	0.01872444138527902	0.01872444138527902
3582	0.07261729819320673	0.02703458438448006	0.026894649805137887	0.6687216154995355	-1	0	0	0.2	2	0.9230769230769231	12	0.38461538461538464	0.9230769230769231	14	12	0	1	0	0.23076923076923078	3	13	15	0.5	0	0.6669563033583575	0.7510621893563886	0.46414379248992255	0.9288763418406251	0.26858849409095775	0.8161878643012586	0.8834586283552388	0.8483250014218155	1.0	0.21428571428571427	0.0	0.026894649805137887	0.026894649805137887
1028	0.06745680836574405	0.00594178490245146	-0.0019264555816491415	0.6619360793258947	-1	0	0	0.2	2	0.9230769230769231	12	0.38461538461538464	0.9230769230769231	14	12	0	1	0	0.23076923076923078	3	13	15	0.5	0	0.6959170779821227	0.8098377233566482	0.46414379248992255	0.9139592741112696	0.3159626407336974	0.7318863201264819	0.896051773832327	0.8327687626405244	1.0	0.35714285714285715	0.0	-0.00019264555816491416	-0.00019264555816491416
447	0.024274982390004307	0.004451361709362081	-0.003943839537791382	0.9729342172840457	-1	0	0	0.4	4	0.5384615384615384	7	0.5	0.5384615384615384	9	7	5	3	0	0.8333333333333334	6	5	15	0.25	0.3076923076923077	0.7503195618855909	0.8576923478567603	0.6733363334877692	0.8834529170594855	0.8646171068975901	0.9569134570314752	0.8080914983351898	0.909490771113998	0.2222222222222222	0.1111111111111111	0.0	-0.0003943839537791382	-0.0003943839537791382
3658	0.0737821598408421	0.027924744111919787	0.027675227101293397	0.6724855248110599	-1	0	0	0.2	2	0.9230769230769231	12	0.38461538461538464	0.9230769230769231	14	12	0	1	0	0.23076923076923078	3	13	15	0.5	0	0.6669563033583575	0.7510621893563886	0.46414379248992255	0.9288763418406251	0.26858849409095775	0.8161878643012586	0.8834586283552388	0.8483250014218155	1.0	0.2857142857142857	0.0	0.027675227101293397	0.027675227101293397
4735	0.0769026780858328	0.017272341470010725	0.016853136714389608	0.6883777778662407	-1	0	0	0.2	2	0.9230769230769231	12	0.38461538461538464	0.9230769230769231	14	12	0	1	0	0.23076923076923078	3	13	15	0.5	0	0.6695642391089425	0.7529692135199141	0.46414379248992255	0.9234477581331726	0.28541695762945907	0.7985254841929942	0.8834586283552388	0.8403165691944859	1.0	0.2857142857142857	0.0	0.016853136714389608	0.016853136714389608
138	0.003422995677467278	0.0009286596028564584	-0.0002639266809274871	0.9808740637364917	-1	0	0	0.25	1	1.0	3	1.0	1.0	4	3	0	0	0	0.2	5	1	5	0.0	0	0.69501152120158	0.6379401906585549	0.8648848421557214	0.8846276823996546	0.743477875106413	0.8729684114890341	0.7436084426780095	0.8191057178635299	0	0	0.0	-2.6392668092748706e-05	-2.6392668092748706e-05
2243	0.06008829015350409	0.019776673477161874	0.01956829436565161	0.7653379225561168	-1	0	0	0.2	2	0.9230769230769231	12	0.38461538461538464	0.9230769230769231	14	12	0	1	0	0.23076923076923078	3	13	15	0.5	0	0.7261187358431225	0.7817204000989445	0.46414379248992255	0.9122502310621343	0.3464939024059207	0.8418466374526351	0.8966379615347688	0.8535924090168825	1.0	0.21428571428571427	0.0	0.01956829436565161	0.01956829436565161
4476	0.07261994673034418	0.02607215857321814	0.025727578450691894	0.6752995284700414	-1	0	0	0.2	2	0.9230769230769231	12	0.38461538461538464	0.9230769230769231	14	12	0	1	0	0.23076923076923078	3	13	15	0.5	0	0.6669563033583575	0.7065438207351722	0.46414379248992255	0.9145182734939102	0.25502967106926827	0.8173080126919687	0.870686814287359	0.8295331253380094	1.0	0.21428571428571427	0.0	0.025727578450691894	0.025727578450691894
626	None	None	None	None	None	0	0	0.3	3	0.7692307692307693	10	0.5357142857142857	0.5384615384615384	9	7	5	1	0	0.5714285714285714	7	4	15	0.08333333333333333	0.5	0.8223655834444354	0.7670270938213498	0.755762134744001	0.9439356047313912	0.49224603618284746	0.914545998133236	0.9000567331024547	0.8936458978178577	1.0	0.3333333333333333	0.0	None	None
4802	0.07698840645277005	0.028800120968264904	0.02858923193934365	0.679747367398949	-1	0	0	0.2	2	0.9230769230769231	12	0.38461538461538464	0.9230769230769231	14	12	0	1	0	0.23076923076923078	3	13	15	0.5	0	0.6367546454973577	0.7826239148413846	0.46414379248992255	0.9334015661157278	0.28214731711264723	0.7988200058260686	0.8834586283552388	0.854047360299854	1.0	0.2857142857142857	0.0	0.02858923193934365	0.02858923193934365
3249	0.06780688524883749	0.023782364198845166	0.022507396728130093	0.7145765971515721	-1	0	0	0.2	2	0.9230769230769231	12	0.38461538461538464	0.9230769230769231	14	12	0	1	0	0.23076923076923078	3	13	15	0.5	0	0.6669563033583575	0.7510621893563886	0.46414379248992255	0.9288763418406251	0.26858849409095775	0.8161878643012586	0.8834586283552388	0.8483250014218155	1.0	0.21428571428571427	0.0	0.022507396728130093	0.022507396728130093
3859	0.07180240655140374	0.028077347471886144	0.028001736662460777	0.666358135994984	-1	0	0	0.2	2	0.9230769230769231	12	0.38461538461538464	0.9230769230769231	14	12	0	1	0	0.23076923076923078	3	13	15	0.5	0	0.6669563033583575	0.7510621893563886	0.46414379248992255	0.9288763418406251	0.2782879872658912	0.815302255183024	0.8834586283552388	0.8480721174761878	1.0	0.21428571428571427	0.0	0.028001736662460777	0.028001736662460777
414	0.044164130578104956	0.0018813508235671712	0.0018499678410056793	0.8988484128231055	-1	0	0	0.2	2	0.8461538461538461	11	0.3333333333333333	0.6923076923076923	10	9	4	3	0	0.5555555555555556	9	5	15	0.2727272727272727	0	0.6254428529093061	0.9615975668354559	0.8322049863939505	0.9385489438632726	0.6728079421950335	0.8937963523352864	0.809843226039902	0.9365665683047404	0.2	0.1	0.0	0.0018499678410056793	0.0018499678410056793
277	0.004668587038239922	0.0009091821336828342	0.00018606590260352273	0.9929333410117369	-1	0	0	0.5	3	0.5	3	0.5333333333333333	0.3333333333333333	4	2	3	1	0	0.6	3	5	8	0.125	0.5	0.3494200676815581	0.8374834062707267	0.18279704631618335	0.9371111465049611	0.30936818480789074	0.8148696140203774	0.6953308057683134	0.8744627695837239	1.0	0.5	0.0	0.00018606590260352273	0.00018606590260352273
2797	0.06934124506259061	0.022084772917125073	0.021797044017556284	0.7176926823783374	-1	0	0	0.2	2	0.9230769230769231	12	0.38461538461538464	0.9230769230769231	14	12	0	1	0	0.23076923076923078	3	13	15	0.5	0	0.6669563033583575	0.7719674716707873	0.46414379248992255	0.910660853144014	0.30223180182191844	0.7941264437496119	0.8481472848355084	0.836222849268617	1.0	0.2857142857142857	0.0	0.021797044017556284	0.021797044017556284
2590	0.069377114590842	0.022019505835700302	0.0217685461714568	0.7205102121282744	-1	0	0	0.2	2	0.9230769230769231	12	0.38461538461538464	0.9230769230769231	14	12	0	1	0	0.23076923076923078	3	13	15	0.5	0	0.6669563033583575	0.7719674716707873	0.46414379248992255	0.910660853144014	0.30223180182191844	0.7941264437496119	0.8481472848355084	0.836222849268617	1.0	0.2857142857142857	0.0	0.0217685461714568	0.0217685461714568
4505	0.07174252278053883	0.025167139343478348	0.02459754966671249	0.6870583441984036	-1	0	0	0.2	2	0.9230769230769231	12	0.38461538461538464	0.9230769230769231	13	12	1	1	0	0.23076923076923078	3	13	15	0.2	0	0.6971579612193574	0.708244085808015	0.46414379248992255	0.9169904745223462	0.25502967106926827	0.8236878294628454	0.8737535820084782	0.8334367667824215	1.0	0.3076923076923077	0.0	0.02459754966671249	0.02459754966671249
1480	0.05968853171962781	0.022644229859287695	0.015963367161492107	0.7569803250311968	-1	0	0	0.2	2	0.9230769230769231	12	0.38461538461538464	0.9230769230769231	14	12	0	1	0	0.23076923076923078	3	13	15	0.5	0	0.7261187358431225	0.7817204000989445	0.46414379248992255	0.9057836891866626	0.3464939024059207	0.7578680028245969	0.8853329518581482	0.8263511403204429	1.0	0.2857142857142857	0.0	0.015963367161492107	0.015963367161492107
4493	0.07639454205019312	0.0290332541007907	0.02898872924779509	0.6939111190700071	-1	0	0	0.2	2	0.9230769230769231	12	0.38461538461538464	0.9230769230769231	14	12	0	1	0	0.23076923076923078	3	13	15	0.5	0	0.6367546454973577	0.7826239148413846	0.46414379248992255	0.9334015661157278	0.28214731711264723	0.7988200058260686	0.8834586283552388	0.854047360299854	1.0	0.2857142857142857	0.0	0.02898872924779509	0.02898872924779509
3155	0.07256861276195778	0.026478276569723777	0.0258479330680039	0.6657854184646861	-1	0	0	0.2	2	0.9230769230769231	12	0.38461538461538464	0.9230769230769231	14	12	0	1	0	0.23076923076923078	3	13	15	0.5	0	0.6669563033583575	0.7510621893563886	0.46414379248992255	0.9288763418406251	0.26858849409095775	0.8161878643012586	0.8834586283552388	0.8483250014218155	1.0	0.2857142857142857	0.0	0.0258479330680039	0.0258479330680039
2694	0.06960752716335661	0.019368167526603298	0.018270247329726683	0.6406604367045343	-1	0	0	0.2	2	0.9230769230769231	12	0.38461538461538464	0.9230769230769231	14	12	0	1	0	0.23076923076923078	3	13	15	0.5	0	0.6669563033583575	0.8173565359362386	0.46414379248992255	0.9086158896750798	0.368320194358751	0.7672967857825145	0.8516575235545079	0.8406179795909396	1.0	0.21428571428571427	0.0	0.018270247329726683	0.018270247329726683
4449	0.067022355739809	0.006123275881727998	0.005432091133611098	0.6846029098150409	-1	0	0	0.2	2	0.9230769230769231	12	0.38461538461538464	0.9230769230769231	14	12	0	2	0	0.23076923076923078	3	13	15	1.0	0	0.47150368016624145	0.7845937898060161	0.866388772362561	0.9258593273605923	0.28214731711264723	0.7918070477353208	0.9330645244693634	0.8478388377604491	0.5357142857142857	0.07142857142857142	0.0	0.005432091133611098	0.005432091133611098
2851	0.07535009938422663	0.013038042455001049	0.012160960897411517	0.6185254127441802	-1	0	0	0.2	2	0.9230769230769231	12	0.5357142857142857	0.9230769230769231	14	12	0	1	0	0.14285714285714285	2	14	15	0.5	0	0.6997658969699423	0.7705499820846692	0.46414379248992255	0.8983439408541847	0.25502967106926827	0.7797817740258326	0.886053269610345	0.8251433679002503	1.0	0.21428571428571427	0.0	0.012160960897411517	0.012160960897411517
1669	0.06702865492089659	0.02319311577352528	0.021185817831303026	0.7086109244301795	-1	0	0	0.2	2	0.9230769230769231	12	0.38461538461538464	0.9230769230769231	14	12	0	1	0	0.23076923076923078	3	13	15	0.5	0	0.6669563033583575	0.7719674716707873	0.46414379248992255	0.9054569568504282	0.30223180182191844	0.7941264437496119	0.8264622372609067	0.8333567319638879	1.0	0.5714285714285714	0.0	0.021185817831303026	0.021185817831303026
4699	0.07349891490466272	0.030299645805704208	0.03018171999678786	0.7074378153946648	-1	0	0	0.2	2	0.9230769230769231	12	0.38461538461538464	0.9230769230769231	14	12	0	1	0	0.23076923076923078	3	13	15	0.5	0	0.6367546454973577	0.7530571283151989	0.46414379248992255	0.9205558759552109	0.26858849409095775	0.8003825233301903	0.870686814287359	0.8390529288162432	1.0	0.2857142857142857	0.0	0.03018171999678786	0.03018171999678786
1998	0.06831796424108523	0.02189818096543092	0.020102663897740417	0.7051983347062826	-1	0	0	0.2	2	0.9230769230769231	12	0.38461538461538464	0.9230769230769231	14	12	0	1	0	0.23076923076923078	3	13	15	0.5	0	0.6669563033583575	0.7719674716707873	0.46414379248992255	0.9054569568504282	0.30223180182191844	0.7941264437496119	0.8264622372609067	0.8333567319638879	1.0	0.5714285714285714	0.0	0.020102663897740417	0.020102663897740417
781	0.07284441069943907	0.007939566704195253	-0.0016625401551038127	0.6238390847679157	-1	0	0	0.2	2	0.9230769230769231	12	0.38461538461538464	0.9230769230769231	14	12	0	1	0	0.23076923076923078	3	13	15	0.5	0	0.7596757452091466	0.8094075248354735	0.46414379248992255	0.9125989828284811	0.3464939024059207	0.7283275343161881	0.896051773832327	0.8309960254575546	1.0	0.35714285714285715	0.0	-0.00016625401551038127	-0.00016625401551038127
1245	0.06310207694488926	0.0190658051555039	0.019003459446797193	0.7628951381363287	-1	0	0	0.2	2	0.9230769230769231	12	0.38461538461538464	0.9230769230769231	14	12	0	1	0	0.23076923076923078	3	13	15	0.5	0	0.7261187358431225	0.7817204000989445	0.46414379248992255	0.9057836891866626	0.3464939024059207	0.7614907569404858	0.896051773832327	0.8272982519519207	1.0	0.2857142857142857	0.0	0.019003459446797193	0.019003459446797193
767	0.05786323544473115	0.00585627640796112	-0.004161064505420441	0.6688421355589889	-1	0	0	0.3	3	0.8461538461538461	11	0.38461538461538464	0.6923076923076923	11	9	3	2	0	0.23076923076923078	13	3	15	0.25	0.5	0.8458828268704937	0.9278041316246257	0.21636594885007393	0.8642729274731347	0.39167025603179406	0.9353247428406622	0.8941578755814498	0.913625781368369	0.5454545454545454	0.36363636363636365	0.0	-0.00041610645054204407	-0.00041610645054204407
798	0.06350210385929898	0.00648313135511349	0.004939550521354871	0.7090789342059372	-1	0	0	0.1	1	1.0	13	0.5357142857142857	0.9230769230769231	13	12	1	1	0	0.14285714285714285	14	2	15	0.2	0	0.46122061509205226	0.8772664015859589	0.5758620960055056	0.9562696340921123	0.39167025603179406	0.9169067752712594	0.9097457152826004	0.9230322826500375	1.0	0.07692307692307693	0.0	0.004939550521354871	0.004939550521354871
448	0.0412897790841247	0.0027470963332734684	0.00012167174866023027	0.8208567424603204	-1	0	0	0.2	2	0.9230769230769231	12	0.45454545454545453	0.8461538461538461	13	11	1	2	0	0.2727272727272727	3	11	15	0.5	0	0.8458828268704937	0.7580634394653815	0.21636594885007393	0.9251112717358676	0.39167025603179406	0.7691826039389811	0.9341796043181729	0.8347815063179718	0.5384615384615385	0.38461538461538464	0.0	0.00012167174866023027	0.00012167174866023027
1353	0.06987172309354828	0.012885812672862255	0.01081331391508829	0.6425591458226754	-1	0	0	0.2	2	0.9230769230769231	12	0.38461538461538464	0.9230769230769231	13	12	1	1	0	0.23076923076923078	3	13	15	0.2	0	0.7550795104668876	0.7897322043209372	0.46414379248992255	0.8895500812515369	0.39167025603179406	0.7580142858817822	0.8737535820084782	0.8201105090170587	1.0	0.3076923076923077	0.0	0.01081331391508829	0.01081331391508829
1492	0.0614487955258408	0.01077699854990351	0.005900032471871111	0.7415848429916486	-1	0	0	0.2	2	0.9230769230769231	12	0.38461538461538464	0.9230769230769231	14	12	0	1	0	0.23076923076923078	3	13	15	0.5	0	0.7596757452091466	0.8559630403780761	0.44905380733011546	0.9237881561228344	0.39167025603179406	0.7785102547351296	0.9250615645734915	0.8635047612176077	1.0	0.07142857142857142	0.0	0.005900032471871111	0.005900032471871111
274	0.002301933484103452	7.904431207766685e-05	-7.901162961350907e-05	0.9888091744650823	-1	1.0	1	0.8	4	0.4	2	0.5833333333333334	0.2	3	1	3	1	0	0.75	3	4	7	0.125	0.6666666666666666	0.34494675484774545	0.9779769600981283	0.3259419234650126	0.5433623062003977	0.8294790698058983	0.8866719762405555	0.9537967406346787	0.8816508749864723	1.0	0	0.0	-7.901162961350907e-06	-7.901162961350907e-06
3663	0.07387302533322176	0.021740223767951868	0.01989711807702687	0.6957012049267964	-1	0	0	0.2	2	0.9230769230769231	12	0.38461538461538464	0.9230769230769231	14	12	0	1	0	0.23076923076923078	3	13	15	0.5	0	0.6997658969699423	0.7433854826461197	0.46414379248992255	0.91882438560896	0.25502967106926827	0.8261179872819425	0.8837431558645588	0.8432784855507829	1.0	0.2857142857142857	0.0	0.01989711807702687	0.01989711807702687
1089	0.06748077323931212	0.001624146614943625	0.0013932666852942723	0.6594617903006694	-1	0	0	0.1	1	1.0	13	1.0	1.0	14	13	0	1	0	0.06666666666666667	1	15	15	0.3333333333333333	0	0.5641947937313077	0.8826699109654859	0.46414379248992255	0.9342218083078907	0.328920357540477	0.8824974013656204	0.9230825206306199	0.9028435749731101	1.0	0.07142857142857142	0.0	0.0013932666852942723	0.0013932666852942723
4143	0.07437516984619133	0.026069426562108058	0.02548154123383196	0.6689132184025792	-1	0	0	0.2	2	0.9230769230769231	12	0.38461538461538464	0.9230769230769231	14	12	0	1	0	0.23076923076923078	3	13	15	0.5	0	0.6669563033583575	0.7719674716707873	0.46414379248992255	0.910660853144014	0.33284333390781107	0.79978428652564	0.8516575235545079	0.8378128551245739	1.0	0.2857142857142857	0.0	0.02548154123383196	0.02548154123383196
2803	0.07539828988154787	0.024842264255329986	0.024366362767115148	0.6824154653264682	-1	0	0	0.2	2	0.9230769230769231	12	0.38461538461538464	0.9230769230769231	14	12	0	1	0	0.23076923076923078	3	13	15	0.5	0	0.6997658969699423	0.7027669364780784	0.46414379248992255	0.9177858178701133	0.2927748900055104	0.7971117177838796	0.870686814287359	0.824503377958019	1.0	0.2857142857142857	0.0	0.024366362767115148	0.024366362767115148
3046	0.0747973984282057	0.026207857063253584	0.02571706304340972	0.673683541999288	-1	0	0	0.2	2	0.9230769230769231	12	0.38461538461538464	0.9230769230769231	14	12	0	1	0	0.23076923076923078	3	13	15	0.5	0	0.6997658969699423	0.7027669364780784	0.46414379248992255	0.9177858178701133	0.32334996355053114	0.8046184161017704	0.870686814287359	0.826762341823108	1.0	0.2857142857142857	0.0	0.02571706304340972	0.02571706304340972
2926	0.044819616860066296	0.0032532522265628725	-0.0010777944358901907	0.8745474636990632	-1	0.25	1	0.4	4	0.6923076923076923	9	0.375	0.6923076923076923	13	9	1	1	0	0.4	4	10	15	0.5	0.4	0.7023738327205271	0.8023471800233949	0.46414379248992255	0.9274573222314557	0.39167025603179406	0.7730271669505177	0.8737535820084782	0.8487625457961069	1.0	0.3076923076923077	0.0	-0.00010777944358901907	-0.00010777944358901907
238	0.040866137560976346	0.0035978004159927493	0.002961975039297812	0.773399383555166	-1	0	0	0.2	2	0.8461538461538461	11	0.3409090909090909	0.7692307692307693	12	10	2	1	0	0.36363636363636365	4	11	15	0.16666666666666666	0.5	0.6374042848742134	0.9393354335566821	0.7703702558389377	0.8386957656573139	0.4529642856943231	0.9482198783159637	0.8740873460882825	0.9192338725815554	1.0	0.08333333333333333	0.0	0.002961975039297812	0.002961975039297812
836	0.04016691505288407	0.0032232092703317282	-0.0011093379979664779	0.9567833332343257	-1	0	0	0.3	3	0.7692307692307693	10	0.2777777777777778	0.6923076923076923	10	9	4	0	0	0.6666666666666666	9	6	15	0.0	0.4444444444444444	0.5557357412285362	0.8725819928909723	0.46861851034203	0.8409552006259349	0.6564363962854338	0.9374029255864363	0.810867249875462	0.8907647834680689	0	0	0.0	-0.00011093379979664779	-0.00011093379979664779
4734	0.07041452023132776	0.01782425424534657	-0.005429707815986174	0.6174877776041015	-1	0	0	0.2	2	0.9230769230769231	12	0.38461538461538464	0.9230769230769231	14	12	0	1	0	0.23076923076923078	3	13	15	0.5	0	0.6695642391089425	0.7198592237574589	0.46414379248992255	0.9063760273014335	0.32334996355053114	0.7999960361338115	0.870686814287359	0.8225032692158611	1.0	0.2857142857142857	0.0	-0.0005429707815986175	-0.0005429707815986175
4082	0.06747401051115358	0.004850339987074035	0.004214060458785649	0.7177332135642396	-1	0	0	0.2	2	0.9230769230769231	12	0.5357142857142857	0.9230769230769231	14	12	0	0	0	0.14285714285714285	14	2	15	0.0	0	0.6669563033583575	0.7420712480540117	0.34523876214824123	0.9053658181185593	0.3330494567254646	0.8812179412463564	0.9060330972818981	0.8548343581892356	0	0	0.0	0.004214060458785649	0.004214060458785649
95	0.001976429063953188	3.644171275354446e-05	-6.950378659987911e-06	0.9833740853143897	-1	0.25	1	0.7	7	0.3076923076923077	4	0.5357142857142857	0.07692307692307693	6	1	8	4	0	0.5714285714285714	4	7	15	0.26666666666666666	0.25	0.645276979735476	0.9802836058195852	0.34215688078968237	0.8039126821670316	0.5000625176011475	0.9654321584861517	0.9591110607507416	0.9469657345706217	0.16666666666666666	0.3333333333333333	0.0	-6.950378659987911e-07	-6.950378659987911e-07
2549	0.06384344603817195	0.004097468074055251	0.0012708692126030268	0.7183609893242557	-1	0	0	0.2	2	0.9230769230769231	12	0.38461538461538464	0.9230769230769231	14	12	0	1	0	0.23076923076923078	3	13	15	0.5	0	0.6367546454973577	0.7780411039037016	0.46414379248992255	0.9072657470826745	0.3464939024059207	0.8061894795580858	0.8481472848355084	0.839360039410083	1.0	0.2857142857142857	0.0	0.0012708692126030268	0.0012708692126030268
2905	0.07247335543956701	0.02683662895003493	0.025823583618759922	0.6759403335307441	-1	0	0	0.2	2	0.9230769230769231	12	0.38461538461538464	0.9230769230769231	14	12	0	1	0	0.23076923076923078	3	13	15	0.5	0	0.6669563033583575	0.7719674716707873	0.46414379248992255	0.910660853144014	0.30223180182191844	0.7941264437496119	0.8481472848355084	0.836222849268617	1.0	0.2857142857142857	0.0	0.025823583618759922	0.025823583618759922
3375	0.07180131612394731	0.028392875201722536	0.028390189133465023	0.6724949516478036	-1	0	0	0.2	2	0.9230769230769231	12	0.38461538461538464	0.9230769230769231	14	12	0	1	0	0.23076923076923078	3	13	15	0.5	0	0.6669563033583575	0.7510621893563886	0.46414379248992255	0.9288763418406251	0.26858849409095775	0.8161878643012586	0.8834586283552388	0.8483250014218155	1.0	0.2857142857142857	0.0	0.028390189133465023	0.028390189133465023
1722	0.0636954982883556	0.010791155971587743	0.005581743343162092	0.7439710319148444	-1	0	0	0.2	2	0.9230769230769231	12	0.38461538461538464	0.9230769230769231	14	12	0	1	0	0.23076923076923078	3	13	15	0.5	0	0.7596757452091466	0.8559630403780761	0.44905380733011546	0.9237881561228344	0.39167025603179406	0.7537113854082941	0.9250615645734915	0.8579714666719644	1.0	0.07142857142857142	0.0	0.005581743343162092	0.005581743343162092
1763	0.05913626500760244	0.021962134546439884	0.020648440987750278	0.76130127541058	-1	0	0	0.2	2	0.9230769230769231	12	0.38461538461538464	0.9230769230769231	14	12	0	1	0	0.23076923076923078	3	13	15	0.5	0	0.7261187358431225	0.7817204000989445	0.46414379248992255	0.9122502310621343	0.3464939024059207	0.8262247148069868	0.8966379615347688	0.8488251885513373	1.0	0.21428571428571427	0.0	0.020648440987750278	0.020648440987750278
4444	0.07547307839526875	0.00982883539712683	0.0014671892110813519	0.6633469230325055	-1	0	0	0.2	2	0.9230769230769231	12	0.38461538461538464	0.9230769230769231	14	12	0	1	0	0.23076923076923078	3	13	15	0.5	0	0.6367546454973577	0.8383010369455762	0.46414379248992255	0.925622552314584	0.28214731711264723	0.7641392777414634	0.870686814287359	0.8557982248755491	1.0	0.35714285714285715	0.0	0.0014671892110813519	0.0014671892110813519
3736	0.07306194096873717	0.027026697179648344	0.026823458373511636	0.6694761719393909	-1	0	0	0.2	2	0.9230769230769231	12	0.38461538461538464	0.9230769230769231	14	12	0	1	0	0.23076923076923078	3	13	15	0.5	0	0.6669563033583575	0.7510621893563886	0.46414379248992255	0.9288763418406251	0.26858849409095775	0.8161878643012586	0.8834586283552388	0.8483250014218155	1.0	0.2857142857142857	0.0	0.026823458373511636	0.026823458373511636
534	0.03821695321333466	0.01106859969735124	0.01103546854487006	0.9593448023006436	-1	0	0	0.4	4	0.6153846153846154	8	0.42857142857142855	0.5384615384615384	8	7	6	5	0	0.7142857142857143	5	7	15	0.3333333333333333	0	0.7503195618855909	0.8607169297131968	0.6411542150652549	0.8593751578203431	0.8646171068975901	0.9377543024590977	0.8223399538019046	0.892313048865695	0.125	0.25	0.0	0.01103546854487006	0.01103546854487006
1922	0.06702181367917852	0.01897013303106433	0.017213436634212705	0.7250474273636249	-1	0	0	0.2	2	0.9230769230769231	12	0.38461538461538464	0.9230769230769231	14	12	0	1	0	0.23076923076923078	3	13	15	0.5	0	0.6669563033583575	0.7719674716707873	0.46414379248992255	0.9054569568504282	0.2926888973802617	0.7949310662212011	0.8264622372609067	0.8335847617176368	1.0	0.5714285714285714	0.0	0.017213436634212705	0.017213436634212705
507	0.014489777856666159	0.00043896261684578305	-5.309373645332027e-05	0.9952756118895829	-1	0	0	0.5	5	0.46153846153846156	6	0.42857142857142855	0.38461538461538464	8	5	6	4	0	0.7142857142857143	7	5	15	0.3076923076923077	0.36363636363636365	0.8228112970307386	0.9258977659640373	0.5198565265242663	0.8643812418688491	0.5912107228281579	0.8885675917836957	0.8644239528253331	0.8957832516318898	0.125	0.375	0.0	-5.309373645332027e-06	-5.309373645332027e-06
3215	0.07183507231687705	0.0030213108150137238	-0.0006177836570248569	0.7530356548360563	-1	0	0	0.2	2	0.9230769230769231	12	0.38461538461538464	0.9230769230769231	14	12	0	1	0	0.23076923076923078	3	13	15	0.5	0	0.6669563033583575	0.7719674716707873	0.46414379248992255	0.9235993352888222	0.3464939024059207	0.8310139371994872	0.8516575235545079	0.8542324940537573	1.0	0.2857142857142857	0.0	-6.17783657024857e-05	-6.17783657024857e-05
1212	0.06414298635273048	0.021763650380645264	0.01723933306651844	0.6980153600095171	-1	0	0	0.2	2	0.9230769230769231	12	0.38461538461538464	0.9230769230769231	14	12	0	1	0	0.23076923076923078	3	13	15	0.5	0	0.6997658969699423	0.7719420940243188	0.46414379248992255	0.9142740058731545	0.3464939024059207	0.7982230953182476	0.8516575235545079	0.8394088976364124	1.0	0.2857142857142857	0.0	0.01723933306651844	0.01723933306651844
130	0.060192562427658435	0.012401242093752247	0.011107402788427857	0.7776451680984237	-1	0	0	0.2	2	0.9230769230769231	12	0.5357142857142857	0.8461538461538461	12	11	2	2	0	0.14285714285714285	14	2	15	0.2857142857142857	0.42857142857142855	0.5616796059698566	0.8948170466886776	0.8190132155009573	0.8377888192469971	0.4556928569823661	0.9152202538457237	0.8802785438020395	0.886347583590832	0.5416666666666666	0.08333333333333333	0.0	0.011107402788427857	0.011107402788427857
216	None	None	None	None	None	0.25	1	0.4	4	0.5833333333333334	7	0.5185185185185185	0.4166666666666667	9	5	4	1	0	0.3333333333333333	9	3	14	0.125	0.5	0.48240233498360724	0.829135936337385	0.4627026813399004	0.889576113956474	0.4464761750155951	0.8924420969326515	0.7550257069497314	0.8729490394078067	1.0	0.2222222222222222	0.0	None	None
785	0.07269490787056143	0.003255094702262216	0.001708408347013611	0.7436127683559386	-1	0	0	0.1	1	1.0	13	1.0	1.0	14	13	0	1	0	0.06666666666666667	1	15	15	0.3333333333333333	0	0.1679235986935365	0.926351785188845	0.3888440015101383	0.8294322909387051	0.584832318918122	0.9204268306255486	0.8711502917595763	0.8990979083529745	1.0	0.14285714285714285	0.0	0.001708408347013611	0.001708408347013611
2623	0.06453950701916344	0.011947731795640655	-0.010588006189099932	0.6924561722227578	-1	0	0	0.3	3	0.8461538461538461	11	0.38461538461538464	0.7692307692307693	13	10	1	2	0	0.23076923076923078	13	3	15	0.6666666666666666	0.16666666666666666	0.7550795104668876	0.8215177473313364	0.46414379248992255	0.9308625148542479	0.39167025603179406	0.749690080012774	0.9147956167653013	0.8508410719972853	0.5384615384615385	0.15384615384615385	0.0	-0.0010588006189099933	-0.0010588006189099933
4165	0.0733332627973462	0.0286100272863081	0.028503326578369306	0.6682855740978957	-1	0	0	0.2	2	0.9230769230769231	12	0.38461538461538464	0.9230769230769231	14	12	0	1	0	0.23076923076923078	3	13	15	0.5	0	0.6669563033583575	0.7510621893563886	0.46414379248992255	0.9288763418406251	0.26858849409095775	0.8161878643012586	0.8834586283552388	0.8483250014218155	1.0	0.21428571428571427	0.0	0.028503326578369306	0.028503326578369306
3641	0.06728579503321996	0.01937509071609626	0.015969009139594408	0.6795166350435005	-1	0	0	0.2	2	0.9230769230769231	12	0.38461538461538464	0.9230769230769231	14	12	0	1	0	0.23076923076923078	3	13	15	0.5	0	0.6367546454973577	0.7826239148413846	0.46414379248992255	0.9343149162611923	0.28214731711264723	0.7988200058260686	0.8837910502896621	0.8546607007279965	1.0	0.35714285714285715	0.0	0.015969009139594408	0.015969009139594408
2396	0.06827348495399843	0.021400668044463375	0.021199820847117308	0.7210050595867352	-1	0	0	0.2	2	0.9230769230769231	12	0.38461538461538464	0.9230769230769231	14	12	0	1	0	0.23076923076923078	3	13	15	0.5	0	0.6669563033583575	0.7719674716707873	0.46414379248992255	0.910660853144014	0.30223180182191844	0.7941264437496119	0.8481472848355084	0.836222849268617	1.0	0.2857142857142857	0.0	0.021199820847117308	0.021199820847117308
3545	0.07363649713639162	0.028762011979824136	0.027608014529666276	0.6731458437127611	-1	0	0	0.2	2	0.9230769230769231	12	0.38461538461538464	0.9230769230769231	14	12	0	1	0	0.23076923076923078	3	13	15	0.5	0	0.6669563033583575	0.7510621893563886	0.46414379248992255	0.9288763418406251	0.26858849409095775	0.8161878643012586	0.8834586283552388	0.8483250014218155	1.0	0.2857142857142857	0.0	0.027608014529666276	0.027608014529666276
2843	0.07972658635457419	0.014877792393933022	-0.0051848653289371	0.6332715800548288	-1	0	0	0.2	2	0.9230769230769231	12	0.38461538461538464	0.9230769230769231	14	12	0	1	0	0.23076923076923078	3	13	15	0.5	0	0.6669563033583575	0.7719674716707873	0.46414379248992255	0.9094277910698056	0.2781736099246578	0.8156871968598459	0.870686814287359	0.8417321462770685	1.0	0.2857142857142857	0.0	-0.00051848653289371	-0.00051848653289371
721	0.05109253326582577	0.013213539261944239	0.010080660882037622	0.7915702240602982	-1	0	0	0.2	2	0.9230769230769231	12	0.38461538461538464	0.9230769230769231	14	12	0	1	0	0.23076923076923078	3	13	15	0.5	0	0.7844585905057848	0.8215307960013805	0.3837279260625325	0.9117007005206427	0.39167025603179406	0.9115838602380006	0.8843462880742552	0.8874366206145798	1.0	0.35714285714285715	0.0	0.010080660882037622	0.010080660882037622
4571	0.07293568135771607	0.032317484176157076	0.02969125789734213	0.7081153139050425	-1	0	0	0.2	2	0.9230769230769231	12	0.38461538461538464	0.9230769230769231	14	12	0	1	0	0.23076923076923078	3	13	15	0.5	0	0.6367546454973577	0.7826239148413846	0.46414379248992255	0.9334015661157278	0.28214731711264723	0.7988200058260686	0.8834586283552388	0.854047360299854	1.0	0.35714285714285715	0.0	0.02969125789734213	0.02969125789734213
2325	0.07104335936924122	0.0211200227545253	0.020846584468669948	0.7233454838804259	-1	0	0	0.2	2	0.9230769230769231	12	0.38461538461538464	0.9230769230769231	14	12	0	1	0	0.23076923076923078	3	13	15	0.5	0	0.6669563033583575	0.7719674716707873	0.46414379248992255	0.910660853144014	0.30223180182191844	0.7941264437496119	0.8481472848355084	0.836222849268617	1.0	0.2857142857142857	0.0	0.020846584468669948	0.020846584468669948
3364	0.07274994717929834	0.02657533541636414	0.025818576646565613	0.6673855785414378	-1	0	0	0.2	2	0.9230769230769231	12	0.38461538461538464	0.9230769230769231	14	12	0	1	0	0.23076923076923078	3	13	15	0.5	0	0.6669563033583575	0.7510621893563886	0.46414379248992255	0.9288763418406251	0.26858849409095775	0.8161878643012586	0.8834586283552388	0.8483250014218155	1.0	0.2857142857142857	0.0	0.025818576646565613	0.025818576646565613
1357	0.05131486322550786	0.01050134671572866	-0.0033189070766894485	0.5836779437059981	-1	0	0	0.2	2	0.9230769230769231	12	0.38461538461538464	0.9230769230769231	14	12	0	0	0	0.23076923076923078	3	13	15	0.0	0	0.7261187358431225	0.7817204000989445	0.4046912773190819	0.9101167194850922	0.3387239880635765	0.8723189268470594	0.9175968253055486	0.8626488502530258	0	0	0.0	-0.00033189070766894487	-0.00033189070766894487
2284	0.0696262206199585	0.02210377829685327	0.021928819496523595	0.7240071226913058	-1	0	0	0.2	2	0.9230769230769231	12	0.38461538461538464	0.9230769230769231	14	12	0	1	0	0.23076923076923078	3	13	15	0.5	0	0.6669563033583575	0.7719674716707873	0.46414379248992255	0.910660853144014	0.33284333390781107	0.79978428652564	0.8516575235545079	0.8378128551245739	1.0	0.2857142857142857	0.0	0.021928819496523595	0.021928819496523595
2634	0.0625902888545187	0.01128306453673492	0.01128284084917744	0.6782892547489879	-1	0	0	0.2	2	0.9230769230769231	12	0.5357142857142857	0.9230769230769231	14	12	0	0	0	0.14285714285714285	14	2	15	0.0	0	0.6669563033583575	0.7774567476122693	0.34523876214824123	0.894199782670552	0.3330494567254646	0.8840704776119347	0.8827934384149141	0.8588307698251422	0	0	0.0	0.01128284084917744	0.01128284084917744
3468	0.07403754151486068	0.025690490203913237	0.024594312327077705	0.6665068979630895	-1	0	0	0.2	2	0.9230769230769231	12	0.38461538461538464	0.9230769230769231	14	12	0	1	0	0.23076923076923078	3	13	15	0.5	0	0.6669563033583575	0.7719674716707873	0.46414379248992255	0.910660853144014	0.3328433339078111	0.7995954844497045	0.8516575235545079	0.837759462392927	1.0	0.21428571428571427	0.0	0.024594312327077705	0.024594312327077705
4000	0.06977865182802623	0.009014014292807742	-0.006649941177675554	0.6698993043886389	-1	0	0	0.2	2	0.9230769230769231	12	0.38461538461538464	0.9230769230769231	14	12	0	1	0	0.23076923076923078	3	13	15	0.5	0	0.6997658969699423	0.7583970755177952	0.46414379248992255	0.9244550218715026	0.26858849409095775	0.7739295792873653	0.9233954161731073	0.8356677320677225	1.0	0.21428571428571427	0.0	-0.0006649941177675554	-0.0006649941177675554
2861	0.06541292394023435	0.003608979660311278	-0.0023830493411325796	0.6310520493695955	-1	0	0	0.2	2	0.9230769230769231	12	0.38461538461538464	0.9230769230769231	14	12	0	1	0	0.23076923076923078	3	13	15	0.5	0	0.6997658969699423	0.694817219460321	0.46414379248992255	0.9183321122890434	0.30247438318044384	0.7974285768190881	0.870686814287359	0.8231221608686428	1.0	0.2857142857142857	0.0	-0.00023830493411325796	-0.00023830493411325796
3430	0.07477832498924002	0.02802895002620836	0.027194446160234306	0.6758792689094553	-1	0	0	0.2	2	0.9230769230769231	12	0.38461538461538464	0.9230769230769231	14	12	0	1	0	0.23076923076923078	3	13	15	0.5	0	0.6669563033583575	0.7510621893563886	0.46414379248992255	0.9288763418406251	0.26858849409095775	0.8161878643012586	0.8834586283552388	0.8483250014218155	1.0	0.2857142857142857	0.0	0.027194446160234306	0.027194446160234306
3999	0.07475486801722242	0.027463641351843423	0.02744242653101136	0.6782090969128667	-1	0	0	0.2	2	0.9230769230769231	12	0.38461538461538464	0.9230769230769231	14	12	0	1	0	0.23076923076923078	3	13	15	0.5	0	0.6669563033583575	0.7719674716707873	0.46414379248992255	0.9153963448782222	0.3464939024059207	0.8481889410308703	0.8831592836340917	0.85492548821896	1.0	0.2857142857142857	0.0	0.02744242653101136	0.02744242653101136
4379	0.07478150197621983	0.028114913223188168	0.028028585736327678	0.6661260958104422	-1	0	0	0.2	2	0.9230769230769231	12	0.38461538461538464	0.9230769230769231	14	12	0	1	0	0.23076923076923078	3	13	15	0.5	0	0.6669563033583575	0.7719674716707873	0.46414379248992255	0.9153963448782222	0.3464939024059207	0.8473619265215041	0.8806184721583156	0.8546603478709447	1.0	0.2857142857142857	0.0	0.028028585736327678	0.028028585736327678
961	0.06447876140892292	0.016388552444188634	0.01580641166593304	0.7440367740485805	-1	0	0	0.2	2	0.8461538461538461	11	0.5769230769230769	0.6923076923076923	10	9	4	1	0	0.15384615384615385	13	2	15	0.09090909090909091	0	0.48038378758467964	0.844929228298145	0.7086397732211056	0.8378394041999917	0.6564363962854338	0.9142944578781738	0.8097547806253647	0.870074229767496	1.0	0.1	0.0	0.01580641166593304	0.01580641166593304
4862	0.07476102966015273	0.031566184463946524	0.03111595071199768	0.7145831790596512	-1	0	0	0.2	2	0.9230769230769231	12	0.38461538461538464	0.9230769230769231	14	12	0	1	0	0.23076923076923078	3	13	15	0.5	0	0.6367546454973577	0.7530571283151989	0.46414379248992255	0.9205558759552109	0.26858849409095775	0.8003825233301903	0.870686814287359	0.8390529288162432	1.0	0.2857142857142857	0.0	0.03111595071199768	0.03111595071199768
842	0.0635211274520807	0.007385376275623394	0.004646146137964254	0.6931443694367216	-1	0	0	0.1	1	1.0	13	1.0	1.0	14	13	0	1	0	0.06666666666666667	1	15	15	0.3333333333333333	0	0.6367546454973577	0.8871060493497619	0.49530395254127396	0.9054035641576517	0.27279968836675633	0.8503544530511965	0.9204672073565887	0.8828003454255272	1.0	0.07142857142857142	0.0	0.004646146137964254	0.004646146137964254
2657	0.06625215845959927	0.024204118530938287	0.024192825584607718	0.7232972412904344	-1	0	0	0.2	2	0.9230769230769231	12	0.38461538461538464	0.9230769230769231	14	12	0	1	0	0.23076923076923078	3	13	15	0.5	0	0.6997658969699423	0.7027669364780784	0.46414379248992255	0.9223470415864885	0.33047893391409905	0.832684484408343	0.8731623936370209	0.8384379599341345	1.0	0.2857142857142857	0.0	0.024192825584607718	0.024192825584607718
2180	0.05948478384408237	0.022974163118632936	0.02193348156375448	0.7600747040816739	-1	0	0	0.2	2	0.9230769230769231	12	0.38461538461538464	0.9230769230769231	14	12	0	1	0	0.23076923076923078	3	13	15	0.5	0	0.7261187358431225	0.7817204000989445	0.46414379248992255	0.9122502310621343	0.3464939024059207	0.8001017333418913	0.8853329518581482	0.8413123575534358	1.0	0.2857142857142857	0.0	0.02193348156375448	0.02193348156375448
1095	0.061558925523722045	0.009678668455345806	-0.009546311912226838	0.6889554019386714	-1	0	0	0.2	2	0.9230769230769231	12	0.38461538461538464	0.9230769230769231	14	12	0	1	0	0.23076923076923078	3	13	15	0.5	0	0.7287266715937074	0.7773838035729483	0.46414379248992255	0.9062298655879883	0.2781736099246578	0.7626008367111485	0.896051773832327	0.8266364913723595	1.0	0.2857142857142857	0.0	-0.0009546311912226838	-0.0009546311912226838
1269	0.05812286454213015	0.02390424802916752	0.01717739887849161	0.7594895011040296	-1	0	0	0.2	2	0.9230769230769231	12	0.38461538461538464	0.9230769230769231	14	12	0	1	0	0.23076923076923078	3	13	15	0.5	0	0.7261187358431225	0.7817204000989445	0.46414379248992255	0.9057836891866626	0.3464939024059207	0.7614907569404858	0.896051773832327	0.8272982519519207	1.0	0.2857142857142857	0.0	0.01717739887849161	0.01717739887849161
851	0.0692435984840244	0.016583637436842564	0.010115473638905213	0.6492560649288	-1	0	0	0.1	1	1.0	13	1.0	0.9230769230769231	13	12	1	2	0	0.06666666666666667	1	15	15	0.4	0	0.6254428529093061	0.9004137293790334	0.37535378555679816	0.9161301747492208	0.5400834750207616	0.8720695158131766	0.8536396936988379	0.8975874765126938	0.5384615384615384	0.07692307692307693	0.0	0.010115473638905213	0.010115473638905213
3591	0.07184021192507566	0.027343300560143387	0.026775620309965574	0.6808845070515702	-1	0	0	0.2	2	0.9230769230769231	12	0.38461538461538464	0.9230769230769231	14	12	0	1	0	0.23076923076923078	3	13	15	0.5	0	0.6669563033583575	0.7510621893563886	0.46414379248992255	0.9288763418406251	0.26858849409095775	0.8161878643012586	0.8834586283552388	0.8483250014218155	1.0	0.2857142857142857	0.0	0.026775620309965574	0.026775620309965574
1999	0.06800261648635146	0.02159452050518448	0.021566445780149664	0.732579707521033	-1	0	0	0.2	2	0.9230769230769231	12	0.38461538461538464	0.9230769230769231	14	12	0	1	0	0.23076923076923078	3	13	15	0.5	0	0.6669563033583575	0.7719674716707873	0.46414379248992255	0.910660853144014	0.30223180182191844	0.7941264437496119	0.8481472848355084	0.836222849268617	1.0	0.2857142857142857	0.0	0.021566445780149664	0.021566445780149664
3821	0.07361512603427897	0.028489297271023742	0.028311908172262954	0.6703162334626422	-1	0	0	0.2	2	0.9230769230769231	12	0.38461538461538464	0.9230769230769231	14	12	0	1	0	0.23076923076923078	3	13	15	0.5	0	0.6669563033583575	0.7510621893563886	0.46414379248992255	0.9288763418406251	0.26858849409095775	0.8161878643012586	0.8834586283552388	0.8483250014218155	1.0	0.2857142857142857	0.0	0.028311908172262954	0.028311908172262954
1047	0.06473795941002669	0.01749776766915935	0.010005098092709774	0.7023262619954419	-1	0	0	0.1	1	1.0	13	1.0	0.8461538461538461	12	11	2	2	0	0.06666666666666667	1	15	15	0.2857142857142857	0	0.5833297983048793	0.8882807752820497	0.37535378555679816	0.9118800607603075	0.4405140725127642	0.8446554664983595	0.8727853542066829	0.8843683575271017	0.5416666666666666	0.08333333333333333	0.0	0.010005098092709774	0.010005098092709774
2653	0.07600584161358867	0.025859691392626435	0.02553755326883619	0.6683983162637426	-1	0	0	0.2	2	0.9230769230769231	12	0.38461538461538464	0.9230769230769231	14	12	0	1	0	0.23076923076923078	3	13	15	0.5	0	0.6997658969699423	0.7027669364780784	0.46414379248992255	0.9177858178701133	0.2927748900055104	0.7971117177838796	0.870686814287359	0.824503377958019	1.0	0.2857142857142857	0.0	0.02553755326883619	0.02553755326883619
4349	0.07240690206030627	0.027409802534688648	0.02704340719509183	0.6764286920536076	-1	0	0	0.2	2	0.9230769230769231	12	0.38461538461538464	0.9230769230769231	14	12	0	1	0	0.23076923076923078	3	13	15	0.5	0	0.6669563033583575	0.7510621893563886	0.46414379248992255	0.9288763418406251	0.26858849409095775	0.8161878643012586	0.8834586283552388	0.8483250014218155	1.0	0.2857142857142857	0.0	0.02704340719509183	0.02704340719509183
2295	0.06814265896661897	0.010614965850590921	0.0055608394023728015	0.6731769343655365	-1	0	0	0.2	2	0.9230769230769231	12	0.38461538461538464	0.9230769230769231	14	12	0	0	0	0.23076923076923078	3	13	15	0.0	0	0.6997658969699423	0.7027669364780784	0.4046912773190819	0.9180780740637688	0.3330494567254646	0.8844355173499472	0.8896930116587624	0.8545465847988598	0	0	0.0	0.0055608394023728015	0.0055608394023728015
2230	0.06453085383676352	0.005331995633239476	0.0053107224687737355	0.6713565605954137	-1	0	0	0.2	2	0.9230769230769231	12	0.38461538461538464	0.9230769230769231	14	12	0	1	0	0.23076923076923078	3	13	15	0.5	0	0.7261187358431225	0.7817204000989445	0.46414379248992255	0.9116156734188902	0.3464939024059207	0.7774898350742565	0.9064117267598916	0.8348108486668931	1.0	0.21428571428571427	0.0	0.0053107224687737355	0.0053107224687737355
3004	0.07390698884747575	0.027182794139147294	0.026208969939860924	0.6796458247852847	-1	0	0	0.2	2	0.9230769230769231	12	0.38461538461538464	0.9230769230769231	14	12	0	1	0	0.23076923076923078	3	13	15	0.5	0	0.6669563033583575	0.7719674716707873	0.46414379248992255	0.910660853144014	0.30223180182191844	0.7941264437496119	0.8481472848355084	0.836222849268617	1.0	0.2857142857142857	0.0	0.026208969939860924	0.026208969939860924
2542	0.06825655368678954	0.02147681180081016	0.021121904380944443	0.7194138389764066	-1	0	0	0.2	2	0.9230769230769231	12	0.38461538461538464	0.9230769230769231	14	12	0	1	0	0.23076923076923078	3	13	15	0.5	0	0.6669563033583575	0.7719674716707873	0.46414379248992255	0.910660853144014	0.30223180182191844	0.7941264437496119	0.8481472848355084	0.836222849268617	1.0	0.2857142857142857	0.0	0.021121904380944443	0.021121904380944443
3365	0.07241695066494619	0.027994683723095742	0.027348597313632882	0.665915638541871	-1	0	0	0.2	2	0.9230769230769231	12	0.38461538461538464	0.9230769230769231	14	12	0	1	0	0.23076923076923078	3	13	15	0.5	0	0.6669563033583575	0.7510621893563886	0.46414379248992255	0.9288763418406251	0.26858849409095775	0.8161878643012586	0.8834586283552388	0.8483250014218155	1.0	0.2857142857142857	0.0	0.027348597313632882	0.027348597313632882
3226	0.07301482773184474	0.02587880794100616	0.02502679204587942	0.6820720377104909	-1	0	0	0.2	2	0.9230769230769231	12	0.38461538461538464	0.9230769230769231	14	12	0	1	0	0.23076923076923078	3	13	15	0.5	0	0.6669563033583575	0.7719674716707873	0.46414379248992255	0.910660853144014	0.30223180182191844	0.7941264437496119	0.8481472848355084	0.836222849268617	1.0	0.2857142857142857	0.0	0.02502679204587942	0.02502679204587942
3107	0.08181768141139238	0.021815775420716648	0.013001303269808948	0.6376408208106631	-1	0	0	0.2	2	0.9230769230769231	12	0.38461538461538464	0.9230769230769231	14	12	0	1	0	0.23076923076923078	3	13	15	0.5	0	0.6971579612193574	0.701822340797115	0.46414379248992255	0.9340263137838175	0.29817367184984245	0.8129289610783771	0.8516575235545079	0.8400318288632646	1.0	0.2857142857142857	0.0	0.013001303269808948	0.013001303269808948
2499	0.06729766494709899	0.023982832874961276	0.023429328880609966	0.7150281768924205	-1	0	0	0.2	2	0.9230769230769231	12	0.38461538461538464	0.9230769230769231	14	12	0	1	0	0.23076923076923078	3	13	15	0.5	0	0.6669563033583575	0.7719674716707873	0.46414379248992255	0.910660853144014	0.30223180182191844	0.7941264437496119	0.8481472848355084	0.836222849268617	1.0	0.2857142857142857	0.0	0.023429328880609966	0.023429328880609966
2399	0.05982040700391219	0.021026905809405763	0.020636608456745493	0.7610985091185476	-1	0	0	0.2	2	0.9230769230769231	12	0.38461538461538464	0.9230769230769231	13	12	1	1	0	0.23076923076923078	3	13	15	0.2	0	0.6971579612193574	0.7887943859010429	0.46414379248992255	0.90783978334617	0.39167025603179406	0.805604751424845	0.8737535820084782	0.8423260088508662	1.0	0.3076923076923077	0.0	0.020636608456745493	0.020636608456745493
4037	0.0737233387832664	0.028048726400373786	0.027572321073690384	0.6646249902428081	-1	0	0	0.2	2	0.9230769230769231	12	0.38461538461538464	0.9230769230769231	14	12	0	1	0	0.23076923076923078	3	13	15	0.5	0	0.6669563033583575	0.7510621893563886	0.46414379248992255	0.9288763418406251	0.26858849409095775	0.8161878643012586	0.8834586283552388	0.8483250014218155	1.0	0.2857142857142857	0.0	0.027572321073690384	0.027572321073690384
539	0.03643282199562133	0.007044931105983993	-0.005361103056341112	0.92830876187195	-1	0	0	0.4	4	0.5384615384615384	7	0.375	0.5384615384615384	11	7	3	0	0	0.625	8	5	15	0.0	0.25	0.5719604463906546	0.9391543319261073	0.7728717033700754	0.9325560270631058	0.6762310805454053	0.8483621303044229	0.8363127487825104	0.9138592922473092	0	0	0.0	-0.0005361103056341112	-0.0005361103056341112
3374	0.07461631168245181	0.012942289187461984	-0.004624244659676156	0.6166041480478957	-1	0	0	0.2	2	0.9230769230769231	12	0.38461538461538464	0.9230769230769231	14	12	0	1	0	0.23076923076923078	3	13	15	0.5	0	0.6669563033583575	0.7719674716707873	0.46414379248992255	0.9102803097488034	0.33284333390781107	0.79978428652564	0.8516575235545079	0.8376012902464356	1.0	0.2857142857142857	0.0	-0.00046242446596761564	-0.00046242446596761564
681	0.06229510357129728	0.01141519983818518	0.004575322098062457	0.6763181700567618	-1	0	0	0.2	2	0.9230769230769231	12	0.38461538461538464	0.9230769230769231	13	12	1	1	0	0.23076923076923078	3	13	15	0.2	0	0.7642719799514055	0.8464275607883595	0.46414379248992255	0.9140509707453971	0.39167025603179406	0.9243639536234577	0.9341796043181729	0.8994732711155994	1.0	0.38461538461538464	0.0	0.004575322098062457	0.004575322098062457
20	0.006263942150703594	0.0010911378076749886	0.0002570232205967839	0.9649174764281164	-1	0.5	1	0.5714285714285714	4	0.625	5	0.47619047619047616	0.5	6	4	3	0	0	0.42857142857142855	3	7	10	0.0	0.6666666666666666	0.8842584857075068	0.7427117475845035	0.7512990426465374	0.8914265456304904	0.7891048115165447	0.963881595609983	0.869684990339504	0.8956585894495558	0	0	0.0	0.0002570232205967839	0.0002570232205967839
1180	0.06922980154295008	0.019017165829481514	0.00792949124424875	0.7308170960612721	-1	0	0	0.2	2	0.9230769230769231	12	0.38461538461538464	0.9230769230769231	14	12	0	1	0	0.23076923076923078	3	13	15	0.5	0	0.7261187358431225	0.7817204000989445	0.46414379248992255	0.9057836891866626	0.3464939024059207	0.7578680028245969	0.8853329518581482	0.8263511403204429	1.0	0.2857142857142857	0.0	0.00792949124424875	0.00792949124424875
435	0.02795784146508997	0.0011769322966800834	-0.0011757674303398025	0.9406129033675751	-1	0.25	1	0.4	4	0.6923076923076923	9	0.3333333333333333	0.6923076923076923	13	9	1	1	0	0.5555555555555556	5	9	15	0.5	0.3333333333333333	0.8046452010601639	0.7418856445305972	0.46414379248992255	0.9233154392402281	0.39167025603179406	0.922681375299278	0.8737535820084782	0.881614016981816	1.0	0.3076923076923077	0.0	-0.00011757674303398025	-0.00011757674303398025
1484	0.061980156012567435	0.01961802656920872	0.019308567621306633	0.7663585377774307	-1	0	0	0.2	2	0.9230769230769231	12	0.38461538461538464	0.9230769230769231	14	12	0	1	0	0.23076923076923078	3	13	15	0.5	0	0.7261187358431225	0.7817204000989445	0.46414379248992255	0.9057836891866626	0.3464939024059207	0.7614907569404858	0.896051773832327	0.8272982519519207	1.0	0.21428571428571427	0.0	0.019308567621306633	0.019308567621306633
3224	0.074015616922832	0.013844401658755326	0.012421066443409191	0.6993064528704829	-1	0	0	0.2	2	0.9230769230769231	12	0.5357142857142857	0.9230769230769231	14	12	0	0	0	0.14285714285714285	14	2	15	0.0	0	0.6669563033583575	0.7833607100718302	0.34523876214824123	0.9275218400252584	0.3357002266555206	0.8764729421880106	0.8772651473268951	0.8733982616944362	0	0	0.0	0.012421066443409191	0.012421066443409191
3812	0.0749013192885009	0.02833381012495563	0.0276503458421896	0.6710511172106829	-1	0	0	0.2	2	0.9230769230769231	12	0.38461538461538464	0.9230769230769231	14	12	0	1	0	0.23076923076923078	3	13	15	0.5	0	0.6669563033583575	0.7510621893563886	0.46414379248992255	0.9288763418406251	0.26858849409095775	0.8161878643012586	0.8834586283552388	0.8483250014218155	1.0	0.2857142857142857	0.0	0.0276503458421896	0.0276503458421896
2513	0.06913837235388036	0.02206844521168784	0.021935033110255082	0.7225893336108088	-1	0	0	0.2	2	0.9230769230769231	12	0.38461538461538464	0.9230769230769231	14	12	0	1	0	0.23076923076923078	3	13	15	0.5	0	0.6669563033583575	0.7719674716707873	0.46414379248992255	0.910660853144014	0.30223180182191844	0.7941264437496119	0.8481472848355084	0.836222849268617	1.0	0.2857142857142857	0.0	0.021935033110255082	0.021935033110255082
1955	0.06749581452312887	0.0072393754276625635	0.0018011181253445663	0.6541407047526603	-1	0	0	0.3	3	0.7692307692307693	10	0.5769230769230769	0.7692307692307693	12	10	2	2	0	0.15384615384615385	2	13	15	0.3333333333333333	0	0.6669563033583575	0.8072534191562336	0.6345481822988484	0.8926883105564505	0.30131754878004735	0.8228161571343633	0.8516575235545079	0.8449376316505053	0.5416666666666666	0.4166666666666667	0.0	0.0018011181253445663	0.0018011181253445663
1942	0.059943238423326335	0.021273282286831535	0.020755802487884965	0.7659195830639872	-1	0	0	0.2	2	0.9230769230769231	12	0.38461538461538464	0.9230769230769231	14	12	0	1	0	0.23076923076923078	3	13	15	0.5	0	0.7261187358431225	0.7817204000989445	0.46414379248992255	0.9122502310621343	0.3464939024059207	0.8262247148069868	0.8966379615347688	0.8488251885513373	1.0	0.2857142857142857	0.0	0.020755802487884965	0.020755802487884965
293	0.0018270156741049706	0.0003082858500194053	0.0002831186765468618	0.9882784637064089	-1	0	0	0.6666666666666666	2	0.5	1	0.6666666666666666	0.5	3	1	0	0	0	0.6666666666666666	2	3	4	0.0	0	0.69501152120158	0.6832878430306852	0.8530970389988916	0.9265495155306196	0.5400034195368121	0.904397467854387	0.7932566105844525	0.8641603072211694	0	0	0.0	0.0002831186765468618	0.0002831186765468618
3291	0.07571573014514543	0.02816886500592437	0.02807747720255477	0.6751328099419953	-1	0	0	0.2	2	0.9230769230769231	12	0.38461538461538464	0.9230769230769231	14	12	0	1	0	0.23076923076923078	3	13	15	0.5	0	0.6669563033583575	0.7719674716707873	0.46414379248992255	0.9153963448782222	0.3464939024059207	0.8481889410308703	0.8831592836340917	0.85492548821896	1.0	0.2857142857142857	0.0	0.02807747720255477	0.02807747720255477
4555	0.07478114550521153	0.030276186859548315	0.028834843045966126	0.7049492603419949	-1	0	0	0.2	2	0.9230769230769231	12	0.38461538461538464	0.9230769230769231	14	12	0	1	0	0.23076923076923078	3	13	15	0.5	0	0.6367546454973577	0.7826239148413846	0.46414379248992255	0.9334015661157278	0.28214731711264723	0.7988200058260686	0.8834586283552388	0.854047360299854	1.0	0.21428571428571427	0.0	0.028834843045966126	0.028834843045966126
2018	0.06857496722953502	0.020519559793368166	0.02042880825637156	0.7282012535159205	-1	0	0	0.2	2	0.9230769230769231	12	0.38461538461538464	0.9230769230769231	14	12	0	1	0	0.23076923076923078	3	13	15	0.5	0	0.6669563033583575	0.7719674716707873	0.46414379248992255	0.910660853144014	0.30223180182191844	0.7941264437496119	0.8481472848355084	0.836222849268617	1.0	0.2857142857142857	0.0	0.02042880825637156	0.02042880825637156
1358	0.06124453794604003	0.023303654510157354	0.01864437875043497	0.7586983940274337	-1	0	0	0.2	2	0.9230769230769231	12	0.38461538461538464	0.9230769230769231	14	12	0	1	0	0.23076923076923078	3	13	15	0.5	0	0.7261187358431225	0.7817204000989445	0.46414379248992255	0.9057836891866626	0.3464939024059207	0.7614907569404858	0.896051773832327	0.8272982519519207	1.0	0.21428571428571427	0.0	0.01864437875043497	0.01864437875043497
4447	0.07435990967983319	0.028175634017429133	0.02762145945267536	0.6725538774097697	-1	0	0	0.2	2	0.9230769230769231	12	0.38461538461538464	0.9230769230769231	14	12	0	1	0	0.23076923076923078	3	13	15	0.5	0	0.6669563033583575	0.7510621893563886	0.46414379248992255	0.9288763418406251	0.26858849409095775	0.8161878643012586	0.8834586283552388	0.8483250014218155	1.0	0.2857142857142857	0.0	0.02762145945267536	0.02762145945267536
4040	0.07401061407687944	0.028256618096685785	0.027569572941846674	0.670223710897452	-1	0	0	0.2	2	0.9230769230769231	12	0.38461538461538464	0.9230769230769231	14	12	0	1	0	0.23076923076923078	3	13	15	0.5	0	0.6669563033583575	0.7510621893563886	0.46414379248992255	0.9288763418406251	0.26858849409095775	0.8161878643012586	0.8834586283552388	0.8483250014218155	1.0	0.2857142857142857	0.0	0.027569572941846674	0.027569572941846674
21	3.2247212116493403e-06	2.033371199552898e-08	2.022571869827236e-08	0.9999977044948054	-1	0	0	0.5	1	1.0	1	1.0	0	1	0	1	0	0	0.3333333333333333	1	3	3	0.0	0	0	0	0	0	0	0	0	0	0	0	0	2.022571869827236e-08	2.022571869827236e-08
4353	0.07472354873201038	0.027829906105510616	0.02776711026381716	0.6608731445018131	-1	0	0	0.2	2	0.9230769230769231	12	0.38461538461538464	0.9230769230769231	14	12	0	1	0	0.23076923076923078	3	13	15	0.5	0	0.6669563033583575	0.7719674716707873	0.46414379248992255	0.9153963448782222	0.3464939024059207	0.8481889410308703	0.8831592836340917	0.85492548821896	1.0	0.2857142857142857	0.0	0.02776711026381716	0.02776711026381716
4423	0.07450469941659191	0.031100598472437613	0.029951315752085633	0.6899852934393769	-1	0	0	0.2	2	0.9230769230769231	12	0.38461538461538464	0.9230769230769231	14	12	0	1	0	0.23076923076923078	3	13	15	0.5	0	0.6367546454973577	0.7826239148413846	0.46414379248992255	0.9334015661157278	0.28214731711264723	0.7988200058260686	0.8834586283552388	0.854047360299854	1.0	0.35714285714285715	0.0	0.029951315752085633	0.029951315752085633
1239	0.06056700871816919	0.0225175966184887	0.018108923458518684	0.7637016675943785	-1	0	0	0.2	2	0.9230769230769231	12	0.38461538461538464	0.9230769230769231	14	12	0	1	0	0.23076923076923078	3	13	15	0.5	0	0.7261187358431225	0.7817204000989445	0.46414379248992255	0.9057836891866626	0.3252017957643364	0.7605243333077774	0.9058761777353964	0.827045040020251	1.0	0.2857142857142857	0.0	0.018108923458518684	0.018108923458518684
1986	0.06522645358933746	0.009304693501382607	0.001354489763522691	0.8083531371737858	-1	0	0	0.2	2	0.9230769230769231	12	0.38461538461538464	0.9230769230769231	14	12	0	1	0	0.23076923076923078	3	13	15	0.5	0	0.7333229063359663	0.6989743247039611	0.46414379248992255	0.9280556630194157	0.3954712415477897	0.7900024221823333	0.8737535820084782	0.8284742684348809	1.0	0.2857142857142857	0.0	0.001354489763522691	0.001354489763522691
2881	0.07774301793554984	0.02901630382660131	0.014379216306488096	0.6971464018996815	-1	0	0	0.2	2	0.9230769230769231	12	0.38461538461538464	0.9230769230769231	14	12	0	2	0	0.23076923076923078	3	13	15	1.0	0	0.8046452010601639	0.7693994247039412	0.7748503336406317	0.9420301214512887	0.3954712415477897	0.7742821167947778	0.8737535820084782	0.8509277002156865	0.5357142857142857	0.07142857142857142	0.0	0.014379216306488096	0.014379216306488096
1993	0.050377412206458486	0.003727510114187827	-0.002801529549401817	0.6318132738972156	-1	0	0	0.2	2	0.9230769230769231	12	0.38461538461538464	0.9230769230769231	14	12	0	0	0	0.23076923076923078	3	13	15	0.0	0	0.7307149705853815	0.8003143829335926	0.34523876214824123	0.9241420046762403	0.3369087865722206	0.8563461737121402	0.933624239483891	0.8688896856535241	0	0	0.0	-0.0002801529549401817	-0.0002801529549401817
1664	0.06143695337209094	0.021685282395407617	0.020864337835576226	0.7597138151778834	-1	0	0	0.2	2	0.9230769230769231	12	0.38461538461538464	0.9230769230769231	14	12	0	1	0	0.23076923076923078	3	13	15	0.5	0	0.7261187358431225	0.7817204000989445	0.46414379248992255	0.9057836891866626	0.3464939024059207	0.8049090695420895	0.8853329518581482	0.8391697695830067	1.0	0.2857142857142857	0.0	0.020864337835576226	0.020864337835576226
1769	0.05866272951347533	0.012801533044698872	0.012728398028758766	0.6818485036786145	-1	0	0	0.2	2	0.9230769230769231	12	0.38461538461538464	0.9230769230769231	14	12	0	1	0	0.23076923076923078	3	13	15	0.5	0	0.7596757452091466	0.7653336391383666	0.4106807783394652	0.9330641744721324	0.39167025603179406	0.8152599768421195	0.933624239483891	0.8541026486977089	1.0	0.5	0.0	0.012728398028758766	0.012728398028758766
3573	0.0747224358119017	0.02841021817069814	0.028377341985714514	0.6655962849830357	-1	0	0	0.2	2	0.9230769230769231	12	0.38461538461538464	0.9230769230769231	14	12	0	1	0	0.23076923076923078	3	13	15	0.5	0	0.6669563033583575	0.7719674716707873	0.46414379248992255	0.9153963448782222	0.3464939024059207	0.8481889410308703	0.8831592836340917	0.85492548821896	1.0	0.2857142857142857	0.0	0.028377341985714514	0.028377341985714514
4198	0.07910079443566921	0.019408594799330985	0.01897889230068991	0.7120310372953609	-1	0	0	0.2	2	0.9230769230769231	12	0.38461538461538464	0.9230769230769231	14	12	0	1	0	0.23076923076923078	3	13	15	0.5	0	0.6997658969699423	0.7145767468896648	0.46414379248992255	0.9151190273331217	0.39167025603179406	0.8223953027089139	0.8673739963331508	0.8333272490936098	1.0	0.2857142857142857	0.0	0.01897889230068991	0.01897889230068991
350	0.013193632611178015	0.0009934281238601712	0.0009541294485274972	0.9305663311807171	-1	0	0	0.125	1	1.0	9	0.3142857142857143	0.5555555555555556	6	5	4	1	0	0.7142857142857143	5	7	11	0.09090909090909091	0	0.8538646538172154	0.7618697480736345	0.6671751073210226	0.7914207381274933	0.7845864755631571	0.8446240935823487	0.7676003771267113	0.8016285772476138	1.0	0.3333333333333333	0.0	0.0009541294485274972	0.0009541294485274972
2583	0.06765733332270471	0.02200389026282894	0.02141284352307512	0.7161076743609465	-1	0	0	0.2	2	0.9230769230769231	12	0.38461538461538464	0.9230769230769231	14	12	0	1	0	0.23076923076923078	3	13	15	0.5	0	0.6669563033583575	0.7719674716707873	0.46414379248992255	0.910660853144014	0.2781736099246578	0.8098660069856233	0.8699677581632915	0.8406994502728358	1.0	0.21428571428571427	0.0	0.02141284352307512	0.02141284352307512
2585	0.06968616541688359	0.021736877115744423	0.008789464362341345	0.6993327232182676	-1	0	0	0.2	2	0.9230769230769231	12	0.38461538461538464	0.9230769230769231	14	12	0	1	0	0.23076923076923078	3	13	15	0.5	0	0.6367546454973577	0.8395369756474335	0.5025168214805728	0.9133094169832641	0.29173243294634726	0.7757619922773084	0.8481472848355084	0.8519803037883259	1.0	0.2857142857142857	0.0	0.008789464362341345	0.008789464362341345
3698	0.07246960021067664	0.027025205475974944	0.02634964463480041	0.6721417730526782	-1	0	0	0.2	2	0.9230769230769231	12	0.38461538461538464	0.9230769230769231	14	12	0	1	0	0.23076923076923078	3	13	15	0.5	0	0.6669563033583575	0.7510621893563886	0.46414379248992255	0.9288763418406251	0.2919750143048726	0.8122426188527394	0.8793578808212084	0.847202963308021	1.0	0.2857142857142857	0.0	0.02634964463480041	0.02634964463480041
3596	0.07470487411960466	0.025898277867927224	0.024889725166405852	0.67162489857303	-1	0	0	0.2	2	0.9230769230769231	12	0.38461538461538464	0.9230769230769231	14	12	0	1	0	0.23076923076923078	3	13	15	0.5	0	0.6669563033583575	0.7510621893563886	0.46414379248992255	0.9288763418406251	0.26858849409095775	0.8161878643012586	0.8834586283552388	0.8483250014218155	1.0	0.2857142857142857	0.0	0.024889725166405852	0.024889725166405852
4732	0.07083180400540023	0.029877218839726997	0.026616576541397766	0.7265889696197005	-1	0	0	0.2	2	0.9230769230769231	12	0.38461538461538464	0.9230769230769231	14	12	0	1	0	0.23076923076923078	3	13	15	0.5	0	0.6367546454973577	0.7826239148413846	0.46414379248992255	0.9334015661157278	0.28214731711264723	0.7988200058260686	0.8834586283552388	0.854047360299854	1.0	0.2857142857142857	0.0	0.026616576541397766	0.026616576541397766
3685	0.07243925645715156	0.01987868694635233	0.01774801970924689	0.7138629803509932	-1	0	0	0.2	2	0.9230769230769231	12	0.38461538461538464	0.9230769230769231	14	12	0	1	0	0.23076923076923078	3	13	15	0.5	0	0.6997658969699423	0.7433854826461197	0.46414379248992255	0.91882438560896	0.25502967106926827	0.8261179872819425	0.8837431558645588	0.8432784855507829	1.0	0.2857142857142857	0.0	0.01774801970924689	0.01774801970924689
2684	0.06918121626231372	0.024708384513414294	0.02455805030991847	0.7301693804015937	-1	0	0	0.2	2	0.9230769230769231	12	0.38461538461538464	0.9230769230769231	14	12	0	1	0	0.23076923076923078	3	13	15	0.5	0	0.6669563033583575	0.7353261854566359	0.46414379248992255	0.9219981213051356	0.32334996355053114	0.8198365303359324	0.870686814287359	0.8414365191051908	1.0	0.35714285714285715	0.0	0.02455805030991847	0.02455805030991847
4193	0.07485852181525973	0.027275097481635337	0.02630857661198931	0.6706377981015192	-1	0	0	0.2	2	0.9230769230769231	12	0.38461538461538464	0.9230769230769231	14	12	0	1	0	0.23076923076923078	3	13	15	0.5	0	0.6669563033583575	0.7719674716707873	0.46414379248992255	0.910660853144014	0.33284333390781107	0.79978428652564	0.8516575235545079	0.8378128551245739	1.0	0.21428571428571427	0.0	0.02630857661198931	0.02630857661198931
4020	0.07223025624724655	0.03146126922619032	0.02978991302338803	0.717101186361208	-1	0	0	0.2	2	0.9230769230769231	12	0.38461538461538464	0.9230769230769231	14	12	0	1	0	0.23076923076923078	3	13	15	0.5	0	0.6367546454973577	0.7826239148413846	0.46414379248992255	0.9334015661157278	0.28214731711264723	0.7988200058260686	0.8834586283552388	0.854047360299854	1.0	0.2857142857142857	0.0	0.02978991302338803	0.02978991302338803
1395	0.06072292603446015	0.023968044917194814	0.018422354305446968	0.7586682148865456	-1	0	0	0.2	2	0.9230769230769231	12	0.38461538461538464	0.9230769230769231	14	12	0	1	0	0.23076923076923078	3	13	15	0.5	0	0.7261187358431225	0.7817204000989445	0.46414379248992255	0.9057836891866626	0.3464939024059207	0.7614907569404858	0.896051773832327	0.8272982519519207	1.0	0.21428571428571427	0.0	0.018422354305446968	0.018422354305446968
3492	0.07196889712839719	0.027562207056236947	0.027407652438611717	0.6778255396846202	-1	0	0	0.2	2	0.9230769230769231	12	0.38461538461538464	0.9230769230769231	14	12	0	1	0	0.23076923076923078	3	13	15	0.5	0	0.6669563033583575	0.7510621893563886	0.46414379248992255	0.9288763418406251	0.26858849409095775	0.8161878643012586	0.8834586283552388	0.8483250014218155	1.0	0.2857142857142857	0.0	0.027407652438611717	0.027407652438611717
2928	0.07229365625877181	0.02681382402232587	0.025921993216247795	0.6801413309164905	-1	0	0	0.2	2	0.9230769230769231	12	0.38461538461538464	0.9230769230769231	14	12	0	1	0	0.23076923076923078	3	13	15	0.5	0	0.6669563033583575	0.7719674716707873	0.46414379248992255	0.910660853144014	0.33284333390781107	0.79978428652564	0.8516575235545079	0.8378128551245739	1.0	0.2857142857142857	0.0	0.025921993216247795	0.025921993216247795
4592	0.08295284247795137	0.021751842188068984	0.02097875246020916	0.7238834349684378	-1	0	0	0.2	2	0.9230769230769231	12	0.38461538461538464	0.9230769230769231	14	12	0	1	0	0.23076923076923078	3	13	15	0.5	0	0.6695642391089425	0.7738734659591557	0.46414379248992255	0.9025021144831368	0.3369874565051358	0.7808145304780425	0.8516575235545079	0.828546062966522	1.0	0.2857142857142857	0.0	0.02097875246020916	0.02097875246020916
2774	0.07525817371260715	0.024976636050957873	0.02462941812157833	0.6636400636871862	-1	0	0	0.2	2	0.9230769230769231	12	0.38461538461538464	0.9230769230769231	14	12	0	1	0	0.23076923076923078	3	13	15	0.5	0	0.6997658969699423	0.7027669364780784	0.46414379248992255	0.9177858178701133	0.2927748900055104	0.7971117177838796	0.870686814287359	0.824503377958019	1.0	0.2857142857142857	0.0	0.02462941812157833	0.02462941812157833
1135	0.061391402325272855	0.02312920451283052	0.01797817733749634	0.7615713503710567	-1	0	0	0.2	2	0.9230769230769231	12	0.38461538461538464	0.9230769230769231	14	12	0	1	0	0.23076923076923078	3	13	15	0.5	0	0.7261187358431225	0.7817204000989445	0.46414379248992255	0.9057836891866626	0.3464939024059207	0.7555779938464217	0.8898905710277565	0.8257553348542312	1.0	0.2857142857142857	0.0	0.01797817733749634	0.01797817733749634
2962	0.061128732969973634	0.008835125148412169	0.008011306702378079	0.6180845681069762	-1	0	0	0.2	2	0.9230769230769231	12	0.38461538461538464	0.9230769230769231	14	12	0	0	0	0.23076923076923078	3	13	15	0.0	0	0.6669563033583575	0.7719674716707873	0.4046912773190819	0.9100526384333065	0.3330494567254646	0.8858676545541521	0.8701934261613049	0.8654111654691592	0	0	0.0	0.008011306702378079	0.008011306702378079
3206	0.06792104002909387	0.012329731550382729	0.0016964554620376765	0.7577171847019997	-1	0	0	0.2	2	0.9230769230769231	12	0.38461538461538464	0.9230769230769231	14	12	0	1	0	0.23076923076923078	3	13	15	0.5	0	0.6971579612193574	0.701822340797115	0.46414379248992255	0.9238567841260472	0.25502967106926827	0.8300202456620023	0.8834586283552388	0.8383362731260632	1.0	0.2857142857142857	0.0	0.0016964554620376765	0.0016964554620376765
1954	0.06882671852363176	0.01874159230920323	0.01868832515766914	0.7334107343793954	-1	0	0	0.2	2	0.9230769230769231	12	0.38461538461538464	0.9230769230769231	14	12	0	1	0	0.23076923076923078	3	13	15	0.5	0	0.6669563033583575	0.7719674716707873	0.46414379248992255	0.910660853144014	0.30223180182191844	0.7941264437496119	0.8481472848355084	0.836222849268617	1.0	0.2857142857142857	0.0	0.01868832515766914	0.01868832515766914
119	0.0021491811512367844	3.874861981912658e-05	2.941679786518896e-05	0.9948409783493858	-1	0	0	0.6	3	0.6	3	0.5833333333333334	0.2	4	1	2	3	0	0.75	3	4	7	0.6	0.5	0.22025933874884845	0.8635912072094343	0.2573441347491595	0.662364230633012	0.33374871080511265	0.7803117125665215	0.7092211790369103	0.7794146227859569	0.25	0.75	0.0	2.941679786518896e-05	2.941679786518896e-05
3043	0.07393630329103722	0.026058734171125097	0.02527927261695147	0.6802839229716733	-1	0	0	0.2	2	0.9230769230769231	12	0.38461538461538464	0.9230769230769231	14	12	0	1	0	0.23076923076923078	3	13	15	0.5	0	0.6669563033583575	0.7719674716707873	0.46414379248992255	0.910660853144014	0.30223180182191844	0.7941264437496119	0.8481472848355084	0.836222849268617	1.0	0.2857142857142857	0.0	0.02527927261695147	0.02527927261695147
4035	0.07437374321256182	0.026453257944472466	0.022435914017593695	0.7013642878605917	-1	0	0	0.2	2	0.9230769230769231	12	0.38461538461538464	0.9230769230769231	14	12	0	1	0	0.23076923076923078	3	13	15	0.5	0	0.6669563033583575	0.7719674716707873	0.46414379248992255	0.9153963448782222	0.3464939024059207	0.8481889410308703	0.8831592836340917	0.85492548821896	1.0	0.2857142857142857	0.0	0.022435914017593695	0.022435914017593695
4847	0.07433459331798607	0.02365982945064618	0.023552358193874332	0.7179712727743159	-1	0	0	0.2	2	0.9230769230769231	12	0.38461538461538464	0.9230769230769231	14	12	0	1	0	0.23076923076923078	3	13	15	0.5	0	0.6367546454973577	0.7530571283151989	0.46414379248992255	0.9205558759552109	0.26858849409095775	0.8003825233301903	0.870686814287359	0.8390529288162432	1.0	0.2857142857142857	0.0	0.023552358193874332	0.023552358193874332
918	0.059746689224854675	0.021570982283717482	0.01950239956605894	0.7628830117236058	-1	0	0	0.2	2	0.9230769230769231	12	0.38461538461538464	0.9230769230769231	14	12	0	1	0	0.23076923076923078	3	13	15	0.5	0	0.7261187358431225	0.7817204000989445	0.46414379248992255	0.9057836891866626	0.3464939024059207	0.770603657338155	0.896051773832327	0.8297067181293227	1.0	0.2857142857142857	0.0	0.01950239956605894	0.01950239956605894
2456	0.06824709018742196	0.02280605102021424	0.02275140383880199	0.7221076835623992	-1	0	0	0.2	2	0.9230769230769231	12	0.38461538461538464	0.9230769230769231	14	12	0	1	0	0.23076923076923078	3	13	15	0.5	0	0.6669563033583575	0.7719674716707873	0.46414379248992255	0.910660853144014	0.30223180182191844	0.7941264437496119	0.8481472848355084	0.836222849268617	1.0	0.2857142857142857	0.0	0.02275140383880199	0.02275140383880199
1832	0.060963583869879934	0.019180251284372632	0.017458380694797812	0.7582428636889911	-1	0	0	0.2	2	0.9230769230769231	12	0.38461538461538464	0.9230769230769231	14	12	0	1	0	0.23076923076923078	3	13	15	0.5	0	0.7261187358431225	0.7817204000989445	0.46414379248992255	0.9057836891866626	0.3464939024059207	0.8049090695420895	0.8853329518581482	0.8391697695830067	1.0	0.2857142857142857	0.0	0.017458380694797812	0.017458380694797812
217	0.025171578883284598	0.0017395652766005816	-0.0007161501564291384	0.9955558415739825	-1	0.25	1	0.5	5	0.6153846153846154	8	0.3	0.46153846153846156	9	6	5	4	0	0.5	10	5	15	0.36363636363636365	0.4	0.633419314781572	0.9558883823586414	0.4847962579614963	0.8848937017951893	0.8425914474693619	0.9161296240606018	0.9197730433821941	0.9242915859469065	0.1111111111111111	0.3333333333333333	0.0	-7.161501564291384e-05	-7.161501564291384e-05
845	0.07259344456687014	0.010775299413589033	-0.0023709403236711287	0.662234567914235	-1	0	0	0.1	1	1.0	13	0.5357142857142857	0.9230769230769231	13	12	1	1	0	0.14285714285714285	14	2	15	0.2	0	0.7277796576919024	0.8159810451452697	0.46414379248992255	0.9040782913730466	0.39167025603179406	0.9292186762182885	0.8755592078357192	0.8911454405622459	1.0	0.07692307692307693	0.0	-0.00023709403236711287	-0.00023709403236711287
1743	0.060642568500508094	0.02265345071310405	0.01942103951989773	0.7577146909611391	-1	0	0	0.2	2	0.9230769230769231	12	0.38461538461538464	0.9230769230769231	14	12	0	1	0	0.23076923076923078	3	13	15	0.5	0	0.7261187358431225	0.7817204000989445	0.46414379248992255	0.9057836891866626	0.3464939024059207	0.7578680028245969	0.8853329518581482	0.8263511403204429	1.0	0.2857142857142857	0.0	0.01942103951989773	0.01942103951989773
4283	0.07566017656743895	0.021510251769792967	0.021057696514695873	0.7211451687670176	-1	0	0	0.2	2	0.9230769230769231	12	0.38461538461538464	0.9230769230769231	14	12	0	1	0	0.23076923076923078	3	13	15	0.5	0	0.6367546454973577	0.7530571283151989	0.46414379248992255	0.9205558759552109	0.26858849409095775	0.8003825233301903	0.870686814287359	0.8390529288162432	1.0	0.2857142857142857	0.0	0.021057696514695873	0.021057696514695873
3653	0.06048451582087928	0.010102862334624013	0.007686847716622103	0.5977572111218316	-1	0	0	0.2	2	0.9230769230769231	12	0.38461538461538464	0.9230769230769231	14	12	0	0	0	0.23076923076923078	3	13	15	0.0	0	0.6669563033583575	0.7719674716707873	0.4046912773190819	0.9100526384333065	0.3330494567254646	0.8858676545541521	0.8701934261613049	0.8654111654691592	0	0	0.0	0.007686847716622103	0.007686847716622103
846	0.06104868237258989	0.013393414136235316	-0.0047063806098526645	0.8269943129052482	-1	0	0	0.2	2	0.9230769230769231	12	0.5357142857142857	0.8461538461538461	12	11	2	2	0	0.14285714285714285	2	14	15	0.2857142857142857	0	0.6927084997819837	0.9626981227544075	0.5158618811407445	0.8987493531149998	0.7411870689891944	0.9385608037430511	0.842615794086345	0.9382042830604064	0.5416666666666667	0.16666666666666666	0.0	-0.0004706380609852664	-0.0004706380609852664
4218	0.07465467242134584	0.022767941826175326	0.01951627259406802	0.6950227157467586	-1	0	0	0.2	2	0.9230769230769231	12	0.38461538461538464	0.9230769230769231	14	12	0	1	0	0.23076923076923078	3	13	15	0.5	0	0.6997658969699423	0.7433854826461197	0.46414379248992255	0.91882438560896	0.25502967106926827	0.8261179872819425	0.8837431558645588	0.8432784855507829	1.0	0.35714285714285715	0.0	0.01951627259406802	0.01951627259406802
4188	0.07299012523429313	0.026595517179187986	0.026273244475286915	0.6659578881936903	-1	0	0	0.2	2	0.9230769230769231	12	0.38461538461538464	0.9230769230769231	14	12	0	1	0	0.23076923076923078	3	13	15	0.5	0	0.6669563033583575	0.7510621893563886	0.46414379248992255	0.9288763418406251	0.26858849409095775	0.8161878643012586	0.8834586283552388	0.8483250014218155	1.0	0.2857142857142857	0.0	0.026273244475286915	0.026273244475286915
3044	0.07306562121584262	0.027149054577964626	0.026276779433285453	0.6703560751798119	-1	0	0	0.2	2	0.9230769230769231	12	0.38461538461538464	0.9230769230769231	14	12	0	1	0	0.23076923076923078	3	13	15	0.5	0	0.6669563033583575	0.7719674716707873	0.46414379248992255	0.910660853144014	0.30223180182191844	0.7941264437496119	0.8481472848355084	0.836222849268617	1.0	0.2857142857142857	0.0	0.026276779433285453	0.026276779433285453
2481	0.06956269729799179	0.02184387136669578	0.021673540178361102	0.7252340733840118	-1	0	0	0.2	2	0.9230769230769231	12	0.38461538461538464	0.9230769230769231	14	12	0	1	0	0.23076923076923078	3	13	15	0.5	0	0.6669563033583575	0.7719674716707873	0.46414379248992255	0.910660853144014	0.33284333390781107	0.79978428652564	0.8516575235545079	0.8378128551245739	1.0	0.2857142857142857	0.0	0.021673540178361102	0.021673540178361102
4997	0.07343053525674023	0.03264698580451068	0.031208880484241235	0.7088309512368227	-1	0	0	0.2	2	0.9230769230769231	12	0.38461538461538464	0.9230769230769231	14	12	0	1	0	0.23076923076923078	3	13	15	0.5	0	0.6367546454973577	0.7826239148413846	0.46414379248992255	0.9334015661157278	0.28214731711264723	0.7919394033148154	0.8834586283552388	0.8522818338520624	1.0	0.2857142857142857	0.0	0.031208880484241235	0.031208880484241235
3481	0.07313257581109342	0.02701342203370686	0.026463870114330598	0.6669020900276341	-1	0	0	0.2	2	0.9230769230769231	12	0.38461538461538464	0.9230769230769231	14	12	0	1	0	0.23076923076923078	3	13	15	0.5	0	0.6669563033583575	0.7510621893563886	0.46414379248992255	0.9288763418406251	0.26858849409095775	0.8161878643012586	0.8834586283552388	0.8483250014218155	1.0	0.2857142857142857	0.0	0.026463870114330598	0.026463870114330598
4924	0.07365353005597067	0.030883893245224645	0.030299857036675294	0.7089158808694245	-1	0	0	0.2	2	0.9230769230769231	12	0.38461538461538464	0.9230769230769231	14	12	0	1	0	0.23076923076923078	3	13	15	0.5	0	0.6367546454973577	0.7826239148413846	0.46414379248992255	0.9334015661157278	0.28214731711264723	0.7988200058260686	0.8834586283552388	0.854047360299854	1.0	0.2857142857142857	0.0	0.030299857036675294	0.030299857036675294
1974	0.059049141041400036	0.020126586962151922	0.019059748171465357	0.7691925530716244	-1	0	0	0.2	2	0.9230769230769231	12	0.38461538461538464	0.9230769230769231	14	12	0	1	0	0.23076923076923078	3	13	15	0.5	0	0.7261187358431225	0.8085581040594783	0.46414379248992255	0.9286370907907999	0.3464939024059207	0.7659796338274754	0.9244354886534137	0.8495128195655612	1.0	0.42857142857142855	0.0	0.019059748171465357	0.019059748171465357
4210	0.07444961946897562	0.02651683639980088	0.02582967575407018	0.6655444706264267	-1	0	0	0.2	2	0.9230769230769231	12	0.38461538461538464	0.9230769230769231	14	12	0	1	0	0.23076923076923078	3	13	15	0.5	0	0.6669563033583575	0.7719674716707873	0.46414379248992255	0.910660853144014	0.33284333390781107	0.79978428652564	0.8516575235545079	0.8378128551245739	1.0	0.2857142857142857	0.0	0.02582967575407018	0.02582967575407018
2204	0.0659823797898185	0.015988221392246357	0.008530949802280233	0.732557474104345	-1	0	0	0.2	2	0.9230769230769231	12	0.38461538461538464	0.9230769230769231	14	12	0	1	0	0.23076923076923078	3	13	15	0.5	0	0.7261187358431225	0.7817204000989445	0.46414379248992255	0.9122502310621343	0.3464939024059207	0.7614907569404858	0.896051773832327	0.8309916742396849	1.0	0.2857142857142857	0.0	0.008530949802280233	0.008530949802280233
4642	0.07218585783549518	0.026717766660916825	0.02612255623962052	0.6689399370388167	-1	0	0	0.2	2	0.9230769230769231	12	0.38461538461538464	0.9230769230769231	14	12	0	1	0	0.23076923076923078	3	13	15	0.5	0	0.6669563033583575	0.7510621893563886	0.46414379248992255	0.9288763418406251	0.26858849409095775	0.8161878643012586	0.8834586283552388	0.8483250014218155	1.0	0.2857142857142857	0.0	0.02612255623962052	0.02612255623962052
4632	0.07519431061687197	0.021997942296446506	0.017125443483497996	0.6584926253147774	-1	0	0	0.2	2	0.9230769230769231	12	0.38461538461538464	0.9230769230769231	14	12	0	1	0	0.23076923076923078	3	13	15	0.5	0	0.6695642391089425	0.7198592237574589	0.46414379248992255	0.9048383296599642	0.32334996355053114	0.7999960361338115	0.870686814287359	0.8216261736397995	1.0	0.2857142857142857	0.0	0.017125443483497996	0.017125443483497996
1695	0.05970508787566527	0.021101013891738015	0.01974093703878072	0.762545956816082	-1	0	0	0.2	2	0.9230769230769231	12	0.38461538461538464	0.9230769230769231	14	12	0	1	0	0.23076923076923078	3	13	15	0.5	0	0.7261187358431225	0.7817204000989445	0.46414379248992255	0.9057836891866626	0.38621096951228956	0.8839697285669392	0.9077939560529542	0.8648884427186475	1.0	0.2857142857142857	0.0	0.01974093703878072	0.01974093703878072
3741	0.07377047103588562	0.026664827053415243	0.025459862027990506	0.668183322918667	-1	0	0	0.2	2	0.9230769230769231	12	0.38461538461538464	0.9230769230769231	14	12	0	1	0	0.23076923076923078	3	13	15	0.5	0	0.6669563033583575	0.7510621893563886	0.46414379248992255	0.9288763418406251	0.25502967106926827	0.8119314552020532	0.8805953973535939	0.8471149571122095	1.0	0.35714285714285715	0.0	0.025459862027990506	0.025459862027990506
1883	0.062399264420679834	0.014938865336611222	0.014845769110015814	0.6574136319925941	-1	0	0	0.2	2	0.9230769230769231	12	0.38461538461538464	0.9230769230769231	14	12	0	1	0	0.23076923076923078	3	13	15	0.5	0	0.7596757452091466	0.7893836915538981	0.46414379248992255	0.8960893585926865	0.39167025603179406	0.7926014556842216	0.8966379615347688	0.8327811123187732	1.0	0.2857142857142857	0.0	0.014845769110015814	0.014845769110015814
518	0.06945889695140198	0.004042968154031755	-0.0039150205189961975	0.6842108139981934	-1	0	0	0.2	2	0.9230769230769231	12	0.5357142857142857	0.9230769230769231	14	12	0	1	0	0.14285714285714285	2	14	15	0.5	0	0.6367546454973577	0.8574131079037263	0.6344241209814803	0.8790850541218227	0.3502948879219163	0.9259882488503162	0.8292912743761851	0.89104565603062	1.0	0.35714285714285715	0.0	-0.00039150205189961975	-0.00039150205189961975
2688	0.047767507789485776	0.003617367818046846	0.0010398837356886677	0.8648967392505461	-1	0	0	0.2	2	0.9230769230769231	12	0.38461538461538464	0.9230769230769231	14	12	0	1	0	0.23076923076923078	3	13	15	0.5	0	0.7550795104668876	0.8499537426998444	0.540889850471223	0.9287399058004715	0.3464939024059207	0.8121915583403867	0.9147956167653013	0.8723629360691677	1.0	0.07142857142857142	0.0	0.0010398837356886677	0.0010398837356886677
3793	0.06483000504042932	0.019147400744363316	0.018927492324201746	0.6953175049187131	-1	0	0	0.2	2	0.9230769230769231	12	0.38461538461538464	0.9230769230769231	14	12	0	1	0	0.23076923076923078	3	13	15	0.5	0	0.6669563033583575	0.735326185456636	0.46414379248992255	0.9257596226347412	0.32334996355053114	0.8198365303359324	0.870686814287359	0.8438012314871175	1.0	0.2857142857142857	0.0	0.018927492324201746	0.018927492324201746
3950	0.07219093267213501	0.02223919144683439	0.02143973854107025	0.6523704269266821	-1	0	0	0.2	2	0.9230769230769231	12	0.38461538461538464	0.9230769230769231	14	12	0	1	0	0.23076923076923078	3	13	15	0.5	0	0.6669563033583575	0.7510621893563886	0.46414379248992255	0.9406847107272528	0.26858849409095775	0.8161878643012586	0.9075980880126296	0.8564671700274697	1.0	0.2857142857142857	0.0	0.02143973854107025	0.02143973854107025
3819	0.08129779099730543	0.010522932039259716	0.010194761347615367	0.6614348067792385	-1	0	0	0.2	2	0.9230769230769231	12	0.38461538461538464	0.9230769230769231	14	12	0	1	0	0.23076923076923078	3	13	15	0.5	0	0.710887837705154	0.7851965413638777	0.46414379248992255	0.9153963448782222	0.3464939024059207	0.8481889410308703	0.886053269610345	0.8580700752541665	1.0	0.2857142857142857	0.0	0.010194761347615367	0.010194761347615367
265	0.05132853129177888	0.009995058510053174	0.003039964873427831	0.5968045440242589	-1	0	0	0.2	2	0.9230769230769231	12	0.38461538461538464	0.9230769230769231	13	12	1	1	0	0.23076923076923078	3	13	15	0.2	0	0.7642719799514055	0.9099799868583627	0.31921667653444546	0.8822058374737048	0.39167025603179406	0.9245238386732842	0.8941578755814498	0.9069918565575595	1.0	0.38461538461538464	0.0	0.003039964873427831	0.003039964873427831
5016	0.07652383806417466	0.02076519497008729	0.02071444331588833	0.7177664770395522	-1	0	0	0.2	2	0.9230769230769231	12	0.38461538461538464	0.9230769230769231	14	12	0	1	0	0.23076923076923078	3	13	15	0.5	0	0.6367546454973577	0.7530571283151989	0.46414379248992255	0.9205558759552109	0.26858849409095775	0.8003825233301903	0.870686814287359	0.8390529288162432	1.0	0.2857142857142857	0.0	0.02071444331588833	0.02071444331588833
1308	0.06470647557915248	0.02258549903802615	0.017820153110179867	0.6901466390204782	-1	0	0	0.2	2	0.9230769230769231	12	0.38461538461538464	0.9230769230769231	14	12	0	1	0	0.23076923076923078	3	13	15	0.5	0	0.6997658969699423	0.7719420940243188	0.46414379248992255	0.9142740058731545	0.3464939024059207	0.7982230953182476	0.8516575235545079	0.8394088976364124	1.0	0.2857142857142857	0.0	0.017820153110179867	0.017820153110179867
3969	0.07477456737993676	0.02664767234763481	0.026613654748955735	0.6763217451307499	-1	0	0	0.2	2	0.9230769230769231	12	0.38461538461538464	0.9230769230769231	14	12	0	1	0	0.23076923076923078	3	13	15	0.5	0	0.6669563033583575	0.7719674716707873	0.46414379248992255	0.9153963448782222	0.3464939024059207	0.8481889410308703	0.8831592836340917	0.85492548821896	1.0	0.21428571428571427	0.0	0.026613654748955735	0.026613654748955735
874	0.030973607093606623	0.0005754557497029792	2.6425664342373806e-05	0.948305899831442	-1	0	0	0.3	3	0.7692307692307693	10	0.5	0.6923076923076923	12	9	2	3	0	0.8333333333333334	6	5	15	0.6	0.2222222222222222	0.48230993330071437	0.8939969783655698	0.4117146254458577	0.9178833020481616	0.3793017575243435	0.9433532642261239	0.8905311744931219	0.9207749692742484	0.5833333333333334	0.25	0.0	2.6425664342373806e-05	2.6425664342373806e-05
2952	0.06574589492615017	0.02222552841361121	0.020769422158435857	0.7198891876906082	-1	0	0	0.2	2	0.9230769230769231	12	0.38461538461538464	0.9230769230769231	14	12	0	1	0	0.23076923076923078	3	13	15	0.5	0	0.6669563033583575	0.7719674716707873	0.46414379248992255	0.9071093172343035	0.30223180182191844	0.7941264437496119	0.8345639466183535	0.8342553837284971	1.0	0.21428571428571427	0.0	0.020769422158435857	0.020769422158435857
3600	0.07464216572729497	0.02789037740223798	0.027729828910465944	0.6696839335068554	-1	0	0	0.2	2	0.9230769230769231	12	0.38461538461538464	0.9230769230769231	14	12	0	1	0	0.23076923076923078	3	13	15	0.5	0	0.6669563033583575	0.7510621893563886	0.46414379248992255	0.9288763418406251	0.26858849409095775	0.8161878643012586	0.8834586283552388	0.8483250014218155	1.0	0.2857142857142857	0.0	0.027729828910465944	0.027729828910465944
4237	0.07303300244588475	0.027005443682037146	0.026913004998125194	0.6755906817696977	-1	0	0	0.2	2	0.9230769230769231	12	0.38461538461538464	0.9230769230769231	14	12	0	1	0	0.23076923076923078	3	13	15	0.5	0	0.6669563033583575	0.7510621893563886	0.46414379248992255	0.9288763418406251	0.26858849409095775	0.8161878643012586	0.8834586283552388	0.8483250014218155	1.0	0.35714285714285715	0.0	0.026913004998125194	0.026913004998125194
3216	0.06713634165653876	0.007420853151855984	0.007343168998024168	0.6340343642674385	-1	0	0	0.2	2	0.9230769230769231	12	0.5357142857142857	0.9230769230769231	14	12	0	1	0	0.14285714285714285	2	14	15	0.5	0	0.6669563033583575	0.7738527142187398	0.46414379248992255	0.885116894659633	0.25502967106926827	0.8598934568553224	0.8799591864049893	0.8449419456923074	1.0	0.21428571428571427	0.0	0.007343168998024168	0.007343168998024168
4433	0.07674829218064119	0.030005081284657023	0.027137244729640086	0.7228280193406303	-1	0	0	0.2	2	0.9230769230769231	12	0.38461538461538464	0.9230769230769231	14	12	0	1	0	0.23076923076923078	3	13	15	0.5	0	0.6367546454973577	0.7826239148413846	0.46414379248992255	0.9334015661157278	0.328920357540477	0.7959018032394197	0.8834586283552388	0.8532953195614829	1.0	0.2857142857142857	0.0	0.027137244729640086	0.027137244729640086
4059	0.07389196442614854	0.02758148280803626	0.027435343130420908	0.6693556022933381	-1	0	0	0.2	2	0.9230769230769231	12	0.38461538461538464	0.9230769230769231	14	12	0	1	0	0.23076923076923078	3	13	15	0.5	0	0.6669563033583575	0.7510621893563886	0.46414379248992255	0.9288763418406251	0.26858849409095775	0.8161878643012586	0.8834586283552388	0.8483250014218155	1.0	0.2857142857142857	0.0	0.027435343130420908	0.027435343130420908
2017	0.059788376873967375	0.019558572104945278	0.017822711660765437	0.7696125504847848	-1	0	0	0.2	2	0.9230769230769231	12	0.38461538461538464	0.9230769230769231	14	12	0	1	0	0.23076923076923078	3	13	15	0.5	0	0.7596757452091466	0.799901449965395	0.46414379248992255	0.9106173419754918	0.39167025603179406	0.8477161411462749	0.8853329518581482	0.8591068373947933	1.0	0.42857142857142855	0.0	0.017822711660765437	0.017822711660765437
4483	0.07436980615966585	0.03151459443160551	0.028810476255633457	0.709651919375781	-1	0	0	0.2	2	0.9230769230769231	12	0.38461538461538464	0.9230769230769231	14	12	0	1	0	0.23076923076923078	3	13	15	0.5	0	0.6367546454973577	0.7826239148413846	0.46414379248992255	0.9334015661157278	0.28214731711264723	0.7988200058260686	0.8834586283552388	0.854047360299854	1.0	0.42857142857142855	0.0	0.028810476255633457	0.028810476255633457
2649	0.06735654873617443	0.023259306887562593	0.02308766396330216	0.734198593589908	-1	0	0	0.2	2	0.9230769230769231	12	0.38461538461538464	0.9230769230769231	14	12	0	1	0	0.23076923076923078	3	13	15	0.5	0	0.6669563033583575	0.7719674716707873	0.46414379248992255	0.9094277910698056	0.2781736099246578	0.7990510754590834	0.8587501246568013	0.8369215277112451	1.0	0.2857142857142857	0.0	0.02308766396330216	0.02308766396330216
167	0.01840695874592765	7.885545309698263e-05	6.362434365376139e-05	0.9737379844284345	-1	0.25	1	0.4	4	0.6153846153846154	8	0.46875	0.3076923076923077	7	4	7	3	0	0.5	8	4	15	0.2	0.5	0.44753669435977217	0.8768457223733555	0.335685553641332	0.8704470757007561	0.4192497430401092	0.9312008199449784	0.8564015020241871	0.8963859321840328	0.5714285714285714	0.42857142857142855	0.0	6.362434365376139e-05	6.362434365376139e-05
1483	0.06020704954803041	0.023188277038522907	0.017406365361809617	0.758490087091764	-1	0	0	0.2	2	0.9230769230769231	12	0.38461538461538464	0.9230769230769231	14	12	0	1	0	0.23076923076923078	3	13	15	0.5	0	0.7261187358431225	0.7817204000989445	0.46414379248992255	0.9057836891866626	0.3464939024059207	0.7614907569404858	0.896051773832327	0.8272982519519207	1.0	0.2857142857142857	0.0	0.017406365361809617	0.017406365361809617
1502	0.05921815375713562	0.02043354847843655	0.01881187768028622	0.7576742547776556	-1	0	0	0.2	2	0.9230769230769231	12	0.38461538461538464	0.9230769230769231	14	12	0	1	0	0.23076923076923078	3	13	15	0.5	0	0.7261187358431225	0.7817204000989445	0.46414379248992255	0.9057836891866626	0.3464939024059207	0.7738249479053225	0.9058761777353964	0.8305675089727215	1.0	0.5714285714285714	0.0	0.01881187768028622	0.01881187768028622
72	7.961978617545034e-09	6.439005171161078e-09	6.108474196667737e-09	0.999998726435543	-1	0	0	1.0	1	0	0	1.0	0	0	0	1	2	0	0.5	1	2	2	0.3333333333333333	0	0	0	0	0	0	0	0	0	0	0	0	-0.1	-0.1
1289	0.06750276221195493	0.01835282753090531	0.017435391319025054	0.7281941651212297	-1	0	0	0.2	2	0.9230769230769231	12	0.38461538461538464	0.9230769230769231	14	12	0	1	0	0.23076923076923078	3	13	15	0.5	0	0.6669563033583575	0.7719674716707873	0.46414379248992255	0.9054569568504282	0.30223180182191844	0.7941264437496119	0.8264622372609067	0.8333567319638879	1.0	0.2857142857142857	0.0	0.017435391319025054	0.017435391319025054
4151	0.07392604870012824	0.018234443031570905	-0.010512319517445268	0.6468814635341307	-1	0	0	0.2	2	0.9230769230769231	12	0.38461538461538464	0.9230769230769231	14	12	0	0	0	0.23076923076923078	3	13	15	0.0	0	0.6669563033583575	0.7672981979294782	0.4046912773190819	0.8875884918337777	0.28010318875724705	0.8838413768489862	0.8787712757391478	0.8535758471702319	0	0	0.0	-0.0010512319517445268	-0.0010512319517445268
1505	0.06350053113601996	0.02259155174322957	0.01901188011397909	0.6832347429022068	-1	0	0	0.3	3	0.7692307692307693	10	0.38461538461538464	0.7692307692307693	11	10	3	2	0	0.23076923076923078	13	3	15	0.2222222222222222	0	0.7550795104668876	0.8261369700281594	0.46414379248992255	0.848314392742732	0.39167025603179406	0.7872547003803171	0.8482181628671767	0.8219277917359954	0.5454545454545454	0.6363636363636364	0.0	0.01901188011397909	0.01901188011397909
3630	0.07436663231121364	0.025172040283707245	0.02442007955111534	0.6662296614198375	-1	0	0	0.2	2	0.9230769230769231	12	0.38461538461538464	0.9230769230769231	14	12	0	1	0	0.23076923076923078	3	13	15	0.5	0	0.6669563033583575	0.7719674716707873	0.46414379248992255	0.910660853144014	0.33284333390781107	0.79978428652564	0.8516575235545079	0.8378128551245739	1.0	0.21428571428571427	0.0	0.02442007955111534	0.02442007955111534
2297	0.05682511640796169	0.02011731842132888	0.019296291944498146	0.7687171218566362	-1	0	0	0.2	2	0.9230769230769231	12	0.38461538461538464	0.9230769230769231	14	12	0	1	0	0.23076923076923078	3	13	15	0.5	0	0.7261187358431225	0.7817204000989445	0.46414379248992255	0.9122502310621343	0.2781736099246578	0.7979251035801457	0.9093298565309005	0.8407082483207379	1.0	0.21428571428571427	0.0	0.019296291944498146	0.019296291944498146
1871	0.022753246457016835	0.006281164162673182	-0.006279942144329552	0.9614108830715313	-1	0.25	1	0.5	5	0.5384615384615384	7	0.3125	0.5384615384615384	12	7	2	3	0	0.75	6	8	15	1.0	0.15384615384615385	0.7550795104668876	0.8340227527430903	0.5025168214805728	0.8907608979106777	0.3464939024059207	0.750349825255462	0.8614789330736408	0.8326429375244306	0.16666666666666666	0.08333333333333333	0.0	-0.0006279942144329552	-0.0006279942144329552
273	1.082424397880219e-08	9.555098694587035e-09	8.377069843857264e-09	0.9999980036993296	-1	0	0	0.5	1	1.0	1	0.75	0	0	0	2	1	0	1.0	2	2	3	0.125	0	0	0	0	0	0	0	0	0	0	0	0	-0.1	-0.1
4478	0.07247611905052398	0.026487532285870415	0.025980056262625117	0.6748436794018065	-1	0	0	0.2	2	0.9230769230769231	12	0.38461538461538464	0.9230769230769231	14	12	0	1	0	0.23076923076923078	3	13	15	0.5	0	0.6669563033583575	0.7510621893563886	0.46414379248992255	0.9288763418406251	0.26858849409095775	0.8161878643012586	0.8834586283552388	0.8483250014218155	1.0	0.2857142857142857	0.0	0.025980056262625117	0.025980056262625117
4139	0.0724522986764699	0.02618701073803711	0.02551912412138236	0.6702147663934807	-1	0	0	0.2	2	0.9230769230769231	12	0.38461538461538464	0.9230769230769231	14	12	0	1	0	0.23076923076923078	3	13	15	0.5	0	0.6669563033583575	0.7510621893563886	0.46414379248992255	0.9288763418406251	0.26858849409095775	0.8161878643012586	0.8834586283552388	0.8483250014218155	1.0	0.2857142857142857	0.0	0.02551912412138236	0.02551912412138236
1995	0.06177446479177333	0.019741747160001953	0.0177849857520676	0.7597165625561776	-1	0	0	0.2	2	0.9230769230769231	12	0.38461538461538464	0.9230769230769231	14	12	0	1	0	0.23076923076923078	3	13	15	0.5	0	0.7261187358431225	0.7817204000989445	0.46414379248992255	0.9122502310621343	0.3464939024059207	0.7614907569404858	0.896051773832327	0.8309916742396849	1.0	0.2857142857142857	0.0	0.0177849857520676	0.0177849857520676
1730	0.07008116891361445	0.011822297973093669	0.008765325795979289	0.6370482467103401	-1	0	0	0.2	2	0.9230769230769231	12	0.38461538461538464	0.9230769230769231	13	12	1	1	0	0.23076923076923078	3	13	15	0.2	0	0.7550795104668876	0.7897322043209372	0.46414379248992255	0.8895500812515369	0.39167025603179406	0.7580142858817822	0.8737535820084782	0.8201105090170587	1.0	0.3076923076923077	0.0	0.008765325795979289	0.008765325795979289
2260	0.06839152717358515	0.023099483333933152	0.022483213179078643	0.7151673024781584	-1	0	0	0.2	2	0.9230769230769231	12	0.38461538461538464	0.9230769230769231	14	12	0	1	0	0.23076923076923078	3	13	15	0.5	0	0.6997658969699423	0.7027669364780784	0.46414379248992255	0.9177858178701133	0.33047893391409905	0.832684484408343	0.870686814287359	0.83561720737955	1.0	0.2857142857142857	0.0	0.022483213179078643	0.022483213179078643
4534	0.07252345883053887	0.01637776606533608	0.01620309611378682	0.6733608718473979	-1	0	0	0.2	2	0.9230769230769231	12	0.38461538461538464	0.9230769230769231	14	12	0	1	0	0.23076923076923078	3	13	15	0.5	0	0.6367546454973577	0.7714287603942395	0.46414379248992255	0.928193511753516	0.3369087865722206	0.8014501298402774	0.870686814287359	0.8486024181668534	1.0	0.21428571428571427	0.0	0.01620309611378682	0.01620309611378682
3901	0.07412297025042953	0.029667985379034468	0.02960972393742114	0.6683682416186618	-1	0	0	0.2	2	0.9230769230769231	12	0.38461538461538464	0.9230769230769231	14	12	0	1	0	0.23076923076923078	3	13	15	0.5	0	0.6669563033583575	0.7510621893563886	0.46414379248992255	0.9288763418406251	0.26858849409095775	0.8161878643012586	0.8834586283552388	0.8483250014218155	1.0	0.21428571428571427	0.0	0.02960972393742114	0.02960972393742114
509	0.006973127542943426	0.0011322850233471016	0.0011156914244393893	0.969142194590449	-1	0	0	0.2	1	1.0	5	0.7	0.6	3	3	3	7	0	0.4	5	2	7	0.7	0	0.8682453315952656	0.973395610730003	0.1	0.9705088874517356	0.9052624742051527	0.6328953544480286	0.9761509083418635	0.9273066709497068	0.3333333333333333	0	0.6603630663146303	0.0011156914244393893	0.0011156914244393893
2599	0.07446394862112342	0.026177037283268624	0.02528889523737702	0.6689103384578706	-1	0	0	0.2	2	0.9230769230769231	12	0.38461538461538464	0.9230769230769231	14	12	0	1	0	0.23076923076923078	3	13	15	0.5	0	0.6669563033583575	0.7719674716707873	0.46414379248992255	0.910660853144014	0.30223180182191844	0.7941264437496119	0.8481472848355084	0.836222849268617	1.0	0.2857142857142857	0.0	0.02528889523737702	0.02528889523737702
330	0.007840957225505488	0.0003445268069817144	0.00034414153735810784	0.967612561039959	-1	0	0	0.6	6	0.38461538461538464	5	0.46875	0.23076923076923078	7	3	7	4	0	0.5	4	8	15	0.2857142857142857	0.36363636363636365	0.6261353216175064	0.9368279260067325	0.3160986730468637	0.9022939604994663	0.4102841333710317	0.9561235844240822	0.7107568540245163	0.9350535977848743	0.2857142857142857	0.42857142857142855	0.0	0.00034414153735810784	0.00034414153735810784
4021	0.07570972524147063	0.0293725592237364	0.029167449933339404	0.6691357983236996	-1	0	0	0.2	2	0.9230769230769231	12	0.38461538461538464	0.9230769230769231	14	12	0	1	0	0.23076923076923078	3	13	15	0.5	0	0.6669563033583575	0.7719674716707873	0.46414379248992255	0.9153963448782222	0.3464939024059207	0.8481889410308703	0.8831592836340917	0.85492548821896	1.0	0.2857142857142857	0.0	0.029167449933339404	0.029167449933339404
3762	0.07405235179096625	0.027837511199931362	0.027631844995799838	0.6659161575443846	-1	0	0	0.2	2	0.9230769230769231	12	0.38461538461538464	0.9230769230769231	14	12	0	1	0	0.23076923076923078	3	13	15	0.5	0	0.6669563033583575	0.7510621893563886	0.46414379248992255	0.9288763418406251	0.26858849409095775	0.8161878643012586	0.8834586283552388	0.8483250014218155	1.0	0.2857142857142857	0.0	0.027631844995799838	0.027631844995799838
1222	0.06140613200812644	0.012975043248598246	0.00463789496909596	0.7580139271003177	-1	0	0	0.2	2	0.9230769230769231	12	0.38461538461538464	0.9230769230769231	14	12	0	1	0	0.23076923076923078	3	13	15	0.5	0	0.7261187358431225	0.7893648900051419	0.46414379248992255	0.9057836891866626	0.3464939024059207	0.7578680028245969	0.8853329518581482	0.8285110869419093	1.0	0.2857142857142857	0.0	0.00463789496909596	0.00463789496909596
4812	0.0729388227166898	0.0296000443113457	0.029188537908158986	0.7194613946422799	-1	0	0	0.2	2	0.9230769230769231	12	0.38461538461538464	0.9230769230769231	14	12	0	1	0	0.23076923076923078	3	13	15	0.5	0	0.6367546454973577	0.7826239148413846	0.46414379248992255	0.9334015661157278	0.28214731711264723	0.7988200058260686	0.8834586283552388	0.854047360299854	1.0	0.35714285714285715	0.0	0.029188537908158986	0.029188537908158986
4434	0.07340646029007004	0.02769389035527237	0.026898520830335716	0.6741040248251751	-1	0	0	0.2	2	0.9230769230769231	12	0.38461538461538464	0.9230769230769231	14	12	0	1	0	0.23076923076923078	3	13	15	0.5	0	0.6669563033583575	0.7510621893563886	0.46414379248992255	0.9288763418406251	0.26858849409095775	0.8161878643012586	0.8834586283552388	0.8483250014218155	1.0	0.2857142857142857	0.0	0.026898520830335716	0.026898520830335716
4591	0.07461258208885732	0.021889347534540218	0.021868873954404035	0.7183683142443024	-1	0	0	0.2	2	0.9230769230769231	12	0.38461538461538464	0.9230769230769231	14	12	0	1	0	0.23076923076923078	3	13	15	0.5	0	0.6367546454973577	0.7530571283151989	0.46414379248992255	0.9205558759552109	0.26858849409095775	0.8003825233301903	0.870686814287359	0.8390529288162432	1.0	0.2857142857142857	0.0	0.021868873954404035	0.021868873954404035
1715	0.06117497039235835	0.02037847539757904	0.019535413922044925	0.7648176293955097	-1	0	0	0.2	2	0.9230769230769231	12	0.38461538461538464	0.9230769230769231	14	12	0	1	0	0.23076923076923078	3	13	15	0.5	0	0.7261187358431225	0.7817204000989445	0.46414379248992255	0.9122502310621343	0.3464939024059207	0.7614907569404858	0.896051773832327	0.8309916742396849	1.0	0.2857142857142857	0.0	0.019535413922044925	0.019535413922044925
2914	0.07527340834624614	0.025485036958446783	0.025073476349718057	0.6678755629553521	-1	0	0	0.2	2	0.9230769230769231	12	0.38461538461538464	0.9230769230769231	14	12	0	1	0	0.23076923076923078	3	13	15	0.5	0	0.6997658969699423	0.7027669364780784	0.46414379248992255	0.9177858178701133	0.2927748900055104	0.7971117177838796	0.870686814287359	0.824503377958019	1.0	0.2857142857142857	0.0	0.025073476349718057	0.025073476349718057
622	0.015697926808325168	0.003926058187367113	0.0038456573703327655	0.9619566996329549	-1	0	0	0.5	5	0.46153846153846156	6	0.375	0.3076923076923077	6	4	8	6	0	0.4	4	10	15	0.3333333333333333	0.16666666666666666	0.5016055511242432	0.8829100174526512	0.7879319438723822	0.9106748864699413	0.4351859319421914	0.8988372727782158	0.8938849208424692	0.8980294203941216	0.16666666666666666	0.5	0.0	0.0038456573703327655	0.0038456573703327655
88	0.01279343366583882	0.002280703710029785	0.0022545424509678234	0.9368979789196632	-1	0	0	0.2857142857142857	2	0.875	7	0.35714285714285715	0.625	6	5	3	1	0	0.5714285714285714	7	4	10	0.1111111111111111	0.2222222222222222	0.8622538163139069	0.7916164552962609	0.579462056131438	0.9037420738954717	0.2813388629302188	0.7059944403936146	0.9436912584660809	0.8150864869686261	1.0	0.16666666666666666	0.0	0.0022545424509678234	0.0022545424509678234
3314	0.07567072890960455	0.02627956049593612	0.025451851813864147	0.6790467110678785	-1	0	0	0.2	2	0.9230769230769231	12	0.38461538461538464	0.9230769230769231	14	12	0	1	0	0.23076923076923078	3	13	15	0.5	0	0.6669563033583575	0.7719674716707873	0.46414379248992255	0.910660853144014	0.33284333390781107	0.79978428652564	0.8516575235545079	0.8378128551245739	1.0	0.2857142857142857	0.0	0.025451851813864147	0.025451851813864147
4879	0.07834148727307085	0.02361781262762714	0.021192666784017856	0.7282379198794164	-1	0	0	0.2	2	0.9230769230769231	12	0.38461538461538464	0.9230769230769231	14	12	0	1	0	0.23076923076923078	3	13	15	0.5	0	0.6367546454973577	0.7826239148413846	0.46414379248992255	0.9334015661157278	0.28214731711264723	0.8044274480600345	0.8949264960944714	0.8555064839089997	1.0	0.2857142857142857	0.0	0.021192666784017856	0.021192666784017856
3507	0.07142370592100722	0.028142145366839448	0.027075967185834326	0.6716418969051905	-1	0	0	0.2	2	0.9230769230769231	12	0.38461538461538464	0.9230769230769231	14	12	0	1	0	0.23076923076923078	3	13	15	0.5	0	0.6669563033583575	0.7510621893563886	0.46414379248992255	0.9288763418406251	0.26858849409095775	0.8161878643012586	0.8834586283552388	0.8483250014218155	1.0	0.2857142857142857	0.0	0.027075967185834326	0.027075967185834326
4108	0.06926434306823118	0.014789575362714408	0.008061006056072273	0.6385924959707333	-1	0	0	0.2	2	0.9230769230769231	12	0.38461538461538464	0.9230769230769231	14	12	0	0	0	0.23076923076923078	3	13	15	0.0	0	0.6669563033583575	0.7510621893563886	0.34523876214824123	0.9041661600576156	0.3330494567254646	0.8819212802099425	0.8519399391553274	0.8564949227360409	0	0	0.0	0.008061006056072273	0.008061006056072273
3990	0.07173070346896653	0.027466478170576118	0.026646033923822296	0.6671976644852053	-1	0	0	0.2	2	0.9230769230769231	12	0.38461538461538464	0.9230769230769231	14	12	0	1	0	0.23076923076923078	3	13	15	0.5	0	0.6669563033583575	0.7510621893563886	0.46414379248992255	0.9288763418406251	0.26858849409095775	0.8147547803502627	0.8834586283552388	0.8479160836254321	1.0	0.35714285714285715	0.0	0.026646033923822296	0.026646033923822296
2818	0.07254651264636373	0.02573109803571546	0.025035552521997375	0.6669493445729616	-1	0	0	0.2	2	0.9230769230769231	12	0.38461538461538464	0.9230769230769231	14	12	0	1	0	0.23076923076923078	3	13	15	0.5	0	0.6669563033583575	0.7719674716707873	0.46414379248992255	0.910660853144014	0.2781736099246578	0.8156871968598459	0.870686814287359	0.8423998748338545	1.0	0.2857142857142857	0.0	0.025035552521997375	0.025035552521997375
2088	0.05356958335458851	0.007693396741300584	-0.004677042541846288	0.6826222610416257	-1	0	0	0.3	3	0.8461538461538461	11	0.625	0.7692307692307693	13	10	1	2	0	0.16666666666666666	12	2	15	0.6666666666666666	0.15384615384615385	0.7550795104668876	0.815319839058697	0.46414379248992255	0.9334424932253825	0.39167025603179406	0.7645786581209781	0.9147956167653013	0.8541969888264113	0.5384615384615384	0.23076923076923078	0.0	-0.00046770425418462874	-0.00046770425418462874
582	0.03371958228612103	0.0035415136975032353	0.003415162356851256	0.970156422300041	-1	0	0	0.4	4	0.6153846153846154	8	0.375	0.6153846153846154	12	8	2	0	0	0.4	4	10	15	0.0	0.4	0.37061041957866997	0.8318354720002401	0.7408867133447699	0.9070093743768677	0.576364476897971	0.9327228537741628	0.7964267998965588	0.8973890170612673	0	0	0.0	0.003415162356851256	0.003415162356851256
2820	0.07365864229891056	0.025094488634577795	0.024446192980355497	0.6687795736882847	-1	0	0	0.2	2	0.9230769230769231	12	0.38461538461538464	0.9230769230769231	14	12	0	1	0	0.23076923076923078	3	13	15	0.5	0	0.6669563033583575	0.7719674716707873	0.46414379248992255	0.910660853144014	0.33284333390781107	0.79978428652564	0.8516575235545079	0.8378128551245739	1.0	0.2857142857142857	0.0	0.024446192980355497	0.024446192980355497
2372	0.07259553667921423	0.010489249870370452	0.008624414427114166	0.6893417930695585	-1	0	0	0.2	2	0.9230769230769231	12	0.38461538461538464	0.9230769230769231	14	12	0	1	0	0.23076923076923078	3	13	15	0.5	0	0.6669563033583575	0.7719674716707873	0.46414379248992255	0.9065808447158905	0.30223180182191844	0.7941264437496119	0.8322773815268087	0.8339668447947571	1.0	0.2857142857142857	0.0	0.008624414427114166	0.008624414427114166
1429	0.06240338620405181	0.024483568613798617	0.017984516205910326	0.7557941331217745	-1	0	0	0.2	2	0.9230769230769231	12	0.38461538461538464	0.9230769230769231	14	12	0	1	0	0.23076923076923078	3	13	15	0.5	0	0.7261187358431225	0.7817204000989445	0.46414379248992255	0.9057836891866626	0.3464939024059207	0.8049090695420895	0.8853329518581482	0.8391697695830067	1.0	0.21428571428571427	0.0	0.017984516205910326	0.017984516205910326
3171	0.07293054957049569	0.027454458436665247	0.027444419466325615	0.6636037020905987	-1	0	0	0.2	2	0.9230769230769231	12	0.38461538461538464	0.9230769230769231	14	12	0	1	0	0.23076923076923078	3	13	15	0.5	0	0.6669563033583575	0.7719674716707873	0.46414379248992255	0.9153963448782222	0.3464939024059207	0.8481889410308703	0.8831592836340917	0.85492548821896	1.0	0.2857142857142857	0.0	0.027444419466325615	0.027444419466325615
4786	0.0647878404873052	0.01994531197563987	-0.014946381702656915	0.60850207228065	-1	0	0	0.2	2	0.9230769230769231	12	0.38461538461538464	0.9230769230769231	14	12	0	0	0	0.23076923076923078	3	13	15	0.0	0	0.6367546454973577	0.7826239148413846	0.34523876214824123	0.9387974952469252	0.3369087865722206	0.8816584340557438	0.9025734599774411	0.8814835819880099	0	0	0.0	-0.0014946381702656915	-0.0014946381702656915
4078	0.07333347570888013	0.029564784616300126	0.02951802856577721	0.7192348991932855	-1	0	0	0.2	2	0.9230769230769231	12	0.38461538461538464	0.9230769230769231	14	12	0	1	0	0.23076923076923078	3	13	15	0.5	0	0.6695642391089425	0.7198592237574589	0.46414379248992255	0.9048383296599642	0.32334996355053114	0.7999960361338115	0.870686814287359	0.8216261736397995	1.0	0.2857142857142857	0.0	0.02951802856577721	0.02951802856577721
75	0.000897423416059787	0.00016634415529981575	0.00016634037365854522	0.9984704717799061	-1	0	0	1.0	1	0	0	1.0	0	1	0	0	0	0	0.5	1	2	2	0.0	0	0	0	0	0	0	0	0	0	0	0	0	0.00016634037365854522	0.00016634037365854522
2536	0.06848059232372418	0.022448523582398038	0.02238614601284708	0.725762301074917	-1	0	0	0.2	2	0.9230769230769231	12	0.38461538461538464	0.9230769230769231	14	12	0	1	0	0.23076923076923078	3	13	15	0.5	0	0.6669563033583575	0.7719674716707873	0.46414379248992255	0.910660853144014	0.30223180182191844	0.7941264437496119	0.8481472848355084	0.836222849268617	1.0	0.2857142857142857	0.0	0.02238614601284708	0.02238614601284708
1813	0.06119851888202441	0.02080762347136561	0.020466821715347104	0.762475954628625	-1	0	0	0.2	2	0.9230769230769231	12	0.38461538461538464	0.9230769230769231	14	12	0	1	0	0.23076923076923078	3	13	15	0.5	0	0.7261187358431225	0.7817204000989445	0.46414379248992255	0.9122502310621343	0.3464939024059207	0.8262247148069868	0.8966379615347688	0.8488251885513373	1.0	0.2857142857142857	0.0	0.020466821715347104	0.020466821715347104
1065	0.06101186359602785	0.009207609186363652	0.007262934343367324	0.670372557788189	-1	0	0	0.2	2	0.9230769230769231	12	0.38461538461538464	0.9230769230769231	14	12	0	1	0	0.23076923076923078	3	13	15	0.5	0	0.6669563033583575	0.7999191136303636	0.46414379248992255	0.9212570527569574	0.29173243294634726	0.767888178759148	0.896051773832327	0.8429823833902741	1.0	0.21428571428571427	0.0	0.007262934343367324	0.007262934343367324
4129	0.07335011299279943	0.027695900909416746	0.026985577144993035	0.6705556343081605	-1	0	0	0.2	2	0.9230769230769231	12	0.38461538461538464	0.9230769230769231	14	12	0	1	0	0.23076923076923078	3	13	15	0.5	0	0.6669563033583575	0.7510621893563886	0.46414379248992255	0.9288763418406251	0.26858849409095775	0.8161878643012586	0.8834586283552388	0.8483250014218155	1.0	0.2857142857142857	0.0	0.026985577144993035	0.026985577144993035
1834	0.05972165072694947	0.019971516138988316	0.01791879896255147	0.7075438512464232	-1	0	0	0.2	2	0.9230769230769231	12	0.38461538461538464	0.9230769230769231	14	12	0	1	0	0.23076923076923078	3	13	15	0.5	0	0.7261187358431225	0.7817204000989445	0.46414379248992255	0.9072288079462062	0.3464939024059207	0.8247761098314774	0.8853329518581482	0.8457534289417009	1.0	0.2857142857142857	0.0	0.01791879896255147	0.01791879896255147
774	None	None	None	None	None	0	0	0.4	4	0.5384615384615384	7	0.4166666666666667	0.46153846153846156	8	6	6	2	0	0.4444444444444444	4	9	15	0.14285714285714285	0	0.4234754939723343	0.7928314087499814	0.7703702558389377	0.807227972026511	0.3251139372243978	0.8702311753868022	0.8349511527447033	0.826218419127597	0.5625	0.25	0.0	None	None
4443	0.07150154685186065	0.026454210471309095	0.025704817300305265	0.6637548887554294	-1	0	0	0.2	2	0.9230769230769231	12	0.38461538461538464	0.9230769230769231	14	12	0	1	0	0.23076923076923078	3	13	15	0.5	0	0.6669563033583575	0.7510621893563886	0.46414379248992255	0.9288763418406251	0.26858849409095775	0.8161878643012586	0.8834586283552388	0.8483250014218155	1.0	0.2857142857142857	0.0	0.025704817300305265	0.025704817300305265
3966	0.07348509957657764	0.022392970470852737	0.01935214384412479	0.7144495226316712	-1	0	0	0.2	2	0.9230769230769231	12	0.38461538461538464	0.9230769230769231	14	12	0	1	0	0.23076923076923078	3	13	15	0.5	0	0.6669563033583575	0.7719674716707873	0.46414379248992255	0.9153963448782222	0.3464939024059207	0.8481889410308703	0.8831592836340917	0.85492548821896	1.0	0.21428571428571427	0.0	0.01935214384412479	0.01935214384412479
3445	0.07036230053679927	0.02146699276501846	0.016240272298018422	0.6166903224646514	-1	0	0	0.2	2	0.9230769230769231	12	0.38461538461538464	0.9230769230769231	14	12	0	1	0	0.23076923076923078	3	13	15	0.5	0	0.6669563033583575	0.8281935908342567	0.82150415709801	0.9538023206944167	0.3954712415477897	0.8536008771342556	0.8834586283552388	0.8929445476912765	1.0	0.14285714285714285	0.0	0.016240272298018422	0.016240272298018422
4133	0.07309211458350491	0.027541274419831036	0.027298462519592184	0.664609854778097	-1	0	0	0.2	2	0.9230769230769231	12	0.38461538461538464	0.9230769230769231	14	12	0	1	0	0.23076923076923078	3	13	15	0.5	0	0.6669563033583575	0.7510621893563886	0.46414379248992255	0.9288763418406251	0.26858849409095775	0.8161878643012586	0.8834586283552388	0.8483250014218155	1.0	0.2857142857142857	0.0	0.027298462519592184	0.027298462519592184
3239	0.07363712359011457	0.027137828208235862	0.02658271964680179	0.6729633024088753	-1	0	0	0.2	2	0.9230769230769231	12	0.38461538461538464	0.9230769230769231	14	12	0	1	0	0.23076923076923078	3	13	15	0.5	0	0.6669563033583575	0.7510621893563886	0.46414379248992255	0.9288763418406251	0.26858849409095775	0.8161878643012586	0.8834586283552388	0.8483250014218155	1.0	0.35714285714285715	0.0	0.02658271964680179	0.02658271964680179
2837	0.07464758411222305	0.01980392110882385	-0.016738574433851617	0.7711412701404755	-1	0	0	0.2	2	0.9230769230769231	12	0.38461538461538464	0.9230769230769231	14	12	0	1	0	0.23076923076923078	3	13	15	0.5	0	0.7333229063359663	0.6989743247039611	0.46414379248992255	0.9280556630194157	0.39167025603179406	0.7902654552485074	0.8737535820084782	0.8285493925004903	1.0	0.2857142857142857	0.0	-0.0016738574433851617	-0.0016738574433851617
2175	0.0658888641494102	0.012161889866909128	0.006661936489898559	0.7209008284095613	-1	0	0	0.2	2	0.9230769230769231	12	0.38461538461538464	0.9230769230769231	14	12	0	1	0	0.23076923076923078	3	13	15	0.5	0	0.6997658969699423	0.7719420940243188	0.46414379248992255	0.9142740058731545	0.3393053490748148	0.7999095375302432	0.8516575235545079	0.8398803040983888	1.0	0.5	0.0	0.006661936489898559	0.006661936489898559
1209	0.06140435883294857	0.021775152883209605	0.0197326252454739	0.760275634122878	-1	0	0	0.2	2	0.9230769230769231	12	0.38461538461538464	0.9230769230769231	14	12	0	1	0	0.23076923076923078	3	13	15	0.5	0	0.7261187358431225	0.7817204000989445	0.46414379248992255	0.9057836891866626	0.3464939024059207	0.7614907569404858	0.896051773832327	0.8272982519519207	1.0	0.2857142857142857	0.0	0.0197326252454739	0.0197326252454739
1588	0.04981724236008804	0.011453390143257483	0.011323039457280332	0.7028251745413823	-1	0.25	1	0.4	4	0.6923076923076923	9	0.3409090909090909	0.6923076923076923	12	9	2	1	0	0.36363636363636365	4	11	15	0.2	0.5	0.7287266715937074	0.7808443745464766	0.5025168214805728	0.9163024103336971	0.39167025603179406	0.7911822456689582	0.8516575235545079	0.8409435681106551	1.0	0.3333333333333333	0.0	0.011323039457280332	0.011323039457280332
29	0.0035172104928856292	0.0009151830353156343	-8.506290487354418e-05	0.9964537799204437	-1	0	0	0.42857142857142855	3	0.625	5	0.625	0.625	7	5	2	2	0	0.25	8	2	10	0.3333333333333333	0.25	0.43621367220028817	0.8526230450084937	0.5177573388970951	0.8722921520454614	0.2043962766148176	0.8406057337607259	0.8239387750935466	0.8556740225007965	0.5714285714285714	0.14285714285714285	0.0	-8.506290487354419e-06	-8.506290487354419e-06
2046	0.07142447828465141	0.012937213377669666	0.009000675110207548	0.6939573340190113	-1	0	0	0.2	2	0.9230769230769231	12	0.38461538461538464	0.9230769230769231	14	12	0	1	0	0.23076923076923078	3	13	15	0.5	0	0.6669563033583575	0.7719674716707873	0.46414379248992255	0.9054569568504282	0.30223180182191844	0.7941264437496119	0.8264622372609067	0.8333567319638879	1.0	0.2857142857142857	0.0	0.009000675110207548	0.009000675110207548
510	None	None	None	None	None	0.25	1	0.5	5	0.6153846153846154	8	0.5	0.46153846153846156	9	6	5	3	0	0.8333333333333334	6	5	15	0.2727272727272727	0.6	0.6673909393482457	0.9444209704660046	0.5304303201740986	0.8375511768075051	0.316122221050779	0.9138284921686605	0.8950827772610087	0.9070438489456009	0.5555555555555556	0.1111111111111111	0.0	None	None
3416	0.0713374942702172	0.02843957411643606	0.028269321873352512	0.6690667993644324	-1	0	0	0.2	2	0.9230769230769231	12	0.38461538461538464	0.9230769230769231	14	12	0	1	0	0.23076923076923078	3	13	15	0.5	0	0.6669563033583575	0.7510621893563886	0.46414379248992255	0.9288763418406251	0.26858849409095775	0.8161878643012586	0.8834586283552388	0.8483250014218155	1.0	0.2857142857142857	0.0	0.028269321873352512	0.028269321873352512
2067	0.06710502080357429	0.007792964223334768	0.0007567553093883245	0.6845434539105069	-1	0	0	0.2	2	0.9230769230769231	12	0.5357142857142857	0.9230769230769231	14	12	0	0	0	0.14285714285714285	14	2	15	0.0	0	0.6997658969699423	0.7208743026232906	0.2857862469774005	0.8946874165916441	0.39167025603179406	0.8790682931649388	0.9317311484254716	0.8443109661259177	0	0	0.0	0.0007567553093883245	0.0007567553093883245
4490	0.07338014893046747	0.031588796312628904	0.027918889111891557	0.7238893470370515	-1	0	0	0.2	2	0.9230769230769231	12	0.38461538461538464	0.9230769230769231	14	12	0	1	0	0.23076923076923078	3	13	15	0.5	0	0.6367546454973577	0.7826239148413846	0.46414379248992255	0.9334015661157278	0.28214731711264723	0.7988200058260686	0.8834586283552388	0.854047360299854	1.0	0.2857142857142857	0.0	0.027918889111891557	0.027918889111891557
1098	0.07051046813662237	0.0009449910322973181	-0.0008040196218512645	0.6706414734135429	-1	0	0	0.1	1	1.0	12	1.0	0.8333333333333334	10	10	3	2	0	0.07142857142857142	1	14	14	0.2	0	0.49556278310222657	0.8825395915919968	0.29585986720343604	0.7882093898632331	0.4658768655262778	0.8681185422915262	0.8536396936988379	0.8504876554260639	0.55	0.1	0.0	-8.040196218512645e-05	-8.040196218512645e-05
1754	0.06113596738865216	0.021294123333880484	0.019514501677855855	0.759569452290696	-1	0	0	0.2	2	0.9230769230769231	12	0.38461538461538464	0.9230769230769231	14	12	0	1	0	0.23076923076923078	3	13	15	0.5	0	0.7261187358431225	0.7817204000989445	0.46414379248992255	0.9057836891866626	0.3464939024059207	0.7614907569404858	0.896051773832327	0.8272982519519207	1.0	0.21428571428571427	0.0	0.019514501677855855	0.019514501677855855
1221	0.06805134040509174	0.013531931820705747	0.012492895157674017	0.6414926953434603	-1	0	0	0.3	3	0.7692307692307693	10	0.3409090909090909	0.7692307692307693	13	10	1	1	0	0.36363636363636365	4	11	15	0.3333333333333333	0.5	0.7023738327205271	0.7580126496464918	0.46414379248992255	0.9265778271200914	0.39167025603179406	0.7742318855997004	0.8737535820084782	0.8370558414240364	1.0	0.3076923076923077	0.0	0.012492895157674017	0.012492895157674017
2827	0.0668238496383085	0.024137010265134946	0.024116504054395006	0.7190255111437502	-1	0	0	0.2	2	0.9230769230769231	12	0.38461538461538464	0.9230769230769231	14	12	0	1	0	0.23076923076923078	3	13	15	0.5	0	0.6669563033583575	0.7719674716707873	0.46414379248992255	0.9094277910698056	0.2781736099246578	0.8156871968598459	0.870686814287359	0.8417321462770685	1.0	0.2857142857142857	0.0	0.024116504054395006	0.024116504054395006
2425	0.0693514137407717	0.020508816463545753	0.02011670206765482	0.7243171094369896	-1	0	0	0.2	2	0.9230769230769231	12	0.38461538461538464	0.9230769230769231	14	12	0	1	0	0.23076923076923078	3	13	15	0.5	0	0.6669563033583575	0.7719674716707873	0.46414379248992255	0.910660853144014	0.30223180182191844	0.7941264437496119	0.8481472848355084	0.836222849268617	1.0	0.2857142857142857	0.0	0.02011670206765482	0.02011670206765482
2206	0.06214455594174551	0.020688069097342845	0.019251571669350907	0.7615855582778368	-1	0	0	0.2	2	0.9230769230769231	12	0.38461538461538464	0.9230769230769231	14	12	0	1	0	0.23076923076923078	3	13	15	0.5	0	0.7261187358431225	0.7817204000989445	0.46414379248992255	0.9057836891866626	0.3464939024059207	0.7614907569404858	0.896051773832327	0.8272982519519207	1.0	0.2857142857142857	0.0	0.019251571669350907	0.019251571669350907
2048	0.06972954256059867	0.020571859580848163	0.02041257003341628	0.7249783590545873	-1	0	0	0.2	2	0.9230769230769231	12	0.38461538461538464	0.9230769230769231	14	12	0	1	0	0.23076923076923078	3	13	15	0.5	0	0.6669563033583575	0.7719674716707873	0.46414379248992255	0.910660853144014	0.30223180182191844	0.7941264437496119	0.8481472848355084	0.836222849268617	1.0	0.2857142857142857	0.0	0.02041257003341628	0.02041257003341628
1537	0.07033270753429464	0.019853751392128943	0.019646152436997435	0.7296548281898378	-1	0	0	0.2	2	0.9230769230769231	12	0.38461538461538464	0.9230769230769231	14	12	0	1	0	0.23076923076923078	3	13	15	0.5	0	0.6669563033583575	0.7719674716707873	0.46414379248992255	0.910660853144014	0.30223180182191844	0.7941264437496119	0.8481472848355084	0.836222849268617	1.0	0.2857142857142857	0.0	0.019646152436997435	0.019646152436997435
4698	0.07303248168390747	0.031004308202979263	0.029452754981331243	0.7217882249277661	-1	0	0	0.2	2	0.9230769230769231	12	0.38461538461538464	0.9230769230769231	14	12	0	1	0	0.23076923076923078	3	13	15	0.5	0	0.6367546454973577	0.7826239148413846	0.46414379248992255	0.9334015661157278	0.28214731711264723	0.7988200058260686	0.8834586283552388	0.854047360299854	1.0	0.2857142857142857	0.0	0.029452754981331243	0.029452754981331243
4535	0.07375086136993605	0.026888965149870565	0.02669863386210459	0.6626452138344899	-1	0	0	0.2	2	0.9230769230769231	12	0.38461538461538464	0.9230769230769231	14	12	0	1	0	0.23076923076923078	3	13	15	0.5	0	0.6669563033583575	0.7719674716707873	0.46414379248992255	0.9153963448782222	0.3464939024059207	0.8481889410308703	0.8831592836340917	0.85492548821896	1.0	0.2857142857142857	0.0	0.02669863386210459	0.02669863386210459
4852	0.07493001982758464	0.03260827748373256	0.028799587288627814	0.7092800635906193	-1	0	0	0.2	2	0.9230769230769231	12	0.38461538461538464	0.9230769230769231	14	12	0	1	0	0.23076923076923078	3	13	15	0.5	0	0.6367546454973577	0.7826239148413846	0.46414379248992255	0.9334015661157278	0.28214731711264723	0.7988200058260686	0.8834586283552388	0.854047360299854	1.0	0.35714285714285715	0.0	0.028799587288627814	0.028799587288627814
3172	0.05481308204604721	0.010825836369560185	0.008334045419781713	0.6764659548922648	-1	0	0	0.2	2	0.9230769230769231	12	0.38461538461538464	0.9230769230769231	14	12	0	1	0	0.23076923076923078	3	13	15	0.5	0	0.6445865208001904	0.7919939529092745	0.46414379248992255	0.9153963448782222	0.3464939024059207	0.8481889410308703	0.8786338446069837	0.8597173461485392	1.0	0.2857142857142857	0.0	0.008334045419781713	0.008334045419781713
3059	0.07392466697195273	0.024349732560793827	0.021284963015927257	0.698333137373865	-1	0	0	0.2	2	0.9230769230769231	12	0.38461538461538464	0.9230769230769231	14	12	0	1	0	0.23076923076923078	3	13	15	0.5	0	0.6669563033583575	0.7353261854566359	0.46414379248992255	0.920224430781662	0.32334996355053114	0.8143880297432393	0.8700138546185981	0.8387105363302206	1.0	0.2857142857142857	0.0	0.021284963015927257	0.021284963015927257
4324	0.07533256936387	0.022574990018435964	0.021678080516474102	0.6679226012204231	-1	0	0	0.2	2	0.9230769230769231	12	0.38461538461538464	0.9230769230769231	14	12	0	1	0	0.23076923076923078	3	13	15	0.5	0	0.6997658969699423	0.7433854826461197	0.46414379248992255	0.91882438560896	0.25502967106926827	0.8261179872819425	0.8837431558645588	0.8432784855507829	1.0	0.21428571428571427	0.0	0.021678080516474102	0.021678080516474102
1740	0.06157798341705428	0.00423873388257833	0.004209148855134853	0.7495943987950353	-1	0	0	0.2	2	0.9230769230769231	12	0.38461538461538464	0.9230769230769231	14	12	0	1	0	0.23076923076923078	3	13	15	0.5	0	0.7261187358431225	0.7731875510121091	0.537578910378828	0.9099561172447269	0.39167025603179406	0.939473726379505	0.896051773832327	0.8903101692108196	1.0	0.35714285714285715	0.0	0.004209148855134853	0.004209148855134853
3563	0.06400607696788803	0.013135987562023077	0.01279401032310964	0.6454075141112201	-1	0	0	0.2	2	0.9230769230769231	12	0.38461538461538464	0.9230769230769231	14	12	0	0	0	0.23076923076923078	3	13	15	0.0	0	0.6669563033583575	0.7719674716707873	0.4046912773190819	0.9100526384333065	0.3330494567254646	0.8853961945013172	0.8701934261613049	0.865230346558067	0	0	0.0	0.01279401032310964	0.01279401032310964
4261	0.08129896681022855	0.02121638282827134	0.020551085799279376	0.7212133092615449	-1	0	0	0.2	2	0.9230769230769231	12	0.38461538461538464	0.9230769230769231	14	12	0	1	0	0.23076923076923078	3	13	15	0.5	0	0.6695642391089425	0.7738734659591557	0.46414379248992255	0.9025021144831368	0.3369874565051358	0.7808145304780425	0.8516575235545079	0.828546062966522	1.0	0.2857142857142857	0.0	0.020551085799279376	0.020551085799279376
914	0.06247788255099401	0.010769295204422309	0.01057038824541084	0.663948371481547	-1	0	0	0.2	2	0.9230769230769231	12	0.38461538461538464	0.9230769230769231	14	12	0	1	0	0.23076923076923078	3	13	15	0.5	0	0.6669563033583575	0.8743865192193647	0.46414379248992255	0.9028075631739155	0.39167025603179406	0.9089665900134433	0.9057956276006734	0.8962966548830807	1.0	0.35714285714285715	0.0	0.01057038824541084	0.01057038824541084
1572	0.05956983683868026	0.012850243716469777	-0.003315428961924606	0.6176833883300407	-1	0	0	0.2	2	0.9230769230769231	12	0.38461538461538464	0.9230769230769231	13	12	1	1	0	0.23076923076923078	3	13	15	0.2	0	0.6971579612193574	0.753532700833264	0.6476013039900278	0.8938228002157171	0.30131754878004735	0.8298941969365605	0.8264622372609067	0.8335417988503181	1.0	0.3076923076923077	0.0	-0.0003315428961924606	-0.0003315428961924606
4121	0.06594916771819392	0.02002109934365192	-0.015038725496220208	0.6104043568894834	-1	0	0	0.2	2	0.9230769230769231	12	0.38461538461538464	0.9230769230769231	14	12	0	0	0	0.23076923076923078	3	13	15	0.0	0	0.6367546454973577	0.7826239148413846	0.34523876214824123	0.9387974952469252	0.3369087865722206	0.8816584340557438	0.9025734599774411	0.8814835819880099	0	0	0.0	-0.001503872549622021	-0.001503872549622021
4636	0.07404890711398412	0.030285350706580644	0.02986630797318001	0.7016264171570814	-1	0	0	0.2	2	0.9230769230769231	12	0.38461538461538464	0.9230769230769231	14	12	0	1	0	0.23076923076923078	3	13	15	0.5	0	0.6367546454973577	0.7826239148413846	0.46414379248992255	0.9334015661157278	0.28214731711264723	0.7988200058260686	0.8834586283552388	0.854047360299854	1.0	0.35714285714285715	0.0	0.02986630797318001	0.02986630797318001
3684	0.07469869008434105	0.02779461394816237	0.02767101929296874	0.6688748597770204	-1	0	0	0.2	2	0.9230769230769231	12	0.38461538461538464	0.9230769230769231	14	12	0	1	0	0.23076923076923078	3	13	15	0.5	0	0.6669563033583575	0.7719674716707873	0.46414379248992255	0.9153963448782222	0.3464939024059207	0.8481889410308703	0.8831592836340917	0.85492548821896	1.0	0.2857142857142857	0.0	0.02767101929296874	0.02767101929296874
1436	0.06345457189365752	0.02264099584705042	0.02116670112433245	0.6535182399352357	-1	0	0	0.3	3	0.7692307692307693	10	0.38461538461538464	0.7692307692307693	11	10	3	2	0	0.23076923076923078	13	3	15	0.2222222222222222	0	0.7550795104668876	0.8261369700281594	0.46414379248992255	0.848314392742732	0.39167025603179406	0.7872547003803171	0.8482181628671767	0.8219277917359954	0.5454545454545454	0.2727272727272727	0.0	0.02116670112433245	0.02116670112433245
1016	0.06171810292596964	0.01886321358262768	0.017509017337825745	0.7658912583523307	-1	0	0	0.2	2	0.9230769230769231	12	0.38461538461538464	0.9230769230769231	14	12	0	1	0	0.23076923076923078	3	13	15	0.5	0	0.7261187358431225	0.7817204000989445	0.46414379248992255	0.9057836891866626	0.27904253952889924	0.7571153384930285	0.896051773832327	0.826155072668733	1.0	0.2857142857142857	0.0	0.017509017337825745	0.017509017337825745
2160	0.06969012407558939	0.023760604617584367	0.023550109901224334	0.7134283490413258	-1	0	0	0.2	2	0.9230769230769231	12	0.38461538461538464	0.9230769230769231	14	12	0	1	0	0.23076923076923078	3	13	15	0.5	0	0.6669563033583575	0.7719674716707873	0.46414379248992255	0.910660853144014	0.30223180182191844	0.7941264437496119	0.8481472848355084	0.836222849268617	1.0	0.2857142857142857	0.0	0.023550109901224334	0.023550109901224334
4743	0.07425676209907962	0.029981069385789316	0.029470669449004214	0.7133368004051488	-1	0	0	0.2	2	0.9230769230769231	12	0.38461538461538464	0.9230769230769231	14	12	0	1	0	0.23076923076923078	3	13	15	0.5	0	0.6367546454973577	0.7530571283151989	0.46414379248992255	0.9205558759552109	0.26858849409095775	0.8003825233301903	0.870686814287359	0.8390529288162432	1.0	0.2857142857142857	0.0	0.029470669449004214	0.029470669449004214
2587	0.07069604875996414	0.009131976255327273	-0.0009128455081722655	0.7446335103582712	-1	0	0	0.2	2	0.9230769230769231	12	0.38461538461538464	0.9230769230769231	14	12	0	1	0	0.23076923076923078	3	13	15	0.5	0	0.6997658969699423	0.7077664896637912	0.46414379248992255	0.9225816444935118	0.3474081554477918	0.7944324802321854	0.870686814287359	0.8279910010668446	1.0	0.6428571428571429	0.0	-9.128455081722655e-05	-9.128455081722655e-05
540	0.020041335453980638	0.0005013633924013578	0.00024724218256728605	0.9704692326846001	-1	0	0	0.375	3	0.6666666666666666	6	0.36666666666666664	0.5555555555555556	6	5	4	5	0	0.8333333333333334	6	5	11	0.45454545454545453	0.3333333333333333	0.4438428420565204	0.9306088733777699	0.8775550640039353	0.9240564699575218	0.6474281242276073	0.9196066894742533	0.9326089569259368	0.924883400206925	0.16666666666666666	0.3333333333333333	0.0	0.00024724218256728605	0.00024724218256728605
1317	0.05795798447686027	0.006794672838649854	0.0014698236569640189	0.7572743167311444	-1	0	0	0.2	2	0.9230769230769231	12	0.4166666666666667	0.8461538461538461	13	11	1	1	0	0.25	3	12	15	0.25	0	0.7550795104668876	0.7140696598916192	0.46414379248992255	0.9112620486639359	0.39167025603179406	0.8119028469964904	0.8959766997837257	0.8276313619403064	1.0	0.3076923076923077	0.0	0.0014698236569640189	0.0014698236569640189
436	0.03812419330466643	0.010621423225762263	0.01059004401223659	0.957503712164235	-1	0	0	0.4	4	0.6153846153846154	8	0.42857142857142855	0.5384615384615384	8	7	6	5	0	0.7142857142857143	5	7	15	0.3333333333333333	0	0.7503195618855909	0.8607169297131968	0.6411542150652549	0.8593751578203431	0.8646171068975901	0.9377543024590977	0.8223399538019046	0.892313048865695	0.125	0.25	0.0	0.01059004401223659	0.01059004401223659
1765	0.060626941995243724	0.023104327383817402	0.018188260780528254	0.7601150731481184	-1	0	0	0.2	2	0.9230769230769231	12	0.38461538461538464	0.9230769230769231	14	12	0	1	0	0.23076923076923078	3	13	15	0.5	0	0.7261187358431225	0.7817204000989445	0.46414379248992255	0.9057836891866626	0.3464939024059207	0.7614907569404858	0.896051773832327	0.8272982519519207	1.0	0.21428571428571427	0.0	0.018188260780528254	0.018188260780528254
731	0.07357657804927605	0.013438485666008455	0.012770767070816489	0.6642678328081287	-1	0	0	0.2	2	0.9230769230769231	12	0.38461538461538464	0.9230769230769231	14	12	0	1	0	0.23076923076923078	3	13	15	0.5	0	0.6959170779821227	0.8098377233566482	0.46414379248992255	0.9140558433242046	0.3464939024059207	0.7266904019478094	0.896051773832327	0.8316007921496611	1.0	0.35714285714285715	0.0	0.012770767070816489	0.012770767070816489
1153	0.05661638553478078	0.02220311883441187	0.021662021482073128	0.7864057438067993	-1	0	0	0.2	2	0.9230769230769231	12	0.38461538461538464	0.9230769230769231	14	12	0	1	0	0.23076923076923078	3	13	15	0.5	0	0.7261187358431225	0.8085581040594783	0.46414379248992255	0.9286370907907999	0.3464939024059207	0.7659796338274754	0.9244354886534137	0.8495128195655612	1.0	0.42857142857142855	0.0	0.021662021482073128	0.021662021482073128
597	0.029769783917462597	0.010244423123740224	0.0062663345988523645	0.9286234673064859	-1	0	0	0.4	4	0.6153846153846154	8	0.42857142857142855	0.5384615384615384	11	7	3	0	0	0.7142857142857143	5	7	15	0.0	0.2	0.6374042848742134	0.822662007346678	0.873535228632343	0.9518199136229337	0.45226480098585287	0.9333620225993362	0.9091249282004251	0.9157389928645904	0	0	0.0	0.0062663345988523645	0.0062663345988523645
930	0.060837657847797925	0.006649070946915849	0.006415057538657793	0.6893301862318048	-1	0	0	0.1	1	1.0	13	0.5357142857142857	0.9230769230769231	13	12	1	1	0	0.14285714285714285	14	2	15	0.2	0	0.5821664683552056	0.9118387278599835	0.46414379248992255	0.8972252326675249	0.39167025603179406	0.9671913989823747	0.8906998115403549	0.9326999584671267	1.0	0.15384615384615385	0.0	0.006415057538657793	0.006415057538657793
4343	0.07280318699227749	0.027978588214154824	0.027360044081082942	0.6698837856712399	-1	0	0	0.2	2	0.9230769230769231	12	0.38461538461538464	0.9230769230769231	14	12	0	1	0	0.23076923076923078	3	13	15	0.5	0	0.6669563033583575	0.7510621893563886	0.46414379248992255	0.9288763418406251	0.26858849409095775	0.8161878643012586	0.8834586283552388	0.8483250014218155	1.0	0.2857142857142857	0.0	0.027360044081082942	0.027360044081082942
1742	0.06033737092107159	0.020604549415357984	0.020157191101243033	0.7655280392421813	-1	0	0	0.2	2	0.9230769230769231	12	0.38461538461538464	0.9230769230769231	14	12	0	1	0	0.23076923076923078	3	13	15	0.5	0	0.7261187358431225	0.7817204000989445	0.46414379248992255	0.9122502310621343	0.3464939024059207	0.8262247148069868	0.8966379615347688	0.8488251885513373	1.0	0.21428571428571427	0.0	0.020157191101243033	0.020157191101243033
3935	0.07298760142859075	0.027264345084996214	0.026708169234491153	0.6662647266505735	-1	0	0	0.2	2	0.9230769230769231	12	0.38461538461538464	0.9230769230769231	14	12	0	1	0	0.23076923076923078	3	13	15	0.5	0	0.6669563033583575	0.7510621893563886	0.46414379248992255	0.9288763418406251	0.26858849409095775	0.8161878643012586	0.8834586283552388	0.8483250014218155	1.0	0.2857142857142857	0.0	0.026708169234491153	0.026708169234491153
4039	0.07399712015397956	0.02720973807282899	0.02660720867155182	0.6684135125435475	-1	0	0	0.2	2	0.9230769230769231	12	0.38461538461538464	0.9230769230769231	14	12	0	1	0	0.23076923076923078	3	13	15	0.5	0	0.6669563033583575	0.7510621893563886	0.46414379248992255	0.9288763418406251	0.26858849409095775	0.8161878643012586	0.8834586283552388	0.8483250014218155	1.0	0.21428571428571427	0.0	0.02660720867155182	0.02660720867155182
3413	0.0663278898482874	0.013956307762976634	0.009291219157725029	0.6551129051899369	-1	0	0	0.2	2	0.9230769230769231	12	0.38461538461538464	0.9230769230769231	14	12	0	0	0	0.23076923076923078	3	13	15	0.0	0	0.6669563033583575	0.7510621893563886	0.4046912773190819	0.9265219825869292	0.3330494567254646	0.8911312104796474	0.9025734599774411	0.8714336978964289	0	0	0.0	0.009291219157725029	0.009291219157725029
384	0.037493191461038126	0.010373665576768836	0.004210090059274665	0.9326648635080497	-1	0	0	0.4	4	0.5384615384615384	7	0.375	0.46153846153846156	9	6	5	2	0	0.4	10	4	15	0.18181818181818182	0	0.5933603023751328	0.9178017313961151	0.8324989536241295	0.8960027860811973	0.6129233610668575	0.8824379067195744	0.853755021254986	0.899713875113973	0.5555555555555556	0.1111111111111111	0.0	0.004210090059274665	0.004210090059274665
2218	0.06855914886674495	0.02123743855500936	0.021155431257307098	0.7259871232095625	-1	0	0	0.2	2	0.9230769230769231	12	0.38461538461538464	0.9230769230769231	14	12	0	1	0	0.23076923076923078	3	13	15	0.5	0	0.6669563033583575	0.7719674716707873	0.46414379248992255	0.910660853144014	0.30223180182191844	0.7941264437496119	0.8481472848355084	0.836222849268617	1.0	0.2857142857142857	0.0	0.021155431257307098	0.021155431257307098
259	0.06181251786803715	0.013480973224486825	0.00866297910274495	0.7063962843729357	-1	0	0	0.2	2	0.9230769230769231	12	0.45454545454545453	0.8461538461538461	13	11	1	2	0	0.2727272727272727	3	11	15	0.5	0	0.8458828268704937	0.7735357242328064	0.1461567354322723	0.9366975185664281	0.39167025603179406	0.7455995175031295	0.9477803335323223	0.8410462185790631	0.5384615384615385	0.38461538461538464	0.0	0.00866297910274495	0.00866297910274495
4247	0.07594131325718828	0.015313334255291437	0.014064996124049862	0.6046404673658101	-1	0	0	0.2	2	0.9230769230769231	12	0.38461538461538464	0.9230769230769231	14	12	0	1	0	0.23076923076923078	3	13	15	0.5	0	0.6669563033583575	0.83850391502506	0.46414379248992255	0.9153963448782222	0.2889924356650557	0.8011906302630469	0.8516575235545079	0.859050192486982	1.0	0.2857142857142857	0.0	0.014064996124049862	0.014064996124049862
5049	0.07364262842371115	0.02974780864174463	0.029486730663702665	0.7045949565374167	-1	0	0	0.2	2	0.9230769230769231	12	0.38461538461538464	0.9230769230769231	14	12	0	1	0	0.23076923076923078	3	13	15	0.5	0	0.6367546454973577	0.7826239148413846	0.46414379248992255	0.9334015661157278	0.28214731711264723	0.7988200058260686	0.8834586283552388	0.854047360299854	1.0	0.35714285714285715	0.0	0.029486730663702665	0.029486730663702665
2168	0.05815159908259893	0.022863347569109693	0.018506092523733406	0.7596896091414187	-1	0	0	0.2	2	0.9230769230769231	12	0.38461538461538464	0.9230769230769231	14	12	0	1	0	0.23076923076923078	3	13	15	0.5	0	0.7261187358431225	0.7817204000989445	0.46414379248992255	0.9122502310621343	0.3464939024059207	0.8262247148069868	0.8966379615347688	0.8488251885513373	1.0	0.21428571428571427	0.0	0.018506092523733406	0.018506092523733406
2415	0.06366309862013506	0.021020919628791112	0.018502856494463753	0.669232339920807	-1	0	0	0.2	2	0.9230769230769231	12	0.38461538461538464	0.9230769230769231	14	12	0	1	0	0.23076923076923078	3	13	15	0.5	0	0.6997658969699423	0.7145767468896648	0.46414379248992255	0.9181024261092251	0.39167025603179406	0.8258098228142912	0.870686814287359	0.8362049633037835	1.0	0.2857142857142857	0.0	0.018502856494463753	0.018502856494463753
3333	0.0725970335761247	0.026529557164157735	0.025624664375641065	0.6777030702921631	-1	0	0	0.2	2	0.9230769230769231	12	0.38461538461538464	0.9230769230769231	14	12	0	1	0	0.23076923076923078	3	13	15	0.5	0	0.6669563033583575	0.7510621893563886	0.46414379248992255	0.9288763418406251	0.26858849409095775	0.8161878643012586	0.8834586283552388	0.8483250014218155	1.0	0.2857142857142857	0.0	0.025624664375641065	0.025624664375641065
2197	0.06096148178437141	0.018440334928022408	0.0002074885323597287	0.6724623252280157	-1	0	0	0.3	3	0.7692307692307693	10	0.38461538461538464	0.7692307692307693	11	10	3	2	0	0.23076923076923078	13	3	15	0.2222222222222222	0	0.7550795104668876	0.8261369700281594	0.46414379248992255	0.8438285932528652	0.39167025603179406	0.7872547003803171	0.8398804459826242	0.8202410369106876	0.5454545454545454	0.5454545454545454	0.0	0.0002074885323597287	0.0002074885323597287
2090	0.06800924118917812	0.022407649532432645	0.02196846956761863	0.7152519137185211	-1	0	0	0.2	2	0.9230769230769231	12	0.38461538461538464	0.9230769230769231	14	12	0	1	0	0.23076923076923078	3	13	15	0.5	0	0.6669563033583575	0.7719674716707873	0.46414379248992255	0.910660853144014	0.30223180182191844	0.7941264437496119	0.8481472848355084	0.836222849268617	1.0	0.2857142857142857	0.0	0.02196846956761863	0.02196846956761863
772	0.04766988846752952	0.01079786941249311	0.010495596775229495	0.5113992308648693	-1	0	0	0.3	3	0.8461538461538461	11	0.3125	0.7692307692307693	13	10	1	1	0	0.3333333333333333	12	4	15	0.3333333333333333	0.6666666666666666	0.40167682296609275	0.9126441827694837	0.46414379248992255	0.8293313555323276	0.201586741470373	0.9526557372646076	0.8732194698706527	0.9096761204810224	1.0	0.15384615384615385	0.0	0.010495596775229495	0.010495596775229495
1920	0.058971672814614906	0.021309041854505828	0.018684080406971903	0.7623196925832207	-1	0	0	0.2	2	0.9230769230769231	12	0.38461538461538464	0.9230769230769231	14	12	0	1	0	0.23076923076923078	3	13	15	0.5	0	0.7261187358431225	0.7817204000989445	0.46414379248992255	0.9057836891866626	0.3464939024059207	0.8109115775283885	0.896051773832327	0.8409023352126129	1.0	0.2857142857142857	0.0	0.018684080406971903	0.018684080406971903
3800	0.07527245134051783	0.027039953813098472	0.026166897564413805	0.6657189586380459	-1	0	0	0.2	2	0.9230769230769231	12	0.38461538461538464	0.9230769230769231	14	12	0	1	0	0.23076923076923078	3	13	15	0.5	0	0.6669563033583575	0.7719674716707873	0.46414379248992255	0.910660853144014	0.33284333390781107	0.79978428652564	0.8516575235545079	0.8378128551245739	1.0	0.21428571428571427	0.0	0.026166897564413805	0.026166897564413805
73	0.013356949833313257	0.0006470808113581313	0.0005820870427321967	0.927556721550296	-1	0	0	0.3333333333333333	2	0.8571428571428571	6	0.5625	0.8571428571428571	8	6	0	1	0	0.25	2	8	9	0.5	0	0.8148951596451388	0.9421230193256326	0.4704659603092988	0.947979693448346	0.7469216991378106	0.9660531793009769	0.9451358203128593	0.9531868250804805	1.0	0.25	0.0	0.0005820870427321967	0.0005820870427321967
634	0.0364542976613552	0.0031616836190908174	0.0010190296800552073	0.6178208664212398	-1	0	0	0.2	2	0.9230769230769231	12	0.30612244897959184	0.7692307692307693	11	10	3	3	0	1.0	7	7	15	0.3333333333333333	0	0.7814361425983753	0.7270635821395388	0.4594091586604316	0.9337483328744848	0.39167025603179406	0.8813773743996192	0.8737535820084782	0.867268463508885	0.09090909090909091	0.2727272727272727	0.0	0.0010190296800552073	0.0010190296800552073
3227	0.07280838414663969	0.03067925509657525	0.026399627500027098	0.7159759714663021	-1	0	0	0.2	2	0.9230769230769231	12	0.38461538461538464	0.9230769230769231	14	12	0	1	0	0.23076923076923078	3	13	15	0.5	0	0.6367546454973577	0.7826239148413846	0.46414379248992255	0.9334015661157278	0.28214731711264723	0.7988200058260686	0.8834586283552388	0.854047360299854	1.0	0.35714285714285715	0.0	0.026399627500027098	0.026399627500027098
2541	0.06910570898213529	0.021660106219648128	0.021288343112508903	0.7203556907195348	-1	0	0	0.2	2	0.9230769230769231	12	0.38461538461538464	0.9230769230769231	14	12	0	1	0	0.23076923076923078	3	13	15	0.5	0	0.6669563033583575	0.7719674716707873	0.46414379248992255	0.910660853144014	0.3464939024059207	0.8310139371994872	0.8481472848355084	0.8470098016810192	1.0	0.21428571428571427	0.0	0.021288343112508903	0.021288343112508903
1678	0.06397860692285094	0.016341436445732965	0.007553853548082838	0.7113475655446777	-1	0	0	0.2	2	0.9230769230769231	12	0.38461538461538464	0.9230769230769231	14	12	0	1	0	0.23076923076923078	3	13	15	0.5	0	0.7261187358431225	0.7817204000989445	0.46414379248992255	0.9072288079462062	0.33679440923098725	0.850033849461125	0.9038064801342169	0.8536618528297947	1.0	0.6428571428571429	0.0	0.007553853548082838	0.007553853548082838
2420	0.07140940134094617	0.024789777583568793	0.024686447874006902	0.7150637209922966	-1	0	0	0.2	2	0.9230769230769231	12	0.38461538461538464	0.9230769230769231	14	12	0	1	0	0.23076923076923078	3	13	15	0.5	0	0.6669563033583575	0.7719674716707873	0.46414379248992255	0.910660853144014	0.30223180182191844	0.7941264437496119	0.8481472848355084	0.836222849268617	1.0	0.2857142857142857	0.0	0.024686447874006902	0.024686447874006902
1481	0.06608014912565531	0.008567669717516588	0.007737415700450074	0.6443812015829345	-1	0	0	0.2	2	0.9230769230769231	12	0.5357142857142857	0.9230769230769231	13	12	1	1	0	0.14285714285714285	2	14	15	0.2	0	0.6971579612193574	0.7883210037799925	0.46414379248992255	0.906362648694228	0.30131754878004735	0.7812889942906993	0.8737535820084782	0.8347049348128417	1.0	0.23076923076923078	0.0	0.007737415700450074	0.007737415700450074
3106	0.07414486217124654	0.025438225582890498	0.024679573774437014	0.6643949066269812	-1	0	0	0.2	2	0.9230769230769231	12	0.38461538461538464	0.9230769230769231	14	12	0	1	0	0.23076923076923078	3	13	15	0.5	0	0.6669563033583575	0.7719674716707873	0.46414379248992255	0.910660853144014	0.30223180182191844	0.7941264437496119	0.8481472848355084	0.836222849268617	1.0	0.2857142857142857	0.0	0.024679573774437014	0.024679573774437014
1562	0.06362791225278323	0.0224298315677343	0.021010701754611786	0.6616204744143211	-1	0	0	0.3	3	0.7692307692307693	10	0.38461538461538464	0.7692307692307693	11	10	3	2	0	0.23076923076923078	13	3	15	0.2222222222222222	0	0.7550795104668876	0.8261369700281594	0.46414379248992255	0.848314392742732	0.39167025603179406	0.7872547003803171	0.8482181628671767	0.8219277917359954	0.5454545454545454	0.18181818181818182	0.0	0.021010701754611786	0.021010701754611786
1383	0.060516657270203694	0.020987942993896332	0.019004963155349896	0.7651179433825223	-1	0	0	0.2	2	0.9230769230769231	12	0.38461538461538464	0.9230769230769231	14	12	0	1	0	0.23076923076923078	3	13	15	0.5	0	0.7261187358431225	0.7817204000989445	0.46414379248992255	0.9057836891866626	0.3464939024059207	0.7614907569404858	0.896051773832327	0.8272982519519207	1.0	0.2857142857142857	0.0	0.019004963155349896	0.019004963155349896
701	0.05252330207377913	0.0065071146367042185	0.0054367941503020946	0.7689206352704707	-1	0	0	0.2	2	0.8461538461538461	11	0.3409090909090909	0.7692307692307693	12	10	2	1	0	0.36363636363636365	4	11	15	0.16666666666666666	0	0.6962418976705506	0.9334467213616383	0.7703702558389377	0.8884348664273971	0.37408167308375734	0.9641200188868416	0.8294702334261547	0.9351677870605651	1.0	0.08333333333333333	0.0	0.0054367941503020946	0.0054367941503020946
4056	0.07290665583040251	0.02701195934947787	0.0265334814917823	0.6738554656480015	-1	0	0	0.2	2	0.9230769230769231	12	0.38461538461538464	0.9230769230769231	14	12	0	1	0	0.23076923076923078	3	13	15	0.5	0	0.6669563033583575	0.7510621893563886	0.46414379248992255	0.9288763418406251	0.26858849409095775	0.8161878643012586	0.8834586283552388	0.8483250014218155	1.0	0.2857142857142857	0.0	0.0265334814917823	0.0265334814917823
1133	0.06211067747213792	0.02261644433697862	0.020331723917413533	0.7609464605314012	-1	0	0	0.2	2	0.9230769230769231	12	0.38461538461538464	0.9230769230769231	14	12	0	1	0	0.23076923076923078	3	13	15	0.5	0	0.7261187358431225	0.7817204000989445	0.46414379248992255	0.9057836891866626	0.3464939024059207	0.7614907569404858	0.896051773832327	0.8272982519519207	1.0	0.2857142857142857	0.0	0.020331723917413533	0.020331723917413533
529	None	None	None	None	None	0	0	0.3	3	0.7692307692307693	10	0.8333333333333334	0.5384615384615384	9	7	5	1	0	0.2222222222222222	9	2	15	0.08333333333333333	0.46153846153846156	0.805939904843887	0.9072906340071049	0.6780943369847962	0.9049074408294232	0.35333831414740385	0.9509306770081579	0.8266521921197675	0.924099335109729	1.0	0.2222222222222222	0.0	None	None
4719	0.06612514407368479	0.017477202388351147	0.0060393802165486675	0.7401547342824445	-1	0	0	0.2	2	0.9230769230769231	12	0.38461538461538464	0.9230769230769231	14	12	0	1	0	0.23076923076923078	3	13	15	0.5	0	0.6695642391089425	0.8062183632001959	0.6393157127355479	0.9479349773874736	0.32720929339728716	0.7940762890101664	0.8872838996865453	0.8690247235364533	1.0	0.7142857142857143	0.0	0.0060393802165486675	0.0060393802165486675
4748	0.07663451968637816	0.02168326591010234	0.02163093602679989	0.7322404595478548	-1	0	0	0.2	2	0.9230769230769231	12	0.38461538461538464	0.9230769230769231	14	12	0	1	0	0.23076923076923078	3	13	15	0.5	0	0.6367546454973577	0.7530571283151989	0.46414379248992255	0.9205558759552109	0.26858849409095775	0.8003825233301903	0.870686814287359	0.8390529288162432	1.0	0.2857142857142857	0.0	0.02163093602679989	0.02163093602679989
4515	0.06376758240764392	0.01260393182361368	-0.005746304162118458	0.6039420775148042	-1	0	0	0.2	2	0.9230769230769231	12	0.38461538461538464	0.9230769230769231	14	12	0	1	0	0.23076923076923078	3	13	15	0.5	0	0.6367546454973577	0.7106789515305766	0.46414379248992255	0.9050401290439577	0.25502967106926827	0.8018824886253092	0.8675568412163627	0.8201115571058518	1.0	0.21428571428571427	0.0	-0.0005746304162118458	-0.0005746304162118458
3621	0.07207623590873846	0.027223637660561323	0.02652481169310889	0.6647165565409396	-1	0	0	0.2	2	0.9230769230769231	12	0.38461538461538464	0.9230769230769231	14	12	0	1	0	0.23076923076923078	3	13	15	0.5	0	0.6669563033583575	0.7719674716707873	0.46414379248992255	0.910660853144014	0.30223180182191844	0.7941264437496119	0.8481472848355084	0.836222849268617	1.0	0.2857142857142857	0.0	0.02652481169310889	0.02652481169310889
1924	0.06944159646355674	0.022338682165025107	0.021585489140449974	0.7115623699953525	-1	0	0	0.2	2	0.9230769230769231	12	0.38461538461538464	0.9230769230769231	14	12	0	1	0	0.23076923076923078	3	13	15	0.5	0	0.6669563033583575	0.7719674716707873	0.46414379248992255	0.9054569568504282	0.3464939024059207	0.8310139371994872	0.8264622372609067	0.8442973081313064	1.0	0.5714285714285714	0.0	0.021585489140449974	0.021585489140449974
1185	0.07539086200356147	0.013887761086397084	0.013212342002484428	0.6615486155631927	-1	0	0	0.2	2	0.9230769230769231	12	0.38461538461538464	0.9230769230769231	14	12	0	1	0	0.23076923076923078	3	13	15	0.5	0	0.6959170779821227	0.8098377233566482	0.46414379248992255	0.9140558433242046	0.3464939024059207	0.7266904019478094	0.896051773832327	0.8316007921496611	1.0	0.35714285714285715	0.0	0.013212342002484428	0.013212342002484428
2074	0.033929434132756724	0.0075948260916817775	0.005757696018702463	0.9265542196705373	-1	0.25	1	0.4	4	0.6923076923076923	9	0.45454545454545453	0.6923076923076923	12	9	2	3	0	0.2727272727272727	11	3	15	0.6	0.3333333333333333	0.7550795104668876	0.8307946830623615	0.5025168214805728	0.8671662592559722	0.30131754878004735	0.7543420902228595	0.8704923648413372	0.8219725758519122	0.16666666666666666	0.5	0.0	0.005757696018702463	0.005757696018702463
1100	0.01667113378134391	0.0028623583587053416	0.002862270474230244	0.9585632572533587	-1	0.25	1	0.6	6	0.46153846153846156	6	0.42857142857142855	0.46153846153846156	12	6	2	1	0	0.7142857142857143	7	5	15	0.5	0.5454545454545454	0.7550795104668876	0.8404244777177262	0.70720780930932	0.9170978133771109	0.39167025603179406	0.7228701733477649	0.8839579518451072	0.842183108597345	1.0	0.08333333333333333	0.0	0.002862270474230244	0.002862270474230244
3332	0.07172224619666498	0.0280291806713281	0.027928401145997293	0.6668305155479025	-1	0	0	0.2	2	0.9230769230769231	12	0.38461538461538464	0.9230769230769231	14	12	0	1	0	0.23076923076923078	3	13	15	0.5	0	0.6669563033583575	0.7510621893563886	0.46414379248992255	0.9288763418406251	0.26858849409095775	0.8161878643012586	0.8834586283552388	0.8483250014218155	1.0	0.2857142857142857	0.0	0.027928401145997293	0.027928401145997293
1497	0.07015053803008463	0.023474986811966234	0.02312720447417818	0.7179552875947937	-1	0	0	0.2	2	0.9230769230769231	12	0.38461538461538464	0.9230769230769231	14	12	0	1	0	0.23076923076923078	3	13	15	0.5	0	0.6669563033583575	0.7719674716707873	0.46414379248992255	0.910660853144014	0.30223180182191844	0.7941264437496119	0.8481472848355084	0.836222849268617	1.0	0.2857142857142857	0.0	0.02312720447417818	0.02312720447417818
1793	0.0658729572017978	0.014401620200597607	0.010153374601649895	0.7021358251381404	-1	0	0	0.2	2	0.9230769230769231	12	0.38461538461538464	0.9230769230769231	14	12	0	1	0	0.23076923076923078	3	13	15	0.5	0	0.6669563033583575	0.7828972220403597	0.46414379248992255	0.8918378071448216	0.30223180182191844	0.7535305442313089	0.8516575235545079	0.8180618985884712	1.0	0.2857142857142857	0.0	0.010153374601649895	0.010153374601649895
2788	0.06820593309999146	0.024405844226236328	0.02415801398701527	0.7173815114107728	-1	0	0	0.2	2	0.9230769230769231	12	0.38461538461538464	0.9230769230769231	14	12	0	1	0	0.23076923076923078	3	13	15	0.5	0	0.6669563033583575	0.7719674716707873	0.46414379248992255	0.9094277910698056	0.2781736099246578	0.7990510754590834	0.8587501246568013	0.8369215277112451	1.0	0.2857142857142857	0.0	0.02415801398701527	0.02415801398701527
2273	0.066938451842803	0.02383008090472852	0.02382295552810409	0.7212108449122047	-1	0	0	0.2	2	0.9230769230769231	12	0.38461538461538464	0.9230769230769231	14	12	0	1	0	0.23076923076923078	3	13	15	0.5	0	0.6669563033583575	0.7719674716707873	0.46414379248992255	0.910660853144014	0.30223180182191844	0.7941264437496119	0.8481472848355084	0.836222849268617	1.0	0.2857142857142857	0.0	0.02382295552810409	0.02382295552810409
4851	0.07363318217670864	0.03107837338646529	0.028707995020518032	0.6892751919447081	-1	0	0	0.2	2	0.9230769230769231	12	0.38461538461538464	0.9230769230769231	14	12	0	1	0	0.23076923076923078	3	13	15	0.5	0	0.6367546454973577	0.7826239148413846	0.46414379248992255	0.9334015661157278	0.28214731711264723	0.7988200058260686	0.8834586283552388	0.854047360299854	1.0	0.35714285714285715	0.0	0.028707995020518032	0.028707995020518032
2808	0.06036127493182643	0.009714615270652153	0.006089085807187652	0.5961059409671562	-1	0	0	0.3	3	0.8461538461538461	11	0.3125	0.8461538461538461	14	11	0	0	0	0.3333333333333333	4	12	15	0.0	0.6666666666666666	0.6669563033583575	0.8287799436039156	0.34523876214824123	0.9293909972201583	0.39167025603179406	0.8985274706650845	0.9066550325026702	0.8920430670717361	0	0	0.0	0.006089085807187652	0.006089085807187652
2300	0.06029087873146897	0.021824324162266935	0.021148400949737956	0.7618119115410581	-1	0	0	0.2	2	0.9230769230769231	12	0.38461538461538464	0.9230769230769231	14	12	0	1	0	0.23076923076923078	3	13	15	0.5	0	0.7261187358431225	0.7817204000989445	0.46414379248992255	0.9122502310621343	0.3464939024059207	0.8262247148069868	0.8966379615347688	0.8488251885513373	1.0	0.21428571428571427	0.0	0.021148400949737956	0.021148400949737956
4765	0.07430800847225665	0.03269035172761215	0.03179145580235518	0.7091485659340672	-1	0	0	0.2	2	0.9230769230769231	12	0.38461538461538464	0.9230769230769231	14	12	0	1	0	0.23076923076923078	3	13	15	0.5	0	0.6367546454973577	0.7530571283151989	0.46414379248992255	0.9205558759552109	0.26858849409095775	0.8003825233301903	0.870686814287359	0.8390529288162432	1.0	0.2857142857142857	0.0	0.03179145580235518	0.03179145580235518
4938	0.07288399828212541	0.030489394537398105	0.02702116121892793	0.7099129537793091	-1	0	0	0.2	2	0.9230769230769231	12	0.38461538461538464	0.9230769230769231	14	12	0	1	0	0.23076923076923078	3	13	15	0.5	0	0.6367546454973577	0.7826239148413846	0.46414379248992255	0.9334015661157278	0.28214731711264723	0.7988200058260686	0.8834586283552388	0.854047360299854	1.0	0.2857142857142857	0.0	0.02702116121892793	0.02702116121892793
3592	0.07449541269034266	0.02487142607982745	0.02181621183066413	0.6991972440279344	-1	0	0	0.2	2	0.9230769230769231	12	0.38461538461538464	0.9230769230769231	14	12	0	1	0	0.23076923076923078	3	13	15	0.5	0	0.6669563033583575	0.7719674716707873	0.46414379248992255	0.9153963448782222	0.3464939024059207	0.8203739549188145	0.8613517353059809	0.8463911674246577	1.0	0.2857142857142857	0.0	0.02181621183066413	0.02181621183066413
4117	0.07412545162209443	0.026116292910522778	0.025361424602286922	0.6668673002397929	-1	0	0	0.2	2	0.9230769230769231	12	0.38461538461538464	0.9230769230769231	14	12	0	1	0	0.23076923076923078	3	13	15	0.5	0	0.6669563033583575	0.7719674716707873	0.46414379248992255	0.910660853144014	0.33284333390781107	0.79978428652564	0.8516575235545079	0.8378128551245739	1.0	0.21428571428571427	0.0	0.025361424602286922	0.025361424602286922
4205	0.07424535567088877	0.02380504776066018	0.020703426202303525	0.704628896410399	-1	0	0	0.2	2	0.9230769230769231	12	0.38461538461538464	0.9230769230769231	14	12	0	1	0	0.23076923076923078	3	13	15	0.5	0	0.6669563033583575	0.7719674716707873	0.46414379248992255	0.9153963448782222	0.3464939024059207	0.8481889410308703	0.8831592836340917	0.85492548821896	1.0	0.2857142857142857	0.0	0.020703426202303525	0.020703426202303525
1264	0.07229038550066834	0.008127934407106649	0.0037257311400038006	0.6396520959777193	-1	0	0	0.2	2	0.9230769230769231	12	0.38461538461538464	0.9230769230769231	13	12	1	1	0	0.23076923076923078	3	13	15	0.2	0	0.7550795104668876	0.7897322043209372	0.46414379248992255	0.8895500812515369	0.34840852617665075	0.723227757419411	0.8737535820084782	0.8110220567714258	1.0	0.3076923076923077	0.0	0.0037257311400038006	0.0037257311400038006
1819	0.06782805993286183	0.02124068211573667	0.02086638331016303	0.7166444834027368	-1	0	0	0.2	2	0.9230769230769231	12	0.38461538461538464	0.9230769230769231	14	12	0	1	0	0.23076923076923078	3	13	15	0.5	0	0.6669563033583575	0.7719674716707873	0.46414379248992255	0.910660853144014	0.30223180182191844	0.7941264437496119	0.8481472848355084	0.836222849268617	1.0	0.2857142857142857	0.0	0.02086638331016303	0.02086638331016303
266	0.006379136068758999	0.0011255777138860857	0.00034753121391271837	0.9653360077650303	-1	0.5	1	0.5714285714285714	4	0.625	5	0.47619047619047616	0.5	6	4	3	0	0	0.42857142857142855	3	7	10	0.0	0.6666666666666666	0.8842584857075068	0.7427117475845035	0.7512990426465374	0.8914265456304904	0.7891048115165447	0.963881595609983	0.869684990339504	0.8956585894495558	0	0	0.0	0.00034753121391271837	0.00034753121391271837
1235	0.060500093755978104	0.023071239874333127	0.016485394598160223	0.7590091326873319	-1	0	0	0.2	2	0.9230769230769231	12	0.38461538461538464	0.9230769230769231	14	12	0	1	0	0.23076923076923078	3	13	15	0.5	0	0.7261187358431225	0.7817204000989445	0.46414379248992255	0.9057836891866626	0.3252017957643364	0.7605243333077774	0.9058761777353964	0.827045040020251	1.0	0.2857142857142857	0.0	0.016485394598160223	0.016485394598160223
3095	0.07402708366364939	0.024009670847256512	0.02344614081517294	0.6692888950505058	-1	0	0	0.2	2	0.9230769230769231	12	0.38461538461538464	0.9230769230769231	14	12	0	1	0	0.23076923076923078	3	13	15	0.5	0	0.6997658969699423	0.7027669364780784	0.46414379248992255	0.9177858178701133	0.2927748900055104	0.7971117177838796	0.870686814287359	0.824503377958019	1.0	0.2857142857142857	0.0	0.02344614081517294	0.02344614081517294
3733	0.07229410475606453	0.02702269514319461	0.02647493856895589	0.6648321943995483	-1	0	0	0.2	2	0.9230769230769231	12	0.38461538461538464	0.9230769230769231	14	12	0	1	0	0.23076923076923078	3	13	15	0.5	0	0.6669563033583575	0.7510621893563886	0.46414379248992255	0.9288763418406251	0.26858849409095775	0.8161878643012586	0.8834586283552388	0.8483250014218155	1.0	0.2857142857142857	0.0	0.02647493856895589	0.02647493856895589
4986	0.0727514511625635	0.028380952297433405	0.027875249438934917	0.702475021072817	-1	0	0	0.2	2	0.9230769230769231	12	0.38461538461538464	0.9230769230769231	14	12	0	1	0	0.23076923076923078	3	13	15	0.5	0	0.6367546454973577	0.7530571283151989	0.46414379248992255	0.9205558759552109	0.26858849409095775	0.8003825233301903	0.870686814287359	0.8390529288162432	1.0	0.2857142857142857	0.0	0.027875249438934917	0.027875249438934917
535	0.04403302028030834	0.0049753491970013185	0.004944474878005245	0.7428371968589025	-1	0	0	0.3	3	0.6923076923076923	9	0.4166666666666667	0.5384615384615384	9	7	5	1	0	0.25	3	12	15	0.08333333333333333	0	0.46122061509205226	0.8399497954009744	0.4627026813399004	0.9183707615539632	0.683970766629809	0.8480086287472564	0.8050638374140452	0.8735198090921337	1.0	0.2222222222222222	0.0	0.004944474878005245	0.004944474878005245
1146	0.0734482122825972	0.014724697348839058	0.014243362349754225	0.6626197496076476	-1	0	0	0.2	2	0.9230769230769231	12	0.38461538461538464	0.9230769230769231	14	12	0	1	0	0.23076923076923078	3	13	15	0.5	0	0.6959170779821227	0.8098377233566482	0.46414379248992255	0.9140558433242046	0.3464939024059207	0.7266904019478094	0.896051773832327	0.8316007921496611	1.0	0.2857142857142857	0.0	0.014243362349754225	0.014243362349754225
2022	0.06999280398862932	0.02029814338991885	0.01982552405636143	0.7268622728768801	-1	0	0	0.2	2	0.9230769230769231	12	0.38461538461538464	0.9230769230769231	14	12	0	1	0	0.23076923076923078	3	13	15	0.5	0	0.6669563033583575	0.7719674716707873	0.46414379248992255	0.910660853144014	0.3464939024059207	0.8310139371994872	0.8481472848355084	0.8470098016810192	1.0	0.2857142857142857	0.0	0.01982552405636143	0.01982552405636143
4720	0.07357347161824461	0.03460318489008758	0.03169652693520998	0.7061575374725613	-1	0	0	0.2	2	0.9230769230769231	12	0.38461538461538464	0.9230769230769231	14	12	0	1	0	0.23076923076923078	3	13	15	0.5	0	0.6367546454973577	0.7530571283151989	0.46414379248992255	0.9205558759552109	0.26858849409095775	0.8003825233301903	0.870686814287359	0.8390529288162432	1.0	0.2857142857142857	0.0	0.03169652693520998	0.03169652693520998
1628	0.05926331326892355	0.02398663927960465	0.017808002578414854	0.7584298681653316	-1	0	0	0.2	2	0.9230769230769231	12	0.38461538461538464	0.9230769230769231	14	12	0	1	0	0.23076923076923078	3	13	15	0.5	0	0.7261187358431225	0.7817204000989445	0.46414379248992255	0.9057836891866626	0.3464939024059207	0.7614907569404858	0.896051773832327	0.8272982519519207	1.0	0.2857142857142857	0.0	0.017808002578414854	0.017808002578414854
2753	0.0693548351320821	0.024992401918536907	0.024426973067823456	0.7203805926894024	-1	0	0	0.2	2	0.9230769230769231	12	0.38461538461538464	0.9230769230769231	14	12	0	1	0	0.23076923076923078	3	13	15	0.5	0	0.6669563033583575	0.7719674716707873	0.46414379248992255	0.9094277910698056	0.2781736099246578	0.7990510754590834	0.8587501246568013	0.8369215277112451	1.0	0.35714285714285715	0.0	0.024426973067823456	0.024426973067823456
176	0.0010888731164509632	0.00028464844891495315	4.412750971245889e-06	0.9887652505248165	-1	0	0	0.75	3	0.3333333333333333	1	0.625	0.3333333333333333	1	1	3	5	0	0.5	4	2	5	0.5	0.6666666666666666	0.821074157672148	0.5	0.5667859410397409	0.5	0.6134810362650708	0.5	0.7512386084608731	0.5	1.0	1.0	0.3706963961030183	4.412750971245889e-06	4.412750971245889e-06
2097	0.050459761651415316	0.007243855478980309	-0.0015353341149240611	0.597273146554149	-1	0.25	1	0.4	4	0.6923076923076923	9	0.3409090909090909	0.6923076923076923	12	9	2	1	0	0.36363636363636365	4	11	15	0.2	0.5	0.7287266715937074	0.7808443745464766	0.5025168214805728	0.913786982408805	0.39167025603179406	0.791322280004809	0.8516575235545079	0.839533535464963	1.0	0.3333333333333333	0.0	-0.00015353341149240612	-0.00015353341149240612
4243	0.06855637395495072	0.016431299083963253	0.015913424353454792	0.6307597039393988	-1	0	0	0.2	2	0.9230769230769231	12	0.38461538461538464	0.9230769230769231	14	12	0	1	0	0.23076923076923078	3	13	15	0.5	0	0.6669563033583575	0.7510621893563886	0.46414379248992255	0.9328273310356652	0.26858849409095775	0.8161878643012586	0.8905633492618679	0.8509396277776896	1.0	0.2857142857142857	0.0	0.015913424353454792	0.015913424353454792
1202	0.03186930745430848	0.0019008895809955796	-0.0018073430787333988	0.9823839088880136	-1	0	0	0.14285714285714285	1	1.0	8	1.0	0.875	8	7	1	2	0	0.1	1	10	10	0.4	0	0.46122061509205226	0.7424532324485946	0.37535378555679816	0.9517054338401805	0.5400834750207616	0.8466678661017449	0.8536396936988379	0.8717065243122649	0.5625	0.125	0.0	-0.00018073430787333988	-0.00018073430787333988
1349	0.056324063954841075	0.018868367714072323	0.0179468931796343	0.790928817978274	-1	0	0	0.2	2	0.9230769230769231	12	0.38461538461538464	0.9230769230769231	14	12	0	1	0	0.23076923076923078	3	13	15	0.5	0	0.7261187358431225	0.8085581040594783	0.46414379248992255	0.9286370907907999	0.3464939024059207	0.7659796338274754	0.9244354886534137	0.8495128195655612	1.0	0.42857142857142855	0.0	0.0179468931796343	0.0179468931796343
1296	0.06149712172534986	0.011502324244086008	0.006369403091853251	0.7095925952089347	-1	0	0	0.2	2	0.9230769230769231	12	0.38461538461538464	0.9230769230769231	14	12	0	1	0	0.23076923076923078	3	13	15	0.5	0	0.6997658969699423	0.7991202548237617	0.46414379248992255	0.9311386102547348	0.3464939024059207	0.800593033173879	0.896051773832327	0.8571364915249581	1.0	0.42857142857142855	0.0	0.006369403091853251	0.006369403091853251
1850	0.0669239811779438	0.010412102281145714	0.0021456392270946807	0.6929498300467349	-1	0	0	0.2	2	0.9230769230769231	12	0.38461538461538464	0.9230769230769231	14	12	0	1	0	0.23076923076923078	3	13	15	0.5	0	0.7261187358431225	0.7817204000989445	0.46414379248992255	0.912723063299431	0.3464939024059207	0.7631145592595553	0.8898905710277565	0.8316872621567435	1.0	0.2857142857142857	0.0	0.0021456392270946807	0.0021456392270946807
2427	0.08188337526941455	0.009981876644458631	-0.003755035545503259	0.6601818616120948	-1	0	0	0.2	2	0.9230769230769231	12	0.5357142857142857	0.9230769230769231	14	12	0	1	0	0.14285714285714285	2	14	15	0.5	0	0.6997658969699423	0.7705499820846692	0.46414379248992255	0.9000947905731252	0.25502967106926827	0.7815638834624344	0.870686814287359	0.8265685282642616	1.0	0.21428571428571427	0.0	-0.0003755035545503259	-0.0003755035545503259
2400	0.06846575307572389	0.025062961831227904	0.02499230323316931	0.7143610143005916	-1	0	0	0.2	2	0.9230769230769231	12	0.38461538461538464	0.9230769230769231	14	12	0	1	0	0.23076923076923078	3	13	15	0.5	0	0.6669563033583575	0.7719674716707873	0.46414379248992255	0.910660853144014	0.30223180182191844	0.7941264437496119	0.8481472848355084	0.836222849268617	1.0	0.2857142857142857	0.0	0.02499230323316931	0.02499230323316931
1297	0.06878777480636383	0.02177544264668162	-0.020183650919563142	0.71899354057122	-1	0	0	0.2	2	0.9230769230769231	12	0.38461538461538464	0.9230769230769231	14	12	0	1	0	0.23076923076923078	3	13	15	0.5	0	0.7261187358431225	0.7817204000989445	0.46414379248992255	0.9051330536293454	0.3464939024059207	0.7614907569404858	0.896051773832327	0.826935971076633	1.0	0.2857142857142857	0.0	-0.0020183650919563144	-0.0020183650919563144
96	2.039080434915207e-06	4.704506459087225e-08	-4.661308665756326e-08	0.9999990210516966	-1	0	0	1.0	1	0	0	1.0	0	1	0	0	0	0	0.5	2	1	2	0.0	0	0	0	0	0	0	0	0	0	0	0	0	-4.661308665756326e-09	-4.661308665756326e-09
3083	0.05849702218920314	0.006349623986618329	0.00634781232896947	0.7192310019211496	-1	0	0	0.2	2	0.9230769230769231	12	0.38461538461538464	0.9230769230769231	14	12	0	2	0	0.23076923076923078	3	13	15	1.0	0	0.7550795104668876	0.8499537426998444	0.540889850471223	0.9287399058004715	0.3650827163508213	0.7860281029604661	0.9147956167653013	0.8661833625395108	0.5357142857142857	0.07142857142857142	0.0	0.00634781232896947	0.00634781232896947
2674	0.06906995943053863	0.019094546790999374	0.018584049908863417	0.7304512564972646	-1	0	0	0.2	2	0.9230769230769231	12	0.38461538461538464	0.9230769230769231	14	12	0	1	0	0.23076923076923078	3	13	15	0.5	0	0.6669563033583575	0.7719674716707873	0.46414379248992255	0.910660853144014	0.30223180182191844	0.7941264437496119	0.8481472848355084	0.836222849268617	1.0	0.2857142857142857	0.0	0.018584049908863417	0.018584049908863417
2655	0.07345110491319723	0.025855440884300616	0.02533956384234964	0.6613298190565504	-1	0	0	0.2	2	0.9230769230769231	12	0.38461538461538464	0.9230769230769231	14	12	0	1	0	0.23076923076923078	3	13	15	0.5	0	0.6669563033583575	0.7719674716707873	0.46414379248992255	0.910660853144014	0.30223180182191844	0.7941264437496119	0.8481472848355084	0.836222849268617	1.0	0.2857142857142857	0.0	0.02533956384234964	0.02533956384234964
1469	0.06025622430830278	0.02272471916721195	0.020190102785421726	0.7589045437274822	-1	0	0	0.2	2	0.9230769230769231	12	0.38461538461538464	0.9230769230769231	14	12	0	1	0	0.23076923076923078	3	13	15	0.5	0	0.7261187358431225	0.7817204000989445	0.46414379248992255	0.9057836891866626	0.3464939024059207	0.7578680028245969	0.8853329518581482	0.8263511403204429	1.0	0.2857142857142857	0.0	0.020190102785421726	0.020190102785421726
4442	0.07637028360010684	0.024019999196013313	0.022410935764944913	0.7332465323202364	-1	0	0	0.2	2	0.9230769230769231	12	0.38461538461538464	0.9230769230769231	14	12	0	1	0	0.23076923076923078	3	13	15	0.5	0	0.6367546454973577	0.7530571283151989	0.46414379248992255	0.9205558759552109	0.26858849409095775	0.8003825233301903	0.870686814287359	0.8390529288162432	1.0	0.2857142857142857	0.0	0.022410935764944913	0.022410935764944913
4655	0.0740562624636802	0.03369072816036239	0.029969759971743313	0.7096166878128067	-1	0	0	0.2	2	0.9230769230769231	12	0.38461538461538464	0.9230769230769231	14	12	0	1	0	0.23076923076923078	3	13	15	0.5	0	0.6367546454973577	0.7826239148413846	0.46414379248992255	0.9334015661157278	0.28214731711264723	0.7988200058260686	0.8834586283552388	0.854047360299854	1.0	0.35714285714285715	0.0	0.029969759971743313	0.029969759971743313
2875	0.07711478211658666	0.028384319512391766	0.02824705390768074	0.6719347384387158	-1	0	0	0.2	2	0.9230769230769231	12	0.38461538461538464	0.9230769230769231	14	12	0	1	0	0.23076923076923078	3	13	15	0.5	0	0.6669563033583575	0.7719674716707873	0.46414379248992255	0.9153963448782222	0.3464939024059207	0.8481889410308703	0.8831592836340917	0.85492548821896	1.0	0.2857142857142857	0.0	0.02824705390768074	0.02824705390768074
4400	0.08795962829589107	0.015487828096172673	0.015350971384838876	0.6619064494555036	-1	0	0	0.2	2	0.9230769230769231	12	0.38461538461538464	0.9230769230769231	14	12	0	2	0	0.23076923076923078	3	13	15	1.0	0	0.8046452010601639	0.7693994247039412	0.7748503336406317	0.9496036302106817	0.39167025603179406	0.7688195275477976	0.8853329518581482	0.8558082190850995	0.5357142857142857	0.6428571428571429	0.0	0.015350971384838876	0.015350971384838876
2477	0.06536462233963075	0.022388169490205286	0.02065728614347323	0.7289560789600296	-1	0	0	0.2	2	0.9230769230769231	12	0.38461538461538464	0.9230769230769231	14	12	0	1	0	0.23076923076923078	3	13	15	0.5	0	0.6997658969699423	0.7027669364780784	0.46414379248992255	0.9177858178701133	0.3401784270890325	0.8897061507956776	0.8853329518581482	0.856554489330198	1.0	0.2857142857142857	0.0	0.02065728614347323	0.02065728614347323
3096	0.07386492334572765	0.0015660883552791906	-0.00093996998370245	0.6563436736326278	-1	0	0	0.2	2	0.9230769230769231	12	0.38461538461538464	0.9230769230769231	14	12	0	1	0	0.23076923076923078	3	13	15	0.5	0	0.7535095168903455	0.8168713134372141	0.46414379248992255	0.910660853144014	0.33284333390781107	0.79978428652564	0.886053269610345	0.8499220711762789	1.0	0.2857142857142857	0.0	-9.399699837024501e-05	-9.399699837024501e-05
2922	0.07149216196311628	0.008363292753131503	0.008027132499651956	0.6297570705218863	-1	0	0	0.3	3	0.8461538461538461	11	0.38461538461538464	0.8461538461538461	14	11	0	1	0	0.23076923076923078	13	3	15	1.0	1.0	0.7550795104668876	0.8499537426998444	0.540889850471223	0.9287399058004715	0.39167025603179406	0.8027631207020907	0.8959766997837257	0.8700945411560189	1.0	0.07142857142857142	0.0	0.008027132499651956	0.008027132499651956
4710	0.05914675776630742	0.011955585919685882	-0.0018438293428251849	0.5975554679115285	-1	0	0	0.2	2	0.9230769230769231	12	0.38461538461538464	0.9230769230769231	14	12	0	0	0	0.23076923076923078	3	13	15	0.0	0	0.6367546454973577	0.7714287603942395	0.4046912773190819	0.9095507874269265	0.3330494567254646	0.8765662726594011	0.855563513897358	0.861557757858503	0	0	0.0	-0.00018438293428251848	-0.00018438293428251848
4995	0.07254420590036133	0.029565581283052433	0.02894877314143347	0.7006555113684002	-1	0	0	0.2	2	0.9230769230769231	12	0.38461538461538464	0.9230769230769231	14	12	0	1	0	0.23076923076923078	3	13	15	0.5	0	0.6367546454973577	0.7530571283151989	0.46414379248992255	0.9205558759552109	0.26858849409095775	0.8003825233301903	0.870686814287359	0.8390529288162432	1.0	0.2857142857142857	0.0	0.02894877314143347	0.02894877314143347
1873	0.08158418959042824	0.026142426427165567	-0.015427500897295809	0.65428639094562	-1	0	0	0.2	2	0.9230769230769231	12	0.38461538461538464	0.9230769230769231	13	12	1	1	0	0.23076923076923078	3	13	15	0.2	0	0.7550795104668876	0.7897322043209372	0.46414379248992255	0.8970931967185686	0.39167025603179406	0.7513620482096732	0.8959766997837257	0.8222275160746124	1.0	0.3076923076923077	0.0	-0.0015427500897295808	-0.0015427500897295808
1900	0.06721376879963871	0.02290103135266035	0.02089003022552979	0.7078937704773922	-1	0	0	0.2	2	0.9230769230769231	12	0.38461538461538464	0.9230769230769231	14	12	0	1	0	0.23076923076923078	3	13	15	0.5	0	0.6669563033583575	0.7719674716707873	0.46414379248992255	0.9054569568504282	0.30223180182191844	0.7941264437496119	0.8264622372609067	0.8333567319638879	1.0	0.2857142857142857	0.0	0.02089003022552979	0.02089003022552979
4715	0.07411825090810019	0.02977601032677516	0.02963485648487112	0.7204237826731452	-1	0	0	0.2	2	0.9230769230769231	12	0.38461538461538464	0.9230769230769231	14	12	0	1	0	0.23076923076923078	3	13	15	0.5	0	0.6695642391089425	0.7198592237574589	0.46414379248992255	0.9048383296599642	0.32334996355053114	0.7999960361338115	0.870686814287359	0.8216261736397995	1.0	0.2857142857142857	0.0	0.02963485648487112	0.02963485648487112
1169	0.061812163478412965	0.018304677171376522	0.018280618290428003	0.7640822038486642	-1	0	0	0.2	2	0.9230769230769231	12	0.38461538461538464	0.9230769230769231	14	12	0	1	0	0.23076923076923078	3	13	15	0.5	0	0.7261187358431225	0.7817204000989445	0.46414379248992255	0.9057836891866626	0.3464939024059207	0.7614907569404858	0.896051773832327	0.8272982519519207	1.0	0.2857142857142857	0.0	0.018280618290428003	0.018280618290428003
4281	0.06590333724126125	0.009859073778695313	0.0017098674010972532	0.6194369884258886	-1	0	0	0.2	2	0.9230769230769231	12	0.38461538461538464	0.9230769230769231	14	12	0	1	0	0.23076923076923078	3	13	15	0.5	0	0.6367546454973577	0.7826239148413846	0.46414379248992255	0.9349189718092356	0.28214731711264723	0.7988200058260686	0.8842574339855004	0.8550695176095809	1.0	0.35714285714285715	0.0	0.0017098674010972532	0.0017098674010972532
1430	0.0632200306750312	0.023237191537699015	0.020611300802924816	0.7565181244200022	-1	0	0	0.2	2	0.9230769230769231	12	0.38461538461538464	0.9230769230769231	14	12	0	1	0	0.23076923076923078	3	13	15	0.5	0	0.7261187358431225	0.7817204000989445	0.46414379248992255	0.9057836891866626	0.3464939024059207	0.7614907569404858	0.896051773832327	0.8272982519519207	1.0	0.2857142857142857	0.0	0.020611300802924816	0.020611300802924816
3133	0.07321606634367749	0.026221401786401612	0.025706441566992963	0.6680914259485942	-1	0	0	0.2	2	0.9230769230769231	12	0.38461538461538464	0.9230769230769231	14	12	0	1	0	0.23076923076923078	3	13	15	0.5	0	0.6669563033583575	0.7510621893563886	0.46414379248992255	0.9288763418406251	0.26858849409095775	0.8161878643012586	0.8834586283552388	0.8483250014218155	1.0	0.2857142857142857	0.0	0.025706441566992963	0.025706441566992963
4225	0.0795313786060031	0.01763881093556313	0.0156662035504647	0.7024439850226849	-1	0	0	0.2	2	0.9230769230769231	12	0.38461538461538464	0.9230769230769231	14	12	0	1	0	0.23076923076923078	3	13	15	0.5	0	0.6669563033583575	0.7510621893563886	0.46414379248992255	0.9288763418406251	0.26858849409095775	0.8161878643012586	0.8834586283552388	0.8483250014218155	1.0	0.2857142857142857	0.0	0.0156662035504647	0.0156662035504647
4609	0.07380171092823788	0.02504076068421263	0.024136150783601918	0.6665584189965934	-1	0	0	0.2	2	0.9230769230769231	12	0.38461538461538464	0.9230769230769231	14	12	0	1	0	0.23076923076923078	3	13	15	0.5	0	0.6669563033583575	0.7065438207351722	0.46414379248992255	0.9145182734939102	0.25502967106926827	0.8173080126919687	0.870686814287359	0.8295331253380094	1.0	0.35714285714285715	0.0	0.024136150783601918	0.024136150783601918
477	0.036403921364483685	0.0013494251628007432	-0.0008160366920138074	0.9874106980906528	-1	0	0	0.3	3	0.7692307692307693	10	0.5769230769230769	0.6923076923076923	10	9	4	3	0	0.15384615384615385	2	13	15	0.2727272727272727	0	0.5499115346887286	0.9491313711732303	0.4561552141634527	0.9091789382898467	0.687945252930984	0.9394286347408792	0.7684758945653902	0.9344493137351528	0.4	0.5	0.0	-8.160366920138074e-05	-8.160366920138074e-05
4509	0.07682657017896807	0.006675546177712761	-0.004813242864601723	0.6275057733392793	-1	0	0	0.2	2	0.9230769230769231	12	0.38461538461538464	0.9230769230769231	14	12	0	1	0	0.23076923076923078	3	13	15	0.5	0	0.6669563033583575	0.7510621893563886	0.46414379248992255	0.9492991313642275	0.26858849409095775	0.8161878643012586	0.9075980880126296	0.8631376920959779	1.0	0.21428571428571427	0.0	-0.0004813242864601723	-0.0004813242864601723
1531	0.056210121872167014	0.020030897909022308	0.01964339251568467	0.7857054003193715	-1	0	0	0.2	2	0.9230769230769231	12	0.38461538461538464	0.9230769230769231	14	12	0	1	0	0.23076923076923078	3	13	15	0.5	0	0.7261187358431225	0.8085581040594783	0.46414379248992255	0.9286370907907999	0.3464939024059207	0.7659796338274754	0.9244354886534137	0.8495128195655612	1.0	0.42857142857142855	0.0	0.01964339251568467	0.01964339251568467
993	0.06648249599193062	0.011919782945187689	0.011284442897403922	0.6821100028617693	-1	0	0	0.2	2	0.9230769230769231	12	0.38461538461538464	0.9230769230769231	14	12	0	1	0	0.23076923076923078	3	13	15	0.5	0	0.7844585905057848	0.8182120588855557	0.46414379248992255	0.9164076601121947	0.29500207346315915	0.7691498612167068	0.9322047583019064	0.8456351525263672	1.0	0.2857142857142857	0.0	0.011284442897403922	0.011284442897403922
1956	0.06331854295064417	0.01119821480602051	0.0023003478774594774	0.7187847815092252	-1	0	0	0.3	3	0.7692307692307693	10	0.38461538461538464	0.7692307692307693	12	10	2	2	0	0.23076923076923078	13	3	15	0.3333333333333333	0	0.7550795104668876	0.8167429409513044	0.46414379248992255	0.9139033388170535	0.3464939024059207	0.7841597945954975	0.8853329518581482	0.8475596350891401	0.5416666666666666	0.25	0.0	0.0023003478774594774	0.0023003478774594774
2125	0.05631502214117742	0.022134218671357474	0.021513228267522642	0.7850644239878165	-1	0	0	0.2	2	0.9230769230769231	12	0.38461538461538464	0.9230769230769231	14	12	0	1	0	0.23076923076923078	3	13	15	0.5	0	0.7261187358431225	0.8085581040594783	0.46414379248992255	0.9286370907907999	0.3464939024059207	0.7659796338274754	0.9244354886534137	0.8495128195655612	1.0	0.42857142857142855	0.0	0.021513228267522642	0.021513228267522642
329	0.05417959976946527	0.010927236832257967	-0.010033717647597298	0.6959154503713447	-1	0	0	0.1	1	1.0	13	0.23809523809523808	0.8461538461538461	11	11	3	2	0	0.7777777777777778	9	7	15	0.2	0	0.5988599511893884	0.9182884038457423	0.37502326381429896	0.8925325205563551	0.44664362057376356	0.8965871284419566	0.8371277766226719	0.9030881846313975	0.5454545454545454	0.09090909090909091	0.0	-0.0010033717647597298	-0.0010033717647597298
4923	0.07228762865933033	0.03215459362903046	0.02978434647499674	0.7145261404651971	-1	0	0	0.2	2	0.9230769230769231	12	0.38461538461538464	0.9230769230769231	14	12	0	1	0	0.23076923076923078	3	13	15	0.5	0	0.6367546454973577	0.7826239148413846	0.46414379248992255	0.9334015661157278	0.28214731711264723	0.7988200058260686	0.8834586283552388	0.854047360299854	1.0	0.35714285714285715	0.0	0.02978434647499674	0.02978434647499674
4100	0.06640647864430142	0.0086065982947985	0.0031260035837940912	0.6558055965514247	-1	0	0	0.2	2	0.9230769230769231	12	0.38461538461538464	0.9230769230769231	14	12	0	1	0	0.23076923076923078	3	13	15	0.5	0	0.6367546454973577	0.7826239148413846	0.46414379248992255	0.931472178438312	0.28214731711264723	0.7988200058260686	0.8870406921099165	0.8527701589983953	1.0	0.35714285714285715	0.0	0.0031260035837940912	0.0031260035837940912
3651	0.07243546490700156	0.027233832000636487	0.02708102640972925	0.6696017703790097	-1	0	0	0.2	2	0.9230769230769231	12	0.38461538461538464	0.9230769230769231	14	12	0	1	0	0.23076923076923078	3	13	15	0.5	0	0.6669563033583575	0.7719674716707873	0.46414379248992255	0.9153963448782222	0.3464939024059207	0.8481889410308703	0.8831592836340917	0.85492548821896	1.0	0.2857142857142857	0.0	0.02708102640972925	0.02708102640972925
3017	0.07253664876135961	0.027582535488736	0.026501656222660944	0.6703087198164477	-1	0	0	0.2	2	0.9230769230769231	12	0.38461538461538464	0.9230769230769231	14	12	0	1	0	0.23076923076923078	3	13	15	0.5	0	0.6669563033583575	0.7510621893563886	0.46414379248992255	0.9288763418406251	0.26858849409095775	0.8147547803502627	0.8834586283552388	0.8479160836254321	1.0	0.35714285714285715	0.0	0.026501656222660944	0.026501656222660944
3318	0.0738590968090103	0.028592031484439933	0.02851395999756882	0.6660306748766116	-1	0	0	0.2	2	0.9230769230769231	12	0.38461538461538464	0.9230769230769231	14	12	0	1	0	0.23076923076923078	3	13	15	0.5	0	0.6669563033583575	0.7510621893563886	0.46414379248992255	0.9288763418406251	0.26858849409095775	0.8161878643012586	0.8834586283552388	0.8483250014218155	1.0	0.21428571428571427	0.0	0.02851395999756882	0.02851395999756882
166	0.004526013653579009	0.0005504969360652953	0.0004950838195450012	0.9848171535113147	-1	0.5	1	0.6666666666666666	4	0.5714285714285714	4	0.6	0.42857142857142855	5	3	3	1	0	0.6	3	5	9	0.125	0.4	0.5657966695722244	0.8907262927046391	0.8272446583310165	0.8668245819655901	0.6360571222033902	0.9762866972369489	0.923871678993098	0.9284435968853925	1.0	0.6	0.0	0.0004950838195450012	0.0004950838195450012
668	0.08322164773377982	0.012800959747509314	-0.009408419770525535	0.7837495773238095	-1	0	0	0.2222222222222222	2	0.9090909090909091	10	0.5416666666666666	0.9090909090909091	11	10	1	0	0	0.16666666666666666	2	12	13	0.0	0	0.16906801951198758	0.9215137719201892	0.8475023746682238	0.7172508119956417	0.8275689746771198	0.9469698809922208	0.9603291002444011	0.8901351550321307	0	0	0.0	-0.0009408419770525535	-0.0009408419770525535
4556	0.07167247029476063	0.02879250626454479	0.028699469617124957	0.6702505997480864	-1	0	0	0.2	2	0.9230769230769231	12	0.38461538461538464	0.9230769230769231	14	12	0	1	0	0.23076923076923078	3	13	15	0.5	0	0.6669563033583575	0.7510621893563886	0.46414379248992255	0.9288763418406251	0.26858849409095775	0.8161878643012586	0.8834586283552388	0.8483250014218155	1.0	0.2857142857142857	0.0	0.028699469617124957	0.028699469617124957
3250	0.07297799554512008	0.027823624696603086	0.027605365353622718	0.6672598379957898	-1	0	0	0.2	2	0.9230769230769231	12	0.38461538461538464	0.9230769230769231	14	12	0	1	0	0.23076923076923078	3	13	15	0.5	0	0.6669563033583575	0.7510621893563886	0.46414379248992255	0.9288763418406251	0.26858849409095775	0.8161878643012586	0.8834586283552388	0.8483250014218155	1.0	0.2857142857142857	0.0	0.027605365353622718	0.027605365353622718
394	0.042395703016926335	0.0034149929278708803	0.002084911834302275	0.6839489688488197	-1	0	0	0.125	1	1.0	9	1.0	1.0	10	9	0	2	0	0.09090909090909091	11	1	11	0.6666666666666666	0	0.9135597535264784	0.8814482459983555	0.44732930685395056	0.7992628112433583	0.6274593446850166	0.946753666220327	0.8574039551972651	0.8897974010064909	0.55	0.3	0.0	0.002084911834302275	0.002084911834302275
4182	0.07636391855811958	0.023118030153149276	0.022318249214832664	0.673541893531328	-1	0	0	0.2	2	0.9230769230769231	12	0.38461538461538464	0.9230769230769231	14	12	0	1	0	0.23076923076923078	3	13	15	0.5	0	0.6997658969699423	0.7433854826461197	0.46414379248992255	0.91882438560896	0.25502967106926827	0.8261179872819425	0.8837431558645588	0.8432784855507829	1.0	0.2857142857142857	0.0	0.022318249214832664	0.022318249214832664
3029	0.07135680636985436	0.027006661218321865	0.02632679930823139	0.6665994505580557	-1	0	0	0.2	2	0.9230769230769231	12	0.38461538461538464	0.9230769230769231	14	12	0	1	0	0.23076923076923078	3	13	15	0.5	0	0.6669563033583575	0.7719674716707873	0.46414379248992255	0.910660853144014	0.30223180182191844	0.7941264437496119	0.8481472848355084	0.836222849268617	1.0	0.2857142857142857	0.0	0.02632679930823139	0.02632679930823139
532	0.0596762085495517	0.023201972046008785	0.018219479992796467	0.7646501368052165	-1	0	0	0.2	2	0.9230769230769231	12	0.38461538461538464	0.9230769230769231	14	12	0	1	0	0.23076923076923078	3	13	15	0.5	0	0.7261187358431225	0.7817204000989445	0.46414379248992255	0.9057836891866626	0.3464939024059207	0.7614907569404858	0.896051773832327	0.8272982519519207	1.0	0.2857142857142857	0.0	0.018219479992796467	0.018219479992796467
4249	0.08525377464616551	0.012029135806463821	0.0051406302389888844	0.6993945067297485	-1	0	0	0.2	2	0.9230769230769231	12	0.5357142857142857	0.9230769230769231	14	12	0	0	0	0.14285714285714285	14	2	15	0.0	0	0.7844585905057848	0.8149946019903697	0.6955826026394918	0.9259543059790227	0.4040436792846137	0.8694753800432103	0.8883552531841802	0.8774415601353288	0	0	0.0	0.0051406302389888844	0.0051406302389888844
229	0.036112876504028474	0.0012518628866587441	0.00038838296722202496	0.986450734375793	-1	0	0	0.2	2	0.9230769230769231	12	1.0	0.6923076923076923	11	9	3	4	0	0.06666666666666667	15	1	15	0.5	0.14285714285714285	0.6189292038186566	0.8452844073985302	0.8144059299097993	0.9290939543022916	0.47897796744057625	0.885497561048405	0.8869604817712922	0.8914363547013675	0.18181818181818182	0.45454545454545453	0.0	0.00038838296722202496	0.00038838296722202496
3794	0.07468473542881673	0.024376029678530694	0.020945007122387976	0.6973584211029981	-1	0	0	0.2	2	0.9230769230769231	12	0.38461538461538464	0.9230769230769231	14	12	0	1	0	0.23076923076923078	3	13	15	0.5	0	0.6669563033583575	0.7719674716707873	0.46414379248992255	0.9153963448782222	0.3464939024059207	0.8481889410308703	0.8831592836340917	0.85492548821896	1.0	0.2857142857142857	0.0	0.020945007122387976	0.020945007122387976
742	0.059839688574777755	0.010672614484509142	-0.0020641017095932887	0.8243693417677564	-1	0	0	0.1	1	1.0	13	1.0	1.0	14	13	0	0	0	0.06666666666666667	15	1	15	0.0	0	0.6808875511616945	0.8826821441650379	0.4173903239257619	0.8827805165396071	0.8564712197602053	0.9431706803717463	0.8716173912663712	0.9073837229872077	0	0	0.0	-0.00020641017095932886	-0.00020641017095932886
386	0.016297909083787535	0.0016306832120294567	0.000324674032315589	0.9212979092950417	-1	0	0	0.5	5	0.5384615384615384	7	0.375	0.3076923076923077	8	4	6	2	0	0.625	8	5	15	0.16666666666666666	0.15384615384615385	0.9705620220922555	0.9363188178791584	0.6254887916164483	0.8743150194865243	0.3679092847636823	0.771483906394595	0.921425952125375	0.8752443494662874	0.625	0.625	0.0	0.000324674032315589	0.000324674032315589
3891	0.07513535591146597	0.028430959339209978	0.028422027576383395	0.6685394692113792	-1	0	0	0.2	2	0.9230769230769231	12	0.38461538461538464	0.9230769230769231	14	12	0	1	0	0.23076923076923078	3	13	15	0.5	0	0.6669563033583575	0.7719674716707873	0.46414379248992255	0.9153963448782222	0.3464939024059207	0.8481889410308703	0.8831592836340917	0.85492548821896	1.0	0.2857142857142857	0.0	0.028422027576383395	0.028422027576383395
4628	0.07472312413565681	0.030969334604271488	0.030201120709267358	0.710204013433584	-1	0	0	0.2	2	0.9230769230769231	12	0.38461538461538464	0.9230769230769231	14	12	0	1	0	0.23076923076923078	3	13	15	0.5	0	0.6367546454973577	0.7530571283151989	0.46414379248992255	0.9205558759552109	0.26858849409095775	0.8003825233301903	0.870686814287359	0.8390529288162432	1.0	0.2857142857142857	0.0	0.030201120709267358	0.030201120709267358
2241	0.06012986279799316	0.008485977336196883	0.006509611168509111	0.6692119030111827	-1	0	0	0.2	2	0.9230769230769231	12	0.38461538461538464	0.9230769230769231	14	12	0	1	0	0.23076923076923078	3	13	15	0.5	0	0.6669563033583575	0.7999191136303636	0.46414379248992255	0.9242676015937539	0.29173243294634726	0.7712445385385419	0.896051773832327	0.8456625286530823	1.0	0.2857142857142857	0.0	0.006509611168509111	0.006509611168509111
1841	0.06486033700539452	0.019461715403700116	0.019115509076698133	0.7550189270499197	-1	0	0	0.2	2	0.9230769230769231	12	0.38461538461538464	0.9230769230769231	14	12	0	1	0	0.23076923076923078	3	13	15	0.5	0	0.7261187358431225	0.7817204000989445	0.46414379248992255	0.9057836891866626	0.3464939024059207	0.7578680028245969	0.8853329518581482	0.8263511403204429	1.0	0.2857142857142857	0.0	0.019115509076698133	0.019115509076698133
4315	0.07054839035575615	0.02779187386776283	0.027224181715389754	0.6698065335199905	-1	0	0	0.2	2	0.9230769230769231	12	0.38461538461538464	0.9230769230769231	14	12	0	1	0	0.23076923076923078	3	13	15	0.5	0	0.6669563033583575	0.7510621893563886	0.46414379248992255	0.9288763418406251	0.26858849409095775	0.8161878643012586	0.8834586283552388	0.8483250014218155	1.0	0.35714285714285715	0.0	0.027224181715389754	0.027224181715389754
1603	0.06404705893811113	0.022295866687094264	0.019071790013697017	0.6809638618727449	-1	0	0	0.3	3	0.7692307692307693	10	0.38461538461538464	0.7692307692307693	11	10	3	2	0	0.23076923076923078	13	3	15	0.2222222222222222	0	0.7550795104668876	0.8261369700281594	0.46414379248992255	0.848314392742732	0.39167025603179406	0.7872547003803171	0.8482181628671767	0.8219277917359954	0.5454545454545454	0.5454545454545454	0.0	0.019071790013697017	0.019071790013697017
41	1.8412345662192505e-06	3.6658181828070266e-08	2.673998832236017e-08	0.9999990405915938	-1	0	0	1.0	1	0	0	1.0	0	1	0	0	2	0	0.5	2	1	2	0.6666666666666666	0	0	0	0	0	0	0	0	0	0	0	0	2.673998832236017e-08	2.673998832236017e-08
3266	0.08632614858801256	0.01760476390602431	-0.01617532589846681	0.6555470158930486	-1	0	0	0.2	2	0.9230769230769231	12	0.38461538461538464	0.9230769230769231	14	12	0	1	0	0.23076923076923078	3	13	15	0.5	0	0.6367546454973577	0.7982420508703771	0.46414379248992255	0.9172142157445344	0.29173243294634726	0.7819909837617934	0.8606123611735277	0.8436857317966919	1.0	0.2857142857142857	0.0	-0.001617532589846681	-0.001617532589846681
4306	0.07455920186712899	0.033112349047893744	0.03080456986823878	0.7081905417541775	-1	0	0	0.2	2	0.9230769230769231	12	0.38461538461538464	0.9230769230769231	14	12	0	1	0	0.23076923076923078	3	13	15	0.5	0	0.6367546454973577	0.7826239148413846	0.46414379248992255	0.9334015661157278	0.28214731711264723	0.7988200058260686	0.8834586283552388	0.854047360299854	1.0	0.2857142857142857	0.0	0.03080456986823878	0.03080456986823878
2913	0.06714479833826972	0.02147647641789353	0.02075967415523717	0.7129070637971187	-1	0	0	0.2	2	0.9230769230769231	12	0.38461538461538464	0.9230769230769231	14	12	0	1	0	0.23076923076923078	3	13	15	0.5	0	0.6669563033583575	0.7719674716707873	0.46414379248992255	0.910660853144014	0.33284333390781107	0.79978428652564	0.8516575235545079	0.8378128551245739	1.0	0.2857142857142857	0.0	0.02075967415523717	0.02075967415523717
4334	0.08131399314163988	0.02380522503376791	0.023769132612115756	0.7014376041799641	-1	0	0	0.2	2	0.9230769230769231	12	0.38461538461538464	0.9230769230769231	14	12	0	1	0	0.23076923076923078	3	13	15	0.5	0	0.6695642391089425	0.7738734659591557	0.46414379248992255	0.9025021144831368	0.29500207346315915	0.7979483090273806	0.8770054256732409	0.8333731682282977	1.0	0.2857142857142857	0.0	0.023769132612115756	0.023769132612115756
2727	0.07488079183680563	0.017908159479838023	0.002629810434061502	0.6813398072924083	-1	0	0	0.2	2	0.9230769230769231	12	0.38461538461538464	0.9230769230769231	14	12	0	1	0	0.23076923076923078	3	13	15	0.5	0	0.6669563033583575	0.7396586526451779	0.46414379248992255	0.9130491946632071	0.28878735614146234	0.8061018644072737	0.8481472848355084	0.8329721803499742	1.0	0.2857142857142857	0.0	0.002629810434061502	0.002629810434061502
4041	0.07338088329977568	0.032059648893594764	0.029612528870580995	0.7039457043746371	-1	0	0	0.2	2	0.9230769230769231	12	0.38461538461538464	0.9230769230769231	14	12	0	1	0	0.23076923076923078	3	13	15	0.5	0	0.6367546454973577	0.7826239148413846	0.46414379248992255	0.9334015661157278	0.28214731711264723	0.7988200058260686	0.8834586283552388	0.854047360299854	1.0	0.2857142857142857	0.0	0.029612528870580995	0.029612528870580995
2643	0.06933326095044708	0.02266101963567721	0.022050058831871926	0.7167524174686002	-1	0	0	0.2	2	0.9230769230769231	12	0.38461538461538464	0.9230769230769231	14	12	0	1	0	0.23076923076923078	3	13	15	0.5	0	0.6669563033583575	0.7719674716707873	0.46414379248992255	0.910660853144014	0.2781736099246578	0.8098660069856233	0.8699677581632915	0.8406994502728358	1.0	0.2857142857142857	0.0	0.022050058831871926	0.022050058831871926
4960	0.07181221676905017	0.031004910819360482	0.02988791734058658	0.7115089239069987	-1	0	0	0.2	2	0.9230769230769231	12	0.38461538461538464	0.9230769230769231	14	12	0	1	0	0.23076923076923078	3	13	15	0.5	0	0.6367546454973577	0.7826239148413846	0.46414379248992255	0.9334015661157278	0.28214731711264723	0.7988200058260686	0.8834586283552388	0.854047360299854	1.0	0.35714285714285715	0.0	0.02988791734058658	0.02988791734058658
2984	0.07548600670384087	0.023587109442070438	0.020601834018519588	0.7062959174039316	-1	0	0	0.2	2	0.9230769230769231	12	0.38461538461538464	0.9230769230769231	14	12	0	1	0	0.23076923076923078	3	13	15	0.5	0	0.6669563033583575	0.7719674716707873	0.46414379248992255	0.9153963448782222	0.3464939024059207	0.8481889410308703	0.8831592836340917	0.85492548821896	1.0	0.2857142857142857	0.0	0.020601834018519588	0.020601834018519588
1128	0.059792510688532835	0.023337790480397524	0.01829558717212461	0.7574894287687528	-1	0	0	0.2	2	0.9230769230769231	12	0.38461538461538464	0.9230769230769231	14	12	0	1	0	0.23076923076923078	3	13	15	0.5	0	0.7261187358431225	0.7817204000989445	0.46414379248992255	0.9057836891866626	0.3464939024059207	0.7614907569404858	0.896051773832327	0.8272982519519207	1.0	0.2857142857142857	0.0	0.01829558717212461	0.01829558717212461
2141	0.05562964929328518	0.014004641887343558	0.005163174632239177	0.7000935779691528	-1	0	0	0.2	2	0.9230769230769231	12	0.38461538461538464	0.9230769230769231	14	12	0	1	0	0.23076923076923078	3	13	15	0.5	0	0.7596757452091466	0.8349107515001553	0.540889850471223	0.9303268989879299	0.39167025603179406	0.8458714344756801	0.8959766997837257	0.8777950445377601	1.0	0.07142857142857142	0.0	0.005163174632239177	0.005163174632239177
3247	0.07282129290462366	0.027322008203546057	0.027266420771187985	0.6752000752510325	-1	0	0	0.2	2	0.9230769230769231	12	0.38461538461538464	0.9230769230769231	14	12	0	1	0	0.23076923076923078	3	13	15	0.5	0	0.6669563033583575	0.7719674716707873	0.46414379248992255	0.9153963448782222	0.3464939024059207	0.8481889410308703	0.8831592836340917	0.85492548821896	1.0	0.2857142857142857	0.0	0.027266420771187985	0.027266420771187985
779	0.06071027110794165	0.01917371477770359	0.01761767794151126	0.7614251310974741	-1	0	0	0.2	2	0.9230769230769231	12	0.38461538461538464	0.9230769230769231	14	12	0	1	0	0.23076923076923078	3	13	15	0.5	0	0.7261187358431225	0.7817204000989445	0.46414379248992255	0.9057836891866626	0.27904253952889924	0.7571153384930285	0.896051773832327	0.826155072668733	1.0	0.2857142857142857	0.0	0.01761767794151126	0.01761767794151126
3768	0.07337420551977161	0.028043695940771256	0.027168595475508324	0.673970445584861	-1	0	0	0.2	2	0.9230769230769231	12	0.38461538461538464	0.9230769230769231	14	12	0	1	0	0.23076923076923078	3	13	15	0.5	0	0.6669563033583575	0.7510621893563886	0.46414379248992255	0.9288763418406251	0.26858849409095775	0.8161878643012586	0.8834586283552388	0.8483250014218155	1.0	0.2857142857142857	0.0	0.027168595475508324	0.027168595475508324
996	0.018393244872214692	0.0017031728113028185	-0.0012653596685453295	0.9949497649805374	-1	0.25	1	0.5	5	0.6153846153846154	8	0.30612244897959184	0.46153846153846156	8	6	6	4	0	1.0	7	7	15	0.2857142857142857	0.25	0.7697506820139349	0.9613718852436012	0.47932066014199515	0.851069022794719	0.7969532182693103	0.8977588585944178	0.9118846241852219	0.9150295532875353	0.125	0.375	0.0	-0.00012653596685453295	-0.00012653596685453295
2850	0.07034865705012655	0.002409079417106761	-0.001050754458028923	0.6767480465744133	-1	0	0	0.2	2	0.9230769230769231	12	0.38461538461538464	0.9230769230769231	14	12	0	1	0	0.23076923076923078	3	13	15	0.5	0	0.6669563033583575	0.7719674716707873	0.46414379248992255	0.9125191495678834	0.2781736099246578	0.8156871968598459	0.870686814287359	0.8434176191014328	1.0	0.2857142857142857	0.0	-0.0001050754458028923	-0.0001050754458028923
2182	0.06144638106949298	0.02054830877857184	0.020172768537339247	0.7619935050828939	-1	0	0	0.2	2	0.9230769230769231	12	0.38461538461538464	0.9230769230769231	14	12	0	1	0	0.23076923076923078	3	13	15	0.5	0	0.7261187358431225	0.7817204000989445	0.46414379248992255	0.9122502310621343	0.3464939024059207	0.8109115775283885	0.896051773832327	0.8443595533780599	1.0	0.2857142857142857	0.0	0.020172768537339247	0.020172768537339247
4622	0.07616427863428174	0.022079467186325	0.02206617473680816	0.7259175550410353	-1	0	0	0.2	2	0.9230769230769231	12	0.38461538461538464	0.9230769230769231	14	12	0	1	0	0.23076923076923078	3	13	15	0.5	0	0.6367546454973577	0.7530571283151989	0.46414379248992255	0.9205558759552109	0.26858849409095775	0.8003825233301903	0.870686814287359	0.8390529288162432	1.0	0.2857142857142857	0.0	0.02206617473680816	0.02206617473680816
627	0.015948000535807874	0.0013311054940960548	0.0012809976843756018	0.9801346406593516	-1	0	0	0.5	5	0.46153846153846156	6	0.375	0.3076923076923077	6	4	8	6	0	0.4	4	10	15	0.3333333333333333	0.16666666666666666	0.5185340290538614	0.8872148406880622	0.7879319438723822	0.9106748864699413	0.1945273552029685	0.8959072573323831	0.909961353442607	0.8983496256820492	0.16666666666666666	0.5	0.0	0.0012809976843756018	0.0012809976843756018
3440	0.07355216188664944	0.026825953320627437	0.025902495432632937	0.6692818221452838	-1	0	0	0.2	2	0.9230769230769231	12	0.38461538461538464	0.9230769230769231	14	12	0	1	0	0.23076923076923078	3	13	15	0.5	0	0.6669563033583575	0.7719674716707873	0.46414379248992255	0.910660853144014	0.33284333390781107	0.79978428652564	0.8516575235545079	0.8378128551245739	1.0	0.2857142857142857	0.0	0.025902495432632937	0.025902495432632937
4597	0.07248403602669742	0.030859749702002046	0.030463322326575736	0.7103838241012757	-1	0	0	0.2	2	0.9230769230769231	12	0.38461538461538464	0.9230769230769231	14	12	0	1	0	0.23076923076923078	3	13	15	0.5	0	0.6367546454973577	0.7530571283151989	0.46414379248992255	0.9205558759552109	0.26858849409095775	0.8003825233301903	0.870686814287359	0.8390529288162432	1.0	0.2857142857142857	0.0	0.030463322326575736	0.030463322326575736
3783	0.07382459419694108	0.026369686487861123	0.025618138376360698	0.6759362200974509	-1	0	0	0.2	2	0.9230769230769231	12	0.38461538461538464	0.9230769230769231	14	12	0	1	0	0.23076923076923078	3	13	15	0.5	0	0.6669563033583575	0.7510621893563886	0.46414379248992255	0.9288763418406251	0.26858849409095775	0.8161878643012586	0.8834586283552388	0.8483250014218155	1.0	0.2857142857142857	0.0	0.025618138376360698	0.025618138376360698
360	None	None	None	None	None	0	0	0.4	4	0.6153846153846154	8	0.6	0.46153846153846156	9	6	5	1	0	1.0	5	5	15	0.09090909090909091	0.2	0.7000016629175649	0.8575909487068148	0.7010374000118279	0.9093007432819498	0.7522060931815548	0.9456249306160086	0.8109924548171729	0.910424588697904	1.0	0.4444444444444444	0.0	None	None
520	0.07027759372929133	0.012296955271230484	-0.012296931978037943	0.6499266843600433	-1	0	0	0.2	2	0.9230769230769231	12	0.38461538461538464	0.9230769230769231	14	12	0	1	0	0.23076923076923078	3	13	15	0.5	0	0.7844585905057848	0.8209259626065302	0.4001568136832212	0.9340038330635976	0.39167025603179406	0.8570274593679397	0.8714308914342073	0.8795078919009044	1.0	0.2857142857142857	0.0	-0.0012296931978037942	-0.0012296931978037942
3326	0.07385297536111388	0.027872191246353116	0.027240864177957368	0.6702241188382828	-1	0	0	0.2	2	0.9230769230769231	12	0.38461538461538464	0.9230769230769231	14	12	0	1	0	0.23076923076923078	3	13	15	0.5	0	0.6669563033583575	0.7510621893563886	0.46414379248992255	0.9288763418406251	0.26858849409095775	0.8161878643012586	0.8834586283552388	0.8483250014218155	1.0	0.2857142857142857	0.0	0.027240864177957368	0.027240864177957368
1404	0.06059153828013771	0.02121648215375383	0.020160109061073614	0.7582785295779572	-1	0	0	0.2	2	0.9230769230769231	12	0.38461538461538464	0.9230769230769231	14	12	0	1	0	0.23076923076923078	3	13	15	0.5	0	0.7261187358431225	0.7817204000989445	0.46414379248992255	0.9066746404318707	0.33359338976392944	0.7552210053187222	0.896051773832327	0.8261651428486974	1.0	0.2857142857142857	0.0	0.020160109061073614	0.020160109061073614
928	0.05904311298767055	0.01261711326512962	0.012559375071210264	0.6319435277866472	-1	0	0	0.2	2	0.9230769230769231	12	0.38461538461538464	0.9230769230769231	14	12	0	1	0	0.23076923076923078	3	13	15	0.5	0	0.6669563033583575	0.8743865192193647	0.46414379248992255	0.9080562999171667	0.3506091749148498	0.8973674328311573	0.9163177543317913	0.8940616738081217	1.0	0.35714285714285715	0.0	0.012559375071210264	0.012559375071210264
3781	0.0746360059598685	0.025277902383387642	0.025040468746288184	0.6669433090114032	-1	0	0	0.2	2	0.9230769230769231	12	0.38461538461538464	0.9230769230769231	14	12	0	1	0	0.23076923076923078	3	13	15	0.5	0	0.6997658969699423	0.7433854826461197	0.46414379248992255	0.91882438560896	0.25502967106926827	0.8261179872819425	0.8837431558645588	0.8432784855507829	1.0	0.2857142857142857	0.0	0.025040468746288184	0.025040468746288184
3403	0.07192494824098634	0.0219012104918506	0.01961551041846852	0.6991047158270243	-1	0	0	0.2	2	0.9230769230769231	12	0.38461538461538464	0.9230769230769231	14	12	0	1	0	0.23076923076923078	3	13	15	0.5	0	0.6997658969699423	0.7433854826461197	0.46414379248992255	0.91882438560896	0.25502967106926827	0.8222239551910784	0.8870026826313304	0.8420910245580998	1.0	0.2857142857142857	0.0	0.01961551041846852	0.01961551041846852
1557	0.06156917365730355	0.020413590395889726	0.01853291884705053	0.7637712292374945	-1	0	0	0.2	2	0.9230769230769231	12	0.38461538461538464	0.9230769230769231	14	12	0	1	0	0.23076923076923078	3	13	15	0.5	0	0.7261187358431225	0.7817204000989445	0.46414379248992255	0.9057836891866626	0.3464939024059207	0.7614907569404858	0.896051773832327	0.8272982519519207	1.0	0.2857142857142857	0.0	0.01853291884705053	0.01853291884705053
3509	0.07447214313346878	0.021344741544201958	0.01846913573385635	0.6996625022127141	-1	0	0	0.2	2	0.9230769230769231	12	0.38461538461538464	0.9230769230769231	14	12	0	1	0	0.23076923076923078	3	13	15	0.5	0	0.6997658969699423	0.7433854826461197	0.46414379248992255	0.91882438560896	0.25502967106926827	0.8261179872819425	0.8837431558645588	0.8432784855507829	1.0	0.2857142857142857	0.0	0.01846913573385635	0.01846913573385635
4754	0.07354189974925775	0.028535583847205812	0.027356855470983224	0.7168805880311129	-1	0	0	0.2	2	0.9230769230769231	12	0.38461538461538464	0.9230769230769231	14	12	0	1	0	0.23076923076923078	3	13	15	0.5	0	0.6695642391089425	0.7198592237574589	0.46414379248992255	0.9048383296599642	0.32334996355053114	0.7999960361338115	0.870686814287359	0.8216261736397995	1.0	0.21428571428571427	0.0	0.027356855470983224	0.027356855470983224
4605	0.07869847840266882	0.018487292825632988	0.01637850101423782	0.7301476847087371	-1	0	0	0.2	2	0.9230769230769231	12	0.38461538461538464	0.9230769230769231	14	12	0	1	0	0.23076923076923078	3	13	15	0.5	0	0.6367546454973577	0.7530571283151989	0.46414379248992255	0.9205558759552109	0.26858849409095775	0.8108303035934353	0.8949264960944714	0.8420340191177597	1.0	0.2857142857142857	0.0	0.01637850101423782	0.01637850101423782
4430	0.0733511598803651	0.028629818879991296	0.027722291044747098	0.6665403790442502	-1	0	0	0.2	2	0.9230769230769231	12	0.38461538461538464	0.9230769230769231	14	12	0	1	0	0.23076923076923078	3	13	15	0.5	0	0.6669563033583575	0.7510621893563886	0.46414379248992255	0.9288763418406251	0.26858849409095775	0.8161878643012586	0.8834586283552388	0.8483250014218155	1.0	0.2857142857142857	0.0	0.027722291044747098	0.027722291044747098
2809	0.06849139564975003	0.02271564850129543	0.022589958528218653	0.7178043909757807	-1	0	0	0.2	2	0.9230769230769231	12	0.38461538461538464	0.9230769230769231	14	12	0	1	0	0.23076923076923078	3	13	15	0.5	0	0.6669563033583575	0.7719674716707873	0.46414379248992255	0.910660853144014	0.33284333390781107	0.79978428652564	0.8516575235545079	0.8378128551245739	1.0	0.2857142857142857	0.0	0.022589958528218653	0.022589958528218653
832	0.08501107298171667	0.0029586002623633255	3.0229882441822178e-05	0.7430327385699178	-1	0	0	0.1	1	1.0	13	1.0	1.0	14	13	0	3	0	0.06666666666666667	15	1	15	1.0	0	0.3387140846652827	0.8697292166213407	0.5885886092382177	0.8850732224831628	0.2921950325989779	0.9385141318478414	0.8941578755814498	0.9021911015064955	0.42857142857142855	0.14285714285714285	0.0	3.0229882441822178e-05	3.0229882441822178e-05
1258	0.06623735708836856	0.021448559990599095	0.020209854838992444	0.7094392389748769	-1	0	0	0.2	2	0.9230769230769231	12	0.38461538461538464	0.9230769230769231	14	12	0	1	0	0.23076923076923078	3	13	15	0.5	0	0.6669563033583575	0.7719674716707873	0.46414379248992255	0.9054569568504282	0.30223180182191844	0.7941264437496119	0.8264622372609067	0.8333567319638879	1.0	0.2857142857142857	0.0	0.020209854838992444	0.020209854838992444
2662	0.06786633058999492	0.02109103066279601	0.021017476186894313	0.7335184505959103	-1	0	0	0.2	2	0.9230769230769231	12	0.38461538461538464	0.9230769230769231	14	12	0	1	0	0.23076923076923078	3	13	15	0.5	0	0.6669563033583575	0.7719674716707873	0.46414379248992255	0.910660853144014	0.30223180182191844	0.7941264437496119	0.8481472848355084	0.836222849268617	1.0	0.2857142857142857	0.0	0.021017476186894313	0.021017476186894313
3947	0.07556686029586701	0.023529566370322354	0.0228577783412798	0.6753137259299634	-1	0	0	0.2	2	0.9230769230769231	12	0.38461538461538464	0.9230769230769231	14	12	0	1	0	0.23076923076923078	3	13	15	0.5	0	0.6997658969699423	0.7433854826461197	0.46414379248992255	0.91882438560896	0.25502967106926827	0.8261179872819425	0.8837431558645588	0.8432784855507829	1.0	0.2857142857142857	0.0	0.0228577783412798	0.0228577783412798
308	0.0425403760913137	0.008124047805137693	0.002426889887758338	0.8972600999510578	-1	0	0	0.2	2	0.8461538461538461	11	0.2777777777777778	0.5384615384615384	8	7	6	3	0	0.6666666666666666	9	6	15	0.2	0	0.4760485324839932	0.9647608163104042	0.6321601113209037	0.9232465451915274	0.43739691229291305	0.9233197807281596	0.7997154109931474	0.9405754138206982	0.125	0.375	0.0	0.002426889887758338	0.002426889887758338
970	0.05598364833963421	0.008389013231658093	-0.00816277319140104	0.5895967509033242	-1	0	0	0.2	2	0.9230769230769231	12	0.38461538461538464	0.9230769230769231	14	12	0	1	0	0.23076923076923078	3	13	15	0.5	0	0.6367546454973577	0.7953534350358643	0.6810147027332021	0.8739689494785643	0.28541695762945907	0.7762718060293488	0.8274940699202394	0.8194604861292091	1.0	0.35714285714285715	0.0	-0.0008162773191401041	-0.0008162773191401041
2010	0.0681062153005305	0.009704065208608238	0.00781937545975395	0.6852052515380569	-1	0	0	0.2	2	0.9230769230769231	12	0.38461538461538464	0.9230769230769231	14	12	0	1	0	0.23076923076923078	3	13	15	0.5	0	0.6669563033583575	0.7912909304130092	0.46414379248992255	0.8881351509236505	0.39167025603179406	0.8947479482800362	0.9083498365391222	0.8639211497388912	1.0	0.2857142857142857	0.0	0.00781937545975395	0.00781937545975395
579	0.06800398272109107	0.0038527986452371646	-0.0002314458765284354	0.5307677514303211	-1	0	0	0.2	2	0.9230769230769231	12	0.5357142857142857	0.7692307692307693	11	10	3	2	0	0.14285714285714285	14	2	15	0.2222222222222222	0	0.46122061509205226	0.8588540351759119	0.37535378555679816	0.9427750665819014	0.5557888924971897	0.8340275548782814	0.8328827097619766	0.8883531938771402	0.5454545454545454	0.36363636363636365	0.0	-2.3144587652843542e-05	-2.3144587652843542e-05
1087	0.06184880993041579	0.020836304110296137	0.01923631327413464	0.7611405139004412	-1	0	0	0.2	2	0.9230769230769231	12	0.38461538461538464	0.9230769230769231	14	12	0	1	0	0.23076923076923078	3	13	15	0.5	0	0.7261187358431225	0.7817204000989445	0.46414379248992255	0.9057836891866626	0.3464939024059207	0.7578680028245969	0.8853329518581482	0.8263511403204429	1.0	0.2857142857142857	0.0	0.01923631327413464	0.01923631327413464
3142	0.06957088981423326	0.024782409660944683	0.02477664736288262	0.7258158529552673	-1	0	0	0.2	2	0.9230769230769231	12	0.38461538461538464	0.9230769230769231	14	12	0	1	0	0.23076923076923078	3	13	15	0.5	0	0.6669563033583575	0.7719674716707873	0.46414379248992255	0.910660853144014	0.2781736099246578	0.8156871968598459	0.870686814287359	0.8423998748338545	1.0	0.21428571428571427	0.0	0.02477664736288262	0.02477664736288262
2724	0.0672542531930776	0.024846245971087193	0.023533253100972592	0.721695032291942	-1	0	0	0.2	2	0.9230769230769231	12	0.38461538461538464	0.9230769230769231	14	12	0	1	0	0.23076923076923078	3	13	15	0.5	0	0.6669563033583575	0.7719674716707873	0.46414379248992255	0.9094277910698056	0.2781736099246578	0.7990510754590834	0.8587501246568013	0.8369215277112451	1.0	0.2857142857142857	0.0	0.023533253100972592	0.023533253100972592
3405	0.07093264993632441	0.022273804265837513	0.0222562594055981	0.73449421184217	-1	0	0	0.2	2	0.9230769230769231	12	0.38461538461538464	0.9230769230769231	14	12	0	1	0	0.23076923076923078	3	13	15	0.5	0	0.6669563033583575	0.7719674716707873	0.46414379248992255	0.910660853144014	0.2781736099246578	0.8156871968598459	0.870686814287359	0.8423998748338545	1.0	0.2857142857142857	0.0	0.0222562594055981	0.0222562594055981
2605	0.06855914886674495	0.02123743855500936	0.021155431257307098	0.7259871232095625	-1	0	0	0.2	2	0.9230769230769231	12	0.38461538461538464	0.9230769230769231	14	12	0	1	0	0.23076923076923078	3	13	15	0.5	0	0.6669563033583575	0.7719674716707873	0.46414379248992255	0.910660853144014	0.30223180182191844	0.7941264437496119	0.8481472848355084	0.836222849268617	1.0	0.2857142857142857	0.0	0.021155431257307098	0.021155431257307098
3823	0.053218204556173605	0.005687230091588898	0.004564985863524947	0.7137993899758305	-1	0	0	0.2	2	0.9230769230769231	12	0.38461538461538464	0.9230769230769231	14	12	0	2	0	0.23076923076923078	3	13	15	1.0	0	0.7333229063359663	0.8334366003486776	0.5813726207833965	0.9615271105443183	0.39167025603179406	0.8092547199938445	0.933624239483891	0.8900555317929293	0.5357142857142857	0.07142857142857142	0.0	0.004564985863524947	0.004564985863524947
2915	0.07047779156830586	0.02755028794087049	0.026864733526958784	0.6730484918150842	-1	0	0	0.2	2	0.9230769230769231	12	0.38461538461538464	0.9230769230769231	14	12	0	1	0	0.23076923076923078	3	13	15	0.5	0	0.6669563033583575	0.7719674716707873	0.46414379248992255	0.910660853144014	0.30223180182191844	0.7941264437496119	0.8481472848355084	0.836222849268617	1.0	0.21428571428571427	0.0	0.026864733526958784	0.026864733526958784
630	0.06764139471055639	0.006339950904371535	-0.0021648124460463105	0.6625318904453887	-1	0	0	0.1	1	1.0	13	1.0	1.0	14	13	0	1	0	0.06666666666666667	1	15	15	0.3333333333333333	0	0.3973748190599747	0.9473874098689579	0.8322049863939505	0.9533287025874414	0.7541071962974566	0.9196345823491235	0.8690718711895327	0.9416765989037722	1.0	0.2857142857142857	0.0	-0.00021648124460463104	-0.00021648124460463104
3650	0.07751620392751545	0.013885755246407522	0.001226989851416776	0.6258589601461138	-1	0	0	0.2	2	0.9230769230769231	12	0.38461538461538464	0.9230769230769231	14	12	0	1	0	0.23076923076923078	3	13	15	0.5	0	0.6669563033583575	0.8509280286638462	0.46414379248992255	0.910660853144014	0.33284333390781107	0.79978428652564	0.8516575235545079	0.8601085620296619	1.0	0.2857142857142857	0.0	0.001226989851416776	0.001226989851416776
2957	0.06678917637421178	0.0232503277266818	0.022485225827755796	0.7179601750578614	-1	0	0	0.2	2	0.9230769230769231	12	0.38461538461538464	0.9230769230769231	14	12	0	1	0	0.23076923076923078	3	13	15	0.5	0	0.6669563033583575	0.7719674716707873	0.46414379248992255	0.910660853144014	0.30223180182191844	0.7941264437496119	0.8481472848355084	0.836222849268617	1.0	0.2857142857142857	0.0	0.022485225827755796	0.022485225827755796
4774	0.07135916127027188	0.03011066245458345	0.026859784027455952	0.7124499347312122	-1	0	0	0.2	2	0.9230769230769231	12	0.38461538461538464	0.9230769230769231	14	12	0	1	0	0.23076923076923078	3	13	15	0.5	0	0.6367546454973577	0.7826239148413846	0.46414379248992255	0.9334015661157278	0.28214731711264723	0.7988200058260686	0.8834586283552388	0.854047360299854	1.0	0.21428571428571427	0.0	0.026859784027455952	0.026859784027455952
2579	0.06239953931231679	0.004508964826686852	0.0006165320316878616	0.699817415107161	-1	0	0	0.2	2	0.9230769230769231	12	0.38461538461538464	0.9230769230769231	14	12	0	1	0	0.23076923076923078	3	13	15	0.5	0	0.6669563033583575	0.7719674716707873	0.46414379248992255	0.9136333276504068	0.3464939024059207	0.8310139371994872	0.8587839613002068	0.84860531584159	1.0	0.21428571428571427	0.0	0.0006165320316878616	0.0006165320316878616
4654	0.07268771382487738	0.03121748157217485	0.028686723229796745	0.7210620664080357	-1	0	0	0.2	2	0.9230769230769231	12	0.38461538461538464	0.9230769230769231	14	12	0	1	0	0.23076923076923078	3	13	15	0.5	0	0.6367546454973577	0.7826239148413846	0.46414379248992255	0.9334015661157278	0.28214731711264723	0.7988200058260686	0.8834586283552388	0.854047360299854	1.0	0.35714285714285715	0.0	0.028686723229796745	0.028686723229796745
1144	0.06085705096976958	0.02397308537371303	0.017320629550434175	0.7559503645198725	-1	0	0	0.2	2	0.9230769230769231	12	0.38461538461538464	0.9230769230769231	14	12	0	1	0	0.23076923076923078	3	13	15	0.5	0	0.7261187358431225	0.7817204000989445	0.46414379248992255	0.9057836891866626	0.3464939024059207	0.770603657338155	0.896051773832327	0.8297067181293227	1.0	0.21428571428571427	0.0	0.017320629550434175	0.017320629550434175
4503	0.06094798820071777	0.02361166207223257	0.021918013153213473	0.7024368639694688	-1	0	0	0.2	2	0.9230769230769231	12	0.38461538461538464	0.9230769230769231	14	12	0	2	0	0.23076923076923078	3	13	15	1.0	0	0.6669563033583575	0.7818317898606351	0.46414379248992255	0.9407943395477292	0.28214731711264723	0.8150185728343301	0.914954615165496	0.863147124411494	0.5357142857142857	0.2857142857142857	0.0	0.021918013153213473	0.021918013153213473
1629	0.061475265113584976	0.02020012328749727	0.019786671802851905	0.7820076928758326	-1	0	0	0.2	2	0.9230769230769231	12	0.38461538461538464	0.9230769230769231	13	12	1	1	0	0.23076923076923078	3	13	15	0.2	0	0.7550795104668876	0.7869611283967524	0.46414379248992255	0.9127145881931189	0.39167025603179406	0.8087580696169931	0.8959766997837257	0.8453563580417216	1.0	0.38461538461538464	0.0	0.019786671802851905	0.019786671802851905
1318	0.07813674167226058	0.005624129560153218	0.005623899844895505	0.6338567149803933	-1	0	0	0.2	2	0.9230769230769231	12	0.38461538461538464	0.9230769230769231	14	12	0	1	0	0.23076923076923078	3	13	15	0.5	0	0.6695642391089425	0.7828845321971836	0.46414379248992255	0.8903488396968856	0.3464939024059207	0.7691350212700802	0.8264622372609067	0.8215326818723454	1.0	0.35714285714285715	0.0	0.005623899844895505	0.005623899844895505
4345	0.05637408697042004	0.012557359779359756	0.012331358891111104	0.5947461725320079	-1	0	0	0.2	2	0.9230769230769231	12	0.38461538461538464	0.9230769230769231	14	12	0	1	0	0.23076923076923078	3	13	15	0.5	0	0.6367546454973577	0.7825181289161736	0.46414379248992255	0.9380042598101894	0.26858849409095775	0.774454793678554	0.9141645470370663	0.851140760487441	1.0	0.21428571428571427	0.0	0.012331358891111104	0.012331358891111104
4084	0.07090632418913229	0.024685938152439732	0.02410250270652127	0.6647642268944085	-1	0	0	0.2	2	0.9230769230769231	12	0.38461538461538464	0.9230769230769231	14	12	0	1	0	0.23076923076923078	3	13	15	0.5	0	0.6669563033583575	0.7065438207351722	0.46414379248992255	0.9145182734939102	0.25502967106926827	0.8173080126919687	0.870686814287359	0.8295331253380094	1.0	0.2857142857142857	0.0	0.02410250270652127	0.02410250270652127
3708	0.07203216053241827	0.026210105155223845	0.026208297870289794	0.706447206712054	-1	0	0	0.2	2	0.9230769230769231	12	0.38461538461538464	0.9230769230769231	14	12	0	1	0	0.23076923076923078	3	13	15	0.5	0	0.6669563033583575	0.7610512486059393	0.46414379248992255	0.9081701760238238	0.2781736099246578	0.8043688041890416	0.8516575235545079	0.8349684996822963	1.0	0.21428571428571427	0.0	0.026208297870289794	0.026208297870289794
264	0.0036802990118321227	0.0004698495530245835	0.00037196650385632726	0.9736241997323829	-1	0	0	0.25	1	1.0	3	1.0	1.0	3	3	1	0	0	0.2	1	5	5	0.0	0	0.5658430489912344	0.9198666916194479	0.4985335166888568	0.916537340052271	0.40431460217272014	0.9439241937037244	0.8545945055458583	0.9277989634917682	0	0	0.0	0.00037196650385632726	0.00037196650385632726
2057	0.05068677727888314	0.010755077151474914	0.01042217376827976	0.7022766827952506	-1	0.25	1	0.4	4	0.6923076923076923	9	0.3409090909090909	0.6923076923076923	12	9	2	1	0	0.36363636363636365	4	11	15	0.2	0.5	0.7287266715937074	0.7808443745464766	0.5025168214805728	0.9163024103336971	0.39167025603179406	0.7911822456689582	0.8516575235545079	0.8409435681106551	1.0	0.3333333333333333	0.0	0.01042217376827976	0.01042217376827976
3476	0.07248872502774702	0.027321607204821227	0.027227641755790306	0.6661613849494864	-1	0	0	0.2	2	0.9230769230769231	12	0.38461538461538464	0.9230769230769231	14	12	0	1	0	0.23076923076923078	3	13	15	0.5	0	0.6669563033583575	0.7510621893563886	0.46414379248992255	0.9288763418406251	0.26858849409095775	0.8161878643012586	0.8834586283552388	0.8483250014218155	1.0	0.2857142857142857	0.0	0.027227641755790306	0.027227641755790306
4617	0.0807260645398637	0.01631733224368895	0.016210362488272505	0.7207794360011285	-1	0	0	0.2	2	0.9230769230769231	12	0.38461538461538464	0.9230769230769231	14	12	0	1	0	0.23076923076923078	3	13	15	0.5	0	0.6695642391089425	0.7738734659591557	0.46414379248992255	0.9054922650590304	0.3464939024059207	0.822084709264202	0.8768049853994478	0.8420484040470657	1.0	0.2857142857142857	0.0	0.016210362488272505	0.016210362488272505
1282	0.059762625144314074	0.023395075852869936	0.017573658198111505	0.7588801370467922	-1	0	0	0.2	2	0.9230769230769231	12	0.38461538461538464	0.9230769230769231	14	12	0	1	0	0.23076923076923078	3	13	15	0.5	0	0.7261187358431225	0.7817204000989445	0.46414379248992255	0.9057836891866626	0.3464939024059207	0.7614907569404858	0.896051773832327	0.8272982519519207	1.0	0.21428571428571427	0.0	0.017573658198111505	0.017573658198111505
2226	0.0678602126801765	0.018384288005277107	0.010513666377511636	0.7290669985733813	-1	0	0	0.2	2	0.9230769230769231	12	0.38461538461538464	0.9230769230769231	14	12	0	1	0	0.23076923076923078	3	13	15	0.5	0	0.7261187358431225	0.7817204000989445	0.46414379248992255	0.9122502310621343	0.3464939024059207	0.7614907569404858	0.896051773832327	0.8309916742396849	1.0	0.2857142857142857	0.0	0.010513666377511636	0.010513666377511636
4002	0.07345628778074093	0.029373464809631707	0.029157750274518154	0.6708635774502427	-1	0	0	0.2	2	0.9230769230769231	12	0.38461538461538464	0.9230769230769231	14	12	0	1	0	0.23076923076923078	3	13	15	0.5	0	0.6669563033583575	0.7510621893563886	0.46414379248992255	0.9288763418406251	0.26858849409095775	0.8161878643012586	0.8834586283552388	0.8483250014218155	1.0	0.2857142857142857	0.0	0.029157750274518154	0.029157750274518154
4115	0.050995215727700986	0.013617644703721715	-0.006522240388371424	0.8019734395604321	-1	0	0	0.2	2	0.9230769230769231	12	0.38461538461538464	0.9230769230769231	14	12	0	2	0	0.23076923076923078	3	13	15	1.0	0	0.8458828268704937	0.7848160790274974	0.46208748840188274	0.9419654065568579	0.39167025603179406	0.8493698457604417	0.9341796043181729	0.8740057760438076	0.5357142857142857	0.07142857142857142	0.0	-0.0006522240388371423	-0.0006522240388371423
2709	0.06864473962854144	0.022538230888090743	0.022325135452280674	0.720278377427546	-1	0	0	0.2	2	0.9230769230769231	12	0.38461538461538464	0.9230769230769231	14	12	0	1	0	0.23076923076923078	3	13	15	0.5	0	0.6669563033583575	0.7719674716707873	0.46414379248992255	0.910660853144014	0.30223180182191844	0.7941264437496119	0.8481472848355084	0.836222849268617	1.0	0.2857142857142857	0.0	0.022325135452280674	0.022325135452280674
2933	0.07111868645126745	0.008711574845892222	-0.00184937225579847	0.8267529073200869	-1	0	0	0.2	2	0.9230769230769231	12	0.38461538461538464	0.9230769230769231	14	12	0	1	0	0.23076923076923078	3	13	15	0.5	0	0.6669563033583575	0.766103337565772	0.46414379248992255	0.9132989552588614	0.2781736099246578	0.8160517663531567	0.870686814287359	0.8425006103399708	1.0	0.2857142857142857	0.0	-0.000184937225579847	-0.000184937225579847
1086	0.06576471241423906	0.012446699320497552	0.011316083868290831	0.6386195616130124	-1	0	0	0.2	2	0.9230769230769231	12	0.5357142857142857	0.9230769230769231	14	12	0	1	0	0.14285714285714285	2	14	15	0.5	0	0.6669563033583575	0.7999191136303636	0.46414379248992255	0.9220376746813292	0.29173243294634726	0.7736769909270814	0.896051773832327	0.8448954527162513	1.0	0.35714285714285715	0.0	0.011316083868290831	0.011316083868290831
1288	0.06401767933809614	0.008792766156511866	-0.0017884395123832027	0.621376647856398	-1	0	0	0.2	2	0.9230769230769231	12	0.3409090909090909	0.6923076923076923	11	9	3	2	0	0.36363636363636365	11	4	15	0.25	0	0.6367546454973577	0.8473026204713485	0.4627026813399004	0.8694693828712247	0.39167025603179406	0.8041322657308533	0.8264622372609067	0.8421172309053073	0.5454545454545454	0.18181818181818182	0.0	-0.00017884395123832027	-0.00017884395123832027
289	0.028896998644537153	0.001981011502965146	-0.0016336412207145377	0.932234757634364	-1	0	0	0.3	3	0.7692307692307693	10	0.30612244897959184	0.3076923076923077	7	4	7	0	0	1.0	7	7	15	0.0	0.3333333333333333	0.7679334599056227	0.91317796723624	0.6489637120055515	0.8200469726456232	0.8196681481775275	0.9025639565877543	0.832503428773905	0.884108613818802	0	0	0.0	-0.00016336412207145377	-0.00016336412207145377
2470	0.07215015022893911	0.0005857535106642153	-0.00011958413819073736	0.6708767250219742	-1	0	0	0.2	2	0.9230769230769231	12	0.38461538461538464	0.9230769230769231	14	12	0	1	0	0.23076923076923078	3	13	15	0.5	0	0.6669563033583575	0.7719674716707873	0.46414379248992255	0.9125191495678834	0.3406132482501552	0.7938343019291871	0.8481472848355084	0.8371916501722212	1.0	0.2857142857142857	0.0	-1.1958413819073736e-05	-1.1958413819073736e-05
557	0.058467681213949046	0.009391710205298916	0.009390289607659473	0.6334955057158069	-1	0	0	0.2	2	0.9230769230769231	12	0.38461538461538464	0.9230769230769231	14	12	0	1	0	0.23076923076923078	3	13	15	0.5	0	0.6669563033583575	0.8743865192193647	0.46414379248992255	0.9080562999171667	0.39167025603179406	0.8850519341286873	0.91396457164675	0.8899799451166107	1.0	0.35714285714285715	0.0	0.009390289607659473	0.009390289607659473
124	0.008863094062037268	0.0001533605106849568	2.1330590448318972e-05	0.9710747441772808	-1	0	0	0.6	6	0.38461538461538464	5	0.375	0.3076923076923077	8	4	6	3	0	0.625	8	5	15	0.25	0.46153846153846156	0.6523979757039812	0.8911044623240256	0.9209122317978833	0.7563640320684035	0.49844313964071735	0.9000914943191175	0.8713351326702607	0.8594892038736412	0.25	0.25	0.0	2.1330590448318972e-05	2.1330590448318972e-05
4933	0.07356571162695753	0.019947252071568472	0.019815394304006573	0.7176836457889313	-1	0	0	0.2	2	0.9230769230769231	12	0.38461538461538464	0.9230769230769231	14	12	0	1	0	0.23076923076923078	3	13	15	0.5	0	0.6367546454973577	0.7530571283151989	0.46414379248992255	0.9148275396611568	0.26858849409095775	0.8026324047886539	0.8631231941178743	0.8362550280889404	1.0	0.2857142857142857	0.0	0.019815394304006573	0.019815394304006573
4570	0.07308289835286248	0.0324744857902801	0.030486181807852564	0.7055243904714419	-1	0	0	0.2	2	0.9230769230769231	12	0.38461538461538464	0.9230769230769231	14	12	0	1	0	0.23076923076923078	3	13	15	0.5	0	0.6367546454973577	0.7826239148413846	0.46414379248992255	0.9334015661157278	0.28214731711264723	0.7988200058260686	0.8834586283552388	0.854047360299854	1.0	0.21428571428571427	0.0	0.030486181807852564	0.030486181807852564
1843	0.05781044731954674	0.013054130886362526	-0.00749543163011349	0.6934475139230741	-1	0	0	0.2	2	0.9230769230769231	12	0.38461538461538464	0.9230769230769231	14	12	0	1	0	0.23076923076923078	3	13	15	0.5	0	0.6997658969699423	0.7719420940243188	0.46414379248992255	0.9142740058731545	0.3393053490748148	0.7999095375302432	0.8516575235545079	0.8398803040983888	1.0	0.5	0.0	-0.0007495431630113491	-0.0007495431630113491
1462	0.06869823704756697	0.01694003246097446	0.015725083903289992	0.7360867484271245	-1	0	0	0.2	2	0.9230769230769231	12	0.38461538461538464	0.9230769230769231	14	12	0	1	0	0.23076923076923078	3	13	15	0.5	0	0.6669563033583575	0.7999191136303636	0.46414379248992255	0.9220376746813292	0.29173243294634726	0.7712445385385419	0.896051773832327	0.8442899558380844	1.0	0.35714285714285715	0.0	0.015725083903289992	0.015725083903289992
2028	0.056209495763232795	0.018942204141448656	0.017933624899662493	0.7887652941326228	-1	0	0	0.2	2	0.9230769230769231	12	0.38461538461538464	0.9230769230769231	14	12	0	1	0	0.23076923076923078	3	13	15	0.5	0	0.7261187358431225	0.8085581040594783	0.46414379248992255	0.9286370907907999	0.3464939024059207	0.7630694267851929	0.9244354886534137	0.8488226481336948	1.0	0.42857142857142855	0.0	0.017933624899662493	0.017933624899662493
610	0.05566517031855674	0.01019070922070257	-0.008642062901226918	0.6256698783076645	-1	0	0	0.1	1	1.0	13	1.0	1.0	14	13	0	0	0	0.06666666666666667	1	15	15	0.0	0	0.7045858607704856	0.9072535907700173	0.5844771566802442	0.9490144237728123	0.3742888158319467	0.8965847319228974	0.9001365130985025	0.9209087091508001	0	0	0.0	-0.0008642062901226919	-0.0008642062901226919
4980	0.07547772735322356	0.024830575518713104	0.021286447340468386	0.7256716653974706	-1	0	0	0.2	2	0.9230769230769231	12	0.38461538461538464	0.9230769230769231	14	12	0	1	0	0.23076923076923078	3	13	15	0.5	0	0.6367546454973577	0.7530571283151989	0.46414379248992255	0.9205558759552109	0.26858849409095775	0.8003825233301903	0.870686814287359	0.8390529288162432	1.0	0.2857142857142857	0.0	0.021286447340468386	0.021286447340468386
4291	0.07296995834433923	0.02747987138380939	0.027430224075968835	0.6634462354537642	-1	0	0	0.2	2	0.9230769230769231	12	0.38461538461538464	0.9230769230769231	14	12	0	1	0	0.23076923076923078	3	13	15	0.5	0	0.6669563033583575	0.7510621893563886	0.46414379248992255	0.9288763418406251	0.26858849409095775	0.8161878643012586	0.8834586283552388	0.8483250014218155	1.0	0.35714285714285715	0.0	0.027430224075968835	0.027430224075968835
1646	0.03138730543286128	0.008985215808225352	-0.006421316905008583	0.7851957691215876	-1	0	0	0.3	3	0.7692307692307693	10	0.2727272727272727	0.7692307692307693	13	10	1	2	0	0.45454545454545453	5	11	15	0.6666666666666666	0	0.7550795104668876	0.8326145450860305	0.46414379248992255	0.9055132904402123	0.39167025603179406	0.7449986832480792	0.8737535820084782	0.8382786833439084	0.5384615384615385	0.07692307692307693	0.0	-0.0006421316905008583	-0.0006421316905008583
3974	0.07382679015477939	0.024318653604562375	0.021039983645010463	0.7060021009938169	-1	0	0	0.2	2	0.9230769230769231	12	0.38461538461538464	0.9230769230769231	14	12	0	1	0	0.23076923076923078	3	13	15	0.5	0	0.6669563033583575	0.7719674716707873	0.46414379248992255	0.9153963448782222	0.3464939024059207	0.8481889410308703	0.8831592836340917	0.85492548821896	1.0	0.2857142857142857	0.0	0.021039983645010463	0.021039983645010463
2086	0.057407003137808485	0.021336110904718205	0.02127620237526604	0.7919211147802727	-1	0	0	0.2	2	0.9230769230769231	12	0.38461538461538464	0.9230769230769231	14	12	0	1	0	0.23076923076923078	3	13	15	0.5	0	0.7261187358431225	0.8085581040594783	0.46414379248992255	0.9286370907907999	0.3464939024059207	0.7659796338274754	0.9244354886534137	0.8495128195655612	1.0	0.42857142857142855	0.0	0.02127620237526604	0.02127620237526604
4440	0.08262210531977374	0.004558078284448154	0.003613478673200884	0.6927240280114138	-1	0	0	0.2	2	0.9230769230769231	12	0.38461538461538464	0.9230769230769231	14	12	0	1	0	0.23076923076923078	3	13	15	0.5	0	0.7333229063359663	0.7698829956170121	0.46414379248992255	0.9072419019093638	0.25502967106926827	0.8247687417891104	0.8837431558645588	0.8427747734005397	1.0	0.35714285714285715	0.0	0.003613478673200884	0.003613478673200884
4561	0.07312761204568345	0.03241714767752295	0.029428086342215685	0.7024656429597078	-1	0	0	0.2	2	0.9230769230769231	12	0.38461538461538464	0.9230769230769231	14	12	0	1	0	0.23076923076923078	3	13	15	0.5	0	0.6367546454973577	0.7826239148413846	0.46414379248992255	0.9334015661157278	0.28214731711264723	0.7988200058260686	0.8834586283552388	0.854047360299854	1.0	0.35714285714285715	0.0	0.029428086342215685	0.029428086342215685
677	0.0695839291833294	0.01168028328378237	-0.011679934720443973	0.6786331788298454	-1	0	0	0.2	2	0.9230769230769231	12	0.38461538461538464	0.8461538461538461	13	11	1	2	0	0.23076923076923078	3	13	15	0.5	0	0.7642719799514055	0.8593750871844181	0.21636594885007393	0.9138274739188581	0.39167025603179406	0.9055087864973145	0.9341796043181729	0.8950876696782514	0.5384615384615384	0.38461538461538464	0.0	-0.0011679934720443973	-0.0011679934720443973
967	0.07662934413642115	0.0052501722207354455	-0.0012544232270584306	0.6870463090812446	-1	0	0	0.2	2	0.9230769230769231	12	0.38461538461538464	0.9230769230769231	14	12	0	1	0	0.23076923076923078	3	13	15	0.5	0	0.6959170779821227	0.8098377233566482	0.46414379248992255	0.9140558433242046	0.3464939024059207	0.7266904019478094	0.896051773832327	0.8316007921496611	1.0	0.35714285714285715	0.0	-0.00012544232270584305	-0.00012544232270584305
750	0.03329789934202741	0.0019492416493313055	0.0005825716530949496	0.9573542471939123	-1	0.25	1	0.5	5	0.5384615384615384	7	0.46875	0.38461538461538464	9	5	5	1	0	0.5	4	8	15	0.1	0.5714285714285714	0.5719604463906546	0.7922468959421581	0.36946366302955247	0.9523884054897505	0.47649787325053666	0.9217812601647888	0.9021343392751636	0.9061130496723692	1.0	0.2222222222222222	0.0	0.0005825716530949496	0.0005825716530949496
1346	0.06265866023240645	0.0206774136651401	0.020670329613711715	0.7560260465823466	-1	0	0	0.2	2	0.9230769230769231	12	0.38461538461538464	0.9230769230769231	14	12	0	1	0	0.23076923076923078	3	13	15	0.5	0	0.6669563033583575	0.8082602748998097	0.46414379248992255	0.9210342545442993	0.3464939024059207	0.7605670446531141	0.9075980880126296	0.8433902920617808	1.0	0.35714285714285715	0.0	0.020670329613711715	0.020670329613711715
251	0.0012720589293565875	0.00011736397392949126	-7.980819347495142e-07	0.9906525889213527	-1	0	0	0.5	1	1.0	1	1.0	1.0	2	1	0	0	0	0.3333333333333333	3	1	3	0.0	0	0.5776489225262245	0.940361789097913	0.7031300756443768	0.911521539410881	0.48555226591960104	0.9792760321672549	0.9508715883967469	0.9517519475762285	0	0	0.0	-7.980819347495142e-08	-7.980819347495142e-08
2459	0.07005208031600038	0.020478713870059756	0.020204970488047046	0.7277362872486314	-1	0	0	0.2	2	0.9230769230769231	12	0.38461538461538464	0.9230769230769231	14	12	0	1	0	0.23076923076923078	3	13	15	0.5	0	0.6669563033583575	0.7719674716707873	0.46414379248992255	0.910660853144014	0.30223180182191844	0.7941264437496119	0.8481472848355084	0.836222849268617	1.0	0.2857142857142857	0.0	0.020204970488047046	0.020204970488047046
3461	0.07362311725223576	0.02856432248318839	0.028495040658273945	0.6669394396927428	-1	0	0	0.2	2	0.9230769230769231	12	0.38461538461538464	0.9230769230769231	14	12	0	1	0	0.23076923076923078	3	13	15	0.5	0	0.6669563033583575	0.7510621893563886	0.46414379248992255	0.9288763418406251	0.26858849409095775	0.8161878643012586	0.8834586283552388	0.8483250014218155	1.0	0.2857142857142857	0.0	0.028495040658273945	0.028495040658273945
2993	0.06887912573170232	0.021858148517155444	0.02184101566121438	0.7355835244059024	-1	0	0	0.2	2	0.9230769230769231	12	0.38461538461538464	0.9230769230769231	14	12	0	1	0	0.23076923076923078	3	13	15	0.5	0	0.6669563033583575	0.7719674716707873	0.46414379248992255	0.910660853144014	0.30223180182191844	0.7941264437496119	0.8481472848355084	0.836222849268617	1.0	0.2857142857142857	0.0	0.02184101566121438	0.02184101566121438
1827	0.07014418069797274	0.023645271332818348	0.022016818965618117	0.711518934072852	-1	0	0	0.2	2	0.9230769230769231	12	0.38461538461538464	0.9230769230769231	14	12	0	1	0	0.23076923076923078	3	13	15	0.5	0	0.6669563033583575	0.7719674716707873	0.46414379248992255	0.910660853144014	0.3464939024059207	0.8481889410308703	0.8536170205918092	0.8524420022895103	1.0	0.2857142857142857	0.0	0.022016818965618117	0.022016818965618117
5001	0.07481402452384506	0.034378433103344576	0.032206866668672875	0.7057560394824898	-1	0	0	0.2	2	0.9230769230769231	12	0.38461538461538464	0.9230769230769231	14	12	0	1	0	0.23076923076923078	3	13	15	0.5	0	0.6367546454973577	0.7530571283151989	0.46414379248992255	0.9205558759552109	0.26858849409095775	0.8003825233301903	0.870686814287359	0.8390529288162432	1.0	0.2857142857142857	0.0	0.032206866668672875	0.032206866668672875
3636	0.07438731166032235	0.020871547517441292	0.017974421597231477	0.7032345036367296	-1	0	0	0.2	2	0.9230769230769231	12	0.38461538461538464	0.9230769230769231	14	12	0	1	0	0.23076923076923078	3	13	15	0.5	0	0.6997658969699423	0.7027669364780784	0.46414379248992255	0.9208025240940755	0.3401784270890325	0.8494382932570199	0.8903057570699713	0.843081544201434	1.0	0.2857142857142857	0.0	0.017974421597231477	0.017974421597231477
2503	0.07098725133533085	0.01923228179572013	0.018956228912526372	0.7314106231415978	-1	0	0	0.2	2	0.9230769230769231	12	0.38461538461538464	0.9230769230769231	14	12	0	1	0	0.23076923076923078	3	13	15	0.5	0	0.6669563033583575	0.7719674716707873	0.46414379248992255	0.910660853144014	0.30223180182191844	0.7941264437496119	0.8481472848355084	0.836222849268617	1.0	0.2857142857142857	0.0	0.018956228912526372	0.018956228912526372
573	None	None	None	None	None	0.5	2	0.5	5	0.5384615384615384	7	0.5	0.3076923076923077	7	4	7	1	0	0.8333333333333334	6	5	15	0.06666666666666667	0.4444444444444444	0.3805319121949392	0.915994346794487	0.784842839938374	0.9046149251583736	0.6384052862997189	0.9160970411356067	0.8954604192098764	0.9123808764747926	1.0	0.2857142857142857	0.0	None	None
4467	0.07103654299076549	0.027231181848018458	0.026485930521064006	0.6677646014901797	-1	0	0	0.2	2	0.9230769230769231	12	0.38461538461538464	0.9230769230769231	14	12	0	1	0	0.23076923076923078	3	13	15	0.5	0	0.6669563033583575	0.7510621893563886	0.46414379248992255	0.9288763418406251	0.26858849409095775	0.8161878643012586	0.8834586283552388	0.8483250014218155	1.0	0.2857142857142857	0.0	0.026485930521064006	0.026485930521064006
3814	0.07352900793343088	0.028135654685846997	0.028032581848917156	0.6782990782676566	-1	0	0	0.2	2	0.9230769230769231	12	0.38461538461538464	0.9230769230769231	14	12	0	1	0	0.23076923076923078	3	13	15	0.5	0	0.6669563033583575	0.7510621893563886	0.46414379248992255	0.9288763418406251	0.26858849409095775	0.8161878643012586	0.8834586283552388	0.8483250014218155	1.0	0.21428571428571427	0.0	0.028032581848917156	0.028032581848917156
3248	0.07337129149806082	0.02640885172748946	0.02540242350242092	0.6676981124064787	-1	0	0	0.2	2	0.9230769230769231	12	0.38461538461538464	0.9230769230769231	14	12	0	1	0	0.23076923076923078	3	13	15	0.5	0	0.6669563033583575	0.7719674716707873	0.46414379248992255	0.910660853144014	0.30223180182191844	0.7941264437496119	0.8481472848355084	0.836222849268617	1.0	0.21428571428571427	0.0	0.02540242350242092	0.02540242350242092
1247	0.06245546617000837	0.023564785429323516	0.0189134048464386	0.7653634213683347	-1	0	0	0.2	2	0.9230769230769231	12	0.38461538461538464	0.9230769230769231	14	12	0	1	0	0.23076923076923078	3	13	15	0.5	0	0.7261187358431225	0.7817204000989445	0.46414379248992255	0.9057836891866626	0.3464939024059207	0.7614907569404858	0.896051773832327	0.8272982519519207	1.0	0.2857142857142857	0.0	0.0189134048464386	0.0189134048464386
839	0.021071465200175186	0.0031040893811384407	0.0021604804858864385	0.9336289463516727	-1	0.25	1	0.4	4	0.6923076923076923	9	0.5555555555555556	0.46153846153846156	8	6	6	0	0	0.3333333333333333	9	3	15	0.0	0.3333333333333333	0.5403490298824505	0.8341148865625847	0.6601280339173415	0.9022966551167376	0.709112294715782	0.9312427665771945	0.8568478281719956	0.8954824010261787	0	0	0.0	0.0021604804858864385	0.0021604804858864385
2464	0.06843959627616729	0.021696365249817134	0.02114253746005975	0.7201967544526808	-1	0	0	0.2	2	0.9230769230769231	12	0.38461538461538464	0.9230769230769231	14	12	0	1	0	0.23076923076923078	3	13	15	0.5	0	0.6997658969699423	0.7027669364780784	0.46414379248992255	0.9177858178701133	0.2862168333300968	0.7956883996213081	0.870686814287359	0.824079591881643	1.0	0.2857142857142857	0.0	0.02114253746005975	0.02114253746005975
4192	0.07204702032128668	0.029756178102465267	0.029753146188778033	0.66675226572339	-1	0	0	0.2	2	0.9230769230769231	12	0.38461538461538464	0.9230769230769231	14	12	0	1	0	0.23076923076923078	3	13	15	0.5	0	0.6669563033583575	0.7510621893563886	0.46414379248992255	0.9288763418406251	0.26858849409095775	0.8161878643012586	0.8834586283552388	0.8483250014218155	1.0	0.2857142857142857	0.0	0.029753146188778033	0.029753146188778033
4827	0.0747331901580546	0.02318042652394388	0.022736854894894666	0.7154542116033473	-1	0	0	0.2	2	0.9230769230769231	12	0.38461538461538464	0.9230769230769231	14	12	0	1	0	0.23076923076923078	3	13	15	0.5	0	0.6367546454973577	0.7530571283151989	0.46414379248992255	0.9205558759552109	0.26858849409095775	0.8003825233301903	0.870686814287359	0.8390529288162432	1.0	0.2857142857142857	0.0	0.022736854894894666	0.022736854894894666
680	0.03803793017226396	0.008065743916936199	0.007198958148838417	0.9219332035114199	-1	0.25	1	0.4	4	0.6923076923076923	9	0.26785714285714285	0.6923076923076923	13	9	1	1	0	0.875	7	8	15	0.5	0.2857142857142857	0.8458828268704937	0.8556660069468408	0.46414379248992255	0.9334023825513085	0.39167025603179406	0.8324110509310217	0.8737535820084782	0.8815902806052485	1.0	0.3076923076923077	0.0	0.007198958148838417	0.007198958148838417
653	0.05778876646328378	0.008187614045566722	0.00804641795403193	0.7061700630667511	-1	0	0	0.1	1	1.0	13	1.0	1.0	14	13	0	1	0	0.06666666666666667	1	15	15	0.3333333333333333	0	0.6254428529093061	0.9217495178663158	0.5767893454243139	0.9409532130963103	0.3850824915823468	0.9006444911362198	0.8370021410041885	0.9227118249969074	1.0	0.07142857142857142	0.0	0.00804641795403193	0.00804641795403193
1835	0.07036593862579243	0.01175778615455018	-0.00321169390070518	0.714303602911623	-1	0	0	0.2	2	0.9230769230769231	12	0.38461538461538464	0.9230769230769231	14	12	0	1	0	0.23076923076923078	3	13	15	0.5	0	0.7596757452091466	0.871168704683664	0.46414379248992255	0.9286370907907999	0.3464939024059207	0.7659796338274754	0.937213040073482	0.8684899830348415	1.0	0.42857142857142855	0.0	-0.000321169390070518	-0.000321169390070518
98	0.0009210592742031087	0.00019610282737807282	0.00019610011249294809	0.9961719045029028	-1	0	0	1.0	1	0	0	1.0	0	1	0	0	1	0	0.5	1	2	2	0.3333333333333333	0	0	0	0	0	0	0	0	0	0	0	0	0.00019610011249294809	0.00019610011249294809
590	0.015997501173876345	0.0015475363155883694	0.0014022633960645073	0.9790155896785896	-1	0	0	0.5	5	0.46153846153846156	6	0.375	0.3076923076923077	6	4	8	6	0	0.4	4	10	15	0.3333333333333333	0.16666666666666666	0.5185340290538614	0.8872148406880622	0.7879319438723822	0.9106748864699413	0.1945273552029685	0.8959072573323831	0.909961353442607	0.8983496256820492	0.16666666666666666	0.5	0.0	0.0014022633960645073	0.0014022633960645073
1456	0.058133638046752284	0.023061582472613303	0.02242942753707552	0.785904650438498	-1	0	0	0.2	2	0.9230769230769231	12	0.38461538461538464	0.9230769230769231	14	12	0	1	0	0.23076923076923078	3	13	15	0.5	0	0.7261187358431225	0.8085581040594783	0.46414379248992255	0.9286370907907999	0.3464939024059207	0.7659796338274754	0.9244354886534137	0.8495128195655612	1.0	0.42857142857142855	0.0	0.02242942753707552	0.02242942753707552
570	None	None	None	None	None	0	0	0.1	1	1.0	13	0.625	0.7692307692307693	11	10	3	4	0	0.6666666666666666	4	6	15	0.4444444444444444	0.3076923076923077	0.4103491298718945	0.9258496070671949	0.4173903239257619	0.9115926205824828	0.8660120799890834	0.947520986370215	0.8957595008610998	0.9298092755119937	0.18181818181818182	0.09090909090909091	0.0	None	None
2941	0.0735924314012136	0.02530545191322972	0.02470157495283157	0.6685194364580634	-1	0	0	0.2	2	0.9230769230769231	12	0.38461538461538464	0.9230769230769231	14	12	0	1	0	0.23076923076923078	3	13	15	0.5	0	0.6669563033583575	0.7719674716707873	0.46414379248992255	0.910660853144014	0.33284333390781107	0.79978428652564	0.8516575235545079	0.8378128551245739	1.0	0.21428571428571427	0.0	0.02470157495283157	0.02470157495283157
4968	0.07984520715703293	0.0040469462438854	-0.003266509475065238	0.6764489622199228	-1	0	0	0.2	2	0.9230769230769231	12	0.38461538461538464	0.9230769230769231	14	12	0	1	0	0.23076923076923078	3	13	15	0.5	0	0.6695642391089425	0.7630196494921175	0.46414379248992255	0.9235198295115108	0.3369087865722206	0.7982512004509124	0.8834586283552388	0.8427220327371079	1.0	0.2857142857142857	0.0	-0.0003266509475065238	-0.0003266509475065238
1559	0.06139138031088591	0.021987531736304907	0.01976276481363419	0.7595830391995284	-1	0	0	0.2	2	0.9230769230769231	12	0.38461538461538464	0.9230769230769231	14	12	0	1	0	0.23076923076923078	3	13	15	0.5	0	0.7261187358431225	0.7817204000989445	0.46414379248992255	0.9057836891866626	0.3464939024059207	0.8049090695420895	0.8853329518581482	0.8391697695830067	1.0	0.2857142857142857	0.0	0.01976276481363419	0.01976276481363419
1351	0.05942496651617489	0.023564171394741495	0.018565476756320722	0.7582593055280638	-1	0	0	0.2	2	0.9230769230769231	12	0.38461538461538464	0.9230769230769231	14	12	0	1	0	0.23076923076923078	3	13	15	0.5	0	0.7261187358431225	0.7817204000989445	0.46414379248992255	0.9057836891866626	0.3464939024059207	0.7738249479053225	0.9058761777353964	0.8305675089727215	1.0	0.6428571428571429	0.0	0.018565476756320722	0.018565476756320722
2594	0.06793940467639943	0.02283567207380409	0.022393177012991955	0.7149802974040318	-1	0	0	0.2	2	0.9230769230769231	12	0.38461538461538464	0.9230769230769231	14	12	0	1	0	0.23076923076923078	3	13	15	0.5	0	0.6669563033583575	0.7719674716707873	0.46414379248992255	0.910660853144014	0.30223180182191844	0.7941264437496119	0.8481472848355084	0.836222849268617	1.0	0.2857142857142857	0.0	0.022393177012991955	0.022393177012991955
4269	0.06812603163100321	0.012982955832646772	-0.008200497656287806	0.6631643876851228	-1	0	0	0.2	2	0.9230769230769231	12	0.38461538461538464	0.9230769230769231	14	12	0	1	0	0.23076923076923078	3	13	15	0.5	0	0.6669563033583575	0.7719674716707873	0.46414379248992255	0.922985740587888	0.33284333390781107	0.7998961922922786	0.8516575235545079	0.8450431504180972	1.0	0.2857142857142857	0.0	-0.0008200497656287806	-0.0008200497656287806
707	0.06852885244170705	0.008236073710257062	-0.005639694593944639	0.7523613723783723	-1	0	0	0.2	2	0.9230769230769231	12	1.0	0.9230769230769231	14	12	0	2	0	0.06666666666666667	15	1	15	1.0	0.14285714285714285	0.5619871888626456	0.9087761369887755	0.7352130343000904	0.9117939118728806	0.30131754878004735	0.8442188532662611	0.8365317247534175	0.8916937589862831	0.5357142857142857	0.14285714285714285	0.0	-0.0005639694593944639	-0.0005639694593944639
1627	0.06869873504104547	0.019651019634779488	0.017760504349958368	0.7231050210870291	-1	0	0	0.2	2	0.9230769230769231	12	0.38461538461538464	0.9230769230769231	14	12	0	1	0	0.23076923076923078	3	13	15	0.5	0	0.6669563033583575	0.7719674716707873	0.46414379248992255	0.9054569568504282	0.3313302813467187	0.7915973341288115	0.8264622372609067	0.8326426389741823	1.0	0.2857142857142857	0.0	0.017760504349958368	0.017760504349958368
4452	0.07215470184190084	0.028707451912916807	0.028546778143572205	0.6752491952786009	-1	0	0	0.2	2	0.9230769230769231	12	0.38461538461538464	0.9230769230769231	14	12	0	1	0	0.23076923076923078	3	13	15	0.5	0	0.6669563033583575	0.7510621893563886	0.46414379248992255	0.9288763418406251	0.26858849409095775	0.8161878643012586	0.8834586283552388	0.8483250014218155	1.0	0.2857142857142857	0.0	0.028546778143572205	0.028546778143572205
3208	0.07475850265389915	0.02772834597430441	0.026911222178412193	0.6689024880725614	-1	0	0	0.2	2	0.9230769230769231	12	0.38461538461538464	0.9230769230769231	14	12	0	1	0	0.23076923076923078	3	13	15	0.5	0	0.6669563033583575	0.7510621893563886	0.46414379248992255	0.9288763418406251	0.26858849409095775	0.8161878643012586	0.8834586283552388	0.8483250014218155	1.0	0.2857142857142857	0.0	0.026911222178412193	0.026911222178412193
2192	0.06891723021938237	0.02048094784673	0.020199959476264392	0.7223384013568732	-1	0	0	0.2	2	0.9230769230769231	12	0.38461538461538464	0.9230769230769231	14	12	0	1	0	0.23076923076923078	3	13	15	0.5	0	0.6669563033583575	0.7719674716707873	0.46414379248992255	0.910660853144014	0.30223180182191844	0.7941264437496119	0.8481472848355084	0.836222849268617	1.0	0.2857142857142857	0.0	0.020199959476264392	0.020199959476264392
2142	0.05924813014764793	0.02082768248119988	0.019196210473524766	0.765132807256596	-1	0	0	0.2	2	0.9230769230769231	12	0.38461538461538464	0.9230769230769231	14	12	0	1	0	0.23076923076923078	3	13	15	0.5	0	0.7261187358431225	0.8085581040594783	0.46414379248992255	0.9286370907907999	0.3464939024059207	0.7659796338274754	0.9244354886534137	0.8495128195655612	1.0	0.42857142857142855	0.0	0.019196210473524766	0.019196210473524766
2245	0.06686850062217188	0.011038107604568867	0.008010929408782378	0.65422094370592	-1	0	0	0.2	2	0.9230769230769231	12	0.38461538461538464	0.9230769230769231	14	12	0	0	0	0.23076923076923078	3	13	15	0.0	0	0.6669563033583575	0.7510621893563886	0.34523876214824123	0.9041661600576156	0.3330494567254646	0.8819212802099425	0.8519399391553274	0.8564949227360409	0	0	0.0	0.008010929408782378	0.008010929408782378
931	0.05977801873698476	0.011526938326549139	0.011418654657851952	0.6406372873479942	-1	0	0	0.2	2	0.9230769230769231	12	0.38461538461538464	0.9230769230769231	14	12	0	1	0	0.23076923076923078	3	13	15	0.5	0	0.6669563033583575	0.8413673888199144	0.46414379248992255	0.9261569203763942	0.39167025603179406	0.8820218292531499	0.9142099764414879	0.8879282876325617	1.0	0.35714285714285715	0.0	0.011418654657851952	0.011418654657851952
1550	0.06165094112265219	0.024093722905990482	0.01818175217341914	0.7596636396933638	-1	0	0	0.2	2	0.9230769230769231	12	0.38461538461538464	0.9230769230769231	14	12	0	1	0	0.23076923076923078	3	13	15	0.5	0	0.7261187358431225	0.7817204000989445	0.46414379248992255	0.9057836891866626	0.3464939024059207	0.8049090695420895	0.8853329518581482	0.8391697695830067	1.0	0.2857142857142857	0.0	0.01818175217341914	0.01818175217341914
120	0.0005869707332917717	8.090555245645185e-05	7.527286486345498e-05	0.9949317548720074	-1	0	0	0.5	1	1.0	1	0.75	0	1	0	1	2	0	1.0	2	2	3	0.4	0	0	0	0	0	0	0	0	0	0	0	0	7.527286486345498e-05	7.527286486345498e-05
1186	0.06183976770840207	0.02156853677030534	0.019846237218708485	0.7595881447645932	-1	0	0	0.2	2	0.9230769230769231	12	0.38461538461538464	0.9230769230769231	14	12	0	1	0	0.23076923076923078	3	13	15	0.5	0	0.7261187358431225	0.7817204000989445	0.46414379248992255	0.9057836891866626	0.3464939024059207	0.7614907569404858	0.896051773832327	0.8272982519519207	1.0	0.2857142857142857	0.0	0.019846237218708485	0.019846237218708485
83	2.108483907852434e-06	4.553376157476973e-08	-1.4101176816128497e-08	0.9999981830941387	-1	0	0	1.0	2	0.0	0	0.75	0	1	0	1	0	0	1.0	2	2	3	0.0	0	0	0	0	0	0	0	0	0	0	0	0	-1.4101176816128497e-09	-1.4101176816128497e-09
4835	0.07245993250777603	0.029448409802200686	0.0288829297618739	0.7130579149197716	-1	0	0	0.2	2	0.9230769230769231	12	0.38461538461538464	0.9230769230769231	14	12	0	1	0	0.23076923076923078	3	13	15	0.5	0	0.6367546454973577	0.7826239148413846	0.46414379248992255	0.9334015661157278	0.28214731711264723	0.7988200058260686	0.8834586283552388	0.854047360299854	1.0	0.35714285714285715	0.0	0.0288829297618739	0.0288829297618739
4455	0.07298053457699347	0.031194447555144163	0.030401699226473365	0.7109759780862474	-1	0	0	0.2	2	0.9230769230769231	12	0.38461538461538464	0.9230769230769231	14	12	0	1	0	0.23076923076923078	3	13	15	0.5	0	0.6367546454973577	0.7826239148413846	0.46414379248992255	0.9334015661157278	0.28214731711264723	0.7988200058260686	0.8834586283552388	0.854047360299854	1.0	0.35714285714285715	0.0	0.030401699226473365	0.030401699226473365
22	0.0035542496296765438	8.765093396411911e-05	8.72648473867624e-05	0.9765385493816837	-1	0	0	0.5	3	0.3333333333333333	2	0.5	0.16666666666666666	4	1	3	3	0	1.0	4	4	8	0.42857142857142855	0.4	0.8154112224738785	0.8636435573432734	0.28781639724323094	0.9689748211086197	0.5005055457716823	0.9828918108957299	0.8898804570540882	0.9574158768286505	0.25	0.25	0.0	8.72648473867624e-05	8.72648473867624e-05
3618	0.07222673659676673	0.0277068914953739	0.027618131018020176	0.6696870910919659	-1	0	0	0.2	2	0.9230769230769231	12	0.38461538461538464	0.9230769230769231	14	12	0	1	0	0.23076923076923078	3	13	15	0.5	0	0.6669563033583575	0.7510621893563886	0.46414379248992255	0.9288763418406251	0.26858849409095775	0.8161878643012586	0.8834586283552388	0.8483250014218155	1.0	0.21428571428571427	0.0	0.027618131018020176	0.027618131018020176
3995	0.06770288364106045	0.01784458663541774	0.01778683944974909	0.6511000992976175	-1	0	0	0.2	2	0.9230769230769231	12	0.38461538461538464	0.9230769230769231	14	12	0	1	0	0.23076923076923078	3	13	15	0.5	0	0.7307149705853815	0.7497425297374395	0.46414379248992255	0.9102586208323548	0.25502967106926827	0.7908922917764988	0.9158654904519041	0.8294097138050688	1.0	0.2857142857142857	0.0	0.01778683944974909	0.01778683944974909
4006	0.05878638329572969	0.012689942382011144	-0.004835729670895675	0.7850361955883607	-1	0	0	0.3	3	0.7692307692307693	10	0.3125	0.7692307692307693	13	10	1	1	0	0.3333333333333333	4	12	15	0.3333333333333333	0	0.6367546454973577	0.7839263162688526	0.46414379248992255	0.937419055913421	0.28214731711264723	0.8041399695142444	0.8737535820084782	0.8584626343859226	1.0	0.3076923076923077	0.0	-0.00048357296708956754	-0.00048357296708956754
4025	0.07520407298407955	0.0262649039853996	0.025396105042187492	0.6700508774360523	-1	0	0	0.2	2	0.9230769230769231	12	0.38461538461538464	0.9230769230769231	14	12	0	1	0	0.23076923076923078	3	13	15	0.5	0	0.6669563033583575	0.7719674716707873	0.46414379248992255	0.910660853144014	0.33284333390781107	0.79978428652564	0.8516575235545079	0.8378128551245739	1.0	0.2857142857142857	0.0	0.025396105042187492	0.025396105042187492
1187	0.07039849217782677	0.012315018161962756	0.010547305423153727	0.7439958276464229	-1	0	0	0.2	2	0.9230769230769231	12	0.38461538461538464	0.9230769230769231	14	12	0	1	0	0.23076923076923078	3	13	15	0.5	0	0.7261187358431225	0.7817204000989445	0.46414379248992255	0.9075217017107972	0.3464939024059207	0.7614907569404858	0.896051773832327	0.8282741074142068	1.0	0.2857142857142857	0.0	0.010547305423153727	0.010547305423153727
4236	0.0760164468196795	0.025611317142836067	0.0249461234973852	0.6661873287093389	-1	0	0	0.2	2	0.9230769230769231	12	0.38461538461538464	0.9230769230769231	14	12	0	1	0	0.23076923076923078	3	13	15	0.5	0	0.6669563033583575	0.7510621893563886	0.46414379248992255	0.9288763418406251	0.26858849409095775	0.8161878643012586	0.8834586283552388	0.8483250014218155	1.0	0.2857142857142857	0.0	0.0249461234973852	0.0249461234973852
3645	0.07462059060895523	0.023356862132513007	0.020370683443679198	0.7020077566058451	-1	0	0	0.2	2	0.9230769230769231	12	0.38461538461538464	0.9230769230769231	14	12	0	1	0	0.23076923076923078	3	13	15	0.5	0	0.6669563033583575	0.7719674716707873	0.46414379248992255	0.9153963448782222	0.3464939024059207	0.8481889410308703	0.8831592836340917	0.85492548821896	1.0	0.2857142857142857	0.0	0.020370683443679198	0.020370683443679198
2985	0.07183183739263474	0.02623067656069353	0.02514545665002636	0.669691343436714	-1	0	0	0.2	2	0.9230769230769231	12	0.38461538461538464	0.9230769230769231	14	12	0	1	0	0.23076923076923078	3	13	15	0.5	0	0.6669563033583575	0.7719674716707873	0.46414379248992255	0.910660853144014	0.33284333390781107	0.79978428652564	0.8516575235545079	0.8378128551245739	1.0	0.2857142857142857	0.0	0.02514545665002636	0.02514545665002636
4792	0.07475853235774867	0.03128835473922208	0.0280783023546446	0.7044280618992507	-1	0	0	0.2	2	0.9230769230769231	12	0.38461538461538464	0.9230769230769231	14	12	0	1	0	0.23076923076923078	3	13	15	0.5	0	0.6367546454973577	0.7826239148413846	0.46414379248992255	0.9334015661157278	0.28214731711264723	0.7988200058260686	0.8834586283552388	0.854047360299854	1.0	0.35714285714285715	0.0	0.0280783023546446	0.0280783023546446
4023	0.07462298390065787	0.03019458695209776	0.026307190263702273	0.7125866962379279	-1	0	0	0.2	2	0.9230769230769231	12	0.38461538461538464	0.9230769230769231	14	12	0	1	0	0.23076923076923078	3	13	15	0.5	0	0.6367546454973577	0.7826239148413846	0.46414379248992255	0.9334015661157278	0.28214731711264723	0.7919394033148154	0.8834586283552388	0.8522818338520624	1.0	0.35714285714285715	0.0	0.026307190263702273	0.026307190263702273
1493	0.05997821968396012	0.021379412034722847	0.020974273455578802	0.7658830367025554	-1	0	0	0.2	2	0.9230769230769231	12	0.38461538461538464	0.9230769230769231	14	12	0	1	0	0.23076923076923078	3	13	15	0.5	0	0.7261187358431225	0.7817204000989445	0.46414379248992255	0.9122502310621343	0.3464939024059207	0.8262247148069868	0.8966379615347688	0.8488251885513373	1.0	0.21428571428571427	0.0	0.020974273455578802	0.020974273455578802
28	0.03825705170054074	0.000512619635559656	-0.0005103398126398757	0.9744411195221625	-1	0	0	0.4	4	0.5384615384615384	7	0.2777777777777778	0.46153846153846156	10	6	4	2	0	0.6666666666666666	9	6	15	0.25	0	0.37316039077281804	0.9391093383567471	0.6668721189503555	0.9383113600210448	0.351675592903015	0.786847762867959	0.8392400307734968	0.9050483677423763	0.55	0.4	0.0	-5.103398126398757e-05	-5.103398126398757e-05
2780	0.06829243686642913	0.024046525396150816	0.023925145110819494	0.7148935717978877	-1	0	0	0.2	2	0.9230769230769231	12	0.38461538461538464	0.9230769230769231	14	12	0	1	0	0.23076923076923078	3	13	15	0.5	0	0.6669563033583575	0.7719674716707873	0.46414379248992255	0.910660853144014	0.30223180182191844	0.7941264437496119	0.8481472848355084	0.836222849268617	1.0	0.2857142857142857	0.0	0.023925145110819494	0.023925145110819494
3835	0.07071117428839277	0.026866889143426893	0.02612407684422086	0.6721812083745909	-1	0	0	0.2	2	0.9230769230769231	12	0.38461538461538464	0.9230769230769231	14	12	0	1	0	0.23076923076923078	3	13	15	0.5	0	0.6669563033583575	0.7353261854566359	0.46414379248992255	0.9219981213051356	0.32334996355053114	0.8198365303359324	0.870686814287359	0.8414365191051908	1.0	0.2857142857142857	0.0	0.02612407684422086	0.02612407684422086
636	0.10381929932529456	0.002069191940282395	5.453978699308435e-05	0.9670538942513242	-1	0	0	0.1	1	1.0	13	1.0	0.9230769230769231	13	12	1	0	0	0.06666666666666667	1	15	15	0.0	0	0.4359658192384126	0.8283609050222831	0.29356606973577815	0.822676356543212	0.5400834750207616	0.8355139837116924	0.830777754878138	0.8289145966866724	0	0	0.0	5.453978699308435e-05	5.453978699308435e-05
2102	0.07002792326867811	0.022136452688781488	0.021214223316674535	0.715135947610831	-1	0	0	0.2	2	0.9230769230769231	12	0.38461538461538464	0.9230769230769231	14	12	0	1	0	0.23076923076923078	3	13	15	0.5	0	0.6669563033583575	0.7719674716707873	0.46414379248992255	0.910660853144014	0.3464939024059207	0.8481889410308703	0.8536170205918092	0.8524420022895103	1.0	0.2857142857142857	0.0	0.021214223316674535	0.021214223316674535
2895	0.06833475807464638	0.0034140790963863	-0.002430050465996801	0.6778862335381683	-1	0	0	0.2	2	0.9230769230769231	12	0.38461538461538464	0.9230769230769231	14	12	0	1	0	0.23076923076923078	3	13	15	0.5	0	0.6997658969699423	0.774213344921969	0.46414379248992255	0.910660853144014	0.30223180182191844	0.7941264437496119	0.870686814287359	0.8368064766178348	1.0	0.2857142857142857	0.0	-0.0002430050465996801	-0.0002430050465996801
1139	0.06206517785853123	0.0235552160010536	0.020980512928421194	0.7578477641000959	-1	0	0	0.2	2	0.9230769230769231	12	0.38461538461538464	0.9230769230769231	14	12	0	1	0	0.23076923076923078	3	13	15	0.5	0	0.7261187358431225	0.7817204000989445	0.46414379248992255	0.9057836891866626	0.3464939024059207	0.7614907569404858	0.896051773832327	0.8272982519519207	1.0	0.21428571428571427	0.0	0.020980512928421194	0.020980512928421194
302	0.02571213442970633	0.002918617974723035	-0.0012003344106961032	0.983223070077342	-1	0	0	0.4	4	0.6923076923076923	9	0.3	0.5384615384615384	10	7	4	2	0	0.5	10	5	15	0.2222222222222222	0.46153846153846156	0.6187086445609575	0.8971651528881482	0.8630242486329364	0.8260321854813325	0.4827037014043919	0.9396548510261589	0.8601112391291849	0.8962687656599008	0.55	0.1	0.0	-0.00012003344106961031	-0.00012003344106961031
1076	0.062214548435177416	0.019442660914262815	0.019394368507276754	0.7611699985794065	-1	0	0	0.2	2	0.9230769230769231	12	0.38461538461538464	0.9230769230769231	14	12	0	1	0	0.23076923076923078	3	13	15	0.5	0	0.7261187358431225	0.7817204000989445	0.46414379248992255	0.9057836891866626	0.3252017957643364	0.7605243333077774	0.9058761777353964	0.827045040020251	1.0	0.2857142857142857	0.0	0.019394368507276754	0.019394368507276754
2005	0.07094688369805695	0.021835598439895833	0.021646966777649483	0.7237320059802891	-1	0	0	0.2	2	0.9230769230769231	12	0.38461538461538464	0.9230769230769231	14	12	0	1	0	0.23076923076923078	3	13	15	0.5	0	0.6669563033583575	0.7719674716707873	0.46414379248992255	0.910660853144014	0.30223180182191844	0.7941264437496119	0.8481472848355084	0.836222849268617	1.0	0.2857142857142857	0.0	0.021646966777649483	0.021646966777649483
4388	0.07266953808513166	0.02706276602362864	0.026403013259084965	0.6810145217031001	-1	0	0	0.2	2	0.9230769230769231	12	0.38461538461538464	0.9230769230769231	14	12	0	1	0	0.23076923076923078	3	13	15	0.5	0	0.6669563033583575	0.7510621893563886	0.46414379248992255	0.9288763418406251	0.26858849409095775	0.8161878643012586	0.8834586283552388	0.8483250014218155	1.0	0.2857142857142857	0.0	0.026403013259084965	0.026403013259084965
2347	0.06846349832339998	0.020402385863363594	0.020384138501610923	0.7369574404647912	-1	0	0	0.2	2	0.9230769230769231	12	0.38461538461538464	0.9230769230769231	14	12	0	1	0	0.23076923076923078	3	13	15	0.5	0	0.6669563033583575	0.7719674716707873	0.46414379248992255	0.910660853144014	0.30223180182191844	0.7941264437496119	0.8481472848355084	0.836222849268617	1.0	0.2857142857142857	0.0	0.020384138501610923	0.020384138501610923
3001	0.07437000648858098	0.024980991797121946	0.02420010278582093	0.6776442476699825	-1	0	0	0.2	2	0.9230769230769231	12	0.38461538461538464	0.9230769230769231	14	12	0	1	0	0.23076923076923078	3	13	15	0.5	0	0.6997658969699423	0.7027669364780784	0.46414379248992255	0.9177858178701133	0.2927748900055104	0.7971117177838796	0.870686814287359	0.824503377958019	1.0	0.35714285714285715	0.0	0.02420010278582093	0.02420010278582093
1565	0.06000075219102879	0.02045213180382843	0.01971280402287723	0.7098819859484419	-1	0	0	0.2	2	0.9230769230769231	12	0.38461538461538464	0.9230769230769231	14	12	0	1	0	0.23076923076923078	3	13	15	0.5	0	0.7261187358431225	0.7817204000989445	0.46414379248992255	0.9072288079462062	0.3464939024059207	0.8247761098314774	0.8853329518581482	0.8457534289417009	1.0	0.2857142857142857	0.0	0.01971280402287723	0.01971280402287723
833	0.0430599965964484	0.0028347825187659895	0.002488767804651128	0.8992450802673438	-1	0	0	0.2	2	0.9230769230769231	12	0.4166666666666667	0.6153846153846154	8	8	6	4	0	1.0	6	6	15	0.25	0	0.4283570438358745	0.8341824786379664	0.540889850471223	0.8921854212805806	0.30131754878004735	0.8720274494961084	0.7318563807229046	0.8679106467800212	0.125	0.25	0.0	0.002488767804651128	0.002488767804651128
2718	0.06696293550133789	0.008573834556289342	0.004950555960147963	0.6781091150639369	-1	0	0	0.2	2	0.9230769230769231	12	0.38461538461538464	0.9230769230769231	14	12	0	1	0	0.23076923076923078	3	13	15	0.5	0	0.6367546454973577	0.8358814777105533	0.46414379248992255	0.9001372926954054	0.33284333390781107	0.7662878207174031	0.8264622372609067	0.8417586781345121	1.0	0.2857142857142857	0.0	0.004950555960147963	0.004950555960147963
90	0.0010184242654702636	7.048901840346436e-05	-6.22311103277325e-07	0.9978492602945697	-1	0	0	1.0	2	0.0	0	1.0	0	1	0	1	1	0	0.3333333333333333	3	1	3	0.2	1.0	0	0	0	0	0	0	0	0	0	0	0	-6.22311103277325e-08	-6.22311103277325e-08
[truncated: 4,110 more rows]
