# Supplementary material for: Environmental influences on evolvable robots
Source: PLoS One. 2020 May 29;15(5):e0233848. doi: 10.1371/journal.pone.0233848 (PMC7259730; doi:10.1371/journal.pone.0233848)
Supplement: S1 Dataset — (ZIP) [file pone.0233848.s003.zip › data_plosone/snapshots_ids_flat_13.tsv]

generation	robot_id
72	2834
72	3654
72	3559
72	3558
72	3624
72	3618
72	3282
72	3360
72	3665
72	2592
72	3310
72	3629
72	3637
72	2107
72	3685
72	717
72	3519
72	3657
72	3692
72	3359
72	3379
72	3536
72	3666
72	3535
72	3681
72	3575
72	3296
72	3180
72	3136
72	3596
72	3447
72	3356
72	3526
72	3155
72	3460
72	3693
72	3361
72	3639
72	3651
72	3689
72	3595
72	3564
72	3570
72	3612
72	3554
72	3290
72	3684
72	3482
72	3653
72	3399
72	3127
72	3444
72	3056
72	3418
72	3687
72	3622
72	3192
72	3398
72	3675
72	3690
72	3553
72	3547
72	3695
72	3544
72	3682
72	3688
72	3587
72	3461
72	3477
72	2654
72	3697
72	3631
72	3530
72	3269
72	2916
72	3481
72	3699
72	3410
72	3662
72	3659
72	3565
72	3671
72	3658
72	3125
72	3231
72	3540
72	3643
72	2827
72	3694
72	3255
72	2862
72	3489
72	3660
72	3562
72	3353
72	3044
72	3628
72	3501
72	3672
72	1872
50	1751
50	2360
50	2485
50	2579
50	2064
50	2191
50	2501
50	2576
50	1975
50	2558
50	2556
50	2559
50	2541
50	2520
50	2505
50	2592
50	2502
50	2404
50	2374
50	2359
50	2137
50	2405
50	2468
50	2107
50	717
50	1934
50	2597
50	2552
50	2571
50	1741
50	2504
50	1935
50	2453
50	2600
50	2488
50	2340
50	1581
50	2544
50	2596
50	2378
50	2343
50	2516
50	1820
50	2531
50	2486
50	2315
50	2476
50	2053
50	2587
50	2435
50	2084
50	2594
50	2570
50	2589
50	2370
50	1674
50	2455
50	2457
50	2352
50	2578
50	2433
50	2376
50	2357
50	2563
50	2347
50	2267
50	1833
50	2266
50	2575
50	2564
50	2386
50	2499
50	1776
50	2462
50	1984
50	2421
50	2322
50	2522
50	2460
50	2051
50	2145
50	2411
50	2574
50	1653
50	2565
50	2380
50	2179
50	2143
50	1730
50	2514
50	2549
50	1752
50	2591
50	2543
50	2316
50	2328
50	2590
50	1872
50	2183
50	2489
74	3709
74	2834
74	3654
74	3762
74	3769
74	3559
74	3558
74	3624
74	3765
74	3618
74	3753
74	3761
74	3360
74	2592
74	3310
74	3637
74	2107
74	717
74	3760
74	3766
74	3767
74	3519
74	3657
74	3692
74	3359
74	3536
74	3666
74	3535
74	3575
74	3296
74	3136
74	3596
74	3772
74	3693
74	3639
74	3595
74	3564
74	3754
74	3570
74	3790
74	3612
74	3554
74	3684
74	3752
74	3482
74	3763
74	3399
74	3127
74	3768
74	3444
74	3056
74	3792
74	3788
74	3733
74	3398
74	3702
74	3771
74	3725
74	3793
74	3715
74	3553
74	3547
74	3544
74	3682
74	3784
74	3785
74	3688
74	3738
74	3461
74	3477
74	2654
74	3780
74	3697
74	3631
74	3723
74	3786
74	3530
74	3269
74	2916
74	3778
74	3699
74	3410
74	3764
74	3125
74	3231
74	3540
74	3777
74	2827
74	3694
74	3255
74	2862
74	3562
74	3044
74	3722
74	3797
74	3628
74	3501
74	3789
74	3774
74	3718
60	2640
60	3049
60	2834
60	3058
60	2982
60	2191
60	2986
60	2710
60	2966
60	2592
60	2374
60	2137
60	3080
60	2405
60	2107
60	717
60	1934
60	2958
60	2870
60	3086
60	2953
60	3007
60	3087
60	3060
60	2997
60	3048
60	2909
60	3032
60	2988
60	2766
60	2837
60	3072
60	3050
60	3025
60	2639
60	3011
60	2435
60	3034
60	2594
60	3096
60	3088
60	2786
60	3056
60	3091
60	2772
60	2846
60	1674
60	3021
60	3059
60	3028
60	2989
60	3005
60	2783
60	3003
60	3043
60	3077
60	3079
60	2971
60	3068
60	2266
60	2616
60	2860
60	3042
60	2936
60	2832
60	2901
60	2322
60	3004
60	2976
60	2654
60	2916
60	3035
60	3098
60	2929
60	2693
60	3006
60	3099
60	3066
60	2921
60	3062
60	3085
60	2827
60	1730
60	3051
60	3052
60	2862
60	2963
60	3044
60	1752
60	2722
60	2543
60	3084
60	3033
60	2975
60	2815
60	2849
60	1872
60	2884
60	3082
60	2691
76	3709
76	3654
76	3885
76	3762
76	3769
76	3559
76	3558
76	3624
76	3761
76	3360
76	2592
76	3843
76	3760
76	3766
76	3767
76	3657
76	3801
76	3692
76	3359
76	3536
76	3858
76	3886
76	3666
76	3865
76	3535
76	3575
76	3596
76	3772
76	3867
76	3693
76	3639
76	3595
76	3894
76	3570
76	3790
76	3838
76	3612
76	3554
76	3684
76	3898
76	3851
76	3869
76	3127
76	3768
76	3444
76	3056
76	3892
76	3788
76	3896
76	3733
76	3883
76	3839
76	3398
76	3873
76	3848
76	3702
76	3771
76	3881
76	3553
76	3846
76	3893
76	3682
76	3784
76	3785
76	3880
76	3738
76	3461
76	3477
76	2654
76	3879
76	3723
76	3786
76	3530
76	2916
76	3410
76	3891
76	3834
76	3819
76	3125
76	3887
76	3231
76	3540
76	3777
76	2827
76	3840
76	2862
76	3845
76	3860
76	3562
76	3044
76	3803
76	3797
76	3816
76	3501
76	3864
76	3817
76	3789
76	3828
76	3900
76	3718
30	1599
30	1531
30	1381
30	1499
30	1360
30	1559
30	1548
30	1420
30	1549
30	1148
30	717
30	1221
30	1359
30	1495
30	1551
30	985
30	1435
30	1581
30	1243
30	1335
30	1391
30	1299
30	1393
30	1556
30	1527
30	1376
30	1542
30	1346
30	809
30	1384
30	1389
30	1501
30	1563
30	1418
30	916
30	1536
30	1451
30	1574
30	1294
30	1245
30	1477
30	1130
30	1476
30	1485
30	1117
30	1538
30	1518
30	1484
30	1337
30	1568
30	1329
30	1425
30	1552
30	1458
30	1334
30	1403
30	1583
30	1582
30	1319
30	1193
30	1400
30	1580
30	1589
30	1311
30	1535
30	1506
30	1566
30	1554
30	1184
30	1236
30	1430
30	1187
30	1327
30	1472
30	1514
30	1524
30	1466
30	1394
30	1374
30	1505
30	1587
30	1444
30	1500
30	1571
30	1473
30	1218
30	1596
30	1511
30	1534
30	1226
30	1555
30	1399
30	1281
30	1513
30	1598
30	1573
30	1428
30	1436
30	1546
30	1416
71	3381
71	2834
71	3559
71	3558
71	3624
71	3618
71	3282
71	3360
71	2592
71	3310
71	3629
71	3637
71	2107
71	717
71	3561
71	3519
71	3601
71	3359
71	3379
71	3649
71	3536
71	3464
71	3535
71	3575
71	3296
71	3408
71	3180
71	3136
71	3596
71	3447
71	3356
71	3526
71	3155
71	3460
71	3613
71	3361
71	3639
71	3522
71	3595
71	3564
71	3570
71	3612
71	3554
71	3290
71	3642
71	3482
71	3463
71	3588
71	3399
71	3127
71	3444
71	3056
71	3418
71	3622
71	3413
71	3192
71	3398
71	3646
71	3614
71	3465
71	3215
71	3553
71	3547
71	3503
71	3615
71	3544
71	3042
71	3587
71	3230
71	3647
71	3461
71	3477
71	3593
71	3638
71	2654
71	3631
71	3530
71	3269
71	2916
71	3481
71	3410
71	3565
71	3125
71	3231
71	3389
71	3540
71	3643
71	2827
71	3255
71	2862
71	3489
71	3562
71	3353
71	3044
71	3518
71	3528
71	3628
71	3501
71	3627
71	1872
54	2601
54	2640
54	2360
54	2485
54	2671
54	2800
54	2675
54	2064
54	2191
54	2672
54	2710
54	2771
54	2728
54	2759
54	2541
54	2520
54	2505
54	2592
54	2374
54	2137
54	2405
54	2676
54	2107
54	2758
54	2748
54	717
54	1934
54	2628
54	2790
54	2552
54	2571
54	2719
54	1741
54	1935
54	2453
54	2658
54	2340
54	1581
54	2641
54	2378
54	2697
54	2767
54	2781
54	2531
54	2775
54	2315
54	2766
54	2718
54	2639
54	2791
54	2435
54	2084
54	2594
54	2786
54	2772
54	1674
54	2794
54	2783
54	2612
54	2647
54	2357
54	2266
54	2564
54	2616
54	2692
54	2744
54	2750
54	2705
54	2721
54	2322
54	2654
54	2793
54	2657
54	2747
54	2411
54	2784
54	2693
54	2788
54	2179
54	2708
54	1730
54	2735
54	2753
54	2789
54	2761
54	2792
54	1752
54	2591
54	2743
54	2722
54	2543
54	2757
54	2695
54	2668
54	2696
54	1872
54	2183
54	2691
54	2667
54	2796
34	1751
34	1639
34	1760
34	1783
34	1756
34	1608
34	1360
34	1772
34	1747
34	1548
34	1723
34	1718
34	1649
34	1420
34	1759
34	717
34	1775
34	1741
34	1688
34	1435
34	1765
34	1714
34	1581
34	1335
34	1391
34	1299
34	1393
34	1761
34	1660
34	1616
34	1717
34	1346
34	1661
34	1770
34	1678
34	1773
34	1737
34	1384
34	1613
34	1778
34	1651
34	1418
34	1536
34	1746
34	1130
34	1603
34	1689
34	1799
34	1757
34	1674
34	1736
34	1403
34	1764
34	1685
34	1673
34	1583
34	1582
34	1758
34	1797
34	1740
34	1781
34	1766
34	1663
34	1776
34	1792
34	1744
34	1782
34	1566
34	1554
34	1184
34	1704
34	1795
34	1615
34	1187
34	1668
34	1786
34	1794
34	1739
34	1524
34	1653
34	1788
34	1771
34	1713
34	1730
34	1500
34	1753
34	1780
34	1644
34	1596
34	1752
34	1511
34	1657
34	1712
34	1800
34	1721
34	1513
34	1598
34	1428
34	1749
34	1602
0	67
0	78
0	27
0	40
0	44
0	66
0	95
0	21
0	37
0	58
0	52
0	15
0	92
0	84
0	53
0	12
0	41
0	91
0	77
0	38
0	64
0	19
0	85
0	49
0	45
0	86
0	35
0	88
0	70
0	80
0	17
0	23
0	57
0	39
0	62
0	22
0	29
0	4
0	76
0	25
0	61
0	60
0	81
0	73
0	72
0	89
0	51
0	3
0	11
0	24
0	10
0	33
0	56
0	75
0	59
0	43
0	47
0	32
0	74
0	90
0	99
0	7
0	1
0	5
0	26
0	13
0	71
0	31
0	63
0	54
0	100
0	6
0	96
0	82
0	48
0	83
0	79
0	69
0	87
0	46
0	18
0	20
0	94
0	16
0	36
0	14
0	34
0	9
0	28
0	68
0	98
0	93
0	30
0	97
0	55
0	65
0	50
0	8
0	42
0	2
87	4385
87	4185
87	4425
87	4059
87	3991
87	4373
87	4015
87	3559
87	4132
87	4342
87	3360
87	4384
87	4441
87	4433
87	3952
87	3918
87	4037
87	4294
87	3906
87	3767
87	4448
87	4242
87	3657
87	4215
87	4313
87	3666
87	4428
87	3967
87	4383
87	3772
87	4415
87	3993
87	3927
87	4403
87	4353
87	4058
87	4200
87	4317
87	4374
87	4396
87	3838
87	3554
87	4255
87	4431
87	3939
87	3907
87	4440
87	4109
87	4437
87	4360
87	4427
87	4378
87	4407
87	4310
87	4323
87	3883
87	4211
87	4366
87	3925
87	4409
87	4085
87	4143
87	4413
87	3702
87	4371
87	4007
87	3959
87	4438
87	4435
87	4023
87	4031
87	4364
87	3880
87	4424
87	2654
87	4445
87	3530
87	4213
87	4447
87	4443
87	3834
87	3125
87	4024
87	4402
87	4161
87	2827
87	4354
87	4421
87	4388
87	4289
87	4138
87	4092
87	4043
87	3803
87	4302
87	4284
87	4307
87	4418
87	4097
87	4253
51	2617
51	2601
51	2640
51	1751
51	2360
51	2485
51	2064
51	2191
51	2501
51	2615
51	1975
51	2541
51	2520
51	2505
51	2592
51	2404
51	2374
51	2359
51	2137
51	2621
51	2405
51	2624
51	2107
51	2631
51	717
51	2645
51	1934
51	2628
51	2552
51	2571
51	1741
51	2504
51	1935
51	2453
51	2488
51	2340
51	1581
51	2641
51	2607
51	2544
51	2596
51	2378
51	2343
51	2516
51	1820
51	2606
51	2531
51	2486
51	2315
51	2053
51	2636
51	2587
51	2639
51	2435
51	2084
51	2594
51	2623
51	2570
51	2619
51	1674
51	2457
51	2612
51	2433
51	2603
51	2642
51	2647
51	2633
51	2357
51	2627
51	2347
51	2610
51	1833
51	2266
51	2632
51	2564
51	2386
51	2499
51	2616
51	1776
51	2609
51	1984
51	2322
51	2522
51	2145
51	2411
51	2626
51	2574
51	1653
51	2380
51	2179
51	2143
51	1730
51	1752
51	2591
51	2543
51	2590
51	1872
51	2183
51	2489
51	2650
79	4045
79	3991
79	3654
79	3762
79	3769
79	3901
79	4015
79	3559
79	3761
79	3360
79	3986
79	3952
79	3980
79	4040
79	3915
79	2592
79	3918
79	4037
79	3906
79	3902
79	3767
79	3955
79	3657
79	3692
79	3858
79	4020
79	3666
79	3967
79	3772
79	3904
79	3867
79	3997
79	3977
79	3993
79	3639
79	4030
79	3979
79	3976
79	3927
79	3595
79	3570
79	3838
79	3612
79	4021
79	3554
79	3684
79	4002
79	4047
79	3851
79	3939
79	4018
79	3907
79	4009
79	3788
79	3733
79	3883
79	3398
79	3873
79	3925
79	4010
79	4041
79	4025
79	3702
79	4007
79	3771
79	4044
79	3959
79	4023
79	4031
79	4046
79	3972
79	3682
79	3784
79	3880
79	2654
79	3974
79	3530
79	2916
79	4011
79	3891
79	3834
79	4017
79	3125
79	4024
79	3540
79	4036
79	2827
79	3840
79	4029
79	4043
79	4028
79	3044
79	3803
79	3797
79	3789
79	3971
79	3934
79	3933
79	3900
79	3718
35	1751
35	1639
35	1760
35	1608
35	1842
35	1826
35	1360
35	1747
35	1548
35	1723
35	1649
35	1420
35	1759
35	717
35	1775
35	1741
35	1815
35	1688
35	1435
35	1834
35	1714
35	1581
35	1391
35	1299
35	1616
35	1717
35	1823
35	1346
35	1661
35	1820
35	1770
35	1678
35	1773
35	1737
35	1384
35	1778
35	1651
35	1418
35	1810
35	1536
35	1808
35	1130
35	1801
35	1689
35	1799
35	1811
35	1757
35	1674
35	1736
35	1805
35	1403
35	1764
35	1685
35	1818
35	1583
35	1582
35	1758
35	1824
35	1740
35	1781
35	1843
35	1833
35	1776
35	1850
35	1813
35	1744
35	1782
35	1566
35	1184
35	1704
35	1848
35	1795
35	1615
35	1668
35	1786
35	1739
35	1524
35	1653
35	1788
35	1771
35	1713
35	1829
35	1730
35	1500
35	1753
35	1839
35	1780
35	1644
35	1596
35	1752
35	1511
35	1657
35	1817
35	1712
35	1800
35	1721
35	1513
35	1819
35	1749
35	1602
82	4185
82	4059
82	4174
82	3991
82	4015
82	4089
82	3559
82	4134
82	4132
82	3761
82	4096
82	3360
82	3952
82	4187
82	4158
82	4178
82	4188
82	3918
82	4037
82	4151
82	3906
82	3767
82	3657
82	4154
82	4197
82	4177
82	3666
82	3967
82	3772
82	3904
82	4147
82	4180
82	3997
82	3993
82	3639
82	4168
82	4030
82	3927
82	3595
82	4058
82	4200
82	3838
82	4021
82	3554
82	3684
82	3939
82	4128
82	3907
82	3788
82	4109
82	3883
82	4091
82	3925
82	4126
82	4085
82	4143
82	3702
82	4007
82	4129
82	4172
82	3959
82	4023
82	4068
82	4031
82	4046
82	4167
82	3682
82	3784
82	4066
82	3880
82	4136
82	4080
82	2654
82	4176
82	3974
82	3530
82	4194
82	3834
82	4017
82	4165
82	3125
82	4024
82	4036
82	4161
82	2827
82	4064
82	4029
82	4196
82	4138
82	4092
82	4043
82	3044
82	3803
82	4139
82	4083
82	4183
82	4195
82	3971
82	3934
82	4097
38	1751
38	1996
38	1639
38	1951
38	1760
38	1988
38	1608
38	1975
38	1904
38	1950
38	1747
38	1965
38	1548
38	1959
38	1723
38	717
38	1934
38	1775
38	1917
38	1957
38	1993
38	1871
38	1741
38	1815
38	1935
38	1688
38	1834
38	1581
38	1616
38	1977
38	1717
38	1971
38	1346
38	1661
38	1820
38	1737
38	1932
38	1931
38	1853
38	1922
38	1865
38	2000
38	1801
38	1799
38	1811
38	1981
38	1674
38	1736
38	1991
38	1818
38	1582
38	1973
38	1908
38	1824
38	1740
38	1781
38	1833
38	1928
38	1906
38	1776
38	1889
38	1850
38	1813
38	1948
38	1566
38	1984
38	1978
38	1704
38	1615
38	1739
38	1921
38	1524
38	1653
38	1863
38	1994
38	1955
38	1788
38	1998
38	1915
38	1713
38	1829
38	1730
38	1894
38	1886
38	1946
38	1976
38	1953
38	1910
38	1903
38	1752
38	1992
38	1967
38	1970
38	1721
38	1882
38	1819
38	1897
38	1872
38	1888
38	1940
20	804
20	869
20	547
20	1055
20	612
20	1071
20	960
20	987
20	1056
20	1008
20	1009
20	1084
20	1010
20	976
20	717
20	1014
20	1074
20	985
20	640
20	1086
20	992
20	1052
20	837
20	1065
20	965
20	1051
20	1050
20	1068
20	941
20	1085
20	512
20	1049
20	1083
20	949
20	984
20	884
20	357
20	1015
20	809
20	918
20	1028
20	982
20	1060
20	916
20	1095
20	1072
20	730
20	839
20	1063
20	1077
20	1001
20	1089
20	1067
20	635
20	783
20	728
20	1069
20	968
20	1082
20	724
20	706
20	971
20	1017
20	827
20	1097
20	956
20	939
20	1090
20	1003
20	1092
20	647
20	1030
20	513
20	1079
20	1020
20	978
20	703
20	736
20	970
20	579
20	564
20	1053
20	991
20	1036
20	1096
20	870
20	1088
20	921
20	1011
20	994
20	1027
20	981
20	975
20	902
20	746
20	1098
20	821
20	957
20	896
20	1006
64	3232
64	3131
64	3253
64	2834
64	3147
64	3299
64	3179
64	3107
64	2191
64	3282
64	3207
64	2592
64	2137
64	2107
64	717
64	1934
64	2958
64	2870
64	3266
64	3275
64	3293
64	3268
64	2953
64	3087
64	3264
64	3296
64	3180
64	3136
64	3155
64	3272
64	2997
64	3144
64	3194
64	3072
64	3244
64	3290
64	3273
64	3213
64	3096
64	3127
64	3271
64	3295
64	3056
64	2846
64	3292
64	3153
64	1674
64	3021
64	3281
64	3059
64	3005
64	3163
64	3192
64	3003
64	3211
64	3215
64	3279
64	3197
64	3278
64	3167
64	3236
64	3042
64	3130
64	3123
64	3186
64	3230
64	3288
64	3165
64	2654
64	3202
64	3280
64	3269
64	3102
64	2916
64	3098
64	2929
64	3099
64	3125
64	3231
64	3287
64	3196
64	2827
64	3051
64	3187
64	3255
64	2862
64	3256
64	3198
64	3286
64	3265
64	3044
64	3185
64	3276
64	3181
64	3119
64	1872
64	3289
64	3193
64	2691
64	3146
84	4185
84	4059
84	4174
84	3991
84	4015
84	4089
84	3559
84	4134
84	4132
84	4096
84	4245
84	3360
84	3952
84	4187
84	4158
84	3918
84	4037
84	4283
84	4295
84	4294
84	4272
84	3906
84	3767
84	4242
84	3657
84	4267
84	4154
84	4215
84	4197
84	4219
84	4203
84	3666
84	4256
84	3967
84	3772
84	4291
84	3993
84	3639
84	3927
84	4058
84	4224
84	4200
84	3838
84	4021
84	3554
84	4257
84	4255
84	4271
84	3939
84	4128
84	3907
84	3788
84	4109
84	4258
84	3883
84	4211
84	3925
84	4085
84	4143
84	3702
84	4217
84	4007
84	4129
84	3959
84	4259
84	4023
84	4031
84	3682
84	4066
84	3880
84	4136
84	4080
84	2654
84	3530
84	4213
84	4298
84	4280
84	3834
84	4017
84	4282
84	4165
84	3125
84	4024
84	4299
84	4161
84	2827
84	4029
84	4196
84	4289
84	4138
84	4092
84	4043
84	3803
84	4284
84	4227
84	4195
84	3934
84	4234
84	4097
84	4253
77	3709
77	3654
77	3762
77	3769
77	3901
77	3559
77	3761
77	3360
77	3915
77	2592
77	3918
77	3906
77	3902
77	3760
77	3766
77	3767
77	3657
77	3923
77	3692
77	3858
77	3666
77	3865
77	3596
77	3772
77	3904
77	3867
77	3910
77	3639
77	3927
77	3595
77	3570
77	3790
77	3838
77	3612
77	3913
77	3554
77	3684
77	3932
77	3851
77	3920
77	3939
77	3127
77	3444
77	3907
77	3788
77	3938
77	3924
77	3733
77	3883
77	3839
77	3398
77	3873
77	3903
77	3925
77	3702
77	3771
77	3922
77	3881
77	3553
77	3914
77	3846
77	3893
77	3682
77	3784
77	3785
77	3880
77	3738
77	3477
77	2654
77	3723
77	3912
77	3786
77	3530
77	2916
77	3926
77	3410
77	3891
77	3834
77	3819
77	3125
77	3887
77	3231
77	3540
77	3777
77	2827
77	3840
77	3562
77	3940
77	3044
77	3803
77	3937
77	3797
77	3501
77	3864
77	3817
77	3789
77	3934
77	3933
77	3900
[truncated: 8,001 more rows]
