# Supplementary material for: Environmental influences on evolvable robots
Source: PLoS One. 2020 May 29;15(5):e0233848. doi: 10.1371/journal.pone.0233848 (PMC7259730; doi:10.1371/journal.pone.0233848)
Supplement: S1 Dataset — (ZIP) [file pone.0233848.s003.zip › data_plosone/all_measures_seasonal_tilted_8.tsv]

robot_id	velocity	displacement_velocity	displacement_velocity_hill	head_balance	contacts	branching	branching_modules_count	limbs	extremities	length_of_limbs	extensiveness	coverage	joints	hinge_count	active_hinges_count	brick_count	touch_sensor_count	brick_sensor_count	proportion	width	height	absolute_size	sensors	symmetry	avg_period	dev_period	avg_phase_offset	dev_phase_offset	avg_amplitude	dev_amplitude	avg_intra_dev_params	avg_inter_dev_params	sensors_reach	recurrence	synaptic_reception	fitness	cons_fitness
3233	0.015985491287795535	0.0027108809090751695	0.0026934902263061784	0.9229228166373981	-1	0	0	0.14285714285714285	1	1.0	8	1.0	1.0	9	8	0	0	0	0.1	10	1	10	0.0	0	0.39543530777317093	0.9474914856318588	0.9613594519399202	0.8549546351998991	0.6025831368693148	0.9291577449058959	0.9337036577403207	0.9178551761016595	0	0	0.0	0.0026934902263061784	11
766	0.0018467666489531509	0.0018460575558865017	-0.0018459918168054214	0.985529169081484	-1	0	0	1.0	1	0	0	1.0	0	1	0	0	1	0	0.5	1	2	2	0.3333333333333333	0	0	0	0	0	0	0	0	0	0	0	0	-0.00018459918168054214	17
2016	0.007437548754722535	0.003109231471691777	-0.003108845211268313	0.951739665060217	-1	0	0	0.3333333333333333	2	0.8571428571428571	6	0.5625	0.5714285714285714	6	4	2	3	0	1.0	4	4	9	0.5	0	0.39543530777317093	0.87260974489445	0.9391154086293856	0.8906823189419969	0.7342185375423524	0.9378785782341265	0.9143195721589596	0.9042614492448778	0.3333333333333333	0.3333333333333333	0.0	-0.0003108845211268313	3
3343	0.015587513778167887	0.003522211196443923	0.0035216657541474804	0.9253023583123731	-1	0	0	0.14285714285714285	1	1.0	8	1.0	1.0	9	8	0	0	0	0.1	10	1	10	0.0	0	0.39543530777317093	0.9474914856318588	0.9613594519399202	0.8549546351998991	0.6025831368693148	0.9291577449058959	0.9337036577403207	0.9178551761016595	0	0	0.0	0.0035216657541474804	67
184	0.003460725372048506	0.002937745900147683	-0.0029035910486582247	0.9767020060098256	-1	0	0	0.8	4	0.2	1	0.5833333333333334	0.2	3	1	3	1	0	0.75	3	4	7	0.125	0.5	0.5313650318537643	0.797392782332008	0.8693318562687455	0.9782601285961916	0.8920285893164026	0.6925657880494918	0.9417130606142258	0.8804062265577566	1.0	0	0.0	-0.0002903591048658225	42
3339	0.013704916330331334	0.004354399109891061	0.003806198689468991	0.9245832417042651	-1	0	0	0.14285714285714285	1	1.0	8	1.0	1.0	9	8	0	0	0	0.1	10	1	10	0.0	0	0.39543530777317093	0.9511234109223629	0.9613594519399202	0.8549546351998991	0.6025831368693148	0.936473500356767	0.9337036577403207	0.9225615317844905	0	0	0.0	0.003806198689468991	20
3489	0.01588923374559962	0.003359743493648808	0.0033239938450943625	0.924170866975069	-1	0	0	0.14285714285714285	1	1.0	8	1.0	1.0	9	8	0	0	0	0.1	10	1	10	0.0	0	0.39543530777317093	0.9474914856318588	0.9613594519399202	0.8549546351998991	0.6025831368693148	0.9266285660300271	0.9337036577403207	0.9169000369767304	0	0	0.0	0.0033239938450943625	30
545	0.002115838030949095	0.0018125914531349398	-0.0018121562820905713	0.9840903501718449	-1	0	0	1.0	2	0.0	0	0.75	0	2	0	0	0	0	1.0	2	2	3	0.0	0	0	0	0	0	0	0	0	0	0	0	0	-0.00018121562820905713	57
4860	0.015728743206868023	0.005373836217537275	0.004692106713403442	0.9255711387446759	-1	0	0	0.125	1	1.0	9	1.0	1.0	10	9	0	0	0	0.09090909090909091	11	1	11	0.0	0	0.3905443607663023	0.939618425721088	0.8520643303339466	0.8524306917561081	0.5222555272348036	0.9238108257316434	0.9273850682730612	0.9114355690689689	0	0	0.0	0.004692106713403442	42
231	0.02186832758307544	0.005273113396111795	-0.004882966129308142	0.9255774161392422	-1	0	0	0.3	3	0.6923076923076923	9	0.4166666666666667	0.6153846153846154	11	8	3	0	0	0.25	12	3	15	0.0	0	0.5733447691144338	0.8938260835822366	0.8691975515069231	0.8644358055343981	0.2776821182559671	0.9546876224370443	0.9364629244899643	0.9124259988780352	0	0	0.0	-0.0004882966129308142	13
1511	0.008994736059583867	0.0041712155814216	-0.0013524416563853625	0.93313182080344	-1	0	0	0.2	1	1.0	5	1.0	1.0	6	5	0	0	0	0.14285714285714285	7	1	7	0.0	0	0.42158573866176424	0.9234282877600133	0.8045318954371282	0.8555105275801037	0.437222483555155	0.9523994464329733	0.9245816015096546	0.9184520948358528	0	0	0.0	-0.00013524416563853625	3
523	0.0021047751774711247	0.002056852411788003	-0.002056785797732057	0.9855584863503289	-1	0	0	1.0	2	0.0	0	1.0	0	2	0	0	2	0	0.3333333333333333	1	3	3	1.0	1.0	0	0	0	0	0	0	0	0	0	0	0	-0.00020567857977320567	19
4227	0.01739197283381354	0.003896959916061075	0.003494392941361775	0.9249322580677503	-1	0	0	0.14285714285714285	1	1.0	8	1.0	1.0	9	8	0	0	0	0.1	10	1	10	0.0	0	0.3340726599454329	0.9569733370803296	0.9613594519399202	0.8549546351998991	0.6025831368693148	0.9266285660300271	0.9357167219064987	0.9220591022993139	0	0	0.0	0.003494392941361775	23
2368	0.009153766794941095	0.0024964860563297317	-0.0010525129011041323	0.9527751095565541	-1	0	0	0.16666666666666666	1	1.0	7	1.0	1.0	8	7	0	0	0	0.1111111111111111	9	1	9	0.0	0	0.6363550060588474	0.9611226722490597	0.8489665507101046	0.8738780525461048	0.3491646118981211	0.8888085615801397	0.9620715452725748	0.9173850743672085	0	0	0.0	-0.00010525129011041323	5
2689	0.015437124637214616	0.0032515232212526057	0.003240987895591401	0.9236234500257647	-1	0	0	0.14285714285714285	1	1.0	8	1.0	1.0	9	8	0	0	0	0.1	10	1	10	0.0	0	0.39543530777317093	0.9474914856318588	0.9613594519399202	0.8549546351998991	0.6025831368693148	0.9279859218789904	0.9392014684717773	0.9174100449550873	0	0	0.0	0.003240987895591401	35
4170	0.020265310464099736	0.0038907024146192497	-0.002024172000229093	0.5020326989179051	-1	0	0	0.14285714285714285	1	1.0	8	1.0	1.0	9	8	0	0	0	0.1	10	1	10	0.0	0	0.3856534137594337	0.9282268725437465	0.9613594519399202	0.852076830052823	0.6025831368693148	0.9369929290937737	0.9433328679740589	0.9118733533684409	0	0	0.0	-0.0002024172000229093	3
14	None	None	None	None	None	0	0	0.4	4	0.5833333333333334	7	0.7	0.3333333333333333	6	4	7	2	0	0.8	5	4	14	0.125	0.4444444444444444	0.6049777899855853	0.9491721897258275	0.7819717346531093	0.8406640213908243	0.35087023583545307	0.9584491119203362	0.9377326390784416	0.9293167095651167	0.5833333333333334	0.5	0.0	None	0
3157	0.005097298243122898	0.003148506813196052	-0.0024346008741123505	0.9624256504836783	-1	0	0	0.25	1	1.0	3	1.0	1.0	4	3	0	0	0	0.2	5	1	5	0.0	0	0.6453518637661135	0.9428611987782176	0.7015698626033042	0.81457770206047	0.17843497167760247	0.8922640027758512	0.9235185081235542	0.894023619784768	0	0	0.0	-0.00024346008741123505	1
1097	0.013649425590472643	0.002559597650374196	-0.0014835517379501795	0.9329970933319409	-1	0.3333333333333333	1	0.375	3	0.7	7	0.4	0.6	9	6	2	1	0	0.8333333333333334	6	5	12	0.2	0.6666666666666666	0.39543530777317093	0.9270268231848303	0.7451860029299633	0.8308696537130092	0.6137172250459934	0.9319904732164264	0.9143195721589596	0.9046898785936096	1.0	0.1111111111111111	0.0	-0.00014835517379501795	11
4994	0.0202427234014872	0.005103213851744049	0.005086917989935903	0.922688149265714	-1	0	0	0.1	1	1.0	12	1.0	1.0	13	12	0	0	0	0.07142857142857142	14	1	14	0.0	0	0.38428048992733077	0.925902975859466	0.7427692087279729	0.8308877239084274	0.25686994335520497	0.9251975128398806	0.9205155303464082	0.9012176045447721	0	0	0.0	0.005086917989935903	4
1251	0.018003264985261273	0.003739815743339104	0.0016930542570472067	0.9310191551827939	-1	0	0	0.125	1	1.0	9	1.0	1.0	10	9	0	0	0	0.09090909090909091	11	1	11	0.0	0	0.3905443607663023	0.9534711729611043	0.7451860029299633	0.8345642439507573	0.5136079320197351	0.9138581395217685	0.8988929611239843	0.9116014991899309	0	0	0.0	0.0016930542570472067	25
2998	0.01590617893573191	0.0031327581720979793	0.003128822181817746	0.9236444752437669	-1	0	0	0.14285714285714285	1	1.0	8	1.0	1.0	9	8	0	0	0	0.1	10	1	10	0.0	0	0.39543530777317093	0.9474914856318588	0.9613594519399202	0.8549546351998991	0.6025831368693148	0.9266285660300271	0.9337036577403207	0.9169000369767304	0	0	0.0	0.003128822181817746	18
749	0.0020353350001105267	0.0016895055679247398	-0.0016884630793446607	0.9837387174266098	-1	0	0	1.0	1	0	0	1.0	0	1	0	0	1	0	0.5	2	1	2	0.3333333333333333	0	0	0	0	0	0	0	0	0	0	0	0	-0.00016884630793446607	12
3135	0.01597028123898818	0.0035922753146531345	0.0035912682194821693	0.9257509673683204	-1	0	0	0.14285714285714285	1	1.0	8	1.0	1.0	9	8	0	0	0	0.1	10	1	10	0.0	0	0.39543530777317093	0.9474914856318588	0.9613594519399202	0.8549546351998991	0.6025831368693148	0.9279859218789904	0.9392014684717773	0.9174100449550873	0	0	0.0	0.0035912682194821693	27
3895	0.01802447373059104	0.003836763341043096	0.003825003018995053	0.9242901374585907	-1	0	0	0.1	1	1.0	12	1.0	1.0	13	12	0	0	0	0.07142857142857142	14	1	14	0.0	0	0.3856534137594337	0.9245780374859	0.9613594519399202	0.8610592416981488	0.6025831368693148	0.9289090087017614	0.932031266578815	0.9088882127801892	0	0	0.0	0.003825003018995053	6
4542	0.020918456159840088	0.0038130502731858374	-0.0038102996911972935	0.8802916170752674	-1	0	0	0.125	1	1.0	10	1.0	1.0	11	10	0	0	0	0.08333333333333333	12	1	12	0.0	0	0.3856534137594337	0.9291856239376349	0.9613594519399202	0.8431087951550691	0.6274545290046357	0.9185585620777429	0.9384877039178685	0.9025809951334437	0	0	0.0	-0.00038102996911972936	1
3848	0.01568368382644541	0.0027261582662412584	0.0027149186328390825	0.9259469034682585	-1	0	0	0.14285714285714285	1	1.0	8	1.0	1.0	9	8	0	0	0	0.1	10	1	10	0.0	0	0.39543530777317093	0.9511234109223629	0.9613594519399202	0.8549546351998991	0.6025831368693148	0.9266285660300271	0.9337036577403207	0.918797652387232	0	0	0.0	0.0027149186328390825	18
632	0.0031789241580327497	0.0018164596779147654	-0.0018164474477215112	0.9866400905524422	-1	0	0	1.0	2	0.0	0	1.0	0	2	0	0	2	0	0.3333333333333333	1	3	3	1.0	1.0	0	0	0	0	0	0	0	0	0	0	0	-0.00018164474477215113	26
2224	0.016071566461998473	0.0034764251407644014	0.003475422487939417	0.9250752272938773	-1	0	0	0.14285714285714285	1	1.0	8	1.0	1.0	9	8	0	0	0	0.1	10	1	10	0.0	0	0.39543530777317093	0.9474914856318588	0.9613594519399202	0.8549546351998991	0.6025831368693148	0.9266285660300271	0.9337036577403207	0.9169000369767304	0	0	0.0	0.003475422487939417	73
3439	0.015673049619999564	0.0032995324733487057	0.003250639780980945	0.9241782043418408	-1	0	0	0.14285714285714285	1	1.0	8	1.0	1.0	9	8	0	0	0	0.1	10	1	10	0.0	0	0.39543530777317093	0.9474914856318588	0.9613594519399202	0.8549546351998991	0.6025831368693148	0.9279859218789904	0.9392014684717773	0.9174100449550873	0	0	0.0	0.003250639780980945	51
1784	0.013982099065782402	0.0055656849694039	-0.0006026427540087776	0.9317209545566021	-1	0	0	0.16666666666666666	1	1.0	7	1.0	1.0	8	7	0	0	0	0.1111111111111111	9	1	9	0.0	0	0.6384778564127764	0.9597560385583837	0.7270272333109891	0.8557158336941001	0.3369632344100883	0.9195940497561012	0.952730784381689	0.9215001075956705	0	0	0.0	-6.0264275400877766e-05	7
3755	0.020843059160393664	0.0036710835289495863	-0.0036337017211060577	0.8783341691133979	-1	0	0	0.125	1	1.0	9	1.0	1.0	10	9	0	0	0	0.09090909090909091	11	1	11	0.0	0	0.3905443607663023	0.939618425721088	0.866179034372975	0.839727910400642	0.5098198311671431	0.922675744501024	0.9273850682730612	0.9083307578471221	0	0	0.0	-0.0003633701721106058	2
3699	0.015037256850015761	0.003184020538054268	0.003115323035924542	0.923810264546985	-1	0	0	0.14285714285714285	1	1.0	8	1.0	1.0	9	8	0	0	0	0.1	10	1	10	0.0	0	0.39543530777317093	0.9511234109223629	0.9613594519399202	0.8549546351998991	0.6025831368693148	0.9266285660300271	0.9337036577403207	0.918797652387232	0	0	0.0	0.003115323035924542	22
1156	0.01467700619662822	0.0026722067167045107	0.0026574505486902864	0.9258479792265032	-1	0	0	0.14285714285714285	1	1.0	8	1.0	1.0	9	8	0	0	0	0.1	10	1	10	0.0	0	0.39543530777317093	0.9474914856318588	0.9613594519399202	0.8764141042232685	0.6025831368693148	0.9587551497299782	0.953659621164154	0.9349873692643333	0	0	0.0	0.0026574505486902864	16
4015	0.015056908443664503	0.0030314402121329248	0.003029187708243026	0.9233781952211277	-1	0	0	0.14285714285714285	1	1.0	8	1.0	1.0	9	8	0	0	0	0.1	10	1	10	0.0	0	0.39543530777317093	0.9511234109223629	0.9613594519399202	0.8549546351998991	0.6025831368693148	0.9266285660300271	0.9337036577403207	0.918797652387232	0	0	0.0	0.003029187708243026	29
3934	0.015822268546912897	0.003272348729147802	0.003238607844510634	0.9240754972645422	-1	0	0	0.14285714285714285	1	1.0	8	1.0	1.0	9	8	0	0	0	0.1	10	1	10	0.0	0	0.39543530777317093	0.9474914856318588	0.9613594519399202	0.8549546351998991	0.6025831368693148	0.9291577449058959	0.9337036577403207	0.9178551761016595	0	0	0.0	0.003238607844510634	43
1605	0.016114315616879277	0.002644316974910227	0.002628906518670628	0.9230466831519929	-1	0	0	0.14285714285714285	1	1.0	8	1.0	1.0	9	8	0	0	0	0.1	10	1	10	0.0	0	0.39543530777317093	0.9474914856318588	0.9613594519399202	0.8549546351998991	0.6025831368693148	0.9266285660300271	0.9337036577403207	0.9169000369767304	0	0	0.0	0.002628906518670628	12
1667	0.007866580117088108	0.0030648366423623977	-0.0030632598629859965	0.929701453634465	-1	0	0	0.25	1	1.0	3	1.0	1.0	3	3	1	3	0	0.2	5	1	5	0.5	0	0.4470160615871717	0.9746210687087364	0.5731814034677858	0.8844959185938515	0.13560936594803855	0.6618356776647406	0.8467377116916195	0.8926827893701317	0.3333333333333333	1.0	0.0	-0.00030632598629859963	0
1025	0.004206776318011839	0.0034599747236702737	-0.0034598015985950734	0.9819486930016249	-1	0	0	0.6666666666666666	4	0.3333333333333333	2	0.4444444444444444	0.3333333333333333	6	2	1	2	0	0.5	6	3	8	1.0	0.3333333333333333	0.3590137715558387	0.9069967807714142	0.8264969331840776	0.9204051940567451	0.3966356271029265	0.930856335055839	0.9058826451172552	0.919956991386568	0.5833333333333334	0.3333333333333333	0.0	-0.0003459801598595073	5
4507	0.015235456927631133	0.002957841222309304	0.002939876901586601	0.9232757790390591	-1	0	0	0.14285714285714285	1	1.0	8	1.0	1.0	9	8	0	0	0	0.1	10	1	10	0.0	0	0.39543530777317093	0.9511234109223629	0.9613594519399202	0.8549546351998991	0.6025831368693148	0.9266285660300271	0.9337036577403207	0.918797652387232	0	0	0.0	0.002939876901586601	13
4793	0.018853213050192646	0.004836783132043722	0.004709451488235984	0.9216716217443848	-1	0	0	0.125	1	1.0	10	1.0	1.0	11	10	0	0	0	0.08333333333333333	12	1	12	0.0	0	0.3856534137594337	0.9399998622663942	0.7427692087279729	0.848831483438204	0.44192791760029254	0.9203201280273615	0.9205155303464082	0.9095292831198459	0	0	0.0	0.004709451488235984	3
4053	0.016757518892034234	0.004527581969449126	0.004475336040336345	0.9245040029625463	-1	0	0	0.125	1	1.0	10	1.0	1.0	11	10	0	0	0	0.08333333333333333	12	1	12	0.0	0	0.3856534137594337	0.9340817828044432	0.7709986168060299	0.8375995937493173	0.6025831368693148	0.9316623585154997	0.9337036577403207	0.9089911039106059	0	0	0.0	0.004475336040336345	6
400	0.002025510960753019	0.0019521678740596112	-0.0019518784197270747	0.984441010664248	-1	0	0	1.0	2	0.0	0	0.75	0	2	0	0	0	0	1.0	2	2	3	0.0	0	0	0	0	0	0	0	0	0	0	0	0	-0.00019518784197270747	29
3167	0.015780127486029506	0.002633958027206744	0.002632652159010803	0.9228719406946221	-1	0	0	0.14285714285714285	1	1.0	8	1.0	1.0	9	8	0	0	0	0.1	10	1	10	0.0	0	0.39543530777317093	0.9474914856318588	0.9613594519399202	0.8549546351998991	0.6025831368693148	0.9266285660300271	0.9337036577403207	0.9169000369767304	0	0	0.0	0.002632652159010803	9
5050	0.01592083216534337	0.0053031904041714725	0.004493256609700332	0.9252614900160938	-1	0	0	0.125	1	1.0	9	1.0	1.0	10	9	0	0	0	0.09090909090909091	11	1	11	0.0	0	0.3905443607663023	0.939618425721088	0.8520643303339466	0.8524306917561081	0.5222555272348036	0.9238108257316434	0.9273850682730612	0.9114355690689689	0	0	0.0	0.004493256609700332	22
4405	0.018072246621771877	0.004537809688883118	0.004537760176523875	0.9221738262567765	-1	0	0	0.125	1	1.0	10	1.0	1.0	11	10	0	0	0	0.08333333333333333	12	1	12	0.0	0	0.3856534137594337	0.9456661267757808	0.736573649480289	0.8640046439136875	0.41705652546497163	0.9192244820951828	0.9205155303464082	0.915226236808822	0	0	0.0	0.004537760176523875	8
2609	0.01891153995593931	0.010044301966087667	-0.009907950023493095	0.5062400830583476	-1	0	0	0.14285714285714285	1	1.0	8	1.0	1.0	9	8	0	1	0	0.1	10	1	10	0.3333333333333333	0	0.39543530777317093	0.8731194538675563	0.9613594519399202	0.8899599070919726	0.33402130057033286	0.9489862183693232	0.9143195721589596	0.9100423500616526	1.0	0.2222222222222222	0.0	-0.0009907950023493096	1
2460	0.016439900138670964	0.004276689718196434	0.0033620412760273556	0.9225574896576597	-1	0	0	0.125	1	1.0	9	1.0	1.0	10	9	0	0	0	0.09090909090909091	11	1	11	0.0	0	0.3905443607663023	0.9473415334997497	0.8520643303339466	0.8524306917561081	0.5222555272348037	0.9238108257316434	0.9273850682730612	0.9152613762251937	0	0	0.0	0.0033620412760273556	1
3675	0.015838707682147176	0.0034692511353283197	0.0034267541076476436	0.9243183475280723	-1	0	0	0.14285714285714285	1	1.0	8	1.0	1.0	9	8	0	0	0	0.1	10	1	10	0.0	0	0.39543530777317093	0.9511234109223629	0.9613594519399202	0.8549546351998991	0.6025831368693148	0.9388384356299715	0.9398415989554745	0.9235195769463036	0	0	0.0	0.0034267541076476436	78
3519	0.018842365607470237	0.004470654975102423	0.0040145685547159846	0.9226343466715416	-1	0	0	0.125	1	1.0	10	1.0	1.0	11	10	0	0	0	0.08333333333333333	12	1	12	0.0	0	0.3856534137594337	0.9399998622663942	0.736573649480289	0.8640046439136875	0.41705652546497163	0.9192244820951828	0.9205155303464082	0.9124653638811797	0	0	0.0	0.0040145685547159846	16
1129	0.02314118843465432	0.013675312356307107	-0.013463436336832897	0.9723265469424242	-1	0	0	0.3	3	0.8333333333333334	10	0.25925925925925924	0.5833333333333334	8	7	5	2	0	0.6666666666666666	9	6	14	0.15384615384615385	0.3333333333333333	0.589142622601451	0.8455693562515282	0.35026758535737923	0.7773242530400889	0.48209747541009385	0.9076646900787099	0.7415500743609846	0.8513570909034373	0.5625	0.125	0.0	-0.0013463436336832897	0
4481	0.01680889213185664	0.004682605900828713	0.004009875284114502	0.9254287619602402	-1	0	0	0.1111111111111111	1	1.0	11	1.0	1.0	12	11	0	0	0	0.07692307692307693	13	1	13	0.0	0	0.3905443607663023	0.922982370531414	0.9613594519399202	0.8444686756700311	0.6025831368693148	0.9304337970983163	0.9367887464035934	0.9051899544662236	0	0	0.0	0.004009875284114502	1
3840	0.018166689386978335	0.003716854551062796	0.0024629382011627054	0.9254705577314835	-1	0	0	0.1	1	1.0	12	1.0	1.0	13	12	0	0	0	0.07142857142857142	14	1	14	0.0	0	0.3340726599454329	0.9176099129600672	0.9613594519399202	0.8331864551803231	0.6025831368693148	0.9377051864324284	0.9288865685688937	0.9040810234810251	0	0	0.0	0.0024629382011627054	4
3089	0.013964852116445301	0.004531047615504339	0.004333309860578848	0.9235126447888847	-1	0	0	0.125	1	1.0	9	1.0	1.0	10	9	0	0	0	0.09090909090909091	11	1	11	0.0	0	0.35986303685243326	0.9376263740849439	0.7695281085601433	0.8338483233855953	0.37196080124751413	0.9637426137665248	0.9412615520639829	0.9265262060812085	0	0	0.0	0.004333309860578848	2
2811	0.016222377198945617	0.003056289797994299	0.0030118334800786953	0.9235988731511657	-1	0	0	0.14285714285714285	1	1.0	8	1.0	1.0	9	8	0	0	0	0.1	10	1	10	0.0	0	0.39543530777317093	0.9474914856318588	0.9613594519399202	0.8549546351998991	0.6025831368693148	0.9266285660300271	0.9337036577403207	0.9169000369767304	0	0	0.0	0.0030118334800786953	16
2174	0.01889375966954141	0.0038458540677493384	0.00310868270914522	0.9224868058452544	-1	0	0	0.125	1	1.0	10	1.0	1.0	11	10	0	0	0	0.08333333333333333	12	1	12	0.0	0	0.3856534137594337	0.9399998622663942	0.736573649480289	0.8640046439136875	0.41705652546497163	0.9192244820951828	0.9205155303464082	0.9124653638811797	0	0	0.0	0.00310868270914522	16
3153	0.014986738131330828	0.003057161319540876	0.003025106900465121	0.9234241913521603	-1	0	0	0.14285714285714285	1	1.0	8	1.0	1.0	9	8	0	0	0	0.1	10	1	10	0.0	0	0.39543530777317093	0.9511234109223629	0.9613594519399202	0.8549546351998991	0.6025831368693148	0.9266285660300271	0.9337036577403207	0.918797652387232	0	0	0.0	0.003025106900465121	31
2116	0.017791796102856177	0.004294337430516222	0.004117431176563212	0.9220979377971343	-1	0	0	0.125	1	1.0	10	1.0	1.0	11	10	0	0	0	0.08333333333333333	12	1	12	0.0	0	0.3856534137594337	0.9308554772524589	0.7709986168060299	0.8375995937493173	0.6025831368693148	0.9316623585154997	0.9337036577403207	0.9075681230872786	0	0	0.0	0.004117431176563212	6
5026	0.01609258705106168	0.0034938532674983007	0.0018989219385563325	0.9258778980866158	-1	0	0	0.16666666666666666	1	1.0	6	1.0	1.0	7	6	0	0	0	0.125	8	1	8	0.0	0	0.3856534137594337	0.9525162854819008	0.9613594519399202	0.8769708218309963	0.44192791760029254	0.9044026304260708	0.9337036577403207	0.9170786478260756	0	0	0.0	0.0018989219385563325	7
4468	0.016214843660423094	0.004253063182038814	0.003742673177472186	0.9256598741452483	-1	0	0	0.1111111111111111	1	1.0	11	1.0	1.0	12	11	0	0	0	0.07692307692307693	13	1	13	0.0	0	0.3905443607663023	0.922982370531414	0.9613594519399202	0.8444686756700311	0.6025831368693148	0.9304337970983163	0.9367887464035934	0.9051899544662236	0	0	0.0	0.003742673177472186	1
2326	0.015583688735917109	0.002984021489328377	0.002955108506559203	0.9228159463853863	-1	0	0	0.14285714285714285	1	1.0	8	1.0	1.0	9	8	0	0	0	0.1	10	1	10	0.0	0	0.39543530777317093	0.9511234109223629	0.9613594519399202	0.8549546351998991	0.6025831368693148	0.9266285660300271	0.9337036577403207	0.918797652387232	0	0	0.0	0.002955108506559203	20
4742	0.015863445466505578	0.005363619005001002	0.004817487295500974	0.9259262580868279	-1	0	0	0.125	1	1.0	9	1.0	1.0	10	9	0	0	0	0.09090909090909091	11	1	11	0.0	0	0.3905443607663023	0.939618425721088	0.8520643303339466	0.8524306917561081	0.5614923710006618	0.9350301461256001	0.9282378074995004	0.9159394641865416	0	0	0.0	0.004817487295500974	61
4463	0.021823028117192837	0.003181599934997313	-0.0031560506044835137	0.8619237759674623	-1	0	0	0.125	1	1.0	10	1.0	1.0	11	10	0	0	0	0.08333333333333333	12	1	12	0.0	0	0.3856534137594337	0.9291856239376349	0.9613594519399202	0.8431087951550691	0.6025831368693148	0.9300758674312236	0.9433328679740589	0.9073092843464741	0	0	0.0	-0.00031560506044835135	1
43	0.026267435847577913	0.01156136041610292	-0.011298075958528582	0.9557572823221415	-1	0	0	0.2	2	0.9230769230769231	12	0.5357142857142857	0.9230769230769231	13	12	1	0	0	0.14285714285714285	14	2	15	0.0	0	0.49835395365826046	0.9480170575704757	0.7327674878750039	0.9380619706234475	0.2506550025205243	0.9410533467543074	0.8931891773927794	0.9425226231141457	0	0	0.0	-0.0011298075958528582	4
3414	0.01858425910736055	0.0035797245948082277	0.0035627655154537533	0.9235318555243557	-1	0	0	0.1	1	1.0	12	1.0	1.0	13	12	0	0	0	0.07142857142857142	14	1	14	0.0	0	0.3856534137594337	0.9245780374859	0.9613594519399202	0.8610592416981488	0.6025831368693148	0.9289090087017614	0.932031266578815	0.9088882127801892	0	0	0.0	0.0035627655154537533	51
4172	0.01817526306858289	0.003965918298311117	0.0037187536693994313	0.9262042004663614	-1	0	0	0.14285714285714285	1	1.0	8	1.0	1.0	9	8	0	0	0	0.1	10	1	10	0.0	0	0.3340726599454329	0.9569733370803296	0.9613594519399202	0.8549546351998991	0.6025831368693148	0.9266285660300271	0.9357167219064987	0.9220591022993139	0	0	0.0	0.0037187536693994313	32
2318	0.016056757527794552	0.003197254732788685	0.003187220625704183	0.9236001304299545	-1	0	0	0.14285714285714285	1	1.0	8	1.0	1.0	9	8	0	0	0	0.1	10	1	10	0.0	0	0.39543530777317093	0.9474914856318588	0.9613594519399202	0.8549546351998991	0.6025831368693148	0.9266285660300271	0.9337036577403207	0.9169000369767304	0	0	0.0	0.003187220625704183	37
3054	0.016634234367611307	0.004464958922513147	0.004059343039635947	0.9217182371615504	-1	0	0	0.125	1	1.0	9	1.0	1.0	10	9	0	0	0	0.09090909090909091	11	1	11	0.0	0	0.3905443607663023	0.9473415334997497	0.8520643303339466	0.8524306917561081	0.6025831368693148	0.9273560050480927	0.9273850682730612	0.916582793584073	0	0	0.0	0.004059343039635947	3
3269	0.019828977716875938	0.0033643350558005478	-0.003268960377114326	0.8798474569017538	-1	0	0	0.125	1	1.0	10	1.0	1.0	11	10	0	0	0	0.08333333333333333	12	1	12	0.0	0	0.3856534137594337	0.9317162395346552	0.9613594519399202	0.8431087951550691	0.6025831368693148	0.9300758674312236	0.9433328679740589	0.9083998460443446	0	0	0.0	-0.0003268960377114326	4
3160	0.015640031810274128	0.002993005941202504	0.0029891856608660504	0.9235165255864306	-1	0	0	0.14285714285714285	1	1.0	8	1.0	1.0	9	8	0	0	0	0.1	10	1	10	0.0	0	0.39543530777317093	0.9474914856318588	0.9613594519399202	0.8549546351998991	0.6025831368693148	0.9279859218789904	0.9392014684717773	0.9174100449550873	0	0	0.0	0.0029891856608660504	24
429	0.0040750829659984425	0.0018535443500971541	-0.0016837013244825727	0.9673464247600594	-1	0	0	0.3333333333333333	1	1.0	2	1.0	1.0	3	2	0	1	0	0.25	4	1	4	0.3333333333333333	0	0.9670657774694483	0.5772551676595205	0.8701670920422488	0.7887798789286092	0.7111103235502501	0.8303688475167421	0.7960584200088203	0.7450622879260058	1.0	0.3333333333333333	0.0	-0.00016837013244825727	55
3498	0.015760292529295256	0.0032428538530524355	0.0032238800908394078	0.9235038164688794	-1	0	0	0.14285714285714285	1	1.0	8	1.0	1.0	9	8	0	0	0	0.1	10	1	10	0.0	0	0.39543530777317093	0.9511234109223629	0.9613594519399202	0.8549546351998991	0.6025831368693148	0.9266285660300271	0.9337036577403207	0.918797652387232	0	0	0.0	0.0032238800908394078	34
4079	0.015238263472492285	0.003017969497131226	0.002938721008506839	0.9230399080554644	-1	0	0	0.14285714285714285	1	1.0	8	1.0	1.0	9	8	0	0	0	0.1	10	1	10	0.0	0	0.39543530777317093	0.9511234109223629	0.9613594519399202	0.8549546351998991	0.6025831368693148	0.9266285660300271	0.9337036577403207	0.918797652387232	0	0	0.0	0.002938721008506839	23
1013	0.013614298674301873	0.00629466159556212	-0.0027499397495794158	0.9222650456500269	-1	0	0	0.16666666666666666	1	1.0	7	1.0	1.0	8	7	0	0	0	0.1111111111111111	9	1	9	0.0	0	0.876901657164705	0.8413875142101686	0.7516628493989777	0.9322742688801168	0.22243051701392794	0.8998022110192434	0.9427647465277175	0.8967779699581518	0	0	0.0	-0.0002749939749579416	4
4301	0.020387254606284513	0.0032510496382027287	0.0032482375883093593	0.9246371650038817	-1	0	0	0.1	1	1.0	13	1.0	1.0	14	13	0	0	0	0.06666666666666667	15	1	15	0.0	0	0.3849669518433822	0.8856189860734476	0.9365471131943547	0.8399425622759966	0.5098198311671431	0.9413479578468039	0.9267267433148253	0.8966070559660848	0	0	0.0	0.0032482375883093593	15
4626	0.018981579355151452	0.004284837991071309	0.003579177411089638	0.9229269000954275	-1	0	0	0.125	1	1.0	10	1.0	1.0	11	10	0	0	0	0.08333333333333333	12	1	12	0.0	0	0.3856534137594337	0.9399998622663942	0.736573649480289	0.8640046439136875	0.41705652546497163	0.9192244820951828	0.9205155303464082	0.9124653638811797	0	0	0.0	0.003579177411089638	16
154	0.0029293778564378173	0.002966878331787617	-0.0029668571772764824	0.9850790588972757	-1	0	0	0.6	3	0.6	3	0.5833333333333334	0.2	4	1	2	2	0	0.75	4	3	7	0.4	0.5	0.7894662448172289	0.8078276102602444	0.25537364339789564	0.7543660140151435	0.49547732849585274	0.9496752956929405	0.9463829915810252	0.8619845446420643	0.625	0.25	0.0	-0.00029668571772764824	25
595	0.019249067793830045	0.005237167529452082	-0.00522258386950955	0.9792335202059144	-1	0	0	0.3	3	0.8461538461538461	11	0.234375	0.6923076923076923	10	9	4	1	0	1.0	8	8	15	0.09090909090909091	0.3076923076923077	0.37867193932377086	0.9592359511762036	0.43520864550835636	0.8975471624186091	0.5837974908073666	0.9284805671230446	0.9133038922910026	0.9328131037443639	1.0	0.1	0.0	-0.000522258386950955	3
740	0.030098873920883788	0.017871321402603856	-0.01707773402806875	0.8148968581108087	-1	0	0	0.16666666666666666	1	1.0	6	1.0	1.0	7	6	0	0	0	0.125	8	1	8	0.0	0	0.9239225509313289	0.6456720875046428	0.7390186536058356	0.8835186350287794	0.20999482094626742	0.8936494558740393	0.955715473547458	0.8299031459383125	0	0	0.0	-0.001707773402806875	2
877	0.004744804306814102	0.003637704089321735	-0.0036231416791067	0.9659603378220349	-1	0	0	0.6	3	0.6	3	0.4666666666666667	0.6	6	3	0	1	0	0.6	5	3	7	1.0	1.0	0.9595269825276758	0.8572436882343667	0.11732915556243376	0.9839568118694533	0.218019839417727	0.9465868736361746	0.9775060839404379	0.9492083178374987	1.0	0.3333333333333333	0.0	-0.00036231416791067	4
4784	0.015465428996890237	0.004571718822747872	0.004060282448223637	0.9264594655727039	-1	0	0	0.125	1	1.0	9	1.0	1.0	10	9	0	0	0	0.09090909090909091	11	1	11	0.0	0	0.3905443607663023	0.939618425721088	0.8520643303339466	0.8524306917561081	0.5222555272348036	0.9238108257316434	0.9273850682730612	0.9114355690689689	0	0	0.0	0.004060282448223637	13
4196	0.015592311091297354	0.0029868803005470264	0.0029768238944660394	0.9228891082979476	-1	0	0	0.14285714285714285	1	1.0	8	1.0	1.0	9	8	0	0	0	0.1	10	1	10	0.0	0	0.39543530777317093	0.9511234109223629	0.9613594519399202	0.8549546351998991	0.6025831368693148	0.9388384356299715	0.9398415989554745	0.9235195769463036	0	0	0.0	0.0029768238944660394	17
4136	0.015283486624918996	0.00354694955520391	0.0034993622183264175	0.9242270092578482	-1	0	0	0.125	1	1.0	10	1.0	1.0	11	10	0	0	0	0.08333333333333333	12	1	12	0.0	0	0.3856534137594337	0.9291856239376349	0.9613594519399202	0.8431087951550691	0.617575023755105	0.9297467757896055	0.9384877039178685	0.9071676409773106	0	0	0.0	0.0034993622183264175	24
4085	0.01567151589166314	0.0032565056381432594	0.003249454003733719	0.9238991848455311	-1	0	0	0.14285714285714285	1	1.0	8	1.0	1.0	9	8	0	0	0	0.1	10	1	10	0.0	0	0.39543530777317093	0.9511234109223629	0.9613594519399202	0.8549546351998991	0.6025831368693148	0.9266285660300271	0.9337036577403207	0.918797652387232	0	0	0.0	0.003249454003733719	47
450	0.0029210529158018544	0.002414018857297843	-0.002412888602198747	0.9801499861492013	-1	0	0	0.6666666666666666	2	0.5	1	0.6666666666666666	0.5	3	1	0	0	0	0.6666666666666666	3	2	4	0.0	0	0.589142622601451	0.730441143120091	0.36782213618286397	0.8359820349622918	0.42444910910026856	0.878091789404011	0.8141822664100636	0.8224923195311055	0	0	0.0	-0.00024128886021987467	14
1240	0.013114669910742446	0.005498786620512555	-0.002417259053612426	0.9177183739996925	-1	0	0	0.16666666666666666	1	1.0	7	1.0	1.0	8	7	0	0	0	0.1111111111111111	9	1	9	0.0	0	0.876901657164705	0.8413875142101686	0.7516628493989777	0.9322742688801168	0.22243051701392794	0.8998011563789128	0.9427647465277175	0.8967776090190827	0	0	0.0	-0.00024172590536124258	6
498	0.002171934745198949	0.0019505389319558922	-0.0019491629037819334	0.9840286371796949	-1	0	0	1.0	2	0.0	0	0.75	0	2	0	0	1	0	1.0	2	2	3	0.5	0	0	0	0	0	0	0	0	0	0	0	0	-0.00019491629037819334	18
1107	0.015391290351706265	0.0030238039034316154	0.003022645373926728	0.9277191316171748	-1	0	0	0.14285714285714285	1	1.0	8	1.0	1.0	9	8	0	0	0	0.1	10	1	10	0.0	0	0.39543530777317093	0.9474914856318588	0.9613594519399202	0.8764141042232685	0.6025831368693148	0.9266285660300271	0.9337036577403207	0.921477103438831	0	0	0.0	0.003022645373926728	94
3778	0.01521805242953655	0.0031484654873431177	0.0031470217935240167	0.9231267321691066	-1	0	0	0.14285714285714285	1	1.0	8	1.0	1.0	9	8	0	0	0	0.1	10	1	10	0.0	0	0.39543530777317093	0.9511234109223629	0.9613594519399202	0.8549546351998991	0.6025831368693148	0.9266285660300271	0.9337036577403207	0.918797652387232	0	0	0.0	0.0031470217935240167	35
4394	0.015648999534614287	0.002729109681094327	0.0027284119826098117	0.9233267257459546	-1	0	0	0.14285714285714285	1	1.0	8	1.0	1.0	9	8	0	0	0	0.1	10	1	10	0.0	0	0.39543530777317093	0.9474914856318588	0.9613594519399202	0.8549546351998991	0.6025831368693148	0.9291577449058959	0.9337036577403207	0.9178551761016595	0	0	0.0	0.0027284119826098117	18
4069	0.015342224256172824	0.0028098588530258172	0.002766204228996042	0.9224881687380893	-1	0	0	0.14285714285714285	1	1.0	8	1.0	1.0	9	8	0	0	0	0.1	10	1	10	0.0	0	0.39543530777317093	0.9511234109223629	0.9613594519399202	0.8549546351998991	0.6025831368693148	0.9266285660300271	0.9337036577403207	0.918797652387232	0	0	0.0	0.002766204228996042	14
1478	0.015390528339983256	0.0028645036241097873	0.0028348415237177127	0.9257272586337161	-1	0	0	0.14285714285714285	1	1.0	8	1.0	1.0	9	8	0	0	0	0.1	10	1	10	0.0	0	0.39543530777317093	0.9474914856318588	0.9613594519399202	0.8764141042232685	0.6025831368693148	0.9266285660300271	0.9337036577403207	0.921477103438831	0	0	0.0	0.0028348415237177127	12
2989	0.011368681782221148	0.0031935551078408966	0.0006820487142240031	0.939995810728276	-1	0	0	0.16666666666666666	1	1.0	7	1.0	1.0	8	7	0	0	0	0.1111111111111111	9	1	9	0.0	0	0.39543530777317093	0.9541583746312526	0.9613594519399202	0.872447407503033	0.6100790803122098	0.9296844570723759	0.9516338896725358	0.9250773450971063	0	0	0.0	0.0006820487142240031	5
952	0.015077381710198531	0.00533054115663117	0.001084818220426719	0.9363125226598227	-1	0	0	0.16666666666666666	1	1.0	6	1.0	1.0	7	6	0	0	0	0.125	8	1	8	0.0	0	0.3340726599454329	0.9521752583131318	0.9613594519399202	0.8624381388340133	0.9394452877897017	0.9215649814820136	0.9359965789634309	0.9191038462346258	0	0	0.0	0.001084818220426719	100
594	0.0020639354712925035	0.0020031954815933777	-0.002002886587422447	0.9846202309062116	-1	0	0	1.0	2	0.0	0	0.75	0	2	0	0	0	0	1.0	2	2	3	0.0	0	0	0	0	0	0	0	0	0	0	0	0	-0.0002002886587422447	12
1045	0.029309789495034915	0.002595261469003324	-0.00038885677725440085	0.5347172877006086	-1	0	0	0.125	1	1.0	10	1.0	1.0	11	10	0	0	0	0.08333333333333333	12	1	12	0.0	0	0.6853040143806741	0.8051477447902327	0.5453654198615926	0.8693010600424701	0.8123784449605855	0.8652088665754757	0.8561942773015958	0.8486785233585408	0	0	0.0	-3.888567772544008e-05	34
3192	0.01535622369738746	0.0028466015668180853	0.0028311956733619637	0.9230829914673473	-1	0	0	0.14285714285714285	1	1.0	8	1.0	1.0	9	8	0	0	0	0.1	10	1	10	0.0	0	0.39543530777317093	0.9511234109223629	0.9613594519399202	0.8549546351998991	0.6025831368693148	0.9266285660300271	0.9337036577403207	0.918797652387232	0	0	0.0	0.0028311956733619637	11
2366	0.015395342503431206	0.002948589437752981	0.0029479991251062125	0.9236584265465043	-1	0	0	0.14285714285714285	1	1.0	8	1.0	1.0	9	8	0	0	0	0.1	10	1	10	0.0	0	0.39543530777317093	0.9474914856318588	0.9613594519399202	0.8549546351998991	0.6025831368693148	0.9279859218789904	0.9392014684717773	0.9174100449550873	0	0	0.0	0.0029479991251062125	22
2173	0.015581977610612403	0.00309433173022675	0.00308854440081825	0.9232914391762792	-1	0	0	0.14285714285714285	1	1.0	8	1.0	1.0	9	8	0	0	0	0.1	10	1	10	0.0	0	0.39543530777317093	0.9474914856318588	0.9613594519399202	0.8549546351998991	0.6025831368693148	0.9266285660300271	0.9337036577403207	0.9169000369767304	0	0	0.0	0.00308854440081825	15
1698	0.01890908629476526	0.003996605146049168	0.0027857428664722307	0.9292404175273485	-1	0	0	0.1	1	1.0	12	1.0	1.0	13	12	0	0	0	0.07142857142857142	14	1	14	0.0	0	0.39543530777317093	0.8959655949032274	0.6665660757263195	0.9409577168194911	0.7842153381536978	0.9313409814605758	0.9125960826052076	0.9248236157490404	0	0	0.0	0.0027857428664722307	5
3914	0.009439286127206544	0.004862347667093986	-0.0048601337588623315	0.9560804145240639	-1	0	0	0.42857142857142855	3	0.625	5	0.5	0.5	7	4	2	2	0	0.8	5	4	10	0.4	0	0.5222570669282484	0.7346071520697813	0.9613594519399202	0.8917052183514368	0.4320227042754755	0.9454071790825246	0.9143195721589596	0.8800290778450249	0.6428571428571428	0.2857142857142857	0.0	-0.00048601337588623315	0
550	0.019639988026870545	0.004134139960077986	-0.004107984972113386	0.9013573394539571	-1	0	0	0.16666666666666666	1	1.0	7	0.36	0.5714285714285714	5	4	3	6	0	1.0	5	5	9	0.6666666666666666	0	0.9239225509313289	0.9484869291508404	0.1	0.9721924744020574	0.218019839417727	0.9367294256431449	0.969005294557193	0.9549585411048517	0.4	0.4	0.0	-0.0004107984972113386	4
1447	0.014745640355489122	0.0025846005083103554	0.0025665572986545426	0.9251968115726968	-1	0	0	0.14285714285714285	1	1.0	8	1.0	1.0	9	8	0	0	0	0.1	10	1	10	0.0	0	0.39543530777317093	0.9474914856318588	0.9613594519399202	0.8764141042232685	0.6025831368693148	0.9291577449058959	0.9337036577403207	0.9223840877129655	0	0	0.0	0.0025665572986545426	18
460	0.0022464343521248283	0.002205479689023174	-0.0022015221678224526	0.9822994706750403	-1	0	0	0.6666666666666666	2	0.5	1	1.0	0	2	0	1	2	0	0.25	4	1	4	0.5	0.6666666666666666	0	0	0	0	0	0	0	0	0	0	0	-0.00022015221678224525	15
651	0.0263318860082768	0.0017345201253211296	0.00043364910827722164	0.5321056294417743	-1	0	0	0.125	1	1.0	9	1.0	1.0	10	9	0	0	0	0.09090909090909091	11	1	11	0.0	0	0.6765952996359429	0.812786686216685	0.5453654198615926	0.8538338156772347	0.7459445325688936	0.8594866635705728	0.7802518120216589	0.8430918216000021	0	0	0.0	0.00043364910827722164	71
2438	0.016629423572655393	0.005712388504036984	0.002992485598559838	0.9267028864524847	-1	0	0	0.125	1	1.0	9	1.0	1.0	10	9	0	0	0	0.09090909090909091	11	1	11	0.0	0	0.3905443607663023	0.9410119134991993	0.8520643303339466	0.8524306917561081	0.5098198311671431	0.925097508441199	0.9365080134998326	0.9125925310842451	0	0	0.0	0.002992485598559838	7
125	0.033552629632266136	0.0046614345255569945	-0.004537159727434179	0.9240780286134597	-1	0	0	0.2	2	0.9230769230769231	12	0.38461538461538464	0.8461538461538461	13	11	1	1	0	0.23076923076923078	3	13	15	0.25	0	0.5884555058584842	0.9110144754863247	0.2547218121106997	0.912087741788641	0.4394825723988413	0.9282095499827122	0.91544214145576	0.9174602574988057	1.0	0.15384615384615385	0.0	-0.00045371597274341787	19
209	0.001986018006214876	0.0019456096961202613	-0.001945603568741844	0.972695792156481	-1	0	0	0.6666666666666666	2	0.5	1	0.6666666666666666	0.5	2	1	1	0	0	0.6666666666666666	2	3	4	0.0	0	0.48766665070613796	0.978951836645675	0.30320622772993605	0.6917046952392856	0.6890349524164782	0.7816444066708201	0.9177371413875465	0.8780774069280971	0	0	0.0	-0.0001945603568741844	91
657	0.0026721777646233876	0.0024237537882572813	-0.0024237535173145777	0.9871954546864985	-1	0	0	1.0	2	0.0	0	1.0	0	2	0	0	2	0	0.3333333333333333	1	3	3	1.0	1.0	0	0	0	0	0	0	0	0	0	0	0	-0.00024237535173145778	9
4486	0.024188601178038283	0.0042982519323138514	-1.1493483369864795e-05	0.922011099168003	-1	0	0	0.1111111111111111	1	1.0	11	1.0	1.0	12	11	0	0	0	0.07692307692307693	13	1	13	0.0	0	0.3654404457753534	0.9239515201079306	0.8489665507101046	0.8630527986620306	0.5098198311671431	0.9256715490718348	0.9246229899096354	0.9077721740419719	0	0	0.0	-1.1493483369864795e-06	1
841	0.024308574153944162	0.006262610166450281	-0.006168808834602982	0.6448347620064036	-1	0	0	0.16666666666666666	1	1.0	6	1.0	0.8333333333333334	6	5	1	1	0	0.125	8	1	8	0.2	0	0.9526649468938573	0.8112844271931612	0.4729559745465922	0.8170336247317028	0.29590315523777266	0.8238063249226513	0.8957123487104035	0.8174306165811372	1.0	0.5	0.0	-0.0006168808834602982	2
3349	0.015174764852569802	0.0032338979362151192	0.003177940277237681	0.9233672254033443	-1	0	0	0.14285714285714285	1	1.0	8	1.0	1.0	9	8	0	0	0	0.1	10	1	10	0.0	0	0.39543530777317093	0.9511234109223629	0.9613594519399202	0.8549546351998991	0.6025831368693148	0.9266285660300271	0.9337036577403207	0.918797652387232	0	0	0.0	0.003177940277237681	13
2944	0.015543697463574464	0.0029381298742331076	0.0028241983269940243	0.9239269728026356	-1	0	0	0.14285714285714285	1	1.0	8	1.0	1.0	9	8	0	0	0	0.1	10	1	10	0.0	0	0.39543530777317093	0.9474914856318588	0.9613594519399202	0.8549546351998991	0.6025831368693148	0.9279859218789904	0.9392014684717773	0.9174100449550873	0	0	0.0	0.0028241983269940243	13
1582	0.015848995748372514	0.0028349550476813546	0.002834080095722486	0.9273220342482392	-1	0	0	0.14285714285714285	1	1.0	8	1.0	1.0	9	8	0	0	0	0.1	10	1	10	0.0	0	0.39543530777317093	0.9474914856318588	0.9613594519399202	0.8549546351998991	0.6025831368693148	0.9266285660300271	0.9337036577403207	0.9169000369767304	0	0	0.0	0.002834080095722486	24
2395	0.015352811179876236	0.003166939632192471	0.003150241978829406	0.923385414563001	-1	0	0	0.14285714285714285	1	1.0	8	1.0	1.0	9	8	0	0	0	0.1	10	1	10	0.0	0	0.39543530777317093	0.9511234109223629	0.9613594519399202	0.8549546351998991	0.6025831368693148	0.9266285660300271	0.9337036577403207	0.918797652387232	0	0	0.0	0.003150241978829406	32
923	0.015653258163096716	0.006756021884774849	-0.002044176333547438	0.934958218595961	-1	0	0	0.16666666666666666	1	1.0	7	1.0	1.0	8	7	0	0	0	0.1111111111111111	9	1	9	0.0	0	0.39543530777317093	0.9582789086422338	0.9613594519399202	0.8869020297057055	0.7881097482736579	0.8998420764546857	0.9333968573656763	0.9215089408597619	0	0	0.0	-0.0002044176333547438	3
2320	0.015158605172118353	0.006182892023451707	0.00045078638748246224	0.9316304117118731	-1	0	0	0.16666666666666666	1	1.0	7	1.0	1.0	8	7	0	0	0	0.1111111111111111	9	1	9	0.0	0	0.36054949876848474	0.9407350775882843	0.9613594519399202	0.8684659301730353	0.6025831368693148	0.8912082671333179	0.9404375198235687	0.9048013571012591	0	0	0.0	0.00045078638748246224	6
4350	0.01815450961068522	0.0035144680239060718	0.0034520105947564764	0.9244701578432291	-1	0	0	0.1	1	1.0	12	1.0	1.0	13	12	0	0	0	0.07142857142857142	14	1	14	0.0	0	0.3856534137594337	0.9245780374859	0.9613594519399202	0.8610592416981488	0.6025831368693148	0.9289090087017614	0.932031266578815	0.9088882127801892	0	0	0.0	0.0034520105947564764	3
4695	0.020216740790607982	0.0040140678438236495	-0.0019350012183844403	0.4971900204632449	-1	0	0	0.14285714285714285	1	1.0	8	1.0	1.0	9	8	0	0	0	0.1	10	1	10	0.0	0	0.3856534137594337	0.9282268725437465	0.9613594519399202	0.852076830052823	0.6025831368693148	0.9440711146417966	0.9433328679740589	0.9152085109006382	0	0	0.0	-0.00019350012183844402	6
4721	0.015671698994066546	0.004893259804279325	0.0042486352922913705	0.9262553161864606	-1	0	0	0.125	1	1.0	9	1.0	1.0	10	9	0	0	0	0.09090909090909091	11	1	11	0.0	0	0.3905443607663023	0.939618425721088	0.8520643303339466	0.8524306917561081	0.5222555272348036	0.9238108257316434	0.9273850682730612	0.9114355690689689	0	0	0.0	0.0042486352922913705	34
5006	0.015792324353897505	0.005012016493061164	0.004603579080113931	0.9250856634913401	-1	0	0	0.125	1	1.0	9	1.0	1.0	10	9	0	0	0	0.09090909090909091	11	1	11	0.0	0	0.3905443607663023	0.939618425721088	0.8520643303339466	0.8524306917561081	0.5222555272348036	0.9238108257316434	0.9273850682730612	0.9114355690689689	0	0	0.0	0.004603579080113931	47
2414	0.015563773444739805	0.0032147373253784226	0.0032039777050185477	0.9240769691493957	-1	0	0	0.14285714285714285	1	1.0	8	1.0	1.0	9	8	0	0	0	0.1	10	1	10	0.0	0	0.39543530777317093	0.9474914856318588	0.9613594519399202	0.8549546351998991	0.6025831368693148	0.9266285660300271	0.9337036577403207	0.9169000369767304	0	0	0.0	0.0032039777050185477	29
4575	0.0154415667637967	0.0030895700965619046	0.003085168729285386	0.924000672127674	-1	0	0	0.14285714285714285	1	1.0	8	1.0	1.0	9	8	0	0	0	0.1	10	1	10	0.0	0	0.39543530777317093	0.9474914856318588	0.9613594519399202	0.8549546351998991	0.6025831368693148	0.9291577449058959	0.9337036577403207	0.9178551761016595	0	0	0.0	0.003085168729285386	9
391	0.002382471905333502	0.0023283486142522992	-0.002327447957736265	0.9830027788272291	-1	0	0	1.0	1	0	0	1.0	0	1	0	0	0	0	0.5	2	1	2	0.0	0	0	0	0	0	0	0	0	0	0	0	0	-0.00023274479577362653	13
4378	0.015838142452331914	0.003246702908738567	0.003138325091481657	0.9236234455105985	-1	0	0	0.14285714285714285	1	1.0	8	1.0	1.0	9	8	0	0	0	0.1	10	1	10	0.0	0	0.39543530777317093	0.9474914856318588	0.9613594519399202	0.8549546351998991	0.6025831368693148	0.9291577449058959	0.9337036577403207	0.9178551761016595	0	0	0.0	0.003138325091481657	18
1474	0.019120620411616933	0.0034171511058691813	0.0031778479421993994	0.9252857978507153	-1	0	0	0.1111111111111111	1	1.0	11	1.0	1.0	12	11	0	0	0	0.07692307692307693	13	1	13	0.0	0	0.3849669518433822	0.9055500939498781	0.8241542119645391	0.8435151967213177	0.3493989304777488	0.9350092163520234	0.917743961202202	0.900590320978966	0	0	0.0	0.0031778479421993994	2
3546	0.01575356947308189	0.003039753236240641	0.0029833246215258532	0.9233761521131919	-1	0	0	0.14285714285714285	1	1.0	8	1.0	1.0	9	8	0	0	0	0.1	10	1	10	0.0	0	0.39543530777317093	0.9474914856318588	0.9613594519399202	0.8549546351998991	0.6025831368693148	0.9291577449058959	0.9337036577403207	0.9178551761016595	0	0	0.0	0.0029833246215258532	15
757	0.0020236780949107547	0.0018132950553089618	-0.001812929425757765	0.982727655675352	-1	0	0	1.0	2	0.0	0	0.75	0	2	0	0	1	0	1.0	2	2	3	0.5	0	0	0	0	0	0	0	0	0	0	0	0	-0.0001812929425757765	13
4081	0.01578099688127863	0.0030233030470960005	0.002852026747880882	0.9233336656518368	-1	0	0	0.14285714285714285	1	1.0	8	1.0	1.0	9	8	0	0	0	0.1	10	1	10	0.0	0	0.3856534137594337	0.9491050657129775	0.9613594519399202	0.852076830052823	0.6025831368693148	0.9279859218789904	0.9384877039178685	0.9176596201243945	0	0	0.0	0.002852026747880882	14
4457	0.014841313949870554	0.003339969336945198	0.003333106143580477	0.9237355245241602	-1	0	0	0.14285714285714285	1	1.0	8	1.0	1.0	9	8	0	0	0	0.1	10	1	10	0.0	0	0.3856534137594337	0.9464209586469609	0.7427692087279729	0.8491533686151997	0.44192791760029254	0.9395725029665096	0.9337036577403207	0.920402530234582	0	0	0.0	0.003333106143580477	7
3725	0.015469063497820797	0.0033235047544735996	0.0033222469399259995	0.9237779634169867	-1	0	0	0.14285714285714285	1	1.0	8	1.0	1.0	9	8	0	0	0	0.1	10	1	10	0.0	0	0.39543530777317093	0.9474914856318588	0.9613594519399202	0.8549546351998991	0.6025831368693148	0.9291577449058959	0.9337036577403207	0.9178551761016595	0	0	0.0	0.0033222469399259995	33
2032	0.01601079155756597	0.0028930980406596416	0.0028891574234717787	0.9264003942860259	-1	0	0	0.14285714285714285	1	1.0	8	1.0	1.0	9	8	0	0	0	0.1	10	1	10	0.0	0	0.39543530777317093	0.9474914856318588	0.9613594519399202	0.8549546351998991	0.6025831368693148	0.9266285660300271	0.9337036577403207	0.9169000369767304	0	0	0.0	0.0028891574234717787	24
2136	0.02432355820545922	0.0024579789666809757	-0.0017910660281218284	0.6292358295484368	-1	0	0	0.14285714285714285	1	1.0	8	1.0	1.0	9	8	0	0	0	0.1	10	1	10	0.0	0	0.39543530777317093	0.9193738595507399	0.9613594519399202	0.8831902336723974	0.44192791760029265	0.9230782287906566	0.9205155303464082	0.9100241334728989	0	0	0.0	-0.00017910660281218285	3
1141	0.012723627782283089	0.002455725536378131	0.0008090205303852306	0.9822707489602239	-1	0	0	0.4	4	0.6923076923076923	9	0.5769230769230769	0.6153846153846154	11	8	3	2	0	0.15384615384615385	13	2	15	0.2857142857142857	0.3076923076923077	0.589142622601451	0.9570428263289926	0.35026758535737923	0.9690613000490754	0.218019839417727	0.9478287408545563	0.9591167949850993	0.9588772748592801	0.5909090909090909	0.18181818181818182	0.0	0.0008090205303852306	13
3308	0.015393056437089337	0.003163495197354368	0.003137293014412688	0.9238403507623214	-1	0	0	0.14285714285714285	1	1.0	8	1.0	1.0	9	8	0	0	0	0.1	10	1	10	0.0	0	0.39543530777317093	0.9474914856318588	0.9613594519399202	0.8549546351998991	0.6025831368693148	0.9279859218789904	0.9392014684717773	0.9174100449550873	0	0	0.0	0.003137293014412688	12
1168	0.018915737693716215	0.0034297150069169447	0.002456350738800707	0.9241657251349216	-1	0	0	0.125	1	1.0	10	1.0	1.0	11	10	0	0	0	0.08333333333333333	12	1	12	0.0	0	0.3856534137594337	0.9399998622663942	0.736573649480289	0.8640046439136875	0.41705652546497163	0.9192244820951828	0.9205155303464082	0.9124653638811797	0	0	0.0	0.002456350738800707	43
2455	0.0151699072114707	0.003489829930747915	0.0034889128717038136	0.9258453345458262	-1	0	0	0.14285714285714285	1	1.0	8	1.0	1.0	9	8	0	0	0	0.1	10	1	10	0.0	0	0.39543530777317093	0.9474914856318588	0.9613594519399202	0.8549546351998991	0.6025831368693148	0.9291577449058959	0.9337036577403207	0.9178551761016595	0	0	0.0	0.0034889128717038136	22
3664	0.015606474862520016	0.003428261981652337	0.0034278984421079943	0.9246120724676136	-1	0	0	0.14285714285714285	1	1.0	8	1.0	1.0	9	8	0	0	0	0.1	10	1	10	0.0	0	0.39543530777317093	0.9474914856318588	0.9613594519399202	0.8549546351998991	0.6025831368693148	0.9279859218789904	0.9392014684717773	0.9174100449550873	0	0	0.0	0.0034278984421079943	49
2045	0.014851440434334544	0.0032061659112792578	0.0032037198764171535	0.925460121643089	-1	0	0	0.14285714285714285	1	1.0	8	1.0	1.0	9	8	0	0	0	0.1	10	1	10	0.0	0	0.39543530777317093	0.9511234109223629	0.9613594519399202	0.8549546351998991	0.6025831368693148	0.9266285660300271	0.9337036577403207	0.918797652387232	0	0	0.0	0.0032037198764171535	62
899	0.01340887938373188	0.004909078558228301	-0.0049090422285238975	0.9825548870897679	-1	0.25	1	0.6	6	0.46153846153846156	6	0.4166666666666667	0.38461538461538464	9	5	5	1	0	0.4444444444444444	9	4	15	0.1	0.3333333333333333	0.25584554200439324	0.7986240784935964	0.2621704359615888	0.930040950564971	0.9124067389192536	0.9583392116666911	0.9591167949850993	0.9142675856621407	1.0	0.1111111111111111	0.0	-0.0004909042228523898	4
2892	0.022482549045537474	0.0033402037266757776	-0.003296611725871141	0.8620465555280494	-1	0	0	0.125	1	1.0	10	1.0	1.0	11	10	0	0	0	0.08333333333333333	12	1	12	0.0	0	0.3856534137594337	0.9291856239376349	0.9613594519399202	0.8431087951550691	0.617575023755105	0.9246735381896257	0.9384877039178685	0.9050351005856395	0	0	0.0	-0.0003296611725871141	2
1265	0.017461370773941373	0.003572823182942594	0.0025573425173327233	0.9259434551563823	-1	0	0	0.14285714285714285	1	1.0	8	1.0	1.0	9	8	0	0	0	0.1	10	1	10	0.0	0	0.3856534137594337	0.9365512704519647	0.9613594519399202	0.8470174524911791	0.7842519495645461	0.9160861827274815	0.9334250774526271	0.9058993485545732	0	0	0.0	0.0025573425173327233	85
3222	0.01539761963434465	0.0028442912955689214	0.002843894352281615	0.9234204477257637	-1	0	0	0.14285714285714285	1	1.0	8	1.0	1.0	9	8	0	0	0	0.1	10	1	10	0.0	0	0.39543530777317093	0.9474914856318588	0.9613594519399202	0.8549546351998991	0.6025831368693148	0.9279859218789904	0.9392014684717773	0.9174100449550873	0	0	0.0	0.002843894352281615	13
1263	0.018519856786475403	0.0011290875998500205	0.0009778499270904587	0.9267537144642104	-1	0	0	0.125	1	1.0	9	1.0	1.0	10	9	0	0	0	0.09090909090909091	11	1	11	0.0	0	0.3905443607663023	0.9462277324529366	0.7451860029299633	0.8345642439507573	0.6083001370764625	0.9480850417568679	0.8891197192920443	0.9215524766514132	0	0	0.0	0.0009778499270904587	22
1143	0.014800018118571909	0.004691626675172642	0.0009299914579583672	0.9355128841120649	-1	0	0	0.16666666666666666	1	1.0	6	1.0	1.0	7	6	0	0	0	0.125	8	1	8	0.0	0	0.3340726599454329	0.9521752583131318	0.9613594519399202	0.8624381388340133	0.9394452877897017	0.9186505856913018	0.9359965789634309	0.9181156870799787	0	0	0.0	0.0009299914579583672	34
4977	0.019171426694293857	0.006207114935022615	0.003610023408768496	0.9250434145093632	-1	0	0	0.125	1	1.0	10	1.0	1.0	11	10	0	0	0	0.08333333333333333	12	1	12	0.0	0	0.3340726599454329	0.9437041399988546	0.9613594519399202	0.8487198479548745	0.6025831368693148	0.9180741926211655	0.9337036577403207	0.9105267730425027	0	0	0.0	0.003610023408768496	7
4380	0.018517116043252055	0.003967432259797023	0.0039396603294051665	0.9231195209104504	-1	0	0	0.1	1	1.0	12	1.0	1.0	13	12	0	0	0	0.07142857142857142	14	1	14	0.0	0	0.3856534137594337	0.9245780374859	0.9613594519399202	0.8610592416981488	0.6025831368693148	0.9289090087017614	0.932031266578815	0.9088882127801892	0	0	0.0	0.0039396603294051665	22
2620	0.01552782749568907	0.003290185604786126	0.0032743350099764335	0.9236895255789851	-1	0	0	0.14285714285714285	1	1.0	8	1.0	1.0	9	8	0	0	0	0.1	10	1	10	0.0	0	0.39543530777317093	0.9474914856318588	0.9613594519399202	0.8549546351998991	0.6025831368693148	0.9291577449058959	0.9337036577403207	0.9178551761016595	0	0	0.0	0.0032743350099764335	81
4517	0.0017706091731070934	0.001718715439970758	-0.0017187154399669726	0.9863503215084046	-1	0	0	0	0	0	0	1.0	0	0	0	0	4	0	1.0	1	1	1	1.0	0	0	0	0	0	0	0	0	0	0	0	0	-0.1	0
3048	0.009072764880903639	0.0026869955459624213	-0.002682449702761798	0.9376663674852653	-1	0	0	0.25	1	1.0	4	0.6	0.75	3	3	2	3	0	0.4	5	2	6	0.375	0	0.3856534137594337	0.8749321679841282	0.6665660757263195	0.9015977264695542	0.1	0.676884761675126	0.8469116967286929	0.8366205961611825	0.3333333333333333	0.6666666666666666	0.0	-0.00026824497027617977	0
466	0.0026446083699460526	0.0019992236803932006	-0.001999217273984185	0.9884761338816164	-1	0	0	1.0	2	0.0	0	1.0	0	2	0	0	2	0	0.3333333333333333	1	3	3	1.0	1.0	0	0	0	0	0	0	0	0	0	0	0	-0.0001999217273984185	28
341	0.002430116708935923	0.002320691141718691	-0.0023206428799455816	0.9805126807390386	-1	0	0	0.6666666666666666	2	0.5	1	0.6666666666666666	0.5	3	1	0	0	0	0.6666666666666666	2	3	4	0.0	0	0.6563245644199911	0.7276036003374242	0.42431723255030107	0.8313937725465137	0.5281750806611578	0.912795346815799	0.6862915552078303	0.8378200113215417	0	0	0.0	-0.00023206428799455817	19
3438	0.015518583945803409	0.003126834878461961	0.0031070303972537583	0.9248745882555595	-1	0	0	0.14285714285714285	1	1.0	8	1.0	1.0	9	8	0	0	0	0.1	10	1	10	0.0	0	0.39543530777317093	0.9511234109223629	0.9613594519399202	0.8549546351998991	0.6025831368693148	0.9266285660300271	0.9337036577403207	0.918797652387232	0	0	0.0	0.0031070303972537583	25
3408	0.0017938059900310392	0.0017939135646029968	-0.0017939135645992498	0.9864079063576948	-1	0	0	0	0	0	0	1.0	0	0	0	0	4	0	1.0	1	1	1	1.0	0	0	0	0	0	0	0	0	0	0	0	0	-0.1	0
3443	0.015821308460245487	0.003311358196802094	0.003291911024290313	0.9239982782024342	-1	0	0	0.14285714285714285	1	1.0	8	1.0	1.0	9	8	0	0	0	0.1	10	1	10	0.0	0	0.39543530777317093	0.9474914856318588	0.9613594519399202	0.8549546351998991	0.6025831368693148	0.9291577449058959	0.9337036577403207	0.9178551761016595	0	0	0.0	0.003291911024290313	18
1856	0.01520606274932791	0.0031140594906235546	0.0031140301282696543	0.9238054212829803	-1	0	0	0.14285714285714285	1	1.0	8	1.0	1.0	9	8	0	0	0	0.1	10	1	10	0.0	0	0.39543530777317093	0.9474914856318588	0.9613594519399202	0.8549546351998991	0.6025831368693148	0.9266285660300271	0.9337036577403207	0.9169000369767304	0	0	0.0	0.0031140301282696543	20
1978	0.0160961053006493	0.0033695451049725687	0.0033644124349352417	0.9244321807324072	-1	0	0	0.14285714285714285	1	1.0	8	1.0	1.0	9	8	0	0	0	0.1	10	1	10	0.0	0	0.39543530777317093	0.9474914856318588	0.9613594519399202	0.8549546351998991	0.6025831368693148	0.9266285660300271	0.9337036577403207	0.9169000369767304	0	0	0.0	0.0033644124349352417	30
541	0.0019160331218289165	0.0019152438229576118	-0.0019151512056770636	0.9846244367173683	-1	0	0	1.0	1	0	0	1.0	0	1	0	0	1	0	0.5	1	2	2	0.3333333333333333	0	0	0	0	0	0	0	0	0	0	0	0	-0.00019151512056770636	31
2504	0.01586893928162656	0.0033163592935163094	0.0033158299882145533	0.9247367704637687	-1	0	0	0.14285714285714285	1	1.0	8	1.0	1.0	9	8	0	0	0	0.1	10	1	10	0.0	0	0.39543530777317093	0.9474914856318588	0.9613594519399202	0.8549546351998991	0.6025831368693148	0.9266285660300271	0.9337036577403207	0.9169000369767304	0	0	0.0	0.0033158299882145533	29
2233	0.015602181161814457	0.0034867081808652137	0.003485525911485497	0.9246763903923079	-1	0	0	0.14285714285714285	1	1.0	8	1.0	1.0	9	8	0	0	0	0.1	10	1	10	0.0	0	0.39543530777317093	0.9474914856318588	0.9613594519399202	0.8549546351998991	0.6025831368693148	0.9266285660300271	0.9337036577403207	0.9169000369767304	0	0	0.0	0.003485525911485497	25
3116	0.015101953192956132	0.0032423236372617487	0.0032170188581624255	0.9236273269155876	-1	0	0	0.14285714285714285	1	1.0	8	1.0	1.0	9	8	0	0	0	0.1	10	1	10	0.0	0	0.39543530777317093	0.9511234109223629	0.9613594519399202	0.8549546351998991	0.6025831368693148	0.9266285660300271	0.9337036577403207	0.918797652387232	0	0	0.0	0.0032170188581624255	46
598	0.001849271188981735	0.001796842692100983	-0.0017968362415223924	0.9854826340369464	-1	0	0	1.0	1	0	0	1.0	0	1	0	0	1	0	0.5	1	2	2	0.3333333333333333	0	0	0	0	0	0	0	0	0	0	0	0	-0.00017968362415223923	40
1859	0.01594368469050945	0.0033056131976638755	0.0032959044592398056	0.9239849480336588	-1	0	0	0.14285714285714285	1	1.0	8	1.0	1.0	9	8	0	0	0	0.1	10	1	10	0.0	0	0.39543530777317093	0.9474914856318588	0.9613594519399202	0.8549546351998991	0.6025831368693148	0.9266285660300271	0.9337036577403207	0.9169000369767304	0	0	0.0	0.0032959044592398056	16
3139	0.020322744355013054	0.0025120869883871	-0.0023899211285452215	0.8810598526128466	-1	0	0	0.125	1	1.0	10	1.0	1.0	11	10	0	0	0	0.08333333333333333	12	1	12	0.0	0	0.3856534137594337	0.9291856239376349	0.9613594519399202	0.8431087951550691	0.6025831368693148	0.9300758674312236	0.9433328679740589	0.9073092843464741	0	0	0.0	-0.00023899211285452216	2
4959	0.015648575900461363	0.0053660164212680226	0.0047225896593936344	0.9253640646811497	-1	0	0	0.125	1	1.0	9	1.0	1.0	10	9	0	0	0	0.09090909090909091	11	1	11	0.0	0	0.3905443607663023	0.939618425721088	0.8520643303339466	0.8524306917561081	0.5222555272348036	0.9238108257316434	0.9273850682730612	0.9114355690689689	0	0	0.0	0.0047225896593936344	36
1441	0.01835128165765871	0.0041759799397709674	0.0033485497495962134	0.9226132032749947	-1	0	0	0.125	1	1.0	10	1.0	1.0	11	10	0	0	0	0.08333333333333333	12	1	12	0.0	0	0.3856534137594337	0.9399998622663942	0.736573649480289	0.8640046439136875	0.41705652546497163	0.9192244820951828	0.9205155303464082	0.9124653638811797	0	0	0.0	0.0033485497495962134	57
2330	0.016025449952001423	0.0032389598717501005	0.003214714349700738	0.9237458116694545	-1	0	0	0.14285714285714285	1	1.0	8	1.0	1.0	9	8	0	0	0	0.1	10	1	10	0.0	0	0.39543530777317093	0.9474914856318588	0.9613594519399202	0.8549546351998991	0.6025831368693148	0.9266285660300271	0.9337036577403207	0.9169000369767304	0	0	0.0	0.003214714349700738	18
2613	0.015105784457566067	0.00283544585361826	0.0027886864622552483	0.9258965446775524	-1	0	0	0.14285714285714285	1	1.0	8	1.0	1.0	9	8	0	0	0	0.1	10	1	10	0.0	0	0.39543530777317093	0.9474914856318588	0.9613594519399202	0.8764141042232685	0.6025831368693148	0.9291577449058959	0.9337036577403207	0.9223840877129655	0	0	0.0	0.0027886864622552483	14
939	0.0038795676532967682	0.0020236843035052344	-0.0016934465147043743	0.9672995789574734	-1	0	0	0.3333333333333333	1	1.0	2	1.0	1.0	3	2	0	1	0	0.25	4	1	4	0.3333333333333333	0	0.9670657774694483	0.5772551676595205	0.5086157349822684	0.7884819972261933	0.7749042305012688	0.8066840814260332	0.8816778845596343	0.7347076995351562	1.0	0.3333333333333333	0.0	-0.00016934465147043742	8
1688	0.015652465213135295	0.0038531636503274474	0.0037204395046465393	0.9266280593491367	-1	0	0	0.14285714285714285	1	1.0	8	1.0	1.0	9	8	0	0	0	0.1	10	1	10	0.0	0	0.39543530777317093	0.9474914856318588	0.9613594519399202	0.8549546351998991	0.7881097482736579	0.9261726677483001	0.9210433065709781	0.9167300555967656	0	0	0.0	0.0037204395046465393	29
2595	0.016114295118751506	0.0031480040049365024	0.003132949954745099	0.9236359996285572	-1	0	0	0.14285714285714285	1	1.0	8	1.0	1.0	9	8	0	0	0	0.1	10	1	10	0.0	0	0.39543530777317093	0.9474914856318588	0.9613594519399202	0.8549546351998991	0.6025831368693148	0.9266285660300271	0.9337036577403207	0.9169000369767304	0	0	0.0	0.003132949954745099	16
1450	0.01523709313221264	0.002718028707592558	0.0027137835460540353	0.9264554518755531	-1	0	0	0.14285714285714285	1	1.0	8	1.0	1.0	9	8	0	0	0	0.1	10	1	10	0.0	0	0.39543530777317093	0.9474914856318588	0.9613594519399202	0.8764141042232685	0.6025831368693148	0.9266285660300271	0.9337036577403207	0.921477103438831	0	0	0.0	0.0027137835460540353	12
3717	0.0055384152951094565	0.003386195680554817	-0.003370002043270967	0.9676154424101301	-1	0	0	0.5	2	0.75	3	0.6	0.75	5	3	0	1	0	0.4	5	2	6	0.5	0	0.3856534137594337	0.930509279076628	0.6665660757263195	0.864051597119226	0.25686994335520497	0.7997631668467893	0.8888448938955791	0.8746707837462635	1.0	0.4	0.0	-0.0003370002043270967	0
1799	0.015255750027356423	0.0030206007070175704	0.002996465297641436	0.9238125978547398	-1	0	0	0.14285714285714285	1	1.0	8	1.0	1.0	9	8	0	0	0	0.1	10	1	10	0.0	0	0.39543530777317093	0.9474914856318588	0.9613594519399202	0.8549546351998991	0.6025831368693148	0.9291577449058959	0.9337036577403207	0.9178551761016595	0	0	0.0	0.002996465297641436	30
4302	0.01883036534828666	0.003695948858202623	0.003694835272005304	0.9241481829893858	-1	0	0	0.1	1	1.0	12	1.0	1.0	13	12	0	0	0	0.07142857142857142	14	1	14	0.0	0	0.3856534137594337	0.9245780374859	0.9613594519399202	0.8610592416981488	0.6025831368693148	0.9289090087017614	0.932031266578815	0.9088882127801892	0	0	0.0	0.003694835272005304	118
1373	0.015047423005349414	0.002567086756562855	0.002542147117329876	0.9250693263521172	-1	0	0	0.14285714285714285	1	1.0	8	1.0	1.0	9	8	0	0	0	0.1	10	1	10	0.0	0	0.39543530777317093	0.9474914856318588	0.9613594519399202	0.8764141042232685	0.6025831368693148	0.9266285660300271	0.9337036577403207	0.921477103438831	0	0	0.0	0.002542147117329876	46
2520	0.015665179257343745	0.0033142395370486	0.0033138192911211423	0.9245967403186779	-1	0	0	0.14285714285714285	1	1.0	8	1.0	1.0	9	8	0	0	0	0.1	10	1	10	0.0	0	0.39543530777317093	0.9474914856318588	0.9613594519399202	0.8549546351998991	0.6025831368693148	0.9266285660300271	0.9337036577403207	0.9169000369767304	0	0	0.0	0.0033138192911211423	37
2864	0.02102728031076224	0.0028752583427213404	-0.002820160232265957	0.8784654147323493	-1	0	0	0.125	1	1.0	9	1.0	1.0	10	9	0	0	0	0.09090909090909091	11	1	11	0.0	0	0.3905443607663023	0.9426951791090037	0.819486698243708	0.8320029885028267	0.5098198311671431	0.922675744501024	0.9273850682730612	0.9083100284493485	0	0	0.0	-0.0002820160232265957	3
4087	0.018762546619193972	0.0009207547374479989	-0.0003839065868616048	0.46977170852790484	-1	0	0	0.16666666666666666	1	1.0	7	1.0	1.0	8	7	0	0	0	0.1111111111111111	9	1	9	0.0	0	0.39543530777317093	0.9358888560803538	0.7568839127670014	0.8425928368944161	0.44216223617992034	0.9226729432519435	0.9174704511100463	0.9071440997710146	0	0	0.0	-3.839065868616048e-05	6
3368	0.016062408026357406	0.0033855083569242785	0.003326866462056451	0.9235435090334267	-1	0	0	0.14285714285714285	1	1.0	8	1.0	1.0	9	8	0	0	0	0.1	10	1	10	0.0	0	0.39543530777317093	0.9474914856318588	0.9613594519399202	0.8549546351998991	0.6025831368693148	0.9266285660300271	0.9337036577403207	0.9169000369767304	0	0	0.0	0.003326866462056451	19
2815	0.020844810780423797	0.0034703569052873754	-0.0034398420160983894	0.88083984048577	-1	0	0	0.125	1	1.0	10	1.0	1.0	11	10	0	0	0	0.08333333333333333	12	1	12	0.0	0	0.3856534137594337	0.9291856239376349	0.9613594519399202	0.8431087951550691	0.6025831368693148	0.9139385984667981	0.9384877039178685	0.900801684415111	0	0	0.0	-0.00034398420160983894	3
1523	0.018899343531688078	0.0034357684359706798	0.002692317459712392	0.924094748708843	-1	0	0	0.125	1	1.0	10	1.0	1.0	11	10	0	0	0	0.08333333333333333	12	1	12	0.0	0	0.3856534137594337	0.9399998622663942	0.736573649480289	0.8640046439136875	0.41705652546497163	0.9192244820951828	0.9205155303464082	0.9124653638811797	0	0	0.0	0.002692317459712392	7
2568	0.01578505822996954	0.003345860105132038	0.003340626787073133	0.9250307268741513	-1	0	0	0.14285714285714285	1	1.0	8	1.0	1.0	9	8	0	0	0	0.1	10	1	10	0.0	0	0.39543530777317093	0.9474914856318588	0.9613594519399202	0.8549546351998991	0.6025831368693148	0.9291577449058959	0.9337036577403207	0.9178551761016595	0	0	0.0	0.003340626787073133	65
3040	0.01495562192216726	0.0033264557890178414	0.003301697543892411	0.9234451219932526	-1	0	0	0.14285714285714285	1	1.0	8	1.0	1.0	9	8	0	0	0	0.1	10	1	10	0.0	0	0.39543530777317093	0.9511234109223629	0.9613594519399202	0.8549546351998991	0.6025831368693148	0.9266285660300271	0.9337036577403207	0.918797652387232	0	0	0.0	0.003301697543892411	40
2551	0.01434418035576374	0.0020803383929663584	0.0019877631887572672	0.9273297030250578	-1	0	0	0.14285714285714285	1	1.0	8	1.0	1.0	9	8	0	0	0	0.1	10	1	10	0.0	0	0.3856534137594337	0.9484597704187768	0.9613594519399202	0.8549546351998991	0.6025831368693148	0.9266285660300271	0.9337036577403207	0.9173973474953703	0	0	0.0	0.0019877631887572672	10
4686	0.015523068687904248	0.004750922008240513	0.0042069512914844455	0.9247099068181314	-1	0	0	0.125	1	1.0	9	1.0	1.0	10	9	0	0	0	0.09090909090909091	11	1	11	0.0	0	0.3905443607663023	0.939618425721088	0.8520643303339466	0.8524306917561081	0.5222555272348036	0.9238108257316434	0.9273850682730612	0.9114355690689689	0	0	0.0	0.0042069512914844455	14
40	0.01960397308753013	0.006067810181147154	-0.005982318553518316	0.9726654535058361	-1	0.25	1	0.4	4	0.6923076923076923	9	0.3125	0.6153846153846154	12	8	2	1	0	0.75	6	8	15	0.25	0.15384615384615385	0.6717809050676795	0.9354491670549826	0.6789281158467666	0.9392589906202898	0.7296019571876371	0.9370728921473452	0.8250932546110049	0.937278529068102	1.0	0.3333333333333333	0.0	-0.0005982318553518315	26
3695	0.010421197484072407	0.0028060751359752223	0.001726402717771854	0.9401912572653184	-1	0	0	0.125	1	1.0	9	1.0	1.0	10	9	0	0	0	0.09090909090909091	11	1	11	0.0	0	0.3647539838593019	0.935868560301843	0.9613594519399202	0.8732343938247166	0.6100790803122098	0.9278283958653379	0.9413290706405301	0.9159129095698956	0	0	0.0	0.001726402717771854	3
4250	0.01382055043400815	0.005907431412491953	-0.00572629874252577	0.603663587485926	-1	0	0	0.2	1	1.0	5	1.0	1.0	6	5	0	0	0	0.14285714285714285	7	1	7	0.0	0	0.41669479165489565	0.9516414154007965	0.5645753407117596	0.9478154487710823	0.5379766425010215	0.9592073138557017	0.9469621035002689	0.9531210913083954	0	0	0.0	-0.0005726298742525771	0
2023	0.015294516170230456	0.003336344857668225	0.003270591297446034	0.9237680700917374	-1	0	0	0.14285714285714285	1	1.0	8	1.0	1.0	9	8	0	0	0	0.1	10	1	10	0.0	0	0.39543530777317093	0.9533685665670231	0.7427692087279729	0.8395029929836948	0.41705652546497163	0.932845474618905	0.9509789642009913	0.9194206680348974	0	0	0.0	0.003270591297446034	29
4091	0.015432611285607491	0.0032226184229334808	0.0032219441525792127	0.9230284930757642	-1	0	0	0.14285714285714285	1	1.0	8	1.0	1.0	9	8	0	0	0	0.1	10	1	10	0.0	0	0.39543530777317093	0.9511234109223629	0.9613594519399202	0.8549546351998991	0.6025831368693148	0.9388384356299715	0.9398415989554745	0.9235195769463036	0	0	0.0	0.0032219441525792127	41
440	0.0018626684707093405	0.0017580457966346029	-0.001757759574326367	0.9771340590459305	-1	0	0	0.6666666666666666	2	0.5	1	0.6666666666666666	0.5	2	1	1	0	0	0.6666666666666666	2	3	4	0.0	0	0.6454334582621032	0.7688209152688075	0.5435590024056633	0.8616235146187791	0.7002550292702154	0.8482317865401965	0.6681180158112767	0.8297375520712738	0	0	0.0	-0.0001757759574326367	41
792	0.014422511486577966	0.006042924372664591	-0.006040459585292838	0.9829756367325133	-1	0.25	1	0.6	6	0.46153846153846156	6	0.375	0.38461538461538464	8	5	6	1	0	0.4	10	4	15	0.07692307692307693	0.4	0.39672147793064405	0.908132160710111	0.45099814808260363	0.9419138216533214	0.8262948867949088	0.9331051219609717	0.9299811384673984	0.9289589587384142	1.0	0.25	0.0	-0.0006040459585292838	3
4581	0.018518858193417358	0.0034814882684938097	0.00314055493141194	0.9232452666070692	-1	0	0	0.125	1	1.0	10	1.0	1.0	11	10	0	0	0	0.08333333333333333	12	1	12	0.0	0	0.3856534137594337	0.9399998622663942	0.736573649480289	0.8640046439136875	0.41705652546497163	0.9192244820951828	0.9205155303464082	0.9124653638811797	0	0	0.0	0.00314055493141194	10
4013	0.015501142425036005	0.003047927010749189	0.00304313442609583	0.9238574620584438	-1	0	0	0.14285714285714285	1	1.0	8	1.0	1.0	9	8	0	0	0	0.1	10	1	10	0.0	0	0.39543530777317093	0.9474914856318588	0.9613594519399202	0.8549546351998991	0.6025831368693148	0.9291577449058959	0.9337036577403207	0.9178551761016595	0	0	0.0	0.00304313442609583	27
3559	0.015728784239247156	0.003212727458131804	0.0031834616264372387	0.9235028208068845	-1	0	0	0.14285714285714285	1	1.0	8	1.0	1.0	9	8	0	0	0	0.1	10	1	10	0.0	0	0.39543530777317093	0.9474914856318588	0.9613594519399202	0.8549546351998991	0.6025831368693148	0.9279859218789904	0.9392014684717773	0.9174100449550873	0	0	0.0	0.0031834616264372387	29
1638	0.01593093454126864	0.0029771904684757684	0.002976279150209253	0.9240933896588226	-1	0	0	0.14285714285714285	1	1.0	8	1.0	1.0	9	8	0	0	0	0.1	10	1	10	0.0	0	0.39543530777317093	0.9474914856318588	0.9613594519399202	0.8549546351998991	0.6025831368693148	0.9266285660300271	0.9337036577403207	0.9169000369767304	0	0	0.0	0.002976279150209253	47
2976	0.016018508489975873	0.00297584730496442	0.002966803602337101	0.9235889498899535	-1	0	0	0.14285714285714285	1	1.0	8	1.0	1.0	9	8	0	0	0	0.1	10	1	10	0.0	0	0.39543530777317093	0.9474914856318588	0.9613594519399202	0.8549546351998991	0.6025831368693148	0.9266285660300271	0.9337036577403207	0.9169000369767304	0	0	0.0	0.002966803602337101	21
1851	0.01576832662535363	0.0036091588011252173	0.003606487797911723	0.9256961005199267	-1	0	0	0.14285714285714285	1	1.0	8	1.0	1.0	9	8	0	0	0	0.1	10	1	10	0.0	0	0.39543530777317093	0.9474914856318588	0.9613594519399202	0.8549546351998991	0.6025831368693148	0.9279859218789904	0.9392014684717773	0.9174100449550873	0	0	0.0	0.003606487797911723	120
4454	0.0017929693921698824	0.0017374617837162543	-0.0017374617837124804	0.9863422348652069	-1	0	0	0	0	0	0	1.0	0	0	0	0	4	0	1.0	1	1	1	1.0	0	0	0	0	0	0	0	0	0	0	0	0	-0.1	0
66	0.008990341182260927	0.006162878234165504	-0.00611769412726856	0.98131405998008	-1	0.5	2	0.7	7	0.38461538461538464	5	0.35714285714285715	0.23076923076923078	9	3	5	3	0	0.8571428571428571	7	6	15	0.375	0.5	0.41086807354860577	0.887263344205131	0.539319110119098	0.8833956546604191	1.0	0.871364220822512	0.8903953551612831	0.8808372815700701	0.1111111111111111	0.1111111111111111	0.0	-0.000611769412726856	6
3069	0.015561682709888263	0.0056494512617057385	-0.000835248454736183	0.9311922871753586	-1	0	0	0.14285714285714285	1	1.0	8	1.0	1.0	9	8	0	0	0	0.1	10	1	10	0.0	0	0.39543530777317093	0.9474914856318588	0.9613594519399202	0.8694807495631368	0.6025831368693148	0.9279859218789904	0.9392014684717773	0.9204485901164927	0	0	0.0	-8.35248454736183e-05	2
4909	0.018947347441593692	0.003400693675679761	-0.0024965068010774534	0.9257474663370817	-1	0	0	0.125	1	1.0	9	1.0	1.0	10	9	0	0	0	0.09090909090909091	11	1	11	0.0	0	0.3647539838593019	0.9319188714246149	0.8520643303339466	0.8524306917561081	0.5222555272348036	0.9238108257316434	0.9273850682730612	0.9079236805091078	0	0	0.0	-0.0002496506801077453	0
3875	0.015468891842987506	0.0033356760018899913	0.003319433132614379	0.9244333570604051	-1	0	0	0.14285714285714285	1	1.0	8	1.0	1.0	9	8	0	0	0	0.1	10	1	10	0.0	0	0.39543530777317093	0.9474914856318588	0.9613594519399202	0.8549546351998991	0.6025831368693148	0.9291577449058959	0.9337036577403207	0.9178551761016595	0	0	0.0	0.003319433132614379	28
1938	0.02207628031367347	0.0027932379094139934	-0.002790853335755498	0.8640935305342989	-1	0	0	0.125	1	1.0	10	1.0	1.0	11	10	0	0	0	0.08333333333333333	12	1	12	0.0	0	0.3856534137594337	0.9291856239376349	0.9613594519399202	0.8431087951550691	0.617575023755105	0.9297467757896055	0.9384877039178685	0.9071676409773106	0	0	0.0	-0.00027908533357554977	3
3779	0.015893503178350976	0.0033183038554768294	0.003299794157574894	0.9234579581190161	-1	0	0	0.14285714285714285	1	1.0	8	1.0	1.0	9	8	0	0	0	0.1	10	1	10	0.0	0	0.39543530777317093	0.9474914856318588	0.9613594519399202	0.8549546351998991	0.6025831368693148	0.9279859218789904	0.9392014684717773	0.9174100449550873	0	0	0.0	0.003299794157574894	23
1595	0.018475742487753664	0.003944148667417378	0.0032028816210998793	0.9228526113233408	-1	0	0	0.125	1	1.0	10	1.0	1.0	11	10	0	0	0	0.08333333333333333	12	1	12	0.0	0	0.3856534137594337	0.9399998622663942	0.736573649480289	0.8640046439136875	0.41705652546497163	0.9192244820951828	0.9205155303464082	0.9124653638811797	0	0	0.0	0.0032028816210998793	3
3051	0.01575373563356932	0.0027859381152408216	0.0027828121502306	0.9226067267773008	-1	0	0	0.14285714285714285	1	1.0	8	1.0	1.0	9	8	0	0	0	0.1	10	1	10	0.0	0	0.39543530777317093	0.9474914856318588	0.9613594519399202	0.8549546351998991	0.6025831368693148	0.9266285660300271	0.9337036577403207	0.9169000369767304	0	0	0.0	0.0027828121502306	9
1968	0.01591702668515154	0.003036432671650394	0.003026000415650309	0.9236961555438036	-1	0	0	0.14285714285714285	1	1.0	8	1.0	1.0	9	8	0	0	0	0.1	10	1	10	0.0	0	0.39543530777317093	0.9474914856318588	0.9613594519399202	0.8549546351998991	0.6025831368693148	0.9266285660300271	0.9337036577403207	0.9169000369767304	0	0	0.0	0.003026000415650309	17
4805	0.015706466750894443	0.004759225797941503	0.0042456866517465676	0.925265539642778	-1	0	0	0.125	1	1.0	9	1.0	1.0	10	9	0	0	0	0.09090909090909091	11	1	11	0.0	0	0.3905443607663023	0.939618425721088	0.8520643303339466	0.8524306917561081	0.5222555272348036	0.9238108257316434	0.9273850682730612	0.9114355690689689	0	0	0.0	0.0042456866517465676	14
2799	0.015755217711183142	0.0032553238632529544	0.0032552477301093863	0.9242845937979548	-1	0	0	0.14285714285714285	1	1.0	8	1.0	1.0	9	8	0	0	0	0.1	10	1	10	0.0	0	0.39543530777317093	0.9474914856318588	0.9613594519399202	0.8549546351998991	0.6025831368693148	0.9291577449058959	0.9337036577403207	0.9178551761016595	0	0	0.0	0.0032552477301093863	45
3584	0.015115261410596312	0.0033350588277861457	0.0032383390156762826	0.9246660820178988	-1	0	0	0.14285714285714285	1	1.0	8	1.0	1.0	9	8	0	0	0	0.1	10	1	10	0.0	0	0.39543530777317093	0.9511234109223629	0.9613594519399202	0.8549546351998991	0.6025831368693148	0.9266285660300271	0.9337036577403207	0.918797652387232	0	0	0.0	0.0032383390156762826	37
423	0.002998406671366922	0.0021728616464109624	-0.0021728435694003943	0.9870547965685176	-1	0	0	1.0	2	0.0	0	1.0	0	2	0	0	2	0	0.3333333333333333	1	3	3	1.0	1.0	0	0	0	0	0	0	0	0	0	0	0	-0.00021728435694003942	44
637	0.003993793354682634	0.00214883464001314	-0.0020244816886982276	0.9639362283487345	-1	0	0	0.3333333333333333	1	1.0	2	1.0	1.0	3	2	0	0	0	0.25	4	1	4	0.0	0	0.9239225509313289	0.8448033788286514	0.4625846056971998	0.8252837054780822	0.8184571150836574	0.8967130318350571	0.9122475619446073	0.8584813153865374	0	0	0.0	-0.00020244816886982276	15
4631	0.01871036515145174	0.004090388085751701	0.004079187734312756	0.9237086809373081	-1	0	0	0.1	1	1.0	12	1.0	1.0	13	12	0	0	0	0.07142857142857142	14	1	14	0.0	0	0.3856534137594337	0.9245780374859	0.9613594519399202	0.8610592416981488	0.6025831368693148	0.9289090087017614	0.932031266578815	0.9088882127801892	0	0	0.0	0.004079187734312756	11
1408	0.017233250092930762	0.003429019693183277	0.0019498673153164376	0.9267453430538947	-1	0	0	0.14285714285714285	1	1.0	8	1.0	1.0	9	8	0	0	0	0.1	10	1	10	0.0	0	0.3856534137594337	0.9365512704519647	0.9613594519399202	0.8470174524911791	0.7881097482736579	0.916550566675168	0.9337036577403207	0.9060712965736099	0	0	0.0	0.0019498673153164376	22
1553	0.018089051164796897	0.0025858745121077223	0.00028198897735362907	0.47157274086788237	-1	0	0	0.125	1	1.0	10	1.0	1.0	11	10	0	0	0	0.08333333333333333	12	1	12	0.0	0	0.3856534137594337	0.9291856239376349	0.9613594519399202	0.8668688503347126	0.6025831368693148	0.9300758674312236	0.9392589797532377	0.9125533984695692	0	0	0.0	0.00028198897735362907	8
4927	0.01784628303419194	0.003860387777655437	0.0031797963736597133	0.9262449386111177	-1	0	0	0.125	1	1.0	9	1.0	1.0	10	9	0	0	0	0.09090909090909091	11	1	11	0.0	0	0.35917657493638183	0.9552473841879179	0.8520643303339466	0.8524306917561081	0.5098198311671431	0.9239840308257846	0.9347174069150468	0.9196392242075144	0	0	0.0	0.0031797963736597133	9
675	0.0037077102948925985	0.0017804695285001302	-0.0015584298798377084	0.9673608618597382	-1	0	0	0.3333333333333333	1	1.0	2	1.0	1.0	3	2	0	1	0	0.25	4	1	4	0.3333333333333333	0	0.9670657774694483	0.5772551676595205	0.5086157349822684	0.7884819972261933	0.8653580764108584	0.7794413586212413	0.8871989981807047	0.7237706341061398	1.0	0.3333333333333333	0.0	-0.00015584298798377083	29
3906	0.01846987296176512	0.004030610818647774	0.003487397384536338	0.9232575567459218	-1	0	0	0.125	1	1.0	10	1.0	1.0	11	10	0	0	0	0.08333333333333333	12	1	12	0.0	0	0.3856534137594337	0.9399998622663942	0.736573649480289	0.8640046439136875	0.41705652546497163	0.9192244820951828	0.9205155303464082	0.9124653638811797	0	0	0.0	0.003487397384536338	13
2950	0.0159233664366216	0.0028862177273521303	0.002884212223272265	0.923090531915503	-1	0	0	0.14285714285714285	1	1.0	8	1.0	1.0	9	8	0	0	0	0.1	10	1	10	0.0	0	0.39543530777317093	0.9474914856318588	0.9613594519399202	0.8549546351998991	0.6025831368693148	0.9291577449058959	0.9337036577403207	0.9178551761016595	0	0	0.0	0.002884212223272265	8
1183	0.016526619206463023	0.0059260719629214784	-0.005925635099580394	0.9819558472865593	-1	0	0	0.4	4	0.6923076923076923	9	0.5769230769230769	0.6153846153846154	10	8	4	1	0	0.15384615384615385	13	2	15	0.1	0.3076923076923077	0.38428048992733077	0.8070358999726559	0.4505969328574661	0.819868308893971	0.42444910910026856	0.9520084973756298	0.8505607580069835	0.8784631556799527	1.0	0	0.0	-0.0005925635099580394	1
1325	0.018648098505547727	0.004856305776353304	0.004291571061311224	0.9239147994483246	-1	0	0	0.125	1	1.0	10	1.0	1.0	11	10	0	0	0	0.08333333333333333	12	1	12	0.0	0	0.3856534137594337	0.9399998622663942	0.736573649480289	0.8640046439136875	0.617575023755105	0.9299790507372893	0.9143195721589596	0.9164926417407158	0	0	0.0	0.004291571061311224	9
1527	0.015584875281109299	0.002879140679983692	0.002856287233530287	0.9232939061947646	-1	0	0	0.14285714285714285	1	1.0	8	1.0	1.0	9	8	0	0	0	0.1	10	1	10	0.0	0	0.39543530777317093	0.9474914856318588	0.9613594519399202	0.8549546351998991	0.6025831368693148	0.9266285660300271	0.9337036577403207	0.9169000369767304	0	0	0.0	0.002856287233530287	37
1085	0.012099150851222968	0.0025538152869024116	0.002326433778894016	0.9248933281567223	-1	0	0	0.16666666666666666	1	1.0	7	1.0	1.0	8	7	0	0	0	0.1111111111111111	9	1	9	0.0	0	0.8597836187395265	0.8374186372782435	0.7377961515430623	0.8752575401950647	0.20999482094626742	0.9161368173527256	0.9325270154563081	0.8800387481804791	0	0	0.0	0.002326433778894016	48
3006	0.015838101278236805	0.0032039884935655145	0.0032028927653014834	0.9241060728699423	-1	0	0	0.14285714285714285	1	1.0	8	1.0	1.0	9	8	0	0	0	0.1	10	1	10	0.0	0	0.39543530777317093	0.9474914856318588	0.9613594519399202	0.8549546351998991	0.6025831368693148	0.9291577449058959	0.9337036577403207	0.9178551761016595	0	0	0.0	0.0032028927653014834	40
1584	0.018867790554782226	0.003884354290806564	0.003470277366309969	0.9230252306338976	-1	0	0	0.125	1	1.0	10	1.0	1.0	11	10	0	0	0	0.08333333333333333	12	1	12	0.0	0	0.3856534137594337	0.9399998622663942	0.736573649480289	0.8640046439136875	0.41705652546497163	0.9192244820951828	0.9205155303464082	0.9124653638811797	0	0	0.0	0.003470277366309969	16
3853	0.015764481524471255	0.002321630041588611	0.002212164853568456	0.9268138720162142	-1	0	0	0.14285714285714285	1	1.0	8	1.0	1.0	9	8	0	0	0	0.1	10	1	10	0.0	0	0.39543530777317093	0.9397244843334911	0.9613594519399202	0.8549546351998991	0.6025831368693148	0.9279859218789904	0.9392014684717773	0.9136421433182091	0	0	0.0	0.002212164853568456	4
1705	0.015558296489291497	0.0032877844601719207	0.003275575225818283	0.9242978095139108	-1	0	0	0.14285714285714285	1	1.0	8	1.0	1.0	9	8	0	0	0	0.1	10	1	10	0.0	0	0.39543530777317093	0.9474914856318588	0.9613594519399202	0.8549546351998991	0.6025831368693148	0.9266285660300271	0.9337036577403207	0.9169000369767304	0	0	0.0	0.003275575225818283	45
2155	0.01579177974319884	0.006594353539263656	0.00045862641876925935	0.9311825856277168	-1	0	0	0.16666666666666666	1	1.0	7	1.0	1.0	8	7	0	0	0	0.1111111111111111	9	1	9	0.0	0	0.36054949876848474	0.9407350775882843	0.9613594519399202	0.8684659301730353	0.6025831368693148	0.8912082671333179	0.9404375198235687	0.9048013571012591	0	0	0.0	0.00045862641876925935	8
4950	0.015687673985317886	0.005116322277187518	0.004509609819901246	0.9252662854542026	-1	0	0	0.125	1	1.0	9	1.0	1.0	10	9	0	0	0	0.09090909090909091	11	1	11	0.0	0	0.3905443607663023	0.939618425721088	0.8520643303339466	0.8524306917561081	0.5222555272348036	0.9238108257316434	0.9273850682730612	0.9114355690689689	0	0	0.0	0.004509609819901246	59
2647	0.015467178394302577	0.0033562311697944085	0.003347143163463654	0.9244172828347599	-1	0	0	0.14285714285714285	1	1.0	8	1.0	1.0	9	8	0	0	0	0.1	10	1	10	0.0	0	0.39543530777317093	0.9474914856318588	0.9613594519399202	0.8549546351998991	0.6025831368693148	0.9291577449058959	0.9337036577403207	0.9178551761016595	0	0	0.0	0.003347143163463654	51
1650	0.015087946119614936	0.00254794871352941	0.0025408890876096627	0.9254329671725309	-1	0	0	0.14285714285714285	1	1.0	8	1.0	1.0	9	8	0	0	0	0.1	10	1	10	0.0	0	0.39543530777317093	0.9474914856318588	0.9613594519399202	0.8764141042232685	0.6025831368693148	0.9266285660300271	0.9337036577403207	0.921477103438831	0	0	0.0	0.0025408890876096627	8
3278	0.015534742418495309	0.002793363520412682	0.002745190425901579	0.9226159619283807	-1	0	0	0.14285714285714285	1	1.0	8	1.0	1.0	9	8	0	0	0	0.1	10	1	10	0.0	0	0.39543530777317093	0.9511234109223629	0.9613594519399202	0.8549546351998991	0.6025831368693148	0.9266285660300271	0.9337036577403207	0.918797652387232	0	0	0.0	0.002745190425901579	15
3052	0.017965023704569053	0.011127181771644398	-0.008539298422624329	0.9314540735617687	-1	0	0	0.14285714285714285	1	1.0	8	1.0	1.0	9	8	0	0	0	0.1	10	1	10	0.0	0	0.39543530777317093	0.9474914856318588	0.8102694354116569	0.8969094517191	0.6025831368693148	0.9291577449058959	0.9337036577403207	0.9271246493085873	0	0	0.0	-0.0008539298422624329	0
4943	0.015608499864291159	0.004519643494854102	0.004244765878370207	0.9254355696878708	-1	0	0	0.125	1	1.0	9	1.0	1.0	10	9	0	0	0	0.09090909090909091	11	1	11	0.0	0	0.3905443607663023	0.939618425721088	0.8520643303339466	0.8524306917561081	0.5222555272348036	0.9238108257316434	0.9273850682730612	0.9114355690689689	0	0	0.0	0.004244765878370207	15
3865	0.009506173033914309	0.005166397553290375	0.003301621608015239	0.9272590837320662	-1	0	0	0.14285714285714285	1	1.0	8	1.0	1.0	9	8	0	0	0	0.1	10	1	10	0.0	0	0.39543530777317093	0.9474914856318588	0.9613594519399202	0.8549546351998991	0.6025831368693148	0.9279859218789904	0.9392014684717773	0.9174100449550873	0	0	0.0	0.003301621608015239	44
554	0.00312660306216113	0.0017096648502383034	-0.001709650673242717	0.9872414031063341	-1	0	0	1.0	2	0.0	0	1.0	0	2	0	0	2	0	0.3333333333333333	1	3	3	1.0	1.0	0	0	0	0	0	0	0	0	0	0	0	-0.0001709650673242717	20
44	0.002709620456899347	0.0026437365613527822	-0.0026425552158258394	0.98036952918143	-1	0	0	1.0	2	0.0	0	0.75	0	0	0	2	0	0	1.0	2	2	3	0.0	0	0	0	0	0	0	0	0	0	0	0	0	-0.1	7
4224	0.01873067035883399	0.004215610211228102	0.0035706937939916196	0.9232367996172024	-1	0	0	0.125	1	1.0	10	1.0	1.0	11	10	0	0	0	0.08333333333333333	12	1	12	0.0	0	0.3856534137594337	0.9399998622663942	0.736573649480289	0.8640046439136875	0.41705652546497163	0.9192244820951828	0.9205155303464082	0.9124653638811797	0	0	0.0	0.0035706937939916196	13
1414	0.005366097096318817	0.003045539392225697	-0.0030065226508379627	0.9690908015629346	-1	0	0	0.25	1	1.0	3	1.0	1.0	4	3	0	1	0	0.2	5	1	5	0.3333333333333333	0	0.49158519021517544	0.9448839445547359	0.7142140583964462	0.8734241474233156	0.26413156821847233	0.7860735914370515	0.9196391693996157	0.8833839459013249	1.0	0.5	0.0	-0.00030065226508379627	2
4780	0.007928660033265818	0.004100828531217612	-0.003940456640957199	0.9471792537612259	-1	0	0	0.25	1	1.0	4	1.0	1.0	5	4	0	1	0	0.16666666666666666	6	1	6	0.3333333333333333	0	0.6602525383307581	0.8825030525408069	0.8662945821462833	0.8656764703029437	0.1	0.9667869583803657	0.9337036577403207	0.9181055994662759	1.0	0.4	0.0	-0.0003940456640957199	0
1519	0.015580994423786302	0.0033968513504636	0.0033947082203357663	0.9246741256078505	-1	0	0	0.14285714285714285	1	1.0	8	1.0	1.0	9	8	0	0	0	0.1	10	1	10	0.0	0	0.39543530777317093	0.9474914856318588	0.9613594519399202	0.8549546351998991	0.6025831368693148	0.9266285660300271	0.9337036577403207	0.9169000369767304	0	0	0.0	0.0033947082203357663	97
4138	0.020033749885897255	0.0013411728232718336	-0.0012916169395677747	0.8847349939310964	-1	0	0	0.125	1	1.0	10	1.0	1.0	11	10	0	0	0	0.08333333333333333	12	1	12	0.0	0	0.3856534137594337	0.9317162395346552	0.9613594519399202	0.8431087951550691	0.6025831368693148	0.9300758674312236	0.9433328679740589	0.9083998460443446	0	0	0.0	-0.00012916169395677746	4
3826	0.018232888702615385	0.004390819528387006	0.003885489551381826	0.9229047046287513	-1	0	0	0.125	1	1.0	10	1.0	1.0	11	10	0	0	0	0.08333333333333333	12	1	12	0.0	0	0.3856534137594337	0.9399998622663942	0.736573649480289	0.8640046439136875	0.41705652546497163	0.9192244820951828	0.9205155303464082	0.9124653638811797	0	0	0.0	0.003885489551381826	14
2348	0.015849722204989074	0.003065958257993774	0.003065930847302926	0.9240676184081977	-1	0	0	0.14285714285714285	1	1.0	8	1.0	1.0	9	8	0	0	0	0.1	10	1	10	0.0	0	0.39543530777317093	0.9474914856318588	0.9613594519399202	0.8549546351998991	0.6025831368693148	0.9291577449058959	0.9337036577403207	0.9178551761016595	0	0	0.0	0.003065930847302926	37
2292	0.01555821286671972	0.003240378019194906	0.003238348572590096	0.924529213271477	-1	0	0	0.14285714285714285	1	1.0	8	1.0	1.0	9	8	0	0	0	0.1	10	1	10	0.0	0	0.39543530777317093	0.9474914856318588	0.9613594519399202	0.8549546351998991	0.6025831368693148	0.9291577449058959	0.9337036577403207	0.9178551761016595	0	0	0.0	0.003238348572590096	32
444	0.012212416811671536	0.006005626533247119	-0.005742362924061592	0.9327778832404274	-1	0	0	0.42857142857142855	3	0.75	6	0.5555555555555556	0.75	9	6	0	0	0	0.2222222222222222	9	2	10	0.0	0.25	0.9378912578126244	0.9197130174770123	0.2897919444662178	0.9754353684322798	0.218019839417727	0.7643269473569453	0.973056554332767	0.9192495079317529	0	0	0.0	-0.0005742362924061592	4
255	0.0018589419043420713	0.001783249272232034	-0.0017831902192830252	0.9858171644217627	-1	0	0	1.0	1	0	0	1.0	0	1	0	0	0	0	0.5	1	2	2	0.0	0	0	0	0	0	0	0	0	0	0	0	0	-0.00017831902192830252	55
284	0.002186570859771366	0.0018801524896794406	-0.0018800801113680377	0.984738407699733	-1	0	0	1.0	2	0.0	0	0.75	0	2	0	0	0	0	1.0	2	2	3	0.0	0	0	0	0	0	0	0	0	0	0	0	0	-0.00018800801113680378	23
2133	0.01597652912233682	0.0029158883620864213	0.0028983734928445214	0.9233624052708475	-1	0	0	0.14285714285714285	1	1.0	8	1.0	1.0	9	8	0	0	0	0.1	10	1	10	0.0	0	0.39543530777317093	0.9474914856318588	0.9613594519399202	0.8549546351998991	0.6025831368693148	0.9266285660300271	0.9337036577403207	0.9169000369767304	0	0	0.0	0.0028983734928445214	16
221	0.0066792552141661495	0.0039321369330451526	-0.003912514188547177	0.980258667394293	-1	0	0	0.6	3	0.6	3	0.7	0.4	3	2	3	3	0	0.4	5	2	7	0.3333333333333333	0.8	0.7908338561440978	0.8810525163275926	0.4856210835529221	0.88558201590136	0.49825399985750385	0.9720128967721876	0.9254261822810331	0.9263650822081824	0.3333333333333333	0.3333333333333333	0.0	-0.0003912514188547177	16
4917	0.01590967779755681	0.005383322019193297	0.00469112084530891	0.9256066360610111	-1	0	0	0.125	1	1.0	9	1.0	1.0	10	9	0	0	0	0.09090909090909091	11	1	11	0.0	0	0.3905443607663023	0.939618425721088	0.8520643303339466	0.8524306917561081	0.5222555272348036	0.9238108257316434	0.9273850682730612	0.9114355690689689	0	0	0.0	0.00469112084530891	56
4788	0.015611206607103701	0.004956961410905491	0.004288114561218375	0.9248311682315064	-1	0	0	0.125	1	1.0	9	1.0	1.0	10	9	0	0	0	0.09090909090909091	11	1	11	0.0	0	0.3905443607663023	0.939618425721088	0.8520643303339466	0.8524306917561081	0.5222555272348036	0.9238108257316434	0.9273850682730612	0.9114355690689689	0	0	0.0	0.004288114561218375	23
3027	0.015530578863532372	0.0031626113691913668	0.0031434541739409428	0.9242353388312902	-1	0	0	0.14285714285714285	1	1.0	8	1.0	1.0	9	8	0	0	0	0.1	10	1	10	0.0	0	0.39543530777317093	0.9474914856318588	0.9613594519399202	0.8549546351998991	0.6025831368693148	0.9291577449058959	0.9337036577403207	0.9178551761016595	0	0	0.0	0.0031434541739409428	15
1327	0.015547816256024694	0.0027137754463794055	0.0026681971494307453	0.9223970554242229	-1	0	0	0.16666666666666666	1	1.0	7	1.0	1.0	8	7	0	0	0	0.1111111111111111	9	1	9	0.0	0	0.39543530777317093	0.9358888560803538	0.7015698626033042	0.8698471818752104	0.5006695542980399	0.9279680780546612	0.9017277443520668	0.9151956926824978	0	0	0.0	0.0026681971494307453	18
89	0.0028568819304776575	0.002626527159419671	-0.0026250724064041573	0.9839870940255094	-1	0	0	0.3333333333333333	1	1.0	2	1.0	0.5	2	1	1	0	0	0.25	1	4	4	0.0	0	0.4630533483268593	0.9282469583173236	0.33210822729601436	0.8404053533138138	0.551631372774544	0.7644252713252859	0.8521645294550599	0.8580844410516818	0	0	0.0	-0.00026250724064041573	36
3435	0.015362126872753592	0.0030406910590867883	0.0030406196452098504	0.923919570684892	-1	0	0	0.14285714285714285	1	1.0	8	1.0	1.0	9	8	0	0	0	0.1	10	1	10	0.0	0	0.39543530777317093	0.9474914856318588	0.9613594519399202	0.8549546351998991	0.6025831368693148	0.9291577449058959	0.9337036577403207	0.9178551761016595	0	0	0.0	0.0030406196452098504	12
5024	0.015718665638143073	0.004658442418523961	0.004522631101317006	0.9246161257819095	-1	0	0	0.125	1	1.0	9	1.0	1.0	10	9	0	0	0	0.09090909090909091	11	1	11	0.0	0	0.3905443607663023	0.9426951791090037	0.8520643303339466	0.8524306917561081	0.5222555272348036	0.9238108257316434	0.9273850682730612	0.9129193922851884	0	0	0.0	0.004522631101317006	14
563	0.015309448739648958	0.0027732491656553703	0.002743470263988108	0.9262793184993581	-1	0	0	0.14285714285714285	1	1.0	8	1.0	1.0	9	8	0	0	0	0.1	10	1	10	0.0	0	0.39543530777317093	0.9474914856318588	0.9613594519399202	0.8764141042232685	0.6025831368693148	0.9266285660300271	0.9337036577403207	0.921477103438831	0	0	0.0	0.002743470263988108	144
1467	0.015846606791258093	0.0031373830959944195	0.0030936222220121303	0.9241479493244821	-1	0	0	0.14285714285714285	1	1.0	8	1.0	1.0	9	8	0	0	0	0.1	10	1	10	0.0	0	0.39543530777317093	0.9474914856318588	0.9613594519399202	0.8549546351998991	0.6025831368693148	0.9266285660300271	0.9337036577403207	0.9169000369767304	0	0	0.0	0.0030936222220121303	32
857	0.013693709616367438	0.005685591509388619	0.000825396399149158	0.9418167391729833	-1	0	0	0.14285714285714285	1	1.0	8	1.0	1.0	9	8	0	0	0	0.1	10	1	10	0.0	0	0.39543530777317093	0.9592639364531336	0.9613594519399202	0.932858960830253	0.7881097482736579	0.9237443742545414	0.9331330377034467	0.9405661697845167	0	0	0.0	0.000825396399149158	7
814	0.017076887116817825	0.0070945521615590895	-0.003535524082518509	0.4828344430528656	-1	0	0	0.16666666666666666	1	1.0	7	1.0	1.0	8	7	0	0	0	0.1111111111111111	9	1	9	0.0	0	0.3654404457753534	0.9368338358593578	0.9613594519399202	0.914659973561744	0.786180848919102	0.8979139366055047	0.933257104914854	0.9179113696918867	0	0	0.0	-0.00035355240825185087	8
4271	0.015143657023347116	0.003113561581340872	0.003113211182661292	0.9238932899288007	-1	0	0	0.14285714285714285	1	1.0	8	1.0	1.0	9	8	0	0	0	0.1	10	1	10	0.0	0	0.39543530777317093	0.9511234109223629	0.9613594519399202	0.8549546351998991	0.6025831368693148	0.9266285660300271	0.9337036577403207	0.918797652387232	0	0	0.0	0.003113211182661292	35
1665	0.01797455666159746	0.004660302250520592	-0.0004175979868435118	0.922165114849229	-1	0	0	0.16666666666666666	1	1.0	7	1.0	1.0	8	7	0	0	0	0.1111111111111111	9	1	9	0.0	0	0.3905443607663023	0.9373868559520523	0.7722538140062004	0.8573934370008413	0.18193743731918052	0.9516477795985955	0.9143195721589596	0.9236639973908713	0	0	0.0	-4.1759798684351184e-05	3
4935	0.015752970713853263	0.005118629615112469	0.004426605220909748	0.9254544498491044	-1	0	0	0.125	1	1.0	9	1.0	1.0	10	9	0	0	0	0.09090909090909091	11	1	11	0.0	0	0.3905443607663023	0.939618425721088	0.8520643303339466	0.8524306917561081	0.5222555272348036	0.9238108257316434	0.9273850682730612	0.9114355690689689	0	0	0.0	0.004426605220909748	38
3488	0.012822111715258334	0.002996361787182903	0.0020990480726910594	0.9280511481338258	-1	0	0	0.16666666666666666	1	1.0	7	1.0	1.0	8	7	0	0	0	0.1111111111111111	9	1	9	0.0	0	0.39543530777317093	0.9245303016233695	0.9169247966669438	0.8585625061962945	0.6100790803122098	0.9482990555610658	0.9273850682730612	0.9172874860416153	0	0	0.0	0.0020990480726910594	6
344	0.00255587195102095	0.0023635286458564835	-0.002363527432197255	0.9805144132181769	-1	0	0	0.6666666666666666	2	0.5	1	0.6666666666666666	0.5	3	1	0	0	0	0.6666666666666666	2	3	4	0.0	0	0.6563245644199911	0.7276036003374242	0.42431723255030107	0.8313937725465137	0.5281750806611578	0.912795346815799	0.6862915552078303	0.8378200113215417	0	0	0.0	-0.00023635274321972549	18
3666	0.015442673948271804	0.0029054929015336203	0.0028099135554677194	0.9225751158963891	-1	0	0	0.125	1	1.0	10	1.0	1.0	11	10	0	0	0	0.08333333333333333	12	1	12	0.0	0	0.3856534137594337	0.9291856239376349	0.9613594519399202	0.8431087951550691	0.617575023755105	0.9297467757896055	0.9384877039178685	0.9071676409773106	0	0	0.0	0.0028099135554677194	6
4673	0.018220894210885585	0.0042655488142789005	0.0036919660748896887	0.9273878215562805	-1	0	0	0.125	1	1.0	9	1.0	1.0	10	9	0	0	0	0.09090909090909091	11	1	11	0.0	0	0.35917657493638183	0.9552473841879179	0.8520643303339466	0.8524306917561081	0.5222555272348036	0.9238108257316434	0.9347174069150468	0.9195785187485753	0	0	0.0	0.0036919660748896887	14
4373	0.015698601239435072	0.003256729589660978	0.0032140401173356347	0.9242267726348534	-1	0	0	0.14285714285714285	1	1.0	8	1.0	1.0	9	8	0	0	0	0.1	10	1	10	0.0	0	0.39543530777317093	0.9474914856318588	0.9613594519399202	0.8549546351998991	0.6025831368693148	0.9291577449058959	0.9337036577403207	0.9178551761016595	0	0	0.0	0.0032140401173356347	22
2104	0.01606370017480238	0.0034904273679821586	0.003486027274675146	0.9242384145937189	-1	0	0	0.14285714285714285	1	1.0	8	1.0	1.0	9	8	0	0	0	0.1	10	1	10	0.0	0	0.39543530777317093	0.9474914856318588	0.9613594519399202	0.8549546351998991	0.6025831368693148	0.9266285660300271	0.9337036577403207	0.9169000369767304	0	0	0.0	0.003486027274675146	18
3599	0.01957281602913138	0.0025500272105837673	0.002539129587195458	0.9272422906957495	-1	0	0	0.1	1	1.0	12	1.0	1.0	13	12	0	0	0	0.07142857142857142	14	1	14	0.0	0	0.3856534137594337	0.9449511627920754	0.6665660757263195	0.8681479636490771	0.28174133549052593	0.9236337865589938	0.9205155303464082	0.9173436017330657	0	0	0.0	0.002539129587195458	10
4864	0.015759801868121304	0.004984295521348747	0.0045364383994129205	0.9259810218204018	-1	0	0	0.125	1	1.0	9	1.0	1.0	10	9	0	0	0	0.09090909090909091	11	1	11	0.0	0	0.3905443607663023	0.939618425721088	0.8520643303339466	0.8524306917561081	0.46370716385723887	0.9174881483732158	0.9273850682730612	0.9090778576822945	0	0	0.0	0.0045364383994129205	29
4477	0.01630467931466492	0.00438137736118508	0.0036277687301831227	0.9270633508408581	-1	0	0	0.1111111111111111	1	1.0	11	1.0	1.0	12	11	0	0	0	0.07692307692307693	13	1	13	0.0	0	0.3905443607663023	0.922982370531414	0.9613594519399202	0.8444686756700311	0.6025831368693148	0.9304337970983163	0.9367887464035934	0.9051899544662236	0	0	0.0	0.0036277687301831227	1
3539	0.019081488812177083	0.0033470029401997453	0.0033468494505688954	0.924643846915874	-1	0	0	0.1	1	1.0	12	1.0	1.0	13	12	0	0	0	0.07142857142857142	14	1	14	0.0	0	0.3856534137594337	0.9245780374859	0.9613594519399202	0.8610592416981488	0.6025831368693148	0.9289090087017614	0.932031266578815	0.9088882127801892	0	0	0.0	0.0033468494505688954	22
4667	0.015512747296084338	0.0050263483024270954	0.004402428634229218	0.9254756369944677	-1	0	0	0.125	1	1.0	9	1.0	1.0	10	9	0	0	0	0.09090909090909091	11	1	11	0.0	0	0.3905443607663023	0.939618425721088	0.8520643303339466	0.8524306917561081	0.5222555272348036	0.9238108257316434	0.9273850682730612	0.9114355690689689	0	0	0.0	0.004402428634229218	13
3728	0.017451557827267705	0.0044370267360230526	0.0043656491227300346	0.9229449292145454	-1	0	0	0.125	1	1.0	10	1.0	1.0	11	10	0	0	0	0.08333333333333333	12	1	12	0.0	0	0.3856534137594337	0.9340817828044432	0.7709986168060299	0.8375995937493173	0.6025831368693148	0.9424889782930346	0.9371938004090602	0.9139402995653204	0	0	0.0	0.0043656491227300346	8
808	0.001885306988592851	0.0018259039958387622	-0.0018258143311739754	0.9757574424299823	-1	0	0	0.6666666666666666	2	0.5	1	0.6666666666666666	0.5	2	1	1	0	0	0.6666666666666666	2	3	4	0.0	0	0.6908224125622118	0.6786938751496768	0.5978808396735624	0.7834052317492669	0.7887668484128205	0.6975548678870453	0.6887991889577952	0.7223923623725682	0	0	0.0	-0.00018258143311739754	34
3659	0.015226724565484864	0.003214981734507757	0.0030012122150977483	0.923753459454928	-1	0	0	0.14285714285714285	1	1.0	8	1.0	1.0	9	8	0	0	0	0.1	10	1	10	0.0	0	0.39543530777317093	0.9511234109223629	0.9613594519399202	0.8549546351998991	0.6025831368693148	0.9266285660300271	0.9337036577403207	0.918797652387232	0	0	0.0	0.0030012122150977483	25
4816	0.01524769189920783	0.004995967010167372	0.004589371548698587	0.9258284327144344	-1	0	0	0.125	1	1.0	9	1.0	1.0	10	9	0	0	0	0.09090909090909091	11	1	11	0.0	0	0.3905443607663023	0.939618425721088	0.8520643303339466	0.8524306917561081	0.5222555272348036	0.9238108257316434	0.9273850682730612	0.9114355690689689	0	0	0.0	0.004589371548698587	68
2795	0.01591780672324554	0.003509122785956938	0.0035028826671484204	0.9254638368102087	-1	0	0	0.14285714285714285	1	1.0	8	1.0	1.0	9	8	0	0	0	0.1	10	1	10	0.0	0	0.39543530777317093	0.9474914856318588	0.9613594519399202	0.8549546351998991	0.6025831368693148	0.9266285660300271	0.9337036577403207	0.9169000369767304	0	0	0.0	0.0035028826671484204	82
4916	0.01561043222819896	0.005161299325928638	0.0046662689270607575	0.9252009385539688	-1	0	0	0.125	1	1.0	9	1.0	1.0	10	9	0	0	0	0.09090909090909091	11	1	11	0.0	0	0.3905443607663023	0.939618425721088	0.8520643303339466	0.8524306917561081	0.5222555272348036	0.9238108257316434	0.9273850682730612	0.9114355690689689	0	0	0.0	0.0046662689270607575	74
768	0.021411663285512163	0.00426779553790846	-0.0039059389405170426	0.8513707675460493	-1	0	0	0.1	1	1.0	13	1.0	1.0	14	13	0	0	0	0.06666666666666667	15	1	15	0.0	0	0.9141263783704682	0.8187502902085948	0.8456567355111652	0.9483849540429466	0.20999482094626742	0.856073301308355	0.9587867288608878	0.8876841363133899	0	0	0.0	-0.00039059389405170426	8
2178	0.015491316079694032	0.0033482313867017025	0.0033480678663926127	0.9240435744411913	-1	0	0	0.14285714285714285	1	1.0	8	1.0	1.0	9	8	0	0	0	0.1	10	1	10	0.0	0	0.39543530777317093	0.9474914856318588	0.9613594519399202	0.8549546351998991	0.6025831368693148	0.9266285660300271	0.9337036577403207	0.9169000369767304	0	0	0.0	0.0033480678663926127	56
446	0.026223653407725825	0.01083814760620608	-0.00853904497056054	0.893204815952398	-1	0	0	0.14285714285714285	1	1.0	8	1.0	1.0	9	8	0	0	0	0.1	10	1	10	0.0	0	0.6563386063247687	0.801141495540814	0.36782213618286397	0.7680325104502744	0.4292257314497984	0.8646108680670825	0.7581022596713333	0.814814397481081	0	0	0.0	-0.000853904497056054	4
4320	0.02214361672672752	0.002960341277251407	-0.002955636282605752	0.8644115005595383	-1	0	0	0.125	1	1.0	10	1.0	1.0	11	10	0	0	0	0.08333333333333333	12	1	12	0.0	0	0.3856534137594337	0.9291856239376349	0.9613594519399202	0.8431087951550691	0.617575023755105	0.9297467757896055	0.9384877039178685	0.9071676409773106	0	0	0.0	-0.00029556362826057517	1
175	0.001970225320486739	0.0018884571310638022	-0.0018882003932477174	0.9762466798531336	-1	0	0	0.5	1	1.0	1	1.0	1.0	1	1	1	1	0	0.3333333333333333	1	3	3	0.16666666666666666	0	0.8231416596226427	0.5	0.36880193566321007	0.5	0.11031004455335265	0.5	0.9500981609796846	0.5	1.0	0	0.0	-0.00018882003932477174	75
1014	0.013297102060164505	0.0031941697125345133	0.0014957481368967473	0.9367932925507341	-1	0	0	0.16666666666666666	1	1.0	7	1.0	1.0	8	7	0	0	0	0.1111111111111111	9	1	9	0.0	0	0.35986303685243326	0.9514887716423689	0.8489665507101046	0.8871792814377185	0.42949222153263217	0.9052282237541817	0.9478354021439795	0.9192152206504434	0	0	0.0	0.0014957481368967473	53
1598	0.01602146228268278	0.0023436396091669645	0.00234361034600303	0.9265998517045007	-1	0	0	0.14285714285714285	1	1.0	8	1.0	1.0	9	8	0	0	0	0.1	10	1	10	0.0	0	0.39543530777317093	0.9474914856318588	0.9613594519399202	0.8549546351998991	0.6025831368693148	0.9266285660300271	0.9337036577403207	0.9169000369767304	0	0	0.0	0.00234361034600303	9
1068	0.03166274223035505	0.005623409242770205	-0.005161177007813021	0.7274117034075075	-1	0	0	0.125	1	1.0	10	1.0	1.0	11	10	0	0	0	0.08333333333333333	12	1	12	0.0	0	0.6853040143806741	0.8051477447902327	0.5453654198615926	0.9039804501001225	0.8123784449605855	0.8652088665754757	0.8441204849240779	0.8629599278875474	0	0	0.0	-0.0005161177007813021	2
3687	0.018482145317955233	0.004019149827278007	0.0034978744134544714	0.9228371088173557	-1	0	0	0.125	1	1.0	10	1.0	1.0	11	10	0	0	0	0.08333333333333333	12	1	12	0.0	0	0.3856534137594337	0.9399998622663942	0.736573649480289	0.8640046439136875	0.41705652546497163	0.9192244820951828	0.9205155303464082	0.9124653638811797	0	0	0.0	0.0034978744134544714	14
2635	0.02097280091610652	0.005139960345553587	0.0051324749842327115	0.9231895735546637	-1	0	0	0.1	1	1.0	12	1.0	1.0	13	12	0	0	0	0.07142857142857142	14	1	14	0.0	0	0.38428048992733077	0.925902975859466	0.7427692087279729	0.8308877239084274	0.28174133549052593	0.9244471738667951	0.9143195721589596	0.9008968827067046	0	0	0.0	0.0051324749842327115	4
2349	0.015440013557456339	0.0036195331594667513	0.003619488572940704	0.9258524293570721	-1	0	0	0.14285714285714285	1	1.0	8	1.0	1.0	9	8	0	0	0	0.1	10	1	10	0.0	0	0.39543530777317093	0.9474914856318588	0.9613594519399202	0.8549546351998991	0.6025831368693148	0.9266285660300271	0.9337036577403207	0.9169000369767304	0	0	0.0	0.003619488572940704	44
2159	0.015875632279929597	0.003137432483745757	0.0031348656850472383	0.9243697278481476	-1	0	0	0.14285714285714285	1	1.0	8	1.0	1.0	9	8	0	0	0	0.1	10	1	10	0.0	0	0.39543530777317093	0.9474914856318588	0.9613594519399202	0.8549546351998991	0.6025831368693148	0.9266285660300271	0.9337036577403207	0.9169000369767304	0	0	0.0	0.0031348656850472383	17
1370	0.00179919456085063	0.001737480747547408	-0.0017374807475435974	0.9863470510781922	-1	0	0	0	0	0	0	1.0	0	0	0	0	4	0	1.0	1	1	1	1.0	0	0	0	0	0	0	0	0	0	0	0	0	-0.1	0
858	0.040634800645053294	0.0015131724781955928	-0.0013544898150657065	0.6597146559870033	-1	0	0	0.1	1	1.0	13	1.0	1.0	14	13	0	0	0	0.06666666666666667	15	1	15	0.0	0	0.6853040143806741	0.7341124013096901	0.5453654198615926	0.9214849603287915	0.83596317957801	0.8529033375845514	0.8509423608495092	0.8513565262999747	0	0	0.0	-0.00013544898150657066	84
4854	0.015828702683364414	0.008986525801552629	-0.0087366875409067	0.8023079450424859	-1	0	0	0.4	2	0.8	4	1.0	0.8	6	4	0	0	0	0.14285714285714285	7	1	7	0.0	0.3333333333333333	0.6007827351381098	0.9661251612827065	0.7142140583964462	0.8286464613568106	0.17820065309797475	0.86228566757373	0.9460783226081623	0.9049689455992862	0	0	0.0	-0.00087366875409067	0
4073	0.015893280572707655	0.003150238163649309	0.003149812088602562	0.9238322871718051	-1	0	0	0.14285714285714285	1	1.0	8	1.0	1.0	9	8	0	0	0	0.1	10	1	10	0.0	0	0.39543530777317093	0.9474914856318588	0.9613594519399202	0.8549546351998991	0.6025831368693148	0.9291577449058959	0.9337036577403207	0.9178551761016595	0	0	0.0	0.003149812088602562	20
1972	0.01871429300563834	0.003678295906599631	0.0036657479556812377	0.9237808865409644	-1	0	0	0.1	1	1.0	12	1.0	1.0	13	12	0	0	0	0.07142857142857142	14	1	14	0.0	0	0.3856534137594337	0.9245780374859	0.9613594519399202	0.8610592416981488	0.6025831368693148	0.9289090087017614	0.932031266578815	0.9088882127801892	0	0	0.0	0.0036657479556812377	143
3583	0.02313170062581959	0.00240951834673817	0.002063189391879538	0.7796716666433681	-1	0	0	0.1	1	1.0	13	1.0	1.0	14	13	0	0	0	0.06666666666666667	15	1	15	0.0	0	0.3340726599454329	0.921153750162238	0.9613594519399202	0.854770018356659	0.6100790803122098	0.9445367133109258	0.9337036577403207	0.9133470432060727	0	0	0.0	0.002063189391879538	1
1323	0.015623749870762647	0.002614082824588335	0.0026061222891737013	0.9233135766823122	-1	0	0	0.14285714285714285	1	1.0	8	1.0	1.0	9	8	0	0	0	0.1	10	1	10	0.0	0	0.39543530777317093	0.9474914856318588	0.9613594519399202	0.8549546351998991	0.6025831368693148	0.9266285660300271	0.9337036577403207	0.9169000369767304	0	0	0.0	0.0026061222891737013	19
3962	0.01549230870860068	0.0025327338341428686	0.00221907936590397	0.927063953185187	-1	0	0	0.14285714285714285	1	1.0	8	1.0	1.0	9	8	0	0	0	0.1	10	1	10	0.0	0	0.39543530777317093	0.9397244843334911	0.9613594519399202	0.8549546351998991	0.6025831368693148	0.9291577449058959	0.9337036577403207	0.9141056807982868	0	0	0.0	0.00221907936590397	7
3472	0.015785876171217322	0.0030340293057068016	0.0030273992516229773	0.9239966431926968	-1	0	0	0.14285714285714285	1	1.0	8	1.0	1.0	9	8	0	0	0	0.1	10	1	10	0.0	0	0.39543530777317093	0.9474914856318588	0.9613594519399202	0.8549546351998991	0.6025831368693148	0.9279859218789904	0.9392014684717773	0.9174100449550873	0	0	0.0	0.0030273992516229773	14
1387	0.01612064842719237	0.0039030228578412676	0.003884429226009977	0.9243520062798944	-1	0	0	0.125	1	1.0	9	1.0	1.0	10	9	0	0	0	0.09090909090909091	11	1	11	0.0	0	0.3905443607663023	0.939618425721088	0.8489665507101046	0.8702596457598586	0.6025831368693148	0.935344838856292	0.9273850682730612	0.9198244732040557	0	0	0.0	0.003884429226009977	16
1997	0.01585225713273461	0.003151319006713093	0.0031324095677229664	0.925968832719356	-1	0	0	0.14285714285714285	1	1.0	8	1.0	1.0	9	8	0	0	0	0.1	10	1	10	0.0	0	0.39543530777317093	0.9474914856318588	0.9613594519399202	0.8549546351998991	0.6025831368693148	0.9266285660300271	0.9337036577403207	0.9169000369767304	0	0	0.0	0.0031324095677229664	16
4800	0.015825618159521226	0.005184172193407062	0.004440154576136807	0.9253252943154927	-1	0	0	0.125	1	1.0	9	1.0	1.0	10	9	0	0	0	0.09090909090909091	11	1	11	0.0	0	0.3905443607663023	0.939618425721088	0.8520643303339466	0.8524306917561081	0.5222555272348036	0.9238108257316434	0.9273850682730612	0.9114355690689689	0	0	0.0	0.004440154576136807	15
198	0.0023641362970429456	0.0022296996462698583	-0.0022285268939781773	0.9836117203389667	-1	0	0	0.6666666666666666	2	0.5	1	1.0	0.5	3	1	0	0	0	0.25	4	1	4	0.0	0.6666666666666666	0.37748674713882036	0.8777120624823809	0.5503275867176053	0.8896046304270163	0.561507450591425	0.9383310575333155	0.8960957883523212	0.9055088184660492	0	0	0.0	-0.00022285268939781772	38
2319	0.0028388613741916692	0.0023004364850010136	-0.0022934733689117517	0.9781129475319571	-1	0	0	0.6666666666666666	2	0.5	1	0.6666666666666666	0.5	3	1	0	2	0	0.6666666666666666	3	2	4	1.0	0	0.39543530777317093	0.9683334986919367	0.9613594519399202	0.5454128261982891	0.7881097482736579	0.9624489780492523	0.9763392352345007	0.9073823040368675	0.6666666666666666	0.6666666666666666	0.0	-0.00022934733689117517	1
1331	0.0037231246571640944	0.002947097662676738	-0.002946052517774597	0.9848282239404508	-1	0	0	0.6	3	0.6	3	0.4375	0.4	5	2	1	2	0	1.0	4	4	7	0.6666666666666666	0.4	0.39543530777317093	0.8378792773098693	0.9613594519399202	0.739795348654141	0.7881097482736579	0.9488708556290097	0.9143195721589596	0.8663948546501969	0.6	0.4	0.0	-0.0002946052517774597	2
3954	0.015624529168991676	0.003186855422093172	0.003137098970382566	0.9239241160472876	-1	0	0	0.14285714285714285	1	1.0	8	1.0	1.0	9	8	0	0	0	0.1	10	1	10	0.0	0	0.39543530777317093	0.9474914856318588	0.9613594519399202	0.8549546351998991	0.6025831368693148	0.9291577449058959	0.9337036577403207	0.9178551761016595	0	0	0.0	0.003137098970382566	21
449	0.0021596065808665113	0.001898928345496328	-0.0018979286803138822	0.9819405354075271	-1	0	0	1.0	3	0.0	0	0.6666666666666666	0	3	0	0	0	0	0.6666666666666666	3	2	4	0.0	1.0	0	0	0	0	0	0	0	0	0	0	0	-0.0001897928680313882	30
2492	0.020497156353091257	0.002943237279044408	-0.002824192004881579	0.8807153608688805	-1	0	0	0.125	1	1.0	10	1.0	1.0	11	10	0	0	0	0.08333333333333333	12	1	12	0.0	0	0.3856534137594337	0.9291856239376349	0.9613594519399202	0.8431087951550691	0.6025831368693148	0.9300758674312236	0.9433328679740589	0.9073092843464741	0	0	0.0	-0.00028241920048815793	4
819	0.014034042520583186	0.005883238731511117	-0.0009769013558633046	0.9384833074778185	-1	0	0	0.16666666666666666	1	1.0	7	1.0	1.0	8	7	0	0	0	0.1111111111111111	9	1	9	0.0	0	0.39543530777317093	0.9512903165553716	0.9613594519399202	0.8869020297057055	0.7881097482736579	0.8998420764546857	0.9333968573656763	0.9175083201738943	0	0	0.0	-9.769013558633046e-05	65
26	0.004184834527472862	0.002799802680133822	-0.002798061740073409	0.9822935313583143	-1	0	0	0.5	1	1.0	1	1.0	1.0	2	1	0	1	0	0.3333333333333333	3	1	3	0.3333333333333333	0	0.30356381251204956	0.7175320950029349	0.803902372156618	0.6714616138093488	0.46824130890378735	0.8323195741992122	0.8918916785828821	0.7470746662853576	1.0	0	0.0	-0.0002798061740073409	21
24	0.013618881272832688	0.005110633844965415	-0.004474984981978311	0.6882000308810974	-1	0	0	0.375	3	0.7777777777777778	7	0.55	0.6666666666666666	8	6	2	2	0	0.2	2	10	11	0.3333333333333333	0.2222222222222222	0.6523819479407805	0.8878381917804175	0.7368474392729245	0.9605474476153159	0.6736961843315041	0.7747719830427025	0.8369543641832453	0.8971147069556669	0.5625	0.5	0.0	-0.0004474984981978311	7
2539	0.014019027014624418	0.004344743427957937	0.004028807589302319	0.9245937433307521	-1	0	0	0.14285714285714285	1	1.0	8	1.0	1.0	9	8	0	0	0	0.1	10	1	10	0.0	0	0.39543530777317093	0.9474914856318588	0.9613594519399202	0.8549546351998991	0.6025831368693148	0.936473500356767	0.9337036577403207	0.9207442870890188	0	0	0.0	0.004028807589302319	18
1575	0.015664572013452636	0.003225233450011764	0.003225071791524601	0.9239627605649263	-1	0	0	0.14285714285714285	1	1.0	8	1.0	1.0	9	8	0	0	0	0.1	10	1	10	0.0	0	0.39543530777317093	0.9474914856318588	0.9613594519399202	0.8549546351998991	0.6025831368693148	0.9266285660300271	0.9337036577403207	0.9169000369767304	0	0	0.0	0.003225071791524601	25
3041	0.01574440331261235	0.003208176993008564	0.0032044205210599334	0.9246231025006477	-1	0	0	0.14285714285714285	1	1.0	8	1.0	1.0	9	8	0	0	0	0.1	10	1	10	0.0	0	0.39543530777317093	0.9474914856318588	0.9613594519399202	0.8549546351998991	0.6025831368693148	0.9291577449058959	0.9337036577403207	0.9178551761016595	0	0	0.0	0.0032044205210599334	37
3978	0.01477800997303788	0.002870822028756937	-0.0014717979925706424	0.9304878037530159	-1	0	0	0.125	1	1.0	9	1.0	1.0	10	9	0	0	0	0.09090909090909091	11	1	11	0.0	0	0.39543530777317093	0.9387599909129984	0.9613594519399202	0.8602546449280718	0.7881097482736579	0.9045330972913141	0.9276283123522173	0.9059594371316652	0	0	0.0	-0.00014717979925706423	0
531	0.0018706921163555675	0.0017916020623893242	-0.001791374281530692	0.9848895672089757	-1	0	0	1.0	1	0	0	1.0	0	1	0	0	1	0	0.5	1	2	2	0.3333333333333333	0	0	0	0	0	0	0	0	0	0	0	0	-0.0001791374281530692	80
3319	0.01622904994486323	0.003087322083707916	0.0030872956050451445	0.9233208340309723	-1	0	0	0.14285714285714285	1	1.0	8	1.0	1.0	9	8	0	0	0	0.1	10	1	10	0.0	0	0.39543530777317093	0.9474914856318588	0.9613594519399202	0.8549546351998991	0.6025831368693148	0.9266285660300271	0.9337036577403207	0.9169000369767304	0	0	0.0	0.0030872956050451445	23
2269	0.01604310526156278	0.003387527661300074	0.003387374403467798	0.9248938277374417	-1	0	0	0.14285714285714285	1	1.0	8	1.0	1.0	9	8	0	0	0	0.1	10	1	10	0.0	0	0.39543530777317093	0.9474914856318588	0.9613594519399202	0.8549546351998991	0.6025831368693148	0.9266285660300271	0.9337036577403207	0.9169000369767304	0	0	0.0	0.003387374403467798	41
2512	0.015829080943949875	0.0032839985206547114	0.00323644168432089	0.9237268188600694	-1	0	0	0.14285714285714285	1	1.0	8	1.0	1.0	9	8	0	0	0	0.1	10	1	10	0.0	0	0.39543530777317093	0.9474914856318588	0.9613594519399202	0.8549546351998991	0.6025831368693148	0.9266285660300271	0.9337036577403207	0.9169000369767304	0	0	0.0	0.00323644168432089	19
203	0.0031250493653139934	0.0017577855045689552	-0.0017577211241236895	0.9871476781739292	-1	0	0	1.0	2	0.0	0	1.0	0	2	0	0	2	0	0.3333333333333333	1	3	3	1.0	1.0	0	0	0	0	0	0	0	0	0	0	0	-0.00017577211241236895	19
1746	0.01619722980431329	0.0032633854866312433	0.003263351475648909	0.9236866879353919	-1	0	0	0.14285714285714285	1	1.0	8	1.0	1.0	9	8	0	0	0	0.1	10	1	10	0.0	0	0.39543530777317093	0.9474914856318588	0.9613594519399202	0.8549546351998991	0.6025831368693148	0.9266285660300271	0.9337036577403207	0.9169000369767304	0	0	0.0	0.003263351475648909	71
2999	0.014434869250478651	0.0036959178512755483	0.0033759234975766876	0.9250493797560229	-1	0	0	0.14285714285714285	1	1.0	8	1.0	1.0	9	8	0	0	0	0.1	10	1	10	0.0	0	0.39543530777317093	0.9542406288289476	0.9613594519399202	0.8549546351998991	0.6025831368693148	0.9266285660300271	0.9337036577403207	0.9205014467169103	0	0	0.0	0.0033759234975766876	3
3386	0.015652597347340612	0.0031180892170151373	0.0030061094561898843	0.9242035705027122	-1	0	0	0.14285714285714285	1	1.0	8	1.0	1.0	9	8	0	0	0	0.1	10	1	10	0.0	0	0.39543530777317093	0.9474914856318588	0.9613594519399202	0.8549546351998991	0.6025831368693148	0.9279859218789904	0.9392014684717773	0.9174100449550873	0	0	0.0	0.0030061094561898843	24
3815	0.015771898517798554	0.003539043792326851	0.0035352941028687895	0.9252744568346625	-1	0	0	0.14285714285714285	1	1.0	8	1.0	1.0	9	8	0	0	0	0.1	10	1	10	0.0	0	0.39543530777317093	0.9474914856318588	0.9613594519399202	0.8549546351998991	0.6025831368693148	0.9291577449058959	0.9337036577403207	0.9178551761016595	0	0	0.0	0.0035352941028687895	21
4638	0.015535218577109933	0.004618178244579959	0.004164164525217653	0.9258596062956495	-1	0	0	0.125	1	1.0	9	1.0	1.0	10	9	0	0	0	0.09090909090909091	11	1	11	0.0	0	0.3905443607663023	0.939618425721088	0.8520643303339466	0.8524306917561081	0.5222555272348036	0.9238108257316434	0.9273850682730612	0.9114355690689689	0	0	0.0	0.004164164525217653	41
2203	0.016332819299181036	0.0032686261500649966	0.0032445965695003043	0.9235775933950983	-1	0	0	0.14285714285714285	1	1.0	8	1.0	1.0	9	8	0	0	0	0.1	10	1	10	0.0	0	0.39543530777317093	0.9474914856318588	0.9613594519399202	0.8549546351998991	0.6025831368693148	0.9266285660300271	0.9337036577403207	0.9169000369767304	0	0	0.0	0.0032445965695003043	33
1321	0.015521333217428514	0.0026975979258307284	0.002693185602862876	0.9289754824444352	-1	0	0	0.14285714285714285	1	1.0	8	1.0	1.0	9	8	0	0	0	0.1	10	1	10	0.0	0	0.39543530777317093	0.9474914856318588	0.9613594519399202	0.8764141042232685	0.6025831368693148	0.9266285660300271	0.9337036577403207	0.921477103438831	0	0	0.0	0.002693185602862876	22
141	0.0034000633293289908	0.002687744505671488	-0.0026670131024018706	0.9759494840413003	-1	0	0	0.3333333333333333	1	1.0	2	1.0	1.0	3	2	0	1	0	0.25	4	1	4	0.3333333333333333	0	0.38073958740755137	0.8126011111572133	0.36782213618286397	0.8434801742888872	0.25778500990521247	0.9213559098559915	0.8300275057918836	0.8665457495077913	1.0	0.3333333333333333	0.0	-0.00026670131024018705	39
3608	0.015841579091856517	0.0028887024250782026	0.002756766848775743	0.9225004659860176	-1	0	0	0.14285714285714285	1	1.0	8	1.0	1.0	9	8	0	0	0	0.1	10	1	10	0.0	0	0.39543530777317093	0.9511234109223629	0.9613594519399202	0.8549546351998991	0.6025831368693148	0.9266285660300271	0.9337036577403207	0.918797652387232	0	0	0.0	0.002756766848775743	11
3448	0.01470430754452088	0.0028681828905850718	0.0028330132917317834	0.9282187536198202	-1	0	0	0.14285714285714285	1	1.0	8	1.0	1.0	9	8	0	0	0	0.1	10	1	10	0.0	0	0.39543530777317093	0.9443123260662522	0.9613594519399202	0.8549546351998991	0.6025831368693148	0.9279859218789904	0.9392014684717773	0.9158268738922364	0	0	0.0	0.0028330132917317834	7
3340	0.015210185497128046	0.0032025218019114446	0.0031857570219977847	0.9232650914356443	-1	0	0	0.14285714285714285	1	1.0	8	1.0	1.0	9	8	0	0	0	0.1	10	1	10	0.0	0	0.39543530777317093	0.9511234109223629	0.9613594519399202	0.8549546351998991	0.6025831368693148	0.9266285660300271	0.9337036577403207	0.918797652387232	0	0	0.0	0.0031857570219977847	33
1205	0.02907383855449543	0.0067172806668535905	-0.0038630750915127914	0.5660923642082524	-1	0	0	0.14285714285714285	1	1.0	8	1.0	1.0	9	8	0	0	0	0.1	10	1	10	0.0	0	0.6853040143806741	0.751297413998437	0.5453654198615926	0.933467408527758	0.8556901154863228	0.8970937360987891	0.8585603731859079	0.8776862735506316	0	0	0.0	-0.00038630750915127915	6
3330	0.01581656198112822	0.0030247365430104665	0.0030226609953038115	0.9238676020758934	-1	0	0	0.14285714285714285	1	1.0	8	1.0	1.0	9	8	0	0	0	0.1	10	1	10	0.0	0	0.39543530777317093	0.9474914856318588	0.9613594519399202	0.8549546351998991	0.6025831368693148	0.9291577449058959	0.9337036577403207	0.9178551761016595	0	0	0.0	0.0030226609953038115	20
1868	0.015640230713717267	0.0033342785909428584	0.0033235108736720505	0.9241276863657424	-1	0	0	0.14285714285714285	1	1.0	8	1.0	1.0	9	8	0	0	0	0.1	10	1	10	0.0	0	0.39543530777317093	0.9474914856318588	0.9613594519399202	0.8549546351998991	0.6025831368693148	0.9266285660300271	0.9337036577403207	0.9169000369767304	0	0	0.0	0.0033235108736720505	56
3582	0.015306637268072763	0.00352336642898673	0.0034492608057054342	0.9261590697538703	-1	0	0	0.14285714285714285	1	1.0	8	1.0	1.0	9	8	0	0	0	0.1	10	1	10	0.0	0	0.39543530777317093	0.9511234109223629	0.9613594519399202	0.8549546351998991	0.6025831368693148	0.9388384356299715	0.9398415989554745	0.9235195769463036	0	0	0.0	0.0034492608057054342	62
1028	0.014610564972088326	0.006102232741546463	-0.0009387729337189019	0.9344904548030415	-1	0	0	0.16666666666666666	1	1.0	7	1.0	1.0	8	7	0	0	0	0.1111111111111111	9	1	9	0.0	0	0.39543530777317093	0.9512903165553716	0.9613594519399202	0.8869020297057055	0.7881097482736579	0.8998420764546857	0.9333968573656763	0.9175083201738943	0	0	0.0	-9.38772933718902e-05	14
447	0.0031196725902927183	0.001741371690688246	-0.001741358889405427	0.987313207380441	-1	0	0	1.0	2	0.0	0	1.0	0	2	0	0	2	0	0.3333333333333333	1	3	3	1.0	1.0	0	0	0	0	0	0	0	0	0	0	0	-0.00017413588894054272	51
3658	0.01859739662732325	0.004237516187658011	0.0036658175738567764	0.9227589642097425	-1	0	0	0.125	1	1.0	10	1.0	1.0	11	10	0	0	0	0.08333333333333333	12	1	12	0.0	0	0.3856534137594337	0.9399998622663942	0.736573649480289	0.8640046439136875	0.41705652546497163	0.9192244820951828	0.9205155303464082	0.9124653638811797	0	0	0.0	0.0036658175738567764	26
4735	0.015682628205961936	0.005059695310618461	0.004531027330815297	0.9250807033449049	-1	0	0	0.125	1	1.0	9	1.0	1.0	10	9	0	0	0	0.09090909090909091	11	1	11	0.0	0	0.3905443607663023	0.939618425721088	0.8520643303339466	0.8524306917561081	0.5222555272348036	0.9238108257316434	0.9273850682730612	0.9114355690689689	0	0	0.0	0.004531027330815297	56
138	0.008268994509567357	0.002920373881742412	-0.0028704758858026256	0.9821690250215759	-1	0	0	0.3333333333333333	2	0.8571428571428571	6	0.5625	0.5714285714285714	5	4	3	2	0	0.25	8	2	9	0.2222222222222222	0.5	0.6066273417130754	0.94079044027725	0.19612426004840325	0.8940309263879076	0.3882854839456966	0.7328026760602503	0.8792668058999545	0.8775079450910712	0.6	0.4	0.0	-0.00028704758858026256	20
2243	0.015567302378115799	0.0030045432017165624	0.0029988740741252184	0.924041636774814	-1	0	0	0.14285714285714285	1	1.0	8	1.0	1.0	9	8	0	0	0	0.1	10	1	10	0.0	0	0.39543530777317093	0.9474914856318588	0.9613594519399202	0.8549546351998991	0.6025831368693148	0.9291577449058959	0.9337036577403207	0.9178551761016595	0	0	0.0	0.0029988740741252184	24
4476	0.01495166373409826	0.0032920593503962124	0.0032658455296303165	0.9257550178487537	-1	0	0	0.14285714285714285	1	1.0	8	1.0	1.0	9	8	0	0	0	0.1	10	1	10	0.0	0	0.39543530777317093	0.9511234109223629	0.9613594519399202	0.8549546351998991	0.6025831368693148	0.9266285660300271	0.9337036577403207	0.918797652387232	0	0	0.0	0.0032658455296303165	22
626	0.004224904919315923	0.0019373988802229131	-0.001724162946728555	0.9671880914804394	-1	0	0	0.3333333333333333	1	1.0	2	1.0	1.0	3	2	0	1	0	0.25	4	1	4	0.3333333333333333	0	0.9670657774694483	0.5772551676595205	0.8701670920422488	0.7887798789286092	0.7111103235502501	0.8303688475167421	0.7960584200088203	0.7450622879260058	1.0	0.3333333333333333	0.0	-0.0001724162946728555	35
4802	0.01581439420490949	0.0050839449367195136	0.004379216148129647	0.9250882726667868	-1	0	0	0.125	1	1.0	9	1.0	1.0	10	9	0	0	0	0.09090909090909091	11	1	11	0.0	0	0.3905443607663023	0.939618425721088	0.8520643303339466	0.8524306917561081	0.5222555272348036	0.9238108257316434	0.9273850682730612	0.9114355690689689	0	0	0.0	0.004379216148129647	33
3249	0.015764898223101245	0.0033449188748125615	0.003304543839852637	0.9248508039923873	-1	0	0	0.14285714285714285	1	1.0	8	1.0	1.0	9	8	0	0	0	0.1	10	1	10	0.0	0	0.39543530777317093	0.9474914856318588	0.9613594519399202	0.8549546351998991	0.6025831368693148	0.9279859218789904	0.9392014684717773	0.9174100449550873	0	0	0.0	0.003304543839852637	32
3859	0.015061905301271978	0.003393832574572342	0.003382198242401329	0.9248513408593929	-1	0	0	0.14285714285714285	1	1.0	8	1.0	1.0	9	8	0	0	0	0.1	10	1	10	0.0	0	0.39543530777317093	0.9474914856318588	0.9613594519399202	0.8549546351998991	0.6025831368693148	0.9279859218789904	0.9392014684717773	0.9174100449550873	0	0	0.0	0.003382198242401329	28
414	0.002443769667419055	0.0022704282877643	-0.002270427313795965	0.9805441711137515	-1	0	0	0.6666666666666666	2	0.5	1	0.6666666666666666	0.5	3	1	0	0	0	0.6666666666666666	2	3	4	0.0	0	0.6563245644199911	0.7276036003374242	0.42431723255030107	0.8313937725465137	0.5281750806611578	0.912795346815799	0.6862915552078303	0.8378200113215417	0	0	0.0	-0.0002270427313795965	20
277	0.002940101691300936	0.0028530654519518415	-0.0028530503420069408	0.9826437407459427	-1	0	0	0.6666666666666666	2	0.5	1	0.6666666666666666	0.5	3	1	0	0	0	0.6666666666666666	2	3	4	0.0	0	0.9276774632050733	0.682230326530173	0.15530814480789884	0.9443668097071716	0.18768687706827772	0.9618547459073065	0.9725382827215882	0.9067356002036031	0	0	0.0	-0.00028530503420069406	15
2797	0.015635861961830023	0.0030250024187982957	0.003013899974288618	0.9222241605231012	-1	0	0	0.14285714285714285	1	1.0	8	1.0	1.0	9	8	0	0	0	0.1	10	1	10	0.0	0	0.39543530777317093	0.9511234109223629	0.9613594519399202	0.8549546351998991	0.6025831368693148	0.9266285660300271	0.9337036577403207	0.918797652387232	0	0	0.0	0.003013899974288618	33
2590	0.018621297005788538	0.003839434445803576	0.003839240150469939	0.924072591231847	-1	0	0	0.1	1	1.0	12	1.0	1.0	13	12	0	0	0	0.07142857142857142	14	1	14	0.0	0	0.3856534137594337	0.9245780374859	0.9613594519399202	0.8610592416981488	0.6025831368693148	0.9289090087017614	0.932031266578815	0.9088882127801892	0	0	0.0	0.003839240150469939	16
4505	0.019664794530267742	0.0034767504911234538	-0.0033994171735561647	0.8805151296751896	-1	0	0	0.125	1	1.0	10	1.0	1.0	11	10	0	0	0	0.08333333333333333	12	1	12	0.0	0	0.3856534137594337	0.9317162395346552	0.9613594519399202	0.8431087951550691	0.6025831368693148	0.9300758674312236	0.9433328679740589	0.9083998460443446	0	0	0.0	-0.0003399417173556165	1
1480	0.01608075910748976	0.0040827062678273456	0.002816967034475292	0.9285073087434402	-1	0	0	0.125	1	1.0	10	1.0	1.0	11	10	0	0	0	0.08333333333333333	12	1	12	0.0	0	0.39543530777317093	0.9491966664491222	0.736573649480289	0.8823014435199643	0.6025831368693148	0.8958202629551396	0.9205155303464082	0.9140846810530927	0	0	0.0	0.002816967034475292	14
4493	0.015655551397724635	0.005044802640507393	0.0043580804865902545	0.9250693084394656	-1	0	0	0.125	1	1.0	9	1.0	1.0	10	9	0	0	0	0.09090909090909091	11	1	11	0.0	0	0.3905443607663023	0.939618425721088	0.8520643303339466	0.8524306917561081	0.5098198311671431	0.9239840308257846	0.9273850682730612	0.9115018296246346	0	0	0.0	0.0043580804865902545	17
3155	0.015299823874039269	0.0031179749639325353	0.003085176217235984	0.9236366901290122	-1	0	0	0.14285714285714285	1	1.0	8	1.0	1.0	9	8	0	0	0	0.1	10	1	10	0.0	0	0.39543530777317093	0.9474914856318588	0.9613594519399202	0.8549546351998991	0.6025831368693148	0.9279859218789904	0.9392014684717773	0.9174100449550873	0	0	0.0	0.003085176217235984	21
2694	0.01563941528312398	0.0035225906168012103	0.003522482516318278	0.924641365746152	-1	0	0	0.14285714285714285	1	1.0	8	1.0	1.0	9	8	0	0	0	0.1	10	1	10	0.0	0	0.39543530777317093	0.9474914856318588	0.9613594519399202	0.8549546351998991	0.6025831368693148	0.9266285660300271	0.9337036577403207	0.9169000369767304	0	0	0.0	0.003522482516318278	29
4449	0.014916214835204151	0.0051634474093887345	0.004679846907129309	0.9254730820401098	-1	0	0	0.125	1	1.0	9	1.0	1.0	10	9	0	0	0	0.09090909090909091	11	1	11	0.0	0	0.3905443607663023	0.939618425721088	0.8520643303339466	0.8524306917561081	0.5222555272348036	0.9238108257316434	0.9273850682730612	0.9114355690689689	0	0	0.0	0.004679846907129309	114
2851	0.016306089093813064	0.0031666458882888115	0.0030661436338527406	0.923484029889717	-1	0	0	0.14285714285714285	1	1.0	8	1.0	1.0	9	8	0	0	0	0.1	10	1	10	0.0	0	0.39543530777317093	0.9474914856318588	0.9613594519399202	0.8549546351998991	0.6025831368693148	0.9266285660300271	0.9337036577403207	0.9169000369767304	0	0	0.0	0.0030661436338527406	18
1669	0.01713627655028111	0.004605373248454153	0.004377598651474454	0.9242358581705238	-1	0	0	0.125	1	1.0	10	1.0	1.0	11	10	0	0	0	0.08333333333333333	12	1	12	0.0	0	0.3856534137594337	0.9308554772524589	0.7709986168060299	0.8375995937493173	0.6025831368693148	0.9316623585154997	0.9337036577403207	0.9075681230872786	0	0	0.0	0.004377598651474454	3
4699	0.01574806929017617	0.005122999946395458	0.0046867313496828985	0.9250157384266322	-1	0	0	0.125	1	1.0	9	1.0	1.0	10	9	0	0	0	0.09090909090909091	11	1	11	0.0	0	0.3905443607663023	0.939618425721088	0.8520643303339466	0.8524306917561081	0.5222555272348036	0.9238108257316434	0.9273850682730612	0.9114355690689689	0	0	0.0	0.0046867313496828985	62
1998	0.01590868264424084	0.0032568830345164525	0.003247957477245915	0.9237277049612385	-1	0	0	0.14285714285714285	1	1.0	8	1.0	1.0	9	8	0	0	0	0.1	10	1	10	0.0	0	0.39543530777317093	0.9474914856318588	0.9613594519399202	0.8549546351998991	0.6025831368693148	0.9279859218789904	0.9392014684717773	0.9174100449550873	0	0	0.0	0.003247957477245915	48
781	0.02657688858593518	0.0019189843716147022	0.0007070837715408716	0.5283271880751299	-1	0	0	0.125	1	1.0	9	1.0	1.0	10	9	0	0	0	0.09090909090909091	11	1	11	0.0	0	0.6765952996359429	0.812786686216685	0.5453654198615926	0.8538338156772347	0.7459445325688936	0.8594866635705728	0.7802518120216589	0.8430918216000021	0	0	0.0	0.0007070837715408716	85
1245	0.015968954342829793	0.0032729050696109403	0.0032727698398334394	0.9244971588003558	-1	0	0	0.14285714285714285	1	1.0	8	1.0	1.0	9	8	0	0	0	0.1	10	1	10	0.0	0	0.39543530777317093	0.9474914856318588	0.9613594519399202	0.8549546351998991	0.6025831368693148	0.9266285660300271	0.9337036577403207	0.9169000369767304	0	0	0.0	0.0032727698398334394	20
767	0.009090393443985633	0.006741049043797723	-0.006440226455454807	0.9603068929109967	-1	0	0	0.2222222222222222	2	0.9090909090909091	10	1.0	0.9090909090909091	12	10	0	2	0	0.07692307692307693	1	13	13	1.0	0.16666666666666666	0.9378912578126244	0.8245350743589898	0.696251284503197	0.9805277405946268	0.21400733018199722	0.9503821687297536	0.9717476546874895	0.9430170091482801	0.5416666666666667	0.4166666666666667	0.0	-0.0006440226455454807	0
798	0.016048294848673098	0.003343063971693058	0.0018519352130198688	0.9295413013706015	-1	0	0	0.16666666666666666	1	1.0	7	1.0	1.0	8	7	0	0	0	0.1111111111111111	9	1	9	0.0	0	0.3654404457753534	0.9466941484068573	0.9613594519399202	0.8476486231472148	0.786180848919102	0.879090661729226	0.933257104914854	0.8995605417102019	0	0	0.0	0.0018519352130198688	38
448	0.0150254474189827	0.0063452312314196836	-0.0014120963623217469	0.9355409904644904	-1	0	0	0.16666666666666666	1	1.0	7	1.0	1.0	8	7	0	0	0	0.1111111111111111	9	1	9	0.0	0	0.39543530777317093	0.9512903165553716	0.9613594519399202	0.8869020297057055	0.8789512014366796	0.9097126059059343	0.9345576771374317	0.9203552882045283	0	0	0.0	-0.0001412096362321747	56
1353	0.014949487000570914	0.0027058010887947973	0.0026456977856292915	0.9263406758713881	-1	0	0	0.14285714285714285	1	1.0	8	1.0	1.0	9	8	0	0	0	0.1	10	1	10	0.0	0	0.39543530777317093	0.9474914856318588	0.9613594519399202	0.8764141042232685	0.6025831368693148	0.9266285660300271	0.9337036577403207	0.921477103438831	0	0	0.0	0.0026456977856292915	15
1492	0.018447716906201367	0.0039247540349695905	0.0039035955574333965	0.9228606634247193	-1	0	0	0.1	1	1.0	12	1.0	1.0	13	12	0	0	0	0.07142857142857142	14	1	14	0.0	0	0.3856534137594337	0.9245780374859	0.9613594519399202	0.8610592416981488	0.6025831368693148	0.9289090087017614	0.932031266578815	0.9088882127801892	0	0	0.0	0.0039035955574333965	143
274	0.0028259912748398205	0.0021476703453342954	-0.0021476563304849167	0.9876124691164033	-1	0	0	1.0	2	0.0	0	1.0	0	2	0	0	2	0	0.3333333333333333	1	3	3	1.0	1.0	0	0	0	0	0	0	0	0	0	0	0	-0.00021476563304849167	11
3663	0.015304719721757702	0.0029255269708892027	0.0028809880672288493	0.9237923503217232	-1	0	0	0.14285714285714285	1	1.0	8	1.0	1.0	9	8	0	0	0	0.1	10	1	10	0.0	0	0.39543530777317093	0.9474914856318588	0.9613594519399202	0.8549546351998991	0.6025831368693148	0.9279859218789904	0.9392014684717773	0.9174100449550873	0	0	0.0	0.0028809880672288493	19
1089	0.014830771792976583	0.002365110491031183	0.0023519263226503143	0.9296614200993293	-1	0	0	0.14285714285714285	1	1.0	8	1.0	1.0	9	8	0	0	0	0.1	10	1	10	0.0	0	0.39543530777317093	0.9474914856318588	0.9613594519399202	0.8764141042232685	0.6025831368693148	0.9291577449058959	0.9337036577403207	0.9223840877129655	0	0	0.0	0.0023519263226503143	17
4143	0.0149823608703555	0.0031008228254457157	0.003096169485749672	0.9235102180729791	-1	0	0	0.14285714285714285	1	1.0	8	1.0	1.0	9	8	0	0	0	0.1	10	1	10	0.0	0	0.39543530777317093	0.9511234109223629	0.9613594519399202	0.8549546351998991	0.6025831368693148	0.9266285660300271	0.9337036577403207	0.918797652387232	0	0	0.0	0.003096169485749672	30
2803	0.015009151846924206	0.0034526896546585445	0.003448676330311655	0.9244995940606392	-1	0	0	0.14285714285714285	1	1.0	8	1.0	1.0	9	8	0	0	0	0.1	10	1	10	0.0	0	0.39543530777317093	0.9511234109223629	0.9613594519399202	0.8549546351998991	0.6025831368693148	0.9266285660300271	0.9337036577403207	0.918797652387232	0	0	0.0	0.003448676330311655	38
3046	0.01606101204670198	0.003320849027311019	0.0033206115674688954	0.9234401478271571	-1	0	0	0.14285714285714285	1	1.0	8	1.0	1.0	9	8	0	0	0	0.1	10	1	10	0.0	0	0.39543530777317093	0.9474914856318588	0.9613594519399202	0.8549546351998991	0.6025831368693148	0.9266285660300271	0.9337036577403207	0.9169000369767304	0	0	0.0	0.0033206115674688954	28
2926	0.016124786327611728	0.0027753789306127073	0.0027362472896066844	0.9233427868726473	-1	0	0	0.14285714285714285	1	1.0	8	1.0	1.0	9	8	0	0	0	0.1	10	1	10	0.0	0	0.39543530777317093	0.9474914856318588	0.9613594519399202	0.8549546351998991	0.6025831368693148	0.9266285660300271	0.9337036577403207	0.9169000369767304	0	0	0.0	0.0027362472896066844	9
238	0.0038662120287434923	0.003381929953906843	-0.003374393759927282	0.9777900982885493	-1	0	0	0.5	2	0.6666666666666666	2	0.625	0.6666666666666666	4	2	0	0	0	0.5	2	4	5	0.0	0	0.58418883768803	0.9830601829577849	0.5190447652882062	0.9314410827263864	0.5713889307102835	0.9034603526296798	0.9185587380607891	0.9511433267354387	0	0	0.0	-0.0003374393759927282	11
836	0.018396831435143035	0.006891866491457239	-0.00683704129742075	0.9415504937086981	-1	0	0	0.2222222222222222	2	0.9090909090909091	10	0.5416666666666666	0.9090909090909091	12	10	0	0	0	0.16666666666666666	12	2	13	0.0	0	0.9378912578126244	0.8639597922165918	0.7049233775505526	0.9702362263676081	0.218019839417727	0.8979343185330981	0.9674480349725141	0.9243123158998531	0	0	0.0	-0.000683704129742075	1
4734	0.015089486170269124	0.004809201772607409	0.004325636582883366	0.9260109239405656	-1	0	0	0.125	1	1.0	9	1.0	1.0	10	9	0	0	0	0.09090909090909091	11	1	11	0.0	0	0.3905443607663023	0.939618425721088	0.8520643303339466	0.8524306917561081	0.5222555272348036	0.9238108257316434	0.9273850682730612	0.9114355690689689	0	0	0.0	0.004325636582883366	21
4082	0.019644720994750602	0.00374441323141982	0.0037335406821481687	0.9219552900945489	-1	0	0	0.1	1	1.0	12	1.0	1.0	13	12	0	0	0	0.07142857142857142	14	1	14	0.0	0	0.3856534137594337	0.9245780374859	0.9613594519399202	0.8610592416981488	0.6025831368693148	0.9289090087017614	0.932031266578815	0.9088882127801892	0	0	0.0	0.0037335406821481687	19
95	0.001885512214666842	0.0018368213418708766	-0.0018367437360509906	0.9765874090251417	-1	0	0	0.5	1	1.0	1	1.0	1.0	1	1	1	1	0	0.3333333333333333	1	3	3	0.16666666666666666	0	0.8231416596226427	0.5	0.36880193566321007	0.5	0.11031004455335265	0.5	0.9500981609796846	0.5	1.0	0	0.0	-0.00018367437360509905	23
2549	0.014800978222712678	0.002531671247735818	0.0025249797546638606	0.9269443119771533	-1	0	0	0.14285714285714285	1	1.0	8	1.0	1.0	9	8	0	0	0	0.1	10	1	10	0.0	0	0.39543530777317093	0.9511234109223629	0.9613594519399202	0.8549546351998991	0.6025831368693148	0.9266285660300271	0.9337036577403207	0.918797652387232	0	0	0.0	0.0025249797546638606	15
2905	0.013678919947250914	0.0028970462760124624	0.002895966049951099	0.9252378650481544	-1	0	0	0.14285714285714285	1	1.0	8	1.0	1.0	9	8	0	0	0	0.1	10	1	10	0.0	0	0.39543530777317093	0.9474914856318588	0.9613594519399202	0.8549546351998991	0.6025831368693148	0.9291577449058959	0.9337036577403207	0.9178551761016595	0	0	0.0	0.002895966049951099	21
3375	0.015681167753614972	0.0030749340645571653	0.0030521330285520672	0.9232720807479168	-1	0	0	0.14285714285714285	1	1.0	8	1.0	1.0	9	8	0	0	0	0.1	10	1	10	0.0	0	0.39543530777317093	0.9474914856318588	0.9613594519399202	0.8549546351998991	0.6025831368693148	0.9291577449058959	0.9337036577403207	0.9178551761016595	0	0	0.0	0.0030521330285520672	28
1722	0.016379285726776174	0.003059596569239646	0.0030351346904318208	0.9231647449190639	-1	0	0	0.14285714285714285	1	1.0	8	1.0	1.0	9	8	0	0	0	0.1	10	1	10	0.0	0	0.39543530777317093	0.9474914856318588	0.9613594519399202	0.8549546351998991	0.6025831368693148	0.9266285660300271	0.9337036577403207	0.9169000369767304	0	0	0.0	0.0030351346904318208	21
1763	0.014970017445969925	0.004230032805876891	0.004047595191754765	0.9265013414243398	-1	0	0	0.125	1	1.0	9	1.0	1.0	10	9	0	0	0	0.09090909090909091	11	1	11	0.0	0	0.3905443607663023	0.9334383068484922	0.9613594519399202	0.8472580835697767	0.5098198311671431	0.9153851119286335	0.9273850682730612	0.9042251832132455	0	0	0.0	0.004047595191754765	10
4444	0.015802710013139737	0.003062724071203679	0.0030593656676244792	0.923939994853484	-1	0	0	0.14285714285714285	1	1.0	8	1.0	1.0	9	8	0	0	0	0.1	10	1	10	0.0	0	0.39543530777317093	0.9474914856318588	0.9613594519399202	0.8549546351998991	0.6025831368693148	0.9291577449058959	0.9337036577403207	0.9178551761016595	0	0	0.0	0.0030593656676244792	11
3736	0.015131109704670099	0.003068043646353084	0.00306428431499023	0.9239212178839569	-1	0	0	0.14285714285714285	1	1.0	8	1.0	1.0	9	8	0	0	0	0.1	10	1	10	0.0	0	0.39543530777317093	0.9474914856318588	0.9613594519399202	0.8549546351998991	0.6025831368693148	0.9291577449058959	0.9337036577403207	0.9178551761016595	0	0	0.0	0.00306428431499023	26
534	0.03427804662113202	0.004578522703689262	-0.004516691560107599	0.8962103305267397	-1	0	0	0.1	1	1.0	13	0.35714285714285715	0.8461538461538461	12	11	2	2	0	0.8571428571428571	6	7	15	0.2857142857142857	0.3076923076923077	0.5808808656561489	0.9014748542811426	0.4833273433959847	0.8933717103342531	0.33402130057033286	0.9501120528916369	0.9179967583104579	0.9189916580867745	0.5416666666666666	0.16666666666666666	0.0	-0.0004516691560107599	3
1922	0.015887924790137346	0.0030246402777217357	0.0030066605181064874	0.9235996306131231	-1	0	0	0.14285714285714285	1	1.0	8	1.0	1.0	9	8	0	0	0	0.1	10	1	10	0.0	0	0.39543530777317093	0.9474914856318588	0.9613594519399202	0.8549546351998991	0.6025831368693148	0.9266285660300271	0.9337036577403207	0.9169000369767304	0	0	0.0	0.0030066605181064874	20
507	0.0031388428618540987	0.0017319678971979657	-0.0017319619348676802	0.9871977632561174	-1	0	0	1.0	2	0.0	0	1.0	0	2	0	0	2	0	0.3333333333333333	1	3	3	1.0	1.0	0	0	0	0	0	0	0	0	0	0	0	-0.00017319619348676803	24
3215	0.018422145122709604	0.0038799327260280315	0.0038584884529995252	0.9232331726251942	-1	0	0	0.1	1	1.0	12	1.0	1.0	13	12	0	0	0	0.07142857142857142	14	1	14	0.0	0	0.3856534137594337	0.9245780374859	0.9613594519399202	0.8610592416981488	0.6025831368693148	0.9289090087017614	0.932031266578815	0.9088882127801892	0	0	0.0	0.0038584884529995252	11
1212	0.012874984555317031	0.005686575070957336	-0.0026211963225720608	0.9174893306837605	-1	0	0	0.16666666666666666	1	1.0	7	1.0	1.0	8	7	0	0	0	0.1111111111111111	9	1	9	0.0	0	0.876901657164705	0.8413875142101686	0.7516628493989777	0.9322742688801168	0.22243051701392794	0.8998022110192434	0.9427647465277175	0.8967779699581518	0	0	0.0	-0.00026211963225720607	5
130	0.02812893142592838	0.002114744666913656	-0.0014230110704057607	0.9809535595056316	-1	0	0	0.1	1	1.0	13	1.0	1.0	14	13	0	1	0	0.06666666666666667	15	1	15	0.3333333333333333	0	0.3066375882878544	0.7499080842761244	0.6645463194947319	0.9131488419870766	0.6120792635680588	0.8233638869239949	0.8536106505230401	0.8406908352257922	1.0	0.2857142857142857	0.0	-0.00014230110704057606	17
216	0.009069831113344425	0.0037208077621559365	-0.0036558776625775736	0.9671842752635094	-1	0	0	0.4	2	0.8	4	0.5833333333333334	0.8	5	4	1	1	0	0.3333333333333333	6	2	7	0.2	0	0.9408174918074541	0.7608075016798962	0.4856210835529221	0.8769312073017874	0.6531864335905053	0.9310122108083558	0.8908229651065759	0.8707620213410521	1.0	0.2	0.0	-0.00036558776625775734	5
785	0.014109166211157306	0.004236243105471614	-0.0024022852047746283	0.9465924637695882	-1	0	0	0.16666666666666666	1	1.0	7	1.0	1.0	8	7	0	0	0	0.1111111111111111	9	1	9	0.0	0	0.9382937489125931	0.806916131447393	0.5628982040359414	0.8605841607516768	0.7606074266869861	0.8840035645446318	0.8901702683095145	0.8532575392029235	0	0	0.0	-0.00024022852047746282	16
2623	0.01490383937324724	0.002613669036229846	0.0026136645438004746	0.9264916844426996	-1	0	0	0.14285714285714285	1	1.0	8	1.0	1.0	9	8	0	0	0	0.1	10	1	10	0.0	0	0.39543530777317093	0.9511234109223629	0.9613594519399202	0.8549546351998991	0.6025831368693148	0.9266285660300271	0.9337036577403207	0.918797652387232	0	0	0.0	0.0026136645438004746	10
4165	0.018106352340775775	0.0032247743125380767	0.003214040754394342	0.9258560904707147	-1	0	0	0.1	1	1.0	12	1.0	1.0	13	12	0	0	0	0.07142857142857142	14	1	14	0.0	0	0.3856534137594337	0.9245780374859	0.9613594519399202	0.8610592416981488	0.6025831368693148	0.9289090087017614	0.932031266578815	0.9088882127801892	0	0	0.0	0.003214040754394342	19
3641	0.01527242050100022	0.003308019291937556	0.0033073390794191	0.9235715515380495	-1	0	0	0.14285714285714285	1	1.0	8	1.0	1.0	9	8	0	0	0	0.1	10	1	10	0.0	0	0.39543530777317093	0.9511234109223629	0.9613594519399202	0.8549546351998991	0.6025831368693148	0.9266285660300271	0.9337036577403207	0.918797652387232	0	0	0.0	0.0033073390794191	39
2396	0.015673986311460015	0.003061365553957889	0.003059428763495542	0.922994593310095	-1	0	0	0.14285714285714285	1	1.0	8	1.0	1.0	9	8	0	0	0	0.1	10	1	10	0.0	0	0.39543530777317093	0.9474914856318588	0.9613594519399202	0.8549546351998991	0.6025831368693148	0.9279859218789904	0.9392014684717773	0.9174100449550873	0	0	0.0	0.003059428763495542	19
3545	0.016278905954435374	0.005717555305956121	0.0008255100592675028	0.9268931636095269	-1	0	0	0.14285714285714285	1	1.0	8	1.0	1.0	9	8	0	0	0	0.1	10	1	10	0.0	0	0.33417534375071123	0.9573204215651213	0.9613594519399202	0.8549546351998991	0.6025831368693148	0.9266285660300271	0.9490351793711226	0.9222615730687356	0	0	0.0	0.0008255100592675028	7
2843	0.001786739353095901	0.0017867500724813583	-0.001786750072477626	0.9864087866152921	-1	0	0	0	0	0	0	1.0	0	0	0	0	4	0	1.0	1	1	1	1.0	0	0	0	0	0	0	0	0	0	0	0	0	-0.1	0
721	0.003972499997459452	0.0020879717163369855	-0.0019092701073966647	0.9676761191509914	-1	0	0	0.3333333333333333	1	1.0	2	1.0	1.0	3	2	0	1	0	0.25	4	1	4	0.3333333333333333	0	0.9670657774694483	0.5772551676595205	0.8701670920422488	0.7887798789286092	0.7812352886166073	0.7738752861275026	0.7670463057217628	0.7217466315602079	1.0	0.3333333333333333	0.0	-0.00019092701073966648	26
4571	0.015832187949735968	0.005082887576550954	0.004526336254514388	0.9259349180916624	-1	0	0	0.125	1	1.0	9	1.0	1.0	10	9	0	0	0	0.09090909090909091	11	1	11	0.0	0	0.3905443607663023	0.939618425721088	0.8520643303339466	0.8524306917561081	0.5222555272348036	0.9238108257316434	0.9273850682730612	0.9114355690689689	0	0	0.0	0.004526336254514388	38
2325	0.015228680912030414	0.002705665486997702	0.002620315868991606	0.9232740674941977	-1	0	0	0.14285714285714285	1	1.0	8	1.0	1.0	9	8	0	0	0	0.1	10	1	10	0.0	0	0.39543530777317093	0.9511234109223629	0.9613594519399202	0.8549546351998991	0.6025831368693148	0.9266285660300271	0.9337036577403207	0.918797652387232	0	0	0.0	0.002620315868991606	14
3364	0.020399566536570296	0.0027110234643359125	-0.0026696605437446647	0.8837518356130384	-1	0	0	0.125	1	1.0	10	1.0	1.0	11	10	0	0	0	0.08333333333333333	12	1	12	0.0	0	0.3856534137594337	0.9291856239376349	0.9613594519399202	0.8431087951550691	0.617575023755105	0.9311195012172926	0.9392014684717773	0.9077612832071339	0	0	0.0	-0.00026696605437446646	4
1357	0.00853636711044069	0.003814296888543241	-0.0037293851080646943	0.9482506612933144	-1	0	0	0.25	1	1.0	4	0.5	0.75	4	3	1	2	0	0.75	4	3	6	0.4	0	0.6740501273335141	0.9590299886323604	0.6011907476882957	0.8836631615615397	0.21701065028516645	0.9431746254723204	0.924260858107864	0.9348267565375994	0.625	0.5	0.0	-0.00037293851080646946	1
2284	0.019066567468479772	0.0033015398744117154	0.0032761319393706857	0.9236373513511791	-1	0	0	0.1	1	1.0	12	1.0	1.0	13	12	0	0	0	0.07142857142857142	14	1	14	0.0	0	0.3856534137594337	0.9245780374859	0.9613594519399202	0.8610592416981488	0.6025831368693148	0.9289090087017614	0.932031266578815	0.9088882127801892	0	0	0.0	0.0032761319393706857	14
2634	0.016037672346847612	0.0033300727926742243	0.0032753495163818625	0.9236272313146662	-1	0	0	0.14285714285714285	1	1.0	8	1.0	1.0	9	8	0	0	0	0.1	10	1	10	0.0	0	0.39543530777317093	0.9474914856318588	0.9613594519399202	0.8549546351998991	0.6025831368693148	0.9266285660300271	0.9337036577403207	0.9169000369767304	0	0	0.0	0.0032753495163818625	23
3468	0.01565627967732844	0.0030035552332909597	0.0030019918659742236	0.923090686188414	-1	0	0	0.14285714285714285	1	1.0	8	1.0	1.0	9	8	0	0	0	0.1	10	1	10	0.0	0	0.39543530777317093	0.9474914856318588	0.9613594519399202	0.8549546351998991	0.6025831368693148	0.9279859218789904	0.9392014684717773	0.9174100449550873	0	0	0.0	0.0030019918659742236	12
4000	0.01570695656881409	0.00296011581190414	0.002954686352932284	0.9233296164357353	-1	0	0	0.14285714285714285	1	1.0	8	1.0	1.0	9	8	0	0	0	0.1	10	1	10	0.0	0	0.39543530777317093	0.9474914856318588	0.9613594519399202	0.8549546351998991	0.6025831368693148	0.9291577449058959	0.9337036577403207	0.9178551761016595	0	0	0.0	0.002954686352932284	30
2861	0.015231523091011105	0.0030899815207959523	0.0029564671626147684	0.9235699721579529	-1	0	0	0.14285714285714285	1	1.0	8	1.0	1.0	9	8	0	0	0	0.1	10	1	10	0.0	0	0.39543530777317093	0.9511234109223629	0.9613594519399202	0.8549546351998991	0.6025831368693148	0.9266285660300271	0.9337036577403207	0.918797652387232	0	0	0.0	0.0029564671626147684	17
3430	0.015995925848367076	0.0031579289974190856	0.0031542971532430423	0.9239365271303398	-1	0	0	0.14285714285714285	1	1.0	8	1.0	1.0	9	8	0	0	0	0.1	10	1	10	0.0	0	0.39543530777317093	0.9474914856318588	0.9613594519399202	0.8549546351998991	0.6025831368693148	0.9291577449058959	0.9337036577403207	0.9178551761016595	0	0	0.0	0.0031542971532430423	18
3999	0.021565263710445558	0.003187181361875725	-0.0031298274227197337	0.8652142120346111	-1	0	0	0.125	1	1.0	10	1.0	1.0	11	10	0	0	0	0.08333333333333333	12	1	12	0.0	0	0.3856534137594337	0.9291856239376349	0.9613594519399202	0.8431087951550691	0.617575023755105	0.9311195012172926	0.9392014684717773	0.9077612832071339	0	0	0.0	-0.0003129827422719734	1
4379	0.01790483436642004	0.006980506011112682	-0.006878011761312897	0.9421251545704901	-1	0	0	0.16666666666666666	1	1.0	7	1.0	1.0	8	7	0	1	0	0.1111111111111111	9	1	9	0.3333333333333333	0	0.39543530777317093	0.9474893403428278	0.9613594519399202	0.8539736505649426	0.7881097482736579	0.9407851164567246	0.9143195721589596	0.922357518759085	1.0	0.125	0.0	-0.0006878011761312897	2
961	0.014353879268702236	0.005968552614814502	-0.0009187319622181613	0.9382776198044135	-1	0	0	0.16666666666666666	1	1.0	7	1.0	1.0	8	7	0	0	0	0.1111111111111111	9	1	9	0.0	0	0.39543530777317093	0.9512903165553716	0.9613594519399202	0.8869020297057055	0.7881097482736579	0.8998420764546857	0.9333968573656763	0.9175083201738943	0	0	0.0	-9.187319622181613e-05	46
4862	0.015600766707604278	0.005177036006684863	0.0046892792154160385	0.9256096529007153	-1	0	0	0.125	1	1.0	9	1.0	1.0	10	9	0	0	0	0.09090909090909091	11	1	11	0.0	0	0.3905443607663023	0.939618425721088	0.8520643303339466	0.8524306917561081	0.5222555272348036	0.9238108257316434	0.9273850682730612	0.9114355690689689	0	0	0.0	0.0046892792154160385	35
842	0.018052008025263033	0.003804823397061391	0.0017617173650561898	0.9308537464493433	-1	0	0	0.125	1	1.0	9	1.0	1.0	10	9	0	0	0	0.09090909090909091	11	1	11	0.0	0	0.3905443607663023	0.9534711729611043	0.7451860029299633	0.8345642439507573	0.5136079320197351	0.9138581395217685	0.8988929611239843	0.9116014991899309	0	0	0.0	0.0017617173650561898	96
2657	0.015189507316142704	0.0027139663508348472	0.0026657118946044286	0.9234871470692433	-1	0	0	0.14285714285714285	1	1.0	8	1.0	1.0	9	8	0	0	0	0.1	10	1	10	0.0	0	0.39543530777317093	0.9511234109223629	0.9613594519399202	0.8549546351998991	0.6025831368693148	0.9266285660300271	0.9337036577403207	0.918797652387232	0	0	0.0	0.0026657118946044286	9
2180	0.020560477234817156	0.009571750026006647	-0.009338241036210806	0.6573556128303774	-1	0	0	0.14285714285714285	1	1.0	8	1.0	1.0	9	8	0	2	0	0.1	10	1	10	0.6666666666666666	0	0.39543530777317093	0.933254356694576	0.9613594519399202	0.8908716200670538	0.7881097482736579	0.9512045660222378	0.9143195721589596	0.9288518877978539	0.5555555555555556	0.2222222222222222	0.0	-0.0009338241036210806	1
1095	0.018278356025931006	0.004359098576425526	0.0019809617089262643	0.9302702060231927	-1	0	0	0.125	1	1.0	9	1.0	1.0	10	9	0	0	0	0.09090909090909091	11	1	11	0.0	0	0.3905443607663023	0.9534711729611043	0.7451860029299633	0.8345642439507573	0.515536831374291	0.9144821101383731	0.8988929611239843	0.911814879928525	0	0	0.0	0.0019809617089262643	28
1269	0.018280568957116366	0.002964671979724128	0.000907555380321201	0.9324401858307111	-1	0	0	0.125	1	1.0	9	1.0	1.0	10	9	0	0	0	0.09090909090909091	11	1	11	0.0	0	0.3905443607663023	0.9534711729611043	0.7451860029299633	0.8345642439507573	0.515536831374291	0.9144821101383731	0.8988929611239843	0.911814879928525	0	0	0.0	0.000907555380321201	10
851	0.00182329900308969	0.001756357067077983	-0.0017562880681674586	0.9853499329794208	-1	0	0	1.0	1	0	0	1.0	0	1	0	0	1	0	0.5	1	2	2	0.3333333333333333	0	0	0	0	0	0	0	0	0	0	0	0	-0.00017562880681674587	18
3591	0.015598157809211945	0.003212415276606129	0.0032120060391518128	0.9233486615647245	-1	0	0	0.14285714285714285	1	1.0	8	1.0	1.0	9	8	0	0	0	0.1	10	1	10	0.0	0	0.39543530777317093	0.9474914856318588	0.9613594519399202	0.8549546351998991	0.6025831368693148	0.9279859218789904	0.9392014684717773	0.9174100449550873	0	0	0.0	0.0032120060391518128	40
1999	0.021150007771029412	0.002971935919262835	-0.002967598140944452	0.8788535447858868	-1	0	0	0.125	1	1.0	9	1.0	1.0	10	9	0	0	0	0.09090909090909091	11	1	11	0.0	0	0.3905443607663023	0.939618425721088	0.866179034372975	0.839727910400642	0.5098198311671431	0.922675744501024	0.9273850682730612	0.9083307578471221	0	0	0.0	-0.0002967598140944452	6
3821	0.016026832993135214	0.003017736511873931	0.002995666448081828	0.9286469187991362	-1	0	0	0.1	1	1.0	13	1.0	1.0	14	13	0	0	0	0.06666666666666667	15	1	15	0.0	0	0.35986303685243326	0.9375594397960333	0.7142140583964462	0.8664231356054581	0.48823385823037946	0.9590706525522918	0.9227992319709498	0.9294076896673217	0	0	0.0	0.002995666448081828	6
1047	0.03224535070449084	0.001457856133216284	0.0004956526009673443	0.5376928105642493	-1	0	0	0.125	1	1.0	10	1.0	1.0	11	10	0	0	0	0.08333333333333333	12	1	12	0.0	0	0.6853040143806741	0.8051477447902327	0.5453654198615926	0.8693010600424701	0.8123784449605855	0.8652088665754757	0.8561942773015958	0.8486785233585408	0	0	0.0	0.0004956526009673443	38
2653	0.01576064781718219	0.0033207449336706556	0.0032990891652799484	0.9245545983620594	-1	0	0	0.14285714285714285	1	1.0	8	1.0	1.0	9	8	0	0	0	0.1	10	1	10	0.0	0	0.39543530777317093	0.9474914856318588	0.9613594519399202	0.8549546351998991	0.6025831368693148	0.9266285660300271	0.9337036577403207	0.9169000369767304	0	0	0.0	0.0032990891652799484	41
4349	0.015427613831519096	0.0030666691430254315	0.0030238489208347812	0.9228642270154017	-1	0	0	0.14285714285714285	1	1.0	8	1.0	1.0	9	8	0	0	0	0.1	10	1	10	0.0	0	0.39543530777317093	0.9511234109223629	0.9613594519399202	0.8549546351998991	0.6025831368693148	0.9266285660300271	0.9337036577403207	0.918797652387232	0	0	0.0	0.0030238489208347812	13
2295	0.0029134349282736905	0.0025405712806356243	-0.0025318376194961036	0.9785470201923113	-1	0	0	0.6666666666666666	2	0.5	1	0.6666666666666666	0.5	3	1	0	2	0	0.6666666666666666	3	2	4	1.0	0	0.39543530777317093	0.9683334986919367	0.9613594519399202	0.668635163386174	0.7881097482736579	0.9624489780492523	0.974853331231244	0.9209534132393837	0.6666666666666666	0.3333333333333333	0.0	-0.00025318376194961037	1
2230	0.01840010974505845	0.00418776969024067	0.0038240854369561207	0.9230997106819527	-1	0	0	0.125	1	1.0	10	1.0	1.0	11	10	0	0	0	0.08333333333333333	12	1	12	0.0	0	0.3856534137594337	0.9399998622663942	0.736573649480289	0.8640046439136875	0.41705652546497163	0.9192244820951828	0.9205155303464082	0.9124653638811797	0	0	0.0	0.0038240854369561207	9
3004	0.019989901519971574	0.002829581673186032	-0.0028107667224269452	0.8833905617423701	-1	0	0	0.125	1	1.0	10	1.0	1.0	11	10	0	0	0	0.08333333333333333	12	1	12	0.0	0	0.3856534137594337	0.9291856239376349	0.9613594519399202	0.8431087951550691	0.617575023755105	0.9297467757896055	0.9384877039178685	0.9071676409773106	0	0	0.0	-0.0002810766722426945	1
2542	0.015817778710430906	0.003498495251855748	0.003486834628260555	0.9245518421744161	-1	0	0	0.14285714285714285	1	1.0	8	1.0	1.0	9	8	0	0	0	0.1	10	1	10	0.0	0	0.39543530777317093	0.9474914856318588	0.9613594519399202	0.8552702652838632	0.6025831368693148	0.9266285660300271	0.9339680147743802	0.91696471728133	0	0	0.0	0.003486834628260555	13
3365	0.01613059143343919	0.002785277832370215	0.0027595935836544575	0.9230707729254698	-1	0	0	0.14285714285714285	1	1.0	8	1.0	1.0	9	8	0	0	0	0.1	10	1	10	0.0	0	0.39543530777317093	0.9474914856318588	0.9613594519399202	0.8549546351998991	0.6025831368693148	0.9279859218789904	0.9392014684717773	0.9174100449550873	0	0	0.0	0.0027595935836544575	13
3226	0.015764581243697076	0.0032503869726483573	0.0032457751429605807	0.9243580097145015	-1	0	0	0.14285714285714285	1	1.0	8	1.0	1.0	9	8	0	0	0	0.1	10	1	10	0.0	0	0.39543530777317093	0.9474914856318588	0.9613594519399202	0.8549546351998991	0.6025831368693148	0.9291577449058959	0.9337036577403207	0.9178551761016595	0	0	0.0	0.0032457751429605807	44
3107	0.014735839776407062	0.0019673080541922046	0.0017591101375434301	0.9278053253301004	-1	0	0	0.14285714285714285	1	1.0	8	1.0	1.0	9	8	0	0	0	0.1	10	1	10	0.0	0	0.39543530777317093	0.9313362917746104	0.9613594519399202	0.8549546351998991	0.6025831368693148	0.9291577449058959	0.9337036577403207	0.9103901602269319	0	0	0.0	0.0017591101375434301	2
2499	0.014976437127047663	0.0024905706945362533	0.0024843436147897165	0.9189030585058493	-1	0	0	0.16666666666666666	1	1.0	6	1.0	1.0	7	6	0	0	0	0.125	8	1	8	0.0	0	0.39543530777317093	0.9433174832527306	0.7427692087279729	0.864118491681081	0.44192791760029265	0.9245637699578193	0.9205155303464082	0.916007678861157	0	0	0.0	0.0024843436147897165	8
2399	0.015677427168873315	0.002920695383684435	0.002880521835870751	0.9233533128346814	-1	0	0	0.14285714285714285	1	1.0	8	1.0	1.0	9	8	0	0	0	0.1	10	1	10	0.0	0	0.39543530777317093	0.9474914856318588	0.9613594519399202	0.8549546351998991	0.6025831368693148	0.9279859218789904	0.9392014684717773	0.9174100449550873	0	0	0.0	0.002880521835870751	16
4037	0.020202066138102666	0.002946080411340053	-0.000986749349817628	0.8849359462565792	-1	0	0	0.14285714285714285	1	1.0	8	1.0	1.0	9	8	0	0	0	0.1	10	1	10	0.0	0	0.39543530777317093	0.9474914856318588	0.9613594519399202	0.8549546351998991	0.7881097482736579	0.935616228892414	0.9210433065709781	0.9203952488489789	0	0	0.0	-9.867493498176281e-05	6
539	0.004488247017165709	0.0034012800183353567	-0.0033372477880423265	0.9643578124848247	-1	0	0	0.4	2	0.8	4	0.4375	0.8	6	4	0	0	0	1.0	4	4	7	0.0	0	0.9378912578126244	0.777677000930077	0.6035105612336865	0.9543133839671668	0.22644302624965773	0.8444426770130234	0.9582675859675287	0.8802018583128906	0	0	0.0	-0.00033372477880423267	10
3374	0.01587877798163969	0.0031152563085667167	0.003069863805099852	0.9240663259428314	-1	0	0	0.14285714285714285	1	1.0	8	1.0	1.0	9	8	0	0	0	0.1	10	1	10	0.0	0	0.39543530777317093	0.9474914856318588	0.9613594519399202	0.8549546351998991	0.6025831368693148	0.9279859218789904	0.9392014684717773	0.9174100449550873	0	0	0.0	0.003069863805099852	18
681	0.007642491633885618	0.00402158028495777	-0.003932237875044268	0.9627399064210008	-1	0	0	0.5	2	0.75	3	0.6	0.75	5	3	0	0	0	0.4	5	2	6	0.0	0	0.6104657998654662	0.8693102809096649	0.23650497888915298	0.920119421051584	0.7921401960322979	0.9090566296233933	0.9464970646210465	0.9014705379778895	0	0	0.0	-0.0003932237875044268	2
20	0.017599601661979197	0.004185250186891877	-0.004178320572596301	0.9829759913134087	-1	0	0	0.16666666666666666	1	1.0	7	0.5625	0.8571428571428571	6	6	2	2	0	0.25	2	8	9	0.25	0	0.46585884930574506	0.975213061752884	0.7242268981469044	0.9356294484992742	0.5221260587094669	0.8590475080894432	0.9366603813189173	0.9381250538407367	0.6666666666666666	0.16666666666666666	0.0	-0.0004178320572596301	42
1180	0.014311779456583821	0.005471921537508791	0.0010394761268354377	0.9364119466625772	-1	0	0	0.16666666666666666	1	1.0	6	1.0	1.0	7	6	0	0	0	0.125	8	1	8	0.0	0	0.3340726599454329	0.9521752583131318	0.9613594519399202	0.8624381388340133	0.9394452877897017	0.9186505856913018	0.9359965789634309	0.9181156870799787	0	0	0.0	0.0010394761268354377	16
435	0.00461826871336611	0.002623270738689364	-0.0025721774167603677	0.972619328128849	-1	0	0	0.5	2	0.75	3	0.6	0.75	5	3	0	0	0	0.4	5	2	6	0.0	0	0.589142622601451	0.704111660378765	0.36782213618286397	0.7994452938774056	0.3950077393163021	0.861705075586028	0.8260053107467946	0.7957223347730171	0	0	0.0	-0.0002572177416760368	11
1484	0.015122978801380697	0.0026023463755514556	0.0025822055508196314	0.9258582408671306	-1	0	0	0.14285714285714285	1	1.0	8	1.0	1.0	9	8	0	0	0	0.1	10	1	10	0.0	0	0.39543530777317093	0.9474914856318588	0.9613594519399202	0.8764141042232685	0.6025831368693148	0.9266285660300271	0.9337036577403207	0.921477103438831	0	0	0.0	0.0025822055508196314	25
3224	0.015589178468639997	0.0029074142444904124	0.002907408182394273	0.923537052005898	-1	0	0	0.14285714285714285	1	1.0	8	1.0	1.0	9	8	0	0	0	0.1	10	1	10	0.0	0	0.39543530777317093	0.9474914856318588	0.9613594519399202	0.8549546351998991	0.6025831368693148	0.9266285660300271	0.9337036577403207	0.9169000369767304	0	0	0.0	0.002907408182394273	13
3812	0.018336646119764145	0.004084311968506669	0.003548994381027645	0.9227922221325554	-1	0	0	0.125	1	1.0	10	1.0	1.0	11	10	0	0	0	0.08333333333333333	12	1	12	0.0	0	0.3856534137594337	0.9399998622663942	0.736573649480289	0.8640046439136875	0.41705652546497163	0.9192244820951828	0.9205155303464082	0.9124653638811797	0	0	0.0	0.003548994381027645	11
2513	0.019475753528070544	0.004617412858760461	-0.0038821083173584923	0.8790662635832316	-1	0	0	0.14285714285714285	1	1.0	8	1.0	1.0	9	8	0	0	0	0.1	10	1	10	0.0	0	0.39543530777317093	0.9510869909393816	0.9613594519399202	0.8549546351998991	0.6025831368693148	0.9266285660300271	0.9337036577403207	0.9187781735412657	0	0	0.0	-0.00038821083173584925	0
1955	0.01880823623656847	0.004157679088486283	0.0035962860524065736	0.9228566274255536	-1	0	0	0.125	1	1.0	10	1.0	1.0	11	10	0	0	0	0.08333333333333333	12	1	12	0.0	0	0.3856534137594337	0.9399998622663942	0.736573649480289	0.8640046439136875	0.41705652546497163	0.9192244820951828	0.9205155303464082	0.9124653638811797	0	0	0.0	0.0035962860524065736	16
1942	0.015608001214110717	0.002442589225131942	0.002437757693282308	0.9276424148026753	-1	0	0	0.14285714285714285	1	1.0	8	1.0	1.0	9	8	0	0	0	0.1	10	1	10	0.0	0	0.39543530777317093	0.9474914856318588	0.9613594519399202	0.8549546351998991	0.6025831368693148	0.9266285660300271	0.9337036577403207	0.9169000369767304	0	0	0.0	0.002437757693282308	13
293	0.0018450660247794392	0.001878277179075101	-0.0018747477278190944	0.9826112993430292	-1	0	0	1.0	1	0	0	1.0	0	0	0	1	2	0	0.5	2	1	2	0.3333333333333333	0	0	0	0	0	0	0	0	0	0	0	0	-0.1	2
3291	0.01578126521590932	0.003038743607507269	0.003031284664131753	0.9241595283973675	-1	0	0	0.14285714285714285	1	1.0	8	1.0	1.0	9	8	0	0	0	0.1	10	1	10	0.0	0	0.39543530777317093	0.9474914856318588	0.9613594519399202	0.8549546351998991	0.6025831368693148	0.9291577449058959	0.9337036577403207	0.9178551761016595	0	0	0.0	0.003031284664131753	19
4555	0.015675700345936287	0.005369552444287229	0.004795513829658669	0.9258417057720632	-1	0	0	0.125	1	1.0	9	1.0	1.0	10	9	0	0	0	0.09090909090909091	11	1	11	0.0	0	0.3905443607663023	0.939618425721088	0.8520643303339466	0.8524306917561081	0.5222555272348036	0.9238108257316434	0.9273850682730612	0.9114355690689689	0	0	0.0	0.004795513829658669	33
2018	0.015905444207692812	0.003168336577265242	0.0031673576515442335	0.9246358993739252	-1	0	0	0.14285714285714285	1	1.0	8	1.0	1.0	9	8	0	0	0	0.1	10	1	10	0.0	0	0.39543530777317093	0.9474914856318588	0.9613594519399202	0.8549546351998991	0.6025831368693148	0.9266285660300271	0.9337036577403207	0.9169000369767304	0	0	0.0	0.0031673576515442335	19
1358	0.01854394443515951	0.0032674676438237296	0.002509392843034495	0.9240760050578403	-1	0	0	0.125	1	1.0	10	1.0	1.0	11	10	0	0	0	0.08333333333333333	12	1	12	0.0	0	0.3856534137594337	0.9399998622663942	0.736573649480289	0.8640046439136875	0.41705652546497163	0.9192244820951828	0.9205155303464082	0.9124653638811797	0	0	0.0	0.002509392843034495	50
4447	0.015486502503143998	0.005118164936277254	0.004670459144117879	0.9249005702767875	-1	0	0	0.125	1	1.0	9	1.0	1.0	10	9	0	0	0	0.09090909090909091	11	1	11	0.0	0	0.3905443607663023	0.939618425721088	0.8520643303339466	0.8524306917561081	0.5098198311671431	0.9239840308257846	0.9273850682730612	0.9115018296246346	0	0	0.0	0.004670459144117879	118
4040	0.016029003837626534	0.0031246685450564077	0.003123769576960057	0.9238220521331365	-1	0	0	0.14285714285714285	1	1.0	8	1.0	1.0	9	8	0	0	0	0.1	10	1	10	0.0	0	0.39543530777317093	0.9474914856318588	0.9613594519399202	0.8549546351998991	0.6025831368693148	0.9266285660300271	0.9337036577403207	0.9169000369767304	0	0	0.0	0.003123769576960057	23
21	0.002825183539297531	0.0024790406768875417	-0.002477990693094399	0.973785090552226	-1	0	0	0.6666666666666666	2	0.5	1	0.6666666666666666	0.5	3	1	0	2	0	0.6666666666666666	3	2	4	1.0	0	0.8271321858656696	0.6492337574323952	0.40700309863323403	0.9609733821193259	0.700206299718179	0.8482836542296888	0.8255019249211639	0.8637579324714373	0.6666666666666666	1.0	0.0	-0.0002477990693094399	27
4353	0.016243850751224143	0.004860786629112435	0.00317151445020437	0.9277879571284894	-1	0	0	0.125	1	1.0	9	1.0	1.0	10	9	0	0	0	0.09090909090909091	11	1	11	0.0	0	0.39543530777317093	0.9255429085137005	0.8520643303339466	0.8524306917561081	0.5222555272348036	0.9238108257316434	0.9273850682730612	0.9052022843662599	0	0	0.0	0.00317151445020437	8
4423	0.015482507252804298	0.004911871604328472	0.004468743013774797	0.9260904231527466	-1	0	0	0.125	1	1.0	9	1.0	1.0	10	9	0	0	0	0.09090909090909091	11	1	11	0.0	0	0.3905443607663023	0.939618425721088	0.8520643303339466	0.8524306917561081	0.5222555272348036	0.9238108257316434	0.9273850682730612	0.9114355690689689	0	0	0.0	0.004468743013774797	48
1239	0.018636426723271756	0.006019199076005354	0.000566561486634918	0.9304332266599673	-1	0	0	0.125	1	1.0	9	1.0	1.0	10	9	0	0	0	0.09090909090909091	11	1	11	0.0	0	0.39543530777317093	0.9547550467547812	0.7451860029299633	0.8345642439507573	0.515536831374291	0.9144821101383731	0.9022693267003101	0.9125977565749852	0	0	0.0	0.000566561486634918	22
1986	0.020402300804594344	0.0034930349600925106	-0.003372757729003297	0.8800011819808925	-1	0	0	0.125	1	1.0	10	1.0	1.0	11	10	0	0	0	0.08333333333333333	12	1	12	0.0	0	0.3856534137594337	0.9291856239376349	0.9613594519399202	0.8431087951550691	0.6025831368693148	0.9300758674312236	0.9433328679740589	0.9073092843464741	0	0	0.0	-0.00033727577290032973	3
2881	0.011354305736527176	0.0031410455868511634	0.0007288944536571366	0.9403761993181875	-1	0	0	0.16666666666666666	1	1.0	7	1.0	1.0	8	7	0	0	0	0.1111111111111111	9	1	9	0.0	0	0.39543530777317093	0.9541583746312526	0.9613594519399202	0.872447407503033	0.6025831368693148	0.9282034673793721	0.9495970730464621	0.9245573167865944	0	0	0.0	0.0007288944536571366	3
1993	0.01580734491100412	0.003353802325132478	0.0033443324831891105	0.9256764200984963	-1	0	0	0.14285714285714285	1	1.0	8	1.0	1.0	9	8	0	0	0	0.1	10	1	10	0.0	0	0.39543530777317093	0.9474914856318588	0.9613594519399202	0.8549546351998991	0.6025831368693148	0.9266285660300271	0.9337036577403207	0.9169000369767304	0	0	0.0	0.0033443324831891105	27
1664	0.015758881060364303	0.0027268347763411993	0.0027223441224090623	0.9269565767067306	-1	0	0	0.14285714285714285	1	1.0	8	1.0	1.0	9	8	0	0	0	0.1	10	1	10	0.0	0	0.39543530777317093	0.9474914856318588	0.9613594519399202	0.8549546351998991	0.6025831368693148	0.9266285660300271	0.9337036577403207	0.9169000369767304	0	0	0.0	0.0027223441224090623	15
1769	0.02321150415644377	0.003936147553118904	-0.0034514492358831725	0.5029377882644801	-1	0	0	0.14285714285714285	1	1.0	8	1.0	1.0	9	8	0	0	0	0.1	10	1	10	0.0	0	0.39543530777317093	0.9169803860096708	0.8724901413939673	0.8553275455212702	0.44192791760029265	0.9395725029665096	0.9205155303464082	0.9095100611129031	0	0	0.0	-0.00034514492358831724	0
3573	0.01569801072802756	0.0032575925995941978	0.0031820005988093913	0.9226986532607289	-1	0	0	0.14285714285714285	1	1.0	8	1.0	1.0	9	8	0	0	0	0.1	10	1	10	0.0	0	0.39543530777317093	0.9511234109223629	0.9613594519399202	0.8566157841179349	0.44192791760029265	0.923999241595064	0.9397395365127827	0.9181839979001799	0	0	0.0	0.0031820005988093913	14
4198	0.0153793850706897	0.003033407019674383	0.0030332704298342496	0.9230648290892445	-1	0	0	0.14285714285714285	1	1.0	8	1.0	1.0	9	8	0	0	0	0.1	10	1	10	0.0	0	0.39543530777317093	0.9474914856318588	0.9613594519399202	0.8549546351998991	0.6025831368693148	0.9291577449058959	0.9337036577403207	0.9178551761016595	0	0	0.0	0.0030332704298342496	17
350	None	None	None	None	None	0	0	0.5714285714285714	4	0.375	3	0.625	0.25	4	2	5	4	0	1.0	4	4	10	0.3333333333333333	0.75	0.4098033501960147	0.9426407757384507	0.6336579308020147	0.6041281165013762	0.25144782657756976	0.6536787899344355	0.898871454812431	0.7834296018743356	0.25	1.0	0.0	None	0
2583	0.015727635958931976	0.003299626766675529	0.0032854829063589455	0.9256617717096483	-1	0	0	0.14285714285714285	1	1.0	8	1.0	1.0	9	8	0	0	0	0.1	10	1	10	0.0	0	0.39543530777317093	0.9474914856318588	0.9613594519399202	0.8549546351998991	0.6025831368693148	0.9279859218789904	0.9392014684717773	0.9174100449550873	0	0	0.0	0.0032854829063589455	61
2585	0.018080373743567312	0.004226955266826894	0.003978571876477093	0.9215256751620396	-1	0	0	0.125	1	1.0	10	1.0	1.0	11	10	0	0	0	0.08333333333333333	12	1	12	0.0	0	0.3856534137594337	0.9399998622663942	0.7709986168060299	0.8375995937493173	0.41705652546497163	0.9192244820951828	0.9205155303464082	0.9067532804980267	0	0	0.0	0.003978571876477093	18
3698	0.01516471671571607	0.0034872159037542187	0.003468139731833577	0.9239859439959192	-1	0	0	0.14285714285714285	1	1.0	8	1.0	1.0	9	8	0	0	0	0.1	10	1	10	0.0	0	0.39543530777317093	0.9511234109223629	0.9613594519399202	0.8549546351998991	0.6025831368693148	0.9266285660300271	0.9337036577403207	0.918797652387232	0	0	0.0	0.003468139731833577	31
3596	0.015661018830200834	0.0033444288318125433	0.0032449938944766723	0.9246195108739822	-1	0	0	0.125	1	1.0	10	1.0	1.0	11	10	0	0	0	0.08333333333333333	12	1	12	0.0	0	0.3856534137594337	0.9291856239376349	0.9613594519399202	0.8431087951550691	0.617575023755105	0.9297467757896055	0.9384877039178685	0.9071676409773106	0	0	0.0	0.0032449938944766723	11
4732	0.015704788151496167	0.005048794657076733	0.004640898399221803	0.9255475126588565	-1	0	0	0.125	1	1.0	9	1.0	1.0	10	9	0	0	0	0.09090909090909091	11	1	11	0.0	0	0.3905443607663023	0.939618425721088	0.8520643303339466	0.8524306917561081	0.5222555272348036	0.9238108257316434	0.9273850682730612	0.9114355690689689	0	0	0.0	0.004640898399221803	22
3685	0.018176009549697534	0.0039891579474129225	0.0032183953080584552	0.9231156834573089	-1	0	0	0.125	1	1.0	10	1.0	1.0	11	10	0	0	0	0.08333333333333333	12	1	12	0.0	0	0.3856534137594337	0.9399998622663942	0.736573649480289	0.8640046439136875	0.41705652546497163	0.9192244820951828	0.9205155303464082	0.9124653638811797	0	0	0.0	0.0032183953080584552	18
2684	0.015904853839581384	0.0029483297561449812	0.002946423857445645	0.9233789524041301	-1	0	0	0.14285714285714285	1	1.0	8	1.0	1.0	9	8	0	0	0	0.1	10	1	10	0.0	0	0.39543530777317093	0.9474914856318588	0.9613594519399202	0.8549546351998991	0.6025831368693148	0.9266285660300271	0.9337036577403207	0.9169000369767304	0	0	0.0	0.002946423857445645	12
4193	0.014342418620254361	0.0026394367011166563	0.0025863509966749056	0.9284548144122685	-1	0	0	0.14285714285714285	1	1.0	8	1.0	1.0	9	8	0	0	0	0.1	10	1	10	0.0	0	0.39543530777317093	0.9443123260662522	0.9613594519399202	0.8549546351998991	0.6025831368693148	0.9291577449058959	0.9337036577403207	0.9162797591066487	0	0	0.0	0.0025863509966749056	11
4020	0.015345436709665908	0.005842314933740684	-2.4533694378859035e-05	0.9325759851089837	-1	0	0	0.16666666666666666	1	1.0	7	1.0	1.0	8	7	0	0	0	0.1111111111111111	9	1	9	0.0	0	0.36054949876848474	0.9407350775882843	0.9613594519399202	0.8684659301730353	0.6025831368693148	0.8912082671333179	0.9404375198235687	0.9048013571012591	0	0	0.0	-2.4533694378859034e-06	5
1395	0.015404374744414874	0.0030954877077579274	0.0030837161166465763	0.9273380992871622	-1	0	0	0.14285714285714285	1	1.0	8	1.0	1.0	9	8	0	0	0	0.1	10	1	10	0.0	0	0.39543530777317093	0.9474914856318588	0.9613594519399202	0.8764141042232685	0.6025831368693148	0.9266285660300271	0.9337036577403207	0.921477103438831	0	0	0.0	0.0030837161166465763	23
3492	0.009103167314511539	0.0029487335166881027	-0.002948047561508189	0.9599133479098174	-1	0	0	0.25	1	1.0	4	0.5	0.75	4	3	1	3	0	0.75	4	3	6	0.6	0	0.4971625991380956	0.7760057581696523	0.9613594519399202	0.9021319073545511	0.46185955711084825	0.9662319600510406	0.9245816015096546	0.9065756928495894	0.25	0.5	0.0	-0.0002948047561508189	1
2928	0.015653866653972462	0.003101976017231238	0.003071704729564683	0.9233838437564643	-1	0	0	0.14285714285714285	1	1.0	8	1.0	1.0	9	8	0	0	0	0.1	10	1	10	0.0	0	0.39543530777317093	0.9474914856318588	0.9613594519399202	0.8549546351998991	0.6025831368693148	0.9279859218789904	0.9392014684717773	0.9174100449550873	0	0	0.0	0.003071704729564683	13
4592	0.008566754208980731	0.0037117114724628175	-0.0037063799551849833	0.9823802043110466	-1	0	0	0.3333333333333333	2	0.8571428571428571	6	0.5625	0.8571428571428571	8	6	0	0	0	0.25	2	8	9	0.0	0	0.3647539838593019	0.9411072885983779	0.9613594519399202	0.8643943939435784	0.5346912233024642	0.886974993131907	0.9351944036000337	0.9027307979600514	0	0	0.0	-0.0003706379955184983	1
2774	0.0154998241089006	0.0033387504831973386	0.0033284814504753704	0.9248938950323341	-1	0	0	0.14285714285714285	1	1.0	8	1.0	1.0	9	8	0	0	0	0.1	10	1	10	0.0	0	0.39543530777317093	0.9474914856318588	0.9613594519399202	0.8549546351998991	0.6025831368693148	0.9291577449058959	0.9337036577403207	0.9178551761016595	0	0	0.0	0.0033284814504753704	68
1135	0.020918879178215968	0.006327715512619217	0.0014168772386375927	0.9282676459820238	-1	0	0	0.125	1	1.0	10	1.0	1.0	11	10	0	0	0	0.08333333333333333	12	1	12	0.0	0	0.39543530777317093	0.9520683567385444	0.7451860029299633	0.8245736156502143	0.6025831368693148	0.9072729785574446	0.8810501634546246	0.9065678557902008	0	0	0.0	0.0014168772386375927	22
2962	0.01883680924120841	0.004092134428944057	0.00406138155220033	0.9233426008624689	-1	0	0	0.1	1	1.0	12	1.0	1.0	13	12	0	0	0	0.07142857142857142	14	1	14	0.0	0	0.3856534137594337	0.9245780374859	0.9613594519399202	0.8610592416981488	0.6025831368693148	0.9289090087017614	0.932031266578815	0.9088882127801892	0	0	0.0	0.00406138155220033	12
3206	0.02009665308617467	0.003054025133890798	-0.0029777617370499417	0.8829323689035766	-1	0	0	0.125	1	1.0	10	1.0	1.0	11	10	0	0	0	0.08333333333333333	12	1	12	0.0	0	0.3856534137594337	0.9291856239376349	0.9613594519399202	0.8431087951550691	0.617575023755105	0.9311195012172926	0.9392014684717773	0.9077612832071339	0	0	0.0	-0.00029777617370499416	2
1954	0.018734113886219143	0.006611833571022276	-0.006551666494378763	0.9446130159510429	-1	0	0	0.14285714285714285	1	1.0	8	1.0	1.0	9	8	0	1	0	0.1	1	10	10	0.3333333333333333	0	0.39543530777317093	0.9255290255392582	0.9613594519399202	0.8908716200670538	0.7881097482736579	0.9512045660222378	0.9143195721589596	0.9262120614371184	1.0	0.2222222222222222	0.0	-0.0006551666494378763	1
119	0.0020692873148421376	0.0017385735348315892	-0.001738065032795423	0.9832820482239208	-1	0	0	1.0	1	0	0	1.0	0	1	0	0	1	0	0.5	2	1	2	0.3333333333333333	0	0	0	0	0	0	0	0	0	0	0	0	-0.00017380650327954232	35
3043	0.02461884699430744	0.004972373704770468	-0.0024392884738120065	0.8441325944767589	-1	0	0	0.14285714285714285	1	1.0	8	1.0	1.0	9	8	0	0	0	0.1	10	1	10	0.0	0	0.39543530777317093	0.9279434456230315	0.9613594519399202	0.8549546351998991	0.6025831368693148	0.9266285660300271	0.9143195721589596	0.9079212252085668	0	0	0.0	-0.00024392884738120066	2
4035	0.014871624565815453	0.004404619557520039	0.002357990511969077	0.9297120288909869	-1	0	0	0.14285714285714285	1	1.0	8	1.0	1.0	9	8	0	0	0	0.1	10	1	10	0.0	0	0.39543530777317093	0.9474914856318588	0.9613594519399202	0.8563482349712843	0.6025831368693148	0.9279859218789904	0.9337036577403207	0.9176945692145285	0	0	0.0	0.002357990511969077	4
4847	0.01613886308003009	0.0018657945005686818	-0.0013532196603940616	0.474956249834003	-1	0	0	0.16666666666666666	1	1.0	6	1.0	1.0	7	6	0	0	0	0.125	8	1	8	0.0	0	0.39543530777317093	0.915326254905424	0.8472017498076834	0.8571510064045986	0.6025831368693148	0.9442958849622664	0.9205155303464082	0.9116724613214484	0	0	0.0	-0.00013532196603940617	3
918	0.015184429751215643	0.006197837617936289	-0.00159338383042976	0.934257595108972	-1	0	0	0.16666666666666666	1	1.0	7	1.0	1.0	8	7	0	0	0	0.1111111111111111	9	1	9	0.0	0	0.39543530777317093	0.9512903165553716	0.9613594519399202	0.8869020297057055	0.7881097482736579	0.8998420764546857	0.9333968573656763	0.9175083201738943	0	0	0.0	-0.000159338383042976	20
2456	0.015566845888925908	0.0026064094369118683	0.0026057868455720942	0.9233723371531007	-1	0	0	0.14285714285714285	1	1.0	8	1.0	1.0	9	8	0	0	0	0.1	10	1	10	0.0	0	0.39543530777317093	0.9474914856318588	0.9613594519399202	0.8549546351998991	0.6025831368693148	0.9279859218789904	0.9392014684717773	0.9174100449550873	0	0	0.0	0.0026057868455720942	15
1832	0.015376026232981153	0.002841415084044861	0.0028405313349191283	0.9232127873220888	-1	0	0	0.14285714285714285	1	1.0	8	1.0	1.0	9	8	0	0	0	0.1	10	1	10	0.0	0	0.39543530777317093	0.9474914856318588	0.9613594519399202	0.8566157841179349	0.6025831368693148	0.927627689001594	0.9337036577403207	0.9176146808750563	0	0	0.0	0.0028405313349191283	11
217	0.003558243700869208	0.003183617675012714	-0.003179614013561678	0.9829051933646408	-1	0	0	0.6666666666666666	4	0.3333333333333333	2	0.6666666666666666	0.16666666666666666	5	1	2	1	0	0.75	4	3	8	0.25	0.8	0.6512550264293846	0.8059795313027542	0.3449380059893213	0.7429355496561868	0.4426417216423982	0.9454101966198709	0.9232918844910427	0.8555794768075624	1.0	0.2	0.0	-0.0003179614013561678	36
845	0.0028613245879884346	0.0021602159899623214	-0.0021601321029566484	0.986329846524102	-1	0	0	1.0	3	0.0	0	0.6666666666666666	0	3	0	0	1	0	0.6666666666666666	2	3	4	1.0	1.0	0	0	0	0	0	0	0	0	0	0	0	-0.00021601321029566484	8
1743	0.01628638390324322	0.0033186783740655856	0.003297711276222331	0.9248240425226353	-1	0	0	0.14285714285714285	1	1.0	8	1.0	1.0	9	8	0	0	0	0.1	10	1	10	0.0	0	0.39543530777317093	0.9474914856318588	0.9613594519399202	0.8549546351998991	0.6025831368693148	0.9266285660300271	0.9337036577403207	0.9169000369767304	0	0	0.0	0.003297711276222331	51
4283	0.015496356761100914	0.0034199166544405064	0.003327240228395654	0.9246474356428176	-1	0	0	0.14285714285714285	1	1.0	8	1.0	1.0	9	8	0	0	0	0.1	10	1	10	0.0	0	0.39543530777317093	0.9474914856318588	0.9613594519399202	0.8549546351998991	0.7881097482736579	0.9261726677483001	0.9210433065709781	0.9167300555967656	0	0	0.0	0.003327240228395654	44
3653	0.01647652220810437	0.001396466454064892	0.0013288109836804268	0.9266761448048126	-1	0	0	0.1111111111111111	1	1.0	11	1.0	1.0	12	11	0	0	0	0.07692307692307693	13	1	13	0.0	0	0.35986303685243326	0.9000088079066644	0.9613594519399202	0.840325020316628	0.6025831368693148	0.9319055428454932	0.9365379636008482	0.8964234691056402	0	0	0.0	0.0013288109836804268	1
846	0.0019101029378396977	0.0017403675078451388	-0.001740263019392269	0.9741771792252543	-1	0	0	0.6666666666666666	2	0.5	1	0.6666666666666666	0.5	2	1	1	0	0	0.6666666666666666	2	3	4	0.0	0	0.7843548871966064	0.8433146648730482	0.48657593621713185	0.5081207678875211	0.5196100097583505	0.864816834466992	0.8531742171805895	0.7668289044641634	0	0	0.0	-0.0001740263019392269	40
4218	0.015053467480847566	0.0033352849004869138	0.003333430821428652	0.9258697060623152	-1	0	0	0.14285714285714285	1	1.0	8	1.0	1.0	9	8	0	0	0	0.1	10	1	10	0.0	0	0.39543530777317093	0.9511234109223629	0.9613594519399202	0.8549546351998991	0.6025831368693148	0.9266285660300271	0.9337036577403207	0.918797652387232	0	0	0.0	0.003333430821428652	28
4188	0.015691814706769672	0.003712989252515768	0.003569208386075754	0.9264704187090058	-1	0	0	0.14285714285714285	1	1.0	8	1.0	1.0	9	8	0	0	0	0.1	10	1	10	0.0	0	0.39543530777317093	0.9474914856318588	0.9613594519399202	0.8549546351998991	0.7881097482736579	0.9261726677483001	0.9210433065709781	0.9167300555967656	0	0	0.0	0.003569208386075754	21
3044	0.01882412430936186	0.002608117395393709	-0.0020621118447626064	0.8802086117011675	-1	0	0	0.14285714285714285	1	1.0	8	1.0	1.0	9	8	0	0	0	0.1	10	1	10	0.0	0	0.39543530777317093	0.9474914856318588	0.9613594519399202	0.8549546351998991	0.6025831368693148	0.9375937830918548	0.9392014684717773	0.9212049322792379	0	0	0.0	-0.00020621118447626064	6
2481	0.018654109744902652	0.004213646970226046	0.003384290041828959	0.922781473923549	-1	0	0	0.125	1	1.0	10	1.0	1.0	11	10	0	0	0	0.08333333333333333	12	1	12	0.0	0	0.3856534137594337	0.9399998622663942	0.736573649480289	0.8640046439136875	0.41705652546497163	0.9192244820951828	0.9205155303464082	0.9124653638811797	0	0	0.0	0.003384290041828959	6
4997	0.01551611059558079	0.004940266900744742	0.004440726519964337	0.9260673239340875	-1	0	0	0.125	1	1.0	9	1.0	1.0	10	9	0	0	0	0.09090909090909091	11	1	11	0.0	0	0.3905443607663023	0.939618425721088	0.8520643303339466	0.8524306917561081	0.4761428599248994	0.9169995597861522	0.9273850682730612	0.9089003610680895	0	0	0.0	0.004440726519964337	40
3481	0.015526873838129422	0.0031255986843342068	0.0030641375083657395	0.9237752916179759	-1	0	0	0.14285714285714285	1	1.0	8	1.0	1.0	9	8	0	0	0	0.1	10	1	10	0.0	0	0.39543530777317093	0.9474914856318588	0.9613594519399202	0.8549546351998991	0.6025831368693148	0.9291577449058959	0.9337036577403207	0.9178551761016595	0	0	0.0	0.0030641375083657395	14
4924	0.015672519090704065	0.005039160350715201	0.004397046680330237	0.9252622740461687	-1	0	0	0.125	1	1.0	9	1.0	1.0	10	9	0	0	0	0.09090909090909091	11	1	11	0.0	0	0.3905443607663023	0.939618425721088	0.8520643303339466	0.8524306917561081	0.5222555272348036	0.9238108257316434	0.9273850682730612	0.9114355690689689	0	0	0.0	0.004397046680330237	26
1974	0.0284748537971679	0.001744075133650888	-0.0017305323153554524	0.7837990151074838	-1	0	0	0.14285714285714285	1	1.0	8	1.0	1.0	9	8	0	0	0	0.1	10	1	10	0.0	0	0.39543530777317093	0.9279434456230315	0.9613594519399202	0.8549546351998991	0.6025831368693148	0.9266285660300271	0.9143195721589596	0.9079212252085668	0	0	0.0	-0.00017305323153554524	4
4210	0.01513994680353877	0.0030725791389108726	0.00298854247032846	0.9228263314054393	-1	0	0	0.14285714285714285	1	1.0	8	1.0	1.0	9	8	0	0	0	0.1	10	1	10	0.0	0	0.39543530777317093	0.9511234109223629	0.9613594519399202	0.8549546351998991	0.6025831368693148	0.9266285660300271	0.9337036577403207	0.918797652387232	0	0	0.0	0.00298854247032846	25
2204	0.015260408713305154	0.0030704830581656686	0.003062750208730114	0.9237292653514368	-1	0	0	0.14285714285714285	1	1.0	8	1.0	1.0	9	8	0	0	0	0.1	10	1	10	0.0	0	0.39543530777317093	0.9474914856318588	0.9613594519399202	0.8549546351998991	0.6025831368693148	0.9291577449058959	0.9337036577403207	0.9178551761016595	0	0	0.0	0.003062750208730114	28
4642	0.018925197543820896	0.0039141313268012436	0.00386056311112008	0.9236117811034461	-1	0	0	0.1	1	1.0	12	1.0	1.0	13	12	0	0	0	0.07142857142857142	14	1	14	0.0	0	0.3856534137594337	0.9245780374859	0.9613594519399202	0.8610592416981488	0.6025831368693148	0.9289090087017614	0.932031266578815	0.9088882127801892	0	0	0.0	0.00386056311112008	41
4632	0.015927528953334217	0.004878422724793169	0.004141292836211561	0.9256012210677006	-1	0	0	0.125	1	1.0	9	1.0	1.0	10	9	0	0	0	0.09090909090909091	11	1	11	0.0	0	0.35986303685243326	0.941217815422688	0.8520643303339466	0.8524306917561081	0.5222555272348036	0.9238108257316434	0.9347174069150468	0.9122006502472012	0	0	0.0	0.004141292836211561	26
1695	0.01584833368629702	0.0033857116126149163	0.0033763998987862394	0.9243439621955081	-1	0	0	0.14285714285714285	1	1.0	8	1.0	1.0	9	8	0	0	0	0.1	10	1	10	0.0	0	0.39543530777317093	0.9474914856318588	0.9613594519399202	0.8549546351998991	0.6025831368693148	0.9266285660300271	0.9337036577403207	0.9169000369767304	0	0	0.0	0.0033763998987862394	45
3741	0.022637806394724066	0.005618203689586528	0.0018725418004166504	0.675341842880397	-1	0	0	0.125	1	1.0	10	1.0	1.0	11	10	0	0	0	0.08333333333333333	12	1	12	0.0	0	0.39543530777317093	0.9195348986986908	0.736573649480289	0.8640046439136875	0.41705652546497163	0.9192244820951828	0.9143195721589596	0.9036933535574008	0	0	0.0	0.0018725418004166504	5
1883	0.002873069992705237	0.0023717470480856258	-0.0023574612413570757	0.9763745787153764	-1	0	0	0.6666666666666666	2	0.5	1	0.6666666666666666	0.5	3	1	0	2	0	0.6666666666666666	3	2	4	1.0	0	0.39543530777317093	0.9683334986919367	0.9613594519399202	0.5454128261982891	0.23152991406062848	0.9466778975132198	0.9778758581359748	0.8965710661868981	0.6666666666666666	0.6666666666666666	0.0	-0.00023574612413570757	2
518	0.00315908800253354	0.0021622393604075743	-0.0021622393489947778	0.9871265196995234	-1	0	0	1.0	2	0.0	0	1.0	0	2	0	0	2	0	0.3333333333333333	1	3	3	1.0	1.0	0	0	0	0	0	0	0	0	0	0	0	-0.00021622393489947777	22
2688	0.015078991644071454	0.002038568309284348	0.0019987579027084487	0.9204249322423038	-1	0	0	0.16666666666666666	1	1.0	6	1.0	1.0	7	6	0	0	0	0.125	8	1	8	0.0	0	0.39543530777317093	0.9433174832527306	0.7427692087279729	0.864118491681081	0.44192791760029265	0.9245637699578193	0.9205155303464082	0.916007678861157	0	0	0.0	0.0019987579027084487	4
3793	0.014738276894582951	0.002708025144717129	0.002664328190639785	0.9252299223079016	-1	0	0	0.14285714285714285	1	1.0	8	1.0	1.0	9	8	0	0	0	0.1	10	1	10	0.0	0	0.39543530777317093	0.9474914856318588	0.9613594519399202	0.8764141042232685	0.6025831368693148	0.9291577449058959	0.9337036577403207	0.9223840877129655	0	0	0.0	0.002664328190639785	14
3950	0.01643540269681256	0.003861116858025183	0.0037166901661780404	0.9219560516642133	-1	0	0	0.125	1	1.0	9	1.0	1.0	10	9	0	0	0	0.09090909090909091	11	1	11	0.0	0	0.3905443607663023	0.9505195666301198	0.8520643303339466	0.8524306917561081	0.5222555272348037	0.9238108257316434	0.9273850682730612	0.9169419528983122	0	0	0.0	0.0037166901661780404	5
3819	0.018867214664797568	0.003932336571635963	0.0033511190116499107	0.9227351118136189	-1	0	0	0.125	1	1.0	10	1.0	1.0	11	10	0	0	0	0.08333333333333333	12	1	12	0.0	0	0.3856534137594337	0.9399998622663942	0.736573649480289	0.8640046439136875	0.41705652546497163	0.9192244820951828	0.9205155303464082	0.9124653638811797	0	0	0.0	0.0033511190116499107	14
265	0.015152415823759561	0.003048698443886729	-0.0030411903234516926	0.9813762585430721	-1	0.25	1	0.5	5	0.5384615384615384	7	0.375	0.5384615384615384	12	7	2	2	0	0.4	10	4	15	0.6666666666666666	0.4	0.5887573857926548	0.9330614578854267	0.4315808857550373	0.9597300151051108	0.2384738596818381	0.9204427973841032	0.8849128423792846	0.9399908698480004	0.6666666666666667	0.25	0.0	-0.00030411903234516923	27
5016	0.01571333820751555	0.004936792377551452	0.004493061075357669	0.9260584452679977	-1	0	0	0.125	1	1.0	9	1.0	1.0	10	9	0	0	0	0.09090909090909091	11	1	11	0.0	0	0.3905443607663023	0.939618425721088	0.8520643303339466	0.8524306917561081	0.5222555272348036	0.9238108257316434	0.9273850682730612	0.9114355690689689	0	0	0.0	0.004493061075357669	18
1308	0.017216569179442188	0.001744095988651573	-0.0015981780742418048	0.468554360419965	-1	0	0	0.14285714285714285	1	1.0	8	1.0	1.0	9	8	0	0	0	0.1	10	1	10	0.0	0	0.39543530777317093	0.9145209051215729	0.736573649480289	0.8714160226190425	0.6025831368693148	0.9627088303097528	0.9143195721589596	0.9249477983062947	0	0	0.0	-0.00015981780742418047	6
3969	0.01609150031589575	0.003103673656687286	0.0031032119425565175	0.9243248349132052	-1	0	0	0.14285714285714285	1	1.0	8	1.0	1.0	9	8	0	0	0	0.1	10	1	10	0.0	0	0.39543530777317093	0.9474914856318588	0.9613594519399202	0.8549546351998991	0.6025831368693148	0.9266285660300271	0.9337036577403207	0.9169000369767304	0	0	0.0	0.0031032119425565175	21
874	0.015926897127418814	0.003775472937973854	0.002294943563257844	0.9290140202750182	-1	0	0	0.16666666666666666	1	1.0	7	1.0	1.0	8	7	0	0	0	0.1111111111111111	9	1	9	0.0	0	0.3654404457753534	0.9466941484068573	0.9613594519399202	0.8476486231472148	0.786180848919102	0.879090661729226	0.933257104914854	0.8995605417102019	0	0	0.0	0.002294943563257844	76
2952	0.021487354958826633	0.002544794403607933	-0.0025441542735002054	0.8647492776943231	-1	0	0	0.125	1	1.0	10	1.0	1.0	11	10	0	0	0	0.08333333333333333	12	1	12	0.0	0	0.3856534137594337	0.9291856239376349	0.9613594519399202	0.8431087951550691	0.617575023755105	0.9297467757896055	0.9384877039178685	0.9071676409773106	0	0	0.0	-0.0002544154273500205	3
3600	0.015152071376349751	0.0032113171313962086	0.003202773943692427	0.9243367555580876	-1	0	0	0.14285714285714285	1	1.0	8	1.0	1.0	9	8	0	0	0	0.1	10	1	10	0.0	0	0.39543530777317093	0.9511234109223629	0.9613594519399202	0.8549546351998991	0.6025831368693148	0.9266285660300271	0.9337036577403207	0.918797652387232	0	0	0.0	0.003202773943692427	49
4237	0.009496095974543681	0.004095745337600466	-0.00033249083549920114	0.9325049119326356	-1	0	0	0.2	1	1.0	5	1.0	1.0	6	5	0	0	0	0.14285714285714285	7	1	7	0.0	0	0.42158573866176424	0.9234282877600133	0.8045318954371282	0.8555105275801037	0.5131052503657004	0.9268509180055704	0.9032658350165776	0.9062952943491108	0	0	0.0	-3.3249083549920115e-05	1
3216	0.015766508445910342	0.0029347481905178862	0.002895855074507045	0.9232288243011715	-1	0	0	0.14285714285714285	1	1.0	8	1.0	1.0	9	8	0	0	0	0.1	10	1	10	0.0	0	0.39543530777317093	0.9474914856318588	0.9613594519399202	0.8549546351998991	0.6025831368693148	0.9279859218789904	0.9392014684717773	0.9174100449550873	0	0	0.0	0.002895855074507045	19
4433	0.015425938468139172	0.0029325683068063464	0.002849113066634075	0.9225992060815786	-1	0	0	0.14285714285714285	1	1.0	8	1.0	1.0	9	8	0	0	0	0.1	10	1	10	0.0	0	0.39543530777317093	0.9511234109223629	0.9613594519399202	0.8549546351998991	0.6025831368693148	0.9266285660300271	0.9337036577403207	0.918797652387232	0	0	0.0	0.002849113066634075	10
4059	0.01490189545780369	0.002823902315940731	0.0027814489286654355	0.9235479654592248	-1	0	0	0.14285714285714285	1	1.0	8	1.0	1.0	9	8	0	0	0	0.1	10	1	10	0.0	0	0.39543530777317093	0.9511234109223629	0.9613594519399202	0.8549546351998991	0.6025831368693148	0.9266285660300271	0.9337036577403207	0.918797652387232	0	0	0.0	0.0027814489286654355	12
2017	0.016065855057651006	0.0032650627752129845	0.0032650476378873277	0.9243639008790674	-1	0	0	0.14285714285714285	1	1.0	8	1.0	1.0	9	8	0	0	0	0.1	10	1	10	0.0	0	0.39543530777317093	0.9474914856318588	0.9613594519399202	0.8549546351998991	0.6025831368693148	0.9266285660300271	0.9337036577403207	0.9169000369767304	0	0	0.0	0.0032650476378873277	32
4483	0.018789153215784195	0.0039180447321541054	0.0017485195788556973	0.4652576019718071	-1	0	0	0.14285714285714285	1	1.0	8	1.0	1.0	9	8	0	0	0	0.1	10	1	10	0.0	0	0.39543530777317093	0.9511234109223629	0.9613594519399202	0.854294355456918	0.6025831368693148	0.9266285660300271	0.9337036577403207	0.9186653854007251	0	0	0.0	0.0017485195788556973	3
2649	0.015398849729594417	0.0032357217652593537	0.003234412044142345	0.9232488481490767	-1	0	0	0.14285714285714285	1	1.0	8	1.0	1.0	9	8	0	0	0	0.1	10	1	10	0.0	0	0.39543530777317093	0.9474914856318588	0.9613594519399202	0.8549546351998991	0.6025831368693148	0.9266285660300271	0.9337036577403207	0.9169000369767304	0	0	0.0	0.003234412044142345	24
167	None	None	None	None	None	0	0	0.4	4	0.6153846153846154	8	0.5	0.46153846153846156	9	6	5	0	0	0.3	10	3	15	0.0	0.5	0.8724854155856923	0.87847487541334	0.4820209692417823	0.9635772583965349	0.658954872356052	0.9118318706471795	0.8451141266559146	0.9262123318904465	0	0	0.0	None	0
1483	0.013689916005058178	0.004019516102065139	0.0032758510447336237	0.9266342884375556	-1	0	0	0.14285714285714285	1	1.0	8	1.0	1.0	9	8	0	0	0	0.1	10	1	10	0.0	0	0.39543530777317093	0.9474914856318588	0.9613594519399202	0.8764141042232685	0.6025831368693148	0.936473500356767	0.9337036577403207	0.9251269062041895	0	0	0.0	0.0032758510447336237	71
1502	0.01570679422493137	0.0037924671430812342	0.003663171937647248	0.9249585665165987	-1	0	0	0.14285714285714285	1	1.0	8	1.0	1.0	9	8	0	0	0	0.1	10	1	10	0.0	0	0.39543530777317093	0.9474914856318588	0.9613594519399202	0.8549546351998991	0.7881097482736579	0.9261726677483001	0.9210433065709781	0.9167300555967656	0	0	0.0	0.003663171937647248	28
72	0.0019651223457827034	0.0019180987346597066	-0.0019125709569163573	0.9819331484760894	-1	0	0	0.5	1	1.0	1	0.75	0	0	0	2	0	0	1.0	2	2	3	0.0	0	0	0	0	0	0	0	0	0	0	0	0	-0.1	7
1289	0.024774287070158562	0.005845954464184037	-0.004569275781056999	0.9289240278041927	-1	0	0	0.125	1	1.0	9	1.0	1.0	10	9	0	1	0	0.09090909090909091	11	1	11	0.3333333333333333	0	0.40580508931254	0.9093141718911795	0.7451860029299633	0.819296571214475	0.6140171372836102	0.9350538261396254	0.847089023706196	0.8967207421646359	1.0	0.1	0.0	-0.0004569275781056999	3
4151	0.019134176601209654	0.0034043568550498485	0.003394177742036424	0.923855179951945	-1	0	0	0.1	1	1.0	12	1.0	1.0	13	12	0	0	0	0.07142857142857142	14	1	14	0.0	0	0.3856534137594337	0.9245780374859	0.9613594519399202	0.8610592416981488	0.6025831368693148	0.9289090087017614	0.932031266578815	0.9088882127801892	0	0	0.0	0.003394177742036424	6
1505	0.01563302086176284	0.003346571771109152	0.003337769883435961	0.923343585674984	-1	0	0	0.14285714285714285	1	1.0	8	1.0	1.0	9	8	0	0	0	0.1	10	1	10	0.0	0	0.39543530777317093	0.9474914856318588	0.9613594519399202	0.8549546351998991	0.6025831368693148	0.9266285660300271	0.9337036577403207	0.9169000369767304	0	0	0.0	0.003337769883435961	37
3630	0.019458452931658553	0.008769189329381014	-0.008762068728386838	0.941792686041186	-1	0	0	0.1	1	1.0	12	1.0	1.0	13	12	0	1	0	0.07142857142857142	14	1	14	0.3333333333333333	0	0.39543530777317093	0.9008032794815648	0.9613594519399202	0.8652052103201685	0.7881097482736579	0.947314317253505	0.9143195721589596	0.9103754189996824	1.0	0.07692307692307693	0.0	-0.0008762068728386839	0
2297	0.014678157584052822	0.003284716438831114	0.003279349549807565	0.9245780257066827	-1	0	0	0.14285714285714285	1	1.0	8	1.0	1.0	9	8	0	0	0	0.1	10	1	10	0.0	0	0.39543530777317093	0.9511234109223629	0.9613594519399202	0.8549546351998991	0.6025831368693148	0.9266285660300271	0.9337036577403207	0.918797652387232	0	0	0.0	0.003279349549807565	59
1871	0.01574312163425566	0.002818945982093699	0.00263802639018979	0.9227785963474509	-1	0	0	0.14285714285714285	1	1.0	8	1.0	1.0	9	8	0	0	0	0.1	10	1	10	0.0	0	0.39543530777317093	0.9511234109223629	0.9613594519399202	0.8549546351998991	0.6025831368693148	0.9266285660300271	0.9337036577403207	0.918797652387232	0	0	0.0	0.00263802639018979	12
273	0.0022609430978761348	0.0019444927596385434	-0.0019441033686400581	0.9846654783390707	-1	0	0	1.0	2	0.0	0	1.0	0	2	0	0	0	0	0.3333333333333333	3	1	3	0.0	1.0	0	0	0	0	0	0	0	0	0	0	0	-0.00019441033686400582	16
4478	0.016421053774901218	0.005612397343745602	0.004535721643236204	0.9247124352605599	-1	0	0	0.125	1	1.0	10	1.0	1.0	11	10	0	0	0	0.08333333333333333	12	1	12	0.0	0	0.3856534137594337	0.9340817828044432	0.7709986168060299	0.8375995937493173	0.6025831368693148	0.9586265218661919	0.9337036577403207	0.9225966420942984	0	0	0.0	0.004535721643236204	8
4139	0.01459739552950898	0.0037878222896081592	0.003526792576187475	0.925742208243274	-1	0	0	0.14285714285714285	1	1.0	8	1.0	1.0	9	8	0	0	0	0.1	10	1	10	0.0	0	0.39543530777317093	0.9434097567776666	0.9613594519399202	0.8549546351998991	0.6025831368693148	0.9266285660300271	0.9337036577403207	0.914866798103546	0	0	0.0	0.003526792576187475	13
1995	0.010939764721576529	0.0024577272863442867	0.0011833042313199554	0.9359583025957426	-1	0	0	0.16666666666666666	1	1.0	6	1.0	1.0	7	6	0	0	0	0.125	8	1	8	0.0	0	0.39543530777317093	0.9323494775577421	0.9613594519399202	0.8638830382494083	0.6025831368693148	0.9374756911034459	0.9337036577403207	0.9162896807744345	0	0	0.0	0.0011833042313199554	8
1730	0.020044438530667043	0.0047892202771820346	0.00478329939468537	0.9225293881845271	-1	0	0	0.1	1	1.0	12	1.0	1.0	13	12	0	0	0	0.07142857142857142	14	1	14	0.0	0	0.38428048992733077	0.925902975859466	0.7427692087279729	0.8308877239084274	0.28174133549052593	0.9244471738667951	0.9143195721589596	0.9008968827067046	0	0	0.0	0.00478329939468537	15
2260	0.015912375545441684	0.003344807018252757	0.003342819819633805	0.925440595101064	-1	0	0	0.14285714285714285	1	1.0	8	1.0	1.0	9	8	0	0	0	0.1	10	1	10	0.0	0	0.39543530777317093	0.9474914856318588	0.9613594519399202	0.8549546351998991	0.6025831368693148	0.9266285660300271	0.9337036577403207	0.9169000369767304	0	0	0.0	0.003342819819633805	26
4534	0.020525066353688372	0.0035576758197065944	-0.003376622804872173	0.8782319584326457	-1	0	0	0.125	1	1.0	10	1.0	1.0	11	10	0	0	0	0.08333333333333333	12	1	12	0.0	0	0.39543530777317093	0.9139631307849828	0.9613594519399202	0.8487198479548745	0.6025831368693148	0.9285190406792677	0.9337036577403207	0.9017884918715371	0	0	0.0	-0.0003376622804872173	1
3901	0.01493203383758556	0.0018568822443245855	0.0015321554837632297	0.9281222102011123	-1	0	0	0.14285714285714285	1	1.0	8	1.0	1.0	9	8	0	0	0	0.1	10	1	10	0.0	0	0.3340726599454329	0.9512963810717557	0.9613594519399202	0.8549546351998991	0.6025831368693148	0.9291577449058959	0.9406572510057203	0.9198245574023814	0	0	0.0	0.0015321554837632297	5
509	0.0019332221908786658	0.001848408936310425	-0.0018482567095063022	0.9850092161741624	-1	0	0	1.0	1	0	0	1.0	0	1	0	0	1	0	0.5	1	2	2	0.3333333333333333	0	0	0	0	0	0	0	0	0	0	0	0	-0.0001848256709506302	21
2599	0.015710685507646552	0.003106695097564922	0.003105246084578857	0.9234369386210314	-1	0	0	0.14285714285714285	1	1.0	8	1.0	1.0	9	8	0	0	0	0.1	10	1	10	0.0	0	0.39543530777317093	0.9474914856318588	0.9613594519399202	0.8549546351998991	0.6025831368693148	0.9291577449058959	0.9337036577403207	0.9178551761016595	0	0	0.0	0.003105246084578857	37
330	0.0020305467966994476	0.001994906175814322	-0.001994900372605539	0.9834105924719626	-1	0	0	1.0	2	0.0	0	0.75	0	2	0	0	0	0	1.0	2	2	3	0.0	0	0	0	0	0	0	0	0	0	0	0	0	-0.00019949003726055388	17
4021	0.0024873318135489376	0.0024661809936162783	-0.002466107891154712	0.9850250468059625	-1	0	0	1.0	2	0.0	0	0.75	0	1	0	1	5	0	1.0	2	2	3	1.0	0	0	0	0	0	0	0	0	0	0	0	0	-0.0002466107891154712	3
3762	0.015756056344624663	0.0038020802898900744	0.0037076914044699393	0.9254181609503592	-1	0	0	0.14285714285714285	1	1.0	8	1.0	1.0	9	8	0	0	0	0.1	10	1	10	0.0	0	0.39543530777317093	0.9474914856318588	0.9613594519399202	0.8549546351998991	0.7881097482736579	0.9261726677483001	0.9210433065709781	0.9167300555967656	0	0	0.0	0.0037076914044699393	23
1222	0.019462392748987995	0.001149172538284407	0.0010744485835245728	0.9270075599777616	-1	0	0	0.125	1	1.0	9	1.0	1.0	10	9	0	0	0	0.09090909090909091	11	1	11	0.0	0	0.3905443607663023	0.9462277324529366	0.7451860029299633	0.8345642439507573	0.515536831374291	0.9144821101383731	0.8891197192920443	0.9076462309044866	0	0	0.0	0.0010744485835245728	19
4812	0.015589615702285625	0.004976189854489442	0.004271204235073734	0.9250242483690462	-1	0	0	0.125	1	1.0	9	1.0	1.0	10	9	0	0	0	0.09090909090909091	11	1	11	0.0	0	0.3905443607663023	0.939618425721088	0.8520643303339466	0.8524306917561081	0.5222555272348036	0.9238108257316434	0.9273850682730612	0.9114355690689689	0	0	0.0	0.004271204235073734	16
4434	0.015471314585595208	0.0030128202106975335	0.002975300339101179	0.9237296571580695	-1	0	0	0.14285714285714285	1	1.0	8	1.0	1.0	9	8	0	0	0	0.1	10	1	10	0.0	0	0.39543530777317093	0.9474914856318588	0.9613594519399202	0.8549546351998991	0.6025831368693148	0.9291577449058959	0.9337036577403207	0.9178551761016595	0	0	0.0	0.002975300339101179	17
4591	0.015566079697974683	0.003200351435103878	0.0031977754899539766	0.9241538397839314	-1	0	0	0.14285714285714285	1	1.0	8	1.0	1.0	9	8	0	0	0	0.1	10	1	10	0.0	0	0.39543530777317093	0.9474914856318588	0.9613594519399202	0.8549546351998991	0.6025831368693148	0.9291577449058959	0.9337036577403207	0.9178551761016595	0	0	0.0	0.0031977754899539766	19
1715	0.01585520499671755	0.0033677454219461834	0.0033675553422794643	0.9247905834064581	-1	0	0	0.14285714285714285	1	1.0	8	1.0	1.0	9	8	0	0	0	0.1	10	1	10	0.0	0	0.39543530777317093	0.9474914856318588	0.9613594519399202	0.8549546351998991	0.6025831368693148	0.9266285660300271	0.9337036577403207	0.9169000369767304	0	0	0.0	0.0033675553422794643	45
2914	0.014565599013917746	0.004409803380608727	0.0023957244706714342	0.9294926943059846	-1	0	0	0.14285714285714285	1	1.0	8	1.0	1.0	9	8	0	0	0	0.1	10	1	10	0.0	0	0.39543530777317093	0.9511234109223629	0.9613594519399202	0.8563482349712843	0.6025831368693148	0.9266285660300271	0.9337036577403207	0.9190778179681143	0	0	0.0	0.0023957244706714342	5
622	0.002272496473785447	0.0022097534178460096	-0.002209730457438911	0.9848569730505331	-1	0	0	1.0	3	0.0	0	0.6666666666666666	0	3	0	0	1	0	0.6666666666666666	2	3	4	1.0	1.0	0	0	0	0	0	0	0	0	0	0	0	-0.0002209730457438911	13
88	0.0027190283467436256	0.0026425606751879905	-0.002641355591011754	0.9804118172929416	-1	0	0	1.0	2	0.0	0	0.75	0	0	0	2	0	0	1.0	2	2	3	0.0	0	0	0	0	0	0	0	0	0	0	0	0	-0.1	7
3314	0.015797898111820256	0.004471810082364185	0.004035412987311876	0.9270363919643726	-1	0	0	0.14285714285714285	1	1.0	8	1.0	1.0	9	8	0	0	0	0.1	10	1	10	0.0	0	0.39543530777317093	0.9511234109223629	0.9613594519399202	0.8549546351998991	0.617575023755105	0.9159380806139233	0.9337036577403207	0.9150498618554129	0	0	0.0	0.004035412987311876	6
4879	0.0155350215571627	0.004665815270878881	0.004611589079351127	0.9232902811101729	-1	0	0	0.125	1	1.0	9	1.0	1.0	10	9	0	0	0	0.09090909090909091	11	1	11	0.0	0	0.3905443607663023	0.939618425721088	0.8520643303339466	0.8524306917561081	0.7028423860143814	0.9311498813665348	0.917743961202202	0.914330145533423	0	0	0.0	0.004611589079351127	7
3507	0.014966763133938027	0.005527183101827189	0.0005840586852131831	0.9315220065705028	-1	0	0	0.16666666666666666	1	1.0	7	1.0	1.0	8	7	0	0	0	0.1111111111111111	9	1	9	0.0	0	0.36054949876848474	0.9447319766116165	0.9613594519399202	0.8684659301730353	0.5346912233024642	0.886974993131907	0.9404375198235687	0.9056913479411028	0	0	0.0	0.0005840586852131831	9
4108	0.019791122870063897	0.0032264763140606775	-0.003115979531696316	0.8798412264798857	-1	0	0	0.125	1	1.0	10	1.0	1.0	11	10	0	0	0	0.08333333333333333	12	1	12	0.0	0	0.3856534137594337	0.9317162395346552	0.9613594519399202	0.8431087951550691	0.6025831368693148	0.9300758674312236	0.9433328679740589	0.9083998460443446	0	0	0.0	-0.0003115979531696316	1
3990	0.006998333189326201	0.0033613578923975783	-0.0033496358779639105	0.9573238937717581	-1	0	0	0.3333333333333333	2	0.8333333333333334	5	0.5714285714285714	0.8333333333333334	7	5	0	2	0	0.2857142857142857	7	2	8	1.0	0	0.39543530777317093	0.9129588604117467	0.9613594519399202	0.8642774812430669	0.7881097482736579	0.9444383369714862	0.9143195721589596	0.9125276857049316	0.5714285714285714	0.2857142857142857	0.0	-0.00033496358779639107	0
2818	0.01568810226217223	0.002708438730120305	0.0027037669983855763	0.9273844861298657	-1	0	0	0.14285714285714285	1	1.0	8	1.0	1.0	9	8	0	0	0	0.1	10	1	10	0.0	0	0.39543530777317093	0.9474914856318588	0.9613594519399202	0.8549546351998991	0.6025831368693148	0.9279859218789904	0.9392014684717773	0.9174100449550873	0	0	0.0	0.0027037669983855763	17
2088	0.015415565999386396	0.0031923883089148603	0.0031412972930619783	0.9233548155309582	-1	0	0	0.125	1	1.0	10	1.0	1.0	11	10	0	0	0	0.08333333333333333	12	1	12	0.0	0	0.3856534137594337	0.9291856239376349	0.9613594519399202	0.8431087951550691	0.617575023755105	0.9311195012172926	0.9392014684717773	0.9077612832071339	0	0	0.0	0.0031412972930619783	14
582	0.003685293674575673	0.003512121604789963	-0.00351211504849655	0.9841566241691695	-1	0	0	0.6666666666666666	2	0.5	1	1.0	0.5	3	1	0	2	0	0.25	1	4	4	1.0	0.6666666666666666	0.30157664546195234	0.9364323560897453	0.5325499440765473	0.9723308487710947	0.20999482094626742	0.97845301308411	0.9639111167806544	0.966269136609475	0.6666666666666666	0.6666666666666666	0.0	-0.000351211504849655	9
2820	0.015404069971869702	0.0030249356161746142	0.0030163311162048475	0.9231801428545254	-1	0	0	0.14285714285714285	1	1.0	8	1.0	1.0	9	8	0	0	0	0.1	10	1	10	0.0	0	0.39543530777317093	0.9474914856318588	0.9613594519399202	0.8549546351998991	0.6025831368693148	0.9291577449058959	0.9337036577403207	0.9178551761016595	0	0	0.0	0.0030163311162048475	22
2372	0.01672453615160752	0.0034351731943298817	-0.0006153502330001894	0.49730505875137887	-1	0	0	0.14285714285714285	1	1.0	8	1.0	1.0	9	8	0	0	0	0.1	10	1	10	0.0	0	0.39543530777317093	0.9494767914793991	0.9613594519399202	0.8568756550503518	0.6025831368693148	0.9179201729078487	0.9337036577403207	0.9152241648188603	0	0	0.0	-6.153502330001894e-05	1
1429	0.01480816830721041	0.0025701255265779426	0.0025686156893740494	0.9256135188723655	-1	0	0	0.14285714285714285	1	1.0	8	1.0	1.0	9	8	0	0	0	0.1	10	1	10	0.0	0	0.39543530777317093	0.9474914856318588	0.9613594519399202	0.8764141042232685	0.6025831368693148	0.9266285660300271	0.9337036577403207	0.921477103438831	0	0	0.0	0.0025686156893740494	12
3171	0.02005538842707727	0.0028738148839076547	-0.002799199421193336	0.8807817442254546	-1	0	0	0.125	1	1.0	10	1.0	1.0	11	10	0	0	0	0.08333333333333333	12	1	12	0.0	0	0.3856534137594337	0.9317162395346552	0.9613594519399202	0.8431087951550691	0.6025831368693148	0.9300758674312236	0.9433328679740589	0.9083998460443446	0	0	0.0	-0.0002799199421193336	3
4786	0.015688523066164462	0.005100499831275645	0.004662325119902193	0.9252908325601195	-1	0	0	0.125	1	1.0	9	1.0	1.0	10	9	0	0	0	0.09090909090909091	11	1	11	0.0	0	0.3905443607663023	0.939618425721088	0.8520643303339466	0.8524306917561081	0.5222555272348036	0.9238108257316434	0.9273850682730612	0.9114355690689689	0	0	0.0	0.004662325119902193	87
4078	0.014417582710131941	0.002638701779553787	0.0024232937307304995	0.9271598139629452	-1	0	0	0.14285714285714285	1	1.0	8	1.0	1.0	9	8	0	0	0	0.1	10	1	10	0.0	0	0.39543530777317093	0.9443123260662522	0.9613594519399202	0.8549546351998991	0.6025831368693148	0.9291577449058959	0.9337036577403207	0.9162797591066487	0	0	0.0	0.0024232937307304995	16
75	0.019376978465537667	0.00577066328247197	-0.005577831056277211	0.966075654940216	-1	0	0	0.2	2	0.9166666666666666	11	1.0	0.9166666666666666	13	11	0	0	0	0.07142857142857142	14	1	14	0.0	0.3076923076923077	0.4806394300754449	0.8865673742472019	0.46618305583980596	0.9255669952813436	0.7165350165959774	0.847170687372594	0.9218459332183366	0.8905539427370714	0	0	0.0	-0.0005577831056277212	42
2536	0.015570604925964867	0.0033483378666622553	0.0033463435542950308	0.9268106149332642	-1	0	0	0.14285714285714285	1	1.0	8	1.0	1.0	9	8	0	0	0	0.1	10	1	10	0.0	0	0.39543530777317093	0.9474914856318588	0.9613594519399202	0.8549546351998991	0.6025831368693148	0.9266285660300271	0.9337036577403207	0.9169000369767304	0	0	0.0	0.0033463435542950308	22
1813	0.018503331369424496	0.004292742960657002	0.004026011258351337	0.9218451630398962	-1	0	0	0.125	1	1.0	10	1.0	1.0	11	10	0	0	0	0.08333333333333333	12	1	12	0.0	0	0.3856534137594337	0.9399998622663942	0.7709986168060299	0.8375995937493173	0.41705652546497163	0.9192244820951828	0.9205155303464082	0.9067532804980267	0	0	0.0	0.004026011258351337	16
1065	0.015438141055345076	0.0027306388561703014	0.0025361725134835336	0.9259784209576477	-1	0	0	0.14285714285714285	1	1.0	8	1.0	1.0	9	8	0	0	0	0.1	10	1	10	0.0	0	0.39543530777317093	0.9474914856318588	0.9613594519399202	0.8764141042232685	0.6025831368693148	0.9020644997529597	0.9205155303464082	0.9135185654781588	0	0	0.0	0.0025361725134835336	22
4129	0.018325246803443294	0.003637054936847905	0.003619246333409179	0.9241470640645685	-1	0	0	0.1	1	1.0	12	1.0	1.0	13	12	0	0	0	0.07142857142857142	14	1	14	0.0	0	0.3856534137594337	0.9245780374859	0.9613594519399202	0.8610592416981488	0.6025831368693148	0.9289090087017614	0.932031266578815	0.9088882127801892	0	0	0.0	0.003619246333409179	7
1834	0.015914488007876877	0.0034627786086014168	0.003457148236730449	0.9254584230136117	-1	0	0	0.14285714285714285	1	1.0	8	1.0	1.0	9	8	0	0	0	0.1	10	1	10	0.0	0	0.39543530777317093	0.9474914856318588	0.9613594519399202	0.8549546351998991	0.6025831368693148	0.9266285660300271	0.9337036577403207	0.9169000369767304	0	0	0.0	0.003457148236730449	30
774	0.004169811453240141	0.0021064854506835772	-0.0019169208435446995	0.9678284855924661	-1	0	0	0.3333333333333333	1	1.0	2	1.0	1.0	3	2	0	1	0	0.25	4	1	4	0.3333333333333333	0	0.9670657774694483	0.5772551676595205	0.8701670920422488	0.7887798789286092	0.8931036630365357	0.8256630366218498	0.6300999236887024	0.742964289319522	1.0	0.3333333333333333	0.0	-0.00019169208435446995	18
4443	0.015462199290999325	0.00495337919652571	0.004410504535875569	0.9258648654135142	-1	0	0	0.125	1	1.0	9	1.0	1.0	10	9	0	0	0	0.09090909090909091	11	1	11	0.0	0	0.3905443607663023	0.939618425721088	0.8520643303339466	0.8524306917561081	0.5222555272348036	0.9238108257316434	0.9273850682730612	0.9114355690689689	0	0	0.0	0.004410504535875569	51
3966	0.020596832479694516	0.003132800894154727	-0.0029992414735737593	0.8815956528287209	-1	0	0	0.125	1	1.0	10	1.0	1.0	11	10	0	0	0	0.08333333333333333	12	1	12	0.0	0	0.3856534137594337	0.9291856239376349	0.9613594519399202	0.8431087951550691	0.617575023755105	0.9311195012172926	0.9392014684717773	0.9077612832071339	0	0	0.0	-0.00029992414735737595	1
3445	0.015289655889394467	0.0036502208245143344	0.0036053540959846402	0.9250953985192089	-1	0	0	0.14285714285714285	1	1.0	8	1.0	1.0	9	8	0	0	0	0.1	10	1	10	0.0	0	0.39543530777317093	0.9474914856318588	0.9613594519399202	0.8549546351998991	0.7881097482736579	0.9261726677483001	0.9210433065709781	0.9167300555967656	0	0	0.0	0.0036053540959846402	17
4133	0.021834383419875748	0.0027470113461109504	-0.0027469523804514715	0.8667963988389094	-1	0	0	0.125	1	1.0	10	1.0	1.0	11	10	0	0	0	0.08333333333333333	12	1	12	0.0	0	0.3856534137594337	0.9291856239376349	0.9613594519399202	0.8431087951550691	0.617575023755105	0.9311195012172926	0.9392014684717773	0.9077612832071339	0	0	0.0	-0.00027469523804514716	1
3239	0.015133897305111702	0.003186740573112786	0.003186691182794718	0.9237065752952494	-1	0	0	0.14285714285714285	1	1.0	8	1.0	1.0	9	8	0	0	0	0.1	10	1	10	0.0	0	0.39543530777317093	0.9511234109223629	0.9613594519399202	0.8549546351998991	0.6025831368693148	0.9266285660300271	0.9337036577403207	0.918797652387232	0	0	0.0	0.003186691182794718	9
2837	0.015914119394603247	0.0027851701280618367	0.0027734672755818737	0.9234626076873809	-1	0	0	0.14285714285714285	1	1.0	8	1.0	1.0	9	8	0	0	0	0.1	10	1	10	0.0	0	0.39543530777317093	0.9474914856318588	0.9613594519399202	0.8549546351998991	0.6025831368693148	0.9266285660300271	0.9337036577403207	0.9169000369767304	0	0	0.0	0.0027734672755818737	14
2175	0.015708482758738342	0.003272949869119283	0.0032400416398836785	0.9238407939240082	-1	0	0	0.14285714285714285	1	1.0	8	1.0	1.0	9	8	0	0	0	0.1	10	1	10	0.0	0	0.39543530777317093	0.9474914856318588	0.9613594519399202	0.8549546351998991	0.6025831368693148	0.9279859218789904	0.9392014684717773	0.9174100449550873	0	0	0.0	0.0032400416398836785	50
1209	0.023739043985742798	0.003969123365906304	-0.003966968639049817	0.7685223509800395	-1	0	0	0.125	1	1.0	10	1.0	1.0	11	10	0	0	0	0.08333333333333333	12	1	12	0.0	0	0.39543530777317093	0.9464325992831647	0.7451860029299633	0.8245736156502143	0.5987253381602031	0.9066779968225035	0.8576620427100621	0.9030029993829111	0	0	0.0	-0.0003966968639049817	5
1588	0.014886818875723807	0.0032386195723658213	0.0030424187335251515	0.9258716955061109	-1	0	0	0.14285714285714285	1	1.0	8	1.0	1.0	9	8	0	0	0	0.1	10	1	10	0.0	0	0.39543530777317093	0.9474914856318588	0.9613594519399202	0.8764141042232685	0.6025831368693148	0.9266285660300271	0.9337036577403207	0.921477103438831	0	0	0.0	0.0030424187335251515	19
29	None	None	None	None	None	0	0	0.4	4	0.6923076923076923	9	0.625	0.5384615384615384	9	7	5	0	0	0.6666666666666666	4	6	15	0.0	0.5454545454545454	0.8123871561253712	0.9699106561858412	0.7489914774049583	0.9432857529442777	0.444910235891453	0.9267943900434408	0.9457954010476683	0.949833796597901	0	0	0.0	None	0
2046	0.01412556651715041	0.004306676940927965	-0.003588682108363638	0.9382752855914102	-1	0	0	0.16666666666666666	1	1.0	6	1.0	1.0	7	6	0	0	0	0.125	8	1	8	0.0	0	0.3856534137594337	0.9420172145911911	0.9613594519399202	0.8129721676085663	0.6025831368693148	0.9046934264161133	0.9337036577403207	0.8974559326751922	0	0	0.0	-0.0003588682108363638	2
510	0.0029358924797201996	0.00202166889523221	-0.0020216042770751647	0.9876213841413595	-1	0	0	1.0	2	0.0	0	1.0	0	2	0	0	2	0	0.3333333333333333	1	3	3	1.0	1.0	0	0	0	0	0	0	0	0	0	0	0	-0.00020216042770751646	11
3416	0.01563474193683288	0.002863968007252007	0.002855993040092447	0.9229795945321231	-1	0	0	0.14285714285714285	1	1.0	8	1.0	1.0	9	8	0	0	0	0.1	10	1	10	0.0	0	0.39543530777317093	0.9474914856318588	0.9613594519399202	0.8549546351998991	0.6025831368693148	0.9291577449058959	0.9337036577403207	0.9178551761016595	0	0	0.0	0.002855993040092447	13
2067	0.01599562866962156	0.0027069616354803874	0.00268617570706053	0.9231195421419061	-1	0	0	0.14285714285714285	1	1.0	8	1.0	1.0	9	8	0	0	0	0.1	10	1	10	0.0	0	0.39543530777317093	0.9474914856318588	0.9613594519399202	0.8549546351998991	0.6025831368693148	0.9266285660300271	0.9337036577403207	0.9169000369767304	0	0	0.0	0.00268617570706053	18
4490	0.02585951201043442	0.004523980386917442	0.0022920650117265753	0.9121770529635822	-1	0	0	0.1111111111111111	1	1.0	11	1.0	1.0	12	11	0	0	0	0.07692307692307693	13	1	13	0.0	0	0.35986303685243326	0.915187279415291	0.9613594519399202	0.8405159275491743	0.638312880230737	0.9160094587255054	0.9308004937328536	0.8950465844753666	0	0	0.0	0.0022920650117265753	1
1098	0.0142212951580076	0.006150383492215168	-0.0011414601865038071	0.9380592053094815	-1	0	0	0.16666666666666666	1	1.0	7	1.0	1.0	8	7	0	0	0	0.1111111111111111	9	1	9	0.0	0	0.39543530777317093	0.9512903165553716	0.9613594519399202	0.8869020297057055	0.7881097482736579	0.8998420764546857	0.9333968573656763	0.9175083201738943	0	0	0.0	-0.00011414601865038072	31
1754	0.015878213200467596	0.003316025076627606	0.003303655377221504	0.9262313967364255	-1	0	0	0.14285714285714285	1	1.0	8	1.0	1.0	9	8	0	0	0	0.1	10	1	10	0.0	0	0.39543530777317093	0.9474914856318588	0.9613594519399202	0.8549546351998991	0.6025831368693148	0.9266285660300271	0.9337036577403207	0.9169000369767304	0	0	0.0	0.003303655377221504	40
1221	0.014853526341326879	0.0023572875168635632	0.002344439783387052	0.9288246134182694	-1	0	0	0.14285714285714285	1	1.0	8	1.0	1.0	9	8	0	0	0	0.1	10	1	10	0.0	0	0.39543530777317093	0.9474914856318588	0.9613594519399202	0.8764141042232685	0.6025831368693148	0.9266285660300271	0.9337036577403207	0.921477103438831	0	0	0.0	0.002344439783387052	22
2827	0.015787385161575438	0.0030963227878606633	0.0030915743856631817	0.9238761409997465	-1	0	0	0.14285714285714285	1	1.0	8	1.0	1.0	9	8	0	0	0	0.1	10	1	10	0.0	0	0.39543530777317093	0.9474914856318588	0.9613594519399202	0.8549546351998991	0.6025831368693148	0.9279859218789904	0.9392014684717773	0.9174100449550873	0	0	0.0	0.0030915743856631817	31
2425	0.0156633062860942	0.0032930075607650214	0.003292955828507998	0.9243188386333796	-1	0	0	0.14285714285714285	1	1.0	8	1.0	1.0	9	8	0	0	0	0.1	10	1	10	0.0	0	0.39543530777317093	0.9474914856318588	0.9613594519399202	0.8549546351998991	0.6025831368693148	0.9291577449058959	0.9337036577403207	0.9178551761016595	0	0	0.0	0.003292955828507998	68
2206	0.016022087660575314	0.0035274943430951755	0.003527487109053441	0.9253289078255527	-1	0	0	0.14285714285714285	1	1.0	8	1.0	1.0	9	8	0	0	0	0.1	10	1	10	0.0	0	0.39543530777317093	0.9474914856318588	0.9613594519399202	0.8549546351998991	0.6025831368693148	0.9266285660300271	0.9337036577403207	0.9169000369767304	0	0	0.0	0.003527487109053441	45
2048	0.015477836263087205	0.0032200281135898613	0.0032130634350683363	0.9240864657621234	-1	0	0	0.14285714285714285	1	1.0	8	1.0	1.0	9	8	0	0	0	0.1	10	1	10	0.0	0	0.39543530777317093	0.9474914856318588	0.9613594519399202	0.8549546351998991	0.6025831368693148	0.9266285660300271	0.9337036577403207	0.9169000369767304	0	0	0.0	0.0032130634350683363	31
1537	0.016353007367330263	0.0032672255652890446	0.0032544007654517495	0.9261391730641116	-1	0	0	0.14285714285714285	1	1.0	8	1.0	1.0	9	8	0	0	0	0.1	10	1	10	0.0	0	0.39543530777317093	0.9474914856318588	0.9613594519399202	0.8549546351998991	0.6025831368693148	0.9266285660300271	0.9337036577403207	0.9169000369767304	0	0	0.0	0.0032544007654517495	19
4698	0.015356702523709867	0.004780507808550703	0.004412036219644986	0.9249161015406921	-1	0	0	0.125	1	1.0	9	1.0	1.0	10	9	0	0	0	0.09090909090909091	11	1	11	0.0	0	0.3905443607663023	0.939618425721088	0.8520643303339466	0.8524306917561081	0.5614923710006618	0.9350301461256001	0.9282378074995004	0.9159394641865416	0	0	0.0	0.004412036219644986	32
4535	0.015789536474452463	0.0038831042706413206	0.00364374998825415	0.9258648375471775	-1	0	0	0.14285714285714285	1	1.0	8	1.0	1.0	9	8	0	0	0	0.1	10	1	10	0.0	0	0.39543530777317093	0.9474914856318588	0.9613594519399202	0.8549546351998991	0.7881097482736579	0.9261726677483001	0.9210433065709781	0.9167300555967656	0	0	0.0	0.00364374998825415	20
4852	0.015307769794623984	0.005018959400025697	0.004563712306190616	0.9249624294854394	-1	0	0	0.125	1	1.0	9	1.0	1.0	10	9	0	0	0	0.09090909090909091	11	1	11	0.0	0	0.3905443607663023	0.939618425721088	0.8520643303339466	0.8524306917561081	0.5222555272348036	0.9238108257316434	0.9273850682730612	0.9114355690689689	0	0	0.0	0.004563712306190616	63
3172	0.015613320260343278	0.00307502340685247	0.0030738271145384632	0.9233957693381776	-1	0	0	0.14285714285714285	1	1.0	8	1.0	1.0	9	8	0	0	0	0.1	10	1	10	0.0	0	0.39543530777317093	0.9474914856318588	0.9613594519399202	0.8549546351998991	0.6025831368693148	0.9291577449058959	0.9337036577403207	0.9178551761016595	0	0	0.0	0.0030738271145384632	35
3059	0.017193409386701504	0.004820370038506891	-0.0009085671241821902	0.9283770028575402	-1	0	0	0.14285714285714285	1	1.0	8	1.0	1.0	9	8	0	0	0	0.1	10	1	10	0.0	0	0.3856534137594337	0.9362473902666424	0.9613594519399202	0.8661769100250024	0.4667993097356137	0.8879519752398333	0.9337036577403207	0.9009784105770234	0	0	0.0	-9.085671241821902e-05	1
4324	0.015368675245121302	0.0045439855312282085	0.004028346356543269	0.9264424791952834	-1	0	0	0.125	1	1.0	9	1.0	1.0	10	9	0	0	0	0.09090909090909091	11	1	11	0.0	0	0.3905443607663023	0.939618425721088	0.8520643303339466	0.8524306917561081	0.5222555272348036	0.9238108257316434	0.9273850682730612	0.9114355690689689	0	0	0.0	0.004028346356543269	42
1740	0.01565755234580041	0.0034747132756707427	0.003474700339654414	0.9257981962640978	-1	0	0	0.14285714285714285	1	1.0	8	1.0	1.0	9	8	0	0	0	0.1	10	1	10	0.0	0	0.39543530777317093	0.9474914856318588	0.9613594519399202	0.8549546351998991	0.6025831368693148	0.9266285660300271	0.9337036577403207	0.9169000369767304	0	0	0.0	0.003474700339654414	21
3563	0.01581694512264459	0.0035257342804649095	0.0035248064484275587	0.9255785901454315	-1	0	0	0.14285714285714285	1	1.0	8	1.0	1.0	9	8	0	0	0	0.1	10	1	10	0.0	0	0.39543530777317093	0.9474914856318588	0.9613594519399202	0.8549546351998991	0.6025831368693148	0.9291577449058959	0.9337036577403207	0.9178551761016595	0	0	0.0	0.0035248064484275587	49
4261	0.01775989115992141	0.0034397796446551756	0.0031416531622033774	0.9225902080408966	-1	0	0	0.1111111111111111	1	1.0	11	1.0	1.0	12	11	0	0	0	0.07692307692307693	13	1	13	0.0	0	0.35986303685243326	0.9304101883876816	0.9613594519399202	0.864279530925195	0.6100790803122098	0.9310497132982343	0.9311087098048856	0.9128608914535697	0	0	0.0	0.0031416531622033774	0
914	0.001844109635562925	0.0017958010064218495	-0.001795667523789499	0.9795800680139203	-1	0	0	0.6666666666666666	2	0.5	1	0.6666666666666666	0.5	3	1	0	0	0	0.6666666666666666	2	3	4	0.0	0	0.5252669188991385	0.7563812414097573	0.4484741429163618	0.8716384516764708	0.5281750806611578	0.835123831139614	0.6086440227600046	0.8259152694018509	0	0	0.0	-0.0001795667523789499	24
1572	0.014692220461967604	0.00226369757231887	0.0022563339447260475	0.921349714246613	-1	0	0	0.16666666666666666	1	1.0	6	1.0	1.0	7	6	0	0	0	0.125	8	1	8	0.0	0	0.39543530777317093	0.9433174832527306	0.7427692087279729	0.864118491681081	0.44192791760029265	0.9245637699578193	0.9205155303464082	0.916007678861157	0	0	0.0	0.0022563339447260475	3
4121	0.018296480837499775	0.004009990540355976	0.0031273528908297614	0.9234461380304162	-1	0	0	0.125	1	1.0	10	1.0	1.0	11	10	0	0	0	0.08333333333333333	12	1	12	0.0	0	0.3856534137594337	0.9399998622663942	0.736573649480289	0.8640046439136875	0.41705652546497163	0.9192244820951828	0.9205155303464082	0.9124653638811797	0	0	0.0	0.0031273528908297614	6
4636	0.01159119604974967	0.0032934641397170325	0.000640182268719244	0.9396675158302066	-1	0	0	0.16666666666666666	1	1.0	7	1.0	1.0	8	7	0	0	0	0.1111111111111111	9	1	9	0.0	0	0.39543530777317093	0.9541583746312526	0.9613594519399202	0.872447407503033	0.6025831368693148	0.9282034673793721	0.9495970730464621	0.9245573167865944	0	0	0.0	0.000640182268719244	8
3684	0.01943528932775571	0.004173530727012244	-0.0034947073901862497	0.8838911086250724	-1	0	0	0.14285714285714285	1	1.0	8	1.0	1.0	9	8	0	0	0	0.1	10	1	10	0.0	0	0.39543530777317093	0.9432795836038197	0.9613594519399202	0.8549546351998991	0.6025831368693148	0.9266285660300271	0.9337036577403207	0.9148035434674623	0	0	0.0	-0.000349470739018625	4
1436	0.023191589270512115	0.004370094261482542	-0.003470915423445288	0.8763469589503476	-1	0	0	0.125	1	1.0	9	1.0	1.0	10	9	0	0	0	0.09090909090909091	11	1	11	0.0	0	0.35986303685243326	0.9511770997036312	0.9613594519399202	0.8718876720301296	0.6025831368693148	0.9194541129586282	0.9473926407945282	0.9198813241415383	0	0	0.0	-0.0003470915423445288	3
1016	0.005466670348027879	0.0031081038030977997	-0.0031064246596790176	0.9788535949434947	-1	0	0	0.5	2	0.6666666666666666	2	0.625	0.6666666666666666	4	2	0	0	0	0.5	4	2	5	0.0	0	0.8517456277188462	0.793105685968901	0.7860498835504544	0.9178192371043742	0.45759676994631776	0.9454654887244445	0.923002279555101	0.9005386313881741	0	0	0.0	-0.00031064246596790177	5
2160	0.01600530340161339	0.0032527201893102677	0.0032523195597775768	0.9230347664985667	-1	0	0	0.14285714285714285	1	1.0	8	1.0	1.0	9	8	0	0	0	0.1	10	1	10	0.0	0	0.39543530777317093	0.9474914856318588	0.9613594519399202	0.8549546351998991	0.6025831368693148	0.9266285660300271	0.9337036577403207	0.9169000369767304	0	0	0.0	0.0032523195597775768	24
4743	0.015502555149890941	0.004971431416059795	0.004321754421711501	0.925328452000353	-1	0	0	0.125	1	1.0	9	1.0	1.0	10	9	0	0	0	0.09090909090909091	11	1	11	0.0	0	0.3905443607663023	0.939618425721088	0.8520643303339466	0.8524306917561081	0.5222555272348036	0.9238108257316434	0.9273850682730612	0.9114355690689689	0	0	0.0	0.004321754421711501	21
2587	0.015654492532004405	0.00339131095104001	0.003390494857892435	0.9243999064450823	-1	0	0	0.14285714285714285	1	1.0	8	1.0	1.0	9	8	0	0	0	0.1	10	1	10	0.0	0	0.39543530777317093	0.9474914856318588	0.9613594519399202	0.8549546351998991	0.6025831368693148	0.9279859218789904	0.9392014684717773	0.9174100449550873	0	0	0.0	0.003390494857892435	42
540	0.0022629832888826375	0.002191331033061869	-0.0021908094419412108	0.9839757858416013	-1	0	0	0.6666666666666666	2	0.5	1	1.0	0.5	3	1	0	0	0	0.25	4	1	4	0.0	0.6666666666666666	0.38428048992733077	0.9221283438876331	0.6665660757263195	0.8640846209873849	0.3942976247082574	0.8914671490445938	0.7187497104659389	0.8949525703472131	0	0	0.0	-0.00021908094419412108	11
1317	0.015239175741716826	0.0022809954678561996	0.002244424189478917	0.9283583177028044	-1	0	0	0.14285714285714285	1	1.0	8	1.0	1.0	9	8	0	0	0	0.1	10	1	10	0.0	0	0.39543530777317093	0.9474914856318588	0.9613594519399202	0.8764141042232685	0.6025831368693148	0.9266285660300271	0.9337036577403207	0.921477103438831	0	0	0.0	0.002244424189478917	18
436	0.0017463034586035766	0.0016952571708400757	-0.0016930959211234216	0.9833553822774912	-1	0	0	1.0	1	0	0	1.0	0	1	0	0	0	0	0.5	2	1	2	0.0	0	0	0	0	0	0	0	0	0	0	0	0	-0.00016930959211234215	22
1765	0.021045453733821523	0.0026846258443060348	-0.002672999633238682	0.8789012724848096	-1	0	0	0.125	1	1.0	9	1.0	1.0	10	9	0	0	0	0.09090909090909091	11	1	11	0.0	0	0.3905443607663023	0.939618425721088	0.866179034372975	0.839727910400642	0.44216223617992034	0.9395119958287538	0.9276283123522173	0.915390442890222	0	0	0.0	-0.0002672999633238682	3
731	0.015623949030363005	0.006830792343881692	-0.0019301114051313239	0.9357453557025573	-1	0	0	0.16666666666666666	1	1.0	7	1.0	1.0	8	7	0	0	0	0.1111111111111111	9	1	9	0.0	0	0.39543530777317093	0.9512903165553716	0.9613594519399202	0.8869020297057055	0.7881097482736579	0.8998420764546857	0.9333968573656763	0.9175083201738943	0	0	0.0	-0.0001930111405131324	19
1153	0.0154647980650355	0.0024764149768006297	0.002399879836549276	0.9256622966220256	-1	0	0	0.14285714285714285	1	1.0	8	1.0	1.0	9	8	0	0	0	0.1	10	1	10	0.0	0	0.39543530777317093	0.9474914856318588	0.9613594519399202	0.8764141042232685	0.6025831368693148	0.9266285660300271	0.9337036577403207	0.921477103438831	0	0	0.0	0.002399879836549276	19
597	0.005390346152792357	0.004195201329895187	-0.0041944432989659995	0.9863407526594784	-1	0.25	1	0.6	6	0.4166666666666667	5	0.4	0.3333333333333333	7	4	6	1	0	0.7142857142857143	7	5	14	0.07692307692307693	0.4444444444444444	0.28126006906780915	0.9610131793587955	0.40588570582306416	0.9420368716094185	0.4577101746116181	0.939418938956997	0.9492535933762658	0.9484084322447196	1.0	0.14285714285714285	0.0	-0.00041944432989659994	7
930	0.00422126714243571	0.0024561814647488214	-0.002454702357873527	0.9684848044356229	-1	0	0	0.3333333333333333	1	1.0	2	1.0	1.0	3	2	0	1	0	0.25	4	1	4	0.3333333333333333	0	0.9670657774694483	0.5772551676595205	0.8701670920422488	0.8258460254000507	0.7111103235502501	0.8303688475167421	0.788503586288781	0.7598898886183474	1.0	0.6666666666666666	0.0	-0.00024547023578735266	13
4343	0.015531937592542492	0.002992756600415874	0.002977673662984561	0.9235904907572662	-1	0	0	0.14285714285714285	1	1.0	8	1.0	1.0	9	8	0	0	0	0.1	10	1	10	0.0	0	0.39543530777317093	0.9474914856318588	0.9613594519399202	0.8549546351998991	0.6025831368693148	0.9291577449058959	0.9337036577403207	0.9178551761016595	0	0	0.0	0.002977673662984561	21
1742	0.019060862197783305	0.0036548204709142447	0.0036161729825216404	0.9233068949916665	-1	0	0	0.1	1	1.0	12	1.0	1.0	13	12	0	0	0	0.07142857142857142	14	1	14	0.0	0	0.3856534137594337	0.9245780374859	0.9613594519399202	0.8610592416981488	0.6025831368693148	0.9289090087017614	0.932031266578815	0.9088882127801892	0	0	0.0	0.0036161729825216404	134
3935	0.007660300012703158	0.004696144843862903	-0.004664736061126555	0.9675533663696597	-1	0	0	0.3333333333333333	2	0.8333333333333334	5	0.5714285714285714	0.8333333333333334	7	5	0	2	0	0.2857142857142857	7	2	8	1.0	0	0.39543530777317093	0.9236457916423232	0.9613594519399202	0.8698308446885854	0.33402130057033286	0.9428066930314083	0.9143195721589596	0.916695894495464	0.5714285714285714	0.2857142857142857	0.0	-0.0004664736061126555	0
4039	0.019836151653795882	0.0025474845333770114	-0.0022615789429987735	0.8809685725247709	-1	0	0	0.125	1	1.0	10	1.0	1.0	11	10	0	0	0	0.08333333333333333	12	1	12	0.0	0	0.3856534137594337	0.9291856239376349	0.9613594519399202	0.8431087951550691	0.7881097482736579	0.9173381782511758	0.9337036577403207	0.9021050562032804	0	0	0.0	-0.00022615789429987734	1
3413	0.015656818889449198	0.003132382432119041	0.0031223576774851093	0.9230764077307919	-1	0	0	0.14285714285714285	1	1.0	8	1.0	1.0	9	8	0	0	0	0.1	10	1	10	0.0	0	0.39543530777317093	0.9474914856318588	0.9613594519399202	0.8549546351998991	0.6025831368693148	0.9291577449058959	0.9337036577403207	0.9178551761016595	0	0	0.0	0.0031223576774851093	19
384	0.00296272580346811	0.0020170817435345907	-0.0020170411067066112	0.9872451765525945	-1	0	0	1.0	2	0.0	0	1.0	0	2	0	0	2	0	0.3333333333333333	1	3	3	1.0	1.0	0	0	0	0	0	0	0	0	0	0	0	-0.00020170411067066112	37
2218	0.015643238031892593	0.0035631043806288137	0.0034825018432953036	0.923055331533291	-1	0	0	0.14285714285714285	1	1.0	8	1.0	1.0	9	8	0	0	0	0.1	10	1	10	0.0	0	0.39543530777317093	0.9396739904675558	0.9613594519399202	0.8549546351998991	0.6025831368693148	0.9266285660300271	0.9337036577403207	0.9130875022312813	0	0	0.0	0.0034825018432953036	4
259	0.01411346567738607	0.007727517363968076	-0.0076619770463933375	0.975587535433765	-1	0	0	0.4	2	0.8	4	0.5833333333333334	0.6	5	3	1	1	0	0.3333333333333333	2	6	7	0.25	0	0.49893364622015984	0.7617751907022444	0.7259940727677135	0.9279662507258764	0.5117319142167974	0.7921831925080257	0.7224697364440367	0.8436285031472229	1.0	0	0.0	-0.0007661977046393338	6
4247	0.01853377373072716	0.00313536240382992	0.002334066873946289	0.9246298761592798	-1	0	0	0.125	1	1.0	10	1.0	1.0	11	10	0	0	0	0.08333333333333333	12	1	12	0.0	0	0.3856534137594337	0.9399998622663942	0.736573649480289	0.8640046439136875	0.41705652546497163	0.9192244820951828	0.9205155303464082	0.9124653638811797	0	0	0.0	0.002334066873946289	5
5049	0.015542847387348414	0.005183111925170938	0.004702194513913693	0.9254165964708173	-1	0	0	0.125	1	1.0	9	1.0	1.0	10	9	0	0	0	0.09090909090909091	11	1	11	0.0	0	0.3905443607663023	0.939618425721088	0.8520643303339466	0.8524306917561081	0.5222555272348036	0.9238108257316434	0.9273850682730612	0.9114355690689689	0	0	0.0	0.004702194513913693	55
2168	0.015877882097820116	0.0029987212463789483	0.0029980832965959166	0.9261250389054215	-1	0	0	0.14285714285714285	1	1.0	8	1.0	1.0	9	8	0	0	0	0.1	10	1	10	0.0	0	0.39543530777317093	0.9474914856318588	0.9613594519399202	0.8549546351998991	0.6025831368693148	0.9279859218789904	0.9392014684717773	0.9174100449550873	0	0	0.0	0.0029980832965959166	29
2415	0.015449403266863929	0.0035482272724746194	0.003351920886320717	0.923179655842575	-1	0	0	0.125	1	1.0	10	1.0	1.0	11	10	0	0	0	0.08333333333333333	12	1	12	0.0	0	0.3856534137594337	0.9291856239376349	0.9613594519399202	0.8431087951550691	0.617575023755105	0.9311195012172926	0.9392014684717773	0.9077612832071339	0	0	0.0	0.003351920886320717	13
3333	0.014742466432930276	0.0031294122480954654	0.0031264941694028915	0.924303202180153	-1	0	0	0.14285714285714285	1	1.0	8	1.0	1.0	9	8	0	0	0	0.1	10	1	10	0.0	0	0.39543530777317093	0.9474914856318588	0.9613594519399202	0.8549546351998991	0.6025831368693148	0.9279859218789904	0.9392014684717773	0.9174100449550873	0	0	0.0	0.0031264941694028915	31
2197	0.015497197530506896	0.003140180558609978	0.0031350633471843884	0.9233106749926059	-1	0	0	0.14285714285714285	1	1.0	8	1.0	1.0	9	8	0	0	0	0.1	10	1	10	0.0	0	0.39543530777317093	0.9533685665670231	0.7427692087279729	0.8395029929836948	0.41705652546497163	0.932845474618905	0.9509789642009913	0.9194206680348974	0	0	0.0	0.0031350633471843884	13
2090	0.015954820703461024	0.0028731864856858173	0.002848999274560975	0.923517180970213	-1	0	0	0.14285714285714285	1	1.0	8	1.0	1.0	9	8	0	0	0	0.1	10	1	10	0.0	0	0.39543530777317093	0.9474914856318588	0.9613594519399202	0.8549546351998991	0.6025831368693148	0.9266285660300271	0.9337036577403207	0.9169000369767304	0	0	0.0	0.002848999274560975	16
772	0.001869484467741736	0.00181214935987303	-0.0018119644323519816	0.9853568408217257	-1	0	0	1.0	1	0	0	1.0	0	1	0	0	1	0	0.5	1	2	2	0.3333333333333333	0	0	0	0	0	0	0	0	0	0	0	0	-0.00018119644323519817	13
1920	0.016160845970533952	0.0037528039434695354	0.003752268056516521	0.9251388069181579	-1	0	0	0.14285714285714285	1	1.0	8	1.0	1.0	9	8	0	0	0	0.1	10	1	10	0.0	0	0.39543530777317093	0.9474914856318588	0.9613594519399202	0.8549546351998991	0.6025831368693148	0.9266285660300271	0.9337036577403207	0.9169000369767304	0	0	0.0	0.003752268056516521	53
3800	0.015274315228556237	0.003960183433149903	0.003845153823636719	0.9255695416873314	-1	0	0	0.14285714285714285	1	1.0	8	1.0	1.0	9	8	0	0	0	0.1	10	1	10	0.0	0	0.39543530777317093	0.9474914856318588	0.9613594519399202	0.8549546351998991	0.7881097482736579	0.9261726677483001	0.9210433065709781	0.9167300555967656	0	0	0.0	0.003845153823636719	33
73	0.018941636013572453	0.005339740261482185	-0.005282971866403651	0.9815656368282603	-1	0	0	0.3	3	0.7692307692307693	10	0.3125	0.7692307692307693	12	10	2	3	0	0.3333333333333333	4	12	15	0.5	0	0.5898034638915399	0.9330523441210976	0.863470582811558	0.9691436799932427	0.1767221631864925	0.9290749932115318	0.9232613122083202	0.9470863686576539	0.16666666666666666	0	0.0	-0.0005282971866403651	40
634	0.002404976564988082	0.002268874588150869	-0.0022688212964183142	0.9836657519962698	-1	0	0	0.6666666666666666	2	0.5	1	0.6666666666666666	0.5	3	1	0	0	0	0.6666666666666666	2	3	4	0.0	0	0.6563245644199911	0.9181151284016891	0.42431723255030107	0.9115135885462816	0.6486188033215439	0.9066195710892618	0.8134555428347623	0.9121977012419653	0	0	0.0	-0.00022688212964183142	12
3227	0.008915965048158782	0.003843312768372838	-0.001093902169338505	0.9330509109069244	-1	0	0	0.2	1	1.0	5	1.0	1.0	6	5	0	0	0	0.14285714285714285	7	1	7	0.0	0	0.42158573866176424	0.9234282877600133	0.8045318954371282	0.8555105275801037	0.437222483555155	0.9523994464329733	0.9245816015096546	0.9184520948358528	0	0	0.0	-0.00010939021693385049	2
2541	0.020723205294361783	0.003318421475133438	-0.0032811655657696307	0.8773754721028671	-1	0	0	0.125	1	1.0	9	1.0	1.0	10	9	0	0	0	0.09090909090909091	11	1	11	0.0	0	0.3905443607663023	0.939618425721088	0.866179034372975	0.839727910400642	0.5098198311671431	0.922675744501024	0.9365080134998326	0.9083307578471221	0	0	0.0	-0.00032811655657696305	1
1678	0.016015954219501062	0.0035096649117944898	0.0035096490711463164	0.925226340385241	-1	0	0	0.14285714285714285	1	1.0	8	1.0	1.0	9	8	0	0	0	0.1	10	1	10	0.0	0	0.39543530777317093	0.9474914856318588	0.9613594519399202	0.8549546351998991	0.6025831368693148	0.9266285660300271	0.9337036577403207	0.9169000369767304	0	0	0.0	0.0035096490711463164	63
2420	0.014998171001805335	0.0027457307450317724	0.002581703242990153	0.9255389235208905	-1	0	0	0.14285714285714285	1	1.0	8	1.0	1.0	9	8	0	0	0	0.1	10	1	10	0.0	0	0.39543530777317093	0.9474914856318588	0.9613594519399202	0.8764141042232685	0.6025831368693148	0.9291577449058959	0.9337036577403207	0.9223840877129655	0	0	0.0	0.002581703242990153	12
1481	0.01887075684678911	0.006137812545173992	0.003544842428122855	0.9216020138848124	-1	0	0	0.14285714285714285	1	1.0	8	1.0	1.0	9	8	0	0	0	0.1	10	1	10	0.0	0	0.3856534137594337	0.9464209586469606	0.7709986168060299	0.8422213396733077	0.617575023755105	0.9289057619714767	0.9210433065709781	0.9146769829478654	0	0	0.0	0.003544842428122855	7
3106	0.015643959642976768	0.002774726507857731	0.002760574406586403	0.9232258236093409	-1	0	0	0.14285714285714285	1	1.0	8	1.0	1.0	9	8	0	0	0	0.1	10	1	10	0.0	0	0.39543530777317093	0.9474914856318588	0.9613594519399202	0.8549546351998991	0.6025831368693148	0.9279859218789904	0.9392014684717773	0.9174100449550873	0	0	0.0	0.002760574406586403	13
1562	0.01585770531278158	0.00257456476582222	0.002571921256386619	0.9251550468931129	-1	0	0	0.14285714285714285	1	1.0	8	1.0	1.0	9	8	0	0	0	0.1	10	1	10	0.0	0	0.39543530777317093	0.9474914856318588	0.9613594519399202	0.8764141042232685	0.6025831368693148	0.9266285660300271	0.9337036577403207	0.921477103438831	0	0	0.0	0.002571921256386619	7
1383	0.01818898031730085	0.004152075606019243	0.003472610203463644	0.9234443376242006	-1	0	0	0.125	1	1.0	10	1.0	1.0	11	10	0	0	0	0.08333333333333333	12	1	12	0.0	0	0.3856534137594337	0.9399998622663942	0.736573649480289	0.8640046439136875	0.41705652546497163	0.9192244820951828	0.9205155303464082	0.9124653638811797	0	0	0.0	0.003472610203463644	81
701	0.00391664568507394	0.0019181656163296075	-0.001578158657996783	0.9669366977377754	-1	0	0	0.3333333333333333	1	1.0	2	1.0	1.0	3	2	0	1	0	0.25	4	1	4	0.3333333333333333	0	0.9670657774694483	0.5772551676595205	0.5086157349822684	0.7884819972261933	0.7749042305012688	0.8066840814260332	0.8816778845596343	0.7347076995351562	1.0	0.3333333333333333	0.0	-0.0001578158657996783	17
4056	0.015913331828911772	0.0033596622325867873	0.0033481933887532893	0.9237637215601766	-1	0	0	0.14285714285714285	1	1.0	8	1.0	1.0	9	8	0	0	0	0.1	10	1	10	0.0	0	0.39543530777317093	0.9474914856318588	0.9613594519399202	0.8549546351998991	0.6025831368693148	0.9291577449058959	0.9337036577403207	0.9178551761016595	0	0	0.0	0.0033481933887532893	41
1133	0.0038362070230429906	0.002624339131790631	-0.0025743153187651104	0.9660258157566616	-1	0	0	0.3333333333333333	1	1.0	2	1.0	1.0	3	2	0	0	0	0.25	4	1	4	0.0	0	0.8443404818139723	0.9086239816922981	0.5339041265685522	0.761443541003171	0.617575023755105	0.9502896628581223	0.9136820286911501	0.8943567994498348	0	0	0.0	-0.00025743153187651106	1
529	0.01333678506573428	0.005049296299803278	-7.406959688205615e-05	0.9810891520634021	-1	0	0	0.4	4	0.6923076923076923	9	0.5769230769230769	0.6153846153846154	11	8	3	2	0	0.15384615384615385	13	2	15	0.2857142857142857	0.3076923076923077	0.589142622601451	0.9660079221069929	0.35026758535737923	0.9708330121462084	0.218019839417727	0.9619848488196474	0.9617410163598314	0.9664650989795144	0.5909090909090909	0.18181818181818182	0.0	-7.4069596882056146e-06	91
4719	0.015860793920253784	0.005254566440557571	0.0045179329210338105	0.9254394699985657	-1	0	0	0.125	1	1.0	9	1.0	1.0	10	9	0	0	0	0.09090909090909091	11	1	11	0.0	0	0.3905443607663023	0.939618425721088	0.8520643303339466	0.8524306917561081	0.5222555272348036	0.9238108257316434	0.9273850682730612	0.9114355690689689	0	0	0.0	0.0045179329210338105	67
4748	0.019153757718540575	0.004029420929518584	0.004026535146884969	0.9233567564321394	-1	0	0	0.1	1	1.0	12	1.0	1.0	13	12	0	0	0	0.07142857142857142	14	1	14	0.0	0	0.3856534137594337	0.9245780374859	0.9613594519399202	0.8610592416981488	0.6025831368693148	0.9289090087017614	0.932031266578815	0.9088882127801892	0	0	0.0	0.004026535146884969	34
4515	0.01644536341116254	0.004302204896873761	0.0037093882063106006	0.9268791092393018	-1	0	0	0.1111111111111111	1	1.0	11	1.0	1.0	12	11	0	0	0	0.07692307692307693	13	1	13	0.0	0	0.3905443607663023	0.922982370531414	0.9613594519399202	0.8444686756700311	0.6025831368693148	0.9304337970983163	0.9367887464035934	0.9051899544662236	0	0	0.0	0.0037093882063106006	1
3621	0.015569653210477055	0.002990987749491561	0.002990982200570065	0.9232291901173723	-1	0	0	0.14285714285714285	1	1.0	8	1.0	1.0	9	8	0	0	0	0.1	10	1	10	0.0	0	0.39543530777317093	0.9474914856318588	0.9613594519399202	0.8549546351998991	0.6025831368693148	0.9291577449058959	0.9337036577403207	0.9178551761016595	0	0	0.0	0.002990982200570065	16
1924	0.021712417596088763	0.0022817293236816662	-0.0022813651034891925	0.8644040902798112	-1	0	0	0.125	1	1.0	10	1.0	1.0	11	10	0	0	0	0.08333333333333333	12	1	12	0.0	0	0.3856534137594337	0.9291856239376349	0.9613594519399202	0.8431087951550691	0.6025831368693148	0.9300758674312236	0.9433328679740589	0.9073092843464741	0	0	0.0	-0.00022813651034891925	3
1185	0.004932157620476403	0.003125028036635525	-0.0031150696456270876	0.9619702845980473	-1	0	0	0.5	2	0.75	3	0.6	0.75	5	3	0	2	0	0.4	5	2	6	1.0	0	0.9239225509313289	0.9492293986552965	0.9613594519399202	0.9319577424842092	0.20999482094626742	0.9227178920819522	0.9143195721589596	0.9355423227071485	0.6	0.2	0.0	-0.00031150696456270875	4
2074	0.016234201848161437	0.0030466222809852534	0.0029523266385988217	0.9235393949380888	-1	0	0	0.14285714285714285	1	1.0	8	1.0	1.0	9	8	0	0	0	0.1	10	1	10	0.0	0	0.39543530777317093	0.9474914856318588	0.9613594519399202	0.8549546351998991	0.6025831368693148	0.9266285660300271	0.9337036577403207	0.9169000369767304	0	0	0.0	0.0029523266385988217	14
1100	0.013062230801989481	0.0025869083322163987	0.0017127548406926534	0.9308911980513263	-1	0	0	0.16666666666666666	1	1.0	6	1.0	1.0	7	6	0	0	0	0.125	8	1	8	0.0	0	0.39543530777317093	0.9367319526830133	0.9613594519399202	0.854746210583195	0.617575023755105	0.9308853242587419	0.9337036577403207	0.9134022572221814	0	0	0.0	0.0017127548406926534	25
3332	0.014987037553339463	0.002521634728667641	0.0025088988547502557	0.9254057078444354	-1	0	0	0.14285714285714285	1	1.0	8	1.0	1.0	9	8	0	0	0	0.1	10	1	10	0.0	0	0.39543530777317093	0.9474914856318588	0.9613594519399202	0.8764141042232685	0.6025831368693148	0.9279859218789904	0.9392014684717773	0.9219614115070951	0	0	0.0	0.0025088988547502557	9
1497	0.015559167220631989	0.0027600949764810374	0.0027408596973042742	0.9262680817303445	-1	0	0	0.14285714285714285	1	1.0	8	1.0	1.0	9	8	0	0	0	0.1	10	1	10	0.0	0	0.39543530777317093	0.9474914856318588	0.9613594519399202	0.8764141042232685	0.6025831368693148	0.9266285660300271	0.9337036577403207	0.921477103438831	0	0	0.0	0.0027408596973042742	40
1793	0.01587475397326979	0.0034311754155843446	0.0034311469809408844	0.9241788098857489	-1	0	0	0.14285714285714285	1	1.0	8	1.0	1.0	9	8	0	0	0	0.1	10	1	10	0.0	0	0.39543530777317093	0.9474914856318588	0.9613594519399202	0.8549546351998991	0.6025831368693148	0.9266285660300271	0.9337036577403207	0.9169000369767304	0	0	0.0	0.0034311469809408844	49
2788	0.016101165542214583	0.0032018503205398716	0.0031927779219964453	0.9242045217168624	-1	0	0	0.14285714285714285	1	1.0	8	1.0	1.0	9	8	0	0	0	0.1	10	1	10	0.0	0	0.39543530777317093	0.9474914856318588	0.9613594519399202	0.8549546351998991	0.6025831368693148	0.9266285660300271	0.9337036577403207	0.9169000369767304	0	0	0.0	0.0031927779219964453	32
2273	0.015928311931812447	0.0031549743419587934	0.003042330838507936	0.9234169270096634	-1	0	0	0.14285714285714285	1	1.0	8	1.0	1.0	9	8	0	0	0	0.1	10	1	10	0.0	0	0.39543530777317093	0.9474914856318588	0.9613594519399202	0.8549546351998991	0.6025831368693148	0.9266285660300271	0.9337036577403207	0.9169000369767304	0	0	0.0	0.003042330838507936	16
4851	0.015780363946986366	0.005470208936917773	0.004672872755402031	0.9253490019362448	-1	0	0	0.125	1	1.0	9	1.0	1.0	10	9	0	0	0	0.09090909090909091	11	1	11	0.0	0	0.3905443607663023	0.939618425721088	0.8520643303339466	0.8524306917561081	0.5222555272348036	0.9238108257316434	0.9273850682730612	0.9114355690689689	0	0	0.0	0.004672872755402031	69
2808	0.015618058296250893	0.003165889048432118	0.0031632194106751407	0.924217136315784	-1	0	0	0.14285714285714285	1	1.0	8	1.0	1.0	9	8	0	0	0	0.1	10	1	10	0.0	0	0.39543530777317093	0.9474914856318588	0.9613594519399202	0.8549546351998991	0.6025831368693148	0.9279859218789904	0.9392014684717773	0.9174100449550873	0	0	0.0	0.0031632194106751407	37
2300	0.018677592385161902	0.003903731369015143	0.003371143806699746	0.922516436673992	-1	0	0	0.125	1	1.0	10	1.0	1.0	11	10	0	0	0	0.08333333333333333	12	1	12	0.0	0	0.3856534137594337	0.9399998622663942	0.736573649480289	0.8640046439136875	0.41705652546497163	0.9192244820951828	0.9205155303464082	0.9124653638811797	0	0	0.0	0.003371143806699746	12
4765	0.015651535545882733	0.005299887583900013	0.004820630250777127	0.925280919416869	-1	0	0	0.125	1	1.0	9	1.0	1.0	10	9	0	0	0	0.09090909090909091	11	1	11	0.0	0	0.3905443607663023	0.939618425721088	0.8520643303339466	0.8524306917561081	0.5222555272348036	0.9238108257316434	0.9273850682730612	0.9114355690689689	0	0	0.0	0.004820630250777127	104
4938	0.015693168945083012	0.0053783834925531845	0.004763126066969354	0.9253013644251336	-1	0	0	0.125	1	1.0	9	1.0	1.0	10	9	0	0	0	0.09090909090909091	11	1	11	0.0	0	0.3905443607663023	0.939618425721088	0.8520643303339466	0.8524306917561081	0.5222555272348036	0.9238108257316434	0.9273850682730612	0.9114355690689689	0	0	0.0	0.004763126066969354	24
3592	0.01583281330657973	0.004024012506085248	0.003610517864427147	0.9251488497641881	-1	0	0	0.14285714285714285	1	1.0	8	1.0	1.0	9	8	0	0	0	0.1	10	1	10	0.0	0	0.39543530777317093	0.9474914856318588	0.9613594519399202	0.8549546351998991	0.7881097482736579	0.9261726677483001	0.9210433065709781	0.9167300555967656	0	0	0.0	0.003610517864427147	27
4117	0.019200830711871134	0.0026894251597872625	-0.0026722606138462716	0.8823906957837594	-1	0	0	0.125	1	1.0	10	1.0	1.0	11	10	0	0	0	0.08333333333333333	12	1	12	0.0	0	0.3856534137594337	0.9291856239376349	0.9613594519399202	0.8668688503347126	0.6025831368693148	0.9300758674312236	0.9392589797532377	0.9125533984695692	0	0	0.0	-0.00026722606138462716	1
4205	0.014944298044364174	0.0031421104820022433	0.0031336923097732374	0.9235191462440147	-1	0	0	0.14285714285714285	1	1.0	8	1.0	1.0	9	8	0	0	0	0.1	10	1	10	0.0	0	0.39543530777317093	0.9511234109223629	0.9613594519399202	0.8549546351998991	0.6025831368693148	0.9266285660300271	0.9337036577403207	0.918797652387232	0	0	0.0	0.0031336923097732374	12
1264	0.015343902859414688	0.002580727459970965	0.002442973532376347	0.9250246650148567	-1	0	0	0.14285714285714285	1	1.0	8	1.0	1.0	9	8	0	0	0	0.1	10	1	10	0.0	0	0.39543530777317093	0.9474914856318588	0.9613594519399202	0.8764141042232685	0.6025831368693148	0.9291577449058959	0.9337036577403207	0.9223840877129655	0	0	0.0	0.002442973532376347	21
1819	0.018889607986728275	0.0033822383791611934	0.003302406745528989	0.9248005785791882	-1	0	0	0.1	1	1.0	12	1.0	1.0	13	12	0	0	0	0.07142857142857142	14	1	14	0.0	0	0.3856534137594337	0.9245780374859	0.9613594519399202	0.8610592416981488	0.6025831368693148	0.9289090087017614	0.932031266578815	0.9088882127801892	0	0	0.0	0.003302406745528989	80
266	0.021754696221143625	0.004557241248223843	-0.004493852423504738	0.9746943507739294	-1	0	0	0.4	4	0.6666666666666666	8	0.4666666666666667	0.5833333333333334	11	7	2	1	0	0.3	3	10	14	0.25	0.5	0.49366396007188024	0.8729051560292925	0.25879677068384715	0.9316241740204249	0.6736017179329339	0.9221159575680014	0.9203922957790797	0.9118753580579753	1.0	0	0.0	-0.0004493852423504738	15
1235	0.020266383314499394	0.004938526849840894	0.0016680406422722503	0.929776142302952	-1	0	0	0.125	1	1.0	10	1.0	1.0	11	10	0	0	0	0.08333333333333333	12	1	12	0.0	0	0.39543530777317093	0.9520683567385444	0.7451860029299633	0.8245736156502143	0.6025831368693148	0.9072729785574446	0.8810501634546246	0.9065678557902008	0	0	0.0	0.0016680406422722503	18
3095	0.018679554786363205	0.0038117509089696205	0.003804669906528005	0.9241146557237293	-1	0	0	0.1	1	1.0	12	1.0	1.0	13	12	0	0	0	0.07142857142857142	14	1	14	0.0	0	0.3856534137594337	0.9245780374859	0.9613594519399202	0.8610592416981488	0.6025831368693148	0.9289090087017614	0.932031266578815	0.9088882127801892	0	0	0.0	0.003804669906528005	107
3733	0.015894154951456112	0.003473996620250072	0.0034730335619204927	0.9240936226161388	-1	0	0	0.14285714285714285	1	1.0	8	1.0	1.0	9	8	0	0	0	0.1	10	1	10	0.0	0	0.39543530777317093	0.9474914856318588	0.9613594519399202	0.8549546351998991	0.6025831368693148	0.9279859218789904	0.9392014684717773	0.9174100449550873	0	0	0.0	0.0034730335619204927	40
4986	0.01542436159424622	0.004982925740802125	0.004265840298641512	0.9247593238835369	-1	0	0	0.125	1	1.0	9	1.0	1.0	10	9	0	0	0	0.09090909090909091	11	1	11	0.0	0	0.3905443607663023	0.939618425721088	0.8520643303339466	0.8524306917561081	0.5222555272348036	0.9238108257316434	0.9273850682730612	0.9114355690689689	0	0	0.0	0.004265840298641512	23
535	0.0026383140317728497	0.0025589296026895746	-0.002558928385639683	0.984121704430386	-1	0	0	0.6666666666666666	2	0.5	1	0.6666666666666666	0.5	3	1	0	2	0	0.6666666666666666	3	2	4	1.0	0	0.11437786846781424	0.8519858933828262	0.5550018873225694	0.897988021131232	0.42581460497247575	0.9358382057483808	0.8640589301510397	0.9004099453674514	0.8333333333333333	0.6666666666666666	0.6349807831723626	-0.00025589283856396834	12
1146	0.028872226714925963	0.005743094091210026	0.0012587353088026523	0.8358036931399768	-1	0	0	0.125	1	1.0	9	1.0	1.0	10	9	0	0	0	0.09090909090909091	11	1	11	0.0	0	0.4546214456523332	0.9319997682034238	0.7451860029299633	0.8345642439507573	0.5136079320197351	0.9138581395217685	0.8974028222623358	0.9001844799524507	0	0	0.0	0.0012587353088026523	11
2022	0.020588829659673593	0.0020340420091841706	0.0018174338618406102	0.9188765316056166	-1	0	0	0.14285714285714285	1	1.0	8	1.0	1.0	9	8	0	0	0	0.1	10	1	10	0.0	0	0.39543530777317093	0.9397463231272302	0.9613594519399202	0.8648755162909296	0.44192791760029265	0.902377714379092	0.9214859046686059	0.9068518303988601	0	0	0.0	0.0018174338618406102	8
4720	0.015618222102809668	0.005275373692333039	0.004618791073978862	0.9254453787967285	-1	0	0	0.125	1	1.0	9	1.0	1.0	10	9	0	0	0	0.09090909090909091	11	1	11	0.0	0	0.3905443607663023	0.939618425721088	0.8520643303339466	0.8524306917561081	0.5222555272348036	0.9238108257316434	0.9273850682730612	0.9114355690689689	0	0	0.0	0.004618791073978862	81
1628	0.01770241421344082	0.006037440930897333	-0.005392493513493837	0.9263364854416305	-1	0	0	0.14285714285714285	1	1.0	8	1.0	1.0	9	8	0	0	0	0.1	10	1	10	0.0	0	0.39543530777317093	0.954766547883799	0.9613594519399202	0.8549546351998991	0.6025831368693148	0.9266285660300271	0.9337036577403207	0.9207963598216159	0	0	0.0	-0.0005392493513493837	0
2753	0.014755671492422648	0.0034405433936330154	0.003439436912730011	0.9248410778183144	-1	0	0	0.14285714285714285	1	1.0	8	1.0	1.0	9	8	0	0	0	0.1	10	1	10	0.0	0	0.39543530777317093	0.9511234109223629	0.9613594519399202	0.8549546351998991	0.6025831368693148	0.9266285660300271	0.9337036577403207	0.918797652387232	0	0	0.0	0.003439436912730011	50
176	0.009969072810883085	0.004780111382626533	-0.004755036924372493	0.9725752806261811	-1	0	0	0.5	3	0.5714285714285714	4	0.5625	0.5714285714285714	5	4	3	3	0	0.25	8	2	9	0.3333333333333333	0.25	0.7279251863609755	0.9582769619397498	0.8511256208989864	0.9334645037248149	0.411794329005884	0.9376507934722708	0.9456299982989329	0.9442032484720859	0.4	0.2	0.0	-0.0004755036924372493	8
2097	0.014865530588837873	0.003301644678827031	0.003300763048791625	0.9247635400297016	-1	0	0	0.14285714285714285	1	1.0	8	1.0	1.0	9	8	0	0	0	0.1	10	1	10	0.0	0	0.39543530777317093	0.9511234109223629	0.9613594519399202	0.8549546351998991	0.6025831368693148	0.9266285660300271	0.9337036577403207	0.918797652387232	0	0	0.0	0.003300763048791625	64
4243	0.01511720370218437	0.003297917747134774	0.0032974325198991765	0.9246448687939328	-1	0	0	0.14285714285714285	1	1.0	8	1.0	1.0	9	8	0	0	0	0.1	10	1	10	0.0	0	0.39543530777317093	0.9511234109223629	0.9613594519399202	0.8549546351998991	0.6025831368693148	0.9266285660300271	0.9337036577403207	0.918797652387232	0	0	0.0	0.0032974325198991765	33
1202	0.032799483502972605	0.005421388194231798	-0.005404313403496631	0.7110021210904123	-1	0	0	0.1111111111111111	1	1.0	11	1.0	1.0	11	11	1	2	0	0.07692307692307693	13	1	13	0.3333333333333333	0	0.3817268382121086	0.9632280837075484	0.3444683616498069	0.8211311992551884	0.8903359887236633	0.8941505718576856	0.9299817251664716	0.9095221468612833	0.5454545454545454	0.09090909090909091	0.0	-0.0005404313403496631	1
1349	0.015546642150679727	0.002286222923342055	0.0022350632931805925	0.923840256236562	-1	0	0	0.14285714285714285	1	1.0	8	1.0	1.0	9	8	0	0	0	0.1	10	1	10	0.0	0	0.39543530777317093	0.944638043821573	0.9613594519399202	0.8764141042232685	0.6025831368693148	0.9587551497299782	0.950665038382876	0.933844813148833	0	0	0.0	0.0022350632931805925	12
1296	0.01880566961633481	0.0050190434917109115	-0.0007384823872449319	0.47789823963602107	-1	0	0	0.125	1	1.0	9	1.0	1.0	10	9	0	0	0	0.09090909090909091	11	1	11	0.0	0	0.3905443607663023	0.9218198671208843	0.9613594519399202	0.8718876720301296	0.6025831368693148	0.9295631955402134	0.9337036577403207	0.9106579774234256	0	0	0.0	-7.384823872449319e-05	18
1850	0.0164016161674179	0.0037652174301701616	0.0030322139431979613	0.9229253125343835	-1	0	0	0.125	1	1.0	9	1.0	1.0	10	9	0	0	0	0.09090909090909091	11	1	11	0.0	0	0.3905443607663023	0.9473415334997497	0.8520643303339466	0.8524306917561081	0.5222555272348037	0.9238108257316434	0.9273850682730612	0.9152613762251937	0	0	0.0	0.0030322139431979613	0
2427	0.015614808882450367	0.0030668444866349806	0.0030668407479981286	0.9235083533213371	-1	0	0	0.14285714285714285	1	1.0	8	1.0	1.0	9	8	0	0	0	0.1	10	1	10	0.0	0	0.39543530777317093	0.9474914856318588	0.9613594519399202	0.8549546351998991	0.6025831368693148	0.9266285660300271	0.9337036577403207	0.9169000369767304	0	0	0.0	0.0030668407479981286	23
2400	0.01522030052764446	0.0028692131603567715	0.0028557147685304295	0.9237132962539436	-1	0	0	0.14285714285714285	1	1.0	8	1.0	1.0	9	8	0	0	0	0.1	10	1	10	0.0	0	0.39543530777317093	0.9474914856318588	0.9613594519399202	0.8549546351998991	0.6025831368693148	0.9279859218789904	0.9392014684717773	0.9174100449550873	0	0	0.0	0.0028557147685304295	21
1297	0.01730980258924232	0.005358753191253538	-0.00535009511077554	0.9463052339553475	-1	0	0	0.14285714285714285	1	1.0	8	1.0	1.0	9	8	0	1	0	0.1	1	10	10	0.3333333333333333	0	0.39543530777317093	0.9255290255392582	0.9613594519399202	0.8814254354339213	0.7881097482736579	0.9530516638494232	0.9143195721589596	0.9249921124873393	1.0	0.2222222222222222	0.0	-0.000535009511077554	2
96	0.01979966427739837	0.006964294449646829	-0.006959853278619816	0.9754410668344047	-1	0	0	0.3	3	0.8461538461538461	11	0.5357142857142857	0.8461538461538461	14	11	0	1	0	0.14285714285714285	14	2	15	1.0	0.15384615384615385	0.32569870384061617	0.9330520575867047	0.6540458658044751	0.9047943966388875	0.6120792635680588	0.8424789340980247	0.8293356930577452	0.8991366156103286	1.0	0.2857142857142857	0.0	-0.0006959853278619816	25
3083	0.019064869911699863	0.004064541383180159	0.00401491071776308	0.9231169425562644	-1	0	0	0.1	1	1.0	12	1.0	1.0	13	12	0	0	0	0.07142857142857142	14	1	14	0.0	0	0.3856534137594337	0.9245780374859	0.9613594519399202	0.8610592416981488	0.6025831368693148	0.9289090087017614	0.932031266578815	0.9088882127801892	0	0	0.0	0.00401491071776308	138
2674	0.0159762089675151	0.003968398414184817	0.0038283992890726336	0.9241856918698157	-1	0	0	0.125	1	1.0	10	1.0	1.0	11	10	0	0	0	0.08333333333333333	12	1	12	0.0	0	0.38428048992733077	0.931095011673514	0.7427692087279729	0.8291440082608473	0.25686994335520497	0.9328581579647762	0.9337036577403207	0.9064932900339121	0	0	0.0	0.0038283992890726336	1
2655	0.015904387093423813	0.0035037845978206934	0.003501145590566539	0.924499576796313	-1	0	0	0.14285714285714285	1	1.0	8	1.0	1.0	9	8	0	0	0	0.1	10	1	10	0.0	0	0.39543530777317093	0.9474914856318588	0.9613594519399202	0.8549546351998991	0.6025831368693148	0.9266285660300271	0.9337036577403207	0.9169000369767304	0	0	0.0	0.003501145590566539	64
1469	0.016205319980585525	0.003364201140950831	0.003210511032437372	0.9256329557709662	-1	0	0	0.125	1	1.0	10	1.0	1.0	11	10	0	0	0	0.08333333333333333	12	1	12	0.0	0	0.3856534137594337	0.9291520698583443	0.736573649480289	0.8640046439136875	0.6025831368693148	0.9492606341854147	0.9337036577403207	0.9206022812443028	0	0	0.0	0.003210511032437372	6
4442	0.01558349951582565	0.0027821501747527073	0.002689380064374023	0.9226726154175634	-1	0	0	0.14285714285714285	1	1.0	8	1.0	1.0	9	8	0	0	0	0.1	10	1	10	0.0	0	0.39543530777317093	0.9511234109223629	0.9613594519399202	0.8549546351998991	0.6025831368693148	0.9266285660300271	0.9337036577403207	0.918797652387232	0	0	0.0	0.002689380064374023	12
4655	0.01575121209791468	0.005021378542680929	0.004295626839895953	0.9255518070614921	-1	0	0	0.125	1	1.0	9	1.0	1.0	10	9	0	0	0	0.09090909090909091	11	1	11	0.0	0	0.3905443607663023	0.939618425721088	0.8520643303339466	0.8524306917561081	0.5222555272348036	0.9238108257316434	0.9273850682730612	0.9114355690689689	0	0	0.0	0.004295626839895953	17
2875	0.01974988874055333	0.00374648807359293	-0.0035544508349922774	0.8792365799790955	-1	0	0	0.16666666666666666	1	1.0	7	1.0	1.0	8	7	0	0	0	0.1111111111111111	9	1	9	0.0	0	0.3905443607663023	0.9542979016705924	0.8520643303339466	0.8567830972710173	0.42972654011225986	0.9391051228027872	0.9510604951291116	0.9256109224354002	0	0	0.0	-0.00035544508349922774	1
4400	0.01537374781724952	0.005014895002870187	0.00442556358748897	0.9260558862287045	-1	0	0	0.125	1	1.0	9	1.0	1.0	10	9	0	0	0	0.09090909090909091	11	1	11	0.0	0	0.3905443607663023	0.939618425721088	0.8520643303339466	0.8524306917561081	0.5222555272348036	0.9238108257316434	0.9273850682730612	0.9114355690689689	0	0	0.0	0.00442556358748897	72
2477	0.016018163363058127	0.002783923581321271	0.0027735696809728953	0.923531369176702	-1	0	0	0.14285714285714285	1	1.0	8	1.0	1.0	9	8	0	0	0	0.1	10	1	10	0.0	0	0.39543530777317093	0.9474914856318588	0.9613594519399202	0.8549546351998991	0.6025831368693148	0.9266285660300271	0.9337036577403207	0.9169000369767304	0	0	0.0	0.0027735696809728953	16
3096	0.015815296330898242	0.003313605140181937	0.0033048931087539704	0.9232280649490231	-1	0	0	0.14285714285714285	1	1.0	8	1.0	1.0	9	8	0	0	0	0.1	10	1	10	0.0	0	0.39543530777317093	0.9474914856318588	0.9613594519399202	0.8549546351998991	0.6025831368693148	0.9291577449058959	0.9337036577403207	0.9178551761016595	0	0	0.0	0.0033048931087539704	28
2922	0.011363163929034832	0.002986830732362483	0.0009756957139423861	0.9399711221703011	-1	0	0	0.16666666666666666	1	1.0	7	1.0	1.0	8	7	0	0	0	0.1111111111111111	9	1	9	0.0	0	0.39543530777317093	0.9541583746312526	0.9613594519399202	0.872447407503033	0.6100790803122098	0.9296844570723759	0.9516338896725358	0.9250773450971063	0	0	0.0	0.0009756957139423861	3
4710	0.015622404644146725	0.004875959471752865	0.004218769980050395	0.92500421634277	-1	0	0	0.125	1	1.0	9	1.0	1.0	10	9	0	0	0	0.09090909090909091	11	1	11	0.0	0	0.3905443607663023	0.939618425721088	0.8520643303339466	0.8524306917561081	0.5222555272348036	0.9238108257316434	0.9273850682730612	0.9114355690689689	0	0	0.0	0.004218769980050395	16
4995	0.016965954594913756	0.003294091047785968	0.003262359519481289	0.9220846886789745	-1	0	0	0.125	1	1.0	10	1.0	1.0	11	10	0	0	0	0.08333333333333333	12	1	12	0.0	0	0.38428048992733077	0.931095011673514	0.7427692087279729	0.8269694558412184	0.25686994335520497	0.9398275455352684	0.9337036577403207	0.9093291624049576	0	0	0.0	0.003262359519481289	3
1873	0.007968433112472965	0.004440959738121912	-0.004148046714382071	0.9804857986395357	-1	0	0	0.3333333333333333	2	0.8333333333333334	5	0.5714285714285714	0.8333333333333334	7	5	0	0	0	0.2857142857142857	2	7	8	0.0	0	0.39543530777317093	0.9609578470011437	0.9613594519399202	0.8638830382494083	0.7881097482736579	0.9208127716261377	0.9337036577403207	0.9242504838571516	0	0	0.0	-0.00041480467143820707	1
1900	0.016042504317271243	0.0031685810628352892	0.003167389839479594	0.9236109619635834	-1	0	0	0.14285714285714285	1	1.0	8	1.0	1.0	9	8	0	0	0	0.1	10	1	10	0.0	0	0.39543530777317093	0.9474914856318588	0.9613594519399202	0.8549546351998991	0.6025831368693148	0.9266285660300271	0.9337036577403207	0.9169000369767304	0	0	0.0	0.003167389839479594	20
4715	0.014969358908372641	0.003505495571035676	0.003505357839524603	0.923826367713089	-1	0	0	0.14285714285714285	1	1.0	8	1.0	1.0	9	8	0	0	0	0.1	10	1	10	0.0	0	0.39543530777317093	0.9474914856318588	0.9613594519399202	0.852076830052823	0.6025831368693148	0.9266285660300271	0.9397395365127827	0.9163135454898679	0	0	0.0	0.003505357839524603	17
1169	0.0028749369339491774	0.002807051140925636	-0.0028047299931532386	0.9793825959970013	-1	0	0	1.0	1	0	0	1.0	0	1	0	0	3	0	0.5	1	2	2	1.0	0	0	0	0	0	0	0	0	0	0	0	0	-0.0002804729993153239	4
4281	0.017520207999653137	0.0015844291241778358	0.0009981933576821613	0.9288416543324999	-1	0	0	0.14285714285714285	1	1.0	8	1.0	1.0	9	8	0	0	0	0.1	10	1	10	0.0	0	0.39543530777317093	0.9450692521597902	0.9613594519399202	0.8549546351998991	0.6025831368693148	0.9388384356299715	0.9398415989554745	0.9205690374305706	0	0	0.0	0.0009981933576821613	5
1430	0.01540205304286934	0.0028111017905611576	0.0028110354174122505	0.9283552911392459	-1	0	0	0.14285714285714285	1	1.0	8	1.0	1.0	9	8	0	0	0	0.1	10	1	10	0.0	0	0.39543530777317093	0.9474914856318588	0.9613594519399202	0.8764141042232685	0.6025831368693148	0.9266285660300271	0.9337036577403207	0.921477103438831	0	0	0.0	0.0028110354174122505	16
3133	0.015915222726370106	0.0032032289360268045	0.003189269723385726	0.9236569110256854	-1	0	0	0.14285714285714285	1	1.0	8	1.0	1.0	9	8	0	0	0	0.1	10	1	10	0.0	0	0.39543530777317093	0.9474914856318588	0.9613594519399202	0.8549546351998991	0.6025831368693148	0.9291577449058959	0.9337036577403207	0.9178551761016595	0	0	0.0	0.003189269723385726	21
4225	0.015077099369410884	0.0031210846688186173	0.0031207506504189455	0.9239453038231142	-1	0	0	0.14285714285714285	1	1.0	8	1.0	1.0	9	8	0	0	0	0.1	10	1	10	0.0	0	0.39543530777317093	0.9474914856318588	0.9613594519399202	0.8549546351998991	0.6025831368693148	0.9291577449058959	0.9337036577403207	0.9178551761016595	0	0	0.0	0.0031207506504189455	37
4609	0.007695185991377933	0.003953684679427117	-0.0037602293300186703	0.9586836096352495	-1	0	0	0.5	3	0.7142857142857143	5	0.375	0.7142857142857143	8	5	0	1	0	0.6666666666666666	6	4	9	1.0	0.6666666666666666	0.39543530777317093	0.8893340683917784	0.8045318954371281	0.8467259008776636	0.2641315682184723	0.9492907109400602	0.9143195721589596	0.9038630425394587	1.0	0.25	0.0	-0.000376022933001867	3
477	0.0029752370990721966	0.0018004199131026923	-0.001800395498007014	0.9873623275367902	-1	0	0	1.0	2	0.0	0	1.0	0	2	0	0	2	0	0.3333333333333333	1	3	3	1.0	1.0	0	0	0	0	0	0	0	0	0	0	0	-0.00018003954980070141	22
4509	0.015242634101567499	0.003896512100836582	0.0037737232389218425	0.9255149929481765	-1	0	0	0.14285714285714285	1	1.0	8	1.0	1.0	9	8	0	0	0	0.1	10	1	10	0.0	0	0.39543530777317093	0.9474914856318588	0.9613594519399202	0.8549546351998991	0.7881097482736579	0.9261726677483001	0.9210433065709781	0.9167300555967656	0	0	0.0	0.0037737232389218425	19
1531	0.014582258551090755	0.0032524320808947314	0.0032165233878405624	0.9260391511588989	-1	0	0	0.14285714285714285	1	1.0	8	1.0	1.0	9	8	0	0	0	0.1	10	1	10	0.0	0	0.39543530777317093	0.9474914856318588	0.9613594519399202	0.8764141042232685	0.6025831368693148	0.9266285660300271	0.9337036577403207	0.921477103438831	0	0	0.0	0.0032165233878405624	34
993	0.017786892465234044	0.0038517772538796623	0.0022625929873025855	0.9300755774047231	-1	0	0	0.125	1	1.0	9	1.0	1.0	10	9	0	0	0	0.09090909090909091	11	1	11	0.0	0	0.3905443607663023	0.9534711729611043	0.7451860029299633	0.8345642439507573	0.5136079320197351	0.9138581395217685	0.8988929611239843	0.9116014991899309	0	0	0.0	0.0022625929873025855	82
1956	0.015982211911758776	0.0027085025410630123	0.0027066834538649626	0.9270960597937056	-1	0	0	0.14285714285714285	1	1.0	8	1.0	1.0	9	8	0	0	0	0.1	10	1	10	0.0	0	0.39543530777317093	0.9474914856318588	0.9613594519399202	0.8549546351998991	0.6025831368693148	0.9266285660300271	0.9337036577403207	0.9169000369767304	0	0	0.0	0.0027066834538649626	18
2125	0.0017991945897621812	0.0017067883866706348	-0.0017067883866668625	0.9863507275752388	-1	0	0	0	0	0	0	1.0	0	0	0	0	4	0	1.0	1	1	1	1.0	0	0	0	0	0	0	0	0	0	0	0	0	-0.1	0
329	0.0029026595231831384	0.0024033581990740506	-0.002403296612724949	0.9777351777443062	-1	0	0	0.6666666666666666	2	0.5	1	0.6666666666666666	0.5	3	1	0	0	0	0.6666666666666666	2	3	4	0.0	0	0.7284098096149424	0.7591747889036586	0.42431723255030107	0.7942707903222425	0.30111992185161296	0.9561836183912759	0.8134555428347623	0.8653733337038225	0	0	0.0	-0.0002403296612724949	26
4923	0.01587520643894846	0.004747714818010026	0.0031029409531683765	0.9271002961555267	-1	0	0	0.125	1	1.0	9	1.0	1.0	10	9	0	0	0	0.09090909090909091	11	1	11	0.0	0	0.39543530777317093	0.9255429085137005	0.8520643303339466	0.8524306917561081	0.5222555272348036	0.9238108257316434	0.9273850682730612	0.9052022843662599	0	0	0.0	0.0031029409531683765	5
4100	0.015120319146091814	0.0033940743670882443	0.003389595165498579	0.925365883394891	-1	0	0	0.14285714285714285	1	1.0	8	1.0	1.0	9	8	0	0	0	0.1	10	1	10	0.0	0	0.39543530777317093	0.9511234109223629	0.9613594519399202	0.8549546351998991	0.6025831368693148	0.9266285660300271	0.9337036577403207	0.918797652387232	0	0	0.0	0.003389595165498579	11
3651	0.014920156575708454	0.0031658086560926516	0.0031073849674367626	0.9234234518202095	-1	0	0	0.14285714285714285	1	1.0	8	1.0	1.0	9	8	0	0	0	0.1	10	1	10	0.0	0	0.39543530777317093	0.9511234109223629	0.9613594519399202	0.8549546351998991	0.6025831368693148	0.9266285660300271	0.9337036577403207	0.918797652387232	0	0	0.0	0.0031073849674367626	34
3017	0.015642846890387706	0.0031740615286760393	0.003172456941658544	0.9235978234743983	-1	0	0	0.14285714285714285	1	1.0	8	1.0	1.0	9	8	0	0	0	0.1	10	1	10	0.0	0	0.39543530777317093	0.9474914856318588	0.9613594519399202	0.8549546351998991	0.6025831368693148	0.9291577449058959	0.9337036577403207	0.9178551761016595	0	0	0.0	0.003172456941658544	13
3318	0.015769561542129128	0.0031698943762752314	0.0031644505539426327	0.9242882099366013	-1	0	0	0.14285714285714285	1	1.0	8	1.0	1.0	9	8	0	0	0	0.1	10	1	10	0.0	0	0.39543530777317093	0.9474914856318588	0.9613594519399202	0.8549546351998991	0.6025831368693148	0.9291577449058959	0.9337036577403207	0.9178551761016595	0	0	0.0	0.0031644505539426327	35
166	0.004779253599588282	0.004385861978427193	-0.0043856816048149115	0.9853113365039732	-1	0	0	0.5714285714285714	4	0.5	4	0.4166666666666667	0.375	5	3	4	3	0	0.6666666666666666	4	6	10	0.3	0.2857142857142857	0.5517230132830182	0.855429977619824	0.6521553111069556	0.9507772374755457	0.4366630551879608	0.834810765952804	0.9159471218956952	0.892796115603352	0.6	0.2	0.0	-0.0004385681604814911	6
668	0.014639619418494548	0.006068541803407265	-0.0014065149689604563	0.9367814537246285	-1	0	0	0.16666666666666666	1	1.0	7	1.0	1.0	8	7	0	0	0	0.1111111111111111	9	1	9	0.0	0	0.39543530777317093	0.9512903165553716	0.9613594519399202	0.8869020297057055	0.7881097482736579	0.8998420764546857	0.9333968573656763	0.9175083201738943	0	0	0.0	-0.00014065149689604562	20
4556	0.015337700808210845	0.0024913252504196797	0.002470470814349324	0.9225737037292252	-1	0	0	0.14285714285714285	1	1.0	8	1.0	1.0	9	8	0	0	0	0.1	10	1	10	0.0	0	0.39543530777317093	0.9511234109223629	0.9613594519399202	0.8549546351998991	0.6025831368693148	0.9266285660300271	0.9337036577403207	0.918797652387232	0	0	0.0	0.002470470814349324	8
3250	0.015684529871086008	0.003150791690374873	0.0031507746811180394	0.9239899989639357	-1	0	0	0.14285714285714285	1	1.0	8	1.0	1.0	9	8	0	0	0	0.1	10	1	10	0.0	0	0.39543530777317093	0.9474914856318588	0.9613594519399202	0.8549546351998991	0.6025831368693148	0.9266285660300271	0.9337036577403207	0.9169000369767304	0	0	0.0	0.0031507746811180394	16
394	0.00406854221543491	0.002136533976269336	-0.001903621378469725	0.9687997600982492	-1	0	0	0.3333333333333333	1	1.0	2	1.0	1.0	3	2	0	1	0	0.25	4	1	4	0.3333333333333333	0	0.9670657774694483	0.5772551676595205	0.8701670920422488	0.7887798789286092	0.7111103235502501	0.8303688475167421	0.7960584200088203	0.7450622879260058	1.0	0.6666666666666666	0.0	-0.00019036213784697252	57
4182	0.018614748327268824	0.004057933880330618	0.0039886177290036125	0.9235867725415229	-1	0	0	0.1	1	1.0	12	1.0	1.0	13	12	0	0	0	0.07142857142857142	14	1	14	0.0	0	0.3856534137594337	0.9245780374859	0.9613594519399202	0.8610592416981488	0.6025831368693148	0.9289090087017614	0.932031266578815	0.9088882127801892	0	0	0.0	0.0039886177290036125	14
3029	0.01581739595074202	0.0032085347459889163	0.0032084996759681552	0.9235683630043786	-1	0	0	0.14285714285714285	1	1.0	8	1.0	1.0	9	8	0	0	0	0.1	10	1	10	0.0	0	0.39543530777317093	0.9474914856318588	0.9613594519399202	0.8549546351998991	0.6025831368693148	0.9291577449058959	0.9337036577403207	0.9178551761016595	0	0	0.0	0.0032084996759681552	28
532	0.0021377974286788393	0.0017777207014628201	-0.0017775229597447135	0.9840000964641143	-1	0	0	1.0	2	0.0	0	0.75	0	2	0	0	0	0	1.0	2	2	3	0.0	0	0	0	0	0	0	0	0	0	0	0	0	-0.00017775229597447135	57
4249	0.015381431095202796	0.0032427676623080124	0.003212354484138987	0.9244019267444982	-1	0	0	0.14285714285714285	1	1.0	8	1.0	1.0	9	8	0	0	0	0.1	10	1	10	0.0	0	0.39543530777317093	0.9511234109223629	0.9613594519399202	0.8549546351998991	0.6025831368693148	0.9266285660300271	0.9337036577403207	0.918797652387232	0	0	0.0	0.003212354484138987	20
229	0.0024345652005977763	0.0023444714738927496	-0.002344438746327658	0.9800588526843445	-1	0	0	0.6666666666666666	2	0.5	1	0.6666666666666666	0.5	3	1	0	0	0	0.6666666666666666	2	3	4	0.0	0	0.6563245644199911	0.7276036003374242	0.42431723255030107	0.8313937725465137	0.5281750806611578	0.912795346815799	0.6862915552078303	0.8378200113215417	0	0	0.0	-0.0002344438746327658	12
3794	0.0182361608675892	0.0033592010829025945	0.0026433075065953365	0.9242273653472266	-1	0	0	0.125	1	1.0	10	1.0	1.0	11	10	0	0	0	0.08333333333333333	12	1	12	0.0	0	0.3856534137594337	0.9399998622663942	0.736573649480289	0.8640046439136875	0.41705652546497163	0.9192244820951828	0.9205155303464082	0.9124653638811797	0	0	0.0	0.0026433075065953365	12
742	0.0030978939963411823	0.0018294144495550194	-0.0018293959793220683	0.9872657065657603	-1	0	0	1.0	2	0.0	0	1.0	0	2	0	0	2	0	0.3333333333333333	1	3	3	1.0	1.0	0	0	0	0	0	0	0	0	0	0	0	-0.00018293959793220683	26
386	0.001954516611990238	0.0016950238901722763	-0.0016946382320480642	0.9847447369893112	-1	0	0	1.0	1	0	0	1.0	0	1	0	0	0	0	0.5	2	1	2	0.0	0	0	0	0	0	0	0	0	0	0	0	0	-0.00016946382320480642	15
3891	0.015200148954503723	0.003441332589998362	0.0034410910155479226	0.9241252137374816	-1	0	0	0.14285714285714285	1	1.0	8	1.0	1.0	9	8	0	0	0	0.1	10	1	10	0.0	0	0.39543530777317093	0.9511234109223629	0.9613594519399202	0.8549546351998991	0.6025831368693148	0.9266285660300271	0.9337036577403207	0.918797652387232	0	0	0.0	0.0034410910155479226	94
4628	0.018847541191460034	0.0040827610537804105	0.004080030217623906	0.9236550058946285	-1	0	0	0.1	1	1.0	12	1.0	1.0	13	12	0	0	0	0.07142857142857142	14	1	14	0.0	0	0.3856534137594337	0.9245780374859	0.9613594519399202	0.8610592416981488	0.6025831368693148	0.9289090087017614	0.932031266578815	0.9088882127801892	0	0	0.0	0.004080030217623906	18
2241	0.01584324453043225	0.0031185119013202828	0.0031131080824545175	0.9238343490477613	-1	0	0	0.14285714285714285	1	1.0	8	1.0	1.0	9	8	0	0	0	0.1	10	1	10	0.0	0	0.39543530777317093	0.9474914856318588	0.9613594519399202	0.8549546351998991	0.6025831368693148	0.9279859218789904	0.9392014684717773	0.9174100449550873	0	0	0.0	0.0031131080824545175	26
1841	0.016006570481889075	0.003489444681325098	0.003447669717456351	0.9234774985326731	-1	0	0	0.14285714285714285	1	1.0	8	1.0	1.0	9	8	0	0	0	0.1	10	1	10	0.0	0	0.39543530777317093	0.9474914856318588	0.9613594519399202	0.8549546351998991	0.6025831368693148	0.9266285660300271	0.9337036577403207	0.9169000369767304	0	0	0.0	0.003447669717456351	26
4315	0.018503547069304894	0.0039062267893703088	0.003870298183358152	0.9237313666555197	-1	0	0	0.1	1	1.0	12	1.0	1.0	13	12	0	0	0	0.07142857142857142	14	1	14	0.0	0	0.3856534137594337	0.9245780374859	0.9613594519399202	0.8610592416981488	0.6025831368693148	0.9289090087017614	0.932031266578815	0.9088882127801892	0	0	0.0	0.003870298183358152	89
1603	0.015514852678777275	0.006212635321562137	0.0005222369410236296	0.9312755619318406	-1	0	0	0.16666666666666666	1	1.0	7	1.0	1.0	8	7	0	0	0	0.1111111111111111	9	1	9	0.0	0	0.36054949876848474	0.9407350775882843	0.9613594519399202	0.8684659301730353	0.5346912233024642	0.886974993131907	0.9404375198235687	0.9035614442564797	0	0	0.0	0.0005222369410236296	4
41	0.008833283423976487	0.004855716449007753	-0.004785370269623372	0.9808293925711573	-1	0.25	1	0.6	6	0.46153846153846156	6	0.4166666666666667	0.38461538461538464	9	5	5	0	0	0.4444444444444444	4	9	15	0.0	0.2857142857142857	0.34211157573791534	0.9363452684621527	0.25136456550397857	0.9493861463199884	0.9340239452541736	0.9158965336686795	0.7997361998795242	0.9351917600737728	0	0	0.0	-0.0004785370269623372	26
3266	0.03475055698125012	0.013437162721919013	-0.01118887125845934	0.7918721630490535	-1	0	0	0.125	1	1.0	10	1.0	1.0	11	10	0	1	0	0.08333333333333333	1	12	12	0.3333333333333333	0	0.39543530777317093	0.8825907015535249	0.8124388242391405	0.8687351316237026	0.33402130057033286	0.9378099942906373	0.9143195721589596	0.9008575887182169	1.0	0.09090909090909091	0.0	-0.001118887125845934	0
4306	0.015834633897762136	0.0035282340754363034	0.0035149615286615	0.9250916020877126	-1	0	0	0.14285714285714285	1	1.0	8	1.0	1.0	9	8	0	0	0	0.1	10	1	10	0.0	0	0.39543530777317093	0.9474914856318588	0.9613594519399202	0.8549546351998991	0.6025831368693148	0.9291577449058959	0.9337036577403207	0.9178551761016595	0	0	0.0	0.0035149615286615	61
2913	0.015028546235017702	0.0043811837611428504	0.0021897976100774762	0.928848787917111	-1	0	0	0.14285714285714285	1	1.0	8	1.0	1.0	9	8	0	0	0	0.1	10	1	10	0.0	0	0.39543530777317093	0.9511234109223629	0.9613594519399202	0.8563482349712843	0.6025831368693148	0.9266285660300271	0.9337036577403207	0.9190778179681143	0	0	0.0	0.0021897976100774762	4
4334	0.014911164285541258	0.0028600770590457227	0.002818417922815558	0.9233359516208064	-1	0	0	0.14285714285714285	1	1.0	8	1.0	1.0	9	8	0	0	0	0.1	10	1	10	0.0	0	0.39543530777317093	0.9511234109223629	0.9613594519399202	0.8549546351998991	0.6025831368693148	0.9266285660300271	0.9337036577403207	0.918797652387232	0	0	0.0	0.002818417922815558	9
2727	0.015767572887546048	0.003404761819986275	0.0034036336541704883	0.9242556889844176	-1	0	0	0.14285714285714285	1	1.0	8	1.0	1.0	9	8	0	0	0	0.1	10	1	10	0.0	0	0.39543530777317093	0.9474914856318588	0.9613594519399202	0.8549546351998991	0.6025831368693148	0.9266285660300271	0.9337036577403207	0.9169000369767304	0	0	0.0	0.0034036336541704883	73
4041	0.015735652739551402	0.002659039455344998	0.0026288437832085606	0.9229286408560884	-1	0	0	0.14285714285714285	1	1.0	8	1.0	1.0	9	8	0	0	0	0.1	10	1	10	0.0	0	0.39543530777317093	0.9474914856318588	0.9613594519399202	0.8549546351998991	0.6025831368693148	0.9291577449058959	0.9337036577403207	0.9178551761016595	0	0	0.0	0.0026288437832085606	11
2643	0.01570540018168815	0.0031474016209989296	0.003132536136954801	0.9236561432743632	-1	0	0	0.14285714285714285	1	1.0	8	1.0	1.0	9	8	0	0	0	0.1	10	1	10	0.0	0	0.39543530777317093	0.9474914856318588	0.9613594519399202	0.8549546351998991	0.6025831368693148	0.9279859218789904	0.9392014684717773	0.9174100449550873	0	0	0.0	0.003132536136954801	29
4960	0.015467266817414579	0.004833161516256587	0.004108478527841228	0.9251117435101867	-1	0	0	0.125	1	1.0	9	1.0	1.0	10	9	0	0	0	0.09090909090909091	11	1	11	0.0	0	0.3905443607663023	0.939618425721088	0.8520643303339466	0.8524306917561081	0.5222555272348036	0.9238108257316434	0.9273850682730612	0.9114355690689689	0	0	0.0	0.004108478527841228	17
2984	0.015297743692705373	0.0030174238014566384	0.003011539550941029	0.9233138193784889	-1	0	0	0.14285714285714285	1	1.0	8	1.0	1.0	9	8	0	0	0	0.1	10	1	10	0.0	0	0.39543530777317093	0.9474914856318588	0.9613594519399202	0.8549546351998991	0.6025831368693148	0.9291577449058959	0.9337036577403207	0.9178551761016595	0	0	0.0	0.003011539550941029	22
1128	0.004203080004913159	0.0028436430012610072	-0.002721347803687418	0.9803651180038956	-1	0	0	0.5	4	0.6	6	0.42857142857142855	0.5	9	5	2	4	0	0.5714285714285714	4	7	12	1.0	0.2	0.39543530777317093	0.8121546608746635	0.9613594519399202	0.7562671392656364	0.7881097482736579	0.8936881819933085	0.9143195721589596	0.828512951850639	0.3333333333333333	0.3333333333333333	0.0	-0.0002721347803687418	9
2141	0.01563880013796646	0.0034252606523248186	0.0034149416075935977	0.926070876623934	-1	0	0	0.14285714285714285	1	1.0	8	1.0	1.0	9	8	0	0	0	0.1	10	1	10	0.0	0	0.39543530777317093	0.9474914856318588	0.9613594519399202	0.8549546351998991	0.6025831368693148	0.9279859218789904	0.9392014684717773	0.9174100449550873	0	0	0.0	0.0034149416075935977	95
3247	0.016098790565913613	0.0028805629483294594	0.0027617303993909097	0.9233906884675214	-1	0	0	0.14285714285714285	1	1.0	8	1.0	1.0	9	8	0	0	0	0.1	10	1	10	0.0	0	0.39543530777317093	0.9474914856318588	0.9613594519399202	0.8549546351998991	0.6025831368693148	0.9266285660300271	0.9337036577403207	0.9169000369767304	0	0	0.0	0.0027617303993909097	15
779	0.031468394419639625	0.005337586443451529	-0.0050106965183375485	0.7570034068590622	-1	0	0	0.125	1	1.0	10	1.0	1.0	11	10	0	0	0	0.08333333333333333	12	1	12	0.0	0	0.6853040143806741	0.8051477447902327	0.5453654198615926	0.9039804501001225	0.8162362436696972	0.8647478860678112	0.8441204849240779	0.86280426012426	0	0	0.0	-0.0005010696518337549	8
3768	0.01837596570309613	0.003346384117194063	0.00329284761066529	0.9242854300832095	-1	0	0	0.1	1	1.0	12	1.0	1.0	13	12	0	0	0	0.07142857142857142	14	1	14	0.0	0	0.3856534137594337	0.9245780374859	0.9613594519399202	0.8610592416981488	0.6025831368693148	0.9289090087017614	0.932031266578815	0.9088882127801892	0	0	0.0	0.00329284761066529	60
996	0.014168016245578837	0.0038435283853229156	-0.002148115330776682	0.9464638840576113	-1	0	0	0.16666666666666666	1	1.0	7	1.0	1.0	8	7	0	0	0	0.1111111111111111	9	1	9	0.0	0	0.9382937489125931	0.806916131447393	0.5628982040359414	0.8605841607516768	0.6500761944595279	0.8598412956920869	0.8901702683095145	0.8439705215166732	0	0	0.0	-0.0002148115330776682	11
2850	0.01829691776041595	0.002178004224248697	0.0009174666824992523	0.8878909844154763	-1	0	0	0.14285714285714285	1	1.0	8	1.0	1.0	9	8	0	0	0	0.1	10	1	10	0.0	0	0.39543530777317093	0.9474914856318588	1.0	0.868393592736872	0.6025831368693148	0.9266285660300271	0.9414699230226526	0.9197210789482082	0	0	0.0	0.0009174666824992523	5
2182	0.015953705651587977	0.0030501537429016537	0.0030343702914846183	0.923956556143948	-1	0	0	0.14285714285714285	1	1.0	8	1.0	1.0	9	8	0	0	0	0.1	10	1	10	0.0	0	0.39543530777317093	0.9474914856318588	0.9613594519399202	0.8549546351998991	0.6025831368693148	0.9266285660300271	0.9337036577403207	0.9169000369767304	0	0	0.0	0.0030343702914846183	11
4622	0.017656104166138355	0.004149245472840149	0.004148928717633423	0.9239225182821054	-1	0	0	0.125	1	1.0	10	1.0	1.0	11	10	0	0	0	0.08333333333333333	12	1	12	0.0	0	0.3856534137594337	0.9339131172165459	0.736573649480289	0.8640046439136875	0.41705652546497163	0.9192244820951828	0.9205155303464082	0.909680686408264	0	0	0.0	0.004148928717633423	6
627	0.031232823030401088	0.015430111941879642	-0.012329851102911885	0.9181978853107865	-1	0	0	0.3333333333333333	3	0.6363636363636364	7	0.5909090909090909	0.6363636363636364	10	7	2	2	0	0.18181818181818182	11	2	13	0.4	0	0.49366396007188024	0.9371146595725791	0.3722765004274172	0.9567795265024783	0.8813272668749323	0.967716086310905	0.9562069520842205	0.9554841826752052	0.6	0.1	0.0	-0.0012329851102911885	1
3440	0.015836468527691838	0.00311889882645699	0.003092978275380341	0.9244793350247664	-1	0	0	0.14285714285714285	1	1.0	8	1.0	1.0	9	8	0	0	0	0.1	10	1	10	0.0	0	0.39543530777317093	0.9474914856318588	0.9613594519399202	0.8549546351998991	0.6025831368693148	0.9266285660300271	0.9337036577403207	0.9169000369767304	0	0	0.0	0.003092978275380341	12
4597	0.016337680830995117	0.0030088877708719344	0.0028551354948833404	0.9257613609730231	-1	0	0	0.125	1	1.0	9	1.0	1.0	10	9	0	0	0	0.09090909090909091	11	1	11	0.0	0	0.3836697246862362	0.9387397469187959	0.8520643303339466	0.8524306917561081	0.5222555272348036	0.9238108257316434	0.9273850682730612	0.9110207906195482	0	0	0.0	0.0028551354948833404	1
3783	0.015113242683853221	0.0032931770033252476	0.0032590694328792943	0.9227105651272195	-1	0	0	0.125	1	1.0	10	1.0	1.0	11	10	0	0	0	0.08333333333333333	12	1	12	0.0	0	0.3856534137594337	0.9291856239376349	0.9613594519399202	0.8431087951550691	0.617575023755105	0.9311195012172926	0.9392014684717773	0.9077612832071339	0	0	0.0	0.0032590694328792943	17
360	0.003232262569915567	0.0017725985933273879	-0.001772596965161485	0.9875998140866649	-1	0	0	1.0	2	0.0	0	1.0	0	2	0	0	2	0	0.3333333333333333	1	3	3	1.0	1.0	0	0	0	0	0	0	0	0	0	0	0	-0.0001772596965161485	32
520	0.005904308823943201	0.0022280080408464474	-0.002227234572425505	0.9831295692192269	-1	0	0	0.6666666666666666	2	0.5	1	1.0	0.5	3	1	0	0	0	0.25	4	1	4	0.0	0.6666666666666666	0.6104657998654662	0.9466484735819635	0.3908482433779878	0.881481274983433	0.726632009589054	0.6657640605343291	0.8841443589347865	0.864972050944693	0	0	0.0	-0.0002227234572425505	8
3326	0.015671597125904886	0.002997592838917225	0.0029801155222476273	0.9233844600390426	-1	0	0	0.14285714285714285	1	1.0	8	1.0	1.0	9	8	0	0	0	0.1	10	1	10	0.0	0	0.39543530777317093	0.9474914856318588	0.9613594519399202	0.8549546351998991	0.6025831368693148	0.9279859218789904	0.9392014684717773	0.9174100449550873	0	0	0.0	0.0029801155222476273	23
1404	None	None	None	None	None	0	0	0.4444444444444444	4	0.5454545454545454	6	0.43333333333333335	0.36363636363636365	7	4	5	9	0	0.8333333333333334	5	6	13	0.8181818181818182	0.16666666666666666	0.9378912578126244	0.978956147493168	0.47397668794721043	0.9748728950977258	0.218019839417727	0.9294276492496054	0.9710872108456077	0.9663893216845937	0.14285714285714285	0.2857142857142857	0.0	None	0
928	0.027409912626807517	0.0017618863790371878	0.00010756187263065401	0.5250938176331912	-1	0	0	0.125	1	1.0	9	1.0	1.0	10	9	0	0	0	0.09090909090909091	11	1	11	0.0	0	0.6765952996359429	0.812786686216685	0.5453654198615926	0.8538338156772347	0.83707361528499	0.8754709218974197	0.8340112204822093	0.8491322969669624	0	0	0.0	0.00010756187263065401	12
3781	0.01874234518976571	0.0044157189847329045	0.00360106106417598	0.9230251113840487	-1	0	0	0.125	1	1.0	10	1.0	1.0	11	10	0	0	0	0.08333333333333333	12	1	12	0.0	0	0.3856534137594337	0.9399998622663942	0.736573649480289	0.8640046439136875	0.41705652546497163	0.9192244820951828	0.9205155303464082	0.9124653638811797	0	0	0.0	0.00360106106417598	19
3403	0.015504999312696438	0.003124477924502936	0.003119617551754157	0.9238220971852549	-1	0	0	0.14285714285714285	1	1.0	8	1.0	1.0	9	8	0	0	0	0.1	10	1	10	0.0	0	0.39543530777317093	0.9474914856318588	0.9613594519399202	0.8549546351998991	0.6025831368693148	0.9266285660300271	0.9337036577403207	0.9169000369767304	0	0	0.0	0.003119617551754157	17
1557	0.015914036337853675	0.0033904953481295277	0.003390114452772764	0.9243855686789204	-1	0	0	0.14285714285714285	1	1.0	8	1.0	1.0	9	8	0	0	0	0.1	10	1	10	0.0	0	0.39543530777317093	0.9474914856318588	0.9613594519399202	0.8549546351998991	0.6025831368693148	0.9266285660300271	0.9337036577403207	0.9169000369767304	0	0	0.0	0.003390114452772764	64
3509	0.012558387103136778	0.003602530674599103	0.0031610787654774296	0.9280563687852985	-1	0	0	0.16666666666666666	1	1.0	6	1.0	1.0	7	6	0	0	0	0.125	8	1	8	0.0	0	0.3354455837775358	0.9500600989377963	0.9613594519399202	0.8740382686432873	0.4667993097356137	0.8956877133892435	0.9465265803310056	0.9124841828810772	0	0	0.0	0.0031610787654774296	5
4754	0.015735276523925895	0.004893789606351141	0.004372667708207239	0.9257536733887194	-1	0	0	0.125	1	1.0	9	1.0	1.0	10	9	0	0	0	0.09090909090909091	11	1	11	0.0	0	0.3905443607663023	0.939618425721088	0.8520643303339466	0.8524306917561081	0.5222555272348036	0.9238108257316434	0.9273850682730612	0.9114355690689689	0	0	0.0	0.004372667708207239	37
4605	0.016780528607779756	0.00422214999763176	0.0035992552599969025	0.9250774719678165	-1	0	0	0.1111111111111111	1	1.0	11	1.0	1.0	12	11	0	0	0	0.07692307692307693	13	1	13	0.0	0	0.3905443607663023	0.922982370531414	0.9613594519399202	0.8444686756700311	0.6025831368693148	0.9304337970983163	0.9367887464035934	0.9051899544662236	0	0	0.0	0.0035992552599969025	1
4430	0.015162878956810719	0.0038938622673630233	0.00369702026616418	0.9261999134367985	-1	0	0	0.14285714285714285	1	1.0	8	1.0	1.0	9	8	0	0	0	0.1	10	1	10	0.0	0	0.39543530777317093	0.9511234109223629	0.9613594519399202	0.8549546351998991	0.7881097482736579	0.9261726677483001	0.9210433065709781	0.9186312081242517	0	0	0.0	0.00369702026616418	16
2809	0.014215901384044886	0.0045137834336009515	0.003997702667043578	0.9242020313418493	-1	0	0	0.14285714285714285	1	1.0	8	1.0	1.0	9	8	0	0	0	0.1	10	1	10	0.0	0	0.39543530777317093	0.9474914856318588	0.9613594519399202	0.8549546351998991	0.6025831368693148	0.936473500356767	0.9337036577403207	0.9207442870890188	0	0	0.0	0.003997702667043578	12
832	0.025178230478067935	0.009197652907675878	-0.00823380325781877	0.5873313168763001	-1	0	0	0.125	1	1.0	9	1.0	1.0	10	9	0	0	0	0.09090909090909091	11	1	11	0.0	0	0.3961217696892224	0.9472628903024678	0.7451860029299633	0.8345642439507573	0.515536831374291	0.9147586405624079	0.898386821416874	0.9083166718090463	0	0	0.0	-0.0008233803257818769	1
1258	0.01640047204302532	0.00545067540235169	0.0017805613548031668	0.928212057022255	-1	0	0	0.125	1	1.0	9	1.0	1.0	10	9	0	0	0	0.09090909090909091	11	1	11	0.0	0	0.39543530777317093	0.9548099603101632	0.8489665507101046	0.8898197895907184	0.5222555272348037	0.9228656484789901	0.9404699803185957	0.9269320708602123	0	0	0.0	0.0017805613548031668	40
2662	0.013934445825279937	0.004832728938487014	0.0046617212519962535	0.9243597698087476	-1	0	0	0.125	1	1.0	9	1.0	1.0	10	9	0	0	0	0.09090909090909091	11	1	11	0.0	0	0.35986303685243326	0.9376263740849439	0.7695281085601433	0.8338483233855953	0.37196080124751413	0.9637426137665248	0.9412615520639829	0.9265262060812085	0	0	0.0	0.0046617212519962535	4
3947	0.015302374163500068	0.003945266336004642	0.003811280671328002	0.9263627097623675	-1	0	0	0.14285714285714285	1	1.0	8	1.0	1.0	9	8	0	0	0	0.1	10	1	10	0.0	0	0.39543530777317093	0.9474914856318588	0.9613594519399202	0.8549546351998991	0.7881097482736579	0.9261726677483001	0.9210433065709781	0.9167300555967656	0	0	0.0	0.003811280671328002	35
308	0.01616538374534011	0.00402772408092343	-0.0037286276097610424	0.9753849893058364	-1	0	0	0.3	3	0.7692307692307693	10	0.26785714285714285	0.5384615384615384	9	7	5	2	0	0.875	7	8	15	0.16666666666666666	0.4	0.5390658858172588	0.8955767482446473	0.40100298093858167	0.8637059602038257	0.5646864698213429	0.776470242338343	0.7568796199697562	0.851559145725415	0.5555555555555556	0.1111111111111111	0.0	-0.00037286276097610424	6
970	0.010661159267862584	0.003333354143452195	-0.0033298021683414694	0.9389630115820674	-1	0	0	0.25	1	1.0	4	0.5	0.75	4	3	1	2	0	0.75	4	3	6	0.4	0	0.39543530777317093	0.9220801264374225	0.8742549422963883	0.8845795403984033	0.7881097482736579	0.7359765260828782	0.889540362510791	0.8634463319548943	0.625	0.25	0.0	-0.00033298021683414696	5
2010	0.016025381310512725	0.003019742689009591	0.002986895390828885	0.923142931254301	-1	0	0	0.14285714285714285	1	1.0	8	1.0	1.0	9	8	0	0	0	0.1	10	1	10	0.0	0	0.39543530777317093	0.9474914856318588	0.9613594519399202	0.8549546351998991	0.6025831368693148	0.9266285660300271	0.9337036577403207	0.9169000369767304	0	0	0.0	0.002986895390828885	18
579	0.003164977736661997	0.001736983297032012	-0.0017369760111041166	0.9873362609769207	-1	0	0	1.0	2	0.0	0	1.0	0	2	0	0	2	0	0.3333333333333333	1	3	3	1.0	1.0	0	0	0	0	0	0	0	0	0	0	0	-0.00017369760111041166	33
1087	0.015125479531070156	0.00299720634849808	0.002996360498324168	0.9260013711251758	-1	0	0	0.14285714285714285	1	1.0	8	1.0	1.0	9	8	0	0	0	0.1	10	1	10	0.0	0	0.39543530777317093	0.9474914856318588	0.9613594519399202	0.8764141042232685	0.6025831368693148	0.9266285660300271	0.9337036577403207	0.921477103438831	0	0	0.0	0.002996360498324168	62
3142	0.014901605459605258	0.003278803055716281	0.0032639465878278166	0.9239845213640685	-1	0	0	0.14285714285714285	1	1.0	8	1.0	1.0	9	8	0	0	0	0.1	10	1	10	0.0	0	0.39543530777317093	0.9511234109223629	0.9613594519399202	0.8549546351998991	0.6025831368693148	0.9266285660300271	0.9337036577403207	0.918797652387232	0	0	0.0	0.0032639465878278166	9
2724	0.015502230044835053	0.003189669148763594	0.003152482335608896	0.9248636402745046	-1	0	0	0.14285714285714285	1	1.0	8	1.0	1.0	9	8	0	0	0	0.1	10	1	10	0.0	0	0.39543530777317093	0.9511234109223629	0.9613594519399202	0.8549546351998991	0.6025831368693148	0.9266285660300271	0.9337036577403207	0.918797652387232	0	0	0.0	0.003152482335608896	48
3405	0.01651062370864892	0.0038472235082624632	0.0037295569248846612	0.921496782606043	-1	0	0	0.125	1	1.0	9	1.0	1.0	10	9	0	0	0	0.09090909090909091	11	1	11	0.0	0	0.3905443607663023	0.9505195666301198	0.8520643303339466	0.8524306917561081	0.5222555272348037	0.9238108257316434	0.9273850682730612	0.9169419528983122	0	0	0.0	0.0037295569248846612	3
2605	0.015444195976438188	0.003525963157952878	0.0034945170255461203	0.9263390329683224	-1	0	0	0.14285714285714285	1	1.0	8	1.0	1.0	9	8	0	0	0	0.1	10	1	10	0.0	0	0.39543530777317093	0.9474914856318588	0.9613594519399202	0.8549546351998991	0.6025831368693148	0.9279859218789904	0.9392014684717773	0.9174100449550873	0	0	0.0	0.0034945170255461203	37
3823	0.015271148895124688	0.003243110526583565	0.003218003670854203	0.9236540519039085	-1	0	0	0.14285714285714285	1	1.0	8	1.0	1.0	9	8	0	0	0	0.1	10	1	10	0.0	0	0.39543530777317093	0.9474914856318588	0.9613594519399202	0.8549546351998991	0.6025831368693148	0.9279859218789904	0.9392014684717773	0.9174100449550873	0	0	0.0	0.003218003670854203	24
2915	0.015710538932397284	0.0027250219365351903	0.002723435201073736	0.9229794782660707	-1	0	0	0.14285714285714285	1	1.0	8	1.0	1.0	9	8	0	0	0	0.1	10	1	10	0.0	0	0.39543530777317093	0.9474914856318588	0.9613594519399202	0.8549546351998991	0.6025831368693148	0.9291577449058959	0.9337036577403207	0.9178551761016595	0	0	0.0	0.002723435201073736	9
630	0.0020831685421027943	0.001825264529963758	-0.0018231523177345288	0.9831404057142304	-1	0	0	1.0	2	0.0	0	0.75	0	2	0	0	0	0	1.0	2	2	3	0.0	0	0	0	0	0	0	0	0	0	0	0	0	-0.00018231523177345287	23
3650	0.019712400071320583	0.0033933543846936896	-0.003019698400472733	0.8791105028863482	-1	0	0	0.16666666666666666	1	1.0	7	1.0	1.0	8	7	0	0	0	0.1111111111111111	9	1	9	0.0	0	0.3905443607663023	0.9542979016705924	0.8520643303339466	0.8567830972710173	0.42972654011225986	0.9391051228027872	0.9510604951291116	0.9256109224354002	0	0	0.0	-0.0003019698400472733	1
2957	0.015366121752718988	0.0030115120445736794	0.0030034688638966634	0.9233045107920854	-1	0	0	0.14285714285714285	1	1.0	8	1.0	1.0	9	8	0	0	0	0.1	10	1	10	0.0	0	0.39543530777317093	0.9511234109223629	0.9613594519399202	0.8549546351998991	0.6025831368693148	0.9266285660300271	0.9337036577403207	0.918797652387232	0	0	0.0	0.0030034688638966634	26
4774	0.010864494929753646	0.004230375857375464	-0.004191893886743602	0.9666038788631838	-1	0	0	0.375	3	0.7777777777777778	7	0.34375	0.7777777777777778	10	7	0	1	0	0.5	4	8	11	1.0	0.2857142857142857	0.39543530777317093	0.8714556829198772	0.7638620335012705	0.8409085520193316	0.39403839643966976	0.929803363715487	0.8953225974246966	0.8863702354044213	1.0	0.2	0.0	-0.00041918938867436015	1
2579	0.006287106855696326	0.0024336689680136683	-0.002031913269257937	0.9651156884481408	-1	0	0	0.25	1	1.0	3	1.0	1.0	4	3	0	1	0	0.2	5	1	5	0.3333333333333333	0	0.5836291619567826	0.9490064498137973	0.7537861331431595	0.8714041108850447	0.2690713208432377	0.8793787178485539	0.904739126793081	0.906748849567111	1.0	0.5	0.0	-0.0002031913269257937	4
4654	0.0017929694300605318	0.001737480747547408	-0.0017374807475435974	0.9863470510781922	-1	0	0	0	0	0	0	1.0	0	0	0	0	4	0	1.0	1	1	1	1.0	0	0	0	0	0	0	0	0	0	0	0	0	-0.1	0
1144	0.012322918651852923	0.0021191186638628225	0.002009551003479706	0.9314260730616526	-1	0	0	0.16666666666666666	1	1.0	6	1.0	1.0	7	6	0	0	0	0.125	8	1	8	0.0	0	0.39543530777317093	0.9522539407239422	0.9613594519399202	0.854746210583195	0.617575023755105	0.9308853242587419	0.9337036577403207	0.9209415249271744	0	0	0.0	0.002009551003479706	11
4503	0.0189595752732159	0.0041798983571950474	0.004101520906980127	0.9235577483157684	-1	0	0	0.1	1	1.0	12	1.0	1.0	13	12	0	0	0	0.07142857142857142	14	1	14	0.0	0	0.3856534137594337	0.9245780374859	0.9613594519399202	0.8610592416981488	0.6025831368693148	0.9289090087017614	0.932031266578815	0.9088882127801892	0	0	0.0	0.004101520906980127	14
1629	0.017017479988742305	0.005296333867553014	-0.004461211299027497	0.936210824898365	-1	0	0	0.125	1	1.0	9	1.0	1.0	10	9	0	0	0	0.09090909090909091	11	1	11	0.0	0	0.35986303685243326	0.9201237700003648	0.9613594519399202	0.8374492096089363	0.6025831368693148	0.9142111297327505	0.9245816015096546	0.8956554522120834	0	0	0.0	-0.0004461211299027497	0
1318	0.008043816921491595	0.002971978017347353	-0.00287474747900139	0.9373336511719419	-1	0	0	0.25	1	1.0	4	1.0	1.0	5	4	0	1	0	0.16666666666666666	6	1	6	0.3333333333333333	0	0.770836031038805	0.9323626996572718	0.736573649480289	0.8828623828131249	0.4569198044860829	0.9559655913636338	0.9337036577403207	0.9291503746816543	1.0	0.4	0.0	-0.00028747474790013903	3
4345	0.015852639145301408	0.003328723812270827	0.003327576761335242	0.9248293009934214	-1	0	0	0.14285714285714285	1	1.0	8	1.0	1.0	9	8	0	0	0	0.1	10	1	10	0.0	0	0.39543530777317093	0.9474914856318588	0.9613594519399202	0.8549546351998991	0.6025831368693148	0.9291577449058959	0.9337036577403207	0.9178551761016595	0	0	0.0	0.003327576761335242	44
4084	0.008787766259776902	0.0034823913922158193	-0.002217161776346504	0.9605110960427278	-1	0	0	0.5	2	0.75	3	1.0	0.75	5	3	0	0	0	0.16666666666666666	6	1	6	0.0	0.4	0.8772747043445239	0.9693986005131306	0.736573649480289	0.8484104415739826	0.1	0.8815895996197295	0.9640481633917557	0.9164551398918431	0	0	0.0	-0.0002217161776346504	1
3708	0.018020059705580772	0.004323291629057203	0.0036526541548151875	0.9226048424294591	-1	0	0	0.125	1	1.0	10	1.0	1.0	11	10	0	0	0	0.08333333333333333	12	1	12	0.0	0	0.3856534137594337	0.9399998622663942	0.736573649480289	0.8640046439136875	0.4419279176002927	0.9227229808632076	0.9205155303464082	0.9137369126479195	0	0	0.0	0.0036526541548151875	20
264	0.0030498570365155675	0.0017249889022550441	-0.0017249867461124517	0.9874030113391037	-1	0	0	1.0	2	0.0	0	1.0	0	2	0	0	2	0	0.3333333333333333	1	3	3	1.0	1.0	0	0	0	0	0	0	0	0	0	0	0	-0.00017249867461124516	20
2057	0.020655503895835453	0.009186366093146289	-0.009185858646856553	0.5161737022986018	-1	0	0	0.14285714285714285	1	1.0	8	1.0	1.0	9	8	0	0	0	0.1	10	1	10	0.0	0	0.5367952578210826	0.9332745568261784	0.9613594519399202	0.8549546351998991	0.6025831368693148	0.9266285660300271	0.9196890564149288	0.9101971373578496	0	0	0.0	-0.0009185858646856553	1
3476	0.016297254229971976	0.006086669294255646	-0.0012149205780773195	0.930846382863325	-1	0	0	0.14285714285714285	1	1.0	8	1.0	1.0	9	8	0	0	0	0.1	10	1	10	0.0	0	0.39543530777317093	0.9474914856318588	0.9613594519399202	0.8694807495631368	0.6025831368693148	0.9266285660300271	0.9337036577403207	0.9199557085798202	0	0	0.0	-0.00012149205780773194	1
4617	0.014848720216160603	0.005133108256142773	-0.005016695232035919	0.9233596953641264	-1	0	0	0.25	2	0.8	8	0.5	0.6	8	6	3	3	0	0.375	8	3	12	0.375	0	0.39543530777317093	0.9287083834480846	0.9446393430399738	0.8885147353396474	0.6100662262745666	0.9327633187952559	0.9143195721589596	0.9186543415732844	0.125	0.25	0.0	-0.0005016695232035919	1
1282	0.0017929693921698824	0.0017374617837162543	-0.0017374617837124804	0.9863422348652069	-1	0	0	0	0	0	0	1.0	0	0	0	0	4	0	1.0	1	1	1	1.0	0	0	0	0	0	0	0	0	0	0	0	0	-0.1	0
2226	0.01632681310896517	0.003242135560304318	0.0032388742780231987	0.9238233610850882	-1	0	0	0.14285714285714285	1	1.0	8	1.0	1.0	9	8	0	0	0	0.1	10	1	10	0.0	0	0.39543530777317093	0.9474914856318588	0.9613594519399202	0.8549546351998991	0.6025831368693148	0.9266285660300271	0.9337036577403207	0.9169000369767304	0	0	0.0	0.0032388742780231987	39
4002	0.018420889373269782	0.003993205279342355	0.003228240265495046	0.9229395643701055	-1	0	0	0.125	1	1.0	10	1.0	1.0	11	10	0	0	0	0.08333333333333333	12	1	12	0.0	0	0.3856534137594337	0.9399998622663942	0.736573649480289	0.8640046439136875	0.41705652546497163	0.9192244820951828	0.9205155303464082	0.9124653638811797	0	0	0.0	0.003228240265495046	15
4115	0.009415617071688327	0.0038955288566033656	-0.0018971449343982098	0.9343926967445599	-1	0	0	0.2	1	1.0	5	1.0	1.0	6	5	0	0	0	0.14285714285714285	7	1	7	0.0	0	0.3909044147478953	0.9274346644221096	0.8045318954371282	0.8555105275801037	0.437222483555155	0.9523994464329733	0.9245816015096546	0.9198901641508301	0	0	0.0	-0.00018971449343982097	3
2709	0.015761632904242824	0.003334987694342936	0.003333816100442248	0.9243876076077115	-1	0	0	0.14285714285714285	1	1.0	8	1.0	1.0	9	8	0	0	0	0.1	10	1	10	0.0	0	0.39543530777317093	0.9474914856318588	0.9613594519399202	0.8549546351998991	0.6025831368693148	0.9266285660300271	0.9337036577403207	0.9169000369767304	0	0	0.0	0.003333816100442248	38
2933	0.01559579435449344	0.003024112014557832	0.0030233994281448017	0.9227401602416996	-1	0	0	0.14285714285714285	1	1.0	8	1.0	1.0	9	8	0	0	0	0.1	10	1	10	0.0	0	0.39543530777317093	0.9474914856318588	0.9613594519399202	0.8549546351998991	0.6025831368693148	0.9279859218789904	0.9392014684717773	0.9174100449550873	0	0	0.0	0.0030233994281448017	8
1086	0.006726183016728525	0.0007971030249689038	0.0003422860070589765	0.9298228147321328	-1	0	0	0.3333333333333333	2	0.8333333333333334	5	0.5714285714285714	0.8333333333333334	7	5	0	0	0	0.2857142857142857	7	2	8	0.0	0	0.9526649468938573	0.5864137359183518	0.736573649480289	0.9493203135055709	0.3588926927056539	0.8897661173565992	0.9414286486676847	0.856834681719301	0	0	0.0	0.0003422860070589765	16
1288	0.015428360468141234	0.002664631491020365	0.0023553464648573955	0.9267477419950525	-1	0	0	0.14285714285714285	1	1.0	8	1.0	1.0	9	8	0	0	0	0.1	10	1	10	0.0	0	0.39543530777317093	0.9450094591649341	0.9613594519399202	0.8764141042232685	0.6025831368693148	0.9266285660300271	0.9337036577403207	0.9202917796624241	0	0	0.0	0.0023553464648573955	48
289	0.016673845034822117	0.007202934628162987	-0.002035038229186933	0.966362501453079	-1	0.25	1	0.6	6	0.46153846153846156	6	0.42857142857142855	0.38461538461538464	9	5	5	1	0	0.7142857142857143	5	7	15	0.1	0.5	0.3817268382121086	0.7773499922036946	0.30199493034509034	0.9225607728367838	0.740183034670564	0.8892724187814891	0.896180162689065	0.8740324707164697	1.0	0.1111111111111111	0.0	-0.00020350382291869332	8
2470	0.015722879887475553	0.003532964355589167	0.0035327506131140967	0.9252024562813514	-1	0	0	0.14285714285714285	1	1.0	8	1.0	1.0	9	8	0	0	0	0.1	10	1	10	0.0	0	0.39543530777317093	0.9474914856318588	0.9613594519399202	0.8549546351998991	0.6025831368693148	0.9266285660300271	0.9337036577403207	0.9169000369767304	0	0	0.0	0.0035327506131140967	30
557	0.0031629040833812848	0.0017884961961343337	-0.00178849400324794	0.9874846510380955	-1	0	0	1.0	2	0.0	0	1.0	0	2	0	0	2	0	0.3333333333333333	1	3	3	1.0	1.0	0	0	0	0	0	0	0	0	0	0	0	-0.000178849400324794	19
124	0.013757215355334649	0.0056866273437288775	-0.00547106950480637	0.9808766504763757	-1	0.25	1	0.5	5	0.6153846153846154	8	0.375	0.5384615384615384	12	7	2	2	0	0.4	10	4	15	0.6666666666666666	0.4	0.26996923815132046	0.9156310121079727	0.32117755442565304	0.9266296970597061	0.668655100859949	0.9193641109051898	0.893453976249483	0.9206634472280938	0.5833333333333333	0.16666666666666666	0.0	-0.000547106950480637	38
4933	0.015716666263175312	0.0043839442426647545	0.0043108129454013985	0.9227128868979013	-1	0	0	0.125	1	1.0	9	1.0	1.0	10	9	0	0	0	0.09090909090909091	11	1	11	0.0	0	0.3905443607663023	0.939618425721088	0.8520643303339466	0.8524306917561081	0.7028423860143814	0.9311498813665348	0.917743961202202	0.914330145533423	0	0	0.0	0.0043108129454013985	9
4570	0.015609904202152474	0.004567262305419153	0.004190417567023373	0.9259608621562214	-1	0	0	0.125	1	1.0	9	1.0	1.0	10	9	0	0	0	0.09090909090909091	11	1	11	0.0	0	0.3905443607663023	0.939618425721088	0.8520643303339466	0.8524306917561081	0.5614923710006618	0.9350301461256001	0.9282378074995004	0.9159394641865416	0	0	0.0	0.004190417567023373	21
1843	0.015480905852291862	0.003029509015907612	0.003026982174419256	0.9230926548265747	-1	0	0	0.14285714285714285	1	1.0	8	1.0	1.0	9	8	0	0	0	0.1	10	1	10	0.0	0	0.39543530777317093	0.9474914856318588	0.9613594519399202	0.8552702652838632	0.6025831368693148	0.9266285660300271	0.9339680147743802	0.91696471728133	0	0	0.0	0.003026982174419256	26
1462	0.0017674099758434095	0.0017374478103763758	-0.001737447810372627	0.9863386859653934	-1	0	0	0	0	0	0	1.0	0	0	0	0	4	0	1.0	1	1	1	1.0	0	0	0	0	0	0	0	0	0	0	0	0	-0.1	0
2028	0.0161296857455743	0.003538543762936343	0.0035065951434626054	0.9252279442818285	-1	0	0	0.14285714285714285	1	1.0	8	1.0	1.0	9	8	0	0	0	0.1	10	1	10	0.0	0	0.39543530777317093	0.9474914856318588	0.9613594519399202	0.8549546351998991	0.6025831368693148	0.9266285660300271	0.9337036577403207	0.9169000369767304	0	0	0.0	0.0035065951434626054	79
610	0.001950097123047054	0.0018822836310747797	-0.0018822432191353685	0.9855717635208809	-1	0	0	1.0	1	0	0	1.0	0	1	0	0	3	0	0.5	1	2	2	1.0	0	0	0	0	0	0	0	0	0	0	0	0	-0.00018822432191353686	33
4980	0.015542869578843132	0.004304350581303092	0.0037872501004593473	0.9267995084653969	-1	0	0	0.125	1	1.0	9	1.0	1.0	10	9	0	0	0	0.09090909090909091	11	1	11	0.0	0	0.3905443607663023	0.939618425721088	0.8520643303339466	0.8524306917561081	0.5222555272348036	0.9238108257316434	0.9273850682730612	0.9114355690689689	0	0	0.0	0.0037872501004593473	9
4291	0.017974119426896952	0.003900474505195093	0.0030989429443253947	0.9226552630584877	-1	0	0	0.1111111111111111	1	1.0	11	1.0	1.0	12	11	0	0	0	0.07692307692307693	13	1	13	0.0	0	0.35986303685243326	0.9304101883876816	0.9613594519399202	0.864279530925195	0.6100790803122098	0.9310497132982343	0.9311087098048856	0.9128608914535697	0	0	0.0	0.0030989429443253947	0
1646	0.015718052341810125	0.0032584708293096065	0.0032580474853431745	0.9239043541126118	-1	0	0	0.14285714285714285	1	1.0	8	1.0	1.0	9	8	0	0	0	0.1	10	1	10	0.0	0	0.39543530777317093	0.9474914856318588	0.9613594519399202	0.8549546351998991	0.6025831368693148	0.9266285660300271	0.9337036577403207	0.9169000369767304	0	0	0.0	0.0032580474853431745	44
3974	0.019481558890335152	0.0030776314214974758	-0.00296899616411527	0.8800977050866716	-1	0	0	0.125	1	1.0	10	1.0	1.0	11	10	0	0	0	0.08333333333333333	12	1	12	0.0	0	0.3856534137594337	0.9317162395346552	0.9613594519399202	0.8431087951550691	0.6025831368693148	0.9300758674312236	0.9433328679740589	0.9083998460443446	0	0	0.0	-0.000296899616411527	3
2086	0.015538994681065035	0.003407724648480258	0.0033972375296075653	0.9247835305681362	-1	0	0	0.14285714285714285	1	1.0	8	1.0	1.0	9	8	0	0	0	0.1	10	1	10	0.0	0	0.39543530777317093	0.9474914856318588	0.9613594519399202	0.8549546351998991	0.6025831368693148	0.9266285660300271	0.9337036577403207	0.9169000369767304	0	0	0.0	0.0033972375296075653	66
4440	0.01817797966171969	0.003687189519800748	0.0036811040508857775	0.9245332903607717	-1	0	0	0.1	1	1.0	12	1.0	1.0	13	12	0	0	0	0.07142857142857142	14	1	14	0.0	0	0.3856534137594337	0.9245780374859	0.9613594519399202	0.8610592416981488	0.6025831368693148	0.9289090087017614	0.932031266578815	0.9088882127801892	0	0	0.0	0.0036811040508857775	21
4561	0.019321529035168823	0.0036516619250530308	0.0036028938768155644	0.9226452850085439	-1	0	0	0.1	1	1.0	12	1.0	1.0	13	12	0	0	0	0.07142857142857142	14	1	14	0.0	0	0.3856534137594337	0.9245780374859	0.9613594519399202	0.8610592416981488	0.6025831368693148	0.9289090087017614	0.932031266578815	0.9088882127801892	0	0	0.0	0.0036028938768155644	6
677	0.0235445575130692	0.009843058641274138	-0.009474622522967564	0.9238529569676334	-1	0	0	0.25	2	0.7777777777777778	7	0.4583333333333333	0.6666666666666666	7	6	3	1	0	0.375	8	3	11	0.1111111111111111	0.6666666666666666	0.6853040143806741	0.7976997146608357	0.5453654198615926	0.9350941217513055	0.8556901154863228	0.8679571907793541	0.8722117635556005	0.878065241301289	1.0	0.2857142857142857	0.0	-0.0009474622522967563	0
967	0.0019017289349337076	0.001607602188998817	-0.0016071649932274652	0.9790274676750284	-1	0	0	0.6666666666666666	2	0.5	1	0.6666666666666666	0.5	3	1	0	0	0	0.6666666666666666	2	3	4	0.0	0	0.5252669188991385	0.7563812414097573	0.4484741429163618	0.8716384516764708	0.5281750806611578	0.835123831139614	0.6086440227600046	0.8259152694018509	0	0	0.0	-0.00016071649932274652	37
750	0.01971552437938626	0.006433446106521043	-0.00615547427754852	0.8826236987255187	-1	0	0	0.1	1	1.0	12	1.0	1.0	13	12	0	0	0	0.07142857142857142	14	1	14	0.0	0	0.9043302058096074	0.8246787847732296	0.8456567355111652	0.9511601649092215	0.20999482094626742	0.8625572760436969	0.9575380037451999	0.8926469493053404	0	0	0.0	-0.000615547427754852	5
1346	0.015271790175944197	0.0026727752541738595	0.0025545799819514372	0.9257241265191173	-1	0	0	0.14285714285714285	1	1.0	8	1.0	1.0	9	8	0	0	0	0.1	10	1	10	0.0	0	0.39543530777317093	0.9474914856318588	0.9613594519399202	0.8764141042232685	0.6025831368693148	0.9266285660300271	0.9337036577403207	0.921477103438831	0	0	0.0	0.0025545799819514372	11
251	0.015007456575793894	0.00426176124680501	-0.00425600257372443	0.9723334993282903	-1	0	0	0.5	4	0.5	5	0.6	0.4	7	4	4	2	0	0.8	5	4	12	0.2222222222222222	0.2	0.5811251571093926	0.861701090816435	0.7008105117397969	0.8851029104615933	0.3679129227833776	0.8298367270782424	0.8214992538263453	0.8603911957585034	0.5714285714285714	0.14285714285714285	0.0	-0.000425600257372443	10
2459	0.015591571597410942	0.0031104288809833073	0.0030305642618955507	0.922776115160899	-1	0	0	0.14285714285714285	1	1.0	8	1.0	1.0	9	8	0	0	0	0.1	10	1	10	0.0	0	0.39543530777317093	0.9511234109223629	0.9613594519399202	0.8549546351998991	0.6025831368693148	0.9266285660300271	0.9337036577403207	0.918797652387232	0	0	0.0	0.0030305642618955507	21
3461	0.01513689114092777	0.004071098987539719	0.0037567361249439416	0.9248386002288043	-1	0	0	0.14285714285714285	1	1.0	8	1.0	1.0	9	8	0	0	0	0.1	10	1	10	0.0	0	0.39543530777317093	0.9511234109223629	0.9613594519399202	0.852076830052823	0.7881097482736579	0.9261726677483001	0.9165142065680731	0.9180558427236943	0	0	0.0	0.0037567361249439416	25
2993	0.015448105956958925	0.0030815756674116147	0.0030793195847022637	0.9226009693221163	-1	0	0	0.14285714285714285	1	1.0	8	1.0	1.0	9	8	0	0	0	0.1	10	1	10	0.0	0	0.39543530777317093	0.9511234109223629	0.9613594519399202	0.8549546351998991	0.6025831368693148	0.9266285660300271	0.9337036577403207	0.918797652387232	0	0	0.0	0.0030793195847022637	35
1827	0.015942701142791168	0.0032438455049427503	0.003236283373868839	0.9249059944430048	-1	0	0	0.14285714285714285	1	1.0	8	1.0	1.0	9	8	0	0	0	0.1	10	1	10	0.0	0	0.39543530777317093	0.9474914856318588	0.9613594519399202	0.8549546351998991	0.6025831368693148	0.9266285660300271	0.9337036577403207	0.9169000369767304	0	0	0.0	0.003236283373868839	34
5001	0.016092508902669635	0.00413991008903195	0.0034212165084922023	0.9254837916747244	-1	0	0	0.1111111111111111	1	1.0	11	1.0	1.0	12	11	0	0	0	0.07692307692307693	13	1	13	0.0	0	0.3905443607663023	0.922982370531414	0.9613594519399202	0.8444686756700311	0.6025831368693148	0.9304337970983163	0.9367887464035934	0.9051899544662236	0	0	0.0	0.0034212165084922023	2
3636	0.015434227846465774	0.003116507810471048	0.0031163559197121744	0.9229552866714019	-1	0	0	0.14285714285714285	1	1.0	8	1.0	1.0	9	8	0	0	0	0.1	10	1	10	0.0	0	0.39543530777317093	0.9511234109223629	0.9613594519399202	0.8549546351998991	0.6025831368693148	0.9266285660300271	0.9337036577403207	0.918797652387232	0	0	0.0	0.0031163559197121744	28
2503	0.02033701979584634	0.0024581789118254408	-0.00228380389904803	0.8809970973190314	-1	0	0	0.125	1	1.0	10	1.0	1.0	11	10	0	0	0	0.08333333333333333	12	1	12	0.0	0	0.3856534137594337	0.9291856239376349	0.9613594519399202	0.8431087951550691	0.6025831368693148	0.9300758674312236	0.9433328679740589	0.9073092843464741	0	0	0.0	-0.000228380389904803	4
573	0.0034293327880302055	0.0017433197494921965	-0.0014799439987049137	0.9672474719614548	-1	0	0	0.3333333333333333	1	1.0	2	1.0	1.0	3	2	0	1	0	0.25	4	1	4	0.3333333333333333	0	0.9670657774694483	0.5772551676595205	0.5086157349822684	0.7884819972261933	0.8653580764108584	0.7794413586212413	0.8871989981807047	0.7237706341061398	1.0	0.3333333333333333	0.0	-0.00014799439987049138	30
4467	0.015021721478202202	0.0029324557555240223	0.002875688808427484	0.9232193743523209	-1	0	0	0.14285714285714285	1	1.0	8	1.0	1.0	9	8	0	0	0	0.1	10	1	10	0.0	0	0.39543530777317093	0.9511234109223629	0.9613594519399202	0.8549546351998991	0.6025831368693148	0.9266285660300271	0.9337036577403207	0.918797652387232	0	0	0.0	0.002875688808427484	10
3814	0.01539304370178555	0.0026923864664568312	0.002633033690843599	0.924094361441948	-1	0	0	0.14285714285714285	1	1.0	8	1.0	1.0	9	8	0	0	0	0.1	10	1	10	0.0	0	0.39543530777317093	0.9474914856318588	0.9613594519399202	0.8549546351998991	0.6025831368693148	0.9291577449058959	0.9337036577403207	0.9178551761016595	0	0	0.0	0.002633033690843599	19
3248	0.01588450569258943	0.0030999006934603304	0.0030776451340615244	0.9234492178295425	-1	0	0	0.14285714285714285	1	1.0	8	1.0	1.0	9	8	0	0	0	0.1	10	1	10	0.0	0	0.39543530777317093	0.9474914856318588	0.9613594519399202	0.8549546351998991	0.6025831368693148	0.9279859218789904	0.9392014684717773	0.9174100449550873	0	0	0.0	0.0030776451340615244	22
1247	0.01926272365590838	0.006390546733913968	-0.006307937919844137	0.4777363377138354	-1	0	0	0.14285714285714285	1	1.0	8	1.0	1.0	9	8	0	0	0	0.1	10	1	10	0.0	0	0.39543530777317093	0.9448564879394078	0.9613594519399202	0.8764141042232685	0.6025831368693148	0.9266285660300271	0.9337036577403207	0.9202198672843835	0	0	0.0	-0.0006307937919844137	2
839	0.019066715864320034	0.003660373682400364	-0.003610755523366806	0.8810732774381513	-1	0	0	0.125	1	1.0	10	1.0	1.0	11	10	0	0	0	0.08333333333333333	12	1	12	0.0	0	0.3856534137594337	0.9291856239376349	0.9613594519399202	0.8668688503347126	0.6025831368693148	0.9300758674312236	0.9392589797532377	0.9125533984695692	0	0	0.0	-0.0003610755523366806	10
2464	0.010220019414541207	0.005070890417360987	-0.0049625025512921896	0.9732270153612226	-1	0	0	0.5	3	0.6666666666666666	4	0.5714285714285714	0.6666666666666666	6	4	1	4	0	0.2857142857142857	2	7	8	1.0	0.3333333333333333	0.38437808079100516	0.7189649337991124	0.9160940747455374	0.7403170641123079	0.6086469242236717	0.9425114067171739	0.9143195721589596	0.831267531965804	0.3333333333333333	0.16666666666666666	0.0	-0.0004962502551292189	2
4192	0.018529558091924837	0.0038268849193678588	0.0038029062323583747	0.9240525047029275	-1	0	0	0.1	1	1.0	12	1.0	1.0	13	12	0	0	0	0.07142857142857142	14	1	14	0.0	0	0.3856534137594337	0.9245780374859	0.9613594519399202	0.8610592416981488	0.6025831368693148	0.9289090087017614	0.932031266578815	0.9088882127801892	0	0	0.0	0.0038029062323583747	48
4827	0.015557801703581136	0.004870334062308683	0.004413427370456202	0.92586386960125	-1	0	0	0.125	1	1.0	9	1.0	1.0	10	9	0	0	0	0.09090909090909091	11	1	11	0.0	0	0.3905443607663023	0.939618425721088	0.8520643303339466	0.8524306917561081	0.5222555272348036	0.9238108257316434	0.9273850682730612	0.9114355690689689	0	0	0.0	0.004413427370456202	13
680	0.003213989256017681	0.001857371643373447	-0.0018573679181557088	0.9872702739757806	-1	0	0	1.0	2	0.0	0	1.0	0	2	0	0	2	0	0.3333333333333333	1	3	3	1.0	1.0	0	0	0	0	0	0	0	0	0	0	0	-0.0001857367918155709	30
653	0.0018316887027104926	0.001774230440133541	-0.0017741869734306157	0.9860415254188284	-1	0	0	1.0	1	0	0	1.0	0	1	0	0	0	0	0.5	1	2	2	0.0	0	0	0	0	0	0	0	0	0	0	0	0	-0.00017741869734306157	26
1835	0.015975518344862754	0.0028092280014845664	0.002806245536181858	0.9223937803931195	-1	0	0	0.14285714285714285	1	1.0	8	1.0	1.0	9	8	0	0	0	0.1	10	1	10	0.0	0	0.39543530777317093	0.9474914856318588	0.9613594519399202	0.8549546351998991	0.6025831368693148	0.9266285660300271	0.9337036577403207	0.9169000369767304	0	0	0.0	0.002806245536181858	16
98	0.004956763778558239	0.004340943494031448	-0.0041234912477388416	0.9696375925601416	-1	0	0	0.3333333333333333	1	1.0	2	1.0	1.0	2	2	1	6	0	0.25	4	1	4	1.0	0	0.9893672063944166	0.526556968455613	0.5653885175831428	0.5867806371041211	0.3407428824173775	0.606104663937929	0.9363980939566785	0.5734617716134057	0.5	0.5	0.4982372481977255	-0.00041234912477388416	10
590	0.0033447688207334336	0.003196461498866687	-0.003196353150478918	0.988083433356116	-1	0	0	0.8333333333333334	5	0.0	0	0.6666666666666666	0	5	0	2	2	0	0.75	3	4	8	0.6666666666666666	0.8	0	0	0	0	0	0	0	0	0	0	0	-0.00031963531504789177	10
1456	0.01534252246090651	0.0028087761927549646	0.0028013464118970747	0.926278994328584	-1	0	0	0.14285714285714285	1	1.0	8	1.0	1.0	9	8	0	0	0	0.1	10	1	10	0.0	0	0.39543530777317093	0.9474914856318588	0.9613594519399202	0.8764141042232685	0.6025831368693148	0.9266285660300271	0.9337036577403207	0.921477103438831	0	0	0.0	0.0028013464118970747	8
570	0.0019052144530542767	0.0017599381962910526	-0.0017593784734923797	0.9762073779179249	-1	0	0	0.6666666666666666	2	0.5	1	0.6666666666666666	0.5	2	1	1	0	0	0.6666666666666666	2	3	4	0.0	0	0.6454334582621032	0.7688209152688075	0.5435590024056633	0.8616235146187791	0.7002550292702154	0.8482317865401965	0.6681180158112767	0.8297375520712738	0	0	0.0	-0.00017593784734923796	110
2941	0.015599100354828322	0.0033991607864139023	0.003169421667587525	0.9246055932619524	-1	0	0	0.14285714285714285	1	1.0	8	1.0	1.0	9	8	0	0	0	0.1	10	1	10	0.0	0	0.39543530777317093	0.9474914856318588	0.9613594519399202	0.8549546351998991	0.7881097482736579	0.9261726677483001	0.9210433065709781	0.9167300555967656	0	0	0.0	0.003169421667587525	11
4968	0.01540241756570785	0.004925871771108761	0.004449983683587997	0.9254542821633353	-1	0	0	0.125	1	1.0	9	1.0	1.0	10	9	0	0	0	0.09090909090909091	11	1	11	0.0	0	0.3905443607663023	0.939618425721088	0.8520643303339466	0.8524306917561081	0.5222555272348036	0.9238108257316434	0.9273850682730612	0.9114355690689689	0	0	0.0	0.004449983683587997	18
1559	0.020363963637231915	0.003335836238497967	-0.0029862104892936087	0.8786813980072862	-1	0	0	0.125	1	1.0	9	1.0	1.0	10	9	0	0	0	0.09090909090909091	11	1	11	0.0	0	0.3905443607663023	0.9423449608667064	0.9613594519399202	0.8718876720301296	0.6025831368693148	0.9295631955402134	0.9337036577403207	0.9191273206145065	0	0	0.0	-0.0002986210489293609	1
1351	0.014651567952928535	0.0029788402714763683	0.0029713538949083765	0.9268875274294273	-1	0	0	0.14285714285714285	1	1.0	8	1.0	1.0	9	8	0	0	0	0.1	10	1	10	0.0	0	0.39543530777317093	0.9474914856318588	0.9613594519399202	0.8764141042232685	0.6025831368693148	0.9266285660300271	0.9337036577403207	0.921477103438831	0	0	0.0	0.0029713538949083765	40
2594	0.01574081195555141	0.00331383936931458	0.0033110629261865823	0.9241682011144224	-1	0	0	0.14285714285714285	1	1.0	8	1.0	1.0	9	8	0	0	0	0.1	10	1	10	0.0	0	0.39543530777317093	0.9474914856318588	0.9613594519399202	0.8549546351998991	0.6025831368693148	0.9279859218789904	0.9392014684717773	0.9174100449550873	0	0	0.0	0.0033110629261865823	22
4269	0.01784937739408994	0.0036873907173907744	0.003647582654957244	0.9249106194919666	-1	0	0	0.1	1	1.0	12	1.0	1.0	13	12	0	0	0	0.07142857142857142	14	1	14	0.0	0	0.3856534137594337	0.9245780374859	0.9613594519399202	0.8610592416981488	0.6025831368693148	0.9289090087017614	0.932031266578815	0.9088882127801892	0	0	0.0	0.003647582654957244	43
707	0.001931814501754136	0.0018382893000026468	-0.0018381917710666683	0.975841504395152	-1	0	0	0.6666666666666666	2	0.5	1	0.6666666666666666	0.5	2	1	1	0	0	0.6666666666666666	2	3	4	0.0	0	0.6908224125622118	0.6786938751496768	0.5978808396735624	0.7834052317492669	0.7887668484128205	0.6975548678870453	0.6887991889577952	0.7223923623725682	0	0	0.0	-0.00018381917710666684	21
1627	0.01578144269406215	0.003041317056816144	0.0030412806446378396	0.9226478820298388	-1	0	0	0.14285714285714285	1	1.0	8	1.0	1.0	9	8	0	0	0	0.1	10	1	10	0.0	0	0.39543530777317093	0.9474914856318588	0.9613594519399202	0.8549546351998991	0.6025831368693148	0.9266285660300271	0.9337036577403207	0.9169000369767304	0	0	0.0	0.0030412806446378396	26
4452	0.02089588035571109	0.003163028781045673	-0.0022569489370219548	0.8808735297177331	-1	0	0	0.125	1	1.0	10	1.0	1.0	11	10	0	0	0	0.08333333333333333	12	1	12	0.0	0	0.39543530777317093	0.9150919935660838	0.9613594519399202	0.8487198479548745	0.6025831368693148	0.9285190406792677	0.9337036577403207	0.9022140215164296	0	0	0.0	-0.00022569489370219547	1
3208	0.015734883838611338	0.003085534415073356	0.00307787264762295	0.9244936009682513	-1	0	0	0.14285714285714285	1	1.0	8	1.0	1.0	9	8	0	0	0	0.1	10	1	10	0.0	0	0.39543530777317093	0.9474914856318588	0.9613594519399202	0.8549546351998991	0.6025831368693148	0.9279859218789904	0.9392014684717773	0.9174100449550873	0	0	0.0	0.00307787264762295	33
2192	0.018756489491404085	0.004372407623464615	0.0034235097726416923	0.922186865974465	-1	0	0	0.125	1	1.0	10	1.0	1.0	11	10	0	0	0	0.08333333333333333	12	1	12	0.0	0	0.3856534137594337	0.9399998622663942	0.736573649480289	0.8640046439136875	0.41705652546497163	0.9192244820951828	0.9205155303464082	0.9124653638811797	0	0	0.0	0.0034235097726416923	12
2142	0.009838809448280077	0.0007109571459488058	0.0006996929900539816	0.9437352221144186	-1	0	0	0.14285714285714285	1	1.0	8	1.0	1.0	9	8	0	0	0	0.1	10	1	10	0.0	0	0.39543530777317093	0.955738698390541	0.9613594519399202	0.8494463599452595	0.6025831368693148	0.9196001391397289	0.9337036577403207	0.9178274839618284	0	0	0.0	0.0006996929900539816	2
2245	0.011499411472416425	0.0033215135179827785	0.0006560227687581008	0.9402658549405237	-1	0	0	0.16666666666666666	1	1.0	7	1.0	1.0	8	7	0	0	0	0.1111111111111111	9	1	9	0.0	0	0.39543530777317093	0.9541583746312526	0.9613594519399202	0.872447407503033	0.6025831368693148	0.9282034673793721	0.9495970730464621	0.9245573167865944	0	0	0.0	0.0006560227687581008	3
931	0.019525363601277212	0.003629630384035758	-0.0027761788704351044	0.8814093837808024	-1	0	0	0.14285714285714285	1	1.0	8	1.0	1.0	9	8	0	0	0	0.1	10	1	10	0.0	0	0.39543530777317093	0.9443123260662522	0.9613594519399202	0.8764141042232685	0.6025831368693148	0.9587551497299782	0.9527029584298099	0.9337167947468485	0	0	0.0	-0.00027761788704351044	12
1550	0.014939964524516021	0.0030488436605938442	0.0030089865309254897	0.9281399454577499	-1	0	0	0.14285714285714285	1	1.0	8	1.0	1.0	9	8	0	0	0	0.1	10	1	10	0.0	0	0.39543530777317093	0.9474914856318588	0.9613594519399202	0.8764141042232685	0.6025831368693148	0.9266285660300271	0.9337036577403207	0.921477103438831	0	0	0.0	0.0030089865309254897	20
120	0.007801696777785097	0.0038497003626483885	-0.00329633048079417	0.9664185440481269	-1	0	0	0.125	1	1.0	10	0.5454545454545454	0.9	10	9	1	1	0	0.18181818181818182	11	2	12	0.2	0	0.6287506946423497	0.8346014594642158	0.5604045789334146	0.906661321932404	0.4120069648050853	0.8031944385906552	0.7465629483346959	0.8539807818700158	1.0	0.1	0.0	-0.00032963304807941704	30
1186	0.0067196244705987505	0.0006865943071434821	0.00035178683709223476	0.9298857638173595	-1	0	0	0.3333333333333333	2	0.8333333333333334	5	0.5714285714285714	0.8333333333333334	7	5	0	0	0	0.2857142857142857	7	2	8	0.0	0	0.9526649468938573	0.5864137359183518	0.736573649480289	0.9493203135055709	0.3588926927056539	0.8897661173565992	0.9414286486676847	0.856834681719301	0	0	0.0	0.00035178683709223476	8
83	0.009902235336922043	0.004279593214769325	-0.003986623276161938	0.9825703502687206	-1	0.25	1	0.6	6	0.46153846153846156	6	0.375	0.46153846153846156	10	6	4	1	0	0.4	10	4	15	0.125	0.18181818181818182	0.7083711782075209	0.909395494893036	0.8085969841137167	0.9636984583594898	0.8055604164439369	0.7558799305268198	0.8965700450144043	0.9036515255633168	1.0	0.1	0.0	-0.00039866232761619376	32
4835	0.015672272540097763	0.004809971672029725	0.004152099875858496	0.9250263641882077	-1	0	0	0.125	1	1.0	9	1.0	1.0	10	9	0	0	0	0.09090909090909091	11	1	11	0.0	0	0.3905443607663023	0.939618425721088	0.8520643303339466	0.8524306917561081	0.5222555272348036	0.9238108257316434	0.9273850682730612	0.9114355690689689	0	0	0.0	0.004152099875858496	14
4455	0.015507142801340738	0.005233411870813602	0.004724898500756398	0.9258050848271215	-1	0	0	0.125	1	1.0	9	1.0	1.0	10	9	0	0	0	0.09090909090909091	11	1	11	0.0	0	0.3905443607663023	0.939618425721088	0.8520643303339466	0.8524306917561081	0.5222555272348036	0.9238108257316434	0.9273850682730612	0.9114355690689689	0	0	0.0	0.004724898500756398	42
22	0.010776661220615482	0.0053329802584086245	-0.005323211840860878	0.9798847132128565	-1	0	0	0.4	4	0.6153846153846154	8	0.3333333333333333	0.46153846153846156	9	6	5	1	0	0.5555555555555556	9	5	15	0.09090909090909091	0.5	0.5205631859953923	0.8372471960035663	0.6452878941083672	0.9108574596110608	0.2822309905087722	0.9330233534241484	0.9035111929984286	0.9001333939924525	1.0	0.1111111111111111	0.0	-0.0005323211840860878	23
3618	0.024556495603831722	0.003416644702328141	-0.003390343767509248	0.7638990711756152	-1	0	0	0.14285714285714285	1	1.0	8	1.0	1.0	9	8	0	0	0	0.1	10	1	10	0.0	0	0.3340726599454329	0.9609224130103902	0.9613594519399202	0.8549546351998991	0.6025831368693148	0.9279859218789904	0.9478724673853899	0.924897827814148	0	0	0.0	-0.00033903437675092483	2
3995	0.02205186928179344	0.003288747413611166	-0.0011248055483845702	0.515892386997165	-1	0	0	0.125	1	1.0	9	1.0	1.0	10	9	0	0	0	0.09090909090909091	11	1	11	0.0	0	0.3905443607663023	0.9340829111605573	0.9613594519399202	0.8466387837061603	0.6100790803122098	0.9372985170042006	0.9415621018129823	0.9133113679182951	0	0	0.0	-0.00011248055483845702	7
4006	0.011336069809942735	0.0032592771944592452	0.0006657622201645872	0.9408937384079784	-1	0	0	0.16666666666666666	1	1.0	7	1.0	1.0	8	7	0	0	0	0.1111111111111111	9	1	9	0.0	0	0.39543530777317093	0.9541583746312526	0.9613594519399202	0.872447407503033	0.6025831368693148	0.9282034673793721	0.9495970730464621	0.9245573167865944	0	0	0.0	0.0006657622201645872	3
4025	0.014902812284871265	0.002914719731747207	0.002895023170527374	0.9233729683303342	-1	0	0	0.14285714285714285	1	1.0	8	1.0	1.0	9	8	0	0	0	0.1	10	1	10	0.0	0	0.39543530777317093	0.9511234109223629	0.9613594519399202	0.8549546351998991	0.6025831368693148	0.9266285660300271	0.9337036577403207	0.918797652387232	0	0	0.0	0.002895023170527374	23
1187	0.015301721226336698	0.0026767962502388222	0.0026600449765227774	0.9262656491454087	-1	0	0	0.14285714285714285	1	1.0	8	1.0	1.0	9	8	0	0	0	0.1	10	1	10	0.0	0	0.39543530777317093	0.9474914856318588	0.9613594519399202	0.8764141042232685	0.6025831368693148	0.9266285660300271	0.9337036577403207	0.921477103438831	0	0	0.0	0.0026600449765227774	102
4236	0.01977425828970359	0.00314836076753954	-0.0030112443731507873	0.8799617517808107	-1	0	0	0.125	1	1.0	10	1.0	1.0	11	10	0	0	0	0.08333333333333333	12	1	12	0.0	0	0.3856534137594337	0.9317162395346552	0.9613594519399202	0.8431087951550691	0.6025831368693148	0.9300758674312236	0.9433328679740589	0.9083998460443446	0	0	0.0	-0.00030112443731507873	1
3645	0.015732997083915755	0.0033577385474833506	0.003357633338686398	0.9238933711799321	-1	0	0	0.14285714285714285	1	1.0	8	1.0	1.0	9	8	0	0	0	0.1	10	1	10	0.0	0	0.39543530777317093	0.9474914856318588	0.9613594519399202	0.8549546351998991	0.6025831368693148	0.9291577449058959	0.9337036577403207	0.9178551761016595	0	0	0.0	0.003357633338686398	39
2985	0.01577216254440687	0.0028274526706505133	0.00277831515927363	0.9235854236068743	-1	0	0	0.14285714285714285	1	1.0	8	1.0	1.0	9	8	0	0	0	0.1	10	1	10	0.0	0	0.39543530777317093	0.9474914856318588	0.9613594519399202	0.8549546351998991	0.6025831368693148	0.9291577449058959	0.9337036577403207	0.9178551761016595	0	0	0.0	0.00277831515927363	11
4792	0.015578893956436284	0.005445717315373781	0.0048319816818424505	0.9255002467823502	-1	0	0	0.125	1	1.0	9	1.0	1.0	10	9	0	0	0	0.09090909090909091	11	1	11	0.0	0	0.3905443607663023	0.939618425721088	0.8520643303339466	0.8524306917561081	0.5222555272348036	0.9238108257316434	0.9273850682730612	0.9114355690689689	0	0	0.0	0.0048319816818424505	85
4023	0.01596091095909119	0.00308782142839801	0.0030856458395681053	0.9235882028433925	-1	0	0	0.14285714285714285	1	1.0	8	1.0	1.0	9	8	0	0	0	0.1	10	1	10	0.0	0	0.39543530777317093	0.9474914856318588	0.9613594519399202	0.8549546351998991	0.6025831368693148	0.9291577449058959	0.9337036577403207	0.9178551761016595	0	0	0.0	0.0030856458395681053	29
1493	0.01613166821773201	0.0038192598528551808	0.0023994797693609	0.9347993686876165	-1	0	0	0.1	1	1.0	12	1.0	1.0	13	12	0	0	0	0.07142857142857142	14	1	14	0.0	0	0.39543530777317093	0.9304065761626993	0.6665660757263195	0.906318019266301	0.4948007154067039	0.8856208501963542	0.9143195721589596	0.9091308689051532	0	0	0.0	0.0023994797693609	6
28	0.013059778491350973	0.007040942513056078	-0.006915772395760342	0.9725705760715251	-1	0	0	0.4	4	0.6923076923076923	9	0.2777777777777778	0.6923076923076923	13	9	1	2	0	0.6666666666666666	6	9	15	1.0	0.3076923076923077	0.6239547006669024	0.9497653035536134	0.6713343279224474	0.8439642532384894	0.6710543076140886	0.930330796358918	0.852304348856215	0.917316963240716	0.7307692307692308	0	0.0	-0.0006915772395760342	4
2780	0.015412420315656077	0.0030222266639631464	0.0030215892647570035	0.9236224908771544	-1	0	0	0.14285714285714285	1	1.0	8	1.0	1.0	9	8	0	0	0	0.1	10	1	10	0.0	0	0.39543530777317093	0.9474914856318588	0.9613594519399202	0.8549546351998991	0.6025831368693148	0.9266285660300271	0.9337036577403207	0.9169000369767304	0	0	0.0	0.0030215892647570035	21
3835	0.016480161405480497	0.004738747579456554	-0.004733564209117702	0.9418155741734924	-1	0	0	0.16666666666666666	1	1.0	6	1.0	1.0	6	6	1	2	0	0.125	8	1	8	0.3333333333333333	0	0.49647613722204403	0.8918913929061192	0.7197379928070344	0.8553189573469434	0.17843497167760247	0.9572534884391979	0.9245816015096546	0.9114909749506243	0.5833333333333334	0.3333333333333333	0.0	-0.00047335642091177025	1
636	0.01662773736719633	0.008512374383172983	-0.008489259745777893	0.9320833781865248	-1	0	0	0.1	1	1.0	13	1.0	1.0	14	13	0	0	0	0.06666666666666667	15	1	15	0.0	0	0.892842067989639	0.9422390512341103	0.4613862225354577	0.9725785080479274	0.22539607151148014	0.9530000729737373	0.9632971513310058	0.957845548265071	0	0	0.0	-0.0008489259745777893	1
2102	0.015279517854770837	0.003487551426515578	0.0034849140903197417	0.9237435976031021	-1	0	0	0.14285714285714285	1	1.0	8	1.0	1.0	9	8	0	0	0	0.1	10	1	10	0.0	0	0.39543530777317093	0.9511234109223629	0.9613594519399202	0.8549546351998991	0.6025831368693148	0.9266285660300271	0.9337036577403207	0.918797652387232	0	0	0.0	0.0034849140903197417	128
2895	0.01607948134470808	0.0027796600402096696	0.002773820763956017	0.9234551664111905	-1	0	0	0.14285714285714285	1	1.0	8	1.0	1.0	9	8	0	0	0	0.1	10	1	10	0.0	0	0.39543530777317093	0.9474914856318588	0.9613594519399202	0.8549546351998991	0.6025831368693148	0.9266285660300271	0.9337036577403207	0.9169000369767304	0	0	0.0	0.002773820763956017	13
1139	0.016544924188036905	0.004545276032456973	0.004035380129831408	0.9252251689709313	-1	0	0	0.125	1	1.0	10	1.0	1.0	11	10	0	0	0	0.08333333333333333	12	1	12	0.0	0	0.3856534137594337	0.9308554772524589	0.736573649480289	0.8640046439136875	0.6025831368693148	0.9015183413662661	0.9143195721589596	0.9021216695059346	0	0	0.0	0.004035380129831408	0
302	0.015778161193493158	0.0034109037967616955	-0.003366187656789968	0.9813581541871229	-1	0.25	1	0.5	5	0.5384615384615384	7	0.375	0.5384615384615384	12	7	2	2	0	0.4	10	4	15	0.6666666666666666	0.4	0.5887573857926548	0.9330614578854267	0.4315808857550373	0.9597300151051108	0.2384738596818381	0.9204427973841032	0.8849128423792846	0.9399908698480004	0.6666666666666667	0.25	0.0	-0.0003366187656789968	11
1076	0.014591045452848705	0.00631116422699735	-0.0010354845323113002	0.9336312464746584	-1	0	0	0.16666666666666666	1	1.0	7	1.0	1.0	8	7	0	0	0	0.1111111111111111	9	1	9	0.0	0	0.39543530777317093	0.9512903165553716	0.9613594519399202	0.8869020297057055	0.7881097482736579	0.8998420764546857	0.9333968573656763	0.9175083201738943	0	0	0.0	-0.00010354845323113003	19
2005	0.01871237432975437	0.0035287342541833705	0.0028082033019629646	0.9239447611896361	-1	0	0	0.125	1	1.0	10	1.0	1.0	11	10	0	0	0	0.08333333333333333	12	1	12	0.0	0	0.3856534137594337	0.9399998622663942	0.736573649480289	0.8640046439136875	0.41705652546497163	0.9192244820951828	0.9205155303464082	0.9124653638811797	0	0	0.0	0.0028082033019629646	13
4388	0.015012085345928908	0.0029301934682488336	0.0028867748753295037	0.9231804031194517	-1	0	0	0.14285714285714285	1	1.0	8	1.0	1.0	9	8	0	0	0	0.1	10	1	10	0.0	0	0.39543530777317093	0.9511234109223629	0.9613594519399202	0.8549546351998991	0.6025831368693148	0.9266285660300271	0.9337036577403207	0.918797652387232	0	0	0.0	0.0028867748753295037	21
2347	0.026921447261677573	0.0019326045753801013	-0.001932398546659726	0.7939408125951779	-1	0	0	0.1	1	1.0	13	1.0	1.0	14	13	0	0	0	0.06666666666666667	15	1	15	0.0	0	0.5475555505191382	0.8975189660467369	0.6665660757263195	0.9591085590201345	0.6785802363998901	0.9194203607533632	0.9095200149058776	0.9299884849666474	0	0	0.0	-0.0001932398546659726	3
3001	0.015480782036119481	0.003320502020288126	0.0033204443040313774	0.9242885666071958	-1	0	0	0.14285714285714285	1	1.0	8	1.0	1.0	9	8	0	0	0	0.1	10	1	10	0.0	0	0.39543530777317093	0.9474914856318588	0.9613594519399202	0.8549546351998991	0.6025831368693148	0.9291577449058959	0.9337036577403207	0.9178551761016595	0	0	0.0	0.0033204443040313774	16
1565	0.01526389540716723	0.004011494998167798	0.003833313074788415	0.9253510499178972	-1	0	0	0.14285714285714285	1	1.0	8	1.0	1.0	9	8	0	0	0	0.1	10	1	10	0.0	0	0.39543530777317093	0.9474914856318588	0.9613594519399202	0.8549546351998991	0.7881097482736579	0.9261726677483001	0.9210433065709781	0.9167300555967656	0	0	0.0	0.003833313074788415	31
833	0.014689327424524811	0.006126593924425953	-0.0015739890480730905	0.9352675616193062	-1	0	0	0.16666666666666666	1	1.0	7	1.0	1.0	8	7	0	0	0	0.1111111111111111	9	1	9	0.0	0	0.39543530777317093	0.9512903165553716	0.9613594519399202	0.8869020297057055	0.7881097482736579	0.8998420764546857	0.9333968573656763	0.9175083201738943	0	0	0.0	-0.00015739890480730905	95
2718	0.012402935296423879	0.0008020897606046865	-0.0008020650301542215	0.9202013495588338	-1	0	0	0.16666666666666666	1	1.0	6	1.0	1.0	7	6	0	0	0	0.125	8	1	8	0.0	0	0.44773616955035767	0.9272408704132417	0.9613594519399202	0.9304822949476486	0.6025831368693148	0.934611914948771	0.9211644220104107	0.9308395204205104	0	0	0.0	-8.020650301542215e-05	3
90	0.006576516944640476	0.00352311095490806	-0.003513095135237475	0.9865475723186998	-1	0.5	1	0.6666666666666666	4	0.42857142857142855	3	0.5	0.42857142857142855	7	3	1	0	0	0.5	3	6	9	0.0	0.6666666666666666	0.3520731233712794	0.8878087611897225	0.6642345678484209	0.944072846348118	0.6074460621047508	0.8581429756322521	0.8658580568540152	0.9030473206661054	0	0	0.0	-0.00035130951352374746	35
4126	0.014862473557396517	0.0028703675285293067	0.0028606165077190077	0.9234873584211062	-1	0	0	0.14285714285714285	1	1.0	8	1.0	1.0	9	8	0	0	0	0.1	10	1	10	0.0	0	0.39543530777317093	0.9511234109223629	0.9613594519399202	0.8549546351998991	0.6025831368693148	0.9266285660300271	0.9337036577403207	0.918797652387232	0	0	0.0	0.0028606165077190077	16
1906	0.015880202137257392	0.0029054554842807205	0.0028828501497992517	0.9228730777106705	-1	0	0	0.14285714285714285	1	1.0	8	1.0	1.0	9	8	0	0	0	0.1	10	1	10	0.0	0	0.39543530777317093	0.9474914856318588	0.9613594519399202	0.8549546351998991	0.6025831368693148	0.9266285660300271	0.9337036577403207	0.9169000369767304	0	0	0.0	0.0028828501497992517	24
3752	0.0017612823808520937	0.0017067741658529031	-0.0017067741658491598	0.9863470510781922	-1	0	0	0	0	0	0	1.0	0	0	0	0	4	0	1.0	1	1	1	1.0	0	0	0	0	0	0	0	0	0	0	0	0	-0.1	0
4451	0.019316513382916945	0.003879102345679209	0.0038569429940026236	0.9231503766591305	-1	0	0	0.1	1	1.0	12	1.0	1.0	13	12	0	0	0	0.07142857142857142	14	1	14	0.0	0	0.3856534137594337	0.9245780374859	0.9613594519399202	0.8610592416981488	0.6025831368693148	0.9289090087017614	0.932031266578815	0.9088882127801892	0	0	0.0	0.0038569429940026236	19
4235	0.015347771930251714	0.003311926334211803	0.003295175233387692	0.9242944540895703	-1	0	0	0.14285714285714285	1	1.0	8	1.0	1.0	9	8	0	0	0	0.1	10	1	10	0.0	0	0.39543530777317093	0.9511234109223629	0.9613594519399202	0.8549546351998991	0.6025831368693148	0.9266285660300271	0.9337036577403207	0.918797652387232	0	0	0.0	0.003295175233387692	28
485	0.0020576578023037977	0.0017696008532593795	-0.0017686411565211457	0.9831547531664114	-1	0	0	1.0	2	0.0	0	0.75	0	2	0	0	0	0	1.0	2	2	3	0.0	0	0	0	0	0	0	0	0	0	0	0	0	-0.00017686411565211456	18
1945	0.015729374538949722	0.0027185138374082782	0.0027184353189151	0.9232023474416057	-1	0	0	0.14285714285714285	1	1.0	8	1.0	1.0	9	8	0	0	0	0.1	10	1	10	0.0	0	0.39543530777317093	0.9474914856318588	0.9613594519399202	0.8549546351998991	0.6025831368693148	0.9266285660300271	0.9337036577403207	0.9169000369767304	0	0	0.0	0.0027184353189151	16
4441	0.0184568511930388	0.003737044153261759	0.0032652296472614477	0.9227308402421825	-1	0	0	0.125	1	1.0	10	1.0	1.0	11	10	0	0	0	0.08333333333333333	12	1	12	0.0	0	0.3856534137594337	0.9399998622663942	0.736573649480289	0.8640046439136875	0.41705652546497163	0.9192244820951828	0.9205155303464082	0.9124653638811797	0	0	0.0	0.0032652296472614477	3
4419	0.015206815056613636	0.0031207851710837982	0.003047718675593074	0.9234179603169824	-1	0	0	0.14285714285714285	1	1.0	8	1.0	1.0	9	8	0	0	0	0.1	10	1	10	0.0	0	0.39543530777317093	0.9511234109223629	0.9613594519399202	0.8549546351998991	0.6025831368693148	0.9266285660300271	0.9337036577403207	0.918797652387232	0	0	0.0	0.003047718675593074	25
1079	0.017569055486815543	0.0031913244036817882	0.0021304597781608373	0.9301398438147748	-1	0	0	0.125	1	1.0	9	1.0	1.0	10	9	0	0	0	0.09090909090909091	11	1	11	0.0	0	0.3905443607663023	0.9534711729611043	0.7451860029299633	0.8345642439507573	0.6083001370764625	0.9480850417568679	0.8988929611239843	0.9251451949562174	0	0	0.0	0.0021304597781608373	85
687	0.004748066114782439	0.001774077246799827	-0.0016396643286510232	0.9832924340953115	-1	0	0	0.5	2	0.6666666666666666	2	0.625	0.3333333333333333	3	1	1	0	0	0.5	4	2	5	0.0	0.5	0.9084532463317385	0.6753804848003646	0.7264430315897435	0.8744459164379889	0.9010868819802056	0.9679975260066401	0.8517596017956525	0.8836677543983896	0	0	0.0	-0.0001639664328651023	101
2523	0.01575757329305488	0.0029206902129133806	0.0029198606204798236	0.9233988084636051	-1	0	0	0.14285714285714285	1	1.0	8	1.0	1.0	9	8	0	0	0	0.1	10	1	10	0.0	0	0.39543530777317093	0.9474914856318588	0.9613594519399202	0.8549546351998991	0.6025831368693148	0.9266285660300271	0.9337036577403207	0.9169000369767304	0	0	0.0	0.0029198606204798236	17
3959	0.016253598367222604	0.004320863514645139	0.004273943913249086	0.9238499349432101	-1	0	0	0.125	1	1.0	10	1.0	1.0	11	10	0	0	0	0.08333333333333333	12	1	12	0.0	0	0.3856534137594337	0.9340817828044432	0.7709986168060299	0.8375995937493173	0.6025831368693148	0.9424889782930346	0.9371938004090602	0.9139402995653204	0	0	0.0	0.004273943913249086	7
2063	0.020618903472454195	0.004674179365087641	0.004671033132471191	0.9234086146876169	-1	0	0	0.1	1	1.0	12	1.0	1.0	13	12	0	0	0	0.07142857142857142	14	1	14	0.0	0	0.38428048992733077	0.925902975859466	0.7427692087279729	0.8308877239084274	0.28174133549052593	0.9244471738667951	0.9143195721589596	0.9008968827067046	0	0	0.0	0.004671033132471191	10
1869	0.018701506178703288	0.003964584328617679	0.0034107165070732114	0.9229413294267055	-1	0	0	0.125	1	1.0	10	1.0	1.0	11	10	0	0	0	0.08333333333333333	12	1	12	0.0	0	0.3856534137594337	0.9399998622663942	0.736573649480289	0.8640046439136875	0.41705652546497163	0.9192244820951828	0.9205155303464082	0.9124653638811797	0	0	0.0	0.0034107165070732114	6
2589	0.014673565323812969	0.005136590617883934	-0.0044592493853680875	0.9380447490378876	-1	0	0	0.16666666666666666	1	1.0	6	1.0	1.0	7	6	0	0	0	0.125	8	1	8	0.0	0	0.3856534137594337	0.9420172145911911	0.9613594519399202	0.8129721676085663	0.6025831368693148	0.9046934264161133	0.9337036577403207	0.8974559326751922	0	0	0.0	-0.00044592493853680876	0
2535	0.014793856876023696	0.003720231830944631	0.003702548674815541	0.9250717899401201	-1	0	0	0.14285714285714285	1	1.0	8	1.0	1.0	9	8	0	0	0	0.1	10	1	10	0.0	0	0.39543530777317093	0.9533685665670231	0.7427692087279729	0.8395029929836948	0.41705652546497163	0.932845474618905	0.9509789642009913	0.9194206680348974	0	0	0.0	0.003702548674815541	33
2739	0.019248679495683655	0.007785304698418911	-0.00771659064558103	0.9374150896976148	-1	0	0	0.14285714285714285	1	1.0	8	1.0	1.0	9	8	0	1	0	0.1	10	1	10	0.3333333333333333	0	0.39543530777317093	0.925933797344639	0.9613594519399202	0.8899599070919726	0.33402130057033286	0.9489862183693232	0.9143195721589596	0.9250591006219818	1.0	0.2222222222222222	0.0	-0.0007716590645581031	1
358	0.004363219489559559	0.002890768832243365	-0.0028123481344338817	0.9738033436144908	-1	0	0	0.3333333333333333	1	1.0	2	1.0	1.0	3	2	0	0	0	0.25	4	1	4	0.0	0	0.6104657998654662	0.9447164456742314	0.4856210835529221	0.9155001337981218	0.7001449633313591	0.6252837454109593	0.8502367836594222	0.8711376762760813	0	0	0.0	-0.00028123481344338817	13
4022	0.01599527403139198	0.0027921708452222265	0.0027402401140416387	0.9235513433869406	-1	0	0	0.14285714285714285	1	1.0	8	1.0	1.0	9	8	0	0	0	0.1	10	1	10	0.0	0	0.39543530777317093	0.9474914856318588	0.9613594519399202	0.8549546351998991	0.6025831368693148	0.9291577449058959	0.9337036577403207	0.9178551761016595	0	0	0.0	0.0027402401140416387	12
1795	0.015588519573291477	0.0031699850735178205	0.0031699796832337203	0.9238938734180764	-1	0	0	0.14285714285714285	1	1.0	8	1.0	1.0	9	8	0	0	0	0.1	10	1	10	0.0	0	0.39543530777317093	0.9474914856318588	0.9613594519399202	0.8549546351998991	0.6025831368693148	0.9266285660300271	0.9337036577403207	0.9169000369767304	0	0	0.0	0.0031699796832337203	22
591	0.001864531660923961	0.0016198266616166775	-0.0016194528284923645	0.978801335663799	-1	0	0	0.6666666666666666	2	0.5	1	0.6666666666666666	0.5	3	1	0	0	0	0.6666666666666666	2	3	4	0.0	0	0.5252669188991385	0.7563812414097573	0.4484741429163618	0.8716384516764708	0.5281750806611578	0.835123831139614	0.6086440227600046	0.8259152694018509	0	0	0.0	-0.00016194528284923645	27
2025	0.015144101569585167	0.0031410430690356436	0.003140137083156445	0.9230580684826317	-1	0	0	0.14285714285714285	1	1.0	8	1.0	1.0	9	8	0	0	0	0.1	10	1	10	0.0	0	0.39543530777317093	0.9511234109223629	0.9613594519399202	0.8549546351998991	0.6025831368693148	0.9266285660300271	0.9337036577403207	0.918797652387232	0	0	0.0	0.003140137083156445	36
2461	0.009025089372339873	0.003664213529324217	-0.0008252279595158052	0.9324686505577675	-1	0	0	0.2	1	1.0	5	1.0	1.0	6	5	0	0	0	0.14285714285714285	7	1	7	0.0	0	0.42158573866176424	0.9234282877600133	0.8045318954371282	0.8555105275801037	0.437222483555155	0.9523994464329733	0.9245816015096546	0.9184520948358528	0	0	0.0	-8.252279595158052e-05	3
2095	0.01591397069909436	0.0028422387270634723	0.002778148337012402	0.9235333977782713	-1	0	0	0.14285714285714285	1	1.0	8	1.0	1.0	9	8	0	0	0	0.1	10	1	10	0.0	0	0.39543530777317093	0.9474914856318588	0.9613594519399202	0.8549546351998991	0.6025831368693148	0.9266285660300271	0.9337036577403207	0.9169000369767304	0	0	0.0	0.002778148337012402	16
4005	0.015805068155826794	0.0032318124756229756	0.0032050050983388374	0.9240620728172679	-1	0	0	0.14285714285714285	1	1.0	8	1.0	1.0	9	8	0	0	0	0.1	10	1	10	0.0	0	0.39543530777317093	0.9474914856318588	0.9613594519399202	0.8549546351998991	0.6025831368693148	0.9279859218789904	0.9392014684717773	0.9174100449550873	0	0	0.0	0.0032050050983388374	40
2890	0.015715678867075016	0.0031610955720716106	0.0031583172699112968	0.9236440400719755	-1	0	0	0.14285714285714285	1	1.0	8	1.0	1.0	9	8	0	0	0	0.1	10	1	10	0.0	0	0.39543530777317093	0.9474914856318588	0.9613594519399202	0.8549546351998991	0.6025831368693148	0.9279859218789904	0.9392014684717773	0.9174100449550873	0	0	0.0	0.0031583172699112968	18
364	0.002207704127385629	0.0021109278850879004	-0.00211092199316716	0.985215127147202	-1	0	0	1.0	2	0.0	0	0.75	0	2	0	0	0	0	1.0	2	2	3	0.0	0	0	0	0	0	0	0	0	0	0	0	0	-0.000211092199316716	29
1003	0.015136025939322072	0.00693261544195992	-0.002241945718372197	0.9355770676618353	-1	0	0	0.16666666666666666	1	1.0	7	1.0	1.0	8	7	0	0	0	0.1111111111111111	9	1	9	0.0	0	0.39543530777317093	0.9512903165553716	0.9613594519399202	0.8869020297057055	0.7881097482736579	0.8998420764546857	0.9333968573656763	0.9175083201738943	0	0	0.0	-0.0002241945718372197	12
1777	0.0157506832396723	0.003898486700478939	0.003739092316561838	0.9255010666859825	-1	0	0	0.14285714285714285	1	1.0	8	1.0	1.0	9	8	0	0	0	0.1	10	1	10	0.0	0	0.39543530777317093	0.9474914856318588	0.9613594519399202	0.8549546351998991	0.7881097482736579	0.9261726677483001	0.9210433065709781	0.9167300555967656	0	0	0.0	0.003739092316561838	19
5040	0.015787181497237835	0.005016713363931006	0.004378040425004401	0.92478105914745	-1	0	0	0.125	1	1.0	9	1.0	1.0	10	9	0	0	0	0.09090909090909091	11	1	11	0.0	0	0.3905443607663023	0.939618425721088	0.8520643303339466	0.8524306917561081	0.5098198311671431	0.9239840308257846	0.9273850682730612	0.9115018296246346	0	0	0.0	0.004378040425004401	35
1431	0.017423551927852467	0.003962038678729871	0.0039052372364294036	0.9229680005191916	-1	0	0	0.125	1	1.0	10	1.0	1.0	11	10	0	0	0	0.08333333333333333	12	1	12	0.0	0	0.3856534137594337	0.9308554772524589	0.7709986168060299	0.8375995937493173	0.6025831368693148	0.9316623585154997	0.9337036577403207	0.9075681230872786	0	0	0.0	0.0039052372364294036	6
830	0.003963653247779523	0.002001147066514099	-0.0018465939648377992	0.96779556892077	-1	0	0	0.3333333333333333	1	1.0	2	1.0	1.0	3	2	0	1	0	0.25	4	1	4	0.3333333333333333	0	0.9670657774694483	0.5772551676595205	0.8701670920422488	0.7887798789286092	0.8931036630365357	0.8256630366218498	0.6300999236887024	0.742964289319522	1.0	0.3333333333333333	0.0	-0.0001846593964837799	28
1084	0.015248145512620073	0.0022894223070970762	0.0022580183233603373	0.9290373683966231	-1	0	0	0.14285714285714285	1	1.0	8	1.0	1.0	9	8	0	0	0	0.1	10	1	10	0.0	0	0.39543530777317093	0.9474914856318588	0.9613594519399202	0.8764141042232685	0.6025831368693148	0.9266285660300271	0.9337036577403207	0.921477103438831	0	0	0.0	0.0022580183233603373	28
4472	0.015372484498113676	0.004910623671618011	0.004450354866624722	0.9262438438230527	-1	0	0	0.125	1	1.0	9	1.0	1.0	10	9	0	0	0	0.09090909090909091	11	1	11	0.0	0	0.3905443607663023	0.939618425721088	0.8520643303339466	0.8524306917561081	0.5222555272348036	0.9238108257316434	0.9273850682730612	0.9114355690689689	0	0	0.0	0.004450354866624722	51
744	0.0019460446671473084	0.0018709493923445377	-0.001870748141814355	0.9758410560981838	-1	0	0	0.6666666666666666	2	0.5	1	0.6666666666666666	0.5	2	1	1	0	0	0.6666666666666666	2	3	4	0.0	0	0.5286088075226317	0.6468766392494122	0.4481594695077368	0.606497407521045	0.4649565217761372	0.5999061608083834	0.6331242204047415	0.6179859556445576	0	0	0.0	-0.0001870748141814355	34
3419	0.015820592275930863	0.002998707703241644	0.0029945760758230745	0.9235978189993936	-1	0	0	0.14285714285714285	1	1.0	8	1.0	1.0	9	8	0	0	0	0.1	10	1	10	0.0	0	0.39543530777317093	0.9474914856318588	0.9613594519399202	0.8549546351998991	0.6025831368693148	0.9279859218789904	0.9392014684717773	0.9174100449550873	0	0	0.0	0.0029945760758230745	16
3092	0.005588756464960847	0.0015188039479507062	-0.0015104644414874367	0.9680725669271625	-1	0	0	0.2857142857142857	2	0.875	7	0.4166666666666667	0.875	9	7	0	0	0	0.375	3	8	10	0.0	0	0.3340726599454329	0.9393299105095171	0.9613594519399202	0.8854489084683903	0.6025831368693148	0.8689569498646869	0.9337036577403207	0.9025178470240893	0	0	0.0	-0.00015104644414874367	3
3951	0.015529276439535437	0.0031857692202488003	0.0031845400765516153	0.9239508089660846	-1	0	0	0.14285714285714285	1	1.0	8	1.0	1.0	9	8	0	0	0	0.1	10	1	10	0.0	0	0.39543530777317093	0.9474914856318588	0.9613594519399202	0.8549546351998991	0.6025831368693148	0.9291577449058959	0.9337036577403207	0.9178551761016595	0	0	0.0	0.0031845400765516153	28
2019	0.015143713774624307	0.005950196917757289	0.0008544640145376155	0.9313962893301599	-1	0	0	0.16666666666666666	1	1.0	7	1.0	1.0	8	7	0	0	0	0.1111111111111111	9	1	9	0.0	0	0.36054949876848474	0.9407350775882843	0.9613594519399202	0.8684659301730353	0.5346912233024642	0.886974993131907	0.9404375198235687	0.9035614442564797	0	0	0.0	0.0008544640145376155	10
879	0.007477815089330819	0.003021164610326926	-0.0004629340244779302	0.9387342673520704	-1	0	0	0.2	1	1.0	5	1.0	1.0	6	5	0	0	0	0.14285714285714285	7	1	7	0.0	0	0.46160764127344195	0.9522868768835914	0.8489665507101046	0.9243413501975724	0.6613987422284299	0.9213716017433445	0.9244248497865338	0.9341677796669158	0	0	0.0	-4.629340244779302e-05	58
1213	0.0017929693642486067	0.0017374478103763758	-0.001737447810372627	0.9863386859653934	-1	0	0	0	0	0	0	1.0	0	0	0	0	4	0	1.0	1	1	1	1.0	0	0	0	0	0	0	0	0	0	0	0	0	-0.1	0
787	0.0019629489660267455	0.0018926684271371801	-0.0018926062804560159	0.9853960002523118	-1	0	0	1.0	1	0	0	1.0	0	1	0	0	3	0	0.5	1	2	2	1.0	0	0	0	0	0	0	0	0	0	0	0	0	-0.0001892606280456016	10
1109	0.016322523139603484	0.004259980269404534	0.0020902466738031886	0.930248166784441	-1	0	0	0.16666666666666666	1	1.0	7	1.0	1.0	8	7	0	0	0	0.1111111111111111	9	1	9	0.0	0	0.3654404457753534	0.9466941484068573	0.9613594519399202	0.8476486231472148	0.8032834316786577	0.895630598478922	0.940906544386103	0.9044432605684076	0	0	0.0	0.0020902466738031886	21
2906	0.015738045679804552	0.0033167084164439577	0.003296311801866859	0.9239137319796938	-1	0	0	0.14285714285714285	1	1.0	8	1.0	1.0	9	8	0	0	0	0.1	10	1	10	0.0	0	0.39543530777317093	0.9474914856318588	0.9613594519399202	0.8549546351998991	0.6025831368693148	0.9279859218789904	0.9392014684717773	0.9174100449550873	0	0	0.0	0.003296311801866859	75
2658	0.015542819753566047	0.0033091503477990637	0.0033088405166428274	0.9241104248577104	-1	0	0	0.14285714285714285	1	1.0	8	1.0	1.0	9	8	0	0	0	0.1	10	1	10	0.0	0	0.39543530777317093	0.9474914856318588	0.9613594519399202	0.8549546351998991	0.6025831368693148	0.9279859218789904	0.9392014684717773	0.9174100449550873	0	0	0.0	0.0033088405166428274	42
813	0.01765985618431831	0.004865150931687707	-0.0027494769283501756	0.4967975375449233	-1	0	0	0.125	1	1.0	9	1.0	1.0	10	9	0	0	0	0.09090909090909091	11	1	11	0.0	0	0.3647539838593019	0.9320366306693153	0.9613594519399202	0.8732343938247166	0.8032834316786577	0.8877516888477291	0.9428769255120092	0.9007347592764259	0	0	0.0	-0.00027494769283501754	3
806	0.0038471901586893797	0.0018809622472022796	-0.0016220526164002105	0.9673568977716065	-1	0	0	0.3333333333333333	1	1.0	2	1.0	1.0	3	2	0	1	0	0.25	4	1	4	0.3333333333333333	0	0.9670657774694483	0.5772551676595205	0.5086157349822684	0.7884819972261933	0.5102282322216978	0.9060123251009197	0.9099165407944204	0.7854535040041445	1.0	0.6666666666666666	0.0	-0.00016220526164002105	16
764	0.002310175062862498	0.002243250527630763	-0.002240401794858666	0.9822676311084476	-1	0	0	1.0	1	0	0	1.0	0	1	0	0	1	0	0.5	2	1	2	0.3333333333333333	0	0	0	0	0	0	0	0	0	0	0	0	-0.00022404017948586657	8
3543	0.019350576741290502	0.0030296656438136005	-0.002322826287244537	0.8799692800328796	-1	0	0	0.125	1	1.0	10	1.0	1.0	11	10	0	0	0	0.08333333333333333	12	1	12	0.0	0	0.3856534137594337	0.9291856239376349	0.9613594519399202	0.8431087951550691	0.617575023755105	0.9393645598817734	0.9384877039178685	0.9114958826212528	0	0	0.0	-0.00023228262872445368	5
1786	0.021043377847106262	0.0031716124657030446	-0.0024127212312414774	0.8808123128290456	-1	0	0	0.14285714285714285	1	1.0	8	1.0	1.0	9	8	0	0	0	0.1	10	1	10	0.0	0	0.39543530777317093	0.9474914856318588	0.9613594519399202	0.8549546351998991	0.6025831368693148	0.9269731209164818	0.9337036577403207	0.917028939585975	0	0	0.0	-0.00024127212312414774	5
2137	0.015199827886383785	0.003262378942264098	0.0031951015700449805	0.925168893668242	-1	0	0	0.14285714285714285	1	1.0	8	1.0	1.0	9	8	0	0	0	0.1	10	1	10	0.0	0	0.39543530777317093	0.9533685665670231	0.7427692087279729	0.8395029929836948	0.41705652546497163	0.932845474618905	0.9509789642009913	0.9194206680348974	0	0	0.0	0.0031951015700449805	36
1304	0.01463580110067454	0.002878520379716486	0.002877518898173366	0.9265432654973911	-1	0	0	0.14285714285714285	1	1.0	8	1.0	1.0	9	8	0	0	0	0.1	10	1	10	0.0	0	0.39543530777317093	0.9474914856318588	0.9613594519399202	0.8764141042232685	0.5987253381602031	0.9259674706028787	0.9334250774526271	0.9212432264858134	0	0	0.0	0.002877518898173366	59
298	0.002196569580270374	0.0018844714035032037	-0.0018838924798503431	0.9846901922310822	-1	0	0	1.0	2	0.0	0	1.0	0	2	0	0	0	0	0.3333333333333333	3	1	3	0.0	1.0	0	0	0	0	0	0	0	0	0	0	0	-0.00018838924798503432	15
4181	0.015034310857819427	0.005197711572649296	0.004728070471159867	0.9257158249263098	-1	0	0	0.125	1	1.0	10	1.0	1.0	11	10	0	0	0	0.08333333333333333	12	1	12	0.0	0	0.3856534137594337	0.9334269912449539	0.7709986168060299	0.8375995937493173	0.6025831368693148	0.9586265218661919	0.9337036577403207	0.9223442855079879	0	0	0.0	0.004728070471159867	6
762	0.002768044313388712	0.002087512734018563	-0.0020874790000814047	0.9880997458096049	-1	0	0	1.0	2	0.0	0	1.0	0	2	0	0	2	0	0.3333333333333333	1	3	3	1.0	1.0	0	0	0	0	0	0	0	0	0	0	0	-0.00020874790000814046	14
2917	0.020773311231137275	0.003116936677936536	-0.0031131155372285686	0.8779982332023862	-1	0	0	0.125	1	1.0	9	1.0	1.0	10	9	0	0	0	0.09090909090909091	11	1	11	0.0	0	0.3905443607663023	0.939618425721088	0.866179034372975	0.839727910400642	0.6025831368693148	0.9250327714172158	0.9273850682730612	0.9092565493899316	0	0	0.0	-0.00031131155372285683	0
517	0.0030151456832303004	0.001733174057801127	-0.0017331711098799716	0.9874149381116247	-1	0	0	1.0	2	0.0	0	1.0	0	2	0	0	2	0	0.3333333333333333	1	3	3	1.0	1.0	0	0	0	0	0	0	0	0	0	0	0	-0.00017331711098799715	26
1641	0.015942306348047525	0.0027860022692381414	0.0026858551703937673	0.9239709060965585	-1	0	0	0.14285714285714285	1	1.0	8	1.0	1.0	9	8	0	0	0	0.1	10	1	10	0.0	0	0.39543530777317093	0.9474914856318588	0.9613594519399202	0.8549546351998991	0.6025831368693148	0.9266285660300271	0.9337036577403207	0.9169000369767304	0	0	0.0	0.0026858551703937673	14
2236	0.014333313449253666	0.0016901347424755843	0.0016229226401920727	0.921543990417646	-1	0	0	0.16666666666666666	1	1.0	6	1.0	1.0	7	6	0	0	0	0.125	8	1	8	0.0	0	0.39543530777317093	0.915326254905424	0.8472017498076834	0.8571510064045986	0.6025831368693148	0.9418916576182613	0.9205155303464082	0.9104624044374962	0	0	0.0	0.0016229226401920727	6
4804	0.016103081241028275	0.004885798157868741	0.003282166269316573	0.927184633502182	-1	0	0	0.125	1	1.0	9	1.0	1.0	10	9	0	0	0	0.09090909090909091	11	1	11	0.0	0	0.39543530777317093	0.9255429085137005	0.8520643303339466	0.8524306917561081	0.5222555272348036	0.9238108257316434	0.9273850682730612	0.9052022843662599	0	0	0.0	0.003282166269316573	3
4046	0.019246674167825464	0.0037607607938327215	0.0037539534519137993	0.922902756058372	-1	0	0	0.1	1	1.0	12	1.0	1.0	13	12	0	0	0	0.07142857142857142	14	1	14	0.0	0	0.3856534137594337	0.9245780374859	0.9613594519399202	0.8610592416981488	0.6025831368693148	0.9289090087017614	0.932031266578815	0.9088882127801892	0	0	0.0	0.0037539534519137993	9
4369	0.015479430544191868	0.004674408609180428	0.004041634159308952	0.9246211362904204	-1	0	0	0.125	1	1.0	9	1.0	1.0	10	9	0	0	0	0.09090909090909091	11	1	11	0.0	0	0.3905443607663023	0.939618425721088	0.8520643303339466	0.8524306917561081	0.5222555272348036	0.9238108257316434	0.9273850682730612	0.9114355690689689	0	0	0.0	0.004041634159308952	77
3270	0.015834741246305635	0.0028786654546503012	0.0028546577335536996	0.9232484646374048	-1	0	0	0.14285714285714285	1	1.0	8	1.0	1.0	9	8	0	0	0	0.1	10	1	10	0.0	0	0.39543530777317093	0.9474914856318588	0.9613594519399202	0.8549546351998991	0.6025831368693148	0.9291577449058959	0.9337036577403207	0.9178551761016595	0	0	0.0	0.0028546577335536996	24
2534	0.015458841766094645	0.0036467201679713217	0.0036419752659862512	0.9250990391776787	-1	0	0	0.14285714285714285	1	1.0	8	1.0	1.0	9	8	0	0	0	0.1	10	1	10	0.0	0	0.39543530777317093	0.9474914856318588	0.9613594519399202	0.8549546351998991	0.6025831368693148	0.9279859218789904	0.9392014684717773	0.9174100449550873	0	0	0.0	0.0036419752659862512	47
3756	0.015064801008625704	0.002541361274899688	0.0025202654731235033	0.9257523330254536	-1	0	0	0.14285714285714285	1	1.0	8	1.0	1.0	9	8	0	0	0	0.1	10	1	10	0.0	0	0.39543530777317093	0.9511234109223629	0.9613594519399202	0.8549546351998991	0.6025831368693148	0.9266285660300271	0.9337036577403207	0.918797652387232	0	0	0.0	0.0025202654731235033	14
2282	0.015261560068983418	0.006185587460356603	0.0007316989246237605	0.9317084111342303	-1	0	0	0.16666666666666666	1	1.0	7	1.0	1.0	8	7	0	0	0	0.1111111111111111	9	1	9	0.0	0	0.36054949876848474	0.9407350775882843	0.9613594519399202	0.8684659301730353	0.6025831368693148	0.8912082671333179	0.9404375198235687	0.9048013571012591	0	0	0.0	0.0007316989246237605	9
4223	0.020004149091058025	0.002973820157645446	-0.002493779925607105	0.8807871608700528	-1	0	0	0.14285714285714285	1	1.0	8	1.0	1.0	9	8	0	0	0	0.1	10	1	10	0.0	0	0.39543530777317093	0.9474914856318588	0.9613594519399202	0.8549546351998991	0.6274545290046357	0.9398261110379362	0.9398415989554745	0.9221387238999474	0	0	0.0	-0.0002493779925607105	4
4928	0.015607085606635252	0.0051420021600408405	0.00466728061855195	0.9253436698015495	-1	0	0	0.125	1	1.0	9	1.0	1.0	10	9	0	0	0	0.09090909090909091	11	1	11	0.0	0	0.3905443607663023	0.939618425721088	0.8520643303339466	0.8524306917561081	0.5222555272348036	0.9238108257316434	0.9273850682730612	0.9114355690689689	0	0	0.0	0.00466728061855195	115
2992	0.01541501440087083	0.0029183684975232545	0.0028903223246866763	0.9239545205535634	-1	0	0	0.14285714285714285	1	1.0	8	1.0	1.0	9	8	0	0	0	0.1	10	1	10	0.0	0	0.39543530777317093	0.9474914856318588	0.9613594519399202	0.8549546351998991	0.6025831368693148	0.9266285660300271	0.9337036577403207	0.9169000369767304	0	0	0.0	0.0028903223246866763	18
4989	0.01539168505133397	0.004680364698526355	0.004098977288022979	0.9253060936193694	-1	0	0	0.125	1	1.0	9	1.0	1.0	10	9	0	0	0	0.09090909090909091	11	1	11	0.0	0	0.3905443607663023	0.939618425721088	0.8520643303339466	0.8524306917561081	0.5222555272348036	0.9238108257316434	0.9273850682730612	0.9114355690689689	0	0	0.0	0.004098977288022979	16
980	0.018985783430616965	0.002060339781805137	0.0020509856669519056	0.9258521229010526	-1	0	0	0.125	1	1.0	9	1.0	1.0	10	9	0	0	0	0.09090909090909091	11	1	11	0.0	0	0.3905443607663023	0.9462277324529366	0.7451860029299633	0.8345642439507573	0.515536831374291	0.9144821101383731	0.8891197192920443	0.9076462309044866	0	0	0.0	0.0020509856669519056	12
3514	0.016032235394992305	0.002836635630903597	0.0028026438539989866	0.9232100306107907	-1	0	0	0.14285714285714285	1	1.0	8	1.0	1.0	9	8	0	0	0	0.1	10	1	10	0.0	0	0.39543530777317093	0.9474914856318588	0.9613594519399202	0.8549546351998991	0.6025831368693148	0.9266285660300271	0.9337036577403207	0.9169000369767304	0	0	0.0	0.0028026438539989866	13
4450	0.037649633842289434	0.010632191637577759	-0.01044358733727191	0.7053919122998491	-1	0	0	0.1	1	1.0	13	1.0	1.0	14	13	0	0	0	0.06666666666666667	15	1	15	0.0	0	0.3849669518433822	0.894849265842354	0.8489665507101046	0.8817772299425818	0.5296230548609089	0.9077759999558614	0.9163389987838321	0.8952758493331516	0	0	0.0	-0.001044358733727191	1
2327	0.01577411289387492	0.0030925552605954067	0.003092418407716107	0.9233658686683992	-1	0	0	0.14285714285714285	1	1.0	8	1.0	1.0	9	8	0	0	0	0.1	10	1	10	0.0	0	0.39543530777317093	0.9474914856318588	0.9613594519399202	0.8549546351998991	0.6025831368693148	0.9266285660300271	0.9337036577403207	0.9169000369767304	0	0	0.0	0.003092418407716107	21
3032	0.015137423242661863	0.0033015887498019374	0.0033015873568541915	0.925038228730194	-1	0	0	0.14285714285714285	1	1.0	8	1.0	1.0	9	8	0	0	0	0.1	10	1	10	0.0	0	0.39543530777317093	0.9474914856318588	0.9613594519399202	0.8549546351998991	0.6025831368693148	0.9291577449058959	0.9337036577403207	0.9178551761016595	0	0	0.0	0.0033015873568541915	64
3164	0.015795063225840948	0.003547616945186427	0.003525477298702164	0.9245349130229977	-1	0	0	0.14285714285714285	1	1.0	8	1.0	1.0	9	8	0	0	0	0.1	10	1	10	0.0	0	0.39543530777317093	0.9511234109223629	0.9613594519399202	0.8549546351998991	0.6025831368693148	0.9266285660300271	0.9337036577403207	0.918797652387232	0	0	0.0	0.003525477298702164	44
1080	0.014489847269626212	0.004902746395289853	-0.0027986113550133094	0.4742550189250446	-1	0	0	0.16666666666666666	1	1.0	6	1.0	1.0	7	6	0	0	0	0.125	8	1	8	0.0	0	0.39543530777317093	0.9549366063205562	0.9613594519399202	0.8931699496615787	0.7881097482736579	0.9021011431345488	0.9330887389521068	0.921721348286827	0	0	0.0	-0.0002798611355013309	9
1475	0.016095671675971424	0.0030863506135897162	0.003086249518728064	0.9233436075596881	-1	0	0	0.14285714285714285	1	1.0	8	1.0	1.0	9	8	0	0	0	0.1	10	1	10	0.0	0	0.39543530777317093	0.9474914856318588	0.9613594519399202	0.8549546351998991	0.6025831368693148	0.9266285660300271	0.9337036577403207	0.9169000369767304	0	0	0.0	0.003086249518728064	43
576	0.006625568159513426	0.002070869612475735	-0.0016153751777005045	0.9776280304916569	-1	0	0	0.6666666666666666	4	0.42857142857142855	3	0.6	0.2857142857142857	6	2	2	1	0	0.6	5	3	9	0.25	0.6666666666666666	0.8062930552257018	0.9402343081107708	0.43921884324762683	0.9100290555942259	0.49825399985750385	0.9556062648165553	0.914078800929024	0.9377881298465073	1.0	0.16666666666666666	0.0	-0.00016153751777005045	24
4492	0.014949549007185118	0.002941904657001109	0.002941828954560082	0.923087369993974	-1	0	0	0.14285714285714285	1	1.0	8	1.0	1.0	9	8	0	0	0	0.1	10	1	10	0.0	0	0.39543530777317093	0.9511234109223629	0.9613594519399202	0.8549546351998991	0.6025831368693148	0.9266285660300271	0.9337036577403207	0.918797652387232	0	0	0.0	0.002941828954560082	15
1285	0.01575163432080008	0.002520794552858567	0.002520256419188315	0.9255007937974569	-1	0	0	0.14285714285714285	1	1.0	8	1.0	1.0	9	8	0	0	0	0.1	10	1	10	0.0	0	0.39543530777317093	0.9474914856318588	0.9613594519399202	0.8764141042232685	0.6025831368693148	0.9266285660300271	0.9337036577403207	0.921477103438831	0	0	0.0	0.002520256419188315	19
1261	0.014942909948019072	0.0026986604590403646	0.0026524332359291903	0.9255871218618796	-1	0	0	0.14285714285714285	1	1.0	8	1.0	1.0	9	8	0	0	0	0.1	10	1	10	0.0	0	0.39543530777317093	0.9474914856318588	0.9613594519399202	0.8764141042232685	0.6025831368693148	0.9291577449058959	0.9337036577403207	0.9223840877129655	0	0	0.0	0.0026524332359291903	78
1379	0.014339927957568653	0.005191559726472771	0.001771799069258365	0.9297246001707407	-1	0	0	0.16666666666666666	1	1.0	7	1.0	1.0	8	7	0	0	0	0.1111111111111111	9	1	9	0.0	0	0.36054949876848474	0.9407350775882843	0.9613594519399202	0.8643943939435784	0.6025831368693148	0.8912082671333179	0.9404375198235687	0.9037863477071972	0	0	0.0	0.001771799069258365	20
2355	0.02303006013394424	0.006879760276011998	-0.006593803222689373	0.9254832275813698	-1	0	0	0.125	1	1.0	9	0.3142857142857143	0.8888888888888888	9	8	1	1	0	0.7142857142857143	7	5	11	0.2	0	0.39543530777317093	0.8493043814607668	0.9613594519399202	0.8572612578090851	0.4667993097356137	0.9489075143378194	0.9143195721589596	0.8954678916608414	1.0	0.1111111111111111	0.0	-0.0006593803222689372	2
3117	0.015872630665547473	0.003063060600342032	0.0030562218831989767	0.923369555877583	-1	0	0	0.14285714285714285	1	1.0	8	1.0	1.0	9	8	0	0	0	0.1	10	1	10	0.0	0	0.39543530777317093	0.9474914856318588	0.9613594519399202	0.8549546351998991	0.6025831368693148	0.9291577449058959	0.9337036577403207	0.9178551761016595	0	0	0.0	0.0030562218831989767	20
943	0.014755336408472888	0.006473327764846741	-0.0015437781239527222	0.9357520411159377	-1	0	0	0.16666666666666666	1	1.0	7	1.0	1.0	8	7	0	0	0	0.1111111111111111	9	1	9	0.0	0	0.39543530777317093	0.9512903165553716	0.9613594519399202	0.8869020297057055	0.786180848919102	0.8996695681731691	0.933257104914854	0.9174600542386486	0	0	0.0	-0.00015437781239527223	26
4672	0.015230713796670807	0.005101955036607675	0.004630204345990649	0.9253663889418067	-1	0	0	0.125	1	1.0	9	1.0	1.0	10	9	0	0	0	0.09090909090909091	11	1	11	0.0	0	0.3905443607663023	0.939618425721088	0.8520643303339466	0.8524306917561081	0.4033388226213595	0.9098668058679549	0.9273850682730612	0.9063785774104145	0	0	0.0	0.004630204345990649	22
4599	0.015282586620232928	0.0028245046494613673	0.002806824460004211	0.9238106910886299	-1	0	0	0.14285714285714285	1	1.0	8	1.0	1.0	9	8	0	0	0	0.1	10	1	10	0.0	0	0.39543530777317093	0.9474914856318588	0.9613594519399202	0.8549546351998991	0.6025831368693148	0.9291577449058959	0.9337036577403207	0.9178551761016595	0	0	0.0	0.002806824460004211	10
1293	0.016249375866831187	0.002544230984948964	0.0024956687541090984	0.9207828673069153	-1	0	0	0.16666666666666666	1	1.0	7	1.0	1.0	8	7	0	0	0	0.1111111111111111	9	1	9	0.0	0	0.39543530777317093	0.9358888560803538	0.7015698626033042	0.8698471818752104	0.5006695542980399	0.9279680780546612	0.9017277443520668	0.9151956926824978	0	0	0.0	0.0024956687541090984	7
953	0.014505957889326695	0.005998918623213856	-0.001139538260246605	0.9377313219356023	-1	0	0	0.16666666666666666	1	1.0	7	1.0	1.0	8	7	0	0	0	0.1111111111111111	9	1	9	0.0	0	0.39543530777317093	0.9512903165553716	0.9613594519399202	0.8869020297057055	0.7881097482736579	0.8954474313656909	0.9333968573656763	0.9162933661950385	0	0	0.0	-0.0001139538260246605	69
1656	0.015238431016542483	0.0053037700809794915	0.002894300233508241	0.9299830569918941	-1	0	0	0.14285714285714285	1	1.0	8	1.0	1.0	9	8	0	0	0	0.1	10	1	10	0.0	0	0.3354455837775358	0.93000419308269	0.9613594519399202	0.8532804013224917	0.4667993097356137	0.8857952722701824	0.9337036577403207	0.8939687811837437	0	0	0.0	0.002894300233508241	12
3510	0.015545143456666442	0.002940973251873811	0.0029395315761497898	0.9226545129205177	-1	0	0	0.14285714285714285	1	1.0	8	1.0	1.0	9	8	0	0	0	0.1	10	1	10	0.0	0	0.39543530777317093	0.9474914856318588	0.9613594519399202	0.8549546351998991	0.6025831368693148	0.9279859218789904	0.9392014684717773	0.9174100449550873	0	0	0.0	0.0029395315761497898	10
4573	0.01690709091388559	0.004557213343842961	0.0038366756206174063	0.925255543600215	-1	0	0	0.1111111111111111	1	1.0	11	1.0	1.0	12	11	0	0	0	0.07692307692307693	13	1	13	0.0	0	0.3905443607663023	0.922982370531414	0.9613594519399202	0.8444686756700311	0.6025831368693148	0.9304337970983163	0.9367887464035934	0.9051899544662236	0	0	0.0	0.0038366756206174063	2
468	0.00313636863896256	0.002199327729582969	-0.0021993268951389696	0.9871687916401699	-1	0	0	1.0	2	0.0	0	1.0	0	2	0	0	2	0	0.3333333333333333	1	3	3	1.0	1.0	0	0	0	0	0	0	0	0	0	0	0	-0.00021993268951389695	18
667	0.002908137878117447	0.0021668207801731217	-0.00216671596990105	0.9860272265194354	-1	0	0	1.0	3	0.0	0	0.6666666666666666	0	3	0	0	1	0	0.6666666666666666	2	3	4	1.0	1.0	0	0	0	0	0	0	0	0	0	0	0	-0.00021667159699010501	8
4849	0.015459909375814354	0.005006031138368841	0.004442091090909661	0.9251534643827349	-1	0	0	0.125	1	1.0	9	1.0	1.0	10	9	0	0	0	0.09090909090909091	11	1	11	0.0	0	0.3905443607663023	0.939618425721088	0.8520643303339466	0.8524306917561081	0.5222555272348036	0.9238108257316434	0.9273850682730612	0.9114355690689689	0	0	0.0	0.004442091090909661	44
4208	0.0188064722358134	0.0036482363473391176	0.0036482200046887214	0.9241609121202347	-1	0	0	0.1	1	1.0	12	1.0	1.0	13	12	0	0	0	0.07142857142857142	14	1	14	0.0	0	0.3856534137594337	0.9245780374859	0.9613594519399202	0.8610592416981488	0.6025831368693148	0.9289090087017614	0.932031266578815	0.9088882127801892	0	0	0.0	0.0036482200046887214	45
933	0.02771970146025126	0.0012387333865466776	0.00016314284646983906	0.5244730477792257	-1	0	0	0.125	1	1.0	9	1.0	1.0	10	9	0	0	0	0.09090909090909091	11	1	11	0.0	0	0.6765952996359429	0.812786686216685	0.5453654198615926	0.8538338156772347	0.7478734319234495	0.8601289000865598	0.7802518120216589	0.8433266252846866	0	0	0.0	0.00016314284646983906	69
1717	0.01598767396920736	0.003134351873147398	0.0031255403975744655	0.9235958722272466	-1	0	0	0.14285714285714285	1	1.0	8	1.0	1.0	9	8	0	0	0	0.1	10	1	10	0.0	0	0.39543530777317093	0.9474914856318588	0.9613594519399202	0.8549546351998991	0.6025831368693148	0.9266285660300271	0.9337036577403207	0.9169000369767304	0	0	0.0	0.0031255403975744655	25
519	0.0085301299372484	0.005976049152600169	-0.0059534809673048835	0.9564840115514912	-1	0	0	0.16666666666666666	1	1.0	7	1.0	1.0	8	7	0	3	0	0.1111111111111111	1	9	9	1.0	0	0.5846202704214234	0.8335810955445171	0.1540538152932637	0.9159999815865828	0.4120069648050853	0.9205872412535449	0.7820041396383476	0.8956929120712377	0.375	0.125	0.0	-0.0005953480967304883	1
3073	0.018919629555418257	0.0019939833304673505	0.001464277974574171	0.9229883221328804	-1	0	0	0.14285714285714285	1	1.0	8	1.0	1.0	9	8	0	0	0	0.1	10	1	10	0.0	0	0.39543530777317093	0.9169803860096708	0.8724901413939673	0.8553275455212702	0.41705652546497163	0.9406211362809714	0.9337036577403207	0.910019619846406	0	0	0.0	0.001464277974574171	3
234	0.0024627242057290444	0.0023938164365617434	-0.0023938086127877466	0.9809972378725277	-1	0	0	0.6666666666666666	2	0.5	1	0.6666666666666666	0.5	3	1	0	0	0	0.6666666666666666	2	3	4	0.0	0	0.5252669188991385	0.8728512718467742	0.36067497322158326	0.9276363385525406	0.5281750806611578	0.9322143866837054	0.6862915552078303	0.9142121562956795	0	0	0.0	-0.00023938086127877467	13
1676	0.016070406532166466	0.0028904917282629003	0.0028889684583450074	0.92657014892886	-1	0	0	0.14285714285714285	1	1.0	8	1.0	1.0	9	8	0	0	0	0.1	10	1	10	0.0	0	0.39543530777317093	0.9474914856318588	0.9613594519399202	0.8549546351998991	0.6025831368693148	0.9266285660300271	0.9337036577403207	0.9169000369767304	0	0	0.0	0.0028889684583450074	16
1931	0.015690784183099462	0.003387915261180115	0.003313121893621813	0.9229758262074647	-1	0	0	0.14285714285714285	1	1.0	8	1.0	1.0	9	8	0	0	0	0.1	10	1	10	0.0	0	0.39543530777317093	0.9474914856318588	0.9613594519399202	0.8552702652838632	0.6025831368693148	0.9266285660300271	0.9339680147743802	0.91696471728133	0	0	0.0	0.003313121893621813	76
2832	0.0158843983577593	0.002670650350945551	0.00262350157528356	0.9236879675673353	-1	0	0	0.14285714285714285	1	1.0	8	1.0	1.0	9	8	0	0	0	0.1	10	1	10	0.0	0	0.39543530777317093	0.9474914856318588	0.9613594519399202	0.8549546351998991	0.6025831368693148	0.9279859218789904	0.9392014684717773	0.9174100449550873	0	0	0.0	0.00262350157528356	13
3899	0.01539202245778827	0.003277475785198571	0.003247717836338194	0.9236683347326673	-1	0	0	0.14285714285714285	1	1.0	8	1.0	1.0	9	8	0	0	0	0.1	10	1	10	0.0	0	0.39543530777317093	0.9474914856318588	0.9613594519399202	0.8549546351998991	0.6025831368693148	0.9279859218789904	0.9392014684717773	0.9174100449550873	0	0	0.0	0.003247717836338194	25
2690	0.016423915850681186	0.003644961290317644	0.003622633492047035	0.9254318188388996	-1	0	0	0.14285714285714285	1	1.0	8	1.0	1.0	9	8	0	0	0	0.1	10	1	10	0.0	0	0.39543530777317093	0.9474914856318588	0.9613594519399202	0.8549546351998991	0.6025831368693148	0.9266285660300271	0.9337036577403207	0.9169000369767304	0	0	0.0	0.003622633492047035	71
4118	0.015360564600547976	0.003141572246454748	0.0031407165288637987	0.9235794600804345	-1	0	0	0.14285714285714285	1	1.0	8	1.0	1.0	9	8	0	0	0	0.1	10	1	10	0.0	0	0.39543530777317093	0.9474914856318588	0.9613594519399202	0.8549546351998991	0.6025831368693148	0.9291577449058959	0.9337036577403207	0.9178551761016595	0	0	0.0	0.0031407165288637987	28
4996	0.01776995366254538	0.004746558089536053	0.0031174703398641635	0.925468304372297	-1	0	0	0.125	1	1.0	9	1.0	1.0	10	9	0	0	0	0.09090909090909091	11	1	11	0.0	0	0.3340726599454329	0.9177518257641096	0.9613594519399202	0.8602183917792721	0.6025831368693148	0.9144028220331457	0.9337036577403207	0.9001869247940804	0	0	0.0	0.0031174703398641635	1
3056	0.015257135329073693	0.0038199710248660312	0.003635031525437762	0.9251683648996343	-1	0	0	0.14285714285714285	1	1.0	8	1.0	1.0	9	8	0	0	0	0.1	10	1	10	0.0	0	0.39543530777317093	0.9474914856318588	0.9613594519399202	0.8549546351998991	0.7881097482736579	0.9261726677483001	0.9210433065709781	0.9167300555967656	0	0	0.0	0.003635031525437762	20
2752	0.018693210933227296	0.003920344718499628	0.003873367785889864	0.923227652436927	-1	0	0	0.1	1	1.0	12	1.0	1.0	13	12	0	0	0	0.07142857142857142	14	1	14	0.0	0	0.3856534137594337	0.9245780374859	0.9613594519399202	0.8610592416981488	0.6025831368693148	0.9289090087017614	0.932031266578815	0.9088882127801892	0	0	0.0	0.003873367785889864	18
1252	0.014880829581671265	0.0027587561772663945	0.002756755044928229	0.9253231839929265	-1	0	0	0.14285714285714285	1	1.0	8	1.0	1.0	9	8	0	0	0	0.1	10	1	10	0.0	0	0.39543530777317093	0.9474914856318588	0.9613594519399202	0.8764141042232685	0.6025831368693148	0.9266285660300271	0.9337036577403207	0.921477103438831	0	0	0.0	0.002756755044928229	82
776	0.017357707592723006	0.011676016004636084	-0.011317671071109535	0.9324778703111677	-1	0	0	0.16666666666666666	1	1.0	7	1.0	1.0	7	7	1	2	0	0.1111111111111111	9	1	9	0.3333333333333333	0	0.39543530777317093	0.9505433750690295	0.8679747796813864	0.8811914193247604	0.9697926545997012	0.9237618552613445	0.9143195721589596	0.9230667792849031	0.5714285714285714	0.14285714285714285	0.0	-0.0011317671071109535	0
3286	0.01567187621432934	0.0030744892665127994	0.0030486536579279393	0.9234564953708191	-1	0	0	0.14285714285714285	1	1.0	8	1.0	1.0	9	8	0	0	0	0.1	10	1	10	0.0	0	0.39543530777317093	0.9474914856318588	0.9613594519399202	0.8549546351998991	0.6025831368693148	0.9279859218789904	0.9392014684717773	0.9174100449550873	0	0	0.0	0.0030486536579279393	26
4340	0.018804880258680542	0.004144814372573813	0.004106126795168634	0.9235275005507457	-1	0	0	0.1	1	1.0	12	1.0	1.0	13	12	0	0	0	0.07142857142857142	14	1	14	0.0	0	0.3856534137594337	0.9245780374859	0.9613594519399202	0.8610592416981488	0.6025831368693148	0.9289090087017614	0.932031266578815	0.9088882127801892	0	0	0.0	0.004106126795168634	23
4317	0.019187544184235895	0.0038888954159717617	0.0038392164404687057	0.9230810341032335	-1	0	0	0.1	1	1.0	12	1.0	1.0	13	12	0	0	0	0.07142857142857142	14	1	14	0.0	0	0.3856534137594337	0.9245780374859	0.9613594519399202	0.8610592416981488	0.6025831368693148	0.9289090087017614	0.932031266578815	0.9088882127801892	0	0	0.0	0.0038392164404687057	55
1973	0.015236440341073684	0.003185994671707932	0.0031510534846621832	0.9233811318659575	-1	0	0	0.14285714285714285	1	1.0	8	1.0	1.0	9	8	0	0	0	0.1	10	1	10	0.0	0	0.39543530777317093	0.9474914856318588	0.9613594519399202	0.852076830052823	0.6025831368693148	0.9279859218789904	0.9337036577403207	0.9168268264203815	0	0	0.0	0.0031510534846621832	14
5029	0.015087498156714986	0.004902970625778495	0.004476814860433371	0.9261686634802611	-1	0	0	0.125	1	1.0	9	1.0	1.0	10	9	0	0	0	0.09090909090909091	11	1	11	0.0	0	0.3905443607663023	0.939618425721088	0.8520643303339466	0.8524306917561081	0.5222555272348036	0.9238108257316434	0.9273850682730612	0.9114355690689689	0	0	0.0	0.004476814860433371	25
3219	0.018978007834590065	0.003918595439516002	0.0038957143879062898	0.9236607395978635	-1	0	0	0.1	1	1.0	12	1.0	1.0	13	12	0	0	0	0.07142857142857142	14	1	14	0.0	0	0.3856534137594337	0.9245780374859	0.9613594519399202	0.8610592416981488	0.6025831368693148	0.9289090087017614	0.932031266578815	0.9088882127801892	0	0	0.0	0.0038957143879062898	19
4576	0.018898683855944527	0.003861970892814604	-0.0027831334740716267	0.9264078692207944	-1	0	0	0.125	1	1.0	9	1.0	1.0	10	9	0	0	0	0.09090909090909091	11	1	11	0.0	0	0.3647539838593019	0.9319188714246149	0.8520643303339466	0.8524306917561081	0.5222555272348036	0.9238108257316434	0.9273850682730612	0.9079236805091078	0	0	0.0	-0.0002783133474071627	1
3175	0.01589663362324712	0.003368377182763733	0.0033597742147105938	0.9234927518613509	-1	0	0	0.14285714285714285	1	1.0	8	1.0	1.0	9	8	0	0	0	0.1	10	1	10	0.0	0	0.39543530777317093	0.9474914856318588	0.9613594519399202	0.8549546351998991	0.6025831368693148	0.9266285660300271	0.9337036577403207	0.9169000369767304	0	0	0.0	0.0033597742147105938	59
2862	0.015760957121873174	0.0032036068115366655	0.0031985189184362867	0.9235089845966888	-1	0	0	0.14285714285714285	1	1.0	8	1.0	1.0	9	8	0	0	0	0.1	10	1	10	0.0	0	0.39543530777317093	0.9474914856318588	0.9613594519399202	0.8549546351998991	0.6025831368693148	0.9279859218789904	0.9392014684717773	0.9174100449550873	0	0	0.0	0.0031985189184362867	34
4572	0.01295634076729665	0.0039298838064792075	0.002794712478076552	0.9351514948755612	-1	0	0	0.1	1	1.0	13	1.0	1.0	14	13	0	0	0	0.06666666666666667	15	1	15	0.0	0	0.4106486001604058	0.9316688351586238	0.8489665507101046	0.8766108152961545	0.6025831368693148	0.9303823946775098	0.9208042769449364	0.9159566608000608	0	0	0.0	0.002794712478076552	1
533	0.031039777697769604	0.004989620398495042	-0.0049465820147429635	0.9071926507972049	-1	0	0	0.2	2	0.8461538461538461	11	0.234375	0.8461538461538461	11	11	3	1	0	1.0	8	8	15	0.1	0.8571428571428571	0.5808808656561489	0.8869975964358847	0.4625846056971998	0.899503797587275	0.5330723237427766	0.9595933254717336	0.8301420057233563	0.9222432536295336	1.0	0.09090909090909091	0.0	-0.0004946582014742964	2
4974	0.015122524571022799	0.0048994458129212005	0.004450673318703327	0.9249217482581407	-1	0	0	0.125	1	1.0	9	1.0	1.0	10	9	0	0	0	0.09090909090909091	11	1	11	0.0	0	0.3905443607663023	0.939618425721088	0.8520643303339466	0.8524306917561081	0.5222555272348036	0.9238108257316434	0.9273850682730612	0.9114355690689689	0	0	0.0	0.004450673318703327	54
4513	0.015349984360170653	0.005201659367054021	0.004584797002839839	0.9251117039757304	-1	0	0	0.125	1	1.0	9	1.0	1.0	10	9	0	0	0	0.09090909090909091	11	1	11	0.0	0	0.3905443607663023	0.939618425721088	0.8520643303339466	0.8524306917561081	0.5222555272348036	0.9238108257316434	0.9273850682730612	0.9114355690689689	0	0	0.0	0.004584797002839839	42
1126	0.020666864917117164	0.006259625655916842	-0.005982480074726333	0.9275970103655583	-1	0	0	0.125	1	1.0	9	1.0	1.0	10	9	0	0	0	0.09090909090909091	11	1	11	0.0	0	0.4546214456523332	0.9410351064102953	0.7451860029299633	0.77327116940547	0.6006542375147589	0.8583931335776896	0.8753230802118094	0.8735781868208727	0	0	0.0	-0.0005982480074726333	4
2990	0.01624653061511137	0.0028902962027803447	0.002845155134200733	0.9234306775097078	-1	0	0	0.14285714285714285	1	1.0	8	1.0	1.0	9	8	0	0	0	0.1	10	1	10	0.0	0	0.39543530777317093	0.9474914856318588	0.9613594519399202	0.8549546351998991	0.6025831368693148	0.9266285660300271	0.9337036577403207	0.9169000369767304	0	0	0.0	0.002845155134200733	11
2286	0.015570569848358577	0.0032310172836127384	0.003230983458580399	0.9234407390574016	-1	0	0	0.14285714285714285	1	1.0	8	1.0	1.0	9	8	0	0	0	0.1	10	1	10	0.0	0	0.39543530777317093	0.9474914856318588	0.9613594519399202	0.8549546351998991	0.6025831368693148	0.9266285660300271	0.9337036577403207	0.9169000369767304	0	0	0.0	0.003230983458580399	35
1073	0.01819606483929623	0.0031873251247757626	0.001473354742260782	0.9314505821161877	-1	0	0	0.125	1	1.0	9	1.0	1.0	10	9	0	0	0	0.09090909090909091	11	1	11	0.0	0	0.3905443607663023	0.9534711729611043	0.7451860029299633	0.8345642439507573	0.5136079320197351	0.9138581395217685	0.8988929611239843	0.9116014991899309	0	0	0.0	0.001473354742260782	32
1287	0.007817188245029688	0.0033591839792984418	-0.003357807194628861	0.9815068790871542	-1	0	0	0.3333333333333333	2	0.8333333333333334	5	0.5714285714285714	0.8333333333333334	7	5	0	0	0	0.2857142857142857	2	7	8	0.0	0	0.8430386274941666	0.9399112577229076	0.7451860029299633	0.8319075554827243	0.6140171372836102	0.9140594320342773	0.8576620427100621	0.9035932648008176	0	0	0.0	-0.0003357807194628861	5
4290	0.0167888366855008	0.0017251132202469744	-0.0008624677763325758	0.46745875617579125	-1	0	0	0.16666666666666666	1	1.0	7	1.0	1.0	8	7	0	0	0	0.1111111111111111	9	1	9	0.0	0	0.3905443607663023	0.9226287143673959	0.7695281085601433	0.8377237257965533	0.42972654011225986	0.9483111736712017	0.938496565665881	0.9123879525927613	0	0	0.0	-8.624677763325758e-05	5
2124	0.0161122211662213	0.003064534825116496	0.0030353168644900587	0.9234636498970941	-1	0	0	0.14285714285714285	1	1.0	8	1.0	1.0	9	8	0	0	0	0.1	10	1	10	0.0	0	0.39543530777317093	0.9474914856318588	0.9613594519399202	0.8549546351998991	0.6025831368693148	0.9266285660300271	0.9337036577403207	0.9169000369767304	0	0	0.0	0.0030353168644900587	31
1950	0.02097951008883161	0.0016349010365680646	-0.0016307166852887619	0.8792963437188833	-1	0	0	0.125	1	1.0	9	1.0	1.0	10	9	0	0	0	0.09090909090909091	11	1	11	0.0	0	0.3905443607663023	0.939618425721088	0.866179034372975	0.839727910400642	0.6025831368693148	0.935344838856292	0.935470693978795	0.9135375342586078	0	0	0.0	-0.00016307166852887618	6
3724	0.019293396071161158	0.004033175865704619	-0.0017591490792570165	0.9265317372241527	-1	0	0	0.1	1	1.0	12	1.0	1.0	13	12	0	0	0	0.07142857142857142	14	1	14	0.0	0	0.3340726599454329	0.9186179326795918	0.9613594519399202	0.8610592416981488	0.6025831368693148	0.9369508474098294	0.9398415989554745	0.9101539195062324	0	0	0.0	-0.00017591490792570166	6
2841	0.01427690721705848	0.0023868572273754054	0.002161586321024257	0.9285788237973309	-1	0	0	0.14285714285714285	1	1.0	8	1.0	1.0	9	8	0	0	0	0.1	10	1	10	0.0	0	0.39543530777317093	0.9313362917746104	0.9613594519399202	0.8549546351998991	0.6025831368693148	0.9266285660300271	0.9337036577403207	0.9093567935362099	0	0	0.0	0.002161586321024257	8
3105	0.015549355706561161	0.0031015520762657928	0.0030845752263236764	0.9234271150870199	-1	0	0	0.14285714285714285	1	1.0	8	1.0	1.0	9	8	0	0	0	0.1	10	1	10	0.0	0	0.39543530777317093	0.9474914856318588	0.9613594519399202	0.8549546351998991	0.6025831368693148	0.9279859218789904	0.9392014684717773	0.9174100449550873	0	0	0.0	0.0030845752263236764	21
2852	0.014801676012931165	0.0032061278792604644	0.0032037423495310086	0.9247909892729718	-1	0	0	0.14285714285714285	1	1.0	8	1.0	1.0	9	8	0	0	0	0.1	10	1	10	0.0	0	0.39543530777317093	0.9511234109223629	0.9613594519399202	0.8549546351998991	0.6025831368693148	0.9266285660300271	0.9337036577403207	0.918797652387232	0	0	0.0	0.0032037423495310086	61
4254	0.015550297964144774	0.0029291805318441767	0.00282729382262116	0.9226882477875612	-1	0	0	0.14285714285714285	1	1.0	8	1.0	1.0	9	8	0	0	0	0.1	10	1	10	0.0	0	0.39543530777317093	0.9511234109223629	0.9613594519399202	0.8549546351998991	0.6025831368693148	0.9266285660300271	0.9337036577403207	0.918797652387232	0	0	0.0	0.00282729382262116	19
54	0.0023405751727959357	0.002287960243359229	-0.0022870905613992768	0.9843472132397614	-1	0	0	1.0	2	0.0	0	1.0	0	2	0	0	0	0	0.3333333333333333	3	1	3	0.0	1.0	0	0	0	0	0	0	0	0	0	0	0	-0.00022870905613992768	67
2682	0.014560655184208177	0.00373066554068847	0.003511412301533224	0.9252577764722938	-1	0	0	0.14285714285714285	1	1.0	8	1.0	1.0	9	8	0	0	0	0.1	10	1	10	0.0	0	0.39543530777317093	0.9570639783586888	0.9613594519399202	0.8549546351998991	0.6025831368693148	0.9266285660300271	0.9337036577403207	0.9221118731469973	0	0	0.0	0.003511412301533224	7
1960	0.015367068874413312	0.00611902367650445	-0.005929307506417201	0.9417312346230767	-1	0	0	0.16666666666666666	1	1.0	7	1.0	1.0	8	7	0	1	0	0.1111111111111111	9	1	9	0.3333333333333333	0	0.39543530777317093	0.9474893403428278	0.9613594519399202	0.8539736505649426	0.7881097482736579	0.9539076336075959	0.9143195721589596	0.9284383114064446	1.0	0.25	0.0	-0.0005929307506417201	2
4761	0.015415249226199204	0.00523414276158456	0.004694320077142015	0.9254771436556908	-1	0	0	0.125	1	1.0	9	1.0	1.0	10	9	0	0	0	0.09090909090909091	11	1	11	0.0	0	0.3905443607663023	0.939618425721088	0.8520643303339466	0.8524306917561081	0.5222555272348036	0.9238108257316434	0.9273850682730612	0.9114355690689689	0	0	0.0	0.004694320077142015	126
4034	0.008514985999982952	0.0036462659265397053	-0.003604731761729284	0.9496532007534401	-1	0	0	0.16666666666666666	1	1.0	6	1.0	1.0	7	6	0	1	0	0.125	8	1	8	0.3333333333333333	0	0.39543530777317093	0.9026488128373626	0.9613594519399202	0.8269858485774826	0.7881097482736579	0.9584330467433992	0.9143195721589596	0.9096858928434836	1.0	0.2857142857142857	0.0	-0.0003604731761729284	1
4123	0.015596935800704355	0.0030887294647697567	0.003070143352168897	0.9229769040748403	-1	0	0	0.14285714285714285	1	1.0	8	1.0	1.0	9	8	0	0	0	0.1	10	1	10	0.0	0	0.39543530777317093	0.9511234109223629	0.9613594519399202	0.8549546351998991	0.6025831368693148	0.9266285660300271	0.9337036577403207	0.918797652387232	0	0	0.0	0.003070143352168897	26
3351	0.01480858106513329	0.0035556907065492343	0.003540321825960651	0.9242527591759856	-1	0	0	0.14285714285714285	1	1.0	8	1.0	1.0	9	8	0	0	0	0.1	10	1	10	0.0	0	0.39543530777317093	0.9511234109223629	0.9613594519399202	0.8549546351998991	0.6025831368693148	0.9266285660300271	0.9337036577403207	0.918797652387232	0	0	0.0	0.003540321825960651	45
2403	0.015800423257012412	0.003286654819754356	0.0032794499490596506	0.9260258584024869	-1	0	0	0.14285714285714285	1	1.0	8	1.0	1.0	9	8	0	0	0	0.1	10	1	10	0.0	0	0.39543530777317093	0.9474914856318588	0.9613594519399202	0.8549546351998991	0.6025831368693148	0.9266285660300271	0.9337036577403207	0.9169000369767304	0	0	0.0	0.0032794499490596506	37
1755	0.015496381403523487	0.0031015743646560564	0.0030974162950111925	0.9236078947524162	-1	0	0	0.14285714285714285	1	1.0	8	1.0	1.0	9	8	0	0	0	0.1	10	1	10	0.0	0	0.39543530777317093	0.9474914856318588	0.9613594519399202	0.8549546351998991	0.6025831368693148	0.9266285660300271	0.9337036577403207	0.9169000369767304	0	0	0.0	0.0030974162950111925	20
4158	0.015743654890594674	0.0031433666502174635	0.003143153630990415	0.9241516004578793	-1	0	0	0.14285714285714285	1	1.0	8	1.0	1.0	9	8	0	0	0	0.1	10	1	10	0.0	0	0.39543530777317093	0.9474914856318588	0.9613594519399202	0.8549546351998991	0.6025831368693148	0.9291577449058959	0.9337036577403207	0.9178551761016595	0	0	0.0	0.003143153630990415	31
269	0.0027734497223308933	0.0026177446672493326	-0.002609422848195957	0.9842699137658112	-1	0	0	0.6666666666666666	2	0.5	1	0.6666666666666666	0	2	0	1	0	0	0.6666666666666666	3	2	4	0.0	0	0	0	0	0	0	0	0	0	0	0	0	-0.0002609422848195957	28
2986	0.015449277967011487	0.00316055088467594	0.0031487792018790664	0.9237481417534797	-1	0	0	0.14285714285714285	1	1.0	8	1.0	1.0	9	8	0	0	0	0.1	10	1	10	0.0	0	0.39543530777317093	0.9474914856318588	0.9613594519399202	0.8549546351998991	0.6025831368693148	0.9279859218789904	0.9392014684717773	0.9174100449550873	0	0	0.0	0.0031487792018790664	44
1852	0.016031393567526322	0.0033853607215372527	0.0033781607133316583	0.9239965400680112	-1	0	0	0.14285714285714285	1	1.0	8	1.0	1.0	9	8	0	0	0	0.1	10	1	10	0.0	0	0.39543530777317093	0.9474914856318588	0.9613594519399202	0.8549546351998991	0.6025831368693148	0.9266285660300271	0.9337036577403207	0.9169000369767304	0	0	0.0	0.0033781607133316583	60
2350	0.015588543139634656	0.003038717088963879	0.003037976841920504	0.923209623506629	-1	0	0	0.14285714285714285	1	1.0	8	1.0	1.0	9	8	0	0	0	0.1	10	1	10	0.0	0	0.39543530777317093	0.9474914856318588	0.9613594519399202	0.8549546351998991	0.6025831368693148	0.9279859218789904	0.9392014684717773	0.9174100449550873	0	0	0.0	0.003037976841920504	29
313	0.002215606239968675	0.0021467538820199284	-0.0021466333638996467	0.9847687324471794	-1	0	0	1.0	3	0.0	0	0.6666666666666666	0	2	0	1	0	0	0.6666666666666666	3	2	4	0.0	1.0	0	0	0	0	0	0	0	0	0	0	0	-0.00021466333638996469	52
3996	0.017469283991508735	0.0014007629084214046	0.0013780345535793505	0.9277352259020577	-1	0	0	0.1	1	1.0	12	1.0	1.0	13	12	0	0	0	0.07142857142857142	14	1	14	0.0	0	0.3856534137594337	0.9245780374859	0.9613594519399202	0.8666634409029615	0.6025831368693148	0.9289090087017614	0.9337036577403207	0.9101952382405232	0	0	0.0	0.0013780345535793505	8
3554	0.015602303090071492	0.003638490201359884	0.0034855206122989127	0.9248557096006608	-1	0	0	0.14285714285714285	1	1.0	8	1.0	1.0	9	8	0	0	0	0.1	10	1	10	0.0	0	0.39543530777317093	0.9474914856318588	0.9613594519399202	0.8549546351998991	0.7881097482736579	0.9261726677483001	0.9210433065709781	0.9167300555967656	0	0	0.0	0.0034855206122989127	23
433	0.0022093195255046875	0.001876301581942001	-0.0018762428223086415	0.9847696021476455	-1	0	0	1.0	2	0.0	0	0.75	0	2	0	0	0	0	1.0	2	2	3	0.0	0	0	0	0	0	0	0	0	0	0	0	0	-0.00018762428223086415	17
3162	0.015004228276704393	0.0030786710684124505	0.003073535182772841	0.9239423364435301	-1	0	0	0.14285714285714285	1	1.0	8	1.0	1.0	9	8	0	0	0	0.1	10	1	10	0.0	0	0.39543530777317093	0.9474914856318588	0.9613594519399202	0.8549546351998991	0.6025831368693148	0.9279859218789904	0.9392014684717773	0.9174100449550873	0	0	0.0	0.003073535182772841	28
439	0.002374241897534611	0.0022555822991039676	-0.002255566943515579	0.9804743608048253	-1	0	0	0.6666666666666666	2	0.5	1	0.6666666666666666	0.5	3	1	0	0	0	0.6666666666666666	2	3	4	0.0	0	0.6563245644199911	0.7276036003374242	0.42431723255030107	0.8313937725465137	0.5281750806611578	0.912795346815799	0.6862915552078303	0.8378200113215417	0	0	0.0	-0.0002255566943515579	24
4932	0.015548120096331036	0.004863663466184319	0.004134563104759892	0.9251207336476812	-1	0	0	0.125	1	1.0	9	1.0	1.0	10	9	0	0	0	0.09090909090909091	11	1	11	0.0	0	0.3905443607663023	0.939618425721088	0.8520643303339466	0.8524306917561081	0.5222555272348036	0.9238108257316434	0.9273850682730612	0.9114355690689689	0	0	0.0	0.004134563104759892	13
2614	0.01826422552417095	0.0034453555903593675	0.003435369423148997	0.9243444509106513	-1	0	0	0.1	1	1.0	12	1.0	1.0	13	12	0	0	0	0.07142857142857142	14	1	14	0.0	0	0.3856534137594337	0.9245780374859	0.9613594519399202	0.8610592416981488	0.6025831368693148	0.9289090087017614	0.932031266578815	0.9088882127801892	0	0	0.0	0.003435369423148997	42
3575	0.015748154156498707	0.002708164401879701	0.002537726255461168	0.9227881755639417	-1	0	0	0.14285714285714285	1	1.0	8	1.0	1.0	9	8	0	0	0	0.1	10	1	10	0.0	0	0.39543530777317093	0.9511234109223629	0.9613594519399202	0.8549546351998991	0.6025831368693148	0.9266285660300271	0.9337036577403207	0.918797652387232	0	0	0.0	0.002537726255461168	10
4338	0.01496283778549375	0.003183681435093946	0.0031599050000599266	0.9259174389162339	-1	0	0	0.14285714285714285	1	1.0	8	1.0	1.0	9	8	0	0	0	0.1	10	1	10	0.0	0	0.39543530777317093	0.9511234109223629	0.9613594519399202	0.8549546351998991	0.6025831368693148	0.9266285660300271	0.9337036577403207	0.918797652387232	0	0	0.0	0.0031599050000599266	11
3844	0.0017804722389246506	0.0017374564753355405	-0.001737456475331776	0.9863408866727689	-1	0	0	0	0	0	0	1.0	0	0	0	0	4	0	1.0	1	1	1	1.0	0	0	0	0	0	0	0	0	0	0	0	0	-0.1	0
1049	0.01615470483928581	0.0038368163027784306	0.0016734593952515613	0.9314242401155498	-1	0	0	0.16666666666666666	1	1.0	7	1.0	1.0	8	7	0	0	0	0.1111111111111111	9	1	9	0.0	0	0.3654404457753534	0.9466941484068573	0.9613594519399202	0.8476486231472148	0.786180848919102	0.879090661729226	0.933257104914854	0.8995605417102019	0	0	0.0	0.0016734593952515613	54
57	0.012520784081922268	0.0053508792580291365	-0.005223788432659978	0.9673964816134948	-1	0	0	0.25	2	0.8888888888888888	8	0.34375	0.6666666666666666	8	6	2	2	0	0.5	4	8	11	0.3333333333333333	0	0.5956104702205728	0.9510267858960476	0.7740565440038866	0.8866411753116779	0.5672060233410965	0.9424129844223436	0.8483326053990198	0.9312530781672538	0.5625	0.125	0.0	-0.0005223788432659978	5
1879	0.015479808562876281	0.003451110479099437	0.003449945765826272	0.9251255249937984	-1	0	0	0.14285714285714285	1	1.0	8	1.0	1.0	9	8	0	0	0	0.1	10	1	10	0.0	0	0.39543530777317093	0.9474914856318588	0.9613594519399202	0.8549546351998991	0.6025831368693148	0.9266285660300271	0.9337036577403207	0.9169000369767304	0	0	0.0	0.003449945765826272	33
2526	0.015610064312339324	0.002921780768341245	0.002868584316905417	0.9235109607646546	-1	0	0	0.14285714285714285	1	1.0	8	1.0	1.0	9	8	0	0	0	0.1	10	1	10	0.0	0	0.39543530777317093	0.9474914856318588	0.9613594519399202	0.8549546351998991	0.6025831368693148	0.9291577449058959	0.9337036577403207	0.9178551761016595	0	0	0.0	0.002868584316905417	17
3531	0.018324681713657896	0.003686882008319516	0.003686871635845306	0.9242498887493664	-1	0	0	0.1	1	1.0	12	1.0	1.0	13	12	0	0	0	0.07142857142857142	14	1	14	0.0	0	0.3856534137594337	0.9245780374859	0.9613594519399202	0.8610592416981488	0.6025831368693148	0.9289090087017614	0.932031266578815	0.9088882127801892	0	0	0.0	0.003686871635845306	98
770	0.01401424331862296	0.0061835612894486644	-0.0011617851438927998	0.936247534943021	-1	0	0	0.16666666666666666	1	1.0	7	1.0	1.0	8	7	0	0	0	0.1111111111111111	9	1	9	0.0	0	0.39543530777317093	0.9512903165553716	0.9613594519399202	0.8869020297057055	0.7881097482736579	0.8998420764546857	0.9333968573656763	0.9175083201738943	0	0	0.0	-0.00011617851438927999	65
339	0.003364577551004696	0.0033048514995381475	-0.0033019602921853125	0.9829937504370054	-1	0	0	0.6666666666666666	4	0.3333333333333333	2	0.6666666666666666	0.3333333333333333	4	2	3	0	0	0.75	4	3	8	0.0	0.4	0.6905067633114369	0.7335319962988944	0.6362781380186356	0.9379028844574013	0.5646864698213429	0.8557522377361464	0.7427380142253359	0.8624754380650682	0	0	0.0	-0.00033019602921853123	13
4664	0.018622969343516843	0.004342702493552379	0.0036036113576070005	0.9229894176257115	-1	0	0	0.125	1	1.0	10	1.0	1.0	11	10	0	0	0	0.08333333333333333	12	1	12	0.0	0	0.3856534137594337	0.9399998622663942	0.736573649480289	0.8640046439136875	0.41705652546497163	0.9192244820951828	0.9205155303464082	0.9124653638811797	0	0	0.0	0.0036036113576070005	12
2720	0.020794016667542083	0.0051023047508268835	0.004579385853602416	0.9230508037031488	-1	0	0	0.1111111111111111	1	1.0	11	1.0	1.0	12	11	0	0	0	0.07692307692307693	13	1	13	0.0	0	0.35986303685243326	0.9318690294173028	0.7568839127670014	0.8345125803844977	0.44216223617992034	0.919265342676197	0.9174704511100463	0.9022113215554299	0	0	0.0	0.004579385853602416	9
2782	0.015930270497660003	0.003503851663520567	0.003496521535557855	0.9247926776114931	-1	0	0	0.14285714285714285	1	1.0	8	1.0	1.0	9	8	0	0	0	0.1	10	1	10	0.0	0	0.39543530777317093	0.9474914856318588	0.9613594519399202	0.8549546351998991	0.6025831368693148	0.9266285660300271	0.9337036577403207	0.9169000369767304	0	0	0.0	0.003496521535557855	50
700	0.004232635872087314	0.0026121568667447715	-0.0025970346011269536	0.9666232709592076	-1	0	0	0.5	2	0.6666666666666666	2	0.625	0.6666666666666666	4	2	0	0	0	0.5	4	2	5	0.0	0	0.9598653621816527	0.5680627001220089	0.5696912735111338	0.7997811132422148	0.40133300779362724	0.8765375723967684	0.9274306503542238	0.7696448590255887	0	0	0.0	-0.00025970346011269536	10
4134	0.01758174789997042	0.0038227973449027823	0.003554192228286129	0.9249660216032031	-1	0	0	0.14285714285714285	1	1.0	8	1.0	1.0	9	8	0	0	0	0.1	10	1	10	0.0	0	0.3340726599454329	0.9569733370803296	0.9613594519399202	0.8549546351998991	0.6025831368693148	0.9266285660300271	0.9357167219064987	0.9220591022993139	0	0	0.0	0.003554192228286129	28
213	0.015481899965299563	0.00342406353676483	-0.0034113362316714386	0.9813854266224826	-1	0.25	1	0.5	5	0.5384615384615384	7	0.375	0.5384615384615384	12	7	2	2	0	0.4	10	4	15	0.6666666666666666	0.4	0.5887573857926548	0.9330614578854267	0.4315808857550373	0.9597300151051108	0.2384738596818381	0.9204427973841032	0.8849128423792846	0.9399908698480004	0.6666666666666667	0.25	0.0	-0.00034113362316714384	18
3455	0.015696866060053976	0.003187949821211304	0.0030441557936528437	0.9238683421801951	-1	0	0	0.14285714285714285	1	1.0	8	1.0	1.0	9	8	0	0	0	0.1	10	1	10	0.0	0	0.39543530777317093	0.9474914856318588	0.9613594519399202	0.8549546351998991	0.6025831368693148	0.9291577449058959	0.9337036577403207	0.9178551761016595	0	0	0.0	0.0030441557936528437	20
1542	0.01568962950624499	0.0032163313209252605	0.0032082019695866886	0.9242492529241243	-1	0	0	0.14285714285714285	1	1.0	8	1.0	1.0	9	8	0	0	0	0.1	10	1	10	0.0	0	0.39543530777317093	0.9474914856318588	0.9613594519399202	0.8549546351998991	0.6025831368693148	0.9266285660300271	0.9337036577403207	0.9169000369767304	0	0	0.0	0.0032082019695866886	15
3176	0.013850820576279076	0.0021997430584406465	0.002120478911480215	0.929796973385405	-1	0	0	0.14285714285714285	1	1.0	8	1.0	1.0	9	8	0	0	0	0.1	10	1	10	0.0	0	0.39543530777317093	0.9313362917746104	0.9613594519399202	0.8549546351998991	0.6025831368693148	0.9266285660300271	0.9337036577403207	0.9093567935362099	0	0	0.0	0.002120478911480215	2
1615	0.019897827131942936	0.003907115928256142	-0.0020227892339758106	0.8826301616647387	-1	0	0	0.16666666666666666	1	1.0	7	1.0	1.0	8	7	0	0	0	0.1111111111111111	9	1	9	0.0	0	0.3905443607663023	0.9542979016705924	0.8520643303339466	0.8567830972710173	0.7028423860143814	0.9297325491244216	0.9245816015096546	0.9220176240328515	0	0	0.0	-0.00020227892339758107	4
732	0.003507282625443273	0.0033081631786441115	-0.0033079706127746057	0.978463763139191	-1	0	0	0.5	2	0.6666666666666666	2	0.625	0.6666666666666666	4	2	0	0	0	0.5	2	4	5	0.0	0	0.8517456277188462	0.8249331063303117	0.5476572870484699	0.9655160316307567	0.32123447425899776	0.9363174321432598	0.902447545825092	0.925769397271216	0	0	0.0	-0.00033079706127746056	7
4941	0.015431987829306187	0.005130964421813389	0.004478948591176337	0.9255389615157219	-1	0	0	0.125	1	1.0	9	1.0	1.0	10	9	0	0	0	0.09090909090909091	11	1	11	0.0	0	0.3905443607663023	0.939618425721088	0.8520643303339466	0.8524306917561081	0.5222555272348036	0.9238108257316434	0.9273850682730612	0.9114355690689689	0	0	0.0	0.004478948591176337	14
3362	0.012992026398116117	0.0034879299571424173	0.002850098686349939	0.9285600219387271	-1	0	0	0.16666666666666666	1	1.0	6	1.0	1.0	7	6	0	0	0	0.125	8	1	8	0.0	0	0.3354455837775358	0.9500600989377963	0.9613594519399202	0.8740382686432873	0.4667993097356137	0.8956877133892435	0.9465265803310056	0.9124841828810772	0	0	0.0	0.002850098686349939	4
2339	0.015737700611139643	0.0031152482168832446	0.003114494307834134	0.9231089834250267	-1	0	0	0.14285714285714285	1	1.0	8	1.0	1.0	9	8	0	0	0	0.1	10	1	10	0.0	0	0.39543530777317093	0.9474914856318588	0.9613594519399202	0.8549546351998991	0.6025831368693148	0.9279859218789904	0.9392014684717773	0.9174100449550873	0	0	0.0	0.003114494307834134	12
1030	0.007235179501007647	0.0037049840655258154	-0.0021914359008525035	0.9280283935263124	-1	0	0	0.25	1	1.0	4	1.0	0.75	3	3	2	1	0	0.16666666666666666	6	1	6	0.125	0	0.9670657774694483	0.8938174218960202	0.4625846056971998	0.8252837054780822	0.5281750806611578	0.8978509596411595	0.8009124302502736	0.875681845078325	1.0	0	0.0	-0.00021914359008525034	18
3777	0.015863403915921684	0.002718451966312939	0.002687911669385391	0.9224880854239168	-1	0	0	0.14285714285714285	1	1.0	8	1.0	1.0	9	8	0	0	0	0.1	10	1	10	0.0	0	0.39543530777317093	0.9511234109223629	0.9613594519399202	0.8549546351998991	0.6025831368693148	0.9266285660300271	0.9337036577403207	0.918797652387232	0	0	0.0	0.002687911669385391	20
894	0.015204098255017	0.006604149795383677	-0.0017824254750297764	0.9357258583676231	-1	0	0	0.16666666666666666	1	1.0	7	1.0	1.0	8	7	0	0	0	0.1111111111111111	9	1	9	0.0	0	0.39543530777317093	0.9512903165553716	0.9613594519399202	0.8869020297057055	0.7881097482736579	0.8998420764546857	0.9333968573656763	0.9175083201738943	0	0	0.0	-0.00017824254750297764	53
4945	0.015557202094210541	0.0043363066824569614	0.0038553480579141897	0.9269720334551246	-1	0	0	0.125	1	1.0	9	1.0	1.0	10	9	0	0	0	0.09090909090909091	11	1	11	0.0	0	0.3905443607663023	0.939618425721088	0.8520643303339466	0.8524306917561081	0.5222555272348036	0.9238108257316434	0.9273850682730612	0.9114355690689689	0	0	0.0	0.0038553480579141897	13
30	0.010509303988578982	0.0030138287712565964	-0.002801734919729167	0.9792019266369167	-1	0	0	0.375	3	0.7777777777777778	7	0.7857142857142857	0.4444444444444444	7	4	3	3	0	0.2857142857142857	7	2	11	0.42857142857142855	0.4444444444444444	0.7167394086216593	0.9283013098459572	0.4856210835529221	0.8615499376597865	0.49825399985750385	0.944033288582742	0.9038743776615107	0.9171954202953305	0.42857142857142855	0.2857142857142857	0.0	-0.0002801734919729167	28
1831	0.010718028676786501	0.0038852649205241415	0.0002039047447375084	0.9411503498289914	-1	0	0	0.16666666666666666	1	1.0	7	1.0	1.0	8	7	0	0	0	0.1111111111111111	9	1	9	0.0	0	0.39543530777317093	0.9541583746312526	0.9613594519399202	0.8869020297057055	0.6025831368693148	0.9282034673793721	0.9473926407945282	0.9276749372038092	0	0	0.0	0.0002039047447375084	5
2416	0.015923512881849764	0.003272224610174261	0.003271812888164137	0.9260344999875632	-1	0	0	0.14285714285714285	1	1.0	8	1.0	1.0	9	8	0	0	0	0.1	10	1	10	0.0	0	0.39543530777317093	0.9474914856318588	0.9613594519399202	0.8549546351998991	0.6025831368693148	0.9279859218789904	0.9392014684717773	0.9174100449550873	0	0	0.0	0.003271812888164137	20
1842	0.01592662059991381	0.002716847558909857	0.00270402134870156	0.9229148442110814	-1	0	0	0.14285714285714285	1	1.0	8	1.0	1.0	9	8	0	0	0	0.1	10	1	10	0.0	0	0.39543530777317093	0.9474914856318588	0.9613594519399202	0.8549546351998991	0.6025831368693148	0.9266285660300271	0.9337036577403207	0.9169000369767304	0	0	0.0	0.00270402134870156	12
150	0.002660671387322218	0.0025694914085316496	-0.002569491392843568	0.9844154620799122	-1	0	0	0.75	3	0.0	0	0.8333333333333334	0	1	0	3	0	0	0.6666666666666666	2	3	5	0.0	0	0	0	0	0	0	0	0	0	0	0	0	-0.0002569491392843568	23
2784	0.01563513405035038	0.002688722723319548	0.0026716505299118716	0.9233667643394674	-1	0	0	0.14285714285714285	1	1.0	8	1.0	1.0	9	8	0	0	0	0.1	10	1	10	0.0	0	0.39543530777317093	0.9474914856318588	0.9613594519399202	0.8549546351998991	0.6025831368693148	0.9266285660300271	0.9337036577403207	0.9169000369767304	0	0	0.0	0.0026716505299118716	13
5019	0.018618463812180335	0.0016623264581685458	0.0013233776727437972	0.9275668525926247	-1	0	0	0.125	1	1.0	9	1.0	1.0	10	9	0	0	0	0.09090909090909091	11	1	11	0.0	0	0.3654404457753534	0.9342744449913999	0.8520643303339466	0.8524306917561081	0.5098198311671431	0.9239840308257846	0.9273850682730612	0.9090377943980101	0	0	0.0	0.0013233776727437972	4
140	0.007050857487956315	0.005604200265881177	-0.005600941932112293	0.982100992800578	-1	0.25	1	0.4	4	0.6153846153846154	8	0.3125	0.46153846153846156	10	6	4	2	0	0.75	6	8	15	0.25	0.5714285714285714	0.5782567872000067	0.9476923674801805	0.8929800528886226	0.842103513432707	0.5992346170052437	0.9347756051692353	0.8778534038420809	0.9176704283721475	0.55	0.4	0.0	-0.0005600941932112293	6
4289	0.01535946405517521	0.005020626115268438	0.00459398720988345	0.9259790973833872	-1	0	0	0.125	1	1.0	9	1.0	1.0	10	9	0	0	0	0.09090909090909091	11	1	11	0.0	0	0.3905443607663023	0.939618425721088	0.8520643303339466	0.8524306917561081	0.5222555272348036	0.9238108257316434	0.9273850682730612	0.9114355690689689	0	0	0.0	0.00459398720988345	56
3513	0.018842836817609496	0.003900741770832696	0.0038733175001842684	0.9230068199606981	-1	0	0	0.1	1	1.0	12	1.0	1.0	13	12	0	0	0	0.07142857142857142	14	1	14	0.0	0	0.3856534137594337	0.9245780374859	0.9613594519399202	0.8610592416981488	0.6025831368693148	0.9289090087017614	0.932031266578815	0.9088882127801892	0	0	0.0	0.0038733175001842684	7
4773	0.004372278014509882	0.0026567717608460503	-0.0026562472235846634	0.9730861142859522	-1	0	0	0.3333333333333333	1	1.0	2	1.0	1.0	2	2	1	3	0	0.25	4	1	4	0.5	0	0.5821213608713216	0.7452233890075953	0.4974347065803695	0.7828491472383265	0.11317328936996165	0.5328856802181222	0.8859515971455805	0.6961700618276607	0.5	1.0	0.2249491972715082	-0.00026562472235846634	3
3788	0.01563381564967144	0.0033525822750485076	0.0033403452518646665	0.9236744034551745	-1	0	0	0.14285714285714285	1	1.0	8	1.0	1.0	9	8	0	0	0	0.1	10	1	10	0.0	0	0.39543530777317093	0.9474914856318588	0.9613594519399202	0.8549546351998991	0.6025831368693148	0.9279859218789904	0.9392014684717773	0.9174100449550873	0	0	0.0	0.0033403452518646665	59
1132	0.01820029486030885	0.00418967596264324	0.0022029707072842284	0.9298253121134694	-1	0	0	0.125	1	1.0	9	1.0	1.0	10	9	0	0	0	0.09090909090909091	11	1	11	0.0	0	0.3905443607663023	0.9534711729611043	0.7451860029299633	0.8345642439507573	0.515536831374291	0.9144821101383731	0.8988929611239843	0.911814879928525	0	0	0.0	0.0022029707072842284	68
856	0.0030353448417128536	0.0018606471161607854	-0.0018605762393988238	0.9877575295161488	-1	0	0	1.0	2	0.0	0	1.0	0	2	0	0	2	0	0.3333333333333333	1	3	3	1.0	1.0	0	0	0	0	0	0	0	0	0	0	0	-0.00018605762393988237	8
134	None	None	None	None	None	0	0	0.4	4	0.5384615384615384	7	0.625	0.38461538461538464	7	5	7	5	0	0.6666666666666666	4	6	15	0.3125	0.36363636363636365	0.42748624630367227	0.9316585948632639	0.687725846390556	0.9294259455507571	0.8823134763473257	0.9142630365890663	0.8506828428639304	0.9254674591636047	0.14285714285714285	0.2857142857142857	0.0	None	0
3178	0.015779969245905003	0.003199034954633921	0.003180793337167792	0.9230136241386014	-1	0	0	0.14285714285714285	1	1.0	8	1.0	1.0	9	8	0	0	0	0.1	10	1	10	0.0	0	0.39543530777317093	0.9474914856318588	0.9613594519399202	0.8549546351998991	0.6025831368693148	0.9291577449058959	0.9337036577403207	0.9178551761016595	0	0	0.0	0.003180793337167792	44
2109	0.015266014065997655	0.0031058079908315665	0.0031035016226463852	0.9230510368621386	-1	0	0	0.14285714285714285	1	1.0	8	1.0	1.0	9	8	0	0	0	0.1	10	1	10	0.0	0	0.39543530777317093	0.9474914856318588	0.9613594519399202	0.8549546351998991	0.6025831368693148	0.9279859218789904	0.9392014684717773	0.9174100449550873	0	0	0.0	0.0031035016226463852	41
1021	0.04888580563513073	0.009526692492856523	-0.007913050815041612	0.8767381950709257	-1	0	0	0.1	1	1.0	13	1.0	1.0	14	13	0	0	0	0.06666666666666667	15	1	15	0.0	0	0.7079630854658634	0.7347085001983947	0.5453654198615926	0.9337840879607925	0.83707361528499	0.8671861445115117	0.8610818318334034	0.8637852356536928	0	0	0.0	-0.0007913050815041612	1
2777	0.016216050656382416	0.002889917271592778	0.0028898671529697735	0.9230596399853743	-1	0	0	0.14285714285714285	1	1.0	8	1.0	1.0	9	8	0	0	0	0.1	10	1	10	0.0	0	0.39543530777317093	0.9474914856318588	0.9613594519399202	0.8549546351998991	0.6025831368693148	0.9266285660300271	0.9337036577403207	0.9169000369767304	0	0	0.0	0.0028898671529697735	19
3424	0.023029382385703474	0.0036155238292590376	-0.0020815048420771186	0.878112095226893	-1	0	0	0.125	1	1.0	9	1.0	1.0	10	9	0	0	0	0.09090909090909091	11	1	11	0.0	0	0.35986303685243326	0.9511770997036312	0.9613594519399202	0.8491295570699088	0.6025831368693148	0.9208410952419807	0.9516338896725358	0.9155764209492573	0	0	0.0	-0.00020815048420771187	4
3200	0.014194339881653983	0.004659006880585583	0.004101134735606278	0.9243906290171605	-1	0	0	0.14285714285714285	1	1.0	8	1.0	1.0	9	8	0	0	0	0.1	10	1	10	0.0	0	0.39543530777317093	0.9474914856318588	0.9613594519399202	0.8549546351998991	0.6025831368693148	0.936473500356767	0.9337036577403207	0.9207442870890188	0	0	0.0	0.004101134735606278	18
2242	0.015622121850752001	0.0032790389360220266	0.0032668981881017545	0.9226693978151764	-1	0	0	0.14285714285714285	1	1.0	8	1.0	1.0	9	8	0	0	0	0.1	10	1	10	0.0	0	0.39543530777317093	0.9511234109223629	0.9613594519399202	0.8549546351998991	0.6025831368693148	0.9266285660300271	0.9337036577403207	0.918797652387232	0	0	0.0	0.0032668981881017545	52
4652	0.01541188798058749	0.0051899431257797285	0.004664728875762817	0.9254728897972229	-1	0	0	0.125	1	1.0	9	1.0	1.0	10	9	0	0	0	0.09090909090909091	11	1	11	0.0	0	0.3905443607663023	0.939618425721088	0.8520643303339466	0.8524306917561081	0.5222555272348036	0.9238108257316434	0.9273850682730612	0.9114355690689689	0	0	0.0	0.004664728875762817	61
2889	0.016092097430483406	0.003188651093203583	0.0031863553545258836	0.9232167423202667	-1	0	0	0.14285714285714285	1	1.0	8	1.0	1.0	9	8	0	0	0	0.1	10	1	10	0.0	0	0.39543530777317093	0.9474914856318588	0.9613594519399202	0.8549546351998991	0.6025831368693148	0.9266285660300271	0.9337036577403207	0.9169000369767304	0	0	0.0	0.0031863553545258836	15
4096	0.01573816911062598	0.003085912143887707	0.0030850286786647738	0.9234677187824452	-1	0	0	0.14285714285714285	1	1.0	8	1.0	1.0	9	8	0	0	0	0.1	10	1	10	0.0	0	0.39543530777317093	0.9474914856318588	0.9613594519399202	0.8549546351998991	0.6025831368693148	0.9291577449058959	0.9337036577403207	0.9178551761016595	0	0	0.0	0.0030850286786647738	21
2072	0.018475064113107252	0.003025621374235839	0.0002951122517710631	0.47076640198626163	-1	0	0	0.125	1	1.0	10	1.0	1.0	11	10	0	0	0	0.08333333333333333	12	1	12	0.0	0	0.3856534137594337	0.9291856239376349	0.9613594519399202	0.8668688503347126	0.6025831368693148	0.9300758674312236	0.9392589797532377	0.9125533984695692	0	0	0.0	0.0002951122517710631	11
4922	0.006119156195861426	0.0034548407896177902	-0.0034546724057044763	0.9707336645017829	-1	0	0	0.4	2	0.8	4	0.4666666666666667	0.8	6	4	0	2	0	0.6	5	3	7	1.0	0	0.3905443607663023	0.9001896307603064	0.7664303289363014	0.868938625117785	0.2641315682184723	0.900568692714272	0.9122399333380986	0.8907248462807373	0.5833333333333334	0.3333333333333333	0.0	-0.00034546724057044764	0
4543	0.006147148232404863	0.0035874061969641473	-0.0029945518089488843	0.9749753805469725	-1	0	0	0.25	1	1.0	3	1.0	1.0	4	3	0	1	0	0.2	5	1	5	0.3333333333333333	0	0.5836291619567826	0.9490064498137973	0.7664303289363014	0.8843848908585598	0.17843497167760247	0.8183085789023608	0.9579855910804476	0.8960814566157596	1.0	0.25	0.0	-0.00029945518089488844	2
2995	0.015644670264228642	0.0032069884258555882	0.0032011757219593843	0.924630528620396	-1	0	0	0.14285714285714285	1	1.0	8	1.0	1.0	9	8	0	0	0	0.1	10	1	10	0.0	0	0.39543530777317093	0.9474914856318588	0.9613594519399202	0.8549546351998991	0.6025831368693148	0.9279859218789904	0.9392014684717773	0.9174100449550873	0	0	0.0	0.0032011757219593843	46
342	0.0025994250180816684	0.0020171616536604226	-0.002017158475327154	0.988381778750687	-1	0	0	1.0	2	0.0	0	1.0	0	2	0	0	2	0	0.3333333333333333	1	3	3	1.0	1.0	0	0	0	0	0	0	0	0	0	0	0	-0.0002017158475327154	14
371	0.0025163866682082303	0.0024445989946399343	-0.002444573421858813	0.9851326914951015	-1	0	0	0.6666666666666666	2	0.0	0	0.6666666666666666	0	2	0	1	0	0	0.6666666666666666	2	3	4	0.0	0	0	0	0	0	0	0	0	0	0	0	0	-0.0002444573421858813	18
1434	0.014852864214219491	0.002973846363885986	0.00297262551065752	0.9269011327491969	-1	0	0	0.14285714285714285	1	1.0	8	1.0	1.0	9	8	0	0	0	0.1	10	1	10	0.0	0	0.39543530777317093	0.9474914856318588	0.9613594519399202	0.8764141042232685	0.6025831368693148	0.9266285660300271	0.9337036577403207	0.921477103438831	0	0	0.0	0.00297262551065752	26
1810	0.016144055616451	0.0039685920956902074	0.0037668286689782502	0.9254361423911044	-1	0	0	0.14285714285714285	1	1.0	8	1.0	1.0	9	8	0	0	0	0.1	10	1	10	0.0	0	0.39543530777317093	0.9474914856318588	0.9613594519399202	0.8549546351998991	0.7881097482736579	0.9261726677483001	0.9210433065709781	0.9167300555967656	0	0	0.0	0.0037668286689782502	16
3494	0.015717983898988704	0.0031920385737255787	0.003187509332186095	0.9235171532117986	-1	0	0	0.14285714285714285	1	1.0	8	1.0	1.0	9	8	0	0	0	0.1	10	1	10	0.0	0	0.39543530777317093	0.9474914856318588	0.9613594519399202	0.8549546351998991	0.6025831368693148	0.9279859218789904	0.9392014684717773	0.9174100449550873	0	0	0.0	0.003187509332186095	27
[truncated: 3,886 more rows]
