# Supplementary material for: Environmental influences on evolvable robots
Source: PLoS One. 2020 May 29;15(5):e0233848. doi: 10.1371/journal.pone.0233848 (PMC7259730; doi:10.1371/journal.pone.0233848)
Supplement: S1 Dataset — (ZIP) [file pone.0233848.s003.zip › data_plosone/snapshots_ids_flat_11.tsv]

generation	robot_id
72	3654
72	3678
72	3342
72	3624
72	3432
72	3541
72	3667
72	3376
72	3566
72	3637
72	3542
72	3670
72	3572
72	3473
72	3498
72	3692
72	3676
72	3491
72	3649
72	3523
72	3666
72	3661
72	3180
72	3373
72	3365
72	3345
72	2997
72	3693
72	3401
72	3375
72	3324
72	3194
72	3689
72	3635
72	3226
72	3414
72	3524
72	3595
72	3633
72	3570
72	3612
72	3458
72	3290
72	3371
72	3496
72	3482
72	3445
72	3653
72	3514
72	3700
72	3594
72	2948
72	3429
72	3622
72	3614
72	3602
72	3604
72	3455
72	3695
72	3539
72	3503
72	3677
72	3249
72	3462
72	3615
72	3682
72	3688
72	3392
72	3587
72	3477
72	3669
72	3697
72	3520
72	3673
72	3298
72	3650
72	3699
72	3476
72	3283
72	3683
72	3263
72	3630
72	3568
72	2843
72	3696
72	3605
72	3426
72	3698
72	3555
72	3404
72	3301
72	3660
72	3451
72	3185
72	3528
72	3573
72	3636
72	3552
72	3664
72	3512
50	2480
50	2414
50	2507
50	2189
50	2485
50	2501
50	1988
50	2212
50	2558
50	2556
50	2559
50	2520
50	2505
50	2162
50	2592
50	2502
50	1959
50	2468
50	2577
50	2341
50	2415
50	2597
50	2306
50	2106
50	2301
50	2154
50	2356
50	2544
50	2482
50	2024
50	2596
50	1929
50	1971
50	2153
50	2553
50	2416
50	2483
50	2458
50	2528
50	2517
50	2403
50	2570
50	2595
50	2346
50	2406
50	2352
50	2582
50	2353
50	2492
50	2580
50	2550
50	2216
50	2569
50	2357
50	2333
50	2532
50	2523
50	2538
50	2509
50	2440
50	2459
50	2495
50	2437
50	2118
50	2462
50	2500
50	2506
50	2279
50	2450
50	2522
50	2170
50	2381
50	2314
50	2513
50	2551
50	2574
50	1994
50	2380
50	2530
50	2567
50	2519
50	2423
50	2514
50	1961
50	2369
50	2539
50	2445
50	2397
50	2591
50	2573
50	2593
50	2119
50	2316
50	2121
50	2477
50	2102
50	2186
50	2562
50	2123
50	2444
74	3654
74	3678
74	3717
74	3342
74	3730
74	3765
74	3753
74	3761
74	3783
74	3781
74	3376
74	3566
74	3542
74	3498
74	3649
74	3523
74	3799
74	3661
74	3773
74	3180
74	3373
74	3365
74	3746
74	2997
74	3693
74	3787
74	3375
74	3194
74	3751
74	3689
74	3635
74	3739
74	3414
74	3595
74	3754
74	3633
74	3570
74	3790
74	3458
74	3290
74	3496
74	3482
74	3653
74	3700
74	3732
74	3594
74	3792
74	3788
74	2948
74	3733
74	3614
74	3750
74	3771
74	3602
74	3725
74	3795
74	3705
74	3539
74	3503
74	3677
74	3249
74	3776
74	3462
74	3615
74	3785
74	3740
74	3477
74	3780
74	3716
74	3283
74	3683
74	3263
74	3711
74	3630
74	3568
74	2843
74	3696
74	3605
74	3426
74	3741
74	3791
74	3698
74	3794
74	3301
74	3775
74	3742
74	3779
74	3185
74	3703
74	3528
74	3722
74	3701
74	3789
74	3800
74	3636
74	3719
74	3664
74	3774
74	3718
74	3512
60	2908
60	2640
60	3065
60	3058
60	3097
60	3067
60	2717
60	2675
60	3045
60	2672
60	2970
60	2505
60	2968
60	2592
60	2991
60	2863
60	2958
60	2937
60	2996
60	3053
60	2106
60	2658
60	2858
60	3086
60	2980
60	2715
60	2997
60	2697
60	3036
60	3057
60	2952
60	3081
60	2897
60	2517
60	2837
60	3072
60	2914
60	3034
60	3096
60	3100
60	3076
60	3088
60	2782
60	3056
60	3091
60	2661
60	3019
60	2973
60	3063
60	3021
60	2948
60	3059
60	3071
60	2852
60	2808
60	3061
60	3024
60	2972
60	2754
60	2647
60	2711
60	2216
60	2859
60	2971
60	3068
60	2674
60	3046
60	2854
60	3042
60	2440
60	2841
60	3004
60	2976
60	2381
60	3093
60	2648
60	3035
60	2644
60	3090
60	2843
60	3099
60	3000
60	3066
60	3001
60	2921
60	3085
60	3051
60	3013
60	2862
60	1961
60	2539
60	3020
60	3033
60	2954
60	2102
60	2877
60	2990
60	3075
60	3082
60	2650
76	3876
76	3814
76	3654
76	3885
76	3342
76	3878
76	3806
76	3753
76	3761
76	3783
76	3781
76	3843
76	3376
76	3566
76	3854
76	3888
76	3889
76	3850
76	3802
76	3649
76	3523
76	3799
76	3865
76	3773
76	3829
76	3180
76	3874
76	3373
76	3746
76	2997
76	3862
76	3693
76	3787
76	3868
76	3375
76	3635
76	3414
76	3633
76	3844
76	3570
76	3838
76	3458
76	3898
76	3496
76	3482
76	3653
76	3700
76	3892
76	3594
76	3896
76	3839
76	3861
76	3750
76	3835
76	3602
76	3881
76	3884
76	3539
76	3875
76	3820
76	3832
76	3249
76	3462
76	3846
76	3615
76	3893
76	3859
76	3833
76	3740
76	3811
76	3780
76	3804
76	3283
76	3683
76	3263
76	3711
76	3630
76	2843
76	3834
76	3426
76	3741
76	3791
76	3698
76	3794
76	3301
76	3775
76	3824
76	3779
76	3703
76	3528
76	3830
76	3722
76	3701
76	3789
76	3636
76	3719
76	3664
76	3718
76	3512
76	3836
30	1517
30	1550
30	1548
30	1577
30	1338
30	1510
30	802
30	1495
30	1551
30	1175
30	1442
30	1168
30	1525
30	1553
30	1404
30	1576
30	1502
30	1570
30	1509
30	1390
30	1468
30	1578
30	1542
30	1288
30	1015
30	1384
30	1199
30	1389
30	1105
30	1501
30	1563
30	1313
30	1124
30	1545
30	1455
30	1459
30	1574
30	1348
30	1476
30	1485
30	1538
30	1289
30	1272
30	1375
30	1252
30	1067
30	1568
30	1467
30	1329
30	1552
30	1180
30	1295
30	1522
30	1282
30	1583
30	1567
30	1582
30	1480
30	1254
30	1572
30	1580
30	1589
30	1380
30	1503
30	1328
30	1585
30	1419
30	1569
30	1554
30	1590
30	1591
30	1020
30	1558
30	1036
30	1472
30	1332
30	1264
30	1465
30	1587
30	1440
30	1500
30	914
30	1571
30	1253
30	1596
30	1595
30	1594
30	1519
30	1475
30	1322
30	1462
30	1118
30	1513
30	1273
30	1178
30	1573
30	1496
30	1406
30	1248
30	1179
71	3284
71	3342
71	3624
71	3432
71	3541
71	3527
71	3474
71	3608
71	3611
71	3376
71	3566
71	3637
71	3542
71	3478
71	3572
71	3459
71	3533
71	3644
71	3473
71	3498
71	3491
71	3649
71	3523
71	3180
71	3373
71	3365
71	3345
71	2997
71	3401
71	3639
71	3375
71	3324
71	3194
71	3635
71	3226
71	3414
71	3524
71	3595
71	3633
71	3570
71	2914
71	3612
71	3458
71	3290
71	3371
71	3496
71	3482
71	3445
71	3514
71	3452
71	3594
71	3648
71	2948
71	3429
71	3622
71	3614
71	3597
71	3640
71	3602
71	3604
71	3578
71	3455
71	3539
71	3503
71	3249
71	3462
71	3615
71	3544
71	3392
71	3587
71	3580
71	3647
71	3477
71	3616
71	3520
71	3298
71	3650
71	3476
71	3283
71	3263
71	3630
71	3568
71	2843
71	3605
71	3632
71	3426
71	3529
71	3555
71	3404
71	3301
71	3560
71	3451
71	3518
71	3185
71	3528
71	3573
71	3636
71	3552
71	3328
71	3512
54	2414
54	2640
54	2189
54	2689
54	2717
54	2675
54	2672
54	2501
54	1988
54	2602
54	2710
54	2663
54	2759
54	2520
54	2505
54	2592
54	2621
54	2624
54	2758
54	2622
54	2628
54	2790
54	2106
54	2768
54	2658
54	2356
54	2482
54	2715
54	1929
54	2153
54	2697
54	2755
54	2767
54	2752
54	2416
54	2766
54	2765
54	2517
54	2713
54	2778
54	2639
54	2791
54	2403
54	2712
54	2706
54	2782
54	2741
54	2661
54	2772
54	2680
54	2603
54	2716
54	2754
54	2647
54	2711
54	2216
54	2780
54	2357
54	2756
54	2333
54	2740
54	2745
54	2532
54	2674
54	2739
54	2700
54	2616
54	2538
54	2795
54	2692
54	2744
54	2440
54	2459
54	2506
54	2654
54	2279
54	2450
54	2522
54	2170
54	2381
54	2314
54	2763
54	2648
54	2704
54	2784
54	2644
54	2734
54	2729
54	2519
54	2753
54	1961
54	2539
54	2699
54	2787
54	2593
54	2121
54	2102
54	2650
54	2738
54	2667
34	1751
34	1517
34	1760
34	1783
34	1756
34	1784
34	1338
34	1767
34	1726
34	1775
34	802
34	1710
34	1688
34	1630
34	1168
34	1708
34	1525
34	1553
34	1502
34	1761
34	1616
34	1662
34	1509
34	1390
34	1468
34	1754
34	1770
34	1678
34	1773
34	1720
34	1737
34	1619
34	1778
34	1651
34	1105
34	1563
34	1669
34	1455
34	1724
34	1702
34	1348
34	1738
34	1485
34	1289
34	1272
34	1757
34	1252
34	1791
34	1736
34	1568
34	1329
34	1690
34	1764
34	1685
34	1295
34	1633
34	1750
34	1758
34	1480
34	1797
34	1254
34	1572
34	1589
34	1766
34	1632
34	1776
34	1706
34	1785
34	1503
34	1585
34	1792
34	1735
34	1782
34	1734
34	1704
34	1719
34	1786
34	1036
34	1798
34	1264
34	1653
34	1621
34	1440
34	1500
34	914
34	1253
34	1752
34	1519
34	1475
34	1611
34	1462
34	1658
34	1777
34	1118
34	1513
34	1273
34	1709
34	1406
34	1248
34	1700
0	67
0	78
0	27
0	40
0	44
0	66
0	95
0	21
0	37
0	58
0	52
0	15
0	92
0	84
0	53
0	12
0	41
0	91
0	77
0	38
0	64
0	19
0	85
0	49
0	45
0	86
0	35
0	88
0	70
0	80
0	17
0	23
0	57
0	39
0	62
0	22
0	29
0	4
0	76
0	25
0	61
0	60
0	81
0	73
0	72
0	89
0	51
0	3
0	11
0	24
0	10
0	33
0	56
0	75
0	59
0	43
0	47
0	32
0	74
0	90
0	99
0	7
0	1
0	5
0	26
0	13
0	71
0	31
0	63
0	54
0	100
0	6
0	96
0	82
0	48
0	83
0	79
0	69
0	87
0	46
0	18
0	20
0	94
0	16
0	36
0	14
0	34
0	9
0	28
0	68
0	98
0	93
0	30
0	97
0	55
0	65
0	50
0	8
0	42
0	2
87	4425
87	4370
87	4368
87	4268
87	4441
87	4101
87	3843
87	4283
87	3376
87	4151
87	4039
87	4448
87	4242
87	4263
87	4285
87	3904
87	4415
87	4426
87	3787
87	4328
87	4250
87	4429
87	3375
87	3976
87	4403
87	4412
87	4432
87	4317
87	4287
87	4208
87	4014
87	4130
87	4436
87	4430
87	3898
87	4255
87	4362
87	4252
87	4202
87	4164
87	4377
87	4329
87	4440
87	4052
87	3924
87	4258
87	4378
87	4323
87	4366
87	4446
87	4290
87	3750
87	4413
87	4371
87	4246
87	4292
87	4393
87	4438
87	3884
87	4435
87	4405
87	3914
87	4191
87	3462
87	3846
87	4420
87	4423
87	4424
87	3974
87	4238
87	4422
87	4298
87	4447
87	3630
87	4443
87	4401
87	4017
87	4299
87	4402
87	4322
87	3698
87	4404
87	4262
87	4181
87	4394
87	4205
87	3945
87	4229
87	3528
87	3830
87	4094
87	4160
87	4121
87	4391
87	3789
87	4418
87	4286
87	4234
87	4253
87	4113
51	2480
51	2617
51	2414
51	2640
51	2507
51	2189
51	2485
51	2501
51	1988
51	2602
51	2556
51	2520
51	2505
51	2162
51	2592
51	1959
51	2621
51	2625
51	2624
51	2622
51	2341
51	2645
51	2597
51	2628
51	2306
51	2106
51	2154
51	2356
51	2641
51	2482
51	2024
51	2635
51	2608
51	1929
51	1971
51	2153
51	2553
51	2416
51	2483
51	2517
51	2639
51	2403
51	2623
51	2619
51	2346
51	2406
51	2352
51	2614
51	2582
51	2603
51	2353
51	2492
51	2647
51	2550
51	2216
51	2569
51	2357
51	2620
51	2333
51	2532
51	2523
51	2616
51	2538
51	2509
51	2440
51	2459
51	2495
51	2437
51	2500
51	2506
51	2279
51	2450
51	2522
51	2170
51	2381
51	2314
51	2648
51	2604
51	2644
51	2551
51	2574
51	1994
51	2380
51	2643
51	2519
51	1961
51	2634
51	2369
51	2539
51	2397
51	2591
51	2573
51	2593
51	2119
51	2316
51	2121
51	2102
51	2186
51	2650
51	2123
79	4019
79	3885
79	4015
79	3753
79	4005
79	3952
79	3980
79	4027
79	3781
79	3843
79	3376
79	4039
79	3854
79	3960
79	3923
79	3523
79	3941
79	4038
79	4026
79	4020
79	3985
79	3773
79	3904
79	3969
79	2997
79	3970
79	3977
79	3862
79	3693
79	3787
79	3375
79	4022
79	3976
79	3927
79	3635
79	3844
79	4014
79	3898
79	4002
79	3653
79	3939
79	3942
79	4049
79	3892
79	4009
79	3896
79	3924
79	3987
79	3953
79	3861
79	4010
79	3750
79	4041
79	3835
79	3962
79	4033
79	3884
79	3914
79	3539
79	3249
79	3462
79	3846
79	3833
79	4032
79	4035
79	3780
79	3974
79	3804
79	3912
79	4048
79	3983
79	4008
79	3283
79	3683
79	3711
79	3630
79	2843
79	4017
79	4024
79	3741
79	4036
79	3698
79	3301
79	4034
79	3981
79	3945
79	4043
79	4016
79	4013
79	3703
79	3528
79	3830
79	3908
79	3789
79	3973
79	3916
79	3947
79	4001
79	3718
79	3836
35	1806
35	1751
35	1830
35	1517
35	1814
35	1760
35	1803
35	1783
35	1756
35	1338
35	1836
35	1726
35	802
35	1710
35	1821
35	1688
35	1630
35	1168
35	1834
35	1708
35	1846
35	1525
35	1553
35	1502
35	1662
35	1509
35	1390
35	1468
35	1823
35	1754
35	1820
35	1770
35	1773
35	1737
35	1778
35	1651
35	1810
35	1669
35	1455
35	1702
35	1348
35	1801
35	1738
35	1485
35	1811
35	1289
35	1568
35	1329
35	1690
35	1764
35	1685
35	1295
35	1633
35	1818
35	1750
35	1758
35	1480
35	1849
35	1797
35	1824
35	1589
35	1833
35	1632
35	1776
35	1706
35	1785
35	1503
35	1850
35	1813
35	1792
35	1735
35	1804
35	1734
35	1704
35	1719
35	1786
35	1844
35	1838
35	1798
35	1264
35	1653
35	1440
35	1829
35	1500
35	914
35	1839
35	1253
35	1845
35	1827
35	1519
35	1475
35	1611
35	1462
35	1777
35	1118
35	1513
35	1273
35	1835
35	1406
35	1248
82	4070
82	4096
82	4125
82	3952
82	3980
82	4140
82	4187
82	4101
82	4158
82	3843
82	4178
82	3376
82	4151
82	4039
82	3854
82	3923
82	3941
82	4038
82	4186
82	4026
82	4020
82	4177
82	4166
82	4175
82	3904
82	4149
82	3970
82	3977
82	3693
82	3787
82	3375
82	3976
82	3927
82	3844
82	4014
82	4130
82	4162
82	4199
82	3898
82	4075
82	3892
82	4164
82	4106
82	4109
82	3896
82	4052
82	3924
82	3861
82	4010
82	3750
82	4051
82	4122
82	3884
82	4061
82	4077
82	3914
82	3539
82	4191
82	3249
82	3462
82	3846
82	3833
82	4171
82	4157
82	4035
82	4190
82	3780
82	3974
82	4112
82	4156
82	3804
82	4182
82	3283
82	3630
82	2843
82	4194
82	4017
82	4062
82	4161
82	3698
82	4181
82	3301
82	3981
82	3945
82	4013
82	3703
82	3528
82	3830
82	4094
82	4160
82	4169
82	4121
82	3908
82	3789
82	3973
82	3916
82	4118
82	4088
82	4100
82	4113
38	1751
38	1996
38	1900
38	1517
38	1814
38	1982
38	1885
38	1803
38	1783
38	1756
38	1987
38	1988
38	1942
38	1975
38	1904
38	1914
38	1965
38	1959
38	1995
38	1726
38	1917
38	1871
38	1710
38	1935
38	1688
38	1852
38	1983
38	1923
38	1662
38	1929
38	1509
38	1977
38	1971
38	1390
38	1909
38	1985
38	1954
38	1651
38	1853
38	1874
38	1870
38	1669
38	1702
38	1348
38	1997
38	1738
38	1485
38	1811
38	1945
38	1980
38	1890
38	1685
38	1974
38	1883
38	1480
38	1849
38	1797
38	1824
38	1875
38	1933
38	1906
38	1632
38	1785
38	1850
38	1813
38	1735
38	1804
38	1948
38	1979
38	1972
38	1868
38	1978
38	1704
38	1936
38	1944
38	1912
38	1838
38	1896
38	1994
38	1866
38	1958
38	914
38	1961
38	1886
38	1946
38	1976
38	1253
38	1475
38	1941
38	1777
38	1990
38	1513
38	1273
38	1893
38	1888
38	1835
38	1940
38	1248
38	1858
38	1963
20	1059
20	937
20	1035
20	1094
20	993
20	1055
20	1078
20	1093
20	934
20	895
20	955
20	1071
20	861
20	960
20	1013
20	987
20	1056
20	1008
20	1009
20	1084
20	657
20	976
20	1100
20	1031
20	1014
20	802
20	873
20	1061
20	1052
20	1065
20	1051
20	1050
20	1068
20	801
20	983
20	715
20	1081
20	892
20	780
20	266
20	1049
20	1083
20	959
20	1015
20	1004
20	973
20	528
20	988
20	794
20	1060
20	1016
20	1095
20	1072
20	781
20	730
20	958
20	1063
20	1077
20	1025
20	1067
20	1082
20	990
20	944
20	1019
20	979
20	1090
20	1087
20	951
20	1092
20	998
20	1038
20	910
20	1079
20	1020
20	978
20	970
20	964
20	1053
20	991
20	1000
20	1036
20	1096
20	999
20	1021
20	870
20	929
20	817
20	852
20	1044
20	1088
20	851
20	966
20	914
20	1011
20	1018
20	953
20	761
20	902
20	1098
20	931
64	3232
64	3097
64	3284
64	3151
64	2675
64	3225
64	3203
64	3142
64	2672
64	2970
64	3235
64	2592
64	3227
64	3161
64	2958
64	3148
64	2996
64	3214
64	3266
64	2106
64	3228
64	3275
64	3264
64	3234
64	3104
64	3296
64	3180
64	3118
64	2997
64	2697
64	3222
64	3194
64	2952
64	3226
64	2897
64	3254
64	2517
64	3072
64	3120
64	2914
64	3199
64	3290
64	3273
64	3257
64	3213
64	3175
64	3096
64	3259
64	3271
64	3295
64	2782
64	3292
64	3229
64	3281
64	2948
64	2852
64	3192
64	3145
64	3114
64	3061
64	2754
64	2711
64	2216
64	3218
64	3223
64	3278
64	3241
64	3150
64	3249
64	3176
64	3124
64	2841
64	3165
64	3210
64	2976
64	3298
64	3202
64	3280
64	3267
64	3238
64	3035
64	3204
64	3283
64	3263
64	2843
64	3000
64	2921
64	3141
64	3231
64	3287
64	3051
64	3128
64	1961
64	2539
64	3206
64	3185
64	3208
64	3033
64	3075
64	3159
84	4268
84	4240
84	3952
84	3980
84	4279
84	4140
84	4187
84	4101
84	3843
84	4283
84	3376
84	4151
84	4039
84	4242
84	4263
84	4201
84	4166
84	4285
84	3904
84	3693
84	3787
84	4250
84	3375
84	3976
84	3927
84	4273
84	4206
84	4287
84	4208
84	4014
84	4130
84	4199
84	3898
84	4255
84	4271
84	4252
84	4202
84	4164
84	4109
84	3896
84	4052
84	3924
84	4258
84	4290
84	3750
84	4051
84	4246
84	4292
84	4259
84	4122
84	3884
84	4061
84	3914
84	4191
84	3249
84	3462
84	3846
84	3833
84	4035
84	4190
84	3780
84	3974
84	4112
84	3804
84	4238
84	4249
84	4298
84	4280
84	3283
84	3630
84	2843
84	4194
84	4017
84	4299
84	3698
84	4262
84	4181
84	3301
84	4289
84	4205
84	3945
84	4013
84	4229
84	3528
84	3830
84	4094
84	4160
84	4220
84	4223
84	4121
84	3908
84	3789
84	3973
84	4278
84	4118
84	4286
84	4234
84	4253
84	4100
84	4113
77	3654
77	3885
77	3342
77	3878
77	3753
77	3761
77	3928
77	3783
77	3781
77	3843
77	3376
77	3854
77	3889
77	3850
77	3923
77	3523
77	3941
77	3799
77	3773
77	3180
77	3904
77	3874
77	3373
77	3935
77	2997
77	3862
77	3693
77	3787
77	3868
77	3375
77	3927
77	3635
77	3844
77	3570
77	3838
77	3458
77	3913
77	3898
77	3932
77	3482
77	3920
77	3653
77	3939
77	3942
77	3700
77	3892
77	3907
77	3905
77	3896
77	3938
77	3924
77	3839
77	3861
77	3750
77	3835
77	3922
77	3881
77	3884
77	3914
77	3539
77	3875
77	3820
77	3832
77	3249
77	3462
77	3846
77	3615
77	3859
77	3833
77	3780
77	3804
77	3912
77	3949
77	3283
77	3683
77	3263
77	3711
77	3630
77	2843
77	3834
77	3741
77	3698
77	3301
77	3775
77	3945
77	3930
77	3703
77	3528
77	3830
77	3722
77	3701
77	3908
77	3789
77	3916
77	3947
77	3664
77	3943
77	3718
77	3512
[truncated: 8,001 more rows]
