# Supplementary material for: Environmental influences on evolvable robots
Source: PLoS One. 2020 May 29;15(5):e0233848. doi: 10.1371/journal.pone.0233848 (PMC7259730; doi:10.1371/journal.pone.0233848)
Supplement: S1 Dataset — (ZIP) [file pone.0233848.s003.zip › data_plosone/all_measures_seasonal_tilted_19.tsv]

robot_id	velocity	displacement_velocity	displacement_velocity_hill	head_balance	contacts	branching	branching_modules_count	limbs	extremities	length_of_limbs	extensiveness	coverage	joints	hinge_count	active_hinges_count	brick_count	touch_sensor_count	brick_sensor_count	proportion	width	height	absolute_size	sensors	symmetry	avg_period	dev_period	avg_phase_offset	dev_phase_offset	avg_amplitude	dev_amplitude	avg_intra_dev_params	avg_inter_dev_params	sensors_reach	recurrence	synaptic_reception	fitness	cons_fitness
3233	0.02216642024566879	0.00987738462260875	0.009821461316473499	0.9797033233207021	-1	0	0	0.125	1	1.0	10	1.0	0.9	9	9	2	2	0	0.08333333333333333	1	12	12	0.25	0	0.2520451748243159	0.9252772889823003	0.48363919117292065	0.937398680208883	0.7253603895098379	0.9497865507031705	0.9371263639673667	0.9382464983698225	0.5555555555555556	0.3333333333333333	0.0	0.009821461316473499	13
5392	0.0223427654393353	0.011383303482870916	0.010925236325144744	0.9796146377443548	-1	0	0	0.1	1	1.0	13	0.4166666666666667	0.7692307692307693	11	10	3	3	0	0.25	3	12	15	0.3333333333333333	0	0.23746589298113657	0.908900100137854	0.48363919117292065	0.924056157738047	0.7253603895098379	0.9372822395357486	0.9292249062551273	0.9242211617938016	0.18181818181818182	0.2727272727272727	0.0	0.010925236325144744	38
766	0.0017816427854328513	0.0017214627423381198	-0.0017214443367987741	0.9851368930987028	-1	0	0	1.0	1	0	0	1.0	0	1	0	0	1	0	0.5	1	2	2	0.3333333333333333	0	0	0	0	0	0	0	0	0	0	0	0	-0.0001721444336798774	35
2016	0.023280874447791724	0.00979331080919959	0.009779201281438844	0.9783273544994521	-1	0	0	0.1111111111111111	1	1.0	11	0.28888888888888886	0.8181818181818182	9	9	3	3	0	0.5555555555555556	5	9	13	0.3	0	0.2520451748243159	0.9003607247151807	0.48363919117292065	0.9622270715606948	0.6285735000501068	0.9341562197533931	0.9375040583428258	0.9368544286284156	0.2222222222222222	0.2222222222222222	0.0	0.009779201281438844	11
3343	0.022397362406664734	0.011523356711445632	0.010834105166516152	0.9795060595955625	-1	0	0	0.1	1	1.0	13	0.3125	0.8461538461538461	11	11	3	1	0	0.3333333333333333	4	12	15	0.1	0	0.2520451748243159	0.9245803545165613	0.48363919117292065	0.9347808725231992	0.7253603895098379	0.9390949241159592	0.9371263639673667	0.9330686007607106	1.0	0.18181818181818182	0.0	0.010834105166516152	51
184	0.00366541742989589	0.003536976976550265	-0.003522857135896943	0.9816853987437718	-1	0	0	0.5	2	0.5	2	0.6666666666666666	0.25	2	1	3	4	0	1.0	3	3	6	0.4444444444444444	0.6666666666666666	0.26397311637482823	0.6570673192166276	0.857106138452868	0.7944598829308961	0.13960371594755813	0.5977351738376687	0.9588494666101688	0.6898540181732705	0.5	0.5	0.0	-0.0003522857135896943	13
5097	0.022184448330250676	0.011431357772503228	0.011011498625886369	0.9795533918587666	-1	0	0	0.1	1	1.0	13	0.4166666666666667	0.7692307692307693	11	10	3	3	0	0.25	3	12	15	0.3333333333333333	0	0.23746589298113657	0.908900100137854	0.48363919117292065	0.924056157738047	0.7253603895098379	0.9372822395357486	0.9292249062551273	0.9242211617938016	0.18181818181818182	0.2727272727272727	0.0	0.011011498625886369	44
3339	0.021790519296778464	0.012054659559096417	0.011074050110949885	0.9795409143573289	-1	0	0	0.1	1	1.0	13	0.3125	0.8461538461538461	11	11	3	1	0	0.3333333333333333	4	12	15	0.1	0	0.2520451748243159	0.9245803545165613	0.48363919117292065	0.932621059599768	0.730006840848991	0.9032089451698203	0.9436533044938393	0.9209830554398152	1.0	0.09090909090909091	0.0	0.011074050110949885	26
3489	0.022323023290511664	0.011300279226157792	0.01095307912561301	0.9794297588967971	-1	0	0	0.1	1	1.0	13	0.4166666666666667	0.7692307692307693	11	10	3	3	0	0.25	3	12	15	0.3333333333333333	0	0.23746589298113657	0.908900100137854	0.48363919117292065	0.924056157738047	0.7253603895098379	0.9372822395357486	0.9292249062551273	0.9242211617938016	0.18181818181818182	0.2727272727272727	0.0	0.01095307912561301	106
545	0.001798144887932609	0.001797480524901212	-0.0017974607507798078	0.985276725451212	-1	0	0	1.0	1	0	0	1.0	0	1	0	0	1	0	0.5	1	2	2	0.3333333333333333	0	0	0	0	0	0	0	0	0	0	0	0	-0.00017974607507798078	63
4860	0.022347273347524083	0.009998788729911001	0.009866299766296553	0.9796569855272061	-1	0	0	0.125	1	1.0	9	0.4074074074074074	0.7777777777777778	7	7	3	3	0	0.3333333333333333	3	9	11	0.3	0	0.1	0.6747541835056582	0.5787968804127637	0.8340998792880783	0.4470446491225218	0.8467863516483942	0.8972143117270945	0.7943665574860971	0.14285714285714285	0.42857142857142855	0.0	0.009866299766296553	16
231	0.0018114110149947465	0.0017624186205392263	-0.0017616865327867923	0.9850549216219994	-1	0	0	1.0	1	0	0	1.0	0	1	0	0	1	0	0.5	2	1	2	0.3333333333333333	0	0	0	0	0	0	0	0	0	0	0	0	-0.00017616865327867924	18
1511	0.014667063510702133	0.004328008695544265	-0.004309250033460729	0.9825348449710554	-1	0	0	0.3	3	0.6923076923076923	9	0.5769230769230769	0.6923076923076923	11	9	3	0	0	0.15384615384615385	2	13	15	0.0	0	0.2520451748243159	0.8689428994955244	0.48363919117292065	0.9472762697000786	0.44259735057850175	0.9392258955189391	0.9282334228356252	0.9245628072697212	0	0	0.0	-0.00043092500334607285	5
523	0.0018618685550038344	0.0017996864880434776	-0.0017996574513500366	0.9856131962641033	-1	0	0	1.0	1	0	0	1.0	0	1	0	0	1	0	0.5	1	2	2	0.3333333333333333	0	0	0	0	0	0	0	0	0	0	0	0	-0.00017996574513500367	13
5117	0.023474204225393716	0.009463528636409054	0.009338027939272122	0.9793129656182177	-1	0	0	0.1	1	1.0	12	0.4666666666666667	0.75	9	9	4	2	0	0.3	3	10	14	0.16666666666666666	0	0.23746589298113657	0.9007073806115868	0.48363919117292065	0.9117373319448934	0.7253603895098379	0.9061274509886377	0.9292249062551273	0.9062878075650265	0.611111111111111	0.2222222222222222	0.0	0.009338027939272122	12
4227	0.02067923669371764	0.01343226136943348	0.011564610938293972	0.9798959512778389	-1	0	0	0.1	1	1.0	13	1.0	0.7692307692307693	10	10	4	1	0	0.06666666666666667	1	15	15	0.08333333333333333	0	0.2520451748243159	0.9165866831368872	0.5702213965528244	0.9524411509359523	0.5862025193161798	0.9549259764468806	0.9403340868703033	0.9435207804125928	1.0	0.3	0.0	0.011564610938293972	21
2368	0.02211392991572567	0.011682494368225793	0.010770619348184358	0.979639717381167	-1	0	0	0.1	1	1.0	13	0.3125	0.8461538461538461	11	11	3	1	0	0.3333333333333333	4	12	15	0.1	0	0.2520451748243159	0.9245803545165613	0.48363919117292065	0.9347808725231992	0.7253603895098379	0.9390949241159592	0.9371263639673667	0.9330686007607106	1.0	0.2727272727272727	0.0	0.010770619348184358	137
2689	0.02242028902288404	0.011052737038726786	0.01045826928661347	0.9797119701049576	-1	0	0	0.1	1	1.0	13	0.3125	0.8461538461538461	12	11	2	1	0	0.3333333333333333	4	12	15	0.14285714285714285	0	0.2520451748243159	0.9178877917819361	0.48363919117292065	0.9486552207583717	0.7253603895098379	0.9474449797086425	0.9403340868703033	0.939391259293853	1.0	0.08333333333333333	0.0	0.01045826928661347	35
4170	0.024795970591498878	0.0073595593138626675	-0.0073049820022439245	0.9855484160751258	-1	0	0	0.1	1	1.0	13	0.4166666666666667	0.7692307692307693	11	10	3	3	0	0.25	3	12	15	0.3333333333333333	0	0.2520451748243159	0.9011400014386395	0.48363919117292065	0.924056157738047	0.7253603895098379	0.9372822395357486	0.9292249062551273	0.9220854227869092	0.18181818181818182	0.2727272727272727	0.0	-0.0007304982002243924	4
14	0.021880934194167964	0.006094463687057104	-0.00605352772013553	0.9738828238906377	-1	0.25	1	0.5	5	0.5384615384615384	7	0.375	0.46153846153846156	8	6	6	0	0	0.625	5	8	15	0.0	0.25	0.6090971804479665	0.9478533317403214	0.8783009343486029	0.935704930114425	0.6151058763018039	0.9216400866459165	0.936752565788481	0.9358921247540396	0	0	0.0	-0.000605352772013553	5
3157	0.022455727367543196	0.011473234876811882	0.01050208202592686	0.9796987500788912	-1	0	0	0.1	1	1.0	13	0.3125	0.8461538461538461	11	11	3	1	0	0.3333333333333333	4	12	15	0.1	0	0.2520451748243159	0.9245803545165613	0.48363919117292065	0.9347808725231992	0.730006840848991	0.9032089451698203	0.9433880426733546	0.9218253450505381	1.0	0.2727272727272727	0.0	0.01050208202592686	22
1097	0.017634880786903506	0.004322392468510362	-0.0043111053034650786	0.9857910083348577	-1	0	0	0.16666666666666666	1	1.0	7	0.5625	0.7142857142857143	5	5	3	0	0	0.25	2	8	9	0.0	0	0.4183606592151614	0.9146626994116618	0.9071766776718448	0.963553018413269	0.32527938322021427	0.7822035212965446	0.915305208925149	0.9095721614923405	0	0	0.0	-0.0004311105303465079	2
4994	0.021721209316815374	0.011289979075149361	0.010618574274352963	0.9794887384216224	-1	0	0	0.1	1	1.0	13	0.4166666666666667	0.7692307692307693	11	10	3	3	0	0.25	3	12	15	0.3333333333333333	0	0.23746589298113657	0.908900100137854	0.48363919117292065	0.924056157738047	0.7253603895098379	0.9407294964223542	0.9292249062551273	0.9256147434792307	0.18181818181818182	0.2727272727272727	0.0	0.010618574274352963	22
1251	0.0017352159374020922	0.0015734994122754507	-0.0015734888547523339	0.9758104858065985	-1	0	0	0.5	1	1.0	1	1.0	1.0	1	1	1	1	0	0.3333333333333333	1	3	3	0.16666666666666666	0	0.6143271704865685	0.5	0.9105287746951152	0.5	0.6300066302440346	0.5	0.7958989802734234	0.5	1.0	0	0.0	-0.0001573488854752334	8
2998	0.022699868412187275	0.010746965751044816	0.01064838005081829	0.9794912675686825	-1	0	0	0.1	1	1.0	12	0.3888888888888889	0.8333333333333334	10	10	3	2	0	0.25	3	12	14	0.2	0	0.24475553390272625	0.9169163504174355	0.48363919117292065	0.9320826509092556	0.7253603895098379	0.9434901617794812	0.9332841668053159	0.9316186329337292	0.55	0.3	0.0	0.01064838005081829	23
749	0.01611123929279304	0.00494673314161789	-0.004889035698659185	0.9575953678838482	-1	0	0	0.3	3	0.6923076923076923	9	0.3409090909090909	0.6153846153846154	10	8	4	2	0	0.36363636363636365	11	4	15	0.2	0	0.40363947381433957	0.8904562542107852	0.8383483121612796	0.8109298755852044	0.26625780093715495	0.9093532389318637	0.9099578493277833	0.8757094449591483	0.55	0.2	0.0	-0.0004889035698659185	4
3135	0.022418024437190612	0.01125597778659208	0.010517874430516591	0.9796467875488206	-1	0	0	0.1	1	1.0	13	0.3125	0.8461538461538461	12	11	2	1	0	0.3333333333333333	4	12	15	0.14285714285714285	0	0.24475553390272625	0.9182434937977471	0.48363919117292065	0.9278777559469698	0.7253603895098379	0.9329621892811585	0.9332841668053159	0.926590215831586	1.0	0.25	0.0	0.010517874430516591	26
3895	0.021945131217452462	0.01121028704716455	0.010755088817460103	0.9796193122891949	-1	0	0	0.1	1	1.0	13	0.4166666666666667	0.7692307692307693	11	10	3	3	0	0.25	3	12	15	0.3333333333333333	0	0.23746589298113657	0.908900100137854	0.48363919117292065	0.924056157738047	0.7253603895098379	0.9372822395357486	0.9292249062551273	0.9242211617938016	0.18181818181818182	0.2727272727272727	0.0	0.010755088817460103	29
4542	0.021708355253471593	0.011239046453248443	0.01089016019819775	0.9795952324618017	-1	0	0	0.1	1	1.0	13	0.4166666666666667	0.7692307692307693	11	10	3	3	0	0.25	3	12	15	0.3333333333333333	0	0.23746589298113657	0.908900100137854	0.48363919117292065	0.924056157738047	0.7253603895098379	0.9372822395357486	0.9292249062551273	0.9242211617938016	0.18181818181818182	0.2727272727272727	0.0	0.01089016019819775	38
3848	0.022210895041122367	0.01157503087022328	0.010540659967748773	0.980011137544477	-1	0	0	0.1	1	1.0	13	0.3125	0.8461538461538461	11	11	3	1	0	0.3333333333333333	4	12	15	0.1	0	0.2520451748243159	0.9245803545165613	0.48363919117292065	0.9347808725231992	0.7253603895098379	0.9390949241159592	0.9371263639673667	0.9330686007607106	1.0	0.2727272727272727	0.0	0.010540659967748773	23
632	0.0016864283259118492	0.0016225073475159388	-0.0016224229710918912	0.9820177950117608	-1	0	0	0	0	0	0	1.0	0	0	0	0	2	0	1.0	1	1	1	0.5	0	0	0	0	0	0	0	0	0	0	0	0	-0.1	0
2224	0.021781911056555865	0.011753490245100242	0.010242626190867056	0.9798694276103502	-1	0	0	0.1	1	1.0	13	0.3125	0.8461538461538461	12	11	2	1	0	0.3333333333333333	4	12	15	0.14285714285714285	0	0.2520451748243159	0.9178877917819361	0.48363919117292065	0.9465891966039285	0.7253603895098379	0.9474449797086425	0.9404735749582976	0.9385963528939616	1.0	0.25	0.0	0.010242626190867056	19
3439	0.02192807147508828	0.011444296612317804	0.010754781144856115	0.9795292128325126	-1	0	0	0.1	1	1.0	13	0.3125	0.8461538461538461	11	11	3	1	0	0.3333333333333333	4	12	15	0.1	0	0.2520451748243159	0.9245803545165613	0.48363919117292065	0.9347808725231992	0.7253603895098379	0.9390949241159592	0.9371263639673667	0.9330686007607106	1.0	0.2727272727272727	0.0	0.010754781144856115	25
1784	0.020588521609872512	0.006914425098449316	0.006595537358670186	0.9777207085761253	-1	0	0	0.125	1	1.0	10	0.375	0.7	8	7	3	3	0	0.5	4	8	12	0.3333333333333333	0	0.1687329464905683	0.7838524609079455	0.49141498571402453	0.9536345181388728	0.5862025193161798	0.8946527414684091	0.9308831439043506	0.8957048525972879	0.125	0.25	0.0	0.006595537358670186	19
3755	0.02216090012742911	0.011536076230084185	0.010819907108728365	0.9798765595507142	-1	0	0	0.1	1	1.0	13	0.4166666666666667	0.7692307692307693	11	10	3	3	0	0.25	3	12	15	0.3333333333333333	0	0.23746589298113657	0.908900100137854	0.48363919117292065	0.924056157738047	0.7253603895098379	0.9372822395357486	0.9292249062551273	0.9242211617938016	0.18181818181818182	0.2727272727272727	0.0	0.010819907108728365	42
3699	0.02237075727229503	0.011405808385469125	0.010855965526896027	0.9798841341093585	-1	0	0	0.1	1	1.0	13	0.4166666666666667	0.7692307692307693	11	10	3	3	0	0.25	3	12	15	0.3333333333333333	0	0.23746589298113657	0.908900100137854	0.48363919117292065	0.924056157738047	0.7253603895098379	0.9372822395357486	0.9292249062551273	0.9242211617938016	0.18181818181818182	0.2727272727272727	0.0	0.010855965526896027	32
1156	0.0231511448126895	0.010146076346203764	0.009923527404366774	0.9776244992539385	-1	0	0	0.1	1	1.0	12	0.3111111111111111	0.75	10	9	3	3	0	0.5555555555555556	5	9	14	0.3333333333333333	0	0.24475553390272625	0.8993077918740859	0.48363919117292065	0.9518483675971336	0.6769669447799724	0.9279035210578532	0.9334840158001	0.9293125274324723	0.1	0.3	0.0	0.009923527404366774	106
4015	0.022203565885567884	0.011493143364664705	0.010860488849664316	0.979870222970526	-1	0	0	0.1	1	1.0	13	0.4166666666666667	0.7692307692307693	11	10	3	3	0	0.25	3	12	15	0.3333333333333333	0	0.23746589298113657	0.908900100137854	0.48363919117292065	0.924056157738047	0.7253603895098379	0.9372822395357486	0.9292249062551273	0.9242211617938016	0.18181818181818182	0.2727272727272727	0.0	0.010860488849664316	38
3934	0.018369706505235086	0.009235450334609813	0.00757223949006006	0.9809057012493072	-1	0	0	0.1	1	1.0	13	0.4166666666666667	0.7692307692307693	11	10	3	3	0	0.25	3	12	15	0.3333333333333333	0	0.23746589298113657	0.908900100137854	0.48363919117292065	0.9252310016422783	0.7253603895098379	0.9372822395357486	0.9292249062551273	0.9246138617734431	0.18181818181818182	0.2727272727272727	0.0	0.00757223949006006	7
1605	0.023650901409751974	0.00987787195055515	0.009869227098781769	0.9768618263154839	-1	0	0	0.1	1	1.0	12	0.3111111111111111	0.75	10	9	3	3	0	0.5555555555555556	5	9	14	0.3333333333333333	0	0.24475553390272625	0.8911650654564162	0.48363919117292065	0.9518483675971336	0.7253603895098379	0.9325164433556247	0.9406532573554592	0.9289662267977267	0.1	0.3	0.0	0.009869227098781769	44
1667	0.02391727051481237	0.009705132280207297	0.009682306183664037	0.9758870281599179	-1	0	0	0.1111111111111111	1	1.0	11	0.325	0.7272727272727273	9	8	3	2	0	0.625	5	8	13	0.2222222222222222	0	0.23746589298113657	0.8609745361871253	0.48363919117292065	0.9374904340124784	0.6285735000501068	0.9115000897082186	0.9182167096080399	0.9078611672181295	0.5555555555555556	0.2222222222222222	0.0	0.009682306183664037	11
1025	0.0018284194341978489	0.0016588695859334022	-0.0016588680530865093	0.9758565890495103	-1	0	0	0.5	1	1.0	1	1.0	1.0	1	1	1	1	0	0.3333333333333333	1	3	3	0.16666666666666666	0	0.6143271704865685	0.5	0.9105287746951152	0.5	0.6300066302440346	0.5	0.7958989802734234	0.5	1.0	0	0.0	-0.00016588680530865094	63
4507	0.01966477242794764	0.01083798336935968	0.008326331925917897	0.980860615168352	-1	0	0	0.1	1	1.0	13	0.4166666666666667	0.7692307692307693	11	10	3	3	0	0.25	3	12	15	0.3333333333333333	0	0.23746589298113657	0.9084271569000556	0.48363919117292065	0.924056157738047	0.7253603895098379	0.92874050055221	0.928452026160185	0.9208257687760579	0.18181818181818182	0.18181818181818182	0.0	0.008326331925917897	17
4793	0.02249409557138216	0.011411420900437718	0.01103629747530845	0.9794083394215931	-1	0	0	0.1	1	1.0	13	0.4166666666666667	0.7692307692307693	11	10	3	3	0	0.25	3	12	15	0.3333333333333333	0	0.23746589298113657	0.908900100137854	0.48363919117292065	0.924056157738047	0.7253603895098379	0.9354393320456966	0.9292249062551273	0.9234959476751327	0.18181818181818182	0.18181818181818182	0.0	0.01103629747530845	38
4053	0.019230647227170394	0.008283650836094555	0.0003708872167467434	0.9828310683375284	-1	0	0	0.1	1	1.0	13	0.4166666666666667	0.7692307692307693	11	10	3	3	0	0.25	3	12	15	0.3333333333333333	0	0.23746589298113657	0.908900100137854	0.48363919117292065	0.9428221082783287	0.7253603895098379	0.9372822395357486	0.9282334228356252	0.931018632414724	0.18181818181818182	0.18181818181818182	0.0	0.0003708872167467434	12
5342	0.021483452865105	0.011320149679650905	0.010905935393382686	0.9795941649440428	-1	0	0	0.1	1	1.0	13	0.4166666666666667	0.7692307692307693	11	10	3	3	0	0.25	3	12	15	0.3333333333333333	0	0.2520451748243159	0.9077031582561361	0.48363919117292065	0.924056157738047	0.7253603895098379	0.9372822395357486	0.9292249062551273	0.9238849815594962	0.18181818181818182	0.2727272727272727	0.0	0.010905935393382686	52
400	0.00235634601188296	0.002307655675630995	-0.00230686228370556	0.9832022767511575	-1	0	0	1.0	1	0	0	1.0	0	1	0	0	0	0	0.5	2	1	2	0.0	0	0	0	0	0	0	0	0	0	0	0	0	-0.00023068622837055602	25
3167	0.02127249416668784	0.007724453067615199	-0.007643564838362082	0.9870696003684042	-1	0	0	0.1	1	1.0	13	0.4166666666666667	0.7692307692307693	11	10	3	3	0	0.25	3	12	15	0.3333333333333333	0	0.23746589298113657	0.908900100137854	0.48363919117292065	0.9097518439860423	0.7253603895098379	0.9372822395357486	0.9292249062551273	0.9197096799331869	0.18181818181818182	0.2727272727272727	0.0	-0.0007643564838362082	0
5050	0.022585784929019057	0.011016458740859289	0.010666927835196243	0.979911341611393	-1	0	0	0.1	1	1.0	13	0.4166666666666667	0.7692307692307693	11	10	3	1	0	0.25	3	12	15	0.1111111111111111	0	0.23746589298113657	0.908900100137854	0.48363919117292065	0.924056157738047	0.7253603895098379	0.9334986536439284	0.9282334228356252	0.9227462036059823	1.0	0.18181818181818182	0.0	0.010666927835196243	18
4405	0.022523987765312538	0.011174342461344338	0.010853591958014249	0.9793514065581903	-1	0	0	0.1	1	1.0	12	0.3888888888888889	0.8333333333333334	10	10	3	3	0	0.25	3	12	14	0.3	0	0.24475553390272625	0.9169163504174355	0.48363919117292065	0.9320826509092556	0.7253603895098379	0.9434901617794812	0.9332841668053159	0.9316186329337292	0.1	0.3	0.0	0.010853591958014249	49
2609	0.022426780305566607	0.011185384430570922	0.010590499603823945	0.9796631345476945	-1	0	0	0.1	1	1.0	13	0.3125	0.8461538461538461	12	11	2	1	0	0.3333333333333333	4	12	15	0.14285714285714285	0	0.2520451748243159	0.9178877917819361	0.48363919117292065	0.9486552207583717	0.7253603895098379	0.9474449797086425	0.9403340868703033	0.939391259293853	1.0	0.25	0.0	0.010590499603823945	31
2460	0.022293472942128557	0.011178194809409833	0.010542352987732772	0.9796467707368784	-1	0	0	0.1	1	1.0	13	0.3125	0.8461538461538461	12	11	2	1	0	0.3333333333333333	4	12	15	0.14285714285714285	0	0.2520451748243159	0.9178877917819361	0.48363919117292065	0.9486552207583717	0.7253603895098379	0.9474449797086425	0.9403340868703033	0.939391259293853	1.0	0.25	0.0	0.010542352987732772	93
5532	0.021769394714606795	0.011436272954724032	0.010553854840264611	0.9801178850227432	-1	0	0	0.1	1	1.0	13	0.4166666666666667	0.7692307692307693	11	10	3	2	0	0.25	3	12	15	0.2222222222222222	0	0.2520451748243159	0.9077031582561361	0.48363919117292065	0.924056157738047	0.7253603895098379	0.9372822395357486	0.9292249062551273	0.9238849815594962	0.5454545454545454	0.2727272727272727	0.0	0.010553854840264611	14
3675	0.021831830234626277	0.0114524291590765	0.010984854469504821	0.9795154682320774	-1	0	0	0.1	1	1.0	13	0.4166666666666667	0.7692307692307693	11	10	3	3	0	0.25	3	12	15	0.3333333333333333	0	0.23746589298113657	0.908900100137854	0.48363919117292065	0.924056157738047	0.7253603895098379	0.9372822395357486	0.9292249062551273	0.9242211617938016	0.18181818181818182	0.2727272727272727	0.0	0.010984854469504821	81
3519	0.02227879253116954	0.011369904507780824	0.010446893916427624	0.979960866603981	-1	0	0	0.1	1	1.0	13	0.3125	0.8461538461538461	12	11	2	1	0	0.3333333333333333	4	12	15	0.14285714285714285	0	0.24475553390272625	0.9182434937977471	0.48363919117292065	0.9278777559469698	0.7253603895098379	0.9329621892811585	0.9332841668053159	0.926590215831586	1.0	0.25	0.0	0.010446893916427624	14
1129	0.007063125229707004	0.003717320193680818	-0.003716679038145954	0.9837799820875562	-1	0	0	0.5	3	0.5714285714285714	4	0.75	0.42857142857142855	6	3	2	1	0	0.3333333333333333	2	6	9	0.2	0	0.17224795889039962	0.9480383724701164	0.455574047775998	0.8308594142269301	0.7253603895098379	0.9040331018970658	0.9285357648285697	0.9043188612547574	1.0	0	0.0	-0.0003716679038145954	6
4481	0.02176399576515239	0.011154855095034425	0.010722561811732064	0.9795013307627906	-1	0	0	0.1	1	1.0	13	0.4166666666666667	0.7692307692307693	11	10	3	3	0	0.25	3	12	15	0.3333333333333333	0	0.23746589298113657	0.908900100137854	0.48363919117292065	0.924056157738047	0.7253603895098379	0.9372822395357486	0.9292249062551273	0.9242211617938016	0.18181818181818182	0.2727272727272727	0.0	0.010722561811732064	19
3840	0.022174134337838033	0.01104132070523835	0.010766175548633256	0.9793763763070434	-1	0	0	0.1	1	1.0	12	0.3888888888888889	0.8333333333333334	10	10	3	3	0	0.25	3	12	14	0.3	0	0.24475553390272625	0.9169163504174355	0.48363919117292065	0.9320826509092556	0.7253603895098379	0.9434901617794812	0.9332841668053159	0.9316186329337292	0.2	0.2	0.0	0.010766175548633256	46
3089	0.022367591595599864	0.011000167397986163	0.010767733508470118	0.9795068405826501	-1	0	0	0.1	1	1.0	13	0.4166666666666667	0.7692307692307693	11	10	3	1	0	0.25	3	12	15	0.1111111111111111	0	0.23746589298113657	0.908900100137854	0.48363919117292065	0.924056157738047	0.7253603895098379	0.9372822395357486	0.9292249062551273	0.9242211617938016	1.0	0.2727272727272727	0.0	0.010767733508470118	51
2811	0.023051530994849127	0.006711105122734667	-0.006651020587341648	0.9844617637561771	-1	0	0	0.1	1	1.0	13	0.3125	0.8461538461538461	11	11	3	1	0	0.3333333333333333	4	12	15	0.1	0	0.2520451748243159	0.9063389906829226	0.48363919117292065	0.9347808725231992	0.7253603895098379	0.9354573828643242	0.9282334228356252	0.9265820088466629	1.0	0.18181818181818182	0.0	-0.0006651020587341648	4
2174	0.021780855658136408	0.011564478782649126	0.010108964930477804	0.9800407370926214	-1	0	0	0.1	1	1.0	13	0.3125	0.8461538461538461	12	11	2	1	0	0.3333333333333333	4	12	15	0.14285714285714285	0	0.2520451748243159	0.9178877917819361	0.48363919117292065	0.9465891966039285	0.7253603895098379	0.9474449797086425	0.9404735749582976	0.9385963528939616	1.0	0.25	0.0	0.010108964930477804	23
3153	0.021894583653170624	0.011327487872712831	0.01026424637164181	0.9798226080034773	-1	0	0	0.1	1	1.0	13	0.3125	0.8461538461538461	11	11	3	1	0	0.3333333333333333	4	12	15	0.1	0	0.2520451748243159	0.9245803545165613	0.48363919117292065	0.9347808725231992	0.7253603895098379	0.9390949241159592	0.9371263639673667	0.9330686007607106	1.0	0.2727272727272727	0.0	0.01026424637164181	20
2116	0.021795035250260032	0.011432780566719963	0.010312916817899436	0.9796497174586422	-1	0	0	0.1	1	1.0	13	0.3125	0.8461538461538461	12	11	2	1	0	0.3333333333333333	4	12	15	0.14285714285714285	0	0.2520451748243159	0.9178877917819361	0.48363919117292065	0.9465891966039285	0.7253603895098379	0.9474449797086425	0.9404735749582976	0.9385963528939616	1.0	0.25	0.0	0.010312916817899436	28
5026	0.022694040399992257	0.010788960504370762	0.010500028293676878	0.9798856256205918	-1	0	0	0.1	1	1.0	13	0.3125	0.8461538461538461	11	11	3	1	0	0.3333333333333333	4	12	15	0.1	0	0.2520451748243159	0.9159909996257284	0.48363919117292065	0.9319218506766473	0.7253603895098379	0.9367507608829735	0.9292249062551273	0.9287075287911091	1.0	0.2727272727272727	0.0	0.010500028293676878	14
4468	0.02228236345867231	0.011241311962107075	0.010924081733254824	0.9794989687984301	-1	0	0	0.1	1	1.0	13	0.4166666666666667	0.7692307692307693	11	10	3	3	0	0.25	3	12	15	0.3333333333333333	0	0.23746589298113657	0.908900100137854	0.48363919117292065	0.924056157738047	0.7253603895098379	0.9372822395357486	0.9292249062551273	0.9242211617938016	0.18181818181818182	0.2727272727272727	0.0	0.010924081733254824	68
2326	0.016978462546108155	0.004940183611887398	0.004019022664044842	0.9821388924051455	-1	0	0	0.2	2	0.8333333333333334	10	0.3333333333333333	0.6666666666666666	10	8	3	2	0	0.8571428571428571	7	6	14	0.25	0	0.1687329464905683	0.8968453912816643	0.48363919117292065	0.8933382858367105	0.7253603895098379	0.8644541498728244	0.9292249062551273	0.8856355565528843	0.55	0.3	0.0	0.004019022664044842	5
4742	0.022459112878483324	0.011237560110260662	0.010963623474176504	0.9794246539092235	-1	0	0	0.1	1	1.0	13	0.4166666666666667	0.7692307692307693	11	10	3	3	0	0.25	3	12	15	0.3333333333333333	0	0.23746589298113657	0.908900100137854	0.48363919117292065	0.924056157738047	0.7253603895098379	0.9372822395357486	0.9292249062551273	0.9242211617938016	0.18181818181818182	0.2727272727272727	0.0	0.010963623474176504	83
4463	0.022111220590782608	0.011444138338894096	0.011018682706339746	0.9795328337765734	-1	0	0	0.1	1	1.0	13	0.4166666666666667	0.7692307692307693	11	10	3	3	0	0.25	3	12	15	0.3333333333333333	0	0.23746589298113657	0.908900100137854	0.48363919117292065	0.924056157738047	0.7253603895098379	0.9372822395357486	0.9292249062551273	0.9242211617938016	0.2727272727272727	0.18181818181818182	0.0	0.011018682706339746	34
43	0.023225805542183234	0.0064255218772544765	-0.006420862987065796	0.9825929592551086	-1	0	0	0.1	1	1.0	13	1.0	1.0	14	13	0	0	0	0.06666666666666667	15	1	15	0.0	0	0.5687992583022116	0.9175158828374668	0.6058198548521287	0.8216280773520055	0.37229556558890026	0.9566280406700352	0.7525646474806331	0.9124050665540324	0	0	0.0	-0.0006420862987065796	3
3414	0.022368646208791535	0.01148366395621387	0.010749775377163954	0.9794901963676522	-1	0	0	0.1	1	1.0	13	0.3125	0.8461538461538461	11	11	3	1	0	0.3333333333333333	4	12	15	0.1	0	0.2520451748243159	0.9245803545165613	0.48363919117292065	0.9347808725231992	0.730006840848991	0.9032089451698203	0.9433880426733546	0.9218253450505381	1.0	0.2727272727272727	0.0	0.010749775377163954	19
4172	0.02343522403392341	0.0078832070452753	-0.00774830071929175	0.9842062933984994	-1	0	0	0.1	1	1.0	13	0.4166666666666667	0.7692307692307693	11	10	3	3	0	0.25	3	12	15	0.3333333333333333	0	0.2520451748243159	0.8852679469597706	0.48363919117292065	0.924056157738047	0.7253603895098379	0.9372822395357486	0.9292249062551273	0.9179993721806483	0.18181818181818182	0.2727272727272727	0.0	-0.000774830071929175	2
2318	0.022510239944963664	0.01130411279927154	0.010462363001574363	0.9798680986094699	-1	0	0	0.1	1	1.0	13	0.3125	0.8461538461538461	12	11	2	1	0	0.3333333333333333	4	12	15	0.14285714285714285	0	0.2520451748243159	0.9178877917819361	0.48363919117292065	0.9486552207583717	0.758196589964381	0.9493323648213936	0.9453553144153463	0.940119011568125	1.0	0.25	0.0	0.010462363001574363	62
3054	0.02251224152528879	0.011582264597608173	0.010865055267327924	0.9796039659265553	-1	0	0	0.1	1	1.0	13	0.3125	0.8461538461538461	11	11	3	1	0	0.3333333333333333	4	12	15	0.1	0	0.2520451748243159	0.9245803545165613	0.48363919117292065	0.9347808725231992	0.7253603895098379	0.93618238559716	0.9292249062551273	0.9320240212018881	1.0	0.18181818181818182	0.0	0.010865055267327924	59
3269	0.02253531404548064	0.011512647792041635	0.010808872097020866	0.9794429292962192	-1	0	0	0.1	1	1.0	13	0.3125	0.8461538461538461	11	11	3	1	0	0.3333333333333333	4	12	15	0.1	0	0.2520451748243159	0.9245803545165613	0.48363919117292065	0.9347808725231992	0.730006840848991	0.9032089451698203	0.9433880426733546	0.9218253450505381	1.0	0.2727272727272727	0.0	0.010808872097020866	40
5284	0.01948430826539451	0.00720684062890636	0.0006775185663661611	0.9814598981484322	-1	0	0	0.1	1	1.0	13	0.4166666666666667	0.7692307692307693	11	10	3	3	0	0.25	3	12	15	0.3333333333333333	0	0.23746589298113657	0.908900100137854	0.48363919117292065	0.9224135084582555	0.7253603895098379	0.9319864826342344	0.9270431190156875	0.9216151361206484	0.2727272727272727	0.18181818181818182	0.0	0.0006775185663661611	4
3160	0.01705198408171468	0.005065244330784992	-0.005028556361528475	0.9837704942577947	-1	0	0	0.2	2	0.9230769230769231	12	0.5357142857142857	0.9230769230769231	13	12	1	0	0	0.14285714285714285	2	14	15	0.0	0	0.2520451748243159	0.8903312892618888	0.48363919117292065	0.9616781542919107	0.7253603895098379	0.9683001999257913	0.9465749266937752	0.9484368046829695	0	0	0.0	-0.0005028556361528475	1
429	0.002217518926090398	0.002157390285505402	-0.0021572461121859773	0.9847647659145586	-1	0	0	0.6666666666666666	2	0.5	1	0.6666666666666666	0.5	3	1	0	0	0	0.6666666666666666	2	3	4	0.0	0	0.6066760943382323	0.6014119215070686	0.889987513898609	0.9348260123546055	0.32527938322021427	0.573688380750646	0.909324573388186	0.7547032256051274	0	0	0.0	-0.00021572461121859774	24
3498	0.022765017263471802	0.010872511415239513	0.010682587124355603	0.9794960125766632	-1	0	0	0.1	1	1.0	13	0.4166666666666667	0.7692307692307693	11	10	3	1	0	0.25	3	12	15	0.1111111111111111	0	0.23746589298113657	0.908900100137854	0.48363919117292065	0.924056157738047	0.7253603895098379	0.9334986536439284	0.9282334228356252	0.9227462036059823	1.0	0.18181818181818182	0.0	0.010682587124355603	31
4079	0.01903356483941617	0.007533627943760316	0.0013568642543425697	0.982097438601235	-1	0	0	0.2222222222222222	2	0.8181818181818182	9	0.5416666666666666	0.6363636363636364	8	7	4	3	0	0.375	3	8	13	0.2727272727272727	0	0.1	0.6780287286945627	0.48363919117292065	0.8982523426416829	0.7253603895098379	0.9208700680495252	0.9206530865258201	0.8572094524936684	0.25	0.25	0.0	0.0013568642543425697	8
1013	0.0027730121797996596	0.0025210212953953393	-0.0025209882551057916	0.9789860664360239	-1	0	0	0.3333333333333333	1	1.0	2	1.0	1.0	2	2	1	1	0	0.25	1	4	4	0.16666666666666666	0	0.26089236694383394	0.5582998041772896	0.697083982934018	0.8942065251293124	0.6776835098769363	0.6169845833317995	0.9069098739867973	0.7208121717707853	1.0	0.5	0.0	-0.00025209882551057914	11
4301	0.02249311863480434	0.011204338625585994	0.010970164845702035	0.9794394909458484	-1	0	0	0.1	1	1.0	13	0.4166666666666667	0.7692307692307693	11	10	3	3	0	0.25	3	12	15	0.3333333333333333	0	0.23746589298113657	0.908900100137854	0.48363919117292065	0.924056157738047	0.7253603895098379	0.9354393320456966	0.9292249062551273	0.9234959476751327	0.18181818181818182	0.18181818181818182	0.0	0.010970164845702035	25
4626	0.022137420712459204	0.011373399964130212	0.010886546813891344	0.9795226140711131	-1	0	0	0.1	1	1.0	13	0.4166666666666667	0.7692307692307693	11	10	3	3	0	0.25	3	12	15	0.3333333333333333	0	0.23746589298113657	0.908900100137854	0.48363919117292065	0.924056157738047	0.7253603895098379	0.9372822395357486	0.9292249062551273	0.9242211617938016	0.18181818181818182	0.2727272727272727	0.0	0.010886546813891344	19
154	0.005470619752809169	0.002877698936268417	-0.0027287843964599544	0.9734089199707806	-1	0	0	0.5	2	0.6666666666666666	2	0.625	0.6666666666666666	4	2	0	0	0	0.5	4	2	5	0.0	0	0.6318848722028947	0.8664689780105032	0.1766908126936998	0.9302063837846647	0.3539101124722241	0.7275452316661566	0.8582423694468215	0.8598510419551858	0	0	0.0	-0.00027287843964599544	13
595	0.0017706711737798654	0.0017158629330199864	-0.0017137841349773436	0.9835905981784235	-1	0	0	1.0	1	0	0	1.0	0	0	0	1	0	0	0.5	2	1	2	0.0	0	0	0	0	0	0	0	0	0	0	0	0	-0.1	0
740	0.0019098187881494864	0.0018479344078104303	-0.0018479331814485382	0.9852327909210222	-1	0	0	1.0	1	0	0	1.0	0	1	0	0	2	0	0.5	1	2	2	0.6666666666666666	0	0	0	0	0	0	0	0	0	0	0	0	-0.00018479331814485382	25
5056	0.02150889964857052	0.011180153263118473	0.010789147278127815	0.9794581177750165	-1	0	0	0.1	1	1.0	13	0.4166666666666667	0.7692307692307693	11	10	3	3	0	0.25	3	12	15	0.3333333333333333	0	0.23746589298113657	0.908900100137854	0.48363919117292065	0.924056157738047	0.7253603895098379	0.9372822395357486	0.9292249062551273	0.9242211617938016	0.18181818181818182	0.2727272727272727	0.0	0.010789147278127815	16
5421	0.023344762281434395	0.004798244953389715	-0.004757424179931548	0.9848849069634438	-1	0	0	0.2	2	0.8461538461538461	11	0.5	0.6153846153846154	9	8	5	3	0	0.3	3	10	15	0.23076923076923078	0	0.24195560808399286	0.821781098520114	0.48363919117292065	0.918116788717463	0.7253603895098379	0.9538157579429688	0.9348590897657492	0.9108811311417301	0.2222222222222222	0.3333333333333333	0.0	-0.00047574241799315476	1
877	0.0021059592887886437	0.0020361235484443194	-0.0020340231396265766	0.9830789170004481	-1	0	0	0	0	0	0	1.0	0	0	0	0	0	0	1.0	1	1	1	0.0	0	0	0	0	0	0	0	0	0	0	0	0	-0.1	0
4784	0.01793256629270812	0.01007678978540136	-0.0033756340335983647	0.9834764035354827	-1	0	0	0.16666666666666666	1	1.0	6	0.6666666666666666	0.6666666666666666	4	4	3	4	0	0.75	3	4	8	0.4	0	0.1	0.6445676342365465	0.3771675003097448	0.833262768774589	0.8584957957075574	0.7945543251428208	0.9615625402702129	0.7659516762334798	0.375	0.75	0.0	-0.00033756340335983645	0
4196	0.022488856093848986	0.01109465711695813	0.010931806497521554	0.9793938605203522	-1	0	0	0.1	1	1.0	13	0.4166666666666667	0.7692307692307693	11	10	3	3	0	0.25	3	12	15	0.3333333333333333	0	0.23746589298113657	0.908900100137854	0.48363919117292065	0.924056157738047	0.7253603895098379	0.9372822395357486	0.9292249062551273	0.9242211617938016	0.18181818181818182	0.2727272727272727	0.0	0.010931806497521554	58
4136	0.02247371471482889	0.011343102846299238	0.011057664110071124	0.9793921141029032	-1	0	0	0.1	1	1.0	13	0.4166666666666667	0.7692307692307693	11	10	3	3	0	0.25	3	12	15	0.3333333333333333	0	0.23746589298113657	0.908900100137854	0.48363919117292065	0.924056157738047	0.7253603895098379	0.9354393320456966	0.9292249062551273	0.9234959476751327	0.18181818181818182	0.18181818181818182	0.0	0.011057664110071124	42
4085	0.022143222670039486	0.01118734274838351	0.010720395324382178	0.9798012221712813	-1	0	0	0.1	1	1.0	13	0.4166666666666667	0.7692307692307693	11	10	3	3	0	0.25	3	12	15	0.3333333333333333	0	0.23746589298113657	0.908900100137854	0.48363919117292065	0.924056157738047	0.7253603895098379	0.9372822395357486	0.9292249062551273	0.9242211617938016	0.18181818181818182	0.2727272727272727	0.0	0.010720395324382178	28
450	0.0027620199638253144	0.0024083192804387333	-0.0023622029651920954	0.9802418398243978	-1	0	0	0.3333333333333333	1	1.0	2	0.6666666666666666	0.5	1	1	2	2	0	0.6666666666666666	3	2	4	0.25	0	0.311842342653903	0.5	0.6981307661782166	0.5	0.7316420575621193	0.5	0.8704436548734937	0.5	1.0	1.0	0.8570507442579662	-0.00023622029651920953	26
1240	0.008479323016643652	0.00310022979933848	-0.0031001099109477025	0.9806504919441055	-1	0	0	0.3333333333333333	2	0.8333333333333334	5	0.5	0.6666666666666666	5	4	2	1	0	1.0	4	4	8	0.14285714285714285	0	0.23746589298113657	0.9209214160257658	0.48363919117292065	0.8701718397368274	0.7253603895098379	0.8911091779586001	0.9283178896834585	0.8959653384705896	1.0	0.4	0.0	-0.00031001099109477027	5
498	0.025484093951421143	0.007188798331642143	-0.007103118435712371	0.9238499816418648	-1	0.25	1	0.3	3	0.7692307692307693	10	0.35714285714285715	0.5384615384615384	8	7	6	1	0	0.8571428571428571	7	6	15	0.06666666666666667	0	0.42687056748554203	0.8701092536784794	0.7210643164882671	0.8923698097286441	0.43771542089649296	0.9185514931502666	0.8529518843640014	0.895354739241793	1.0	0.125	0.0	-0.0007103118435712371	3
1107	0.0017196899129390067	0.0016060002466169675	-0.0016059932161009778	0.9762422679356474	-1	0	0	0.5	1	1.0	1	1.0	1.0	1	1	1	0	0	0.3333333333333333	1	3	3	0.0	0	0.6143271704865685	0.5	0.9105287746951152	0.5	0.6300066302440346	0.5	0.7958989802734234	0.5	0	0	0.0	-0.00016059932161009778	35
3778	0.023299789969854077	0.009906092066362551	0.009898801913715335	0.9798432139853452	-1	0	0	0.125	1	1.0	10	1.0	0.9	9	9	2	3	0	0.08333333333333333	1	12	12	0.375	0	0.2520451748243159	0.9252772889823003	0.48363919117292065	0.9404043966017461	0.7253603895098379	0.9497865507031705	0.9371263639673667	0.9392509156446847	0.1111111111111111	0.3333333333333333	0.0	0.009898801913715335	11
4394	0.022335582865251745	0.011093980028098815	0.01057555788029201	0.9796933640752229	-1	0	0	0.1	1	1.0	12	0.3888888888888889	0.8333333333333334	10	10	3	3	0	0.25	3	12	14	0.3	0	0.24475553390272625	0.9169163504174355	0.48363919117292065	0.9320826509092556	0.7253603895098379	0.9434901617794812	0.9332841668053159	0.9316186329337292	0.1	0.3	0.0	0.01057555788029201	23
4069	0.009363000838796187	0.004190245626229951	-0.003954307853860063	0.9659587032631278	-1	0	0	0.1	1	1.0	13	0.38461538461538464	0.8461538461538461	12	11	2	5	0	0.23076923076923078	13	3	15	0.7142857142857143	0	0.46093991205680124	0.9086403635035778	0.36438840555114654	0.9621478151582435	0.794323108709104	0.9261766731254675	0.9465749266937752	0.9362753656364468	0.08333333333333333	0.3333333333333333	0.0	-0.00039543078538600634	1
1478	0.021816669174783216	0.009481643100069234	0.00915437632209152	0.979549841418723	-1	0	0	0.125	1	1.0	10	0.3333333333333333	0.8	8	8	3	2	0	0.4444444444444444	4	9	12	0.2	0	0.17602258741215795	0.9000932310887405	0.3771675003097448	0.9461180332332967	0.7621649747790474	0.946710645102457	0.94098250611065	0.9338276854732772	0.5625	0.375	0.0	0.00915437632209152	40
2989	0.022443162273560153	0.011360698239500965	0.011046079046908481	0.9796237158952364	-1	0	0	0.1	1	1.0	13	0.3125	0.8461538461538461	12	11	2	1	0	0.3333333333333333	4	12	15	0.14285714285714285	0	0.2520451748243159	0.9157002743535696	0.48363919117292065	0.9486552207583717	0.7253603895098379	0.9474449797086425	0.9403340868703033	0.9388447048563975	1.0	0.16666666666666666	0.0	0.011046079046908481	22
952	0.0017884542595900455	0.0016547908887677	-0.0016547869333146594	0.9770557846431511	-1	0	0	0.5	1	1.0	1	1.0	1.0	1	1	1	0	0	0.3333333333333333	1	3	3	0.0	0	0.6143271704865685	0.5	0.9465579378221796	0.5	0.6300066302440346	0.5	0.822084308866463	0.5	0	0	0.0	-0.00016547869333146593	40
594	0.0017779392358410425	0.0017146303087612119	-0.0017145953554344822	0.9850827658577247	-1	0	0	1.0	1	0	0	1.0	0	1	0	0	1	0	0.5	1	2	2	0.3333333333333333	0	0	0	0	0	0	0	0	0	0	0	0	-0.0001714595355434482	90
1045	0.016386481055150615	0.0035345640282372875	-0.0033506532915243007	0.9799604973114684	-1	0	0	0.42857142857142855	3	0.5	4	0.4166666666666667	0.5	5	4	4	0	0	0.6666666666666666	4	6	10	0.0	0	0.32734143773315444	0.9117838283381973	0.3743704668047278	0.9602247662431619	0.44259735057850175	0.8245891085007363	0.8487984987556598	0.9133912287787874	0	0	0.0	-0.0003350653291524301	8
3192	0.02160648219183963	0.011768928733611251	0.01087436840286661	0.9796032329240593	-1	0	0	0.1	1	1.0	13	0.3125	0.8461538461538461	11	11	3	1	0	0.3333333333333333	4	12	15	0.1	0	0.2520451748243159	0.9245803545165613	0.48363919117292065	0.932621059599768	0.7253603895098379	0.9390949241159592	0.9371263639673667	0.9323385595422643	1.0	0.2727272727272727	0.0	0.01087436840286661	27
2366	0.0309101849623071	0.010581977704516585	0.0063427209138997185	0.9793904873972998	-1	0	0	0.1	1	1.0	13	0.3125	0.8461538461538461	12	11	2	1	0	0.3333333333333333	4	12	15	0.14285714285714285	0	0.2520451748243159	0.7737201748884819	0.7576923918137889	0.8206399171042329	0.38769435077036535	0.8897516775137556	0.9160640103294169	0.8337967176550996	1.0	0.16666666666666666	0.0	0.0063427209138997185	8
2173	0.022692141413576974	0.006729026962526357	0.005911677025473228	0.9755916615943038	-1	0	0	0.1	1	1.0	13	0.23809523809523808	0.8461538461538461	11	11	3	1	0	0.7777777777777778	7	9	15	0.1	0	0.2520451748243159	0.905412547972151	0.48363919117292065	0.9674417691465053	0.7253603895098379	0.9301926337197011	0.9465749266937752	0.9397275204103093	1.0	0.2727272727272727	0.0	0.005911677025473228	12
1698	0.017554931680374024	0.00910674329338756	0.007961924745997743	0.9801663255589816	-1	0	0	0.125	1	1.0	10	1.0	0.8	8	8	3	1	0	0.08333333333333333	1	12	12	0.1	0	0.1	0.8671183384219824	0.6015566622191759	0.9352438854895196	0.456875192154769	0.9496647474087232	0.9416748754799548	0.923750630928266	1.0	0.375	0.0	0.007961924745997743	31
5483	0.02228518211208771	0.011389371828675856	0.010738008735528765	0.979812278391071	-1	0	0	0.1	1	1.0	13	0.4166666666666667	0.7692307692307693	11	10	3	3	0	0.25	3	12	15	0.3333333333333333	0	0.23746589298113657	0.908900100137854	0.48363919117292065	0.924056157738047	0.7253603895098379	0.9372822395357486	0.9292249062551273	0.9242211617938016	0.18181818181818182	0.2727272727272727	0.0	0.010738008735528765	14
5206	0.02233937805239716	0.01137134435943577	0.010979617081954064	0.9795423340997034	-1	0	0	0.1	1	1.0	13	0.4166666666666667	0.7692307692307693	11	10	3	3	0	0.25	3	12	15	0.3333333333333333	0	0.23746589298113657	0.908900100137854	0.48363919117292065	0.924056157738047	0.7253603895098379	0.9354393320456966	0.9292249062551273	0.9234959476751327	0.18181818181818182	0.18181818181818182	0.0	0.010979617081954064	23
3914	None	None	None	None	None	0	0	0.1	1	1.0	13	0.625	0.7692307692307693	10	10	4	2	0	0.16666666666666666	2	12	15	0.16666666666666666	0	0.24475553390272625	0.9169163504174355	0.48363919117292065	0.9320826509092556	0.7253603895098379	0.9434901617794812	0.9332841668053159	0.9316186329337292	0.55	0.3	0.0	None	0
550	0.006802935120551611	0.004323811643647905	-0.0043171637510081955	0.9660599135582569	-1	0	0	0.5	2	0.75	3	0.6	0.75	4	3	1	0	0	0.4	2	5	6	0.0	0	0.7633148564665502	0.9714317662426013	0.5353076396953238	0.9437883164884128	0.3731587849259564	0.8910881620377226	0.9224174381698748	0.9435548885140604	0	0	0.0	-0.00043171637510081956	8
1447	0.018745790094319214	0.008318848035404799	0.0073805716057271575	0.9818809193292578	-1	0	0	0.2	2	0.8461538461538461	11	0.3	0.7692307692307693	11	10	3	1	0	0.5	5	10	15	0.1111111111111111	0	0.2520451748243159	0.8242163952670399	0.48363919117292065	0.9074116661851184	0.44259735057850175	0.8930885780664274	0.8799385714663884	0.8790465958661624	1.0	0.2727272727272727	0.0	0.0073805716057271575	59
460	0.01765206367909952	0.008305866710486201	0.007007897406632849	0.9816728334482242	-1	0	0	0.2	2	0.8461538461538461	11	0.3409090909090909	0.7692307692307693	12	10	2	1	0	0.36363636363636365	4	11	15	0.16666666666666666	0	0.2896933062787352	0.8739431089516638	0.33638921120839627	0.9345060566513302	0.4955376702499539	0.9186918592275578	0.909738525128636	0.9121106233200343	1.0	0.25	0.0	0.007007897406632849	104
651	0.004468834385801371	0.0035115629376651545	-0.0035097649848734314	0.9818568644410248	-1	0	0	0.75	3	0.3333333333333333	1	0.625	0.3333333333333333	4	1	0	1	0	0.5	2	4	5	1.0	0.6666666666666666	0.6238761235409156	0.7476219480196065	0.30890937662250556	0.9079615723605655	0.6184602296438029	0.9079921222309318	0.8585874828668433	0.868539755854479	1.0	0	0.0	-0.0003509764984873431	11
2438	0.022369085797572515	0.011265182151757364	0.010623306706810779	0.9796910466069776	-1	0	0	0.1	1	1.0	13	0.3125	0.8461538461538461	12	11	2	1	0	0.3333333333333333	4	12	15	0.14285714285714285	0	0.2520451748243159	0.9178877917819361	0.48363919117292065	0.9486552207583717	0.7253603895098379	0.9474449797086425	0.9403340868703033	0.939391259293853	1.0	0.25	0.0	0.010623306706810779	48
125	0.02344215760059244	0.006660860009455406	-0.005912873293599795	0.9720223839777953	-1	0	0	0.2	2	0.9230769230769231	12	0.25	0.6923076923076923	9	9	5	1	0	0.6	6	10	15	0.07142857142857142	0	0.28242086409930367	0.9727777635911943	0.49669446938300793	0.8219099167346048	0.3017968169772484	0.7310402774554033	0.8548058103912632	0.8844357517819128	1.0	0	0.0	-0.0005912873293599795	21
209	0.002082903511926018	0.0018127703621517845	-0.0018116621633521158	0.9832604372610264	-1	0	0	1.0	1	0	0	1.0	0	1	0	0	1	0	0.5	2	1	2	0.3333333333333333	0	0	0	0	0	0	0	0	0	0	0	0	-0.0001811662163352116	25
5491	0.02215004054663874	0.011316648943247215	0.010873328173403498	0.9796260399206049	-1	0	0	0.1	1	1.0	13	0.4166666666666667	0.7692307692307693	11	10	3	2	0	0.25	3	12	15	0.2222222222222222	0	0.2520451748243159	0.9077031582561361	0.48363919117292065	0.924056157738047	0.7253603895098379	0.9345490554549789	0.9292249062551273	0.9228097395823321	0.5454545454545454	0.2727272727272727	0.0	0.010873328173403498	49
657	0.001681992275370326	0.0016316719867694068	-0.001631671986399883	0.9852620483059086	-1	0	0	0	0	0	0	1.0	0	0	0	0	2	0	1.0	1	1	1	0.5	0	0	0	0	0	0	0	0	0	0	0	0	-0.1	0
4486	0.02236799222502406	0.011199988852038023	0.011022352661515692	0.9794507806744772	-1	0	0	0.1	1	1.0	13	0.4166666666666667	0.7692307692307693	11	10	3	3	0	0.25	3	12	15	0.3333333333333333	0	0.23746589298113657	0.908900100137854	0.48363919117292065	0.924056157738047	0.7253603895098379	0.9372822395357486	0.9292249062551273	0.9242211617938016	0.18181818181818182	0.2727272727272727	0.0	0.011022352661515692	30
841	0.001713501118822387	0.0016871958221731545	-0.0016871454633935504	0.9852380066327424	-1	0	0	1.0	1	0	0	1.0	0	1	0	0	0	0	0.5	1	2	2	0.0	0	0	0	0	0	0	0	0	0	0	0	0	-0.00016871454633935503	31
3349	0.021416385825326876	0.01150334033942022	0.010770820837022696	0.9795869776714605	-1	0	0	0.1	1	1.0	13	0.3125	0.8461538461538461	11	11	3	1	0	0.3333333333333333	4	12	15	0.1	0	0.2520451748243159	0.9245803545165613	0.48363919117292065	0.9349070999673119	0.7253603895098379	0.9390949241159592	0.9371263639673667	0.933111728091133	1.0	0.18181818181818182	0.0	0.010770820837022696	16
2944	0.016593914189533723	0.005689344442978759	-0.005683715999273899	0.9833994430921619	-1	0	0	0.2	2	0.8461538461538461	11	0.38461538461538464	0.6923076923076923	9	9	5	0	0	0.23076923076923078	3	13	15	0.0	0	0.1	0.9108003376994872	0.48363919117292065	0.9555474553405465	0.548477989921406	0.9508238650476774	0.9371263639673667	0.9418275156235529	0	0	0.0	-0.0005683715999273899	0
1582	0.024366294266592963	0.009774319931935418	0.009740474923343774	0.9761226574007105	-1	0	0	0.1	1	1.0	12	0.25925925925925924	0.8333333333333334	10	10	3	2	0	0.6666666666666666	6	9	14	0.2	0	0.24475553390272625	0.8911650654564162	0.48363919117292065	0.9518483675971336	0.7253603895098379	0.9325164433556247	0.9406532573554592	0.9289662267977267	0.6	0.3	0.0	0.009740474923343774	90
2395	0.025485006924077576	0.006920170997987588	-0.00040241320373304797	0.9758769172728597	-1	0	0	0.1	1	1.0	13	0.375	0.8461538461538461	12	11	2	1	0	0.4	10	4	15	0.14285714285714285	0	0.2520451748243159	0.895151857597287	0.48363919117292065	0.9486552207583717	0.7253603895098379	0.9606599100419422	0.9380865278645785	0.9400325705426884	1.0	0.25	0.0	-4.02413203733048e-05	2
923	0.0025086788016519643	0.0024560064565707605	-0.0024545749825758373	0.9811761895400428	-1	0	0	0	0	0	0	1.0	0	0	0	0	1	0	1.0	1	1	1	0.25	0	0	0	0	0	0	0	0	0	0	0	0	-0.1	0
2320	0.021896977897715646	0.011484542238499599	0.010086462588346464	0.9801142548241785	-1	0	0	0.1	1	1.0	13	0.3125	0.8461538461538461	12	11	2	1	0	0.3333333333333333	4	12	15	0.14285714285714285	0	0.2520451748243159	0.9178877917819361	0.48363919117292065	0.9531023637048458	0.6769669447799724	0.94471351070153	0.9384688897825696	0.9401781769707738	1.0	0.16666666666666666	0.0	0.010086462588346464	20
4350	0.019292109133997776	0.008231954805327518	0.00018390310609826217	0.9829033559532665	-1	0	0	0.1	1	1.0	13	0.4166666666666667	0.7692307692307693	11	10	3	3	0	0.25	3	12	15	0.3333333333333333	0	0.23746589298113657	0.908900100137854	0.48363919117292065	0.9428221082783287	0.7253603895098379	0.9372822395357486	0.9282334228356252	0.931018632414724	0.18181818181818182	0.2727272727272727	0.0	0.00018390310609826217	7
4695	0.022303128493132908	0.011258602276626768	0.010730245474382947	0.9796240530962682	-1	0	0	0.1	1	1.0	13	0.4166666666666667	0.7692307692307693	11	10	3	3	0	0.25	3	12	15	0.3333333333333333	0	0.23746589298113657	0.908900100137854	0.48363919117292065	0.924056157738047	0.7253603895098379	0.9372822395357486	0.9292249062551273	0.9242211617938016	0.18181818181818182	0.2727272727272727	0.0	0.010730245474382947	24
4721	0.01878004468854692	0.005130871087899216	-0.004912565075013103	0.9854450918178289	-1	0	0	0.3	3	0.6923076923076923	9	0.2777777777777778	0.5384615384615384	9	7	5	2	0	0.6666666666666666	6	9	15	0.16666666666666666	0	0.10703002479966264	0.8532806720518652	0.48363919117292065	0.9238922649805638	0.7253603895098379	0.9603123032545594	0.9510952821314391	0.9228045302317291	0.611111111111111	0.2222222222222222	0.0	-0.0004912565075013103	2
5006	0.022126100655359842	0.011574583176208512	0.011126883736761432	0.9796194612378301	-1	0	0	0.1	1	1.0	13	0.4166666666666667	0.7692307692307693	11	10	3	3	0	0.25	3	12	15	0.3333333333333333	0	0.2520451748243159	0.9077031582561361	0.48363919117292065	0.924056157738047	0.7253603895098379	0.9372822395357486	0.9292249062551273	0.9238849815594962	0.2727272727272727	0.2727272727272727	0.0	0.011126883736761432	115
5103	0.019092623118459478	0.007558690674323706	-0.007529049142959343	0.9846354710824478	-1	0	0	0.1	1	1.0	13	0.38461538461538464	0.8461538461538461	11	11	3	0	0	0.23076923076923078	3	13	15	0.0	0	0.2520451748243159	0.9159192089887815	0.48363919117292065	0.9610124034951877	0.7253603895098379	0.9623836290231961	0.9465749266937752	0.9500245462112653	0	0	0.0	-0.0007529049142959343	0
2414	0.021602583282643202	0.011910715547220419	0.011361690716264377	0.9794626973111269	-1	0	0	0.1	1	1.0	13	0.3125	0.8461538461538461	12	11	2	1	0	0.3333333333333333	4	12	15	0.14285714285714285	0	0.2520451748243159	0.9157002743535696	0.48363919117292065	0.9465891966039285	0.6769669447799724	0.94471351070153	0.932816309462729	0.9369974448145512	1.0	0.16666666666666666	0.0	0.011361690716264377	23
4575	0.022137131737595375	0.010975984299790787	0.0106822008441461	0.9795422387456904	-1	0	0	0.1	1	1.0	13	0.4166666666666667	0.7692307692307693	11	10	3	3	0	0.25	3	12	15	0.3333333333333333	0	0.23746589298113657	0.908900100137854	0.48363919117292065	0.924056157738047	0.7253603895098379	0.9354393320456966	0.9292249062551273	0.9234959476751327	0.18181818181818182	0.18181818181818182	0.0	0.0106822008441461	28
391	0.0021663336529047952	0.0020886757690067623	-0.002088501627759815	0.9835207204148536	-1	0	0	0.6666666666666666	2	0.5	1	0.6666666666666666	0.5	3	1	0	0	0	0.6666666666666666	3	2	4	0.0	0	0.7619347438753027	0.5663823788640279	0.31142606670434547	0.6304414597546028	0.28502631470762346	0.6812962774724556	0.9085608483708807	0.6272220334786864	0	0	0.0	-0.0002088501627759815	15
4378	0.022385282268674832	0.011401004381425914	0.01103042626703517	0.9795473283547413	-1	0	0	0.1	1	1.0	13	0.4166666666666667	0.7692307692307693	11	10	3	3	0	0.25	3	12	15	0.3333333333333333	0	0.23746589298113657	0.908900100137854	0.48363919117292065	0.924056157738047	0.7253603895098379	0.9354393320456966	0.9292249062551273	0.9234959476751327	0.18181818181818182	0.18181818181818182	0.0	0.01103042626703517	32
1474	0.023792295539603277	0.01000853645201207	0.009994899003786618	0.9769122938469472	-1	0	0	0.1	1	1.0	12	0.3111111111111111	0.75	10	9	3	3	0	0.5555555555555556	5	9	14	0.3333333333333333	0	0.24475553390272625	0.8911650654564162	0.48363919117292065	0.9518483675971336	0.6769669447799724	0.9279035210578532	0.9330174593509879	0.9273867665844343	0.1	0.2	0.0	0.009994899003786618	37
5184	0.022394675800534107	0.011668833083555713	0.010945803685406964	0.9797552270925949	-1	0	0	0.1	1	1.0	13	0.4166666666666667	0.7692307692307693	11	10	3	3	0	0.25	3	12	15	0.3333333333333333	0	0.2520451748243159	0.9077031582561361	0.48363919117292065	0.924056157738047	0.7253603895098379	0.9372822395357486	0.9292249062551273	0.9238849815594962	0.18181818181818182	0.2727272727272727	0.0	0.010945803685406964	37
3546	0.016518088834595025	0.0066172382573889445	-0.006616998227157142	0.9834228149317522	-1	0	0	0.1	1	1.0	13	1.0	0.8461538461538461	12	11	2	0	0	0.06666666666666667	1	15	15	0.0	0	0.2520451748243159	0.923390447497961	0.5850781508864957	0.9577487188719475	0.6369191897156219	0.9631950984631127	0.9420310425616559	0.9506544024268518	0	0	0.0	-0.0006616998227157142	1
757	0.002059973399916965	0.0019645500997135944	-0.0019645293509916242	0.9749893049497728	-1	0	0	0.5	1	1.0	1	1.0	1.0	1	1	1	2	0	0.3333333333333333	1	3	3	0.3333333333333333	0	0.6963035863755775	0.5	0.9825871009492438	0.5	0.6300066302440346	0.5	0.8219986240383689	0.5	1.0	0	0.04646384405007589	-0.00019645293509916242	16
4081	0.022800706749712664	0.010945738129496086	0.010882297455386537	0.9794441114995054	-1	0	0	0.1	1	1.0	12	0.3888888888888889	0.8333333333333334	10	10	3	3	0	0.25	3	12	14	0.3	0	0.24475553390272625	0.9169163504174355	0.48363919117292065	0.9320826509092556	0.7253603895098379	0.9434901617794812	0.9332841668053159	0.9316186329337292	0.1	0.3	0.0	0.010882297455386537	26
4457	0.019430527841133246	0.01122986722383195	0.008191700436939935	0.9812393681104747	-1	0	0	0.1	1	1.0	13	0.4166666666666667	0.7692307692307693	11	10	3	3	0	0.25	3	12	15	0.3333333333333333	0	0.23746589298113657	0.9084271569000556	0.48363919117292065	0.924056157738047	0.7253603895098379	0.9372822395357486	0.9292249062551273	0.9240880196423751	0.18181818181818182	0.2727272727272727	0.0	0.008191700436939935	16
3725	0.02229482985247166	0.011223258252196782	0.010847614384942712	0.9794510980596547	-1	0	0	0.1	1	1.0	13	0.4166666666666667	0.7692307692307693	11	10	3	3	0	0.25	3	12	15	0.3333333333333333	0	0.23746589298113657	0.908900100137854	0.48363919117292065	0.924056157738047	0.7253603895098379	0.9372822395357486	0.9292249062551273	0.9242211617938016	0.18181818181818182	0.2727272727272727	0.0	0.010847614384942712	33
2032	0.017756524341052685	0.008897571345171886	0.0003702281215525415	0.9816309455065249	-1	0	0	0.1	1	1.0	13	0.25	0.8461538461538461	11	11	3	1	0	0.6	6	10	15	0.1	0	0.23746589298113657	0.890394210752404	0.48363919117292065	0.9386470744393376	0.7253603895098379	0.936731018363729	0.9331528746215462	0.9245514171606273	1.0	0.18181818181818182	0.0	0.0003702281215525415	7
2136	0.021917598346606854	0.010957894159315475	0.01013927818455388	0.979845932946702	-1	0	0	0.1	1	1.0	13	0.3125	0.8461538461538461	12	11	2	1	0	0.3333333333333333	4	12	15	0.14285714285714285	0	0.2520451748243159	0.9178877917819361	0.48363919117292065	0.9486552207583717	0.7253603895098379	0.9474449797086425	0.9403340868703033	0.939391259293853	1.0	0.25	0.0	0.01013927818455388	19
1141	0.022186748586161476	0.006785259486633432	0.006123534689350229	0.9766361017861446	-1	0	0	0.1	1	1.0	12	0.3111111111111111	0.75	10	9	3	3	0	0.5555555555555556	5	9	14	0.3333333333333333	0	0.24475553390272625	0.8911650654564162	0.48363919117292065	0.9585747718250507	0.7253603895098379	0.9325164433556247	0.9330174593509879	0.9323536757797037	0.2	0.3	0.0	0.006123534689350229	28
3308	0.021138523040051156	0.011057845044923598	0.009278448937653236	0.9799867385285324	-1	0	0	0.1	1	1.0	13	0.3125	0.8461538461538461	12	11	2	1	0	0.3333333333333333	4	12	15	0.14285714285714285	0	0.2520451748243159	0.9157002743535696	0.48363919117292065	0.9485464875654206	0.7253603895098379	0.9474449797086425	0.9404735749582976	0.938802010434841	1.0	0.25	0.0	0.009278448937653236	20
1168	0.0017036340520504346	0.0015262384060948317	-0.0015262225468817036	0.975802231057857	-1	0	0	0.5	1	1.0	1	1.0	1.0	1	1	1	0	0	0.3333333333333333	1	3	3	0.0	0	0.6143271704865685	0.5	0.9105287746951152	0.5	0.6300066302440346	0.5	0.7958989802734234	0.5	0	0	0.0	-0.00015262225468817036	32
2455	0.0221930160104775	0.011084836990629494	0.01037229764293445	0.9797009252590585	-1	0	0	0.1	1	1.0	13	0.3125	0.8461538461538461	12	11	2	1	0	0.3333333333333333	4	12	15	0.14285714285714285	0	0.2520451748243159	0.9178877917819361	0.48363919117292065	0.9486552207583717	0.7253603895098379	0.9474449797086425	0.9403340868703033	0.939391259293853	1.0	0.25	0.0	0.01037229764293445	30
3664	0.022560629184780422	0.011372447033194519	0.01088161061946371	0.9795373670571788	-1	0	0	0.1	1	1.0	13	0.4166666666666667	0.7692307692307693	11	10	3	3	0	0.25	3	12	15	0.3333333333333333	0	0.23746589298113657	0.908900100137854	0.48363919117292065	0.924056157738047	0.7253603895098379	0.9013752183401754	0.9292249062551273	0.9119129289484287	0.18181818181818182	0.2727272727272727	0.0	0.01088161061946371	83
2045	0.02185761697067772	0.011564109162462807	0.010434453039558002	0.9796679732665867	-1	0	0	0.1	1	1.0	13	0.3125	0.8461538461538461	12	11	2	1	0	0.3333333333333333	4	12	15	0.14285714285714285	0	0.2520451748243159	0.9178877917819361	0.48363919117292065	0.9487242434109138	0.7253603895098379	0.9474449797086425	0.9404735749582976	0.9394181643283335	1.0	0.16666666666666666	0.0	0.010434453039558002	24
899	0.001846487595882738	0.0017915106597896331	-0.0017913670925724578	0.9852153275176531	-1	0	0	1.0	1	0	0	1.0	0	1	0	0	1	0	0.5	1	2	2	0.3333333333333333	0	0	0	0	0	0	0	0	0	0	0	0	-0.00017913670925724578	16
2892	0.016546498234525024	0.006851357594082654	-0.0068504142215332076	0.9836125184292969	-1	0	0	0.2	2	0.8461538461538461	11	0.5357142857142857	0.6923076923076923	11	9	3	0	0	0.14285714285714285	2	14	15	0.0	0	0.2520451748243159	0.9159192089887815	0.48363919117292065	0.9549521340736341	0.6278381042963528	0.9287078841739463	0.9372577337551987	0.9352147389513935	0	0	0.0	-0.0006850414221533207	0
1265	0.003805734092483026	0.003068108853593588	-0.0030680293735460083	0.9788492270399966	-1	0	0	0.5	2	0.3333333333333333	1	0.625	0.3333333333333333	2	1	2	0	0	0.5	2	4	5	0.0	0	0.48780777467574293	0.9135384767894019	0.47348124196474706	0.907275096949139	0.6368006327829321	0.9379224222944762	0.9130268984186415	0.9206520096074091	0	0	0.0	-0.00030680293735460085	10
3222	0.022051756488169184	0.012124285652943217	0.011087896827168396	0.9795118315999372	-1	0	0	0.1	1	1.0	13	0.3125	0.8461538461538461	11	11	3	1	0	0.3333333333333333	4	12	15	0.1	0	0.2520451748243159	0.9245803545165613	0.48363919117292065	0.932621059599768	0.7253603895098379	0.9390949241159592	0.9371263639673667	0.9323385595422643	1.0	0.2727272727272727	0.0	0.011087896827168396	19
1263	0.022146766280856073	0.006628965610012204	-0.006329238240815191	0.9792677514006926	-1	0	0	0.1111111111111111	1	1.0	11	0.28888888888888886	0.8181818181818182	9	9	3	0	0	0.5555555555555556	9	5	13	0.0	0	0.1377696229272897	0.8192143265871225	0.8280346207254435	0.9394604662950728	0.6300066302440346	0.8313631599482377	0.9292249062551273	0.8753870888690027	0	0	0.0	-0.000632923824081519	1
1143	0.002534743387490097	0.0021203432629453996	-0.0021203409715581578	0.9717237651566126	-1	0	0	0.3333333333333333	1	1.0	2	1.0	1.0	2	2	1	1	0	0.25	1	4	4	0.16666666666666666	0	0.7758213629838376	0.8340963776577582	0.7159691119219169	0.8749657045734114	0.6781896556573177	0.8326515756665281	0.8484842844245011	0.8483466404973349	1.0	0	0.0	-0.00021203409715581578	10
5327	0.02156212606336551	0.0114388549363677	0.010861627760580235	0.9797585751868858	-1	0	0	0.1	1	1.0	13	0.4166666666666667	0.7692307692307693	11	10	3	3	0	0.25	3	12	15	0.3333333333333333	0	0.2520451748243159	0.9077031582561361	0.48363919117292065	0.924056157738047	0.7253603895098379	0.9372822395357486	0.9292249062551273	0.9238849815594962	0.18181818181818182	0.2727272727272727	0.0	0.010861627760580235	45
4977	0.014872999560537354	0.0069475622719364786	0.002042779971213352	0.9821285364475846	-1	0	0	0.1	1	1.0	13	0.4166666666666667	0.7692307692307693	11	10	3	3	0	0.25	3	12	15	0.3333333333333333	0	0.23746589298113657	0.908900100137854	0.48363919117292065	0.9216707259340149	0.7253603895098379	0.9354393320456966	0.9292249062551273	0.9227029821221129	0.18181818181818182	0.18181818181818182	0.0	0.002042779971213352	14
4380	0.022182996432123563	0.009909211449988433	0.00990386009843959	0.9799834542846537	-1	0	0	0.125	1	1.0	9	0.4074074074074074	0.7777777777777778	7	7	3	3	0	0.3333333333333333	3	9	11	0.3	0	0.1	0.6747541835056582	0.5787968804127637	0.8340998792880783	0.4470446491225218	0.8467863516483942	0.8972143117270945	0.7943665574860971	0.14285714285714285	0.2857142857142857	0.0	0.00990386009843959	10
2620	0.02158431273859687	0.011298322013135492	0.010235431964501676	0.9796299390688862	-1	0	0	0.1	1	1.0	13	0.3125	0.8461538461538461	12	11	2	1	0	0.3333333333333333	4	12	15	0.14285714285714285	0	0.2520451748243159	0.9178877917819361	0.48363919117292065	0.9465891966039285	0.7253603895098379	0.9474449797086425	0.9404735749582976	0.9385963528939616	1.0	0.25	0.0	0.010235431964501676	16
4517	0.021683229593395224	0.011118199038724038	0.01055482036768606	0.9799241231514781	-1	0	0	0.1	1	1.0	13	0.4166666666666667	0.7692307692307693	11	10	3	3	0	0.25	3	12	15	0.3333333333333333	0	0.2520451748243159	0.9060716885151645	0.48363919117292065	0.924056157738047	0.7253603895098379	0.9039924083774767	0.9221134265508527	0.9118085204571004	0.2727272727272727	0.2727272727272727	0.0	0.01055482036768606	18
3048	0.02275915402872837	0.009980852409466308	0.00992712119839219	0.9798012884668432	-1	0	0	0.125	1	1.0	10	1.0	0.9	9	9	2	2	0	0.08333333333333333	1	12	12	0.25	0	0.2520451748243159	0.9252772889823003	0.48363919117292065	0.9404043966017461	0.7253603895098379	0.9497865507031705	0.9371263639673667	0.9392509156446847	0.5555555555555556	0.3333333333333333	0.0	0.00992712119839219	13
466	None	None	None	None	None	0	0	0.4	4	0.5384615384615384	7	0.5357142857142857	0.5384615384615384	8	7	6	2	0	0.5714285714285714	7	4	15	0.13333333333333333	0	0.9292493767482981	0.9084917570164526	0.27759841114090084	0.8902597355734138	0.22631610940561103	0.6654051415969501	0.9620688319914903	0.8444970378639545	0.5625	0.125	0.0	None	0
341	0.0027517631749781673	0.0026675031788473795	-0.002659138023356426	0.980848689135972	-1	0	0	1.0	1	0	0	1.0	0	1	0	0	3	0	0.5	2	1	2	1.0	0	0	0	0	0	0	0	0	0	0	0	0	-0.0002659138023356426	23
3438	0.019411083703360355	0.009158457684139575	0.0015739323400055724	0.9804450816140923	-1	0	0	0.1	1	1.0	13	0.3125	0.8461538461538461	11	11	3	1	0	0.3333333333333333	4	12	15	0.1	0	0.2520451748243159	0.9172808521270734	0.48363919117292065	0.9347808725231992	0.7253603895098379	0.898424689924633	0.9292249062551273	0.9180484119828805	1.0	0.18181818181818182	0.0	0.0015739323400055724	6
3408	0.022525997057299397	0.011583615553577956	0.010886356766113017	0.9796379188176955	-1	0	0	0.1	1	1.0	13	0.3125	0.8461538461538461	11	11	3	1	0	0.3333333333333333	4	12	15	0.1	0	0.2520451748243159	0.9245803545165613	0.48363919117292065	0.9347808725231992	0.7253603895098379	0.9354573828643242	0.9292249062551273	0.931768652570135	1.0	0.18181818181818182	0.0	0.010886356766113017	49
3443	0.022018158648377546	0.011908866055802471	0.011120096844278856	0.9793755213820701	-1	0	0	0.1	1	1.0	13	0.3125	0.8461538461538461	11	11	3	1	0	0.3333333333333333	4	12	15	0.1	0	0.2520451748243159	0.9245803545165613	0.48363919117292065	0.932621059599768	0.7253603895098379	0.9390949241159592	0.9371263639673667	0.9323385595422643	1.0	0.2727272727272727	0.0	0.011120096844278856	48
1856	0.02306954111825152	0.011229634645494833	0.010563489315100417	0.9757627594712098	-1	0	0	0.1	1	1.0	13	0.23809523809523808	0.8461538461538461	11	11	3	1	0	0.7777777777777778	7	9	15	0.1	0	0.2520451748243159	0.905412547972151	0.48363919117292065	0.9441545192847555	0.7253603895098379	0.9301926337197011	0.9282334228356252	0.9281584694749302	1.0	0.2727272727272727	0.0	0.010563489315100417	35
1978	0.022732218021018855	0.0059706619881166895	-0.0059680332716295125	0.9864412490274177	-1	0	0	0.1	1	1.0	13	1.0	0.6923076923076923	9	9	5	2	0	0.06666666666666667	1	15	15	0.14285714285714285	0	0.2520451748243159	0.9234205649579957	0.48363919117292065	0.937398680208883	0.7253603895098379	0.9497865507031705	0.9371263639673667	0.9377316743433347	0.5555555555555556	0.3333333333333333	0.0	-0.0005968033271629513	3
541	0.002408680401342021	0.002199825640207731	-0.0021998256288852463	0.9785254051660256	-1	0	0	0.5	1	1.0	1	1.0	1.0	2	1	0	1	0	0.3333333333333333	1	3	3	0.3333333333333333	0	0.5083015143384919	0.7427395714821037	0.8748440080247502	0.7775697739414811	0.5562057098002926	0.6765603707568585	0.8366890989097072	0.7343114622121445	1.0	0	0.0	-0.00021998256288852463	29
2504	0.02264472391107974	0.010902864560542534	0.010287783716862828	0.9798713399029158	-1	0	0	0.1	1	1.0	13	0.3125	0.8461538461538461	12	11	2	1	0	0.3333333333333333	4	12	15	0.14285714285714285	0	0.2520451748243159	0.9178877917819361	0.48363919117292065	0.9486552207583717	0.6769669447799724	0.94471351070153	0.9332841668053159	0.9383668592596001	1.0	0.16666666666666666	0.0	0.010287783716862828	29
5082	0.006133457531440872	0.0021425381992536403	-0.0021408036274187135	0.9764107301410296	-1	0	0	0.2	2	0.9230769230769231	12	0.3125	0.7692307692307693	11	10	3	2	0	0.3333333333333333	4	12	15	0.2222222222222222	0	0.2520451748243159	0.8844257507713141	0.48363919117292065	0.9705565917985246	0.730006840848991	0.9536541435512665	0.9676860676737126	0.9453977893687298	0.5909090909090909	0.36363636363636365	0.0	-0.00021408036274187135	3
2233	0.01779789577617299	0.008567378267148923	0.005599990813624153	0.9818543166863963	-1	0	0	0.1	1	1.0	13	0.3125	0.8461538461538461	12	11	2	1	0	0.3333333333333333	4	12	15	0.14285714285714285	0	0.2520451748243159	0.9178877917819361	0.48363919117292065	0.9562966343520029	0.7253603895098379	0.9474449797086425	0.9420310425616559	0.9425232412438579	1.0	0.25	0.0	0.005599990813624153	11
3116	0.02199104182164056	0.011116780215270624	0.01040094372436431	0.9795671838440222	-1	0	0	0.1	1	1.0	13	0.3125	0.8461538461538461	12	11	2	1	0	0.3333333333333333	4	12	15	0.14285714285714285	0	0.2520451748243159	0.9178877917819361	0.48363919117292065	0.9486552207583717	0.7253603895098379	0.9497544767866419	0.9403340868703033	0.9402841266262976	1.0	0.16666666666666666	0.0	0.01040094372436431	23
598	0.002156532667294599	0.0019940395447836756	-0.001992220222133298	0.9842385133626355	-1	0	0	1.0	2	0.0	0	1.0	0	2	0	0	0	0	0.3333333333333333	3	1	3	0.0	1.0	0	0	0	0	0	0	0	0	0	0	0	-0.00019922202221332982	22
1859	0.018431361489854536	0.006317262037002674	-0.0031884956984567295	0.9810417894356451	-1	0	0	0.1	1	1.0	12	0.3111111111111111	0.75	10	9	3	3	0	0.5555555555555556	5	9	14	0.3333333333333333	0	0.24475553390272625	0.8911650654564162	0.48363919117292065	0.9486706792787107	0.6769669447799724	0.9279035210578532	0.9215098859510761	0.9258626522451112	0.2	0.2	0.0	-0.00031884956984567294	7
3139	0.02223124232115541	0.012210686579623086	0.01089982332420621	0.9798786254577624	-1	0	0	0.1	1	1.0	13	0.3125	0.8461538461538461	11	11	3	1	0	0.3333333333333333	4	12	15	0.1	0	0.2520451748243159	0.9245803545165613	0.48363919117292065	0.932621059599768	0.7253603895098379	0.9390949241159592	0.9371263639673667	0.9323385595422643	1.0	0.2727272727272727	0.0	0.01089982332420621	22
4959	0.022329111318961148	0.010850719969278447	0.010794301779285458	0.9788214407299247	-1	0	0	0.1	1	1.0	13	0.45454545454545453	0.7692307692307693	10	10	4	2	0	0.2727272727272727	3	11	15	0.16666666666666666	0	0.23746589298113657	0.9172375358440157	0.48363919117292065	0.9214614673557927	0.7253603895098379	0.9196343991707118	0.9332841668053159	0.9194613736708867	0.6	0.3	0.0	0.010794301779285458	18
1441	0.01824532795146856	0.0076321037021717785	0.006684662648581597	0.9811163781987776	-1	0	0	0.3	3	0.6923076923076923	9	0.3409090909090909	0.6923076923076923	12	9	2	1	0	0.36363636363636365	4	11	15	0.2	0.5	0.41038551794563627	0.8881283525251483	0.33638921120839627	0.9002312922819594	0.5355854253143043	0.9153245086593234	0.9068576458587785	0.901795690306335	1.0	0.25	0.0	0.006684662648581597	35
5130	0.022293901883378896	0.01171733632067606	0.010763639041301298	0.9799985410512116	-1	0	0	0.1	1	1.0	13	0.4166666666666667	0.7692307692307693	11	10	3	3	0	0.25	3	12	15	0.3333333333333333	0	0.2520451748243159	0.9077031582561361	0.48363919117292065	0.924056157738047	0.7253603895098379	0.9372822395357486	0.9292249062551273	0.9238849815594962	0.18181818181818182	0.2727272727272727	0.0	0.010763639041301298	25
2330	0.021932063278456367	0.011583570369614885	0.010243910873995616	0.9800334089702487	-1	0	0	0.1	1	1.0	13	0.3125	0.8461538461538461	12	11	2	1	0	0.3333333333333333	4	12	15	0.14285714285714285	0	0.2520451748243159	0.9178877917819361	0.48363919117292065	0.9465891966039285	0.758196589964381	0.9493323648213936	0.9453553144153463	0.9393330335021067	1.0	0.25	0.0	0.010243910873995616	20
2613	0.02118136706610235	0.0116611265828981	0.011046013346450646	0.9794769533798681	-1	0	0	0.1	1	1.0	13	0.3125	0.8461538461538461	12	11	2	1	0	0.3333333333333333	4	12	15	0.14285714285714285	0	0.2520451748243159	0.9157002743535696	0.48363919117292065	0.9465891966039285	0.7253603895098379	0.9474449797086425	0.9404735749582976	0.9380431029678113	1.0	0.25	0.0	0.011046013346450646	22
939	0.012435777023105115	0.004364725327472476	-0.003650415428553874	0.9847531592622223	-1	0	0	0.2	1	1.0	5	0.5833333333333334	0.8	4	4	2	0	0	0.3333333333333333	2	6	7	0.0	0	0.29855924504347786	0.8085104899251154	0.9361552580733787	0.9754172215608887	0.4984778846189277	0.833319276950017	0.9262657865541681	0.9040888587279186	0	0	0.0	-0.0003650415428553874	8
1688	0.02303732193113629	0.010055185876963078	0.009927069330585354	0.9774882923333307	-1	0	0	0.1	1	1.0	12	0.3111111111111111	0.75	10	9	3	3	0	0.5555555555555556	5	9	14	0.3333333333333333	0	0.24475553390272625	0.8993077918740859	0.48363919117292065	0.9518483675971336	0.6769669447799724	0.9279035210578532	0.9334840158001	0.9293125274324723	0.1	0.3	0.0	0.009927069330585354	39
2595	0.022404269615409842	0.011332358068228281	0.010805973199577257	0.9800167546685384	-1	0	0	0.1	1	1.0	13	0.3125	0.8461538461538461	12	11	2	1	0	0.3333333333333333	4	12	15	0.14285714285714285	0	0.2520451748243159	0.9157002743535696	0.48363919117292065	0.9486552207583717	0.7253603895098379	0.9474449797086425	0.9403340868703033	0.9388447048563975	1.0	0.25	0.0	0.010805973199577257	52
1450	0.013684663899715684	0.007018490074020361	0.0025204398516462216	0.9824890143363724	-1	0	0	0.2	2	0.8461538461538461	11	0.2727272727272727	0.7692307692307693	11	10	3	1	0	0.45454545454545453	5	11	15	0.1111111111111111	0	0.2520451748243159	0.8605681523974342	0.48363919117292065	0.8581399160661211	0.4470446491225218	0.9160798739774612	0.9075871974286801	0.881152926951688	1.0	0.18181818181818182	0.0	0.0025204398516462216	47
3717	0.017350066618804824	0.004136013081334668	-0.004130389838495599	0.9849294887741934	-1	0	0	0.25	2	0.8	8	0.4	0.6	6	6	5	2	0	0.3	3	10	12	0.14285714285714285	0	0.17142671904936393	0.8211707178506708	0.28771974460923216	0.8786427066481964	0.7621649747790474	0.9107696833617918	0.9366746670311586	0.8746085497791	0.5833333333333334	0.5	0.0	-0.00041303898384955994	3
1799	0.020650613800582345	0.0058534661193316295	-0.002864373816903187	0.9802881705231189	-1	0	0	0.1	1	1.0	13	0.3125	0.8461538461538461	12	11	2	2	0	0.3333333333333333	4	12	15	0.2857142857142857	0	0.2520451748243159	0.9112319980700145	0.4354067878180577	0.9686364448285122	0.7598417491094709	0.9467729752784895	0.9571399749307224	0.946807029850839	0.5416666666666666	0.3333333333333333	0.0	-0.0002864373816903187	6
4302	0.022150096042436892	0.011569229660213757	0.010502747002495708	0.9797053891364739	-1	0	0	0.1	1	1.0	13	0.3125	0.8461538461538461	11	11	3	1	0	0.3333333333333333	4	12	15	0.1	0	0.2520451748243159	0.9245803545165613	0.48363919117292065	0.9347808725231992	0.7253603895098379	0.9390949241159592	0.9371263639673667	0.9330686007607106	1.0	0.2727272727272727	0.0	0.010502747002495708	13
1373	0.018035500044143674	0.008647674064643368	0.0075795562829122295	0.9814882058009585	-1	0	0	0.2	2	0.8461538461538461	11	0.3409090909090909	0.7692307692307693	12	10	2	1	0	0.36363636363636365	4	11	15	0.16666666666666666	0	0.2896933062787352	0.8739431089516638	0.33638921120839627	0.9345060566513302	0.4448209998505117	0.9232383713167085	0.9068576458587785	0.9137658686044391	1.0	0.25	0.0	0.0075795562829122295	76
2520	0.02216916936443197	0.011161719361247567	0.010621883885882933	0.9797605154038921	-1	0	0	0.2	2	0.8461538461538461	11	0.3125	0.7692307692307693	11	10	3	1	0	0.3333333333333333	4	12	15	0.1111111111111111	0.6666666666666666	0.2520451748243159	0.9085942739324767	0.48363919117292065	0.9457257446349553	0.7253603895098379	0.9503311157115767	0.9371263639673667	0.9371430825965059	1.0	0.2727272727272727	0.0	0.010621883885882933	23
5438	0.022151915766364445	0.011310651247734838	0.010755499359471335	0.9797737787704393	-1	0	0	0.1	1	1.0	13	0.4166666666666667	0.7692307692307693	11	10	3	3	0	0.25	3	12	15	0.3333333333333333	0	0.23746589298113657	0.908900100137854	0.48363919117292065	0.924056157738047	0.7253603895098379	0.9372822395357486	0.9292249062551273	0.9242211617938016	0.18181818181818182	0.2727272727272727	0.0	0.010755499359471335	15
2864	0.02164180665507258	0.011466052504698876	0.010275717128418183	0.9796762952467221	-1	0	0	0.1	1	1.0	13	0.3125	0.8461538461538461	11	11	3	1	0	0.3333333333333333	4	12	15	0.1	0	0.2520451748243159	0.9245803545165613	0.48363919117292065	0.930612455674753	0.7253603895098379	0.9390949241159592	0.9342257957098394	0.9316725139181535	1.0	0.2727272727272727	0.0	0.010275717128418183	25
5136	0.02225811931852639	0.01164269970187894	0.01088597367396103	0.9798169484377954	-1	0	0	0.1	1	1.0	13	0.4166666666666667	0.7692307692307693	11	10	3	3	0	0.25	3	12	15	0.3333333333333333	0	0.2520451748243159	0.9077031582561361	0.48363919117292065	0.924056157738047	0.7253603895098379	0.9372822395357486	0.9292249062551273	0.9238849815594962	0.18181818181818182	0.2727272727272727	0.0	0.01088597367396103	31
4087	0.022451891682788827	0.011580607428153636	0.011205523690435433	0.9795321866242626	-1	0	0	0.1	1	1.0	13	0.4166666666666667	0.7692307692307693	11	10	3	3	0	0.25	3	12	15	0.3333333333333333	0	0.23746589298113657	0.908900100137854	0.48363919117292065	0.924056157738047	0.7253603895098379	0.9372822395357486	0.9292249062551273	0.9242211617938016	0.2727272727272727	0.18181818181818182	0.0	0.011205523690435433	107
3368	0.023845594478882605	0.009415899285096743	0.00937575023602141	0.9787385594318532	-1	0	0	0.1	1	1.0	12	0.35	0.75	10	9	3	2	0	0.4	4	10	14	0.2222222222222222	0	0.23746589298113657	0.8902203318551734	0.48363919117292065	0.899643222867015	0.7253603895098379	0.8595305069384902	0.9145691762632545	0.884172698187027	0.6	0.2	0.0	0.00937575023602141	18
2815	0.0224691697095066	0.011296564422648493	0.010440285382921001	0.979754883311363	-1	0	0	0.1	1	1.0	13	0.3125	0.8461538461538461	12	11	2	1	0	0.3333333333333333	4	12	15	0.14285714285714285	0	0.2520451748243159	0.928444144328316	0.48363919117292065	0.9359158052789722	0.7276836151794145	0.9354818224568693	0.9332841668053159	0.9333603401229035	1.0	0.25	0.0	0.010440285382921001	27
5549	0.02213645903154974	0.011467457682757795	0.011006599292471135	0.9796771884791055	-1	0	0	0.1	1	1.0	13	0.4166666666666667	0.7692307692307693	11	10	3	3	0	0.25	3	12	15	0.3333333333333333	0	0.2520451748243159	0.9077031582561361	0.48363919117292065	0.924056157738047	0.7253603895098379	0.9372822395357486	0.9292249062551273	0.9238849815594962	0.18181818181818182	0.2727272727272727	0.0	0.011006599292471135	52
1523	0.0193135253185411	0.004144462091776044	-0.004133852543044703	0.9840374538108266	-1	0	0	0.3	3	0.6923076923076923	9	0.375	0.6153846153846154	10	8	4	1	0	0.4	4	10	15	0.1	0	0.17097780404199645	0.7557924352119798	0.48363919117292065	0.895715840861709	0.4955376702499539	0.9320463626369173	0.9287307563842455	0.877209869631359	1.0	0.3	0.0	-0.00041338525430447033	0
2568	0.02246360610175277	0.011127970035586963	0.010767614935778155	0.9798596178718059	-1	0	0	0.1	1	1.0	13	0.3125	0.8461538461538461	12	11	2	1	0	0.3333333333333333	4	12	15	0.14285714285714285	0	0.2520451748243159	0.9157002743535696	0.48363919117292065	0.9486552207583717	0.7253603895098379	0.9474449797086425	0.9403340868703033	0.9388447048563975	1.0	0.25	0.0	0.010767614935778155	99
3040	0.022328889310858937	0.011399130319659983	0.010437920399839014	0.9799851926284329	-1	0	0	0.1	1	1.0	13	0.3125	0.8461538461538461	11	11	3	1	0	0.3333333333333333	4	12	15	0.1	0	0.2520451748243159	0.9245803545165613	0.48363919117292065	0.9347808725231992	0.7253603895098379	0.9390949241159592	0.9371263639673667	0.9330686007607106	1.0	0.2727272727272727	0.0	0.010437920399839014	28
2551	0.02199731142063044	0.011497098530489268	0.010795447754813357	0.9793303621711538	-1	0	0	0.1	1	1.0	13	0.3125	0.8461538461538461	11	11	3	1	0	0.3333333333333333	4	12	15	0.1	0	0.2520451748243159	0.9245803545165613	0.48363919117292065	0.932621059599768	0.730006840848991	0.9032089451698203	0.9436533044938393	0.9209830554398152	1.0	0.2727272727272727	0.0	0.010795447754813357	121
4686	0.02241749581198734	0.010042604241283577	0.00992023212590781	0.9798370398813899	-1	0	0	0.125	1	1.0	9	0.4074074074074074	0.7777777777777778	7	7	3	3	0	0.3333333333333333	3	9	11	0.3	0	0.1	0.6747541835056582	0.5787968804127637	0.8340998792880783	0.4470446491225218	0.8467863516483942	0.8972143117270945	0.7943665574860971	0.14285714285714285	0.2857142857142857	0.0	0.00992023212590781	12
40	0.003196027454595929	0.0030872749569133924	-0.0030867668008965287	0.9851460208158316	-1	0	0	0.5	2	0.6666666666666666	2	0.8333333333333334	0.3333333333333333	1	1	3	2	0	0.6666666666666666	2	3	5	0.2	0	0.5225371773658593	0.5	0.6212705896371167	0.5	0.8501956066305965	0.5	0.7977687026810485	0.5	1.0	0	0.2552292239721998	-0.00030867668008965286	19
3695	0.022435490346278293	0.011050630362113116	0.01081925393989285	0.9796622616082955	-1	0	0	0.1	1	1.0	13	0.4166666666666667	0.7692307692307693	11	10	3	3	0	0.25	3	12	15	0.3333333333333333	0	0.2520451748243159	0.9060716885151645	0.48363919117292065	0.924056157738047	0.7253603895098379	0.9372822395357486	0.9282334228356252	0.9234308516422535	0.09090909090909091	0.2727272727272727	0.0	0.01081925393989285	62
4250	0.006752639010068934	0.0022583836972570053	-0.002257576283049597	0.975153621587499	-1	0	0	0.2	2	0.9230769230769231	12	0.3125	0.7692307692307693	11	10	3	2	0	0.3333333333333333	4	12	15	0.2222222222222222	0	0.2520451748243159	0.8844257507713141	0.48363919117292065	0.9695175961361652	0.730006840848991	0.9536541435512665	0.9676860676737126	0.9447793554040934	0.5454545454545454	0.36363636363636365	0.0	-0.0002257576283049597	6
5472	0.01631844079680958	0.007248494076618155	-0.00719786828765635	0.9837367078339967	-1	0	0	0.1	1	1.0	13	0.3125	0.7692307692307693	11	10	3	0	0	0.3333333333333333	4	12	15	0.0	0	0.2520451748243159	0.9159192089887815	0.48363919117292065	0.9546823476810437	0.548477989921406	0.9527608523593283	0.9371263639673667	0.9433916141171056	0	0	0.0	-0.0007197868287656349	0
2023	0.021646941798003333	0.011230754799624237	0.010011480401997307	0.9800077013334961	-1	0	0	0.1	1	1.0	13	0.3125	0.8461538461538461	12	11	2	1	0	0.3333333333333333	4	12	15	0.14285714285714285	0	0.2520451748243159	0.9178877917819361	0.48363919117292065	0.9465891966039285	0.7253603895098379	0.9474449797086425	0.9404735749582976	0.9385963528939616	1.0	0.25	0.0	0.010011480401997307	16
4091	0.020346196827105086	0.009590258584326586	0.00357941437416412	0.9815373433946745	-1	0	0	0.1	1	1.0	12	0.3888888888888889	0.8333333333333334	10	10	3	3	0	0.25	3	12	14	0.3	0	0.24475553390272625	0.9169163504174355	0.48363919117292065	0.9316272207211124	0.7276836151794145	0.9102202527089089	0.9366746670311586	0.9200591636720662	0.1	0.3	0.0	0.00357941437416412	12
440	0.0024513882846386088	0.002292408670365787	-0.002286389268553692	0.9742004649375805	-1	0	0	0.3333333333333333	1	1.0	2	0.6666666666666666	0.5	2	1	1	0	0	0.6666666666666666	2	3	4	0.0	0	0.615852792062614	0.5237414122625568	0.7579723017007012	0.8213564542208601	0.4194429541954629	0.9095762544522995	0.8359422130573491	0.7874614877980877	0	0	0.0	-0.0002286389268553692	58
792	0.0017091445497612666	0.0016450196400900883	-0.001644995024266395	0.9853017227889485	-1	0	0	1.0	1	0	0	1.0	0	1	0	0	0	0	0.5	1	2	2	0.0	0	0	0	0	0	0	0	0	0	0	0	0	-0.00016449950242663952	36
4581	0.022267414443353322	0.011449004457707494	0.011008891478853393	0.9795333500147984	-1	0	0	0.1	1	1.0	13	0.4166666666666667	0.7692307692307693	11	10	3	3	0	0.25	3	12	15	0.3333333333333333	0	0.23746589298113657	0.908900100137854	0.48363919117292065	0.924056157738047	0.7253603895098379	0.9372822395357486	0.9292249062551273	0.9242211617938016	0.18181818181818182	0.2727272727272727	0.0	0.011008891478853393	33
4013	0.022178776088197495	0.011408454641738794	0.010717522270431296	0.9797809996090123	-1	0	0	0.1	1	1.0	13	0.4166666666666667	0.7692307692307693	11	10	3	3	0	0.25	3	12	15	0.3333333333333333	0	0.23746589298113657	0.908900100137854	0.48363919117292065	0.924056157738047	0.7253603895098379	0.9372822395357486	0.9292249062551273	0.9242211617938016	0.18181818181818182	0.2727272727272727	0.0	0.010717522270431296	31
3559	0.01794511661088611	0.006458255232799831	-0.0064453281965299244	0.9842220454695523	-1	0	0	0.1	1	1.0	13	1.0	1.0	14	13	0	0	0	0.06666666666666667	1	15	15	0.0	0	0.2520451748243159	0.8936420140076904	0.39419143547240804	0.9561181153856031	0.7253603895098379	0.9647412234230024	0.9392834795692575	0.9447824217350564	0	0	0.0	-0.0006445328196529925	0
1638	0.017909766125235448	0.009411688241560278	0.007488563437889518	0.9818323184759495	-1	0	0	0.2	2	0.8461538461538461	11	0.4166666666666667	0.7692307692307693	12	10	2	1	0	0.25	3	12	15	0.16666666666666666	0	0.2520451748243159	0.8940732171509284	0.48363919117292065	0.9465891966039285	0.7253603895098379	0.9608451605928816	0.9432686922694563	0.9391212444265403	1.0	0.16666666666666666	0.0	0.007488563437889518	32
2976	0.014851167070279017	0.007820305782560709	0.00046201814987494565	0.9821965763525752	-1	0	0	0.1	1	1.0	13	0.3125	0.8461538461538461	12	11	2	1	0	0.3333333333333333	4	12	15	0.14285714285714285	0	0.2520451748243159	0.9157002743535696	0.48363919117292065	0.9474419067534884	0.7253603895098379	0.9474449797086425	0.9377758717676132	0.938371514569869	1.0	0.16666666666666666	0.0	0.00046201814987494565	10
1851	0.022999675666629055	0.005804796116855267	0.005343655423055395	0.9791133642924195	-1	0	0	0.2	2	0.8461538461538461	11	0.5769230769230769	0.6923076923076923	11	9	3	1	0	0.15384615384615385	2	13	15	0.125	0	0.2520451748243159	0.9209254577619844	0.48363919117292065	0.8983550812711043	0.7253603895098379	0.9118334065151092	0.8799385714663884	0.910799194548247	1.0	0.18181818181818182	0.0	0.005343655423055395	9
4454	0.02259659269707538	0.011178046023768201	0.010884299097509318	0.9794758374531186	-1	0	0	0.1	1	1.0	13	0.4166666666666667	0.7692307692307693	11	10	3	3	0	0.25	3	12	15	0.3333333333333333	0	0.23746589298113657	0.908900100137854	0.48363919117292065	0.924056157738047	0.7253603895098379	0.9372822395357486	0.9292249062551273	0.9242211617938016	0.18181818181818182	0.2727272727272727	0.0	0.010884299097509318	25
66	0.017220966105992826	0.00879127459405977	-0.00872996692629667	0.9452197786194556	-1	0.25	1	0.6	6	0.38461538461538464	5	0.4166666666666667	0.3076923076923077	7	4	7	1	0	0.4444444444444444	9	4	15	0.06666666666666667	0.14285714285714285	0.7634304121585489	0.9153727046070017	0.1869101813891708	0.9582909514669709	0.38354317283820677	0.9125865043918946	0.9530886698416432	0.93216176110525	1.0	0.2857142857142857	0.0	-0.000872996692629667	4
5334	0.018976659988422382	0.0073752109472003426	-0.007316366807679822	0.9846505661051149	-1	0	0	0.1	1	1.0	13	0.38461538461538464	0.8461538461538461	11	11	3	0	0	0.23076923076923078	3	13	15	0.0	0	0.2520451748243159	0.9159192089887815	0.48363919117292065	0.9606922023929255	0.7253603895098379	0.9623836290231961	0.9465749266937752	0.9498896538825202	0	0	0.0	-0.0007316366807679822	1
3069	0.022500973957971012	0.011237823665857096	0.010340469224042019	0.9799585558825715	-1	0	0	0.1	1	1.0	13	0.3125	0.8461538461538461	12	11	2	1	0	0.3333333333333333	4	12	15	0.14285714285714285	0	0.2520451748243159	0.9178877917819361	0.48363919117292065	0.9486552207583717	0.6769669447799724	0.94471351070153	0.9332841668053159	0.9383668592596001	1.0	0.16666666666666666	0.0	0.010340469224042019	13
4909	0.021837461631724207	0.007861290965807637	-0.006465812980866605	0.9832166028419181	-1	0	0	0.1	1	1.0	13	0.4166666666666667	0.7692307692307693	11	10	3	3	0	0.25	3	12	15	0.3333333333333333	0	0.2520451748243159	0.9081268891082249	0.48363919117292065	0.924056157738047	0.7253603895098379	0.9372822395357486	0.9282334228356252	0.9240036985317311	0.18181818181818182	0.2727272727272727	0.0	-0.0006465812980866605	1
3875	0.022322503190242253	0.011378308624578852	0.010980242162756443	0.979611087479591	-1	0	0	0.1	1	1.0	13	0.4166666666666667	0.7692307692307693	11	10	3	3	0	0.25	3	12	15	0.3333333333333333	0	0.23746589298113657	0.908900100137854	0.48363919117292065	0.924056157738047	0.7253603895098379	0.9372822395357486	0.9292249062551273	0.9242211617938016	0.18181818181818182	0.2727272727272727	0.0	0.010980242162756443	73
5067	0.022409943265189667	0.011333933551059433	0.01096981056446954	0.9795865219423491	-1	0	0	0.1	1	1.0	13	0.4166666666666667	0.7692307692307693	11	10	3	3	0	0.25	3	12	15	0.3333333333333333	0	0.23746589298113657	0.908900100137854	0.48363919117292065	0.924056157738047	0.7253603895098379	0.9372822395357486	0.9292249062551273	0.9242211617938016	0.18181818181818182	0.2727272727272727	0.0	0.01096981056446954	38
1938	0.02193812344073744	0.011499885735801869	0.010524066308267318	0.9796028285980544	-1	0	0	0.1	1	1.0	13	0.3125	0.8461538461538461	12	11	2	1	0	0.3333333333333333	4	12	15	0.14285714285714285	0	0.2520451748243159	0.9178877917819361	0.48363919117292065	0.9465891966039285	0.7253603895098379	0.9474449797086425	0.9404735749582976	0.9385963528939616	1.0	0.25	0.0	0.010524066308267318	64
3779	0.022249903485951444	0.011411216717608108	0.011028277824484276	0.9795621893556019	-1	0	0	0.1	1	1.0	13	0.4166666666666667	0.7692307692307693	11	10	3	3	0	0.25	3	12	15	0.3333333333333333	0	0.23746589298113657	0.908900100137854	0.48363919117292065	0.924056157738047	0.7253603895098379	0.9372822395357486	0.9292249062551273	0.9242211617938016	0.18181818181818182	0.2727272727272727	0.0	0.011028277824484276	35
1595	0.018631729366614194	0.004482989983673357	-0.004470908553583581	0.9837197858551817	-1	0	0	0.2	2	0.8461538461538461	11	0.5357142857142857	0.8461538461538461	13	11	1	0	0	0.14285714285714285	2	14	15	0.0	0	0.4183606592151614	0.8885104957912792	0.33638921120839627	0.9491505019801351	0.44259735057850175	0.9512640755941886	0.9282334228356252	0.9344960000276838	0	0	0.0	-0.00044709085535835807	5
3051	0.018770535406102268	0.007299405918149923	-0.007209869355537305	0.9833200691309371	-1	0	0	0.1	1	1.0	13	0.5357142857142857	0.8461538461538461	12	11	2	0	0	0.14285714285714285	2	14	15	0.0	0	0.2520451748243159	0.9009637391717292	0.42675060367021456	0.9571280224349353	0.5461547642518294	0.9656377918016846	0.940179223969307	0.9470084918870664	0	0	0.0	-0.0007209869355537305	1
1968	0.0224382691492934	0.011073729353257159	0.010240757571947335	0.9799355520722988	-1	0	0	0.1	1	1.0	13	0.3125	0.8461538461538461	12	11	2	1	0	0.3333333333333333	4	12	15	0.14285714285714285	0	0.2520451748243159	0.9178877917819361	0.48363919117292065	0.9420149424421328	0.7253603895098379	0.9474449797086425	0.9404735749582976	0.9369032538932471	1.0	0.25	0.0	0.010240757571947335	32
4805	0.022592673118496196	0.006548079269542763	-0.006362209791020347	0.9846522562226374	-1	0	0	0.1	1	1.0	13	0.4166666666666667	0.7692307692307693	11	10	3	3	0	0.25	3	12	15	0.3333333333333333	0	0.2520451748243159	0.8935815477052294	0.48363919117292065	0.924056157738047	0.7253603895098379	0.9372822395357486	0.9282334228356252	0.9200965097084067	0.2727272727272727	0.18181818181818182	0.0	-0.0006362209791020347	0
5055	0.022193974004009822	0.011374417160827327	0.010984722467102633	0.9795395333003765	-1	0	0	0.1	1	1.0	13	0.4166666666666667	0.7692307692307693	11	10	3	3	0	0.25	3	12	15	0.3333333333333333	0	0.23746589298113657	0.908900100137854	0.48363919117292065	0.924056157738047	0.7253603895098379	0.9361199262687109	0.9292249062551273	0.9237622344322587	0.2727272727272727	0.18181818181818182	0.0	0.010984722467102633	34
2799	0.022377145399054974	0.01115240737520462	0.010390674782640356	0.9797678226699629	-1	0	0	0.1	1	1.0	13	0.3125	0.8461538461538461	12	11	2	1	0	0.3333333333333333	4	12	15	0.14285714285714285	0	0.2520451748243159	0.9178877917819361	0.48363919117292065	0.9486552207583717	0.7253603895098379	0.9474449797086425	0.9403340868703033	0.939391259293853	1.0	0.25	0.0	0.010390674782640356	28
3584	0.022224268390483713	0.011363102072083199	0.010767950842099054	0.9796680189176525	-1	0	0	0.1	1	1.0	13	0.4166666666666667	0.7692307692307693	11	10	3	3	0	0.25	3	12	15	0.3333333333333333	0	0.23746589298113657	0.908900100137854	0.48363919117292065	0.924056157738047	0.7253603895098379	0.9372822395357486	0.9292249062551273	0.9242211617938016	0.18181818181818182	0.2727272727272727	0.0	0.010767950842099054	33
423	0.001762549246094292	0.0016975147331485631	-0.0016974939296669116	0.9850998827941181	-1	0	0	1.0	1	0	0	1.0	0	1	0	0	1	0	0.5	1	2	2	0.3333333333333333	0	0	0	0	0	0	0	0	0	0	0	0	-0.00016974939296669116	46
637	0.001758248564874114	0.00169438366086515	-0.0016943518905293818	0.9848509221084583	-1	0	0	1.0	1	0	0	1.0	0	1	0	0	1	0	0.5	1	2	2	0.3333333333333333	0	0	0	0	0	0	0	0	0	0	0	0	-0.0001694351890529382	84
4631	0.021995933878315742	0.01140774270812985	0.010798612762855691	0.9797934653569326	-1	0	0	0.1	1	1.0	13	0.4166666666666667	0.7692307692307693	11	10	3	3	0	0.25	3	12	15	0.3333333333333333	0	0.23746589298113657	0.908900100137854	0.48363919117292065	0.924056157738047	0.7253603895098379	0.9407804817391432	0.9282334228356252	0.9256357356013476	0.18181818181818182	0.18181818181818182	0.0	0.010798612762855691	26
1408	0.022603556304058917	0.010332266035971862	0.010033020304841678	0.9764381944109346	-1	0	0	0.1	1	1.0	13	0.3333333333333333	0.7692307692307693	11	10	3	3	0	0.5555555555555556	5	9	15	0.3333333333333333	0	0.23746589298113657	0.8839208904756266	0.48363919117292065	0.9353701094258265	0.6285735000501068	0.9188440645128966	0.9282334228356252	0.9150074267846456	0.09090909090909091	0.36363636363636365	0.0	0.010033020304841678	26
1553	0.023202241094462984	0.009607414833076472	0.009538241290672565	0.977051576787551	-1	0	0	0.1	1	1.0	12	0.3111111111111111	0.75	10	9	3	3	0	0.5555555555555556	5	9	14	0.3333333333333333	0	0.24475553390272625	0.8911650654564162	0.48363919117292065	0.9518483675971336	0.7253603895098379	0.9325164433556247	0.9406532573554592	0.9289662267977267	0.1	0.3	0.0	0.009538241290672565	59
4927	0.022655389724411192	0.009178700773954681	0.008936456281495211	0.979351955814392	-1	0	0	0.125	1	1.0	10	0.4	0.8	8	8	3	3	0	0.3	3	10	12	0.3	0	0.1687329464905683	0.9117216347200883	0.48363919117292065	0.9223612810771035	0.7253603895098379	0.9198521017992264	0.9332841668053159	0.918090666947432	0.125	0.375	0.0	0.008936456281495211	14
675	0.026728015640604084	0.006020945698931976	-0.006011186656787804	0.9617910856076282	-1	0	0	0.3	3	0.7692307692307693	10	0.5357142857142857	0.5384615384615384	9	7	5	1	0	0.5714285714285714	4	7	15	0.08333333333333333	0	0.4323852340832757	0.9265829471590026	0.7219040125071033	0.8622800929780308	0.22434320267454733	0.964440171857446	0.9347930932741775	0.9280209307018273	1.0	0.5555555555555556	0.0	-0.0006011186656787804	5
3906	0.022493573645832293	0.011315647181242009	0.010965807450479084	0.9795119202758361	-1	0	0	0.1	1	1.0	13	0.4166666666666667	0.7692307692307693	11	10	3	3	0	0.25	3	12	15	0.3333333333333333	0	0.23746589298113657	0.908900100137854	0.48363919117292065	0.924056157738047	0.7253603895098379	0.9372822395357486	0.9292249062551273	0.9242211617938016	0.2727272727272727	0.18181818181818182	0.0	0.010965807450479084	57
2950	0.022327606866678455	0.011664646041447041	0.010823848261336607	0.9796219363246823	-1	0	0	0.1	1	1.0	13	0.3125	0.8461538461538461	11	11	3	1	0	0.3333333333333333	4	12	15	0.1	0	0.2520451748243159	0.9245803545165613	0.48363919117292065	0.9347808725231992	0.7253603895098379	0.9390949241159592	0.9371263639673667	0.9330686007607106	1.0	0.2727272727272727	0.0	0.010823848261336607	100
5137	0.018793738702589245	0.007904315295982837	0.0004965660407664505	0.9826837582832072	-1	0	0	0.1	1	1.0	13	0.4166666666666667	0.7692307692307693	11	10	3	3	0	0.25	3	12	15	0.3333333333333333	0	0.23746589298113657	0.908900100137854	0.48363919117292065	0.9428221082783287	0.7253603895098379	0.9372822395357486	0.9282334228356252	0.931018632414724	0.18181818181818182	0.2727272727272727	0.0	0.0004965660407664505	8
1183	0.0017546079597563619	0.001544418098591352	-0.0015444034363933667	0.975570072756594	-1	0	0	0.5	1	1.0	1	1.0	1.0	1	1	1	0	0	0.3333333333333333	1	3	3	0.0	0	0.6143271704865685	0.5	0.9105287746951152	0.5	0.6300066302440346	0.5	0.7958989802734234	0.5	0	0	0.0	-0.00015444034363933668	56
1325	0.017404282245891085	0.007303188972339421	0.005495500364592681	0.9807712101760862	-1	0	0	0.2	2	0.8461538461538461	11	0.3409090909090909	0.7692307692307693	12	10	2	1	0	0.36363636363636365	4	11	15	0.16666666666666666	0	0.2896933062787352	0.8739431089516638	0.33638921120839627	0.9356001952250667	0.4448209998505117	0.9232383713167085	0.9068576458587785	0.9142379328380381	1.0	0.25	0.0	0.005495500364592681	58
1527	0.010072227385459756	0.004207774537673773	-0.00393630649161459	0.9659145745360593	-1	0	0	0.125	1	1.0	10	0.34285714285714286	0.8	9	8	2	6	0	0.7142857142857143	7	5	12	0.8571428571428571	0	0.2520451748243159	0.9314720489179015	0.3047436797718954	0.9712282975584545	0.794323108709104	0.9139075840917357	0.9535882794349549	0.9442931710216323	0.16666666666666666	0.4444444444444444	0.0	-0.000393630649161459	4
1085	0.0018673137350914341	0.0017466839716774067	-0.001746681988591456	0.9763008246057892	-1	0	0	0.5	1	1.0	1	1.0	1.0	1	1	1	1	0	0.3333333333333333	1	3	3	0.16666666666666666	0	0.6143271704865685	0.5	0.9105287746951152	0.5	0.6300066302440346	0.5	0.7958989802734234	0.5	1.0	0	0.0	-0.0001746681988591456	22
3006	0.02101068402567447	0.012121516859981245	0.01044816476581779	0.9801059319690414	-1	0	0	0.1	1	1.0	13	0.3125	0.8461538461538461	11	11	3	1	0	0.3333333333333333	4	12	15	0.1	0	0.2520451748243159	0.9245803545165613	0.48363919117292065	0.932621059599768	0.7253603895098379	0.938018079564957	0.9292249062551273	0.9319448375942376	1.0	0.2727272727272727	0.0	0.01044816476581779	20
1584	0.017906277669530225	0.008671934197588072	0.007602639166359078	0.9814737253860991	-1	0	0	0.2	2	0.8461538461538461	11	0.3409090909090909	0.7692307692307693	12	10	2	1	0	0.36363636363636365	4	11	15	0.16666666666666666	0	0.2896933062787352	0.8739431089516638	0.33638921120839627	0.9345060566513302	0.4955376702499539	0.9186918592275578	0.909738525128636	0.9121106233200343	1.0	0.25	0.0	0.007602639166359078	14
3853	0.015656419088418486	0.006058802214367544	-0.00418635391802232	0.9833451430132362	-1	0	0	0.1	1	1.0	13	0.38461538461538464	0.8461538461538461	12	11	2	1	0	0.23076923076923078	3	13	15	0.14285714285714285	0	0.24475553390272625	0.9237948356233135	0.48363919117292065	0.9272892503538424	0.7253603895098379	0.9389368378332941	0.9332841668053159	0.9302947287870483	1.0	0.25	0.0	-0.000418635391802232	5
1705	0.02463750250483138	0.009890661061108362	0.009848907485059335	0.9758498756892927	-1	0	0	0.1	1	1.0	12	0.25925925925925924	0.8333333333333334	10	10	3	2	0	0.6666666666666666	6	9	14	0.2	0	0.24475553390272625	0.8911650654564162	0.48363919117292065	0.9518483675971336	0.7253603895098379	0.9325164433556247	0.9406532573554592	0.9289662267977267	0.6	0.3	0.0	0.009848907485059335	46
2155	0.021432349274042455	0.011227639179592628	0.010100527886923573	0.9797011050792722	-1	0	0	0.1	1	1.0	13	0.3125	0.8461538461538461	12	11	2	1	0	0.3333333333333333	4	12	15	0.14285714285714285	0	0.2520451748243159	0.9178877917819361	0.48363919117292065	0.9465891966039285	0.7253603895098379	0.9474449797086425	0.9404735749582976	0.9385963528939616	1.0	0.25	0.0	0.010100527886923573	21
4950	0.02254942827377824	0.011297856474758429	0.010879457955307365	0.9796369922364487	-1	0	0	0.1	1	1.0	13	0.4166666666666667	0.7692307692307693	11	10	3	3	0	0.25	3	12	15	0.3333333333333333	0	0.23746589298113657	0.908900100137854	0.48363919117292065	0.924056157738047	0.7253603895098379	0.9354393320456966	0.9292249062551273	0.9234959476751327	0.18181818181818182	0.18181818181818182	0.0	0.010879457955307365	48
2647	0.01656455454225528	0.005039637557201541	-0.005034997103526462	0.9893781972603128	-1	0	0	0.25	2	0.8	8	0.4	0.6	6	6	5	1	0	0.3	3	10	12	0.07142857142857142	0	0.1	0.5258700418867543	0.48363919117292065	0.9226742270537075	0.7268452428765702	0.9352478996563598	0.9360107626321059	0.8520817039312806	1.0	0.5	0.0	-0.0005034997103526462	1
1650	0.023327262697039188	0.011615974083999208	0.010844162012163254	0.9759298858986375	-1	0	0	0.1	1	1.0	13	0.23809523809523808	0.8461538461538461	11	11	3	1	0	0.7777777777777778	7	9	15	0.1	0	0.2520451748243159	0.905412547972151	0.48363919117292065	0.9493108423816009	0.7253603895098379	0.9301926337197011	0.9375040583428258	0.9303998313142084	1.0	0.09090909090909091	0.0	0.010844162012163254	21
3278	0.022297977193415305	0.010869671714901991	0.010748018973352725	0.979434188352837	-1	0	0	0.1	1	1.0	13	0.4166666666666667	0.7692307692307693	11	10	3	1	0	0.25	3	12	15	0.1111111111111111	0	0.23746589298113657	0.908900100137854	0.48363919117292065	0.924056157738047	0.7253603895098379	0.9372822395357486	0.9292249062551273	0.9242211617938016	1.0	0.2727272727272727	0.0	0.010748018973352725	38
3052	0.021774464274704662	0.011461047173313726	0.010397726449304236	0.9800009136441401	-1	0	0	0.1	1	1.0	13	0.3125	0.8461538461538461	11	11	3	1	0	0.3333333333333333	4	12	15	0.1	0	0.2520451748243159	0.9245803545165613	0.48363919117292065	0.9347808725231992	0.7253603895098379	0.9390949241159592	0.9371263639673667	0.9330686007607106	1.0	0.2727272727272727	0.0	0.010397726449304236	26
5326	0.02841297148049645	0.0072410606491279585	-0.0011810954418007484	0.9629374321319872	-1	0	0	0.1	1	1.0	13	0.375	0.8461538461538461	11	11	3	1	0	0.4	10	4	15	0.1	0	0.2520451748243159	0.9004916079590358	0.48363919117292065	0.9347808725231992	0.7253603895098379	0.9547978224504992	0.9292249062551273	0.9333009824117486	1.0	0.09090909090909091	0.0	-0.00011810954418007484	6
4943	0.02175661816443157	0.011032350299998519	0.01045872318910184	0.979781702692169	-1	0	0	0.1	1	1.0	13	0.4166666666666667	0.7692307692307693	11	10	3	3	0	0.25	3	12	15	0.3333333333333333	0	0.23746589298113657	0.908900100137854	0.48363919117292065	0.924056157738047	0.7253603895098379	0.9372822395357486	0.9292249062551273	0.9242211617938016	0.18181818181818182	0.2727272727272727	0.0	0.01045872318910184	19
3865	0.02539298069907651	0.006807241031420824	-0.0008288840482460311	0.9762170696874055	-1	0	0	0.1	1	1.0	13	0.375	0.8461538461538461	11	11	3	1	0	0.4	10	4	15	0.1	0	0.2520451748243159	0.9026330595549917	0.48363919117292065	0.9347808725231992	0.7253603895098379	0.9561442382156158	0.9323241596291063	0.9344491152641627	1.0	0.2727272727272727	0.0	-8.28884048246031e-05	4
554	0.001784739840597288	0.0017019948175805103	-0.001701988789456397	0.9848598511141421	-1	0	0	1.0	1	0	0	1.0	0	1	0	0	1	0	0.5	1	2	2	0.3333333333333333	0	0	0	0	0	0	0	0	0	0	0	0	-0.0001701988789456397	64
44	0.01465664085499301	0.005047044318455888	-0.004917107415448739	0.9845966785486564	-1	0.25	1	0.6	6	0.38461538461538464	5	0.46875	0.38461538461538464	8	5	6	1	0	0.5	4	8	15	0.07692307692307693	0	0.39638888938567146	0.9343393273983821	0.684958026688378	0.9189544408095357	0.8055994699261702	0.9558430160689994	0.8081366077765036	0.9381657410853973	1.0	0.375	0.0	-0.0004917107415448739	5
4224	0.021469769361093564	0.011296198903848354	0.01060519445988527	0.9797550859423827	-1	0	0	0.1	1	1.0	13	0.4166666666666667	0.7692307692307693	11	10	3	3	0	0.25	3	12	15	0.3333333333333333	0	0.23746589298113657	0.908900100137854	0.48363919117292065	0.924056157738047	0.7253603895098379	0.934760955581501	0.9282334228356252	0.9232322804574469	0.18181818181818182	0.2727272727272727	0.0	0.01060519445988527	23
1414	0.017717896332417934	0.0038798850996557502	-0.0038021005500998937	0.9831454038507901	-1	0	0	0.3	3	0.7692307692307693	10	0.3	0.6923076923076923	11	9	3	3	0	0.5	5	10	15	0.375	0	0.5779175977925447	0.9190438964278784	0.33638921120839627	0.9344291518066794	0.44259735057850175	0.8714266256540233	0.9179870783168993	0.9115966515454484	0.18181818181818182	0.2727272727272727	0.0	-0.00038021005500998937	9
4780	0.022804506691304977	0.011111591728445525	0.01088230643232817	0.9795153506373213	-1	0	0	0.1	1	1.0	13	0.4166666666666667	0.7692307692307693	11	10	3	3	0	0.25	3	12	15	0.3333333333333333	0	0.23746589298113657	0.908900100137854	0.48363919117292065	0.924056157738047	0.7253603895098379	0.9354393320456966	0.9292249062551273	0.9234959476751327	0.18181818181818182	0.18181818181818182	0.0	0.01088230643232817	33
1519	0.016565007901877676	0.009076630262597918	0.007305846253317032	0.9807213562742065	-1	0	0	0.3	3	0.6923076923076923	9	0.625	0.6153846153846154	11	8	3	1	0	0.16666666666666666	2	12	15	0.14285714285714285	0	0.2520451748243159	0.8127775795952812	0.48363919117292065	0.9043831034516242	0.44259735057850175	0.9327408294481772	0.9282334228356252	0.8923409718066645	1.0	0.2727272727272727	0.0	0.007305846253317032	24
4138	0.02196957016674714	0.010787533114191193	0.009867114561839634	0.9796338767513666	-1	0	0	0.1	1	1.0	13	0.3125	0.7692307692307693	11	10	3	1	0	0.3333333333333333	4	12	15	0.1111111111111111	0	0.2520451748243159	0.9085942739324767	0.48363919117292065	0.9442883819392011	0.7253603895098379	0.9507416863834219	0.9371263639673667	0.936770413132312	1.0	0.18181818181818182	0.0	0.009867114561839634	12
3826	0.01463177921907349	0.006550015857871592	0.000650675235052008	0.9817375737462304	-1	0	0	0.1	1	1.0	13	0.4166666666666667	0.7692307692307693	11	10	3	1	0	0.25	3	12	15	0.1111111111111111	0	0.23746589298113657	0.908900100137854	0.48363919117292065	0.923801976498295	0.7253603895098379	0.9334986536439284	0.9282334228356252	0.9226602253432045	1.0	0.18181818181818182	0.0	0.000650675235052008	2
2348	0.021969489580051692	0.011534214377674937	0.01016573395730404	0.979869488457086	-1	0	0	0.1	1	1.0	13	0.3125	0.8461538461538461	12	11	2	1	0	0.3333333333333333	4	12	15	0.14285714285714285	0	0.2520451748243159	0.9178877917819361	0.48363919117292065	0.9465891966039285	0.7253603895098379	0.9474449797086425	0.9404735749582976	0.9385963528939616	1.0	0.25	0.0	0.01016573395730404	21
2292	0.024087377972074834	0.008517318389381788	0.0061766879250286025	0.9812846588332755	-1	0	0	0.1	1	1.0	13	0.3125	0.8461538461538461	12	11	2	1	0	0.3333333333333333	4	12	15	0.14285714285714285	0	0.40100738027125493	0.9104703842167632	0.48363919117292065	0.9084767266089927	0.7253603895098379	0.9374379246371227	0.9166381027541145	0.9198654060103368	1.0	0.08333333333333333	0.0	0.0061766879250286025	9
444	0.0031359271938373088	0.002163788101821299	-0.0021636863747272537	0.9841008344275669	-1	0	0	0.5	1	1.0	1	1.0	1.0	2	1	0	1	0	0.3333333333333333	3	1	3	0.3333333333333333	0	0.3125278093846305	0.6379264828557741	0.5335866415429221	0.7747603216323534	0.7160187781479432	0.8893166061129991	0.8407931679142245	0.7850228871213679	1.0	0	0.0	-0.00021636863747272536	51
255	0.001657227824686975	0.0016223736606960039	-0.0016222899182879876	0.9819877557405254	-1	0	0	0	0	0	0	1.0	0	0	0	0	2	0	1.0	1	1	1	0.5	0	0	0	0	0	0	0	0	0	0	0	0	-0.1	0
284	0.02264738077064745	0.004345663485684035	-0.003761274210571655	0.971632092017273	-1	0	0	0.375	3	0.7	7	0.3333333333333333	0.6	8	6	3	1	0	0.4444444444444444	4	9	12	0.125	0.25	0.3940492754548789	0.9051514256667105	0.8335622775955738	0.8549126711161467	0.7835390727847604	0.9478768866598055	0.9362600342002085	0.9097045995289564	1.0	0.375	0.0	-0.0003761274210571655	10
2133	0.033028238158557294	0.003573913006986985	0.0010950074548805489	0.9611894802941401	-1	0	0	0.3	3	0.6923076923076923	9	0.4166666666666667	0.46153846153846156	8	6	6	2	0	1.0	6	6	15	0.14285714285714285	0.15384615384615385	0.2290605833494686	0.9072991656927587	0.4268122059314397	0.9167448873885555	0.7253603895098379	0.9187845041881376	0.9307905896541515	0.9144055182597395	0.625	0.25	0.0	0.0010950074548805489	10
221	0.003853063428262756	0.0032890492010241917	-0.003283815028583086	0.979939450756194	-1	0	0	0.4	2	0.8	4	0.5833333333333334	0.4	3	2	3	0	0	0.3333333333333333	6	2	7	0.0	0.3333333333333333	0.19575958138357313	0.7765189691788248	0.8711492905785383	0.6530643037125046	0.407712475845853	0.9753929033802938	0.970786266083089	0.8644334967391915	0	0	0.0	-0.0003283815028583086	11
4917	0.017697769498832384	0.0067007083006604354	-0.006575914731891127	0.9836693192403885	-1	0	0	0.1	1	1.0	13	1.0	1.0	14	13	0	0	0	0.06666666666666667	1	15	15	0.0	0	0.26045048445598384	0.8656369039370329	0.37508230619822924	0.9563110135426562	0.794323108709104	0.9683446662643502	0.9375040583428258	0.9421255626187406	0	0	0.0	-0.0006575914731891127	1
4788	0.022421762488415473	0.01120695482878003	0.01087163419175248	0.9793498365992773	-1	0	0	0.1	1	1.0	13	0.4166666666666667	0.7692307692307693	11	10	3	3	0	0.25	3	12	15	0.3333333333333333	0	0.23746589298113657	0.908900100137854	0.48363919117292065	0.924056157738047	0.7253603895098379	0.9372822395357486	0.9292249062551273	0.9242211617938016	0.18181818181818182	0.2727272727272727	0.0	0.01087163419175248	32
3027	0.0203849412884757	0.007777749340286474	-0.005733786389337626	0.9848237812604397	-1	0	0	0.1	1	1.0	13	0.3125	0.8461538461538461	11	11	3	1	0	0.3333333333333333	4	12	15	0.1	0	0.2520451748243159	0.9245803545165613	0.48363919117292065	0.9398438956613906	0.7253603895098379	0.9390949241159592	0.9371263639673667	0.9348411018255766	1.0	0.2727272727272727	0.0	-0.0005733786389337626	1
5445	0.02188902245452826	0.011289670957147524	0.010742798660610765	0.9796583847135627	-1	0	0	0.1	1	1.0	13	0.4166666666666667	0.7692307692307693	11	10	3	3	0	0.25	3	12	15	0.3333333333333333	0	0.2520451748243159	0.9077031582561361	0.48363919117292065	0.924056157738047	0.7253603895098379	0.9372822395357486	0.9292249062551273	0.9238849815594962	0.18181818181818182	0.2727272727272727	0.0	0.010742798660610765	22
5309	0.02220459747362756	0.011475709164068952	0.011048635475723783	0.9795776627720211	-1	0	0	0.1	1	1.0	13	0.4166666666666667	0.7692307692307693	11	10	3	3	0	0.25	3	12	15	0.3333333333333333	0	0.23746589298113657	0.908900100137854	0.48363919117292065	0.924056157738047	0.7253603895098379	0.9372822395357486	0.9292249062551273	0.9242211617938016	0.18181818181818182	0.2727272727272727	0.0	0.011048635475723783	18
5256	0.01835725189039868	0.00852256564364356	0.006983050473017757	0.9814636995214195	-1	0	0	0.1	1	1.0	13	0.4166666666666667	0.7692307692307693	11	10	3	3	0	0.25	3	12	15	0.3333333333333333	0	0.2520451748243159	0.9077031582561361	0.48363919117292065	0.9674327800154847	0.7253603895098379	0.9372822395357486	0.9676860676737126	0.9423432527425044	0.18181818181818182	0.2727272727272727	0.0	0.006983050473017757	9
5346	0.02660709096581267	0.005824939176689176	-0.0058196784649850435	0.9746309965985542	-1	0	0	0.1	1	1.0	13	0.375	0.8461538461538461	11	11	3	1	0	0.4	10	4	15	0.1	0	0.2520451748243159	0.9026330595549917	0.48363919117292065	0.9376017414293865	0.7253603895098379	0.9561442382156158	0.9292249062551273	0.935406857242624	1.0	0.2727272727272727	0.0	-0.0005819678464985044	1
1327	0.022242393432552163	0.007034907761651312	0.006682543265387756	0.9765784674528769	-1	0	0	0.1	1	1.0	12	0.3111111111111111	0.75	10	9	3	3	0	0.5555555555555556	5	9	14	0.3333333333333333	0	0.24475553390272625	0.8911650654564162	0.4417702800923296	0.9569114258293335	0.7253603895098379	0.9325164433556247	0.9330174593509879	0.9314843815297021	0.2	0.3	0.0	0.006682543265387756	22
89	0.0031169318488559706	0.003078000684855628	-0.0030751938281375485	0.9800312262706893	-1	0	0	0.5	2	0.6666666666666666	2	1.0	0.3333333333333333	2	1	2	4	0	0.2	5	1	5	0.5714285714285714	0.5	0.7963917313973459	0.88453378017771	0.1	0.5	0.4678402699615056	0.9123149784872178	0.9484449132430676	0.8114468509558326	0.5	1.0	0.16225239893863858	-0.00030751938281375484	62
3435	0.017056177989593094	0.0098418702105836	-0.003976808198525175	0.9791057975157456	-1	0	0	0.2	1	1.0	5	0.4375	0.8	4	4	2	3	0	1.0	4	4	7	0.375	0	0.13734304538405304	0.9152331282996533	0.25094088575905404	0.8761758010934392	0.8971615543545519	0.8259554433705568	0.9577904319661937	0.8770086129805107	0.25	0.75	0.0	-0.00039768081985251745	0
5024	0.022221843524829733	0.011619784989396831	0.010962727693973846	0.9797135849459857	-1	0	0	0.1	1	1.0	13	0.4166666666666667	0.7692307692307693	11	10	3	3	0	0.25	3	12	15	0.3333333333333333	0	0.2520451748243159	0.9077031582561361	0.48363919117292065	0.924056157738047	0.7253603895098379	0.9372822395357486	0.9292249062551273	0.9238849815594962	0.18181818181818182	0.2727272727272727	0.0	0.010962727693973846	71
563	0.002310406426044584	0.0023515258553227915	-0.0023507695428980715	0.9832814236003846	-1	0	0	1.0	1	0	0	1.0	0	1	0	0	0	0	0.5	2	1	2	0.0	0	0	0	0	0	0	0	0	0	0	0	0	-0.00023507695428980714	15
1467	0.016669954403919378	0.009094732425992187	0.007458481013899957	0.9805384938234328	-1	0	0	0.3	3	0.6923076923076923	9	0.625	0.6153846153846154	11	8	3	1	0	0.16666666666666666	2	12	15	0.14285714285714285	0	0.2520451748243159	0.8127775795952812	0.48363919117292065	0.9043831034516242	0.44259735057850175	0.9327408294481772	0.9282334228356252	0.8923409718066645	1.0	0.2727272727272727	0.0	0.007458481013899957	27
857	0.0017055682338266338	0.001673400920073243	-0.0016733509422131832	0.9852911572821323	-1	0	0	1.0	1	0	0	1.0	0	1	0	0	0	0	0.5	1	2	2	0.0	0	0	0	0	0	0	0	0	0	0	0	0	-0.0001673350942213183	44
814	0.0231389102505858	0.009837012356245877	0.009796917180361476	0.9769166467606204	-1	0	0	0.1	1	1.0	12	0.3111111111111111	0.75	10	9	3	3	0	0.5555555555555556	5	9	14	0.3333333333333333	0	0.24475553390272625	0.8911650654564162	0.48363919117292065	0.9518483675971336	0.7253603895098379	0.9325164433556247	0.9406532573554592	0.9289662267977267	0.2	0.3	0.0	0.009796917180361476	106
4271	0.022357959318048178	0.011203771043491491	0.01084752795383796	0.9796008776750431	-1	0	0	0.1	1	1.0	13	0.4166666666666667	0.7692307692307693	11	10	3	3	0	0.25	3	12	15	0.3333333333333333	0	0.23746589298113657	0.908900100137854	0.48363919117292065	0.924056157738047	0.7253603895098379	0.9372822395357486	0.9292249062551273	0.9242211617938016	0.18181818181818182	0.2727272727272727	0.0	0.01084752795383796	48
1665	0.023131439370653994	0.009694227789573361	0.009578704058206558	0.9771751130259777	-1	0	0	0.1	1	1.0	12	0.3111111111111111	0.75	10	9	3	3	0	0.5555555555555556	5	9	14	0.3333333333333333	0	0.24475553390272625	0.8911650654564162	0.48363919117292065	0.9436064571043478	0.7253603895098379	0.9325164433556247	0.9373154765966535	0.9252110376438003	0.1	0.1	0.0	0.009578704058206558	45
4935	0.02233099270499268	0.01137745802127295	0.010932486080407316	0.9795634941840368	-1	0	0	0.1	1	1.0	13	0.4166666666666667	0.7692307692307693	11	10	3	3	0	0.25	3	12	15	0.3333333333333333	0	0.23746589298113657	0.908900100137854	0.48363919117292065	0.924056157738047	0.7253603895098379	0.9372822395357486	0.9292249062551273	0.9242211617938016	0.18181818181818182	0.2727272727272727	0.0	0.010932486080407316	29
3488	0.022318064628464487	0.011632394354263347	0.010465630585749468	0.979752436973954	-1	0	0	0.1	1	1.0	13	0.3125	0.8461538461538461	11	11	3	1	0	0.3333333333333333	4	12	15	0.1	0	0.2520451748243159	0.9245803545165613	0.48363919117292065	0.9347808725231992	0.730006840848991	0.9032089451698203	0.9433880426733546	0.9218253450505381	1.0	0.2727272727272727	0.0	0.010465630585749468	17
5426	0.022420930540361313	0.011282340890856498	0.010827765969646304	0.9795793283550623	-1	0	0	0.1	1	1.0	13	0.4166666666666667	0.7692307692307693	11	10	3	3	0	0.25	3	12	15	0.3333333333333333	0	0.23746589298113657	0.908900100137854	0.48363919117292065	0.924056157738047	0.7253603895098379	0.9361199262687109	0.9292249062551273	0.9237622344322587	0.2727272727272727	0.18181818181818182	0.0	0.010827765969646304	29
344	0.0023393028456878484	0.0021463828859056315	-0.0021462100992309897	0.9846588112140057	-1	0	0	0.6666666666666666	2	0.5	1	1.0	0	1	0	2	0	0	1.0	2	2	4	0.0	0	0	0	0	0	0	0	0	0	0	0	0	-0.00021462100992309898	23
3666	0.021995689420640563	0.011856050015201349	0.010854212727035191	0.979627416410221	-1	0	0	0.1	1	1.0	13	0.3125	0.8461538461538461	11	11	3	1	0	0.3333333333333333	4	12	15	0.1	0	0.2520451748243159	0.9245803545165613	0.48363919117292065	0.9347808725231992	0.7253603895098379	0.9427210440569598	0.9371263639673667	0.93441393133047	1.0	0.2727272727272727	0.0	0.010854212727035191	47
4673	0.02238915017056785	0.011358060564799967	0.01113280731510837	0.9793958830235271	-1	0	0	0.1	1	1.0	13	0.4166666666666667	0.7692307692307693	11	10	3	3	0	0.25	3	12	15	0.3333333333333333	0	0.23746589298113657	0.908900100137854	0.48363919117292065	0.924056157738047	0.7253603895098379	0.9354393320456966	0.9292249062551273	0.9234959476751327	0.18181818181818182	0.18181818181818182	0.0	0.01113280731510837	35
4373	0.022129377096918333	0.011311704457509907	0.011018921401393822	0.979432952923224	-1	0	0	0.1	1	1.0	13	0.4166666666666667	0.7692307692307693	11	10	3	3	0	0.25	3	12	15	0.3333333333333333	0	0.23746589298113657	0.908900100137854	0.48363919117292065	0.924056157738047	0.7253603895098379	0.9372822395357486	0.9292249062551273	0.9242211617938016	0.18181818181818182	0.2727272727272727	0.0	0.011018921401393822	53
2104	0.022819634502508648	0.011716710719285917	0.01072709851863654	0.9761019312339784	-1	0	0	0.1	1	1.0	13	0.23809523809523808	0.8461538461538461	11	11	3	1	0	0.7777777777777778	7	9	15	0.1	0	0.2520451748243159	0.905412547972151	0.48363919117292065	0.9441545192847555	0.7253603895098379	0.9301926337197011	0.9282334228356252	0.9281584694749302	1.0	0.2727272727272727	0.0	0.01072709851863654	43
3599	0.0224886807794274	0.011503182259875332	0.011041211854518106	0.9794773740040202	-1	0	0	0.1	1	1.0	13	0.3125	0.8461538461538461	11	11	3	1	0	0.3333333333333333	4	12	15	0.1	0	0.2520451748243159	0.9245803545165613	0.48363919117292065	0.9347808725231992	0.7253603895098379	0.9354573828643242	0.9292249062551273	0.931768652570135	1.0	0.18181818181818182	0.0	0.011041211854518106	49
4864	0.020136882134188776	0.013457026783737756	0.010925806235584428	0.9802574244271149	-1	0	0	0.1	1	1.0	13	1.0	0.7692307692307693	10	10	4	1	0	0.06666666666666667	1	15	15	0.08333333333333333	0	0.2520451748243159	0.9165866831368872	0.5702213965528244	0.9524411509359523	0.456875192154769	0.9121923924203404	0.9345278587021749	0.9294455823992253	1.0	0.3	0.0	0.010925806235584428	18
4477	0.020607103024179625	0.013327599235210286	0.011367845700053773	0.9799447938605939	-1	0	0	0.1	1	1.0	13	1.0	0.7692307692307693	10	10	4	1	0	0.06666666666666667	1	15	15	0.08333333333333333	0	0.2520451748243159	0.9165866831368872	0.5702213965528244	0.9524411509359523	0.6769669447799724	0.9558038599470806	0.9420310425616559	0.9438853681024469	1.0	0.2	0.0	0.011367845700053773	22
3539	0.02247330968069846	0.011180169005698015	0.010914160842143979	0.9794344671158031	-1	0	0	0.1	1	1.0	13	0.4166666666666667	0.7692307692307693	11	10	3	3	0	0.25	3	12	15	0.3333333333333333	0	0.23746589298113657	0.908900100137854	0.48363919117292065	0.924056157738047	0.7253603895098379	0.9372822395357486	0.9292249062551273	0.9242211617938016	0.18181818181818182	0.2727272727272727	0.0	0.010914160842143979	41
4667	0.021008489469723772	0.011866771176714573	0.010399900320032412	0.9800326328399885	-1	0	0	0.1	1	1.0	13	0.38461538461538464	0.8461538461538461	11	11	3	1	0	0.23076923076923078	3	13	15	0.1	0	0.2520451748243159	0.9085942739324767	0.48363919117292065	0.9312337750753901	0.7253603895098379	0.9503311157115767	0.9292249062551273	0.9320072802164682	1.0	0.2727272727272727	0.0	0.010399900320032412	14
3728	0.022270828049942046	0.011481528548461555	0.010721931811093783	0.9795905871938426	-1	0	0	0.1	1	1.0	13	0.3125	0.8461538461538461	11	11	3	1	0	0.3333333333333333	4	12	15	0.1	0	0.2520451748243159	0.9245803545165613	0.48363919117292065	0.9347808725231992	0.7253603895098379	0.9390949241159592	0.9371263639673667	0.9330686007607106	1.0	0.2727272727272727	0.0	0.010721931811093783	27
808	0.0017946713379110154	0.001780037071668128	-0.001779989973456096	0.985174238673286	-1	0	0	1.0	1	0	0	1.0	0	1	0	0	0	0	0.5	1	2	2	0.0	0	0	0	0	0	0	0	0	0	0	0	0	-0.0001779989973456096	17
3659	0.022548528966155383	0.01134694155506454	0.010966862693492086	0.9796474179019868	-1	0	0	0.1	1	1.0	13	0.4166666666666667	0.7692307692307693	11	10	3	3	0	0.25	3	12	15	0.3333333333333333	0	0.23746589298113657	0.908900100137854	0.48363919117292065	0.924056157738047	0.7253603895098379	0.9354393320456966	0.9292249062551273	0.9234959476751327	0.18181818181818182	0.18181818181818182	0.0	0.010966862693492086	53
4816	0.022495082742656252	0.010684477381664267	0.010586802298529676	0.9796039277665484	-1	0	0	0.1	1	1.0	12	0.3888888888888889	0.8333333333333334	10	10	3	3	0	0.25	3	12	14	0.3	0	0.24475553390272625	0.9169163504174355	0.48363919117292065	0.9320826509092556	0.6769669447799724	0.9398560905261168	0.9287307563842455	0.9301997417345724	0.1	0.2	0.0	0.010586802298529676	13
2795	0.022382070258710595	0.011736062639864122	0.0108389521228435	0.9794425051804138	-1	0	0	0.1	1	1.0	13	0.3125	0.8461538461538461	11	11	3	1	0	0.3333333333333333	4	12	15	0.1	0	0.2520451748243159	0.9245803545165613	0.48363919117292065	0.9347808725231992	0.730006840848991	0.9032089451698203	0.9433880426733546	0.9218253450505381	1.0	0.2727272727272727	0.0	0.0108389521228435	49
4916	0.022352167011184164	0.011212725507239512	0.010616608964234157	0.9799695707953804	-1	0	0	0.1	1	1.0	13	0.4166666666666667	0.7692307692307693	11	10	3	3	0	0.25	3	12	15	0.3333333333333333	0	0.23746589298113657	0.908900100137854	0.48363919117292065	0.924056157738047	0.7253603895098379	0.9372822395357486	0.9292249062551273	0.9242211617938016	0.18181818181818182	0.2727272727272727	0.0	0.010616608964234157	24
768	0.015131097360977562	0.003780689859883342	-0.003696636310757376	0.985897092275499	-1	0	0	0.16666666666666666	1	1.0	7	0.5625	0.7142857142857143	5	5	3	0	0	0.25	2	8	9	0.0	0	0.4183606592151614	0.9474256594872075	0.44148505408381167	0.9497160072933435	0.6300066302440346	0.9351260343359824	0.9004904051509525	0.9444198031711301	0	0	0.0	-0.0003696636310757376	7
2178	0.018138744360930697	0.009028299229229049	-0.002710722543531886	0.9834481386323904	-1	0	0	0.1	1	1.0	13	0.3125	0.8461538461538461	12	11	2	1	0	0.3333333333333333	4	12	15	0.14285714285714285	0	0.2520451748243159	0.9178877917819361	0.4820709103715403	0.9438180556462432	0.7253603895098379	0.9458474542181657	0.9337686833077447	0.9369400978349884	1.0	0.25	0.0	-0.0002710722543531886	7
446	0.005212417932235326	0.0028153870318395227	-0.002775330581833347	0.9777816199028909	-1	0	0	0.2857142857142857	2	0.75	6	0.35714285714285715	0.125	2	1	7	4	0	0.5714285714285714	7	4	10	0.23529411764705882	0.3333333333333333	0.6350279853432322	0.874895469091481	0.7334722521024001	0.9328776182115546	0.3617110636374405	0.9319547055722844	0.9127128742060622	0.9166701314278493	0.5	0	0.3109144289066363	-0.0002775330581833347	21
4320	0.022160424941836367	0.011398110520357569	0.010990344842642026	0.9795298551867773	-1	0	0	0.1	1	1.0	13	0.4166666666666667	0.7692307692307693	11	10	3	3	0	0.25	3	12	15	0.3333333333333333	0	0.23746589298113657	0.908900100137854	0.48363919117292065	0.924056157738047	0.7253603895098379	0.9372822395357486	0.9292249062551273	0.9242211617938016	0.18181818181818182	0.2727272727272727	0.0	0.010990344842642026	54
175	0.0017778871471221033	0.0017767312898361064	-0.0017766994555659496	0.9849870810554614	-1	0	0	1.0	1	0	0	1.0	0	1	0	0	1	0	0.5	1	2	2	0.3333333333333333	0	0	0	0	0	0	0	0	0	0	0	0	-0.00017766994555659497	16
1014	0.00381320044690635	0.0026913377600794918	-0.002683651027831411	0.9723652522719449	-1	0	0	0.4	2	0.8	4	0.4375	0.8	4	4	2	2	0	1.0	4	4	7	0.25	0	0.23746589298113657	0.8384454878930789	0.5332838967946156	0.8987947784503701	0.5839788700441698	0.8361989840178279	0.8828991190669194	0.8605991437644408	0.875	0.5	0.0	-0.00026836510278314106	6
1598	0.024494983914627524	0.010058984242342327	0.010058339670991356	0.9755132559909596	-1	0	0	0.1	1	1.0	12	0.25925925925925924	0.8333333333333334	10	10	3	2	0	0.6666666666666666	6	9	14	0.2	0	0.24475553390272625	0.8911650654564162	0.48363919117292065	0.9518483675971336	0.7253603895098379	0.9325164433556247	0.9406532573554592	0.9289662267977267	0.6	0.3	0.0	0.010058339670991356	100
1068	0.001746507614200017	0.0015430035275338751	-0.0015430012793313517	0.9756535773931958	-1	0	0	0.5	1	1.0	1	1.0	1.0	1	1	1	0	0	0.3333333333333333	1	3	3	0.0	0	0.6143271704865685	0.5	0.9105287746951152	0.5	0.6300066302440346	0.5	0.7958989802734234	0.5	0	0	0.0	-0.00015430012793313518	34
3687	0.022211573814402547	0.011537044827097349	0.010419021083533781	0.9799902870476626	-1	0	0	0.1	1	1.0	13	0.3125	0.8461538461538461	11	11	3	1	0	0.3333333333333333	4	12	15	0.1	0	0.2520451748243159	0.9245803545165613	0.48363919117292065	0.9347808725231992	0.7253603895098379	0.9390949241159592	0.9371263639673667	0.9330686007607106	1.0	0.18181818181818182	0.0	0.010419021083533781	21
5080	0.022315804773111153	0.011339163760146632	0.010817475715681793	0.9796875310200192	-1	0	0	0.1	1	1.0	13	0.4166666666666667	0.7692307692307693	11	10	3	3	0	0.25	3	12	15	0.3333333333333333	0	0.23746589298113657	0.908900100137854	0.48363919117292065	0.924056157738047	0.7253603895098379	0.9372822395357486	0.9292249062551273	0.9242211617938016	0.18181818181818182	0.2727272727272727	0.0	0.010817475715681793	39
2635	0.022458611819988285	0.00974505364274388	0.009736059604045921	0.9797783515354157	-1	0	0	0.125	1	1.0	10	1.0	0.9	9	9	2	2	0	0.08333333333333333	1	12	12	0.25	0	0.2520451748243159	0.9252772889823003	0.48363919117292065	0.9404043966017461	0.7253603895098379	0.9497865507031705	0.9371263639673667	0.9392509156446847	0.5555555555555556	0.2222222222222222	0.0	0.009736059604045921	14
2349	0.021864140269466523	0.011539284798472006	0.0103837327668271	0.9796797105442869	-1	0	0	0.1	1	1.0	13	0.3125	0.8461538461538461	12	11	2	1	0	0.3333333333333333	4	12	15	0.14285714285714285	0	0.2520451748243159	0.9178877917819361	0.48363919117292065	0.9457115152041026	0.7253603895098379	0.9474449797086425	0.9404735749582976	0.9382645740118511	1.0	0.25	0.0	0.0103837327668271	27
2159	0.007498922017147299	0.004086588118841165	-0.004064622453676512	0.966268714722731	-1	0	0	0.3333333333333333	2	0.8571428571428571	6	0.42857142857142855	0.5714285714285714	5	4	3	4	0	0.42857142857142855	7	3	9	0.4444444444444444	0	0.23746589298113657	0.8905688501587653	0.48363919117292065	0.9613232709015351	0.7253603895098379	0.749745408947024	0.9535882794349549	0.8943183751358926	0.4	0.4	0.0	-0.0004064622453676512	1
1370	0.022064037752509872	0.009567910645202054	0.009433444984055482	0.9794240186726554	-1	0	0	0.125	1	1.0	10	0.3333333333333333	0.8	8	8	3	2	0	0.4444444444444444	4	9	12	0.2	0	0.17602258741215795	0.9000932310887405	0.3771675003097448	0.9461180332332967	0.7621649747790474	0.946710645102457	0.94098250611065	0.9338276854732772	0.5625	0.375	0.0	0.009433444984055482	39
858	0.0019022161156772564	0.0017810008152361033	-0.0017808474384195777	0.9847592824497203	-1	0	0	1.0	1	0	0	1.0	0	1	0	0	0	0	0.5	1	2	2	0.0	0	0	0	0	0	0	0	0	0	0	0	0	-0.00017808474384195777	14
4854	0.022718651301703183	0.011205784545319931	0.010907218550494499	0.9794658393293021	-1	0	0	0.1	1	1.0	13	0.4166666666666667	0.7692307692307693	11	10	3	3	0	0.25	3	12	15	0.3333333333333333	0	0.23746589298113657	0.908900100137854	0.48363919117292065	0.924056157738047	0.7253603895098379	0.9354393320456966	0.9292249062551273	0.9234959476751327	0.18181818181818182	0.18181818181818182	0.0	0.010907218550494499	26
4073	0.022531704125462067	0.01120977294108628	0.010882435515751614	0.9795566705863158	-1	0	0	0.1	1	1.0	13	0.4166666666666667	0.7692307692307693	11	10	3	3	0	0.25	3	12	15	0.3333333333333333	0	0.23746589298113657	0.908900100137854	0.48363919117292065	0.924056157738047	0.7253603895098379	0.9334986536439284	0.9282334228356252	0.9227462036059823	0.18181818181818182	0.18181818181818182	0.0	0.010882435515751614	54
1972	0.0232910657637075	0.01174438517322558	0.01081904165973532	0.9759975552532587	-1	0	0	0.1	1	1.0	13	0.23809523809523808	0.8461538461538461	11	11	3	1	0	0.7777777777777778	7	9	15	0.1	0	0.2520451748243159	0.905412547972151	0.48363919117292065	0.9493108423816009	0.7253603895098379	0.9301926337197011	0.9375040583428258	0.9303998313142084	1.0	0.2727272727272727	0.0	0.01081904165973532	30
3583	0.015953041870536543	0.005254548794909374	-0.005207600865503049	0.9831721643298873	-1	0	0	0.1	1	1.0	13	1.0	0.7692307692307693	11	10	3	0	0	0.06666666666666667	1	15	15	0.0	0	0.2520451748243159	0.9159192089887815	0.48363919117292065	0.9586677089080616	0.7253603895098379	0.9357735264117074	0.9372577337551987	0.9391751077624976	0	0	0.0	-0.0005207600865503049	2
1323	0.023011038347039183	0.007881197003446439	-0.007793455371493057	0.9835479203691547	-1	0	0	0.2	2	0.8333333333333334	10	0.5384615384615384	0.6666666666666666	9	8	4	0	0	0.15384615384615385	2	13	14	0.0	0	0.1377696229272897	0.9240710894490669	0.48363919117292065	0.9265633142113888	0.7253603895098379	0.8861903414449359	0.9292249062551273	0.9138952626135943	0	0	0.0	-0.0007793455371493057	1
3962	0.02067399568160344	0.005967676172358792	-0.005957024686003447	0.985721102971248	-1	0	0	0.1	1	1.0	13	0.4166666666666667	0.7692307692307693	11	10	3	3	0	0.25	3	12	15	0.3333333333333333	0	0.23746589298113657	0.9074617795049228	0.48363919117292065	0.924056157738047	0.7253603895098379	0.9372822395357486	0.9292249062551273	0.9238174973129506	0.18181818181818182	0.2727272727272727	0.0	-0.0005957024686003447	1
3472	0.022419327392024065	0.011332253864381879	0.010950264704467805	0.9795605375779078	-1	0	0	0.1	1	1.0	13	0.4166666666666667	0.7692307692307693	11	10	3	1	0	0.25	3	12	15	0.1111111111111111	0	0.23746589298113657	0.908900100137854	0.48363919117292065	0.924056157738047	0.7253603895098379	0.9372822395357486	0.9292249062551273	0.9242211617938016	1.0	0.2727272727272727	0.0	0.010950264704467805	24
1387	0.011538201663989915	0.005527797714978372	-0.005175976532369536	0.9835986278143585	-1	0	0	0.25	1	1.0	4	1.0	1.0	4	4	1	0	0	0.16666666666666666	1	6	6	0.0	0	0.29855924504347786	0.7903732343091335	0.9361552580733787	0.9754172215608887	0.4984778846189277	0.833319276950017	0.9311822236162922	0.9007671342785784	0	0	0.0	-0.0005175976532369536	1
1997	0.02227196297285236	0.011109386937682373	0.010502425076997291	0.9796285039197691	-1	0	0	0.1	1	1.0	13	0.3125	0.8461538461538461	12	11	2	1	0	0.3333333333333333	4	12	15	0.14285714285714285	0	0.2520451748243159	0.9178877917819361	0.48363919117292065	0.9486552207583717	0.7253603895098379	0.9474449797086425	0.9403340868703033	0.939391259293853	1.0	0.25	0.0	0.010502425076997291	100
4800	0.02222292924770373	0.011239718240371644	0.010982096276547434	0.9793199174609253	-1	0	0	0.1	1	1.0	13	0.4166666666666667	0.7692307692307693	11	10	3	3	0	0.25	3	12	15	0.3333333333333333	0	0.23746589298113657	0.908900100137854	0.48363919117292065	0.924056157738047	0.7253603895098379	0.9372822395357486	0.9292249062551273	0.9242211617938016	0.18181818181818182	0.2727272727272727	0.0	0.010982096276547434	80
5169	0.021907040034196714	0.010370775555275961	0.010106481194560769	0.9799476907069737	-1	0	0	0.1	1	1.0	13	0.3125	0.7692307692307693	11	10	3	1	0	0.3333333333333333	4	12	15	0.1111111111111111	0	0.2520451748243159	0.9060420539159643	0.7576923918137889	0.9570840925688028	0.7919342053798516	0.9569606017807638	0.9371263639673667	0.9439684491540916	1.0	0.2727272727272727	0.0	0.010106481194560769	25
198	0.030262386444015493	0.0025167902962539134	-0.002365728366423257	0.9486761762094921	-1	0.25	1	0.4	4	0.6153846153846154	8	0.35714285714285715	0.5384615384615384	9	7	5	3	0	0.8571428571428571	7	6	15	0.25	0.25	0.4323852340832757	0.9538839770106278	0.8555458100487524	0.8269821913993128	0.2454242115489514	0.875291208250121	0.9250523218737128	0.8985103894535833	0.3333333333333333	0.1111111111111111	0.0	-0.00023657283664232567	33
2319	0.01590870171249536	0.005913988408855409	-0.005859442231044401	0.9833204221640106	-1	0	0	0.2	2	0.8461538461538461	11	0.38461538461538464	0.7692307692307693	10	10	4	0	0	0.23076923076923078	3	13	15	0.0	0	0.2520451748243159	0.9171319055260889	0.4247270118199243	0.9614112475837895	0.6369191897156219	0.9558656212030494	0.9420310425616559	0.947761030298694	0	0	0.0	-0.0005859442231044401	3
1331	0.00778660717293817	0.0029740067491213296	-0.0029649606823740926	0.9780563406450302	-1	0	0	0.3333333333333333	2	0.8333333333333334	5	0.5	0.5	4	3	3	0	0	1.0	4	4	8	0.0	0	0.17602258741215795	0.9383545836484215	0.4100142011906584	0.8649163152628144	0.6747432955079624	0.903579769083232	0.9287307563842455	0.9065628959701673	0	0	0.0	-0.00029649606823740926	10
5257	0.02217013095313877	0.011703469730003654	0.010799157839746916	0.9799404905347032	-1	0	0	0.1	1	1.0	13	0.4166666666666667	0.7692307692307693	11	10	3	3	0	0.25	3	12	15	0.3333333333333333	0	0.2520451748243159	0.9077031582561361	0.48363919117292065	0.924056157738047	0.7253603895098379	0.9372822395357486	0.9292249062551273	0.9238849815594962	0.18181818181818182	0.2727272727272727	0.0	0.010799157839746916	29
3954	0.022454274669331982	0.011225888001376989	0.01077180999468814	0.979666905031368	-1	0	0	0.1	1	1.0	13	0.4166666666666667	0.7692307692307693	11	10	3	3	0	0.25	3	12	15	0.3333333333333333	0	0.23746589298113657	0.908900100137854	0.48363919117292065	0.924056157738047	0.7253603895098379	0.9372822395357486	0.9292249062551273	0.9242211617938016	0.18181818181818182	0.2727272727272727	0.0	0.01077180999468814	40
449	0.026973358755068035	0.003689088606080941	-0.0034302637168062834	0.9813008403288358	-1	0.25	1	0.3	3	0.7692307692307693	10	0.3	0.6923076923076923	12	9	2	0	0	0.5	10	5	15	0.0	0.2	0.4996367493401765	0.8935282685094829	0.33638921120839627	0.9537061486952774	0.44259735057850175	0.935923315545841	0.8708215500319577	0.9315895011734509	0	0	0.0	-0.00034302637168062835	15
2492	0.02240040346875866	0.01154892152249487	0.010827390811045176	0.979571692317874	-1	0	0	0.1	1	1.0	13	0.3125	0.8461538461538461	11	11	3	1	0	0.3333333333333333	4	12	15	0.1	0	0.2520451748243159	0.9245803545165613	0.48363919117292065	0.9347808725231992	0.7253603895098379	0.9390949241159592	0.9371263639673667	0.9330686007607106	1.0	0.2727272727272727	0.0	0.010827390811045176	126
819	0.0017378525015762172	0.0017038725933019745	-0.0017038596677625606	0.9850620173038129	-1	0	0	1.0	1	0	0	1.0	0	1	0	0	1	0	0.5	1	2	2	0.3333333333333333	0	0	0	0	0	0	0	0	0	0	0	0	-0.00017038596677625606	26
26	0.0044633146051927	0.003206617446019003	-0.003205075670224842	0.9820687731925773	-1	0	0	0.6	3	0.6	3	0.4375	0.2	3	1	3	4	0	1.0	4	4	7	0.5	0.6666666666666666	0.5968105248153763	0.9606249511037753	0.8398298601437609	0.9268314546888603	0.8235449739285456	0.5586718510815442	0.931847084440255	0.8797160304391162	0.3333333333333333	0.6666666666666666	0.00935059239516679	-0.00032050756702248424	42
24	0.0017706600748618913	0.0017158996290790698	-0.0017138167870411154	0.9835879517714167	-1	0	0	1.0	1	0	0	1.0	0	0	0	1	0	0	0.5	2	1	2	0.0	0	0	0	0	0	0	0	0	0	0	0	0	-0.1	11
2539	0.023136657066858392	0.01020808440717028	0.010081621887956624	0.9796910911486726	-1	0	0	0.1	1	1.0	13	0.38461538461538464	0.8461538461538461	12	11	2	1	0	0.23076923076923078	3	13	15	0.14285714285714285	0	0.2520451748243159	0.9457176476435213	0.48363919117292065	0.9443563528979114	0.5862025193161798	0.9483019636075325	0.9403340868703033	0.9461489400634532	1.0	0.25	0.0	0.010081621887956624	16
1575	0.017982013573544016	0.008439743294959081	0.007400210331270946	0.9815199474014308	-1	0	0	0.2	2	0.8461538461538461	11	0.3409090909090909	0.7692307692307693	12	10	2	1	0	0.36363636363636365	4	11	15	0.16666666666666666	0	0.2896933062787352	0.8739431089516638	0.3531872159491775	0.9242733470541397	0.4448209998505117	0.9232383713167085	0.9068576458587785	0.9095742368218058	1.0	0.25	0.0	0.007400210331270946	22
3041	0.02230963570684089	0.011387213582332465	0.010526106114749382	0.9797753936669061	-1	0	0	0.1	1	1.0	13	0.3125	0.8461538461538461	12	11	2	1	0	0.3333333333333333	4	12	15	0.14285714285714285	0	0.2520451748243159	0.9157002743535696	0.48363919117292065	0.9430464911243205	0.7253603895098379	0.9474449797086425	0.932816309462729	0.9367131581872469	1.0	0.25	0.0	0.010526106114749382	15
3978	0.02192563383116686	0.010877027052425435	0.010634478916858744	0.979442006354186	-1	0	0	0.1	1	1.0	13	0.4166666666666667	0.7692307692307693	11	10	3	1	0	0.25	3	12	15	0.1111111111111111	0	0.23746589298113657	0.908900100137854	0.48363919117292065	0.924056157738047	0.7253603895098379	0.9372822395357486	0.9292249062551273	0.9242211617938016	1.0	0.2727272727272727	0.0	0.010634478916858744	25
531	0.00987024539719369	0.003146223756269916	-0.0029016888456903566	0.9481097792278462	-1	0	0	0.3333333333333333	2	0.8571428571428571	6	0.375	0.7142857142857143	7	5	1	3	0	0.6666666666666666	6	4	9	0.75	0	0.602726242493089	0.9336369239164124	0.4338745039945608	0.866906821739985	0.44768071950353183	0.9565139676531051	0.8570494386226695	0.9266428437466433	0.14285714285714285	0.14285714285714285	0.0	-0.0002901688845690357	15
3319	0.00871585543886726	0.0036886604439923068	-0.003182870759034063	0.966544030630761	-1	0	0	0.1	1	1.0	13	0.25	0.9230769230769231	12	12	2	4	0	0.6	10	6	15	0.5	0	0.46093991205680124	0.9197959326695561	0.39419143547240804	0.9591864142623933	0.794323108709104	0.9041730290473986	0.9508615026010662	0.9317386222829255	0.20833333333333331	0.08333333333333333	0.0	-0.0003182870759034063	1
2269	0.019698773927770526	0.010284266295556758	0.00483142147218528	0.982060642410371	-1	0	0	0.1	1	1.0	13	0.3125	0.8461538461538461	12	11	2	1	0	0.3333333333333333	4	12	15	0.14285714285714285	0	0.2520451748243159	0.9178877917819361	0.48363919117292065	0.9461425119734154	0.7253603895098379	0.9474449797086425	0.9395674351952327	0.9384270698163806	1.0	0.08333333333333333	0.0	0.00483142147218528	16
2512	0.026296435719453795	0.009981038589095539	-0.008913185066362782	0.9779242302532066	-1	0	0	0.2	2	0.8461538461538461	11	0.3	0.7692307692307693	12	10	2	0	0	0.5	10	5	15	0.0	0	0.3009281525096124	0.8890700280117245	0.13189655082814933	0.9476992639567237	0.6804967946330791	0.9232944611809581	0.9336116474847902	0.9233500397156716	0	0	0.0	-0.0008913185066362782	0
5218	0.02215367319079584	0.011608992751058051	0.010767003858848172	0.9800329957831367	-1	0	0	0.1	1	1.0	13	0.4166666666666667	0.7692307692307693	11	10	3	3	0	0.25	3	12	15	0.3333333333333333	0	0.2520451748243159	0.9077031582561361	0.48363919117292065	0.924056157738047	0.7253603895098379	0.9372822395357486	0.9292249062551273	0.9238849815594962	0.18181818181818182	0.2727272727272727	0.0	0.010767003858848172	35
203	0.007953269617568726	0.0033129649866093388	-0.00331237343188829	0.9541861085674374	-1	0	0	0.3333333333333333	2	0.8333333333333334	5	0.5714285714285714	0.8333333333333334	6	5	1	0	0	0.2857142857142857	7	2	8	0.0	0	0.6099067941247854	0.7721489958194879	0.6673162652616267	0.8792576883114033	0.26248139991682184	0.9427940452235122	0.8567465560088424	0.8810800898067126	0	0	0.0	-0.000331237343188829	14
1746	0.02437098176906708	0.010007445095889465	0.010006249200937203	0.9755572412008243	-1	0	0	0.1	1	1.0	12	0.25925925925925924	0.8333333333333334	10	10	3	2	0	0.6666666666666666	6	9	14	0.2	0	0.24475553390272625	0.8911650654564162	0.48363919117292065	0.9518483675971336	0.7253603895098379	0.9325164433556247	0.9406532573554592	0.9289662267977267	0.6	0.3	0.0	0.010006249200937203	97
2999	0.02238549113874685	0.010971502292653519	0.010772635307234624	0.9795373528984219	-1	0	0	0.1	1	1.0	13	0.4166666666666667	0.7692307692307693	11	10	3	1	0	0.25	3	12	15	0.1111111111111111	0	0.23746589298113657	0.908900100137854	0.48363919117292065	0.924056157738047	0.7253603895098379	0.9372822395357486	0.9292249062551273	0.9242211617938016	1.0	0.18181818181818182	0.0	0.010772635307234624	85
3386	0.01943866065870068	0.0070904841145290306	-0.00042870679766667956	0.9817220456345083	-1	0	0	0.1	1	1.0	13	0.3125	0.8461538461538461	11	11	3	1	0	0.3333333333333333	4	12	15	0.1	0	0.2520451748243159	0.9245803545165613	0.48363919117292065	0.9334428537202893	0.7253603895098379	0.9354573828643242	0.9292249062551273	0.9313064844863121	1.0	0.18181818181818182	0.0	-4.287067976666796e-05	3
3815	0.02147734687141385	0.011232857166676765	0.010827051314668283	0.979536348930405	-1	0	0	0.1	1	1.0	13	0.4166666666666667	0.7692307692307693	11	10	3	3	0	0.25	3	12	15	0.3333333333333333	0	0.23746589298113657	0.908900100137854	0.48363919117292065	0.924056157738047	0.7253603895098379	0.9372822395357486	0.9292249062551273	0.9242211617938016	0.18181818181818182	0.18181818181818182	0.0	0.010827051314668283	40
4638	0.019248372319017694	0.008240208680444134	0.00038367399257421	0.98276526390294	-1	0	0	0.1	1	1.0	13	0.4166666666666667	0.7692307692307693	11	10	3	3	0	0.25	3	12	15	0.3333333333333333	0	0.23746589298113657	0.908900100137854	0.48363919117292065	0.9428221082783287	0.7253603895098379	0.9372822395357486	0.9282334228356252	0.931018632414724	0.18181818181818182	0.2727272727272727	0.0	0.00038367399257421	9
2203	0.021501728255169716	0.011320710724844037	0.01006955271304507	0.9797937186589012	-1	0	0	0.1	1	1.0	13	0.3125	0.8461538461538461	12	11	2	1	0	0.3333333333333333	4	12	15	0.14285714285714285	0	0.2520451748243159	0.9178877917819361	0.48363919117292065	0.9465891966039285	0.7253603895098379	0.9474449797086425	0.9404735749582976	0.9385963528939616	1.0	0.25	0.0	0.01006955271304507	16
1321	0.017008799612519047	0.006702069814423763	0.004277645616799754	0.9809559649724158	-1	0	0	0.2	2	0.8461538461538461	11	0.3409090909090909	0.7692307692307693	12	10	2	1	0	0.36363636363636365	4	11	15	0.16666666666666666	0	0.2896933062787352	0.8739431089516638	0.33638921120839627	0.9420091016510935	0.4448209998505117	0.9232383713167085	0.9068576458587785	0.9171113787467601	1.0	0.25	0.0	0.004277645616799754	15
141	0.003584689099448117	0.0034832804644156514	-0.0034832635002540373	0.981837400148019	-1	0	0	0.5	2	0.75	3	1.0	0.75	5	3	0	2	0	0.16666666666666666	6	1	6	1.0	0.4	0.5446982469640953	0.7193743166985567	0.24964315640700416	0.9462598612728566	0.13514991648674105	0.9199153586981733	0.8488088605448141	0.8893027026406156	0.6000000000000001	0.4	0.0	-0.0003483263500254037	54
3608	0.007527752524901335	0.004588561834976244	-0.0045210008077643405	0.9720053039500508	-1	0	0	0.3333333333333333	2	0.8571428571428571	6	0.5625	0.5714285714285714	4	4	4	4	0	0.25	8	2	9	0.3333333333333333	0	0.1687329464905683	0.7665414729606821	0.6233708592059224	0.9593945061426385	0.7276836151794145	0.9476753746012209	0.9660365143162043	0.9180349668876063	0.375	0.75	0.19945631127761396	-0.00045210008077643403	1
3448	0.022297581535922803	0.011473887199290881	0.010761068376088234	0.9794818599580977	-1	0	0	0.1	1	1.0	13	0.3125	0.8461538461538461	11	11	3	1	0	0.3333333333333333	4	12	15	0.1	0	0.2520451748243159	0.9245803545165613	0.48363919117292065	0.9347808725231992	0.7253603895098379	0.9390949241159592	0.9371263639673667	0.9330686007607106	1.0	0.09090909090909091	0.0	0.010761068376088234	39
3340	0.021918172226547843	0.011827306585404995	0.01072588730494512	0.9796421432809259	-1	0	0	0.1	1	1.0	13	0.3125	0.8461538461538461	11	11	3	1	0	0.3333333333333333	4	12	15	0.1	0	0.2520451748243159	0.9245803545165613	0.48363919117292065	0.9347808725231992	0.7253603895098379	0.9427210440569598	0.9371263639673667	0.93441393133047	1.0	0.2727272727272727	0.0	0.01072588730494512	36
1205	0.017769006370031565	0.00794263361911353	0.0070098702809673384	0.9811773449439025	-1	0	0	0.3	3	0.6923076923076923	9	0.3409090909090909	0.6923076923076923	12	9	2	1	0	0.36363636363636365	4	11	15	0.2	0.5	0.41038551794563627	0.8863105625922806	0.33638921120839627	0.9149726381193416	0.49776131952196384	0.9234606295212361	0.9233750270170761	0.9094232974461975	1.0	0.25	0.0	0.0070098702809673384	56
3330	0.022397187661894555	0.011881603393252511	0.01118419024392047	0.9793964961505449	-1	0	0	0.1	1	1.0	13	0.3125	0.8461538461538461	11	11	3	1	0	0.3333333333333333	4	12	15	0.1	0	0.2520451748243159	0.9245803545165613	0.48363919117292065	0.932621059599768	0.7253603895098379	0.9354573828643242	0.9292249062551273	0.9310254805580442	1.0	0.18181818181818182	0.0	0.01118419024392047	23
1868	0.0223918743841051	0.011156616266291785	0.010310559281912778	0.9798266142510517	-1	0	0	0.1	1	1.0	13	0.3125	0.8461538461538461	12	11	2	1	0	0.3333333333333333	4	12	15	0.14285714285714285	0	0.2520451748243159	0.9178877917819361	0.48363919117292065	0.9420149424421328	0.7253603895098379	0.9474449797086425	0.9404735749582976	0.9369032538932471	1.0	0.25	0.0	0.010310559281912778	61
3582	0.02234123861079236	0.010992735777111691	0.010559241479390311	0.9799319397399444	-1	0	0	0.1	1	1.0	13	0.4166666666666667	0.7692307692307693	11	10	3	1	0	0.25	3	12	15	0.1111111111111111	0	0.23746589298113657	0.908900100137854	0.48363919117292065	0.924056157738047	0.7253603895098379	0.9372822395357486	0.9292249062551273	0.9242211617938016	1.0	0.18181818181818182	0.0	0.010559241479390311	24
1028	0.002909284718389934	0.0027997715320139493	-0.002799409805114243	0.9836135055584913	-1	0	0	0.3333333333333333	1	1.0	2	1.0	1.0	2	2	1	0	0	0.25	1	4	4	0.0	0	0.8570551722493664	0.7160528601631865	0.3681656035167305	0.6367539451564258	0.908328871177732	0.5	0.922104762143274	0.6213830995031698	0	0	0.0	-0.00027994098051142434	8
447	0.004293086047164892	0.0030986150393596387	-0.0030977412641659072	0.9807799435946153	-1	0	0	0.5	2	0.3333333333333333	1	0.5555555555555556	0.3333333333333333	3	1	1	2	0	1.0	3	3	5	0.5	1.0	0.22922573232594337	0.9455811972840295	0.5529179855251752	0.8953444172175484	0.22851751907911547	0.8804375896113389	0.7055562547983523	0.9115520739680177	0.6666666666666666	0.6666666666666666	0.0	-0.0003097741264165907	10
3658	0.022441868511967382	0.011786311194058185	0.01084256648546184	0.980009362147277	-1	0	0	0.1	1	1.0	13	0.3125	0.8461538461538461	11	11	3	1	0	0.3333333333333333	4	12	15	0.1	0	0.2520451748243159	0.9245803545165613	0.48363919117292065	0.9347808725231992	0.6792146676266221	0.9398980742151164	0.9285120415313207	0.933362138228048	1.0	0.18181818181818182	0.0	0.01084256648546184	26
4735	0.022496480337510356	0.011015364883890884	0.010639934179285009	0.9795110971111014	-1	0	0	0.1	1	1.0	12	0.3888888888888889	0.8333333333333334	10	10	3	3	0	0.25	3	12	14	0.3	0	0.24475553390272625	0.9169163504174355	0.48363919117292065	0.9320826509092556	0.7253603895098379	0.9434901617794812	0.9332841668053159	0.9316186329337292	0.2	0.2	0.0	0.010639934179285009	24
138	0.0023759981176135793	0.002326921782227222	-0.0023259904725404785	0.9830963713652755	-1	0	0	1.0	1	0	0	1.0	0	1	0	0	0	0	0.5	2	1	2	0.0	0	0	0	0	0	0	0	0	0	0	0	0	-0.00023259904725404784	18
2243	0.021582351387935763	0.0057021631010846195	-0.005681988919163147	0.9815609017146598	-1	0	0	0.1	1	1.0	13	0.3125	0.8461538461538461	12	11	2	2	0	0.3333333333333333	4	12	15	0.2857142857142857	0	0.2520451748243159	0.9099316254618486	0.4268122059314397	0.9687709886609441	0.7598417491094709	0.9445778725659199	0.9562698418505899	0.9458886092754879	0.5416666666666666	0.3333333333333333	0.0	-0.0005681988919163147	1
4476	0.02249004055496143	0.0114974438715442	0.010871641235419774	0.9799331371457096	-1	0	0	0.1	1	1.0	13	0.4166666666666667	0.7692307692307693	11	10	3	3	0	0.25	3	12	15	0.3333333333333333	0	0.23746589298113657	0.908900100137854	0.48363919117292065	0.924056157738047	0.7253603895098379	0.9341356163633932	0.9292249062551273	0.922990749218158	0.2727272727272727	0.18181818181818182	0.0	0.010871641235419774	27
626	0.001756401126793241	0.0016908839117286785	-0.001690878399221585	0.9852452985524781	-1	0	0	1.0	1	0	0	1.0	0	1	0	0	1	0	0.5	1	2	2	0.3333333333333333	0	0	0	0	0	0	0	0	0	0	0	0	-0.00016908783992215852	22
4802	0.02293899196728024	0.009165189497285616	0.008966192720943301	0.9792033945360128	-1	0	0	0.1	1	1.0	12	0.4666666666666667	0.75	9	9	4	2	0	0.3	3	10	14	0.16666666666666666	0	0.23746589298113657	0.9007073806115868	0.48363919117292065	0.9117373319448934	0.7253603895098379	0.9109437608152471	0.9292249062551273	0.9079161395187273	0.5555555555555556	0.3333333333333333	0.0	0.008966192720943301	11
3249	0.021728475027834603	0.01130579009351905	0.010522198693199022	0.9795763267711027	-1	0	0	0.1	1	1.0	13	0.3125	0.8461538461538461	11	11	3	1	0	0.3333333333333333	4	12	15	0.1	0	0.2520451748243159	0.9245803545165613	0.48363919117292065	0.9347808725231992	0.7253603895098379	0.9390949241159592	0.9371263639673667	0.9330686007607106	1.0	0.18181818181818182	0.0	0.010522198693199022	22
3859	None	None	None	None	None	0	0	0.2	2	0.8461538461538461	11	0.5555555555555556	0.6923076923076923	9	9	5	2	0	0.3333333333333333	3	9	15	0.14285714285714285	0	0.23746589298113657	0.718848689222834	0.48363919117292065	0.7683220861590764	0.7253603895098379	0.8199090376530955	0.8799385714663884	0.7716732308926798	0.5555555555555556	0.1111111111111111	0.0	None	0
414	0.010662572857449086	0.003934624331930393	-0.003917961373091575	0.9532081550311702	-1	0	0	0.3333333333333333	2	0.8571428571428571	6	0.375	0.5714285714285714	4	4	4	3	0	0.6666666666666666	4	6	9	0.25	0	0.47003927604312484	0.91039904721049	0.6959585850460593	0.8823930107598383	0.3066008357998407	0.8849444883189839	0.9223952805089937	0.8932749741135774	0.25	0.5	0.3181381177467257	-0.0003917961373091575	10
277	0.003853775920814845	0.00318067766508046	-0.0031797619641758946	0.9814806336177682	-1	0	0	0.5	3	0.5714285714285714	4	0.6428571428571429	0.5714285714285714	6	4	2	0	0	0.2857142857142857	2	7	9	0.0	0.5714285714285714	0.4293339909311845	0.7878368705809526	0.9105287746951152	0.7854654829728728	0.6300066302440346	0.802221891533978	0.8860796009651878	0.7919401962664143	0	0	0.0	-0.0003179761964175895	25
2797	0.023930234124627758	0.010172753875663475	0.009863054645586814	0.9790727954148203	-1	0	0	0.1	1	1.0	13	0.2727272727272727	0.8461538461538461	11	11	3	1	0	0.45454545454545453	5	11	15	0.1	0	0.2520451748243159	0.926462221140946	0.48363919117292065	0.9360114368778121	0.7253603895098379	0.938212743708985	0.9282334228356252	0.9337388044724467	1.0	0.18181818181818182	0.0	0.009863054645586814	17
2590	0.018933631397628697	0.007171824081712637	2.134979582824172e-05	0.9809422710449717	-1	0	0	0.1	1	1.0	13	0.2727272727272727	0.8461538461538461	12	11	2	2	0	0.45454545454545453	5	11	15	0.2857142857142857	0	0.24475553390272625	0.9122524735356444	0.4268122059314397	0.9590750340291373	0.7276836151794145	0.9304217284502413	0.9489342426283391	0.9368073258922068	0.5416666666666666	0.25	0.0	2.134979582824172e-05	0
4505	0.008103613813853685	0.0038131758379925146	-0.003794104864524397	0.971117966966907	-1	0	0	0.375	3	0.7	7	0.6666666666666666	0.5	8	5	3	2	0	0.5	6	3	12	0.2857142857142857	0	0.1687329464905683	0.7270164085687929	0.4721790589656939	0.7759168870025509	0.7253603895098379	0.8327824662844777	0.8799385714663884	0.7817136701805609	0.5625	0.25	0.0	-0.0003794104864524397	2
1480	0.018077819879350632	0.008451959467242422	0.007679660664826239	0.9813267019312706	-1	0	0	0.2	2	0.8461538461538461	11	0.3409090909090909	0.7692307692307693	12	10	2	1	0	0.36363636363636365	4	11	15	0.16666666666666666	0	0.2896933062787352	0.8739431089516638	0.33638921120839627	0.9345060566513302	0.4955376702499539	0.9186918592275578	0.909738525128636	0.9121106233200343	1.0	0.25	0.0	0.007679660664826239	21
4493	0.027048150197768024	0.011947524679194087	-0.011936023502695332	0.9706896126188242	-1	0	0	0.1	1	1.0	13	0.2727272727272727	0.8461538461538461	11	11	3	0	0	0.45454545454545453	11	5	15	0.0	0	0.4183606592151614	0.888684060480432	0.13189655082814933	0.9645988300253694	0.794323108709104	0.9664056005980586	0.9563189987825581	0.9485270396052353	0	0	0.0	-0.0011936023502695332	0
3155	0.022098361721199902	0.010013880368012134	0.010013459298181027	0.9799776070160666	-1	0	0	0.1	1	1.0	13	0.4166666666666667	0.7692307692307693	11	10	3	1	0	0.25	3	12	15	0.1111111111111111	0	0.23746589298113657	0.908900100137854	0.48363919117292065	0.9444520468600911	0.7253603895098379	0.8832387004456596	0.9292249062551273	0.9157303511376751	1.0	0.18181818181818182	0.0	0.010013459298181027	12
2694	0.02288055254279364	0.0023425145222313905	0.0010197792852960743	0.9766449023714923	-1	0	0	0.125	1	1.0	10	0.6	0.7	8	7	3	5	0	0.8	5	4	12	0.5555555555555556	0	0.23746589298113657	0.8513639660319141	0.48363919117292065	0.9224941903675878	0.7253603895098379	0.9068312794390926	0.9268006007073593	0.897142535379717	0.375	0.125	0.0	0.0010197792852960743	4
4449	0.022627002543855544	0.011258524551109693	0.01077748147804067	0.9797666901599248	-1	0	0	0.1	1	1.0	13	0.4166666666666667	0.7692307692307693	11	10	3	3	0	0.25	3	12	15	0.3333333333333333	0	0.23746589298113657	0.908900100137854	0.48363919117292065	0.924056157738047	0.7253603895098379	0.9354393320456966	0.9292249062551273	0.9234959476751327	0.18181818181818182	0.18181818181818182	0.0	0.01077748147804067	29
2851	0.01942602520297773	0.005867919153629109	-0.005865669859692507	0.9864034971670331	-1	0	0	0.1	1	1.0	12	0.5384615384615384	0.9166666666666666	12	11	1	2	0	0.15384615384615385	2	13	14	0.4	0	0.24475553390272625	0.9068858172684594	0.48363919117292065	0.9359817652408554	0.7276836151794145	0.9604306409359517	0.9450032209183044	0.937963120652658	0.5416666666666666	0.25	0.0	-0.0005865669859692506	1
1669	0.022308688920362432	0.010211107152973587	0.009679224812283562	0.9768160546314738	-1	0	0	0.1	1	1.0	13	0.3333333333333333	0.7692307692307693	11	10	3	3	0	0.5555555555555556	5	9	15	0.3333333333333333	0	0.23746589298113657	0.8903942107524038	0.48363919117292065	0.9450694653084725	0.7253603895098379	0.9217079877475263	0.9292249062551273	0.921909741728602	0.09090909090909091	0.2727272727272727	0.0	0.009679224812283562	33
4699	0.02239461946196851	0.011045689251569233	0.010794200405430927	0.9792991523134185	-1	0	0	0.1	1	1.0	12	0.3888888888888889	0.8333333333333334	10	10	3	3	0	0.25	3	12	14	0.3	0	0.24475553390272625	0.9169163504174355	0.48363919117292065	0.9320826509092556	0.7253603895098379	0.9434901617794812	0.9332841668053159	0.9316186329337292	0.1	0.3	0.0	0.010794200405430927	29
1998	0.02232774928739274	0.011446016714126876	0.010016812171515548	0.9768739388954556	-1	0	0	0.1	1	1.0	13	0.23809523809523808	0.8461538461538461	11	11	3	1	0	0.7777777777777778	7	9	15	0.1	0	0.2520451748243159	0.905412547972151	0.48363919117292065	0.941362160256406	0.7253603895098379	0.9395234970684965	0.9282334228356252	0.9303866462320296	1.0	0.2727272727272727	0.0	0.010016812171515548	23
781	0.016058270372863493	0.003786087561391405	-0.0037278971266287934	0.9853735215687054	-1	0	0	0.16666666666666666	1	1.0	7	0.5625	0.7142857142857143	5	5	3	0	0	0.25	2	8	9	0.0	0	0.4183606592151614	0.9474256594872075	0.44148505408381167	0.9474192504202146	0.6300066302440346	0.9351260343359824	0.8756838265131702	0.9435901941605186	0	0	0.0	-0.00037278971266287934	6
5333	0.01771850135731203	0.00513623017392405	-0.005075348390903407	0.9824786766610399	-1	0	0	0.1	1	1.0	13	0.45454545454545453	0.8461538461538461	11	11	3	3	0	0.2727272727272727	3	11	15	0.3	0	0.2520451748243159	0.8856410502822524	0.14493357550160457	0.9552791388130218	0.7253603895098379	0.936132788308956	0.9465749266937752	0.9307216685087802	0.2727272727272727	0.2727272727272727	0.0	-0.0005075348390903407	5
1245	0.003942949203986124	0.003019306226250204	-0.002990489413889919	0.9711953610496673	-1	0	0	0.3333333333333333	2	0.8333333333333334	5	0.4	0.6666666666666666	5	4	2	2	0	0.8	4	5	8	0.2857142857142857	0	0.10703002479966264	0.928329777923604	0.48363919117292065	0.8758727500904635	0.7253603895098379	0.8911091779586001	0.9301884600783599	0.9007675498483679	0.6	0.4	0.0	-0.00029904894138899193	10
767	0.017305166222584708	0.0028610431830191807	-0.0026095093791271423	0.9468095083822681	-1	0	0	0.3	3	0.6923076923076923	9	0.625	0.6153846153846154	11	8	3	1	0	0.16666666666666666	12	2	15	0.14285714285714285	0	0.4213559008878084	0.8601494996601102	0.889987513898609	0.9072965047953283	0.32527938322021427	0.883998035431726	0.8941423806667269	0.8852195328677211	1.0	0.18181818181818182	0.0	-0.0002609509379127142	5
798	0.021796676787946362	0.002175189921770621	-0.0021641460082809914	0.9441373238861283	-1	0	0	0.2	2	0.8461538461538461	11	0.35714285714285715	0.6153846153846154	9	8	5	1	0	0.8571428571428571	7	6	15	0.07692307692307693	0	0.4213559008878084	0.9246316356576235	0.6054158287062871	0.8902684880392295	0.23490536328868844	0.9627182578946701	0.9378778263006962	0.9319635724102739	1.0	0.4444444444444444	0.0	-0.00021641460082809914	11
448	0.0017541176199664123	0.0016956864478013742	-0.00169566133157654	0.9852507170754378	-1	0	0	1.0	1	0	0	1.0	0	1	0	0	1	0	0.5	1	2	2	0.3333333333333333	0	0	0	0	0	0	0	0	0	0	0	0	-0.00016956613315765402	73
1353	0.002661469009295424	0.002541896610826082	-0.002541892801601198	0.9768095279328843	-1	0	0	0.3333333333333333	1	1.0	2	1.0	1.0	2	2	1	0	0	0.25	1	4	4	0.0	0	0.26466699546559225	0.8384404772190899	0.697083982934018	0.8942065251293124	0.6776835098769363	0.6169845833317995	0.9067137509815588	0.8052279580902116	0	0	0.0	-0.0002541892801601198	8
1492	0.018250745688763503	0.008698470841116808	0.007068237345333737	0.9816512892652322	-1	0	0	0.2	2	0.8461538461538461	11	0.3409090909090909	0.7692307692307693	12	10	2	1	0	0.36363636363636365	4	11	15	0.16666666666666666	0	0.2520451748243159	0.8411812966419023	0.45965890681235344	0.9039076924289651	0.4448209998505117	0.8908401298410659	0.8596959621432573	0.88107025721937	1.0	0.25	0.0	0.007068237345333737	36
274	0.0024424223174539642	0.0023978050409559823	-0.002395908077837828	0.9815088979559201	-1	0	0	0	0	0	0	1.0	0	0	0	0	1	0	1.0	1	1	1	0.25	0	0	0	0	0	0	0	0	0	0	0	0	-0.1	0
3663	0.02207604240583531	0.011250649603662384	0.010808268805867365	0.9796636364450998	-1	0	0	0.1	1	1.0	13	0.4166666666666667	0.7692307692307693	11	10	3	3	0	0.25	3	12	15	0.3333333333333333	0	0.23746589298113657	0.908900100137854	0.48363919117292065	0.924056157738047	0.7253603895098379	0.9387611737755598	0.9282334228356252	0.9248129362043728	0.18181818181818182	0.2727272727272727	0.0	0.010808268805867365	43
1089	0.0024622658519277093	0.0024559104912693715	-0.0024544691831421546	0.9811800532735953	-1	0	0	0	0	0	0	1.0	0	0	0	0	1	0	1.0	1	1	1	0.25	0	0	0	0	0	0	0	0	0	0	0	0	-0.1	0
4143	0.022002671676737934	0.01123260684668811	0.010928838624715801	0.9794816009140351	-1	0	0	0.1	1	1.0	13	0.4166666666666667	0.7692307692307693	11	10	3	3	0	0.25	3	12	15	0.3333333333333333	0	0.23746589298113657	0.908900100137854	0.48363919117292065	0.924056157738047	0.7253603895098379	0.9372822395357486	0.9292249062551273	0.9242211617938016	0.18181818181818182	0.2727272727272727	0.0	0.010928838624715801	43
2803	0.02178902967081482	0.011259431181015118	0.010282232069973357	0.9794831938407751	-1	0	0	0.1	1	1.0	13	0.3125	0.8461538461538461	12	11	2	1	0	0.3333333333333333	4	12	15	0.14285714285714285	0	0.2520451748243159	0.9178877917819361	0.48363919117292065	0.9465891966039285	0.7276836151794145	0.9278586352682612	0.945132430331252	0.9317803291838038	1.0	0.25	0.0	0.010282232069973357	34
3046	0.021640629909482713	0.01163481071007946	0.011077278169392643	0.9794111479798798	-1	0	0	0.1	1	1.0	13	0.3125	0.8461538461538461	12	11	2	1	0	0.3333333333333333	4	12	15	0.14285714285714285	0	0.2520451748243159	0.9157002743535696	0.48363919117292065	0.9465891966039285	0.7253603895098379	0.9474449797086425	0.9404735749582976	0.9380431029678113	1.0	0.25	0.0	0.011077278169392643	25
2926	0.018200388939792655	0.0037845538679450704	0.0034941830384835077	0.9812838515120552	-1	0	0	0.2857142857142857	2	0.75	6	0.4166666666666667	0.625	6	5	3	3	0	0.6666666666666666	4	6	10	0.3333333333333333	0	0.1	0.8891988850213339	0.48363919117292065	0.8332147669711162	0.7276836151794145	0.8343578780076173	0.9368221353937797	0.8543748038359414	0.16666666666666666	0.5	0.0	0.0034941830384835077	7
238	0.0023722760128520514	0.002326693243476975	-0.0023257654625343494	0.9830665582385403	-1	0	0	1.0	1	0	0	1.0	0	1	0	0	0	0	0.5	2	1	2	0.0	0	0	0	0	0	0	0	0	0	0	0	0	-0.00023257654625343495	28
836	0.009547471488305464	0.004218721551629102	-0.004189585006636892	0.9813172793424985	-1	0	0	0.42857142857142855	3	0.75	6	0.3333333333333333	0.5	7	4	2	2	0	0.8333333333333334	5	6	10	0.4	0.25	0.23746589298113657	0.9025658547381444	0.48363919117292065	0.9303493102869346	0.7253603895098379	0.8638307720003934	0.909324573388186	0.9021963517065515	0.5714285714285714	0.2857142857142857	0.0	-0.00041895850066368915	4
4734	0.022621409395563678	0.010622973093303921	0.010598873411311141	0.9795839037850599	-1	0	0	0.1111111111111111	1	1.0	11	0.5416666666666666	0.8181818181818182	10	9	2	2	0	0.16666666666666666	2	12	13	0.2857142857142857	0	0.24475553390272625	0.9169163504174355	0.48363919117292065	0.9320826509092556	0.7253603895098379	0.9434901617794812	0.9332841668053159	0.9316186329337292	0.6	0.2	0.0	0.010598873411311141	13
4082	0.022590801114512248	0.009863961298814148	0.009815219774132272	0.9796964287555464	-1	0	0	0.125	1	1.0	10	1.0	0.9	9	9	2	3	0	0.08333333333333333	1	12	12	0.375	0	0.2520451748243159	0.9252772889823003	0.48363919117292065	0.9404043966017461	0.7253603895098379	0.9497865507031705	0.9371263639673667	0.9392509156446847	0.1111111111111111	0.3333333333333333	0.0	0.009815219774132272	21
95	0.002066242717769961	0.0020197165008272473	-0.002018669078090227	0.983013001229341	-1	0	0	0.6666666666666666	2	0.5	1	0.6666666666666666	0	0	0	3	0	0	0.6666666666666666	3	2	4	0.0	0.6666666666666666	0	0	0	0	0	0	0	0	0	0	0	-0.1	11
2549	0.018677538569813114	0.0037552886351124477	0.003352486801769943	0.9814121151760207	-1	0	0	0.25	2	0.8	8	0.4	0.6	8	6	3	3	0	0.8333333333333334	5	6	12	0.375	0	0.1687329464905683	0.8590821994002789	0.48363919117292065	0.8954339016175753	0.7253603895098379	0.8741591443426393	0.9079751495673402	0.8770163003863242	0.25	0.375	0.0	0.003352486801769943	8
2905	0.02125637348025394	0.013273272427411135	0.011142800938832135	0.979877394543963	-1	0	0	0.1	1	1.0	13	1.0	0.7692307692307693	11	10	3	1	0	0.06666666666666667	1	15	15	0.1111111111111111	0	0.2520451748243159	0.9085942739324767	0.48363919117292065	0.9457257446349553	0.7253603895098379	0.9503311157115767	0.9371263639673667	0.9371430825965059	1.0	0.2727272727272727	0.0	0.011142800938832135	17
3375	0.05540095532384305	0.0021858078078590476	-0.0016399826055891798	0.9775014004704035	-1	0	0	0.1	1	1.0	13	0.375	0.8461538461538461	12	11	2	1	0	0.4	10	4	15	0.14285714285714285	0	0.40100738027125493	0.8828989440282173	0.48363919117292065	0.9084767266089927	0.7253603895098379	0.9528697649632467	0.9126003606312104	0.9198740987366733	1.0	0.25	0.0	-0.00016399826055891797	2
5077	0.022336090433619976	0.011331521505315223	0.010972879419123175	0.9794886454362337	-1	0	0	0.1	1	1.0	13	0.4166666666666667	0.7692307692307693	11	10	3	3	0	0.25	3	12	15	0.3333333333333333	0	0.23746589298113657	0.908900100137854	0.48363919117292065	0.924056157738047	0.7253603895098379	0.9372822395357486	0.9292249062551273	0.9242211617938016	0.18181818181818182	0.2727272727272727	0.0	0.010972879419123175	33
1722	0.02314576741864533	0.010136008122957656	0.010052734376474222	0.9773311364184013	-1	0	0	0.1	1	1.0	12	0.3111111111111111	0.75	10	9	3	3	0	0.5555555555555556	5	9	14	0.3333333333333333	0	0.24475553390272625	0.8993077918740859	0.48363919117292065	0.9518483675971336	0.6769669447799724	0.9279035210578532	0.9334840158001	0.9293125274324723	0.1	0.3	0.0	0.010052734376474222	28
5464	0.03269273639274197	0.005311063072417738	-0.005185103312744972	0.9758286794701959	-1	0	0	0.3	3	0.6923076923076923	9	0.45454545454545453	0.6153846153846154	8	8	6	3	0	0.2727272727272727	3	11	15	0.1875	0	0.26045048445598384	0.6751411393090752	0.48363919117292065	0.9394182910793073	0.6769669447799724	0.9332150083875987	0.8842843696021515	0.884591914479588	0.25	0.375	0.0	-0.0005185103312744972	0
1763	0.02225759362034028	0.01118523693981131	0.01035067784157273	0.9798281998231837	-1	0	0	0.1	1	1.0	13	0.3125	0.8461538461538461	12	11	2	1	0	0.3333333333333333	4	12	15	0.14285714285714285	0	0.2520451748243159	0.9178877917819361	0.48363919117292065	0.9420149424421328	0.7253603895098379	0.9474449797086425	0.9404735749582976	0.9369032538932471	1.0	0.25	0.0	0.01035067784157273	32
4444	0.022734539678987503	0.00980762591184508	0.009798524617591063	0.9798167299923387	-1	0	0	0.125	1	1.0	10	1.0	0.9	9	9	2	2	0	0.08333333333333333	1	12	12	0.25	0	0.2520451748243159	0.9252772889823003	0.48363919117292065	0.9404043966017461	0.7253603895098379	0.9497865507031705	0.9371263639673667	0.9392509156446847	0.5555555555555556	0.3333333333333333	0.0	0.009798524617591063	12
3736	0.024820019697984176	0.007391353088748432	-0.007277532373640862	0.9855611817021782	-1	0	0	0.1	1	1.0	13	0.4166666666666667	0.7692307692307693	11	10	3	3	0	0.25	3	12	15	0.3333333333333333	0	0.2520451748243159	0.9011400014386395	0.48363919117292065	0.924056157738047	0.7253603895098379	0.9372822395357486	0.9292249062551273	0.9220854227869092	0.18181818181818182	0.2727272727272727	0.0	-0.0007277532373640862	1
534	0.0021377489787109873	0.0019125423309031653	-0.0019100658927659433	0.9834703281585231	-1	0	0	1.0	1	0	0	1.0	0	1	0	0	1	0	0.5	2	1	2	0.3333333333333333	0	0	0	0	0	0	0	0	0	0	0	0	-0.00019100658927659434	33
1922	0.01423365328849592	0.00871170792040941	0.0019033491950924502	0.98313814064158	-1	0	0	0.1	1	1.0	13	0.2727272727272727	0.8461538461538461	11	11	3	1	0	0.45454545454545453	5	11	15	0.1	0	0.23746589298113657	0.9146256288484376	0.48363919117292065	0.9362451538759267	0.7253603895098379	0.9337331267191172	0.9371263639673667	0.9287691273168882	1.0	0.2727272727272727	0.0	0.0019033491950924502	6
507	0.017565119148669726	0.005542003770632681	-0.005427887557934812	0.9195777046335565	-1	0	0	0.2	2	0.8461538461538461	11	0.35714285714285715	0.6923076923076923	11	9	3	2	0	0.8571428571428571	6	7	15	0.25	0.2222222222222222	0.46613755645330796	0.9236040387478541	0.6054158287062871	0.9498373891017243	0.6830547397319044	0.9489619743646124	0.8462553410779478	0.9418812431488119	0.5909090909090909	0.18181818181818182	0.0	-0.0005427887557934812	3
3215	0.021795639872665928	0.011546581351660272	0.010680022344563072	0.9796196779315168	-1	0	0	0.1	1	1.0	13	0.3125	0.8461538461538461	11	11	3	1	0	0.3333333333333333	4	12	15	0.1	0	0.2520451748243159	0.9245803545165613	0.48363919117292065	0.9347808725231992	0.7253603895098379	0.9390949241159592	0.9371263639673667	0.9330686007607106	1.0	0.2727272727272727	0.0	0.010680022344563072	39
1212	0.0017586854014511124	0.0015612296243092383	-0.0015612217338921055	0.9761285092158194	-1	0	0	0.5	1	1.0	1	1.0	1.0	1	1	1	0	0	0.3333333333333333	1	3	3	0.0	0	0.6143271704865685	0.5	0.9105287746951152	0.5	0.6300066302440346	0.5	0.7958989802734234	0.5	0	0	0.0	-0.00015612217338921056	4
130	0.03785997204118721	0.008306659537114897	-0.006552965046626975	0.9724521844303952	-1	0	0	0.3	3	0.8461538461538461	11	0.38461538461538464	0.7692307692307693	11	10	3	0	0	0.23076923076923078	3	13	15	0.0	0.15384615384615385	0.5527374012015778	0.9074841697908107	0.17910563635324234	0.8171311977956959	0.4354552200382692	0.8637715930722837	0.8263773246250277	0.8671242154701676	0	0	0.0	-0.0006552965046626975	4
216	0.001961243450135664	0.001946912415360605	-0.0019467068060179833	0.9851736083812123	-1	0	0	1.0	1	0	0	1.0	0	1	0	0	2	0	0.5	2	1	2	0.6666666666666666	0	0	0	0	0	0	0	0	0	0	0	0	-0.00019467068060179834	27
785	0.0017230766680616492	0.0016685003990322047	-0.0016684627849683	0.984538803511804	-1	0	0	1.0	1	0	0	1.0	0	1	0	0	0	0	0.5	1	2	2	0.0	0	0	0	0	0	0	0	0	0	0	0	0	-0.00016684627849683	25
2623	0.02215054925828519	0.011427068352014466	0.010373543425960818	0.9800941288474386	-1	0	0	0.1	1	1.0	13	0.3125	0.8461538461538461	12	11	2	1	0	0.3333333333333333	4	12	15	0.14285714285714285	0	0.2520451748243159	0.9178877917819361	0.48363919117292065	0.9486552207583717	0.7253603895098379	0.9474449797086425	0.9403340868703033	0.939391259293853	1.0	0.25	0.0	0.010373543425960818	18
4165	0.022110516842881872	0.01127117990876489	0.010437689852913556	0.9797530791264608	-1	0	0	0.1	1	1.0	13	0.3125	0.7692307692307693	10	10	4	2	0	0.3333333333333333	4	12	15	0.16666666666666666	0	0.24475553390272625	0.9169163504174355	0.48363919117292065	0.9320826509092556	0.7253603895098379	0.9434901617794812	0.9332841668053159	0.9316186329337292	0.55	0.3	0.0	0.010437689852913556	21
3641	0.0075650276124509305	0.0046541609787072126	-0.004605681162709788	0.968404043044675	-1	0	0	0.3333333333333333	2	0.8571428571428571	6	0.5625	0.5714285714285714	4	4	4	4	0	0.25	8	2	9	0.3333333333333333	0	0.1687329464905683	0.9007608750963955	0.6233708592059224	0.9593945061426385	0.7276836151794145	0.9476753746012209	0.9654069344311658	0.9401885761508093	0.375	0.75	0.19945631127761396	-0.0004605681162709788	0
2396	0.019019256409068073	0.009790958566952201	-0.0022081629750483004	0.9834770235258048	-1	0	0	0.1	1	1.0	13	0.3125	0.8461538461538461	12	11	2	1	0	0.3333333333333333	4	12	15	0.14285714285714285	0	0.2520451748243159	0.9178877917819361	0.4820709103715403	0.9391822759825093	0.7253603895098379	0.9435714409938547	0.9350039720484413	0.9343760228467702	1.0	0.25	0.0	-0.00022081629750483005	3
3545	0.021713320806385595	0.011074365108776567	0.010746289103568363	0.9789344873859694	-1	0	0	0.1	1	1.0	13	0.3409090909090909	0.7692307692307693	11	10	3	2	0	0.36363636363636365	4	11	15	0.2222222222222222	0	0.23746589298113657	0.9249549927968393	0.48363919117292065	0.9235829854829173	0.7253603895098379	0.9202396930012101	0.9371263639673667	0.9229490287814077	0.5909090909090908	0.2727272727272727	0.0	0.010746289103568363	21
2843	0.022277948353133188	0.009909266273723787	0.009909234345877023	0.9795143393399055	-1	0	0	0.125	1	1.0	10	1.0	0.9	9	9	2	2	0	0.08333333333333333	1	12	12	0.25	0	0.2520451748243159	0.9252772889823003	0.48363919117292065	0.937398680208883	0.7253603895098379	0.9497865507031705	0.9371263639673667	0.9382464983698225	0.5555555555555556	0.1111111111111111	0.0	0.009909234345877023	20
5396	0.019546984826406252	0.007255398589975545	0.0001821263199844122	0.9812809192489839	-1	0	0	0.1	1	1.0	13	0.4166666666666667	0.7692307692307693	11	10	3	3	0	0.25	3	12	15	0.3333333333333333	0	0.2520451748243159	0.9077031582561361	0.48363919117292065	0.9224135084582555	0.7253603895098379	0.9334986536439284	0.9282334228356252	0.9218492243246221	0.18181818181818182	0.18181818181818182	0.0	0.0001821263199844122	2
721	0.023465784389942547	0.008814830119180014	-0.008696350773837371	0.9418918246532626	-1	0.25	1	0.3	3	0.7692307692307693	10	0.46875	0.6923076923076923	11	9	3	2	0	0.5	8	4	15	0.25	0.25	0.8712443538945951	0.9433215549560362	0.6054158287062871	0.9022401971948888	0.2837072656340619	0.9120755252153411	0.8897876905668292	0.9211354335500218	0.5454545454545454	0.09090909090909091	0.0	-0.0008696350773837371	2
4571	0.021897717806626495	0.01131524421073626	0.011034020830894147	0.9794631850212452	-1	0	0	0.1	1	1.0	13	0.4166666666666667	0.7692307692307693	11	10	3	3	0	0.25	3	12	15	0.3333333333333333	0	0.23746589298113657	0.908900100137854	0.48363919117292065	0.924056157738047	0.7253603895098379	0.9361199262687109	0.9292249062551273	0.9237622344322587	0.2727272727272727	0.18181818181818182	0.0	0.011034020830894147	101
2325	0.020216231697552326	0.006136161555353461	0.0059129129394888446	0.9785591736329952	-1	0	0	0.125	1	1.0	9	0.36666666666666664	0.6666666666666666	7	6	3	3	0	0.8333333333333334	5	6	11	0.3333333333333333	0	0.23746589298113657	0.865967423824407	0.48363919117292065	0.9191731878953564	0.7253603895098379	0.8827493349937454	0.9036118301888009	0.8914094179639972	0.2857142857142857	0.42857142857142855	0.0	0.0059129129394888446	3
3364	0.015830247098493636	0.006182939155830841	-0.006114882847520672	0.9833599640737106	-1	0	0	0.2	2	0.8461538461538461	11	0.38461538461538464	0.7692307692307693	11	10	3	0	0	0.23076923076923078	3	13	15	0.0	0	0.2520451748243159	0.9120153545721755	0.3047436797718954	0.9595813804388005	0.7253603895098379	0.9582142320597569	0.9465749266937752	0.9468189393834581	0	0	0.0	-0.0006114882847520672	3
1357	0.021613960117844395	0.005190679549396556	-0.005181226637249991	0.9853963981876545	-1	0	0	0.2	2	0.8461538461538461	11	0.2727272727272727	0.6923076923076923	11	9	3	2	0	0.45454545454545453	5	11	15	0.25	0	0.2520451748243159	0.822362422719187	0.48363919117292065	0.8531971640430689	0.548477989921406	0.8936376290126566	0.9182167096080399	0.8589902068789356	0.5909090909090908	0.2727272727272727	0.0	-0.0005181226637249991	3
2284	0.02211837036177211	0.011120521875114569	0.01040290753584873	0.9797707923410787	-1	0	0	0.1	1	1.0	13	0.3125	0.8461538461538461	12	11	2	1	0	0.3333333333333333	4	12	15	0.14285714285714285	0	0.2520451748243159	0.9178877917819361	0.48363919117292065	0.9486552207583717	0.6769669447799724	0.94471351070153	0.9332841668053159	0.9383668592596001	1.0	0.16666666666666666	0.0	0.01040290753584873	38
2634	0.021945500107051572	0.011532309347135276	0.010907636594036098	0.979667811721882	-1	0	0	0.1	1	1.0	13	0.3125	0.8461538461538461	12	11	2	1	0	0.3333333333333333	4	12	15	0.14285714285714285	0	0.2520451748243159	0.8982586376869715	0.5702213965528244	0.9522547093123522	0.5885257449857564	0.9531618839931305	0.932816309462729	0.9386600031438681	1.0	0.16666666666666666	0.0	0.010907636594036098	16
3468	0.02300474857989955	0.00989998493228612	0.00989156518050324	0.9799511334377783	-1	0	0	0.125	1	1.0	10	1.0	0.9	9	9	2	3	0	0.08333333333333333	1	12	12	0.375	0	0.2520451748243159	0.9252772889823003	0.48363919117292065	0.9404043966017461	0.7253603895098379	0.9497865507031705	0.9371263639673667	0.9392509156446847	0.1111111111111111	0.3333333333333333	0.0	0.00989156518050324	16
4000	0.022137299565776092	0.01140742757994547	0.011120028496228665	0.9794082366371282	-1	0	0	0.1	1	1.0	13	0.4166666666666667	0.7692307692307693	11	10	3	3	0	0.25	3	12	15	0.3333333333333333	0	0.23746589298113657	0.908900100137854	0.48363919117292065	0.924056157738047	0.7253603895098379	0.9372822395357486	0.9292249062551273	0.9242211617938016	0.18181818181818182	0.2727272727272727	0.0	0.011120028496228665	24
2861	0.022234156864026695	0.011305957853988354	0.010529457476561628	0.9797489989148458	-1	0	0	0.1	1	1.0	13	0.3125	0.8461538461538461	12	11	2	1	0	0.3333333333333333	4	12	15	0.14285714285714285	0	0.2520451748243159	0.9178877917819361	0.48363919117292065	0.9486552207583717	0.7253603895098379	0.9474449797086425	0.9403340868703033	0.939391259293853	1.0	0.16666666666666666	0.0	0.010529457476561628	20
3430	0.022097255334358534	0.011971111806012109	0.011085855317231575	0.9796138666263868	-1	0	0	0.1	1	1.0	13	0.3125	0.8461538461538461	11	11	3	1	0	0.3333333333333333	4	12	15	0.1	0	0.2520451748243159	0.9245803545165613	0.48363919117292065	0.9347808725231992	0.7253603895098379	0.9390949241159592	0.9371263639673667	0.9330686007607106	1.0	0.2727272727272727	0.0	0.011085855317231575	19
3999	0.02236955691568065	0.011469773473409484	0.011045589549795612	0.979530995595852	-1	0	0	0.1	1	1.0	13	0.4166666666666667	0.7692307692307693	11	10	3	3	0	0.25	3	12	15	0.3333333333333333	0	0.23746589298113657	0.908900100137854	0.48363919117292065	0.924056157738047	0.7253603895098379	0.9372822395357486	0.9292249062551273	0.9242211617938016	0.18181818181818182	0.18181818181818182	0.0	0.011045589549795612	54
4379	0.021882189509866166	0.011305002154399188	0.011047351730350607	0.9796692101947564	-1	0	0	0.1111111111111111	1	1.0	11	1.0	0.8181818181818182	9	9	3	3	0	0.07692307692307693	1	13	13	0.3	0	0.2520451748243159	0.9252772889823003	0.48363919117292065	0.9404043966017461	0.7253603895098379	0.9488866218707812	0.9367702149605047	0.9388940584248946	0.2222222222222222	0.2222222222222222	0.0	0.011047351730350607	14
5297	0.02252440362787003	0.011195873884218034	0.010786823769650834	0.979671314662946	-1	0	0	0.1	1	1.0	13	0.4166666666666667	0.7692307692307693	11	10	3	3	0	0.25	3	12	15	0.3333333333333333	0	0.23746589298113657	0.908900100137854	0.48363919117292065	0.924056157738047	0.7253603895098379	0.9372822395357486	0.9292249062551273	0.9242211617938016	0.18181818181818182	0.2727272727272727	0.0	0.010786823769650834	19
961	0.0017106075075686055	0.0016582184461840274	-0.0016581977995537168	0.9852157620791557	-1	0	0	1.0	1	0	0	1.0	0	1	0	0	0	0	0.5	1	2	2	0.0	0	0	0	0	0	0	0	0	0	0	0	0	-0.00016581977995537168	19
4862	0.023424405397614433	0.009307199057553396	0.009246568593276803	0.9794944561790416	-1	0	0	0.1	1	1.0	12	0.4666666666666667	0.75	9	9	4	2	0	0.3	3	10	14	0.16666666666666666	0	0.23746589298113657	0.9007073806115868	0.48363919117292065	0.9117373319448934	0.7253603895098379	0.9109437608152471	0.9292249062551273	0.9079161395187273	0.5555555555555556	0.3333333333333333	0.0	0.009246568593276803	14
842	0.0017738400329534248	0.001716281515812189	-0.001716253453381489	0.985156303811821	-1	0	0	1.0	1	0	0	1.0	0	1	0	0	1	0	0.5	1	2	2	0.3333333333333333	0	0	0	0	0	0	0	0	0	0	0	0	-0.0001716253453381489	23
2657	0.021519075038673667	0.011050678746298804	0.010356306184235478	0.979666344142196	-1	0	0	0.1	1	1.0	13	0.3125	0.8461538461538461	12	11	2	1	0	0.3333333333333333	4	12	15	0.14285714285714285	0	0.2520451748243159	0.9178877917819361	0.48363919117292065	0.9486552207583717	0.7253603895098379	0.9474449797086425	0.9403340868703033	0.939391259293853	1.0	0.25	0.0	0.010356306184235478	30
2180	0.021560311772505687	0.011296786735160972	0.010348030802891237	0.9795725094999675	-1	0	0	0.1	1	1.0	13	0.3125	0.8461538461538461	12	11	2	1	0	0.3333333333333333	4	12	15	0.14285714285714285	0	0.2520451748243159	0.9178877917819361	0.48363919117292065	0.9465891966039285	0.7253603895098379	0.9474449797086425	0.9404735749582976	0.9385963528939616	1.0	0.25	0.0	0.010348030802891237	34
1095	0.0017404605425855968	0.0015320081936341541	-0.0015320021656002624	0.975606515360158	-1	0	0	0.5	1	1.0	1	1.0	1.0	1	1	1	0	0	0.3333333333333333	1	3	3	0.0	0	0.6143271704865685	0.5	0.9105287746951152	0.5	0.6300066302440346	0.5	0.7958989802734234	0.5	0	0	0.0	-0.00015320021656002624	16
1269	0.01912473853906957	0.006548345488662088	0.006440462185481184	0.9809740166000911	-1	0	0	0.2	2	0.8461538461538461	11	0.3333333333333333	0.6923076923076923	11	9	3	1	0	0.5555555555555556	5	9	15	0.125	0	0.2520451748243159	0.8248914763694851	0.48363919117292065	0.9114995967360972	0.548477989921406	0.8842363090057636	0.8799385714663884	0.8777937121002785	1.0	0.18181818181818182	0.0	0.006440462185481184	53
851	0.0017466000755721929	0.0016516135049780497	-0.0016515868698625449	0.9761450442998306	-1	0	0	0.5	1	1.0	1	1.0	1.0	1	1	1	1	0	0.3333333333333333	1	3	3	0.16666666666666666	0	0.6143271704865685	0.5	0.9105287746951152	0.5	0.6300066302440346	0.5	0.7958989802734234	0.5	1.0	0	0.0	-0.0001651586869862545	42
5498	0.022184144097004605	0.011608210121289757	0.010936661456262944	0.9796970559484229	-1	0	0	0.1	1	1.0	13	0.4166666666666667	0.7692307692307693	11	10	3	3	0	0.25	3	12	15	0.3333333333333333	0	0.2520451748243159	0.9077031582561361	0.48363919117292065	0.924056157738047	0.7253603895098379	0.9372822395357486	0.9292249062551273	0.9238849815594962	0.18181818181818182	0.2727272727272727	0.0	0.010936661456262944	64
3591	0.022236397954042898	0.011130660161403507	0.010693374749344089	0.9799268906967893	-1	0	0	0.1	1	1.0	13	0.4166666666666667	0.7692307692307693	11	10	3	1	0	0.25	3	12	15	0.1111111111111111	0	0.23746589298113657	0.908900100137854	0.48363919117292065	0.924056157738047	0.7253603895098379	0.9372822395357486	0.9292249062551273	0.9242211617938016	1.0	0.2727272727272727	0.0	0.010693374749344089	22
1999	0.02340978637797945	0.011573802037352109	0.010698536191471295	0.975982480316811	-1	0	0	0.1	1	1.0	13	0.23809523809523808	0.8461538461538461	11	11	3	1	0	0.7777777777777778	7	9	15	0.1	0	0.2520451748243159	0.905412547972151	0.48363919117292065	0.9441545192847555	0.7253603895098379	0.9301926337197011	0.9282334228356252	0.9281584694749302	1.0	0.2727272727272727	0.0	0.010698536191471295	121
3821	0.021827017547195574	0.011223957783523262	0.010819545611550178	0.9795125595339894	-1	0	0	0.1	1	1.0	13	0.4166666666666667	0.7692307692307693	11	10	3	3	0	0.25	3	12	15	0.3333333333333333	0	0.23746589298113657	0.908900100137854	0.48363919117292065	0.924056157738047	0.7253603895098379	0.9372822395357486	0.9292249062551273	0.9242211617938016	0.18181818181818182	0.2727272727272727	0.0	0.010819545611550178	41
1047	0.0026509165192537174	0.0022791267299264333	-0.002279120783311121	0.9783865759623529	-1	0	0	0.5	1	1.0	1	1.0	1.0	2	1	0	1	0	0.3333333333333333	1	3	3	0.3333333333333333	0	0.5218305807088764	0.7916414164012678	0.9465579378221796	0.5891110279319979	0.6300066302440346	0.5	0.866430773201849	0.6376194053787357	1.0	0	0.0	-0.00022791207833111211	8
2653	0.021858070413712984	0.01099330383366013	0.010075737746387418	0.9798695067518762	-1	0	0	0.1	1	1.0	13	0.3125	0.8461538461538461	12	11	2	1	0	0.3333333333333333	4	12	15	0.14285714285714285	0	0.2520451748243159	0.9178877917819361	0.48363919117292065	0.9486552207583717	0.7253603895098379	0.9474449797086425	0.9403340868703033	0.939391259293853	1.0	0.25	0.0	0.010075737746387418	21
4349	0.022552025351958466	0.01130048368869877	0.01062781861888241	0.9796923641519545	-1	0	0	0.1	1	1.0	13	0.3125	0.8461538461538461	12	11	2	1	0	0.3333333333333333	4	12	15	0.14285714285714285	0	0.2520451748243159	0.9178877917819361	0.48363919117292065	0.9486552207583717	0.7253603895098379	0.9472364070133266	0.9420310425616559	0.9393118624683764	1.0	0.16666666666666666	0.0	0.01062781861888241	19
2295	0.022587107545437482	0.010891861118445357	0.010287160256404228	0.9787478578583318	-1	0	0	0.1	1	1.0	13	0.25	0.8461538461538461	12	11	2	1	0	0.6	6	10	15	0.14285714285714285	0	0.24475553390272625	0.9185348695946659	0.48363919117292065	0.942989253442976	0.7253603895098379	0.9195648396405687	0.9287307563842455	0.9279057817336487	1.0	0.16666666666666666	0.0	0.010287160256404228	21
2230	0.021784214686699544	0.011234194920481982	0.009998009705271193	0.9800001326038669	-1	0	0	0.1	1	1.0	13	0.3125	0.8461538461538461	12	11	2	1	0	0.3333333333333333	4	12	15	0.14285714285714285	0	0.2520451748243159	0.9178877917819361	0.48363919117292065	0.9465891966039285	0.6769669447799724	0.94471351070153	0.9332841668053159	0.9375594105082438	1.0	0.16666666666666666	0.0	0.009998009705271193	14
3004	0.02247861338936187	0.01118757456213385	0.010747135212198985	0.9801864277710878	-1	0	0	0.1	1	1.0	13	0.3125	0.8461538461538461	12	11	2	1	0	0.3333333333333333	4	12	15	0.14285714285714285	0	0.2520451748243159	0.9157002743535696	0.48363919117292065	0.9486552207583717	0.7253603895098379	0.9474449797086425	0.9403340868703033	0.9388447048563975	1.0	0.25	0.0	0.010747135212198985	20
5526	0.022027104825639198	0.011261902079630638	0.010924365235305178	0.9794760312582437	-1	0	0	0.1	1	1.0	13	0.4166666666666667	0.7692307692307693	11	10	3	3	0	0.25	3	12	15	0.3333333333333333	0	0.23746589298113657	0.908900100137854	0.48363919117292065	0.924056157738047	0.7253603895098379	0.9361199262687109	0.9292249062551273	0.9237622344322587	0.2727272727272727	0.18181818181818182	0.0	0.010924365235305178	21
2542	0.02271951961487194	0.01098251757934004	0.010676753440112294	0.9796652557898219	-1	0	0	0.1	1	1.0	12	0.3888888888888889	0.8333333333333334	10	10	3	2	0	0.25	3	12	14	0.2	0	0.24475553390272625	0.9169163504174355	0.48363919117292065	0.9320826509092556	0.7253603895098379	0.9434901617794812	0.9332841668053159	0.9316186329337292	0.55	0.3	0.0	0.010676753440112294	29
3365	0.02235970196568027	0.011355930072786331	0.010415559978460952	0.9798072214762473	-1	0	0	0.1	1	1.0	13	0.3125	0.8461538461538461	12	11	2	1	0	0.3333333333333333	4	12	15	0.14285714285714285	0	0.24475553390272625	0.9182434937977471	0.48363919117292065	0.9278777559469698	0.7253603895098379	0.9329621892811585	0.9332841668053159	0.926590215831586	1.0	0.25	0.0	0.010415559978460952	18
3226	0.022374674917240822	0.011070102212007658	0.010321784227092769	0.9796570446908202	-1	0	0	0.1	1	1.0	13	0.3125	0.8461538461538461	12	11	2	1	0	0.3333333333333333	4	12	15	0.14285714285714285	0	0.2520451748243159	0.928444144328316	0.48363919117292065	0.9359158052789722	0.7455253828220875	0.9352375340788721	0.934490681083148	0.9332765224732775	1.0	0.16666666666666666	0.0	0.010321784227092769	22
3107	0.022223346557247246	0.011656145595794871	0.010827455212786467	0.9796101001335811	-1	0	0	0.1	1	1.0	13	0.3125	0.8461538461538461	11	11	3	1	0	0.3333333333333333	4	12	15	0.1	0	0.2520451748243159	0.9245803545165613	0.48363919117292065	0.9347808725231992	0.7253603895098379	0.9390949241159592	0.9371263639673667	0.9330686007607106	1.0	0.2727272727272727	0.0	0.010827455212786467	79
2499	0.022146919521622205	0.011275849415516955	0.0104171589976283	0.9798216080869198	-1	0	0	0.1	1	1.0	13	0.3125	0.8461538461538461	12	11	2	1	0	0.3333333333333333	4	12	15	0.14285714285714285	0	0.2520451748243159	0.9178877917819361	0.48363919117292065	0.9486552207583717	0.7253603895098379	0.9482378437931839	0.9403340868703033	0.9396949179820916	1.0	0.08333333333333333	0.0	0.0104171589976283	32
2399	0.02227135730929846	0.011304503194849621	0.01049974395603046	0.9797294634614071	-1	0	0	0.1	1	1.0	13	0.3125	0.8461538461538461	12	11	2	1	0	0.3333333333333333	4	12	15	0.14285714285714285	0	0.2520451748243159	0.9178877917819361	0.48363919117292065	0.9486552207583717	0.7253603895098379	0.9474449797086425	0.9403340868703033	0.939391259293853	1.0	0.25	0.0	0.01049974395603046	63
4037	0.022326309497361113	0.010960796078477301	0.010800077059588395	0.9795589907221046	-1	0	0	0.1	1	1.0	13	0.4166666666666667	0.7692307692307693	11	10	3	3	0	0.25	3	12	15	0.3333333333333333	0	0.2520451748243159	0.9060716885151645	0.48363919117292065	0.924056157738047	0.7253603895098379	0.9372822395357486	0.9282334228356252	0.9234308516422535	0.09090909090909091	0.2727272727272727	0.0	0.010800077059588395	44
539	0.0018407599388586334	0.0017896289843602326	-0.0017894968040925246	0.985218257985379	-1	0	0	1.0	1	0	0	1.0	0	1	0	0	1	0	0.5	1	2	2	0.3333333333333333	0	0	0	0	0	0	0	0	0	0	0	0	-0.00017894968040925246	31
3374	0.021697532846385058	0.010871453669624984	0.0106664552986037	0.9793668446628612	-1	0	0	0.1	1	1.0	13	0.4166666666666667	0.7692307692307693	11	10	3	1	0	0.25	3	12	15	0.1111111111111111	0	0.23746589298113657	0.908900100137854	0.48363919117292065	0.924056157738047	0.7253603895098379	0.9372822395357486	0.9292249062551273	0.9242211617938016	1.0	0.18181818181818182	0.0	0.0106664552986037	35
681	0.0025055048171228316	0.0024554542022488103	-0.002453966440920981	0.9811983197118941	-1	0	0	0	0	0	0	1.0	0	0	0	0	1	0	1.0	1	1	1	0.25	0	0	0	0	0	0	0	0	0	0	0	0	-0.1	0
20	0.007749425637009743	0.003745732714359268	-0.003744824108211611	0.9638144835030279	-1	0	0	0.25	1	1.0	4	1.0	1.0	5	4	0	1	0	0.16666666666666666	6	1	6	0.3333333333333333	0	0.6402556476372377	0.8024853850954752	0.7103191887918583	0.63541359672998	0.22323231606623564	0.8842839592015683	0.8956798786355459	0.7908986651628532	1.0	0.4	0.0	-0.0003744824108211611	14
1180	0.0017508828059204385	0.0015672257710896281	-0.0015672243873567835	0.9757270798293826	-1	0	0	0.5	1	1.0	1	1.0	1.0	1	1	1	0	0	0.3333333333333333	1	3	3	0.0	0	0.6143271704865685	0.5	0.9105287746951152	0.5	0.6300066302440346	0.5	0.7958989802734234	0.5	0	0	0.0	-0.00015672243873567836	28
435	0.026341886434251144	0.006522896868299407	-0.006365533080941992	0.9113610755389496	-1	0	0	0.2	2	0.8461538461538461	11	0.42857142857142855	0.6923076923076923	10	9	4	3	0	0.7142857142857143	7	5	15	0.2727272727272727	0	0.36237536230101436	0.9543276665196211	0.6718204370722527	0.7685008474685664	0.18390159645936707	0.9515276012809017	0.9250523218737128	0.9172445809442814	0.1	0.2	0.0	-0.0006365533080941992	6
1484	0.018881648962655644	0.008061610774189154	0.006846413899478535	0.9814519258617015	-1	0	0	0.2	2	0.8461538461538461	11	0.3409090909090909	0.6923076923076923	11	9	3	1	0	0.36363636363636365	4	11	15	0.125	0	0.2520451748243159	0.8708613679515569	0.33638921120839627	0.9397995274320534	0.548477989921406	0.925692986511391	0.9182167096080399	0.9162899127119072	1.0	0.2727272727272727	0.0	0.006846413899478535	20
3224	0.0214892948613464	0.011554497531794343	0.010635890336471002	0.9795968917961171	-1	0	0	0.1	1	1.0	13	0.3125	0.8461538461538461	11	11	3	1	0	0.3333333333333333	4	12	15	0.1	0	0.2520451748243159	0.9245803545165613	0.48363919117292065	0.9347808725231992	0.7253603895098379	0.9390949241159592	0.9371263639673667	0.9330686007607106	1.0	0.18181818181818182	0.0	0.010635890336471002	30
3812	0.021950527174508697	0.010916551234681505	0.010585391454919367	0.9795051834413463	-1	0	0	0.1	1	1.0	13	0.4166666666666667	0.7692307692307693	11	10	3	3	0	0.25	3	12	15	0.3333333333333333	0	0.23746589298113657	0.908900100137854	0.48363919117292065	0.924056157738047	0.7253603895098379	0.9372822395357486	0.9292249062551273	0.9242211617938016	0.18181818181818182	0.2727272727272727	0.0	0.010585391454919367	24
2513	0.017995255572508494	0.00999007929783779	0.0031102480271329135	0.9811291119993618	-1	0	0	0.1	1	1.0	13	0.38461538461538464	0.8461538461538461	12	11	2	1	0	0.23076923076923078	3	13	15	0.14285714285714285	0	0.2520451748243159	0.8940732171509284	0.48363919117292065	0.9465891966039285	0.6769669447799724	0.9587899514329382	0.9287307563842455	0.9380975318308503	1.0	0.16666666666666666	0.0	0.0031102480271329135	11
1955	0.02383468920263305	0.010000020968649413	0.009984143661585248	0.9768515318644979	-1	0	0	0.1	1	1.0	12	0.3111111111111111	0.75	10	9	3	3	0	0.5555555555555556	5	9	14	0.3333333333333333	0	0.24475553390272625	0.8911650654564162	0.48363919117292065	0.9518483675971336	0.6769669447799724	0.9279035210578532	0.9330174593509879	0.9273867665844343	0.2	0.2	0.0	0.009984143661585248	16
1942	0.018383522869384977	0.00388854418846456	-0.0038565659201789454	0.9858227859626948	-1	0	0	0.1111111111111111	1	1.0	11	1.0	0.8181818181818182	9	9	3	1	0	0.07692307692307693	1	13	13	0.1	0	0.2520451748243159	0.9036435195492272	0.7022849694921953	0.9562704156626937	0.36527239438813225	0.9702355848587657	0.9371263639673667	0.9495915842883409	1.0	0.3333333333333333	0.0	-0.0003856565920178945	5
293	0.006360160492250696	0.003106918536218533	-0.0030842881191931043	0.9816106109510784	-1	0	0	0.5	2	0.75	3	1.0	0.5	4	2	1	0	0	0.16666666666666666	6	1	6	0.0	0.4	0.7825341335284817	0.8270041883421484	0.16148605089782847	0.8895523123214646	0.6762502630189238	0.9445157620271539	0.8946615819960746	0.8967629753449733	0	0	0.0	-0.00030842881191931045	13
3291	0.022416355343747776	0.01138596064453583	0.010778556726224936	0.9793756521079511	-1	0	0	0.1	1	1.0	13	0.3125	0.8461538461538461	11	11	3	1	0	0.3333333333333333	4	12	15	0.1	0	0.2520451748243159	0.9245803545165613	0.48363919117292065	0.9347808725231992	0.730006840848991	0.9032089451698203	0.9433880426733546	0.9218253450505381	1.0	0.2727272727272727	0.0	0.010778556726224936	33
4555	0.02253483363330526	0.01138065334077307	0.01089535554971234	0.9799062019839224	-1	0	0	0.1	1	1.0	13	0.4166666666666667	0.7692307692307693	11	10	3	3	0	0.25	3	12	15	0.3333333333333333	0	0.23746589298113657	0.908900100137854	0.48363919117292065	0.924056157738047	0.7253603895098379	0.9354393320456966	0.9292249062551273	0.9234959476751327	0.18181818181818182	0.18181818181818182	0.0	0.01089535554971234	31
2018	0.022679072895047177	0.010650095240209793	0.010290897425056796	0.979775749474292	-1	0	0	0.1	1	1.0	13	0.3125	0.7692307692307693	11	10	3	1	0	0.3333333333333333	4	12	15	0.1111111111111111	0	0.2520451748243159	0.9085942739324767	0.48363919117292065	0.9366200160387991	0.7253603895098379	0.9503311157115767	0.9371263639673667	0.9338289748820351	1.0	0.2727272727272727	0.0	0.010290897425056796	30
1358	0.01971300456560237	0.006897317221541542	0.006624607723577414	0.9805383600008014	-1	0	0	0.2	2	0.8461538461538461	11	0.5555555555555556	0.6923076923076923	10	9	4	2	0	0.3333333333333333	3	9	15	0.18181818181818182	0	0.2688557940876518	0.8295749772175315	0.4100142011906584	0.8825877637173032	0.5355854253143043	0.8789570483623954	0.8518543265506597	0.8653892246772034	0.55	0.3	0.0	0.006624607723577414	49
4447	0.021752866167428803	0.011180802996914707	0.010426953896576135	0.9795090115224282	-1	0	0	0.1	1	1.0	13	0.3125	0.7692307692307693	10	10	4	2	0	0.3333333333333333	4	12	15	0.16666666666666666	0	0.24475553390272625	0.9169163504174355	0.48363919117292065	0.9320826509092556	0.7253603895098379	0.9434901617794812	0.9332841668053159	0.9316186329337292	0.55	0.3	0.0	0.010426953896576135	18
4040	0.02224129646330289	0.011616435157619702	0.010794498789931694	0.9795498329450083	-1	0	0	0.1	1	1.0	13	0.3125	0.8461538461538461	11	11	3	1	0	0.3333333333333333	4	12	15	0.1	0	0.2520451748243159	0.9245803545165613	0.48363919117292065	0.9347808725231992	0.7253603895098379	0.9390949241159592	0.9371263639673667	0.9330686007607106	1.0	0.2727272727272727	0.0	0.010794498789931694	43
21	0.0018114120387350424	0.0017622617576629977	-0.0017615478964299162	0.9850062735586077	-1	0	0	1.0	1	0	0	1.0	0	1	0	0	1	0	0.5	2	1	2	0.3333333333333333	0	0	0	0	0	0	0	0	0	0	0	0	-0.00017615478964299163	64
4353	0.022672157180645185	0.010999868326945493	0.01091894884868995	0.9792245035118102	-1	0	0	0.1	1	1.0	12	0.3888888888888889	0.8333333333333334	10	10	3	3	0	0.25	3	12	14	0.3	0	0.24475553390272625	0.9169163504174355	0.48363919117292065	0.9320826509092556	0.7253603895098379	0.9409889516889779	0.9330962349519158	0.9306360935256689	0.2	0.2	0.0	0.01091894884868995	58
4423	0.02252864510118679	0.011323729837481946	0.010863808603379562	0.9795891618990789	-1	0	0	0.1	1	1.0	13	0.4166666666666667	0.7692307692307693	11	10	3	3	0	0.25	3	12	15	0.3333333333333333	0	0.23746589298113657	0.908900100137854	0.48363919117292065	0.924056157738047	0.7253603895098379	0.9372822395357486	0.9292249062551273	0.9242211617938016	0.18181818181818182	0.2727272727272727	0.0	0.010863808603379562	33
1239	0.001734704389442763	0.001601051977229695	-0.0016010515052900843	0.9761188909748316	-1	0	0	0.5	1	1.0	1	1.0	1.0	1	1	1	0	0	0.3333333333333333	1	3	3	0.0	0	0.6143271704865685	0.5	0.9105287746951152	0.5	0.6604062359929743	0.5	0.7860648915348092	0.5	0	0	0.0	-0.00016010515052900843	8
1986	0.02449666869519506	0.010026832036801317	0.01000611039211659	0.9756724681992911	-1	0	0	0.1	1	1.0	12	0.25925925925925924	0.8333333333333334	10	10	3	2	0	0.6666666666666666	6	9	14	0.2	0	0.24475553390272625	0.8911650654564162	0.48363919117292065	0.9518483675971336	0.7253603895098379	0.9325164433556247	0.9406532573554592	0.9289662267977267	0.6	0.3	0.0	0.01000611039211659	25
2881	0.022012285694483127	0.011065387236364032	0.010766943496454592	0.9779232378525845	-1	0	0	0.1	1	1.0	13	0.3	0.7692307692307693	11	10	3	2	0	0.5	5	10	15	0.2222222222222222	0	0.2520451748243159	0.9060716885151645	0.48363919117292065	0.9362104540974752	0.7253603895098379	0.9264066796715922	0.9371263639673667	0.923804556767641	0.5454545454545454	0.2727272727272727	0.0	0.010766943496454592	20
1993	0.015001179227197807	0.0018413961524337986	-0.001841259025745814	0.9848356453445732	-1	0	0	0.3333333333333333	2	0.8571428571428571	6	0.5625	0.7142857142857143	6	5	2	4	0	0.25	2	8	9	0.5714285714285714	0	0.23635022427105828	0.919173120514841	0.20129618013735912	0.9787018720523599	0.6206838789158129	0.9342420603872215	0.9581024963840232	0.9512393765609101	0.16666666666666666	0.5	0.0	-0.0001841259025745814	2
5059	0.02242108700749733	0.01125684497089608	0.010949864078352791	0.979472547735683	-1	0	0	0.1	1	1.0	13	0.4166666666666667	0.7692307692307693	11	10	3	3	0	0.25	3	12	15	0.3333333333333333	0	0.23746589298113657	0.908900100137854	0.48363919117292065	0.924056157738047	0.7253603895098379	0.9372822395357486	0.9292249062551273	0.9242211617938016	0.18181818181818182	0.2727272727272727	0.0	0.010949864078352791	33
1664	0.013747082145052297	0.008137513060765402	0.0034037302334234197	0.979057453750812	-1	0	0	0.2	2	0.9230769230769231	12	0.25	0.7692307692307693	11	10	3	1	0	0.6	6	10	15	0.1111111111111111	0	0.2520451748243159	0.8945603001601107	0.46915142741089844	0.9407336433038548	0.548477989921406	0.9352592332762201	0.9371263639673667	0.9258357531176804	1.0	0.2727272727272727	0.0	0.0034037302334234197	8
1769	0.023621217180070098	0.009700247171104204	0.009602783559663302	0.9773315014101465	-1	0	0	0.1	1	1.0	12	0.3111111111111111	0.75	10	9	3	3	0	0.5555555555555556	5	9	14	0.3333333333333333	0	0.24475553390272625	0.8911650654564162	0.48363919117292065	0.9518483675971336	0.7077533474501164	0.9301038182865098	0.9373014810129602	0.9281321024459096	0.2	0.3	0.0	0.009602783559663302	34
3573	0.018814041016949744	0.0072494629742090675	-0.007237418946290591	0.9833308337202434	-1	0	0	0.1	1	1.0	13	0.5357142857142857	0.8461538461538461	12	11	2	0	0	0.14285714285714285	2	14	15	0.0	0	0.2520451748243159	0.9009637391717292	0.42675060367021456	0.9594888123083941	0.5461547642518294	0.9656377918016846	0.940179223969307	0.9479885051477113	0	0	0.0	-0.0007237418946290591	0
4198	0.023108319369491998	0.00999693878870085	0.009985287669639914	0.9798573452644956	-1	0	0	0.125	1	1.0	10	1.0	0.9	9	9	2	3	0	0.08333333333333333	1	12	12	0.375	0	0.2520451748243159	0.9252772889823003	0.48363919117292065	0.9404043966017461	0.7253603895098379	0.9497865507031705	0.9371263639673667	0.9392509156446847	0.1111111111111111	0.3333333333333333	0.0	0.009985287669639914	13
5373	0.021707937769096585	0.011679149494525361	0.010889744345028702	0.9796169741388597	-1	0	0	0.1	1	1.0	13	0.4166666666666667	0.7692307692307693	11	10	3	3	0	0.25	3	12	15	0.3333333333333333	0	0.2520451748243159	0.9077031582561361	0.48363919117292065	0.924056157738047	0.7253603895098379	0.9372822395357486	0.9292249062551273	0.9238849815594962	0.18181818181818182	0.2727272727272727	0.0	0.010889744345028702	51
350	0.0021557079519738897	0.0019371330827591628	-0.001935576357960053	0.9837056376567068	-1	0	0	1.0	1	0	0	1.0	0	1	0	0	1	0	0.5	2	1	2	0.3333333333333333	0	0	0	0	0	0	0	0	0	0	0	0	-0.0001935576357960053	49
2583	0.02178973947463133	0.011208096462131728	0.01026769258932281	0.9796358589938838	-1	0	0	0.1	1	1.0	13	0.3125	0.8461538461538461	12	11	2	1	0	0.3333333333333333	4	12	15	0.14285714285714285	0	0.2520451748243159	0.9178877917819361	0.48363919117292065	0.9465891966039285	0.6769669447799724	0.94471351070153	0.9332841668053159	0.9375594105082438	1.0	0.16666666666666666	0.0	0.01026769258932281	24
5262	0.018381193234760364	0.008759556206456926	0.0068612197153108435	0.9816199910053833	-1	0	0	0.1	1	1.0	13	0.4166666666666667	0.7692307692307693	11	10	3	3	0	0.25	3	12	15	0.3333333333333333	0	0.2520451748243159	0.9077031582561361	0.48363919117292065	0.9674327800154847	0.7253603895098379	0.9372822395357486	0.9676860676737126	0.9423432527425044	0.18181818181818182	0.2727272727272727	0.0	0.0068612197153108435	12
2585	0.021917104982324458	0.011489288327615312	0.010380566824066458	0.979670418611446	-1	0	0	0.1	1	1.0	13	0.3125	0.8461538461538461	12	11	2	1	0	0.3333333333333333	4	12	15	0.14285714285714285	0	0.2520451748243159	0.9178877917819361	0.48363919117292065	0.9531023637048458	0.7253603895098379	0.9474449797086425	0.945132430331252	0.9411743585355905	1.0	0.25	0.0	0.010380566824066458	42
3698	0.022258087009867217	0.01145900795865355	0.010804725846365099	0.9795339722328309	-1	0	0	0.1	1	1.0	13	0.3125	0.8461538461538461	11	11	3	1	0	0.3333333333333333	4	12	15	0.1	0	0.2520451748243159	0.9245803545165613	0.48363919117292065	0.9347808725231992	0.7253603895098379	0.9390949241159592	0.9371263639673667	0.9330686007607106	1.0	0.2727272727272727	0.0	0.010804725846365099	18
3596	0.02209464622550985	0.011062309803648323	0.010720749180135018	0.9795412531801241	-1	0	0	0.1	1	1.0	13	0.4166666666666667	0.7692307692307693	11	10	3	3	0	0.25	3	12	15	0.3333333333333333	0	0.23746589298113657	0.908900100137854	0.48363919117292065	0.924056157738047	0.7253603895098379	0.9372822395357486	0.9292249062551273	0.9242211617938016	0.18181818181818182	0.2727272727272727	0.0	0.010720749180135018	41
4732	0.022286393569746453	0.011116502657833484	0.01072544687688662	0.9795050751878063	-1	0	0	0.1	1	1.0	13	0.4166666666666667	0.7692307692307693	11	10	3	3	0	0.25	3	12	15	0.3333333333333333	0	0.23746589298113657	0.908900100137854	0.48363919117292065	0.924056157738047	0.7253603895098379	0.9372822395357486	0.9292249062551273	0.9242211617938016	0.18181818181818182	0.2727272727272727	0.0	0.01072544687688662	21
3685	0.022653719147645916	0.011367145102645798	0.010883081201698726	0.9799775936380563	-1	0	0	0.1	1	1.0	13	0.4166666666666667	0.7692307692307693	11	10	3	3	0	0.25	3	12	15	0.3333333333333333	0	0.23746589298113657	0.908900100137854	0.48363919117292065	0.924056157738047	0.7253603895098379	0.9354393320456966	0.9292249062551273	0.9234959476751327	0.18181818181818182	0.18181818181818182	0.0	0.010883081201698726	62
2684	0.02149273852062682	0.011781612963021106	0.011201677315970663	0.9793932575336088	-1	0	0	0.1	1	1.0	13	0.3125	0.8461538461538461	12	11	2	1	0	0.3333333333333333	4	12	15	0.14285714285714285	0	0.2520451748243159	0.9157002743535696	0.48363919117292065	0.9465891966039285	0.7253603895098379	0.9474449797086425	0.9404735749582976	0.9380431029678113	1.0	0.25	0.0	0.011201677315970663	22
4193	0.022315036548419626	0.011181448828054052	0.010959916034864335	0.9794659642685886	-1	0	0	0.1	1	1.0	13	0.4166666666666667	0.7692307692307693	11	10	3	3	0	0.25	3	12	15	0.3333333333333333	0	0.23746589298113657	0.908900100137854	0.48363919117292065	0.924056157738047	0.7253603895098379	0.9372822395357486	0.9292249062551273	0.9242211617938016	0.18181818181818182	0.18181818181818182	0.0	0.010959916034864335	79
4020	0.018671424167701144	0.006366621268953521	-0.006234232179202677	0.9866283887904083	-1	0	0	0.1	1	1.0	13	0.4166666666666667	0.7692307692307693	11	10	3	4	0	0.25	3	12	15	0.4444444444444444	0	0.23746589298113657	0.9014572784808678	0.48363919117292065	0.962841796700061	0.7253603895098379	0.9339832141182602	0.952762469360462	0.9373753891481299	0.18181818181818182	0.2727272727272727	0.0	-0.0006234232179202677	1
1395	0.017880744647978238	0.003425839715607423	-0.003424757403020527	0.9817410749404856	-1	0	0	0.3	3	0.7692307692307693	10	0.3	0.6923076923076923	11	9	3	3	0	0.5	5	10	15	0.375	0	0.5779175977925447	0.8998665348330246	0.33638921120839627	0.9465333211563474	0.44259735057850175	0.8714266256540233	0.9004766994738399	0.9111458987083555	0.36363636363636365	0.2727272727272727	0.0	-0.0003424757403020527	17
3492	0.022623555320122467	0.009861998497811362	0.009858755287111377	0.9796703902244992	-1	0	0	0.125	1	1.0	10	1.0	0.9	9	9	2	3	0	0.08333333333333333	1	12	12	0.375	0	0.2520451748243159	0.9252772889823003	0.48363919117292065	0.9404043966017461	0.730006840848991	0.9270967845774315	0.9433880426733546	0.9312459386568941	0.1111111111111111	0.3333333333333333	0.0	0.009858755287111377	19
2928	0.022163299395206858	0.011822075187363437	0.010963604684554032	0.979404144462916	-1	0	0	0.1	1	1.0	13	0.3125	0.8461538461538461	11	11	3	1	0	0.3333333333333333	4	12	15	0.1	0	0.2520451748243159	0.9245803545165613	0.48363919117292065	0.932621059599768	0.730006840848991	0.9032089451698203	0.9436533044938393	0.9209830554398152	1.0	0.2727272727272727	0.0	0.010963604684554032	91
4592	0.022291861458352945	0.011115083269360337	0.01078424230829414	0.979335260166956	-1	0	0	0.1	1	1.0	12	0.3888888888888889	0.8333333333333334	10	10	3	3	0	0.25	3	12	14	0.3	0	0.24475553390272625	0.9169163504174355	0.48363919117292065	0.9320826509092556	0.7253603895098379	0.9434901617794812	0.9332841668053159	0.9316186329337292	0.1	0.3	0.0	0.01078424230829414	42
2774	0.022274387145118847	0.011241000685584564	0.010500846954191864	0.9797436129791924	-1	0	0	0.1	1	1.0	13	0.3125	0.8461538461538461	12	11	2	1	0	0.3333333333333333	4	12	15	0.14285714285714285	0	0.2520451748243159	0.9178877917819361	0.48363919117292065	0.9486552207583717	0.7253603895098379	0.9474449797086425	0.9403340868703033	0.939391259293853	1.0	0.25	0.0	0.010500846954191864	24
1135	0.001731951887779421	0.0017311082428601173	-0.001731085992444098	0.9853350385549412	-1	0	0	1.0	1	0	0	1.0	0	1	0	0	0	0	0.5	1	2	2	0.0	0	0	0	0	0	0	0	0	0	0	0	0	-0.00017310859924440981	12
2962	0.022094469766484586	0.010737329008245457	0.010622852166836843	0.9795077194805826	-1	0	0	0.1	1	1.0	13	0.4166666666666667	0.7692307692307693	11	10	3	1	0	0.25	3	12	15	0.1111111111111111	0	0.23746589298113657	0.908900100137854	0.48363919117292065	0.924056157738047	0.7253603895098379	0.9372822395357486	0.9292249062551273	0.9242211617938016	1.0	0.18181818181818182	0.0	0.010622852166836843	33
3206	0.02253971306067964	0.011548490925622792	0.010861438183186111	0.9794578717359066	-1	0	0	0.1	1	1.0	13	0.3125	0.8461538461538461	11	11	3	1	0	0.3333333333333333	4	12	15	0.1	0	0.2520451748243159	0.9245803545165613	0.48363919117292065	0.9347808725231992	0.7253603895098379	0.9390949241159592	0.9371263639673667	0.9330686007607106	1.0	0.09090909090909091	0.0	0.010861438183186111	40
1954	0.021718688847276162	0.011176564464899487	0.010512072968259	0.9797300809542796	-1	0	0	0.1	1	1.0	13	0.3125	0.8461538461538461	12	11	2	1	0	0.3333333333333333	4	12	15	0.14285714285714285	0	0.2520451748243159	0.9178877917819361	0.48363919117292065	0.9420149424421328	0.7253603895098379	0.9474449797086425	0.9404735749582976	0.9369032538932471	1.0	0.25	0.0	0.010512072968259	41
119	0.023768650501101222	0.0015353699095728573	-0.0014677508875999038	0.941914951714467	-1	0	0	0.2	2	0.8461538461538461	11	0.35714285714285715	0.6153846153846154	9	8	5	1	0	0.8571428571428571	7	6	15	0.07692307692307693	0	0.4213559008878084	0.9246316356576235	0.6054158287062871	0.8849435709819026	0.23490536328868844	0.9627182578946701	0.9365158852330429	0.9308265193194141	1.0	0.4444444444444444	0.0	-0.00014677508875999038	139
3043	0.018343540889361912	0.006703814800249329	-0.006672687453214582	0.9834105427976947	-1	0	0	0.1	1	1.0	13	0.5357142857142857	0.8461538461538461	12	11	2	0	0	0.14285714285714285	2	14	15	0.0	0	0.2520451748243159	0.9003889316983416	0.4449715240440238	0.9537364327708514	0.43238479803788027	0.9598385279381775	0.932816309462729	0.9427018120149835	0	0	0.0	-0.0006672687453214582	0
4035	0.023081594798778388	0.010042230960591751	0.010026081003578944	0.9800224835045286	-1	0	0	0.125	1	1.0	10	1.0	0.9	9	9	2	3	0	0.08333333333333333	1	12	12	0.375	0	0.2520451748243159	0.9252772889823003	0.48363919117292065	0.9404043966017461	0.7253603895098379	0.9497865507031705	0.9371263639673667	0.9392509156446847	0.1111111111111111	0.3333333333333333	0.0	0.010026081003578944	22
4847	0.018696570476373568	0.005696947481617616	-0.00554517569115829	0.9833271167862059	-1	0	0	0.1	1	1.0	13	1.0	1.0	14	13	0	0	0	0.06666666666666667	1	15	15	0.0	0	0.2520451748243159	0.9011794546202957	0.6214317956783006	0.9691063529438944	0.4938782768410249	0.9496801170149337	0.9575916357265072	0.9460709972467406	0	0	0.0	-0.0005545175691158289	2
918	0.025239326094713656	0.006035822834126076	-0.0024678416683321107	0.966938398642089	-1	0	0	0.2	2	0.8461538461538461	11	0.375	0.7692307692307693	12	10	2	1	0	0.625	8	5	15	0.16666666666666666	0	0.2896933062787352	0.8739431089516638	0.33638921120839627	0.9418210491746889	0.4448209998505117	0.9232383713167085	0.9068576458587785	0.9170242407583648	1.0	0.25	0.0	-0.0002467841668332111	8
2456	0.014229517061270108	0.0017194808208667424	-0.0015731619416701063	0.9835712089005058	-1	0	0	0.3333333333333333	2	0.8571428571428571	6	0.5625	0.7142857142857143	6	5	2	4	0	0.25	2	8	9	0.5714285714285714	0	0.2520451748243159	0.9175253426948876	0.20129618013735912	0.9787018720523599	0.6206838789158129	0.9342420603872215	0.9561902785799209	0.9508984837553253	0.41666666666666663	0.3333333333333333	0.0	-0.00015731619416701063	7
5119	0.022532321510059614	0.01126662781113265	0.010987229542703205	0.979515864558594	-1	0	0	0.1	1	1.0	13	0.4166666666666667	0.7692307692307693	11	10	3	3	0	0.25	3	12	15	0.3333333333333333	0	0.23746589298113657	0.908900100137854	0.48363919117292065	0.924056157738047	0.7253603895098379	0.9334986536439284	0.9282334228356252	0.9227462036059823	0.18181818181818182	0.18181818181818182	0.0	0.010987229542703205	20
1832	0.023251877354338105	0.009955449456803371	0.009654834759779404	0.978170956248253	-1	0	0	0.1	1	1.0	13	0.3	0.7692307692307693	11	10	3	2	0	0.5	5	10	15	0.2222222222222222	0	0.2520451748243159	0.8820560095111931	0.48363919117292065	0.9432472110624024	0.6285735000501068	0.9372998066375614	0.9282334228356252	0.9247774914061382	0.5454545454545454	0.18181818181818182	0.0	0.009654834759779404	22
5351	0.022141976741930205	0.01175711961072401	0.011020489505929288	0.9797792826657008	-1	0	0	0.1	1	1.0	13	0.4166666666666667	0.7692307692307693	11	10	3	3	0	0.25	3	12	15	0.3333333333333333	0	0.2520451748243159	0.9077031582561361	0.48363919117292065	0.924056157738047	0.7253603895098379	0.9372822395357486	0.9292249062551273	0.9238849815594962	0.18181818181818182	0.2727272727272727	0.0	0.011020489505929288	100
217	0.013024957459282107	0.004704061393686438	-0.004309958324264429	0.9437123578527786	-1	0	0	0.25	2	0.8888888888888888	8	0.4583333333333333	0.5555555555555556	7	5	3	5	0	0.6666666666666666	6	4	11	0.625	0	0.9373155554811069	0.9454706365395166	0.5214094491487187	0.8958073683437683	0.7530371014842355	0.8217984311738146	0.8590630738096471	0.8982261887935223	0.2857142857142857	0.2857142857142857	0.0	-0.00043099583242644287	12
845	0.003755038267337941	0.0027641141534000555	-0.0027586205191266954	0.9682319812747235	-1	0	0	0.6	3	0.6	3	0.4666666666666667	0.4	3	2	3	1	0	0.6	3	5	7	0.1111111111111111	0.5	0.4673991960483022	0.890332338316318	0.38870201552133693	0.8694770048013989	0.6241262015060869	0.9166803544177413	0.8593698282337354	0.8937393433830839	1.0	0	0.0	-0.00027586205191266957	7
1743	0.039898977958650675	0.004210548029561648	0.0006073496076120238	0.9770610443510084	-1	0	0	0.2	2	0.8461538461538461	11	0.35714285714285715	0.7692307692307693	11	10	3	1	0	0.8571428571428571	7	6	15	0.1111111111111111	0.15384615384615385	0.27954663902633686	0.8715557634669505	0.2379822922814546	0.9049641101573866	0.7666274476345143	0.929413038865636	0.9375040583428258	0.9045393043539842	1.0	0.09090909090909091	0.0	0.0006073496076120238	12
4283	0.022101591398267246	0.011319130917761745	0.01092621486147965	0.9794806409164342	-1	0	0	0.1	1	1.0	13	0.4166666666666667	0.7692307692307693	11	10	3	3	0	0.25	3	12	15	0.3333333333333333	0	0.23746589298113657	0.908900100137854	0.48363919117292065	0.924056157738047	0.7253603895098379	0.9372822395357486	0.9292249062551273	0.9242211617938016	0.18181818181818182	0.2727272727272727	0.0	0.01092621486147965	24
3653	0.02246249620707955	0.011134510317449803	0.01097042682249184	0.9793969036643789	-1	0	0	0.1	1	1.0	13	0.4166666666666667	0.7692307692307693	11	10	3	3	0	0.25	3	12	15	0.3333333333333333	0	0.23746589298113657	0.908900100137854	0.48363919117292065	0.924056157738047	0.7253603895098379	0.9372822395357486	0.9292249062551273	0.9242211617938016	0.18181818181818182	0.2727272727272727	0.0	0.01097042682249184	52
846	0.005360208903160997	0.004424556097988699	-0.0043709562825046	0.9656978557647444	-1	0	0	0.5	2	0.6666666666666666	2	0.625	0.6666666666666666	3	2	1	1	0	0.5	2	4	5	0.2	0	0.9313696817710827	0.6035532513010718	0.48315182585825306	0.9407726592022837	0.4626103042178508	0.7568251230652343	0.9468055294561569	0.8085043117934814	1.0	0	0.0	-0.00043709562825046	2
4218	0.022337098871771294	0.011324224384885829	0.010816196217595301	0.9799269119450337	-1	0	0	0.1	1	1.0	13	0.4166666666666667	0.7692307692307693	11	10	3	3	0	0.25	3	12	15	0.3333333333333333	0	0.23746589298113657	0.908900100137854	0.48363919117292065	0.924056157738047	0.7253603895098379	0.9372822395357486	0.9292249062551273	0.9242211617938016	0.18181818181818182	0.2727272727272727	0.0	0.010816196217595301	43
4188	0.02166190692896404	0.011189102833336432	0.01084683315181604	0.9794919344504305	-1	0	0	0.1	1	1.0	13	0.4166666666666667	0.7692307692307693	11	10	3	3	0	0.25	3	12	15	0.3333333333333333	0	0.23746589298113657	0.908900100137854	0.48363919117292065	0.924056157738047	0.7253603895098379	0.9372822395357486	0.9292249062551273	0.9242211617938016	0.18181818181818182	0.2727272727272727	0.0	0.01084683315181604	28
3044	0.022105841994008512	0.011645958648915414	0.010518744193637714	0.9797951437179011	-1	0	0	0.1	1	1.0	13	0.3125	0.8461538461538461	11	11	3	1	0	0.3333333333333333	4	12	15	0.1	0	0.2520451748243159	0.9245803545165613	0.48363919117292065	0.9347808725231992	0.7253603895098379	0.9390949241159592	0.9371263639673667	0.9330686007607106	1.0	0.2727272727272727	0.0	0.010518744193637714	26
2481	0.022467557803461626	0.010851565861632887	0.010612023085073509	0.9796548598466203	-1	0	0	0.1	1	1.0	12	0.3888888888888889	0.8333333333333334	10	10	3	2	0	0.25	3	12	14	0.2	0	0.24475553390272625	0.9169163504174355	0.48363919117292065	0.9320826509092556	0.7253603895098379	0.9434901617794812	0.9332841668053159	0.9316186329337292	0.55	0.3	0.0	0.010612023085073509	43
4997	0.0181614627095003	0.004950641910377175	-0.004949120399121532	0.9824654372975242	-1	0	0	0.1	1	1.0	13	0.45454545454545453	0.8461538461538461	11	11	3	3	0	0.2727272727272727	3	11	15	0.3	0	0.2520451748243159	0.8856410502822524	0.14493357550160457	0.9552791388130218	0.7253603895098379	0.9355127696851122	0.9465749266937752	0.930499453632368	0.18181818181818182	0.36363636363636365	0.0	-0.0004949120399121532	2
3481	0.016563936059584252	0.005759400561879185	-0.004422631826728443	0.9855111052851747	-1	0	0	0.1	1	1.0	13	0.3125	0.8461538461538461	11	11	3	1	0	0.3333333333333333	4	12	15	0.1	0	0.2520451748243159	0.9245803545165613	0.48363919117292065	0.9376017414293862	0.7253603895098379	0.9081779547543689	0.9292249062551273	0.9243203448901783	1.0	0.2727272727272727	0.0	-0.00044226318267284433	4
4924	0.02113610872296923	0.011537719939619977	0.01069331967950109	0.9804578041197498	-1	0	0	0.1	1	1.0	13	0.38461538461538464	0.8461538461538461	11	11	3	1	0	0.23076923076923078	3	13	15	0.1	0	0.2520451748243159	0.9100122285095963	0.48363919117292065	0.9477088927085261	0.7253603895098379	0.9407642662199197	0.9292249062551273	0.9345466768524939	1.0	0.2727272727272727	0.0	0.01069331967950109	14
1974	0.024318971570893175	0.009775319525604327	0.009759637706297673	0.9754461229287249	-1	0	0	0.1	1	1.0	12	0.25925925925925924	0.8333333333333334	10	10	3	2	0	0.6666666666666666	6	9	14	0.2	0	0.24475553390272625	0.8911650654564162	0.48363919117292065	0.9518483675971336	0.7253603895098379	0.9325164433556247	0.9406532573554592	0.9289662267977267	0.6	0.3	0.0	0.009759637706297673	15
4210	0.022250947067797577	0.011290109709650034	0.01089001771445419	0.9794753125248511	-1	0	0	0.1	1	1.0	13	0.4166666666666667	0.7692307692307693	11	10	3	3	0	0.25	3	12	15	0.3333333333333333	0	0.23746589298113657	0.908900100137854	0.48363919117292065	0.924056157738047	0.7253603895098379	0.9372822395357486	0.9292249062551273	0.9242211617938016	0.2727272727272727	0.18181818181818182	0.0	0.01089001771445419	63
5394	0.02204600529505119	0.01129182765376744	0.010809996731299815	0.9796463482920034	-1	0	0	0.1	1	1.0	13	0.4166666666666667	0.7692307692307693	11	10	3	3	0	0.25	3	12	15	0.3333333333333333	0	0.2520451748243159	0.9077031582561361	0.48363919117292065	0.924056157738047	0.7253603895098379	0.9372822395357486	0.9292249062551273	0.9238849815594962	0.18181818181818182	0.2727272727272727	0.0	0.010809996731299815	35
2204	0.021811106365771427	0.011609872196001719	0.010556000620764708	0.979636634072015	-1	0	0	0.1	1	1.0	13	0.3125	0.8461538461538461	12	11	2	1	0	0.3333333333333333	4	12	15	0.14285714285714285	0	0.2520451748243159	0.9178877917819361	0.48363919117292065	0.9465891966039285	0.7253603895098379	0.9474449797086425	0.9404735749582976	0.9385963528939616	1.0	0.25	0.0	0.010556000620764708	28
4642	0.0219231051241212	0.01109178461594404	0.01071008803495413	0.9794819476849264	-1	0	0	0.1	1	1.0	13	0.4166666666666667	0.7692307692307693	11	10	3	3	0	0.25	3	12	15	0.3333333333333333	0	0.23746589298113657	0.908900100137854	0.48363919117292065	0.924056157738047	0.7253603895098379	0.9372822395357486	0.9292249062551273	0.9242211617938016	0.18181818181818182	0.18181818181818182	0.0	0.01071008803495413	26
4632	0.022419506813213464	0.01115414264454196	0.010771247235029594	0.9796284647260309	-1	0	0	0.1	1	1.0	13	0.4166666666666667	0.7692307692307693	11	10	3	2	0	0.25	3	12	15	0.2222222222222222	0	0.23746589298113657	0.908900100137854	0.48363919117292065	0.924056157738047	0.7253603895098379	0.9372822395357486	0.9292249062551273	0.9242211617938016	0.5909090909090908	0.2727272727272727	0.0	0.010771247235029594	27
1695	0.024784520588936258	0.010121981140035808	0.010120102900688308	0.9754945282829315	-1	0	0	0.1	1	1.0	12	0.25925925925925924	0.8333333333333334	10	10	3	2	0	0.6666666666666666	6	9	14	0.2	0	0.24475553390272625	0.8911650654564162	0.48363919117292065	0.9518483675971336	0.7253603895098379	0.9325164433556247	0.9406532573554592	0.9289662267977267	0.6	0.3	0.0	0.010120102900688308	72
3741	0.01623477940462102	0.008519261226064417	0.0009024196120638971	0.9814997006317246	-1	0	0	0.1	1	1.0	12	0.5384615384615384	0.9166666666666666	12	11	1	1	0	0.15384615384615385	2	13	14	0.2	0	0.24475553390272625	0.9028415098271325	0.4559354800121239	0.9349555022753855	0.7276836151794145	0.9604306409359517	0.9380865278645785	0.9367103616021882	1.0	0.25	0.0	0.0009024196120638971	6
1883	0.024409681739098767	0.009922672690381072	0.009863774095094171	0.9760637369923463	-1	0	0	0.1	1	1.0	12	0.25925925925925924	0.8333333333333334	10	10	3	2	0	0.6666666666666666	6	9	14	0.2	0	0.24475553390272625	0.8911650654564162	0.48363919117292065	0.9436064571043478	0.7253603895098379	0.9325164433556247	0.9373154765966535	0.9252110376438003	0.65	0.2	0.0	0.009863774095094171	26
518	0.0026006879490983077	0.0024068755143317666	-0.0024068719537766814	0.9716775109679923	-1	0	0	0.3333333333333333	1	1.0	2	1.0	1.0	2	2	1	1	0	0.25	1	4	4	0.16666666666666666	0	0.48275546807407393	0.9207729537565661	0.6959585850460593	0.8931371521765648	0.5121154836519344	0.8940172815812307	0.906700726689586	0.9034517291491586	1.0	0.5	0.0	-0.00024068719537766815	13
2688	0.022166260574350737	0.011204172108000359	0.010453012451481522	0.9796955691088806	-1	0	0	0.1	1	1.0	13	0.3125	0.8461538461538461	12	11	2	1	0	0.3333333333333333	4	12	15	0.14285714285714285	0	0.2520451748243159	0.9178877917819361	0.48363919117292065	0.9486552207583717	0.7253603895098379	0.9474449797086425	0.9403340868703033	0.939391259293853	1.0	0.25	0.0	0.010453012451481522	32
3793	0.022348284317397257	0.010795288803062218	0.010553920856322424	0.9796240985763198	-1	0	0	0.1	1	1.0	12	0.3888888888888889	0.8333333333333334	10	10	3	3	0	0.25	3	12	14	0.3	0	0.24475553390272625	0.9169163504174355	0.48363919117292065	0.9320826509092556	0.7253603895098379	0.9434901617794812	0.9332841668053159	0.9316186329337292	0.1	0.3	0.0	0.010553920856322424	15
3950	0.022400526101558575	0.011106516224085162	0.010782474393158999	0.979402957693909	-1	0	0	0.1	1	1.0	13	0.4166666666666667	0.7692307692307693	11	10	3	3	0	0.25	3	12	15	0.3333333333333333	0	0.23746589298113657	0.908900100137854	0.48363919117292065	0.924056157738047	0.7253603895098379	0.9372822395357486	0.9292249062551273	0.9242211617938016	0.18181818181818182	0.2727272727272727	0.0	0.010782474393158999	37
3819	0.022274740091639475	0.01146145217377835	0.010803883956108033	0.979784526765328	-1	0	0	0.1	1	1.0	13	0.4166666666666667	0.7692307692307693	11	10	3	3	0	0.25	3	12	15	0.3333333333333333	0	0.23746589298113657	0.908900100137854	0.48363919117292065	0.924056157738047	0.7253603895098379	0.9372822395357486	0.9292249062551273	0.9242211617938016	0.18181818181818182	0.18181818181818182	0.0	0.010803883956108033	27
265	0.006085567679088524	0.003806169144092778	-0.0038056091219137267	0.9665602030499687	-1	0	0	0.75	3	0.5	2	0.5	0.5	3	2	2	0	0	0.75	3	4	6	0.0	1.0	0.259352637775769	0.9043156508663265	0.8041180754092441	0.8281953029207438	0.8439774558914994	0.856487354688974	0.9206433785593864	0.8662819467505491	0	0	0.0	-0.0003805609121913727	11
5016	0.02244566422169751	0.01144823513381398	0.010830899911624017	0.9799440642397858	-1	0	0	0.1	1	1.0	13	0.4166666666666667	0.7692307692307693	11	10	3	3	0	0.25	3	12	15	0.3333333333333333	0	0.23746589298113657	0.908900100137854	0.48363919117292065	0.924056157738047	0.7253603895098379	0.9354393320456966	0.9292249062551273	0.9234959476751327	0.18181818181818182	0.18181818181818182	0.0	0.010830899911624017	27
1308	0.014535230906378867	0.0041794004861420994	-0.00417306023702352	0.9824937217728906	-1	0	0	0.3	3	0.6923076923076923	9	0.5769230769230769	0.6923076923076923	11	9	3	0	0	0.15384615384615385	2	13	15	0.0	0	0.2520451748243159	0.8689428994955244	0.48363919117292065	0.9472762697000786	0.44259735057850175	0.9392258955189391	0.9282334228356252	0.9245628072697212	0	0	0.0	-0.000417306023702352	11
3969	0.022248403417358186	0.01146465144119754	0.011064221220895417	0.979513810976364	-1	0	0	0.1	1	1.0	13	0.4166666666666667	0.7692307692307693	11	10	3	3	0	0.25	3	12	15	0.3333333333333333	0	0.23746589298113657	0.908900100137854	0.48363919117292065	0.924056157738047	0.7253603895098379	0.9372822395357486	0.9292249062551273	0.9242211617938016	0.18181818181818182	0.2727272727272727	0.0	0.011064221220895417	55
874	0.020623843622026333	0.005159123319218897	-0.005140798475050688	0.9815527112209156	-1	0	0	0.125	1	1.0	9	0.39285714285714285	0.6666666666666666	7	6	3	2	0	0.5714285714285714	4	7	11	0.2222222222222222	0	0.23746589298113657	0.7037049647368365	0.9105287746951152	0.9418629467311408	0.6300066302440346	0.8402865557669145	0.8941423806667269	0.8544751544567013	0.5714285714285714	0.14285714285714285	0.0	-0.0005140798475050688	4
2952	0.02233478239644123	0.01119596180636919	0.010783184536283085	0.9799084696915012	-1	0	0	0.1	1	1.0	13	0.4166666666666667	0.7692307692307693	11	10	3	1	0	0.25	3	12	15	0.1111111111111111	0	0.23746589298113657	0.908900100137854	0.48363919117292065	0.924056157738047	0.7253603895098379	0.9372822395357486	0.9292249062551273	0.9242211617938016	1.0	0.2727272727272727	0.0	0.010783184536283085	69
5300	0.02230643807446217	0.011401278179616326	0.010746299522018412	0.9798594997894674	-1	0	0	0.1	1	1.0	13	0.4166666666666667	0.7692307692307693	11	10	3	3	0	0.25	3	12	15	0.3333333333333333	0	0.23746589298113657	0.908900100137854	0.48363919117292065	0.924056157738047	0.7253603895098379	0.9372822395357486	0.9292249062551273	0.9242211617938016	0.18181818181818182	0.2727272727272727	0.0	0.010746299522018412	18
3600	0.020357785305887128	0.010852044613869434	0.007282740406965202	0.9808942556038002	-1	0	0	0.1	1	1.0	13	0.4166666666666667	0.7692307692307693	11	10	3	3	0	0.25	3	12	15	0.3333333333333333	0	0.23746589298113657	0.908900100137854	0.48363919117292065	0.9235137105044806	0.7253603895098379	0.9372822395357486	0.9288639079194586	0.924041099300971	0.18181818181818182	0.18181818181818182	0.0	0.007282740406965202	13
4237	0.021823096214817074	0.011336209308064641	0.010935616064285104	0.9795691860989886	-1	0	0	0.1	1	1.0	13	0.4166666666666667	0.7692307692307693	11	10	3	3	0	0.25	3	12	15	0.3333333333333333	0	0.23746589298113657	0.908900100137854	0.48363919117292065	0.924056157738047	0.7253603895098379	0.9372822395357486	0.9292249062551273	0.9242211617938016	0.18181818181818182	0.2727272727272727	0.0	0.010935616064285104	32
3216	0.02211789331484551	0.0116168815722024	0.010838862595045691	0.9795317881388089	-1	0	0	0.1	1	1.0	13	0.3125	0.8461538461538461	11	11	3	1	0	0.3333333333333333	4	12	15	0.1	0	0.2520451748243159	0.9245803545165613	0.48363919117292065	0.9421299906763921	0.7253603895098379	0.9354573828643242	0.9292249062551273	0.9344191885440951	1.0	0.18181818181818182	0.0	0.010838862595045691	15
4433	0.019105121919229275	0.0067876416937777545	-0.0065730421108803816	0.9846869348773483	-1	0	0	0.1	1	1.0	13	0.38461538461538464	0.8461538461538461	11	11	3	0	0	0.23076923076923078	3	13	15	0.0	0	0.2520451748243159	0.9159192089887815	0.48363919117292065	0.9574460987375941	0.7253603895098379	0.9623836290231961	0.9465749266937752	0.9485605663207171	0	0	0.0	-0.0006573042110880382	1
4059	0.019440904735997782	0.005909589568264559	-0.004507278442891772	0.9831177884423563	-1	0	0	0.1	1	1.0	13	0.38461538461538464	0.8461538461538461	11	11	3	0	0	0.23076923076923078	3	13	15	0.0	0	0.2520451748243159	0.9093265381930861	0.13189655082814933	0.957588768873207	0.794323108709104	0.9641719316497402	0.9684675273842377	0.9480927692577448	0	0	0.0	-0.0004507278442891772	3
2017	0.02204250867497887	0.006304897040730658	-7.035776894390958e-05	0.9768104461414953	-1	0	0	0.1	1	1.0	13	0.23809523809523808	0.8461538461538461	11	11	3	1	0	0.7777777777777778	7	9	15	0.1	0	0.2520451748243159	0.905412547972151	0.48363919117292065	0.9496643050022294	0.7253603895098379	0.9077340251964332	0.8972143117270945	0.9237327124155014	1.0	0.09090909090909091	0.0	-7.035776894390958e-06	7
4483	0.022252717872092334	0.011356436435271549	0.010732998925012277	0.979926303672119	-1	0	0	0.1	1	1.0	13	0.4166666666666667	0.7692307692307693	11	10	3	3	0	0.25	3	12	15	0.3333333333333333	0	0.23746589298113657	0.908900100137854	0.48363919117292065	0.924056157738047	0.7253603895098379	0.9372822395357486	0.9292249062551273	0.9242211617938016	0.2727272727272727	0.18181818181818182	0.0	0.010732998925012277	28
2649	0.022795832291209992	0.01073593497531206	0.010669756291595693	0.9794749724608045	-1	0	0	0.1	1	1.0	12	0.3888888888888889	0.8333333333333334	10	10	3	2	0	0.25	3	12	14	0.2	0	0.24475553390272625	0.9169163504174355	0.48363919117292065	0.9320826509092556	0.7253603895098379	0.9434901617794812	0.9332841668053159	0.9316186329337292	0.55	0.3	0.0	0.010669756291595693	25
167	0.014382815064706574	0.0035691728945878376	-0.0035499952221873664	0.9683269204293491	-1	0	0	0.3	3	0.7692307692307693	10	0.3409090909090909	0.6923076923076923	11	9	3	0	0	0.36363636363636365	11	4	15	0.0	0.5	0.582630678045356	0.9405144345205128	0.6455006357959895	0.8866848116386343	0.4989462461968147	0.9363390028469407	0.8707277824212606	0.9242915934440762	0	0	0.0	-0.0003549995222187366	6
1483	0.016527761077494103	0.009330391418147108	0.006840200159696824	0.9810332869043068	-1	0	0	0.3	3	0.6923076923076923	9	0.625	0.6153846153846154	11	8	3	1	0	0.16666666666666666	2	12	15	0.14285714285714285	0	0.2520451748243159	0.8127775795952812	0.48363919117292065	0.9043831034516242	0.44259735057850175	0.9327408294481772	0.9282334228356252	0.8923409718066645	1.0	0.2727272727272727	0.0	0.006840200159696824	38
1502	0.019301930129794517	0.0066445684806024675	0.006491140913277903	0.98110261518868	-1	0	0	0.2	2	0.8461538461538461	11	0.3333333333333333	0.6923076923076923	11	9	3	1	0	0.5555555555555556	5	9	15	0.125	0	0.2520451748243159	0.8248914763694851	0.48363919117292065	0.9114995967360972	0.548477989921406	0.8842363090057636	0.8799385714663884	0.8777937121002785	1.0	0.2727272727272727	0.0	0.006491140913277903	26
72	None	None	None	None	None	0	0	0.4	4	0.6153846153846154	8	0.5357142857142857	0.38461538461538464	6	5	8	1	0	0.5714285714285714	4	7	15	0.05263157894736842	0.46153846153846156	0.37460141125395696	0.8922472235967888	0.8294527231487159	0.9706705507898027	0.7227531815121085	0.9081098259943586	0.90391806219869	0.9330610734583952	1.0	0.16666666666666666	0.0	None	0
1289	0.01665567540532927	0.009245758058466565	0.0072102828573189694	0.9808980129944421	-1	0	0	0.3	3	0.6923076923076923	9	0.625	0.6153846153846154	11	8	3	1	0	0.16666666666666666	2	12	15	0.14285714285714285	0	0.2520451748243159	0.8219082761356116	0.48363919117292065	0.9043831034516242	0.44259735057850175	0.9327408294481772	0.9282334228356252	0.8942841942768838	1.0	0.2727272727272727	0.0	0.0072102828573189694	21
4151	0.020293386375203462	0.012494027770075713	0.00995024042951504	0.980436508204761	-1	0	0	0.1	1	1.0	13	0.5357142857142857	0.8461538461538461	12	11	2	1	0	0.14285714285714285	2	14	15	0.14285714285714285	0	0.2520451748243159	0.9178877917819361	0.48363919117292065	0.9376698011711273	0.7253603895098379	0.954279001998931	0.9332841668053159	0.9382610321648777	1.0	0.25	0.0	0.00995024042951504	13
1505	0.02339318893506372	0.011436117608149294	0.010479120224272612	0.9761455064222764	-1	0	0	0.1	1	1.0	13	0.23809523809523808	0.8461538461538461	11	11	3	1	0	0.7777777777777778	7	9	15	0.1	0	0.2520451748243159	0.905412547972151	0.48363919117292065	0.9493108423816009	0.7253603895098379	0.9301926337197011	0.9375040583428258	0.9303998313142084	1.0	0.2727272727272727	0.0	0.010479120224272612	28
3630	0.022221649546821924	0.011230997085638775	0.010883762372360075	0.979511669406094	-1	0	0	0.1	1	1.0	13	0.4166666666666667	0.7692307692307693	11	10	3	3	0	0.25	3	12	15	0.3333333333333333	0	0.23746589298113657	0.908900100137854	0.48363919117292065	0.924056157738047	0.7253603895098379	0.9372822395357486	0.9292249062551273	0.9242211617938016	0.18181818181818182	0.2727272727272727	0.0	0.010883762372360075	77
2297	0.018674309768766315	0.003605876609467914	-0.0035651469930280968	0.9732586381737461	-1	0	0	0.2	2	0.9166666666666666	11	0.3888888888888889	0.75	11	9	2	4	0	0.25	3	12	14	0.6666666666666666	0	0.2520451748243159	0.8911458162347347	0.3699852206899588	0.9593504279806778	0.7253603895098379	0.8990545693322041	0.9428698338654989	0.9229777084756733	0.18181818181818182	0.36363636363636365	0.0	-0.00035651469930280966	4
1871	0.00657935722500825	0.004178569598561721	-0.004015298732783398	0.9822198791520931	-1	0	0	0.5	2	0.6666666666666666	2	0.625	0.6666666666666666	3	2	1	2	0	0.5	2	4	5	0.4	0	0.1	0.6224703812879359	0.2706958094465689	0.8276927556180758	0.7253603895098379	0.8282423398499967	0.9004766994738399	0.7710430777007738	0.6666666666666666	1.0	0.0	-0.0004015298732783398	1
5442	0.021954705188726106	0.00591513060051299	-0.005822967104504114	0.9811838214386367	-1	0	0	0.1	1	1.0	13	0.4166666666666667	0.7692307692307693	11	10	3	4	0	0.25	3	12	15	0.4444444444444444	0	0.2688557940876518	0.8768275296309165	0.48363919117292065	0.9631467973587301	0.7253603895098379	0.9376972680999035	0.9465749266937752	0.9337518582698989	0.2272727272727273	0.18181818181818182	0.0	-0.0005822967104504113	1
273	0.003486726147139878	0.002697107707281077	-0.0026970559231387753	0.9759312969272883	-1	0	0	0.5	1	1.0	1	1.0	1.0	2	1	0	0	0	0.3333333333333333	1	3	3	0.0	0	0.4578365612639931	0.7310669618518627	0.7173055795074295	0.873496257445833	0.5028897921444323	0.7809426898648512	0.7564219421146563	0.8023659412731051	0	0	0.0	-0.00026970559231387755	37
4478	0.026577749375802387	0.007070245620990397	-0.0032997982667529223	0.9755250562414634	-1	0	0	0.1	1	1.0	13	0.375	0.8461538461538461	11	11	3	1	0	0.4	10	4	15	0.1	0	0.2520451748243159	0.9026330595549917	0.48363919117292065	0.9669159779563997	0.7253603895098379	0.9561442382156158	0.9676860676737126	0.947580392431831	1.0	0.2727272727272727	0.0	-0.00032997982667529223	1
4139	0.019439729329667428	0.007422114681096665	-0.007392507550666847	0.9846323961248694	-1	0	0	0.1	1	1.0	13	0.38461538461538464	0.8461538461538461	11	11	3	0	0	0.23076923076923078	3	13	15	0.0	0	0.2520451748243159	0.9159192089887815	0.48363919117292065	0.9606922023929255	0.7253603895098379	0.9623836290231961	0.9465749266937752	0.9498896538825202	0	0	0.0	-0.0007392507550666846	1
1995	0.023913112316923345	0.009683009125074195	0.009636306186587921	0.9780392006417341	-1	0	0	0.1111111111111111	1	1.0	11	0.28888888888888886	0.8181818181818182	9	9	3	3	0	0.5555555555555556	5	9	13	0.3	0	0.2520451748243159	0.9003607247151807	0.48363919117292065	0.9511882295439595	0.7253603895098379	0.9386820162240731	0.9375040583428258	0.9329634306417253	0.2222222222222222	0.2222222222222222	0.0	0.009636306186587921	13
1730	0.021771411892995952	0.006626243753498184	-0.006609489244654152	0.985943060902973	-1	0	0	0.125	1	1.0	10	0.4444444444444444	0.7	8	7	3	2	0	0.3333333333333333	3	9	12	0.2222222222222222	0	0.18289812607349573	0.879860554240138	0.4559354800121239	0.9446598331411122	0.7276836151794145	0.944583427560532	0.9406532573554592	0.9278931261420506	0.5625	0.25	0.0	-0.0006609489244654152	1
2260	0.018998894371808885	0.0034505876092207842	-0.0034042969631550477	0.9729633851812947	-1	0	0	0.2222222222222222	2	0.9090909090909091	10	0.5416666666666666	0.8181818181818182	10	9	2	4	0	0.16666666666666666	2	12	13	0.5714285714285714	0	0.2520451748243159	0.8991791261844841	0.31168433092042075	0.9662779193176412	0.7276836151794145	0.9061890631794886	0.9447516157665751	0.9311057844252776	0.15000000000000002	0.4	0.0	-0.00034042969631550477	6
4534	0.01874776878521923	0.008668591945009952	0.006324016371246746	0.9816732185969975	-1	0	0	0.1111111111111111	1	1.0	11	0.3939393939393939	0.8181818181818182	9	9	3	4	0	0.2727272727272727	3	11	13	0.4	0	0.23746589298113657	0.9184769286971487	0.2706958094465689	0.960213705904127	0.7253603895098379	0.9236092846357218	0.9537545116165992	0.9369851699641052	0.16666666666666666	0.3333333333333333	0.0	0.006324016371246746	16
3901	0.022862155473503305	0.00975992307300975	0.009738538087597774	0.9796198360264264	-1	0	0	0.125	1	1.0	9	0.4074074074074074	0.7777777777777778	7	7	3	2	0	0.3333333333333333	3	9	11	0.2	0	0.1	0.6747541835056582	0.5787968804127637	0.8340998792880783	0.5468012453157174	0.87715709630882	0.9282334228356252	0.8079645302873711	0.6428571428571428	0.2857142857142857	0.0	0.009738538087597774	13
509	0.004540653184649325	0.0031290246563056732	-0.0031257349939995977	0.9698363807720132	-1	0	0	0.75	3	0.5	2	0.6	0.25	4	1	1	0	0	0.4	5	2	6	0.0	0.5	0.5026620135845298	0.8140994794172274	0.8952684549985236	0.8738237754387856	0.33367031064750236	0.9390448226996825	0.9265599744495258	0.8858396074967143	0	0	0.0	-0.00031257349939995977	11
2599	0.02250108489374376	0.011234171093104213	0.011075067580206375	0.9797057272842931	-1	0	0	0.1	1	1.0	13	0.3125	0.8461538461538461	12	11	2	1	0	0.3333333333333333	4	12	15	0.14285714285714285	0	0.2520451748243159	0.9157002743535696	0.48363919117292065	0.9486552207583717	0.7253603895098379	0.9474449797086425	0.9403340868703033	0.9388447048563975	1.0	0.16666666666666666	0.0	0.011075067580206375	57
330	0.0024259440807402016	0.002364082351436856	-0.0023637773016375	0.9834997497706242	-1	0	0	0.6666666666666666	2	0.5	1	0.6666666666666666	0	1	0	2	1	0	0.6666666666666666	3	2	4	0.14285714285714285	0	0	0	0	0	0	0	0	0	0	0	0	-0.00023637773016375	21
4021	0.022143206638879653	0.011351228905822743	0.010873852590194142	0.9795849943892836	-1	0	0	0.1	1	1.0	13	0.4166666666666667	0.7692307692307693	11	10	3	3	0	0.25	3	12	15	0.3333333333333333	0	0.23746589298113657	0.908900100137854	0.48363919117292065	0.924056157738047	0.7253603895098379	0.9372822395357486	0.9292249062551273	0.9242211617938016	0.18181818181818182	0.2727272727272727	0.0	0.010873852590194142	35
3762	0.018070873266582212	0.006833522747378844	-0.0043078343427657385	0.9830659631659044	-1	0	0	0.1	1	1.0	12	0.3888888888888889	0.8333333333333334	10	10	3	3	0	0.25	3	12	14	0.3	0	0.2520451748243159	0.9088633571154352	0.3743019499891359	0.9191417590206031	0.7276836151794145	0.9467573053480971	0.9296899817624839	0.9266445522321475	0.2	0.2	0.0	-0.00043078343427657386	5
5288	0.02226915607691786	0.011360584719750995	0.010773292875766024	0.9796965154517003	-1	0	0	0.1	1	1.0	13	0.4166666666666667	0.7692307692307693	11	10	3	3	0	0.25	3	12	15	0.3333333333333333	0	0.23746589298113657	0.908900100137854	0.48363919117292065	0.924056157738047	0.7253603895098379	0.9372822395357486	0.9292249062551273	0.9242211617938016	0.18181818181818182	0.2727272727272727	0.0	0.010773292875766024	23
1222	0.019175938135822322	0.008481018844790638	0.00802403075817899	0.9805226151495933	-1	0	0	0.3	3	0.6923076923076923	9	0.625	0.6153846153846154	11	8	3	1	0	0.16666666666666666	2	12	15	0.14285714285714285	0	0.2520451748243159	0.8219082761356116	0.48363919117292065	0.9028881592990176	0.44259735057850175	0.9327408294481772	0.9282334228356252	0.8937419473538148	1.0	0.2727272727272727	0.0	0.00802403075817899	145
4812	0.008506172516674083	0.005633261256011383	-0.004410895663819643	0.9745772304534699	-1	0	0	0.3	3	0.8461538461538461	11	0.3125	0.6923076923076923	11	9	3	1	0	0.3333333333333333	12	4	15	0.125	0.15384615384615385	0.23746589298113657	0.9146256288484376	0.48363919117292065	0.9225807593213343	0.7253603895098379	0.9432248576876907	0.9299953945693176	0.927788524907286	1.0	0.2727272727272727	0.0	-0.0004410895663819643	2
4434	0.022538042560081264	0.011235610172519965	0.010776563465489214	0.9797735951667349	-1	0	0	0.1	1	1.0	13	0.4166666666666667	0.7692307692307693	11	10	3	3	0	0.25	3	12	15	0.3333333333333333	0	0.23746589298113657	0.908900100137854	0.48363919117292065	0.924056157738047	0.7253603895098379	0.9354393320456966	0.9292249062551273	0.9234959476751327	0.2727272727272727	0.18181818181818182	0.0	0.010776563465489214	26
4591	0.022610702863556504	0.010783342962908397	0.010452492636028415	0.9796077811021157	-1	0	0	0.1	1	1.0	12	0.3888888888888889	0.8333333333333334	10	10	3	3	0	0.25	3	12	14	0.3	0	0.24475553390272625	0.9169163504174355	0.48363919117292065	0.9320826509092556	0.7253603895098379	0.9434901617794812	0.9332841668053159	0.9316186329337292	0.1	0.3	0.0	0.010452492636028415	17
1715	0.017334288828149805	0.008495083814805746	0.006975002328287284	0.9819142820898332	-1	0	0	0.2	2	0.8461538461538461	11	0.3125	0.7692307692307693	12	10	2	1	0	0.3333333333333333	4	12	15	0.16666666666666666	0	0.2520451748243159	0.8657300798965835	0.4100142011906584	0.8714821195900695	0.5333617760422943	0.9148857151072776	0.8905893225631719	0.886036933455947	1.0	0.25	0.0	0.006975002328287284	20
2914	0.022040268000414625	0.012020726961546841	0.010700126405933767	0.9796054194981724	-1	0	0	0.1	1	1.0	13	0.3125	0.8461538461538461	11	11	3	1	0	0.3333333333333333	4	12	15	0.1	0	0.2520451748243159	0.9245803545165613	0.48363919117292065	0.932621059599768	0.7253603895098379	0.9390949241159592	0.9371263639673667	0.9323385595422643	1.0	0.09090909090909091	0.0	0.010700126405933767	55
622	0.0032194535125137503	0.0025176561053647036	-0.0025171182926437617	0.9753822976490693	-1	0	0	0.5	1	1.0	1	1.0	1.0	2	1	0	0	0	0.3333333333333333	1	3	3	0.0	0	0.3653399714863011	0.8726959103264735	0.7173055795074295	0.873496257445833	0.5028897921444323	0.7809426898648512	0.8146484055087263	0.8467674792683321	0	0	0.0	-0.0002517118292643762	22
88	0.017722757142035497	0.004494622800517933	0.0025344568969242753	0.9812039566355157	-1	0	0	0.2	2	0.8461538461538461	11	0.3409090909090909	0.7692307692307693	12	10	2	1	0	0.36363636363636365	4	11	15	0.16666666666666666	0	0.40100738027125493	0.8582143686373312	0.33638921120839627	0.8891376909058876	0.4448209998505117	0.9122428189758602	0.8415319086564136	0.8884109106055629	1.0	0.25	0.0	0.0025344568969242753	148
3314	0.023785433024067	0.006281063144435966	-0.006281038292718933	0.9769828794829298	-1	0	0	0.1	1	1.0	13	0.23809523809523808	0.8461538461538461	12	11	2	1	0	0.7777777777777778	7	9	15	0.14285714285714285	0	0.2520451748243159	0.881425895419608	0.4268122059314397	0.9535335128688187	0.7253603895098379	0.9183763477363236	0.9355576021598764	0.922916160623115	1.0	0.3333333333333333	0.0	-0.0006281038292718933	5
4879	0.02635639737442505	0.007187541162601064	-0.0011583198267002325	0.9761121079758771	-1	0	0	0.1	1	1.0	13	0.375	0.8461538461538461	11	11	3	1	0	0.4	10	4	15	0.1	0	0.2520451748243159	0.9026330595549917	0.48363919117292065	0.9347808725231992	0.7253603895098379	0.9547978224504992	0.9323241596291063	0.9337999510293635	1.0	0.18181818181818182	0.0	-0.00011583198267002324	4
3507	0.016560485247015276	0.0067826061477724514	-0.006766625990973879	0.9835913464182328	-1	0	0	0.2	2	0.8461538461538461	11	0.38461538461538464	0.7692307692307693	11	10	3	0	0	0.23076923076923078	3	13	15	0.0	0	0.2520451748243159	0.9120153545721755	0.3047436797718954	0.9622586097508402	0.7253603895098379	0.9457586014717905	0.9465749266937752	0.9433130639214583	0	0	0.0	-0.000676662599097388	1
4108	0.02185324567367791	0.0112306639085397	0.010547906502410371	0.979775906221683	-1	0	0	0.1	1	1.0	13	0.4166666666666667	0.7692307692307693	11	10	3	3	0	0.25	3	12	15	0.3333333333333333	0	0.23746589298113657	0.908900100137854	0.48363919117292065	0.924056157738047	0.7253603895098379	0.9372822395357486	0.9292249062551273	0.9242211617938016	0.2727272727272727	0.18181818181818182	0.0	0.010547906502410371	22
3990	0.0223482222876844	0.011308092228888903	0.010959558207274995	0.979456852954988	-1	0	0	0.1	1	1.0	13	0.4166666666666667	0.7692307692307693	11	10	3	3	0	0.25	3	12	15	0.3333333333333333	0	0.23746589298113657	0.908900100137854	0.48363919117292065	0.924056157738047	0.7253603895098379	0.9372822395357486	0.9292249062551273	0.9242211617938016	0.18181818181818182	0.2727272727272727	0.0	0.010959558207274995	32
2818	0.022383958312111235	0.01113717527874483	0.010251805129570211	0.9801554773452197	-1	0	0	0.1	1	1.0	13	0.3125	0.8461538461538461	12	11	2	1	0	0.3333333333333333	4	12	15	0.14285714285714285	0	0.2520451748243159	0.9178877917819361	0.48363919117292065	0.9486552207583717	0.7253603895098379	0.9474449797086425	0.9403340868703033	0.939391259293853	1.0	0.25	0.0	0.010251805129570211	29
2088	0.02184373733831081	0.011329240960580855	0.010369663435711043	0.9795796834254614	-1	0	0	0.1	1	1.0	13	0.3125	0.8461538461538461	12	11	2	1	0	0.3333333333333333	4	12	15	0.14285714285714285	0	0.2520451748243159	0.9178877917819361	0.48363919117292065	0.9465891966039285	0.7253603895098379	0.9474449797086425	0.9404735749582976	0.9385963528939616	1.0	0.25	0.0	0.010369663435711043	29
582	0.0018599957896283114	0.0017826153190687853	-0.001782587205667612	0.9848151221693202	-1	0	0	1.0	1	0	0	1.0	0	1	0	0	1	0	0.5	1	2	2	0.3333333333333333	0	0	0	0	0	0	0	0	0	0	0	0	-0.0001782587205667612	11
2820	0.022135692975867073	0.011690053769993018	0.01054706099144439	0.9798374097337768	-1	0	0	0.1	1	1.0	13	0.3125	0.8461538461538461	11	11	3	1	0	0.3333333333333333	4	12	15	0.1	0	0.2520451748243159	0.9245803545165613	0.48363919117292065	0.9347808725231992	0.730006840848991	0.9117014066536139	0.9433880426733546	0.9242216966811764	1.0	0.2727272727272727	0.0	0.01054706099144439	45
2372	0.01889443894219264	0.009367010006948751	0.0014993750555902863	0.9810436886904323	-1	0	0	0.1	1	1.0	13	0.3125	0.8461538461538461	12	11	2	1	0	0.3333333333333333	4	12	15	0.14285714285714285	0	0.2520451748243159	0.9107800679983328	0.48363919117292065	0.9486552207583717	0.7253603895098379	0.9474449797086425	0.9366746670311586	0.9376450922275993	1.0	0.16666666666666666	0.0	0.0014993750555902863	10
1429	0.025223772544127034	0.004284303002541007	-0.003501253844022526	0.9762454087359366	-1	0	0	0.2222222222222222	2	0.8181818181818182	9	0.52	0.6363636363636364	9	7	3	2	0	1.0	5	5	13	0.25	0	0.4015125466613762	0.861267287583439	0.33638921120839627	0.7751182254977601	0.6241262015060869	0.8557188158463667	0.8366738860963491	0.8340340278996162	0.5555555555555556	0.3333333333333333	0.0	-0.0003501253844022526	2
3171	0.02233113193437218	0.011691128653201686	0.010980679899242514	0.9795435690460209	-1	0	0	0.1	1	1.0	13	0.3125	0.8461538461538461	11	11	3	1	0	0.3333333333333333	4	12	15	0.1	0	0.2520451748243159	0.9245803545165613	0.48363919117292065	0.9347808725231992	0.7253603895098379	0.9390949241159592	0.9371263639673667	0.9330686007607106	1.0	0.18181818181818182	0.0	0.010980679899242514	106
4786	0.022549115806309264	0.011052008148248776	0.010611634371727432	0.9795343381481041	-1	0	0	0.1	1	1.0	12	0.3888888888888889	0.8333333333333334	10	10	3	3	0	0.25	3	12	14	0.3	0	0.24475553390272625	0.9169163504174355	0.48363919117292065	0.9320826509092556	0.7253603895098379	0.9434901617794812	0.9332841668053159	0.9316186329337292	0.2	0.2	0.0	0.010611634371727432	20
4078	0.029328896621131546	0.007546421580538032	-0.00754630833020529	0.9651579015353742	-1	0	0	0.4	4	0.6666666666666666	8	0.4375	0.5	8	6	5	5	0	0.5	4	8	14	0.4166666666666667	0.36363636363636365	0.23746589298113657	0.6648592401270896	0.7042240330198172	0.9512841873238992	0.7253603895098379	0.9362856627415748	0.965380955479689	0.8923315961066183	0.25	0.25	0.0	-0.000754630833020529	1
75	0.0024512033919704937	0.002395721668200401	-0.002393694093649097	0.9815806717285338	-1	0	0	0	0	0	0	1.0	0	0	0	0	1	0	1.0	1	1	1	0.25	0	0	0	0	0	0	0	0	0	0	0	0	-0.1	11
2536	0.02184299106914649	0.011640805085632158	0.010455855153274062	0.9796726054348986	-1	0	0	0.1	1	1.0	13	0.3125	0.8461538461538461	12	11	2	1	0	0.3333333333333333	4	12	15	0.14285714285714285	0	0.2520451748243159	0.9178877917819361	0.48363919117292065	0.9465891966039285	0.7253603895098379	0.9474449797086425	0.9404735749582976	0.9385963528939616	1.0	0.16666666666666666	0.0	0.010455855153274062	29
1813	0.021596913401377957	0.00669404712554967	-0.006345980185635565	0.9823624979489548	-1	0	0	0.1	1	1.0	12	0.3111111111111111	0.75	10	9	3	3	0	0.5555555555555556	5	9	14	0.3333333333333333	0	0.24475553390272625	0.8911650654564162	0.48363919117292065	0.9565381134841305	0.7253603895098379	0.9325164433556247	0.9406532573554592	0.9312923132334331	0.2	0.3	0.0	-0.0006345980185635565	0
1065	0.0017166767884107812	0.0015442667928632712	-0.0015442667690993886	0.9744474854923488	-1	0	0	0.5	1	1.0	1	1.0	1.0	1	1	1	0	0	0.3333333333333333	1	3	3	0.0	0	0.7993203500419523	0.5	0.9105287746951152	0.5	0.6300066302440346	0.5	0.7601290061955261	0.5	0	0	0.0	-0.00015442667690993887	55
4129	0.02217498049305116	0.011381671996071494	0.010825686468475404	0.9799482306769088	-1	0	0	0.1	1	1.0	13	0.4166666666666667	0.7692307692307693	11	10	3	3	0	0.25	3	12	15	0.3333333333333333	0	0.23746589298113657	0.908900100137854	0.48363919117292065	0.924056157738047	0.7253603895098379	0.9372822395357486	0.9292249062551273	0.9242211617938016	0.18181818181818182	0.2727272727272727	0.0	0.010825686468475404	23
1834	0.02112889751401131	0.01023193745582231	0.010076681651833622	0.9798251133767317	-1	0	0	0.2	2	0.8461538461538461	11	0.4166666666666667	0.6153846153846154	9	8	5	3	0	0.25	3	12	15	0.23076923076923078	0	0.23746589298113657	0.8560861504477841	0.48363919117292065	0.9476520922792435	0.7253603895098379	0.9355760200227246	0.9372828284765461	0.9206810088442979	0.2222222222222222	0.3333333333333333	0.0	0.010076681651833622	23
5176	0.006891175715573296	0.0024922927794433563	-0.002490048732008232	0.9757648148566178	-1	0	0	0.2	2	0.9230769230769231	12	0.3125	0.7692307692307693	11	10	3	2	0	0.3333333333333333	4	12	15	0.2222222222222222	0	0.2520451748243159	0.8844257507713141	0.48363919117292065	0.9719687405555402	0.730006840848991	0.9536541435512665	0.9676860676737126	0.9462620105223749	0.5454545454545454	0.7272727272727273	0.0	-0.0002490048732008232	11
774	0.019207423513867245	0.006373642692686808	0.006201053340892758	0.9807018451178225	-1	0	0	0.2	2	0.8461538461538461	11	0.3333333333333333	0.6923076923076923	11	9	3	2	0	0.5555555555555556	5	9	15	0.25	0	0.2520451748243159	0.8248914763694851	0.48363919117292065	0.9114995967360972	0.4470446491225218	0.8922469537352435	0.8799385714663884	0.8806510914485335	0.5909090909090908	0.2727272727272727	0.0	0.006201053340892758	141
4443	0.014539385314046447	0.006069204919513671	-0.0011541077676692137	0.9830331964204231	-1	0	0	0.1	1	1.0	13	0.5357142857142857	0.7692307692307693	11	10	3	2	0	0.14285714285714285	2	14	15	0.2222222222222222	0	0.2520451748243159	0.9220786178038622	0.3047436797718954	0.9453581187765379	0.730006840848991	0.9525834318636338	0.9441615214761644	0.9412526980480718	0.5454545454545454	0.36363636363636365	0.0	-0.00011541077676692137	2
3966	0.023071873002117414	0.009703893801335208	0.009668215401220676	0.9798119665146446	-1	0	0	0.125	1	1.0	10	1.0	0.9	9	9	2	3	0	0.08333333333333333	1	12	12	0.375	0	0.2520451748243159	0.9237040015806951	0.48363919117292065	0.9404043966017461	0.7253603895098379	0.9497865507031705	0.9371263639673667	0.9388208320179308	0.1111111111111111	0.3333333333333333	0.0	0.009668215401220676	13
5204	0.019043632289300002	0.010540597796917177	0.006620199618480808	0.981768862470265	-1	0	0	0.1	1	1.0	13	0.4166666666666667	0.7692307692307693	11	10	3	3	0	0.25	3	12	15	0.3333333333333333	0	0.2520451748243159	0.9002256930478687	0.46071892675846715	0.9103076479934427	0.7253603895098379	0.9362538428786382	0.9282334228356252	0.9169317042856766	0.18181818181818182	0.18181818181818182	0.0	0.006620199618480808	12
3445	0.019454894752981594	0.010323521507933593	0.004110213821362615	0.9815318927384823	-1	0	0	0.1	1	1.0	13	0.38461538461538464	0.8461538461538461	12	11	2	1	0	0.23076923076923078	3	13	15	0.14285714285714285	0	0.2520451748243159	0.9108140998184721	0.3771675003097448	0.9354723799032968	0.7253603895098379	0.9495418558225305	0.9307905896541515	0.9336486773983639	1.0	0.16666666666666666	0.0	0.004110213821362615	7
4133	0.022330198339816077	0.011366276426183446	0.010991790278098322	0.9794992758763753	-1	0	0	0.1	1	1.0	13	0.4166666666666667	0.7692307692307693	11	10	3	3	0	0.25	3	12	15	0.3333333333333333	0	0.23746589298113657	0.908900100137854	0.48363919117292065	0.924056157738047	0.7253603895098379	0.9372822395357486	0.9292249062551273	0.9242211617938016	0.18181818181818182	0.2727272727272727	0.0	0.010991790278098322	62
3239	0.02225885213532828	0.011531193710151972	0.010742350515468999	0.9795295946909399	-1	0	0	0.1	1	1.0	13	0.3125	0.8461538461538461	11	11	3	1	0	0.3333333333333333	4	12	15	0.1	0	0.2520451748243159	0.9245803545165613	0.48363919117292065	0.9347808725231992	0.7253603895098379	0.9390949241159592	0.9371263639673667	0.9330686007607106	1.0	0.18181818181818182	0.0	0.010742350515468999	21
2837	0.016982723450103505	0.006855830600294317	-0.0020849297493143845	0.9843258599707045	-1	0	0	0.1	1	1.0	13	0.3125	0.8461538461538461	11	11	3	1	0	0.3333333333333333	4	12	15	0.1	0	0.2520451748243159	0.9245803545165613	0.48363919117292065	0.9356610244695588	0.7253603895098379	0.8950404548161928	0.9292249062551273	0.9199904965282256	1.0	0.2727272727272727	0.0	-0.00020849297493143846	11
2175	0.02199189411658061	0.011439146968224975	0.010212648382668502	0.9798773967688941	-1	0	0	0.1	1	1.0	13	0.3125	0.8461538461538461	12	11	2	1	0	0.3333333333333333	4	12	15	0.14285714285714285	0	0.2520451748243159	0.9178877917819361	0.48363919117292065	0.9531023637048458	0.7253603895098379	0.9474449797086425	0.945132430331252	0.9411743585355905	1.0	0.08333333333333333	0.0	0.010212648382668502	43
1209	0.001722503225409784	0.0015529825267462014	-0.0015529812160324423	0.975858663270238	-1	0	0	0.5	1	1.0	1	1.0	1.0	1	1	1	0	0	0.3333333333333333	1	3	3	0.0	0	0.6143271704865685	0.5	0.9105287746951152	0.5	0.6300066302440346	0.5	0.7958989802734234	0.5	0	0	0.0	-0.00015529812160324424	24
5100	0.022270950759825017	0.011284994230084226	0.01104017958041678	0.9794451881442168	-1	0	0	0.1	1	1.0	13	0.4166666666666667	0.7692307692307693	11	10	3	3	0	0.25	3	12	15	0.3333333333333333	0	0.23746589298113657	0.908900100137854	0.48363919117292065	0.924056157738047	0.7253603895098379	0.9372822395357486	0.9292249062551273	0.9242211617938016	0.18181818181818182	0.2727272727272727	0.0	0.01104017958041678	48
1588	0.01701390745533389	0.004502474948482663	-0.0044862919037266125	0.9842783500316243	-1	0	0	0.3	3	0.6923076923076923	9	0.4166666666666667	0.6923076923076923	11	9	3	0	0	0.25	3	12	15	0.0	0	0.2520451748243159	0.8243373108986787	0.48363919117292065	0.9269677455392273	0.44259735057850175	0.9356333565349845	0.9282334228356252	0.9050425709271144	0	0	0.0	-0.00044862919037266124	9
29	0.006450686036444817	0.004506645839595601	-0.004501741429344138	0.9804199371118334	-1	0.25	1	0.6	6	0.46153846153846156	6	0.375	0.38461538461538464	9	5	5	1	0	0.625	5	8	15	0.1	0.5	0.6740172452605844	0.8947423810201737	0.3669037322392303	0.9648668105457219	0.3374842485514871	0.8391578596754844	0.8670562830930629	0.914379014297612	1.0	0.3333333333333333	0.0	-0.0004501741429344138	11
5239	0.022643920001233234	0.011004461928554615	0.010575540119959575	0.9796031137874623	-1	0	0	0.1	1	1.0	13	0.4166666666666667	0.7692307692307693	11	10	3	3	0	0.25	3	12	15	0.3333333333333333	0	0.2520451748243159	0.9040303870909621	0.48363919117292065	0.924056157738047	0.7253603895098379	0.9372822395357486	0.9292249062551273	0.9228690897694026	0.18181818181818182	0.2727272727272727	0.0	0.010575540119959575	26
2046	0.022999894457812777	0.011749545694854556	0.010046541843154854	0.9758270328125042	-1	0	0	0.1	1	1.0	13	0.23809523809523808	0.8461538461538461	11	11	3	1	0	0.7777777777777778	7	9	15	0.1	0	0.2520451748243159	0.9018978064236579	0.48363919117292065	0.941362160256406	0.7253603895098379	0.9301926337197011	0.9371263639673667	0.9260836457575653	1.0	0.2727272727272727	0.0	0.010046541843154854	13
510	0.0020523985978108173	0.0019621118392570617	-0.001961972700351939	0.9853775054986689	-1	0	0	1.0	2	0.0	0	0.75	0	1	0	1	0	0	1.0	2	2	3	0.0	0	0	0	0	0	0	0	0	0	0	0	0	-0.0001961972700351939	52
3416	0.022794889850749483	0.01089043431487589	0.010735847309367276	0.9793367005733042	-1	0	0	0.1	1	1.0	12	0.3888888888888889	0.8333333333333334	10	10	3	3	0	0.25	3	12	14	0.3	0	0.24475553390272625	0.9169163504174355	0.48363919117292065	0.9320826509092556	0.7253603895098379	0.9434901617794812	0.9332841668053159	0.9316186329337292	0.1	0.3	0.0	0.010735847309367276	22
2067	0.021221857318351352	0.011714214125031487	0.010169274958088387	0.9798789558685266	-1	0	0	0.1	1	1.0	13	0.3125	0.8461538461538461	12	11	2	1	0	0.3333333333333333	4	12	15	0.14285714285714285	0	0.2520451748243159	0.9178877917819361	0.48363919117292065	0.9465891966039285	0.5849817534954476	0.9401701294672977	0.9362398986134589	0.9359040715210029	1.0	0.25	0.0	0.010169274958088387	44
4490	0.022246327552513663	0.011374220897024875	0.010924828865173644	0.9795927848527516	-1	0	0	0.1	1	1.0	13	0.4166666666666667	0.7692307692307693	11	10	3	3	0	0.25	3	12	15	0.3333333333333333	0	0.23746589298113657	0.908900100137854	0.48363919117292065	0.924056157738047	0.7253603895098379	0.9372822395357486	0.9292249062551273	0.9242211617938016	0.18181818181818182	0.2727272727272727	0.0	0.010924828865173644	47
1098	0.0018113117625395215	0.0016175413613034673	-0.001617538794745261	0.9756138803952039	-1	0	0	0.5	1	1.0	1	1.0	1.0	1	1	1	1	0	0.3333333333333333	1	3	3	0.16666666666666666	0	0.6143271704865685	0.5	0.9105287746951152	0.5	0.6300066302440346	0.5	0.7958989802734234	0.5	1.0	0	0.0	-0.0001617538794745261	42
1754	0.023628170103402235	0.009601860602280663	0.009468770399935784	0.9771971897891568	-1	0	0	0.1	1	1.0	12	0.3111111111111111	0.75	10	9	3	3	0	0.5555555555555556	5	9	14	0.3333333333333333	0	0.24475553390272625	0.8911650654564162	0.48363919117292065	0.9518483675971336	0.7253603895098379	0.9325164433556247	0.9406532573554592	0.9289662267977267	0.2	0.3	0.0	0.009468770399935784	32
1221	0.0018122283742224527	0.0016867226661592708	-0.0016867211313234176	0.9761604163716741	-1	0	0	0.5	1	1.0	1	1.0	1.0	1	1	1	1	0	0.3333333333333333	1	3	3	0.16666666666666666	0	0.5733389625420638	0.5	0.9105287746951152	0.5	0.6300066302440346	0.5	0.8136989022035389	0.5	1.0	0	0.0	-0.00016867211313234177	23
2827	0.020899654655832448	0.011848266564316735	0.010149509138729182	0.9801304416748312	-1	0	0	0.1	1	1.0	13	0.38461538461538464	0.8461538461538461	12	11	2	1	0	0.23076923076923078	3	13	15	0.14285714285714285	0	0.2520451748243159	0.9006546243215158	0.5702213965528244	0.9421983415880225	0.5461547642518294	0.9069312582779786	0.918662596593143	0.9186503226468534	1.0	0.25	0.0	0.010149509138729182	18
2425	0.02027286065554245	0.005410802858174543	-0.005387423686401844	0.98489607350409	-1	0	0	0.1111111111111111	1	1.0	11	1.0	0.8181818181818182	9	9	3	3	0	0.07692307692307693	1	13	13	0.3	0	0.2520451748243159	0.8962659630777686	0.7022849694921953	0.9607344634193123	0.36527239438813225	0.9702355848587657	0.9371263639673667	0.9500738296574459	0.1111111111111111	0.3333333333333333	0.0	-0.0005387423686401844	1
2206	0.02210202492534774	0.011248800205838736	0.010199478507882593	0.980098261473622	-1	0	0	0.1	1	1.0	13	0.3125	0.8461538461538461	12	11	2	1	0	0.3333333333333333	4	12	15	0.14285714285714285	0	0.2520451748243159	0.9178877917819361	0.48363919117292065	0.9486552207583717	0.7253603895098379	0.9474449797086425	0.9403340868703033	0.939391259293853	1.0	0.25	0.0	0.010199478507882593	38
2048	0.023299273031650677	0.011671905412804143	0.01088405351922709	0.9759651506564867	-1	0	0	0.1	1	1.0	13	0.23809523809523808	0.8461538461538461	11	11	3	1	0	0.7777777777777778	7	9	15	0.1	0	0.2520451748243159	0.905412547972151	0.48363919117292065	0.9441545192847555	0.7253603895098379	0.9301926337197011	0.9282334228356252	0.9281584694749302	1.0	0.2727272727272727	0.0	0.01088405351922709	27
1537	0.024136608398786456	0.009897844787463968	0.009872315044474219	0.9769973801630376	-1	0	0	0.1	1	1.0	12	0.3111111111111111	0.75	10	9	3	3	0	0.5555555555555556	5	9	14	0.3333333333333333	0	0.24475553390272625	0.8911650654564162	0.48363919117292065	0.9518483675971336	0.7598417491094709	0.9510652212093427	0.9636097570415149	0.9361126288593239	0.2	0.3	0.0	0.009872315044474219	111
4698	0.022059801111812265	0.010874617658389667	0.01069660667034102	0.979179398302145	-1	0	0	0.1	1	1.0	13	0.4166666666666667	0.7692307692307693	11	10	3	2	0	0.25	3	12	15	0.2222222222222222	0	0.23746589298113657	0.908900100137854	0.48363919117292065	0.924056157738047	0.7253603895098379	0.9354393320456966	0.9292249062551273	0.9234959476751327	0.5909090909090908	0.18181818181818182	0.0	0.01069660667034102	31
4535	0.022010156800398736	0.01143571768778864	0.010973442968057042	0.9795774568930721	-1	0	0	0.1	1	1.0	13	0.4166666666666667	0.7692307692307693	11	10	3	3	0	0.25	3	12	15	0.3333333333333333	0	0.23746589298113657	0.908900100137854	0.48363919117292065	0.924056157738047	0.7253603895098379	0.9372822395357486	0.9292249062551273	0.9242211617938016	0.2727272727272727	0.18181818181818182	0.0	0.010973442968057042	29
4852	0.022422941788217843	0.01128052892041381	0.010783796784628995	0.9796657698868187	-1	0	0	0.1	1	1.0	13	0.4166666666666667	0.7692307692307693	11	10	3	3	0	0.25	3	12	15	0.3333333333333333	0	0.23746589298113657	0.908900100137854	0.48363919117292065	0.924056157738047	0.7253603895098379	0.9372822395357486	0.9292249062551273	0.9242211617938016	0.18181818181818182	0.2727272727272727	0.0	0.010783796784628995	26
3172	0.022249380106226638	0.011283131862561413	0.010748213370707003	0.9797070654486001	-1	0	0	0.1	1	1.0	13	0.3125	0.8461538461538461	11	11	3	1	0	0.3333333333333333	4	12	15	0.1	0	0.2520451748243159	0.9286264025813772	0.48363919117292065	0.9347808725231992	0.7253603895098379	0.9390949241159592	0.9371263639673667	0.9342967651059096	1.0	0.18181818181818182	0.0	0.010748213370707003	22
3059	0.02214982431103028	0.011766067217184083	0.010735313552162952	0.979866848227918	-1	0	0	0.1	1	1.0	13	0.3125	0.8461538461538461	11	11	3	1	0	0.3333333333333333	4	12	15	0.1	0	0.2520451748243159	0.9245803545165613	0.48363919117292065	0.9347808725231992	0.730006840848991	0.9032089451698203	0.9433880426733546	0.9218253450505381	1.0	0.2727272727272727	0.0	0.010735313552162952	66
4324	0.022611119204244134	0.010541912192351989	0.01052653199084599	0.9788189555190239	-1	0	0	0.1	1	1.0	13	0.45454545454545453	0.7692307692307693	10	10	4	2	0	0.2727272727272727	3	11	15	0.16666666666666666	0	0.23746589298113657	0.9172375358440157	0.48363919117292065	0.9214614673557927	0.7253603895098379	0.9196343991707118	0.9332841668053159	0.9194613736708867	0.6	0.3	0.0	0.01052653199084599	14
1740	0.023791266007698715	0.009985176808953005	0.009980469438845544	0.9768110223738129	-1	0	0	0.1	1	1.0	12	0.3111111111111111	0.75	10	9	3	3	0	0.5555555555555556	5	9	14	0.3333333333333333	0	0.24475553390272625	0.8911650654564162	0.48363919117292065	0.9518483675971336	0.6769669447799724	0.9279035210578532	0.9330174593509879	0.9273867665844343	0.2	0.2	0.0	0.009980469438845544	87
3563	0.022553070949052106	0.011039307322183736	0.010910621581822032	0.9793935261669974	-1	0	0	0.1	1	1.0	13	0.4166666666666667	0.7692307692307693	11	10	3	1	0	0.25	3	12	15	0.1111111111111111	0	0.23746589298113657	0.908900100137854	0.48363919117292065	0.924056157738047	0.7253603895098379	0.9372822395357486	0.9292249062551273	0.9242211617938016	1.0	0.2727272727272727	0.0	0.010910621581822032	36
4261	0.01901942714104998	0.007438976886707076	-0.007346954692110991	0.9846566614061398	-1	0	0	0.1	1	1.0	13	0.38461538461538464	0.8461538461538461	11	11	3	0	0	0.23076923076923078	3	13	15	0.0	0	0.2520451748243159	0.9159192089887815	0.48363919117292065	0.9574460987375941	0.7253603895098379	0.9623836290231961	0.9465749266937752	0.9485605663207171	0	0	0.0	-0.0007346954692110991	1
914	0.003159870740770791	0.00301413005075369	-0.0030131577371559	0.9721271400518824	-1	0	0	0.25	1	1.0	3	0.625	0.6666666666666666	3	2	1	2	0	0.5	2	4	5	0.4	0	0.23746589298113657	0.8686058314466385	0.48363919117292065	0.8820904498805523	0.7253603895098379	0.6105208072777591	0.8799385714663884	0.8100274906038051	0.6666666666666666	0.3333333333333333	0.0	-0.00030131577371559	8
1572	0.021801056870348282	0.011266080729584167	0.010142922661754612	0.979718858770475	-1	0	0	0.1	1	1.0	13	0.3125	0.8461538461538461	12	11	2	1	0	0.3333333333333333	4	12	15	0.14285714285714285	0	0.2520451748243159	0.9178877917819361	0.48363919117292065	0.9465891966039285	0.7253603895098379	0.9496741578486719	0.9415966688224382	0.9394683037405624	1.0	0.25	0.0	0.010142922661754612	22
4121	0.02233214282333377	0.011395997532982136	0.010757834720848966	0.9797773039273524	-1	0	0	0.1	1	1.0	13	0.4166666666666667	0.7692307692307693	11	10	3	3	0	0.25	3	12	15	0.3333333333333333	0	0.23746589298113657	0.908900100137854	0.48363919117292065	0.924056157738047	0.7253603895098379	0.9372822395357486	0.9292249062551273	0.9242211617938016	0.18181818181818182	0.2727272727272727	0.0	0.010757834720848966	35
4636	0.02222361034090457	0.011350493541716534	0.010738276712978924	0.9799463765042036	-1	0	0	0.1	1	1.0	13	0.4166666666666667	0.7692307692307693	11	10	3	3	0	0.25	3	12	15	0.3333333333333333	0	0.23746589298113657	0.908900100137854	0.48363919117292065	0.924056157738047	0.7253603895098379	0.9372822395357486	0.9292249062551273	0.9242211617938016	0.18181818181818182	0.2727272727272727	0.0	0.010738276712978924	20
3684	0.022556969912596946	0.011028712130256154	0.010706143883316204	0.9796558319089771	-1	0	0	0.1	1	1.0	13	0.4166666666666667	0.7692307692307693	11	10	3	1	0	0.25	3	12	15	0.1111111111111111	0	0.23746589298113657	0.908900100137854	0.48363919117292065	0.924056157738047	0.7253603895098379	0.9372822395357486	0.9292249062551273	0.9242211617938016	1.0	0.18181818181818182	0.0	0.010706143883316204	41
1436	0.019181406987855167	0.006632244213129973	0.006552943072494542	0.9808456403048923	-1	0	0	0.2	2	0.8461538461538461	11	0.3333333333333333	0.6923076923076923	11	9	3	1	0	0.5555555555555556	5	9	15	0.125	0	0.2520451748243159	0.8248914763694851	0.48363919117292065	0.9114995967360972	0.4470446491225218	0.8922469537352435	0.8799385714663884	0.8806510914485335	1.0	0.2727272727272727	0.0	0.006552943072494542	54
1016	0.020828077728009063	0.005379707700269126	-0.005379395316191692	0.9819673880322441	-1	0	0	0.1111111111111111	1	1.0	11	0.3611111111111111	0.7272727272727273	9	8	3	2	0	0.4444444444444444	4	9	13	0.2222222222222222	0	0.22304535105190312	0.8426856104750754	0.5008283549461565	0.915639281495858	0.7253603895098379	0.8714347613609384	0.8941423806667269	0.8799747354016861	0.5555555555555556	0.1111111111111111	0.0	-0.0005379395316191692	6
2160	0.022051437375371758	0.011511738232174204	0.010236675338909176	0.9800545664244802	-1	0	0	0.1	1	1.0	13	0.3125	0.8461538461538461	12	11	2	1	0	0.3333333333333333	4	12	15	0.14285714285714285	0	0.2520451748243159	0.9178877917819361	0.48363919117292065	0.9465891966039285	0.7253603895098379	0.9474449797086425	0.9404735749582976	0.9385963528939616	1.0	0.25	0.0	0.010236675338909176	36
4743	0.022284533265300836	0.011388484019082297	0.010995635186565472	0.9795176502790137	-1	0	0	0.1	1	1.0	13	0.4166666666666667	0.7692307692307693	11	10	3	3	0	0.25	3	12	15	0.3333333333333333	0	0.23746589298113657	0.908900100137854	0.48363919117292065	0.924056157738047	0.7253603895098379	0.9372822395357486	0.9292249062551273	0.9242211617938016	0.18181818181818182	0.2727272727272727	0.0	0.010995635186565472	95
2587	0.021038138640930806	0.005856155869052868	-0.005794197468286806	0.9834628163634365	-1	0	0	0.1	1	1.0	13	0.3125	0.8461538461538461	12	11	2	1	0	0.3333333333333333	4	12	15	0.14285714285714285	0	0.2520451748243159	0.9047582307350291	0.48363919117292065	0.9486552207583717	0.7253603895098379	0.9474449797086425	0.9295192855855003	0.936228101951687	1.0	0.25	0.0	-0.0005794197468286806	2
540	0.0026212017607853623	0.002448617893951712	-0.0024486119442844643	0.9734944929664814	-1	0	0	0.3333333333333333	1	1.0	2	1.0	1.0	2	2	1	0	0	0.25	1	4	4	0.0	0	0.35716358524328423	0.9290136516846594	0.697083982934018	0.8942065251293124	0.6776835098769363	0.6169845833317995	0.8773800402637973	0.8491074214632616	0	0	0.0	-0.0002448611944284464	9
1317	None	None	None	None	None	0	0	0.3	3	0.8461538461538461	11	0.375	0.6153846153846154	9	8	5	4	0	0.625	8	5	15	0.3076923076923077	0.2857142857142857	0.5831160582718348	0.9448552688931698	0.48363919117292065	0.8679391523973392	0.6259452125124343	0.7628383974183152	0.8799385714663884	0.8769736018353643	0.2222222222222222	0.4444444444444444	0.0	None	0
5385	0.029631478024919364	0.007281989871910835	-0.002162318934432392	0.962437806286131	-1	0	0	0.1	1	1.0	13	0.3409090909090909	0.8461538461538461	12	11	2	1	0	0.36363636363636365	11	4	15	0.14285714285714285	0	0.2520451748243159	0.8936021615109488	0.5702213965528244	0.9522547093123522	0.5862025193161798	0.9661555068292146	0.9366746670311586	0.9439692003469267	1.0	0.25	0.0	-0.0002162318934432392	0
436	0.024131093149477267	0.0027015763624579437	-0.002179107518741904	0.9400602826828285	-1	0	0	0.2	2	0.8461538461538461	11	0.35714285714285715	0.6153846153846154	9	8	5	1	0	0.8571428571428571	7	6	15	0.07692307692307693	0	0.4213559008878084	0.9246316356576235	0.6054158287062871	0.8849435709819026	0.23490536328868844	0.9627182578946701	0.9365158852330429	0.9308265193194141	1.0	0.4444444444444444	0.0	-0.0002179107518741904	66
1765	0.023161926358863553	0.010062673854965306	0.01001852084998167	0.9772894427665996	-1	0	0	0.1	1	1.0	12	0.3111111111111111	0.75	10	9	3	3	0	0.5555555555555556	5	9	14	0.3333333333333333	0	0.24475553390272625	0.8993077918740859	0.48363919117292065	0.9518483675971336	0.7253603895098379	0.9325164433556247	0.9406532573554592	0.9308532223484434	0.1	0.3	0.0	0.01001852084998167	21
731	0.0017167683279134024	0.0016781389790545241	-0.0016781069197731135	0.9851072008454644	-1	0	0	1.0	1	0	0	1.0	0	1	0	0	0	0	0.5	1	2	2	0.0	0	0	0	0	0	0	0	0	0	0	0	0	-0.00016781069197731134	24
1153	0.0017760207703144979	0.0016009006593710642	-0.0016008940669653238	0.9757149100670042	-1	0	0	0.5	1	1.0	1	1.0	1.0	1	1	1	0	0	0.3333333333333333	1	3	3	0.0	0	0.6143271704865685	0.5	0.9105287746951152	0.5	0.6300066302440346	0.5	0.7958989802734234	0.5	0	0	0.0	-0.00016008940669653239	37
597	0.0020075685989664263	0.0018847446633662918	-0.0018847411781309248	0.9763380609106764	-1	0	0	0.6666666666666666	2	0.5	1	0.6666666666666666	0.5	2	1	1	1	0	0.6666666666666666	2	3	4	0.2	0	0.39025887829638195	0.8217032250945657	0.6959585850460593	0.8931371521765648	0.5121154836519344	0.8940172815812307	0.9044800174315892	0.873012100793155	1.0	0.5	0.0	-0.00018847411781309248	59
930	0.0017219968660677294	0.0016589919452919433	-0.0016589841712507907	0.9851350609401385	-1	0	0	1.0	1	0	0	1.0	0	1	0	0	0	0	0.5	1	2	2	0.0	0	0	0	0	0	0	0	0	0	0	0	0	-0.00016589841712507907	26
4343	0.018652202136920933	0.007527923935647009	-0.007479556502115768	0.982867650941941	-1	0	0	0.1	1	1.0	13	0.38461538461538464	0.8461538461538461	11	11	3	0	0	0.23076923076923078	3	13	15	0.0	0	0.2520451748243159	0.9335626239847582	0.4194248696409727	0.9604680366744827	0.7253603895098379	0.9637358715070585	0.9371263639673667	0.9542477578040856	0	0	0.0	-0.0007479556502115769	0
1742	0.021692283241900524	0.010295872871305428	0.009573697288744885	0.9788390759354603	-1	0	0	0.1	1	1.0	13	0.3	0.7692307692307693	11	10	3	2	0	0.5	5	10	15	0.2222222222222222	0	0.2520451748243159	0.8967224653704411	0.48363919117292065	0.9417301149800048	0.7253603895098379	0.926940268115921	0.9282334228356252	0.9237805040766124	0.5909090909090909	0.2727272727272727	0.0	0.009573697288744885	24
3935	0.021926431594725147	0.011066763654077437	0.010875383052438868	0.9793032195467859	-1	0	0	0.1	1	1.0	13	0.4166666666666667	0.7692307692307693	11	10	3	3	0	0.25	3	12	15	0.3333333333333333	0	0.23746589298113657	0.908900100137854	0.48363919117292065	0.924056157738047	0.7253603895098379	0.9337279503796468	0.9282334228356252	0.922834066320187	0.18181818181818182	0.18181818181818182	0.0	0.010875383052438868	41
4039	0.006683831989635708	0.0024880206929909798	-0.002486284810410369	0.9758225983496487	-1	0	0	0.2	2	0.9230769230769231	12	0.3125	0.7692307692307693	11	10	3	2	0	0.3333333333333333	4	12	15	0.2222222222222222	0	0.2520451748243159	0.8844257507713141	0.48363919117292065	0.9695175961361652	0.730006840848991	0.9536541435512665	0.9676860676737126	0.9447793554040934	0.5454545454545454	0.36363636363636365	0.0	-0.0002486284810410369	2
3413	0.022536134667649657	0.011013148358912435	0.010806121683526003	0.9795059659306035	-1	0	0	0.1	1	1.0	13	0.4166666666666667	0.7692307692307693	11	10	3	1	0	0.25	3	12	15	0.1111111111111111	0	0.23746589298113657	0.908900100137854	0.48363919117292065	0.924056157738047	0.7253603895098379	0.9372822395357486	0.9292249062551273	0.9242211617938016	1.0	0.18181818181818182	0.0	0.010806121683526003	69
384	0.004642385296342274	0.0033342996477962543	-0.0033332681408194324	0.9579196802161363	-1	0	0	0.4	2	0.6	3	0.4666666666666667	0.6	4	3	2	0	0	0.6	3	5	7	0.0	0	0.6704176386427478	0.6642050834453679	0.7725572453912497	0.8647828235156999	0.5199489174532551	0.9833153474367556	0.9001415176059685	0.9006715885422346	0	0	0.0	-0.00033332681408194324	13
2218	0.02203736508543903	0.010959192051941952	0.010409971188278256	0.9796856373608225	-1	0	0	0.1	1	1.0	13	0.3125	0.8461538461538461	12	11	2	1	0	0.3333333333333333	4	12	15	0.14285714285714285	0	0.2520451748243159	0.9178877917819361	0.48363919117292065	0.9486552207583717	0.7253603895098379	0.9474449797086425	0.9403340868703033	0.939391259293853	1.0	0.25	0.0	0.010409971188278256	47
5506	0.022192835167550506	0.011547109298398582	0.010893539268668049	0.9797186719010977	-1	0	0	0.1	1	1.0	13	0.4166666666666667	0.7692307692307693	11	10	3	3	0	0.25	3	12	15	0.3333333333333333	0	0.2520451748243159	0.9077031582561361	0.48363919117292065	0.924056157738047	0.7253603895098379	0.9372822395357486	0.9292249062551273	0.9238849815594962	0.18181818181818182	0.2727272727272727	0.0	0.010893539268668049	41
259	0.0018151664077078124	0.0017622517528918737	-0.0017615391631328472	0.9850026710235306	-1	0	0	1.0	1	0	0	1.0	0	1	0	0	1	0	0.5	2	1	2	0.3333333333333333	0	0	0	0	0	0	0	0	0	0	0	0	-0.0001761539163132847	22
4247	0.022207516124080295	0.011393646117537248	0.010983833310931447	0.9795994939505908	-1	0	0	0.1	1	1.0	13	0.4166666666666667	0.7692307692307693	11	10	3	3	0	0.25	3	12	15	0.3333333333333333	0	0.23746589298113657	0.908900100137854	0.48363919117292065	0.924056157738047	0.7253603895098379	0.9372822395357486	0.9292249062551273	0.9242211617938016	0.18181818181818182	0.2727272727272727	0.0	0.010983833310931447	63
5527	0.017942480308048306	0.008749538551399637	0.007292120414853896	0.9815209424896566	-1	0	0	0.1	1	1.0	13	0.4166666666666667	0.7692307692307693	11	10	3	3	0	0.25	3	12	15	0.3333333333333333	0	0.23746589298113657	0.908900100137854	0.48363919117292065	0.9674327800154847	0.7253603895098379	0.9356614655656366	0.9671472440873463	0.942109654669787	0.18181818181818182	0.2727272727272727	0.0	0.007292120414853896	5
5049	0.006688463404533561	0.0024161949425019267	-0.002415588099855313	0.9753367042995731	-1	0	0	0.2	2	0.9230769230769231	12	0.3125	0.7692307692307693	11	10	3	2	0	0.3333333333333333	4	12	15	0.2222222222222222	0	0.2520451748243159	0.8844257507713141	0.48363919117292065	0.9695175961361652	0.794323108709104	0.9520686018623079	0.9469288891724582	0.9441621998008888	0.5454545454545454	0.2727272727272727	0.0	-0.0002415588099855313	3
2168	0.02205474684828612	0.010883411937571436	0.01029934650188683	0.9797295897318561	-1	0	0	0.1	1	1.0	13	0.3125	0.8461538461538461	12	11	2	1	0	0.3333333333333333	4	12	15	0.14285714285714285	0	0.2520451748243159	0.9178877917819361	0.48363919117292065	0.9486552207583717	0.7253603895098379	0.9474449797086425	0.9403340868703033	0.939391259293853	1.0	0.16666666666666666	0.0	0.01029934650188683	28
2415	0.021652658332240733	0.011676719928401493	0.010576552898222296	0.9795144679611413	-1	0	0	0.1	1	1.0	13	0.3125	0.8461538461538461	12	11	2	1	0	0.3333333333333333	4	12	15	0.14285714285714285	0	0.2520451748243159	0.9178877917819361	0.48363919117292065	0.9465891966039285	0.7253603895098379	0.9474449797086425	0.9404735749582976	0.9385963528939616	1.0	0.25	0.0	0.010576552898222296	65
3333	0.025602189575501564	0.006550859871602954	0.00023453823168305432	0.9754246695682102	-1	0	0	0.1	1	1.0	13	0.375	0.8461538461538461	12	11	2	1	0	0.4	10	4	15	0.14285714285714285	0	0.2520451748243159	0.9108140998184721	0.3771675003097448	0.9354723799032968	0.7276836151794145	0.9519678628860566	0.9380865278645785	0.9347108703964032	1.0	0.25	0.0	0.00023453823168305432	2
2197	0.021608995009106867	0.011052705025210063	0.010265151436805202	0.9795672007646146	-1	0	0	0.1	1	1.0	13	0.3125	0.8461538461538461	12	11	2	1	0	0.3333333333333333	4	12	15	0.14285714285714285	0	0.2520451748243159	0.9178877917819361	0.48363919117292065	0.9465891966039285	0.7253603895098379	0.9474449797086425	0.9404735749582976	0.9385963528939616	1.0	0.16666666666666666	0.0	0.010265151436805202	46
2090	0.021957206470147966	0.011452286434064122	0.010428497384256285	0.9796438369194611	-1	0	0	0.1	1	1.0	13	0.3125	0.8461538461538461	12	11	2	1	0	0.3333333333333333	4	12	15	0.14285714285714285	0	0.2520451748243159	0.9178877917819361	0.48363919117292065	0.9465891966039285	0.7253603895098379	0.9474449797086425	0.9404735749582976	0.9385963528939616	1.0	0.25	0.0	0.010428497384256285	46
5105	0.017531363406666414	0.003437098037490335	-0.003235709878952074	0.9862076538189076	-1	0	0	0.2	2	0.9230769230769231	12	0.3409090909090909	0.6923076923076923	11	9	3	5	0	0.36363636363636365	4	11	15	0.625	0	0.23746589298113657	0.9014572784808678	0.48363919117292065	0.9631467973587301	0.7253603895098379	0.9349175386122079	0.9465749266937752	0.9378397291235527	0.18181818181818182	0.36363636363636365	0.0	-0.0003235709878952074	6
772	0.0017795684550642545	0.0017442992457941638	-0.0017442561516393647	0.9847049716228093	-1	0	0	1.0	1	0	0	1.0	0	1	0	0	1	0	0.5	1	2	2	0.3333333333333333	0	0	0	0	0	0	0	0	0	0	0	0	-0.00017442561516393647	19
1920	0.025610319283813476	0.010223040059543543	0.010187252760948612	0.9742577033282908	-1	0	0	0.125	1	1.0	10	0.2857142857142857	0.8	8	8	3	2	0	0.8571428571428571	6	7	12	0.2	0	0.1687329464905683	0.8603412365530153	0.6687422163136694	0.8837774494174404	0.5862025193161798	0.8986540677071472	0.8981894591137931	0.8818146732711752	0.625	0.125	0.0	0.010187252760948612	30
3800	0.02228702577703462	0.010422585120653497	0.0099018205725119	0.9798431546080083	-1	0	0	0.1	1	1.0	13	0.3125	0.8461538461538461	11	11	3	1	0	0.3333333333333333	4	12	15	0.1	0	0.2520451748243159	0.9213036829958916	0.48363919117292065	0.9347808725231992	0.7253603895098379	0.9390949241159592	0.9371263639673667	0.9321029648507823	1.0	0.18181818181818182	0.0	0.0099018205725119	18
73	0.005680447252881651	0.005348101578585594	-0.00531224263396977	0.9818724655754026	-1	0.3333333333333333	1	0.625	5	0.4444444444444444	4	0.4583333333333333	0.3333333333333333	5	3	5	3	0	0.375	8	3	11	0.25	0.6666666666666666	0.2534101486191653	0.8643754246662726	0.46564537855482724	0.9351310723315046	0.8679512676429295	0.9520893883209983	0.9254460860441793	0.924369494124526	0.2	0.2	0.0	-0.000531224263396977	15
634	0.0044195989015337256	0.0037290400888226175	-0.0037271881032012954	0.9762169005063056	-1	0.5	1	0.8333333333333334	5	0.2857142857142857	2	0.5	0.2857142857142857	6	2	2	1	0	0.5	3	6	9	0.25	0.6666666666666666	0.8342848033858747	0.8934867576232323	0.6451264153651574	0.8536685189443285	0.6498535406731311	0.8518005776613815	0.7889140295651071	0.8675852541750144	1.0	0.3333333333333333	0.0	-0.00037271881032012954	16
3227	0.021889592212289696	0.011304056619348034	0.010606561803035177	0.9795340838067661	-1	0	0	0.1	1	1.0	13	0.3125	0.8461538461538461	11	11	3	1	0	0.3333333333333333	4	12	15	0.1	0	0.2520451748243159	0.9245803545165613	0.48363919117292065	0.9347808725231992	0.7253603895098379	0.9390949241159592	0.9371263639673667	0.9330686007607106	1.0	0.2727272727272727	0.0	0.010606561803035177	29
2541	0.02101144791274298	0.011863541509192027	0.01107679898100337	0.9794731513018712	-1	0	0	0.1	1	1.0	13	0.3125	0.8461538461538461	12	11	2	1	0	0.3333333333333333	4	12	15	0.14285714285714285	0	0.2520451748243159	0.9157002743535696	0.48363919117292065	0.9465891966039285	0.7253603895098379	0.9474449797086425	0.9404735749582976	0.9380431029678113	1.0	0.25	0.0	0.01107679898100337	14
1678	0.021205419866445058	0.010216218604141458	0.009591680153782008	0.9788172373129055	-1	0	0	0.1	1	1.0	13	0.3	0.7692307692307693	11	10	3	2	0	0.5	5	10	15	0.2222222222222222	0	0.2520451748243159	0.8953369034648421	0.48363919117292065	0.9466216109657968	0.44259735057850175	0.9301526554132659	0.9282334228356252	0.9266949230088943	0.5454545454545454	0.18181818181818182	0.0	0.009591680153782008	50
2420	0.021838391603223973	0.011018452775662116	0.010096038980205377	0.9799516227507915	-1	0	0	0.1	1	1.0	13	0.3125	0.8461538461538461	12	11	2	1	0	0.3333333333333333	4	12	15	0.14285714285714285	0	0.2520451748243159	0.9178877917819361	0.48363919117292065	0.9486552207583717	0.7253603895098379	0.9474449797086425	0.9403340868703033	0.939391259293853	1.0	0.08333333333333333	0.0	0.010096038980205377	19
1481	0.02181890295721293	0.00968758567406174	0.009068770719255805	0.9798246531160029	-1	0	0	0.125	1	1.0	10	0.3333333333333333	0.8	8	8	3	2	0	0.4444444444444444	4	9	12	0.2	0	0.17602258741215795	0.9000932310887405	0.3771675003097448	0.9461180332332967	0.7621649747790474	0.946710645102457	0.94098250611065	0.9338276854732772	0.625	0.375	0.0	0.009068770719255805	71
3106	0.016595189013430045	0.006748580483272896	-0.0067397596405702745	0.983579761451315	-1	0	0	0.2	2	0.8461538461538461	11	0.38461538461538464	0.7692307692307693	11	10	3	0	0	0.23076923076923078	3	13	15	0.0	0	0.2520451748243159	0.9120153545721755	0.3047436797718954	0.9622586097508402	0.7253603895098379	0.9457586014717905	0.9465749266937752	0.9433130639214583	0	0	0.0	-0.0006739759640570274	0
1562	0.02364994972896632	0.009811741699025336	0.009716493577956129	0.9773167604267324	-1	0	0	0.1	1	1.0	12	0.3111111111111111	0.75	10	9	3	3	0	0.5555555555555556	5	9	14	0.3333333333333333	0	0.24475553390272625	0.8911650654564162	0.48363919117292065	0.9518483675971336	0.6769669447799724	0.9279035210578532	0.9330174593509879	0.9273867665844343	0.2	0.2	0.0	0.009716493577956129	27
5252	0.022247355727214233	0.011424853321322474	0.011053780476052185	0.979645559517316	-1	0	0	0.1	1	1.0	13	0.4166666666666667	0.7692307692307693	11	10	3	3	0	0.25	3	12	15	0.3333333333333333	0	0.2520451748243159	0.9077031582561361	0.48363919117292065	0.924056157738047	0.7253603895098379	0.9372822395357486	0.9292249062551273	0.9238849815594962	0.18181818181818182	0.2727272727272727	0.0	0.011053780476052185	68
5369	0.02264430705244602	0.01126335171391474	0.010947832030898608	0.9795362485149235	-1	0	0	0.1	1	1.0	13	0.4166666666666667	0.7692307692307693	11	10	3	3	0	0.25	3	12	15	0.3333333333333333	0	0.23746589298113657	0.908900100137854	0.48363919117292065	0.924056157738047	0.7253603895098379	0.9354393320456966	0.9292249062551273	0.9234959476751327	0.18181818181818182	0.18181818181818182	0.0	0.010947832030898608	35
1383	0.016131083459684153	0.004208149100850478	-0.004205427403640611	0.9851892867701452	-1	0	0	0.16666666666666666	1	1.0	7	0.5625	0.7142857142857143	5	5	3	0	0	0.25	2	8	9	0.0	0	0.4183606592151614	0.9769734190640004	0.38799591799240074	0.9660456726575442	0.2791278617556784	0.7985874425330517	0.949782261094257	0.9439853852462974	0	0	0.0	-0.00042054274036406106	6
701	0.001748891590558497	0.0016855598946720722	-0.001685521636746803	0.9851534152175432	-1	0	0	1.0	1	0	0	1.0	0	1	0	0	1	0	0.5	1	2	2	0.3333333333333333	0	0	0	0	0	0	0	0	0	0	0	0	-0.0001685521636746803	23
4056	0.019346257225153575	0.004246591622494662	-0.004132774471098445	0.9846721486187289	-1	0	0	0.2	2	0.8461538461538461	11	0.5357142857142857	0.8461538461538461	13	11	1	0	0	0.14285714285714285	2	14	15	0.0	0	0.40100738027125493	0.8788092842418332	0.7576923918137889	0.9624262876697685	0.26551579819493665	0.9625125286912557	0.9282334228356252	0.9439219238457143	0	0	0.0	-0.00041327744710984446	2
1133	0.012312544635051966	0.004934423049590457	-0.003484444873103778	0.9690868208739901	-1	0	0	0.5	5	0.5384615384615384	7	0.3409090909090909	0.5384615384615384	11	7	3	3	0	0.36363636363636365	4	11	15	0.5	0.15384615384615385	0.9373155554811069	0.9173745113377345	0.5214094491487187	0.9453840104946296	0.7530371014842355	0.9240065628900974	0.8885155269608601	0.9299232790435111	0.18181818181818182	0.09090909090909091	0.0	-0.00034844448731037776	14
5305	0.02215580218351817	0.011038323477549919	0.010882732310110436	0.9793784259865111	-1	0	0	0.1	1	1.0	13	0.4166666666666667	0.7692307692307693	11	10	3	3	0	0.25	3	12	15	0.3333333333333333	0	0.23746589298113657	0.908900100137854	0.48363919117292065	0.924056157738047	0.7253603895098379	0.9372822395357486	0.9292249062551273	0.9242211617938016	0.18181818181818182	0.2727272727272727	0.0	0.010882732310110436	17
529	0.007373213445204625	0.004893731428663498	-0.004596207395423647	0.9310624665885306	-1	0	0	0.4	2	0.6	3	0.5833333333333334	0.4	3	2	3	1	0	0.3333333333333333	2	6	7	0.1111111111111111	0	1.0	0.9386446408629282	0.6054158287062871	0.8081278807914184	0.18859576102361789	0.6529490952667908	0.9543563131802492	0.8319099636372856	1.0	0	0.0	-0.0004596207395423647	8
4719	0.022147977643298053	0.011373207649786884	0.01069230061561372	0.9799418794145044	-1	0	0	0.1	1	1.0	13	0.4166666666666667	0.7692307692307693	11	10	3	3	0	0.25	3	12	15	0.3333333333333333	0	0.23746589298113657	0.908900100137854	0.48363919117292065	0.924056157738047	0.7253603895098379	0.9359683460278322	0.9292249062551273	0.9237027736627538	0.18181818181818182	0	0.0	0.01069230061561372	22
4748	0.022247026853518523	0.01160627027082536	0.010748059520444614	0.9801686336573996	-1	0	0	0.1	1	1.0	13	0.4166666666666667	0.7692307692307693	11	10	3	3	0	0.25	3	12	15	0.3333333333333333	0	0.2520451748243159	0.9077031582561361	0.48363919117292065	0.924056157738047	0.7253603895098379	0.9372822395357486	0.9292249062551273	0.9238849815594962	0.18181818181818182	0.2727272727272727	0.0	0.010748059520444614	36
5062	0.022466034040249477	0.011314246449804383	0.010950608883847728	0.9794652020773809	-1	0	0	0.1	1	1.0	13	0.4166666666666667	0.7692307692307693	11	10	3	3	0	0.25	3	12	15	0.3333333333333333	0	0.23746589298113657	0.908900100137854	0.48363919117292065	0.924056157738047	0.7253603895098379	0.9372822395357486	0.9292249062551273	0.9242211617938016	0.2727272727272727	0.2727272727272727	0.0	0.010950608883847728	62
4515	0.022447885401548597	0.011076638511395629	0.010834013434459522	0.9794950665971028	-1	0	0	0.1	1	1.0	13	0.4166666666666667	0.7692307692307693	11	10	3	3	0	0.25	3	12	15	0.3333333333333333	0	0.23746589298113657	0.908900100137854	0.48363919117292065	0.924056157738047	0.7253603895098379	0.9372822395357486	0.9292249062551273	0.9242211617938016	0.18181818181818182	0.2727272727272727	0.0	0.010834013434459522	30
3621	0.021738531228484393	0.011314421642931402	0.010717506606137893	0.9796671399454545	-1	0	0	0.1	1	1.0	13	0.4166666666666667	0.7692307692307693	11	10	3	3	0	0.25	3	12	15	0.3333333333333333	0	0.23746589298113657	0.908900100137854	0.48363919117292065	0.924056157738047	0.7253603895098379	0.9372822395357486	0.9292249062551273	0.9242211617938016	0.18181818181818182	0.2727272727272727	0.0	0.010717506606137893	34
1924	0.01741206095839923	0.006986728163389201	-0.006944816741177368	0.9817534955488968	-1	0	0	0.2	2	0.8461538461538461	11	0.25	0.7692307692307693	11	10	3	0	0	0.6	6	10	15	0.0	0	0.2520451748243159	0.8996632093581575	0.48363919117292065	0.9578558088983871	0.7253603895098379	0.9533181573602197	0.9371263639673667	0.9414694992229764	0	0	0.0	-0.0006944816741177368	0
1185	0.018064495428913842	0.008476114449840897	0.0073696182807467875	0.9815895325119094	-1	0	0	0.2	2	0.8461538461538461	11	0.3409090909090909	0.7692307692307693	12	10	2	1	0	0.36363636363636365	4	11	15	0.16666666666666666	0	0.2896933062787352	0.8739431089516638	0.33638921120839627	0.9345060566513302	0.4955376702499539	0.9186918592275578	0.909738525128636	0.9121106233200343	1.0	0.25	0.0	0.0073696182807467875	32
2074	0.025521382743625528	0.006993779821263898	-8.917590324313462e-05	0.9761020394686428	-1	0	0	0.1	1	1.0	13	0.375	0.8461538461538461	12	11	2	1	0	0.4	10	4	15	0.14285714285714285	0	0.2520451748243159	0.895151857597287	0.48363919117292065	0.9420149424421328	0.7253603895098379	0.9606599100419422	0.9382309251857043	0.9375691415487177	1.0	0.25	0.0	-8.917590324313462e-06	5
1100	0.0017412540885341553	0.001563305180910901	-0.0015632750689632683	0.9759014138332447	-1	0	0	0.5	1	1.0	1	1.0	1.0	1	1	1	0	0	0.3333333333333333	1	3	3	0.0	0	0.6143271704865685	0.5	0.9105287746951152	0.5	0.6300066302440346	0.5	0.7958989802734234	0.5	0	0	0.0	-0.00015632750689632683	38
3332	0.021908686948203127	0.012094925133275328	0.01099368602635311	0.9795650598606064	-1	0	0	0.1	1	1.0	13	0.3125	0.8461538461538461	11	11	3	1	0	0.3333333333333333	4	12	15	0.1	0	0.2520451748243159	0.9245803545165613	0.48363919117292065	0.932621059599768	0.7253603895098379	0.9390949241159592	0.9371263639673667	0.9323385595422643	1.0	0.2727272727272727	0.0	0.01099368602635311	42
1497	0.021550686107912213	0.007552887207065233	0.006564831998336395	0.9774428397358407	-1	0	0	0.1111111111111111	1	1.0	11	0.28888888888888886	0.8181818181818182	9	9	3	3	0	0.5555555555555556	5	9	13	0.3	0	0.2520451748243159	0.9003607247151807	0.48363919117292065	0.9648198974085752	0.7253603895098379	0.9386820162240731	0.9375040583428258	0.9397456503570418	0.1111111111111111	0.3333333333333333	0.0	0.006564831998336395	35
1793	0.009055931403387948	0.006250761912752369	-0.006043894117775053	0.9646058100341944	-1	0	0	0.5	4	0.5555555555555556	5	0.6875	0.4444444444444444	7	4	3	2	0	0.25	8	2	11	0.2857142857142857	0.2222222222222222	0.23746589298113657	0.8399357196380146	0.48363919117292065	0.9563311771742954	0.7253603895098379	0.9236267664917872	0.9588719980234409	0.9177603310576526	0.5714285714285714	0.2857142857142857	0.0	-0.0006043894117775053	3
2788	0.022453185666789055	0.01097580846165552	0.010178175291766647	0.980066628062948	-1	0	0	0.1	1	1.0	13	0.3125	0.8461538461538461	12	11	2	1	0	0.3333333333333333	4	12	15	0.14285714285714285	0	0.2520451748243159	0.9178877917819361	0.48363919117292065	0.9486552207583717	0.7253603895098379	0.9474449797086425	0.9403340868703033	0.939391259293853	1.0	0.25	0.0	0.010178175291766647	20
2273	0.021848164067383196	0.011314231965436931	0.01018976856122102	0.979689351018652	-1	0	0	0.1	1	1.0	13	0.3125	0.8461538461538461	12	11	2	1	0	0.3333333333333333	4	12	15	0.14285714285714285	0	0.2520451748243159	0.9178877917819361	0.48363919117292065	0.9465891966039285	0.7253603895098379	0.9474449797086425	0.9404735749582976	0.9385963528939616	1.0	0.25	0.0	0.01018976856122102	24
4851	0.022566926080470836	0.011312387115021732	0.010827310369766753	0.9799205092914317	-1	0	0	0.1	1	1.0	13	0.4166666666666667	0.7692307692307693	11	10	3	3	0	0.25	3	12	15	0.3333333333333333	0	0.23746589298113657	0.908900100137854	0.48363919117292065	0.924056157738047	0.7253603895098379	0.9354393320456966	0.9292249062551273	0.9234959476751327	0.18181818181818182	0.18181818181818182	0.0	0.010827310369766753	32
2808	0.022089940460435647	0.011348219110030894	0.011016937091843376	0.9798936001401799	-1	0	0	0.1	1	1.0	13	0.3125	0.8461538461538461	12	11	2	1	0	0.3333333333333333	4	12	15	0.14285714285714285	0	0.2520451748243159	0.9157002743535696	0.48363919117292065	0.9486552207583717	0.7253603895098379	0.9474449797086425	0.9403340868703033	0.9388447048563975	1.0	0.25	0.0	0.011016937091843376	32
2300	0.02230994328480668	0.011230189979507596	0.010310299936971306	0.979877495464036	-1	0	0	0.1	1	1.0	13	0.3125	0.8461538461538461	12	11	2	1	0	0.3333333333333333	4	12	15	0.14285714285714285	0	0.2520451748243159	0.9178877917819361	0.48363919117292065	0.9486552207583717	0.7253603895098379	0.9474449797086425	0.9403340868703033	0.939391259293853	1.0	0.25	0.0	0.010310299936971306	38
4765	0.022240533657379213	0.011697534081902173	0.011150730480835388	0.9797084369477138	-1	0	0	0.1	1	1.0	13	0.4166666666666667	0.7692307692307693	11	10	3	3	0	0.25	3	12	15	0.3333333333333333	0	0.23746589298113657	0.908900100137854	0.48363919117292065	0.924056157738047	0.7253603895098379	0.9354393320456966	0.9292249062551273	0.9234959476751327	0.18181818181818182	0.18181818181818182	0.0	0.011150730480835388	45
4938	0.02237243299326663	0.011360089246732477	0.01090081381925398	0.9795986981258553	-1	0	0	0.1	1	1.0	13	0.4166666666666667	0.7692307692307693	11	10	3	3	0	0.25	3	12	15	0.3333333333333333	0	0.23746589298113657	0.908900100137854	0.48363919117292065	0.924056157738047	0.7253603895098379	0.9334986536439284	0.9282334228356252	0.9227462036059823	0.18181818181818182	0.18181818181818182	0.0	0.01090081381925398	30
3592	0.021388459070928373	0.01094101557346281	0.010641710591577053	0.9792683019729153	-1	0	0	0.1	1	1.0	12	0.3888888888888889	0.8333333333333334	10	10	3	3	0	0.25	3	12	14	0.3	0	0.24475553390272625	0.9169163504174355	0.48363919117292065	0.9287955350200293	0.7253603895098379	0.9434901617794812	0.9332841668053159	0.9305320398909265	0.1	0.3	0.0	0.010641710591577053	18
4117	0.026626668685190633	0.005670154981462307	-0.005669209333769909	0.9747063655357138	-1	0	0	0.1	1	1.0	13	0.375	0.8461538461538461	11	11	3	1	0	0.4	10	4	15	0.1	0	0.2520451748243159	0.9026330595549917	0.48363919117292065	0.9376017414293865	0.7253603895098379	0.9561442382156158	0.9292249062551273	0.935406857242624	1.0	0.2727272727272727	0.0	-0.0005669209333769909	1
5440	0.023083332455216547	0.010131224195229318	0.01005919576321675	0.9796821752110871	-1	0	0	0.125	1	1.0	10	1.0	0.9	9	9	2	3	0	0.08333333333333333	1	12	12	0.375	0	0.2520451748243159	0.9252772889823003	0.48363919117292065	0.9404043966017461	0.7253603895098379	0.9497865507031705	0.9371263639673667	0.9392509156446847	0.1111111111111111	0.3333333333333333	0.0	0.01005919576321675	12
4205	0.022292028289595364	0.011218438269823213	0.010773750824133196	0.9795197479546388	-1	0	0	0.1	1	1.0	13	0.4166666666666667	0.7692307692307693	11	10	3	3	0	0.25	3	12	15	0.3333333333333333	0	0.23746589298113657	0.908900100137854	0.48363919117292065	0.924056157738047	0.7253603895098379	0.9372822395357486	0.9292249062551273	0.9242211617938016	0.2727272727272727	0.18181818181818182	0.0	0.010773750824133196	29
1264	0.02750779190724818	0.006848920016788189	-0.006837245433346308	0.9831295985340659	-1	0	0	0.125	1	1.0	10	1.0	0.8	8	8	3	1	0	0.08333333333333333	1	12	12	0.1	0	0.1914719080142487	0.8719458207511326	0.8725544331360654	0.9467634739024006	0.4984778846189277	0.8622491554078467	0.916996182833275	0.9011640011694636	1.0	0.125	0.0	-0.0006837245433346308	0
1819	0.023011869430445333	0.011310010510629558	0.01061709101940969	0.9759207337668593	-1	0	0	0.1	1	1.0	13	0.23809523809523808	0.8461538461538461	11	11	3	1	0	0.7777777777777778	7	9	15	0.1	0	0.2520451748243159	0.905412547972151	0.48363919117292065	0.9493108423816009	0.7253603895098379	0.9301926337197011	0.9375040583428258	0.9303998313142084	1.0	0.2727272727272727	0.0	0.01061709101940969	50
266	0.023626039297802645	0.002152547148344485	-0.00180497665151248	0.940648525692179	-1	0	0	0.2	2	0.8461538461538461	11	0.35714285714285715	0.6153846153846154	9	8	5	1	0	0.8571428571428571	7	6	15	0.07692307692307693	0	0.4213559008878084	0.9246316356576235	0.6054158287062871	0.8849435709819026	0.23490536328868844	0.9627182578946701	0.9365158852330429	0.9308265193194141	1.0	0.4444444444444444	0.0	-0.000180497665151248	71
1235	0.0017986768407949965	0.0016672260996049304	-0.0016672259010236852	0.9763781131819289	-1	0	0	0.5	1	1.0	1	1.0	1.0	1	1	1	0	0	0.3333333333333333	1	3	3	0.0	0	0.6143271704865685	0.5	0.9105287746951152	0.5	0.6300066302440346	0.5	0.7958989802734234	0.5	0	0	0.0	-0.0001667225901023685	20
3095	0.02307348691047295	0.009833725507189901	0.009813655195391574	0.9797163119523202	-1	0	0	0.125	1	1.0	10	1.0	0.9	9	9	2	2	0	0.08333333333333333	1	12	12	0.25	0	0.2520451748243159	0.9252772889823003	0.48363919117292065	0.9404043966017461	0.7253603895098379	0.9497865507031705	0.9371263639673667	0.9392509156446847	0.5555555555555556	0.2222222222222222	0.0	0.009813655195391574	14
3733	0.02318380939326563	0.009941150374091203	0.009886809039850746	0.9797388221671554	-1	0	0	0.125	1	1.0	10	1.0	0.9	9	9	2	2	0	0.08333333333333333	1	12	12	0.25	0	0.2520451748243159	0.9252772889823003	0.48363919117292065	0.9404043966017461	0.7253603895098379	0.9497865507031705	0.9371263639673667	0.9392509156446847	0.6111111111111112	0.2222222222222222	0.0	0.009886809039850746	26
4986	0.022020855794542448	0.00952620086124271	0.009499573851030202	0.9799544880776125	-1	0	0	0.125	1	1.0	9	0.4074074074074074	0.7777777777777778	7	7	3	3	0	0.3333333333333333	3	9	11	0.3	0	0.1	0.6747541835056582	0.5787968804127637	0.8340998792880783	0.4470446491225218	0.8467863516483942	0.8972143117270945	0.7943665574860971	0.14285714285714285	0.2857142857142857	0.0	0.009499573851030202	15
535	0.0017781593393455496	0.0017196691017324706	-0.00171964760463651	0.9851694023255287	-1	0	0	1.0	1	0	0	1.0	0	1	0	0	1	0	0.5	1	2	2	0.3333333333333333	0	0	0	0	0	0	0	0	0	0	0	0	-0.00017196476046365102	41
5308	0.022020703779358306	0.01118344396961778	0.010985039529256144	0.9794109695424355	-1	0	0	0.1	1	1.0	13	0.4166666666666667	0.7692307692307693	11	10	3	3	0	0.25	3	12	15	0.3333333333333333	0	0.23746589298113657	0.908900100137854	0.48363919117292065	0.924056157738047	0.7253603895098379	0.9372822395357486	0.9292249062551273	0.9242211617938016	0.18181818181818182	0.2727272727272727	0.0	0.010985039529256144	23
1146	0.0017640194348135844	0.00170200734211248	-0.0017019080171266556	0.9852313668892159	-1	0	0	1.0	1	0	0	1.0	0	1	0	0	0	0	0.5	1	2	2	0.0	0	0	0	0	0	0	0	0	0	0	0	0	-0.00017019080171266557	17
2022	0.019373980435815546	0.007258703709430139	0.0008800845086647123	0.9808335769449605	-1	0	0	0.1	1	1.0	13	0.3	0.7692307692307693	11	10	3	3	0	0.5	5	10	15	0.3333333333333333	0	0.23746589298113657	0.9025624233001746	0.48363919117292065	0.9654468410630132	0.7253603895098379	0.9232551535718538	0.9465749266937752	0.9359068901871579	0.18181818181818182	0.36363636363636365	0.0	0.0008800845086647123	0
4720	None	None	None	None	None	0	0	0.1	1	1.0	12	0.6363636363636364	0.75	9	9	4	5	0	0.18181818181818182	2	11	14	0.4166666666666667	0	0.2520451748243159	0.9144622186606607	0.48363919117292065	0.9380792160994966	0.7253603895098379	0.9497865507031705	0.9371263639673667	0.9355816739901919	0.1111111111111111	0.3333333333333333	0.0	None	0
1628	0.01858317058425775	0.00755650973217827	0.004231635593311672	0.9814188538687229	-1	0	0	0.2	2	0.8461538461538461	11	0.3409090909090909	0.7692307692307693	12	10	2	1	0	0.36363636363636365	4	11	15	0.16666666666666666	0	0.2896933062787352	0.8762818270235345	0.3531872159491775	0.9286261287383273	0.4448209998505117	0.9232383713167085	0.8722092383137308	0.9118856746680718	1.0	0.25	0.0	0.004231635593311672	11
5232	0.020301645341712745	0.007408615427139811	-0.004541717642831873	0.9854759367842535	-1	0	0	0.1	1	1.0	13	0.4166666666666667	0.7692307692307693	11	10	3	3	0	0.25	3	12	15	0.3333333333333333	0	0.2520451748243159	0.906702555756533	0.48363919117292065	0.924056157738047	0.7253603895098379	0.9372822395357486	0.9292249062551273	0.9236059053623803	0.18181818181818182	0.2727272727272727	0.0	-0.00045417176428318726	5
2753	0.017714597070992433	0.009036659770859119	0.007409616948297233	0.9817806114060746	-1	0	0	0.2	2	0.8461538461538461	11	0.4166666666666667	0.7692307692307693	12	10	2	1	0	0.25	3	12	15	0.16666666666666666	0	0.2520451748243159	0.8911292145551777	0.48363919117292065	0.9486552207583717	0.7253603895098379	0.9606599100419422	0.9362289615669704	0.9392355894918443	1.0	0.25	0.0	0.007409616948297233	13
176	0.0032605508221034128	0.002297753012919501	-0.002296780137973614	0.9830048573967649	-1	0	0	0.5	1	1.0	1	1.0	1.0	2	1	0	0	0	0.3333333333333333	3	1	3	0.0	0	0.8545659037359712	0.8106656134842319	0.16946834666127356	0.5059183973193175	0.133748139092512	0.5179555696481789	0.9650194186739288	0.6263577593928691	0	0	0.0	-0.0002296780137973614	29
5361	0.02206091463624106	0.011560343797734114	0.010867174543305753	0.979699874954499	-1	0	0	0.1	1	1.0	13	0.4166666666666667	0.7692307692307693	11	10	3	3	0	0.25	3	12	15	0.3333333333333333	0	0.2520451748243159	0.9077031582561361	0.48363919117292065	0.924056157738047	0.7253603895098379	0.9372822395357486	0.9292249062551273	0.9238849815594962	0.18181818181818182	0.2727272727272727	0.0	0.010867174543305753	37
2097	0.02212417017786446	0.010961654822664126	0.010456952591797953	0.9792151987465869	-1	0	0	0.1	1	1.0	13	0.2727272727272727	0.8461538461538461	12	11	2	1	0	0.45454545454545453	5	11	15	0.14285714285714285	0	0.2520451748243159	0.928444144328316	0.48363919117292065	0.9469560495082812	0.7276836151794145	0.9354818224568693	0.9404735749582976	0.9374047730139485	1.0	0.25	0.0	0.010456952591797953	14
4243	0.021917538603268408	0.010939819627587914	0.010652034991558115	0.9795234971777728	-1	0	0	0.1	1	1.0	13	0.4166666666666667	0.7692307692307693	11	10	3	3	0	0.25	3	12	15	0.3333333333333333	0	0.23746589298113657	0.908900100137854	0.48363919117292065	0.924056157738047	0.7253603895098379	0.9372822395357486	0.9292249062551273	0.9242211617938016	0.2727272727272727	0.18181818181818182	0.0	0.010652034991558115	23
1202	0.0017428507871796333	0.001537240614733399	-0.001537240599315337	0.9760324427858911	-1	0	0	0.5	1	1.0	1	1.0	1.0	1	1	1	0	0	0.3333333333333333	1	3	3	0.0	0	0.6143271704865685	0.5	0.9105287746951152	0.5	0.6300066302440346	0.5	0.7958989802734234	0.5	0	0	0.0	-0.0001537240599315337	60
1349	0.019075163113080065	0.008291835064693286	0.00730330790045758	0.9819867624394119	-1	0	0	0.2	2	0.8461538461538461	11	0.3	0.7692307692307693	11	10	3	1	0	0.5	5	10	15	0.1111111111111111	0	0.2520451748243159	0.8242163952670399	0.48363919117292065	0.9074116661851184	0.44259735057850175	0.8851677477694805	0.9004766994738399	0.8761687636755036	1.0	0.18181818181818182	0.0	0.00730330790045758	20
1296	0.0017941870360636152	0.0016135753704643496	-0.0016135587277961141	0.9757910202952056	-1	0	0	0.5	1	1.0	1	1.0	1.0	1	1	1	0	0	0.3333333333333333	1	3	3	0.0	0	0.6143271704865685	0.5	0.9105287746951152	0.5	0.6300066302440346	0.5	0.7958989802734234	0.5	0	0	0.0	-0.0001613558727796114	33
5328	0.022595770889139017	0.010753372603323682	0.010719063837770106	0.9795789729269774	-1	0	0	0.1111111111111111	1	1.0	11	0.5416666666666666	0.8181818181818182	10	9	2	2	0	0.16666666666666666	2	12	13	0.2857142857142857	0	0.24475553390272625	0.9169163504174355	0.48363919117292065	0.9320826509092556	0.7253603895098379	0.9434901617794812	0.9332841668053159	0.9316186329337292	0.55	0.3	0.0	0.010719063837770106	18
1850	0.02245840908131395	0.010997986212072005	0.010237947827290476	0.9800878525844916	-1	0	0	0.1	1	1.0	13	0.3125	0.8461538461538461	12	11	2	1	0	0.3333333333333333	4	12	15	0.14285714285714285	0	0.2520451748243159	0.9178877917819361	0.48363919117292065	0.9420149424421328	0.7253603895098379	0.9474449797086425	0.9404735749582976	0.9369032538932471	1.0	0.25	0.0	0.010237947827290476	26
2427	0.01710002958878397	0.0022810275271927956	-0.0022807427360611392	0.9861077904597673	-1	0	0	0.25	2	0.9	9	0.5454545454545454	0.8	9	8	2	5	0	0.18181818181818182	2	11	12	0.7142857142857143	0	0.2520451748243159	0.908257732610699	0.2706958094465689	0.9735322067311935	0.7253603895098379	0.9476232050796359	0.9523913372240891	0.9493584241909415	0.1111111111111111	0.3333333333333333	0.0	-0.00022807427360611393	2
2400	0.022514839137661155	0.011228980224916911	0.010299428742849963	0.9799290230005667	-1	0	0	0.1	1	1.0	13	0.3125	0.8461538461538461	12	11	2	1	0	0.3333333333333333	4	12	15	0.14285714285714285	0	0.2520451748243159	0.9178877917819361	0.48363919117292065	0.9486552207583717	0.7253603895098379	0.9474449797086425	0.9403340868703033	0.939391259293853	1.0	0.08333333333333333	0.0	0.010299428742849963	25
1297	0.005092543957923411	0.0032880955133617385	-0.003275973721414678	0.9716600590431037	-1	0	0	0.5	3	0.7142857142857143	5	0.45	0.5714285714285714	6	4	2	3	0	0.8	4	5	9	0.5	0.4	0.23746589298113657	0.8967810905129734	0.48363919117292065	0.8959105037600746	0.7253603895098379	0.8362178526786933	0.9054464822345633	0.8788552100991868	0.6666666666666666	0.5	0.0	-0.0003275973721414678	5
96	0.014624362923642316	0.0037622259369956123	-0.0036414825607212057	0.9807159858251804	-1	0	0	0.5	5	0.38461538461538464	5	0.4166666666666667	0.3076923076923077	8	4	6	1	0	0.4444444444444444	9	4	15	0.08333333333333333	0	0.32206848381781017	0.8362996423964393	0.6687920370447362	0.8899186978482284	0.5906003748866343	0.9694490912697787	0.8747123690042845	0.9162713427333635	1.0	0.375	0.0	-0.00036414825607212055	33
3083	0.02156916202101983	0.011798999608914755	0.011318603691206696	0.9793143870969683	-1	0	0	0.1	1	1.0	13	0.3125	0.8461538461538461	12	11	2	1	0	0.3333333333333333	4	12	15	0.14285714285714285	0	0.2520451748243159	0.9157002743535696	0.48363919117292065	0.9465891966039285	0.7253603895098379	0.9474449797086425	0.9404735749582976	0.9380431029678113	1.0	0.25	0.0	0.011318603691206696	24
2674	0.022479033928142777	0.011183007520146069	0.010616397987825744	0.9797024691993133	-1	0	0	0.1	1	1.0	13	0.3125	0.8461538461538461	12	11	2	1	0	0.3333333333333333	4	12	15	0.14285714285714285	0	0.2520451748243159	0.9178877917819361	0.48363919117292065	0.9486552207583717	0.7253603895098379	0.9474449797086425	0.9403340868703033	0.939391259293853	1.0	0.25	0.0	0.010616397987825744	21
2655	0.022323048318900494	0.011136677542804063	0.010343444166466613	0.9798110200176003	-1	0	0	0.1	1	1.0	13	0.3125	0.8461538461538461	12	11	2	1	0	0.3333333333333333	4	12	15	0.14285714285714285	0	0.2520451748243159	0.9178877917819361	0.48363919117292065	0.9486552207583717	0.7253603895098379	0.9474449797086425	0.9403340868703033	0.939391259293853	1.0	0.25	0.0	0.010343444166466613	40
1469	0.014554122584077565	0.003995909724168399	-0.0039842260438715076	0.982533060608219	-1	0	0	0.3	3	0.6923076923076923	9	0.5769230769230769	0.6923076923076923	11	9	3	0	0	0.15384615384615385	2	13	15	0.0	0	0.2520451748243159	0.8689428994955244	0.48363919117292065	0.9472762697000786	0.44259735057850175	0.9392258955189391	0.9282334228356252	0.9245628072697212	0	0	0.0	-0.00039842260438715073	8
4442	0.021616171172985137	0.011460371778575871	0.010879850204919965	0.979641900212068	-1	0	0	0.1	1	1.0	13	0.4166666666666667	0.7692307692307693	11	10	3	3	0	0.25	3	12	15	0.3333333333333333	0	0.23746589298113657	0.908900100137854	0.48363919117292065	0.924056157738047	0.7253603895098379	0.9372822395357486	0.9292249062551273	0.9242211617938016	0.18181818181818182	0.2727272727272727	0.0	0.010879850204919965	27
4655	0.022197730052992713	0.011355928063844315	0.01087771334640271	0.9795836799309227	-1	0	0	0.1	1	1.0	13	0.4166666666666667	0.7692307692307693	11	10	3	3	0	0.25	3	12	15	0.3333333333333333	0	0.23746589298113657	0.908900100137854	0.48363919117292065	0.924056157738047	0.7253603895098379	0.9372822395357486	0.9292249062551273	0.9242211617938016	0.18181818181818182	0.2727272727272727	0.0	0.01087771334640271	22
2875	0.020380385865572236	0.009337439767978557	0.00821471159845577	0.9801166775921991	-1	0	0	0.1	1	1.0	13	0.3125	0.8461538461538461	12	11	2	1	0	0.3333333333333333	4	12	15	0.14285714285714285	0	0.2520451748243159	0.9178877917819361	0.4417702800923296	0.9588064434066447	0.7253603895098379	0.9474449797086425	0.9384688897825696	0.943628456425571	1.0	0.08333333333333333	0.0	0.00821471159845577	19
5285	0.021975183947050097	0.011192371253286846	0.010682738807818384	0.9796865907078043	-1	0	0	0.1	1	1.0	13	0.4166666666666667	0.7692307692307693	11	10	3	3	0	0.25	3	12	15	0.3333333333333333	0	0.23746589298113657	0.908900100137854	0.48363919117292065	0.924056157738047	0.7253603895098379	0.9372822395357486	0.9292249062551273	0.9242211617938016	0.18181818181818182	0.2727272727272727	0.0	0.010682738807818384	23
4400	0.021793816754549614	0.011415582986671988	0.010950484022082504	0.9796008513844123	-1	0	0	0.1	1	1.0	13	0.4166666666666667	0.7692307692307693	11	10	3	3	0	0.25	3	12	15	0.3333333333333333	0	0.23746589298113657	0.908900100137854	0.48363919117292065	0.924056157738047	0.7253603895098379	0.9372822395357486	0.9292249062551273	0.9242211617938016	0.18181818181818182	0.2727272727272727	0.0	0.010950484022082504	47
2477	0.022489011172513496	0.011164611901374629	0.01041208821487445	0.9798237884943541	-1	0	0	0.1	1	1.0	13	0.3125	0.8461538461538461	12	11	2	1	0	0.3333333333333333	4	12	15	0.14285714285714285	0	0.2520451748243159	0.9178877917819361	0.48363919117292065	0.9486552207583717	0.7253603895098379	0.9474449797086425	0.9403340868703033	0.939391259293853	1.0	0.25	0.0	0.01041208821487445	56
3096	0.023636173519265648	0.009128659862085619	0.00907141355831427	0.979607234698403	-1	0	0	0.1	1	1.0	13	0.38461538461538464	0.8461538461538461	12	11	2	1	0	0.23076923076923078	3	13	15	0.14285714285714285	0	0.2520451748243159	0.9014424549288027	0.5331095966976369	0.9375228683461838	0.5862025193161798	0.9516986175482244	0.9332841668053159	0.9330301375604814	1.0	0.16666666666666666	0.0	0.00907141355831427	12
2922	0.022683597713488778	0.01051003843388841	0.010461573583049727	0.9794593893225622	-1	0	0	0.1	1	1.0	12	0.3888888888888889	0.8333333333333334	10	10	3	2	0	0.25	3	12	14	0.2	0	0.24475553390272625	0.9169163504174355	0.48363919117292065	0.9320826509092556	0.6769669447799724	0.9398560905261168	0.9287307563842455	0.9301997417345724	0.55	0.2	0.0	0.010461573583049727	20
4710	0.017970550000356862	0.009643174201012251	0.005713935424768991	0.9822369809444341	-1	0	0	0.1	1	1.0	12	0.3888888888888889	0.8333333333333334	10	10	3	4	0	0.25	3	12	14	0.4	0	0.24475553390272625	0.9098472483060613	0.3771675003097448	0.9683666661060703	0.7253603895098379	0.9433542828398963	0.9583930039786132	0.945246203429616	0.15000000000000002	0.3	0.0	0.005713935424768991	10
4995	0.022578768459667928	0.011064481977760499	0.010819918217558946	0.9795896291818269	-1	0	0	0.1	1	1.0	12	0.3888888888888889	0.8333333333333334	10	10	3	4	0	0.25	3	12	14	0.4	0	0.24475553390272625	0.9169163504174355	0.48363919117292065	0.9320826509092556	0.7253603895098379	0.9434901617794812	0.9332841668053159	0.9316186329337292	0.1	0.3	0.0	0.010819918217558946	29
1873	0.022829248094710652	0.010079077511606058	0.009807557127641	0.977669866367054	-1	0	0	0.1	1	1.0	12	0.3111111111111111	0.75	10	9	3	3	0	0.5555555555555556	5	9	14	0.3333333333333333	0	0.24475553390272625	0.8993077918740859	0.48363919117292065	0.9518483675971336	0.7253603895098379	0.9325164433556247	0.9406532573554592	0.9308532223484434	0.1	0.3	0.0	0.009807557127641	24
1900	0.023313793092435246	0.009156107747074219	0.009096707843538146	0.9805316511650458	-1	0	0	0.3	3	0.6923076923076923	9	0.3333333333333333	0.5384615384615384	7	7	7	1	0	0.5555555555555556	5	9	15	0.05555555555555555	0	0.23746589298113657	0.7876882137443953	0.6593981409711852	0.9393100471024856	0.4470446491225218	0.8969326975181249	0.9375040583428258	0.8880859649789908	1.0	0.2857142857142857	0.0	0.009096707843538146	15
4715	0.020941589164278917	0.012423666529246619	0.011102106646948561	0.9797989860209726	-1	0	0	0.1	1	1.0	13	0.5357142857142857	0.8461538461538461	12	11	2	1	0	0.14285714285714285	2	14	15	0.14285714285714285	0	0.2520451748243159	0.9171684226183809	0.48363919117292065	0.9376698011711273	0.7253603895098379	0.954279001998931	0.9332841668053159	0.9380772116404912	1.0	0.25	0.0	0.011102106646948561	20
1169	0.01443867982516098	0.002944162909039045	-0.0029384142585768477	0.9482130082869781	-1	0	0	0.2857142857142857	2	0.875	7	0.4166666666666667	0.75	7	6	2	1	0	0.6666666666666666	6	4	10	0.14285714285714285	0	0.72357037452717	0.9133191316388704	0.5484073510342619	0.9020137717684921	0.2837072656340619	0.9398510624158021	0.9196095661811755	0.9199143748108093	1.0	0.14285714285714285	0.0	-0.00029384142585768476	15
4281	0.022223534317852674	0.011477632296309206	0.010949788818252794	0.979642658418529	-1	0	0	0.1	1	1.0	13	0.4166666666666667	0.7692307692307693	11	10	3	3	0	0.25	3	12	15	0.3333333333333333	0	0.23746589298113657	0.908900100137854	0.48363919117292065	0.924056157738047	0.7253603895098379	0.9372822395357486	0.9292249062551273	0.9242211617938016	0.18181818181818182	0.2727272727272727	0.0	0.010949788818252794	77
1430	0.01716913861878962	0.004600428730174855	-0.002045615202817572	0.9827561975243903	-1	0	0	0.25	2	0.7777777777777778	7	0.36666666666666664	0.6666666666666666	7	6	3	2	0	0.8333333333333334	5	6	11	0.2222222222222222	0	0.2520451748243159	0.8270886454659848	0.48363919117292065	0.9336802194149746	0.4470446491225218	0.8719881368208258	0.8799385714663884	0.8852191413650622	0.5714285714285714	0	0.0	-0.0002045615202817572	11
3133	0.02486615768810174	0.010735254179715395	0.005226538632085429	0.9817676844216544	-1	0	0	0.1	1	1.0	13	0.38461538461538464	0.8461538461538461	12	11	2	1	0	0.23076923076923078	3	13	15	0.14285714285714285	0	0.2520451748243159	0.9001907533627433	0.5331095966976369	0.9509360318836731	0.5862025193161798	0.9487007831611259	0.9366746670311586	0.9366535874625527	1.0	0.25	0.0	0.005226538632085429	7
4225	0.0223170523130579	0.011269593506343878	0.010752754212830408	0.9798960943895327	-1	0	0	0.1	1	1.0	13	0.4166666666666667	0.7692307692307693	11	10	3	3	0	0.25	3	12	15	0.3333333333333333	0	0.23746589298113657	0.908900100137854	0.48363919117292065	0.924056157738047	0.7253603895098379	0.9372822395357486	0.9292249062551273	0.9242211617938016	0.18181818181818182	0.2727272727272727	0.0	0.010752754212830408	21
4609	0.022698037085562648	0.011346809016780673	0.010914699022373442	0.9798073311751353	-1	0	0	0.1	1	1.0	13	0.4166666666666667	0.7692307692307693	11	10	3	3	0	0.25	3	12	15	0.3333333333333333	0	0.23746589298113657	0.908900100137854	0.48363919117292065	0.924056157738047	0.7253603895098379	0.9334986536439284	0.9282334228356252	0.9227462036059823	0.18181818181818182	0.18181818181818182	0.0	0.010914699022373442	26
5310	0.0217874505698626	0.011384859324406305	0.010529937125847103	0.9801685481611621	-1	0	0	0.1	1	1.0	13	0.4166666666666667	0.7692307692307693	11	10	3	3	0	0.25	3	12	15	0.3333333333333333	0	0.2520451748243159	0.9077031582561361	0.48363919117292065	0.924056157738047	0.7253603895098379	0.9372822395357486	0.9292249062551273	0.9238849815594962	0.18181818181818182	0.2727272727272727	0.0	0.010529937125847103	19
5236	0.01503893448130455	0.009214280053461716	0.0048292576680781145	0.9822509168978618	-1	0	0	0.1	1	1.0	13	0.4166666666666667	0.7692307692307693	11	10	3	3	0	0.25	3	12	15	0.3333333333333333	0	0.23746589298113657	0.908900100137854	0.48363919117292065	0.9318334448284252	0.7253603895098379	0.9372822395357486	0.9282334228356252	0.9268947227906604	0.18181818181818182	0.2727272727272727	0.0	0.0048292576680781145	12
477	0.0017956877276805907	0.0016629777064405534	-0.001662972769805314	0.9764311225440334	-1	0	0	0.5	1	1.0	1	1.0	1.0	1	1	1	1	0	0.3333333333333333	1	3	3	0.16666666666666666	0	0.6143271704865685	0.5	0.9105287746951152	0.5	0.6300066302440346	0.5	0.7958989802734234	0.5	1.0	0	0.0	-0.0001662972769805314	39
4509	0.02224750586563333	0.01129813319506351	0.010698250996183212	0.9798890203145418	-1	0	0	0.1	1	1.0	13	0.4166666666666667	0.7692307692307693	11	10	3	3	0	0.25	3	12	15	0.3333333333333333	0	0.23746589298113657	0.908900100137854	0.48363919117292065	0.924056157738047	0.7253603895098379	0.9372822395357486	0.9292249062551273	0.9242211617938016	0.2727272727272727	0.18181818181818182	0.0	0.010698250996183212	23
1531	0.023162318419877998	0.010133878119276487	0.010002105160898077	0.9774374373071112	-1	0	0	0.1	1	1.0	12	0.3111111111111111	0.75	10	9	3	3	0	0.5555555555555556	5	9	14	0.3333333333333333	0	0.24475553390272625	0.8993077918740859	0.48363919117292065	0.9518483675971336	0.6769669447799724	0.9279035210578532	0.9334840158001	0.9293125274324723	0.1	0.3	0.0	0.010002105160898077	109
993	0.0019164957706192054	0.0019157790050306558	-0.0019157003616917681	0.9856442125665345	-1	0	0	1.0	1	0	0	1.0	0	1	0	0	2	0	0.5	1	2	2	0.6666666666666666	0	0	0	0	0	0	0	0	0	0	0	0	-0.00019157003616917682	13
1956	0.023414724173050308	0.009623904712150423	0.009559347009755578	0.978455752836648	-1	0	0	0.1111111111111111	1	1.0	11	0.28888888888888886	0.8181818181818182	9	9	3	3	0	0.5555555555555556	5	9	13	0.3	0	0.2520451748243159	0.9003607247151807	0.48363919117292065	0.9587292366646957	0.7253603895098379	0.9386820162240731	0.9436533044938393	0.9365350410223612	0.1111111111111111	0.3333333333333333	0.0	0.009559347009755578	13
2125	0.018330314235115063	0.010384616149994322	0.0052187069867376725	0.9813365259774087	-1	0	0	0.1	1	1.0	13	0.3125	0.8461538461538461	12	11	2	1	0	0.3333333333333333	4	12	15	0.14285714285714285	0	0.2520451748243159	0.9123433653561253	0.48363919117292065	0.9465891966039285	0.7253603895098379	0.9474449797086425	0.9368221353937797	0.9372102916225052	1.0	0.08333333333333333	0.0	0.0052187069867376725	13
329	0.002219528186257605	0.0020723248173907744	-0.002072246507348613	0.9856570117340442	-1	0	0	1.0	2	0.0	0	1.0	0	1	0	1	1	0	0.3333333333333333	3	1	3	0.2	1.0	0	0	0	0	0	0	0	0	0	0	0	-0.0002072246507348613	49
4923	0.02248354907845855	0.011370043094330474	0.011139387740968756	0.9794231878945034	-1	0	0	0.1	1	1.0	13	0.4166666666666667	0.7692307692307693	11	10	3	3	0	0.25	3	12	15	0.3333333333333333	0	0.23746589298113657	0.908900100137854	0.48363919117292065	0.924056157738047	0.7253603895098379	0.9354393320456966	0.9292249062551273	0.9234959476751327	0.18181818181818182	0.18181818181818182	0.0	0.011139387740968756	51
4100	0.023024514819983573	0.010045247860328078	0.009987562300241996	0.9797605513607794	-1	0	0	0.125	1	1.0	10	1.0	0.9	9	9	2	2	0	0.08333333333333333	1	12	12	0.25	0	0.2520451748243159	0.9252772889823003	0.48363919117292065	0.9404043966017461	0.7253603895098379	0.9497865507031705	0.9371263639673667	0.9392509156446847	0.5555555555555556	0.3333333333333333	0.0	0.009987562300241996	16
3651	0.019839448174076704	0.004492223698129936	-0.004311615872558536	0.9848805349238764	-1	0	0	0.1	1	1.0	12	1.0	0.8333333333333334	10	10	3	2	0	0.07142857142857142	1	14	14	0.2	0	0.262695342007412	0.9071652955189923	0.28771974460923216	0.9518025394919472	0.7621649747790474	0.9581056952892413	0.9444127657629483	0.9425381169632959	0.6	0.2	0.0	-0.00043116158725585365	5
3017	0.022609824409526372	0.011176994757890924	0.01057116899055962	0.9797109998900059	-1	0	0	0.1	1	1.0	13	0.3125	0.8461538461538461	12	11	2	1	0	0.3333333333333333	4	12	15	0.14285714285714285	0	0.2520451748243159	0.9178877917819361	0.48363919117292065	0.9486552207583717	0.7253603895098379	0.9474449797086425	0.9403340868703033	0.939391259293853	1.0	0.16666666666666666	0.0	0.01057116899055962	30
3318	0.015192682477302584	0.007399953394778302	0.0010025133821054708	0.9817243814182863	-1	0	0	0.1	1	1.0	13	0.3125	0.8461538461538461	11	11	3	1	0	0.3333333333333333	4	12	15	0.1	0	0.2520451748243159	0.9245803545165613	0.48363919117292065	0.9324804252861448	0.7253603895098379	0.93618238559716	0.9292249062551273	0.9312357161701331	1.0	0.18181818181818182	0.0	0.0010025133821054708	13
5229	0.02217856469309146	0.011394015266775097	0.010925598172685028	0.9796249838223343	-1	0	0	0.1	1	1.0	13	0.4166666666666667	0.7692307692307693	11	10	3	3	0	0.25	3	12	15	0.3333333333333333	0	0.23746589298113657	0.908900100137854	0.48363919117292065	0.924056157738047	0.7253603895098379	0.9372822395357486	0.9292249062551273	0.9242211617938016	0.18181818181818182	0.2727272727272727	0.0	0.010925598172685028	45
166	0.006810825384668455	0.0036003356587165584	-0.003587004916369377	0.9785724743372405	-1	0	0	0.3333333333333333	1	1.0	2	1.0	1.0	3	2	0	3	0	0.25	4	1	4	1.0	0	0.72357037452717	0.8437554653257303	0.49638310126318946	0.8894752676860795	0.8439774558914994	0.8405810895353047	0.6227612290229098	0.8595386715567166	0.6666666666666666	0.3333333333333333	0.0	-0.0003587004916369377	9
668	0.0022757818052134534	0.0022217716100300993	-0.002221749083478512	0.9727535447210716	-1	0	0	0.6666666666666666	2	0.5	1	0.6666666666666666	0.5	2	1	1	0	0	0.6666666666666666	2	3	4	0.0	0	0.6432293091190717	0.9725540465977954	0.4832568720342363	0.9709267845908398	0.5782182109741278	0.9761096901660247	0.9679670670680718	0.9732840246251516	0	0	0.0	-0.0002221749083478512	10
4556	0.006557480363872508	0.0026360534578612252	-0.002628922681485582	0.9809204028915103	-1	0	0	0.2	2	0.9230769230769231	12	0.3125	0.7692307692307693	11	10	3	2	0	0.3333333333333333	4	12	15	0.2222222222222222	0	0.2520451748243159	0.8857211154391543	0.48363919117292065	0.9695175961361652	0.794323108709104	0.9570178666928073	0.9676860676737126	0.9463509113519589	0.5909090909090908	0.2727272727272727	0.0	-0.0002628922681485582	6
3250	0.021958637935112615	0.012071939115957738	0.010860283182558942	0.9796319534061828	-1	0	0	0.1	1	1.0	13	0.3125	0.8461538461538461	11	11	3	1	0	0.3333333333333333	4	12	15	0.1	0	0.2520451748243159	0.9245803545165613	0.48363919117292065	0.932621059599768	0.7253603895098379	0.9390949241159592	0.9371263639673667	0.9323385595422643	1.0	0.2727272727272727	0.0	0.010860283182558942	18
394	0.0017825980421589886	0.0017492176249408692	-0.0017491673140995778	0.9850993548295696	-1	0	0	1.0	1	0	0	1.0	0	1	0	0	1	0	0.5	1	2	2	0.3333333333333333	0	0	0	0	0	0	0	0	0	0	0	0	-0.00017491673140995778	41
4182	0.022485836011758447	0.010885042494159192	0.010786967213109708	0.9795247602920301	-1	0	0	0.1	1	1.0	13	0.4166666666666667	0.7692307692307693	11	10	3	3	0	0.25	3	12	15	0.3333333333333333	0	0.2520451748243159	0.9060716885151645	0.48363919117292065	0.924056157738047	0.7253603895098379	0.9372822395357486	0.9282334228356252	0.9234308516422535	0.18181818181818182	0.2727272727272727	0.0	0.010786967213109708	31
5185	0.015266317919882097	0.003587410187605197	-0.0035742783892334304	0.9859190134870398	-1	0	0	0.25	2	0.7777777777777778	7	0.4074074074074074	0.6666666666666666	6	6	4	1	0	0.3333333333333333	3	9	11	0.08333333333333333	0	0.10351501239983132	0.7686850767741258	0.48363919117292065	0.9388730903584539	0.5476396176185616	0.9231228489464008	0.9314609610666135	0.8946735510827893	1.0	0.16666666666666666	0.0	-0.000357427838923343	3
3029	0.021920242000582253	0.012291210136616791	0.01111023089961253	0.9795543651231198	-1	0	0	0.1	1	1.0	13	0.3125	0.8461538461538461	11	11	3	1	0	0.3333333333333333	4	12	15	0.1	0	0.2520451748243159	0.9245803545165613	0.48363919117292065	0.932621059599768	0.7253603895098379	0.9390949241159592	0.9371263639673667	0.9323385595422643	1.0	0.2727272727272727	0.0	0.01111023089961253	61
532	0.0057931379021889644	0.003305739105697239	-0.0033010722812690124	0.9746658238416754	-1	0	0	0.25	1	1.0	4	0.5	0.75	4	3	1	2	0	0.75	3	4	6	0.4	0	0.6546845231477467	0.8698569465675317	0.747701671302448	0.9292504692332447	0.27521003882294626	0.6328333728766464	0.9110875822286039	0.8419895059394389	0.625	0	0.0	-0.0003301072281269012	9
4249	0.020452272779837053	0.011252359186603668	0.010622013426153229	0.9804276115588179	-1	0	0	0.1	1	1.0	13	0.4166666666666667	0.7692307692307693	11	10	3	3	0	0.25	3	12	15	0.3333333333333333	0	0.23746589298113657	0.908900100137854	0.48363919117292065	0.9150276298635972	0.7253603895098379	0.926002227762927	0.9282334228356252	0.9169225281630289	0.18181818181818182	0.2727272727272727	0.0	0.010622013426153229	12
229	0.014383242596312054	0.00792416594417053	-0.007911968767796715	0.9721592817127997	-1	0.25	1	0.4	4	0.6923076923076923	9	0.46875	0.46153846153846156	8	6	6	1	0	0.5	8	4	15	0.07142857142857142	0	0.7138016349236894	0.9686234216416459	0.5762724554538871	0.8113352361692873	0.602375024011699	0.9387114869897751	0.8744097739461174	0.9268409762706239	1.0	0.375	0.0	-0.0007911968767796715	4
3794	0.02226263855811696	0.011024461345172753	0.010727629266931113	0.9796491380048575	-1	0	0	0.1	1	1.0	12	0.3888888888888889	0.8333333333333334	10	10	3	3	0	0.25	3	12	14	0.3	0	0.24475553390272625	0.9169163504174355	0.48363919117292065	0.9320826509092556	0.7253603895098379	0.9434901617794812	0.9332841668053159	0.9316186329337292	0.1	0.3	0.0	0.010727629266931113	24
742	0.0017424914593503992	0.0016859583165318823	-0.0016859311544403	0.9851606792647204	-1	0	0	1.0	1	0	0	1.0	0	1	0	0	1	0	0.5	1	2	2	0.3333333333333333	0	0	0	0	0	0	0	0	0	0	0	0	-0.00016859311544403002	16
386	0.0020957744118974904	0.0021036856458782538	-0.002103452522421843	0.9839777161762879	-1	0	0	0.3333333333333333	1	1.0	2	0.6666666666666666	0.5	1	1	2	0	0	0.6666666666666666	2	3	4	0.0	0	0.4920372216388734	0.5	0.7735857339964816	0.5	0.7141605608558375	0.5	0.7705997470482965	0.5	0	0	0.0	-0.00021034525224218433	23
3891	0.021911380587858038	0.01099964810852778	0.010762124229473159	0.9794652740204651	-1	0	0	0.1	1	1.0	13	0.4166666666666667	0.7692307692307693	11	10	3	3	0	0.25	3	12	15	0.3333333333333333	0	0.23746589298113657	0.908900100137854	0.48363919117292065	0.924056157738047	0.7253603895098379	0.9372822395357486	0.9292249062551273	0.9242211617938016	0.18181818181818182	0.2727272727272727	0.0	0.010762124229473159	35
4628	0.009835826806084818	0.0038386966983747456	-0.003802428514994671	0.9643593400898722	-1	0	0	0.25	2	0.9	9	0.42857142857142855	0.6	6	6	5	5	0	0.5714285714285714	7	4	12	0.35714285714285715	0	0.23746589298113657	0.8707535236183602	0.48363919117292065	0.9317952354734631	0.7253603895098379	0.9273279514228606	0.9331436879844008	0.9134254289344311	0.3333333333333333	0.3333333333333333	0.0	-0.0003802428514994671	0
2241	0.016078726008353333	0.006334740079644544	-0.006317016057761987	0.9833539758174141	-1	0	0	0.2	2	0.8461538461538461	11	0.38461538461538464	0.7692307692307693	11	10	3	0	0	0.23076923076923078	3	13	15	0.0	0	0.2520451748243159	0.9159192089887815	0.48363919117292065	0.9585881116626472	0.6261319684086424	0.9535687800979574	0.9371263639673667	0.9453580064281684	0	0	0.0	-0.0006317016057761987	2
1841	0.024371129247974063	0.009949624871795395	0.009941991469109542	0.9754571130430941	-1	0	0	0.1	1	1.0	12	0.25925925925925924	0.8333333333333334	10	10	3	2	0	0.6666666666666666	6	9	14	0.2	0	0.24475553390272625	0.8911650654564162	0.48363919117292065	0.9518483675971336	0.7253603895098379	0.9325164433556247	0.9406532573554592	0.9289662267977267	0.6	0.3	0.0	0.009941991469109542	40
4315	0.022159367531272456	0.010969610096239951	0.010778661479478088	0.979293951950301	-1	0	0	0.1	1	1.0	12	0.3888888888888889	0.8333333333333334	10	10	3	3	0	0.25	3	12	14	0.3	0	0.24475553390272625	0.9169163504174355	0.48363919117292065	0.9320826509092556	0.7253603895098379	0.9434901617794812	0.9332841668053159	0.9316186329337292	0.1	0.3	0.0	0.010778661479478088	33
1603	0.017740351890192112	0.008662487235914873	0.007478349863982314	0.9814363757850724	-1	0	0	0.2	2	0.8461538461538461	11	0.3409090909090909	0.7692307692307693	12	10	2	1	0	0.36363636363636365	4	11	15	0.16666666666666666	0	0.2896933062787352	0.8739431089516638	0.33638921120839627	0.9345060566513302	0.4448209998505117	0.9232383713167085	0.9068576458587785	0.9137658686044391	1.0	0.25	0.0	0.007478349863982314	14
41	0.0023071516185021804	0.0022712562683073513	-0.002271220127863368	0.9838488411099476	-1	0	0	0.6666666666666666	2	0.5	1	0.6666666666666666	0	1	0	2	1	0	0.6666666666666666	3	2	4	0.14285714285714285	0	0	0	0	0	0	0	0	0	0	0	0	-0.00022712201278633678	47
3266	0.023043286047353652	0.010576613075894492	0.009936961608399006	0.9799991152963753	-1	0	0	0.1	1	1.0	13	0.3125	0.8461538461538461	11	11	3	1	0	0.3333333333333333	4	12	15	0.1	0	0.2520451748243159	0.9213036829958916	0.48363919117292065	0.9347808725231992	0.7253603895098379	0.9354573828643242	0.9292249062551273	0.9307856531930986	1.0	0.18181818181818182	0.0	0.009936961608399006	10
4306	0.02214745577558198	0.01141807495464418	0.01095914237791594	0.9795103093137424	-1	0	0	0.1	1	1.0	13	0.4166666666666667	0.7692307692307693	11	10	3	3	0	0.25	3	12	15	0.3333333333333333	0	0.23746589298113657	0.908900100137854	0.48363919117292065	0.924056157738047	0.7253603895098379	0.9372822395357486	0.9292249062551273	0.9242211617938016	0.18181818181818182	0.2727272727272727	0.0	0.01095914237791594	45
2913	0.022231527868635706	0.011772040408441493	0.011058658500099072	0.9792920310948052	-1	0	0	0.1	1	1.0	13	0.3125	0.8461538461538461	11	11	3	1	0	0.3333333333333333	4	12	15	0.1	0	0.2520451748243159	0.9245803545165613	0.48363919117292065	0.932621059599768	0.7253603895098379	0.9390949241159592	0.9371263639673667	0.9323385595422643	1.0	0.2727272727272727	0.0	0.011058658500099072	51
4334	0.022205311950090262	0.01145327433676211	0.011009465546401552	0.9796181171294347	-1	0	0	0.1	1	1.0	13	0.4166666666666667	0.7692307692307693	11	10	3	3	0	0.25	3	12	15	0.3333333333333333	0	0.23746589298113657	0.908900100137854	0.48363919117292065	0.924056157738047	0.7253603895098379	0.9372822395357486	0.9292249062551273	0.9242211617938016	0.18181818181818182	0.2727272727272727	0.0	0.011009465546401552	32
5376	0.022464386145756	0.011240168407796682	0.010962914534422668	0.9794626087461781	-1	0	0	0.1	1	1.0	13	0.4166666666666667	0.7692307692307693	11	10	3	3	0	0.25	3	12	15	0.3333333333333333	0	0.23746589298113657	0.908900100137854	0.48363919117292065	0.924056157738047	0.7253603895098379	0.9361199262687109	0.9292249062551273	0.9237622344322587	0.2727272727272727	0.18181818181818182	0.0	0.010962914534422668	34
2727	0.022410569501919074	0.011085491738346076	0.010677756959688289	0.9799111001136438	-1	0	0	0.1	1	1.0	13	0.4166666666666667	0.7692307692307693	11	10	3	1	0	0.25	3	12	15	0.1111111111111111	0	0.23746589298113657	0.908900100137854	0.48363919117292065	0.924056157738047	0.7253603895098379	0.9372822395357486	0.9292249062551273	0.9242211617938016	1.0	0.18181818181818182	0.0	0.010677756959688289	72
4041	0.025695666816538665	0.006779377807320723	-0.0005605555843094435	0.9760750987886561	-1	0	0	0.1	1	1.0	13	0.375	0.8461538461538461	11	11	3	1	0	0.4	10	4	15	0.1	0	0.2520451748243159	0.9026330595549917	0.48363919117292065	0.9347808725231992	0.7253603895098379	0.9561442382156158	0.9323241596291063	0.9344491152641627	1.0	0.18181818181818182	0.0	-5.6055558430944354e-05	1
2643	0.017315235073187232	0.006130932341377796	-0.006130218882371981	0.9841793019419525	-1	0	0	0.1	1	1.0	13	1.0	1.0	14	13	0	0	0	0.06666666666666667	1	15	15	0.0	0	0.2520451748243159	0.9020638105154664	0.48363919117292065	0.9590425049380902	0.7253603895098379	0.9669430073135201	0.9292249062551273	0.9486589490630645	0	0	0.0	-0.000613021888237198	0
4960	0.01987873189852708	0.006258287860150321	-0.0054955037834665986	0.9833417231989607	-1	0	0	0.1	1	1.0	13	0.38461538461538464	0.8461538461538461	11	11	3	0	0	0.23076923076923078	3	13	15	0.0	0	0.2520451748243159	0.9093265381930861	0.13189655082814933	0.957588768873207	0.794323108709104	0.9641719316497402	0.9684675273842377	0.9480927692577448	0	0	0.0	-0.0005495503783466599	2
2984	0.022109445180742534	0.011074391802209673	0.010157388054008044	0.9800750897504105	-1	0	0	0.1	1	1.0	13	0.3125	0.8461538461538461	12	11	2	1	0	0.3333333333333333	4	12	15	0.14285714285714285	0	0.2520451748243159	0.9178877917819361	0.48363919117292065	0.9486552207583717	0.7253603895098379	0.9474449797086425	0.9403340868703033	0.939391259293853	1.0	0.25	0.0	0.010157388054008044	17
1128	0.009076143109985476	0.004439126017337449	-0.004439018119047397	0.9477833114314143	-1	0	0	0.4	2	0.8	4	0.5833333333333334	0.6	4	3	2	2	0	0.3333333333333333	2	6	7	0.2857142857142857	0	0.9373155554811069	0.8381114207047758	0.5022806375034858	0.8038777057404953	0.740774304423734	0.861106618568622	0.8831950185992697	0.8356879251808901	0.625	0.25	0.0	-0.00044390181190473975	3
2141	0.02215463458586513	0.010962482807072925	0.010306454712766729	0.9796155526436561	-1	0	0	0.1	1	1.0	13	0.3125	0.8461538461538461	12	11	2	1	0	0.3333333333333333	4	12	15	0.14285714285714285	0	0.2520451748243159	0.9178877917819361	0.48363919117292065	0.9486552207583717	0.7253603895098379	0.9474449797086425	0.9403340868703033	0.939391259293853	1.0	0.25	0.0	0.010306454712766729	32
3247	0.023235346188221224	0.00249169838220899	0.002386806895497924	0.979723368591526	-1	0	0	0.1	1	1.0	12	0.3888888888888889	0.8333333333333334	10	10	3	3	0	0.25	3	12	14	0.3	0	0.24475553390272625	0.9229991944304188	0.48363919117292065	0.9121492573775893	0.6100733796073906	0.8731401766988541	0.9263096497074551	0.9047364775978147	0.1	0.3	0.0	0.002386806895497924	12
779	0.001838720437683518	0.0017774597068065292	-0.001777339416100407	0.9851733274260381	-1	0	0	1.0	1	0	0	1.0	0	1	0	0	1	0	0.5	1	2	2	0.3333333333333333	0	0	0	0	0	0	0	0	0	0	0	0	-0.00017773394161004069	15
3768	0.022317665449831093	0.011415730894384704	0.011266057255747773	0.9794084599656513	-1	0	0	0.1	1	1.0	13	0.4166666666666667	0.7692307692307693	11	10	3	3	0	0.25	3	12	15	0.3333333333333333	0	0.23746589298113657	0.908900100137854	0.48363919117292065	0.9245326428594353	0.7253603895098379	0.9372822395357486	0.9292249062551273	0.924379978714313	0.18181818181818182	0.2727272727272727	0.0	0.011266057255747773	43
996	0.017567966408116722	0.008291773332941822	0.007053536385478064	0.9815939236201826	-1	0	0	0.2	2	0.8461538461538461	11	0.3409090909090909	0.7692307692307693	12	10	2	1	0	0.36363636363636365	4	11	15	0.16666666666666666	0	0.2896933062787352	0.8739431089516638	0.33638921120839627	0.9345060566513302	0.4448209998505117	0.9232383713167085	0.9068576458587785	0.9137658686044391	1.0	0.25	0.0	0.007053536385478064	143
2850	0.021930678615640947	0.00973880515580632	0.009655568304301834	0.9798475859408854	-1	0	0	0.125	1	1.0	10	1.0	0.9	9	9	2	2	0	0.08333333333333333	1	12	12	0.25	0	0.2520451748243159	0.9252772889823003	0.48363919117292065	0.9405261512072234	0.7253603895098379	0.9497865507031705	0.9371263639673667	0.9392922617162016	0.5555555555555556	0.2222222222222222	0.0	0.009655568304301834	20
2182	0.023436094609116043	0.011508685154693787	0.010652782613486646	0.9761968738333417	-1	0	0	0.1	1	1.0	13	0.23809523809523808	0.8461538461538461	11	11	3	1	0	0.7777777777777778	7	9	15	0.1	0	0.2520451748243159	0.905412547972151	0.48363919117292065	0.9493108423816009	0.7253603895098379	0.9258200523900894	0.9282334228356252	0.928973382345578	1.0	0.18181818181818182	0.0	0.010652782613486646	18
4622	0.022268889387221963	0.011072427078239648	0.010672596273725105	0.9794487161937602	-1	0	0	0.1	1	1.0	13	0.4166666666666667	0.7692307692307693	11	10	3	3	0	0.25	3	12	15	0.3333333333333333	0	0.23746589298113657	0.908900100137854	0.48363919117292065	0.924056157738047	0.7253603895098379	0.9372822395357486	0.9292249062551273	0.9242211617938016	0.18181818181818182	0.18181818181818182	0.0	0.010672596273725105	22
627	0.0017412337487598827	0.0016792702850083187	-0.0016792539507522854	0.9851560982593848	-1	0	0	1.0	1	0	0	1.0	0	1	0	0	1	0	0.5	1	2	2	0.3333333333333333	0	0	0	0	0	0	0	0	0	0	0	0	-0.00016792539507522853	102
3440	0.022439785090591805	0.010958976031569648	0.010524857155952937	0.9796616278612392	-1	0	0	0.1	1	1.0	12	0.3888888888888889	0.8333333333333334	10	10	3	3	0	0.25	3	12	14	0.3	0	0.24475553390272625	0.9169163504174355	0.48363919117292065	0.9287955350200293	0.6369191897156219	0.9402699113446354	0.9287307563842455	0.9292534335725088	0.1	0.2	0.0	0.010524857155952937	22
5468	0.022157853210485627	0.01158346333649996	0.010684308449239194	0.9801399952198164	-1	0	0	0.1	1	1.0	13	0.4166666666666667	0.7692307692307693	11	10	3	3	0	0.25	3	12	15	0.3333333333333333	0	0.2520451748243159	0.9077031582561361	0.48363919117292065	0.924056157738047	0.7253603895098379	0.9372822395357486	0.9292249062551273	0.9238849815594962	0.18181818181818182	0.2727272727272727	0.0	0.010684308449239194	21
4597	0.018066557639829308	0.00951515456938248	0.005562883557864338	0.9821436020135922	-1	0	0	0.1	1	1.0	12	0.3888888888888889	0.8333333333333334	10	10	3	4	0	0.25	3	12	14	0.4	0	0.24475553390272625	0.9098472483060613	0.3771675003097448	0.9683666661060703	0.7253603895098379	0.905491947578403	0.9465749266937752	0.9348882099841739	0.15000000000000002	0.4	0.0	0.005562883557864338	10
3783	0.02241867853659872	0.010733388632615436	0.010480973449282532	0.9797761357450846	-1	0	0	0.1	1	1.0	12	0.3888888888888889	0.8333333333333334	10	10	3	2	0	0.25	3	12	14	0.2	0	0.24475553390272625	0.9169163504174355	0.48363919117292065	0.9320826509092556	0.7253603895098379	0.9434901617794812	0.9332841668053159	0.9316186329337292	0.55	0.3	0.0	0.010480973449282532	13
360	0.0019970715725450595	0.001897981215573865	-0.0018979812070504898	0.9857174459325483	-1	0	0	0.5	1	1.0	1	1.0	1.0	1	1	1	0	0	0.3333333333333333	1	3	3	0.0	0	0.5477626297075399	0.5	0.3250162663533295	0.5	0.38826473140608997	0.5	0.7185396514993085	0.5	0	0	0.0	-0.00018979812070504898	25
520	0.0017964625688539051	0.0017482395764431796	-0.0017482392123527241	0.9849461824252108	-1	0	0	1.0	1	0	0	1.0	0	1	0	0	0	0	0.5	1	2	2	0.0	0	0	0	0	0	0	0	0	0	0	0	0	-0.00017482392123527242	14
3326	0.022252541456862805	0.01178269564271525	0.010803098198279315	0.9796609257517266	-1	0	0	0.1	1	1.0	13	0.3125	0.8461538461538461	11	11	3	1	0	0.3333333333333333	4	12	15	0.1	0	0.2520451748243159	0.9245803545165613	0.48363919117292065	0.9347808725231992	0.7253603895098379	0.9390949241159592	0.9371263639673667	0.9330686007607106	1.0	0.2727272727272727	0.0	0.010803098198279315	25
1404	0.022024832255798033	0.011574817956524534	0.01051941639168669	0.9796481207646898	-1	0	0	0.1	1	1.0	13	0.3125	0.8461538461538461	12	11	2	1	0	0.3333333333333333	4	12	15	0.14285714285714285	0	0.2520451748243159	0.9178877917819361	0.48363919117292065	0.9465891966039285	0.7253603895098379	0.9474449797086425	0.9404735749582976	0.9385963528939616	1.0	0.25	0.0	0.01051941639168669	120
928	0.012029950107784975	0.006594009967640588	-0.006466915125518766	0.9871954131877896	-1	0	0	0.375	3	0.6666666666666666	6	0.55	0.3333333333333333	5	3	5	2	0	0.8	4	5	11	0.16666666666666666	0	0.4213559008878084	0.8387965276717222	0.6054158287062871	0.8566564756488247	0.18859576102361789	0.9423854084153485	0.9250523218737128	0.8886716698335186	0.6	0.6	0.0	-0.0006466915125518766	3
3781	0.02092393203177838	0.005854111644936397	-0.005853446286047927	0.9858168177851806	-1	0	0	0.1	1	1.0	13	0.4166666666666667	0.7692307692307693	11	10	3	3	0	0.25	3	12	15	0.3333333333333333	0	0.23746589298113657	0.9074617795049228	0.48363919117292065	0.924056157738047	0.7253603895098379	0.9372822395357486	0.9292249062551273	0.9238174973129506	0.18181818181818182	0.2727272727272727	0.0	-0.0005853446286047927	2
3403	0.021509825333504002	0.011806711120639527	0.01071974432898389	0.9795661076305906	-1	0	0	0.1	1	1.0	13	0.3125	0.8461538461538461	11	11	3	1	0	0.3333333333333333	4	12	15	0.1	0	0.2520451748243159	0.9245803545165613	0.48363919117292065	0.932621059599768	0.7253603895098379	0.9390949241159592	0.9371263639673667	0.9323385595422643	1.0	0.2727272727272727	0.0	0.01071974432898389	15
1557	0.020764911511480955	0.0070721343266351	-0.007068180476625581	0.986616231497585	-1	0	0	0.1	1	1.0	13	0.3125	0.7692307692307693	10	10	4	1	0	0.3333333333333333	4	12	15	0.08333333333333333	0	0.1	0.8467525918650417	0.4922337730595386	0.91636113310877	0.6369191897156219	0.940109769648767	0.9354008897961866	0.9076757285096528	1.0	0.3	0.0	-0.0007068180476625582	1
5516	0.023037664731718675	0.01007712439238805	0.010062734191059164	0.9800028731984511	-1	0	0	0.125	1	1.0	10	1.0	0.9	9	9	2	3	0	0.08333333333333333	1	12	12	0.375	0	0.2520451748243159	0.9252772889823003	0.48363919117292065	0.9404043966017461	0.7253603895098379	0.9497865507031705	0.9371263639673667	0.9392509156446847	0.1111111111111111	0.2222222222222222	0.0	0.010062734191059164	9
3509	0.02965766023756566	0.0048671973310197725	0.003070009763583423	0.9429112130863441	-1	0	0	0.125	1	1.0	9	0.4583333333333333	0.7777777777777778	7	7	3	3	0	0.6666666666666666	6	4	11	0.3	0	0.23746589298113657	0.9174995154035278	0.2706958094465689	0.8927425738113015	0.7253603895098379	0.8958247325648445	0.9292249062551273	0.9026065805044229	0.14285714285714285	0.2857142857142857	0.0	0.003070009763583423	12
4754	0.02225176901828983	0.011178254528867159	0.010609798154691907	0.9793410112509568	-1	0	0	0.1	1	1.0	13	0.3125	0.7692307692307693	10	10	4	2	0	0.3333333333333333	4	12	15	0.16666666666666666	0	0.24475553390272625	0.9169163504174355	0.48363919117292065	0.9320826509092556	0.7253603895098379	0.9434901617794812	0.9332841668053159	0.9316186329337292	0.6	0.2	0.0	0.010609798154691907	19
4605	0.0222019248204998	0.011407212424276962	0.011003369650459697	0.9794921953423952	-1	0	0	0.1	1	1.0	13	0.4166666666666667	0.7692307692307693	11	10	3	3	0	0.25	3	12	15	0.3333333333333333	0	0.23746589298113657	0.908900100137854	0.48363919117292065	0.924056157738047	0.7253603895098379	0.9372822395357486	0.9292249062551273	0.9242211617938016	0.18181818181818182	0.2727272727272727	0.0	0.011003369650459697	84
4430	0.022204455040645367	0.011211069086770577	0.010814329327092838	0.9797847949500376	-1	0	0	0.1	1	1.0	13	0.4166666666666667	0.7692307692307693	11	10	3	3	0	0.25	3	12	15	0.3333333333333333	0	0.2520451748243159	0.9060716885151645	0.48363919117292065	0.924056157738047	0.7253603895098379	0.9372822395357486	0.9282334228356252	0.9234308516422535	0.18181818181818182	0.2727272727272727	0.0	0.010814329327092838	38
2809	0.016184634067154268	0.007154526027938023	-0.007064841683122865	0.9836710643994283	-1	0	0	0.1	1	1.0	13	0.3125	0.7692307692307693	11	10	3	0	0	0.3333333333333333	4	12	15	0.0	0	0.2520451748243159	0.9159192089887815	0.48363919117292065	0.9549521340736341	0.548477989921406	0.9527608523593283	0.9371263639673667	0.9435028329743099	0	0	0.0	-0.0007064841683122865	1
832	0.017380952048599647	0.006885142644177592	0.004042308209674617	0.9810774133546849	-1	0	0	0.2	2	0.8461538461538461	11	0.3409090909090909	0.7692307692307693	12	10	2	1	0	0.36363636363636365	4	11	15	0.16666666666666666	0	0.2896933062787352	0.8739431089516638	0.33638921120839627	0.9420091016510935	0.4448209998505117	0.9232383713167085	0.9068576458587785	0.9171113787467601	1.0	0.25	0.0	0.004042308209674617	90
1258	0.019624669897426478	0.006671603688758267	0.0066348010556316755	0.9803345169961994	-1	0	0	0.2	2	0.8461538461538461	11	0.3333333333333333	0.6923076923076923	11	9	3	2	0	0.5555555555555556	5	9	15	0.25	0	0.2520451748243159	0.8248914763694851	0.48363919117292065	0.9114995967360972	0.4470446491225218	0.8922469537352435	0.8799385714663884	0.8806510914485335	0.5454545454545454	0.2727272727272727	0.0	0.0066348010556316755	8
2662	0.021826384130391664	0.011046056663453981	0.01028918151651482	0.9797823909532631	-1	0	0	0.1	1	1.0	13	0.3125	0.8461538461538461	12	11	2	1	0	0.3333333333333333	4	12	15	0.14285714285714285	0	0.2520451748243159	0.9178877917819361	0.48363919117292065	0.9486552207583717	0.7253603895098379	0.9474449797086425	0.9403340868703033	0.939391259293853	1.0	0.16666666666666666	0.0	0.01028918151651482	29
5094	0.0223988160427074	0.011214565407961357	0.010943694584348277	0.9794475048262585	-1	0	0	0.1	1	1.0	13	0.4166666666666667	0.7692307692307693	11	10	3	3	0	0.25	3	12	15	0.3333333333333333	0	0.23746589298113657	0.908900100137854	0.48363919117292065	0.924056157738047	0.7253603895098379	0.9372822395357486	0.9292249062551273	0.9242211617938016	0.2727272727272727	0.18181818181818182	0.0	0.010943694584348277	67
3947	0.022787537208104044	0.010139015367698605	0.010138742093155278	0.9796812561674086	-1	0	0	0.125	1	1.0	10	1.0	0.9	9	9	2	3	0	0.08333333333333333	1	12	12	0.375	0	0.2520451748243159	0.9252772889823003	0.48363919117292065	0.9404043966017461	0.7253603895098379	0.9497865507031705	0.9371263639673667	0.9392509156446847	0.1111111111111111	0.3333333333333333	0.0	0.010138742093155278	21
308	0.002128444564099547	0.002054817112927535	-0.002054638891462438	0.9834327847264684	-1	0	0	0.6666666666666666	2	0.5	1	0.6666666666666666	0.5	3	1	0	0	0	0.6666666666666666	3	2	4	0.0	0	0.7619347438753027	0.5663823788640279	0.31142606670434547	0.6304414597546028	0.28502631470762346	0.6812962774724556	0.9085608483708807	0.6272220334786864	0	0	0.0	-0.0002054638891462438	32
970	0.0025862813550931647	0.002423472996706915	-0.0024234604675473087	0.9733386099097573	-1	0	0	0.3333333333333333	1	1.0	2	1.0	1.0	2	2	1	0	0	0.25	1	4	4	0.0	0	0.35716358524328423	0.9290136516846594	0.697083982934018	0.8942065251293124	0.6776835098769363	0.6169845833317995	0.8773800402637973	0.8491074214632616	0	0	0.0	-0.00024234604675473087	8
2010	0.022508993762291468	0.011126232181368238	0.010528836699512665	0.9797305682308267	-1	0	0	0.1	1	1.0	13	0.3125	0.8461538461538461	12	11	2	1	0	0.3333333333333333	4	12	15	0.14285714285714285	0	0.2520451748243159	0.9178877917819361	0.48363919117292065	0.9420149424421328	0.7253603895098379	0.9474449797086425	0.9404735749582976	0.9369032538932471	1.0	0.25	0.0	0.010528836699512665	17
579	0.0020507508410360256	0.0019902241961986832	-0.0019901695817511646	0.9856059888035317	-1	0	0	1.0	2	0.0	0	0.75	0	1	0	1	2	0	1.0	2	2	3	0.4	0	0	0	0	0	0	0	0	0	0	0	0	-0.00019901695817511645	19
1087	0.0174097009552313	0.006892847884654563	0.00418814273267417	0.981296364717535	-1	0	0	0.2	2	0.8461538461538461	11	0.3409090909090909	0.7692307692307693	12	10	2	1	0	0.36363636363636365	4	11	15	0.16666666666666666	0	0.2896933062787352	0.8739431089516638	0.33638921120839627	0.9420091016510935	0.4448209998505117	0.9232383713167085	0.9068576458587785	0.9171113787467601	1.0	0.25	0.0	0.00418814273267417	55
3142	0.01917412734739555	0.007185474042832548	-0.0002226824328173859	0.9812410517552697	-1	0	0	0.1	1	1.0	13	0.3125	0.8461538461538461	12	11	2	1	0	0.3333333333333333	4	12	15	0.14285714285714285	0	0.2520451748243159	0.9178877917819361	0.48363919117292065	0.947762637125797	0.7253603895098379	0.924931127720175	0.9384688897825696	0.9313663187816106	1.0	0.16666666666666666	0.0	-2.226824328173859e-05	0
2724	0.02290256139559914	0.004733038121282364	-0.004721639779296568	0.9796797612050159	-1	0	0	0.1	1	1.0	12	0.3333333333333333	0.6666666666666666	8	8	5	4	0	0.8571428571428571	6	7	14	0.2857142857142857	0	0.19018776699508538	0.9081321252760167	0.4807736408523118	0.9192504572724617	0.7598417491094709	0.9291778020540306	0.9354140461120507	0.9192690984971116	0.25	0.625	0.0	-0.0004721639779296568	0
3405	0.022908546862985584	0.010948750856237031	0.01070491887922016	0.9797584658666608	-1	0	0	0.1	1	1.0	12	0.3888888888888889	0.8333333333333334	10	10	3	3	0	0.25	3	12	14	0.3	0	0.24475553390272625	0.9169163504174355	0.48363919117292065	0.9320826509092556	0.7253603895098379	0.9434901617794812	0.9332841668053159	0.9316186329337292	0.1	0.3	0.0	0.01070491887922016	25
2605	0.022772089020841484	0.010796779976058218	0.010575420296098344	0.9797384017741807	-1	0	0	0.1	1	1.0	12	0.3888888888888889	0.8333333333333334	10	10	3	2	0	0.25	3	12	14	0.2	0	0.24475553390272625	0.9169163504174355	0.48363919117292065	0.9320826509092556	0.7253603895098379	0.9434901617794812	0.9332841668053159	0.9316186329337292	0.55	0.3	0.0	0.010575420296098344	19
3823	0.023192195802155983	0.01020980319887617	0.010142351241127239	0.9796298004277688	-1	0	0	0.125	1	1.0	10	1.0	0.9	9	9	2	3	0	0.08333333333333333	1	12	12	0.375	0	0.2520451748243159	0.9252772889823003	0.48363919117292065	0.9404043966017461	0.7253603895098379	0.9497865507031705	0.9371263639673667	0.9392509156446847	0.1111111111111111	0.3333333333333333	0.0	0.010142351241127239	11
2915	0.022277321588772537	0.01089559531967378	0.01053887948941634	0.9799633548869282	-1	0	0	0.1	1	1.0	13	0.4166666666666667	0.7692307692307693	11	10	3	1	0	0.25	3	12	15	0.1111111111111111	0	0.23746589298113657	0.908900100137854	0.48363919117292065	0.924056157738047	0.7253603895098379	0.9334986536439284	0.9282334228356252	0.9227462036059823	1.0	0.18181818181818182	0.0	0.01053887948941634	35
630	0.03220583357455845	0.006746867790439675	-0.006510201922747431	0.9737638263056637	-1	0	0	0.1	1	1.0	13	1.0	1.0	13	13	1	0	0	0.06666666666666667	1	15	15	0.0	0	0.5831160582718348	0.9507128406522585	0.5655965148074977	0.9402627122161413	0.38723265611709407	0.8938290271597952	0.9334809324017624	0.9318464657862299	0	0	0.0	-0.0006510201922747431	4
3650	0.02248061061421675	0.01168267065484774	0.010851805560714018	0.9795872249860893	-1	0	0	0.1	1	1.0	13	0.3125	0.8461538461538461	11	11	3	1	0	0.3333333333333333	4	12	15	0.1	0	0.2520451748243159	0.9245803545165613	0.48363919117292065	0.9347808725231992	0.7253603895098379	0.9390949241159592	0.9371263639673667	0.9330686007607106	1.0	0.09090909090909091	0.0	0.010851805560714018	30
5255	0.02218317319436025	0.011466601195382021	0.011115318646381388	0.97965083981958	-1	0	0	0.1	1	1.0	13	0.4166666666666667	0.7692307692307693	11	10	3	3	0	0.25	3	12	15	0.3333333333333333	0	0.2520451748243159	0.9077031582561361	0.48363919117292065	0.924056157738047	0.7253603895098379	0.9372822395357486	0.9292249062551273	0.9238849815594962	0.18181818181818182	0.2727272727272727	0.0	0.011115318646381388	99
2957	0.025800585392994693	0.006947816238172788	-0.0002574991708628726	0.9759801880326504	-1	0	0	0.1	1	1.0	13	0.375	0.8461538461538461	12	11	2	1	0	0.4	10	4	15	0.14285714285714285	0	0.2520451748243159	0.895151857597287	0.48363919117292065	0.9420149424421328	0.7253603895098379	0.9606599100419422	0.9382309251857043	0.9375691415487177	1.0	0.16666666666666666	0.0	-2.574991708628726e-05	3
4774	0.02262471334705383	0.01141622738700174	0.010844538823482129	0.979927084385203	-1	0	0	0.1	1	1.0	13	0.4166666666666667	0.7692307692307693	11	10	3	3	0	0.25	3	12	15	0.3333333333333333	0	0.23746589298113657	0.908900100137854	0.48363919117292065	0.924056157738047	0.7253603895098379	0.9354393320456966	0.9292249062551273	0.9234959476751327	0.18181818181818182	0.18181818181818182	0.0	0.010844538823482129	30
2579	0.01602534752364822	0.0036187568348195645	0.003512757670251906	0.9811854952933934	-1	0	0	0.25	2	0.7777777777777778	7	0.4583333333333333	0.5555555555555556	7	5	3	3	0	0.6666666666666666	4	6	11	0.375	0	0.1	0.8731736367582664	0.48363919117292065	0.8480275314098273	0.7253603895098379	0.7398007128931761	0.9292249062551273	0.8269963249648808	0.2857142857142857	0.42857142857142855	0.0	0.003512757670251906	13
4654	0.022262338230889956	0.011335610392883154	0.01094948369392753	0.979532213593914	-1	0	0	0.1	1	1.0	13	0.4166666666666667	0.7692307692307693	11	10	3	3	0	0.25	3	12	15	0.3333333333333333	0	0.23746589298113657	0.908900100137854	0.48363919117292065	0.924056157738047	0.7253603895098379	0.9372822395357486	0.9292249062551273	0.9242211617938016	0.18181818181818182	0.2727272727272727	0.0	0.01094948369392753	36
1144	0.0017288094319004045	0.0016677003930069495	-0.0016676743027459783	0.9852799331795146	-1	0	0	1.0	1	0	0	1.0	0	1	0	0	0	0	0.5	1	2	2	0.0	0	0	0	0	0	0	0	0	0	0	0	0	-0.00016676743027459784	16
4503	0.02472786352300071	0.007890921400143521	-0.00787163588376374	0.9854031505731136	-1	0	0	0.1	1	1.0	13	0.4166666666666667	0.7692307692307693	11	10	3	3	0	0.25	3	12	15	0.3333333333333333	0	0.2520451748243159	0.9011400014386395	0.48363919117292065	0.9315713723961624	0.7253603895098379	0.9354393320456966	0.9292249062551273	0.9240119888035802	0.18181818181818182	0.18181818181818182	0.0	-0.0007871635883763739	1
1629	0.02442474563185598	0.010156783802793348	0.010155487182127788	0.9758157315412513	-1	0	0	0.1	1	1.0	12	0.25925925925925924	0.8333333333333334	10	10	3	2	0	0.6666666666666666	6	9	14	0.2	0	0.24475553390272625	0.8911650654564162	0.48363919117292065	0.9518483675971336	0.7253603895098379	0.9325164433556247	0.9406532573554592	0.9289662267977267	0.6	0.3	0.0	0.010155487182127788	30
1318	0.017423714333319146	0.004101171011225635	-0.0037434537050717418	0.983844890636524	-1	0	0	0.4	4	0.5384615384615384	7	0.375	0.5384615384615384	9	7	5	0	0	0.4	4	10	15	0.0	0	0.2520451748243159	0.828696689926418	0.40403309101528534	0.937299549200869	0.548477989921406	0.9149312744218158	0.9277981479264232	0.9019263453301052	0	0	0.0	-0.0003743453705071742	2
4345	0.017599180209173903	0.004295075239645364	0.004283259099688163	0.9820468776422071	-1	0	0	0.2857142857142857	2	0.75	6	0.4166666666666667	0.5	5	4	4	2	0	0.6666666666666666	4	6	10	0.18181818181818182	0	0.1	0.6341039380753499	0.48363919117292065	0.7789051943535649	0.7253603895098379	0.763172045289639	0.8799385714663884	0.7297005092011142	0.6	0.6	0.0	0.004283259099688163	7
4084	0.023254907790380176	0.010163209683914681	0.010120149171503943	0.9797178266770828	-1	0	0	0.125	1	1.0	10	1.0	0.9	9	9	2	3	0	0.08333333333333333	1	12	12	0.375	0	0.2520451748243159	0.9252772889823003	0.48363919117292065	0.9404043966017461	0.6285735000501068	0.9463190329379105	0.9292249062551273	0.9378974137917443	0.1111111111111111	0.2222222222222222	0.0	0.010120149171503943	25
5460	0.020520461212282813	0.0065720989263049045	-0.006569451784234367	0.9816752654671892	-1	0	0	0.1	1	1.0	13	0.4166666666666667	0.7692307692307693	11	10	3	4	0	0.25	3	12	15	0.4444444444444444	0	0.2520451748243159	0.9075821215050051	0.2706958094465689	0.9512643657766071	0.7253603895098379	0.9263199759499384	0.9465749266937752	0.930589345759679	0.18181818181818182	0.36363636363636365	0.0	-0.0006569451784234368	1
3708	0.017623977572374657	0.007804766407183675	0.0015220720378516894	0.9762732809883822	-1	0	0	0.16666666666666666	1	1.0	7	0.75	0.5714285714285714	5	4	3	5	0	0.75	3	4	9	0.5555555555555556	0	0.23746589298113657	0.6622735835168487	0.48363919117292065	0.8260417922593923	0.7253603895098379	0.7777743931133677	0.8799385714663884	0.7615758881164086	0.4	0.4	0.0	0.0015220720378516894	6
264	0.0029566432021282552	0.0026175423235361905	-0.002562084454928271	0.9781379232436692	-1	0	0	0.3333333333333333	1	1.0	2	0.6666666666666666	0.5	1	1	2	2	0	0.6666666666666666	3	2	4	0.25	0	0.4102129789418134	0.5	0.6981307661782166	0.5	0.7316420575621193	0.5	0.808879447495967	0.5	1.0	1.0	0.8570507442579662	-0.0002562084454928271	14
2057	0.019164029090110765	0.00693580200979703	0.006730483300954035	0.9802012398617738	-1	0	0	0.2	2	0.8461538461538461	11	0.2777777777777778	0.7692307692307693	12	10	2	1	0	0.6666666666666666	6	9	15	0.16666666666666666	0	0.2520451748243159	0.8889842863480706	0.48363919117292065	0.9480638414128517	0.7276836151794145	0.9464126515588183	0.9363773973621596	0.9320571165136466	1.0	0.25	0.0	0.006730483300954035	12
3476	0.025978421941608036	0.006572998704331252	0.000400931456110792	0.9752544827828109	-1	0	0	0.1	1	1.0	13	0.375	0.8461538461538461	12	11	2	1	0	0.4	10	4	15	0.14285714285714285	0	0.2520451748243159	0.9108140998184721	0.3771675003097448	0.9354723799032968	0.7276836151794145	0.9519678628860566	0.9380865278645785	0.9347108703964032	1.0	0.25	0.0	0.000400931456110792	1
4617	0.021923901557547205	0.011172489571485759	0.010595339955142334	0.9799348734058683	-1	0	0	0.1	1	1.0	13	0.4166666666666667	0.7692307692307693	11	10	3	3	0	0.25	3	12	15	0.3333333333333333	0	0.23746589298113657	0.908900100137854	0.48363919117292065	0.924056157738047	0.7253603895098379	0.9372822395357486	0.9292249062551273	0.9242211617938016	0.18181818181818182	0.2727272727272727	0.0	0.010595339955142334	21
1282	0.0017854339987007951	0.0016526612916926506	-0.0016526563914207822	0.9764113111629921	-1	0	0	0.5	1	1.0	1	1.0	1.0	1	1	1	0	0	0.3333333333333333	1	3	3	0.0	0	0.6143271704865685	0.5	0.9105287746951152	0.5	0.6300066302440346	0.5	0.7958989802734234	0.5	0	0	0.0	-0.00016526563914207824	17
2226	0.023237883455773337	0.011102458575900281	0.010519141017948609	0.9758478944866126	-1	0	0	0.1	1	1.0	13	0.23809523809523808	0.8461538461538461	11	11	3	1	0	0.7777777777777778	7	9	15	0.1	0	0.2520451748243159	0.905412547972151	0.48363919117292065	0.9441545192847555	0.7253603895098379	0.9301926337197011	0.9282334228356252	0.9281584694749302	1.0	0.2727272727272727	0.0	0.010519141017948609	25
4002	0.022165305790187557	0.012028018207565595	0.010976587241181536	0.9794693877456949	-1	0	0	0.1	1	1.0	13	0.3125	0.8461538461538461	11	11	3	1	0	0.3333333333333333	4	12	15	0.1	0	0.2520451748243159	0.9245803545165613	0.48363919117292065	0.932621059599768	0.730006840848991	0.9032089451698203	0.9436533044938393	0.9209830554398152	1.0	0.2727272727272727	0.0	0.010976587241181536	30
4115	0.023201350957113953	0.009989348025386832	0.00998932786168284	0.9798466556712019	-1	0	0	0.125	1	1.0	10	1.0	0.9	9	9	2	3	0	0.08333333333333333	1	12	12	0.375	0	0.2520451748243159	0.9252772889823003	0.48363919117292065	0.9404043966017461	0.730006840848991	0.9195401623008089	0.9433880426733546	0.9289310763700719	0.1111111111111111	0.3333333333333333	0.0	0.00998932786168284	17
2709	0.027836503640722016	0.006710107693729169	-0.0032020117894591264	0.9751246285958296	-1	0	0	0.1	1	1.0	13	0.375	0.8461538461538461	12	11	2	1	0	0.4	10	4	15	0.14285714285714285	0	0.2520451748243159	0.895151857597287	0.48363919117292065	0.9513444611802943	0.6769669447799724	0.9587899514329382	0.9287307563842455	0.9401872530555639	1.0	0.25	0.0	-0.00032020117894591266	3
2933	0.021924048845961514	0.011338093374742201	0.010372401427541169	0.9799808300459782	-1	0	0	0.1	1	1.0	13	0.3125	0.8461538461538461	12	11	2	1	0	0.3333333333333333	4	12	15	0.14285714285714285	0	0.2520451748243159	0.9178877917819361	0.48363919117292065	0.9486552207583717	0.7253603895098379	0.9474449797086425	0.9403340868703033	0.939391259293853	1.0	0.25	0.0	0.010372401427541169	18
1086	0.0017332960048868865	0.0015349524036639074	-0.0015349519628735323	0.9757579698243262	-1	0	0	0.5	1	1.0	1	1.0	1.0	1	1	1	0	0	0.3333333333333333	1	3	3	0.0	0	0.6143271704865685	0.5	0.9105287746951152	0.5	0.6300066302440346	0.5	0.7958989802734234	0.5	0	0	0.0	-0.00015349519628735323	70
1288	0.008154228311438487	0.003032701562873587	-0.003008014422942266	0.9811915252275739	-1	0	0	0.3333333333333333	2	0.8571428571428571	6	0.75	0.5714285714285714	5	4	3	2	0	0.75	3	4	9	0.2222222222222222	0	0.10703002479966264	0.928329777923604	0.48363919117292065	0.8701718397368274	0.7253603895098379	0.8911091779586001	0.9292249062551273	0.8992244850444902	0.6	0.4	0.0	-0.0003008014422942266	16
5275	0.021409233482211285	0.00623707871570385	-0.006165262475682754	0.9836582804389084	-1	0	0	0.1	1	1.0	13	0.4166666666666667	0.7692307692307693	11	10	3	4	0	0.25	3	12	15	0.4444444444444444	0	0.2688557940876518	0.889195689328108	0.48363919117292065	0.9631467973587301	0.7253603895098379	0.9371837603394585	0.9465749266937752	0.936005661379722	0.18181818181818182	0.6363636363636364	0.0	-0.0006165262475682754	5
289	0.006238443356742255	0.004402667490902903	-0.004402630229175008	0.9685628431046989	-1	0	0	0.6	3	0.6	3	0.4666666666666667	0.6	6	3	0	1	0	0.6	3	5	7	1.0	0.5	0.6541709546126554	0.9337788158271051	0.9291222054018371	0.8859372465974629	0.4909626587629676	0.9534263592230219	0.9322088328689028	0.9290192885868158	1.0	0.16666666666666666	0.0	-0.00044026302291750083	6
5279	0.02237848476298815	0.006767660012585596	-0.0067295523798615664	0.9845317407510806	-1	0	0	0.1	1	1.0	13	0.4166666666666667	0.7692307692307693	11	10	3	3	0	0.25	3	12	15	0.3333333333333333	0	0.2520451748243159	0.9159192089887815	0.48363919117292065	0.924056157738047	0.7253603895098379	0.9512805402134166	0.9371263639673667	0.9321094293505424	0.18181818181818182	0.2727272727272727	0.0	-0.0006729552379861566	1
2470	0.017877227375318567	0.009536795019381324	0.0015819770956754316	0.981514677294905	-1	0	0	0.1	1	1.0	13	0.38461538461538464	0.8461538461538461	12	11	2	1	0	0.23076923076923078	3	13	15	0.14285714285714285	0	0.2520451748243159	0.8978657429327613	0.48363919117292065	0.9375255761120966	0.6369191897156219	0.9509087658455663	0.932816309462729	0.9318409959815223	1.0	0.25	0.0	0.0015819770956754316	10
557	0.002563217977048787	0.002166334350034698	-0.00216627577600417	0.9796521061194848	-1	0	0	0.5	1	1.0	1	1.0	1.0	2	1	0	1	0	0.3333333333333333	1	3	3	0.3333333333333333	0	0.42662236949993354	0.5945400223883422	0.9512460522661158	0.6004097701497423	0.5199446736994431	0.7503761754974475	0.9151994647383498	0.6525316515226122	1.0	0	0.0	-0.00021662757760041698	34
124	0.014675923869976713	0.0033394068457865463	-0.0033179358741320026	0.9708015920037084	-1	0	0	0.3333333333333333	2	0.8333333333333334	5	0.5714285714285714	0.5	4	3	3	1	0	0.2857142857142857	7	2	8	0.1111111111111111	0	0.9434680962010598	0.8663666828915779	0.27919437654874446	0.837715482742522	0.37365890655935197	0.915751388177107	0.9416626135443138	0.8771272668872547	1.0	0.25	0.0	-0.00033179358741320026	30
4933	0.022305709753199083	0.011291685512314947	0.010928140932193266	0.9795024498215935	-1	0	0	0.1	1	1.0	13	0.4166666666666667	0.7692307692307693	11	10	3	3	0	0.25	3	12	15	0.3333333333333333	0	0.23746589298113657	0.908900100137854	0.48363919117292065	0.924056157738047	0.7253603895098379	0.9372822395357486	0.9292249062551273	0.9242211617938016	0.2727272727272727	0.2727272727272727	0.0	0.010928140932193266	50
4570	0.022082461203745754	0.011365794714704709	0.010861869075349076	0.9798430493286099	-1	0	0	0.1	1	1.0	13	0.4166666666666667	0.7692307692307693	11	10	3	3	0	0.25	3	12	15	0.3333333333333333	0	0.23746589298113657	0.908900100137854	0.48363919117292065	0.924056157738047	0.7253603895098379	0.9354393320456966	0.9292249062551273	0.9234959476751327	0.18181818181818182	0.18181818181818182	0.0	0.010861869075349076	28
1843	0.023377779269642362	0.009973412042515083	0.009884184205682673	0.9768718607053758	-1	0	0	0.1	1	1.0	12	0.3111111111111111	0.75	10	9	3	3	0	0.5555555555555556	5	9	14	0.3333333333333333	0	0.24475553390272625	0.8911650654564162	0.48363919117292065	0.9518483675971336	0.7253603895098379	0.9325164433556247	0.9406532573554592	0.9289662267977267	0.2	0.2	0.0	0.009884184205682673	30
1462	0.023308756240565574	0.009798552640216177	0.009781177286401458	0.9768589394252453	-1	0	0	0.1	1	1.0	12	0.3111111111111111	0.75	10	9	3	3	0	0.5555555555555556	5	9	14	0.3333333333333333	0	0.24475553390272625	0.8911650654564162	0.48363919117292065	0.9518483675971336	0.7253603895098379	0.9325164433556247	0.9406532573554592	0.9289662267977267	0.1	0.3	0.0	0.009781177286401458	89
2028	0.02474701307731585	0.010074877267504024	0.01007478555817842	0.975740137985579	-1	0	0	0.1	1	1.0	12	0.25925925925925924	0.8333333333333334	10	10	3	2	0	0.6666666666666666	6	9	14	0.2	0	0.24475553390272625	0.8911650654564162	0.48363919117292065	0.9518483675971336	0.6769669447799724	0.9279035210578532	0.9330174593509879	0.9273867665844343	0.6	0.2	0.0	0.01007478555817842	23
610	0.0027023085288764314	0.002394872269997788	-0.002394870895207405	0.9793237095924979	-1	0	0	0.5	1	1.0	1	1.0	1.0	2	1	0	1	0	0.3333333333333333	1	3	3	0.3333333333333333	0	0.42662236949993354	0.5945400223883422	0.9152168891390513	0.5117181399703938	0.5199446736994431	0.7503761754974475	0.9011183504649897	0.6248273047064342	1.0	0	0.0	-0.00023948708952074052	10
4980	0.02245801221754813	0.011314425064882616	0.011009670189083618	0.979513626784121	-1	0	0	0.1	1	1.0	13	0.4166666666666667	0.7692307692307693	11	10	3	3	0	0.25	3	12	15	0.3333333333333333	0	0.23746589298113657	0.908900100137854	0.48363919117292065	0.924056157738047	0.7253603895098379	0.9334986536439284	0.9282334228356252	0.9227462036059823	0.18181818181818182	0.18181818181818182	0.0	0.011009670189083618	24
4291	0.017994111806293747	0.008926897172965192	0.007385179982605068	0.9817227881781775	-1	0	0	0.125	1	1.0	10	1.0	0.9	9	9	2	3	0	0.08333333333333333	1	12	12	0.375	0	0.2520451748243159	0.9252772889823003	0.48363919117292065	0.9767566865742953	0.7253603895098379	0.9497865507031705	0.9676860676737126	0.9554183917308507	0.1111111111111111	0.3333333333333333	0.0	0.007385179982605068	9
1646	0.025881550035139	0.008082841480469196	-0.00785969891329839	0.9825545445693883	-1	0	0	0.1	1	1.0	12	0.25925925925925924	0.75	9	9	4	2	0	0.6666666666666666	6	9	14	0.16666666666666666	0	0.2419556080839929	0.8888079624731755	0.48363919117292065	0.9375073001008313	0.730006840848991	0.9387889227984976	0.9381934050996855	0.9245395094155746	0.6111111111111112	0.3333333333333333	0.0	-0.000785969891329839	0
3974	None	None	None	None	None	0	0	0.1	1	1.0	13	0.625	0.7692307692307693	10	10	4	2	0	0.16666666666666666	2	12	15	0.16666666666666666	0	0.24475553390272625	0.9169163504174355	0.48363919117292065	0.9320826509092556	0.7253603895098379	0.9421673617283313	0.9332841668053159	0.931095646453247	0.55	0.2	0.0	None	0
2086	0.009466566847049052	0.003833385006536961	-0.0037924736296336974	0.9690130390121697	-1	0	0	0.125	1	1.0	10	0.34285714285714286	0.8	9	8	2	6	0	0.7142857142857143	7	5	12	0.8571428571428571	0	0.2520451748243159	0.9307569274347932	0.48363919117292065	0.9689686845390648	0.794323108709104	0.918084321104373	0.955104241615939	0.9436799479160651	0.1111111111111111	0.1111111111111111	0.0	-0.00037924736296336974	4
4440	0.022109541570382883	0.011066209009652236	0.010570131719459553	0.9795483220985909	-1	0	0	0.1	1	1.0	13	0.4166666666666667	0.7692307692307693	11	10	3	3	0	0.25	3	12	15	0.3333333333333333	0	0.23746589298113657	0.908900100137854	0.48363919117292065	0.924056157738047	0.7253603895098379	0.9372822395357486	0.9292249062551273	0.9242211617938016	0.18181818181818182	0.2727272727272727	0.0	0.010570131719459553	19
4561	0.022962189988740677	0.008899257947588106	0.0087814937942921	0.9796105359647053	-1	0	0	0.1	1	1.0	13	0.38461538461538464	0.8461538461538461	11	11	3	1	0	0.23076923076923078	3	13	15	0.1	0	0.2520451748243159	0.9091007558323547	0.48363919117292065	0.9230289859667135	0.7253603895098379	0.9481411750156225	0.9292249062551273	0.9285286624066938	1.0	0.18181818181818182	0.0	0.0087814937942921	17
677	0.0017442368135522602	0.0017429472639923045	-0.0017429373322195687	0.9853135720308591	-1	0	0	1.0	1	0	0	1.0	0	1	0	0	1	0	0.5	1	2	2	0.3333333333333333	0	0	0	0	0	0	0	0	0	0	0	0	-0.00017429373322195687	29
5079	0.015718595810547645	0.005480432589077185	-0.005455170873487418	0.9652969144189787	-1	0	0	0.5	4	0.6	6	0.42857142857142855	0.4	6	4	5	5	0	0.5714285714285714	4	7	12	0.4166666666666667	0.2222222222222222	0.2520451748243159	0.6812403854631315	0.7042240330198172	0.9591254172794197	0.7253603895098379	0.9543402479795166	0.9676860676737126	0.9103784686912265	0.16666666666666666	0.5	0.0	-0.0005455170873487419	0
967	0.016469219792891437	0.005519281250402956	-0.0036196559053164566	0.9833623219448036	-1	0	0	0.25	2	0.8	8	0.5454545454545454	0.6	7	6	4	0	0	0.18181818181818182	2	11	12	0.0	0	0.17875783087179425	0.7353089235870875	0.9105287746951152	0.9608686975301187	0.6300066302440346	0.8402865557669145	0.9327110143327019	0.8766412824637548	0	0	0.0	-0.00036196559053164567	6
750	0.001895839610585879	0.0018383226375874395	-0.001838301400732889	0.9852924519196794	-1	0	0	1.0	1	0	0	1.0	0	1	0	0	1	0	0.5	1	2	2	0.3333333333333333	0	0	0	0	0	0	0	0	0	0	0	0	-0.0001838301400732889	25
1346	0.017747964432180623	0.008352920484505094	0.007434826140715253	0.9813753708043912	-1	0	0	0.2	2	0.8461538461538461	11	0.3409090909090909	0.7692307692307693	12	10	2	1	0	0.36363636363636365	4	11	15	0.16666666666666666	0	0.2896933062787352	0.8739431089516638	0.33638921120839627	0.9345060566513302	0.4448209998505117	0.9232383713167085	0.9068576458587785	0.9137658686044391	1.0	0.25	0.0	0.007434826140715253	20
251	0.001966414471880699	0.0017725137590605478	-0.0017710555145930673	0.983541278840055	-1	0	0	1.0	1	0	0	1.0	0	1	0	0	1	0	0.5	2	1	2	0.3333333333333333	0	0	0	0	0	0	0	0	0	0	0	0	-0.00017710555145930673	36
2459	0.022453065427275643	0.011187473503377047	0.010192445512476379	0.9798990709247328	-1	0	0	0.1	1	1.0	13	0.3125	0.8461538461538461	12	11	2	1	0	0.3333333333333333	4	12	15	0.14285714285714285	0	0.2520451748243159	0.928444144328316	0.48363919117292065	0.9359158052789722	0.7276836151794145	0.9354818224568693	0.9332841668053159	0.9333603401229035	1.0	0.25	0.0	0.010192445512476379	27
3461	0.02236356747382166	0.010840065736697269	0.010615115512053087	0.979472765484812	-1	0	0	0.1	1	1.0	13	0.4166666666666667	0.7692307692307693	11	10	3	1	0	0.25	3	12	15	0.1111111111111111	0	0.23746589298113657	0.908900100137854	0.48363919117292065	0.924056157738047	0.7253603895098379	0.9372822395357486	0.9292249062551273	0.9242211617938016	1.0	0.2727272727272727	0.0	0.010615115512053087	28
2993	0.022405433651809546	0.011185642579308878	0.010729861797048785	0.9801234865842445	-1	0	0	0.1	1	1.0	13	0.3125	0.8461538461538461	12	11	2	1	0	0.3333333333333333	4	12	15	0.14285714285714285	0	0.2520451748243159	0.9157002743535696	0.48363919117292065	0.9486552207583717	0.7253603895098379	0.9474449797086425	0.9403340868703033	0.9388447048563975	1.0	0.25	0.0	0.010729861797048785	17
1827	0.023663603042133795	0.009839166492633911	0.009787092578401884	0.9768903804947566	-1	0	0	0.1	1	1.0	12	0.3111111111111111	0.75	10	9	3	3	0	0.5555555555555556	5	9	14	0.3333333333333333	0	0.24475553390272625	0.8911650654564162	0.48363919117292065	0.9518483675971336	0.7253603895098379	0.9325164433556247	0.9406532573554592	0.9289662267977267	0.2	0.3	0.0	0.009787092578401884	43
5167	0.02222789257682201	0.011582199758142732	0.010939604631817756	0.9796887533966713	-1	0	0	0.1	1	1.0	13	0.4166666666666667	0.7692307692307693	11	10	3	3	0	0.25	3	12	15	0.3333333333333333	0	0.2520451748243159	0.9077031582561361	0.48363919117292065	0.924056157738047	0.7253603895098379	0.9372822395357486	0.9292249062551273	0.9238849815594962	0.18181818181818182	0.2727272727272727	0.0	0.010939604631817756	42
5001	0.022216971112684107	0.011279620289891068	0.010650237193424261	0.9799482123685299	-1	0	0	0.1	1	1.0	13	0.4166666666666667	0.7692307692307693	11	10	3	3	0	0.25	3	12	15	0.3333333333333333	0	0.23746589298113657	0.908900100137854	0.48363919117292065	0.924056157738047	0.7253603895098379	0.9372822395357486	0.9292249062551273	0.9242211617938016	0.18181818181818182	0.2727272727272727	0.0	0.010650237193424261	17
3636	0.022451144614388054	0.011347832107789453	0.010953626544973494	0.979574865844939	-1	0	0	0.1	1	1.0	13	0.4166666666666667	0.7692307692307693	11	10	3	3	0	0.25	3	12	15	0.3333333333333333	0	0.23746589298113657	0.908900100137854	0.48363919117292065	0.924056157738047	0.7253603895098379	0.9354393320456966	0.9292249062551273	0.9234959476751327	0.18181818181818182	0.18181818181818182	0.0	0.010953626544973494	18
2503	0.019844436916159332	0.0025996065742924282	-0.0024436328143343368	0.9708777355905105	-1	0	0	0.1	1	1.0	13	0.3	0.8461538461538461	12	11	2	5	0	0.5	10	5	15	0.7142857142857143	0	0.2520451748243159	0.9143164995922933	0.3771675003097448	0.9627083707614179	0.7598417491094709	0.9359543458846087	0.9517899001437918	0.9408564420338937	0.08333333333333333	0.3333333333333333	0.0	-0.0002443632814334337	7
573	0.001745926780718102	0.0016874783531755314	-0.0016874481273071026	0.9850888243312927	-1	0	0	1.0	1	0	0	1.0	0	1	0	0	1	0	0.5	1	2	2	0.3333333333333333	0	0	0	0	0	0	0	0	0	0	0	0	-0.00016874481273071026	19
4467	0.02243773997365104	0.010983816598657133	0.01054036891411481	0.9799222587697767	-1	0	0	0.1	1	1.0	13	0.4166666666666667	0.7692307692307693	11	10	3	1	0	0.25	3	12	15	0.1111111111111111	0	0.23746589298113657	0.908900100137854	0.48363919117292065	0.924056157738047	0.7253603895098379	0.9372822395357486	0.9292249062551273	0.9242211617938016	1.0	0.18181818181818182	0.0	0.01054036891411481	22
3814	0.02206849634840157	0.011372844462987837	0.010995518441758693	0.9795648600470783	-1	0	0	0.1	1	1.0	13	0.4166666666666667	0.7692307692307693	11	10	3	3	0	0.25	3	12	15	0.3333333333333333	0	0.23746589298113657	0.908900100137854	0.48363919117292065	0.924056157738047	0.7253603895098379	0.9372822395357486	0.9292249062551273	0.9242211617938016	0.18181818181818182	0.2727272727272727	0.0	0.010995518441758693	24
3248	0.018921909937788188	0.008443398883182142	-0.0004439144544370141	0.9829741375235191	-1	0	0	0.1	1	1.0	12	0.3888888888888889	0.8333333333333334	10	10	3	2	0	0.25	3	12	14	0.2	0	0.24475553390272625	0.9169163504174355	0.48363919117292065	0.9497506731020356	0.7253603895098379	0.9434901617794812	0.9287307563842455	0.9381103109025932	0.55	0.3	0.0	-4.439144544370141e-05	9
1247	0.021702853030809315	0.006377224808685892	-0.006353056618895042	0.9836559176328805	-1	0	0	0.1	1	1.0	13	0.5357142857142857	0.7692307692307693	10	10	4	3	0	0.14285714285714285	2	14	15	0.25	0	0.46093991205680124	0.9641232225270877	0.5214094491487187	0.9750882539953993	0.7530371014842355	0.9633700440597144	0.9676860676737126	0.9679938055454231	0.1	0.1	0.0	-0.0006353056618895042	3
5441	0.02317370573915268	0.00993771859344904	0.009914771563748623	0.9802205775303208	-1	0	0	0.125	1	1.0	10	1.0	0.9	9	9	2	2	0	0.08333333333333333	1	12	12	0.25	0	0.2520451748243159	0.9252772889823003	0.48363919117292065	0.9404043966017461	0.7253603895098379	0.9490394341270617	0.9371263639673667	0.9389543702703491	0.5555555555555556	0.2222222222222222	0.0	0.009914771563748623	10
839	0.0017785635826645092	0.0017170430053745143	-0.0017170033713728096	0.985036740694297	-1	0	0	1.0	1	0	0	1.0	0	1	0	0	1	0	0.5	1	2	2	0.3333333333333333	0	0	0	0	0	0	0	0	0	0	0	0	-0.00017170033713728096	14
5388	0.022777744747317245	0.006926453713340949	-0.006783816533091456	0.9845855552639501	-1	0	0	0.1	1	1.0	13	0.4166666666666667	0.7692307692307693	11	10	3	3	0	0.25	3	12	15	0.3333333333333333	0	0.2520451748243159	0.9150658535617086	0.48363919117292065	0.924056157738047	0.7253603895098379	0.9512805402134166	0.9371263639673667	0.9318763903615789	0.18181818181818182	0.2727272727272727	0.0	-0.0006783816533091456	0
2464	0.03615052457052171	0.010263413041592229	-0.010127508782273704	0.9769172153869248	-1	0	0	0.2	2	0.8461538461538461	11	0.42857142857142855	0.6923076923076923	11	9	3	3	0	0.7142857142857143	5	7	15	0.375	0	0.2520451748243159	0.8724317795913358	0.48363919117292065	0.956912378347021	0.7253603895098379	0.9445224753788514	0.9465749266937752	0.9320915302137518	0.18181818181818182	0.2727272727272727	0.0	-0.0010127508782273704	0
5196	0.022251457094582847	0.011391261260886314	0.010952555270239722	0.9796112124295706	-1	0	0	0.1	1	1.0	13	0.4166666666666667	0.7692307692307693	11	10	3	3	0	0.25	3	12	15	0.3333333333333333	0	0.23746589298113657	0.908900100137854	0.48363919117292065	0.924056157738047	0.7253603895098379	0.9372822395357486	0.9292249062551273	0.9242211617938016	0.18181818181818182	0.2727272727272727	0.0	0.010952555270239722	22
4192	0.023056406834874824	0.00884031497945266	0.008643182844415996	0.9797100762205959	-1	0	0	0.1	1	1.0	13	0.38461538461538464	0.8461538461538461	11	11	3	1	0	0.23076923076923078	3	13	15	0.1	0	0.2520451748243159	0.9091007558323547	0.48363919117292065	0.9230289859667135	0.7253603895098379	0.9478560891655134	0.9292249062551273	0.9284006302820519	1.0	0.2727272727272727	0.0	0.008643182844415996	11
4827	0.021997242451753624	0.011308273068402595	0.010968402749138441	0.9794485777069113	-1	0	0	0.1	1	1.0	13	0.4166666666666667	0.7692307692307693	11	10	3	3	0	0.25	3	12	15	0.3333333333333333	0	0.23746589298113657	0.908900100137854	0.48363919117292065	0.924056157738047	0.7253603895098379	0.9372822395357486	0.9292249062551273	0.9242211617938016	0.18181818181818182	0.2727272727272727	0.0	0.010968402749138441	45
680	0.019344151697896154	0.006625295573886741	0.006415176314480548	0.9812547473696333	-1	0	0	0.2	2	0.8461538461538461	11	0.3333333333333333	0.6923076923076923	11	9	3	1	0	0.5555555555555556	5	9	15	0.125	0	0.2520451748243159	0.8248914763694851	0.48363919117292065	0.9114995967360972	0.4470446491225218	0.8922469537352435	0.8799385714663884	0.8806510914485335	1.0	0.2727272727272727	0.0	0.006415176314480548	142
653	0.009408714945991666	0.005571198260477242	-0.005482300507726259	0.9686511067654877	-1	0	0	0.5	3	0.7142857142857143	5	0.42857142857142855	0.7142857142857143	7	5	1	1	0	0.42857142857142855	3	7	9	0.25	0.3333333333333333	0.8012303981053203	0.9058291794209671	0.5191809889853174	0.9325381840870396	0.6429052265964417	0.8223708676429106	0.8615035560859808	0.8948116579325724	1.0	0.2857142857142857	0.0	-0.0005482300507726259	5
1835	0.015626878455242	0.004858955168376447	-0.004796395707171148	0.9834563472819667	-1	0	0	0.4	4	0.5384615384615384	7	0.625	0.5384615384615384	7	7	7	0	0	0.16666666666666666	2	12	15	0.0	0	0.1	0.8278571511328051	0.5844606107862024	0.9530040201451101	0.36527239438813225	0.9067634727399054	0.9371263639673667	0.907621935245275	0	0	0.0	-0.0004796395707171148	1
98	0.023556244261964846	0.0018727630039911643	-0.0017450746852944667	0.9417462020679729	-1	0	0	0.2	2	0.8461538461538461	11	0.35714285714285715	0.6153846153846154	9	8	5	1	0	0.8571428571428571	7	6	15	0.07692307692307693	0	0.4213559008878084	0.9246316356576235	0.6054158287062871	0.8849435709819026	0.23490536328868844	0.9627182578946701	0.9365158852330429	0.9308265193194141	1.0	0.4444444444444444	0.0	-0.00017450746852944667	117
590	0.01869036937288345	0.005412461261318891	-0.005407163996572642	0.9093955821963847	-1	0.25	1	0.4	4	0.6153846153846154	8	0.35714285714285715	0.5384615384615384	10	7	4	3	0	0.8571428571428571	6	7	15	0.3333333333333333	0.2222222222222222	0.4683057930072154	0.9208487224078246	0.8952684549985236	0.907878532519154	0.23115754072127892	0.939310786709778	0.9418051191594873	0.923704102659273	0.2	0.7	0.0	-0.0005407163996572642	6
1456	0.014627726186619205	0.009127829166299438	0.00267636295699511	0.9806452948924022	-1	0	0	0.16666666666666666	1	1.0	7	0.375	0.7142857142857143	5	5	3	2	0	0.6666666666666666	4	6	9	0.2	0	0.1	0.8454404136560866	0.48363919117292065	0.9156816830329194	0.730006840848991	0.9248529056052941	0.9419663535750958	0.9000858029520047	0.6	0.6	0.0	0.00267636295699511	29
570	0.0018162501943738776	0.001740594313997746	-0.0017405182446466074	0.9853429936894994	-1	0	0	1.0	1	0	0	1.0	0	1	0	0	0	0	0.5	1	2	2	0.0	0	0	0	0	0	0	0	0	0	0	0	0	-0.00017405182446466073	67
2941	0.022187782104605498	0.01201797612899917	0.010731520249910115	0.9799823571809848	-1	0	0	0.1	1	1.0	13	0.3125	0.8461538461538461	11	11	3	1	0	0.3333333333333333	4	12	15	0.1	0	0.2520451748243159	0.9245803545165613	0.48363919117292065	0.932621059599768	0.7253603895098379	0.9390949241159592	0.9371263639673667	0.9323385595422643	1.0	0.2727272727272727	0.0	0.010731520249910115	38
4968	0.022139653099115374	0.011646390588081973	0.010718304111927585	0.9801822475895788	-1	0	0	0.1	1	1.0	13	0.4166666666666667	0.7692307692307693	11	10	3	3	0	0.25	3	12	15	0.3333333333333333	0	0.2520451748243159	0.9077031582561361	0.48363919117292065	0.924056157738047	0.7253603895098379	0.9372822395357486	0.9292249062551273	0.9238849815594962	0.18181818181818182	0.2727272727272727	0.0	0.010718304111927585	34
1559	0.023146467977148488	0.009957268927630407	0.009915772470229713	0.9774779397254688	-1	0	0	0.1	1	1.0	12	0.3111111111111111	0.75	10	9	3	3	0	0.5555555555555556	5	9	14	0.3333333333333333	0	0.24475553390272625	0.8993077918740859	0.48363919117292065	0.9518483675971336	0.6769669447799724	0.9279035210578532	0.9334840158001	0.9293125274324723	0.1	0.3	0.0	0.009915772470229713	50
5292	0.022015637656341513	0.011019973112648148	0.01065405825778538	0.9795931754408721	-1	0	0	0.1	1	1.0	13	0.4166666666666667	0.7692307692307693	11	10	3	2	0	0.25	3	12	15	0.2222222222222222	0	0.23746589298113657	0.908900100137854	0.48363919117292065	0.924056157738047	0.7253603895098379	0.9372822395357486	0.9292249062551273	0.9242211617938016	0.5454545454545454	0.2727272727272727	0.0	0.01065405825778538	20
1351	0.014318776785697944	0.003615784675576367	-0.0036104332484358324	0.9842697900012716	-1	0	0	0.16666666666666666	1	1.0	6	0.5714285714285714	0.6666666666666666	4	4	3	1	0	0.2857142857142857	2	7	8	0.1	0	0.2835518069292371	0.7941544898142416	0.8689464489012458	0.9706830460358796	0.4984778846189277	0.833319276950017	0.9171981710845862	0.8959588134780216	1.0	0.25	0.0	-0.00036104332484358326	8
2594	0.022041092806293287	0.011579229679784598	0.0104015828566754	0.9797406858387498	-1	0	0	0.1	1	1.0	13	0.3125	0.8461538461538461	12	11	2	1	0	0.3333333333333333	4	12	15	0.14285714285714285	0	0.2520451748243159	0.9178877917819361	0.48363919117292065	0.9531023637048458	0.7253603895098379	0.9474449797086425	0.945132430331252	0.9411743585355905	1.0	0.25	0.0	0.0104015828566754	22
4269	0.01946143244578404	0.0077954829343684015	3.700423212515556e-05	0.982777812084438	-1	0	0	0.1	1	1.0	13	0.4166666666666667	0.7692307692307693	11	10	3	3	0	0.25	3	12	15	0.3333333333333333	0	0.23746589298113657	0.908900100137854	0.48363919117292065	0.9428221082783287	0.7253603895098379	0.9372822395357486	0.9282334228356252	0.931018632414724	0.18181818181818182	0.2727272727272727	0.0	3.700423212515556e-05	9
707	0.0020024554289297153	0.0018150809352523811	-0.0018150774269795938	0.9763941166557101	-1	0	0	0.6666666666666666	2	0.5	1	0.6666666666666666	0.5	2	1	1	1	0	0.6666666666666666	2	3	4	0.2	0	0.39025887829638195	0.8217032250945657	0.6959585850460593	0.8931371521765648	0.5121154836519344	0.8940172815812307	0.9044800174315892	0.873012100793155	1.0	0.5	0.0	-0.0001815077426979594	35
1627	0.02171302116943996	0.010191492016712616	0.009413193800838469	0.9788649225410714	-1	0	0	0.1	1	1.0	13	0.3	0.7692307692307693	11	10	3	1	0	0.5	5	10	15	0.1111111111111111	0	0.2520451748243159	0.8953369034648421	0.48363919117292065	0.9466216109657968	0.44259735057850175	0.9301526554132659	0.9282334228356252	0.9266949230088943	1.0	0.2727272727272727	0.0	0.009413193800838469	33
4452	0.021036720731702485	0.0060652135076385005	-0.0014771503816842883	0.9815463354686286	-1	0	0	0.1	1	1.0	13	0.38461538461538464	0.8461538461538461	11	11	3	2	0	0.23076923076923078	3	13	15	0.2	0	0.2520451748243159	0.9089470092267566	0.48363919117292065	0.9143161172256953	0.7253603895098379	0.9437200918394798	0.9282334228356252	0.9238573832329602	0.5454545454545454	0.2727272727272727	0.0	-0.00014771503816842884	10
3208	0.022647385767614162	0.011033205685236712	0.01035046784351352	0.9794746336787414	-1	0	0	0.1	1	1.0	13	0.3125	0.8461538461538461	12	11	2	1	0	0.3333333333333333	4	12	15	0.14285714285714285	0	0.2520451748243159	0.928444144328316	0.48363919117292065	0.9359158052789722	0.7445639000497271	0.8975072353051647	0.9366746670311586	0.9221121012985198	1.0	0.25	0.0	0.01035046784351352	17
2192	0.023263345031805452	0.009698092235674674	0.009541571019529302	0.9772849090478829	-1	0	0	0.1	1	1.0	12	0.3111111111111111	0.75	10	9	3	3	0	0.5555555555555556	5	9	14	0.3333333333333333	0	0.24475553390272625	0.8911650654564162	0.48363919117292065	0.9518483675971336	0.7253603895098379	0.9325164433556247	0.9406532573554592	0.9289662267977267	0.2	0.2	0.0	0.009541571019529302	12
2142	0.021984164157118066	0.01152485600732709	0.010517916288373487	0.979682393522948	-1	0	0	0.1	1	1.0	13	0.3125	0.8461538461538461	12	11	2	1	0	0.3333333333333333	4	12	15	0.14285714285714285	0	0.2520451748243159	0.9178877917819361	0.48363919117292065	0.9492523293787307	0.7253603895098379	0.9474449797086425	0.945132430331252	0.9396247802633552	1.0	0.25	0.0	0.010517916288373487	111
2245	0.021938987500367546	0.010901715345236897	0.01006084247311429	0.9791812520175079	-1	0	0	0.1	1	1.0	13	0.3125	0.8461538461538461	12	11	2	1	0	0.3333333333333333	4	12	15	0.14285714285714285	0	0.2520451748243159	0.9178877917819361	0.48363919117292065	0.9628803592154079	0.7253603895098379	0.9474449797086425	0.9465749266937752	0.945519579083807	1.0	0.25	0.0	0.01006084247311429	19
931	0.001759821047294445	0.001695318217415913	-0.001695303786891322	0.9852710279515768	-1	0	0	1.0	1	0	0	1.0	0	1	0	0	1	0	0.5	1	2	2	0.3333333333333333	0	0	0	0	0	0	0	0	0	0	0	0	-0.0001695303786891322	20
1550	0.022315982174980608	0.006962221039069954	0.006824895853558776	0.9764715085301195	-1	0	0	0.1	1	1.0	12	0.3111111111111111	0.75	10	9	3	3	0	0.5555555555555556	5	9	14	0.3333333333333333	0	0.24475553390272625	0.8911650654564162	0.4417702800923296	0.9569114258293335	0.7253603895098379	0.9325164433556247	0.9330174593509879	0.9314843815297021	0.2	0.3	0.0	0.006824895853558776	32
120	0.0021079707311179	0.002026402329193461	-0.0020263735902715323	0.9857234033483441	-1	0	0	1.0	2	0.0	0	0.75	0	1	0	1	0	0	1.0	2	2	3	0.0	0	0	0	0	0	0	0	0	0	0	0	0	-0.00020263735902715323	69
1186	0.00383560263158946	0.0029367805327553138	-0.0029291790035272775	0.9708083590222036	-1	0	0	0.3333333333333333	2	0.8333333333333334	5	0.4	0.6666666666666666	5	4	2	2	0	0.8	4	5	8	0.2857142857142857	0	0.10703002479966264	0.928329777923604	0.48363919117292065	0.882819764154925	0.7253603895098379	0.8911091779586001	0.9292249062551273	0.9027019580013137	0.6	0.4	0.0	-0.00029291790035272777	11
83	0.002273462904306574	0.002254488400492697	-0.0022542016253166656	0.9852206521756309	-1	0	0	1.0	3	0.0	0	0.6666666666666666	0	0	0	3	4	0	0.6666666666666666	3	2	4	0.4	1.0	0	0	0	0	0	0	0	0	0	0	0	-0.1	11
5417	0.02237899173527579	0.011375847769383203	0.010835200638416097	0.9797212782470256	-1	0	0	0.1	1	1.0	13	0.4166666666666667	0.7692307692307693	11	10	3	3	0	0.25	3	12	15	0.3333333333333333	0	0.2520451748243159	0.9077031582561361	0.48363919117292065	0.924056157738047	0.7253603895098379	0.9342711474659653	0.9292249062551273	0.9227020042568259	0.18181818181818182	0.18181818181818182	0.0	0.010835200638416097	32
4835	0.022202291074836258	0.011083970610733459	0.010873619362618265	0.979427957264212	-1	0	0	0.1	1	1.0	13	0.4166666666666667	0.7692307692307693	11	10	3	3	0	0.25	3	12	15	0.3333333333333333	0	0.23746589298113657	0.908900100137854	0.48363919117292065	0.924056157738047	0.7253603895098379	0.9354393320456966	0.9292249062551273	0.9234959476751327	0.18181818181818182	0.18181818181818182	0.0	0.010873619362618265	44
4455	0.026176920162167064	0.0064073950011900825	-0.0015466879454926218	0.9721156023757135	-1	0	0	0.2	2	0.8461538461538461	11	0.3	0.7692307692307693	12	10	2	1	0	0.5	10	5	15	0.16666666666666666	0	0.5189411188583641	0.9180411558540377	0.15537925406168082	0.9072524907219603	0.6856759799339515	0.880073434857169	0.9295044793506766	0.9029023206386544	1.0	0.25	0.0	-0.0001546687945492622	7
22	0.002490357132956625	0.0024679637313056524	-0.0024569355186841173	0.9825592078462263	-1	0	0	1.0	1	0	0	1.0	0	0	0	1	1	0	0.5	1	2	2	0.16666666666666666	0	0	0	0	0	0	0	0	0	0	0	0	-0.1	11
5324	0.021831049720610902	0.011185544952756806	0.010609046428399074	0.97963272560832	-1	0	0	0.1	1	1.0	13	0.4166666666666667	0.7692307692307693	11	10	3	3	0	0.25	3	12	15	0.3333333333333333	0	0.2520451748243159	0.9077031582561361	0.48363919117292065	0.924056157738047	0.7253603895098379	0.9372822395357486	0.9292249062551273	0.9238849815594962	0.18181818181818182	0.2727272727272727	0.0	0.010609046428399074	22
3618	0.021816330377873464	0.009750040262826174	0.008382029645604812	0.9791901860047202	-1	0	0	0.1	1	1.0	13	0.38461538461538464	0.8461538461538461	12	11	2	1	0	0.23076923076923078	3	13	15	0.14285714285714285	0	0.2520451748243159	0.9171432599821944	0.48363919117292065	0.9186324839464957	0.7253603895098379	0.9448817556881712	0.9332841668053159	0.9280120878219548	1.0	0.25	0.0	0.008382029645604812	9
5338	0.02240495648864599	0.01127115780179277	0.011058946456252881	0.9794045103252366	-1	0	0	0.1	1	1.0	13	0.4166666666666667	0.7692307692307693	11	10	3	3	0	0.25	3	12	15	0.3333333333333333	0	0.23746589298113657	0.908900100137854	0.48363919117292065	0.924056157738047	0.7253603895098379	0.9361199262687109	0.9292249062551273	0.9237622344322587	0.2727272727272727	0.18181818181818182	0.0	0.011058946456252881	30
3995	0.019653828764898684	0.007203547390842317	0.0007059044745951702	0.9813499088517808	-1	0	0	0.1	1	1.0	13	0.4166666666666667	0.7692307692307693	11	10	3	3	0	0.25	3	12	15	0.3333333333333333	0	0.23746589298113657	0.908900100137854	0.48363919117292065	0.9224135084582555	0.7253603895098379	0.9372822395357486	0.9292249062551273	0.9236782741177592	0.18181818181818182	0.2727272727272727	0.0	0.0007059044745951702	5
4006	0.022200877476318548	0.012401158382172085	0.011590731707432958	0.9795930112286425	-1	0	0	0.1	1	1.0	13	1.0	0.7692307692307693	11	10	3	1	0	0.06666666666666667	1	15	15	0.1111111111111111	0	0.2520451748243159	0.9216903452438705	0.3047436797718954	0.956020493486505	0.730006840848991	0.9574931476175016	0.9441615214761644	0.9471708194601729	1.0	0.18181818181818182	0.0	0.011590731707432958	17
5052	0.02670853711177671	0.005671802201207377	0.0013651995575688538	0.97790346544846	-1	0	0	0.1111111111111111	1	1.0	11	0.5416666666666666	0.5454545454545454	6	6	6	4	0	0.6666666666666666	6	4	13	0.25	0	0.1687329464905683	0.6711267770159078	0.48363919117292065	0.9284657526542306	0.7253603895098379	0.9105299505732792	0.942710562103414	0.8659470146868399	0.3333333333333333	0.5	0.0	0.0013651995575688538	7
5501	0.02228585386021891	0.01154362477450974	0.01073369449038365	0.9801512855932895	-1	0	0	0.1	1	1.0	13	0.4166666666666667	0.7692307692307693	11	10	3	3	0	0.25	3	12	15	0.3333333333333333	0	0.2520451748243159	0.9077031582561361	0.48363919117292065	0.924056157738047	0.7253603895098379	0.9372822395357486	0.9292249062551273	0.9238849815594962	0.18181818181818182	0.2727272727272727	0.0	0.01073369449038365	26
4025	0.01667125009359783	0.005336945938909101	-0.004033327696521005	0.9856899249598746	-1	0	0	0.1	1	1.0	13	0.4166666666666667	0.7692307692307693	11	10	3	3	0	0.25	3	12	15	0.3333333333333333	0	0.23746589298113657	0.908900100137854	0.48363919117292065	0.927509235583711	0.7253603895098379	0.8912185303470349	0.8989455097525123	0.9103179727365254	0.18181818181818182	0.2727272727272727	0.0	-0.00040333276965210047	4
1187	0.010188334783144527	0.003068852436303232	-0.00134699113745973	0.970198229007635	-1	0	0	0.5	5	0.5384615384615384	7	0.26785714285714285	0.5384615384615384	11	7	3	3	0	0.875	8	7	15	0.5	0.15384615384615385	0.9373155554811069	0.7450266488740193	0.5214094491487187	0.9438805805962066	0.7423204035938454	0.9119226076828405	0.8615035560859808	0.8886843890862598	0.18181818181818182	0.09090909090909091	0.0	-0.00013469911374597301	78
4236	0.008122121240352094	0.0038063203143246255	-0.0033659997857990952	0.9679113903351224	-1	0	0	0.125	1	1.0	10	0.4	0.9	9	9	2	6	0	0.3	10	3	12	0.75	0	0.2520451748243159	0.9215054014649406	0.48363919117292065	0.9655343926183929	0.794323108709104	0.9003978240935236	0.9465749266937752	0.9349771754958618	0.1111111111111111	0.4444444444444444	0.0	-0.0003365999785799095	4
3645	0.01447812435153979	0.00592255801313767	-0.0012420689662307226	0.9831726036507923	-1	0	0	0.1	1	1.0	13	1.0	0.7692307692307693	10	10	4	1	0	0.06666666666666667	1	15	15	0.08333333333333333	0	0.2520451748243159	0.9287142293381677	0.28771974460923216	0.9518025394919472	0.7621649747790474	0.9581056952892413	0.9453807824381435	0.947515294323131	1.0	0.4	0.0	-0.00012420689662307225	3
2985	0.022832879230258285	0.010079911990031295	0.010024931412886708	0.980146246309932	-1	0	0	0.125	1	1.0	10	1.0	0.9	9	9	2	3	0	0.08333333333333333	1	12	12	0.375	0	0.2520451748243159	0.9252772889823003	0.48363919117292065	0.9404043966017461	0.7253603895098379	0.9497865507031705	0.9371263639673667	0.9392509156446847	0.1111111111111111	0.3333333333333333	0.0	0.010024931412886708	15
4792	0.02227939491930078	0.011448838026505278	0.011074245066262256	0.9795986664304077	-1	0	0	0.1	1	1.0	13	0.4166666666666667	0.7692307692307693	11	10	3	3	0	0.25	3	12	15	0.3333333333333333	0	0.23746589298113657	0.908900100137854	0.48363919117292065	0.924056157738047	0.7253603895098379	0.9372822395357486	0.9292249062551273	0.9242211617938016	0.18181818181818182	0.2727272727272727	0.0	0.011074245066262256	64
4023	0.026077916356487523	0.006947817942833455	-0.0010133774023052562	0.9762512370786051	-1	0	0	0.1	1	1.0	13	0.375	0.8461538461538461	11	11	3	1	0	0.4	10	4	15	0.1	0	0.2520451748243159	0.9026330595549917	0.48363919117292065	0.9347808725231992	0.7253603895098379	0.9561442382156158	0.9323241596291063	0.9344491152641627	1.0	0.2727272727272727	0.0	-0.00010133774023052562	3
1493	0.01772822371213529	0.008448562100085301	0.007508588172518992	0.9813888497743349	-1	0	0	0.2	2	0.8461538461538461	11	0.3409090909090909	0.7692307692307693	12	10	2	1	0	0.36363636363636365	4	11	15	0.16666666666666666	0	0.2896933062787352	0.8739431089516638	0.33638921120839627	0.9345060566513302	0.4955376702499539	0.9186918592275578	0.909738525128636	0.9121106233200343	1.0	0.25	0.0	0.007508588172518992	40
28	0.016940047654870238	0.006018809120605528	-0.0034365648946942397	0.9472464946865046	-1	0	0	0.5	4	0.5	5	0.42857142857142855	0.4	5	4	6	7	0	0.5714285714285714	4	7	12	0.4666666666666667	0.25	0.8186266784966335	0.6277341864976547	0.879937234544097	0.7919712480172211	0.3818913085626671	0.7739351445730089	0.9260629472642633	0.7369174203830635	0.2	0.6	0.5653782011672103	-0.000343656489469424	24
2780	0.021110594093110877	0.011912833097894157	0.010949832941661526	0.9798430852460449	-1	0	0	0.1	1	1.0	13	0.3125	0.8461538461538461	12	11	2	1	0	0.3333333333333333	4	12	15	0.14285714285714285	0	0.2520451748243159	0.9157002743535696	0.48363919117292065	0.9465891966039285	0.7253603895098379	0.9474449797086425	0.9404735749582976	0.9380431029678113	1.0	0.25	0.0	0.010949832941661526	29
5341	0.0221804753162283	0.011327051827680956	0.010764186050015428	0.9796446702360002	-1	0	0	0.1	1	1.0	13	0.4166666666666667	0.7692307692307693	11	10	3	3	0	0.25	3	12	15	0.3333333333333333	0	0.23746589298113657	0.908900100137854	0.48363919117292065	0.924056157738047	0.7253603895098379	0.9372822395357486	0.9292249062551273	0.9242211617938016	0.18181818181818182	0.2727272727272727	0.0	0.010764186050015428	24
3835	0.020754433346902385	0.004934293238317001	-0.0047304355023199685	0.9822919921625737	-1	0	0	0.1	1	1.0	13	0.3125	0.8461538461538461	11	11	3	2	0	0.3333333333333333	4	12	15	0.2	0	0.2520451748243159	0.910294955646959	0.2878849732198047	0.9672186132247853	0.794323108709104	0.93546401180387	0.952762469360462	0.9422351817340228	0.5454545454545454	0.36363636363636365	0.0	-0.0004730435502319968	3
636	0.0017809580885762568	0.0017208497078391807	-0.001720817542484852	0.9851854382457038	-1	0	0	1.0	1	0	0	1.0	0	1	0	0	1	0	0.5	1	2	2	0.3333333333333333	0	0	0	0	0	0	0	0	0	0	0	0	-0.0001720817542484852	53
5511	0.023673212030491976	0.007059782408495061	-0.0070581665972728426	0.9851398151793631	-1	0	0	0.1	1	1.0	13	0.4166666666666667	0.7692307692307693	11	10	3	3	0	0.25	3	12	15	0.3333333333333333	0	0.2688557940876518	0.8892762137742903	0.48363919117292065	0.924056157738047	0.7253603895098379	0.9354393320456966	0.9282334228356252	0.9182286583369128	0.18181818181818182	0.09090909090909091	0.0	-0.0007058166597272843	0
5403	0.01946315922417666	0.00724730256443781	0.0020579224415899246	0.981365000045069	-1	0	0	0.1111111111111111	1	1.0	11	0.3939393939393939	0.8181818181818182	9	9	3	4	0	0.2727272727272727	3	11	13	0.4	0	0.23746589298113657	0.9179084996530956	0.2706958094465689	0.960213705904127	0.7253603895098379	0.9257674056454832	0.9525770380691442	0.9374446197452467	0.2222222222222222	0.3333333333333333	0.0	0.0020579224415899246	9
2102	0.022122557677780545	0.010402067132594683	0.010099243660742163	0.9781801151804849	-1	0	0	0.1	1	1.0	13	0.3	0.7692307692307693	11	10	3	2	0	0.5	5	10	15	0.2222222222222222	0	0.2688557940876518	0.8952899304316427	0.48363919117292065	0.9380995054328638	0.6143943215379959	0.9333278633751809	0.9282334228356252	0.9242177214727597	0.5454545454545454	0.2727272727272727	0.0	0.010099243660742163	16
2895	0.022687149979407323	0.011008718877502372	0.01071595673811912	0.9798923620249107	-1	0	0	0.1	1	1.0	12	0.3888888888888889	0.8333333333333334	10	10	3	2	0	0.25	3	12	14	0.2	0	0.24475553390272625	0.9169163504174355	0.48363919117292065	0.9320826509092556	0.7253603895098379	0.9434901617794812	0.9332841668053159	0.9316186329337292	0.55	0.3	0.0	0.01071595673811912	20
1139	0.0018145510106172935	0.001685073546261871	-0.001685067705428526	0.9764329929792961	-1	0	0	0.5	1	1.0	1	1.0	1.0	1	1	1	0	0	0.3333333333333333	1	3	3	0.0	0	0.6143271704865685	0.5	0.9105287746951152	0.5	0.6300066302440346	0.5	0.7958989802734234	0.5	0	0	0.0	-0.0001685067705428526	34
302	0.0029619790891188477	0.0029223791817841386	-0.0029114227146240525	0.9820338747625301	-1	0	0	0.6666666666666666	2	0.5	1	0.6666666666666666	0	1	0	2	0	0	0.6666666666666666	3	2	4	0.0	0	0	0	0	0	0	0	0	0	0	0	0	-0.0002911422714624053	16
5502	0.022114637433301887	0.011634218116599948	0.011044264016209495	0.9797067875064961	-1	0	0	0.1	1	1.0	13	0.4166666666666667	0.7692307692307693	11	10	3	3	0	0.25	3	12	15	0.3333333333333333	0	0.2520451748243159	0.9077031582561361	0.48363919117292065	0.924056157738047	0.7253603895098379	0.9372822395357486	0.9292249062551273	0.9238849815594962	0.18181818181818182	0.2727272727272727	0.0	0.011044264016209495	96
1076	0.017195967413964116	0.005063041095558169	-0.005060658167227483	0.9867860557627557	-1	0	0	0.375	3	0.6	6	0.5	0.5	7	5	4	0	0	0.375	3	8	12	0.0	0.5	0.4183606592151614	0.8659652340425349	0.7576923918137889	0.9538770523502074	0.36694913899382076	0.7569188223920726	0.8457347499989813	0.8818718567411247	0	0	0.0	-0.0005060658167227482	1
2005	0.023364401370338954	0.01050652294592145	0.010325319260824332	0.9745617941944358	-1	0	0	0.1	1	1.0	13	0.2777777777777778	0.7692307692307693	11	10	3	2	0	0.6666666666666666	6	9	15	0.2222222222222222	0	0.23746589298113657	0.8824689944370552	0.48363919117292065	0.9450694653084725	0.7253603895098379	0.9264066796715922	0.9375040583428258	0.9216266692751035	0.6363636363636364	0.18181818181818182	0.0	0.010325319260824332	18
4388	0.016798401061852073	0.0061624780954547065	-0.00514923463316336	0.9836001403471052	-1	0	0	0.1	1	1.0	13	0.4166666666666667	0.7692307692307693	11	10	3	3	0	0.25	3	12	15	0.3333333333333333	0	0.23746589298113657	0.908900100137854	0.42121304970791684	0.9213780602368258	0.7253603895098379	0.9372822395357486	0.9286167382067155	0.9233396579523586	0.18181818181818182	0.2727272727272727	0.0	-0.0005149234633163361	3
2347	0.021762491754639266	0.011637770612068124	0.01049423235868539	0.9796367927318668	-1	0	0	0.1	1	1.0	13	0.3125	0.8461538461538461	12	11	2	1	0	0.3333333333333333	4	12	15	0.14285714285714285	0	0.2520451748243159	0.9178877917819361	0.48363919117292065	0.9465891966039285	0.7253603895098379	0.9474449797086425	0.9404735749582976	0.9385963528939616	1.0	0.25	0.0	0.01049423235868539	23
3001	0.021664691353504947	0.011052436226233902	0.010786152330017711	0.979827838174504	-1	0	0	0.1	1	1.0	13	0.3125	0.8461538461538461	12	11	2	1	0	0.3333333333333333	4	12	15	0.14285714285714285	0	0.2520451748243159	0.9157002743535696	0.48363919117292065	0.9486552207583717	0.7253603895098379	0.9474449797086425	0.9403340868703033	0.9388447048563975	1.0	0.16666666666666666	0.0	0.010786152330017711	26
1565	0.022799870655095446	0.010000742544214868	0.009720143047671543	0.9777297661692738	-1	0	0	0.1	1	1.0	12	0.3111111111111111	0.75	10	9	3	3	0	0.5555555555555556	5	9	14	0.3333333333333333	0	0.24475553390272625	0.8993077918740859	0.48363919117292065	0.9518483675971336	0.7253603895098379	0.9325164433556247	0.9406532573554592	0.9308532223484434	0.1	0.3	0.0	0.009720143047671543	85
833	0.0021886667251762924	0.0018902030749783148	-0.0018900883113763963	0.9751900737520998	-1	0	0	0.3333333333333333	1	1.0	2	0.6666666666666666	0.5	1	1	2	1	0	0.6666666666666666	2	3	4	0.125	0	0.6963035863755775	0.5	0.9105287746951152	0.5	0.6300066302440346	0.5	0.7680134774195796	0.5	1.0	0	0.0	-0.00018900883113763962	15
2718	0.022630689340108857	0.010983813775099683	0.010523837235997573	0.9795084771306083	-1	0	0	0.1	1	1.0	13	0.3125	0.8461538461538461	12	11	2	1	0	0.3333333333333333	4	12	15	0.14285714285714285	0	0.2520451748243159	0.9178877917819361	0.48363919117292065	0.9486552207583717	0.7276836151794145	0.9265868930246384	0.9450032209183044	0.9322614999225485	1.0	0.08333333333333333	0.0	0.010523837235997573	20
90	0.0018084892451042914	0.0017598527477776082	-0.0017588485592575584	0.9838366030225737	-1	0	0	1.0	1	0	0	1.0	0	0	0	1	1	0	0.5	2	1	2	0.16666666666666666	0	0	0	0	0	0	0	0	0	0	0	0	-0.1	11
4126	0.022332398674032514	0.011420554609802817	0.010837307969343143	0.979979821224582	-1	0	0	0.1	1	1.0	13	0.4166666666666667	0.7692307692307693	11	10	3	3	0	0.25	3	12	15	0.3333333333333333	0	0.23746589298113657	0.908900100137854	0.48363919117292065	0.924056157738047	0.7253603895098379	0.9354393320456966	0.9292249062551273	0.9234959476751327	0.18181818181818182	0.18181818181818182	0.0	0.010837307969343143	46
1906	0.022613008287595014	0.009955267712912805	0.009819319123262804	0.9774185997115881	-1	0	0	0.1	1	1.0	12	0.3111111111111111	0.75	10	9	3	3	0	0.5555555555555556	5	9	14	0.3333333333333333	0	0.24475553390272625	0.8993077918740859	0.48363919117292065	0.9518483675971336	0.6769669447799724	0.9279035210578532	0.9334840158001	0.9293125274324723	0.1	0.3	0.0	0.009819319123262804	18
3752	0.022699402599174752	0.011093186683210583	0.010838276968543404	0.9795573194874712	-1	0	0	0.1	1	1.0	12	0.3888888888888889	0.8333333333333334	10	10	3	3	0	0.25	3	12	14	0.3	0	0.24475553390272625	0.9169163504174355	0.48363919117292065	0.9320826509092556	0.7253603895098379	0.9434901617794812	0.9332841668053159	0.9316186329337292	0.1	0.3	0.0	0.010838276968543404	21
4451	0.02117848416959036	0.011860921668119345	0.010571372043003872	0.9794765717048655	-1	0	0	0.1	1	1.0	13	0.38461538461538464	0.8461538461538461	11	11	3	1	0	0.23076923076923078	3	13	15	0.1	0	0.2520451748243159	0.9100709343592568	0.48363919117292065	0.9415492561479133	0.7253603895098379	0.9452324384019828	0.9292249062551273	0.9338500736499046	1.0	0.2727272727272727	0.0	0.010571372043003872	21
4235	0.022218065522676484	0.011360859937369232	0.010700070110116562	0.9799687812486834	-1	0	0	0.1	1	1.0	13	0.4166666666666667	0.7692307692307693	11	10	3	3	0	0.25	3	12	15	0.3333333333333333	0	0.23746589298113657	0.908900100137854	0.48363919117292065	0.924056157738047	0.7253603895098379	0.9372822395357486	0.9292249062551273	0.9242211617938016	0.18181818181818182	0.2727272727272727	0.0	0.010700070110116562	29
485	0.0016867937182098536	0.0016859000977861938	-0.0016858700581916723	0.9851303631014311	-1	0	0	1.0	1	0	0	1.0	0	1	0	0	1	0	0.5	1	2	2	0.3333333333333333	0	0	0	0	0	0	0	0	0	0	0	0	-0.00016858700581916724	77
1945	0.022190311804267587	0.011159621915909992	0.0102292683080864	0.9800888736352531	-1	0	0	0.1	1	1.0	13	0.3125	0.8461538461538461	12	11	2	1	0	0.3333333333333333	4	12	15	0.14285714285714285	0	0.2520451748243159	0.9178877917819361	0.48363919117292065	0.9420149424421328	0.7253603895098379	0.9474449797086425	0.9404735749582976	0.9369032538932471	1.0	0.25	0.0	0.0102292683080864	33
4441	0.02155199390329236	0.011120222195185705	0.010538489828534801	0.979579330088336	-1	0	0	0.1	1	1.0	13	0.4166666666666667	0.7692307692307693	11	10	3	3	0	0.25	3	12	15	0.3333333333333333	0	0.23746589298113657	0.908900100137854	0.48363919117292065	0.924056157738047	0.7253603895098379	0.9324541620770979	0.9282334228356252	0.9223483548964835	0.18181818181818182	0.18181818181818182	0.0	0.010538489828534801	18
4419	0.021415990431963607	0.012659464868867489	0.011110814718619187	0.9799669247925751	-1	0	0	0.1	1	1.0	13	0.5357142857142857	0.8461538461538461	12	11	2	1	0	0.14285714285714285	2	14	15	0.14285714285714285	0	0.2520451748243159	0.9178877917819361	0.48363919117292065	0.9376698011711273	0.7253603895098379	0.954279001998931	0.9332841668053159	0.9382610321648777	1.0	0.25	0.0	0.011110814718619187	16
1079	0.0017710738095338629	0.0015816148975257456	-0.0015816120158436905	0.9754847083904012	-1	0	0	0.5	1	1.0	1	1.0	1.0	1	1	1	1	0	0.3333333333333333	1	3	3	0.16666666666666666	0	0.6143271704865685	0.5	0.9105287746951152	0.5	0.6300066302440346	0.5	0.7958989802734234	0.5	1.0	0	0.0	-0.00015816120158436905	15
687	0.022594876340050973	0.0017168530651028736	-0.001694509882962463	0.9438463975410282	-1	0	0	0.2	2	0.8461538461538461	11	0.35714285714285715	0.6153846153846154	9	8	5	1	0	0.8571428571428571	7	6	15	0.07692307692307693	0	0.4213559008878084	0.9246316356576235	0.6054158287062871	0.8902684880392295	0.23490536328868844	0.9627182578946701	0.9378778263006962	0.9319635724102739	1.0	0.4444444444444444	0.0	-0.0001694509882962463	98
2523	0.02239094219934654	0.011602618260530202	0.010767165822463056	0.9796348002585356	-1	0	0	0.1	1	1.0	13	0.3125	0.8461538461538461	11	11	3	1	0	0.3333333333333333	4	12	15	0.1	0	0.2520451748243159	0.9245803545165613	0.48363919117292065	0.9347808725231992	0.7253603895098379	0.9390949241159592	0.9371263639673667	0.9330686007607106	1.0	0.2727272727272727	0.0	0.010767165822463056	58
3959	0.02235575323367966	0.011047730964410623	0.010831444624117795	0.9794674053083072	-1	0	0	0.1	1	1.0	13	0.4166666666666667	0.7692307692307693	11	10	3	3	0	0.25	3	12	15	0.3333333333333333	0	0.23746589298113657	0.908900100137854	0.48363919117292065	0.924056157738047	0.7253603895098379	0.9372822395357486	0.9292249062551273	0.9242211617938016	0.18181818181818182	0.2727272727272727	0.0	0.010831444624117795	47
5386	0.022254407701152196	0.011358041035041865	0.010710510464968783	0.9796087994304119	-1	0	0	0.1	1	1.0	13	0.4166666666666667	0.7692307692307693	11	10	3	3	0	0.25	3	12	15	0.3333333333333333	0	0.2520451748243159	0.9077031582561361	0.48363919117292065	0.924056157738047	0.7253603895098379	0.9372822395357486	0.9292249062551273	0.9238849815594962	0.18181818181818182	0.2727272727272727	0.0	0.010710510464968783	17
2063	0.023688407524412747	0.009890564560796004	0.009888545066132232	0.9766258785061267	-1	0	0	0.1	1	1.0	12	0.3111111111111111	0.75	10	9	3	3	0	0.5555555555555556	5	9	14	0.3333333333333333	0	0.24475553390272625	0.8911650654564162	0.48363919117292065	0.9518483675971336	0.7253603895098379	0.9325164433556247	0.9406532573554592	0.9289662267977267	0.2	0.3	0.0	0.009888545066132232	14
1869	0.0207153464445711	0.005442753567969817	0.0035009306867995436	0.9777085257026704	-1	0	0	0.125	1	1.0	10	0.375	0.7	8	7	3	3	0	0.5	4	8	12	0.3333333333333333	0	0.23746589298113657	0.7734411747240795	0.5808627414145372	0.9440695982662702	0.5862025193161798	0.8946527414684091	0.9213820895561953	0.8873916045832185	0.25	0.375	0.0	0.0035009306867995436	17
2589	0.024399474993246625	0.009321416376978978	0.005937722654097391	0.9811275111740893	-1	0	0	0.1	1	1.0	13	0.3125	0.8461538461538461	12	11	2	1	0	0.3333333333333333	4	12	15	0.14285714285714285	0	0.40100738027125493	0.9126826776767755	0.48363919117292065	0.9084767266089927	0.7253603895098379	0.9374379246371227	0.9166381027541145	0.920537233339502	1.0	0.16666666666666666	0.0	0.005937722654097391	1
2535	0.022595224788537527	0.009912066590485342	0.00990168464741675	0.9797291796037859	-1	0	0	0.125	1	1.0	10	1.0	0.9	9	9	2	3	0	0.08333333333333333	1	12	12	0.375	0	0.2520451748243159	0.9252772889823003	0.48363919117292065	0.9404043966017461	0.7253603895098379	0.9508227536087724	0.9371263639673667	0.9396669089304762	0.1111111111111111	0.3333333333333333	0.0	0.00990168464741675	17
2739	0.022103262534709133	0.0119745325904211	0.01064417428022006	0.9799417440387088	-1	0	0	0.1	1	1.0	13	0.3125	0.8461538461538461	11	11	3	1	0	0.3333333333333333	4	12	15	0.1	0	0.2520451748243159	0.9245803545165613	0.48363919117292065	0.932621059599768	0.730006840848991	0.9032089451698203	0.9436533044938393	0.9209830554398152	1.0	0.2727272727272727	0.0	0.01064417428022006	74
5134	0.022558198718203658	0.009692997625747005	0.009680562072874627	0.9797189436674034	-1	0	0	0.125	1	1.0	10	1.0	0.9	9	9	2	2	0	0.08333333333333333	1	12	12	0.25	0	0.2520451748243159	0.9252772889823003	0.48363919117292065	0.9404043966017461	0.7253603895098379	0.9488866218707812	0.9367702149605047	0.9388940584248946	0.6111111111111112	0.2222222222222222	0.0	0.009680562072874627	17
358	0.0023727452074627856	0.002323836121033723	-0.0023229193729480176	0.9830023509234307	-1	0	0	1.0	1	0	0	1.0	0	1	0	0	0	0	0.5	2	1	2	0.0	0	0	0	0	0	0	0	0	0	0	0	0	-0.00023229193729480175	16
5320	0.022124537599470508	0.011598844116974448	0.010969789739221343	0.9795432259220365	-1	0	0	0.1	1	1.0	13	0.4166666666666667	0.7692307692307693	11	10	3	3	0	0.25	3	12	15	0.3333333333333333	0	0.2520451748243159	0.9077031582561361	0.48363919117292065	0.924056157738047	0.7253603895098379	0.9372822395357486	0.9292249062551273	0.9238849815594962	0.18181818181818182	0.2727272727272727	0.0	0.010969789739221343	72
4022	0.021894895261419214	0.011198842964922259	0.010774057776351787	0.9795587951299081	-1	0	0	0.1	1	1.0	13	0.4166666666666667	0.7692307692307693	11	10	3	3	0	0.25	3	12	15	0.3333333333333333	0	0.23746589298113657	0.908900100137854	0.48363919117292065	0.924056157738047	0.7253603895098379	0.9372822395357486	0.9292249062551273	0.9242211617938016	0.18181818181818182	0.2727272727272727	0.0	0.010774057776351787	32
[truncated: 4,492 more rows]
