# Supplementary material for: Environmental influences on evolvable robots
Source: PLoS One. 2020 May 29;15(5):e0233848. doi: 10.1371/journal.pone.0233848 (PMC7259730; doi:10.1371/journal.pone.0233848)
Supplement: S1 Dataset — (ZIP) [file pone.0233848.s003.zip › data_plosone/all_measures_flat_16.tsv]

robot_id	velocity	displacement_velocity	displacement_velocity_hill	head_balance	contacts	branching	branching_modules_count	limbs	extremities	length_of_limbs	extensiveness	coverage	joints	hinge_count	active_hinges_count	brick_count	touch_sensor_count	brick_sensor_count	proportion	width	height	absolute_size	sensors	symmetry	avg_period	dev_period	avg_phase_offset	dev_phase_offset	avg_amplitude	dev_amplitude	avg_intra_dev_params	avg_inter_dev_params	sensors_reach	recurrence	synaptic_reception	fitness	cons_fitness
3233	0.11554352230777523	0.030943869117211902	0.022818982797495793	0.5897294505308524	-1	0	0	0.1	1	1.0	13	1.0	1.0	14	13	0	1	0	0.06666666666666667	1	15	15	0.3333333333333333	0	0.22748428085630668	0.8094987130314946	0.6357243642081437	0.7979393468262644	0.4543291749188564	0.8050079295637169	0.7395950157195841	0.8041921974578012	1.0	0.21428571428571427	0.0	0.022818982797495793	0.022818982797495793
766	0.021249779928903232	0.0043753027432508335	0.004065161652804208	0.9102581610712358	-1	0.25	1	0.5	5	0.5384615384615384	7	0.35714285714285715	0.46153846153846156	10	6	4	0	0	0.8571428571428571	7	6	15	0.0	0.25	0.6738154345993737	0.9294321135677642	0.6268681454167235	0.9241952127094019	0.5309426883123176	0.9000774342388153	0.8825945851021522	0.9187598538326133	0	0	0.0	0.004065161652804208	0.004065161652804208
2016	0.10474035576371064	0.02080763857262727	0.02062577343171054	0.6463332497953926	-1	0	0	0.1	1	1.0	13	1.0	1.0	14	13	0	1	0	0.06666666666666667	1	15	15	0.3333333333333333	0	0.22444508167506902	0.8190633305583718	0.6135943642904704	0.759311809393154	0.4543291749188564	0.8294800641669579	0.7668698710446984	0.8043368838881466	1.0	0.21428571428571427	0.0	0.02062577343171054	0.02062577343171054
3343	0.11326619413632465	0.040178597630693466	0.039339751450321016	0.6198126560637738	-1	0	0	0.1	1	1.0	13	1.0	1.0	14	13	0	1	0	0.06666666666666667	1	15	15	0.3333333333333333	0	0.22748428085630668	0.8094987130314946	0.6357243642081437	0.7979393468262644	0.4543291749188564	0.8050079295637169	0.7395950157195841	0.8041921974578012	1.0	0.21428571428571427	0.0	0.039339751450321016	0.039339751450321016
184	0.0032793546473550137	0.0004822983447658363	-6.6727640177430665e-06	0.9626022809518144	-1	0	0	0.25	1	1.0	3	1.0	1.0	4	3	0	0	0	0.2	5	1	5	0.0	0	0.8314689978523644	0.581482065868768	0.6709009281935819	0.9198930703146323	0.273845440190898	0.8227912343453795	0.9124351059740184	0.8076858814838055	0	0	0.0	-6.672764017743067e-07	-6.672764017743067e-07
3339	0.1147223014539345	0.027466649218872295	0.027129343665474905	0.6339149226859722	-1	0	0	0.1	1	1.0	13	1.0	1.0	14	13	0	1	0	0.06666666666666667	1	15	15	0.3333333333333333	0	0.22748428085630668	0.8094987130314946	0.6357243642081437	0.7979393468262644	0.4543291749188564	0.8050079295637169	0.7395950157195841	0.8041921974578012	1.0	0.21428571428571427	0.0	0.027129343665474905	0.027129343665474905
3489	0.11308764461381622	0.0074627545414093525	0.006226131443384233	0.6052027895482652	-1	0	0	0.1	1	1.0	13	1.0	1.0	14	13	0	1	0	0.06666666666666667	1	15	15	0.3333333333333333	0	0.22748428085630668	0.8094987130314946	0.6402818337558159	0.8100124927025689	0.4543291749188564	0.8050079295637169	0.7395950157195841	0.8081830332073383	1.0	0.21428571428571427	0.0	0.006226131443384233	0.006226131443384233
545	0.017206812519793	0.002484624721076391	0.002089267928310454	0.9232290410255628	-1	0	0	0.375	3	0.7	7	0.6666666666666666	0.4	5	4	6	5	0	0.2222222222222222	9	2	12	0.3333333333333333	0	0.1931076179664196	0.9671543021658574	0.4411934964770663	0.9356224728817211	0.6593639809653706	0.8557423896764604	0.8177902849146381	0.9317010630525407	0.4	0.4	0.0	0.002089267928310454	0.002089267928310454
4860	0.11523818273002351	0.03564262168757738	0.03544847018080714	0.6156477272749434	-1	0	0	0.1	1	1.0	13	1.0	1.0	14	13	0	1	0	0.06666666666666667	1	15	15	0.3333333333333333	0	0.22748428085630668	0.8094987130314946	0.6357243642081437	0.7979393468262644	0.4543291749188564	0.8050079295637169	0.7395950157195841	0.8041921974578012	1.0	0.21428571428571427	0.0	0.03544847018080714	0.03544847018080714
231	0.013013422533166492	0.0014711208936738945	-0.001257734114724767	0.9747274111163319	-1	0.5	2	0.7	7	0.3076923076923077	4	0.35714285714285715	0.23076923076923078	8	3	6	1	0	0.8571428571428571	6	7	15	0.09090909090909091	0.4	0.5383342551325822	0.933472108177491	0.7511844200498322	0.9562467880779051	0.4551439772747209	0.8922713425923197	0.8785175911449037	0.9317125588691734	1.0	0.25	0.0	-0.0001257734114724767	-0.0001257734114724767
1511	0.10924682698027266	0.011374926878702115	0.011311801746069461	0.6632219566849316	-1	0	0	0.1	1	1.0	13	1.0	1.0	14	13	0	1	0	0.06666666666666667	1	15	15	0.3333333333333333	0	0.22444508167506902	0.8190633305583718	0.6135943642904704	0.759311809393154	0.4543291749188564	0.8294800641669579	0.7668698710446984	0.8043368838881466	1.0	0.21428571428571427	0.0	0.011311801746069461	0.011311801746069461
523	0.05169944773757833	0.0028067309545227754	0.0014864303478534025	0.5706066367468514	-1	0	0	0.1	1	1.0	13	0.38461538461538464	0.9230769230769231	13	12	1	2	0	0.23076923076923078	3	13	15	0.4	0	0.5497467843584846	0.8913470625518739	0.5951722125903093	0.9554110536400116	0.4548668730455326	0.8952932038419241	0.8774130278481198	0.9197094605273788	0.576923076923077	0.46153846153846156	0.0	0.0014864303478534025	0.0014864303478534025
4227	0.1152164058621087	0.033253514008503876	0.032721492254552155	0.6054502103487311	-1	0	0	0.1	1	1.0	13	1.0	1.0	14	13	0	1	0	0.06666666666666667	1	15	15	0.3333333333333333	0	0.22748428085630668	0.8094987130314946	0.6357243642081437	0.7979393468262644	0.4543291749188564	0.8050079295637169	0.7395950157195841	0.8041921974578012	1.0	0.21428571428571427	0.0	0.032721492254552155	0.032721492254552155
2368	0.11052903386144515	0.01935096823027674	0.01858828724171588	0.6606859061004342	-1	0	0	0.1	1	1.0	13	1.0	1.0	14	13	0	1	0	0.06666666666666667	1	15	15	0.3333333333333333	0	0.22444508167506902	0.8190633305583718	0.6135943642904704	0.759311809393154	0.4543291749188564	0.8294800641669579	0.7668698710446984	0.8043368838881466	1.0	0.21428571428571427	0.0	0.01858828724171588	0.01858828724171588
2689	0.1081965718224727	0.022146033741107036	0.020816473455784256	0.6649294806897528	-1	0	0	0.1	1	1.0	13	1.0	1.0	14	13	0	1	0	0.06666666666666667	1	15	15	0.3333333333333333	0	0.22444508167506902	0.8190633305583718	0.6135943642904704	0.759311809393154	0.4543291749188564	0.8294800641669579	0.7668698710446984	0.8043368838881466	1.0	0.21428571428571427	0.0	0.020816473455784256	0.020816473455784256
4170	0.06261718508537639	0.0042651653208100075	-0.0040750433637402475	0.9111018813290741	-1	0	0	0.1	1	1.0	13	0.25	0.8461538461538461	12	11	2	2	0	0.6	10	6	15	0.2857142857142857	0	0.22748428085630668	0.8046330299342063	0.6402818337558159	0.8353262482907613	0.4543291749188564	0.8239783329923049	0.7429750059026358	0.8216597724754241	0.5833333333333333	0.08333333333333333	0.0	-0.00040750433637402476	-0.00040750433637402476
14	5.758841731326909e-06	5.3558485779488344e-08	-5.355848495601291e-08	0.9999997635888908	-1	0	0	1.0	2	0.0	0	1.0	0	1	0	1	1	0	0.3333333333333333	3	1	3	0.2	1.0	0	0	0	0	0	0	0	0	0	0	0	-5.3558484956012915e-09	-5.3558484956012915e-09
3157	0.11614490855396774	0.041784669289255394	0.04088133591285532	0.5987533659379728	-1	0	0	0.1	1	1.0	13	1.0	1.0	14	13	0	1	0	0.06666666666666667	1	15	15	0.3333333333333333	0	0.22748428085630668	0.8094987130314946	0.6357243642081437	0.7979393468262644	0.4543291749188564	0.8050079295637169	0.7395950157195841	0.8041921974578012	1.0	0.21428571428571427	0.0	0.04088133591285532	0.04088133591285532
1097	0.00943580993136372	0.001964241997088881	0.0017230871718348444	0.9741929252023815	-1	0.5	1	0.5714285714285714	4	0.625	5	0.3333333333333333	0.625	7	5	2	0	0	0.8333333333333334	5	6	10	0.0	0.5	0.7111657817508699	0.9376754809205589	0.9273914068755225	0.9301597470414814	0.615272654034124	0.9030031082099665	0.8852927453740003	0.9248686601842444	0	0	0.0	0.0017230871718348444	0.0017230871718348444
4994	0.10988303269652352	0.030943558573520255	0.03092644679440549	0.629999818384023	-1	0	0	0.1	1	1.0	13	1.0	1.0	14	13	0	1	0	0.06666666666666667	1	15	15	0.3333333333333333	0	0.22748428085630668	0.8094987130314946	0.6357243642081437	0.7979393468262644	0.4543291749188564	0.8050079295637169	0.7395950157195841	0.8041921974578012	1.0	0.2857142857142857	0.0	0.03092644679440549	0.03092644679440549
1251	0.01729440525381204	0.0023185298995583342	-0.00028271540223489107	0.9337955660081009	-1	0	0	0.2857142857142857	2	0.875	7	0.4166666666666667	0.875	9	7	0	2	0	0.375	3	8	10	1.0	0	0.7538398874852866	0.903736712454483	0.6621530259767326	0.9581309414565966	0.49916623236011703	0.9053767166578819	0.9024005179076454	0.9270868776812504	0.5555555555555556	0.3333333333333333	0.0	-2.8271540223489106e-05	-2.8271540223489106e-05
2998	0.10848529219475708	0.016321178541958244	0.012125233744032097	0.6883150092303136	-1	0	0	0.1	1	1.0	13	1.0	1.0	14	13	0	1	0	0.06666666666666667	1	15	15	0.3333333333333333	0	0.22444508167506902	0.8190633305583718	0.6135943642904704	0.812602557576464	0.4543291749188564	0.8294800641669579	0.8068653479858392	0.820487995965166	1.0	0.2857142857142857	0.0	0.012125233744032097	0.012125233744032097
749	0.03477685059309289	0.004697867841589873	0.004690581268685479	0.8457976547371047	-1	0	0	0.1	1	1.0	13	0.2727272727272727	0.6153846153846154	8	8	6	2	0	0.45454545454545453	5	11	15	0.125	0	0.6897768536254054	0.8860723407051757	0.4951848618882397	0.8584317654547905	0.49500419657869577	0.943896309957311	0.8932500532594113	0.9025124968806384	0.625	0.5	0.0	0.004690581268685479	0.004690581268685479
3135	0.1115188872330271	0.014307394267511129	0.01290574136723329	0.6584833900131233	-1	0	0	0.1	1	1.0	13	1.0	1.0	14	13	0	1	0	0.06666666666666667	1	15	15	0.3333333333333333	0	0.22444508167506902	0.8190633305583718	0.6135943642904704	0.759311809393154	0.4543291749188564	0.8294800641669579	0.7668698710446984	0.8043368838881466	1.0	0.35714285714285715	0.0	0.01290574136723329	0.01290574136723329
3895	0.11416564416673547	0.03540967303175541	0.02980974516620387	0.6436757805987703	-1	0	0	0.1	1	1.0	13	1.0	1.0	14	13	0	1	0	0.06666666666666667	1	15	15	0.3333333333333333	0	0.22748428085630668	0.8094987130314946	0.6357243642081437	0.7979393468262644	0.4543291749188564	0.8050079295637169	0.7395950157195841	0.8041921974578012	1.0	0.2857142857142857	0.0	0.02980974516620387	0.02980974516620387
4542	0.11646989059140865	0.018401641016426593	0.017646814062788823	0.6142601676893296	-1	0	0	0.1	1	1.0	13	1.0	1.0	14	13	0	1	0	0.06666666666666667	1	15	15	0.3333333333333333	0	0.22748428085630668	0.8089997544717343	0.6402818337558159	0.7870484945102402	0.4543291749188564	0.825050875724316	0.7395950157195841	0.8075082090899584	1.0	0.21428571428571427	0.0	0.017646814062788823	0.017646814062788823
3848	0.11866261816077364	0.032562426991093366	0.028136176952678834	0.613266654894415	-1	0	0	0.1	1	1.0	13	1.0	1.0	14	13	0	1	0	0.06666666666666667	1	15	15	0.3333333333333333	0	0.22748428085630668	0.8094987130314946	0.6357243642081437	0.7979393468262644	0.4543291749188564	0.8050079295637169	0.7395950157195841	0.8041921974578012	1.0	0.21428571428571427	0.0	0.028136176952678834	0.028136176952678834
632	0.03353021128841408	0.0021918824694903537	0.001203942293752262	0.8859971892659915	-1	0.25	1	0.4	4	0.6153846153846154	8	0.46875	0.38461538461538464	7	5	7	0	0	0.5	8	4	15	0.0	0.2222222222222222	0.9058936603197196	0.7409712999591226	0.770155823231429	0.881769093736571	0.4962223065791605	0.9161258362833701	0.8746612150908465	0.8602117662082892	0	0	0.0	0.001203942293752262	0.001203942293752262
2224	0.11249313838987754	0.010290253005805468	-0.005635058909846729	0.6360436552086889	-1	0	0	0.1	1	1.0	13	1.0	1.0	14	13	0	1	0	0.06666666666666667	1	15	15	0.3333333333333333	0	0.22444508167506902	0.843334763097833	0.6135943642904704	0.759311809393154	0.40013034961170374	0.7971800562111221	0.7668698710446984	0.8022328064753219	1.0	0.2857142857142857	0.0	-0.0005635058909846729	-0.0005635058909846729
3439	0.1130368503125698	0.03253760171750136	0.03251274041391949	0.6031025217644974	-1	0	0	0.1	1	1.0	13	1.0	1.0	14	13	0	1	0	0.06666666666666667	1	15	15	0.3333333333333333	0	0.22748428085630668	0.8094987130314946	0.6357243642081437	0.7979393468262644	0.4543291749188564	0.8050079295637169	0.7395950157195841	0.8041921974578012	1.0	0.21428571428571427	0.0	0.03251274041391949	0.03251274041391949
1784	0.09144089464565096	0.008386950465114193	0.0012015444217301802	0.7797917998242041	-1	0	0	0.1	1	1.0	13	1.0	1.0	14	13	0	1	0	0.06666666666666667	1	15	15	0.3333333333333333	0	0.22140588249383136	0.7057332437199093	0.6223806294754711	0.7985018172891868	0.20912204684238608	0.7891291048495563	0.8901268679055971	0.7668240029546293	1.0	0.35714285714285715	0.0	0.0012015444217301802	0.0012015444217301802
3755	0.10792527144240043	0.02533532552731231	0.02379953359930942	0.622079608287914	-1	0	0	0.1	1	1.0	13	1.0	1.0	14	13	0	1	0	0.06666666666666667	1	15	15	0.3333333333333333	0	0.22748428085630668	0.8094987130314946	0.6062699949237433	0.8468215882051663	0.4543291749188564	0.8050079295637169	0.7395950157195841	0.821250880954337	1.0	0.14285714285714285	0.0	0.02379953359930942	0.02379953359930942
3699	0.1166918114091306	0.042398122713638936	0.04105751717437656	0.6037504493664972	-1	0	0	0.1	1	1.0	13	1.0	1.0	14	13	0	1	0	0.06666666666666667	1	15	15	0.3333333333333333	0	0.22748428085630668	0.8094987130314946	0.6357243642081437	0.7979393468262644	0.4543291749188564	0.8050079295637169	0.7395950157195841	0.8041921974578012	1.0	0.14285714285714285	0.0	0.04105751717437656	0.04105751717437656
1156	0.114973033504566	0.01663131273290261	0.01663034685067578	0.6247576284825974	-1	0	0	0.1	1	1.0	13	1.0	1.0	14	13	0	1	0	0.06666666666666667	1	15	15	0.3333333333333333	0	0.22748428085630668	0.8094987130314946	0.6062699949237433	0.7822451661895304	0.4543291749188564	0.8050079295637169	0.7395950157195841	0.79917551709707	1.0	0.2857142857142857	0.0	0.01663034685067578	0.01663034685067578
4015	0.11132258221318041	0.02656524550372673	0.026055530190961976	0.6319571955239913	-1	0	0	0.1	1	1.0	13	1.0	1.0	14	13	0	1	0	0.06666666666666667	1	15	15	0.3333333333333333	0	0.22748428085630668	0.8094987130314946	0.6357243642081437	0.7979393468262644	0.4543291749188564	0.8050079295637169	0.7395950157195841	0.8041921974578012	1.0	0.21428571428571427	0.0	0.026055530190961976	0.026055530190961976
3934	0.11027047122595486	0.02830475854441724	0.02821205946080807	0.6101115844441198	-1	0	0	0.1	1	1.0	13	1.0	1.0	14	13	0	1	0	0.06666666666666667	1	15	15	0.3333333333333333	0	0.22748428085630668	0.8094987130314946	0.6357243642081437	0.7979393468262644	0.4543291749188564	0.8050079295637169	0.7395950157195841	0.8041921974578012	1.0	0.21428571428571427	0.0	0.02821205946080807	0.02821205946080807
1605	0.11057880320149102	0.00955900631115695	0.007733656365638099	0.6274420632388462	-1	0	0	0.1	1	1.0	13	1.0	1.0	14	13	0	1	0	0.06666666666666667	1	15	15	0.3333333333333333	0	0.22748428085630668	0.8176834544724013	0.6062699949237433	0.7799451476255694	0.4543291749188564	0.7781253760315548	0.7395950157195841	0.7925366848920911	1.0	0.2857142857142857	0.0	0.007733656365638099	0.007733656365638099
1667	0.11080018741751876	0.026027549928434084	0.02591632692892694	0.6532109521587233	-1	0	0	0.1	1	1.0	13	1.0	1.0	14	13	0	1	0	0.06666666666666667	1	15	15	0.3333333333333333	0	0.22444508167506902	0.8190633305583718	0.6135943642904704	0.759311809393154	0.40013034961170374	0.7971800562111221	0.7668698710446984	0.7929109741519449	1.0	0.2857142857142857	0.0	0.02591632692892694	0.02591632692892694
1025	0.05306778268621108	0.016176227890730296	0.008087487332601785	0.6849612815183743	-1	0	0	0.2	2	0.9230769230769231	12	0.2777777777777778	0.8461538461538461	13	11	1	1	0	0.6666666666666666	6	9	15	0.25	0	0.8486082774742766	0.8756072903840271	0.14575868924969063	0.9578233542225832	0.8502974678328095	0.9625646363725916	0.971656472077617	0.9412408450291675	1.0	0.07692307692307693	0.0	0.008087487332601785	0.008087487332601785
4507	0.11342654736267321	0.031974829829962956	0.031972403822470664	0.612539349063324	-1	0	0	0.1	1	1.0	13	1.0	1.0	14	13	0	1	0	0.06666666666666667	1	15	15	0.3333333333333333	0	0.22748428085630668	0.8094987130314946	0.6357243642081437	0.7979393468262644	0.4543291749188564	0.8050079295637169	0.7395950157195841	0.8041921974578012	1.0	0.2857142857142857	0.0	0.031972403822470664	0.031972403822470664
4793	0.11003391930814277	0.027265364376450416	0.027178941300581856	0.6112729461358326	-1	0	0	0.1	1	1.0	13	1.0	1.0	14	13	0	1	0	0.06666666666666667	1	15	15	0.3333333333333333	0	0.22748428085630668	0.8094987130314946	0.6357243642081437	0.7979393468262644	0.4543291749188564	0.8050079295637169	0.7395950157195841	0.8041921974578012	1.0	0.2857142857142857	0.0	0.027178941300581856	0.027178941300581856
4053	0.11303952432659575	0.04101709733808895	0.03984275128808876	0.6166037844905361	-1	0	0	0.1	1	1.0	13	1.0	1.0	14	13	0	1	0	0.06666666666666667	1	15	15	0.3333333333333333	0	0.22748428085630668	0.8094987130314946	0.6357243642081437	0.7979393468262644	0.4543291749188564	0.8050079295637169	0.7395950157195841	0.8041921974578012	1.0	0.2857142857142857	0.0	0.03984275128808876	0.03984275128808876
400	0.05413598804308629	0.0027456851678913934	0.0027406153766756673	0.7936190104643135	-1	0	0	0.3	3	0.75	9	0.28	0.75	10	9	3	2	0	0.5	10	5	14	0.2222222222222222	0.15384615384615385	0.5050939497513374	0.8283655203797159	0.808097130880229	0.9749689561319383	0.8495754283596465	0.9667891220383911	0.8931374075484447	0.9463006645138773	0.55	0	0.0	0.0027406153766756673	0.0027406153766756673
3167	0.09994026165134522	0.02096273980728848	0.015603967881156195	0.6471741588843674	-1	0	0	0.1	1	1.0	13	1.0	1.0	14	13	0	1	0	0.06666666666666667	1	15	15	0.3333333333333333	0	0.22444508167506902	0.8094235830533401	0.6135943642904704	0.7626073290203288	0.4543291749188564	0.8300296501084818	0.8038450186507455	0.8021380869149525	1.0	0.21428571428571427	0.0	0.015603967881156195	0.015603967881156195
5050	0.11151625681303652	0.03309328873067513	0.03308580873589392	0.5993838748692424	-1	0	0	0.1	1	1.0	13	1.0	1.0	14	13	0	1	0	0.06666666666666667	1	15	15	0.3333333333333333	0	0.22748428085630668	0.8094987130314946	0.6357243642081437	0.7979393468262644	0.4543291749188564	0.8050079295637169	0.7395950157195841	0.8041921974578012	1.0	0.14285714285714285	0.0	0.03308580873589392	0.03308580873589392
4405	0.11472727496608005	0.016704771597686408	0.016703860879710746	0.6213220955806481	-1	0	0	0.1	1	1.0	13	1.0	1.0	14	13	0	1	0	0.06666666666666667	1	15	15	0.3333333333333333	0	0.22748428085630668	0.8094987130314946	0.6062699949237433	0.7822451661895304	0.4543291749188564	0.8050079295637169	0.7395950157195841	0.79917551709707	1.0	0.2857142857142857	0.0	0.016703860879710746	0.016703860879710746
2609	0.11115348166311305	0.01315224852536619	0.00912359320946055	0.6536698587533949	-1	0	0	0.1	1	1.0	13	1.0	1.0	14	13	0	1	0	0.06666666666666667	1	15	15	0.3333333333333333	0	0.22444508167506902	0.8190633305583718	0.6135943642904704	0.759311809393154	0.40013034961170374	0.7971800562111221	0.7668698710446984	0.7929109741519449	1.0	0.2857142857142857	0.0	0.00912359320946055	0.00912359320946055
2460	0.06905676552023389	0.010137234228253862	0.009696313910332295	0.5940757616390305	-1	0	0	0.1	1	1.0	13	1.0	1.0	14	13	0	1	0	0.06666666666666667	1	15	15	0.3333333333333333	0	0.22748428085630668	0.8268838649195911	0.6357243642081437	0.7739036797259798	0.4543291749188564	0.8202736315396788	0.7552713938249931	0.8080615455423275	1.0	0.21428571428571427	0.0	0.009696313910332295	0.009696313910332295
3675	0.11695938062288928	0.02272984216049559	0.01456426211608647	0.6331880256852653	-1	0	0	0.1	1	1.0	13	1.0	1.0	14	13	0	1	0	0.06666666666666667	1	15	15	0.3333333333333333	0	0.22444508167506902	0.8190633305583718	0.6135943642904704	0.777892207391355	0.4543291749188564	0.8294800641669579	0.7395950157195841	0.8097616387687702	1.0	0.21428571428571427	0.0	0.01456426211608647	0.01456426211608647
3519	0.11714344709524134	0.02741153531460655	0.01960889267448775	0.6352069397428489	-1	0	0	0.1	1	1.0	13	1.0	1.0	14	13	0	1	0	0.06666666666666667	1	15	15	0.3333333333333333	0	0.22748428085630668	0.8089997544717343	0.6402818337558159	0.7870484945102402	0.4543291749188564	0.8176139139252028	0.7395950157195841	0.8048683997834526	1.0	0.2857142857142857	0.0	0.01960889267448775	0.01960889267448775
1129	0.10176855066777793	0.02123736607712285	0.008362098970330616	0.6118650111910775	-1	0	0	0.2	2	0.9230769230769231	12	1.0	0.9230769230769231	14	12	0	2	0	0.06666666666666667	1	15	15	1.0	0.14285714285714285	0.22444508167506902	0.8073756831428023	0.6269380990231432	0.7600586479584175	0.20912204684238608	0.8582113993417361	0.8901268679055971	0.8118669759371467	0.6428571428571429	0.14285714285714285	0.0	0.008362098970330616	0.008362098970330616
4481	0.11509359225246711	0.029965584641326218	0.029871113090127695	0.6165130018434521	-1	0	0	0.1	1	1.0	13	1.0	1.0	14	13	0	1	0	0.06666666666666667	1	15	15	0.3333333333333333	0	0.22748428085630668	0.8094987130314946	0.6357243642081437	0.7979393468262644	0.4543291749188564	0.8050079295637169	0.7395950157195841	0.8041921974578012	1.0	0.35714285714285715	0.0	0.029871113090127695	0.029871113090127695
3840	0.10817485252555768	0.025991383740813986	0.025079575204428006	0.649908166966491	-1	0	0	0.1	1	1.0	13	1.0	1.0	14	13	0	1	0	0.06666666666666667	1	15	15	0.3333333333333333	0	0.22748428085630668	0.8171245183476541	0.6402818337558159	0.7852336810661765	0.4543291749188564	0.8035130927732105	0.7395950157195841	0.8022798482928971	1.0	0.14285714285714285	0.0	0.025079575204428006	0.025079575204428006
3089	0.10637807928683267	0.019892880505807068	0.019541457623062967	0.6460196968669406	-1	0	0	0.1	1	1.0	13	1.0	1.0	14	13	0	1	0	0.06666666666666667	1	15	15	0.3333333333333333	0	0.22444508167506902	0.8190633305583718	0.6135943642904704	0.759311809393154	0.4543291749188564	0.8294800641669579	0.7668698710446984	0.8043368838881466	1.0	0.21428571428571427	0.0	0.019541457623062967	0.019541457623062967
2811	0.10461259882902185	0.022126187425818337	0.02105124303115828	0.6654369210924049	-1	0	0	0.1	1	1.0	13	1.0	1.0	14	13	0	1	0	0.06666666666666667	1	15	15	0.3333333333333333	0	0.22444508167506902	0.8190633305583718	0.6135943642904704	0.759311809393154	0.4543291749188564	0.8294800641669579	0.7668698710446984	0.8043368838881466	1.0	0.21428571428571427	0.0	0.02105124303115828	0.02105124303115828
2174	0.10097933287091065	0.026256751663835332	0.0157640782301241	0.6328321533643783	-1	0	0	0.1	1	1.0	13	1.0	1.0	14	13	0	1	0	0.06666666666666667	1	15	15	0.3333333333333333	0	0.22444508167506902	0.8190633305583718	0.6135943642904704	0.759311809393154	0.40013034961170374	0.7971800562111221	0.7668698710446984	0.7929109741519449	1.0	0.2857142857142857	0.0	0.0157640782301241	0.0157640782301241
3153	0.1156371317038574	0.020100922801429267	0.019222226552643048	0.6209693946247178	-1	0	0	0.1	1	1.0	13	1.0	1.0	14	13	0	1	0	0.06666666666666667	1	15	15	0.3333333333333333	0	0.22748428085630668	0.8094987130314946	0.6357243642081437	0.7979393468262644	0.4543291749188564	0.8345198938906732	0.7395950157195841	0.8144832721114198	1.0	0.21428571428571427	0.0	0.019222226552643048	0.019222226552643048
2116	0.10803465388291567	0.02316635162868715	0.022266959112181656	0.6679450045373199	-1	0	0	0.1	1	1.0	13	1.0	1.0	14	13	0	1	0	0.06666666666666667	1	15	15	0.3333333333333333	0	0.22444508167506902	0.8190633305583718	0.6135943642904704	0.759311809393154	0.4543291749188564	0.8294800641669579	0.7668698710446984	0.8043368838881466	1.0	0.21428571428571427	0.0	0.022266959112181656	0.022266959112181656
5026	0.11535663990938437	0.01992758979304632	0.01954624269855481	0.6341040336831971	-1	0	0	0.1	1	1.0	13	1.0	1.0	14	13	0	1	0	0.06666666666666667	1	15	15	0.3333333333333333	0	0.22748428085630668	0.8094987130314946	0.6357243642081437	0.7979393468262644	0.4543291749188564	0.8050079295637169	0.7395950157195841	0.8041921974578012	1.0	0.2857142857142857	0.0	0.01954624269855481	0.01954624269855481
4468	0.0865572709580944	0.012768516122936769	0.011908064811258329	0.632383609403181	-1	0	0	0.2	2	0.9230769230769231	12	0.5357142857142857	0.9230769230769231	14	12	0	0	0	0.14285714285714285	2	14	15	0.0	0	0.22748428085630668	0.8054552503095976	0.6062699949237433	0.8878300035623519	0.4543291749188564	0.8656555823370808	0.8208272702225706	0.8562143170029072	0	0	0.0	0.011908064811258329	0.011908064811258329
2326	0.10659511924687495	0.020854209113420057	0.019340007638867913	0.6026347171864532	-1	0	0	0.1	1	1.0	13	1.0	1.0	14	13	0	1	0	0.06666666666666667	1	15	15	0.3333333333333333	0	0.22748428085630668	0.8176834544724013	0.6062699949237433	0.7799002776569386	0.4543291749188564	0.7831044746601824	0.7395950157195841	0.7941114539140488	1.0	0.21428571428571427	0.0	0.019340007638867913	0.019340007638867913
4742	0.11857217627137276	0.026885061238100944	0.01795685680991565	0.640035912961598	-1	0	0	0.1	1	1.0	13	1.0	1.0	14	13	0	1	0	0.06666666666666667	1	15	15	0.3333333333333333	0	0.22748428085630668	0.8089997544717343	0.6402818337558159	0.7870484945102402	0.4543291749188564	0.8176139139252028	0.7395950157195841	0.8048683997834526	1.0	0.21428571428571427	0.0	0.01795685680991565	0.01795685680991565
4463	0.11596114830794864	0.021069869767352267	0.019003376039556666	0.6309360146705906	-1	0	0	0.1	1	1.0	13	1.0	1.0	14	13	0	1	0	0.06666666666666667	1	15	15	0.3333333333333333	0	0.22748428085630668	0.9023684709858832	0.6357243642081437	0.7979393468262644	0.4543291749188564	0.8050079295637169	0.7395950157195841	0.8418059110314512	1.0	0.21428571428571427	0.0	0.019003376039556666	0.019003376039556666
43	0.001085336994150293	0.0002335088608785954	-7.307336811589115e-05	0.9989346586242195	-1	0	0	0.6666666666666666	2	0.5	1	0.6666666666666666	0.5	2	1	1	0	0	0.6666666666666666	3	2	4	0.0	0	0.3442902921009824	0.7663841960071992	0.5938357183780061	0.948099097367053	0.20783965733048446	0.6074265435679328	0.8320054070286267	0.8190432311200371	0	0	0.0	-7.307336811589115e-06	-7.307336811589115e-06
3414	0.10639263764069179	0.022251857823120447	0.020149160397940902	0.6584956156945445	-1	0	0	0.1	1	1.0	13	1.0	1.0	14	13	0	1	0	0.06666666666666667	1	15	15	0.3333333333333333	0	0.22444508167506902	0.8190633305583718	0.6135943642904704	0.759311809393154	0.4543291749188564	0.8294800641669579	0.7668698710446984	0.8043368838881466	1.0	0.21428571428571427	0.0	0.020149160397940902	0.020149160397940902
4172	0.10845127915713998	0.02448033194130335	-0.006051985617274723	0.6751100040535576	-1	0	0	0.1	1	1.0	13	1.0	1.0	14	13	0	1	0	0.06666666666666667	15	1	15	0.3333333333333333	0	0.22748428085630668	0.8094987130314946	0.6357243642081437	0.7979393468262644	0.4543291749188564	0.8050079295637169	0.7395950157195841	0.8041921974578012	1.0	0.21428571428571427	0.0	-0.0006051985617274723	-0.0006051985617274723
2318	0.10247682741006447	0.00961962109132761	0.0007717449220664971	0.663345594210345	-1	0	0	0.1	1	1.0	13	1.0	1.0	14	13	0	1	0	0.06666666666666667	1	15	15	0.3333333333333333	0	0.22444508167506902	0.8018810166399157	0.6135943642904704	0.8223967868391873	0.16036739851667275	0.8312562551096752	0.9011127199187354	0.8188299187653683	1.0	0.21428571428571427	0.0	0.0007717449220664971	0.0007717449220664971
3054	0.11293418661272153	0.016561156158129378	0.013861888870325613	0.6601516529841689	-1	0	0	0.1	1	1.0	13	1.0	1.0	14	13	0	1	0	0.06666666666666667	1	15	15	0.3333333333333333	0	0.22444508167506902	0.8190633305583718	0.6135943642904704	0.759311809393154	0.4543291749188564	0.8294800641669579	0.7668698710446984	0.8043368838881466	1.0	0.21428571428571427	0.0	0.013861888870325613	0.013861888870325613
3269	0.11500391256831717	0.02910312876161448	0.028893050825213342	0.6348097341245758	-1	0	0	0.1	1	1.0	13	1.0	1.0	14	13	0	1	0	0.06666666666666667	1	15	15	0.3333333333333333	0	0.22748428085630668	0.8094987130314946	0.6357243642081437	0.7979393468262644	0.4543291749188564	0.8050079295637169	0.7395950157195841	0.8041921974578012	1.0	0.21428571428571427	0.0	0.028893050825213342	0.028893050825213342
3160	0.1133274514374081	0.04215890998267189	0.040050024941759535	0.6023560774683583	-1	0	0	0.1	1	1.0	13	1.0	1.0	14	13	0	1	0	0.06666666666666667	1	15	15	0.3333333333333333	0	0.22748428085630668	0.8094987130314946	0.6357243642081437	0.7979393468262644	0.4543291749188564	0.8050079295637169	0.7395950157195841	0.8041921974578012	1.0	0.21428571428571427	0.0	0.040050024941759535	0.040050024941759535
429	0.003749695889180018	0.00033435741302455246	0.0003302640568039872	0.9795712392276522	-1	0.5	1	0.6666666666666666	4	0.5	3	0.5333333333333333	0.16666666666666666	4	1	3	2	0	0.6	3	5	8	0.2857142857142857	0.6666666666666666	0.7344151431776108	0.9039971311122498	0.5806197999966898	0.9070920653036926	0.8242704028768746	0.9649692617552508	0.7442704250526614	0.9316501360822637	0.625	0.5	0.0	0.0003302640568039872	0.0003302640568039872
3498	0.11882415349142134	0.04037869091965204	0.03989419837867369	0.6046795000624478	-1	0	0	0.1	1	1.0	13	1.0	1.0	14	13	0	1	0	0.06666666666666667	1	15	15	0.3333333333333333	0	0.22748428085630668	0.8094987130314946	0.6357243642081437	0.7979393468262644	0.4543291749188564	0.8050079295637169	0.7395950157195841	0.8041921974578012	1.0	0.5	0.0	0.03989419837867369	0.03989419837867369
4079	0.05095874124815165	0.0002224758495677862	0.00022167561775302057	0.9165075138478258	-1	0	0	0.2	2	0.8461538461538461	11	0.2777777777777778	0.7692307692307693	12	10	2	2	0	0.6666666666666666	9	6	15	0.3333333333333333	0	0.22748428085630668	0.8045704662253087	0.6357243642081437	0.8234499476696736	0.4543291749188564	0.8232073036817626	0.7535480278510625	0.8172380218888087	0.5833333333333334	0.16666666666666666	0.0	0.00022167561775302057	0.00022167561775302057
1013	0.0593110464255195	0.011757040378390005	0.009081455967926604	0.6868933063517946	-1	0	0	0.2	2	0.9230769230769231	12	0.38461538461538464	0.7692307692307693	11	10	3	0	0	0.23076923076923078	3	13	15	0.0	0	0.7152884921907745	0.7818026726285169	0.3228179719571517	0.9596839629234455	0.3696085874213716	0.9393388284102182	0.8996633255232667	0.9164689594720198	0	0	0.0	0.009081455967926604	0.009081455967926604
4301	0.11351816384627358	0.031187133419087215	0.031068624735157136	0.6126245995062701	-1	0	0	0.1	1	1.0	13	1.0	1.0	14	13	0	1	0	0.06666666666666667	1	15	15	0.3333333333333333	0	0.22748428085630668	0.8094987130314946	0.6357243642081437	0.7979393468262644	0.4543291749188564	0.8050079295637169	0.7395950157195841	0.8041921974578012	1.0	0.21428571428571427	0.0	0.031068624735157136	0.031068624735157136
4626	0.11960210284549677	0.03062591666832239	0.02933731291118583	0.6259817524026583	-1	0	0	0.1	1	1.0	13	1.0	1.0	14	13	0	1	0	0.06666666666666667	1	15	15	0.3333333333333333	0	0.22748428085630668	0.8094987130314946	0.6357243642081437	0.7979393468262644	0.4543291749188564	0.8050079295637169	0.7395950157195841	0.8041921974578012	1.0	0.21428571428571427	0.0	0.02933731291118583	0.02933731291118583
154	0.014568033673811877	0.0011630591863452285	-0.0007678878619021818	0.9638207090048021	-1	0	0	0.5	5	0.5384615384615384	7	0.3333333333333333	0.38461538461538464	10	5	4	0	0	0.5555555555555556	5	9	15	0.0	0.2	0.7698337185567942	0.8670876765247719	0.5910469950797991	0.9415722220431232	0.7612312227421539	0.9700691509779263	0.9206265895392781	0.9376860126959418	0	0	0.0	-7.678878619021818e-05	-7.678878619021818e-05
595	0.009585339750699749	0.0010124447619079898	-0.00047818447291190813	0.9489600000374634	-1	0	0	0.2857142857142857	2	0.75	6	0.5555555555555556	0.625	5	5	4	2	0	0.2222222222222222	9	2	10	0.16666666666666666	0	0.7337805431090545	0.9096090994400303	0.602452032984542	0.9308062293732706	0.44100708860950827	0.9460024732356531	0.8315466936139605	0.930243743222517	0.6000000000000001	0.6	0.0	-4.7818447291190816e-05	-4.7818447291190816e-05
740	0.017829815303828402	0.0008086813600438892	-0.0001384123007571281	0.9929612938571324	-1	0	0	0.25	2	0.7777777777777778	7	0.55	0.5555555555555556	7	5	3	2	0	0.8	5	4	11	0.25	0	0.71524395666803	0.9149190834633572	0.9629124915451373	0.9142030198322983	0.34907823003248445	0.8073647343843022	0.9517736363649623	0.8867628095303481	0.5714285714285714	0.5714285714285714	0.0	-1.384123007571281e-05	-1.384123007571281e-05
877	0.05871754757383095	0.009462210089772338	0.007772520172798992	0.8352980073311094	-1	0	0	0.2	2	0.9230769230769231	12	0.38461538461538464	0.7692307692307693	11	10	3	2	0	0.23076923076923078	3	13	15	0.2222222222222222	0	0.8106051865831215	0.8892256602658423	0.6928542803203237	0.9666259150985609	0.8502974678328095	0.9688100892044538	0.9540775192288039	0.9508098438518334	0.5909090909090909	0.09090909090909091	0.0	0.007772520172798992	0.007772520172798992
4784	0.11179022336034443	0.026767954156801655	0.02660437396153346	0.6103598289180612	-1	0	0	0.1	1	1.0	13	1.0	1.0	14	13	0	1	0	0.06666666666666667	1	15	15	0.3333333333333333	0	0.22748428085630668	0.8094987130314946	0.6357243642081437	0.7979393468262644	0.4543291749188564	0.8050079295637169	0.7395950157195841	0.8041921974578012	1.0	0.2857142857142857	0.0	0.02660437396153346	0.02660437396153346
4196	0.11683146778190326	0.027606881208695692	0.021450207205194482	0.5944853646455404	-1	0	0	0.1	1	1.0	13	1.0	1.0	14	13	0	1	0	0.06666666666666667	1	15	15	0.3333333333333333	0	0.22748428085630668	0.8094987130314946	0.6357243642081437	0.7979393468262644	0.4543291749188564	0.8050079295637169	0.7395950157195841	0.8041921974578012	1.0	0.21428571428571427	0.0	0.021450207205194482	0.021450207205194482
4136	0.11967137091702028	0.04294241034440759	0.04176847409104895	0.6070097053032526	-1	0	0	0.1	1	1.0	13	1.0	1.0	14	13	0	1	0	0.06666666666666667	1	15	15	0.3333333333333333	0	0.22748428085630668	0.8094987130314946	0.6357243642081437	0.7979393468262644	0.4543291749188564	0.8050079295637169	0.7395950157195841	0.8041921974578012	1.0	0.21428571428571427	0.0	0.04176847409104895	0.04176847409104895
4085	0.11588824659357305	0.036854668437954534	0.0367957449552645	0.6060385839375171	-1	0	0	0.1	1	1.0	13	1.0	1.0	14	13	0	1	0	0.06666666666666667	1	15	15	0.3333333333333333	0	0.22748428085630668	0.8094987130314946	0.6357243642081437	0.7979393468262644	0.4543291749188564	0.8050079295637169	0.7395950157195841	0.8041921974578012	1.0	0.21428571428571427	0.0	0.0367957449552645	0.0367957449552645
450	0.02091925708199877	0.002182306264086088	0.0017652673607127082	0.9404633719425604	-1	0	0	0.4	4	0.5833333333333334	7	0.3888888888888889	0.3333333333333333	8	4	5	3	0	0.4444444444444444	9	4	14	0.3	0.2222222222222222	0.6529774010570426	0.9577827772513434	0.688965101089574	0.9461039541228771	0.5970810353625365	0.8740919467538141	0.8951452528882865	0.9334897503247342	0.125	0.375	0.0	0.0017652673607127082	0.0017652673607127082
1240	0.009132939875729962	0.001923900203897756	0.001886059274431806	0.9521166176162713	-1	0	0	0.3333333333333333	2	0.8571428571428571	6	0.375	0.8571428571428571	8	6	0	2	0	0.6666666666666666	6	4	9	1.0	0	0.9328808238588564	0.9334427821120139	0.9273914068755225	0.9597737689312145	0.34907823003248445	0.9267371456314709	0.9517736363649623	0.9417797063865364	0.5625	0.125	0.0	0.001886059274431806	0.001886059274431806
498	0.011947554157593118	0.0011074860146167344	-0.001064921152664776	0.9666497338275863	-1	0	0	0.2	1	1.0	5	1.0	0.8	4	4	2	3	0	0.14285714285714285	1	7	7	0.375	0	0.7537535025894446	0.8936226627937274	0.8210523905187159	0.6880159838820286	0.6857500129272721	0.8845465354562416	0.8637184109191544	0.8391323208512902	0.25	0.5	0.0	-0.00010649211526647759	-0.00010649211526647759
1107	0.03707971559111911	0.007498795643469372	0.007451227255583095	0.8058033694448872	-1	0	0	0.2222222222222222	2	0.9090909090909091	10	0.5416666666666666	0.9090909090909091	12	10	0	0	0	0.16666666666666666	2	12	13	0.0	0	0.5077367286080078	0.9118226489152732	0.6402818337558159	0.8241621913431129	0.4543291749188564	0.8283396137494801	0.7729217182296018	0.8603582466231318	0	0	0.0	0.007451227255583095	0.007451227255583095
3778	0.11293881569559354	0.043627157706298256	0.04220524645057263	0.6188440514998388	-1	0	0	0.1	1	1.0	13	1.0	1.0	14	13	0	1	0	0.06666666666666667	1	15	15	0.3333333333333333	0	0.22748428085630668	0.8094987130314946	0.6357243642081437	0.7979393468262644	0.4543291749188564	0.8050079295637169	0.7395950157195841	0.8041921974578012	1.0	0.21428571428571427	0.0	0.04220524645057263	0.04220524645057263
4394	0.11092643413279903	0.016809354778805546	0.014445536738444101	0.6225604120413741	-1	0	0	0.1	1	1.0	13	1.0	1.0	14	13	0	1	0	0.06666666666666667	1	15	15	0.3333333333333333	0	0.22748428085630668	0.8094987130314946	0.6062699949237433	0.8468215882051663	0.4543291749188564	0.8050079295637169	0.7395950157195841	0.821250880954337	1.0	0.14285714285714285	0.0	0.014445536738444101	0.014445536738444101
4069	0.11232610666459365	0.02821979941199807	0.022170916823809735	0.5962134454103162	-1	0	0	0.1	1	1.0	13	1.0	1.0	14	13	0	1	0	0.06666666666666667	1	15	15	0.3333333333333333	0	0.22748428085630668	0.8094987130314946	0.6357243642081437	0.7979393468262644	0.4543291749188564	0.8050079295637169	0.7395950157195841	0.8041921974578012	1.0	0.21428571428571427	0.0	0.022170916823809735	0.022170916823809735
1478	0.10626931676767189	0.014444948115191732	0.011537896230919257	0.672975813712235	-1	0	0	0.1	1	1.0	13	1.0	1.0	14	13	0	1	0	0.06666666666666667	1	15	15	0.3333333333333333	0	0.22748428085630668	0.8187760193792526	0.6135943642904704	0.7998247593905986	0.2775267855734686	0.7991841859528032	0.8589989080131051	0.806093949879789	1.0	0.2857142857142857	0.0	0.011537896230919257	0.011537896230919257
2989	0.11249548057038365	0.01946911254430431	0.006170301601896756	0.6457364848759872	-1	0	0	0.1	1	1.0	13	1.0	1.0	14	13	0	1	0	0.06666666666666667	1	15	15	0.3333333333333333	0	0.22444508167506902	0.8190633305583718	0.6135943642904704	0.7678020615456375	0.4543291749188564	0.8294800641669579	0.7509938183196172	0.8067923783887961	1.0	0.21428571428571427	0.0	0.006170301601896756	0.006170301601896756
952	0.01227967258890515	0.002139521395503404	-8.223054480944408e-05	0.9906520086326734	-1	0	0	0.4	2	0.8	4	0.5833333333333334	0.8	5	4	1	3	0	0.3333333333333333	2	6	7	0.6	0	0.5570498849823885	0.9620459985923837	0.6621530259767326	0.9016469157808559	0.26700781858109307	0.9563558358439634	0.8467837995314672	0.945066692150468	0.2	0.4	0.0	-8.223054480944408e-06	-8.223054480944408e-06
594	0.00789602277331814	0.0010769269721455017	0.001076870537121665	0.9822269825285662	-1	0	0	0.5	3	0.5	3	0.5714285714285714	0.5	5	3	2	2	0	0.2857142857142857	2	7	8	0.3333333333333333	0.2857142857142857	0.22140588249383136	0.8201808531054533	0.5196670554860648	0.7795816644993432	0.47687581650761574	0.6461201845910062	0.7395950157195841	0.7553976634633243	0.9	0.4	0.0	0.001076870537121665	0.001076870537121665
1045	0.0028653195365809284	0.0015466676873724912	-0.0014372509180997667	0.9837005206409914	-1	0	0	0.5	3	0.5	3	0.5333333333333333	0.16666666666666666	2	1	5	2	0	0.6	5	3	8	0.15384615384615385	0.2857142857142857	0.6938271061732066	0.5342061585511658	0.6752443660412502	0.7742215858141059	0.6700569396371158	0.9644092719175208	0.8698903984751083	0.8258157140371941	0.75	0.5	0.0925609909338545	-0.00014372509180997668	-0.00014372509180997668
3192	0.11371915538325186	0.029875077275443536	0.029753850062926277	0.6371297816016916	-1	0	0	0.1	1	1.0	13	1.0	1.0	14	13	0	1	0	0.06666666666666667	1	15	15	0.3333333333333333	0	0.22748428085630668	0.8094987130314946	0.6357243642081437	0.7979393468262644	0.4543291749188564	0.8050079295637169	0.7395950157195841	0.8041921974578012	1.0	0.21428571428571427	0.0	0.029753850062926277	0.029753850062926277
2366	0.10742454889655989	0.0304794681999807	0.02941803857207897	0.640107935963806	-1	0	0	0.1	1	1.0	13	1.0	1.0	14	13	0	1	0	0.06666666666666667	1	15	15	0.3333333333333333	0	0.22444508167506902	0.8190633305583718	0.6135943642904704	0.759311809393154	0.4543291749188564	0.8294800641669579	0.7668698710446984	0.8043368838881466	1.0	0.21428571428571427	0.0	0.02941803857207897	0.02941803857207897
2173	0.10335172467420307	0.01727342274307907	0.013457609603231313	0.6347228738837078	-1	0	0	0.1	1	1.0	13	1.0	1.0	14	13	0	1	0	0.06666666666666667	1	15	15	0.3333333333333333	0	0.22444508167506902	0.8190633305583718	0.6135943642904704	0.759311809393154	0.33636835150759403	0.8533260123887909	0.8677021228041654	0.8135561195811318	1.0	0.21428571428571427	0.0	0.013457609603231313	0.013457609603231313
1698	0.11356454940587378	0.015614445407797923	0.010900946289467736	0.658723214674974	-1	0	0	0.1	1	1.0	13	1.0	1.0	14	13	0	1	0	0.06666666666666667	1	15	15	0.3333333333333333	0	0.22444508167506902	0.8190633305583718	0.6135943642904704	0.759311809393154	0.4125886624272751	0.8006857687002412	0.775768352196338	0.7941029510881158	1.0	0.2857142857142857	0.0	0.010900946289467736	0.010900946289467736
3914	0.11505701774082308	0.01977346816007695	0.01897040999521716	0.6359812492245212	-1	0	0	0.1	1	1.0	13	1.0	1.0	14	13	0	1	0	0.06666666666666667	1	15	15	0.3333333333333333	0	0.22748428085630668	0.8094987130314946	0.6357243642081437	0.7979393468262644	0.4543291749188564	0.8050079295637169	0.7395950157195841	0.8041921974578012	1.0	0.21428571428571427	0.0	0.01897040999521716	0.01897040999521716
550	0.024804564957350023	0.002641423002882145	0.0018359050151463647	0.9828009140415246	-1	0	0	0.4	4	0.6153846153846154	8	0.35714285714285715	0.38461538461538464	8	5	6	3	0	0.8571428571428571	7	6	15	0.23076923076923078	0.18181818181818182	0.5249424406117544	0.9345641281335821	0.7062170775495349	0.9608687143897262	0.32247430750129036	0.8712906035157506	0.9326378023170602	0.9302659110909872	0.125	0.25	0.0	0.0018359050151463647	0.0018359050151463647
1447	0.10485301334239282	0.016737932362729625	0.013354974938183118	0.6812330271559894	-1	0	0	0.1	1	1.0	13	1.0	1.0	14	13	0	1	0	0.06666666666666667	1	15	15	0.3333333333333333	0	0.22444508167506902	0.8190633305583718	0.6135943642904704	0.759311809393154	0.40013034961170374	0.7971800562111221	0.7668698710446984	0.7929109741519449	1.0	0.2857142857142857	0.0	0.013354974938183118	0.013354974938183118
460	0.0007898458925431662	0.000787350555088234	0.0007872804216702046	0.9822827459659534	-1	0	0	0.3333333333333333	1	1.0	2	1.0	0.5	1	1	2	2	0	0.25	1	4	4	0.25	0	0.8247994979753853	0.5	0.23196468834192635	0.5	0.8690261768572141	0.5	0.9480689702320669	0.5	1.0	1.0	0.20313050228814425	0.0007872804216702046	0.0007872804216702046
651	0.004064654708033202	0.00019218450956163635	0.0001767320331022778	0.9940554095002802	-1	0	0	0.4	2	0.8	4	0.5833333333333334	0.8	5	4	1	2	0	0.3333333333333333	2	6	7	0.4	0	0.7111657817508699	0.8830772642402935	0.2761181453814216	0.9445265062549606	0.3278451988207052	0.9629534298710626	0.9527542664106088	0.9373113846814117	0.6	0.4	0.0	0.0001767320331022778	0.0001767320331022778
2438	0.10921815056127425	0.02446976892497238	0.024020120132252232	0.6575263726584792	-1	0	0	0.1	1	1.0	13	1.0	1.0	14	13	0	1	0	0.06666666666666667	1	15	15	0.3333333333333333	0	0.22444508167506902	0.8190633305583718	0.6135943642904704	0.759311809393154	0.4543291749188564	0.8294800641669579	0.7668698710446984	0.8043368838881466	1.0	0.21428571428571427	0.0	0.024020120132252232	0.024020120132252232
125	0.0	0.0	0.0	1.0	-1	0	0	0	0	0	0	1.0	0	0	0	0	2	0	1.0	1	1	1	0.5	0	0	0	0	0	0	0	0	0	0	0	0	-0.1	-0.1
209	0.003838126885691982	7.095648745247628e-05	-5.323381351608012e-05	0.9970199572161396	-1	0	0	0.3333333333333333	2	0.8571428571428571	6	0.5625	0.7142857142857143	7	5	1	2	0	0.25	2	8	9	0.5	0	0.5226791849369025	0.9214865918684235	0.46700792168985944	0.9082218877724034	0.5286277880268346	0.7546493456962668	0.7317010340994651	0.8764751663564428	0.6428571428571428	0	0.0	-5.323381351608012e-06	-5.323381351608012e-06
657	0.048752626254666226	0.0024007514783316386	-0.002220653791189378	0.9256751315966328	-1	0	0	0.2	2	0.9230769230769231	12	0.5357142857142857	0.7692307692307693	12	10	2	0	0	0.5714285714285714	7	4	15	0.0	0	0.22748428085630668	0.9547966753739964	0.6688583642132828	0.7653992752033244	0.2070252109878094	0.848059778879422	0.9024005179076454	0.8791177001045065	0	0	0.0	-0.0002220653791189378	-0.0002220653791189378
4486	0.10705013657178748	0.021896102789056817	0.010969905197598481	0.6693649880557155	-1	0	0	0.1111111111111111	1	1.0	11	1.0	1.0	12	11	0	1	0	0.07692307692307693	1	13	13	0.3333333333333333	0	0.22748428085630668	0.6838934264927361	0.6466599603186022	0.8256261758497316	0.31862160751214424	0.8351418887072399	0.839113907768214	0.7885810162339245	1.0	0.3333333333333333	0.0	0.010969905197598481	0.010969905197598481
841	0.03997765991657426	0.012997382924622552	0.009962800745214233	0.9135603238453391	-1	0	0	0.4	4	0.6153846153846154	8	0.3409090909090909	0.6153846153846154	12	8	2	0	0	0.36363636363636365	11	4	15	0.0	0	0.3982168420001083	0.9748225761989593	0.5505719116809334	0.9577198575601569	0.6281012756774575	0.9494666945086137	0.9082184777873624	0.9621887680679675	0	0	0.0	0.009962800745214233	0.009962800745214233
3349	0.07800122749051586	0.0028633526528880912	0.0010864552714800147	0.7313244901275566	-1	0	0	0.2	2	0.8461538461538461	11	0.38461538461538464	0.7692307692307693	12	10	2	2	0	0.23076923076923078	3	13	15	0.3333333333333333	0	0.22748428085630668	0.7938408727852125	0.6402818337558159	0.8632801989183126	0.4543291749188564	0.8199042747869195	0.8150895799561395	0.8276286168555148	0.5416666666666667	0.16666666666666666	0.0	0.0010864552714800147	0.0010864552714800147
2944	0.10249742779752428	0.022923086693861523	0.02284128425757786	0.6372992952866197	-1	0	0	0.1	1	1.0	13	1.0	1.0	14	13	0	1	0	0.06666666666666667	1	15	15	0.3333333333333333	0	0.22444508167506902	0.8190633305583718	0.6135943642904704	0.759311809393154	0.4543291749188564	0.8294800641669579	0.7668698710446984	0.8043368838881466	1.0	0.21428571428571427	0.0	0.02284128425757786	0.02284128425757786
1582	0.11043732399930493	0.021158540259284778	0.019087872893283207	0.6673849012389637	-1	0	0	0.1	1	1.0	13	1.0	1.0	14	13	0	1	0	0.06666666666666667	1	15	15	0.3333333333333333	0	0.22444508167506902	0.8190633305583718	0.6135943642904704	0.759311809393154	0.4125886624272751	0.8006857687002412	0.775768352196338	0.7941029510881158	1.0	0.2857142857142857	0.0	0.019087872893283207	0.019087872893283207
2395	0.11178301228829682	0.01547341871297403	0.012617629034863562	0.6549860394267979	-1	0	0	0.1	1	1.0	13	1.0	1.0	14	13	0	1	0	0.06666666666666667	1	15	15	0.3333333333333333	0	0.22444508167506902	0.8190633305583718	0.6135943642904704	0.759311809393154	0.4543291749188564	0.8294800641669579	0.7668698710446984	0.8043368838881466	1.0	0.2857142857142857	0.0	0.012617629034863562	0.012617629034863562
923	0.04653095181995098	0.007988573677660994	-0.005112627654699077	0.8686979876427312	-1	0	0	0.2	2	0.9230769230769231	12	0.38461538461538464	0.7692307692307693	11	10	3	0	0	0.23076923076923078	3	13	15	0.0	0	0.5961994099901026	0.872782854282232	0.4573122203584453	0.9025424580821577	0.5325025124051319	0.9285698331792194	0.8588124000554741	0.9036834113010895	0	0	0.0	-0.0005112627654699077	-0.0005112627654699077
2320	0.11142000279421636	0.023232685031897068	0.022926138833508164	0.6620272353397441	-1	0	0	0.1	1	1.0	13	1.0	1.0	14	13	0	1	0	0.06666666666666667	1	15	15	0.3333333333333333	0	0.22444508167506902	0.8190633305583718	0.6135943642904704	0.759311809393154	0.4543291749188564	0.8294800641669579	0.7668698710446984	0.8043368838881466	1.0	0.21428571428571427	0.0	0.022926138833508164	0.022926138833508164
4350	0.11359627655688785	0.03461920044407954	0.03460599906941825	0.6260305595266357	-1	0	0	0.1	1	1.0	13	1.0	1.0	14	13	0	1	0	0.06666666666666667	1	15	15	0.3333333333333333	0	0.22748428085630668	0.8094987130314946	0.6357243642081437	0.7979393468262644	0.4543291749188564	0.8050079295637169	0.7395950157195841	0.8041921974578012	1.0	0.21428571428571427	0.0	0.03460599906941825	0.03460599906941825
4695	0.11296884567658232	0.03275118677266557	0.03187303354202424	0.6114964071300214	-1	0	0	0.1	1	1.0	13	1.0	1.0	14	13	0	1	0	0.06666666666666667	1	15	15	0.3333333333333333	0	0.22748428085630668	0.8094987130314946	0.6357243642081437	0.7979393468262644	0.4543291749188564	0.8050079295637169	0.7395950157195841	0.8041921974578012	1.0	0.21428571428571427	0.0	0.03187303354202424	0.03187303354202424
4721	0.11267682785292468	0.042850710186158915	0.041433511311401376	0.6026520958756276	-1	0	0	0.1	1	1.0	13	1.0	1.0	14	13	0	1	0	0.06666666666666667	1	15	15	0.3333333333333333	0	0.22748428085630668	0.8094987130314946	0.6357243642081437	0.7979393468262644	0.4543291749188564	0.8050079295637169	0.7395950157195841	0.8041921974578012	1.0	0.2857142857142857	0.0	0.041433511311401376	0.041433511311401376
5006	0.11472461281709374	0.03964023238105191	0.037463647133529974	0.5978460058492016	-1	0	0	0.1	1	1.0	13	1.0	1.0	14	13	0	1	0	0.06666666666666667	1	15	15	0.3333333333333333	0	0.22748428085630668	0.8094987130314946	0.6357243642081437	0.7979393468262644	0.4543291749188564	0.8050079295637169	0.7395950157195841	0.8041921974578012	1.0	0.21428571428571427	0.0	0.037463647133529974	0.037463647133529974
2414	0.10763631314691995	0.019860204277432524	0.017778575141413445	0.6443645394150002	-1	0	0	0.1	1	1.0	13	1.0	1.0	14	13	0	1	0	0.06666666666666667	1	15	15	0.3333333333333333	0	0.22444508167506902	0.8190633305583718	0.6135943642904704	0.759311809393154	0.4543291749188564	0.8294800641669579	0.7668698710446984	0.8043368838881466	1.0	0.21428571428571427	0.0	0.017778575141413445	0.017778575141413445
4575	0.10961509453457942	0.018649917048992437	0.0101872418427435	0.6625700286033307	-1	0	0	0.1111111111111111	1	1.0	11	1.0	1.0	12	11	0	1	0	0.07692307692307693	1	13	13	0.3333333333333333	0	0.22748428085630668	0.6838934264927361	0.6466599603186022	0.8256261758497316	0.31862160751214424	0.8351418887072399	0.839113907768214	0.7885810162339245	1.0	0.25	0.0	0.0101872418427435	0.0101872418427435
391	0.01529282114329273	0.002265034470749975	-0.0018720821661746307	0.9239486586510727	-1	0	0	0.25	1	1.0	4	1.0	1.0	5	4	0	1	0	0.16666666666666666	1	6	6	0.3333333333333333	0	0.6938722239975484	0.8217561847758342	0.6311668946604716	0.8634308624019766	0.4762249741503618	0.9209678235884664	0.8868063923544924	0.8746427748746164	1.0	0.6	0.0	-0.00018720821661746308	-0.00018720821661746308
4378	0.11316137887359838	0.028178614666146257	0.026167997185547614	0.611156668978428	-1	0	0	0.1	1	1.0	13	1.0	1.0	14	13	0	1	0	0.06666666666666667	1	15	15	0.3333333333333333	0	0.22748428085630668	0.8094987130314946	0.6357243642081437	0.7979393468262644	0.4543291749188564	0.8050079295637169	0.7395950157195841	0.8041921974578012	1.0	0.21428571428571427	0.0	0.026167997185547614	0.026167997185547614
1474	0.11083483332258752	0.024370433727912973	0.024363328881606732	0.6543868748439994	-1	0	0	0.1	1	1.0	13	1.0	1.0	14	13	0	1	0	0.06666666666666667	1	15	15	0.3333333333333333	0	0.22444508167506902	0.8190633305583718	0.6135943642904704	0.759311809393154	0.4543291749188564	0.8294800641669579	0.7668698710446984	0.8043368838881466	1.0	0.21428571428571427	0.0	0.024363328881606732	0.024363328881606732
3546	0.11493294909487814	0.019867453483245062	0.019856679219503372	0.6489365926859816	-1	0	0	0.1	1	1.0	13	1.0	1.0	14	13	0	1	0	0.06666666666666667	1	15	15	0.3333333333333333	0	0.22748428085630668	0.8094987130314946	0.6357243642081437	0.7979393468262644	0.4543291749188564	0.8050079295637169	0.7395950157195841	0.8041921974578012	1.0	0.21428571428571427	0.0	0.019856679219503372	0.019856679219503372
757	0.036967084266280856	0.005871004107287945	-0.005861778242606336	0.8930993594087242	-1	0	0	0.3	3	0.6923076923076923	9	0.35714285714285715	0.6153846153846154	10	8	4	1	0	0.8571428571428571	7	6	15	0.1	0	0.36400487974364315	0.9688410586566657	0.3808639215379629	0.9701363868540437	0.6091685703618838	0.9279012592464138	0.8862494313550765	0.959205627102032	1.0	0.2	0.0	-0.0005861778242606336	-0.0005861778242606336
4081	0.11548411227700557	0.01938405984055577	0.018732200661066598	0.6321188627967147	-1	0	0	0.1	1	1.0	13	1.0	1.0	14	13	0	1	0	0.06666666666666667	1	15	15	0.3333333333333333	0	0.22748428085630668	0.8094987130314946	0.6357243642081437	0.7979393468262644	0.4543291749188564	0.8050079295637169	0.7395950157195841	0.8041921974578012	1.0	0.14285714285714285	0.0	0.018732200661066598	0.018732200661066598
4457	0.11706630438146572	0.012769676915543485	0.010879812556689098	0.630715405661187	-1	0	0	0.1	1	1.0	13	1.0	1.0	14	13	0	1	0	0.06666666666666667	1	15	15	0.3333333333333333	0	0.22748428085630668	0.8094987130314946	0.6357243642081437	0.7979393468262644	0.4543291749188564	0.8050079295637169	0.7395950157195841	0.8041921974578012	1.0	0.2857142857142857	0.0	0.010879812556689098	0.010879812556689098
3725	0.11523237213936832	0.020554018754838855	0.019963239083357617	0.621586021244166	-1	0	0	0.1	1	1.0	13	1.0	1.0	14	13	0	1	0	0.06666666666666667	1	15	15	0.3333333333333333	0	0.22748428085630668	0.8094987130314946	0.6357243642081437	0.7979393468262644	0.4543291749188564	0.8050079295637169	0.7395950157195841	0.8041921974578012	1.0	0.21428571428571427	0.0	0.019963239083357617	0.019963239083357617
2032	0.08839037026965829	0.01643646035459484	0.014809759975930554	0.7148803234241022	-1	0	0	0.1	1	1.0	13	1.0	1.0	14	13	0	1	0	0.06666666666666667	1	15	15	0.3333333333333333	0	0.22140588249383136	0.7107211909586773	0.6135943642904704	0.7959987152115329	0.20912204684238608	0.7890304650307336	0.8901268679055971	0.7673040687193439	1.0	0.35714285714285715	0.0	0.014809759975930554	0.014809759975930554
2136	0.1042320455368416	0.017056788957580834	0.01118865361059583	0.6160752817802286	-1	0	0	0.1	1	1.0	13	1.0	1.0	14	13	0	1	0	0.06666666666666667	1	15	15	0.3333333333333333	0	0.22444508167506902	0.8190633305583718	0.6135943642904704	0.759311809393154	0.33172561088062125	0.8525017395668335	0.8677021228041654	0.8132236838936485	1.0	0.2857142857142857	0.0	0.01118865361059583	0.01118865361059583
1141	0.07355530319647359	0.009494788431351863	0.004928435439866777	0.6406580380371429	-1	0	0	0.2	2	0.9230769230769231	12	0.5357142857142857	0.8461538461538461	12	11	2	0	0	0.14285714285714285	2	14	15	0.0	0	0.5311792274634372	0.938589764485049	0.6611695409428279	0.9177552398398972	0.47687581650761574	0.915394932908395	0.7395950157195841	0.9246170237345118	0	0	0.0	0.004928435439866777	0.004928435439866777
3308	0.11588000696493998	0.029246624015067627	0.028450839541749384	0.6094466779410921	-1	0	0	0.1	1	1.0	13	1.0	1.0	14	13	0	1	0	0.06666666666666667	1	15	15	0.3333333333333333	0	0.22748428085630668	0.8094987130314946	0.6357243642081437	0.7979393468262644	0.4543291749188564	0.8050079295637169	0.7395950157195841	0.8041921974578012	1.0	0.2857142857142857	0.0	0.028450839541749384	0.028450839541749384
1168	0.031337820004735284	0.0038414719139676337	-9.55430506016012e-05	0.9680264231098037	-1	0	0	0.4	4	0.6153846153846154	8	0.3125	0.6153846153846154	11	8	3	0	0	0.75	6	8	15	0.0	0.2857142857142857	0.7111657817508699	0.8857774595604907	0.6820572481298398	0.9599335284764882	0.8502974678328095	0.9574590514735767	0.8871212702974478	0.9415571506326916	0	0	0.0	-9.55430506016012e-06	-9.55430506016012e-06
2455	0.08236973757331721	0.0018592244509731109	-0.0008143671685351326	0.6176797896863944	-1	0	0	0.1	1	1.0	13	1.0	1.0	14	13	0	1	0	0.06666666666666667	1	15	15	0.3333333333333333	0	0.22444508167506902	0.8190633305583718	0.6135943642904704	0.7723584203151476	0.33636835150759403	0.8533260123887909	0.8614426149856952	0.8172072888149117	1.0	0.21428571428571427	0.0	-8.143671685351326e-05	-8.143671685351326e-05
3664	0.11381992088509696	0.025697713741467954	0.025377867947178934	0.6370705582370475	-1	0	0	0.1	1	1.0	13	1.0	1.0	14	13	0	1	0	0.06666666666666667	1	15	15	0.3333333333333333	0	0.22748428085630668	0.8094987130314946	0.6357243642081437	0.7979393468262644	0.4543291749188564	0.8050079295637169	0.7395950157195841	0.8041921974578012	1.0	0.21428571428571427	0.0	0.025377867947178934	0.025377867947178934
2045	0.10726460871352436	0.022133042666522076	0.020026378863464974	0.663838829278178	-1	0	0	0.1	1	1.0	13	1.0	1.0	14	13	0	1	0	0.06666666666666667	1	15	15	0.3333333333333333	0	0.22444508167506902	0.8190633305583718	0.6135943642904704	0.759311809393154	0.4543291749188564	0.8294800641669579	0.7668698710446984	0.8043368838881466	1.0	0.21428571428571427	0.0	0.020026378863464974	0.020026378863464974
899	0.1113367682281	0.024021391584989917	0.022691544257834668	0.653584006836677	-1	0	0	0.1	1	1.0	13	1.0	1.0	14	13	0	1	0	0.06666666666666667	1	15	15	0.3333333333333333	0	0.22444508167506902	0.8190633305583718	0.6135943642904704	0.759311809393154	0.40013034961170374	0.7971800562111221	0.7668698710446984	0.7929109741519449	1.0	0.2857142857142857	0.0	0.022691544257834668	0.022691544257834668
2892	0.11674087498637878	0.039421606638490723	0.039036365118151485	0.6075350670372232	-1	0	0	0.1	1	1.0	13	1.0	1.0	14	13	0	1	0	0.06666666666666667	1	15	15	0.3333333333333333	0	0.22748428085630668	0.8094987130314946	0.6357243642081437	0.7979393468262644	0.4543291749188564	0.8050079295637169	0.7395950157195841	0.8041921974578012	1.0	0.21428571428571427	0.0	0.039036365118151485	0.039036365118151485
1265	0.05507326922785196	0.008591983471655249	-0.00853733879640608	0.752458903315599	-1	0	0	0.2	2	0.9230769230769231	12	0.5357142857142857	0.9230769230769231	14	12	0	0	0	0.14285714285714285	2	14	15	0.0	0	0.5814115803065558	0.9240739159390875	0.6135943642904704	0.8442739324181843	0.2975036876213751	0.8755011169767095	0.8816812095249837	0.8856073304720116	0	0	0.0	-0.000853733879640608	-0.000853733879640608
3222	0.08033606313561333	0.014395173623635514	0.002737205377317227	0.6718489001058343	-1	0	0	0.1111111111111111	1	1.0	11	1.0	1.0	12	11	0	1	0	0.07692307692307693	1	13	13	0.3333333333333333	0	0.36561425664482206	0.8171801964354725	0.6512174298662743	0.5615023886808344	0.30734828671776454	0.822646825217003	0.8166128756619155	0.748946483388459	1.0	0.5	0.0	0.002737205377317227	0.002737205377317227
1263	0.043741456682062016	0.004958634406662178	0.00495814954096804	0.826891296843585	-1	0	0	0.3333333333333333	3	0.8181818181818182	9	0.5416666666666666	0.8181818181818182	11	9	1	1	0	0.16666666666666666	2	12	13	0.25	0.18181818181818182	0.5543700927529273	0.9260078799772724	0.6135943642904704	0.9111920018756076	0.1893944848974504	0.8267103794479788	0.8901268679055971	0.8946581011895471	1.0	0.2727272727272727	0.0	0.00495814954096804	0.00495814954096804
1143	0.025468077192375014	0.002272070611765652	-0.002234532091358786	0.9579506065546715	-1	0	0	0.5	5	0.5384615384615384	7	0.625	0.3076923076923077	7	4	7	2	0	0.6666666666666666	4	6	15	0.13333333333333333	0.16666666666666666	0.5570498849823885	0.9262864890256455	0.31082926419777435	0.9368365050772609	0.8498021369471397	0.9288103942575238	0.8805174759496651	0.9307829680167197	0.5714285714285714	0.2857142857142857	0.0	-0.0002234532091358786	-0.0002234532091358786
4977	0.12556741398737606	0.018105953692885864	0.006310495196977665	0.6574472401120346	-1	0	0	0.1	1	1.0	13	1.0	1.0	14	13	0	1	0	0.06666666666666667	1	15	15	0.3333333333333333	0	0.22748428085630668	0.8094987130314946	0.6062699949237433	0.8206852178525705	0.4543291749188564	0.8050079295637169	0.7395950157195841	0.8118203667468286	1.0	0.2857142857142857	0.0	0.006310495196977665	0.006310495196977665
4380	0.10835657358564653	0.0168124081419355	0.010172554066885985	0.6420228618341615	-1	0	0	0.1111111111111111	1	1.0	11	1.0	1.0	12	11	0	1	0	0.07692307692307693	1	13	13	0.3333333333333333	0	0.22748428085630668	0.6838934264927361	0.6466599603186022	0.8256261758497316	0.31862160751214424	0.8351418887072399	0.839113907768214	0.7885810162339245	1.0	0.16666666666666666	0.0	0.010172554066885985	0.010172554066885985
2620	0.11338433596641664	0.01968944317776697	0.01878429441218121	0.6539528052817698	-1	0	0	0.1	1	1.0	13	1.0	1.0	14	13	0	1	0	0.06666666666666667	1	15	15	0.3333333333333333	0	0.22444508167506902	0.8190633305583718	0.6135943642904704	0.759311809393154	0.4543291749188564	0.8294800641669579	0.7668698710446984	0.8043368838881466	1.0	0.21428571428571427	0.0	0.01878429441218121	0.01878429441218121
4517	0.11392944307730128	0.017448208440268603	0.017281986693804898	0.6324655179186081	-1	0	0	0.1	1	1.0	13	1.0	1.0	14	13	0	1	0	0.06666666666666667	1	15	15	0.3333333333333333	0	0.22748428085630668	0.8094987130314946	0.6357243642081437	0.7979393468262644	0.4543291749188564	0.8050079295637169	0.7395950157195841	0.8041921974578012	1.0	0.21428571428571427	0.0	0.017281986693804898	0.017281986693804898
3048	0.10739976155247288	0.02225076563655279	0.02163395214783515	0.6493492234832504	-1	0	0	0.1	1	1.0	13	1.0	1.0	14	13	0	1	0	0.06666666666666667	1	15	15	0.3333333333333333	0	0.22444508167506902	0.8190633305583718	0.6135943642904704	0.759311809393154	0.4543291749188564	0.8294800641669579	0.7668698710446984	0.8043368838881466	1.0	0.21428571428571427	0.0	0.02163395214783515	0.02163395214783515
466	0.037083597711859775	0.010680656651492357	-0.0006813128343523901	0.8592977175746176	-1	0	0	0.3	3	0.6923076923076923	9	0.375	0.5384615384615384	8	7	6	2	0	0.625	8	5	15	0.13333333333333333	0.5714285714285714	0.756477021773556	0.9717141935619085	0.4470615052713035	0.9136808740611753	0.4093483070402254	0.9421888823751225	0.9123451921126363	0.9476343958208762	0.5625	0.25	0.0	-6.813128343523901e-05	-6.813128343523901e-05
341	0.03085193944535219	0.0010774498841865615	-2.8363702825642227e-06	0.9401518262800814	-1	0	0	0.4	4	0.6153846153846154	8	0.5	0.38461538461538464	8	5	6	7	0	0.3	3	10	15	0.5384615384615384	0	0.4451266501898453	0.8916229168596618	0.6823865270553651	0.955144354281912	0.5632350763358123	0.9105016373576569	0.8185130581878832	0.9238049891926434	0.125	0.25	0.0	-2.8363702825642227e-07	-2.8363702825642227e-07
3438	0.10943217937759964	0.02799198625441348	0.021024787943424026	0.6545824379781753	-1	0	0	0.2	2	0.9230769230769231	12	0.5357142857142857	0.9230769230769231	14	12	0	0	0	0.14285714285714285	2	14	15	0.0	0	0.22748428085630668	0.8054552503095976	0.6402818337558159	0.8664791738422638	0.4543291749188564	0.8656555823370808	0.796729256989506	0.8478713184512879	0	0	0.0	0.021024787943424026	0.021024787943424026
3408	0.11444195283466044	0.03939768548656393	0.03802412936481539	0.6017108977965884	-1	0	0	0.1	1	1.0	13	1.0	1.0	14	13	0	1	0	0.06666666666666667	1	15	15	0.3333333333333333	0	0.22748428085630668	0.8094987130314946	0.6357243642081437	0.7979393468262644	0.4543291749188564	0.8050079295637169	0.7395950157195841	0.8041921974578012	1.0	0.21428571428571427	0.0	0.03802412936481539	0.03802412936481539
3443	0.10672345579799761	0.022150073762492572	0.020128256513006048	0.6623763912332272	-1	0	0	0.1	1	1.0	13	1.0	1.0	14	13	0	1	0	0.06666666666666667	1	15	15	0.3333333333333333	0	0.22444508167506902	0.8190633305583718	0.6135943642904704	0.759311809393154	0.4543291749188564	0.8294800641669579	0.7668698710446984	0.8043368838881466	1.0	0.07142857142857142	0.0	0.020128256513006048	0.020128256513006048
1856	0.09501754159935547	0.019628962769326984	0.006046266992012262	0.6665422434903172	-1	0	0	0.1	1	1.0	13	1.0	1.0	14	13	0	1	0	0.06666666666666667	1	15	15	0.3333333333333333	0	0.22140588249383136	0.7776697167824391	0.6135943642904704	0.759311809393154	0.4543291749188564	0.8294800641669579	0.8182988712995523	0.7904541336457424	1.0	0.21428571428571427	0.0	0.006046266992012262	0.006046266992012262
1978	0.1022045548449279	0.02446230028092313	0.02437900501912745	0.6631027546511912	-1	0	0	0.1	1	1.0	13	1.0	1.0	14	13	0	1	0	0.06666666666666667	1	15	15	0.3333333333333333	0	0.22748428085630668	0.8187760193792526	0.6357243642081437	0.7542228050983985	0.2775267855734686	0.7991841859528032	0.8474587099241317	0.791971038430669	1.0	0.2857142857142857	0.0	0.02437900501912745	0.02437900501912745
541	0.02434554680482415	0.002573091323530857	0.0014791794009879834	0.9662129468461497	-1	0	0	0.125	1	1.0	9	0.3142857142857143	0.6666666666666666	7	6	3	1	0	0.7142857142857143	5	7	11	0.1111111111111111	0	0.540412504345492	0.9430731471418489	0.9366099261176831	0.9544177218261348	0.5182833451032154	0.8791988291390281	0.8585073820447511	0.9315836871141635	1.0	0.42857142857142855	0.0	0.0014791794009879834	0.0014791794009879834
2504	0.10856021056897755	0.02284833323361972	0.022685453097267987	0.6447051741792298	-1	0	0	0.1	1	1.0	13	1.0	1.0	14	13	0	1	0	0.06666666666666667	1	15	15	0.3333333333333333	0	0.22444508167506902	0.8190633305583718	0.6135943642904704	0.759311809393154	0.4543291749188564	0.8294800641669579	0.7668698710446984	0.8043368838881466	1.0	0.21428571428571427	0.0	0.022685453097267987	0.022685453097267987
2233	0.0975251920793329	0.019318754970129873	-0.010124875945084067	0.6603528571996297	-1	0	0	0.1	1	1.0	13	1.0	1.0	14	13	0	1	0	0.06666666666666667	1	15	15	0.3333333333333333	0	0.22444508167506902	0.8190633305583718	0.6135943642904704	0.7823721707992777	0.4543291749188564	0.8294800641669579	0.7937427134805927	0.8110992140632092	1.0	0.21428571428571427	0.0	-0.0010124875945084068	-0.0010124875945084068
3116	0.03581884044250102	0.0019980737861528333	0.001994754733673673	0.9484087566927651	-1	0	0	0.1	1	1.0	13	1.0	1.0	14	13	0	1	0	0.06666666666666667	1	15	15	0.3333333333333333	0	0.22140588249383136	0.8412863029066502	0.6135943642904704	0.7796358269860538	0.4543291749188564	0.8114674745456751	0.7395950157195841	0.8120902613956226	1.0	0.21428571428571427	0.0	0.001994754733673673	0.001994754733673673
598	0.04024798753401719	0.0035132037156526894	-0.003403823500236467	0.886686143118884	-1	0	0	0.2	2	0.9230769230769231	12	0.5	0.7692307692307693	11	10	3	3	0	0.3	10	3	15	0.3333333333333333	0	0.6860751812921315	0.8989649379368017	0.4016485538897954	0.8793615213572983	0.4934920967341334	0.8951778187923863	0.8771688976540941	0.8914505111734597	0.36363636363636365	0.18181818181818182	0.0	-0.0003403823500236467	-0.0003403823500236467
1859	0.11803646944939981	0.02057607803296807	0.017752917472553278	0.6390264367637486	-1	0	0	0.1	1	1.0	13	1.0	1.0	14	13	0	1	0	0.06666666666666667	1	15	15	0.3333333333333333	0	0.22444508167506902	0.8190633305583718	0.6135943642904704	0.759311809393154	0.40013034961170374	0.7971800562111221	0.7668698710446984	0.7929109741519449	1.0	0.2857142857142857	0.0	0.017752917472553278	0.017752917472553278
3139	0.11244417892819591	0.026055634903244546	0.025807545566379486	0.6111825590160396	-1	0	0	0.1	1	1.0	13	1.0	1.0	14	13	0	1	0	0.06666666666666667	1	15	15	0.3333333333333333	0	0.22748428085630668	0.8094987130314946	0.6357243642081437	0.7979393468262644	0.4543291749188564	0.8050079295637169	0.7395950157195841	0.8041921974578012	1.0	0.21428571428571427	0.0	0.025807545566379486	0.025807545566379486
4959	0.12444724909858193	0.0110800541956304	0.005786445605845983	0.6324198148722027	-1	0	0	0.1	1	1.0	13	1.0	1.0	14	13	0	1	0	0.06666666666666667	1	15	15	0.3333333333333333	0	0.22748428085630668	0.8405025060816212	0.6357243642081437	0.7979393468262644	0.4543291749188564	0.8050079295637169	0.7395950157195841	0.815242763573415	1.0	0.2857142857142857	0.0	0.005786445605845983	0.005786445605845983
1441	0.1050343115421649	0.014274486061168977	0.009864121824308136	0.6408472975016895	-1	0	0	0.1	1	1.0	13	1.0	1.0	14	13	0	1	0	0.06666666666666667	1	15	15	0.3333333333333333	0	0.22444508167506902	0.8190633305583718	0.6135943642904704	0.759311809393154	0.40013034961170374	0.7971800562111221	0.7668698710446984	0.7929109741519449	1.0	0.2857142857142857	0.0	0.009864121824308136	0.009864121824308136
2330	0.10783307414294768	0.02273980704762419	0.022451125229320888	0.6472164039126556	-1	0	0	0.1	1	1.0	13	1.0	1.0	14	13	0	1	0	0.06666666666666667	1	15	15	0.3333333333333333	0	0.22444508167506902	0.8190633305583718	0.6135943642904704	0.759311809393154	0.4543291749188564	0.8294800641669579	0.7668698710446984	0.8043368838881466	1.0	0.21428571428571427	0.0	0.022451125229320888	0.022451125229320888
2613	0.11201932168339332	0.023250863281088722	0.02267056286106925	0.6434688363851309	-1	0	0	0.1	1	1.0	13	1.0	1.0	14	13	0	1	0	0.06666666666666667	1	15	15	0.3333333333333333	0	0.22444508167506902	0.8190633305583718	0.6135943642904704	0.759311809393154	0.4543291749188564	0.8294800641669579	0.7668698710446984	0.8043368838881466	1.0	0.21428571428571427	0.0	0.02267056286106925	0.02267056286106925
939	0.036891612407459896	0.005480652428219821	-0.004959717545683742	0.9449617815593896	-1	0	0	0.3	3	0.7692307692307693	10	0.26785714285714285	0.6923076923076923	12	9	2	0	0	0.875	7	8	15	0.0	0.25	0.5839472523550907	0.9028410146492722	0.4778986915364257	0.9208184940973188	0.48988776638950216	0.9049698143651369	0.8225845400572979	0.9098776268848846	0	0	0.0	-0.0004959717545683741	-0.0004959717545683741
1688	0.10682495602787623	0.021570174068054282	0.02033966622612753	0.6602168194061209	-1	0	0	0.1	1	1.0	13	1.0	1.0	14	13	0	1	0	0.06666666666666667	1	15	15	0.3333333333333333	0	0.22444508167506902	0.8190633305583718	0.6135943642904704	0.759311809393154	0.4543291749188564	0.8294800641669579	0.7668698710446984	0.8043368838881466	1.0	0.21428571428571427	0.0	0.02033966622612753	0.02033966622612753
2595	0.112757808667202	0.021205707209634782	0.02074453041404084	0.6580959806373884	-1	0	0	0.1	1	1.0	13	1.0	1.0	14	13	0	1	0	0.06666666666666667	1	15	15	0.3333333333333333	0	0.22444508167506902	0.8190633305583718	0.6135943642904704	0.759311809393154	0.4543291749188564	0.8294800641669579	0.7668698710446984	0.8043368838881466	1.0	0.21428571428571427	0.0	0.02074453041404084	0.02074453041404084
1450	0.10806724536848467	0.025386624629354548	0.020611709739056763	0.654779184542905	-1	0	0	0.1	1	1.0	13	1.0	1.0	14	13	0	1	0	0.06666666666666667	1	15	15	0.3333333333333333	0	0.22444508167506902	0.8190633305583718	0.6135943642904704	0.759311809393154	0.40013034961170374	0.7971800562111221	0.7668698710446984	0.7929109741519449	1.0	0.2857142857142857	0.0	0.020611709739056763	0.020611709739056763
3717	0.11699276388748882	0.02825696139017601	0.028222097002458854	0.6462851743988061	-1	0	0	0.1	1	1.0	13	1.0	1.0	14	13	0	1	0	0.06666666666666667	1	15	15	0.3333333333333333	0	0.22748428085630668	0.8094987130314946	0.6357243642081437	0.7979393468262644	0.4543291749188564	0.8050079295637169	0.7395950157195841	0.8041921974578012	1.0	0.21428571428571427	0.0	0.028222097002458854	0.028222097002458854
1799	0.11712419144201461	0.01966761257027695	0.019199560127263194	0.6512147855877011	-1	0	0	0.1	1	1.0	13	1.0	1.0	14	13	0	1	0	0.06666666666666667	1	15	15	0.3333333333333333	0	0.22444508167506902	0.8190633305583718	0.6135943642904704	0.759311809393154	0.4543291749188564	0.8294800641669579	0.7668698710446984	0.8043368838881466	1.0	0.21428571428571427	0.0	0.019199560127263194	0.019199560127263194
4302	0.1181089502440019	0.04009494273241122	0.03962519345009234	0.6168416304365723	-1	0	0	0.1	1	1.0	13	1.0	1.0	14	13	0	1	0	0.06666666666666667	1	15	15	0.3333333333333333	0	0.22748428085630668	0.8094987130314946	0.6357243642081437	0.7979393468262644	0.4543291749188564	0.8050079295637169	0.7395950157195841	0.8041921974578012	1.0	0.21428571428571427	0.0	0.03962519345009234	0.03962519345009234
1373	0.10431681415015452	0.016128493950476705	0.013082955798128846	0.6705297441966456	-1	0	0	0.1	1	1.0	13	1.0	1.0	14	13	0	1	0	0.06666666666666667	1	15	15	0.3333333333333333	0	0.22444508167506902	0.8190633305583718	0.6135943642904704	0.759311809393154	0.4543291749188564	0.8294800641669579	0.7668698710446984	0.8043368838881466	1.0	0.21428571428571427	0.0	0.013082955798128846	0.013082955798128846
2520	0.036058296185987035	0.0006837420888417077	0.0006835380342989434	0.9453979424528817	-1	0	0	0.1	1	1.0	13	1.0	1.0	14	13	0	1	0	0.06666666666666667	1	15	15	0.3333333333333333	0	0.22140588249383136	0.8412863029066502	0.6135943642904704	0.7796358269860538	0.4543291749188564	0.8114674745456751	0.7395950157195841	0.8120902613956226	1.0	0.2857142857142857	0.0	0.0006835380342989434	0.0006835380342989434
2864	0.11274823817490455	0.025053766854976567	0.024307322583824263	0.6517990424107714	-1	0	0	0.1	1	1.0	13	1.0	1.0	14	13	0	1	0	0.06666666666666667	1	15	15	0.3333333333333333	0	0.22444508167506902	0.8190633305583718	0.6135943642904704	0.759311809393154	0.4543291749188564	0.8294800641669579	0.7668698710446984	0.8043368838881466	1.0	0.21428571428571427	0.0	0.024307322583824263	0.024307322583824263
4087	0.10376037017530645	0.011440060958667031	0.008055292772043083	0.6489351526813938	-1	0	0	0.1	1	1.0	13	1.0	1.0	14	13	0	1	0	0.06666666666666667	1	15	15	0.3333333333333333	0	0.22748428085630668	0.8176834544724013	0.6402818337558159	0.836515465054824	0.4543291749188564	0.8149819942873966	0.7395950157195841	0.8232693752568812	1.0	0.35714285714285715	0.0	0.008055292772043083	0.008055292772043083
3368	0.11723129904685275	0.034636493989249874	0.03456011448592215	0.6025437054771264	-1	0	0	0.1	1	1.0	13	1.0	1.0	14	13	0	1	0	0.06666666666666667	1	15	15	0.3333333333333333	0	0.22748428085630668	0.8094987130314946	0.6357243642081437	0.7979393468262644	0.4543291749188564	0.8050079295637169	0.7395950157195841	0.8041921974578012	1.0	0.21428571428571427	0.0	0.03456011448592215	0.03456011448592215
2815	0.1068634226296746	0.013164782146213928	0.007667240752642697	0.6496397278842077	-1	0	0	0.1	1	1.0	13	1.0	1.0	14	13	0	0	0	0.06666666666666667	1	15	15	0.0	0	0.22444508167506902	0.8190633305583718	0.6135943642904704	0.8609852517403822	0.33172561088062125	0.8525017395668335	0.8711342864839348	0.8450059379392058	0	0	0.0	0.007667240752642697	0.007667240752642697
1523	0.10592747311212629	0.014894133287712937	0.006258039032242042	0.6507383773157012	-1	0	0	0.1	1	1.0	13	1.0	1.0	14	13	0	1	0	0.06666666666666667	1	15	15	0.3333333333333333	0	0.22444508167506902	0.8190633305583718	0.6135943642904704	0.759311809393154	0.4125886624272751	0.8006857687002412	0.775768352196338	0.7941029510881158	1.0	0.2857142857142857	0.0	0.006258039032242042	0.006258039032242042
2568	0.10748317343319547	0.019816147671356563	0.019203525596281832	0.6478830252029903	-1	0	0	0.1	1	1.0	13	1.0	1.0	14	13	0	1	0	0.06666666666666667	1	15	15	0.3333333333333333	0	0.22444508167506902	0.8190633305583718	0.6135943642904704	0.759311809393154	0.4543291749188564	0.8294800641669579	0.7668698710446984	0.8043368838881466	1.0	0.21428571428571427	0.0	0.019203525596281832	0.019203525596281832
3040	0.11324878244076006	0.02869899169269577	0.02862581093193483	0.6096087881131593	-1	0	0	0.1	1	1.0	13	1.0	1.0	14	13	0	1	0	0.06666666666666667	1	15	15	0.3333333333333333	0	0.22748428085630668	0.8094987130314946	0.6357243642081437	0.7979393468262644	0.4543291749188564	0.8050079295637169	0.7395950157195841	0.8041921974578012	1.0	0.21428571428571427	0.0	0.02862581093193483	0.02862581093193483
2551	0.11439653806716205	0.019613099187043993	0.01891006113921418	0.6526884701765967	-1	0	0	0.1	1	1.0	13	1.0	1.0	14	13	0	1	0	0.06666666666666667	1	15	15	0.3333333333333333	0	0.22444508167506902	0.8190633305583718	0.6135943642904704	0.759311809393154	0.4543291749188564	0.8294800641669579	0.7668698710446984	0.8043368838881466	1.0	0.21428571428571427	0.0	0.01891006113921418	0.01891006113921418
4686	0.111448443455846	0.030044791410606567	0.02954142359624962	0.6223493919559318	-1	0	0	0.1	1	1.0	13	1.0	1.0	14	13	0	1	0	0.06666666666666667	1	15	15	0.3333333333333333	0	0.22748428085630668	0.8094987130314946	0.6357243642081437	0.7979393468262644	0.4543291749188564	0.8050079295637169	0.7395950157195841	0.8041921974578012	1.0	0.2857142857142857	0.0	0.02954142359624962	0.02954142359624962
40	6.17501131979455e-09	6.055604694413672e-09	4.431185714021529e-09	0.9999996286466952	-1	0	0	0	0	0	0	1.0	0	0	0	0	2	0	1.0	1	1	1	0.5	0	0	0	0	0	0	0	0	0	0	0	0	-0.1	-0.1
3695	0.11123739253422396	0.02745782333246786	0.02726833122212267	0.6187163933164963	-1	0	0	0.1	1	1.0	13	1.0	1.0	14	13	0	1	0	0.06666666666666667	1	15	15	0.3333333333333333	0	0.22748428085630668	0.8094987130314946	0.6357243642081437	0.7979393468262644	0.4543291749188564	0.8050079295637169	0.7395950157195841	0.8041921974578012	1.0	0.21428571428571427	0.0	0.02726833122212267	0.02726833122212267
4250	0.10753527309785828	0.01749375070764209	0.011583664927211785	0.6530401835983802	-1	0	0	0.1111111111111111	1	1.0	11	1.0	1.0	12	11	0	1	0	0.07692307692307693	1	13	13	0.3333333333333333	0	0.22748428085630668	0.6838934264927361	0.6466599603186022	0.8256261758497316	0.31862160751214424	0.8351418887072399	0.839113907768214	0.7885810162339245	1.0	0.3333333333333333	0.0	0.011583664927211785	0.011583664927211785
2023	0.10769546483216255	0.02010222886714416	0.016147531749897772	0.6555822409170236	-1	0	0	0.1	1	1.0	13	1.0	1.0	14	13	0	1	0	0.06666666666666667	1	15	15	0.3333333333333333	0	0.22748428085630668	0.8187760193792526	0.6135943642904704	0.7393179043259368	0.30734828671776454	0.8309989781910448	0.8549063892238511	0.799163702071835	1.0	0.21428571428571427	0.0	0.016147531749897772	0.016147531749897772
4091	0.11462648147528873	0.021041526725023345	0.02054691929731157	0.6386359151966392	-1	0	0	0.1	1	1.0	13	1.0	1.0	14	13	0	1	0	0.06666666666666667	1	15	15	0.3333333333333333	0	0.22748428085630668	0.8094987130314946	0.6357243642081437	0.7979393468262644	0.4543291749188564	0.8050079295637169	0.7395950157195841	0.8041921974578012	1.0	0.21428571428571427	0.0	0.02054691929731157	0.02054691929731157
440	0.0543392971335241	0.0009049165853346558	0.0007325962517753328	0.7269408681505904	-1	0	0	0.1111111111111111	1	1.0	11	1.0	0.9090909090909091	11	10	1	0	0	0.07692307692307693	13	1	13	0.0	0	0.5958732917253066	0.9401945418914527	0.5474183197793768	0.9016124259968678	0.6903127874323924	0.8397920262630912	0.8567943812682104	0.9010530713503223	0	0	0.0	0.0007325962517753328	0.0007325962517753328
792	0.046784931236089865	0.00415700728591481	0.0007666091899047805	0.9968417707104577	-1	0	0	0.2222222222222222	2	0.9090909090909091	10	1.0	0.8181818181818182	11	9	1	0	0	0.07692307692307693	13	1	13	0.0	0.16666666666666666	0.6672008172853393	0.8597155061372928	0.38414333145522966	0.9209849850776843	0.5868848919511528	0.8145489037863354	0.8595253766171336	0.8717132705442007	0	0	0.0	0.0007666091899047805	0.0007666091899047805
4581	0.11450375193351756	0.025300016078149877	0.024551497410127476	0.6263114375680698	-1	0	0	0.1	1	1.0	13	1.0	1.0	14	13	0	1	0	0.06666666666666667	1	15	15	0.3333333333333333	0	0.22748428085630668	0.8094987130314946	0.6357243642081437	0.7979393468262644	0.4543291749188564	0.8635864184718279	0.8099750794874816	0.825664635614988	1.0	0.21428571428571427	0.0	0.024551497410127476	0.024551497410127476
4013	0.11441415841767556	0.030392146081362672	0.02671069748784362	0.6406619775857745	-1	0	0	0.1	1	1.0	13	1.0	1.0	14	13	0	1	0	0.06666666666666667	1	15	15	0.3333333333333333	0	0.22748428085630668	0.8089997544717343	0.6402818337558159	0.7870484945102402	0.4543291749188564	0.8176139139252028	0.7395950157195841	0.8048683997834526	1.0	0.21428571428571427	0.0	0.02671069748784362	0.02671069748784362
3559	0.11460948364324401	0.026244405661539048	0.025591145188631315	0.63438059295791	-1	0	0	0.1	1	1.0	13	1.0	1.0	14	13	0	1	0	0.06666666666666667	1	15	15	0.3333333333333333	0	0.22748428085630668	0.8094987130314946	0.6357243642081437	0.7979393468262644	0.4543291749188564	0.8050079295637169	0.7395950157195841	0.8041921974578012	1.0	0.21428571428571427	0.0	0.025591145188631315	0.025591145188631315
1638	0.1100690588997732	0.022134174540050986	0.01954862005251505	0.6619172732920651	-1	0	0	0.1	1	1.0	13	1.0	1.0	14	13	0	1	0	0.06666666666666667	1	15	15	0.3333333333333333	0	0.22444508167506902	0.8190633305583718	0.6135943642904704	0.759311809393154	0.40013034961170374	0.7971800562111221	0.7668698710446984	0.7929109741519449	1.0	0.2857142857142857	0.0	0.01954862005251505	0.01954862005251505
2976	0.11204020178198267	0.019483522167407893	0.01946815172711424	0.619773249972949	-1	0	0	0.1	1	1.0	13	1.0	1.0	14	13	0	1	0	0.06666666666666667	1	15	15	0.3333333333333333	0	0.22748428085630668	0.8176834544724013	0.6062699949237433	0.7799002776569386	0.4543291749188564	0.7831044746601824	0.7395950157195841	0.7941114539140488	1.0	0.2857142857142857	0.0	0.01946815172711424	0.01946815172711424
1851	0.09880856370485479	0.01063590006303778	0.0011099559420957418	0.6429879254550361	-1	0	0	0.1	1	1.0	13	1.0	1.0	14	13	0	1	0	0.06666666666666667	1	15	15	0.3333333333333333	0	0.22444508167506902	0.8190633305583718	0.6135943642904704	0.7723584203151476	0.4543291749188564	0.8294800641669579	0.7668698710446984	0.8081260151655856	1.0	0.14285714285714285	0.0	0.0011099559420957418	0.0011099559420957418
4454	0.11810162432842738	0.03402148332601929	0.03267843223979453	0.5791082765542904	-1	0	0	0.1	1	1.0	13	1.0	1.0	14	13	0	1	0	0.06666666666666667	1	15	15	0.3333333333333333	0	0.22748428085630668	0.8176834544724013	0.6357243642081437	0.795874415745594	0.4543291749188564	0.7831044746601824	0.7395950157195841	0.7992738985665597	1.0	0.07142857142857142	0.0	0.03267843223979453	0.03267843223979453
66	0.014375467716412144	0.001545791320113676	-0.000860366142204321	0.9635893743204434	-1	0	0	0.5	5	0.5384615384615384	7	0.3333333333333333	0.38461538461538464	10	5	4	0	0	0.5555555555555556	5	9	15	0.0	0.2	0.7698337185567942	0.8670876765247719	0.5910469950797991	0.9415722220431232	0.7612312227421539	0.9700691509779263	0.9206265895392781	0.9376860126959418	0	0	0.0	-8.60366142204321e-05	-8.60366142204321e-05
3069	0.11330663744426449	0.02089807831911753	0.01951490841533084	0.656786715481271	-1	0	0	0.1	1	1.0	13	1.0	1.0	14	13	0	1	0	0.06666666666666667	1	15	15	0.3333333333333333	0	0.22444508167506902	0.8190633305583718	0.6135943642904704	0.759311809393154	0.4543291749188564	0.8294800641669579	0.7668698710446984	0.8043368838881466	1.0	0.21428571428571427	0.0	0.01951490841533084	0.01951490841533084
4909	0.10999587486862242	0.03234122136539802	0.032128372991836546	0.6115574901229037	-1	0	0	0.1	1	1.0	13	1.0	1.0	14	13	0	1	0	0.06666666666666667	1	15	15	0.3333333333333333	0	0.22748428085630668	0.8094987130314946	0.6357243642081437	0.7979393468262644	0.4543291749188564	0.8050079295637169	0.7395950157195841	0.8041921974578012	1.0	0.21428571428571427	0.0	0.032128372991836546	0.032128372991836546
3875	0.11468712556293507	0.023913775451826578	0.02336027340426795	0.6427089552127709	-1	0	0	0.1	1	1.0	13	1.0	1.0	14	13	0	1	0	0.06666666666666667	1	15	15	0.3333333333333333	0	0.22748428085630668	0.8094987130314946	0.6357243642081437	0.7979393468262644	0.4543291749188564	0.8050079295637169	0.7395950157195841	0.8041921974578012	1.0	0.35714285714285715	0.0	0.02336027340426795	0.02336027340426795
1938	0.10424831007907348	0.02438788349490285	0.014958622582913455	0.6346790095684269	-1	0	0	0.1	1	1.0	13	1.0	1.0	14	13	0	1	0	0.06666666666666667	1	15	15	0.3333333333333333	0	0.22444508167506902	0.8190633305583718	0.6135943642904704	0.759311809393154	0.40013034961170374	0.7971800562111221	0.7668698710446984	0.7929109741519449	1.0	0.35714285714285715	0.0	0.014958622582913455	0.014958622582913455
3779	0.11715939337517645	0.035307631835676055	0.035285399426451175	0.6255052336013921	-1	0	0	0.1	1	1.0	13	1.0	1.0	14	13	0	1	0	0.06666666666666667	1	15	15	0.3333333333333333	0	0.22748428085630668	0.8094987130314946	0.6357243642081437	0.7979393468262644	0.4543291749188564	0.8050079295637169	0.7395950157195841	0.8041921974578012	1.0	0.2857142857142857	0.0	0.035285399426451175	0.035285399426451175
1595	0.08152947373365167	0.010034926649616447	0.0010531888830372512	0.6159422050198524	-1	0	0	0.1	1	1.0	13	1.0	1.0	14	13	0	1	0	0.06666666666666667	1	15	15	0.3333333333333333	0	0.22748428085630668	0.8498615147973259	0.6402818337558159	0.6681791726606516	0.20912204684238608	0.7927897860097385	0.8858027133241533	0.7787563439353089	1.0	0.35714285714285715	0.0	0.0010531888830372512	0.0010531888830372512
3051	0.11368940787092863	0.029595985311657906	0.029529157152060757	0.6107575148943605	-1	0	0	0.1	1	1.0	13	1.0	1.0	14	13	0	1	0	0.06666666666666667	1	15	15	0.3333333333333333	0	0.22748428085630668	0.8094987130314946	0.6357243642081437	0.7979393468262644	0.4543291749188564	0.8345198938906732	0.7395950157195841	0.8144832721114198	1.0	0.21428571428571427	0.0	0.029529157152060757	0.029529157152060757
1968	0.09707874950402183	0.032062118562336726	0.029723389530926056	0.6319689095748291	-1	0	0	0.1	1	1.0	13	1.0	1.0	14	13	0	1	0	0.06666666666666667	1	15	15	0.3333333333333333	0	0.22444508167506902	0.8190633305583718	0.6135943642904704	0.759311809393154	0.33636835150759403	0.8533260123887909	0.8677021228041654	0.8135561195811318	1.0	0.21428571428571427	0.0	0.029723389530926056	0.029723389530926056
4805	0.11183018053598738	0.033956491806031566	0.03303667191775362	0.6137026332904659	-1	0	0	0.1	1	1.0	13	1.0	1.0	14	13	0	1	0	0.06666666666666667	1	15	15	0.3333333333333333	0	0.22748428085630668	0.8094987130314946	0.6357243642081437	0.7979393468262644	0.4543291749188564	0.8050079295637169	0.7395950157195841	0.8041921974578012	1.0	0.21428571428571427	0.0	0.03303667191775362	0.03303667191775362
2799	0.1098150373775541	0.024802717105581604	0.024761880301802704	0.6631716626344448	-1	0	0	0.1	1	1.0	13	1.0	1.0	14	13	0	1	0	0.06666666666666667	1	15	15	0.3333333333333333	0	0.22444508167506902	0.8190633305583718	0.6135943642904704	0.759311809393154	0.4543291749188564	0.8294800641669579	0.7668698710446984	0.8043368838881466	1.0	0.21428571428571427	0.0	0.024761880301802704	0.024761880301802704
3584	0.1166485708762371	0.017972010445551596	0.017248614477139983	0.6417710197991455	-1	0	0	0.1	1	1.0	13	1.0	1.0	14	13	0	1	0	0.06666666666666667	1	15	15	0.3333333333333333	0	0.22748428085630668	0.8094987130314946	0.6062699949237433	0.8498649671428545	0.4543291749188564	0.8050079295637169	0.7498892859592708	0.8224054840073952	1.0	0.2857142857142857	0.0	0.017248614477139983	0.017248614477139983
423	0.04813190651234154	0.002708419214490547	0.0021242097349007906	0.8682345467634394	-1	0	0	0.2	2	0.9230769230769231	12	0.38461538461538464	0.8461538461538461	13	11	1	3	0	0.23076923076923078	13	3	15	0.75	0	0.45180584791691636	0.8671320928421006	0.7964351741399193	0.9227502531937254	0.31366484660505967	0.9153607266655235	0.8931374075484447	0.9042781342050046	0.15384615384615385	0.5384615384615384	0.0	0.0021242097349007906	0.0021242097349007906
637	0.04213526532030268	0.005562402886466934	-0.0018014479547624142	0.7439936854006344	-1	0.25	1	0.4	4	0.6153846153846154	8	0.46875	0.46153846153846156	8	6	6	2	0	0.5	8	4	15	0.14285714285714285	0	0.617984274738461	0.9624707827618596	0.24989722754340882	0.9362355952374695	0.8681277022404945	0.836753772844712	0.9276382945169942	0.9256543269136107	0.5625	0.125	0.0	-0.0001801447954762414	-0.0001801447954762414
4631	0.11250328530513232	0.03579940741074327	0.03458775898674256	0.6173146527855039	-1	0	0	0.1	1	1.0	13	1.0	1.0	14	13	0	1	0	0.06666666666666667	1	15	15	0.3333333333333333	0	0.22748428085630668	0.8094987130314946	0.6357243642081437	0.7979393468262644	0.4543291749188564	0.8050079295637169	0.7395950157195841	0.8041921974578012	1.0	0.2857142857142857	0.0	0.03458775898674256	0.03458775898674256
1408	0.1092805081983497	0.016301126651547072	0.011926189277166804	0.6411328803784293	-1	0	0	0.1	1	1.0	13	1.0	1.0	14	13	0	1	0	0.06666666666666667	1	15	15	0.3333333333333333	0	0.22444508167506902	0.8190633305583718	0.6135943642904704	0.759311809393154	0.40013034961170374	0.7971800562111221	0.7668698710446984	0.7929109741519449	1.0	0.2857142857142857	0.0	0.011926189277166804	0.011926189277166804
1553	0.1103777962670831	0.019424406771723045	0.01720341471200966	0.6748895199468627	-1	0	0	0.1	1	1.0	13	1.0	1.0	14	13	0	1	0	0.06666666666666667	1	15	15	0.3333333333333333	0	0.22444508167506902	0.8190633305583718	0.6135943642904704	0.759311809393154	0.4125886624272751	0.8006857687002412	0.775768352196338	0.7941029510881158	1.0	0.2857142857142857	0.0	0.01720341471200966	0.01720341471200966
4927	0.11720192933963255	0.02847060498444194	0.021997075399689092	0.6349555701752241	-1	0	0	0.1	1	1.0	13	1.0	1.0	14	13	0	1	0	0.06666666666666667	1	15	15	0.3333333333333333	0	0.22748428085630668	0.8094987130314946	0.6357243642081437	0.7979393468262644	0.4543291749188564	0.8050079295637169	0.7395950157195841	0.8041921974578012	1.0	0.2857142857142857	0.0	0.021997075399689092	0.021997075399689092
675	0.042273648052968495	0.0054166815104996005	-0.0017455116202616282	0.7466058571119303	-1	0.25	1	0.4	4	0.6153846153846154	8	0.46875	0.46153846153846156	8	6	6	2	0	0.5	8	4	15	0.14285714285714285	0	0.617984274738461	0.9624707827618596	0.24989722754340882	0.9362355952374695	0.8681277022404945	0.836753772844712	0.9276382945169942	0.9256543269136107	0.5625	0.125	0.0	-0.00017455116202616283	-0.00017455116202616283
3906	0.11347288445706719	0.023984013966861735	0.023603870388930297	0.6407191385366702	-1	0	0	0.1	1	1.0	13	1.0	1.0	14	13	0	1	0	0.06666666666666667	1	15	15	0.3333333333333333	0	0.22748428085630668	0.8094987130314946	0.6357243642081437	0.7979393468262644	0.4543291749188564	0.8050079295637169	0.7395950157195841	0.8041921974578012	1.0	0.2857142857142857	0.0	0.023603870388930297	0.023603870388930297
2950	0.12299612324407633	0.0009659122213380466	0.0009658680647033369	0.5980311130579539	-1	0	0	0.1111111111111111	1	1.0	11	1.0	1.0	12	11	0	1	0	0.07692307692307693	1	13	13	0.3333333333333333	0	0.22748428085630668	0.6838934264927361	0.6126481214865296	0.8103215954802704	0.31862160751214424	0.8351418887072399	0.8367203443579468	0.782809315698817	1.0	0.08333333333333333	0.0	0.0009658680647033369	0.0009658680647033369
1183	0.027437628761154527	0.012317894723175756	0.009768433556739738	0.9045144048842321	-1	0	0	0.5	5	0.5384615384615384	7	0.5	0.46153846153846156	9	6	5	1	0	0.3	3	10	15	0.09090909090909091	0.15384615384615385	0.6867313685170708	0.8987768397595568	0.706913800505011	0.8317865779483739	0.26048490052042717	0.8805699835762528	0.9024005179076454	0.8728758824050803	1.0	0.3333333333333333	0.0	0.009768433556739738	0.009768433556739738
1325	0.10954325135072505	0.02027712371489334	0.01953316370688132	0.6459402921981473	-1	0	0	0.1	1	1.0	13	1.0	1.0	14	13	0	1	0	0.06666666666666667	1	15	15	0.3333333333333333	0	0.22444508167506902	0.8190633305583718	0.6135943642904704	0.759311809393154	0.40013034961170374	0.7971800562111221	0.7668698710446984	0.7929109741519449	1.0	0.2857142857142857	0.0	0.01953316370688132	0.01953316370688132
1527	0.11715417918628807	0.01807929506548041	0.017099986369892805	0.6562781935024253	-1	0	0	0.1	1	1.0	13	1.0	1.0	14	13	0	1	0	0.06666666666666667	1	15	15	0.3333333333333333	0	0.22444508167506902	0.8190633305583718	0.6135943642904704	0.759311809393154	0.4125886624272751	0.8986784073342508	0.8345750619282805	0.8339452344701018	1.0	0.2857142857142857	0.0	0.017099986369892805	0.017099986369892805
1085	0.1087368963456325	0.022825439168515663	0.020351294750317148	0.6658432193337758	-1	0	0	0.1	1	1.0	13	1.0	1.0	14	13	0	1	0	0.06666666666666667	1	15	15	0.3333333333333333	0	0.22444508167506902	0.8190633305583718	0.6135943642904704	0.759311809393154	0.4125886624272751	0.8006857687002412	0.775768352196338	0.7941029510881158	1.0	0.2857142857142857	0.0	0.020351294750317148	0.020351294750317148
3006	0.10729249921489856	0.023544993225297475	0.023364502692854262	0.6460848513538737	-1	0	0	0.1	1	1.0	13	1.0	1.0	14	13	0	1	0	0.06666666666666667	1	15	15	0.3333333333333333	0	0.22444508167506902	0.8190633305583718	0.6135943642904704	0.759311809393154	0.4543291749188564	0.8294800641669579	0.7668698710446984	0.8043368838881466	1.0	0.21428571428571427	0.0	0.023364502692854262	0.023364502692854262
1584	0.10656100441209768	0.019327736559205683	0.012412573027633558	0.6604845166662494	-1	0	0	0.1	1	1.0	13	1.0	1.0	14	13	0	1	0	0.06666666666666667	1	15	15	0.3333333333333333	0	0.22140588249383136	0.7107211909586773	0.6135943642904704	0.7704661043775092	0.20912204684238608	0.7890304650307336	0.8901268679055971	0.7582254581961454	1.0	0.21428571428571427	0.0	0.012412573027633558	0.012412573027633558
3853	0.11316890164296285	0.040621419282149004	0.04061462432855029	0.61105413704284	-1	0	0	0.1	1	1.0	13	1.0	1.0	14	13	0	1	0	0.06666666666666667	1	15	15	0.3333333333333333	0	0.22748428085630668	0.8094987130314946	0.6357243642081437	0.7979393468262644	0.4543291749188564	0.8050079295637169	0.7395950157195841	0.8041921974578012	1.0	0.21428571428571427	0.0	0.04061462432855029	0.04061462432855029
1705	0.10593482475008162	0.022467453360910987	0.02146786394647001	0.661455537056671	-1	0	0	0.1	1	1.0	13	1.0	1.0	14	13	0	1	0	0.06666666666666667	1	15	15	0.3333333333333333	0	0.22444508167506902	0.8190633305583718	0.6135943642904704	0.759311809393154	0.4543291749188564	0.8294800641669579	0.7668698710446984	0.8043368838881466	1.0	0.21428571428571427	0.0	0.02146786394647001	0.02146786394647001
2155	0.10501997730850665	0.02168253547002465	0.02066203535389955	0.6686339833768409	-1	0	0	0.1	1	1.0	13	1.0	1.0	14	13	0	1	0	0.06666666666666667	1	15	15	0.3333333333333333	0	0.22444508167506902	0.8190633305583718	0.6135943642904704	0.759311809393154	0.4543291749188564	0.8294800641669579	0.7668698710446984	0.8043368838881466	1.0	0.21428571428571427	0.0	0.02066203535389955	0.02066203535389955
4950	0.11434389360425946	0.022967843300501403	0.021587075642940566	0.6662251119476319	-1	0	0	0.1	1	1.0	13	1.0	1.0	14	13	0	1	0	0.06666666666666667	1	15	15	0.3333333333333333	0	0.22748428085630668	0.8094987130314946	0.6402818337558159	0.8052282556869897	0.4543291749188564	0.8050079295637169	0.7395950157195841	0.8065867411477096	1.0	0.2857142857142857	0.0	0.021587075642940566	0.021587075642940566
2647	0.10742806073257785	0.029922572580936814	0.02884220831802581	0.637311175846843	-1	0	0	0.1	1	1.0	13	1.0	1.0	14	13	0	1	0	0.06666666666666667	1	15	15	0.3333333333333333	0	0.22444508167506902	0.8190633305583718	0.6135943642904704	0.759311809393154	0.4543291749188564	0.8294800641669579	0.7668698710446984	0.8043368838881466	1.0	0.21428571428571427	0.0	0.02884220831802581	0.02884220831802581
1650	0.04061315385046074	0.008083010923776673	0.00808301064890509	0.9253572229487519	-1	0	0	0.1	1	1.0	13	1.0	1.0	14	13	0	1	0	0.06666666666666667	1	15	15	0.3333333333333333	0	0.22140588249383136	0.8511953851908788	0.6135943642904704	0.7490334283329261	0.4543291749188564	0.7611285233630397	0.7395950157195841	0.7911904307910216	1.0	0.35714285714285715	0.0	0.00808301064890509	0.00808301064890509
3278	0.11054934118183303	0.03341863646654557	0.029130626369801356	0.6321082895671566	-1	0	0	0.1	1	1.0	13	1.0	1.0	14	13	0	1	0	0.06666666666666667	1	15	15	0.3333333333333333	0	0.22748428085630668	0.8094987130314946	0.6357243642081437	0.7979393468262644	0.4543291749188564	0.8050079295637169	0.7395950157195841	0.8041921974578012	1.0	0.14285714285714285	0.0	0.029130626369801356	0.029130626369801356
3052	0.11024669492989868	0.036029236577884184	0.02831639480749928	0.6627080548890689	-1	0	0	0.1	1	1.0	13	1.0	1.0	14	13	0	1	0	0.06666666666666667	1	15	15	0.3333333333333333	0	0.22748428085630668	0.8171245183476541	0.6402818337558159	0.7852336810661765	0.4543291749188564	0.8035130927732105	0.7395950157195841	0.8022798482928971	1.0	0.21428571428571427	0.0	0.02831639480749928	0.02831639480749928
4943	0.12721105201206773	0.016902432563610886	0.006136799272588717	0.6498382182756821	-1	0	0	0.1	1	1.0	13	1.0	1.0	14	13	0	1	0	0.06666666666666667	1	15	15	0.3333333333333333	0	0.22748428085630668	0.8094987130314946	0.6062699949237433	0.8206852178525705	0.4543291749188564	0.8050079295637169	0.7395950157195841	0.8118203667468286	1.0	0.35714285714285715	0.0	0.006136799272588717	0.006136799272588717
3865	0.11386702564512688	0.02356989538692849	0.023291744046472922	0.6356378193833286	-1	0	0	0.1	1	1.0	13	1.0	1.0	14	13	0	1	0	0.06666666666666667	1	15	15	0.3333333333333333	0	0.22748428085630668	0.8094987130314946	0.6357243642081437	0.7979393468262644	0.4543291749188564	0.8050079295637169	0.7395950157195841	0.8041921974578012	1.0	0.21428571428571427	0.0	0.023291744046472922	0.023291744046472922
554	0.04097593693023367	0.0030525807170138706	-0.001214041528583084	0.667743406360718	-1	0	0	0.4	4	0.6923076923076923	9	0.5769230769230769	0.6923076923076923	12	9	2	1	0	0.15384615384615385	2	13	15	0.2	0.15384615384615385	0.2826211353047543	0.9552880940250248	0.6378736951336016	0.9204443761378628	0.519542245108225	0.9569405796457233	0.860150453425262	0.9463659147847557	1.0	0.16666666666666666	0.0	-0.00012140415285830839	-0.00012140415285830839
44	0.030179136416778853	0.0034786696084864463	0.002287682533682659	0.9358720191629916	-1	0	0	0.25	2	0.8	8	0.3333333333333333	0.7	8	7	3	0	0	0.4444444444444444	4	9	12	0.0	0	0.8104200249838464	0.8642071437632564	0.45915080894008076	0.9267201269307104	0.8502974678328095	0.9441561192250129	0.9276956763648571	0.9172275030768676	0	0	0.0	0.002287682533682659	0.002287682533682659
4224	0.11076789569198241	0.03476527755837884	0.034755536631681454	0.6240970261732938	-1	0	0	0.1	1	1.0	13	1.0	1.0	14	13	0	1	0	0.06666666666666667	1	15	15	0.3333333333333333	0	0.22748428085630668	0.8094987130314946	0.6357243642081437	0.7979393468262644	0.4543291749188564	0.8050079295637169	0.7395950157195841	0.8041921974578012	1.0	0.2857142857142857	0.0	0.034755536631681454	0.034755536631681454
1414	0.10910043036838407	0.01751405279410802	0.014253034806392567	0.6449853494562282	-1	0	0	0.1	1	1.0	13	1.0	1.0	14	13	0	1	0	0.06666666666666667	1	15	15	0.3333333333333333	0	0.22444508167506902	0.8190633305583718	0.6135943642904704	0.759311809393154	0.4125886624272751	0.8006857687002412	0.775768352196338	0.7941029510881158	1.0	0.2857142857142857	0.0	0.014253034806392567	0.014253034806392567
4780	0.11003391930814277	0.027265364376450416	0.027178941300581856	0.6112729461358326	-1	0	0	0.1	1	1.0	13	1.0	1.0	14	13	0	1	0	0.06666666666666667	1	15	15	0.3333333333333333	0	0.22748428085630668	0.8094987130314946	0.6357243642081437	0.7979393468262644	0.4543291749188564	0.8050079295637169	0.7395950157195841	0.8041921974578012	1.0	0.21428571428571427	0.0	0.027178941300581856	0.027178941300581856
1519	0.10007854441285234	0.01790223870939386	0.010830907640910218	0.6012085181755479	-1	0	0	0.2	2	0.9230769230769231	12	1.0	0.9230769230769231	14	12	0	2	0	0.06666666666666667	1	15	15	1.0	0.14285714285714285	0.22444508167506902	0.8073756831428023	0.6269380990231432	0.7600586479584175	0.20912204684238608	0.8582113993417361	0.8901268679055971	0.8118669759371467	0.6428571428571429	0.14285714285714285	0.0	0.010830907640910218	0.010830907640910218
4138	0.11338483445778309	0.03510076220244134	0.034317489827537746	0.6216197020432512	-1	0	0	0.1	1	1.0	13	1.0	1.0	14	13	0	1	0	0.06666666666666667	1	15	15	0.3333333333333333	0	0.22748428085630668	0.8094987130314946	0.6357243642081437	0.7979393468262644	0.4543291749188564	0.8050079295637169	0.7395950157195841	0.8041921974578012	1.0	0.21428571428571427	0.0	0.034317489827537746	0.034317489827537746
3826	0.11528010596939725	0.038074948834507426	0.03793738012161258	0.627248241271888	-1	0	0	0.1	1	1.0	13	1.0	1.0	14	13	0	1	0	0.06666666666666667	1	15	15	0.3333333333333333	0	0.22748428085630668	0.8094987130314946	0.6357243642081437	0.7979393468262644	0.4543291749188564	0.8050079295637169	0.7395950157195841	0.8041921974578012	1.0	0.2857142857142857	0.0	0.03793738012161258	0.03793738012161258
2348	0.1094365519976876	0.023277435308791262	0.02209673698287857	0.6472505496423325	-1	0	0	0.1	1	1.0	13	1.0	1.0	14	13	0	1	0	0.06666666666666667	1	15	15	0.3333333333333333	0	0.22444508167506902	0.8190633305583718	0.6135943642904704	0.759311809393154	0.4543291749188564	0.8294800641669579	0.7668698710446984	0.8043368838881466	1.0	0.21428571428571427	0.0	0.02209673698287857	0.02209673698287857
2292	0.11277802308409096	0.019535720950862763	0.017621276610247667	0.657328114470995	-1	0	0	0.1	1	1.0	13	1.0	1.0	14	13	0	1	0	0.06666666666666667	1	15	15	0.3333333333333333	0	0.22444508167506902	0.8190633305583718	0.6135943642904704	0.759311809393154	0.4543291749188564	0.8294800641669579	0.7668698710446984	0.8043368838881466	1.0	0.21428571428571427	0.0	0.017621276610247667	0.017621276610247667
444	0.04989051900447652	0.022275356110774622	0.009050586434036731	0.9276688992906553	-1	0	0	0.4	4	0.6153846153846154	8	0.5357142857142857	0.46153846153846156	9	6	5	0	0	0.5714285714285714	4	7	15	0.0	0	0.4987767865433625	0.9532029182376501	0.7831980756399778	0.9160401412750039	0.3163682124593418	0.9314485021934558	0.8623802386797352	0.9352912367775135	0	0	0.0	0.009050586434036731	0.009050586434036731
255	0.006599796534455366	0.0008272339452830265	0.0004736009389966401	0.9524255335572922	-1	0	0	0.5	4	0.5	5	0.375	0.5	6	5	5	0	0	0.5	4	8	12	0.0	0	0.7322867061058931	0.7191245151202822	0.3405217677731157	0.8702148093928291	0.571447268375978	0.9286583371242925	0.8860768226620359	0.8585235636874565	0	0	0.0	0.0004736009389966401	0.0004736009389966401
284	0.010113215287566975	0.000680316826062847	0.00024614561101293087	0.9869730687949319	-1	0.3333333333333333	1	0.5	4	0.7	7	0.5	0.4	4	4	7	7	0	0.6666666666666666	6	4	12	0.3888888888888889	0.2857142857142857	0.32881582486516725	0.9640125296467664	0.6867611903646261	0.8494116282227882	0.745339295104478	0.9123213726904481	0.9387648120130159	0.9208107375262168	0.25	0.5	0.0	0.00024614561101293087	0.00024614561101293087
2133	0.09420936529349443	0.021767780736569837	0.021126399904505936	0.6127793084207467	-1	0	0	0.1	1	1.0	13	1.0	1.0	14	13	0	1	0	0.06666666666666667	1	15	15	0.3333333333333333	0	0.22444508167506902	0.8190633305583718	0.6135943642904704	0.759311809393154	0.4543291749188564	0.8294800641669579	0.7668698710446984	0.8043368838881466	1.0	0.21428571428571427	0.0	0.021126399904505936	0.021126399904505936
221	0.038678017090745725	0.0018494758747359217	0.0017269461009385872	0.9348560500111706	-1	0	0	0.4	4	0.6923076923076923	9	0.46875	0.6153846153846154	11	8	3	2	0	0.5	4	8	15	0.2857142857142857	0.3333333333333333	0.540412504345492	0.94246142135644	0.5700387904540973	0.9407062052274145	0.3764260561668963	0.913032751005001	0.8585073820447511	0.933213636549554	0.5454545454545454	0.45454545454545453	0.0	0.0017269461009385872	0.0017269461009385872
4917	0.11655434031661309	0.03815057926436772	0.03760627907656826	0.6164990911383954	-1	0	0	0.1	1	1.0	13	1.0	1.0	14	13	0	1	0	0.06666666666666667	1	15	15	0.3333333333333333	0	0.22748428085630668	0.8094987130314946	0.6357243642081437	0.7979393468262644	0.4543291749188564	0.8050079295637169	0.7395950157195841	0.8041921974578012	1.0	0.2857142857142857	0.0	0.03760627907656826	0.03760627907656826
4788	0.11767451441989817	0.010790501625005819	0.003887251045222294	0.6190853859295751	-1	0	0	0.1	1	1.0	13	1.0	1.0	14	13	0	1	0	0.06666666666666667	1	15	15	0.3333333333333333	0	0.22748428085630668	0.7872509582582377	0.6357243642081437	0.7979393468262644	0.4543291749188564	0.8050079295637169	0.7395950157195841	0.796829830197401	1.0	0.2857142857142857	0.0	0.003887251045222294	0.003887251045222294
3027	0.11250328530513232	0.03579940741074327	0.03458775898674256	0.6173146527855039	-1	0	0	0.1	1	1.0	13	1.0	1.0	14	13	0	1	0	0.06666666666666667	1	15	15	0.3333333333333333	0	0.22748428085630668	0.8094987130314946	0.6357243642081437	0.7979393468262644	0.4543291749188564	0.8050079295637169	0.7395950157195841	0.8041921974578012	1.0	0.21428571428571427	0.0	0.03458775898674256	0.03458775898674256
1327	0.1081452623314985	0.020794949103524234	0.01894558585805053	0.6443072703332928	-1	0	0	0.1	1	1.0	13	1.0	1.0	14	13	0	1	0	0.06666666666666667	1	15	15	0.3333333333333333	0	0.22444508167506902	0.8190633305583718	0.6135943642904704	0.759311809393154	0.40013034961170374	0.7971800562111221	0.7668698710446984	0.7929109741519449	1.0	0.14285714285714285	0.0	0.01894558585805053	0.01894558585805053
89	0.000676148982180736	0.0001240995385458978	0.00012222946931617876	0.9968035728146546	-1	0	0	0.5	1	1.0	1	0.75	0	1	0	1	1	0	1.0	2	2	3	0.2	0	0	0	0	0	0	0	0	0	0	0	0	0.00012222946931617876	0.00012222946931617876
3435	0.11145380488207773	0.035782939617094243	0.0326378225343965	0.6101447431910159	-1	0	0	0.1	1	1.0	13	1.0	1.0	14	13	0	1	0	0.06666666666666667	1	15	15	0.3333333333333333	0	0.22748428085630668	0.8089997544717343	0.6402818337558159	0.7870484945102402	0.4543291749188564	0.8176139139252028	0.7395950157195841	0.8048683997834526	1.0	0.14285714285714285	0.0	0.0326378225343965	0.0326378225343965
5024	0.08413197224841122	0.0069705544300576175	0.0058720572366761925	0.7474479642274855	-1	0	0	0.2	2	0.9230769230769231	12	0.5357142857142857	0.9230769230769231	14	12	0	0	0	0.14285714285714285	2	14	15	0.0	0	0.22748428085630668	0.8054552503095976	0.6062699949237433	0.8878300035623519	0.4543291749188564	0.8656555823370808	0.8208272702225706	0.8562143170029072	0	0	0.0	0.0058720572366761925	0.0058720572366761925
563	0.027894325887642218	0.0018091321559364057	-0.0016898693688473024	0.985087332434159	-1	0.25	1	0.5	5	0.5384615384615384	7	0.35714285714285715	0.5384615384615384	9	7	5	1	0	0.8571428571428571	6	7	15	0.08333333333333333	0.18181818181818182	0.5629370744291627	0.8696835389277322	0.738087062449538	0.8603039712761897	0.3163682124593418	0.9456403873082587	0.8905775824010919	0.8994149153125551	1.0	0.3333333333333333	0.0	-0.00016898693688473023	-0.00016898693688473023
1467	0.11179402680788318	0.020779616645029142	0.0171650655607329	0.6757529860387821	-1	0	0	0.1	1	1.0	13	1.0	1.0	14	13	0	1	0	0.06666666666666667	1	15	15	0.3333333333333333	0	0.22444508167506902	0.8190633305583718	0.6135943642904704	0.759311809393154	0.40013034961170374	0.7971800562111221	0.7668698710446984	0.7929109741519449	1.0	0.35714285714285715	0.0	0.0171650655607329	0.0171650655607329
857	0.05017654585302799	0.00559154419968368	0.0029393194945902864	0.9712881094593934	-1	0	0	0.3	3	0.7692307692307693	10	0.5357142857142857	0.5384615384615384	8	7	6	2	0	0.5714285714285714	7	4	15	0.13333333333333333	0	0.47156042301979006	0.9463608622599848	0.483219636604794	0.9527545891385154	0.5325025124051319	0.9160729680347364	0.8640814504608683	0.9401856462802687	0.5625	0.125	0.0	0.0029393194945902864	0.0029393194945902864
814	0.07504149826145666	0.006668217455489056	-0.0009273870326874905	0.7457426921103407	-1	0	0	0.3	3	0.6923076923076923	9	0.5769230769230769	0.6153846153846154	8	8	6	1	0	0.15384615384615385	2	13	15	0.0625	0	0.2586610089484423	0.6182975327996556	0.6058316818817981	0.8037661075963285	0.5729726928664028	0.7327625163556212	0.8206923061641367	0.7245220185481325	1.0	0.375	0.0	-9.273870326874905e-05	-9.273870326874905e-05
4271	0.11252993753600551	0.025033089114909146	-0.007340591418234228	0.708703362100727	-1	0	0	0.2	2	0.9230769230769231	12	0.5357142857142857	0.9230769230769231	14	12	0	1	0	0.14285714285714285	14	2	15	0.5	0	0.22748428085630668	0.8054552503095976	0.6402818337558159	0.8792162161881807	0.4543291749188564	0.9042786016426677	0.7395950157195841	0.868049660658919	1.0	0.35714285714285715	0.0	-0.0007340591418234228	-0.0007340591418234228
1665	0.10755423378566907	0.023601421403229222	0.02202157195864993	0.6690633505186787	-1	0	0	0.1	1	1.0	13	1.0	1.0	14	13	0	1	0	0.06666666666666667	1	15	15	0.3333333333333333	0	0.22444508167506902	0.8190633305583718	0.6135943642904704	0.759311809393154	0.40013034961170374	0.7971800562111221	0.7668698710446984	0.7929109741519449	1.0	0.2857142857142857	0.0	0.02202157195864993	0.02202157195864993
4935	0.113616530179453	0.03590989376489124	0.03511473071640401	0.6128185811172274	-1	0	0	0.1	1	1.0	13	1.0	1.0	14	13	0	1	0	0.06666666666666667	1	15	15	0.3333333333333333	0	0.22748428085630668	0.8094987130314946	0.6357243642081437	0.7979393468262644	0.4543291749188564	0.8050079295637169	0.7395950157195841	0.8041921974578012	1.0	0.21428571428571427	0.0	0.03511473071640401	0.03511473071640401
3488	0.11358578309764514	0.04046937771399015	0.03982139979154471	0.6037822721248773	-1	0	0	0.1	1	1.0	13	1.0	1.0	14	13	0	1	0	0.06666666666666667	1	15	15	0.3333333333333333	0	0.22748428085630668	0.8094987130314946	0.6357243642081437	0.7979393468262644	0.4543291749188564	0.8006839697451879	0.7395950157195841	0.8027542991510399	1.0	0.21428571428571427	0.0	0.03982139979154471	0.03982139979154471
344	0.02336409633750107	0.0023633692448021366	0.0023575041233889226	0.9774907553405099	-1	0.25	1	0.6	6	0.46153846153846156	6	0.4166666666666667	0.46153846153846156	11	6	3	0	0	0.4444444444444444	9	4	15	0.0	0.5714285714285714	0.7978840848402627	0.9172712401668582	0.6834934506195143	0.836347580515857	0.35581338001726776	0.8718942118454808	0.8746612150908465	0.87921128509769	0	0	0.0	0.0023575041233889226	0.0023575041233889226
3666	0.11495106224873142	0.0341765204999451	0.033267974226166036	0.6126775024830655	-1	0	0	0.1	1	1.0	13	1.0	1.0	14	13	0	1	0	0.06666666666666667	1	15	15	0.3333333333333333	0	0.22748428085630668	0.8094987130314946	0.6357243642081437	0.7979393468262644	0.4543291749188564	0.8050079295637169	0.7395950157195841	0.8041921974578012	1.0	0.2857142857142857	0.0	0.033267974226166036	0.033267974226166036
4673	0.10970280359234628	0.035295912778629014	0.035274484566872315	0.6231109180408625	-1	0	0	0.1	1	1.0	13	1.0	1.0	14	13	0	1	0	0.06666666666666667	1	15	15	0.3333333333333333	0	0.22748428085630668	0.8094987130314946	0.6357243642081437	0.7979393468262644	0.4543291749188564	0.8050079295637169	0.7395950157195841	0.8041921974578012	1.0	0.21428571428571427	0.0	0.035274484566872315	0.035274484566872315
4373	0.11498648792907283	0.03113233165251807	0.022681876706148567	0.7082597775393487	-1	0	0	0.1	1	1.0	13	1.0	1.0	14	13	0	1	0	0.06666666666666667	15	1	15	0.3333333333333333	0	0.22748428085630668	0.8092835616864963	0.6402818337558159	0.8199034868396964	0.4543291749188564	0.8920868831115947	0.7395950157195841	0.8443684372396661	1.0	0.21428571428571427	0.0	0.022681876706148567	0.022681876706148567
2104	0.03454225168001531	0.00028787470119323404	0.00028350489764335517	0.9471219274307766	-1	0	0	0.1	1	1.0	13	1.0	1.0	14	13	0	1	0	0.06666666666666667	1	15	15	0.3333333333333333	0	0.22140588249383136	0.8412863029066502	0.6135943642904704	0.7796358269860538	0.4543291749188564	0.8114674745456751	0.7395950157195841	0.8120902613956226	1.0	0.21428571428571427	0.0	0.00028350489764335517	0.00028350489764335517
3599	0.11576283244899599	0.03985466787310004	0.039036804832564845	0.6142217265177417	-1	0	0	0.1	1	1.0	13	1.0	1.0	14	13	0	1	0	0.06666666666666667	1	15	15	0.3333333333333333	0	0.22748428085630668	0.8094987130314946	0.6357243642081437	0.7979393468262644	0.4543291749188564	0.8050079295637169	0.7395950157195841	0.8041921974578012	1.0	0.21428571428571427	0.0	0.039036804832564845	0.039036804832564845
4864	0.11375232625630027	0.03273410169698551	0.0315606616975275	0.6063339454932923	-1	0	0	0.1	1	1.0	13	1.0	1.0	14	13	0	1	0	0.06666666666666667	1	15	15	0.3333333333333333	0	0.22748428085630668	0.8094987130314946	0.6357243642081437	0.7979393468262644	0.4543291749188564	0.8050079295637169	0.7395950157195841	0.8041921974578012	1.0	0.21428571428571427	0.0	0.0315606616975275	0.0315606616975275
4477	0.11158146644634317	0.03608595374630207	0.033257818888449815	0.6126867129823893	-1	0	0	0.1	1	1.0	13	1.0	1.0	14	13	0	1	0	0.06666666666666667	1	15	15	0.3333333333333333	0	0.22748428085630668	0.8094987130314946	0.6357243642081437	0.7979393468262644	0.4543291749188564	0.8050079295637169	0.7395950157195841	0.8041921974578012	1.0	0.2857142857142857	0.0	0.033257818888449815	0.033257818888449815
3539	0.12757699828972247	0.006897836160882917	0.006606743732905308	0.6477630311913984	-1	0	0	0.1	1	1.0	13	1.0	1.0	14	13	0	1	0	0.06666666666666667	1	15	15	0.3333333333333333	0	0.22748428085630668	0.8176834544724013	0.6062699949237433	0.8189849642862149	0.4543291749188564	0.7831044746601824	0.7395950157195841	0.8071124463113252	1.0	0.21428571428571427	0.0	0.006606743732905308	0.006606743732905308
4667	0.11203853904918654	0.02977374573202325	0.029002579472514986	0.619482167931571	-1	0	0	0.1	1	1.0	13	1.0	1.0	14	13	0	1	0	0.06666666666666667	1	15	15	0.3333333333333333	0	0.22748428085630668	0.8094987130314946	0.6357243642081437	0.7979393468262644	0.4543291749188564	0.8050079295637169	0.7395950157195841	0.8041921974578012	1.0	0.21428571428571427	0.0	0.029002579472514986	0.029002579472514986
3728	0.12130071688998584	0.034092630926854585	0.03285459172626429	0.611366376029284	-1	0	0	0.1	1	1.0	13	1.0	1.0	14	13	0	1	0	0.06666666666666667	1	15	15	0.3333333333333333	0	0.22748428085630668	0.8094987130314946	0.6357243642081437	0.7979393468262644	0.4543291749188564	0.8050079295637169	0.7395950157195841	0.8041921974578012	1.0	0.21428571428571427	0.0	0.03285459172626429	0.03285459172626429
808	0.057390999141409244	0.001396431523232501	-0.001060846349703843	0.8622036639946067	-1	0	0	0.3	3	0.6923076923076923	9	0.625	0.5384615384615384	7	7	7	0	0	0.16666666666666666	12	2	15	0.0	0	0.31699092096369574	0.9288682828190553	0.5530735876544361	0.8334938950322742	0.6964878592192898	0.8568645191031283	0.8634404105813768	0.8797260765112306	0	0	0.0	-0.00010608463497038429	-0.00010608463497038429
3659	0.10721420397188682	0.019648676781758016	0.019330385410295102	0.6418485981124075	-1	0	0	0.1	1	1.0	13	1.0	1.0	14	13	0	1	0	0.06666666666666667	1	15	15	0.3333333333333333	0	0.22748428085630668	0.8190073626832372	0.6036216043187419	0.8021406414730455	0.46560249571323603	0.8538710160714941	0.7395950157195841	0.8260975310934795	1.0	0.2857142857142857	0.0	0.019330385410295102	0.019330385410295102
4816	0.11613580437314604	0.03524200970166641	0.03506192706007558	0.6329782124793673	-1	0	0	0.1	1	1.0	13	1.0	1.0	14	13	0	1	0	0.06666666666666667	1	15	15	0.3333333333333333	0	0.22748428085630668	0.8094987130314946	0.6357243642081437	0.7979393468262644	0.4543291749188564	0.8050079295637169	0.7395950157195841	0.8041921974578012	1.0	0.35714285714285715	0.0	0.03506192706007558	0.03506192706007558
2795	0.11287744204457671	0.015894155097549437	0.01264600922644316	0.6716190547856491	-1	0	0	0.1	1	1.0	13	1.0	1.0	14	13	0	1	0	0.06666666666666667	1	15	15	0.3333333333333333	0	0.22444508167506902	0.8190633305583718	0.6135943642904704	0.759311809393154	0.40013034961170374	0.7971800562111221	0.7668698710446984	0.7929109741519449	1.0	0.2857142857142857	0.0	0.01264600922644316	0.01264600922644316
4916	0.11400794864167635	0.017435260170557	0.017316629071670583	0.6296170696543311	-1	0	0	0.1	1	1.0	13	1.0	1.0	14	13	0	1	0	0.06666666666666667	1	15	15	0.3333333333333333	0	0.22748428085630668	0.8094987130314946	0.6357243642081437	0.7979393468262644	0.4543291749188564	0.8050079295637169	0.7395950157195841	0.8041921974578012	1.0	0.21428571428571427	0.0	0.017316629071670583	0.017316629071670583
768	0.012665517404863208	0.0008748990963601634	0.0004972768564954719	0.9160983233657416	-1	0.25	1	0.5	5	0.46153846153846156	6	0.4166666666666667	0.3076923076923077	9	4	5	4	0	0.4444444444444444	4	9	15	0.4444444444444444	0.3333333333333333	0.6943470769178288	0.914488792064496	0.3228179719571517	0.9345325224919361	0.5369767168911637	0.8759857005436106	0.908077731057526	0.9111470216842428	0.2777777777777778	0.5555555555555556	0.0	0.0004972768564954719	0.0004972768564954719
2178	0.09413433740734051	0.019416143751039908	0.015510957271370711	0.6456787455823566	-1	0	0	0.1	1	1.0	13	1.0	1.0	14	13	0	1	0	0.06666666666666667	1	15	15	0.3333333333333333	0	0.22444508167506902	0.8190633305583718	0.6135943642904704	0.7543965924003563	0.4543291749188564	0.8294800641669579	0.7750223040078129	0.8029318834691271	1.0	0.21428571428571427	0.0	0.015510957271370711	0.015510957271370711
446	0.026949595753298333	0.00020164731569243772	0.00011577213054967174	0.9937916969428213	-1	0	0	0.4	4	0.6153846153846154	8	0.5	0.38461538461538464	8	5	6	4	0	0.8333333333333334	5	6	15	0.3076923076923077	0	0.5436619437806097	0.8863945253030947	0.2761181453814216	0.7716775798102729	0.7283718911285524	0.9306368443994733	0.8845260649728036	0.8761266085847211	0.3125	0.25	0.0	0.00011577213054967174	0.00011577213054967174
4320	0.11949769582373095	0.025099943988262444	0.02403098501300797	0.641987135577921	-1	0	0	0.1	1	1.0	13	1.0	1.0	14	13	0	1	0	0.06666666666666667	1	15	15	0.3333333333333333	0	0.22748428085630668	0.8094987130314946	0.6357243642081437	0.7979393468262644	0.4543291749188564	0.8050079295637169	0.7395950157195841	0.8041921974578012	1.0	0.21428571428571427	0.0	0.02403098501300797	0.02403098501300797
175	1.9621533117467e-06	3.038099146357051e-08	-6.793610458162355e-09	0.9999975015768113	-1	0	0	0.5	1	1.0	1	1.0	0	1	0	1	1	0	0.3333333333333333	1	3	3	0.2	0	0	0	0	0	0	0	0	0	0	0	0	-6.793610458162355e-10	-6.793610458162355e-10
1014	0.03933847258684004	0.012662228663314968	0.010528612424134928	0.9134384994762276	-1	0	0	0.4	4	0.6153846153846154	8	0.3409090909090909	0.6153846153846154	12	8	2	0	0	0.36363636363636365	11	4	15	0.0	0	0.5574373735793341	0.9745982175351058	0.5505719116809334	0.9577198575601569	0.6281012756774575	0.9543915407833162	0.9119671546897483	0.9633666427921888	0	0	0.0	0.010528612424134928	0.010528612424134928
1598	0.11434559713441797	0.021553837165147586	0.01353807560042233	0.6346453446213081	-1	0	0	0.1	1	1.0	13	1.0	1.0	14	13	0	1	0	0.06666666666666667	1	15	15	0.3333333333333333	0	0.22444508167506902	0.8190633305583718	0.6135943642904704	0.759311809393154	0.40013034961170374	0.7971800562111221	0.7668698710446984	0.7929109741519449	1.0	0.2857142857142857	0.0	0.01353807560042233	0.01353807560042233
1068	0.035014345639202776	0.005841905894985156	0.0042974439152353465	0.9361179324219432	-1	0	0	0.3	3	0.7692307692307693	10	0.2777777777777778	0.6923076923076923	11	9	3	3	0	0.6666666666666666	6	9	15	0.375	0.2222222222222222	0.7500807390389277	0.7504568493759808	0.27395810745466986	0.976874954382474	0.75470140226871	0.8891977744378187	0.8546887076882634	0.9096214727933021	0.18181818181818182	0.2727272727272727	0.0	0.0042974439152353465	0.0042974439152353465
3687	0.11383761156494913	0.005362268756201818	0.0047919036473543595	0.5947505556061183	-1	0	0	0.1	1	1.0	13	1.0	1.0	14	13	0	1	0	0.06666666666666667	1	15	15	0.3333333333333333	0	0.2617036580828821	0.8064726228407778	0.6357243642081437	0.7979393468262644	0.4543291749188564	0.8050079295637169	0.7068087874338812	0.803166359470952	1.0	0.21428571428571427	0.0	0.0047919036473543595	0.0047919036473543595
2635	0.11288795158430645	0.0327448980303542	0.03274344840950892	0.6159314915578933	-1	0	0	0.1	1	1.0	13	1.0	1.0	14	13	0	1	0	0.06666666666666667	1	15	15	0.3333333333333333	0	0.22748428085630668	0.8094987130314946	0.6357243642081437	0.7979393468262644	0.4543291749188564	0.8050079295637169	0.7395950157195841	0.8041921974578012	1.0	0.21428571428571427	0.0	0.03274344840950892	0.03274344840950892
2349	0.11007368673948441	0.023353428734400074	0.023044143584988547	0.6474434686187647	-1	0	0	0.1	1	1.0	13	1.0	1.0	14	13	0	1	0	0.06666666666666667	1	15	15	0.3333333333333333	0	0.22444508167506902	0.8190633305583718	0.6135943642904704	0.759311809393154	0.4543291749188564	0.8294800641669579	0.7668698710446984	0.8043368838881466	1.0	0.07142857142857142	0.0	0.023044143584988547	0.023044143584988547
2159	0.11137293400924114	0.022800714533510923	0.022189635760075686	0.6478203867162211	-1	0	0	0.1	1	1.0	13	1.0	1.0	14	13	0	1	0	0.06666666666666667	1	15	15	0.3333333333333333	0	0.22444508167506902	0.8190633305583718	0.6135943642904704	0.759311809393154	0.4543291749188564	0.8294800641669579	0.7668698710446984	0.8043368838881466	1.0	0.21428571428571427	0.0	0.022189635760075686	0.022189635760075686
1370	0.10741225610688836	0.02149492030077209	0.013849306583472061	0.7048844140572021	-1	0	0	0.1	1	1.0	13	1.0	1.0	14	13	0	1	0	0.06666666666666667	1	15	15	0.3333333333333333	0	0.22140588249383136	0.7661829703259985	0.6135943642904704	0.7796270792072697	0.2194866559938097	0.795076953470224	0.8858027133241533	0.7805247532953413	1.0	0.5714285714285714	0.0	0.013849306583472061	0.013849306583472061
858	0.02376658455667509	0.0023154267176477028	-0.0008293559868407238	0.9442271092395415	-1	0	0	0.4	4	0.6153846153846154	8	0.46875	0.5384615384615384	10	7	4	1	0	0.5	4	8	15	0.1111111111111111	0	0.15044653361063606	0.9379039217023071	0.8208910727873707	0.9547862825064347	0.38575609486703133	0.8617902531146899	0.9110004925465038	0.9263387917910306	1.0	0.2	0.0	-8.293559868407237e-05	-8.293559868407237e-05
4854	0.11627425490076862	0.03956951971928172	0.03955443121461208	0.6035639815713811	-1	0	0	0.1	1	1.0	13	1.0	1.0	14	13	0	1	0	0.06666666666666667	1	15	15	0.3333333333333333	0	0.22748428085630668	0.8094987130314946	0.6357243642081437	0.7979393468262644	0.4543291749188564	0.8635864184718279	0.8099750794874816	0.825664635614988	1.0	0.5	0.0	0.03955443121461208	0.03955443121461208
4073	0.11344102310813704	0.03965864842908025	0.03883061936335474	0.6089753712647745	-1	0	0	0.1	1	1.0	13	1.0	1.0	14	13	0	1	0	0.06666666666666667	1	15	15	0.3333333333333333	0	0.22748428085630668	0.8094987130314946	0.6357243642081437	0.7979393468262644	0.4543291749188564	0.8050079295637169	0.7395950157195841	0.8041921974578012	1.0	0.2857142857142857	0.0	0.03883061936335474	0.03883061936335474
1972	0.10978154598589208	0.02404211160067306	0.02404201671290973	0.6567938882364548	-1	0	0	0.1	1	1.0	13	1.0	1.0	14	13	0	1	0	0.06666666666666667	1	15	15	0.3333333333333333	0	0.22444508167506902	0.8190633305583718	0.6135943642904704	0.759311809393154	0.4543291749188564	0.8294800641669579	0.7668698710446984	0.8043368838881466	1.0	0.21428571428571427	0.0	0.02404201671290973	0.02404201671290973
3583	0.11117954786772974	0.021038514942111	0.020922095717139797	0.6515498780526425	-1	0	0	0.1	1	1.0	13	1.0	1.0	14	13	0	1	0	0.06666666666666667	1	15	15	0.3333333333333333	0	0.22748428085630668	0.8171245183476541	0.6402818337558159	0.7852336810661765	0.4543291749188564	0.8035130927732105	0.7395950157195841	0.8022798482928971	1.0	0.21428571428571427	0.0	0.020922095717139797	0.020922095717139797
1323	0.09862288628763993	0.016394805594649054	0.010588100593977814	0.5989989830563406	-1	0	0	0.2	2	0.9230769230769231	12	1.0	0.9230769230769231	14	12	0	2	0	0.06666666666666667	1	15	15	1.0	0.14285714285714285	0.22444508167506902	0.8073756831428023	0.6269380990231432	0.7600586479584175	0.20912204684238608	0.8582113993417361	0.8901268679055971	0.8118669759371467	0.6428571428571429	0.14285714285714285	0.0	0.010588100593977814	0.010588100593977814
3962	0.024810766598883958	0.0018596210043928879	0.0018582158753724684	0.9466072638088733	-1	0	0	0.125	1	1.0	10	1.0	1.0	11	10	0	1	0	0.08333333333333333	1	12	12	0.3333333333333333	0	0.5037442324333374	0.8207681234827064	0.5722581560916706	0.7944748896853755	0.47687581650761574	0.547328535652039	0.6819928529314931	0.7352034270134097	1.0	0.36363636363636365	0.0	0.0018582158753724684	0.0018582158753724684
3472	0.11159457778711426	0.03733119099994627	0.03551191528718446	0.6083343557060901	-1	0	0	0.1	1	1.0	13	1.0	1.0	14	13	0	1	0	0.06666666666666667	1	15	15	0.3333333333333333	0	0.22748428085630668	0.8094987130314946	0.6357243642081437	0.7979393468262644	0.4543291749188564	0.8050079295637169	0.7395950157195841	0.8041921974578012	1.0	0.2857142857142857	0.0	0.03551191528718446	0.03551191528718446
1387	0.02881334925172833	0.0030338777257214065	-0.0021374750167565673	0.912666722441468	-1	0	0	0.4	4	0.6923076923076923	9	0.2777777777777778	0.6923076923076923	12	9	2	1	0	0.6666666666666666	6	9	15	0.2	0.3333333333333333	0.6834273026828592	0.9379120618835058	0.6998840404126673	0.9411985417218032	0.2874942747690871	0.9453494252568166	0.9188792563612523	0.9415613634521404	1.0	0.4166666666666667	0.0	-0.00021374750167565672	-0.00021374750167565672
1997	0.11057968942821272	0.0205739136890528	0.01981005136147881	0.6563591855727648	-1	0	0	0.1	1	1.0	13	1.0	1.0	14	13	0	1	0	0.06666666666666667	1	15	15	0.3333333333333333	0	0.22444508167506902	0.8190633305583718	0.6135943642904704	0.759311809393154	0.4543291749188564	0.8348102089733607	0.775768352196338	0.8063311283409756	1.0	0.21428571428571427	0.0	0.01981005136147881	0.01981005136147881
4800	0.11690032823163521	0.02648554054507113	0.01849070570213392	0.634066470877085	-1	0	0	0.1	1	1.0	13	1.0	1.0	14	13	0	1	0	0.06666666666666667	1	15	15	0.3333333333333333	0	0.22748428085630668	0.8094987130314946	0.6357243642081437	0.7979393468262644	0.4543291749188564	0.8050079295637169	0.7395950157195841	0.8041921974578012	1.0	0.35714285714285715	0.0	0.01849070570213392	0.01849070570213392
198	0.005424859570996484	0.00014228688167200088	0.00011285837792321571	0.9960911901343816	-1	0	0	0.5714285714285714	4	0.25	2	0.5	0.125	2	1	7	2	0	0.8	4	5	10	0.11764705882352941	0.2857142857142857	0.6987733527053857	0.7876989532886013	0.32595292060322756	0.8064908331910036	0.33254894532876356	0.5	0.8657821636676741	0.7135781236461788	0.75	0.5	0.0	0.00011285837792321571	0.00011285837792321571
2319	0.09262771891260418	0.02051642208283844	-0.00776924898604848	0.629272277926217	-1	0	0	0.1	1	1.0	13	1.0	1.0	14	13	0	1	0	0.06666666666666667	1	15	15	0.3333333333333333	0	0.22444508167506902	0.8190633305583718	0.6135943642904704	0.7823721707992777	0.4543291749188564	0.8294800641669579	0.7937427134805927	0.8110992140632092	1.0	0.21428571428571427	0.0	-0.000776924898604848	-0.000776924898604848
1331	0.11282131491716069	0.020220190381639597	0.016259815342372037	0.6504420435395004	-1	0	0	0.1	1	1.0	13	1.0	1.0	14	13	0	1	0	0.06666666666666667	1	15	15	0.3333333333333333	0	0.22444508167506902	0.8190633305583718	0.6135943642904704	0.759311809393154	0.40013034961170374	0.7971800562111221	0.7668698710446984	0.7929109741519449	1.0	0.2857142857142857	0.0	0.016259815342372037	0.016259815342372037
3954	0.0723601765940111	0.012584196487661454	-0.003201301417462232	0.920216095146708	-1	0	0	0.2	2	0.8461538461538461	11	0.2777777777777778	0.6923076923076923	10	9	4	3	0	0.6666666666666666	6	9	15	0.2727272727272727	0	0.22748428085630668	0.7399890194249649	0.6512174298662743	0.7950916845858946	0.30734828671776454	0.8341927282821563	0.8567623097992478	0.7923498308816548	0.3	0.4	0.0	-0.0003201301417462232	-0.0003201301417462232
449	0.024691418495496522	0.006263939231382265	-0.0057396880062661375	0.9020521733687366	-1	0	0	0.4	4	0.5384615384615384	7	0.625	0.38461538461538464	7	5	7	3	0	0.6666666666666666	6	4	15	0.1875	0	0.46566682061335174	0.9452230797037596	0.32454663859495836	0.9303710719475349	0.5401985225939174	0.8853915496967153	0.8053551907517724	0.9237920556161605	0.14285714285714285	0.2857142857142857	0.0	-0.0005739688006266137	-0.0005739688006266137
2492	0.11039395422707322	0.019820602107693364	0.019765786404881268	0.6233455649601458	-1	0	0	0.1	1	1.0	13	1.0	1.0	14	13	0	1	0	0.06666666666666667	1	15	15	0.3333333333333333	0	0.22444508167506902	0.8190633305583718	0.6135943642904704	0.759311809393154	0.40013034961170374	0.7971800562111221	0.7668698710446984	0.7929109741519449	1.0	0.2857142857142857	0.0	0.019765786404881268	0.019765786404881268
819	0.0006807024096494212	4.067650427211384e-05	3.7013753447537704e-05	0.9967388170935065	-1	1.0	2	0.8333333333333334	5	0.0	0	0.6666666666666666	0	3	0	4	0	0	0.75	3	4	8	0.0	0.4	0	0	0	0	0	0	0	0	0	0	0	3.7013753447537704e-05	3.7013753447537704e-05
26	0.01372225650894971	0.0008210851009112711	-0.0004514047297683541	0.9852982760996494	-1	0.25	1	0.5	5	0.6153846153846154	8	0.5357142857142857	0.38461538461538464	10	5	4	2	0	0.5714285714285714	7	4	15	0.2857142857142857	0.5	0.3883540705825637	0.9200406776606901	0.6076981949708559	0.9434528123753247	0.4293839961591931	0.9509935644165116	0.8285416281712766	0.9394016500565866	0.65	0.5	0.0	-4.514047297683541e-05	-4.514047297683541e-05
24	6.453166398389098e-06	2.2786125991634858e-07	-2.2596369908593704e-07	0.9999978267326824	-1	0	0	0.5	1	1.0	1	1.0	1.0	1	1	1	1	0	0.3333333333333333	3	1	3	0.16666666666666666	0	0.530100401897567	0.5	0.48734614660356856	0.5	0.1	0.5	0.8737609830222847	0.5	1.0	0	0.0	-2.2596369908593705e-08	-2.2596369908593705e-08
2539	0.10827709856842231	0.02485891930197807	0.01796369352266096	0.6358383207385961	-1	0	0	0.1	1	1.0	13	1.0	1.0	14	13	0	1	0	0.06666666666666667	1	15	15	0.3333333333333333	0	0.22444508167506902	0.8190633305583718	0.6135943642904704	0.759311809393154	0.33636835150759403	0.8533260123887909	0.8677021228041654	0.8135561195811318	1.0	0.21428571428571427	0.0	0.01796369352266096	0.01796369352266096
1575	0.11202620371097681	0.023904123397150853	0.015819825628126342	0.6563471309067563	-1	0	0	0.1	1	1.0	13	1.0	1.0	14	13	0	1	0	0.06666666666666667	1	15	15	0.3333333333333333	0	0.22444508167506902	0.8190633305583718	0.6135943642904704	0.759311809393154	0.40013034961170374	0.7971800562111221	0.7668698710446984	0.7929109741519449	1.0	0.21428571428571427	0.0	0.015819825628126342	0.015819825628126342
3041	0.10709241513011698	0.028316160182458132	0.02829612844325568	0.633402709721353	-1	0	0	0.1	1	1.0	13	1.0	1.0	14	13	0	1	0	0.06666666666666667	1	15	15	0.3333333333333333	0	0.22444508167506902	0.8190633305583718	0.6135943642904704	0.759311809393154	0.4543291749188564	0.8294800641669579	0.7668698710446984	0.8043368838881466	1.0	0.21428571428571427	0.0	0.02829612844325568	0.02829612844325568
3978	0.11384206494724591	0.026651073614342734	0.02642080323243878	0.6253240861378904	-1	0	0	0.1	1	1.0	13	1.0	1.0	14	13	0	1	0	0.06666666666666667	1	15	15	0.3333333333333333	0	0.22748428085630668	0.8094987130314946	0.6357243642081437	0.7979393468262644	0.4543291749188564	0.8050079295637169	0.7395950157195841	0.8041921974578012	1.0	0.2857142857142857	0.0	0.02642080323243878	0.02642080323243878
531	0.06284912996176789	0.006483119901177598	0.0008397519408808975	0.7672523457793619	-1	0	0	0.1	1	1.0	13	1.0	1.0	14	13	0	0	0	0.06666666666666667	1	15	15	0.0	0	0.7009423596934663	0.9163383318737081	0.6330982967192508	0.7916361691502981	0.5208423741282193	0.8185913713066322	0.8205404479345124	0.8513317546581587	0	0	0.0	0.0008397519408808975	0.0008397519408808975
3319	0.11323523330597385	0.03236152219648316	0.032210723967669996	0.6206950976285784	-1	0	0	0.1	1	1.0	13	1.0	1.0	14	13	0	1	0	0.06666666666666667	1	15	15	0.3333333333333333	0	0.22748428085630668	0.8094987130314946	0.6357243642081437	0.7979393468262644	0.4543291749188564	0.8050079295637169	0.7395950157195841	0.8041921974578012	1.0	0.21428571428571427	0.0	0.032210723967669996	0.032210723967669996
2269	0.11113280715615124	0.012793952278385689	0.01247219136128476	0.6651990660408744	-1	0	0	0.1	1	1.0	13	1.0	1.0	14	13	0	1	0	0.06666666666666667	1	15	15	0.3333333333333333	0	0.22444508167506902	0.8190633305583718	0.6135943642904704	0.759311809393154	0.4543291749188564	0.8294800641669579	0.7668698710446984	0.8043368838881466	1.0	0.21428571428571427	0.0	0.01247219136128476	0.01247219136128476
2512	0.10493646923621065	0.02955651409501714	0.029112207480135554	0.6312693228902886	-1	0	0	0.1	1	1.0	13	1.0	1.0	14	13	0	1	0	0.06666666666666667	1	15	15	0.3333333333333333	0	0.22444508167506902	0.8190633305583718	0.6135943642904704	0.759311809393154	0.4543291749188564	0.8294800641669579	0.7668698710446984	0.8043368838881466	1.0	0.21428571428571427	0.0	0.029112207480135554	0.029112207480135554
203	3.9909675243821605e-05	7.177433800917996e-07	7.170646527635068e-07	0.9999925221385294	-1	0	0	0.6	3	0.4	2	0.7777777777777778	0.4	5	2	1	3	0	1.0	3	3	7	1.0	0	0.6512572270597967	0.9156864274432758	0.46700792168985944	0.8267226614763521	0.5286277880268346	0.6645909975815415	0.6845573386195026	0.8240226467056697	0.4	0	0.0	7.170646527635068e-07	7.170646527635068e-07
1746	0.07729522236813503	0.0032781911549958245	-0.0011040638648666943	0.5986009499964271	-1	0	0	0.1	1	1.0	13	1.0	1.0	14	13	0	1	0	0.06666666666666667	1	15	15	0.3333333333333333	0	0.36561425664482206	0.8855369713895315	0.6172002199826739	0.7600693185083909	0.4291504144015332	0.7727814891831455	0.7668698710446984	0.8137194877756236	1.0	0.2857142857142857	0.0	-0.00011040638648666942	-0.00011040638648666942
2999	0.10858184950195231	0.024206242606746146	0.023750010201565745	0.6450635552379057	-1	0	0	0.1	1	1.0	13	1.0	1.0	14	13	0	1	0	0.06666666666666667	1	15	15	0.3333333333333333	0	0.22444508167506902	0.8190633305583718	0.6135943642904704	0.759311809393154	0.4543291749188564	0.8294800641669579	0.7668698710446984	0.8043368838881466	1.0	0.21428571428571427	0.0	0.023750010201565745	0.023750010201565745
3386	0.10885347401519162	0.0323122706560281	-0.0062832955487583594	0.7038676656133263	-1	0	0	0.1	1	1.0	13	1.0	1.0	14	13	0	1	0	0.06666666666666667	15	1	15	0.3333333333333333	0	0.22748428085630668	0.8094987130314946	0.6357243642081437	0.7979393468262644	0.4543291749188564	0.8050079295637169	0.7395950157195841	0.8041921974578012	1.0	0.21428571428571427	0.0	-0.000628329554875836	-0.000628329554875836
3815	0.11605437160100508	0.02801095561888157	0.027054607316092036	0.6083581250593745	-1	0	0	0.1	1	1.0	13	1.0	1.0	14	13	0	1	0	0.06666666666666667	1	15	15	0.3333333333333333	0	0.22748428085630668	0.8176834544724013	0.6357243642081437	0.795874415745594	0.4543291749188564	0.7781253760315548	0.7395950157195841	0.7977144969368148	1.0	0.21428571428571427	0.0	0.027054607316092036	0.027054607316092036
4638	0.11670527916654641	0.023258381322842903	0.023237144462239113	0.634022418494048	-1	0	0	0.1	1	1.0	13	1.0	1.0	14	13	0	1	0	0.06666666666666667	1	15	15	0.3333333333333333	0	0.22748428085630668	0.8094987130314946	0.6357243642081437	0.7979393468262644	0.4543291749188564	0.8050079295637169	0.7395950157195841	0.8041921974578012	1.0	0.21428571428571427	0.0	0.023237144462239113	0.023237144462239113
2203	0.1055819619745979	0.02231577932758895	0.018507088731303894	0.6732443061470869	-1	0	0	0.1	1	1.0	13	1.0	1.0	14	13	0	1	0	0.06666666666666667	1	15	15	0.3333333333333333	0	0.22444508167506902	0.8190633305583718	0.6135943642904704	0.759311809393154	0.40013034961170374	0.7971800562111221	0.7668698710446984	0.7929109741519449	1.0	0.2857142857142857	0.0	0.018507088731303894	0.018507088731303894
1321	0.05956568837700407	0.0044841870925197485	0.004227211503689224	0.8908221165219075	-1	0	0	0.2	2	0.8461538461538461	11	0.2727272727272727	0.6923076923076923	11	9	3	1	0	0.45454545454545453	5	11	15	0.125	0.5	0.22140588249383136	0.8397409161834913	0.27395810745466986	0.842911914323714	0.8498021369471397	0.9279372697884745	0.9134153769893516	0.8769574428725966	1.0	0.18181818181818182	0.0	0.004227211503689224	0.004227211503689224
141	0.0463130903312843	0.002519896173421378	-0.0019344610880707939	0.8736210149011985	-1	0	0	0.3	3	0.7692307692307693	10	0.3409090909090909	0.6153846153846154	11	8	3	2	0	0.36363636363636365	4	11	15	0.2857142857142857	0.15384615384615385	0.8549890153811341	0.8783571482126945	0.5390227754396806	0.9011346097637905	0.7495077665443877	0.9062321498036862	0.9163057716563942	0.895834771814133	0.6363636363636364	0.36363636363636365	0.0	-0.0001934461088070794	-0.0001934461088070794
3608	0.11744845067132632	0.03874740016299533	0.03820883164713973	0.6280518265072272	-1	0	0	0.1	1	1.0	13	1.0	1.0	14	13	0	1	0	0.06666666666666667	1	15	15	0.3333333333333333	0	0.22748428085630668	0.8094987130314946	0.6357243642081437	0.7979393468262644	0.4543291749188564	0.8050079295637169	0.7395950157195841	0.8041921974578012	1.0	0.21428571428571427	0.0	0.03820883164713973	0.03820883164713973
3448	0.11149674384264993	0.018693568196955536	0.01800371094220791	0.633779735967074	-1	0	0	0.1	1	1.0	13	1.0	1.0	14	13	0	1	0	0.06666666666666667	1	15	15	0.3333333333333333	0	0.22748428085630668	0.8094987130314946	0.6357243642081437	0.7979393468262644	0.4543291749188564	0.8050079295637169	0.7395950157195841	0.8041921974578012	1.0	0.2857142857142857	0.0	0.01800371094220791	0.01800371094220791
3340	0.11610953520556311	0.01362813551704138	0.013047164789820518	0.6230836185016042	-1	0	0	0.1	1	1.0	13	1.0	1.0	14	13	0	1	0	0.06666666666666667	1	15	15	0.3333333333333333	0	0.22748428085630668	0.8094987130314946	0.6357243642081437	0.7979393468262644	0.4543291749188564	0.8345198938906732	0.7395950157195841	0.8144832721114198	1.0	0.21428571428571427	0.0	0.013047164789820518	0.013047164789820518
1205	0.035962590900124256	0.004725347949868339	-0.003220106945856588	0.9942713938483952	-1	0	0	0.2222222222222222	2	0.9090909090909091	10	0.6190476190476191	0.6363636363636364	9	7	3	4	0	0.42857142857142855	3	7	13	0.5	0	0.7504606105465503	0.871285833598303	0.4850787096643797	0.896987155894438	0.45327474491999953	0.9331269017913575	0.8771688976540941	0.9035612728617365	0.2777777777777778	0.3333333333333333	0.0	-0.0003220106945856588	-0.0003220106945856588
3330	0.11162549141330123	0.02774364322369736	0.02738850851533376	0.6068878713375492	-1	0	0	0.1	1	1.0	13	1.0	1.0	14	13	0	1	0	0.06666666666666667	1	15	15	0.3333333333333333	0	0.22748428085630668	0.8094987130314946	0.6357243642081437	0.7979393468262644	0.4543291749188564	0.8050079295637169	0.7395950157195841	0.8041921974578012	1.0	0.21428571428571427	0.0	0.02738850851533376	0.02738850851533376
1868	0.10866651251167196	0.022367386292238254	0.02030037246401038	0.6545342176932806	-1	0	0	0.1	1	1.0	13	1.0	1.0	14	13	0	1	0	0.06666666666666667	1	15	15	0.3333333333333333	0	0.22444508167506902	0.8190633305583718	0.6135943642904704	0.759311809393154	0.40013034961170374	0.7971800562111221	0.7668698710446984	0.7929109741519449	1.0	0.2857142857142857	0.0	0.02030037246401038	0.02030037246401038
3582	0.11133353200797427	0.030509586208461666	0.029290192772539483	0.616245380985829	-1	0	0	0.1	1	1.0	13	1.0	1.0	14	13	0	1	0	0.06666666666666667	1	15	15	0.3333333333333333	0	0.22748428085630668	0.8094987130314946	0.6357243642081437	0.7979393468262644	0.4543291749188564	0.8050079295637169	0.7395950157195841	0.8041921974578012	1.0	0.2857142857142857	0.0	0.029290192772539483	0.029290192772539483
1028	0.04361201512782169	0.004655311922448906	0.004233374562226802	0.5710376268502666	-1	0	0	0.2	2	0.9230769230769231	12	0.3125	0.46153846153846156	8	6	6	5	0	0.3333333333333333	4	12	15	0.35714285714285715	0	0.6943470769178288	0.6160085674353798	0.27686685950873186	0.8573313096974178	0.3696085874213716	0.8842953891304067	0.8725428218429488	0.8074041219095013	0.25	0.875	0.0	0.004233374562226802	0.004233374562226802
447	0.00029942230116995544	0.0002774586387039264	0.0002771585298082962	0.9982456439763258	-1	0	0	0.6666666666666666	2	0.5	1	1.0	0.5	2	1	1	2	0	0.25	1	4	4	0.4	0.6666666666666666	0.5485016614367026	0.9888490458030718	0.3713352630713772	0.8986488006233962	0.7323162512796398	0.9356459626419634	0.9607643032507492	0.9574957915505655	0.75	0.5	0.0	0.0002771585298082962	0.0002771585298082962
3658	0.1153584851508609	0.0439324014221071	0.04367939572212144	0.611811884189967	-1	0	0	0.1	1	1.0	13	1.0	1.0	14	13	0	1	0	0.06666666666666667	1	15	15	0.3333333333333333	0	0.22748428085630668	0.8094987130314946	0.6357243642081437	0.7979393468262644	0.4543291749188564	0.8050079295637169	0.7395950157195841	0.8041921974578012	1.0	0.2857142857142857	0.0	0.04367939572212144	0.04367939572212144
4735	0.11590350854459468	0.03362577715219101	0.03329762776743592	0.6138897207283742	-1	0	0	0.1	1	1.0	13	1.0	1.0	14	13	0	1	0	0.06666666666666667	1	15	15	0.3333333333333333	0	0.22748428085630668	0.8094987130314946	0.6357243642081437	0.7979393468262644	0.4543291749188564	0.8050079295637169	0.7395950157195841	0.8041921974578012	1.0	0.35714285714285715	0.0	0.03329762776743592	0.03329762776743592
138	0.003862836183881297	0.0018774275861943217	-0.000962467527970572	0.9991372127067073	-1	0	0	0.5	2	0.6666666666666666	2	0.625	0.6666666666666666	4	2	0	0	0	0.5	4	2	5	0.0	0	0.305511789223612	0.9258424726970861	0.7256040459383604	0.8112624865339729	0.7343326500599708	0.8740303361212889	0.8837015196796918	0.8779623000297162	0	0	0.0	-9.624675279705721e-05	-9.624675279705721e-05
2243	0.10835883853289792	0.017607652693296467	0.017451003013471186	0.6665921855281232	-1	0	0	0.1	1	1.0	13	1.0	1.0	14	13	0	1	0	0.06666666666666667	1	15	15	0.3333333333333333	0	0.22444508167506902	0.8190633305583718	0.6135943642904704	0.759311809393154	0.4543291749188564	0.8294800641669579	0.7668698710446984	0.8043368838881466	1.0	0.21428571428571427	0.0	0.017451003013471186	0.017451003013471186
4476	0.11336226773948094	0.020668285115205912	0.019872672490469843	0.6356322324253099	-1	0	0	0.1	1	1.0	13	1.0	1.0	14	13	0	1	0	0.06666666666666667	1	15	15	0.3333333333333333	0	0.22748428085630668	0.8094987130314946	0.6357243642081437	0.7979393468262644	0.4543291749188564	0.8050079295637169	0.7395950157195841	0.8041921974578012	1.0	0.21428571428571427	0.0	0.019872672490469843	0.019872672490469843
626	0.01023645967178707	0.0029813129947376823	0.0009638961533102411	0.9769496417061765	-1	0.5	1	0.7142857142857143	5	0.25	2	0.47619047619047616	0.25	6	2	3	1	0	0.42857142857142855	7	3	10	0.16666666666666666	0.6666666666666666	0.7345413558265579	0.8552166221319843	0.693476746304744	0.8946634271299247	0.4433398937145191	0.7708071745197901	0.854423166120511	0.8467618011496162	1.0	0.5	0.0	0.0009638961533102411	0.0009638961533102411
4802	0.11172740243156648	0.03125870340315999	0.0311052863024764	0.611524380737084	-1	0	0	0.1	1	1.0	13	1.0	1.0	14	13	0	1	0	0.06666666666666667	1	15	15	0.3333333333333333	0	0.22748428085630668	0.8094987130314946	0.6357243642081437	0.7979393468262644	0.4543291749188564	0.8050079295637169	0.7395950157195841	0.8041921974578012	1.0	0.2857142857142857	0.0	0.0311052863024764	0.0311052863024764
3249	0.11507213477435557	0.03714685917032624	0.03606972485352276	0.6116636649141799	-1	0	0	0.1	1	1.0	13	1.0	1.0	14	13	0	1	0	0.06666666666666667	1	15	15	0.3333333333333333	0	0.22748428085630668	0.8094987130314946	0.6357243642081437	0.7979393468262644	0.4543291749188564	0.8050079295637169	0.7395950157195841	0.8041921974578012	1.0	0.21428571428571427	0.0	0.03606972485352276	0.03606972485352276
3859	0.11895562931692387	0.03813835607742659	0.0367788583141043	0.6153725219726228	-1	0	0	0.1	1	1.0	13	1.0	1.0	14	13	0	1	0	0.06666666666666667	1	15	15	0.3333333333333333	0	0.22748428085630668	0.8094987130314946	0.6357243642081437	0.7979393468262644	0.4543291749188564	0.8050079295637169	0.7395950157195841	0.8041921974578012	1.0	0.21428571428571427	0.0	0.0367788583141043	0.0367788583141043
414	2.3336998679638845e-05	2.02581063833405e-07	7.920935587823907e-08	0.9999951341653319	-1	0	0	0.5	2	0.3333333333333333	1	0.5555555555555556	0.3333333333333333	2	1	2	2	0	1.0	3	3	5	0.2857142857142857	1.0	0.7572925317042454	0.6739090627226689	0.19105108757114986	0.5195773152191473	0.43803382138483266	0.7417049067296829	0.9170170374707869	0.6501516014699354	0.75	1.0	0.2422513304687708	7.920935587823907e-08	7.920935587823907e-08
277	0.02302828523323091	0.0015551455935103623	0.0009212811196847123	0.9953503836434935	-1	0	0	0.16666666666666666	1	1.0	6	1.0	1.0	7	6	0	1	0	0.125	1	8	8	0.3333333333333333	0	0.594336633660578	0.9110088934860765	0.5792455755651251	0.8145445954731076	0.6846571117825424	0.8097295620361133	0.8267934671345242	0.8521244594973361	1.0	0.2857142857142857	0.0	0.0009212811196847123	0.0009212811196847123
2797	0.10887679632621547	0.01690364816036343	0.01677764042232917	0.625551754241076	-1	0	0	0.1	1	1.0	13	1.0	1.0	14	13	0	1	0	0.06666666666666667	1	15	15	0.3333333333333333	0	0.22444508167506902	0.8190633305583718	0.6135943642904704	0.759311809393154	0.40013034961170374	0.7971800562111221	0.7668698710446984	0.7929109741519449	1.0	0.2857142857142857	0.0	0.01677764042232917	0.01677764042232917
2590	0.11326038693649178	0.024591860471244033	0.024585487925636532	0.6632752328819482	-1	0	0	0.1	1	1.0	13	1.0	1.0	14	13	0	1	0	0.06666666666666667	1	15	15	0.3333333333333333	0	0.22444508167506902	0.8190633305583718	0.6135943642904704	0.759311809393154	0.4543291749188564	0.8294800641669579	0.7668698710446984	0.8043368838881466	1.0	0.21428571428571427	0.0	0.024585487925636532	0.024585487925636532
4505	0.11603313416624125	0.02861897904307121	0.02834977494991757	0.6340694748288471	-1	0	0	0.1	1	1.0	13	1.0	1.0	14	13	0	1	0	0.06666666666666667	1	15	15	0.3333333333333333	0	0.22748428085630668	0.8094987130314946	0.6357243642081437	0.7979393468262644	0.4543291749188564	0.8050079295637169	0.7395950157195841	0.8041921974578012	1.0	0.2857142857142857	0.0	0.02834977494991757	0.02834977494991757
1480	0.10709927865502049	0.02319705676363499	0.021848707616463837	0.6702055161445704	-1	0	0	0.1	1	1.0	13	1.0	1.0	14	13	0	1	0	0.06666666666666667	1	15	15	0.3333333333333333	0	0.22444508167506902	0.8190633305583718	0.6135943642904704	0.759311809393154	0.40013034961170374	0.7971800562111221	0.7668698710446984	0.7929109741519449	1.0	0.2857142857142857	0.0	0.021848707616463837	0.021848707616463837
4493	0.11555787904309237	0.015176982121485069	0.015110202013072248	0.6308171832731913	-1	0	0	0.1	1	1.0	13	1.0	1.0	14	13	0	1	0	0.06666666666666667	1	15	15	0.3333333333333333	0	0.22748428085630668	0.8094987130314946	0.6062699949237433	0.7822451661895304	0.4543291749188564	0.8050079295637169	0.7395950157195841	0.79917551709707	1.0	0.42857142857142855	0.0	0.015110202013072248	0.015110202013072248
3155	0.11128058544082514	0.02355569398328334	0.02343813318226033	0.6291439425975669	-1	0	0	0.1	1	1.0	13	1.0	1.0	14	13	0	1	0	0.06666666666666667	1	15	15	0.3333333333333333	0	0.22748428085630668	0.8094987130314946	0.6357243642081437	0.7979393468262644	0.4543291749188564	0.8050079295637169	0.7395950157195841	0.8041921974578012	1.0	0.14285714285714285	0.0	0.02343813318226033	0.02343813318226033
2694	0.09611656414439704	0.022142855958052904	0.020545334957012412	0.6236806634702328	-1	0	0	0.1	1	1.0	13	1.0	1.0	14	13	0	1	0	0.06666666666666667	1	15	15	0.3333333333333333	0	0.22444508167506902	0.8190633305583718	0.6135943642904704	0.759311809393154	0.33636835150759403	0.8533260123887909	0.8677021228041654	0.8135561195811318	1.0	0.21428571428571427	0.0	0.020545334957012412	0.020545334957012412
4449	0.11038232437669668	0.01891578604936056	0.01795024041812734	0.63796528061833	-1	0	0	0.1	1	1.0	13	1.0	1.0	14	13	0	1	0	0.06666666666666667	1	15	15	0.3333333333333333	0	0.22748428085630668	0.8094987130314946	0.6357243642081437	0.7979393468262644	0.4543291749188564	0.8050079295637169	0.7395950157195841	0.8041921974578012	1.0	0.21428571428571427	0.0	0.01795024041812734	0.01795024041812734
2851	0.10747843011510405	0.038461824694732645	0.037354650150920314	0.6223037283793253	-1	0	0	0.1	1	1.0	13	1.0	1.0	14	13	0	1	0	0.06666666666666667	1	15	15	0.3333333333333333	0	0.22748428085630668	0.8094987130314946	0.6357243642081437	0.7979393468262644	0.4543291749188564	0.8050079295637169	0.7395950157195841	0.8041921974578012	1.0	0.21428571428571427	0.0	0.037354650150920314	0.037354650150920314
1669	0.1079102671567858	0.023084365846338727	0.02243774665932205	0.653729497528161	-1	0	0	0.1	1	1.0	13	1.0	1.0	14	13	0	1	0	0.06666666666666667	1	15	15	0.3333333333333333	0	0.22444508167506902	0.8190633305583718	0.6223806294754711	0.7795278868658859	0.40013034961170374	0.7971800562111221	0.7776671028360341	0.7990816482157312	1.0	0.35714285714285715	0.0	0.02243774665932205	0.02243774665932205
4699	0.11332345074758784	0.02803390881632217	0.028033060921570548	0.6310848101407431	-1	0	0	0.1	1	1.0	13	1.0	1.0	14	13	0	1	0	0.06666666666666667	1	15	15	0.3333333333333333	0	0.22748428085630668	0.8094987130314946	0.6357243642081437	0.7979393468262644	0.4543291749188564	0.8050079295637169	0.7395950157195841	0.8041921974578012	1.0	0.14285714285714285	0.0	0.028033060921570548	0.028033060921570548
1998	0.10896380100386409	0.026296258754598546	0.02627164497448839	0.6564503344749497	-1	0	0	0.1	1	1.0	13	1.0	1.0	14	13	0	1	0	0.06666666666666667	1	15	15	0.3333333333333333	0	0.22444508167506902	0.8190633305583718	0.6135943642904704	0.759311809393154	0.4543291749188564	0.8294800641669579	0.7668698710446984	0.8043368838881466	1.0	0.21428571428571427	0.0	0.02627164497448839	0.02627164497448839
781	0.042274993068879364	0.006251339654818263	0.004694243588039242	0.9962775409612205	-1	0	0	0.2222222222222222	2	0.9090909090909091	10	1.0	0.8181818181818182	11	9	1	0	0	0.07692307692307693	13	1	13	0.0	0.16666666666666666	0.6367961906231818	0.8704290134663767	0.37568034966866	0.9015165194557329	0.5868848919511528	0.77797026993925	0.8307798642772904	0.8570426430783477	0	0	0.0	0.004694243588039242	0.004694243588039242
1245	0.1103834623924701	0.024465536577654604	0.02419115770505274	0.6531278824972273	-1	0	0	0.1	1	1.0	13	1.0	1.0	14	13	0	1	0	0.06666666666666667	1	15	15	0.3333333333333333	0	0.22444508167506902	0.8190633305583718	0.6135943642904704	0.759311809393154	0.40013034961170374	0.7971800562111221	0.7668698710446984	0.7929109741519449	1.0	0.2857142857142857	0.0	0.02419115770505274	0.02419115770505274
767	0.017847749837245987	0.002602807363983996	-0.000994039292398257	0.8795909909954921	-1	0	0	0.3333333333333333	2	0.8333333333333334	5	0.5714285714285714	0.6666666666666666	5	4	2	1	0	0.2857142857142857	7	2	8	0.14285714285714285	0	0.7163533982451129	0.8298378570839032	0.7107833058729702	0.8675580445646476	0.7776127897115549	0.8258264256365176	0.804832080668829	0.8420351990477305	1.0	0.2	0.0	-9.940392923982571e-05	-9.940392923982571e-05
798	0.06030201460176447	0.007110470054812655	0.005176632710064553	0.8566464582505011	-1	0	0	0.3	3	0.6923076923076923	9	0.625	0.5384615384615384	7	7	7	0	0	0.16666666666666666	12	2	15	0.0	0	0.31699092096369574	0.9288682828190553	0.5530735876544361	0.8334938950322742	0.6964878592192898	0.8568645191031283	0.8634404105813768	0.8797260765112306	0	0	0.0	0.005176632710064553	0.005176632710064553
448	0.016424739400899398	0.0018093066553150105	-0.0008083831053161502	0.9485939877644568	-1	0	0	0.14285714285714285	1	1.0	8	0.6666666666666666	0.625	6	5	3	6	0	0.6	3	5	10	0.6666666666666666	0	0.5800628384596067	0.9033847356505279	0.45755179150083125	0.7252103210500068	0.7283718911285524	0.8392601053474799	0.827544902679889	0.8347307915554102	0.41666666666666663	0.3333333333333333	0.6914729240346357	-8.083831053161502e-05	-8.083831053161502e-05
1353	0.0631278898786432	0.008146548828339956	0.0009890669383330422	0.6155921685679655	-1	0	0	0.1	1	1.0	13	1.0	0.8461538461538461	12	11	2	1	0	0.06666666666666667	1	15	15	0.14285714285714285	0	0.6054280689324425	0.9104009638883398	0.46532939271512913	0.9591990458245642	0.46560249571323603	0.9308902860039053	0.9304582818643756	0.9365604514327307	1.0	0.25	0.0	0.0009890669383330422	0.0009890669383330422
1492	0.1094471141977215	0.02375991458490967	0.023754713685110725	0.6548803781124478	-1	0	0	0.1	1	1.0	13	1.0	1.0	14	13	0	1	0	0.06666666666666667	1	15	15	0.3333333333333333	0	0.22444508167506902	0.8190633305583718	0.6135943642904704	0.759311809393154	0.4543291749188564	0.8294800641669579	0.7668698710446984	0.8043368838881466	1.0	0.21428571428571427	0.0	0.023754713685110725	0.023754713685110725
274	0.012170619681728698	0.0004640933102384816	0.0003304818494764487	0.9828476457942331	-1	0	0	0.4	4	0.6153846153846154	8	0.45454545454545453	0.46153846153846156	9	6	5	1	0	0.2727272727272727	3	11	15	0.09090909090909091	0.16666666666666666	0.13969308783142206	0.9597049489786981	0.4917658660148406	0.9384862064760577	0.2460907924455924	0.932453243883448	0.8993732285690837	0.9448064664694907	1.0	0.2222222222222222	0.0	0.0003304818494764487	0.0003304818494764487
3663	0.11390687772048015	0.03444849322285933	0.03271507084837087	0.6275681372403515	-1	0	0	0.1	1	1.0	13	1.0	1.0	14	13	0	1	0	0.06666666666666667	1	15	15	0.3333333333333333	0	0.22748428085630668	0.8094987130314946	0.6062699949237433	0.8468215882051663	0.4543291749188564	0.8050079295637169	0.7395950157195841	0.821250880954337	1.0	0.14285714285714285	0.0	0.03271507084837087	0.03271507084837087
1089	0.056818639956019004	0.004956257678099572	-0.0027066581339638992	0.870570949686641	-1	0	0	0.1	1	1.0	13	0.3333333333333333	0.8461538461538461	12	11	2	2	0	0.5555555555555556	9	5	15	0.2857142857142857	0	0.4601533097950233	0.9634789801173232	0.6621530259767326	0.8947906838548655	0.20606120190634	0.9495198343956062	0.8979161206806553	0.9417260286119206	0.625	0.25	0.0	-0.0002706658133963899	-0.0002706658133963899
4143	0.1167034752692791	0.037055885167588516	0.03642557192793673	0.6148653765380783	-1	0	0	0.1	1	1.0	13	1.0	1.0	14	13	0	1	0	0.06666666666666667	1	15	15	0.3333333333333333	0	0.22748428085630668	0.8094987130314946	0.6357243642081437	0.7979393468262644	0.4543291749188564	0.8050079295637169	0.7395950157195841	0.8041921974578012	1.0	0.21428571428571427	0.0	0.03642557192793673	0.03642557192793673
2803	0.10926116543850292	0.018909930708968167	0.015476009070667502	0.6431786850345536	-1	0	0	0.1	1	1.0	13	1.0	1.0	14	13	0	1	0	0.06666666666666667	1	15	15	0.3333333333333333	0	0.22444508167506902	0.8190633305583718	0.6135943642904704	0.759311809393154	0.40013034961170374	0.7971800562111221	0.7668698710446984	0.7929109741519449	1.0	0.2857142857142857	0.0	0.015476009070667502	0.015476009070667502
3046	0.11269861835703512	0.03202340535331834	0.03190356540678449	0.6202054428491124	-1	0	0	0.1	1	1.0	13	1.0	1.0	14	13	0	1	0	0.06666666666666667	1	15	15	0.3333333333333333	0	0.22748428085630668	0.8094987130314946	0.6357243642081437	0.7979393468262644	0.4543291749188564	0.8050079295637169	0.7395950157195841	0.8041921974578012	1.0	0.21428571428571427	0.0	0.03190356540678449	0.03190356540678449
2926	0.10765532631614287	0.02138557947787168	0.021296278219984782	0.64312366797055	-1	0	0	0.1	1	1.0	13	1.0	1.0	14	13	0	1	0	0.06666666666666667	1	15	15	0.3333333333333333	0	0.22444508167506902	0.8190633305583718	0.6135943642904704	0.759311809393154	0.4543291749188564	0.8294800641669579	0.7668698710446984	0.8043368838881466	1.0	0.21428571428571427	0.0	0.021296278219984782	0.021296278219984782
238	0.06437497920502844	0.0043051556353276635	0.0001477657560229261	0.7229953949798773	-1	0	0	0.2	2	0.9230769230769231	12	0.5357142857142857	0.9230769230769231	14	12	0	2	0	0.14285714285714285	14	2	15	1.0	0	0.5620220300905356	0.9599382985721122	0.5895653226433359	0.7948432084575128	0.3561086663872247	0.8010539705155366	0.8901268679055971	0.8781012475523459	0.6071428571428572	0.14285714285714285	0.0	0.0001477657560229261	0.0001477657560229261
836	0.04925005786108087	0.005710834224509653	0.0051753245880771185	0.6815492515025644	-1	0.25	1	0.4	4	0.6923076923076923	9	0.23809523809523808	0.6923076923076923	11	9	3	2	0	0.7777777777777778	9	7	15	0.25	0.25	0.8991034638564852	0.8013029722678822	0.6411801782713156	0.9024837964958371	0.48773277814387406	0.7806418641279611	0.8868063923544924	0.8361240103229195	0.5454545454545454	0.09090909090909091	0.0	0.0051753245880771185	0.0051753245880771185
4734	0.11464712903015739	0.0411345855986902	0.03997480768864683	0.6060092698234733	-1	0	0	0.1	1	1.0	13	1.0	1.0	14	13	0	1	0	0.06666666666666667	1	15	15	0.3333333333333333	0	0.22748428085630668	0.8094987130314946	0.6357243642081437	0.7979393468262644	0.4543291749188564	0.8050079295637169	0.7395950157195841	0.8041921974578012	1.0	0.2857142857142857	0.0	0.03997480768864683	0.03997480768864683
4082	0.09809717814042113	0.005425760592945253	-0.002315759750936197	0.7022118545668983	-1	0	0	0.2	2	0.9230769230769231	12	0.5357142857142857	0.9230769230769231	14	12	0	2	0	0.14285714285714285	14	2	15	1.0	0	0.22748428085630668	0.8084157692870044	0.6402818337558159	0.8474301333585097	0.4543291749188564	0.8247493382644319	0.7395950157195841	0.827460089523734	0.5714285714285714	0.14285714285714285	0.0	-0.0002315759750936197	-0.0002315759750936197
95	0.012456771482762264	0.0003003737320781192	0.0002388617702587358	0.9717482382687904	-1	0	0	0.3333333333333333	2	0.8333333333333334	5	0.4444444444444444	0.5	4	3	3	1	0	0.5	6	3	8	0.1111111111111111	0	0.5095770954887878	0.9210347685171432	0.5411447671149257	0.681945451864087	0.6283886331616303	0.6426583012445343	0.7807678161838759	0.7805222759816755	1.0	0	0.0	0.0002388617702587358	0.0002388617702587358
2549	0.11017238150446218	0.021620797179964294	0.020050162883167518	0.6617235707751834	-1	0	0	0.1	1	1.0	13	1.0	1.0	14	13	0	1	0	0.06666666666666667	1	15	15	0.3333333333333333	0	0.22444508167506902	0.8190633305583718	0.6135943642904704	0.759311809393154	0.4543291749188564	0.8294800641669579	0.7668698710446984	0.8043368838881466	1.0	0.21428571428571427	0.0	0.020050162883167518	0.020050162883167518
2905	0.10006182305856337	0.008788453232781431	0.008383080945303996	0.6194546766580986	-1	0	0	0.1	1	1.0	13	1.0	1.0	14	13	0	1	0	0.06666666666666667	1	15	15	0.3333333333333333	0	0.22748428085630668	0.8176834544724013	0.6357243642081437	0.795874415745594	0.4543291749188564	0.7831044746601824	0.7395950157195841	0.7992738985665597	1.0	0.14285714285714285	0.0	0.008383080945303996	0.008383080945303996
3375	0.11778088890158096	0.02700384759082825	0.026195413456125798	0.6187199527878444	-1	0	0	0.1	1	1.0	13	1.0	1.0	14	13	0	1	0	0.06666666666666667	1	15	15	0.3333333333333333	0	0.22748428085630668	0.8094987130314946	0.6357243642081437	0.7979393468262644	0.4543291749188564	0.8345198938906732	0.7395950157195841	0.8144832721114198	1.0	0.21428571428571427	0.0	0.026195413456125798	0.026195413456125798
1722	0.10775331342173788	0.020211314952020616	0.019274335194020498	0.6564240910134375	-1	0	0	0.1	1	1.0	13	1.0	1.0	14	13	0	1	0	0.06666666666666667	1	15	15	0.3333333333333333	0	0.22444508167506902	0.8190633305583718	0.6135943642904704	0.759311809393154	0.40013034961170374	0.7971800562111221	0.7668698710446984	0.7929109741519449	1.0	0.2857142857142857	0.0	0.019274335194020498	0.019274335194020498
1763	0.09257060126458098	0.02441794517291538	0.02007153941051959	0.6171937585693259	-1	0	0	0.1	1	1.0	13	1.0	1.0	14	13	0	1	0	0.06666666666666667	1	15	15	0.3333333333333333	0	0.22444508167506902	0.8190633305583718	0.6135943642904704	0.759311809393154	0.40013034961170374	0.7971800562111221	0.7668698710446984	0.7929109741519449	1.0	0.2857142857142857	0.0	0.02007153941051959	0.02007153941051959
4444	0.11210421020756761	0.03596896401851428	0.03463696323813571	0.6280122149762419	-1	0	0	0.1	1	1.0	13	1.0	1.0	14	13	0	1	0	0.06666666666666667	1	15	15	0.3333333333333333	0	0.22748428085630668	0.8094987130314946	0.6357243642081437	0.7979393468262644	0.4543291749188564	0.8050079295637169	0.7395950157195841	0.8041921974578012	1.0	0.14285714285714285	0.0	0.03463696323813571	0.03463696323813571
3736	0.11208696978360308	0.022580768440673055	0.022036280910371638	0.6383385764437977	-1	0	0	0.1	1	1.0	13	1.0	1.0	14	13	0	1	0	0.06666666666666667	1	15	15	0.3333333333333333	0	0.22748428085630668	0.8094987130314946	0.6357243642081437	0.7979393468262644	0.4543291749188564	0.8050079295637169	0.7395950157195841	0.8041921974578012	1.0	0.21428571428571427	0.0	0.022036280910371638	0.022036280910371638
534	0.023528013148168502	0.0015911972394010317	0.0008325548904559898	0.9710043623209617	-1	0	0	0.16666666666666666	1	1.0	6	1.0	1.0	7	6	0	2	0	0.125	8	1	8	0.6666666666666666	0	0.3818975343059598	0.8968157231043289	0.37568034966866	0.9299306304837359	0.5868848919511528	0.5210097850010016	0.8475005976732776	0.8335060895512088	0.5714285714285714	0.42857142857142855	0.0	0.0008325548904559898	0.0008325548904559898
1922	0.09450371201270057	0.025902549934223248	0.01816725612147495	0.584116141468038	-1	0	0	0.1	1	1.0	13	1.0	1.0	14	13	0	1	0	0.06666666666666667	1	15	15	0.3333333333333333	0	0.22444508167506902	0.8190633305583718	0.6135943642904704	0.759311809393154	0.4543291749188564	0.8294800641669579	0.7668698710446984	0.8043368838881466	1.0	0.14285714285714285	0.0	0.01816725612147495	0.01816725612147495
507	0.04233768884861013	0.001178948317385178	0.0011598208393064848	0.7802326392636884	-1	0	0	0.4	4	0.6153846153846154	8	0.3409090909090909	0.6153846153846154	10	8	4	1	0	0.36363636363636365	11	4	15	0.1	0	0.5174617299483872	0.9407091019026804	0.35840062933858763	0.9211684154759741	0.46560249571323603	0.7011582030358122	0.7600725644942837	0.8834082413622826	1.0	0.3	0.0	0.0011598208393064848	0.0011598208393064848
3215	0.11093991476327285	0.020481551118924367	0.010335021610300237	0.6580630115111057	-1	0	0	0.1111111111111111	1	1.0	11	1.0	1.0	12	11	0	1	0	0.07692307692307693	1	13	13	0.3333333333333333	0	0.22748428085630668	0.6838934264927361	0.6466599603186022	0.8256261758497316	0.31862160751214424	0.8351418887072399	0.839113907768214	0.7885810162339245	1.0	0.25	0.0	0.010335021610300237	0.010335021610300237
1212	0.05982046372926918	0.003470390095753182	-0.00046730478973970856	0.6132157266559614	-1	0	0	0.1	1	1.0	13	1.0	0.8461538461538461	11	11	3	1	0	0.06666666666666667	1	15	15	0.1	0	0.5497467843584846	0.9158211121186938	0.32647126060026654	0.9360906542884443	0.47687581650761574	0.9163050868317356	0.8422696233699866	0.923303240786839	1.0	0.2727272727272727	0.0	-4.673047897397086e-05	-4.673047897397086e-05
130	0.04112097762373033	0.004631587886893935	0.0018037708738871284	0.7353227519184193	-1	0.25	1	0.4	4	0.6153846153846154	8	0.46875	0.46153846153846156	8	6	6	2	0	0.5	8	4	15	0.14285714285714285	0	0.617984274738461	0.9624707827618596	0.24989722754340882	0.9362355952374695	0.8681277022404945	0.836753772844712	0.9276382945169942	0.9256543269136107	0.5625	0.125	0.0	0.0018037708738871284	0.0018037708738871284
216	0.02447988617979712	2.0202042562077246e-05	-1.764762878113253e-05	0.9299615946685323	-1	0	0	0.3333333333333333	3	0.7272727272727273	8	0.3939393939393939	0.7272727272727273	9	8	3	1	0	0.2727272727272727	3	11	13	0.1111111111111111	0.2	0.26413863873834337	0.9624679484114262	0.4917658660148406	0.9415344927453342	0.42229203845109103	0.9479579813006054	0.715771358374214	0.9514416756466338	1.0	0.1111111111111111	0.0	-1.764762878113253e-06	-1.764762878113253e-06
785	0.03707053873145229	0.0044177407889496164	0.0043764880244801935	0.9382925220977761	-1	0	0	0.2	2	0.8461538461538461	11	0.42857142857142855	0.6153846153846154	8	8	6	1	0	0.7142857142857143	7	5	15	0.0625	0.15384615384615385	0.6487879941224319	0.8085142967996131	0.6422200449544977	0.8327487929212845	0.4226192561479515	0.9101141980009468	0.8526084066770062	0.8565447556640596	1.0	0.5	0.0	0.0043764880244801935	0.0043764880244801935
2623	0.11137231608306959	0.011470832386989224	0.011432685862843416	0.6640339705548218	-1	0	0	0.1	1	1.0	13	1.0	1.0	14	13	0	1	0	0.06666666666666667	1	15	15	0.3333333333333333	0	0.22444508167506902	0.8190633305583718	0.6135943642904704	0.759311809393154	0.4543291749188564	0.8294800641669579	0.7668698710446984	0.8043368838881466	1.0	0.2857142857142857	0.0	0.011432685862843416	0.011432685862843416
4165	0.10588729884513005	0.032664167590896194	0.03258689782929186	0.6179394317462993	-1	0	0	0.1	1	1.0	13	1.0	1.0	14	13	0	1	0	0.06666666666666667	1	15	15	0.3333333333333333	0	0.22748428085630668	0.8094987130314946	0.6357243642081437	0.7979393468262644	0.4543291749188564	0.8050079295637169	0.7395950157195841	0.8041921974578012	1.0	0.21428571428571427	0.0	0.03258689782929186	0.03258689782929186
3641	0.11649590751613542	0.009337865843604473	0.005093181965006143	0.6583219952807047	-1	0	0	0.1	1	1.0	13	1.0	1.0	14	13	0	1	0	0.06666666666666667	1	15	15	0.3333333333333333	0	0.22748428085630668	0.8094987130314946	0.6062699949237433	0.8206852178525705	0.4543291749188564	0.8050079295637169	0.7395950157195841	0.8118203667468286	1.0	0.5	0.0	0.005093181965006143	0.005093181965006143
2396	0.10645782240317014	0.02108526747947308	0.021016032049979146	0.6825484272762113	-1	0	0	0.1	1	1.0	13	1.0	1.0	14	13	0	1	0	0.06666666666666667	1	15	15	0.3333333333333333	0	0.22748428085630668	0.8340139043611854	0.6135943642904704	0.7890725874123542	0.4543291749188564	0.8276078966332255	0.782945318583595	0.8176966571139983	1.0	0.21428571428571427	0.0	0.021016032049979146	0.021016032049979146
3545	0.11884851768869846	0.04327658003104065	0.04132176405543963	0.601237532043226	-1	0	0	0.1	1	1.0	13	1.0	1.0	14	13	0	1	0	0.06666666666666667	1	15	15	0.3333333333333333	0	0.22748428085630668	0.8094987130314946	0.6357243642081437	0.7979393468262644	0.4543291749188564	0.8050079295637169	0.7395950157195841	0.8041921974578012	1.0	0.21428571428571427	0.0	0.04132176405543963	0.04132176405543963
2843	0.046694903132822825	0.0027258936504821517	0.0027237535352667855	0.9224764178667465	-1	0	0	0.1	1	1.0	13	1.0	1.0	14	13	0	1	0	0.06666666666666667	1	15	15	0.3333333333333333	0	0.22140588249383136	0.8412863029066502	0.5929262601910705	0.7752250746665256	0.4543291749188564	0.8114674745456751	0.7395950157195841	0.810790152784085	1.0	0.21428571428571427	0.0	0.0027237535352667855	0.0027237535352667855
721	0.015834338765935787	0.0009217188642767587	-0.0006143623257143869	0.9606072978203192	-1	0	0	0.3333333333333333	3	0.7272727272727273	8	0.40625	0.45454545454545453	8	5	4	0	0	0.5	8	4	13	0.0	0.4444444444444444	0.6671479215422504	0.9442883935534178	0.8945059014977451	0.9383423785012865	0.570453171972785	0.8604258560023181	0.9429997375438519	0.9210862031691943	0	0	0.0	-6.14362325714387e-05	-6.14362325714387e-05
4571	0.11491355184963843	0.03519186033940802	0.03358163062247164	0.6104173278554466	-1	0	0	0.1	1	1.0	13	1.0	1.0	14	13	0	1	0	0.06666666666666667	1	15	15	0.3333333333333333	0	0.22748428085630668	0.8094987130314946	0.6357243642081437	0.7979393468262644	0.4543291749188564	0.8050079295637169	0.7395950157195841	0.8041921974578012	1.0	0.2857142857142857	0.0	0.03358163062247164	0.03358163062247164
2325	0.11605345180857687	0.02204411163630921	0.01717508668779321	0.6220047784930384	-1	0	0	0.1	1	1.0	13	1.0	1.0	14	13	0	1	0	0.06666666666666667	1	15	15	0.3333333333333333	0	0.22140588249383136	0.7056868518132084	0.6135943642904704	0.7909951192849602	0.16036739851667275	0.8359895769657724	0.9011127199187354	0.7821175249018877	1.0	0.2857142857142857	0.0	0.01717508668779321	0.01717508668779321
3364	0.11093676219119843	0.03393824212928776	0.03391968855549079	0.6232283350451123	-1	0	0	0.1	1	1.0	13	1.0	1.0	14	13	0	1	0	0.06666666666666667	1	15	15	0.3333333333333333	0	0.22748428085630668	0.8094987130314946	0.6357243642081437	0.7979393468262644	0.4543291749188564	0.8050079295637169	0.7395950157195841	0.8041921974578012	1.0	0.21428571428571427	0.0	0.03391968855549079	0.03391968855549079
1357	0.11255098450815841	0.025192042662226136	0.021484843436621413	0.6563338959251435	-1	0	0	0.1	1	1.0	13	1.0	1.0	14	13	0	1	0	0.06666666666666667	1	15	15	0.3333333333333333	0	0.22444508167506902	0.8190633305583718	0.6135943642904704	0.759311809393154	0.40013034961170374	0.7971800562111221	0.7668698710446984	0.7929109741519449	1.0	0.2857142857142857	0.0	0.021484843436621413	0.021484843436621413
2284	0.10742261437721226	0.027747424669639652	0.020072635935131984	0.6368990277518811	-1	0	0	0.1	1	1.0	13	1.0	1.0	14	13	0	1	0	0.06666666666666667	1	15	15	0.3333333333333333	0	0.22444508167506902	0.8190633305583718	0.6135943642904704	0.759311809393154	0.4543291749188564	0.8294800641669579	0.7668698710446984	0.8043368838881466	1.0	0.21428571428571427	0.0	0.020072635935131984	0.020072635935131984
2634	0.11040760319988717	0.02596523919037016	0.025963175271117172	0.6483814423360281	-1	0	0	0.1	1	1.0	13	1.0	1.0	14	13	0	1	0	0.06666666666666667	1	15	15	0.3333333333333333	0	0.22444508167506902	0.8190633305583718	0.6135943642904704	0.759311809393154	0.4543291749188564	0.8294800641669579	0.7668698710446984	0.8043368838881466	1.0	0.21428571428571427	0.0	0.025963175271117172	0.025963175271117172
3468	0.11337784798487205	0.0411528532746929	0.04049237859424782	0.61238091020862	-1	0	0	0.1	1	1.0	13	1.0	1.0	14	13	0	1	0	0.06666666666666667	1	15	15	0.3333333333333333	0	0.22748428085630668	0.8094987130314946	0.6357243642081437	0.7979393468262644	0.4543291749188564	0.8050079295637169	0.7395950157195841	0.8041921974578012	1.0	0.21428571428571427	0.0	0.04049237859424782	0.04049237859424782
4000	0.11573672430859584	0.020242954937881776	0.019706949796229438	0.6314627745251639	-1	0	0	0.1	1	1.0	13	1.0	1.0	14	13	0	1	0	0.06666666666666667	1	15	15	0.3333333333333333	0	0.22748428085630668	0.8094987130314946	0.6357243642081437	0.7979393468262644	0.4543291749188564	0.8006839697451879	0.7395950157195841	0.8027542991510399	1.0	0.21428571428571427	0.0	0.019706949796229438	0.019706949796229438
2861	0.10043234271019101	0.002981202979422298	-0.0017254726046120933	0.6555185374573582	-1	0	0	0.1	1	1.0	13	1.0	1.0	14	13	0	1	0	0.06666666666666667	1	15	15	0.3333333333333333	0	0.22748428085630668	0.8089997544717343	0.6402818337558159	0.7870484945102402	0.4543291749188564	0.8176139139252028	0.7395950157195841	0.8048683997834526	1.0	0.21428571428571427	0.0	-0.00017254726046120932	-0.00017254726046120932
3430	0.11195193975669784	0.022886494181311036	0.00860101146397772	0.6312371312129692	-1	0	0	0.1	1	1.0	13	1.0	1.0	14	13	0	1	0	0.06666666666666667	1	15	15	0.3333333333333333	0	0.22748428085630668	0.8171245183476541	0.6402818337558159	0.7852336810661765	0.4543291749188564	0.8035130927732105	0.7395950157195841	0.8022798482928971	1.0	0.21428571428571427	0.0	0.00860101146397772	0.00860101146397772
3999	0.11777308521564099	0.021030230357790926	0.020229171344732927	0.6370569189449169	-1	0	0	0.1	1	1.0	13	1.0	1.0	14	13	0	1	0	0.06666666666666667	1	15	15	0.3333333333333333	0	0.22748428085630668	0.8094987130314946	0.6357243642081437	0.7979393468262644	0.4543291749188564	0.8050079295637169	0.7395950157195841	0.8041921974578012	1.0	0.21428571428571427	0.0	0.020229171344732927	0.020229171344732927
4379	0.11170845737842759	0.028486384599588858	0.02836170122128446	0.6283667992199005	-1	0	0	0.1	1	1.0	13	1.0	1.0	14	13	0	1	0	0.06666666666666667	1	15	15	0.3333333333333333	0	0.22748428085630668	0.8094987130314946	0.6357243642081437	0.7979393468262644	0.4543291749188564	0.8050079295637169	0.7395950157195841	0.8041921974578012	1.0	0.2857142857142857	0.0	0.02836170122128446	0.02836170122128446
961	0.02044915378060011	0.0014555434824179631	-3.1082624959803416e-05	0.9482364107684722	-1	0.25	1	0.7	7	0.3076923076923077	4	0.42857142857142855	0.3076923076923077	9	4	5	1	0	0.7142857142857143	5	7	15	0.1111111111111111	0.4444444444444444	0.49927092819294766	0.9341384325827461	0.6928542803203237	0.9675147902597362	0.8502974678328095	0.9509552426267188	0.950762462735673	0.95273573373842	1.0	0.3333333333333333	0.0	-3.1082624959803415e-06	-3.1082624959803415e-06
4862	0.014234040656358077	0.0020473684410730005	0.0017964442790012888	0.9739375248689102	-1	0	0	0.2857142857142857	2	0.875	7	0.5555555555555556	0.875	9	7	0	2	0	0.2222222222222222	9	2	10	1.0	0	0.22748428085630668	0.794024914911542	0.6402818337558159	0.8073750111152184	0.3925279168353084	0.813666629130654	0.9011127199187354	0.8051510618500343	0.5555555555555556	0.3333333333333333	0.0	0.0017964442790012888	0.0017964442790012888
842	0.058340232101042395	0.0030237463207269046	-0.003011115771374461	0.9187574358434943	-1	0	0	0.3	3	0.7692307692307693	10	0.3125	0.7692307692307693	13	10	1	0	0	0.3333333333333333	12	4	15	0.0	0	0.351581559541415	0.9459245724676433	0.5939752317930134	0.9345021654664906	0.6846571117825424	0.9328032673567552	0.8814023314998313	0.9380097465933789	0	0	0.0	-0.0003011115771374461	-0.0003011115771374461
2657	0.11072911515055989	0.023525021771054026	0.023233708190248344	0.6450994378471283	-1	0	0	0.1	1	1.0	13	1.0	1.0	14	13	0	1	0	0.06666666666666667	1	15	15	0.3333333333333333	0	0.22444508167506902	0.8190633305583718	0.6135943642904704	0.759311809393154	0.4543291749188564	0.8294800641669579	0.7668698710446984	0.8043368838881466	1.0	0.21428571428571427	0.0	0.023233708190248344	0.023233708190248344
2180	0.11274103539238216	0.019841469492716975	0.019320900285078633	0.6544117339480957	-1	0	0	0.1	1	1.0	13	1.0	1.0	14	13	0	1	0	0.06666666666666667	1	15	15	0.3333333333333333	0	0.22444508167506902	0.8190633305583718	0.6135943642904704	0.759311809393154	0.4543291749188564	0.8294800641669579	0.7668698710446984	0.8043368838881466	1.0	0.07142857142857142	0.0	0.019320900285078633	0.019320900285078633
1095	0.05575827050747526	0.0003629154815346085	-0.0003615253178311948	0.9323543639477363	-1	0	0	0.4	4	0.5384615384615384	7	0.625	0.46153846153846156	7	6	7	0	0	0.16666666666666666	12	2	15	0.0	0	0.29591613540305317	0.9316102653535957	0.6274512184045579	0.8306731296988172	0.6964878592192898	0.831071578550948	0.8427241462201374	0.8734462360924086	0	0	0.0	-3.615253178311948e-05	-3.615253178311948e-05
1269	0.11298712682828113	0.019294638487963364	0.016590619837437655	0.6306125997889942	-1	0	0	0.1	1	1.0	13	1.0	1.0	14	13	0	1	0	0.06666666666666667	1	15	15	0.3333333333333333	0	0.22444508167506902	0.8190633305583718	0.6135943642904704	0.759311809393154	0.40013034961170374	0.7971800562111221	0.7668698710446984	0.7929109741519449	1.0	0.2857142857142857	0.0	0.016590619837437655	0.016590619837437655
851	0.02761422052624355	0.0030035392183850986	0.0028274655588975935	0.9208055674367036	-1	0	0	0.4	4	0.5384615384615384	7	0.30612244897959184	0.5384615384615384	11	7	3	1	0	1.0	7	7	15	0.16666666666666666	0	0.3148525742512819	0.9145994193929095	0.35840062933858763	0.9408665514835457	0.47687581650761574	0.8031910736266474	0.908077731057526	0.8985757733839838	1.0	0.2727272727272727	0.0	0.0028274655588975935	0.0028274655588975935
3591	0.11742404540797084	0.02928671593791366	0.027958160414873246	0.5968534333252287	-1	0	0	0.1	1	1.0	13	1.0	1.0	14	13	0	1	0	0.06666666666666667	1	15	15	0.3333333333333333	0	0.22748428085630668	0.8094987130314946	0.6357243642081437	0.7979393468262644	0.4543291749188564	0.7576100325490873	0.7395950157195841	0.7891729343170274	1.0	0.21428571428571427	0.0	0.027958160414873246	0.027958160414873246
1999	0.11207718067833092	0.01584531580396046	0.01510059048587974	0.6556605298580727	-1	0	0	0.1	1	1.0	13	1.0	1.0	14	13	0	1	0	0.06666666666666667	1	15	15	0.3333333333333333	0	0.22444508167506902	0.8190633305583718	0.6135943642904704	0.759311809393154	0.4543291749188564	0.8294800641669579	0.7668698710446984	0.8043368838881466	1.0	0.21428571428571427	0.0	0.01510059048587974	0.01510059048587974
3821	0.07599438023996723	0.009418984541372896	0.005017262804349391	0.7010952719315497	-1	0	0	0.2	2	0.9230769230769231	12	0.5357142857142857	0.9230769230769231	14	12	0	0	0	0.14285714285714285	2	14	15	0.0	0	0.22748428085630668	0.8054552503095976	0.6402818337558159	0.8430584637250327	0.4543291749188564	0.8695194646413361	0.796729256989506	0.8410696405534264	0	0	0.0	0.005017262804349391	0.005017262804349391
1047	0.021433756596725806	0.0004799267533520013	-0.00047661239618351705	0.9591903946952066	-1	0	0	0.125	1	1.0	9	0.39285714285714285	0.7777777777777778	7	7	3	1	0	0.5714285714285714	7	4	11	0.1	0.2222222222222222	0.610844619727793	0.8167843269632628	0.5951722125903093	0.8381027131642461	0.4548668730455326	0.9071798934244245	0.8422696233699866	0.8589006544285466	1.0	0.42857142857142855	0.0	-4.766123961835171e-05	-4.766123961835171e-05
2653	0.11007135879651678	0.021358368816273836	0.021155188496075665	0.6598176122677444	-1	0	0	0.1	1	1.0	13	1.0	1.0	14	13	0	1	0	0.06666666666666667	1	15	15	0.3333333333333333	0	0.22444508167506902	0.8190633305583718	0.6135943642904704	0.759311809393154	0.4543291749188564	0.8294800641669579	0.7668698710446984	0.8043368838881466	1.0	0.21428571428571427	0.0	0.021155188496075665	0.021155188496075665
4349	0.11004756628134743	0.017959900263564203	0.01727823802910586	0.6347578505128328	-1	0	0	0.1	1	1.0	13	1.0	1.0	14	13	0	1	0	0.06666666666666667	1	15	15	0.3333333333333333	0	0.22748428085630668	0.8094987130314946	0.6357243642081437	0.7979393468262644	0.4543291749188564	0.7945607419240516	0.7395950157195841	0.8007443901837167	1.0	0.21428571428571427	0.0	0.01727823802910586	0.01727823802910586
2295	0.11207718067833092	0.01584531580396046	0.01510059048587974	0.6556605298580727	-1	0	0	0.1	1	1.0	13	1.0	1.0	14	13	0	1	0	0.06666666666666667	1	15	15	0.3333333333333333	0	0.22444508167506902	0.8190633305583718	0.6135943642904704	0.759311809393154	0.4543291749188564	0.8294800641669579	0.7668698710446984	0.8043368838881466	1.0	0.21428571428571427	0.0	0.01510059048587974	0.01510059048587974
2230	0.11689921387172761	0.022992721826166684	0.016953052138767917	0.6384154214399065	-1	0	0	0.1	1	1.0	13	1.0	1.0	14	13	0	1	0	0.06666666666666667	1	15	15	0.3333333333333333	0	0.22444508167506902	0.8190633305583718	0.6135943642904704	0.759311809393154	0.4543291749188564	0.8294800641669579	0.7668698710446984	0.8043368838881466	1.0	0.21428571428571427	0.0	0.016953052138767917	0.016953052138767917
3004	0.10942041598269192	0.026464468062907018	0.025958497368182846	0.6270035944052061	-1	0	0	0.1	1	1.0	13	1.0	1.0	14	13	0	1	0	0.06666666666666667	1	15	15	0.3333333333333333	0	0.22748428085630668	0.8094987130314946	0.6357243642081437	0.7979393468262644	0.4543291749188564	0.8050079295637169	0.7395950157195841	0.8041921974578012	1.0	0.21428571428571427	0.0	0.025958497368182846	0.025958497368182846
2542	0.0934850683048521	0.024655680155950765	0.02001666495523413	0.5965128494531131	-1	0	0	0.1	1	1.0	13	1.0	1.0	14	13	0	1	0	0.06666666666666667	1	15	15	0.3333333333333333	0	0.22444508167506902	0.8190633305583718	0.6135943642904704	0.759311809393154	0.40013034961170374	0.7971800562111221	0.7668698710446984	0.7929109741519449	1.0	0.2857142857142857	0.0	0.02001666495523413	0.02001666495523413
3365	0.11386429306015912	0.039106629054406275	0.03840863565862857	0.6154471499921147	-1	0	0	0.1	1	1.0	13	1.0	1.0	14	13	0	1	0	0.06666666666666667	1	15	15	0.3333333333333333	0	0.22748428085630668	0.8094987130314946	0.6357243642081437	0.7979393468262644	0.4543291749188564	0.8050079295637169	0.7395950157195841	0.8041921974578012	1.0	0.21428571428571427	0.0	0.03840863565862857	0.03840863565862857
3226	0.10831166326324479	0.013416931304305197	0.011595750271053555	0.6482235157859348	-1	0	0	0.1	1	1.0	13	1.0	1.0	14	13	0	1	0	0.06666666666666667	1	15	15	0.3333333333333333	0	0.22444508167506902	0.8190633305583718	0.6135943642904704	0.759311809393154	0.4543291749188564	0.8294800641669579	0.7668698710446984	0.8043368838881466	1.0	0.21428571428571427	0.0	0.011595750271053555	0.011595750271053555
3107	0.10869865000743015	0.01376019684910195	0.013687492992102295	0.6321057414624154	-1	0	0	0.1	1	1.0	13	1.0	1.0	14	13	0	1	0	0.06666666666666667	1	15	15	0.3333333333333333	0	0.22748428085630668	0.8176834544724013	0.6357243642081437	0.795874415745594	0.4543291749188564	0.7831044746601824	0.7395950157195841	0.7992738985665597	1.0	0.2857142857142857	0.0	0.013687492992102295	0.013687492992102295
2499	0.10978869417340102	0.02363379446090453	0.022615237129011322	0.656135367954114	-1	0	0	0.1	1	1.0	13	1.0	1.0	14	13	0	1	0	0.06666666666666667	1	15	15	0.3333333333333333	0	0.22444508167506902	0.8190633305583718	0.6135943642904704	0.759311809393154	0.4543291749188564	0.8294800641669579	0.7668698710446984	0.8043368838881466	1.0	0.21428571428571427	0.0	0.022615237129011322	0.022615237129011322
2399	0.10689606743020433	0.017542831765755027	0.012242309521024515	0.6589623680916679	-1	0	0	0.1	1	1.0	13	1.0	1.0	14	13	0	1	0	0.06666666666666667	1	15	15	0.3333333333333333	0	0.22444508167506902	0.8190633305583718	0.6135943642904704	0.759311809393154	0.4543291749188564	0.8294800641669579	0.7668698710446984	0.8043368838881466	1.0	0.2857142857142857	0.0	0.012242309521024515	0.012242309521024515
4037	0.11270542847581846	0.033457472001595774	0.03285497507455113	0.6316951633258882	-1	0	0	0.1	1	1.0	13	1.0	1.0	14	13	0	1	0	0.06666666666666667	1	15	15	0.3333333333333333	0	0.22748428085630668	0.8094987130314946	0.6357243642081437	0.7979393468262644	0.4543291749188564	0.8050079295637169	0.7395950157195841	0.8041921974578012	1.0	0.21428571428571427	0.0	0.03285497507455113	0.03285497507455113
539	0.02730775003776817	0.003396567413922263	0.002015623737087716	0.9552559377068045	-1	0.25	1	0.5	5	0.5384615384615384	7	0.3333333333333333	0.5384615384615384	11	7	3	0	0	0.5555555555555556	9	5	15	0.0	0.2	0.48756187794522365	0.9228985577478644	0.35840062933858763	0.8675679007605391	0.4543291749188564	0.9118652922757745	0.86073320663144	0.9031637358225408	0	0	0.0	0.002015623737087716	0.002015623737087716
3374	0.11459498249969319	0.028082680480838673	0.02745341824980309	0.6440065632310624	-1	0	0	0.1	1	1.0	13	1.0	1.0	14	13	0	1	0	0.06666666666666667	1	15	15	0.3333333333333333	0	0.22748428085630668	0.8094987130314946	0.6357243642081437	0.7979393468262644	0.4543291749188564	0.8050079295637169	0.7395950157195841	0.8041921974578012	1.0	0.5	0.0	0.02745341824980309	0.02745341824980309
681	0.052494738028114434	0.0011566505887622407	0.00014827153359095585	0.9352080805450043	-1	0	0	0.2	2	0.9230769230769231	12	1.0	0.9230769230769231	14	12	0	2	0	0.06666666666666667	1	15	15	1.0	0.14285714285714285	0.594336633660578	0.885508625931338	0.624745504790801	0.9115720717073139	0.6846571117825424	0.9157447710642818	0.8247227727781089	0.9050675670759023	0.5357142857142857	0.21428571428571427	0.0	0.00014827153359095585	0.00014827153359095585
20	0.04723686885344086	0.0026727854283798472	0.0024711995678573535	0.8678997998880947	-1	0	0	0.2	2	0.9230769230769231	12	0.38461538461538464	0.8461538461538461	13	11	1	3	0	0.23076923076923078	13	3	15	0.75	0	0.45180584791691636	0.8671320928421006	0.7964351741399193	0.9227502531937254	0.31366484660505967	0.9153607266655235	0.8931374075484447	0.9042781342050046	0.15384615384615385	0.5384615384615384	0.0	0.0024711995678573535	0.0024711995678573535
1180	0.04941240415357881	0.006859260570567413	-0.00685313651301898	0.9646625909130769	-1	0	0	0.3	3	0.7692307692307693	10	0.46875	0.5384615384615384	8	7	6	2	0	0.5	8	4	15	0.13333333333333333	0	0.604491478546795	0.8622285188425827	0.3228179719571517	0.863631176064604	0.45105554991325175	0.939770703783393	0.8378990400990084	0.8949559341350325	0.5625	0.5	0.0	-0.0006853136513018979	-0.0006853136513018979
435	0.057837182902536435	0.004315950841693708	0.004225795873936643	0.8712340943470556	-1	0	0	0.3	3	0.6923076923076923	9	0.625	0.5384615384615384	7	7	7	0	0	0.16666666666666666	12	2	15	0.0	0	0.31699092096369574	0.9288682828190553	0.5530735876544361	0.8334938950322742	0.6964878592192898	0.8568645191031283	0.8634404105813768	0.8797260765112306	0	0	0.0	0.004225795873936643	0.004225795873936643
1484	0.11557219389073407	0.021767770029529596	0.020256508381626456	0.6658286786322468	-1	0	0	0.1	1	1.0	13	1.0	1.0	14	13	0	1	0	0.06666666666666667	1	15	15	0.3333333333333333	0	0.22444508167506902	0.8190633305583718	0.6135943642904704	0.759311809393154	0.40013034961170374	0.7971800562111221	0.7668698710446984	0.7929109741519449	1.0	0.2857142857142857	0.0	0.020256508381626456	0.020256508381626456
3224	0.11538718928159021	0.024825420966079537	0.020026165299177036	0.6376892169059101	-1	0	0	0.1	1	1.0	13	1.0	1.0	14	13	0	1	0	0.06666666666666667	1	15	15	0.3333333333333333	0	0.22748428085630668	0.8163675292760868	0.6357243642081437	0.7979393468262644	0.4543291749188564	0.8050079295637169	0.7395950157195841	0.8065523826981083	1.0	0.2857142857142857	0.0	0.020026165299177036	0.020026165299177036
3812	0.11275300358985657	0.030896783945242447	0.030847014507243063	0.6143037976094103	-1	0	0	0.1	1	1.0	13	1.0	1.0	14	13	0	1	0	0.06666666666666667	1	15	15	0.3333333333333333	0	0.22748428085630668	0.8094987130314946	0.6357243642081437	0.7979393468262644	0.4543291749188564	0.8050079295637169	0.7395950157195841	0.8041921974578012	1.0	0.21428571428571427	0.0	0.030847014507243063	0.030847014507243063
2513	0.10796315280916632	0.02577369650988206	0.01975344694632215	0.6468468405938358	-1	0	0	0.1	1	1.0	13	1.0	1.0	14	13	0	1	0	0.06666666666666667	1	15	15	0.3333333333333333	0	0.22444508167506902	0.8190633305583718	0.6135943642904704	0.759311809393154	0.30734828671776454	0.8310439896328503	0.8239996108160648	0.8049183989767251	1.0	0.2857142857142857	0.0	0.01975344694632215	0.01975344694632215
1955	0.10738317904977975	0.022145127283158834	0.013986327961710171	0.6614843864271944	-1	0	0	0.1	1	1.0	13	1.0	1.0	14	13	0	1	0	0.06666666666666667	1	15	15	0.3333333333333333	0	0.22444508167506902	0.8190633305583718	0.6135943642904704	0.759311809393154	0.30734828671776454	0.8310439896328503	0.8239996108160648	0.8049183989767251	1.0	0.21428571428571427	0.0	0.013986327961710171	0.013986327961710171
1942	0.11199369328766223	0.019936605109782884	0.01763546550472187	0.6586625566147418	-1	0	0	0.1	1	1.0	13	1.0	1.0	14	13	0	1	0	0.06666666666666667	1	15	15	0.3333333333333333	0	0.22444508167506902	0.8190633305583718	0.6135943642904704	0.759311809393154	0.40013034961170374	0.7971800562111221	0.7668698710446984	0.7929109741519449	1.0	0.2857142857142857	0.0	0.01763546550472187	0.01763546550472187
293	0.007091162012930196	0.000976781766030178	-0.0009765248721264613	0.9889765807944673	-1	0.5	1	0.6666666666666666	4	0.5714285714285714	4	0.5	0.42857142857142855	6	3	2	1	0	0.5	6	3	9	0.2	0.6666666666666666	0.4393021122498582	0.9481072625412715	0.429853433487213	0.8453465621828667	0.32562426991748106	0.8319662009930961	0.8032673117060929	0.8877363963765071	1.0	0.3333333333333333	0.0	-9.765248721264613e-05	-9.765248721264613e-05
3291	0.10649230761486159	0.029964656166068134	0.029857939033166237	0.6151938108462975	-1	0	0	0.1	1	1.0	13	1.0	1.0	14	13	0	1	0	0.06666666666666667	1	15	15	0.3333333333333333	0	0.22748428085630668	0.8094987130314946	0.6357243642081437	0.7979393468262644	0.4543291749188564	0.8050079295637169	0.7395950157195841	0.8041921974578012	1.0	0.21428571428571427	0.0	0.029857939033166237	0.029857939033166237
4555	0.11526413004935522	0.043926581357545895	0.043006065898350154	0.6119142818797685	-1	0	0	0.1	1	1.0	13	1.0	1.0	14	13	0	1	0	0.06666666666666667	1	15	15	0.3333333333333333	0	0.22748428085630668	0.8094987130314946	0.6357243642081437	0.7979393468262644	0.4543291749188564	0.8050079295637169	0.7395950157195841	0.8041921974578012	1.0	0.35714285714285715	0.0	0.043006065898350154	0.043006065898350154
2018	0.1038443671744648	0.027881019653875284	0.02706999183192154	0.6348454599880318	-1	0	0	0.1	1	1.0	13	1.0	1.0	14	13	0	1	0	0.06666666666666667	1	15	15	0.3333333333333333	0	0.22444508167506902	0.8190633305583718	0.6135943642904704	0.759311809393154	0.4543291749188564	0.8294800641669579	0.7668698710446984	0.8043368838881466	1.0	0.21428571428571427	0.0	0.02706999183192154	0.02706999183192154
1358	0.10821593073203555	0.025323024979253737	0.023194866162112898	0.6665050254153642	-1	0	0	0.1	1	1.0	13	1.0	1.0	14	13	0	1	0	0.06666666666666667	1	15	15	0.3333333333333333	0	0.22444508167506902	0.8190633305583718	0.6135943642904704	0.759311809393154	0.40013034961170374	0.7971800562111221	0.7668698710446984	0.7929109741519449	1.0	0.2857142857142857	0.0	0.023194866162112898	0.023194866162112898
4447	0.11285320666786886	0.02890702257319472	0.028140045449675657	0.6342779411492163	-1	0	0	0.1	1	1.0	13	1.0	1.0	14	13	0	1	0	0.06666666666666667	1	15	15	0.3333333333333333	0	0.22748428085630668	0.8094987130314946	0.6357243642081437	0.7979393468262644	0.4543291749188564	0.8050079295637169	0.7395950157195841	0.8041921974578012	1.0	0.21428571428571427	0.0	0.028140045449675657	0.028140045449675657
4040	0.10888864020424203	0.041210743089370845	0.04117973501581649	0.6288659953221264	-1	0	0	0.1	1	1.0	13	1.0	1.0	14	13	0	1	0	0.06666666666666667	1	15	15	0.3333333333333333	0	0.22748428085630668	0.8094987130314946	0.6357243642081437	0.7979393468262644	0.4543291749188564	0.826992580215485	0.7395950157195841	0.8117712660751888	1.0	0.35714285714285715	0.0	0.04117973501581649	0.04117973501581649
21	0.0010548538736895152	0.00014591149055316922	0.00012533041954238528	0.9969765491852868	-1	0	0	0.5	1	1.0	1	1.0	1.0	2	1	0	0	0	0.3333333333333333	1	3	3	0.0	0	0.4974339492940699	0.9624382593554721	0.7327660982991581	0.619953526948433	0.3400049338101395	0.8353580660603169	0.87088530176509	0.8563919911480602	0	0	0.0	0.00012533041954238528	0.00012533041954238528
4353	0.11504176226783021	0.041579127885982295	0.04121561281538133	0.6164464113286714	-1	0	0	0.1	1	1.0	13	1.0	1.0	14	13	0	1	0	0.06666666666666667	1	15	15	0.3333333333333333	0	0.22748428085630668	0.8094987130314946	0.6357243642081437	0.7979393468262644	0.4543291749188564	0.8050079295637169	0.7395950157195841	0.8041921974578012	1.0	0.21428571428571427	0.0	0.04121561281538133	0.04121561281538133
4423	0.07691769498608933	0.0042655265782097175	-0.004049825681510551	0.7945487188055764	-1	0	0	0.125	1	1.0	9	1.0	1.0	10	9	0	1	0	0.09090909090909091	1	11	11	0.3333333333333333	0	0.22444508167506902	0.6983387764435879	0.49478376199952956	0.827797729882251	0.4404237351959129	0.8184411473666673	0.7429750059026358	0.7866931957420754	1.0	0.4	0.0	-0.0004049825681510551	-0.0004049825681510551
1239	0.10951516961948438	0.022384208673020798	0.013475972237682288	0.6563633726940241	-1	0	0	0.1	1	1.0	13	1.0	1.0	14	13	0	1	0	0.06666666666666667	1	15	15	0.3333333333333333	0	0.22444508167506902	0.8190633305583718	0.6135943642904704	0.759311809393154	0.40013034961170374	0.7971800562111221	0.7668698710446984	0.7929109741519449	1.0	0.2857142857142857	0.0	0.013475972237682288	0.013475972237682288
1986	0.11100357109254944	0.023597465831690766	0.017322172653707685	0.6393586161932026	-1	0	0	0.1	1	1.0	13	1.0	1.0	14	13	0	1	0	0.06666666666666667	1	15	15	0.3333333333333333	0	0.22444508167506902	0.8190633305583718	0.6135943642904704	0.759311809393154	0.4543291749188564	0.8294800641669579	0.7668698710446984	0.8043368838881466	1.0	0.21428571428571427	0.0	0.017322172653707685	0.017322172653707685
2881	0.10416636360116445	0.021071205299418715	0.01628221185578757	0.6546861314670984	-1	0	0	0.1	1	1.0	13	1.0	1.0	14	13	0	1	0	0.06666666666666667	1	15	15	0.3333333333333333	0	0.22748428085630668	0.8744782294333651	0.6135943642904704	0.8412480498331825	0.3184018422228675	0.8289717436662547	0.8549063892238511	0.8492865599833278	1.0	0.2857142857142857	0.0	0.01628221185578757	0.01628221185578757
1993	0.11179999318179788	0.017755797153158847	0.017240396445932706	0.6529828916527729	-1	0	0	0.1	1	1.0	13	1.0	1.0	14	13	0	1	0	0.06666666666666667	1	15	15	0.3333333333333333	0	0.22444508167506902	0.8190633305583718	0.6135943642904704	0.759311809393154	0.40013034961170374	0.7971800562111221	0.7668698710446984	0.7929109741519449	1.0	0.21428571428571427	0.0	0.017240396445932706	0.017240396445932706
1664	0.10660101601391024	0.022682608800017108	0.018416333330207448	0.6524715226574992	-1	0	0	0.1	1	1.0	13	1.0	1.0	14	13	0	1	0	0.06666666666666667	1	15	15	0.3333333333333333	0	0.22444508167506902	0.8190633305583718	0.6135943642904704	0.759311809393154	0.40013034961170374	0.7971800562111221	0.7668698710446984	0.7929109741519449	1.0	0.2857142857142857	0.0	0.018416333330207448	0.018416333330207448
1769	0.11297427302353227	0.02220154750339621	0.020567095832439323	0.6515383594615802	-1	0	0	0.1	1	1.0	13	1.0	1.0	14	13	0	1	0	0.06666666666666667	1	15	15	0.3333333333333333	0	0.22444508167506902	0.8190633305583718	0.6135943642904704	0.759311809393154	0.4543291749188564	0.8294800641669579	0.7668698710446984	0.8043368838881466	1.0	0.21428571428571427	0.0	0.020567095832439323	0.020567095832439323
3573	0.11437393146047188	0.03928204406176021	0.03843233804838822	0.6074792040850147	-1	0	0	0.1	1	1.0	13	1.0	1.0	14	13	0	1	0	0.06666666666666667	1	15	15	0.3333333333333333	0	0.22748428085630668	0.8094987130314946	0.6357243642081437	0.7979393468262644	0.4543291749188564	0.8050079295637169	0.7395950157195841	0.8041921974578012	1.0	0.14285714285714285	0.0	0.03843233804838822	0.03843233804838822
4198	0.10762313866568347	0.029904752616603473	0.02989092648323849	0.6095244691034013	-1	0	0	0.1	1	1.0	13	1.0	1.0	14	13	0	1	0	0.06666666666666667	1	15	15	0.3333333333333333	0	0.22748428085630668	0.8094987130314946	0.6357243642081437	0.7979393468262644	0.4543291749188564	0.8050079295637169	0.7395950157195841	0.8041921974578012	1.0	0.35714285714285715	0.0	0.02989092648323849	0.02989092648323849
350	0.021016086792564437	0.0003216728284627878	0.00015069358766220137	0.9958333381602498	-1	0	0	0.25	2	0.8888888888888888	8	0.6111111111111112	0.6666666666666666	7	6	3	4	0	0.5	3	6	11	0.4444444444444444	0	0.43125776100873114	0.9344575751109766	0.4850787096643797	0.8994013738949231	0.5561352856094899	0.9028452590793634	0.8914970722371879	0.9136497187275612	0.21428571428571427	0.2857142857142857	0.0	0.00015069358766220137	0.00015069358766220137
2583	0.10698640729148563	0.029803422330482547	0.029341740017641407	0.6362385557215524	-1	0	0	0.1	1	1.0	13	1.0	1.0	14	13	0	1	0	0.06666666666666667	1	15	15	0.3333333333333333	0	0.22444508167506902	0.8190633305583718	0.6135943642904704	0.759311809393154	0.4543291749188564	0.8294800641669579	0.7668698710446984	0.8043368838881466	1.0	0.21428571428571427	0.0	0.029341740017641407	0.029341740017641407
2585	0.08905517338443515	0.006724242445370445	-0.0008580390463181554	0.7089218137598201	-1	0	0	0.1	1	1.0	13	1.0	1.0	14	13	0	1	0	0.06666666666666667	1	15	15	0.3333333333333333	0	0.22748428085630668	0.8187760193792526	0.6135943642904704	0.7938187908464104	0.30734828671776454	0.8309989781910448	0.8357249265780323	0.8150202809476932	1.0	0.21428571428571427	0.0	-8.580390463181553e-05	-8.580390463181553e-05
3698	0.11538605285378283	0.04415743619826837	0.042523139336051015	0.6121285064245998	-1	0	0	0.1	1	1.0	13	1.0	1.0	14	13	0	1	0	0.06666666666666667	1	15	15	0.3333333333333333	0	0.22748428085630668	0.8094987130314946	0.6357243642081437	0.7979393468262644	0.4543291749188564	0.8050079295637169	0.7395950157195841	0.8041921974578012	1.0	0.21428571428571427	0.0	0.042523139336051015	0.042523139336051015
3596	0.11848175657594044	0.01714883636114702	0.011599606239164055	0.6049930213873651	-1	0	0	0.1	1	1.0	13	1.0	1.0	14	13	0	1	0	0.06666666666666667	1	15	15	0.3333333333333333	0	0.22748428085630668	0.8089997544717343	0.6402818337558159	0.7870484945102402	0.4543291749188564	0.8176139139252028	0.7395950157195841	0.8048683997834526	1.0	0.14285714285714285	0.0	0.011599606239164055	0.011599606239164055
4732	0.1132748364581547	0.015833300057715726	0.015529558301098007	0.6205515735564786	-1	0	0	0.1	1	1.0	13	1.0	1.0	14	13	0	1	0	0.06666666666666667	1	15	15	0.3333333333333333	0	0.22748428085630668	0.8094987130314946	0.6062699949237433	0.7822451661895304	0.4543291749188564	0.8050079295637169	0.7395950157195841	0.79917551709707	1.0	0.35714285714285715	0.0	0.015529558301098007	0.015529558301098007
3685	0.1191000850542939	0.03426310758823762	0.03400952424561942	0.6059666432467463	-1	0	0	0.1	1	1.0	13	1.0	1.0	14	13	0	1	0	0.06666666666666667	1	15	15	0.3333333333333333	0	0.22748428085630668	0.8094987130314946	0.6357243642081437	0.7979393468262644	0.4543291749188564	0.8050079295637169	0.7395950157195841	0.8041921974578012	1.0	0.21428571428571427	0.0	0.03400952424561942	0.03400952424561942
2684	0.1123432905206153	0.015655777851404967	0.013361378269228895	0.6627741217877996	-1	0	0	0.1	1	1.0	13	1.0	1.0	14	13	0	1	0	0.06666666666666667	1	15	15	0.3333333333333333	0	0.22444508167506902	0.8190633305583718	0.6135943642904704	0.759311809393154	0.4543291749188564	0.8294800641669579	0.7668698710446984	0.8043368838881466	1.0	0.21428571428571427	0.0	0.013361378269228895	0.013361378269228895
4193	0.1258486916578259	0.009436930388841643	-0.00042966484079748465	0.6531649208731555	-1	0	0	0.1	1	1.0	13	1.0	1.0	14	13	0	1	0	0.06666666666666667	1	15	15	0.3333333333333333	0	0.22748428085630668	0.8094987130314946	0.6062699949237433	0.8206852178525705	0.4543291749188564	0.8050079295637169	0.7395950157195841	0.8118203667468286	1.0	0.14285714285714285	0.0	-4.296648407974846e-05	-4.296648407974846e-05
4020	0.11381817651344929	0.025889794595368103	0.025678397951003493	0.6263249445562065	-1	0	0	0.1	1	1.0	13	1.0	1.0	14	13	0	1	0	0.06666666666666667	1	15	15	0.3333333333333333	0	0.22748428085630668	0.8094987130314946	0.6357243642081437	0.7979393468262644	0.4543291749188564	0.8050079295637169	0.7395950157195841	0.8041921974578012	1.0	0.14285714285714285	0.0	0.025678397951003493	0.025678397951003493
1395	0.11435972303199174	0.02440571365641802	0.0207108237630336	0.6528659305944425	-1	0	0	0.1	1	1.0	13	1.0	1.0	14	13	0	1	0	0.06666666666666667	1	15	15	0.3333333333333333	0	0.22444508167506902	0.8190633305583718	0.6135943642904704	0.759311809393154	0.40013034961170374	0.7971800562111221	0.7668698710446984	0.7929109741519449	1.0	0.2857142857142857	0.0	0.0207108237630336	0.0207108237630336
3492	0.0877408835641351	0.007752360728064426	-0.004405474941035367	0.6859337763691681	-1	0	0	0.1	1	1.0	13	1.0	1.0	14	13	0	1	0	0.06666666666666667	1	15	15	0.3333333333333333	0	0.36561425664482206	0.8393338777342709	0.6285727374832131	0.8033981664526141	0.47687581650761574	0.7865804336710394	0.7395950157195841	0.8107864352604153	1.0	0.14285714285714285	0.0	-0.00044054749410353674	-0.00044054749410353674
2928	0.10920829263092735	0.02024673399907435	0.019359121542631606	0.6430579811418244	-1	0	0	0.1	1	1.0	13	1.0	1.0	14	13	0	1	0	0.06666666666666667	1	15	15	0.3333333333333333	0	0.22444508167506902	0.8190633305583718	0.6135943642904704	0.759311809393154	0.40013034961170374	0.7971800562111221	0.7668698710446984	0.7929109741519449	1.0	0.35714285714285715	0.0	0.019359121542631606	0.019359121542631606
4592	0.10961701011708677	0.02955257067182808	0.028588603010160446	0.6576189583038001	-1	0	0	0.1	1	1.0	13	1.0	1.0	14	13	0	1	0	0.06666666666666667	1	15	15	0.3333333333333333	0	0.22748428085630668	0.8171245183476541	0.6402818337558159	0.7852336810661765	0.4543291749188564	0.8035130927732105	0.7395950157195841	0.8022798482928971	1.0	0.21428571428571427	0.0	0.028588603010160446	0.028588603010160446
2774	0.10702682934386598	0.031204858174949987	0.0308443395387136	0.6417691209300379	-1	0	0	0.1	1	1.0	13	1.0	1.0	14	13	0	1	0	0.06666666666666667	1	15	15	0.3333333333333333	0	0.22444508167506902	0.8190633305583718	0.6135943642904704	0.759311809393154	0.4543291749188564	0.8294800641669579	0.7668698710446984	0.8043368838881466	1.0	0.21428571428571427	0.0	0.0308443395387136	0.0308443395387136
1135	0.03719109356926674	0.0045008973779912375	0.004500893830718705	0.940935413193781	-1	0	0	0.2	2	0.8461538461538461	11	0.42857142857142855	0.6153846153846154	8	8	6	1	0	0.7142857142857143	7	5	15	0.0625	0.15384615384615385	0.6487879941224319	0.8085142967996131	0.6422200449544977	0.8327487929212845	0.4226192561479515	0.9101141980009468	0.8526084066770062	0.8565447556640596	1.0	0.5	0.0	0.004500893830718705	0.004500893830718705
2962	0.11211933982499925	0.014962368060197646	0.014639733716813636	0.6348922227903695	-1	0	0	0.1	1	1.0	13	1.0	1.0	14	13	0	1	0	0.06666666666666667	1	15	15	0.3333333333333333	0	0.22444508167506902	0.8190633305583718	0.6135943642904704	0.759311809393154	0.40013034961170374	0.7971800562111221	0.7668698710446984	0.7929109741519449	1.0	0.2857142857142857	0.0	0.014639733716813636	0.014639733716813636
3206	0.1166269206460455	0.025141593338616913	0.024123326597148248	0.6378816101881204	-1	0	0	0.1	1	1.0	13	1.0	1.0	14	13	0	1	0	0.06666666666666667	1	15	15	0.3333333333333333	0	0.22748428085630668	0.8094987130314946	0.6357243642081437	0.7979393468262644	0.4543291749188564	0.8050079295637169	0.7395950157195841	0.8041921974578012	1.0	0.21428571428571427	0.0	0.024123326597148248	0.024123326597148248
1954	0.10131243867341796	0.022825931303981202	0.019614747348482422	0.6146185454676876	-1	0	0	0.1	1	1.0	13	1.0	1.0	14	13	0	1	0	0.06666666666666667	1	15	15	0.3333333333333333	0	0.22444508167506902	0.8190633305583718	0.6135943642904704	0.759311809393154	0.4543291749188564	0.8294800641669579	0.7668698710446984	0.8043368838881466	1.0	0.21428571428571427	0.0	0.019614747348482422	0.019614747348482422
119	0.005362672254726367	0.0001691155715404159	0.0001397984314618559	0.9960833277697274	-1	0	0	0.5714285714285714	4	0.25	2	0.5	0.125	2	1	7	2	0	0.8	4	5	10	0.11764705882352941	0.2857142857142857	0.6987733527053857	0.7876989532886013	0.32595292060322756	0.8064908331910036	0.33254894532876356	0.5	0.8657821636676741	0.7135781236461788	0.75	0.5	0.0	0.0001397984314618559	0.0001397984314618559
3043	0.10972147658463391	0.025661811156702987	0.024482125455611424	0.6516512087743163	-1	0	0	0.1	1	1.0	13	1.0	1.0	14	13	0	1	0	0.06666666666666667	1	15	15	0.3333333333333333	0	0.22444508167506902	0.8190633305583718	0.6135943642904704	0.759311809393154	0.4543291749188564	0.8294800641669579	0.7668698710446984	0.8043368838881466	1.0	0.42857142857142855	0.0	0.024482125455611424	0.024482125455611424
4035	0.11386429306015912	0.039106629054406275	0.03840863565862857	0.6154471499921147	-1	0	0	0.1	1	1.0	13	1.0	1.0	14	13	0	1	0	0.06666666666666667	1	15	15	0.3333333333333333	0	0.22748428085630668	0.8094987130314946	0.6357243642081437	0.7979393468262644	0.4543291749188564	0.8050079295637169	0.7395950157195841	0.8041921974578012	1.0	0.2857142857142857	0.0	0.03840863565862857	0.03840863565862857
4847	0.11465518593753139	0.035985645004084396	0.035585042106091196	0.6134076850450315	-1	0	0	0.1	1	1.0	13	1.0	1.0	14	13	0	1	0	0.06666666666666667	1	15	15	0.3333333333333333	0	0.22748428085630668	0.8094987130314946	0.6357243642081437	0.7979393468262644	0.4543291749188564	0.8050079295637169	0.7395950157195841	0.8041921974578012	1.0	0.2857142857142857	0.0	0.035585042106091196	0.035585042106091196
918	0.03889554792379741	0.0034987640889978266	0.0034770466386208356	0.9246231060184171	-1	0	0	0.3	3	0.7692307692307693	10	0.625	0.6923076923076923	12	9	2	0	0	0.16666666666666666	2	12	15	0.0	0	0.5533983346704365	0.8984767684952899	0.3640847563837796	0.8658176567750152	0.5008922381205437	0.8752399426462345	0.8064920237020451	0.8805516506798645	0	0	0.0	0.0034770466386208356	0.0034770466386208356
2456	0.10713525710726524	0.023986134178763927	0.023985725472526826	0.6539056373678163	-1	0	0	0.1	1	1.0	13	1.0	1.0	14	13	0	1	0	0.06666666666666667	1	15	15	0.3333333333333333	0	0.22444508167506902	0.8190633305583718	0.6135943642904704	0.759311809393154	0.4543291749188564	0.8294800641669579	0.7668698710446984	0.8043368838881466	1.0	0.21428571428571427	0.0	0.023985725472526826	0.023985725472526826
1832	0.10779144894573765	0.02459233281537065	0.021899152812000888	0.6572324548616734	-1	0	0	0.1	1	1.0	13	1.0	1.0	14	13	0	1	0	0.06666666666666667	1	15	15	0.3333333333333333	0	0.22748428085630668	0.8187760193792526	0.6135943642904704	0.7393179043259368	0.30734828671776454	0.8309989781910448	0.8549063892238511	0.799163702071835	1.0	0.14285714285714285	0.0	0.021899152812000888	0.021899152812000888
217	0.005138395840652767	0.0002513616908651359	-0.00024633039191087057	0.990647339080644	-1	0.5	1	0.6666666666666666	4	0.42857142857142855	3	0.6	0.2857142857142857	3	2	5	0	0	0.6	3	5	9	0.0	0.6666666666666666	0.540412504345492	0.9630134199385749	0.5700387904540973	0.9513462017628759	0.3764260561668963	0.8863416494274944	0.8301596272804973	0.9405980368455528	0	0	0.0	-2.4633039191087058e-05	-2.4633039191087058e-05
845	0.028345474334877382	0.0058088998592264445	-0.0007064285909887896	0.9610058297806919	-1	0	0	0.4	4	0.6153846153846154	8	0.375	0.5384615384615384	10	7	4	1	0	0.4	4	10	15	0.1111111111111111	0	0.5839472523550907	0.9229934882721655	0.42905750976083556	0.9401212539776842	0.48988776638950216	0.8744661046304381	0.8585059520799716	0.9162780789737849	1.0	0.2	0.0	-7.064285909887897e-05	-7.064285909887897e-05
1743	0.11529105687154588	0.024099345104514003	0.020065542739425863	0.6267497652237717	-1	0	0	0.1	1	1.0	13	1.0	1.0	14	13	0	1	0	0.06666666666666667	1	15	15	0.3333333333333333	0	0.22444508167506902	0.8190633305583718	0.6135943642904704	0.759311809393154	0.40013034961170374	0.7971800562111221	0.7668698710446984	0.7929109741519449	1.0	0.5714285714285714	0.0	0.020065542739425863	0.020065542739425863
4283	0.11255040589972037	0.03686775657550289	0.0362842586950651	0.6174506498065189	-1	0	0	0.1	1	1.0	13	1.0	1.0	14	13	0	1	0	0.06666666666666667	1	15	15	0.3333333333333333	0	0.22748428085630668	0.8094987130314946	0.6357243642081437	0.7979393468262644	0.4543291749188564	0.8050079295637169	0.7395950157195841	0.8041921974578012	1.0	0.21428571428571427	0.0	0.0362842586950651	0.0362842586950651
3653	0.1136094426008349	0.032074255670534325	0.03192383466732472	0.6102988530801787	-1	0	0	0.1	1	1.0	13	1.0	1.0	14	13	0	1	0	0.06666666666666667	1	15	15	0.3333333333333333	0	0.22748428085630668	0.8094987130314946	0.6357243642081437	0.7979393468262644	0.4543291749188564	0.8050079295637169	0.7395950157195841	0.8041921974578012	1.0	0.21428571428571427	0.0	0.03192383466732472	0.03192383466732472
846	0.02252268230186953	0.0006962341349468407	-0.0006743750354395753	0.98883218768543	-1	0.25	1	0.5	5	0.5384615384615384	7	0.5	0.46153846153846156	10	6	4	4	0	0.3	3	10	15	0.5	0.4	0.4439424690898175	0.8895974122614425	0.4309589544791992	0.9275377676562538	0.6040592883127704	0.9358768564783114	0.8342914470107631	0.9197479485053003	0.2	0	0.0	-6.743750354395753e-05	-6.743750354395753e-05
4218	0.11101683497642059	0.01980037758270144	0.01906302747412952	0.63088646406956	-1	0	0	0.1	1	1.0	13	1.0	1.0	14	13	0	1	0	0.06666666666666667	1	15	15	0.3333333333333333	0	0.22748428085630668	0.8094987130314946	0.6357243642081437	0.7979393468262644	0.4543291749188564	0.8050079295637169	0.7395950157195841	0.8041921974578012	1.0	0.21428571428571427	0.0	0.01906302747412952	0.01906302747412952
4188	0.11409483714499856	0.018964148350061934	0.018826455390467206	0.6278755233800793	-1	0	0	0.1	1	1.0	13	1.0	1.0	14	13	0	1	0	0.06666666666666667	1	15	15	0.3333333333333333	0	0.22748428085630668	0.8094987130314946	0.6357243642081437	0.7979393468262644	0.4543291749188564	0.8050079295637169	0.7395950157195841	0.8041921974578012	1.0	0.21428571428571427	0.0	0.018826455390467206	0.018826455390467206
3044	0.11123364901713662	0.010973947263115399	0.007786122208068203	0.6310221438740683	-1	0	0	0.1	1	1.0	13	1.0	1.0	14	13	0	1	0	0.06666666666666667	1	15	15	0.3333333333333333	0	0.22748428085630668	0.8340139043611854	0.6135943642904704	0.7890725874123542	0.4543291749188564	0.8276078966332255	0.782945318583595	0.8176966571139983	1.0	0.21428571428571427	0.0	0.007786122208068203	0.007786122208068203
2481	0.11186228458227945	0.019525143612085533	0.01924078600119256	0.6652844196001152	-1	0	0	0.1	1	1.0	13	1.0	1.0	14	13	0	1	0	0.06666666666666667	1	15	15	0.3333333333333333	0	0.22444508167506902	0.8190633305583718	0.6135943642904704	0.759311809393154	0.4543291749188564	0.8294800641669579	0.7668698710446984	0.8043368838881466	1.0	0.21428571428571427	0.0	0.01924078600119256	0.01924078600119256
4997	0.10984936982026183	0.01926435097860996	-0.009120046037330158	0.625156396151499	-1	0	0	0.1	1	1.0	13	1.0	1.0	14	13	0	1	0	0.06666666666666667	1	15	15	0.3333333333333333	0	0.22748428085630668	0.8094987130314946	0.6402818337558159	0.8078469579832449	0.4543291749188564	0.8050079295637169	0.7395950157195841	0.8074579876871152	1.0	0.2857142857142857	0.0	-0.0009120046037330157	-0.0009120046037330157
3481	0.11193551718900846	0.028488062633140496	0.028355787388166253	0.6109797928165708	-1	0	0	0.1	1	1.0	13	1.0	1.0	14	13	0	1	0	0.06666666666666667	1	15	15	0.3333333333333333	0	0.22748428085630668	0.8094987130314946	0.6357243642081437	0.7979393468262644	0.4543291749188564	0.8050079295637169	0.7395950157195841	0.8041921974578012	1.0	0.21428571428571427	0.0	0.028355787388166253	0.028355787388166253
4924	0.11346580111186162	0.0205544458617331	0.02002597774136867	0.6317749926995544	-1	0	0	0.1	1	1.0	13	1.0	1.0	14	13	0	1	0	0.06666666666666667	1	15	15	0.3333333333333333	0	0.22748428085630668	0.8094987130314946	0.6357243642081437	0.7979393468262644	0.4543291749188564	0.8050079295637169	0.7395950157195841	0.8041921974578012	1.0	0.21428571428571427	0.0	0.02002597774136867	0.02002597774136867
1974	0.09747995759698616	0.014271664383762305	0.002528183873351119	0.726641765711111	-1	0	0	0.1	1	1.0	13	1.0	1.0	14	13	0	1	0	0.06666666666666667	1	15	15	0.3333333333333333	0	0.22444508167506902	0.8018810166399157	0.6135943642904704	0.7444633272392905	0.16036739851667275	0.8604183096085131	0.9011127199187354	0.806701734956877	1.0	0.07142857142857142	0.0	0.002528183873351119	0.002528183873351119
4210	0.10806535483880586	0.03305585687551388	0.01367850561844306	0.5956269814403451	-1	0	0	0.1	1	1.0	13	1.0	1.0	14	13	0	1	0	0.06666666666666667	1	15	15	0.3333333333333333	0	0.22748428085630668	0.8171245183476541	0.6402818337558159	0.7852336810661765	0.4543291749188564	0.8035130927732105	0.7395950157195841	0.8022798482928971	1.0	0.35714285714285715	0.0	0.01367850561844306	0.01367850561844306
2204	0.10568037029309507	0.023640853551345032	0.023047526431513782	0.666278186923516	-1	0	0	0.1	1	1.0	13	1.0	1.0	14	13	0	1	0	0.06666666666666667	1	15	15	0.3333333333333333	0	0.22444508167506902	0.8190633305583718	0.6135943642904704	0.759311809393154	0.4543291749188564	0.8294800641669579	0.7668698710446984	0.8043368838881466	1.0	0.21428571428571427	0.0	0.023047526431513782	0.023047526431513782
4642	0.11460124731336302	0.02952365499035038	0.02946568988457648	0.6365059163709403	-1	0	0	0.1	1	1.0	13	1.0	1.0	14	13	0	1	0	0.06666666666666667	1	15	15	0.3333333333333333	0	0.22748428085630668	0.8094987130314946	0.6357243642081437	0.7979393468262644	0.4543291749188564	0.8050079295637169	0.7395950157195841	0.8041921974578012	1.0	0.21428571428571427	0.0	0.02946568988457648	0.02946568988457648
4632	0.10658334193533195	0.03356145059516253	0.03041224027321317	0.636642737891538	-1	0	0	0.1	1	1.0	13	1.0	1.0	14	13	0	1	0	0.06666666666666667	1	15	15	0.3333333333333333	0	0.22748428085630668	0.8094987130314946	0.6357243642081437	0.7979393468262644	0.4543291749188564	0.8050079295637169	0.7395950157195841	0.8041921974578012	1.0	0.2857142857142857	0.0	0.03041224027321317	0.03041224027321317
1695	0.11200154601790933	0.021662496019586832	0.016167617739357744	0.6457166844193771	-1	0	0	0.1	1	1.0	13	1.0	1.0	14	13	0	1	0	0.06666666666666667	1	15	15	0.3333333333333333	0	0.22444508167506902	0.8190633305583718	0.6135943642904704	0.759311809393154	0.4125886624272751	0.8006857687002412	0.775768352196338	0.7941029510881158	1.0	0.2857142857142857	0.0	0.016167617739357744	0.016167617739357744
3741	0.1188466289881552	0.03748626372079109	0.03583832935016673	0.616651293805232	-1	0	0	0.1	1	1.0	13	1.0	1.0	14	13	0	1	0	0.06666666666666667	1	15	15	0.3333333333333333	0	0.22748428085630668	0.8094987130314946	0.6357243642081437	0.7979393468262644	0.4543291749188564	0.8050079295637169	0.7395950157195841	0.8041921974578012	1.0	0.2857142857142857	0.0	0.03583832935016673	0.03583832935016673
1883	0.10821080093452815	0.013356951065178677	0.01135816249660947	0.6461178430344263	-1	0	0	0.1	1	1.0	13	1.0	1.0	14	13	0	1	0	0.06666666666666667	1	15	15	0.3333333333333333	0	0.22444508167506902	0.8190633305583718	0.6135943642904704	0.759311809393154	0.40013034961170374	0.7971800562111221	0.7668698710446984	0.7929109741519449	1.0	0.2857142857142857	0.0	0.01135816249660947	0.01135816249660947
518	0.010233818592585217	0.0004190353540430352	-3.9972552896319504e-05	0.9693781127919847	-1	0.3333333333333333	1	0.5555555555555556	5	0.45454545454545453	5	0.5416666666666666	0.45454545454545453	7	5	5	1	0	0.6666666666666666	6	4	13	0.08333333333333333	0.4444444444444444	0.7359837909610081	0.8587012390684097	0.37568034966866	0.9206352303039942	0.5868848919511528	0.79713954380968	0.8850127400218171	0.866999836479117	1.0	0.2857142857142857	0.0	-3.997255289631951e-06	-3.997255289631951e-06
2688	0.10876041519048177	0.017916614932035425	0.01451523702550444	0.6559829709333305	-1	0	0	0.1	1	1.0	13	1.0	1.0	14	13	0	1	0	0.06666666666666667	1	15	15	0.3333333333333333	0	0.22444508167506902	0.8190633305583718	0.6135943642904704	0.759311809393154	0.40013034961170374	0.7971800562111221	0.7668698710446984	0.7929109741519449	1.0	0.2857142857142857	0.0	0.01451523702550444	0.01451523702550444
3793	0.11375028181715023	0.029772746542547565	0.02930429347607354	0.6124787863638815	-1	0	0	0.1	1	1.0	13	1.0	1.0	14	13	0	1	0	0.06666666666666667	1	15	15	0.3333333333333333	0	0.22748428085630668	0.8094987130314946	0.6357243642081437	0.7979393468262644	0.4543291749188564	0.8050079295637169	0.7395950157195841	0.8041921974578012	1.0	0.14285714285714285	0.0	0.02930429347607354	0.02930429347607354
3950	0.11162783510783279	0.03539630799133476	0.03538242577975869	0.624732651143069	-1	0	0	0.1	1	1.0	13	1.0	1.0	14	13	0	1	0	0.06666666666666667	1	15	15	0.3333333333333333	0	0.22748428085630668	0.8094987130314946	0.6357243642081437	0.7979393468262644	0.4543291749188564	0.8050079295637169	0.7395950157195841	0.8041921974578012	1.0	0.21428571428571427	0.0	0.03538242577975869	0.03538242577975869
3819	0.11356747537632135	0.007466362343482368	0.006625254044503349	0.6006790597643906	-1	0	0	0.1	1	1.0	13	1.0	1.0	14	13	0	1	0	0.06666666666666667	1	15	15	0.3333333333333333	0	0.22748428085630668	0.8108212272882053	0.6357243642081437	0.7848268894902676	0.4543291749188564	0.8796388881949915	0.7395950157195841	0.8291285193267254	1.0	0.14285714285714285	0.0	0.006625254044503349	0.006625254044503349
265	0.05437744595640692	0.002051015339009606	-0.00035633389858659117	0.6987860573529179	-1	0	0	0.2	2	0.9230769230769231	12	0.3	0.8461538461538461	13	11	1	1	0	0.5	5	10	15	0.25	0	0.6397260184275918	0.8083327310227588	0.7372423931085506	0.9513387629967357	0.3971990097095641	0.9587273800918725	0.9034483574000939	0.9254770766853535	1.0	0.23076923076923078	0.0	-3.563338985865912e-05	-3.563338985865912e-05
5016	0.11400936706802843	0.027878746506977053	0.027845814541660907	0.6418936875458605	-1	0	0	0.1	1	1.0	13	1.0	1.0	14	13	0	1	0	0.06666666666666667	1	15	15	0.3333333333333333	0	0.22748428085630668	0.8094987130314946	0.6357243642081437	0.7979393468262644	0.4543291749188564	0.8050079295637169	0.7395950157195841	0.8041921974578012	1.0	0.2857142857142857	0.0	0.027845814541660907	0.027845814541660907
1308	0.1149920035371316	0.014676704265444181	0.0055063662589906375	0.6718111298018049	-1	0	0	0.1	1	1.0	13	1.0	1.0	14	13	0	2	0	0.06666666666666667	1	15	15	0.6666666666666666	0	0.22748428085630668	0.8071789763307051	0.6512174298662743	0.7752762165823625	0.20912204684238608	0.8543524847300106	0.8901268679055971	0.8145365685647158	0.6428571428571428	0.14285714285714285	0.0	0.0055063662589906375	0.0055063662589906375
3969	0.1143205983084006	0.038609584202607385	0.03779397891943877	0.6079019771524278	-1	0	0	0.1	1	1.0	13	1.0	1.0	14	13	0	1	0	0.06666666666666667	1	15	15	0.3333333333333333	0	0.22748428085630668	0.8094987130314946	0.6357243642081437	0.7979393468262644	0.4543291749188564	0.8050079295637169	0.7395950157195841	0.8041921974578012	1.0	0.21428571428571427	0.0	0.03779397891943877	0.03779397891943877
874	0.021676186716788344	0.0035725695414517613	-0.002834828900281041	0.8061245030881616	-1	0	0	0.4	4	0.6153846153846154	8	0.4166666666666667	0.5384615384615384	10	7	4	2	0	0.4444444444444444	4	9	15	0.2222222222222222	0.14285714285714285	0.5802957020431387	0.9297205741487549	0.5551727879454689	0.9365481575350842	0.6191516006689286	0.8719137263077418	0.9117422092801925	0.9166316563967992	0.55	0.2	0.0	-0.0002834828900281041	-0.0002834828900281041
2952	0.11049210500562344	0.02103955458961331	0.02016719496171995	0.6560667259578528	-1	0	0	0.1	1	1.0	13	1.0	1.0	14	13	0	1	0	0.06666666666666667	1	15	15	0.3333333333333333	0	0.22444508167506902	0.8190633305583718	0.6135943642904704	0.759311809393154	0.4543291749188564	0.8294800641669579	0.7668698710446984	0.8043368838881466	1.0	0.07142857142857142	0.0	0.02016719496171995	0.02016719496171995
3600	0.10881730298683873	0.029920444049479113	0.028683679306666827	0.6153401713608355	-1	0	0	0.1	1	1.0	13	1.0	1.0	14	13	0	1	0	0.06666666666666667	1	15	15	0.3333333333333333	0	0.22748428085630668	0.8089997544717343	0.6402818337558159	0.7870484945102402	0.4543291749188564	0.8176139139252028	0.7395950157195841	0.8048683997834526	1.0	0.14285714285714285	0.0	0.028683679306666827	0.028683679306666827
4237	0.10806921267425236	0.019840744313314285	0.007638070394285071	0.6630065878490743	-1	0	0	0.1111111111111111	1	1.0	11	1.0	1.0	12	11	0	1	0	0.07692307692307693	1	13	13	0.3333333333333333	0	0.22748428085630668	0.6838934264927361	0.6466599603186022	0.8256261758497316	0.31862160751214424	0.8351418887072399	0.839113907768214	0.7885810162339245	1.0	0.25	0.0	0.007638070394285071	0.007638070394285071
3216	0.12037804338288698	0.025939803282610287	0.02593939476194032	0.6099738144610495	-1	0	0	0.1	1	1.0	13	1.0	1.0	14	13	0	1	0	0.06666666666666667	1	15	15	0.3333333333333333	0	0.22748428085630668	0.8094987130314946	0.6357243642081437	0.7979393468262644	0.4543291749188564	0.8050079295637169	0.7395950157195841	0.8041921974578012	1.0	0.21428571428571427	0.0	0.02593939476194032	0.02593939476194032
4433	0.11542161421213937	0.014578272406579296	0.01420574177705275	0.6362904290507544	-1	0	0	0.1	1	1.0	13	1.0	1.0	14	13	0	1	0	0.06666666666666667	1	15	15	0.3333333333333333	0	0.22748428085630668	0.8094987130314946	0.6357243642081437	0.7979393468262644	0.4543291749188564	0.8050079295637169	0.7395950157195841	0.8041921974578012	1.0	0.2857142857142857	0.0	0.01420574177705275	0.01420574177705275
4059	0.11087159183784867	0.0313226788539635	0.031103390974082393	0.6197880787190915	-1	0	0	0.1	1	1.0	13	1.0	1.0	14	13	0	1	0	0.06666666666666667	1	15	15	0.3333333333333333	0	0.22748428085630668	0.8094987130314946	0.6357243642081437	0.7979393468262644	0.4543291749188564	0.8050079295637169	0.7395950157195841	0.8041921974578012	1.0	0.14285714285714285	0.0	0.031103390974082393	0.031103390974082393
2017	0.11332177036107348	0.019900717620002336	0.019145755063877338	0.6590570951958343	-1	0	0	0.1	1	1.0	13	1.0	1.0	14	13	0	1	0	0.06666666666666667	1	15	15	0.3333333333333333	0	0.22444508167506902	0.8190633305583718	0.6135943642904704	0.759311809393154	0.4543291749188564	0.8294800641669579	0.7668698710446984	0.8043368838881466	1.0	0.21428571428571427	0.0	0.019145755063877338	0.019145755063877338
4483	0.11680238585947907	0.02083580454276033	0.020461598005155422	0.6284888098210248	-1	0	0	0.1	1	1.0	13	1.0	1.0	14	13	0	1	0	0.06666666666666667	1	15	15	0.3333333333333333	0	0.22748428085630668	0.8094987130314946	0.6357243642081437	0.7979393468262644	0.4543291749188564	0.8050079295637169	0.7395950157195841	0.8041921974578012	1.0	0.21428571428571427	0.0	0.020461598005155422	0.020461598005155422
2649	0.1096554456875477	0.021159943037625892	0.02114842846896096	0.6395939959893668	-1	0	0	0.1	1	1.0	13	1.0	1.0	14	13	0	1	0	0.06666666666666667	1	15	15	0.3333333333333333	0	0.22444508167506902	0.8190633305583718	0.6135943642904704	0.759311809393154	0.4543291749188564	0.8294800641669579	0.7668698710446984	0.8043368838881466	1.0	0.21428571428571427	0.0	0.02114842846896096	0.02114842846896096
167	0.006103964623783172	0.0004900970538977071	-1.8411895731795753e-05	0.9893786239518861	-1	0	0	0.75	3	0.5	2	0.5	0.5	4	2	1	2	0	0.75	4	3	6	0.5	1.0	0.7643105951217595	0.9576061067771651	0.9324486493993522	0.7117565316017131	0.7523398516660014	0.7951512868542742	0.7100799831728808	0.857238539635984	0.625	0.25	0.0	-1.8411895731795752e-06	-1.8411895731795752e-06
1483	0.11274077402441607	0.020229122995208074	0.018653209344179106	0.6368903483975501	-1	0	0	0.1	1	1.0	13	1.0	1.0	14	13	0	1	0	0.06666666666666667	1	15	15	0.3333333333333333	0	0.22444508167506902	0.8190633305583718	0.6135943642904704	0.759311809393154	0.40013034961170374	0.7971800562111221	0.7668698710446984	0.7929109741519449	1.0	0.2857142857142857	0.0	0.018653209344179106	0.018653209344179106
1502	0.11959086485929378	0.024441772007546738	0.016123165697842185	0.6259989721464977	-1	0	0	0.1	1	1.0	13	1.0	1.0	14	13	0	1	0	0.06666666666666667	1	15	15	0.3333333333333333	0	0.22748428085630668	0.8176834544724013	0.6062699949237433	0.7799002776569386	0.4543291749188564	0.7831044746601824	0.7395950157195841	0.7941114539140488	1.0	0.35714285714285715	0.0	0.016123165697842185	0.016123165697842185
72	0.024872753808935385	0.0016437292731881182	-0.0005163346795006657	0.9515447012005842	-1	0	0	0.5	4	0.6	6	0.5	0.4	7	4	4	4	0	0.375	8	3	12	0.4444444444444444	0.4	0.7401743396955784	0.9465393281399224	0.6694546277739144	0.875693900977851	0.5395564313289272	0.9122700902517872	0.9175826437833544	0.9160053934423346	0.2857142857142857	0.2857142857142857	0.0	-5.163346795006657e-05	-5.163346795006657e-05
1289	0.10535608416483117	0.01764701482625619	0.015238655015063138	0.6894486746542702	-1	0	0	0.1	1	1.0	13	1.0	1.0	14	13	0	1	0	0.06666666666666667	1	15	15	0.3333333333333333	0	0.22444508167506902	0.8190633305583718	0.6135943642904704	0.759311809393154	0.40013034961170374	0.7971800562111221	0.7668698710446984	0.7929109741519449	1.0	0.2857142857142857	0.0	0.015238655015063138	0.015238655015063138
4151	0.07850868390649408	0.004039488925687535	-0.004013468208505125	0.6081833502568947	-1	0	0	0.1	1	1.0	13	1.0	1.0	14	13	0	1	0	0.06666666666666667	1	15	15	0.3333333333333333	0	0.36561425664482206	0.8959797402476987	0.46532939271512913	0.882456594321048	0.47687581650761574	0.8981645574636983	0.7395950157195841	0.8923919241681555	1.0	0.21428571428571427	0.0	-0.00040134682085051247	-0.00040134682085051247
1505	0.10579621644450617	0.02497587478141193	0.02056541179892221	0.6299988602874009	-1	0	0	0.1	1	1.0	13	1.0	1.0	14	13	0	1	0	0.06666666666666667	1	15	15	0.3333333333333333	0	0.22444508167506902	0.8190633305583718	0.6135943642904704	0.759311809393154	0.4543291749188564	0.8294800641669579	0.7668698710446984	0.8043368838881466	1.0	0.21428571428571427	0.0	0.02056541179892221	0.02056541179892221
3630	0.11751986657053264	0.029710807164036394	0.028997386815806585	0.6369908808422227	-1	0	0	0.1	1	1.0	13	1.0	1.0	14	13	0	1	0	0.06666666666666667	1	15	15	0.3333333333333333	0	0.22748428085630668	0.8094987130314946	0.6357243642081437	0.7979393468262644	0.4543291749188564	0.8050079295637169	0.7395950157195841	0.8041921974578012	1.0	0.21428571428571427	0.0	0.028997386815806585	0.028997386815806585
2297	0.10646499439001846	0.02326777623621488	0.023183242660109935	0.6529931096724471	-1	0	0	0.1	1	1.0	13	1.0	1.0	14	13	0	1	0	0.06666666666666667	1	15	15	0.3333333333333333	0	0.22444508167506902	0.8190633305583718	0.6135943642904704	0.759311809393154	0.4543291749188564	0.8294800641669579	0.7668698710446984	0.8043368838881466	1.0	0.21428571428571427	0.0	0.023183242660109935	0.023183242660109935
1871	0.11521976269400891	0.019802080848792845	0.017763710982987423	0.6578411860153747	-1	0	0	0.1	1	1.0	13	1.0	1.0	14	13	0	1	0	0.06666666666666667	1	15	15	0.3333333333333333	0	0.22444508167506902	0.8190633305583718	0.6135943642904704	0.759311809393154	0.4543291749188564	0.8294800641669579	0.7668698710446984	0.8043368838881466	1.0	0.21428571428571427	0.0	0.017763710982987423	0.017763710982987423
273	0.0002793309628391078	0.0002547328307136038	0.00025443824850907747	0.9982913712945732	-1	0	0	0.5	1	1.0	1	1.0	1.0	1	1	1	3	0	0.3333333333333333	1	3	3	0.5	0	0.1	0.5	0.15310520349941847	0.5	1.0	0.5	0.9840650044579402	0.5	1.0	1.0	0.24766044702618317	0.00025443824850907747	0.00025443824850907747
4478	0.11267887947527716	0.030273458368228236	0.029975177435451115	0.6195167836817965	-1	0	0	0.1	1	1.0	13	1.0	1.0	14	13	0	1	0	0.06666666666666667	1	15	15	0.3333333333333333	0	0.22748428085630668	0.8094987130314946	0.6357243642081437	0.7979393468262644	0.4543291749188564	0.8050079295637169	0.7395950157195841	0.8041921974578012	1.0	0.21428571428571427	0.0	0.029975177435451115	0.029975177435451115
4139	0.03551516144770617	0.0017580215744238113	-0.001041392565616249	0.9165085883397132	-1	0	0	0.3	3	0.6923076923076923	9	0.5357142857142857	0.6923076923076923	12	9	2	2	0	0.5714285714285714	4	7	15	0.4	0	0.22748428085630668	0.8075625791563565	0.6402818337558159	0.7540404242211339	0.4543291749188564	0.8144924263520075	0.7395950157195841	0.7932562019619599	0.5833333333333334	0.4166666666666667	0.0	-0.0001041392565616249	-0.0001041392565616249
1995	0.1140726663523548	0.022556673682278414	0.0219213405482889	0.6538731802516191	-1	0	0	0.1	1	1.0	13	1.0	1.0	14	13	0	1	0	0.06666666666666667	1	15	15	0.3333333333333333	0	0.22444508167506902	0.8190633305583718	0.6135943642904704	0.759311809393154	0.4543291749188564	0.8294800641669579	0.7668698710446984	0.8043368838881466	1.0	0.2857142857142857	0.0	0.0219213405482889	0.0219213405482889
1730	0.10964017859119667	0.0219550921258232	0.017243395851626268	0.6482047181259611	-1	0	0	0.1	1	1.0	13	1.0	1.0	14	13	0	1	0	0.06666666666666667	1	15	15	0.3333333333333333	0	0.22444508167506902	0.8190633305583718	0.6135943642904704	0.759311809393154	0.40013034961170374	0.7971800562111221	0.7668698710446984	0.7929109741519449	1.0	0.2857142857142857	0.0	0.017243395851626268	0.017243395851626268
2260	0.11256320283011283	0.030271606713747186	0.010242632627028219	0.6180231099030542	-1	0	0	0.1	1	1.0	13	1.0	1.0	14	13	0	1	0	0.06666666666666667	1	15	15	0.3333333333333333	0	0.22748428085630668	0.8171245183476541	0.6402818337558159	0.7852336810661765	0.4543291749188564	0.8035130927732105	0.7395950157195841	0.8022798482928971	1.0	0.21428571428571427	0.0	0.010242632627028219	0.010242632627028219
4534	0.10807221357533855	0.027414571950167655	0.02682207930956166	0.611300925167485	-1	0	0	0.1	1	1.0	13	1.0	1.0	14	13	0	1	0	0.06666666666666667	1	15	15	0.3333333333333333	0	0.22748428085630668	0.8094987130314946	0.6357243642081437	0.7979393468262644	0.4543291749188564	0.8050079295637169	0.7395950157195841	0.8041921974578012	1.0	0.14285714285714285	0.0	0.02682207930956166	0.02682207930956166
3901	0.11696097771434859	0.019270174696913243	0.019231675394688976	0.6242639794500162	-1	0	0	0.1	1	1.0	13	1.0	1.0	14	13	0	1	0	0.06666666666666667	1	15	15	0.3333333333333333	0	0.22748428085630668	0.8094987130314946	0.6357243642081437	0.7979393468262644	0.4543291749188564	0.8050079295637169	0.7395950157195841	0.8041921974578012	1.0	0.2857142857142857	0.0	0.019231675394688976	0.019231675394688976
509	0.022046877952800574	0.0008001986217978029	-0.0004327888520653456	0.9801736621658509	-1	0	0	0.4	4	0.5833333333333334	7	0.4	0.4166666666666667	8	5	5	0	0	0.7142857142857143	5	7	14	0.0	0.5	0.3497338266850779	0.9603687573784905	0.9427505395272207	0.955577856059068	0.6089316405858648	0.8862964152681129	0.9275953944255143	0.9410280708888266	0	0	0.0	-4.327888520653456e-05	-4.327888520653456e-05
2599	0.10940593894344168	0.02424828641077754	0.02424771343124736	0.6506806859447831	-1	0	0	0.1	1	1.0	13	1.0	1.0	14	13	0	1	0	0.06666666666666667	1	15	15	0.3333333333333333	0	0.22444508167506902	0.8190633305583718	0.6135943642904704	0.759311809393154	0.4543291749188564	0.8294800641669579	0.7668698710446984	0.8043368838881466	1.0	0.21428571428571427	0.0	0.02424771343124736	0.02424771343124736
330	1.540185701607855e-06	4.0673460796922925e-08	-1.932216917601887e-08	0.9999987355529993	-1	0	0	1.0	1	0	0	1.0	0	1	0	0	1	0	0.5	1	2	2	0.3333333333333333	0	0	0	0	0	0	0	0	0	0	0	0	-1.932216917601887e-09	-1.932216917601887e-09
4021	0.11822427270793803	0.0368456828552405	0.03537405112859074	0.5994918413250367	-1	0	0	0.1	1	1.0	13	1.0	1.0	14	13	0	1	0	0.06666666666666667	1	15	15	0.3333333333333333	0	0.22748428085630668	0.8094987130314946	0.6357243642081437	0.7979393468262644	0.4543291749188564	0.8050079295637169	0.7395950157195841	0.8041921974578012	1.0	0.21428571428571427	0.0	0.03537405112859074	0.03537405112859074
3762	0.11204921917548016	0.029172930714515738	0.02915420618466899	0.6105343055355941	-1	0	0	0.1	1	1.0	13	1.0	1.0	14	13	0	1	0	0.06666666666666667	1	15	15	0.3333333333333333	0	0.22748428085630668	0.8094987130314946	0.6357243642081437	0.7979393468262644	0.4543291749188564	0.8050079295637169	0.7395950157195841	0.8041921974578012	1.0	0.14285714285714285	0.0	0.02915420618466899	0.02915420618466899
1222	0.041262523349638	0.007603366019176182	0.0036760009609072583	0.692511842114214	-1	0.25	1	0.4	4	0.6923076923076923	9	0.4166666666666667	0.6153846153846154	10	8	4	0	0	0.25	3	12	15	0.0	0.6666666666666666	0.6508666515450671	0.8937362731359052	0.4058838859836394	0.9411971215233345	0.42637692927708837	0.951855613196647	0.9041228125346931	0.9326976403670113	0	0	0.0	0.0036760009609072583	0.0036760009609072583
4812	0.11197323876293075	0.02698825853901703	0.02689077790869572	0.6100375636576881	-1	0	0	0.1	1	1.0	13	1.0	1.0	14	13	0	1	0	0.06666666666666667	1	15	15	0.3333333333333333	0	0.22748428085630668	0.8094987130314946	0.6357243642081437	0.7979393468262644	0.4543291749188564	0.8050079295637169	0.7395950157195841	0.8041921974578012	1.0	0.14285714285714285	0.0	0.02689077790869572	0.02689077790869572
4434	0.12008976583099286	0.021433698989002173	0.020475332049124027	0.6338768625735653	-1	0	0	0.1	1	1.0	13	1.0	1.0	14	13	0	1	0	0.06666666666666667	1	15	15	0.3333333333333333	0	0.22748428085630668	0.8094987130314946	0.6357243642081437	0.7979393468262644	0.4543291749188564	0.8050079295637169	0.7395950157195841	0.8041921974578012	1.0	0.14285714285714285	0.0	0.020475332049124027	0.020475332049124027
4591	0.11127432840943659	0.021371051900532994	0.021090902099308785	0.6152000267560342	-1	0	0	0.1	1	1.0	13	1.0	1.0	14	13	0	1	0	0.06666666666666667	1	15	15	0.3333333333333333	0	0.22748428085630668	0.8094987130314946	0.6357243642081437	0.7979393468262644	0.4543291749188564	0.8050079295637169	0.7395950157195841	0.8041921974578012	1.0	0.21428571428571427	0.0	0.021090902099308785	0.021090902099308785
1715	0.10662983279968852	0.012177812942712677	0.009718962134929633	0.7340021809070678	-1	0	0	0.1	1	1.0	13	1.0	1.0	14	13	0	1	0	0.06666666666666667	1	15	15	0.3333333333333333	0	0.22748428085630668	0.8188251120068963	0.6135943642904704	0.7968106574250954	0.40013034961170374	0.8506509163928648	0.8557633750162215	0.8232030015175559	1.0	0.2857142857142857	0.0	0.009718962134929633	0.009718962134929633
2914	0.10451178158263852	0.020093762318745163	0.016030972936734465	0.6657000106330213	-1	0	0	0.1	1	1.0	13	1.0	1.0	14	13	0	1	0	0.06666666666666667	1	15	15	0.3333333333333333	0	0.22444508167506902	0.8190633305583718	0.6135943642904704	0.759311809393154	0.4543291749188564	0.8294800641669579	0.7668698710446984	0.8043368838881466	1.0	0.21428571428571427	0.0	0.016030972936734465	0.016030972936734465
622	0.016590096297904935	0.0015589791569422923	0.0014996604948562763	0.9629467620341294	-1	0	0	0.3333333333333333	3	0.7272727272727273	8	0.37142857142857144	0.5454545454545454	9	6	3	0	0	0.7142857142857143	7	5	13	0.0	0.4444444444444444	0.7139960153367669	0.9425782054489654	0.7764024212269817	0.9051049126592053	0.5272203634608559	0.8565969127501291	0.8984155675684541	0.9072289851430706	0	0	0.0	0.0014996604948562763	0.0014996604948562763
88	3.580502195832013e-09	3.249040987724089e-09	-2.1601081989053877e-10	0.9999997821618526	-1	0	0	0	0	0	0	1.0	0	0	0	0	1	0	1.0	1	1	1	0.25	0	0	0	0	0	0	0	0	0	0	0	0	-0.1	-0.1
3314	0.11724976412660901	0.021830349160071826	0.021808890556055942	0.623323397135847	-1	0	0	0.1	1	1.0	13	1.0	1.0	14	13	0	1	0	0.06666666666666667	1	15	15	0.3333333333333333	0	0.22748428085630668	0.8094987130314946	0.6062699949237433	0.8468215882051663	0.4543291749188564	0.8345198938906732	0.7395950157195841	0.8308339967315427	1.0	0.21428571428571427	0.0	0.021808890556055942	0.021808890556055942
4879	0.1161582993545581	0.038053683322443826	0.036648340435289514	0.6111046495525323	-1	0	0	0.1	1	1.0	13	1.0	1.0	14	13	0	1	0	0.06666666666666667	1	15	15	0.3333333333333333	0	0.22748428085630668	0.8094987130314946	0.6357243642081437	0.7979393468262644	0.4543291749188564	0.8050079295637169	0.7395950157195841	0.8041921974578012	1.0	0.35714285714285715	0.0	0.036648340435289514	0.036648340435289514
3507	0.11750991277228857	0.012972593125661663	0.011378786269330586	0.6296142306216744	-1	0	0	0.1	1	1.0	13	1.0	1.0	14	13	0	1	0	0.06666666666666667	1	15	15	0.3333333333333333	0	0.22748428085630668	0.8094987130314946	0.6357243642081437	0.7979393468262644	0.4543291749188564	0.8050079295637169	0.7395950157195841	0.8041921974578012	1.0	0.21428571428571427	0.0	0.011378786269330586	0.011378786269330586
4108	0.10662617676426345	0.03131132697384128	0.02877643149801511	0.6392159274373705	-1	0	0	0.1	1	1.0	13	1.0	1.0	14	13	0	1	0	0.06666666666666667	1	15	15	0.3333333333333333	0	0.22748428085630668	0.8094987130314946	0.6357243642081437	0.7979393468262644	0.4543291749188564	0.8050079295637169	0.7395950157195841	0.8041921974578012	1.0	0.14285714285714285	0.0	0.02877643149801511	0.02877643149801511
3990	0.11075629427678242	0.03188471147932959	0.03117507032867119	0.6152977273766513	-1	0	0	0.1	1	1.0	13	1.0	1.0	14	13	0	1	0	0.06666666666666667	1	15	15	0.3333333333333333	0	0.22748428085630668	0.8094987130314946	0.6357243642081437	0.7979393468262644	0.4543291749188564	0.8050079295637169	0.7395950157195841	0.8041921974578012	1.0	0.2857142857142857	0.0	0.03117507032867119	0.03117507032867119
2818	0.09964184531625984	0.021031275747937346	0.012403307046605222	0.6272210576729838	-1	0	0	0.1	1	1.0	13	1.0	1.0	14	13	0	1	0	0.06666666666666667	1	15	15	0.3333333333333333	0	0.22748428085630668	0.8187760193792526	0.6135943642904704	0.7938187908464104	0.30734828671776454	0.8309989781910448	0.8357249265780323	0.8150202809476932	1.0	0.21428571428571427	0.0	0.012403307046605222	0.012403307046605222
2088	0.11281110565811782	0.017640934015181315	0.01758571889151733	0.6570775654919906	-1	0	0	0.1	1	1.0	13	1.0	1.0	14	13	0	1	0	0.06666666666666667	1	15	15	0.3333333333333333	0	0.22444508167506902	0.8190633305583718	0.6135943642904704	0.759311809393154	0.4543291749188564	0.8294800641669579	0.7668698710446984	0.8043368838881466	1.0	0.21428571428571427	0.0	0.01758571889151733	0.01758571889151733
582	0.032911672344008436	0.002097934826797922	0.0016059253963713355	0.8852243367953027	-1	0.25	1	0.4	4	0.6153846153846154	8	0.46875	0.38461538461538464	7	5	7	0	0	0.5	8	4	15	0.0	0.2222222222222222	0.9058936603197196	0.7409712999591226	0.770155823231429	0.881769093736571	0.4962223065791605	0.9161258362833701	0.8746612150908465	0.8602117662082892	0	0	0.0	0.0016059253963713355	0.0016059253963713355
2820	0.11148543182080034	0.020157945134150108	0.019868351638508544	0.6657619569620647	-1	0	0	0.1	1	1.0	13	1.0	1.0	14	13	0	1	0	0.06666666666666667	1	15	15	0.3333333333333333	0	0.22444508167506902	0.8190633305583718	0.6135943642904704	0.759311809393154	0.4543291749188564	0.8294800641669579	0.7668698710446984	0.8043368838881466	1.0	0.21428571428571427	0.0	0.019868351638508544	0.019868351638508544
2372	0.09746799851499612	0.019862206880701918	-0.006836659355763937	0.6316034818925103	-1	0	0	0.1	1	1.0	13	1.0	1.0	14	13	0	1	0	0.06666666666666667	1	15	15	0.3333333333333333	0	0.22444508167506902	0.8190633305583718	0.6135943642904704	0.7823721707992777	0.4543291749188564	0.8294800641669579	0.7937427134805927	0.8110992140632092	1.0	0.21428571428571427	0.0	-0.0006836659355763937	-0.0006836659355763937
1429	0.10969046103776495	0.02214127882484206	0.01569745255705076	0.6498080017692389	-1	0	0	0.1	1	1.0	13	1.0	1.0	14	13	0	1	0	0.06666666666666667	1	15	15	0.3333333333333333	0	0.22444508167506902	0.8190633305583718	0.6135943642904704	0.759311809393154	0.40013034961170374	0.7971800562111221	0.7668698710446984	0.7929109741519449	1.0	0.2857142857142857	0.0	0.01569745255705076	0.01569745255705076
3171	0.11597384600798383	0.03844125437642772	0.038202820208638945	0.6354949622175505	-1	0	0	0.1	1	1.0	13	1.0	1.0	14	13	0	1	0	0.06666666666666667	1	15	15	0.3333333333333333	0	0.22748428085630668	0.8094987130314946	0.6357243642081437	0.7979393468262644	0.4543291749188564	0.8050079295637169	0.7395950157195841	0.8041921974578012	1.0	0.5	0.0	0.038202820208638945	0.038202820208638945
4786	0.10779763178620703	0.03125849106739016	0.02478761906558195	0.6103768131134422	-1	0	0	0.1	1	1.0	13	1.0	1.0	14	13	0	1	0	0.06666666666666667	1	15	15	0.3333333333333333	0	0.22748428085630668	0.8094987130314946	0.6357243642081437	0.7979393468262644	0.4543291749188564	0.8371510351290752	0.7395950157195841	0.8154471505133553	1.0	0.35714285714285715	0.0	0.02478761906558195	0.02478761906558195
4078	0.11647965707812458	0.03870347758073551	0.038472415237076674	0.6025264934818952	-1	0	0	0.1	1	1.0	13	1.0	1.0	14	13	0	1	0	0.06666666666666667	1	15	15	0.3333333333333333	0	0.22748428085630668	0.8094987130314946	0.6357243642081437	0.7979393468262644	0.4543291749188564	0.8050079295637169	0.7395950157195841	0.8041921974578012	1.0	0.35714285714285715	0.0	0.038472415237076674	0.038472415237076674
75	0.020633721965898945	0.003963117810085158	0.003962481279160364	0.910439970504919	-1	0.25	1	0.5	5	0.5384615384615384	7	0.42857142857142855	0.46153846153846156	11	6	3	0	0	0.7142857142857143	7	5	15	0.0	0.25	0.5497467843584846	0.9420764885651645	0.8020608539406547	0.9394973424418734	0.5369767168911637	0.8992847649321642	0.9204679842404496	0.9291457820958889	0	0	0.0	0.003962481279160364	0.003962481279160364
2536	0.1096323071370487	0.020565756836747884	0.02024900497829153	0.6559593343657841	-1	0	0	0.1	1	1.0	13	1.0	1.0	14	13	0	1	0	0.06666666666666667	1	15	15	0.3333333333333333	0	0.22444508167506902	0.8190633305583718	0.6135943642904704	0.759311809393154	0.4543291749188564	0.8294800641669579	0.7668698710446984	0.8043368838881466	1.0	0.21428571428571427	0.0	0.02024900497829153	0.02024900497829153
1813	0.1101670718335569	0.017263838321792083	0.015497004564979617	0.6370130566147657	-1	0	0	0.1	1	1.0	13	1.0	1.0	14	13	0	1	0	0.06666666666666667	1	15	15	0.3333333333333333	0	0.22444508167506902	0.8190633305583718	0.6135943642904704	0.759311809393154	0.40013034961170374	0.7971800562111221	0.7668698710446984	0.7929109741519449	1.0	0.2857142857142857	0.0	0.015497004564979617	0.015497004564979617
1065	0.05158873648146517	0.0037219304712293568	0.003712550822496353	0.8342690792054299	-1	0	0	0.4	4	0.5384615384615384	7	0.625	0.46153846153846156	7	6	7	0	0	0.16666666666666666	12	2	15	0.0	0	0.29591613540305317	0.8228700727167555	0.5530735876544361	0.8351982236603448	0.6903127874323924	0.8565371654057506	0.8699452546809845	0.838695532450125	0	0	0.0	0.003712550822496353	0.003712550822496353
4129	0.11717769324097874	0.015086128566618267	0.014088675019651309	0.633690138177162	-1	0	0	0.1	1	1.0	13	1.0	1.0	14	13	0	1	0	0.06666666666666667	1	15	15	0.3333333333333333	0	0.22748428085630668	0.8094987130314946	0.6357243642081437	0.7979393468262644	0.4543291749188564	0.8050079295637169	0.7395950157195841	0.8041921974578012	1.0	0.14285714285714285	0.0	0.014088675019651309	0.014088675019651309
1834	0.10740249197223903	0.017021431529937417	0.01481050935110569	0.6601018016266278	-1	0	0	0.1	1	1.0	13	1.0	1.0	14	13	0	1	0	0.06666666666666667	1	15	15	0.3333333333333333	0	0.22444508167506902	0.8190633305583718	0.6135943642904704	0.759311809393154	0.40013034961170374	0.7971800562111221	0.7668698710446984	0.7929109741519449	1.0	0.35714285714285715	0.0	0.01481050935110569	0.01481050935110569
774	0.02978353919545676	0.007608405679835327	0.0013729331448908654	0.9948236171133215	-1	0	0	0.2222222222222222	2	0.9090909090909091	10	0.6190476190476191	0.6363636363636364	9	7	3	3	0	0.42857142857142855	3	7	13	0.375	0	0.7754006819075038	0.8289405921920462	0.4850787096643797	0.9059377996015944	0.45327474491999953	0.9228361139308557	0.8771688976540941	0.8916999444096478	0.2222222222222222	0.2222222222222222	0.0	0.0013729331448908654	0.0013729331448908654
4443	0.11364049383706996	0.02476160020909249	0.02441334774841721	0.6218702705046226	-1	0	0	0.1	1	1.0	13	1.0	1.0	14	13	0	1	0	0.06666666666666667	1	15	15	0.3333333333333333	0	0.22748428085630668	0.8094987130314946	0.6357243642081437	0.7979393468262644	0.4543291749188564	0.8050079295637169	0.7395950157195841	0.8041921974578012	1.0	0.21428571428571427	0.0	0.02441334774841721	0.02441334774841721
3966	0.11566517734195174	0.042288459272883765	0.040601177655344774	0.5998557552830786	-1	0	0	0.1	1	1.0	13	1.0	1.0	14	13	0	1	0	0.06666666666666667	1	15	15	0.3333333333333333	0	0.22748428085630668	0.8094987130314946	0.6357243642081437	0.7979393468262644	0.4543291749188564	0.8050079295637169	0.7395950157195841	0.8041921974578012	1.0	0.21428571428571427	0.0	0.040601177655344774	0.040601177655344774
3445	0.11499125621843514	0.038857627593751456	0.03754792175548455	0.6046430407609416	-1	0	0	0.1	1	1.0	13	1.0	1.0	14	13	0	1	0	0.06666666666666667	1	15	15	0.3333333333333333	0	0.22748428085630668	0.8094987130314946	0.6357243642081437	0.7979393468262644	0.4543291749188564	0.8050079295637169	0.7395950157195841	0.8041921974578012	1.0	0.21428571428571427	0.0	0.03754792175548455	0.03754792175548455
4133	0.119631497660142	0.038635646795552814	0.038233798158916484	0.6103911861064197	-1	0	0	0.1	1	1.0	13	1.0	1.0	14	13	0	1	0	0.06666666666666667	1	15	15	0.3333333333333333	0	0.22748428085630668	0.8094987130314946	0.6357243642081437	0.7979393468262644	0.4543291749188564	0.8050079295637169	0.7395950157195841	0.8041921974578012	1.0	0.35714285714285715	0.0	0.038233798158916484	0.038233798158916484
3239	0.11398964390742884	0.03893757537063709	0.03880078337310853	0.621713168757242	-1	0	0	0.1	1	1.0	13	1.0	1.0	14	13	0	1	0	0.06666666666666667	1	15	15	0.3333333333333333	0	0.22748428085630668	0.8094987130314946	0.6357243642081437	0.7979393468262644	0.4543291749188564	0.8345198938906732	0.7395950157195841	0.8144832721114198	1.0	0.21428571428571427	0.0	0.03880078337310853	0.03880078337310853
2837	0.1202076006995141	0.036277794521843314	0.035304651093437056	0.6088279889425967	-1	0	0	0.1	1	1.0	13	1.0	1.0	14	13	0	1	0	0.06666666666666667	1	15	15	0.3333333333333333	0	0.22748428085630668	0.8094987130314946	0.6357243642081437	0.7979393468262644	0.4543291749188564	0.8050079295637169	0.7395950157195841	0.8041921974578012	1.0	0.21428571428571427	0.0	0.035304651093437056	0.035304651093437056
2175	0.10627343808443393	0.01691298189883267	0.008343173344492456	0.6433549632367557	-1	0	0	0.1	1	1.0	13	1.0	1.0	14	13	0	1	0	0.06666666666666667	1	15	15	0.3333333333333333	0	0.22444508167506902	0.8007410423076013	0.6135943642904704	0.7646492784703479	0.4543291749188564	0.9087344956291797	0.8549063892238511	0.8351420469631694	1.0	0.21428571428571427	0.0	0.008343173344492456	0.008343173344492456
1209	0.0995602120964195	0.015855855680739432	0.014760127925595968	0.654457994442118	-1	0	0	0.2	2	0.9230769230769231	12	1.0	0.9230769230769231	14	12	0	2	0	0.06666666666666667	1	15	15	1.0	0.14285714285714285	0.22444508167506902	0.8181918336530858	0.6189125701977823	0.7320971837233008	0.20912204684238608	0.8582113993417361	0.8901268679055971	0.8079351903515053	0.6428571428571429	0.07142857142857142	0.0	0.014760127925595968	0.014760127925595968
1588	0.10553959221666846	0.02122206481988571	0.021083081560258753	0.6397912581176866	-1	0	0	0.1	1	1.0	13	1.0	1.0	14	13	0	1	0	0.06666666666666667	1	15	15	0.3333333333333333	0	0.22444508167506902	0.8190633305583718	0.6135943642904704	0.7592285371774118	0.40013034961170374	0.7971800562111221	0.767601964388902	0.7928860366206281	1.0	0.2857142857142857	0.0	0.021083081560258753	0.021083081560258753
29	0.0014632485864218038	0.0001632254281238684	8.41184419748036e-05	0.9971938167403007	-1	0	0	0.6666666666666666	2	0.5	1	0.6666666666666666	0	2	0	1	0	0	0.6666666666666666	3	2	4	0.0	0.6666666666666666	0	0	0	0	0	0	0	0	0	0	0	8.41184419748036e-05	8.41184419748036e-05
2046	0.10720429513527326	0.019373286723908683	0.010736436668583472	0.6429805150905252	-1	0	0	0.1	1	1.0	13	1.0	1.0	14	13	0	1	0	0.06666666666666667	1	15	15	0.3333333333333333	0	0.22444508167506902	0.8190633305583718	0.6135943642904704	0.759311809393154	0.4125886624272751	0.8006857687002412	0.775768352196338	0.7941029510881158	1.0	0.2857142857142857	0.0	0.010736436668583472	0.010736436668583472
510	0.02245519632025477	0.001368225703039272	0.0012057905450748745	0.9525280457263849	-1	0	0	0.5	5	0.5	6	0.35	0.4166666666666667	9	5	4	2	0	0.625	8	5	14	0.25	0.25	0.7496776323271478	0.861483595937273	0.46263884394808397	0.9426594760395016	0.7905197187498728	0.913739811340411	0.7736872459953004	0.9112651190583954	0.5555555555555556	0.2222222222222222	0.0	0.0012057905450748745	0.0012057905450748745
3416	0.11036568968168865	0.028637437318967653	0.028525619948221198	0.6121688698815936	-1	0	0	0.1	1	1.0	13	1.0	1.0	14	13	0	1	0	0.06666666666666667	1	15	15	0.3333333333333333	0	0.22748428085630668	0.8094987130314946	0.6357243642081437	0.7979393468262644	0.4543291749188564	0.8050079295637169	0.7395950157195841	0.8041921974578012	1.0	0.2857142857142857	0.0	0.028525619948221198	0.028525619948221198
2067	0.09458135361439093	0.017928705110502707	0.017908769021056817	0.6210367895982757	-1	0	0	0.1	1	1.0	13	1.0	1.0	14	13	0	1	0	0.06666666666666667	1	15	15	0.3333333333333333	0	0.22444508167506902	0.8190633305583718	0.6135943642904704	0.759311809393154	0.4543291749188564	0.8294800641669579	0.7668698710446984	0.8043368838881466	1.0	0.21428571428571427	0.0	0.017908769021056817	0.017908769021056817
4490	0.11258828092839404	0.03632450929605164	0.03630424994491967	0.6255041966081124	-1	0	0	0.1	1	1.0	13	1.0	1.0	14	13	0	1	0	0.06666666666666667	1	15	15	0.3333333333333333	0	0.22748428085630668	0.8094987130314946	0.6357243642081437	0.7979393468262644	0.4543291749188564	0.8050079295637169	0.7395950157195841	0.8041921974578012	1.0	0.21428571428571427	0.0	0.03630424994491967	0.03630424994491967
1098	0.05257058934475112	0.014402847426523608	0.006200485942100897	0.6625158888099859	-1	0	0	0.2	2	0.9230769230769231	12	0.2777777777777778	0.8461538461538461	13	11	1	1	0	0.6666666666666666	6	9	15	0.25	0	0.8486082774742766	0.8756072903840271	0.14575868924969063	0.957598913665249	0.8502974678328095	0.9615533781010651	0.971656472077617	0.9406248983803014	1.0	0.15384615384615385	0.0	0.006200485942100897	0.006200485942100897
1754	0.10101819011554934	0.02143943875248884	0.021439399707237055	0.6518360386238611	-1	0	0	0.1	1	1.0	13	1.0	1.0	14	13	0	1	0	0.06666666666666667	1	15	15	0.3333333333333333	0	0.22748428085630668	0.8187760193792526	0.6357243642081437	0.7542228050983985	0.2775267855734686	0.7991841859528032	0.8474587099241317	0.791971038430669	1.0	0.2857142857142857	0.0	0.021439399707237055	0.021439399707237055
1221	0.11085375037286536	0.015786660335252462	0.014059262702536861	0.669009792950816	-1	0	0	0.1	1	1.0	13	1.0	1.0	14	13	0	1	0	0.06666666666666667	1	15	15	0.3333333333333333	0	0.22748428085630668	0.8187760193792526	0.6135943642904704	0.7998247593905986	0.2775267855734686	0.7991841859528032	0.8589989080131051	0.806093949879789	1.0	0.2857142857142857	0.0	0.014059262702536861	0.014059262702536861
2827	0.1093656242338242	0.015227400783887434	0.014765928065891857	0.6856046339352864	-1	0	0	0.2	2	0.9230769230769231	12	0.5357142857142857	0.9230769230769231	14	12	0	2	0	0.14285714285714285	2	14	15	1.0	0	0.22748428085630668	0.8172258357967774	0.6135943642904704	0.807978225272544	0.33172561088062125	0.9069344476247517	0.8632759444350023	0.8503207364379076	0.5714285714285714	0.21428571428571427	0.0	0.014765928065891857	0.014765928065891857
2425	0.11429676828378431	0.01725167688868441	0.017168861430727354	0.6574277194972233	-1	0	0	0.1	1	1.0	13	1.0	1.0	14	13	0	1	0	0.06666666666666667	1	15	15	0.3333333333333333	0	0.22444508167506902	0.8190633305583718	0.6135943642904704	0.759311809393154	0.4543291749188564	0.8294800641669579	0.7668698710446984	0.8043368838881466	1.0	0.21428571428571427	0.0	0.017168861430727354	0.017168861430727354
2206	0.1042401254326455	0.007299287026505199	-0.00484816918800688	0.6266554884762485	-1	0	0	0.1	1	1.0	13	1.0	1.0	14	13	0	1	0	0.06666666666666667	1	15	15	0.3333333333333333	0	0.22748428085630668	0.8498615147973259	0.6402818337558159	0.6681791726606516	0.16036739851667275	0.823564294577198	0.9011127199187354	0.7899660086915119	1.0	0.42857142857142855	0.0	-0.00048481691880068804	-0.00048481691880068804
2048	0.10795233766824901	0.024643325826486442	0.01971834808012333	0.6475381939374223	-1	0	0	0.1	1	1.0	13	1.0	1.0	14	13	0	1	0	0.06666666666666667	1	15	15	0.3333333333333333	0	0.22748428085630668	0.8187760193792526	0.6135943642904704	0.7393179043259368	0.2775267855734686	0.7991841859528032	0.8474587099241317	0.7876083270996767	1.0	0.21428571428571427	0.0	0.01971834808012333	0.01971834808012333
1537	0.11175251986753104	0.02377326360089879	0.021609928630463026	0.6684472055793402	-1	0	0	0.1	1	1.0	13	1.0	1.0	14	13	0	1	0	0.06666666666666667	1	15	15	0.3333333333333333	0	0.22444508167506902	0.8190633305583718	0.6135943642904704	0.759311809393154	0.40013034961170374	0.7971800562111221	0.7668698710446984	0.7929109741519449	1.0	0.35714285714285715	0.0	0.021609928630463026	0.021609928630463026
4698	0.11213221215780889	0.03559547376662436	0.03556296375783195	0.6219729296958929	-1	0	0	0.1	1	1.0	13	1.0	1.0	14	13	0	1	0	0.06666666666666667	1	15	15	0.3333333333333333	0	0.22748428085630668	0.8094987130314946	0.6357243642081437	0.7979393468262644	0.4543291749188564	0.8050079295637169	0.7395950157195841	0.8041921974578012	1.0	0.2857142857142857	0.0	0.03556296375783195	0.03556296375783195
4535	0.11767004346290187	0.038930726139789686	0.03853442250770559	0.6134993791983585	-1	0	0	0.1	1	1.0	13	1.0	1.0	14	13	0	1	0	0.06666666666666667	1	15	15	0.3333333333333333	0	0.22748428085630668	0.8094987130314946	0.6357243642081437	0.7979393468262644	0.4543291749188564	0.8050079295637169	0.7395950157195841	0.8041921974578012	1.0	0.14285714285714285	0.0	0.03853442250770559	0.03853442250770559
4852	0.11118337297918447	0.031199556797786288	0.030295978441120076	0.6163860347348833	-1	0	0	0.1	1	1.0	13	1.0	1.0	14	13	0	1	0	0.06666666666666667	1	15	15	0.3333333333333333	0	0.22748428085630668	0.8094987130314946	0.6357243642081437	0.7979393468262644	0.4543291749188564	0.8050079295637169	0.7395950157195841	0.8041921974578012	1.0	0.21428571428571427	0.0	0.030295978441120076	0.030295978441120076
3172	0.11728953549331131	0.04204271529055763	0.0410756100796496	0.607957854429904	-1	0	0	0.1	1	1.0	13	1.0	1.0	14	13	0	1	0	0.06666666666666667	1	15	15	0.3333333333333333	0	0.22748428085630668	0.8094987130314946	0.6357243642081437	0.7979393468262644	0.4543291749188564	0.8050079295637169	0.7395950157195841	0.8041921974578012	1.0	0.2857142857142857	0.0	0.0410756100796496	0.0410756100796496
3059	0.11153904809627545	0.017440960026342496	0.0140210861065528	0.6602407108144625	-1	0	0	0.1	1	1.0	13	1.0	1.0	14	13	0	1	0	0.06666666666666667	1	15	15	0.3333333333333333	0	0.22444508167506902	0.8190633305583718	0.6135943642904704	0.759311809393154	0.4543291749188564	0.8294800641669579	0.7668698710446984	0.8043368838881466	1.0	0.21428571428571427	0.0	0.0140210861065528	0.0140210861065528
4324	0.11489002617752744	0.035590591118151896	0.03472055013234898	0.6118599376255756	-1	0	0	0.1	1	1.0	13	1.0	1.0	14	13	0	1	0	0.06666666666666667	1	15	15	0.3333333333333333	0	0.22748428085630668	0.8094987130314946	0.6357243642081437	0.7979393468262644	0.4543291749188564	0.8050079295637169	0.7395950157195841	0.8041921974578012	1.0	0.2857142857142857	0.0	0.03472055013234898	0.03472055013234898
1740	0.10562330712858128	0.020075666904857674	0.01979073312634627	0.6421685782757435	-1	0	0	0.1	1	1.0	13	1.0	1.0	14	13	0	1	0	0.06666666666666667	1	15	15	0.3333333333333333	0	0.22444508167506902	0.8190633305583718	0.6135943642904704	0.7592285371774118	0.40013034961170374	0.7971800562111221	0.767601964388902	0.7928860366206281	1.0	0.2857142857142857	0.0	0.01979073312634627	0.01979073312634627
3563	0.1136313946851169	0.026767572947477017	0.026538568398450983	0.6281133513360513	-1	0	0	0.1	1	1.0	13	1.0	1.0	14	13	0	1	0	0.06666666666666667	1	15	15	0.3333333333333333	0	0.22748428085630668	0.8094987130314946	0.6357243642081437	0.7979393468262644	0.4543291749188564	0.8050079295637169	0.7395950157195841	0.8041921974578012	1.0	0.21428571428571427	0.0	0.026538568398450983	0.026538568398450983
4261	0.11794836150659412	0.04247183739918642	0.0408925926779572	0.5964804208006332	-1	0	0	0.1	1	1.0	13	1.0	1.0	14	13	0	1	0	0.06666666666666667	1	15	15	0.3333333333333333	0	0.22748428085630668	0.8094987130314946	0.6357243642081437	0.7979393468262644	0.4543291749188564	0.8050079295637169	0.7395950157195841	0.8041921974578012	1.0	0.2857142857142857	0.0	0.0408925926779572	0.0408925926779572
914	0.007609731245782172	0.00045041943582673925	0.00036332207599368147	0.956222199713973	-1	0	0	0.3333333333333333	2	0.8571428571428571	6	0.6	0.2857142857142857	3	2	5	6	0	0.6	3	5	9	0.46153846153846156	0.5	0.6943470769178288	0.857929098307516	0.5250887086188688	0.9447101683727198	0.3696085874213716	0.9044349738684835	0.8391879329576412	0.9084340342341738	0.3333333333333333	0.6666666666666666	0.0	0.00036332207599368147	0.00036332207599368147
1572	0.09381674255475464	0.005647690145177632	-0.002725481338505911	0.6427056758723109	-1	0	0	0.1	1	1.0	13	1.0	1.0	14	13	0	1	0	0.06666666666666667	1	15	15	0.3333333333333333	0	0.22748428085630668	0.8459340599560767	0.6402818337558159	0.693215398657081	0.20912204684238608	0.7682894095908568	0.8901268679055971	0.7753860107472847	1.0	0.6428571428571429	0.0	-0.0002725481338505911	-0.0002725481338505911
4121	0.11844037593324672	0.03794962952353465	0.0366969668391207	0.6138682682191816	-1	0	0	0.1	1	1.0	13	1.0	1.0	14	13	0	1	0	0.06666666666666667	1	15	15	0.3333333333333333	0	0.22748428085630668	0.8094987130314946	0.6357243642081437	0.7979393468262644	0.4543291749188564	0.8050079295637169	0.7395950157195841	0.8041921974578012	1.0	0.21428571428571427	0.0	0.0366969668391207	0.0366969668391207
4636	0.11796599056768443	0.037104851480527945	0.036162192679601614	0.6267640618599721	-1	0	0	0.1	1	1.0	13	1.0	1.0	14	13	0	1	0	0.06666666666666667	1	15	15	0.3333333333333333	0	0.22748428085630668	0.8094987130314946	0.6357243642081437	0.7979393468262644	0.4543291749188564	0.8050079295637169	0.7395950157195841	0.8041921974578012	1.0	0.21428571428571427	0.0	0.036162192679601614	0.036162192679601614
3684	0.10981154193526498	0.03599018606305654	0.03287064781742651	0.6211990413348385	-1	0	0	0.1	1	1.0	13	1.0	1.0	14	13	0	1	0	0.06666666666666667	1	15	15	0.3333333333333333	0	0.22748428085630668	0.8089997544717343	0.6402818337558159	0.7870484945102402	0.4543291749188564	0.8176139139252028	0.7395950157195841	0.8048683997834526	1.0	0.21428571428571427	0.0	0.03287064781742651	0.03287064781742651
1436	0.107819886157768	0.0239191015734793	0.017473736645064016	0.6500969507491599	-1	0	0	0.1	1	1.0	13	1.0	1.0	14	13	0	1	0	0.06666666666666667	1	15	15	0.3333333333333333	0	0.22444508167506902	0.8190633305583718	0.6135943642904704	0.759311809393154	0.40013034961170374	0.7971800562111221	0.7668698710446984	0.7929109741519449	1.0	0.2857142857142857	0.0	0.017473736645064016	0.017473736645064016
1016	0.035628383940363675	0.0021539831658303745	-0.0009547389710815924	0.9557581628073025	-1	0	0	0.3	3	0.7692307692307693	10	0.26785714285714285	0.7692307692307693	13	10	1	0	0	0.875	8	7	15	0.0	0.25	0.8283080103988795	0.8431843123792027	0.6078253538751326	0.9633141532303429	0.8502974678328095	0.9681568729455955	0.9201406190913777	0.9420362083674199	0	0	0.0	-9.547389710815924e-05	-9.547389710815924e-05
2160	0.11368079708356803	0.021960872188404392	0.021846102322367104	0.6543804423546682	-1	0	0	0.1	1	1.0	13	1.0	1.0	14	13	0	1	0	0.06666666666666667	1	15	15	0.3333333333333333	0	0.22444508167506902	0.8190633305583718	0.6135943642904704	0.759311809393154	0.4543291749188564	0.8294800641669579	0.7668698710446984	0.8043368838881466	1.0	0.21428571428571427	0.0	0.021846102322367104	0.021846102322367104
4743	0.11659446726899451	0.017226567714193557	0.014535426835301776	0.6362594502605669	-1	0	0	0.1	1	1.0	13	1.0	1.0	14	13	0	1	0	0.06666666666666667	1	15	15	0.3333333333333333	0	0.22748428085630668	0.8094987130314946	0.6357243642081437	0.7979393468262644	0.4543291749188564	0.8050079295637169	0.7395950157195841	0.8041921974578012	1.0	0.2857142857142857	0.0	0.014535426835301776	0.014535426835301776
2587	0.10515843965173609	0.026824845831069952	0.025812039477659383	0.6348867382823578	-1	0	0	0.1	1	1.0	13	1.0	1.0	14	13	0	1	0	0.06666666666666667	1	15	15	0.3333333333333333	0	0.22444508167506902	0.8190633305583718	0.6135943642904704	0.759311809393154	0.4543291749188564	0.8294800641669579	0.7668698710446984	0.8043368838881466	1.0	0.21428571428571427	0.0	0.025812039477659383	0.025812039477659383
540	0.017703680343923646	0.003415355984384003	0.00323898338704555	0.9308165242298629	-1	0	0	0.5	5	0.46153846153846156	6	0.5357142857142857	0.46153846153846156	11	6	3	0	0	0.5714285714285714	7	4	15	0.0	0.2222222222222222	0.6801232368486476	0.9486106302758182	0.8114153060329434	0.9361560099943774	0.3163682124593418	0.8886431659366711	0.8878377899280189	0.9281949908195894	0	0	0.0	0.00323898338704555	0.00323898338704555
1317	0.10044740654041567	0.02045878635053196	0.0029457301816795773	0.6661644744053092	-1	0	0	0.1	1	1.0	13	1.0	1.0	14	13	0	1	0	0.06666666666666667	1	15	15	0.3333333333333333	0	0.22748428085630668	0.8187760193792526	0.6135943642904704	0.7393179043259368	0.20912204684238608	0.7987260751897608	0.8689926731639213	0.7874492526156784	1.0	0.2857142857142857	0.0	0.0029457301816795773	0.0029457301816795773
436	0.030566737373353234	0.002045216265200477	-0.0020400941794006754	0.9354805770062176	-1	0	0	0.4	4	0.6153846153846154	8	0.5	0.46153846153846156	8	6	6	3	0	0.8333333333333334	6	5	15	0.21428571428571427	0.3076923076923077	0.21301797752798196	0.9629394685176713	0.43837007501647884	0.8826908726470842	0.5205667691196216	0.9108019911135318	0.8429952809756894	0.9264246338589119	0.25	0.25	0.0	-0.00020400941794006754	-0.00020400941794006754
1765	0.10608314611878548	0.021659204627122827	0.01935009761694045	0.6633328200415669	-1	0	0	0.1	1	1.0	13	1.0	1.0	14	13	0	1	0	0.06666666666666667	1	15	15	0.3333333333333333	0	0.22444508167506902	0.8190633305583718	0.6135943642904704	0.759311809393154	0.4543291749188564	0.8294800641669579	0.7668698710446984	0.8043368838881466	1.0	0.21428571428571427	0.0	0.01935009761694045	0.01935009761694045
731	0.02464871459334552	0.003378684466050516	0.0033342229084189503	0.9947318806217623	-1	0	0	0.3	3	0.7692307692307693	10	0.5357142857142857	0.5384615384615384	10	7	4	4	0	0.5714285714285714	4	7	15	0.4444444444444444	0	0.7754006819075038	0.7981317814035785	0.4850787096643797	0.8588449113378795	0.4934920967341334	0.923902519302591	0.8610841280991333	0.8690205571499416	0.2	0.1	0.0	0.0033342229084189503	0.0033342229084189503
1153	0.04077662159352573	0.008335498837121579	0.00833545024362918	0.924087579527943	-1	0	0	0.1	1	1.0	13	1.0	1.0	14	13	0	1	0	0.06666666666666667	1	15	15	0.3333333333333333	0	0.22140588249383136	0.8412863029066502	0.5929262601910705	0.7613223072595425	0.4543291749188564	0.7632829529232951	0.7395950157195841	0.7913109021281685	1.0	0.35714285714285715	0.0	0.00833545024362918	0.00833545024362918
597	0.015807264164704467	0.0015426694354018396	-0.0014712881544831071	0.957505772495284	-1	0	0	0.3333333333333333	2	0.8571428571428571	6	0.5625	0.8571428571428571	8	6	0	1	0	0.25	2	8	9	0.5	0	0.4947823269840681	0.9283931046691223	0.881111104125568	0.8656019849781833	0.59023586504631	0.8773289978603906	0.8868063923544924	0.893856487346002	1.0	0.625	0.0	-0.00014712881544831071	-0.00014712881544831071
930	0.031375085085434205	0.003927796659011377	0.0019214993703209715	0.9468201530023734	-1	0	0	0.3	3	0.6923076923076923	9	0.35714285714285715	0.6153846153846154	10	8	4	6	0	0.8571428571428571	6	7	15	0.6	0.25	0.6962963011077792	0.977842509171227	0.23020034936433825	0.9709912952010723	0.7484805670356194	0.9119755795686872	0.9753513696087445	0.9612820480950025	0.1	0.2	0.0	0.0019214993703209715	0.0019214993703209715
4343	0.1126640018776697	0.03482820741974811	0.03418499399468117	0.6403786877786624	-1	0	0	0.1	1	1.0	13	1.0	1.0	14	13	0	1	0	0.06666666666666667	1	15	15	0.3333333333333333	0	0.22748428085630668	0.8094987130314946	0.6357243642081437	0.7979393468262644	0.4543291749188564	0.8050079295637169	0.7395950157195841	0.8041921974578012	1.0	0.14285714285714285	0.0	0.03418499399468117	0.03418499399468117
1742	0.11524010976467033	0.012217002700938737	0.0083783547379487	0.6625703665351828	-1	0	0	0.1	1	1.0	13	1.0	1.0	14	13	0	1	0	0.06666666666666667	1	15	15	0.3333333333333333	0	0.22444508167506902	0.8190633305583718	0.6135943642904704	0.759311809393154	0.40013034961170374	0.8979737383104982	0.8274913362067232	0.8335887967484376	1.0	0.2857142857142857	0.0	0.0083783547379487	0.0083783547379487
3935	0.11078544282176729	0.026579700895949195	0.026363805811994014	0.6212280321106445	-1	0	0	0.1	1	1.0	13	1.0	1.0	14	13	0	1	0	0.06666666666666667	1	15	15	0.3333333333333333	0	0.22748428085630668	0.8094987130314946	0.6357243642081437	0.7979393468262644	0.4543291749188564	0.8050079295637169	0.7395950157195841	0.8041921974578012	1.0	0.14285714285714285	0.0	0.026363805811994014	0.026363805811994014
4039	0.1167539979703989	0.039956950799393987	0.03918410135658436	0.5987931952139098	-1	0	0	0.1	1	1.0	13	1.0	1.0	14	13	0	1	0	0.06666666666666667	1	15	15	0.3333333333333333	0	0.22748428085630668	0.8094987130314946	0.6357243642081437	0.7979393468262644	0.4543291749188564	0.8050079295637169	0.7395950157195841	0.8041921974578012	1.0	0.21428571428571427	0.0	0.03918410135658436	0.03918410135658436
3413	0.11540223411430617	0.030591632190291894	0.030591619428461413	0.6134863312701955	-1	0	0	0.1	1	1.0	13	1.0	1.0	14	13	0	1	0	0.06666666666666667	1	15	15	0.3333333333333333	0	0.22748428085630668	0.8094987130314946	0.6357243642081437	0.7979393468262644	0.4543291749188564	0.8050079295637169	0.7395950157195841	0.8041921974578012	1.0	0.21428571428571427	0.0	0.030591619428461413	0.030591619428461413
384	0.02082854292099329	0.0035044260760357508	0.0035027366603658065	0.9123126628697279	-1	0.25	1	0.5	5	0.5384615384615384	7	0.42857142857142855	0.46153846153846156	11	6	3	0	0	0.7142857142857143	7	5	15	0.0	0.25	0.5497467843584846	0.9420764885651645	0.8020608539406547	0.9394973424418734	0.5369767168911637	0.8992847649321642	0.9204679842404496	0.9291457820958889	0	0	0.0	0.0035027366603658065	0.0035027366603658065
2218	0.043299310902526165	0.0040221847061519605	-0.0020465591413399843	0.9238122277376865	-1	0	0	0.2	2	0.8461538461538461	11	0.45454545454545453	0.6153846153846154	9	8	5	5	0	0.2727272727272727	3	11	15	0.38461538461538464	0	0.22748428085630668	0.7959897304325579	0.6402818337558159	0.7988636119270469	0.16036739851667275	0.8402350298484353	0.9011127199187354	0.8125807086552835	0.1111111111111111	0.2222222222222222	0.0	-0.00020465591413399844	-0.00020465591413399844
259	0.016654838356697475	0.0035330065139013616	-0.0035251470475115175	0.8673251372763902	-1	0	0	0.3333333333333333	2	0.8333333333333334	5	0.5714285714285714	0.8333333333333334	7	5	0	2	0	0.2857142857142857	7	2	8	1.0	0	0.6443656146277486	0.9219489388915962	0.5341962515167485	0.8671363647372875	0.4646325025592796	0.8051803205467712	0.906625401933881	0.8722867240474295	0.5714285714285714	0.2857142857142857	0.0	-0.00035251470475115176	-0.00035251470475115176
4247	0.09445809969118972	0.011686120969983532	0.011501664239400373	0.6511810289119137	-1	0	0	0.2	2	0.9230769230769231	12	0.5357142857142857	0.9230769230769231	14	12	0	0	0	0.14285714285714285	2	14	15	0.0	0	0.22748428085630668	0.8054552503095976	0.6062699949237433	0.8878300035623519	0.4543291749188564	0.8656555823370808	0.8208272702225706	0.8562143170029072	0	0	0.0	0.011501664239400373	0.011501664239400373
5049	0.11434962511129895	0.020464810222514153	0.0201585526397724	0.6326895237851466	-1	0	0	0.1	1	1.0	13	1.0	1.0	14	13	0	1	0	0.06666666666666667	1	15	15	0.3333333333333333	0	0.22748428085630668	0.8094987130314946	0.6357243642081437	0.7979393468262644	0.4543291749188564	0.8050079295637169	0.7395950157195841	0.8041921974578012	1.0	0.14285714285714285	0.0	0.0201585526397724	0.0201585526397724
2168	0.10733437548240264	0.027064656802563206	-0.0036627668911461075	0.7362923910771366	-1	0	0	0.1	1	1.0	13	1.0	1.0	14	13	0	1	0	0.06666666666666667	15	1	15	0.3333333333333333	0	0.22444508167506902	0.8190633305583718	0.6135943642904704	0.759311809393154	0.4543291749188564	0.8294800641669579	0.7668698710446984	0.8043368838881466	1.0	0.21428571428571427	0.0	-0.00036627668911461077	-0.00036627668911461077
2415	0.10741237304253937	0.03047129041371901	0.030303362610459877	0.6372012523483397	-1	0	0	0.1	1	1.0	13	1.0	1.0	14	13	0	1	0	0.06666666666666667	1	15	15	0.3333333333333333	0	0.22444508167506902	0.8190633305583718	0.6135943642904704	0.759311809393154	0.4543291749188564	0.8294800641669579	0.7668698710446984	0.8043368838881466	1.0	0.21428571428571427	0.0	0.030303362610459877	0.030303362610459877
3333	0.11096929116296671	0.03541362394556871	0.03540233858164603	0.6183150040712367	-1	0	0	0.1	1	1.0	13	1.0	1.0	14	13	0	1	0	0.06666666666666667	1	15	15	0.3333333333333333	0	0.22748428085630668	0.8094987130314946	0.6357243642081437	0.7979393468262644	0.4543291749188564	0.8050079295637169	0.7395950157195841	0.8041921974578012	1.0	0.5	0.0	0.03540233858164603	0.03540233858164603
2197	0.10356536073737457	0.01763288232130938	0.015500620128306794	0.6812020980484431	-1	0	0	0.1	1	1.0	13	1.0	1.0	14	13	0	1	0	0.06666666666666667	1	15	15	0.3333333333333333	0	0.22444508167506902	0.8190633305583718	0.6135943642904704	0.759311809393154	0.40013034961170374	0.7971800562111221	0.7668698710446984	0.7929109741519449	1.0	0.2857142857142857	0.0	0.015500620128306794	0.015500620128306794
2090	0.10865934468149448	0.023434352107998838	0.022213568630584733	0.650761291762224	-1	0	0	0.1	1	1.0	13	1.0	1.0	14	13	0	1	0	0.06666666666666667	1	15	15	0.3333333333333333	0	0.22444508167506902	0.8190633305583718	0.6135943642904704	0.759311809393154	0.4543291749188564	0.8294800641669579	0.7668698710446984	0.8043368838881466	1.0	0.21428571428571427	0.0	0.022213568630584733	0.022213568630584733
772	0.07287082600673488	0.0037287580557562755	0.0002766991058941313	0.6956474025223933	-1	0	0	0.2	2	0.9230769230769231	12	0.5357142857142857	0.9230769230769231	14	12	0	0	0	0.14285714285714285	2	14	15	0.0	0	0.5029723348278681	0.9379967921188115	0.8014570171559455	0.9315945677034807	0.6591394286563467	0.9551777436165028	0.915769257092834	0.9424447984627604	0	0	0.0	0.0002766991058941313	0.0002766991058941313
1920	0.10498896585072764	0.021761268030985628	0.020667714739408784	0.6611256728304713	-1	0	0	0.1	1	1.0	13	1.0	1.0	14	13	0	1	0	0.06666666666666667	1	15	15	0.3333333333333333	0	0.22444508167506902	0.8190633305583718	0.6135943642904704	0.759311809393154	0.4543291749188564	0.8294800641669579	0.7668698710446984	0.8043368838881466	1.0	0.21428571428571427	0.0	0.020667714739408784	0.020667714739408784
3800	0.1039395908043668	0.024824924319219267	0.024768752904637807	0.6570313341203569	-1	0	0	0.1	1	1.0	13	1.0	1.0	14	13	0	1	0	0.06666666666666667	1	15	15	0.3333333333333333	0	0.22748428085630668	0.8094987130314946	0.6357243642081437	0.7979393468262644	0.4543291749188564	0.8050079295637169	0.7395950157195841	0.8041921974578012	1.0	0.21428571428571427	0.0	0.024768752904637807	0.024768752904637807
73	0.018814278763597845	0.0005117040927836158	-0.000115916957931291	0.969402527568615	-1	0.25	1	0.5	5	0.5	6	0.4375	0.3333333333333333	5	4	8	2	0	0.5	8	4	14	0.10526315789473684	0.3333333333333333	0.5438101462755278	0.8835859302771348	0.5078188816744956	0.9491292285922379	0.9589271061358724	0.9238709179011179	0.8502781951787115	0.922946968154371	0.7	0.8	0.0	-1.1591695793129101e-05	-1.1591695793129101e-05
634	0.06178489196166996	0.0012635921465831237	-0.00010452555310022395	0.8646116856632802	-1	0	0	0.2	2	0.8461538461538461	11	0.23809523809523808	0.7692307692307693	11	10	3	1	0	0.7777777777777778	7	9	15	0.1111111111111111	0.25	0.26171749054933	0.9665878039104882	0.6621530259767326	0.7854519831867983	0.20912204684238608	0.9099125378039372	0.9024005179076454	0.9109303776176003	1.0	0.18181818181818182	0.0	-1.0452555310022396e-05	-1.0452555310022396e-05
3227	0.11281261715843935	0.028681732291565763	0.025608927524150178	0.6269310385117745	-1	0	0	0.1	1	1.0	13	1.0	1.0	14	13	0	1	0	0.06666666666666667	1	15	15	0.3333333333333333	0	0.22444508167506902	0.8190633305583718	0.6135943642904704	0.759311809393154	0.4543291749188564	0.8294800641669579	0.7668698710446984	0.8043368838881466	1.0	0.35714285714285715	0.0	0.025608927524150178	0.025608927524150178
2541	0.10893665868589565	0.024778412242464312	0.02449392731921202	0.6477429698247381	-1	0	0	0.1	1	1.0	13	1.0	1.0	14	13	0	1	0	0.06666666666666667	1	15	15	0.3333333333333333	0	0.22444508167506902	0.8190633305583718	0.6135943642904704	0.759311809393154	0.4543291749188564	0.8294800641669579	0.7668698710446984	0.8043368838881466	1.0	0.21428571428571427	0.0	0.02449392731921202	0.02449392731921202
1678	0.10761914722372647	0.02325352284936162	0.02085727369938825	0.6734297388623656	-1	0	0	0.1	1	1.0	13	1.0	1.0	14	13	0	1	0	0.06666666666666667	1	15	15	0.3333333333333333	0	0.22444508167506902	0.8190633305583718	0.6135943642904704	0.759311809393154	0.40013034961170374	0.7971800562111221	0.7668698710446984	0.7929109741519449	1.0	0.2857142857142857	0.0	0.02085727369938825	0.02085727369938825
2420	0.11182848080130152	0.020027526805056248	0.018880741855371263	0.6667917546118993	-1	0	0	0.1	1	1.0	13	1.0	1.0	14	13	0	1	0	0.06666666666666667	1	15	15	0.3333333333333333	0	0.22444508167506902	0.8190633305583718	0.6135943642904704	0.759311809393154	0.4543291749188564	0.8294800641669579	0.7668698710446984	0.8043368838881466	1.0	0.21428571428571427	0.0	0.018880741855371263	0.018880741855371263
1481	0.06910523853610628	0.009674425966952518	0.00671372139948967	0.7496403660852542	-1	0	0	0.2	2	0.9230769230769231	12	0.5357142857142857	0.9230769230769231	14	12	0	0	0	0.14285714285714285	2	14	15	0.0	0	0.5456665830786395	0.9284169896750001	0.5835397987128613	0.8308829336508539	0.2974265087008991	0.899920058787681	0.8847530435686444	0.8925399894824527	0	0	0.0	0.00671372139948967	0.00671372139948967
3106	0.11291602384964239	0.02788715577264273	0.027510400261657977	0.6489325227655874	-1	0	0	0.1	1	1.0	13	1.0	1.0	14	13	0	1	0	0.06666666666666667	1	15	15	0.3333333333333333	0	0.22748428085630668	0.8094987130314946	0.6357243642081437	0.7979393468262644	0.4543291749188564	0.8050079295637169	0.7395950157195841	0.8041921974578012	1.0	0.21428571428571427	0.0	0.027510400261657977	0.027510400261657977
1562	0.10643788757345342	0.022964887107976364	0.01872708552367708	0.6551500481330463	-1	0	0	0.1	1	1.0	13	1.0	1.0	14	13	0	1	0	0.06666666666666667	1	15	15	0.3333333333333333	0	0.22444508167506902	0.8190633305583718	0.6135943642904704	0.759311809393154	0.40013034961170374	0.7971800562111221	0.7668698710446984	0.7929109741519449	1.0	0.2857142857142857	0.0	0.01872708552367708	0.01872708552367708
1383	0.04542326739337483	0.010420952269626462	-0.0005439869311536844	0.5940368680900593	-1	0	0	0.25	2	0.9	9	0.5454545454545454	0.9	11	9	0	1	0	0.18181818181818182	11	2	12	0.5	0	0.6293927240710112	0.9465766034735774	0.6621530259767326	0.9445285035061519	0.267162176422045	0.9093937145543929	0.8901268679055971	0.9353475035948987	1.0	0.2727272727272727	0.0	-5.439869311536844e-05	-5.439869311536844e-05
701	0.038489222727810114	0.004406617280669308	0.0044043196100721545	0.9056752685044576	-1	0	0	0.3	3	0.7692307692307693	10	0.5769230769230769	0.6923076923076923	11	9	3	0	0	0.15384615384615385	2	13	15	0.0	0	0.5570498849823885	0.9044422527055667	0.35704270420804923	0.8924398403771369	0.5249086597334716	0.902136164813015	0.7998178001037985	0.8997901393344757	0	0	0.0	0.0044043196100721545	0.0044043196100721545
4056	0.11063300049986058	0.02048519203893965	-0.014010877494312573	0.6210834821249471	-1	0	0	0.1	1	1.0	13	1.0	1.0	14	13	0	1	0	0.06666666666666667	1	15	15	0.3333333333333333	0	0.22748428085630668	0.8094987130314946	0.6402818337558159	0.8078469579832449	0.4543291749188564	0.8050079295637169	0.7395950157195841	0.8074579876871152	1.0	0.21428571428571427	0.0	-0.0014010877494312574	-0.0014010877494312574
1133	0.0509837155193489	0.00753306018223183	0.0074562684849295985	0.9663837371796707	-1	0	0	0.3	3	0.7692307692307693	10	0.5357142857142857	0.5384615384615384	8	7	6	2	0	0.5714285714285714	7	4	15	0.13333333333333333	0	0.47156042301979006	0.9331976936158823	0.483219636604794	0.9527545891385154	0.5325025124051319	0.9160729680347364	0.8235593403693419	0.9356563404858665	0.5625	0.125	0.0	0.0074562684849295985	0.0074562684849295985
529	0.03137870176171905	0.0021045643405902346	-0.0013389077017424808	0.9387383879318906	-1	0	0	0.2	2	0.8461538461538461	11	0.42857142857142855	0.6153846153846154	8	8	6	1	0	0.7142857142857143	7	5	15	0.0625	0.15384615384615385	0.6738068023700341	0.82436270906554	0.6422200449544977	0.8327487929212845	0.4226192561479515	0.9101141980009468	0.8526084066770062	0.8608241013262534	1.0	0.5	0.0	-0.0001338907701742481	-0.0001338907701742481
4719	0.1085333997049283	0.03307376783242286	0.032843714619759025	0.6055399814990419	-1	0	0	0.1	1	1.0	13	1.0	1.0	14	13	0	1	0	0.06666666666666667	1	15	15	0.3333333333333333	0	0.22748428085630668	0.8094987130314946	0.6357243642081437	0.7979393468262644	0.4543291749188564	0.8050079295637169	0.7395950157195841	0.8041921974578012	1.0	0.21428571428571427	0.0	0.032843714619759025	0.032843714619759025
4748	0.0905944742203036	0.012916290062448165	0.012899606468820858	0.6185963315418251	-1	0	0	0.2	2	0.9230769230769231	12	0.5357142857142857	0.9230769230769231	14	12	0	0	0	0.14285714285714285	2	14	15	0.0	0	0.22748428085630668	0.8054552503095976	0.6062699949237433	0.8878300035623519	0.4543291749188564	0.8656555823370808	0.8208272702225706	0.8562143170029072	0	0	0.0	0.012899606468820858	0.012899606468820858
4515	0.10998503583141932	0.029317516493417257	0.02931748164677731	0.6314360443241793	-1	0	0	0.1	1	1.0	13	1.0	1.0	14	13	0	1	0	0.06666666666666667	1	15	15	0.3333333333333333	0	0.22748428085630668	0.8094987130314946	0.6357243642081437	0.7979393468262644	0.4543291749188564	0.8050079295637169	0.7395950157195841	0.8041921974578012	1.0	0.21428571428571427	0.0	0.02931748164677731	0.02931748164677731
3621	0.11961794340037489	0.022771320186759432	0.022353868545825384	0.642694124048127	-1	0	0	0.1	1	1.0	13	1.0	1.0	14	13	0	1	0	0.06666666666666667	1	15	15	0.3333333333333333	0	0.22748428085630668	0.8094987130314946	0.6357243642081437	0.7979393468262644	0.3115682260330658	0.7562349649760707	0.6819928529314931	0.7887581533614192	1.0	0.21428571428571427	0.0	0.022353868545825384	0.022353868545825384
1924	0.1060474829253602	0.021965015224640595	0.01630163744298797	0.6623151843526036	-1	0	0	0.1	1	1.0	13	1.0	1.0	14	13	0	1	0	0.06666666666666667	1	15	15	0.3333333333333333	0	0.22444508167506902	0.8190633305583718	0.6135943642904704	0.759311809393154	0.40013034961170374	0.7971800562111221	0.7668698710446984	0.7929109741519449	1.0	0.2857142857142857	0.0	0.01630163744298797	0.01630163744298797
1185	0.053709952984801024	0.002850534666589958	0.002044668554969029	0.7144922740858808	-1	0	0	0.2	2	0.9230769230769231	12	0.5357142857142857	0.9230769230769231	14	12	0	0	0	0.14285714285714285	2	14	15	0.0	0	0.7308131961487101	0.8986192486565896	0.5312752108171811	0.9420213846178167	0.8502974678328095	0.9570356678762216	0.9061135487039453	0.9365014159843559	0	0	0.0	0.002044668554969029	0.002044668554969029
2074	0.10548862900739914	0.02610926159583164	0.021806751587856308	0.6406043408488687	-1	0	0	0.1	1	1.0	13	1.0	1.0	14	13	0	1	0	0.06666666666666667	1	15	15	0.3333333333333333	0	0.22444508167506902	0.8190633305583718	0.6135943642904704	0.759311809393154	0.4543291749188564	0.8294800641669579	0.7668698710446984	0.8043368838881466	1.0	0.21428571428571427	0.0	0.021806751587856308	0.021806751587856308
1100	0.03944990696808099	0.0029490846476245038	-0.0029468533908173053	0.8736529814719929	-1	0	0	0.2	2	0.9230769230769231	12	0.625	0.7692307692307693	12	10	2	1	0	0.375	3	8	15	0.16666666666666666	0	0.7483538227218747	0.9492579375679613	0.11223419895272171	0.9066919728488269	0.8502974678328095	0.9339250450648113	0.9732539420966323	0.9319567453525462	1.0	0.16666666666666666	0.0	-0.0002946853390817305	-0.0002946853390817305
3332	0.11548597573995499	0.0196403148753773	0.01845557613838723	0.6142910740951442	-1	0	0	0.1	1	1.0	13	1.0	1.0	14	13	0	1	0	0.06666666666666667	1	15	15	0.3333333333333333	0	0.22748428085630668	0.8094987130314946	0.6357243642081437	0.7979393468262644	0.4543291749188564	0.7576100325490873	0.7395950157195841	0.7891729343170274	1.0	0.14285714285714285	0.0	0.01845557613838723	0.01845557613838723
1497	0.10904807771831047	0.021848348566803573	0.01321257045920199	0.6475894273017365	-1	0	0	0.1	1	1.0	13	1.0	1.0	14	13	0	1	0	0.06666666666666667	1	15	15	0.3333333333333333	0	0.22444508167506902	0.8190633305583718	0.6135943642904704	0.759311809393154	0.40013034961170374	0.7971800562111221	0.7668698710446984	0.7929109741519449	1.0	0.2857142857142857	0.0	0.01321257045920199	0.01321257045920199
1793	0.1100081983878204	0.020840176147272967	0.020020365258883274	0.6590856519252326	-1	0	0	0.1	1	1.0	13	1.0	1.0	14	13	0	1	0	0.06666666666666667	1	15	15	0.3333333333333333	0	0.22444508167506902	0.8190633305583718	0.6135943642904704	0.759311809393154	0.4543291749188564	0.8294800641669579	0.7668698710446984	0.8043368838881466	1.0	0.21428571428571427	0.0	0.020020365258883274	0.020020365258883274
2788	0.11249404251232167	0.018484387896631763	0.016538086066708542	0.6593127776463497	-1	0	0	0.1	1	1.0	13	1.0	1.0	14	13	0	1	0	0.06666666666666667	1	15	15	0.3333333333333333	0	0.22444508167506902	0.8190633305583718	0.6135943642904704	0.759311809393154	0.4543291749188564	0.8294800641669579	0.7668698710446984	0.8043368838881466	1.0	0.21428571428571427	0.0	0.016538086066708542	0.016538086066708542
2273	0.11037315485075393	0.020308909868359017	0.019750268891829837	0.653349084335032	-1	0	0	0.1	1	1.0	13	1.0	1.0	14	13	0	1	0	0.06666666666666667	1	15	15	0.3333333333333333	0	0.22444508167506902	0.8190633305583718	0.6135943642904704	0.759311809393154	0.40013034961170374	0.7971800562111221	0.7668698710446984	0.7929109741519449	1.0	0.2857142857142857	0.0	0.019750268891829837	0.019750268891829837
4851	0.11966689926683761	0.04307466070575312	0.04298374394361943	0.6096125246200779	-1	0	0	0.1	1	1.0	13	1.0	1.0	14	13	0	1	0	0.06666666666666667	1	15	15	0.3333333333333333	0	0.22748428085630668	0.8094987130314946	0.6357243642081437	0.7979393468262644	0.4543291749188564	0.8635864184718279	0.8099750794874816	0.825664635614988	1.0	0.5	0.0	0.04298374394361943	0.04298374394361943
2808	0.07777831315378071	0.006146908241184644	0.0021831712227563384	0.6147549355609968	-1	0	0	0.1	1	1.0	13	1.0	1.0	14	13	0	1	0	0.06666666666666667	1	15	15	0.3333333333333333	0	0.22748428085630668	0.8498615147973259	0.6402818337558159	0.6681791726606516	0.16036739851667275	0.8087406111336748	0.9011127199187354	0.7844474295054538	1.0	0.2857142857142857	0.0	0.0021831712227563384	0.0021831712227563384
2300	0.10756270315457005	0.022178960917005563	0.022100509602840563	0.6582575192596641	-1	0	0	0.1	1	1.0	13	1.0	1.0	14	13	0	1	0	0.06666666666666667	1	15	15	0.3333333333333333	0	0.22444508167506902	0.8190633305583718	0.6135943642904704	0.7592285371774118	0.40013034961170374	0.7971800562111221	0.767601964388902	0.7928860366206281	1.0	0.2857142857142857	0.0	0.022100509602840563	0.022100509602840563
4765	0.11723300072921347	0.037609716934659435	0.03748766339098776	0.5994732489956749	-1	0	0	0.1	1	1.0	13	1.0	1.0	14	13	0	1	0	0.06666666666666667	1	15	15	0.3333333333333333	0	0.22748428085630668	0.8094987130314946	0.6357243642081437	0.7979393468262644	0.4543291749188564	0.8050079295637169	0.7395950157195841	0.8041921974578012	1.0	0.2857142857142857	0.0	0.03748766339098776	0.03748766339098776
4938	0.10768893277146609	0.02176666350191038	0.010243948877825268	0.6682800818274544	-1	0	0	0.1111111111111111	1	1.0	11	1.0	1.0	12	11	0	1	0	0.07692307692307693	1	13	13	0.3333333333333333	0	0.22748428085630668	0.6838934264927361	0.6466599603186022	0.8256261758497316	0.31862160751214424	0.8351418887072399	0.839113907768214	0.7885810162339245	1.0	0.25	0.0	0.010243948877825268	0.010243948877825268
3592	0.11314175091459794	0.023604864793494097	0.02351732208422846	0.6263185743776163	-1	0	0	0.1	1	1.0	13	1.0	1.0	14	13	0	1	0	0.06666666666666667	1	15	15	0.3333333333333333	0	0.22748428085630668	0.8094987130314946	0.6357243642081437	0.7979393468262644	0.4543291749188564	0.8050079295637169	0.7395950157195841	0.8041921974578012	1.0	0.14285714285714285	0.0	0.02351732208422846	0.02351732208422846
4117	0.116955242998614	0.040741098093084925	0.04025901580954132	0.6063965229331223	-1	0	0	0.1	1	1.0	13	1.0	1.0	14	13	0	1	0	0.06666666666666667	1	15	15	0.3333333333333333	0	0.22748428085630668	0.8094987130314946	0.6357243642081437	0.7979393468262644	0.4543291749188564	0.7945607419240516	0.7395950157195841	0.8007443901837167	1.0	0.21428571428571427	0.0	0.04025901580954132	0.04025901580954132
4205	0.11745227623384864	0.027211339773738564	0.026995333250876122	0.6366647386459854	-1	0	0	0.1	1	1.0	13	1.0	1.0	14	13	0	1	0	0.06666666666666667	1	15	15	0.3333333333333333	0	0.22748428085630668	0.8094987130314946	0.6357243642081437	0.7979393468262644	0.4543291749188564	0.8050079295637169	0.7395950157195841	0.8041921974578012	1.0	0.2857142857142857	0.0	0.026995333250876122	0.026995333250876122
1264	0.10882819545210236	0.021348934797607078	0.020743716341451068	0.6534568988994927	-1	0	0	0.1	1	1.0	13	1.0	1.0	14	13	0	1	0	0.06666666666666667	1	15	15	0.3333333333333333	0	0.22444508167506902	0.8190633305583718	0.6135943642904704	0.759311809393154	0.40013034961170374	0.7971800562111221	0.7668698710446984	0.7929109741519449	1.0	0.2857142857142857	0.0	0.020743716341451068	0.020743716341451068
1819	0.10605368038757301	0.021475992244435717	0.02053284214720356	0.6445126845046903	-1	0	0	0.1	1	1.0	13	1.0	1.0	14	13	0	1	0	0.06666666666666667	1	15	15	0.3333333333333333	0	0.22444508167506902	0.8190633305583718	0.6135943642904704	0.7592285371774118	0.40013034961170374	0.7971800562111221	0.767601964388902	0.7928860366206281	1.0	0.2857142857142857	0.0	0.02053284214720356	0.02053284214720356
266	3.803563267436439e-05	6.795456854281075e-07	-6.622002063052221e-07	0.9999947539232077	-1	0	0	0.5	2	0.6666666666666666	2	0.625	0.6666666666666666	2	2	2	0	0	0.5	4	2	5	0.0	0	0.5784178181162417	0.925163588619925	0.2166244217853622	0.5827524176017299	0.3708304843693404	0.5945519610029787	0.8464505848606186	0.7459614743159271	0	0	0.0	-6.622002063052221e-08	-6.622002063052221e-08
1235	0.06842273762033646	0.011955311910870766	0.00941096592816474	0.7046667861986756	-1	0	0	0.2	2	0.9230769230769231	12	0.5357142857142857	0.7692307692307693	12	10	2	0	0	0.14285714285714285	2	14	15	0.0	0	0.4808698153929775	0.9062849721837917	0.33627721473462885	0.9455767683368607	0.47861400806249377	0.9183315573586506	0.9041228125346931	0.9251634029785913	0	0	0.0	0.00941096592816474	0.00941096592816474
3095	0.10019188547601432	0.020055044267261197	0.01949141468764765	0.6169149407329988	-1	0	0	0.1	1	1.0	13	1.0	1.0	14	13	0	1	0	0.06666666666666667	1	15	15	0.3333333333333333	0	0.22444508167506902	0.8190633305583718	0.6135943642904704	0.7582978301846599	0.4543291749188564	0.8294800641669579	0.7668698710446984	0.8040460797550958	1.0	0.21428571428571427	0.0	0.01949141468764765	0.01949141468764765
3733	0.1164002802565626	0.03120358689081314	0.030083682582372987	0.5995159772462806	-1	0	0	0.1	1	1.0	13	1.0	1.0	14	13	0	1	0	0.06666666666666667	1	15	15	0.3333333333333333	0	0.22748428085630668	0.8094987130314946	0.6357243642081437	0.7979393468262644	0.4543291749188564	0.8050079295637169	0.7395950157195841	0.8041921974578012	1.0	0.21428571428571427	0.0	0.030083682582372987	0.030083682582372987
4986	0.1140101759549897	0.03278233727895771	0.03162455372177152	0.6073752767490133	-1	0	0	0.1	1	1.0	13	1.0	1.0	14	13	0	1	0	0.06666666666666667	1	15	15	0.3333333333333333	0	0.22748428085630668	0.8094987130314946	0.6357243642081437	0.7979393468262644	0.4543291749188564	0.8050079295637169	0.7395950157195841	0.8041921974578012	1.0	0.2857142857142857	0.0	0.03162455372177152	0.03162455372177152
535	0.0216868103172933	0.002808333944619011	0.0026311658633393605	0.9403925101314736	-1	0	0	0.5	5	0.46153846153846156	6	0.3333333333333333	0.3076923076923077	8	4	6	1	0	0.5555555555555556	9	5	15	0.08333333333333333	0.2	0.6529774010570426	0.949045492431433	0.7062319483809327	0.8695875021371059	0.48197887614711793	0.833570863084436	0.8674439358919035	0.895137718352659	1.0	0.25	0.0	0.0026311658633393605	0.0026311658633393605
1146	None	None	None	None	None	0	0	0.5	3	0.7142857142857143	5	0.75	0.42857142857142855	5	3	3	7	0	0.75	3	4	9	0.875	0.3333333333333333	0.5037442324333374	0.93192452648822	0.2761181453814216	0.9311398818633483	0.4934920967341334	0.9469333011694444	0.8914970722371879	0.9370786735362632	0.2	0.4	0.0	None	None
2022	0.10419675824141562	0.0170683188351313	0.013853424609890275	0.6507042079142706	-1	0	0	0.1	1	1.0	13	1.0	1.0	14	13	0	1	0	0.06666666666666667	1	15	15	0.3333333333333333	0	0.22748428085630668	0.8187760193792526	0.6135943642904704	0.7393179043259368	0.30734828671776454	0.8309989781910448	0.8549063892238511	0.799163702071835	1.0	0.21428571428571427	0.0	0.013853424609890275	0.013853424609890275
4720	0.11387642584134117	0.020052619838671914	0.01981524469668508	0.6349128830786165	-1	0	0	0.1	1	1.0	13	1.0	1.0	14	13	0	1	0	0.06666666666666667	1	15	15	0.3333333333333333	0	0.22748428085630668	0.8094987130314946	0.6357243642081437	0.7979393468262644	0.4543291749188564	0.8050079295637169	0.7395950157195841	0.8041921974578012	1.0	0.21428571428571427	0.0	0.01981524469668508	0.01981524469668508
1628	0.10839404260519529	0.022793562535901948	0.01995937163269257	0.6733795339490067	-1	0	0	0.1	1	1.0	13	1.0	1.0	14	13	0	1	0	0.06666666666666667	1	15	15	0.3333333333333333	0	0.22444508167506902	0.8190633305583718	0.6135943642904704	0.759311809393154	0.40013034961170374	0.7971800562111221	0.7668698710446984	0.7929109741519449	1.0	0.2857142857142857	0.0	0.01995937163269257	0.01995937163269257
2753	0.08382930194245442	0.009781407714950532	0.0012427941652948214	0.7079470303159281	-1	0	0	0.2	2	0.9230769230769231	12	0.5357142857142857	0.9230769230769231	14	12	0	2	0	0.14285714285714285	14	2	15	1.0	0	0.22444508167506902	0.8190633305583718	0.6135943642904704	0.8043239911307557	0.4543291749188564	0.8294800641669579	0.782945318583595	0.8178479049602081	0.5714285714285714	0.21428571428571427	0.0	0.0012427941652948214	0.0012427941652948214
176	0.01244026203709857	0.001960439003494183	0.0014518220345835853	0.9750826038640779	-1	0.5	2	0.6	6	0.5384615384615384	7	0.35714285714285715	0.23076923076923078	8	3	6	5	0	0.8571428571428571	6	7	15	0.45454545454545453	0.4444444444444444	0.7256377159298462	0.9107810461088199	0.2194781335172112	0.9703501489412478	0.46761661780327957	0.9512722031114944	0.9473864160572373	0.9491966244818801	0.125	0.625	0.0	0.0014518220345835853	0.0014518220345835853
2097	0.0730741090600952	0.0162546157731271	0.00669797429982456	0.6574792822406208	-1	0	0	0.1	1	1.0	13	1.0	1.0	14	13	0	1	0	0.06666666666666667	1	15	15	0.3333333333333333	0	0.22748428085630668	0.8459340599560767	0.6269380990231432	0.6765605285879619	0.16036739851667275	0.8183072757352626	0.9011127199187354	0.7884037811819179	1.0	0.2857142857142857	0.0	0.00669797429982456	0.00669797429982456
4243	0.1189606520002698	0.03548175254094913	0.03413437664706703	0.6082615816529631	-1	0	0	0.1	1	1.0	13	1.0	1.0	14	13	0	1	0	0.06666666666666667	1	15	15	0.3333333333333333	0	0.22748428085630668	0.8094987130314946	0.6357243642081437	0.7979393468262644	0.4543291749188564	0.8050079295637169	0.7395950157195841	0.8041921974578012	1.0	0.21428571428571427	0.0	0.03413437664706703	0.03413437664706703
1202	0.032064831228461634	0.0019136658868286983	0.00034628834187423984	0.930624809727176	-1	0	0	0.4	4	0.6923076923076923	9	0.26785714285714285	0.6923076923076923	12	9	2	1	0	0.875	8	7	15	0.2	0.25	0.5808910903188383	0.932608205213607	0.7536174840257385	0.9318880985929852	0.30782309597644025	0.8881184218613778	0.8892892174212147	0.9197086915083701	1.0	0.3333333333333333	0.0	0.00034628834187423984	0.00034628834187423984
1349	0.10816136161940541	0.02259438879650028	0.020617141730331818	0.6646139497360702	-1	0	0	0.1	1	1.0	13	1.0	1.0	14	13	0	1	0	0.06666666666666667	1	15	15	0.3333333333333333	0	0.22444508167506902	0.8190633305583718	0.6135943642904704	0.759311809393154	0.4125886624272751	0.8006857687002412	0.775768352196338	0.7941029510881158	1.0	0.2857142857142857	0.0	0.020617141730331818	0.020617141730331818
1296	0.10985304115004109	0.016566379125173083	0.00045579646799036305	0.6041339748943555	-1	0	0	0.1	1	1.0	13	1.0	1.0	14	13	0	2	0	0.06666666666666667	1	15	15	0.6666666666666666	0	0.22444508167506902	0.8073756831428023	0.6269380990231432	0.7600586479584175	0.20912204684238608	0.8582113993417361	0.8901268679055971	0.8118669759371467	0.6785714285714286	0.14285714285714285	0.0	0.00045579646799036305	0.00045579646799036305
1850	0.11346041432506805	0.016588040491909664	0.01535878733313327	0.6594591038506171	-1	0	0	0.1	1	1.0	13	1.0	1.0	14	13	0	1	0	0.06666666666666667	1	15	15	0.3333333333333333	0	0.22444508167506902	0.8190633305583718	0.6135943642904704	0.759311809393154	0.40013034961170374	0.7971800562111221	0.7668698710446984	0.7929109741519449	1.0	0.2857142857142857	0.0	0.01535878733313327	0.01535878733313327
2427	0.0958754796953868	0.007130781060279736	0.006974853303210731	0.6230643927942626	-1	0	0	0.1	1	1.0	13	1.0	1.0	14	13	0	3	0	0.06666666666666667	1	15	15	1.0	0	0.22444508167506902	0.8190633305583718	0.6135943642904704	0.8043239911307557	0.4543291749188564	0.8457137861096422	0.782945318583595	0.8237033838437894	0.42857142857142855	0.21428571428571427	0.0	0.006974853303210731	0.006974853303210731
2400	0.0358261811749409	0.008358062582450698	-1.6088210423825783e-05	0.9366732707788324	-1	0	0	0.2	2	0.9230769230769231	12	0.5357142857142857	0.9230769230769231	14	12	0	0	0	0.14285714285714285	2	14	15	0.0	0	0.22748428085630668	0.8243577418767681	0.6135943642904704	0.8376965896493551	0.46560249571323603	0.8805569305090559	0.765332164300184	0.8492016083166175	0	0	0.0	-1.6088210423825784e-06	-1.6088210423825784e-06
1297	0.11233874589515624	0.01620843639386032	0.01386998644834294	0.6644988829941603	-1	0	0	0.1	1	1.0	13	1.0	1.0	14	13	0	1	0	0.06666666666666667	1	15	15	0.3333333333333333	0	0.22444508167506902	0.8190633305583718	0.6135943642904704	0.759311809393154	0.40013034961170374	0.7971800562111221	0.7668698710446984	0.7929109741519449	1.0	0.2857142857142857	0.0	0.01386998644834294	0.01386998644834294
96	0.048568444534862414	0.013003319949239294	0.01271782075376805	0.5943394522316927	-1	0.25	1	0.4	4	0.6923076923076923	9	0.38461538461538464	0.6153846153846154	12	8	2	2	0	0.23076923076923078	3	13	15	0.5	1.0	0.8120737008678667	0.8982032999231315	0.843067967647389	0.9679003932366301	0.4623406426678905	0.931330112709132	0.9231921964164748	0.9387931307141059	0.5416666666666667	0.25	0.0	0.01271782075376805	0.01271782075376805
3083	0.1072198892591161	0.03108346048735637	0.030629479306510526	0.6378765575019179	-1	0	0	0.1	1	1.0	13	1.0	1.0	14	13	0	1	0	0.06666666666666667	1	15	15	0.3333333333333333	0	0.22444508167506902	0.8190633305583718	0.6135943642904704	0.759311809393154	0.4543291749188564	0.8294800641669579	0.7668698710446984	0.8043368838881466	1.0	0.21428571428571427	0.0	0.030629479306510526	0.030629479306510526
2674	0.11106876410872259	0.024746964244367026	0.024415622000678115	0.6481300059724848	-1	0	0	0.1	1	1.0	13	1.0	1.0	14	13	0	1	0	0.06666666666666667	1	15	15	0.3333333333333333	0	0.22444508167506902	0.8190633305583718	0.6135943642904704	0.759311809393154	0.4543291749188564	0.8294800641669579	0.7668698710446984	0.8043368838881466	1.0	0.21428571428571427	0.0	0.024415622000678115	0.024415622000678115
2655	0.10746180349289977	0.020025340532544265	0.019986242092667746	0.653453718704547	-1	0	0	0.1	1	1.0	13	1.0	1.0	14	13	0	1	0	0.06666666666666667	1	15	15	0.3333333333333333	0	0.22444508167506902	0.8190633305583718	0.6135943642904704	0.759311809393154	0.4543291749188564	0.8294800641669579	0.7668698710446984	0.8043368838881466	1.0	0.21428571428571427	0.0	0.019986242092667746	0.019986242092667746
1469	0.14524586876265663	0.0185044738494729	0.008862889621239689	0.6722037634773035	-1	0	0	0.1	1	1.0	13	1.0	1.0	14	13	0	2	0	0.06666666666666667	1	15	15	0.6666666666666666	0	0.22140588249383136	0.8194231291882417	0.6135943642904704	0.8402739179230372	0.16036739851667275	0.9328254304571424	0.9011127199187354	0.8737516271848657	0.5357142857142857	0.14285714285714285	0.0	0.008862889621239689	0.008862889621239689
4442	0.11376025436698231	0.02455019701727451	0.024034587484392078	0.6085407509490779	-1	0	0	0.1	1	1.0	13	1.0	1.0	14	13	0	1	0	0.06666666666666667	1	15	15	0.3333333333333333	0	0.22748428085630668	0.8094987130314946	0.6357243642081437	0.7979393468262644	0.23167690387619314	0.7922761522947837	0.8490840996718568	0.8000020420193401	1.0	0.2857142857142857	0.0	0.024034587484392078	0.024034587484392078
4655	0.1107984512870926	0.03431865596475959	0.033986316797026066	0.6509694715792753	-1	0	0	0.1	1	1.0	13	1.0	1.0	14	13	0	1	0	0.06666666666666667	1	15	15	0.3333333333333333	0	0.22748428085630668	0.8094987130314946	0.6062699949237433	0.8468215882051663	0.4543291749188564	0.8050079295637169	0.7395950157195841	0.821250880954337	1.0	0.35714285714285715	0.0	0.033986316797026066	0.033986316797026066
2875	0.10867663379443951	0.021323474090414605	0.021215676539970228	0.6654861470979454	-1	0	0	0.1	1	1.0	13	1.0	1.0	14	13	0	1	0	0.06666666666666667	1	15	15	0.3333333333333333	0	0.22444508167506902	0.8190633305583718	0.6135943642904704	0.759311809393154	0.4543291749188564	0.8294800641669579	0.7668698710446984	0.8043368838881466	1.0	0.21428571428571427	0.0	0.021215676539970228	0.021215676539970228
4400	0.11544474022965061	0.021681235888070492	0.020879431657326166	0.6331015772831715	-1	0	0	0.1	1	1.0	13	1.0	1.0	14	13	0	1	0	0.06666666666666667	1	15	15	0.3333333333333333	0	0.22748428085630668	0.8094987130314946	0.6357243642081437	0.7979393468262644	0.4543291749188564	0.7945607419240516	0.7395950157195841	0.8007443901837167	1.0	0.21428571428571427	0.0	0.020879431657326166	0.020879431657326166
2477	0.10813378102367668	0.025005538542029387	0.023218034139962172	0.6423624600250024	-1	0	0	0.1	1	1.0	13	1.0	1.0	14	13	0	1	0	0.06666666666666667	1	15	15	0.3333333333333333	0	0.22444508167506902	0.8190633305583718	0.6135943642904704	0.759311809393154	0.4543291749188564	0.8294800641669579	0.7668698710446984	0.8043368838881466	1.0	0.21428571428571427	0.0	0.023218034139962172	0.023218034139962172
3096	0.11699276388748882	0.02825696139017601	0.028222097002458854	0.6462851743988061	-1	0	0	0.1	1	1.0	13	1.0	1.0	14	13	0	1	0	0.06666666666666667	1	15	15	0.3333333333333333	0	0.22748428085630668	0.8094987130314946	0.6357243642081437	0.7979393468262644	0.4543291749188564	0.8050079295637169	0.7395950157195841	0.8041921974578012	1.0	0.14285714285714285	0.0	0.028222097002458854	0.028222097002458854
2922	0.11310398464353642	0.033448824075553926	0.02548236154164315	0.5926983380571424	-1	0	0	0.1	1	1.0	13	1.0	1.0	14	13	0	1	0	0.06666666666666667	1	15	15	0.3333333333333333	0	0.22748428085630668	0.8094987130314946	0.6357243642081437	0.7979393468262644	0.4543291749188564	0.8050079295637169	0.7395950157195841	0.8041921974578012	1.0	0.2857142857142857	0.0	0.02548236154164315	0.02548236154164315
4710	0.11507177688395331	0.030717374014774115	0.029824609056036393	0.6427523355698852	-1	0	0	0.1	1	1.0	13	1.0	1.0	14	13	0	1	0	0.06666666666666667	1	15	15	0.3333333333333333	0	0.22748428085630668	0.8094987130314946	0.6357243642081437	0.7979393468262644	0.4543291749188564	0.8050079295637169	0.7395950157195841	0.8041921974578012	1.0	0.21428571428571427	0.0	0.029824609056036393	0.029824609056036393
4995	0.11072531352983699	0.03254104939711704	0.03253596948686049	0.6049701446258846	-1	0	0	0.1	1	1.0	13	1.0	1.0	14	13	0	1	0	0.06666666666666667	1	15	15	0.3333333333333333	0	0.22748428085630668	0.8094987130314946	0.6357243642081437	0.7979393468262644	0.4543291749188564	0.8050079295637169	0.7395950157195841	0.8041921974578012	1.0	0.2857142857142857	0.0	0.03253596948686049	0.03253596948686049
1873	0.10707581607322032	0.02114983593259679	0.02103946847744512	0.6495515639475877	-1	0	0	0.1	1	1.0	13	1.0	1.0	14	13	0	1	0	0.06666666666666667	1	15	15	0.3333333333333333	0	0.22444508167506902	0.8190633305583718	0.6135943642904704	0.759311809393154	0.4543291749188564	0.8348102089733607	0.775768352196338	0.8063311283409756	1.0	0.21428571428571427	0.0	0.02103946847744512	0.02103946847744512
1900	0.11287769661920616	0.02009027748797775	0.018042065430319717	0.6657002813922017	-1	0	0	0.1	1	1.0	13	1.0	1.0	14	13	0	1	0	0.06666666666666667	1	15	15	0.3333333333333333	0	0.22444508167506902	0.8190633305583718	0.6135943642904704	0.759311809393154	0.40013034961170374	0.7971800562111221	0.7668698710446984	0.7929109741519449	1.0	0.2857142857142857	0.0	0.018042065430319717	0.018042065430319717
4715	0.11640755145098583	0.023736639118621932	0.022896475047893845	0.6421382229014558	-1	0	0	0.1	1	1.0	13	1.0	1.0	14	13	0	1	0	0.06666666666666667	1	15	15	0.3333333333333333	0	0.22748428085630668	0.8094987130314946	0.6357243642081437	0.7979393468262644	0.4543291749188564	0.8050079295637169	0.7395950157195841	0.8041921974578012	1.0	0.2857142857142857	0.0	0.022896475047893845	0.022896475047893845
1169	0.10765121431658914	0.015547360840627172	0.005496371818436039	0.6639892493216171	-1	0	0	0.1	1	1.0	13	1.0	1.0	14	13	0	1	0	0.06666666666666667	1	15	15	0.3333333333333333	0	0.22444508167506902	0.8190633305583718	0.6135943642904704	0.759311809393154	0.40013034961170374	0.7971800562111221	0.7668698710446984	0.7929109741519449	1.0	0.2857142857142857	0.0	0.005496371818436039	0.005496371818436039
4281	0.11588975461367763	0.0406946850051145	0.03993210700138605	0.6045318312439091	-1	0	0	0.1	1	1.0	13	1.0	1.0	14	13	0	1	0	0.06666666666666667	1	15	15	0.3333333333333333	0	0.22748428085630668	0.8094987130314946	0.6357243642081437	0.7979393468262644	0.4543291749188564	0.8050079295637169	0.7395950157195841	0.8041921974578012	1.0	0.35714285714285715	0.0	0.03993210700138605	0.03993210700138605
1430	0.10404845142775473	0.016712863490271127	0.014274114515460649	0.6876635430495205	-1	0	0	0.1	1	1.0	13	1.0	1.0	14	13	0	1	0	0.06666666666666667	1	15	15	0.3333333333333333	0	0.22444508167506902	0.8190633305583718	0.6135943642904704	0.759311809393154	0.40013034961170374	0.7971800562111221	0.7668698710446984	0.7929109741519449	1.0	0.2857142857142857	0.0	0.014274114515460649	0.014274114515460649
3133	0.11369002771530899	0.0418712338222818	0.040668452393128406	0.5957853517832112	-1	0	0	0.1	1	1.0	13	1.0	1.0	14	13	0	1	0	0.06666666666666667	1	15	15	0.3333333333333333	0	0.22748428085630668	0.8094987130314946	0.6357243642081437	0.7979393468262644	0.4543291749188564	0.8050079295637169	0.7395950157195841	0.8041921974578012	1.0	0.21428571428571427	0.0	0.040668452393128406	0.040668452393128406
4225	0.07539607971309376	0.005223392228692546	-0.005151982205312338	0.7990802714227481	-1	0	0	0.125	1	1.0	9	1.0	1.0	10	9	0	1	0	0.09090909090909091	1	11	11	0.3333333333333333	0	0.22444508167506902	0.6983387764435879	0.49478376199952956	0.827797729882251	0.4404237351959129	0.8184411473666673	0.7429750059026358	0.7866931957420754	1.0	0.3	0.0	-0.0005151982205312338	-0.0005151982205312338
4609	0.11945627634364428	0.04476109826412173	0.04399889054349952	0.6092573888131023	-1	0	0	0.1	1	1.0	13	1.0	1.0	14	13	0	1	0	0.06666666666666667	1	15	15	0.3333333333333333	0	0.22748428085630668	0.8094987130314946	0.6357243642081437	0.7979393468262644	0.4543291749188564	0.8050079295637169	0.7395950157195841	0.8041921974578012	1.0	0.2857142857142857	0.0	0.04399889054349952	0.04399889054349952
477	None	None	None	None	None	0	0	0.5	3	0.7142857142857143	5	1.0	0.2857142857142857	5	2	3	6	0	1.0	3	3	9	0.8571428571428571	1.0	0.7754006819075038	0.8535150803304414	0.4850787096643797	0.931653201991675	0.6456676428744491	0.8488290139626917	0.7939984202467497	0.8842613081900659	0.2	0.4	0.0	None	None
4509	0.11606665099105722	0.03397699806085322	0.033974788189459926	0.6037872315420967	-1	0	0	0.1	1	1.0	13	1.0	1.0	14	13	0	1	0	0.06666666666666667	1	15	15	0.3333333333333333	0	0.22748428085630668	0.8094987130314946	0.6357243642081437	0.7979393468262644	0.4543291749188564	0.8050079295637169	0.7395950157195841	0.8041921974578012	1.0	0.2857142857142857	0.0	0.033974788189459926	0.033974788189459926
1531	0.08972146877174378	0.0069355330433816245	0.006703974191889282	0.6140378078231723	-1	0	0	0.1	1	1.0	13	1.0	1.0	14	13	0	1	0	0.06666666666666667	1	15	15	0.3333333333333333	0	0.22748428085630668	0.8354024817855924	0.6269380990231432	0.7000762214241819	0.20912204684238608	0.75271614123606	0.8901268679055971	0.7676473488115735	1.0	0.21428571428571427	0.0	0.006703974191889282	0.006703974191889282
993	0.04517312000044442	0.004609773729630675	-0.001933133464767101	0.7355936099328416	-1	0	0	0.4	4	0.6923076923076923	9	0.4166666666666667	0.6153846153846154	12	8	2	2	0	0.25	3	12	15	0.5	0.15384615384615385	0.610844619727793	0.8968907806735898	0.6510430065476601	0.9076362305741835	0.4548668730455326	0.8923536958436162	0.8526084066770062	0.8991445294638775	0.5416666666666666	0.5	0.0	-0.00019331334647671009	-0.00019331334647671009
1956	0.08966104671936018	0.022171877206604632	0.019199096915841807	0.6071778386407629	-1	0	0	0.1	1	1.0	13	1.0	1.0	14	13	0	1	0	0.06666666666666667	1	15	15	0.3333333333333333	0	0.22444508167506902	0.8190633305583718	0.6135943642904704	0.759311809393154	0.4543291749188564	0.8294800641669579	0.7668698710446984	0.8043368838881466	1.0	0.21428571428571427	0.0	0.019199096915841807	0.019199096915841807
2125	0.11517239943265065	0.021889926553634854	0.021556566802743378	0.6603134488792948	-1	0	0	0.1	1	1.0	13	1.0	1.0	14	13	0	1	0	0.06666666666666667	1	15	15	0.3333333333333333	0	0.22444508167506902	0.8190633305583718	0.6135943642904704	0.759311809393154	0.4543291749188564	0.8294800641669579	0.7668698710446984	0.8043368838881466	1.0	0.21428571428571427	0.0	0.021556566802743378	0.021556566802743378
329	0.022445827380082935	0.0028969248933914246	0.00266439256362587	0.9403664765191135	-1	0	0	0.5	5	0.46153846153846156	6	0.3333333333333333	0.3076923076923077	8	4	6	1	0	0.5555555555555556	9	5	15	0.08333333333333333	0.2	0.6529774010570426	0.949045492431433	0.7062319483809327	0.8695875021371059	0.48197887614711793	0.833570863084436	0.8674439358919035	0.895137718352659	1.0	0.25	0.0	0.00266439256362587	0.00266439256362587
4923	0.11693169795260537	0.028469890736053736	0.027750205361560688	0.6331653705635341	-1	0	0	0.1	1	1.0	13	1.0	1.0	14	13	0	1	0	0.06666666666666667	1	15	15	0.3333333333333333	0	0.22748428085630668	0.8094987130314946	0.6357243642081437	0.7979393468262644	0.4543291749188564	0.8050079295637169	0.7395950157195841	0.8041921974578012	1.0	0.21428571428571427	0.0	0.027750205361560688	0.027750205361560688
4100	0.11252087166389788	0.030902737121681154	0.030583850197638318	0.6258467961660037	-1	0	0	0.1	1	1.0	13	1.0	1.0	14	13	0	1	0	0.06666666666666667	1	15	15	0.3333333333333333	0	0.22748428085630668	0.8094987130314946	0.6357243642081437	0.7979393468262644	0.4543291749188564	0.8050079295637169	0.7395950157195841	0.8041921974578012	1.0	0.21428571428571427	0.0	0.030583850197638318	0.030583850197638318
3651	0.11366392469941122	0.040328409163993426	0.0389769759237806	0.6119251412324982	-1	0	0	0.1	1	1.0	13	1.0	1.0	14	13	0	1	0	0.06666666666666667	1	15	15	0.3333333333333333	0	0.22748428085630668	0.8094987130314946	0.6357243642081437	0.7979393468262644	0.4543291749188564	0.8050079295637169	0.7395950157195841	0.8041921974578012	1.0	0.21428571428571427	0.0	0.0389769759237806	0.0389769759237806
3017	0.11870329287742129	0.03683405457561561	0.035550994965835414	0.6142432001959468	-1	0	0	0.1	1	1.0	13	1.0	1.0	14	13	0	1	0	0.06666666666666667	1	15	15	0.3333333333333333	0	0.22748428085630668	0.8094987130314946	0.6357243642081437	0.7979393468262644	0.4543291749188564	0.8050079295637169	0.7395950157195841	0.8041921974578012	1.0	0.21428571428571427	0.0	0.035550994965835414	0.035550994965835414
3318	0.11510131720024347	0.04214023658620231	0.041385305891928265	0.6095101736513912	-1	0	0	0.1	1	1.0	13	1.0	1.0	14	13	0	1	0	0.06666666666666667	1	15	15	0.3333333333333333	0	0.22748428085630668	0.8094987130314946	0.6357243642081437	0.7979393468262644	0.4543291749188564	0.8050079295637169	0.7395950157195841	0.8041921974578012	1.0	0.2857142857142857	0.0	0.041385305891928265	0.041385305891928265
166	2.3204059345607476e-06	2.572708345907004e-08	2.5565014426528578e-08	0.9999990891387511	-1	0	0	1.0	1	0	0	1.0	0	1	0	0	0	0	0.5	2	1	2	0.0	0	0	0	0	0	0	0	0	0	0	0	0	2.5565014426528578e-08	2.5565014426528578e-08
668	0.057198455627686266	0.014795867575820026	-0.014696909288933463	0.7786637517191692	-1	0	0	0.2	2	0.9230769230769231	12	0.5357142857142857	0.7692307692307693	11	10	3	0	0	0.14285714285714285	14	2	15	0.0	0	0.6054280689324425	0.9101214175646244	0.45858395958680803	0.9218465867761525	0.5249086597334716	0.9464978646816788	0.9466685447711976	0.9277048682172664	0	0	0.0	-0.0014696909288933464	-0.0014696909288933464
4556	0.11788213618896198	0.03747692971233506	0.03212945731214405	0.5740422484650174	-1	0	0	0.1	1	1.0	13	1.0	1.0	14	13	0	1	0	0.06666666666666667	1	15	15	0.3333333333333333	0	0.22748428085630668	0.8094987130314946	0.6357243642081437	0.7979393468262644	0.4543291749188564	0.8050079295637169	0.7395950157195841	0.8041921974578012	1.0	0.35714285714285715	0.0	0.03212945731214405	0.03212945731214405
3250	0.1145481579712534	0.03447133179980395	0.03420436254379238	0.620909926574889	-1	0	0	0.1	1	1.0	13	1.0	1.0	14	13	0	1	0	0.06666666666666667	1	15	15	0.3333333333333333	0	0.22748428085630668	0.8094987130314946	0.6357243642081437	0.7979393468262644	0.4543291749188564	0.8050079295637169	0.7395950157195841	0.8041921974578012	1.0	0.2857142857142857	0.0	0.03420436254379238	0.03420436254379238
394	0.01740284402101513	0.0013168744183157288	0.001296516888536483	0.9962988917686896	-1	0	0	0.6	6	0.25	3	0.7777777777777778	0.25	8	3	5	2	0	0.2222222222222222	9	2	14	0.2222222222222222	0.3076923076923077	0.3887769367330315	0.9409396125827941	0.7348671758276893	0.8952563082321084	0.7213579939978041	0.73026983566191	0.8777652555036101	0.8776076861756447	0.5625	0.625	0.0	0.001296516888536483	0.001296516888536483
4182	0.11101121188844358	0.029695458201544934	0.029651404817621498	0.6006029691590613	-1	0	0	0.1	1	1.0	13	1.0	1.0	14	13	0	1	0	0.06666666666666667	1	15	15	0.3333333333333333	0	0.22748428085630668	0.8094987130314946	0.6357243642081437	0.7979393468262644	0.4543291749188564	0.826992580215485	0.7395950157195841	0.8117712660751888	1.0	0.35714285714285715	0.0	0.029651404817621498	0.029651404817621498
3029	0.10712760504111277	0.01849216702244981	0.018019506842178092	0.6635391661551666	-1	0	0	0.1	1	1.0	13	1.0	1.0	14	13	0	1	0	0.06666666666666667	1	15	15	0.3333333333333333	0	0.22444508167506902	0.8190633305583718	0.6135943642904704	0.759311809393154	0.4543291749188564	0.8294800641669579	0.7668698710446984	0.8043368838881466	1.0	0.21428571428571427	0.0	0.018019506842178092	0.018019506842178092
532	0.052395726999264786	0.0020215117443126746	-0.0006231453928305902	0.9223569334357375	-1	0.25	1	0.4	4	0.6666666666666666	8	0.2916666666666667	0.6666666666666666	10	8	3	0	0	0.75	6	8	14	0.0	0.25	0.6800793391869424	0.8849797429763379	0.6592919488008985	0.9124175993658725	0.5778482084068365	0.8620675374331458	0.8832196429243455	0.8881697927612181	0	0	0.0	-6.231453928305902e-05	-6.231453928305902e-05
4249	0.11979025136790111	0.0202498621710677	0.018605950561995512	0.6412776607754085	-1	0	0	0.1	1	1.0	13	1.0	1.0	14	13	0	1	0	0.06666666666666667	1	15	15	0.3333333333333333	0	0.22748428085630668	0.8094987130314946	0.6357243642081437	0.7979393468262644	0.4543291749188564	0.8050079295637169	0.7395950157195841	0.8041921974578012	1.0	0.21428571428571427	0.0	0.018605950561995512	0.018605950561995512
229	0.015612752965665633	0.0018243572574803202	0.001786317687954089	0.876302404083479	-1	0	0	0.4	2	0.8	4	1.0	0.8	6	4	0	1	0	0.14285714285714285	7	1	7	0.5	0.6666666666666666	0.6393557954800473	0.9453394063669897	0.6612165175357341	0.7714516008976593	0.454843829455842	0.7970144593301497	0.9034040486933156	0.8595497047057875	1.0	0.3333333333333333	0.0	0.001786317687954089	0.001786317687954089
3794	0.1165492027724097	0.03741652515032944	0.03653590860843173	0.6305035449123966	-1	0	0	0.1	1	1.0	13	1.0	1.0	14	13	0	1	0	0.06666666666666667	1	15	15	0.3333333333333333	0	0.22748428085630668	0.8094987130314946	0.6357243642081437	0.7979393468262644	0.4543291749188564	0.8050079295637169	0.7395950157195841	0.8041921974578012	1.0	0.21428571428571427	0.0	0.03653590860843173	0.03653590860843173
742	0.025923292032124404	0.002780644547055695	0.001742773741246065	0.9713497852803352	-1	0	0	0.3	3	0.8461538461538461	11	0.5357142857142857	0.6153846153846154	11	8	3	2	0	0.14285714285714285	14	2	15	0.2857142857142857	0.15384615384615385	0.55269096576647	0.8680414474868037	0.32647126060026654	0.8647935122575996	0.6593178332114965	0.854594040198118	0.7998178001037985	0.8625751910420603	0.5909090909090909	0.18181818181818182	0.0	0.001742773741246065	0.001742773741246065
386	0.008352537362730849	0.0031359470558298347	0.0024534821249440446	0.9868263285516882	-1	0.5	1	0.6666666666666666	4	0.5714285714285714	4	0.5	0.42857142857142855	4	3	4	0	0	0.5	6	3	9	0.0	0.4	0.6804400661583141	0.8015782188669553	0.37568034966866	0.9133526424216211	0.6011934260783839	0.5508077771530115	0.8332412418574697	0.7889263808839235	0	0	0.0	0.0024534821249440446	0.0024534821249440446
3891	0.11058096745849547	0.022115946000578753	0.010024887497182385	0.667306392485749	-1	0	0	0.1111111111111111	1	1.0	11	1.0	1.0	12	11	0	1	0	0.07692307692307693	1	13	13	0.3333333333333333	0	0.22748428085630668	0.6838934264927361	0.6466599603186022	0.8256261758497316	0.31862160751214424	0.8351418887072399	0.839113907768214	0.7885810162339245	1.0	0.3333333333333333	0.0	0.010024887497182385	0.010024887497182385
4628	0.1170483867462464	0.040314298244678776	0.03959938061317729	0.6150663242462988	-1	0	0	0.1	1	1.0	13	1.0	1.0	14	13	0	1	0	0.06666666666666667	1	15	15	0.3333333333333333	0	0.22748428085630668	0.8094987130314946	0.6357243642081437	0.7979393468262644	0.4543291749188564	0.8050079295637169	0.7395950157195841	0.8041921974578012	1.0	0.35714285714285715	0.0	0.03959938061317729	0.03959938061317729
2241	0.10098504772585984	0.019152456782080808	0.01905912279593496	0.7007479994464925	-1	0	0	0.1	1	1.0	13	1.0	1.0	14	13	0	1	0	0.06666666666666667	1	15	15	0.3333333333333333	0	0.22748428085630668	0.8340139043611854	0.6135943642904704	0.7890725874123542	0.33636835150759403	0.8491040472459955	0.8088691982778146	0.8254562011754466	1.0	0.21428571428571427	0.0	0.01905912279593496	0.01905912279593496
1841	0.11842060117568258	0.020531271907917537	0.01347977484468415	0.6439372323553294	-1	0	0	0.1	1	1.0	13	1.0	1.0	14	13	0	1	0	0.06666666666666667	1	15	15	0.3333333333333333	0	0.22444508167506902	0.8190633305583718	0.6135943642904704	0.8380127600133709	0.40013034961170374	0.7971800562111221	0.7852464557580876	0.818680122177278	1.0	0.2857142857142857	0.0	0.01347977484468415	0.01347977484468415
4315	0.11233158641041521	0.03026805465703378	0.03024373879989047	0.6145438138889133	-1	0	0	0.1	1	1.0	13	1.0	1.0	14	13	0	1	0	0.06666666666666667	1	15	15	0.3333333333333333	0	0.22748428085630668	0.8094987130314946	0.6357243642081437	0.7979393468262644	0.4543291749188564	0.8050079295637169	0.7395950157195841	0.8041921974578012	1.0	0.21428571428571427	0.0	0.03024373879989047	0.03024373879989047
1603	0.09183525750683927	0.0031628746936216653	-0.00025838335440055686	0.6648260243366668	-1	0	0	0.1	1	1.0	13	1.0	1.0	14	13	0	1	0	0.06666666666666667	1	15	15	0.3333333333333333	0	0.3957661159834746	0.8151382807653839	0.6135943642904704	0.8674749857386563	0.4543291749188564	0.9547122266986944	0.9017584991460168	0.8944457555854237	1.0	0.21428571428571427	0.0	-2.5838335440055685e-05	-2.5838335440055685e-05
41	2.578521908918571e-05	3.1360840788766136e-07	3.110766911835763e-07	0.9999971441463079	-1	0	0	0.5	1	1.0	1	1.0	1.0	1	1	1	5	0	0.3333333333333333	3	1	3	0.8333333333333334	0	0.30690135205149394	0.5	0.6148093284539403	0.5	0.34988060428858003	0.5	0.7960102460942778	0.5	1.0	1.0	0.7542047371764924	3.110766911835763e-07	3.110766911835763e-07
3266	0.11644970185309154	0.035686355653896724	0.03417479594563986	0.6103355428018348	-1	0	0	0.1	1	1.0	13	1.0	1.0	14	13	0	1	0	0.06666666666666667	1	15	15	0.3333333333333333	0	0.22748428085630668	0.8094987130314946	0.6357243642081437	0.7979393468262644	0.4543291749188564	0.8050079295637169	0.7395950157195841	0.8041921974578012	1.0	0.21428571428571427	0.0	0.03417479594563986	0.03417479594563986
4306	0.11093573583162608	0.033956491806031566	0.03303667191775362	0.6137026332904659	-1	0	0	0.1	1	1.0	13	1.0	1.0	14	13	0	1	0	0.06666666666666667	1	15	15	0.3333333333333333	0	0.22748428085630668	0.8094987130314946	0.6357243642081437	0.7979393468262644	0.4543291749188564	0.8050079295637169	0.7395950157195841	0.8041921974578012	1.0	0.14285714285714285	0.0	0.03303667191775362	0.03303667191775362
2913	0.1127543458563849	0.02307657923343258	0.02258720078908949	0.6449107594175492	-1	0	0	0.1	1	1.0	13	1.0	1.0	14	13	0	1	0	0.06666666666666667	1	15	15	0.3333333333333333	0	0.22444508167506902	0.8190633305583718	0.6135943642904704	0.759311809393154	0.4543291749188564	0.8294800641669579	0.7668698710446984	0.8043368838881466	1.0	0.21428571428571427	0.0	0.02258720078908949	0.02258720078908949
4334	0.1131837536875817	0.035439293998671476	0.0349321292912731	0.603459153692423	-1	0	0	0.1	1	1.0	13	1.0	1.0	14	13	0	1	0	0.06666666666666667	1	15	15	0.3333333333333333	0	0.22748428085630668	0.8094987130314946	0.6357243642081437	0.7979393468262644	0.4543291749188564	0.8050079295637169	0.7395950157195841	0.8041921974578012	1.0	0.2857142857142857	0.0	0.0349321292912731	0.0349321292912731
2727	0.0914197478607909	0.026694961786752267	0.02039895272996758	0.6072965377007786	-1	0	0	0.1	1	1.0	13	1.0	1.0	14	13	0	1	0	0.06666666666666667	1	15	15	0.3333333333333333	0	0.22444508167506902	0.8190633305583718	0.6135943642904704	0.759311809393154	0.40013034961170374	0.7971800562111221	0.7668698710446984	0.7929109741519449	1.0	0.21428571428571427	0.0	0.02039895272996758	0.02039895272996758
4041	0.11649783733437492	0.03939768548656393	0.03802412936481539	0.6017108977965884	-1	0	0	0.1	1	1.0	13	1.0	1.0	14	13	0	1	0	0.06666666666666667	1	15	15	0.3333333333333333	0	0.22748428085630668	0.8094987130314946	0.6357243642081437	0.7979393468262644	0.4543291749188564	0.8050079295637169	0.7395950157195841	0.8041921974578012	1.0	0.35714285714285715	0.0	0.03802412936481539	0.03802412936481539
2643	0.10499180698496353	0.01770213783837654	0.014209312258176801	0.6604177783452804	-1	0	0	0.1	1	1.0	13	1.0	1.0	14	13	0	1	0	0.06666666666666667	1	15	15	0.3333333333333333	0	0.22444508167506902	0.8190633305583718	0.6135943642904704	0.759311809393154	0.4543291749188564	0.8294800641669579	0.7668698710446984	0.8043368838881466	1.0	0.21428571428571427	0.0	0.014209312258176801	0.014209312258176801
4960	0.11575190127307	0.025482759402291378	0.025277667145828964	0.6266845971282209	-1	0	0	0.1	1	1.0	13	1.0	1.0	14	13	0	1	0	0.06666666666666667	1	15	15	0.3333333333333333	0	0.22748428085630668	0.8094987130314946	0.6357243642081437	0.7979393468262644	0.4543291749188564	0.8050079295637169	0.7395950157195841	0.8041921974578012	1.0	0.2857142857142857	0.0	0.025277667145828964	0.025277667145828964
2984	0.1100664853963735	0.03213795427276555	0.03201139065964978	0.616259893800169	-1	0	0	0.1	1	1.0	13	1.0	1.0	14	13	0	1	0	0.06666666666666667	1	15	15	0.3333333333333333	0	0.22748428085630668	0.8094987130314946	0.6357243642081437	0.7979393468262644	0.4543291749188564	0.8050079295637169	0.7395950157195841	0.8041921974578012	1.0	0.21428571428571427	0.0	0.03201139065964978	0.03201139065964978
1128	0.05521306860661898	0.002098257022718803	0.00068011022373597	0.9203358445813823	-1	0	0	0.4	4	0.6153846153846154	8	0.375	0.5384615384615384	9	7	5	0	0	0.625	8	5	15	0.0	0	0.6801232368486476	0.9459393190950709	0.7087601950998108	0.8179610774047931	0.21840752809633165	0.9213227157813167	0.8880299257764337	0.906788697626007	0	0	0.0	0.00068011022373597	0.00068011022373597
2141	0.1114701205779942	0.020216635652071067	0.018782726464946223	0.6415533148536157	-1	0	0	0.1	1	1.0	13	1.0	1.0	14	13	0	1	0	0.06666666666666667	1	15	15	0.3333333333333333	0	0.22444508167506902	0.8190633305583718	0.6135943642904704	0.759311809393154	0.4543291749188564	0.8294800641669579	0.7668698710446984	0.8043368838881466	1.0	0.2857142857142857	0.0	0.018782726464946223	0.018782726464946223
3247	0.11295843872391394	0.030605964605394886	0.02263972577002409	0.5887046284943471	-1	0	0	0.1	1	1.0	13	1.0	1.0	14	13	0	1	0	0.06666666666666667	1	15	15	0.3333333333333333	0	0.22748428085630668	0.8094987130314946	0.6357243642081437	0.7979393468262644	0.4543291749188564	0.8050079295637169	0.7395950157195841	0.8041921974578012	1.0	0.21428571428571427	0.0	0.02263972577002409	0.02263972577002409
779	0.024337090909392255	0.005515418339505645	-0.004301435668978519	0.995520842610045	-1	0	0	0.3	3	0.8461538461538461	11	0.42857142857142855	0.46153846153846156	9	6	5	5	0	0.7142857142857143	5	7	15	0.45454545454545453	0.2	0.9396577604613607	0.9264174644756219	0.14386393648185752	0.9418379106163488	0.7484805670356194	0.949570412084358	0.9763957487681243	0.939968828863646	0.3333333333333333	0.3333333333333333	0.0	-0.00043014356689785187	-0.00043014356689785187
3768	0.11193139263655195	0.03879939483547489	0.03849228431728347	0.6196320225744696	-1	0	0	0.1	1	1.0	13	1.0	1.0	14	13	0	1	0	0.06666666666666667	1	15	15	0.3333333333333333	0	0.22748428085630668	0.8094987130314946	0.6357243642081437	0.7979393468262644	0.4543291749188564	0.8050079295637169	0.7395950157195841	0.8041921974578012	1.0	0.2857142857142857	0.0	0.03849228431728347	0.03849228431728347
996	0.03661681692019164	0.00266760415237996	0.0014363765058113677	0.9459131634309179	-1	0	0	0.3	3	0.6923076923076923	9	0.2777777777777778	0.6153846153846154	11	8	3	1	0	0.6666666666666666	9	6	15	0.14285714285714285	0.2	0.5037442324333374	0.825895891507368	0.11567140230903435	0.8853932706130028	0.5658523225178211	0.8831265955915502	0.8779497282745667	0.8669864833191723	1.0	0.18181818181818182	0.0	0.0014363765058113677	0.0014363765058113677
2850	0.06402606279874282	0.007314124197018631	-0.002581829704452525	0.9164650205926244	-1	0	0	0.2	2	0.8461538461538461	11	0.25	0.7692307692307693	12	10	2	3	0	0.6	6	10	15	0.5	0	0.29138471875976435	0.7999600835919866	0.6402818337558159	0.8730602200335847	0.4543291749188564	0.7899002802198435	0.7395950157195841	0.8243671634257717	0.4166666666666667	0.16666666666666666	0.0	-0.0002581829704452525	-0.0002581829704452525
2182	0.09454339613977625	0.014465914900817611	0.0050849804214295	0.5984269154952155	-1	0	0	0.1	1	1.0	13	1.0	1.0	14	13	0	1	0	0.06666666666666667	1	15	15	0.3333333333333333	0	0.22140588249383136	0.8118439510304658	0.6135943642904704	0.7646492784703479	0.4543291749188564	0.9087344956291797	0.8549063892238511	0.8383793820558368	1.0	0.14285714285714285	0.0	0.0050849804214295	0.0050849804214295
4622	0.11172946763699082	0.029123275010948625	0.02864694099122013	0.6227067357746499	-1	0	0	0.1	1	1.0	13	1.0	1.0	14	13	0	1	0	0.06666666666666667	1	15	15	0.3333333333333333	0	0.22748428085630668	0.8094987130314946	0.6357243642081437	0.7979393468262644	0.4543291749188564	0.8050079295637169	0.7395950157195841	0.8041921974578012	1.0	0.2857142857142857	0.0	0.02864694099122013	0.02864694099122013
627	0.021546969234986956	0.00471082410008537	0.004341148783669741	0.9106756085212243	-1	0.25	1	0.5	5	0.5384615384615384	7	0.35714285714285715	0.46153846153846156	10	6	4	0	0	0.8571428571428571	7	6	15	0.0	0.25	0.6738154345993737	0.9294321135677642	0.6268681454167235	0.9241952127094019	0.5309426883123176	0.9000774342388153	0.8825945851021522	0.9187598538326133	0	0	0.0	0.004341148783669741	0.004341148783669741
3440	0.10681785576379682	0.03212771684024015	0.029170611730063196	0.6329224115670629	-1	0	0	0.1	1	1.0	13	1.0	1.0	14	13	0	1	0	0.06666666666666667	1	15	15	0.3333333333333333	0	0.22748428085630668	0.8094987130314946	0.6357243642081437	0.7979393468262644	0.4543291749188564	0.8050079295637169	0.7395950157195841	0.8041921974578012	1.0	0.21428571428571427	0.0	0.029170611730063196	0.029170611730063196
4597	0.11460710077976877	0.025073462896332287	0.024937445356011473	0.6371009782828048	-1	0	0	0.1	1	1.0	13	1.0	1.0	14	13	0	1	0	0.06666666666666667	1	15	15	0.3333333333333333	0	0.22748428085630668	0.8094987130314946	0.6357243642081437	0.7979393468262644	0.4543291749188564	0.8050079295637169	0.7395950157195841	0.8041921974578012	1.0	0.2857142857142857	0.0	0.024937445356011473	0.024937445356011473
3783	0.11270596600382851	0.03362090400060559	0.033525425593610214	0.6328859534015467	-1	0	0	0.1	1	1.0	13	1.0	1.0	14	13	0	1	0	0.06666666666666667	1	15	15	0.3333333333333333	0	0.22748428085630668	0.8094987130314946	0.6357243642081437	0.7979393468262644	0.4543291749188564	0.8050079295637169	0.7395950157195841	0.8041921974578012	1.0	0.14285714285714285	0.0	0.033525425593610214	0.033525425593610214
360	0.009906170892026835	0.003494830686156061	0.0019410639585077873	0.9888944324622219	-1	0	0	0.5	2	0.75	3	1.0	0.75	4	3	1	0	0	0.16666666666666666	6	1	6	0.0	0.8	0.6804400661583141	0.8015782188669553	0.37568034966866	0.9133526424216211	0.6011934260783839	0.5508077771530115	0.8332412418574697	0.7889263808839235	0	0	0.0	0.0019410639585077873	0.0019410639585077873
520	0.037728121338265176	0.005085938304854635	0.005036384357098087	0.9436048695239123	-1	0	0	0.2	2	0.8461538461538461	11	0.42857142857142855	0.6153846153846154	8	8	6	1	0	0.7142857142857143	7	5	15	0.0625	0.15384615384615385	0.6487879941224319	0.8085142967996131	0.6422200449544977	0.8327487929212845	0.4226192561479515	0.9101141980009468	0.8526084066770062	0.8565447556640596	1.0	0.5	0.0	0.005036384357098087	0.005036384357098087
3326	0.11304927219450796	0.026984462872926746	0.014279383839762532	0.6328089603825138	-1	0	0	0.2	2	0.9230769230769231	12	0.5357142857142857	0.9230769230769231	14	12	0	0	0	0.14285714285714285	2	14	15	0.0	0	0.22748428085630668	0.8054552503095976	0.6402818337558159	0.8664791738422638	0.4543291749188564	0.8656555823370808	0.796729256989506	0.8478713184512879	0	0	0.0	0.014279383839762532	0.014279383839762532
1404	0.07014309085345503	0.017186007173720867	0.015929472129265702	0.7699511806223592	-1	0	0	0.2	2	0.9230769230769231	12	0.5357142857142857	0.9230769230769231	14	12	0	0	0	0.14285714285714285	2	14	15	0.0	0	0.5456665830786395	0.9284169896750001	0.5835397987128613	0.8308829336508539	0.2974265087008991	0.899920058787681	0.8847530435686444	0.8925399894824527	0	0	0.0	0.015929472129265702	0.015929472129265702
928	0.053434905444303064	0.014744617923781964	0.007842865879440369	0.6701251833066298	-1	0	0	0.2	2	0.9230769230769231	12	0.2777777777777778	0.8461538461538461	13	11	1	1	0	0.6666666666666666	6	9	15	0.25	0	0.8486082774742766	0.8756072903840271	0.14575868924969063	0.9578233542225832	0.8502974678328095	0.9625646363725916	0.971656472077617	0.9412408450291675	1.0	0.07692307692307693	0.0	0.007842865879440369	0.007842865879440369
3781	0.11342717146281008	0.027571431294237555	0.025111336755384912	0.611920927819289	-1	0	0	0.1	1	1.0	13	1.0	1.0	14	13	0	1	0	0.06666666666666667	1	15	15	0.3333333333333333	0	0.22748428085630668	0.8094987130314946	0.6357243642081437	0.7979393468262644	0.4543291749188564	0.8050079295637169	0.7395950157195841	0.8041921974578012	1.0	0.21428571428571427	0.0	0.025111336755384912	0.025111336755384912
3403	0.11769876191087293	0.034232411774774964	0.033978174331401184	0.6343525111685671	-1	0	0	0.1	1	1.0	13	1.0	1.0	14	13	0	1	0	0.06666666666666667	1	15	15	0.3333333333333333	0	0.22748428085630668	0.8094987130314946	0.6357243642081437	0.7979393468262644	0.4543291749188564	0.8050079295637169	0.7395950157195841	0.8041921974578012	1.0	0.21428571428571427	0.0	0.033978174331401184	0.033978174331401184
1557	0.08870944698259493	0.0062386077656975455	0.006182367738969755	0.6309445896786827	-1	0	0	0.1	1	1.0	13	1.0	1.0	14	13	0	1	0	0.06666666666666667	1	15	15	0.3333333333333333	0	0.22748428085630668	0.8498615147973259	0.6402818337558159	0.6681791726606516	0.16036739851667275	0.823564294577198	0.9011127199187354	0.7899660086915119	1.0	0.42857142857142855	0.0	0.006182367738969755	0.006182367738969755
3509	0.11287649911202056	0.01992718419965184	0.019916540341554153	0.6504000074241929	-1	0	0	0.1	1	1.0	13	1.0	1.0	14	13	0	1	0	0.06666666666666667	1	15	15	0.3333333333333333	0	0.22748428085630668	0.8094987130314946	0.6357243642081437	0.7979393468262644	0.4543291749188564	0.8050079295637169	0.7395950157195841	0.8041921974578012	1.0	0.21428571428571427	0.0	0.019916540341554153	0.019916540341554153
4754	0.11574044618261117	0.03362605017674265	0.033388898878535744	0.6323762356811462	-1	0	0	0.1	1	1.0	13	1.0	1.0	14	13	0	1	0	0.06666666666666667	1	15	15	0.3333333333333333	0	0.22748428085630668	0.8094987130314946	0.6357243642081437	0.7979393468262644	0.4543291749188564	0.8050079295637169	0.7395950157195841	0.8041921974578012	1.0	0.2857142857142857	0.0	0.033388898878535744	0.033388898878535744
4605	0.10008282993689127	0.015803897531255592	0.007844225136290683	0.663118176271021	-1	0	0	0.1	1	1.0	13	1.0	1.0	14	13	0	1	0	0.06666666666666667	1	15	15	0.3333333333333333	0	0.36561425664482206	0.8522757978420293	0.6402818337558159	0.8784392252632037	0.4543291749188564	0.8038428840249973	0.7395950157195841	0.8473019225011319	1.0	0.2857142857142857	0.0	0.007844225136290683	0.007844225136290683
4430	0.11389393058355182	0.03483177834013514	0.03385997087290495	0.6077955776178444	-1	0	0	0.1	1	1.0	13	1.0	1.0	14	13	0	1	0	0.06666666666666667	1	15	15	0.3333333333333333	0	0.22748428085630668	0.8094987130314946	0.6357243642081437	0.7979393468262644	0.4543291749188564	0.8006839697451879	0.7395950157195841	0.8027542991510399	1.0	0.35714285714285715	0.0	0.03385997087290495	0.03385997087290495
2809	0.1144054749926987	0.016272149725674766	0.016230977838237303	0.6493359906240334	-1	0	0	0.1	1	1.0	13	1.0	1.0	14	13	0	1	0	0.06666666666666667	1	15	15	0.3333333333333333	0	0.22444508167506902	0.8190633305583718	0.6135943642904704	0.759311809393154	0.4543291749188564	0.8294800641669579	0.7668698710446984	0.8043368838881466	1.0	0.21428571428571427	0.0	0.016230977838237303	0.016230977838237303
832	0.07961379783144527	0.004988851076512069	0.0007068870421031619	0.647880180518672	-1	0	0	0.1111111111111111	1	1.0	11	1.0	1.0	12	11	0	1	0	0.07692307692307693	1	13	13	0.3333333333333333	0	0.22748428085630668	0.9307012012330271	0.647205680104449	0.8942379245683426	0.20002580618971502	0.820593636899623	0.8943183357161031	0.8893601294159779	1.0	0.25	0.0	0.0007068870421031619	0.0007068870421031619
1258	0.10761375785019331	0.014863551235245803	0.012091696980602647	0.6399998462762662	-1	0	0	0.1	1	1.0	13	1.0	1.0	14	13	0	1	0	0.06666666666666667	1	15	15	0.3333333333333333	0	0.22748428085630668	0.8187760193792526	0.6135943642904704	0.7393179043259368	0.2775267855734686	0.7991841859528032	0.8474587099241317	0.7876083270996767	1.0	0.14285714285714285	0.0	0.012091696980602647	0.012091696980602647
2662	0.10412903066729279	0.022128012828601443	0.02072592931283832	0.6706789281995824	-1	0	0	0.1	1	1.0	13	1.0	1.0	14	13	0	1	0	0.06666666666666667	1	15	15	0.3333333333333333	0	0.22444508167506902	0.8190633305583718	0.6135943642904704	0.759311809393154	0.4543291749188564	0.8294800641669579	0.7668698710446984	0.8043368838881466	1.0	0.21428571428571427	0.0	0.02072592931283832	0.02072592931283832
3947	0.11275284595759656	0.020246080823684367	0.019683457401384122	0.6362340968635931	-1	0	0	0.1	1	1.0	13	1.0	1.0	14	13	0	1	0	0.06666666666666667	1	15	15	0.3333333333333333	0	0.22748428085630668	0.8094987130314946	0.6357243642081437	0.7979393468262644	0.4543291749188564	0.8050079295637169	0.7395950157195841	0.8041921974578012	1.0	0.14285714285714285	0.0	0.019683457401384122	0.019683457401384122
308	0.009341522273652418	0.002339484747452776	-0.0013338387578020548	0.9702707806707589	-1	0	0	0.5	4	0.4444444444444444	4	0.4583333333333333	0.4444444444444444	8	4	2	3	0	0.375	3	8	11	0.75	0.4444444444444444	0.7267136980904565	0.8769151706155128	0.9180439963206941	0.9074653833959744	0.6608428800864432	0.9322364179486228	0.9027649832224467	0.9079945203992659	0.25	0.625	0.0	-0.00013338387578020548	-0.00013338387578020548
970	0.05265024433691822	0.01530288457210953	0.006839432844856678	0.6493208086531377	-1	0	0	0.2	2	0.9230769230769231	12	0.2777777777777778	0.8461538461538461	13	11	1	1	0	0.6666666666666666	6	9	15	0.25	0	0.8486082774742766	0.8756072903840271	0.14575868924969063	0.9578233542225832	0.8502974678328095	0.9625646363725916	0.971656472077617	0.9412408450291675	1.0	0.07692307692307693	0.0	0.006839432844856678	0.006839432844856678
2010	0.10567728330908306	0.02474881435527559	0.023677734895360018	0.6173584056781763	-1	0	0	0.1	1	1.0	13	1.0	1.0	14	13	0	1	0	0.06666666666666667	1	15	15	0.3333333333333333	0	0.22444508167506902	0.8190633305583718	0.6135943642904704	0.759311809393154	0.4543291749188564	0.8294800641669579	0.7668698710446984	0.8043368838881466	1.0	0.2857142857142857	0.0	0.023677734895360018	0.023677734895360018
579	0.015861955140444233	0.0011778656310377086	0.0005664176970511226	0.9283201889673345	-1	0	0	0.375	3	0.7	7	0.6666666666666666	0.4	5	4	6	5	0	0.2222222222222222	9	2	12	0.3333333333333333	0	0.23574336285278288	0.9412795084931387	0.5303805113358949	0.9199854569480893	0.5680599628937368	0.8405185136995594	0.8431745490731043	0.9082870875064536	0.4	0.6	0.0	0.0005664176970511226	0.0005664176970511226
1087	0.09268314582370421	0.01421898393433639	0.009102295194422422	0.6218767194305352	-1	0	0	0.2	2	0.9230769230769231	12	1.0	0.9230769230769231	14	12	0	2	0	0.06666666666666667	1	15	15	1.0	0.14285714285714285	0.22444508167506902	0.8073756831428023	0.6269380990231432	0.7600586479584175	0.20912204684238608	0.8582113993417361	0.8901268679055971	0.8118669759371467	0.6428571428571429	0.14285714285714285	0.0	0.009102295194422422	0.009102295194422422
3142	0.12125133073240267	0.014219009962290316	0.009067607147428896	0.6540637177063375	-1	0	0	0.1	1	1.0	13	1.0	1.0	14	13	0	1	0	0.06666666666666667	1	15	15	0.3333333333333333	0	0.22748428085630668	0.8094987130314946	0.6062699949237433	0.8206852178525705	0.4543291749188564	0.8050079295637169	0.7395950157195841	0.8118203667468286	1.0	0.07142857142857142	0.0	0.009067607147428896	0.009067607147428896
2724	0.10677686839847893	0.024763022231352898	0.02451899071712925	0.6334298497267774	-1	0	0	0.1	1	1.0	13	1.0	1.0	14	13	0	1	0	0.06666666666666667	1	15	15	0.3333333333333333	0	0.22444508167506902	0.8190633305583718	0.6135943642904704	0.759311809393154	0.4543291749188564	0.8294800641669579	0.7668698710446984	0.8043368838881466	1.0	0.21428571428571427	0.0	0.02451899071712925	0.02451899071712925
3405	0.11610215237219614	0.041512305572766375	0.04071645421929164	0.5990838865453649	-1	0	0	0.1	1	1.0	13	1.0	1.0	14	13	0	1	0	0.06666666666666667	1	15	15	0.3333333333333333	0	0.22748428085630668	0.8094987130314946	0.6357243642081437	0.7979393468262644	0.4543291749188564	0.8050079295637169	0.7395950157195841	0.8041921974578012	1.0	0.21428571428571427	0.0	0.04071645421929164	0.04071645421929164
2605	0.10775690702292783	0.030177506227465446	0.028719816451667348	0.637686523355709	-1	0	0	0.1	1	1.0	13	1.0	1.0	14	13	0	1	0	0.06666666666666667	1	15	15	0.3333333333333333	0	0.22444508167506902	0.8190633305583718	0.6135943642904704	0.759311809393154	0.4543291749188564	0.8294800641669579	0.7668698710446984	0.8043368838881466	1.0	0.21428571428571427	0.0	0.028719816451667348	0.028719816451667348
3823	0.11608400926871874	0.030654025692964118	0.016917931929257623	0.6272240292862588	-1	0	0	0.1	1	1.0	13	1.0	1.0	14	13	0	1	0	0.06666666666666667	1	15	15	0.3333333333333333	0	0.22748428085630668	0.8089997544717343	0.6402818337558159	0.7870484945102402	0.4543291749188564	0.8176139139252028	0.7395950157195841	0.8048683997834526	1.0	0.2857142857142857	0.0	0.016917931929257623	0.016917931929257623
2915	0.1048407488460104	0.016459629381607374	0.012450942075565808	0.6746280474313058	-1	0	0	0.1	1	1.0	13	1.0	1.0	14	13	0	1	0	0.06666666666666667	1	15	15	0.3333333333333333	0	0.22444508167506902	0.8190633305583718	0.6135943642904704	0.759311809393154	0.40013034961170374	0.7971800562111221	0.7668698710446984	0.7929109741519449	1.0	0.2857142857142857	0.0	0.012450942075565808	0.012450942075565808
630	0.019220588852035758	0.0015704459946563976	-0.001247620540998261	0.9797205131728569	-1	0	0	0.6	6	0.38461538461538464	5	0.625	0.3076923076923077	7	4	7	1	0	0.375	3	8	15	0.06666666666666667	0.3333333333333333	0.4712103640360391	0.941257890743092	0.6576293080473397	0.9256106066900497	0.5369767168911637	0.8711071872603555	0.922328520956608	0.9169792925038796	1.0	0.42857142857142855	0.0	-0.0001247620540998261	-0.0001247620540998261
3650	0.11433163061820746	0.03514267869549357	0.0345409491295023	0.5860457609331682	-1	0	0	0.1	1	1.0	13	1.0	1.0	14	13	0	1	0	0.06666666666666667	1	15	15	0.3333333333333333	0	0.22748428085630668	0.8176834544724013	0.6357243642081437	0.795874415745594	0.4543291749188564	0.7831044746601824	0.7395950157195841	0.7992738985665597	1.0	0.14285714285714285	0.0	0.0345409491295023	0.0345409491295023
2957	0.11144967583883986	0.03404843148466782	0.03364552259824722	0.6346286063524362	-1	0	0	0.1	1	1.0	13	1.0	1.0	14	13	0	1	0	0.06666666666666667	1	15	15	0.3333333333333333	0	0.22748428085630668	0.8094987130314946	0.6357243642081437	0.7979393468262644	0.4543291749188564	0.8050079295637169	0.7395950157195841	0.8041921974578012	1.0	0.21428571428571427	0.0	0.03364552259824722	0.03364552259824722
4774	0.11095269305198945	0.031491203431081576	0.03143281284419584	0.6130471728530978	-1	0	0	0.1	1	1.0	13	1.0	1.0	14	13	0	1	0	0.06666666666666667	1	15	15	0.3333333333333333	0	0.22748428085630668	0.8094987130314946	0.6357243642081437	0.7979393468262644	0.4346722402175393	0.7820575012617972	0.7073072956533849	0.7967286932837827	1.0	0.21428571428571427	0.0	0.03143281284419584	0.03143281284419584
2579	0.10424062989273773	0.022974358416921487	0.02159386008219141	0.632997909437433	-1	0	0	0.1	1	1.0	13	1.0	1.0	14	13	0	1	0	0.06666666666666667	1	15	15	0.3333333333333333	0	0.22444508167506902	0.8190633305583718	0.6135943642904704	0.759311809393154	0.40013034961170374	0.7971800562111221	0.7668698710446984	0.7929109741519449	1.0	0.2857142857142857	0.0	0.02159386008219141	0.02159386008219141
4654	0.1119374405056241	0.03243412618503717	0.02732004995633205	0.6389294967443995	-1	0	0	0.1	1	1.0	13	1.0	1.0	14	13	0	1	0	0.06666666666666667	1	15	15	0.3333333333333333	0	0.22748428085630668	0.8089997544717343	0.6402818337558159	0.7870484945102402	0.4543291749188564	0.8176139139252028	0.7395950157195841	0.8048683997834526	1.0	0.2857142857142857	0.0	0.02732004995633205	0.02732004995633205
1144	0.10792919001667371	0.01343930156800102	0.00922606069752293	0.6370441952015544	-1	0	0	0.1	1	1.0	13	1.0	1.0	14	13	0	1	0	0.06666666666666667	1	15	15	0.3333333333333333	0	0.22444508167506902	0.8190633305583718	0.6135943642904704	0.759311809393154	0.33172561088062125	0.8525017395668335	0.8677021228041654	0.8132236838936485	1.0	0.2857142857142857	0.0	0.00922606069752293	0.00922606069752293
4503	0.07225721965517433	0.007593184785417778	0.0048261077027940275	0.6557557953858055	-1	0	0	0.125	1	1.0	9	1.0	1.0	10	9	0	1	0	0.09090909090909091	1	11	11	0.3333333333333333	0	0.5174617299483872	0.8126821735166262	0.6402818337558159	0.5639373989524655	0.4291504144015332	0.8032177987571024	0.6998064603806248	0.7395709406946838	1.0	0.3	0.0	0.0048261077027940275	0.0048261077027940275
1629	0.11130686095522117	0.019536004460474234	0.01949806947964382	0.6464885604043797	-1	0	0	0.1	1	1.0	13	1.0	1.0	14	13	0	1	0	0.06666666666666667	1	15	15	0.3333333333333333	0	0.22444508167506902	0.8190633305583718	0.6135943642904704	0.759311809393154	0.4125886624272751	0.8006857687002412	0.775768352196338	0.7941029510881158	1.0	0.2857142857142857	0.0	0.01949806947964382	0.01949806947964382
1318	0.062008320854406676	0.018486192233325774	-0.007250896389435849	0.7093410112370582	-1	0	0	0.2222222222222222	2	0.9090909090909091	10	0.5416666666666666	0.9090909090909091	12	10	0	1	0	0.16666666666666666	12	2	13	0.5	0	0.428438502463659	0.9449218016137644	0.6621530259767326	0.9379077288976355	0.26568237458973953	0.9088896382520906	0.8958828158391635	0.9320856147424189	1.0	0.25	0.0	-0.0007250896389435848	-0.0007250896389435848
4345	0.11923991038802327	0.035686355653896724	0.03417479594563986	0.6103355428018348	-1	0	0	0.1	1	1.0	13	1.0	1.0	14	13	0	1	0	0.06666666666666667	1	15	15	0.3333333333333333	0	0.22748428085630668	0.8094987130314946	0.6357243642081437	0.7979393468262644	0.4543291749188564	0.8050079295637169	0.7395950157195841	0.8041921974578012	1.0	0.21428571428571427	0.0	0.03417479594563986	0.03417479594563986
4084	0.11314764519111344	0.03994396435747508	0.03898561272878929	0.6069694563277899	-1	0	0	0.1	1	1.0	13	1.0	1.0	14	13	0	1	0	0.06666666666666667	1	15	15	0.3333333333333333	0	0.22748428085630668	0.8094987130314946	0.6357243642081437	0.7979393468262644	0.4543291749188564	0.8050079295637169	0.7395950157195841	0.8041921974578012	1.0	0.21428571428571427	0.0	0.03898561272878929	0.03898561272878929
3708	0.11332089458264373	0.01992758979304632	0.01954624269855481	0.6341040336831971	-1	0	0	0.1	1	1.0	13	1.0	1.0	14	13	0	1	0	0.06666666666666667	1	15	15	0.3333333333333333	0	0.22748428085630668	0.8094987130314946	0.6357243642081437	0.7979393468262644	0.4543291749188564	0.8050079295637169	0.7395950157195841	0.8041921974578012	1.0	0.2857142857142857	0.0	0.01954624269855481	0.01954624269855481
264	0.016313487347267317	0.0011836855638404946	2.3674053012967835e-06	0.9388698989019987	-1	0	0	0.5	5	0.5384615384615384	7	0.375	0.5384615384615384	10	7	4	2	0	0.625	8	5	15	0.2222222222222222	0.36363636363636365	0.7653139831329032	0.8849528137828225	0.8852296872614558	0.9555238117515915	0.7726105605092913	0.9061157398728913	0.7977627858591678	0.9211590851421638	0.55	0.2	0.0	2.3674053012967835e-06	2.3674053012967835e-06
2057	0.11553968144120502	0.02265809376192981	0.016446254412239836	0.6241748684585597	-1	0	0	0.1	1	1.0	13	1.0	1.0	14	13	0	1	0	0.06666666666666667	1	15	15	0.3333333333333333	0	0.22444508167506902	0.8190633305583718	0.6135943642904704	0.777892207391355	0.4543291749188564	0.8294800641669579	0.7395950157195841	0.8097616387687702	1.0	0.14285714285714285	0.0	0.016446254412239836	0.016446254412239836
3476	0.11449314308948924	0.03621516879309368	0.03560256269631241	0.6109329392988617	-1	0	0	0.1	1	1.0	13	1.0	1.0	14	13	0	1	0	0.06666666666666667	1	15	15	0.3333333333333333	0	0.22748428085630668	0.8094987130314946	0.6357243642081437	0.7979393468262644	0.4543291749188564	0.8050079295637169	0.7395950157195841	0.8041921974578012	1.0	0.21428571428571427	0.0	0.03560256269631241	0.03560256269631241
4617	0.11427128766973553	0.03219347890453265	0.03196462423444939	0.6140693994102717	-1	0	0	0.1	1	1.0	13	1.0	1.0	14	13	0	1	0	0.06666666666666667	1	15	15	0.3333333333333333	0	0.22748428085630668	0.8094987130314946	0.6357243642081437	0.7979393468262644	0.4543291749188564	0.8050079295637169	0.7395950157195841	0.8041921974578012	1.0	0.21428571428571427	0.0	0.03196462423444939	0.03196462423444939
1282	0.028641259126164925	0.00212198003735434	0.0007714999501552652	0.9890695494120357	-1	0	0	0.25	2	0.8888888888888888	8	0.55	0.7777777777777778	8	7	2	6	0	0.2	2	10	11	0.8571428571428571	0.2	0.8120737008678667	0.9209295891381497	0.843067967647389	0.9355850789724929	0.3007813130162088	0.9028563269077852	0.9231921964164748	0.9208108010335128	0.125	0.125	0.0	0.0007714999501552652	0.0007714999501552652
2226	0.11353895566520923	0.021297878871230577	0.01798562951347534	0.6429829340347402	-1	0	0	0.1	1	1.0	13	1.0	1.0	14	13	0	1	0	0.06666666666666667	1	15	15	0.3333333333333333	0	0.22444508167506902	0.8190633305583718	0.6135943642904704	0.7592285371774118	0.4543291749188564	0.8294800641669579	0.767601964388902	0.8043129826913243	1.0	0.21428571428571427	0.0	0.01798562951347534	0.01798562951347534
4002	0.1157294452784557	0.03436802772383315	0.033934039820347726	0.6372517979046666	-1	0	0	0.1	1	1.0	13	1.0	1.0	14	13	0	1	0	0.06666666666666667	1	15	15	0.3333333333333333	0	0.22748428085630668	0.8094987130314946	0.6357243642081437	0.7979393468262644	0.4543291749188564	0.8050079295637169	0.7395950157195841	0.8041921974578012	1.0	0.14285714285714285	0.0	0.033934039820347726	0.033934039820347726
4115	0.12333528939227414	0.016565993059632585	0.006048850556075414	0.6577390238760947	-1	0	0	0.1	1	1.0	13	1.0	1.0	14	13	0	1	0	0.06666666666666667	1	15	15	0.3333333333333333	0	0.22748428085630668	0.8094987130314946	0.6062699949237433	0.8023933851985142	0.4543291749188564	0.8050079295637169	0.7395950157195841	0.8056502065087987	1.0	0.2857142857142857	0.0	0.006048850556075414	0.006048850556075414
2709	0.11030222415391862	0.023276683698024974	0.023051063681452252	0.6694195936299753	-1	0	0	0.1	1	1.0	13	1.0	1.0	14	13	0	1	0	0.06666666666666667	1	15	15	0.3333333333333333	0	0.22444508167506902	0.8190633305583718	0.6135943642904704	0.759311809393154	0.4543291749188564	0.8294800641669579	0.7668698710446984	0.8043368838881466	1.0	0.21428571428571427	0.0	0.023051063681452252	0.023051063681452252
2933	0.10937386157605587	0.024772388243588624	0.024716753275128105	0.6430804689897605	-1	0	0	0.1	1	1.0	13	1.0	1.0	14	13	0	1	0	0.06666666666666667	1	15	15	0.3333333333333333	0	0.22444508167506902	0.8190633305583718	0.6135943642904704	0.759311809393154	0.40013034961170374	0.7971800562111221	0.7668698710446984	0.7929109741519449	1.0	0.2857142857142857	0.0	0.024716753275128105	0.024716753275128105
1086	0.08919692905600374	0.0024907463071756446	0.0024720631701587144	0.5994404269583222	-1	0	0	0.1	1	1.0	13	1.0	1.0	14	13	0	1	0	0.06666666666666667	1	15	15	0.3333333333333333	0	0.36257505746358437	0.8392088031675814	0.31617936839662875	0.8669398765038384	0.4777449122850547	0.9173736538433293	0.8320673169586433	0.8784573988586438	1.0	0.21428571428571427	0.0	0.0024720631701587144	0.0024720631701587144
1288	0.09355526045029627	0.022139804018972385	0.010035056295456448	0.7415468611331547	-1	0	0	0.2	2	0.9230769230769231	12	0.5357142857142857	0.9230769230769231	14	12	0	1	0	0.14285714285714285	14	2	15	0.5	0	0.22748428085630668	0.878428180418631	0.6135943642904704	0.8537780050167832	0.33172561088062125	0.8940546740184654	0.7889625453212905	0.8763531159873871	1.0	0.2857142857142857	0.0	0.010035056295456448	0.010035056295456448
289	0.013988879880511168	0.0010315011838667168	-0.0010277493285508641	0.9216500988058063	-1	0	0	0.3	3	0.8461538461538461	11	0.3333333333333333	0.3076923076923077	5	4	9	6	0	0.5555555555555556	5	9	15	0.2857142857142857	0.3333333333333333	0.7039209425584495	0.5179034051719	0.3228179719571517	0.7088931030059007	0.3696085874213716	0.5	0.845147128640974	0.5794589719371906	0.2	1.0	0.0	-0.00010277493285508642	-0.00010277493285508642
2470	0.10562439649967449	0.015072399031765568	0.012959669403365928	0.6891506343162705	-1	0	0	0.1	1	1.0	13	1.0	1.0	14	13	0	1	0	0.06666666666666667	1	15	15	0.3333333333333333	0	0.22444508167506902	0.8190633305583718	0.6135943642904704	0.759311809393154	0.4543291749188564	0.8294800641669579	0.7668698710446984	0.8043368838881466	1.0	0.21428571428571427	0.0	0.012959669403365928	0.012959669403365928
557	0.02571466319671274	0.0008996974880344212	-0.000478444297056101	0.9881404268943313	-1	0.25	1	0.5	5	0.5384615384615384	7	0.26785714285714285	0.38461538461538464	8	5	6	1	0	0.875	8	7	15	0.07692307692307693	0.25	0.34135742598383	0.9295726674711637	0.945169101227355	0.9609595685296688	0.3888091423880056	0.9053070102059227	0.9394806499047549	0.9358583818452465	1.0	0.125	0.0	-4.7844429705610095e-05	-4.7844429705610095e-05
124	0.012157237601846196	0.0008970547804283345	0.000857171413839616	0.9920383265424415	-1	0	0	0.4	4	0.6153846153846154	8	0.5555555555555556	0.3076923076923077	5	4	9	2	0	0.3333333333333333	3	9	15	0.09523809523809523	0.5	0.1043356369193297	0.7663565911774824	0.9669045333524006	0.9733850905295596	0.6281012756774575	0.9497993575281275	0.964063217006799	0.929287396341057	0.7	0.6	0.0	0.000857171413839616	0.000857171413839616
4933	0.12359271283829448	0.0183129600252021	0.010502264308828767	0.6686965675141991	-1	0	0	0.1	1	1.0	13	1.0	1.0	14	13	0	1	0	0.06666666666666667	1	15	15	0.3333333333333333	0	0.22748428085630668	0.8094987130314946	0.6062699949237433	0.8206852178525705	0.4543291749188564	0.8050079295637169	0.7395950157195841	0.8118203667468286	1.0	0.2857142857142857	0.0	0.010502264308828767	0.010502264308828767
4570	0.11270267366219042	0.023047388221372568	0.02267513481221586	0.6422801736540089	-1	0	0	0.1	1	1.0	13	1.0	1.0	14	13	0	1	0	0.06666666666666667	1	15	15	0.3333333333333333	0	0.22748428085630668	0.8094987130314946	0.6357243642081437	0.7979393468262644	0.4543291749188564	0.8050079295637169	0.7395950157195841	0.8041921974578012	1.0	0.35714285714285715	0.0	0.02267513481221586	0.02267513481221586
1843	0.10991187577825057	0.021774667087511034	0.020727594367522455	0.6645973849775905	-1	0	0	0.1	1	1.0	13	1.0	1.0	14	13	0	1	0	0.06666666666666667	1	15	15	0.3333333333333333	0	0.22444508167506902	0.8190633305583718	0.6135943642904704	0.759311809393154	0.4543291749188564	0.8294800641669579	0.7668698710446984	0.8043368838881466	1.0	0.21428571428571427	0.0	0.020727594367522455	0.020727594367522455
1462	0.11742516415135967	0.020854859599666927	0.01740552376564524	0.6586754697492652	-1	0	0	0.1	1	1.0	13	1.0	1.0	14	13	0	1	0	0.06666666666666667	1	15	15	0.3333333333333333	0	0.22444508167506902	0.8190633305583718	0.6135943642904704	0.759311809393154	0.40013034961170374	0.7971800562111221	0.7668698710446984	0.7929109741519449	1.0	0.2857142857142857	0.0	0.01740552376564524	0.01740552376564524
2028	0.10414961850716134	0.021417184530056418	0.02138171147438841	0.6466193326370644	-1	0	0	0.1	1	1.0	13	1.0	1.0	14	13	0	1	0	0.06666666666666667	1	15	15	0.3333333333333333	0	0.22444508167506902	0.8190633305583718	0.6135943642904704	0.759311809393154	0.4543291749188564	0.8294800641669579	0.7668698710446984	0.8043368838881466	1.0	0.21428571428571427	0.0	0.02138171147438841	0.02138171147438841
610	0.0035292106878772674	0.0008415264128250891	-3.091599467294465e-07	0.9758312766463619	-1	0	0	0.25	1	1.0	3	1.0	1.0	4	3	0	0	0	0.2	5	1	5	0.0	0	0.7128172211171255	0.875267335610574	0.6271284083494413	0.9123219463434726	0.6811979794979607	0.7847871087592796	0.8530921517686854	0.865470240698679	0	0	0.0	-3.091599467294465e-08	-3.091599467294465e-08
4980	0.10939870288278603	0.017282279201078866	0.009048160567659783	0.6558866103808754	-1	0	0	0.1111111111111111	1	1.0	11	1.0	1.0	12	11	0	1	0	0.07692307692307693	1	13	13	0.3333333333333333	0	0.22748428085630668	0.6838934264927361	0.6466599603186022	0.8256261758497316	0.31862160751214424	0.8351418887072399	0.839113907768214	0.7885810162339245	1.0	0.3333333333333333	0.0	0.009048160567659783	0.009048160567659783
4291	0.12319054635635478	0.018956895718945158	0.015816587992409814	0.6468551633458621	-1	0	0	0.1	1	1.0	13	1.0	1.0	14	13	0	1	0	0.06666666666666667	1	15	15	0.3333333333333333	0	0.22748428085630668	0.8094987130314946	0.6062699949237433	0.8206852178525705	0.4543291749188564	0.8050079295637169	0.7395950157195841	0.8118203667468286	1.0	0.21428571428571427	0.0	0.015816587992409814	0.015816587992409814
1646	0.10807878885773203	0.0223610973434904	0.020249115839817387	0.6760286752380673	-1	0	0	0.1	1	1.0	13	1.0	1.0	14	13	0	1	0	0.06666666666666667	1	15	15	0.3333333333333333	0	0.22444508167506902	0.8190633305583718	0.6135943642904704	0.759311809393154	0.40013034961170374	0.7971800562111221	0.7668698710446984	0.7929109741519449	1.0	0.2857142857142857	0.0	0.020249115839817387	0.020249115839817387
3974	0.11543189658489364	0.027773943220796155	0.02755170799217001	0.6090259293840774	-1	0	0	0.1	1	1.0	13	1.0	1.0	14	13	0	1	0	0.06666666666666667	1	15	15	0.3333333333333333	0	0.22748428085630668	0.8094987130314946	0.6357243642081437	0.7979393468262644	0.4543291749188564	0.8050079295637169	0.7395950157195841	0.8041921974578012	1.0	0.2857142857142857	0.0	0.02755170799217001	0.02755170799217001
2086	0.10723003149203583	0.02225394169352901	0.01908424491444768	0.6731205968435461	-1	0	0	0.1	1	1.0	13	1.0	1.0	14	13	0	1	0	0.06666666666666667	1	15	15	0.3333333333333333	0	0.22444508167506902	0.8190633305583718	0.6135943642904704	0.759311809393154	0.40013034961170374	0.7971800562111221	0.7668698710446984	0.7929109741519449	1.0	0.2857142857142857	0.0	0.01908424491444768	0.01908424491444768
4440	0.11079531728685521	0.01841371327138435	0.009750241553756906	0.6544612645765431	-1	0	0	0.1111111111111111	1	1.0	11	1.0	1.0	12	11	0	1	0	0.07692307692307693	1	13	13	0.3333333333333333	0	0.22748428085630668	0.6838934264927361	0.6466599603186022	0.8256261758497316	0.31862160751214424	0.8351418887072399	0.839113907768214	0.7885810162339245	1.0	0.25	0.0	0.009750241553756906	0.009750241553756906
4561	0.11115090556983981	0.024192368229362705	0.024079628348693274	0.6246764623031269	-1	0	0	0.1	1	1.0	13	1.0	1.0	14	13	0	1	0	0.06666666666666667	1	15	15	0.3333333333333333	0	0.22748428085630668	0.8094987130314946	0.6357243642081437	0.7979393468262644	0.4543291749188564	0.8050079295637169	0.7395950157195841	0.8041921974578012	1.0	0.14285714285714285	0.0	0.024079628348693274	0.024079628348693274
677	0.07512701856167942	0.004970954269552958	0.0028020005838764856	0.8346813466750481	-1	0	0	0.1	1	1.0	13	0.42857142857142855	0.8461538461538461	11	11	3	3	0	0.7142857142857143	7	5	15	0.3	0	0.5287080702502442	0.9558462519961716	0.27395810745466986	0.8356410030928911	0.8498021369471397	0.8937845596054522	0.9134153769893516	0.9069558952909631	0.18181818181818182	0.09090909090909091	0.0	0.0028020005838764856	0.0028020005838764856
967	0.029265004494747518	0.0016415234987178968	0.0007655137459436363	0.995334370380109	-1	0.25	1	0.5	5	0.5384615384615384	7	0.30612244897959184	0.5384615384615384	12	7	2	0	0	1.0	7	7	15	0.0	0.25	0.8363878719939759	0.8922893534593027	0.8422831332508208	0.9655753614464258	0.6959634471803795	0.9616641954435607	0.7837937205215455	0.9473594350369583	0	0	0.0	0.0007655137459436363	0.0007655137459436363
750	0.05513546913716155	0.003404692175696309	0.003058539427492614	0.8766816330743415	-1	0	0	0.1	1	1.0	13	0.23809523809523808	0.7692307692307693	10	10	4	4	0	0.7777777777777778	9	7	15	0.3333333333333333	0	0.6163145064043468	0.9425264902201475	0.27395810745466986	0.838368099809322	0.8498021369471397	0.9314497788066551	0.9134153769893516	0.9130017997298029	0.15000000000000002	0.4	0.0	0.003058539427492614	0.003058539427492614
1346	0.10546136858058537	0.01940322314759	0.013492030983780837	0.6588752591646039	-1	0	0	0.1	1	1.0	13	1.0	1.0	14	13	0	1	0	0.06666666666666667	1	15	15	0.3333333333333333	0	0.22444508167506902	0.8190633305583718	0.6135943642904704	0.759311809393154	0.4125886624272751	0.8006857687002412	0.775768352196338	0.7941029510881158	1.0	0.2857142857142857	0.0	0.013492030983780837	0.013492030983780837
251	0.02823816492341773	0.0032678187219590377	-0.0019033083884194108	0.6447138395208412	-1	0	0	0.3333333333333333	2	0.8333333333333334	5	1.0	0.8333333333333334	7	5	0	2	0	0.125	8	1	8	1.0	0.2857142857142857	0.6522070870597848	0.6900273659540229	0.627159736957468	0.8731439228881639	0.43212696460164624	0.7791067675789228	0.8291547108952384	0.7908275708784015	0.5714285714285714	0.42857142857142855	0.0	-0.0001903308388419411	-0.0001903308388419411
2459	0.10777293101993085	0.030838854173313286	0.030696384300929625	0.6410496570278479	-1	0	0	0.1	1	1.0	13	1.0	1.0	14	13	0	1	0	0.06666666666666667	1	15	15	0.3333333333333333	0	0.22444508167506902	0.8190633305583718	0.6135943642904704	0.759311809393154	0.4543291749188564	0.8294800641669579	0.7668698710446984	0.8043368838881466	1.0	0.21428571428571427	0.0	0.030696384300929625	0.030696384300929625
3461	0.07120313625794687	0.003009389571125504	0.000807880984399688	0.9107500141928709	-1	0	0	0.2	2	0.8461538461538461	11	0.3	0.7692307692307693	12	10	2	3	0	0.5	10	5	15	0.5	0	0.22748428085630668	0.7925697764006877	0.6357243642081437	0.8429984029569654	0.4543291749188564	0.8113362640574712	0.7395950157195841	0.8165736153684108	0.5	0.16666666666666666	0.0	0.000807880984399688	0.000807880984399688
2993	0.104200852276968	0.022578247566148162	0.022578186566402415	0.654880479100991	-1	0	0	0.1	1	1.0	13	1.0	1.0	14	13	0	1	0	0.06666666666666667	1	15	15	0.3333333333333333	0	0.22444508167506902	0.8190633305583718	0.6135943642904704	0.759311809393154	0.4543291749188564	0.8294800641669579	0.7668698710446984	0.8043368838881466	1.0	0.21428571428571427	0.0	0.022578186566402415	0.022578186566402415
1827	0.10558374009858923	0.02336558803803986	0.020794441307430658	0.6653997371946767	-1	0	0	0.1	1	1.0	13	1.0	1.0	14	13	0	1	0	0.06666666666666667	1	15	15	0.3333333333333333	0	0.22444508167506902	0.8190633305583718	0.6135943642904704	0.759311809393154	0.40013034961170374	0.7971800562111221	0.7668698710446984	0.7929109741519449	1.0	0.2857142857142857	0.0	0.020794441307430658	0.020794441307430658
5001	0.11025302449933781	0.03106345837255762	0.031059958362712248	0.6108798488654172	-1	0	0	0.1	1	1.0	13	1.0	1.0	14	13	0	1	0	0.06666666666666667	1	15	15	0.3333333333333333	0	0.22748428085630668	0.8094987130314946	0.6357243642081437	0.7979393468262644	0.4543291749188564	0.8050079295637169	0.7395950157195841	0.8041921974578012	1.0	0.21428571428571427	0.0	0.031059958362712248	0.031059958362712248
3636	0.11282426235847341	0.023577981196493687	0.02292418882629875	0.6366683931594863	-1	0	0	0.1	1	1.0	13	1.0	1.0	14	13	0	1	0	0.06666666666666667	1	15	15	0.3333333333333333	0	0.22748428085630668	0.8094987130314946	0.6357243642081437	0.7979393468262644	0.4543291749188564	0.8050079295637169	0.7395950157195841	0.8041921974578012	1.0	0.21428571428571427	0.0	0.02292418882629875	0.02292418882629875
2503	0.10644336136860418	0.022596341983951444	0.02022455302082379	0.6547062846919602	-1	0	0	0.1	1	1.0	13	1.0	1.0	14	13	0	1	0	0.06666666666666667	1	15	15	0.3333333333333333	0	0.22444508167506902	0.8190633305583718	0.6135943642904704	0.759311809393154	0.40013034961170374	0.7971800562111221	0.7668698710446984	0.7929109741519449	1.0	0.2857142857142857	0.0	0.02022455302082379	0.02022455302082379
573	0.01432499597538779	0.0027462097529374844	0.002518086587622684	0.9341984912531169	-1	0	0	0.5	5	0.46153846153846156	6	0.42857142857142855	0.38461538461538464	8	5	6	3	0	0.7142857142857143	5	7	15	0.23076923076923078	0.5	0.804348004567586	0.9303791830090292	0.612873034812919	0.8793100423458673	0.32751162641502696	0.8914919716936853	0.9449049250096702	0.9027509211681695	0.125	0.375	0.0	0.002518086587622684	0.002518086587622684
4467	0.11589709346921931	0.04031860468870768	0.03936928347581131	0.606170553356149	-1	0	0	0.1	1	1.0	13	1.0	1.0	14	13	0	1	0	0.06666666666666667	1	15	15	0.3333333333333333	0	0.22748428085630668	0.8094987130314946	0.6357243642081437	0.7979393468262644	0.4543291749188564	0.8050079295637169	0.7395950157195841	0.8041921974578012	1.0	0.2857142857142857	0.0	0.03936928347581131	0.03936928347581131
3814	0.07035863798640858	0.009006676890599245	0.002953134242636947	0.679678863299999	-1	0	0	0.1	1	1.0	13	1.0	1.0	14	13	0	1	0	0.06666666666666667	1	15	15	0.3333333333333333	0	0.5311792274634372	0.9310471677089116	0.6402818337558159	0.8723176201491747	0.4543291749188564	0.5635524659518856	0.7395950157195841	0.8310886505485551	1.0	0.21428571428571427	0.0	0.002953134242636947	0.002953134242636947
3248	0.11271763414833638	0.032315575232965806	0.0322357689017655	0.6221459843663975	-1	0	0	0.1	1	1.0	13	1.0	1.0	14	13	0	1	0	0.06666666666666667	1	15	15	0.3333333333333333	0	0.22748428085630668	0.8094987130314946	0.6357243642081437	0.7979393468262644	0.4543291749188564	0.8050079295637169	0.7395950157195841	0.8041921974578012	1.0	0.2857142857142857	0.0	0.0322357689017655	0.0322357689017655
1247	0.03042344268445108	0.0016632218408666498	-0.0012099176404925436	0.8947144587356777	-1	0	0	0.4	4	0.6923076923076923	9	0.3333333333333333	0.5384615384615384	11	7	3	5	0	0.5555555555555556	5	9	15	0.8333333333333334	0.18181818181818182	0.7538398874852866	0.7545950644126456	0.607608793802884	0.9539899814457288	0.3696085874213716	0.8969744298827995	0.8753288905364824	0.8915209551315894	0.09090909090909091	0.8181818181818182	0.0	-0.00012099176404925436	-0.00012099176404925436
839	0.049332377589423576	0.007616103164281554	0.0074278903494005635	0.9668070714144716	-1	0	0	0.3	3	0.7692307692307693	10	0.5357142857142857	0.5384615384615384	8	7	6	2	0	0.5714285714285714	7	4	15	0.13333333333333333	0	0.47156042301979006	0.9331976936158823	0.483219636604794	0.9527545891385154	0.5325025124051319	0.9160729680347364	0.8235593403693419	0.9356563404858665	0.5625	0.125	0.0	0.0074278903494005635	0.0074278903494005635
2464	0.08897310720313083	0.023507971496175593	-0.012648876820968775	0.7249521417792485	-1	0	0	0.1	1	1.0	13	1.0	1.0	14	13	0	1	0	0.06666666666666667	15	1	15	0.3333333333333333	0	0.22444508167506902	0.801557776651852	0.6135943642904704	0.8308806737163467	0.4543291749188564	0.835392783185859	0.8549063892238511	0.8230903558497126	1.0	0.14285714285714285	0.0	-0.0012648876820968776	-0.0012648876820968776
4192	0.10812737648552596	0.03614772383058222	0.014000566548027052	0.6019564785782832	-1	0	0	0.1	1	1.0	13	1.0	1.0	14	13	0	1	0	0.06666666666666667	1	15	15	0.3333333333333333	0	0.22748428085630668	0.8171245183476541	0.6402818337558159	0.7852336810661765	0.4543291749188564	0.8035130927732105	0.7395950157195841	0.8022798482928971	1.0	0.21428571428571427	0.0	0.014000566548027052	0.014000566548027052
4827	0.10764628212680913	0.027843355278405296	-0.00515392291370083	0.6758935869914955	-1	0	0	0.1	1	1.0	13	1.0	1.0	14	13	0	1	0	0.06666666666666667	15	1	15	0.3333333333333333	0	0.22748428085630668	0.8094987130314946	0.6357243642081437	0.7979393468262644	0.4543291749188564	0.8050079295637169	0.7395950157195841	0.8041921974578012	1.0	0.21428571428571427	0.0	-0.000515392291370083	-0.000515392291370083
680	0.03815397073595128	0.012262353083982698	0.010440320033094926	0.91355062266314	-1	0	0	0.4	4	0.6153846153846154	8	0.3409090909090909	0.6153846153846154	12	8	2	0	0	0.36363636363636365	11	4	15	0.0	0	0.373406813918448	0.9755562583851471	0.4213462554900739	0.9614483593178473	0.6281012756774575	0.9590781448153894	0.9082184777873624	0.9661853439326229	0	0	0.0	0.010440320033094926	0.010440320033094926
653	None	None	None	None	None	0	0	0.3	3	0.6923076923076923	9	0.625	0.46153846153846156	9	6	5	2	0	0.375	3	8	15	0.18181818181818182	0.5454545454545454	0.5037442324333374	0.8966012553373541	0.6621530259767326	0.9488439266154339	0.4551439772747209	0.9226058745579225	0.8932500532594113	0.9255015571485081	0.611111111111111	0.3333333333333333	0.0	None	None
1835	0.10796253374620887	0.022212718348161645	0.02035576673330204	0.6766194319531076	-1	0	0	0.1	1	1.0	13	1.0	1.0	14	13	0	1	0	0.06666666666666667	1	15	15	0.3333333333333333	0	0.22444508167506902	0.8190633305583718	0.6135943642904704	0.759311809393154	0.40013034961170374	0.7971800562111221	0.7668698710446984	0.7929109741519449	1.0	0.2857142857142857	0.0	0.02035576673330204	0.02035576673330204
98	0.008270562463011218	0.0023907973441455667	0.0014877069320847998	0.9878188981001811	-1	0.5	1	0.6666666666666666	4	0.5714285714285714	4	0.5	0.42857142857142855	4	3	4	0	0	0.5	6	3	9	0.0	0.4	0.6804400661583141	0.8015782188669553	0.37568034966866	0.9133526424216211	0.6011934260783839	0.5508077771530115	0.8332412418574697	0.7889263808839235	0	0	0.0	0.0014877069320847998	0.0014877069320847998
590	0.026218020439621858	0.0017942805485296261	0.001790127564445252	0.9605667274504555	-1	0	0	0.2	2	0.9230769230769231	12	0.625	0.7692307692307693	12	10	2	1	0	0.375	3	8	15	0.16666666666666666	0	0.9054973728382194	0.896717660961703	0.4554135057866864	0.9676830465183487	0.8074018926554283	0.9370957141907592	0.9030929975801482	0.9401343257041291	1.0	0.08333333333333333	0.0	0.001790127564445252	0.001790127564445252
1456	0.10953321750493095	0.01458555492639785	0.007590437002161525	0.6670960591112174	-1	0	0	0.1	1	1.0	13	1.0	1.0	14	13	0	1	0	0.06666666666666667	1	15	15	0.3333333333333333	0	0.22444508167506902	0.8190633305583718	0.6135943642904704	0.759311809393154	0.40013034961170374	0.7971800562111221	0.7668698710446984	0.7929109741519449	1.0	0.2857142857142857	0.0	0.007590437002161525	0.007590437002161525
570	0.007718068630090208	0.002086417345754711	-0.0020562334626011104	0.9843401829749796	-1	0	0	0.5	4	0.6	6	0.42857142857142855	0.5	8	5	3	0	0	0.5714285714285714	4	7	12	0.0	0.8	0.6274608715066557	0.9565180037205634	0.7754238975721539	0.8561536949603917	0.46568447571254135	0.9189879363231624	0.8688730315032438	0.9194164040353199	0	0	0.0	-0.00020562334626011104	-0.00020562334626011104
2941	0.11198886373601676	0.03140935217676245	0.03045588529503455	0.6248130917801067	-1	0	0	0.1	1	1.0	13	1.0	1.0	14	13	0	1	0	0.06666666666666667	1	15	15	0.3333333333333333	0	0.22748428085630668	0.8094987130314946	0.6357243642081437	0.7979393468262644	0.4543291749188564	0.8050079295637169	0.7395950157195841	0.8041921974578012	1.0	0.21428571428571427	0.0	0.03045588529503455	0.03045588529503455
4968	0.1151896295072778	0.03413622356678453	0.03359333617305425	0.6328146561154017	-1	0	0	0.1	1	1.0	13	1.0	1.0	14	13	0	1	0	0.06666666666666667	1	15	15	0.3333333333333333	0	0.22748428085630668	0.8094987130314946	0.6357243642081437	0.7979393468262644	0.4543291749188564	0.8050079295637169	0.7395950157195841	0.8041921974578012	1.0	0.2857142857142857	0.0	0.03359333617305425	0.03359333617305425
1559	0.10956554835330032	0.021792192842503066	0.018888041164416326	0.624554337115396	-1	0	0	0.1	1	1.0	13	1.0	1.0	14	13	0	1	0	0.06666666666666667	1	15	15	0.3333333333333333	0	0.22444508167506902	0.8190633305583718	0.6135943642904704	0.759311809393154	0.40013034961170374	0.7971800562111221	0.7668698710446984	0.7929109741519449	1.0	0.2857142857142857	0.0	0.018888041164416326	0.018888041164416326
1351	0.11632052235774094	0.01452153264284894	0.011837560833333292	0.6733577258949357	-1	0	0	0.1	1	1.0	13	1.0	1.0	14	13	0	1	0	0.06666666666666667	1	15	15	0.3333333333333333	0	0.22444508167506902	0.8190633305583718	0.6135943642904704	0.759311809393154	0.4543291749188564	0.8294800641669579	0.7668698710446984	0.8043368838881466	1.0	0.21428571428571427	0.0	0.011837560833333292	0.011837560833333292
2594	0.11010349875438853	0.025793908682545334	0.022118543235075436	0.6548916059494501	-1	0	0	0.1	1	1.0	13	1.0	1.0	14	13	0	1	0	0.06666666666666667	1	15	15	0.3333333333333333	0	0.22444508167506902	0.8190633305583718	0.6135943642904704	0.759311809393154	0.40013034961170374	0.7971800562111221	0.7668698710446984	0.7929109741519449	1.0	0.21428571428571427	0.0	0.022118543235075436	0.022118543235075436
4269	0.11514551895687895	0.027374846359570246	0.02659957985939309	0.6081737180664248	-1	0	0	0.1	1	1.0	13	1.0	1.0	14	13	0	1	0	0.06666666666666667	1	15	15	0.3333333333333333	0	0.22748428085630668	0.8094987130314946	0.6357243642081437	0.7979393468262644	0.4543291749188564	0.8050079295637169	0.7395950157195841	0.8041921974578012	1.0	0.2857142857142857	0.0	0.02659957985939309	0.02659957985939309
707	0.0241520202521539	0.01091711260322085	0.00607335185170061	0.9334062983159364	-1	0.5	2	0.7	7	0.3076923076923077	4	0.42857142857142855	0.3076923076923077	8	4	6	2	0	0.7142857142857143	5	7	15	0.16666666666666666	0.2222222222222222	0.2532625536904479	0.9265057852880654	0.9269017018051727	0.9379350362287885	0.5664017691144394	0.8629470632559308	0.9195565070107721	0.913980318669953	0.5625	0.125	0.0	0.00607335185170061	0.00607335185170061
1627	0.11171313313482943	0.022251543463351363	0.022162237367799667	0.659212203205244	-1	0	0	0.1	1	1.0	13	1.0	1.0	14	13	0	1	0	0.06666666666666667	1	15	15	0.3333333333333333	0	0.22444508167506902	0.8190633305583718	0.6135943642904704	0.759311809393154	0.4543291749188564	0.8294800641669579	0.7668698710446984	0.8043368838881466	1.0	0.21428571428571427	0.0	0.022162237367799667	0.022162237367799667
4452	0.11403578083024597	0.03380626269768688	0.033801622091494586	0.6354648942159615	-1	0	0	0.1	1	1.0	13	1.0	1.0	14	13	0	1	0	0.06666666666666667	1	15	15	0.3333333333333333	0	0.22748428085630668	0.8094987130314946	0.6357243642081437	0.7979393468262644	0.4543291749188564	0.7945607419240516	0.7395950157195841	0.8007443901837167	1.0	0.21428571428571427	0.0	0.033801622091494586	0.033801622091494586
3208	0.12100485583747679	0.03765118129420004	0.03680034528920342	0.6126057925159115	-1	0	0	0.1	1	1.0	13	1.0	1.0	14	13	0	1	0	0.06666666666666667	1	15	15	0.3333333333333333	0	0.22748428085630668	0.8094987130314946	0.6357243642081437	0.7979393468262644	0.4543291749188564	0.8050079295637169	0.7395950157195841	0.8041921974578012	1.0	0.21428571428571427	0.0	0.03680034528920342	0.03680034528920342
2192	0.1120473500994976	0.018899623778572534	0.01779738299325565	0.6556265953052394	-1	0	0	0.1	1	1.0	13	1.0	1.0	14	13	0	1	0	0.06666666666666667	1	15	15	0.3333333333333333	0	0.22444508167506902	0.8190633305583718	0.6135943642904704	0.759311809393154	0.4543291749188564	0.8294800641669579	0.7668698710446984	0.8043368838881466	1.0	0.21428571428571427	0.0	0.01779738299325565	0.01779738299325565
2142	0.1077836337095019	0.020683314661409307	0.018417765329528248	0.651683514050495	-1	0	0	0.1	1	1.0	13	1.0	1.0	14	13	0	1	0	0.06666666666666667	1	15	15	0.3333333333333333	0	0.22444508167506902	0.8190633305583718	0.6135943642904704	0.759311809393154	0.40013034961170374	0.7971800562111221	0.7668698710446984	0.7929109741519449	1.0	0.2857142857142857	0.0	0.018417765329528248	0.018417765329528248
2245	0.11131396903779514	0.02171683115939998	0.021374671727488352	0.654990885664136	-1	0	0	0.1	1	1.0	13	1.0	1.0	14	13	0	1	0	0.06666666666666667	1	15	15	0.3333333333333333	0	0.22444508167506902	0.8190633305583718	0.6135943642904704	0.759311809393154	0.4543291749188564	0.8294800641669579	0.7668698710446984	0.8043368838881466	1.0	0.21428571428571427	0.0	0.021374671727488352	0.021374671727488352
931	0.03923113305676246	0.008549755331093454	0.004476011752691707	0.9946677626455268	-1	0	0	0.2	2	0.9230769230769231	12	0.26785714285714285	0.8461538461538461	13	11	1	1	0	0.875	7	8	15	0.25	0	0.8486082774742766	0.8837738819896783	0.14575868924969063	0.9442540393136927	0.7484805670356194	0.9497270624111246	0.971656472077617	0.9307963705702003	1.0	0.07692307692307693	0.0	0.004476011752691707	0.004476011752691707
1550	0.11494419726668276	0.024045885352749204	0.02043225897066259	0.6328149261940168	-1	0	0	0.1	1	1.0	13	1.0	1.0	14	13	0	1	0	0.06666666666666667	1	15	15	0.3333333333333333	0	0.22444508167506902	0.8190633305583718	0.6135943642904704	0.759311809393154	0.40013034961170374	0.7971800562111221	0.7668698710446984	0.7929109741519449	1.0	0.2857142857142857	0.0	0.02043225897066259	0.02043225897066259
120	0.02613145004523817	0.0029852638412542604	0.0011365258735373405	0.9357285670971442	-1	0	0	0.4	4	0.6153846153846154	8	0.35714285714285715	0.5384615384615384	9	7	5	3	0	0.8571428571428571	6	7	15	0.25	0	0.667474824498406	0.8399635428848615	0.6570318203323995	0.9299127335136117	0.8043392319373515	0.9362031611624763	0.9010980777466253	0.9096863924703517	0.3333333333333333	0.1111111111111111	0.0	0.0011365258735373405	0.0011365258735373405
1186	0.05495773012861368	0.005795340036350682	0.005385959912954681	0.7233480087625606	-1	0	0	0.3	3	0.7692307692307693	10	0.2777777777777778	0.7692307692307693	13	10	1	0	0	0.6666666666666666	9	6	15	0.0	0.3333333333333333	0.38746202464481644	0.9644999195592514	0.6135943642904704	0.9145826378109836	0.45056804641496734	0.9609445238425207	0.9024005179076454	0.9506703604266897	0	0	0.0	0.005385959912954681	0.005385959912954681
83	0.012281750285720356	0.00011079719535076019	0.00011060466176154895	0.9555941569996741	-1	0	0	0.2857142857142857	2	0.875	7	0.4166666666666667	0.875	9	7	0	2	0	0.375	8	3	10	1.0	0	0.26413863873834337	0.9436275948816086	0.4835160245824106	0.9237218983459028	0.42229203845109103	0.947687185055319	0.7675488098097963	0.9391284692774836	0.6666666666666667	0.1111111111111111	0.0	0.00011060466176154895	0.00011060466176154895
4835	0.113534314112764	0.03697720414148342	0.036313614050637134	0.6086396201975287	-1	0	0	0.1	1	1.0	13	1.0	1.0	14	13	0	1	0	0.06666666666666667	1	15	15	0.3333333333333333	0	0.22748428085630668	0.8094987130314946	0.6357243642081437	0.7979393468262644	0.4543291749188564	0.8050079295637169	0.7395950157195841	0.8041921974578012	1.0	0.21428571428571427	0.0	0.036313614050637134	0.036313614050637134
4455	0.1185288271676086	0.025406507835410385	0.025400545509239807	0.6078583503218131	-1	0	0	0.1	1	1.0	13	1.0	1.0	14	13	0	1	0	0.06666666666666667	1	15	15	0.3333333333333333	0	0.22748428085630668	0.8094987130314946	0.6357243642081437	0.7979393468262644	0.4543291749188564	0.8050079295637169	0.7395950157195841	0.8041921974578012	1.0	0.14285714285714285	0.0	0.025400545509239807	0.025400545509239807
22	0.007547691834824112	0.0004925934518776796	0.0004677990885040349	0.9751619000454449	-1	0	0	0.5	4	0.5555555555555556	5	0.5238095238095238	0.4444444444444444	5	4	5	3	0	0.42857142857142855	3	7	11	0.23076923076923078	0.5	0.6522070870597848	0.8576780092503795	0.627159736957468	0.9101514328783155	0.527392576546341	0.9040477216179091	0.8602871429039158	0.8926612782134834	0.4	0.4	0.0	0.0004677990885040349	0.0004677990885040349
3618	0.11840643009498678	0.03915530838840349	0.0386540589907901	0.6266593409185007	-1	0	0	0.1	1	1.0	13	1.0	1.0	14	13	0	1	0	0.06666666666666667	1	15	15	0.3333333333333333	0	0.22748428085630668	0.8094987130314946	0.6357243642081437	0.7979393468262644	0.4543291749188564	0.8050079295637169	0.7395950157195841	0.8041921974578012	1.0	0.14285714285714285	0.0	0.0386540589907901	0.0386540589907901
3995	0.11842692303997648	0.03368336609816689	0.03313514291458592	0.6041643908756469	-1	0	0	0.1	1	1.0	13	1.0	1.0	14	13	0	1	0	0.06666666666666667	1	15	15	0.3333333333333333	0	0.22748428085630668	0.8094987130314946	0.6357243642081437	0.7979393468262644	0.4543291749188564	0.8050079295637169	0.7395950157195841	0.8041921974578012	1.0	0.21428571428571427	0.0	0.03313514291458592	0.03313514291458592
4006	0.11593083468887902	0.03931156420148674	0.03860688441378605	0.6154372215947781	-1	0	0	0.1	1	1.0	13	1.0	1.0	14	13	0	1	0	0.06666666666666667	1	15	15	0.3333333333333333	0	0.22748428085630668	0.8094987130314946	0.6357243642081437	0.7979393468262644	0.4543291749188564	0.8050079295637169	0.7395950157195841	0.8041921974578012	1.0	0.14285714285714285	0.0	0.03860688441378605	0.03860688441378605
4025	0.11147065728001561	0.03277378828395413	0.032343426735567796	0.6231943765000247	-1	0	0	0.1	1	1.0	13	1.0	1.0	14	13	0	1	0	0.06666666666666667	1	15	15	0.3333333333333333	0	0.22748428085630668	0.8094987130314946	0.6357243642081437	0.7979393468262644	0.4543291749188564	0.8050079295637169	0.7395950157195841	0.8041921974578012	1.0	0.21428571428571427	0.0	0.032343426735567796	0.032343426735567796
1187	0.10751352356682514	0.015946591272839743	0.010039454976558714	0.6518272909804733	-1	0	0	0.1	1	1.0	13	1.0	1.0	14	13	0	1	0	0.06666666666666667	1	15	15	0.3333333333333333	0	0.22748428085630668	0.8187760193792526	0.6135943642904704	0.7393179043259368	0.2775267855734686	0.7991841859528032	0.8474587099241317	0.7876083270996767	1.0	0.14285714285714285	0.0	0.010039454976558714	0.010039454976558714
4236	0.11165628962733312	0.024157668735091686	0.023843096332305604	0.6346460153071332	-1	0	0	0.1	1	1.0	13	1.0	1.0	14	13	0	1	0	0.06666666666666667	1	15	15	0.3333333333333333	0	0.22748428085630668	0.8094987130314946	0.6357243642081437	0.7979393468262644	0.4543291749188564	0.8050079295637169	0.7395950157195841	0.8041921974578012	1.0	0.14285714285714285	0.0	0.023843096332305604	0.023843096332305604
3645	0.10853118943375924	0.029984721506852784	0.029417737837548315	0.6385074346688965	-1	0	0	0.1	1	1.0	13	1.0	1.0	14	13	0	1	0	0.06666666666666667	1	15	15	0.3333333333333333	0	0.22748428085630668	0.8171245183476541	0.6402818337558159	0.7852336810661765	0.4543291749188564	0.8035130927732105	0.7395950157195841	0.8022798482928971	1.0	0.21428571428571427	0.0	0.029417737837548315	0.029417737837548315
2985	0.11643572144897138	0.04115531552009967	0.03984565205352913	0.6039152292920453	-1	0	0	0.1	1	1.0	13	1.0	1.0	14	13	0	1	0	0.06666666666666667	1	15	15	0.3333333333333333	0	0.22748428085630668	0.8094987130314946	0.6357243642081437	0.7979393468262644	0.4543291749188564	0.8050079295637169	0.7395950157195841	0.8041921974578012	1.0	0.21428571428571427	0.0	0.03984565205352913	0.03984565205352913
4792	0.11417377704963547	0.034268918803553275	0.033500929135167515	0.617514359342743	-1	0	0	0.1	1	1.0	13	1.0	1.0	14	13	0	1	0	0.06666666666666667	1	15	15	0.3333333333333333	0	0.22748428085630668	0.8094987130314946	0.6357243642081437	0.7979393468262644	0.4543291749188564	0.8050079295637169	0.7395950157195841	0.8041921974578012	1.0	0.21428571428571427	0.0	0.033500929135167515	0.033500929135167515
4023	0.06872609694783705	0.005592549136877719	0.005508107272601052	0.9207655467539173	-1	0	0	0.2	2	0.8461538461538461	11	0.3	0.7692307692307693	12	10	2	4	0	0.5	10	5	15	0.6666666666666666	0	0.22748428085630668	0.7925697764006877	0.6357243642081437	0.8429984029569654	0.4543291749188564	0.8113362640574712	0.7395950157195841	0.8165736153684108	0.33333333333333337	0.3333333333333333	0.0	0.005508107272601052	0.005508107272601052
1493	0.09596870112510643	0.010036665508786029	0.008462048295554879	0.6370271915379004	-1	0	0	0.1	1	1.0	13	1.0	1.0	14	13	0	0	0	0.06666666666666667	1	15	15	0.0	0	0.22444508167506902	0.8190633305583718	0.6135943642904704	0.8609852517403822	0.33172561088062125	0.8525017395668335	0.8711342864839348	0.8450059379392058	0	0	0.0	0.008462048295554879	0.008462048295554879
28	0.00670017737089528	0.00090366145820768	0.0008408784926693	0.9542131055863137	-1	0	0	0.5	3	0.5714285714285714	4	0.5	0.42857142857142855	3	3	5	3	0	0.5	6	3	9	0.21428571428571427	0	0.6030095836484335	0.560161750984621	0.6625624617304167	0.8600278804504113	0.8358379871438923	0.7685484172257787	0.804062181375834	0.7475945978526497	0.3333333333333333	0.6666666666666666	0.0	0.0008408784926693	0.0008408784926693
2780	0.1001880174792707	0.012953342792171384	-0.011547936854062657	0.7370833560386052	-1	0	0	0.2	2	0.9230769230769231	12	0.5357142857142857	0.9230769230769231	14	12	0	1	0	0.14285714285714285	14	2	15	0.5	0	0.22748428085630668	0.8340139043611854	0.6135943642904704	0.7890725874123542	0.40013034961170374	0.7947026940834736	0.782945318583595	0.8067558074555385	1.0	0.2857142857142857	0.0	-0.0011547936854062657	-0.0011547936854062657
3835	0.10111855585594623	0.00548235041026956	0.0019682740543366106	0.6348283239821457	-1	0	0	0.1	1	1.0	12	1.0	1.0	13	12	0	1	0	0.07142857142857142	1	14	14	0.3333333333333333	0	0.22748428085630668	0.8126547603756423	0.6402818337558159	0.7907104727570475	0.4543291749188564	0.8004942738218815	0.7395950157195841	0.8014398203567995	1.0	0.23076923076923078	0.0	0.0019682740543366106	0.0019682740543366106
636	0.034481792637094145	0.006003341771675313	-0.00541594065084594	0.940731511574389	-1	0	0	0.2222222222222222	2	0.9090909090909091	10	0.6190476190476191	0.6363636363636364	9	7	3	4	0	0.42857142857142855	7	3	13	0.5	0	0.43125776100873114	0.899164531864853	0.37568034966866	0.9419628522344837	0.5868848919511528	0.8668535045315161	0.8850127400218171	0.9074390854582529	0.3333333333333333	0.4444444444444444	0.0	-0.000541594065084594	-0.000541594065084594
2102	0.09039167915453845	0.021090666091738697	0.021062036099788396	0.6261808432694713	-1	0	0	0.1	1	1.0	13	1.0	1.0	14	13	0	1	0	0.06666666666666667	1	15	15	0.3333333333333333	0	0.22444508167506902	0.8190633305583718	0.6135943642904704	0.759311809393154	0.4543291749188564	0.8294800641669579	0.7668698710446984	0.8043368838881466	1.0	0.21428571428571427	0.0	0.021062036099788396	0.021062036099788396
2895	0.1094571246122257	0.012994789422015075	0.008927176879162833	0.6634433280251201	-1	0	0	0.1	1	1.0	13	1.0	1.0	14	13	0	1	0	0.06666666666666667	1	15	15	0.3333333333333333	0	0.22444508167506902	0.8190633305583718	0.6135943642904704	0.759311809393154	0.4543291749188564	0.8294800641669579	0.7668698710446984	0.8043368838881466	1.0	0.21428571428571427	0.0	0.008927176879162833	0.008927176879162833
1139	None	None	None	None	None	0	0	0.3	3	0.7692307692307693	10	0.625	0.46153846153846156	8	6	6	2	0	0.6666666666666666	6	4	15	0.14285714285714285	0	0.47156042301979006	0.9158746944884864	0.483219636604794	0.9551969640597914	0.5325025124051319	0.9040008606811615	0.8235593403693419	0.9284576350972769	0.625	0.25	0.0	None	None
302	0.0009372685634023643	0.00026155668794989966	-3.5429118658245856e-05	0.9843991691933609	-1	0.3333333333333333	1	0.75	6	0.1111111111111111	1	0.44	0.1111111111111111	4	1	6	1	0	1.0	5	5	11	0.07692307692307693	0.2857142857142857	0.6834273026828592	0.5645431104387625	0.738087062449538	0.7461206083270153	0.264754182085841	0.8246560046361633	0.9010204608978806	0.7235130908717818	1.0	0.5	0.0	-3.5429118658245855e-06	-3.5429118658245855e-06
1076	0.003909968567491989	0.0004242737617866851	0.0003387253760120302	0.9811233226755256	-1	0	0	0.3333333333333333	2	0.6666666666666666	4	0.5333333333333333	0.5	4	3	3	1	0	0.6	5	3	8	0.1111111111111111	0.3333333333333333	0.6510769671627361	0.883167906117684	0.7123976045458675	0.8668378521469502	0.3007813130162088	0.9188188897490368	0.87515607397907	0.8916289858618508	1.0	0.5	0.0	0.0003387253760120302	0.0003387253760120302
2005	0.11172670849443551	0.021444847674472342	0.01683387738331799	0.642466738025989	-1	0	0	0.1	1	1.0	13	1.0	1.0	14	13	0	1	0	0.06666666666666667	1	15	15	0.3333333333333333	0	0.22444508167506902	0.8190633305583718	0.6135943642904704	0.759311809393154	0.40013034961170374	0.7971800562111221	0.7668698710446984	0.7929109741519449	1.0	0.2857142857142857	0.0	0.01683387738331799	0.01683387738331799
4388	0.11803630557168306	0.03659115500976818	0.03537122505792021	0.6156766917686427	-1	0	0	0.1	1	1.0	13	1.0	1.0	14	13	0	1	0	0.06666666666666667	1	15	15	0.3333333333333333	0	0.22748428085630668	0.8094987130314946	0.6357243642081437	0.7979393468262644	0.4543291749188564	0.8050079295637169	0.7395950157195841	0.8041921974578012	1.0	0.2857142857142857	0.0	0.03537122505792021	0.03537122505792021
2347	0.11186165056929769	0.02371005114742178	0.023048384705790504	0.6423484951799476	-1	0	0	0.1	1	1.0	13	1.0	1.0	14	13	0	1	0	0.06666666666666667	1	15	15	0.3333333333333333	0	0.22444508167506902	0.8190633305583718	0.6135943642904704	0.759311809393154	0.4543291749188564	0.8294800641669579	0.7668698710446984	0.8043368838881466	1.0	0.2857142857142857	0.0	0.023048384705790504	0.023048384705790504
3001	0.11330336010954413	0.03140705849795305	0.03133448251994637	0.6279750713157655	-1	0	0	0.1	1	1.0	13	1.0	1.0	14	13	0	1	0	0.06666666666666667	1	15	15	0.3333333333333333	0	0.22748428085630668	0.8094987130314946	0.6357243642081437	0.7979393468262644	0.4543291749188564	0.8050079295637169	0.7395950157195841	0.8041921974578012	1.0	0.21428571428571427	0.0	0.03133448251994637	0.03133448251994637
1565	0.10664641011945353	0.025322101628853774	0.022470483119666054	0.6272657550373923	-1	0	0	0.1	1	1.0	13	1.0	1.0	14	13	0	1	0	0.06666666666666667	1	15	15	0.3333333333333333	0	0.22444508167506902	0.8190633305583718	0.6135943642904704	0.759311809393154	0.4543291749188564	0.8294800641669579	0.7668698710446984	0.8043368838881466	1.0	0.21428571428571427	0.0	0.022470483119666054	0.022470483119666054
833	0.02592647762528501	0.0014538915639315832	-0.0014172023035808222	0.9552325894880844	-1	0	0	0.3	3	0.6923076923076923	9	0.46875	0.5384615384615384	8	7	6	4	0	0.5	8	4	15	0.26666666666666666	0.3076923076923077	0.4788914910403328	0.94073984546066	0.3653104369898752	0.9089749079114051	0.46011692462834075	0.9076731415900671	0.8914970722371879	0.9205970573147271	0.125	0.25	0.0	-0.0001417202303580822	-0.0001417202303580822
2718	0.11223282869664122	0.024350258955717206	0.024343773332475862	0.6571064539978704	-1	0	0	0.1	1	1.0	13	1.0	1.0	14	13	0	1	0	0.06666666666666667	1	15	15	0.3333333333333333	0	0.22444508167506902	0.8190633305583718	0.6135943642904704	0.759311809393154	0.4543291749188564	0.8294800641669579	0.7668698710446984	0.8043368838881466	1.0	0.21428571428571427	0.0	0.024343773332475862	0.024343773332475862
90	0.057995583234796325	0.009516595234184655	0.003678609973406761	0.5587662597472429	-1	0	0	0.4	4	0.6923076923076923	9	0.4166666666666667	0.5384615384615384	8	7	6	5	0	0.25	12	3	15	0.3333333333333333	0.6666666666666666	0.34803997639714385	0.9697468137561468	0.4261349363116677	0.9330489162153076	0.45657367598260823	0.9218764163408559	0.8476899915946687	0.9456630934198719	0.5	0.375	0.0	0.003678609973406761	0.003678609973406761
4126	0.1157610687019735	0.040739914594809815	0.04023724443901005	0.6062978676210888	-1	0	0	0.1	1	1.0	13	1.0	1.0	14	13	0	1	0	0.06666666666666667	1	15	15	0.3333333333333333	0	0.22748428085630668	0.8094987130314946	0.6357243642081437	0.7979393468262644	0.4543291749188564	0.8050079295637169	0.7395950157195841	0.8041921974578012	1.0	0.14285714285714285	0.0	0.04023724443901005	0.04023724443901005
1906	0.10615105646141239	0.019764780163745863	0.011615640680471962	0.629453591424437	-1	0	0	0.1	1	1.0	13	1.0	1.0	14	13	0	1	0	0.06666666666666667	1	15	15	0.3333333333333333	0	0.22444508167506902	0.8190633305583718	0.6135943642904704	0.777892207391355	0.4543291749188564	0.8294800641669579	0.7395950157195841	0.8097616387687702	1.0	0.14285714285714285	0.0	0.011615640680471962	0.011615640680471962
3752	0.1122709489728415	0.03257910017408542	0.032506057966064594	0.6415908476639507	-1	0	0	0.1	1	1.0	13	1.0	1.0	14	13	0	1	0	0.06666666666666667	1	15	15	0.3333333333333333	0	0.22748428085630668	0.8094987130314946	0.6357243642081437	0.7979393468262644	0.4543291749188564	0.8050079295637169	0.7395950157195841	0.8041921974578012	1.0	0.5	0.0	0.032506057966064594	0.032506057966064594
4451	0.11456558161241888	0.019627135567437257	0.018838803364243737	0.6351595252394096	-1	0	0	0.1	1	1.0	13	1.0	1.0	14	13	0	1	0	0.06666666666666667	1	15	15	0.3333333333333333	0	0.22748428085630668	0.8094987130314946	0.6357243642081437	0.7979393468262644	0.4543291749188564	0.8050079295637169	0.7395950157195841	0.8041921974578012	1.0	0.35714285714285715	0.0	0.018838803364243737	0.018838803364243737
4235	0.10864493168157457	0.02144731020927772	0.009334617466115235	0.6631516894712177	-1	0	0	0.1111111111111111	1	1.0	11	1.0	1.0	12	11	0	1	0	0.07692307692307693	1	13	13	0.3333333333333333	0	0.22748428085630668	0.6838934264927361	0.6466599603186022	0.8256261758497316	0.31862160751214424	0.8351418887072399	0.839113907768214	0.7885810162339245	1.0	0.16666666666666666	0.0	0.009334617466115235	0.009334617466115235
485	0.009369549513951659	0.0006956890664558616	0.0006479833260921922	0.9793648670610492	-1	0	0	0.2	1	1.0	5	0.5833333333333334	0.8	5	4	1	1	0	0.3333333333333333	2	6	7	0.2	0	0.5497467843584846	0.9514553188936257	0.4553738659787177	0.9199142577443091	0.4548668730455326	0.8502896053742236	0.8422696233699866	0.9156393625869923	1.0	0.2	0.0	0.0006479833260921922	0.0006479833260921922
1945	0.10718449432527416	0.023012259324013858	0.022543499320492794	0.6654842345358527	-1	0	0	0.1	1	1.0	13	1.0	1.0	14	13	0	1	0	0.06666666666666667	1	15	15	0.3333333333333333	0	0.22444508167506902	0.8190633305583718	0.6135943642904704	0.759311809393154	0.4543291749188564	0.8294800641669579	0.7668698710446984	0.8043368838881466	1.0	0.21428571428571427	0.0	0.022543499320492794	0.022543499320492794
4441	0.11290243102085044	0.033976427018335385	0.03276226481567658	0.6049109515935749	-1	0	0	0.1	1	1.0	13	1.0	1.0	14	13	0	1	0	0.06666666666666667	1	15	15	0.3333333333333333	0	0.22748428085630668	0.8094987130314946	0.6357243642081437	0.7979393468262644	0.4543291749188564	0.8050079295637169	0.7395950157195841	0.8041921974578012	1.0	0.21428571428571427	0.0	0.03276226481567658	0.03276226481567658
4419	0.11842710726595225	0.03416499751096262	0.032767114952530305	0.6095162948674064	-1	0	0	0.1	1	1.0	13	1.0	1.0	14	13	0	1	0	0.06666666666666667	1	15	15	0.3333333333333333	0	0.22748428085630668	0.8094987130314946	0.6357243642081437	0.7979393468262644	0.4543291749188564	0.8050079295637169	0.7395950157195841	0.8041921974578012	1.0	0.21428571428571427	0.0	0.032767114952530305	0.032767114952530305
1079	0.03400170907138449	0.0017065683740648064	0.0007616142235263323	0.9284903586011439	-1	0	0	0.2	2	0.9230769230769231	12	0.5	0.5384615384615384	8	7	6	3	0	0.8333333333333334	6	5	15	0.2	0.16666666666666666	0.604491478546795	0.9048818143789512	0.7954297310152141	0.9247114254381507	0.5692970241084808	0.9317272400421287	0.6817260954424548	0.9211533898502763	0.125	0.125	0.0	0.0007616142235263323	0.0007616142235263323
687	0.014861048880805607	0.0013179182288526466	-0.0004994426090752777	0.9766540713710651	-1	0	0	0.5	5	0.46153846153846156	6	0.625	0.38461538461538464	8	5	6	2	0	0.6666666666666666	4	6	15	0.15384615384615385	0.6153846153846154	0.8451134686603382	0.8749471875032322	0.8647068222381101	0.9655231533697909	0.2070252109878094	0.8557367249041564	0.9568022569222443	0.9131494529416503	0.5625	0.375	0.0	-4.9944260907527776e-05	-4.9944260907527776e-05
2523	0.11300998644439895	0.02354592053169677	0.02069212280495797	0.6258394181355429	-1	0	0	0.1	1	1.0	13	1.0	1.0	14	13	0	1	0	0.06666666666666667	1	15	15	0.3333333333333333	0	0.22444508167506902	0.8190633305583718	0.6135943642904704	0.759311809393154	0.40013034961170374	0.7971800562111221	0.7668698710446984	0.7929109741519449	1.0	0.2857142857142857	0.0	0.02069212280495797	0.02069212280495797
3959	0.11055426703352672	0.03043947432165963	0.030371939941785272	0.6218339682109788	-1	0	0	0.1	1	1.0	13	1.0	1.0	14	13	0	1	0	0.06666666666666667	1	15	15	0.3333333333333333	0	0.22748428085630668	0.8094987130314946	0.6357243642081437	0.7979393468262644	0.4543291749188564	0.8050079295637169	0.7395950157195841	0.8041921974578012	1.0	0.21428571428571427	0.0	0.030371939941785272	0.030371939941785272
2063	0.09875010871827644	0.020846096880033835	0.020416375037445797	0.6503935181287773	-1	0	0	0.1	1	1.0	13	1.0	1.0	14	13	0	1	0	0.06666666666666667	1	15	15	0.3333333333333333	0	0.22444508167506902	0.8190633305583718	0.6135943642904704	0.777892207391355	0.4543291749188564	0.8294800641669579	0.7395950157195841	0.8097616387687702	1.0	0.14285714285714285	0.0	0.020416375037445797	0.020416375037445797
1869	0.10951088236083421	0.022561124644015832	0.021231743772363827	0.6643498805943746	-1	0	0	0.1	1	1.0	13	1.0	1.0	14	13	0	1	0	0.06666666666666667	1	15	15	0.3333333333333333	0	0.22444508167506902	0.8190633305583718	0.6135943642904704	0.759311809393154	0.4543291749188564	0.8294800641669579	0.7668698710446984	0.8043368838881466	1.0	0.21428571428571427	0.0	0.021231743772363827	0.021231743772363827
2589	0.10860047603123388	0.030184996319537687	0.028945537266701207	0.636246382110166	-1	0	0	0.1	1	1.0	13	1.0	1.0	14	13	0	1	0	0.06666666666666667	1	15	15	0.3333333333333333	0	0.22444508167506902	0.8190633305583718	0.6135943642904704	0.759311809393154	0.4543291749188564	0.8294800641669579	0.7668698710446984	0.8043368838881466	1.0	0.21428571428571427	0.0	0.028945537266701207	0.028945537266701207
2535	0.10995375636115674	0.023510666108282636	0.0233177357083898	0.6459975772702504	-1	0	0	0.1	1	1.0	13	1.0	1.0	14	13	0	1	0	0.06666666666666667	1	15	15	0.3333333333333333	0	0.22444508167506902	0.8190633305583718	0.6135943642904704	0.759311809393154	0.4543291749188564	0.8294800641669579	0.7668698710446984	0.8043368838881466	1.0	0.21428571428571427	0.0	0.0233177357083898	0.0233177357083898
2739	0.10923098341902565	0.010498456717578724	0.008551615891415298	0.6513124434578681	-1	0	0	0.1	1	1.0	13	1.0	1.0	14	13	0	1	0	0.06666666666666667	1	15	15	0.3333333333333333	0	0.22444508167506902	0.8190633305583718	0.6135943642904704	0.759311809393154	0.4543291749188564	0.8294800641669579	0.7668698710446984	0.8043368838881466	1.0	0.21428571428571427	0.0	0.008551615891415298	0.008551615891415298
358	0.045981947695792426	0.0034017750245891824	0.0028359751836233523	0.9023275293762607	-1	0	0	0.1	1	1.0	13	0.2727272727272727	0.6923076923076923	9	9	5	3	0	0.45454545454545453	11	5	15	0.21428571428571427	0	0.6928223387337399	0.8185978358377956	0.602452032984542	0.8870391049269696	0.6823476788929506	0.908205934408465	0.8371038275481195	0.8757968662003466	0.2222222222222222	0.6666666666666666	0.0	0.0028359751836233523	0.0028359751836233523
4022	0.11321596281617806	0.03237867198226833	0.03144776123258648	0.6129637340647984	-1	0	0	0.1	1	1.0	13	1.0	1.0	14	13	0	1	0	0.06666666666666667	1	15	15	0.3333333333333333	0	0.22748428085630668	0.8094987130314946	0.6357243642081437	0.7979393468262644	0.4543291749188564	0.8050079295637169	0.7395950157195841	0.8041921974578012	1.0	0.21428571428571427	0.0	0.03144776123258648	0.03144776123258648
1795	0.1106319002044385	0.016822124854967316	0.010973553929592348	0.6433526818458413	-1	0	0	0.1	1	1.0	13	1.0	1.0	14	13	0	1	0	0.06666666666666667	1	15	15	0.3333333333333333	0	0.22444508167506902	0.8190633305583718	0.6135943642904704	0.759311809393154	0.40013034961170374	0.7971800562111221	0.7668698710446984	0.7929109741519449	1.0	0.2857142857142857	0.0	0.010973553929592348	0.010973553929592348
591	0.023233639676234256	0.0013448589458030836	0.0012562128208585155	0.9809534965738489	-1	0	0	0.2857142857142857	2	0.875	7	1.0	0.75	7	6	2	1	0	0.1	10	1	10	0.14285714285714285	0.4444444444444444	0.5640007293255362	0.9306455720202572	0.5839451541281128	0.9270168968029889	0.4551439772747209	0.9194542114422989	0.8595004418094918	0.9258381058661236	1.0	0	0.0	0.0012562128208585155	0.0012562128208585155
2025	0.11138103690449919	0.02892413584705845	0.0163946874811501	0.6588613462032169	-1	0	0	0.1	1	1.0	13	1.0	1.0	14	13	0	1	0	0.06666666666666667	1	15	15	0.3333333333333333	0	0.22444508167506902	0.8190633305583718	0.6135943642904704	0.759311809393154	0.40013034961170374	0.7971800562111221	0.7668698710446984	0.7929109741519449	1.0	0.2857142857142857	0.0	0.0163946874811501	0.0163946874811501
2461	0.1111489360164884	0.023544993225297475	0.023364502692854262	0.6460848513538737	-1	0	0	0.1	1	1.0	13	1.0	1.0	14	13	0	1	0	0.06666666666666667	1	15	15	0.3333333333333333	0	0.22444508167506902	0.8190633305583718	0.6135943642904704	0.759311809393154	0.4543291749188564	0.8294800641669579	0.7668698710446984	0.8043368838881466	1.0	0.21428571428571427	0.0	0.023364502692854262	0.023364502692854262
2095	0.11131738744136117	0.024428177191056836	0.024169753335086207	0.6548900267779767	-1	0	0	0.1	1	1.0	13	1.0	1.0	14	13	0	1	0	0.06666666666666667	1	15	15	0.3333333333333333	0	0.22444508167506902	0.8190633305583718	0.6135943642904704	0.759311809393154	0.40013034961170374	0.7971800562111221	0.7668698710446984	0.7929109741519449	1.0	0.2857142857142857	0.0	0.024169753335086207	0.024169753335086207
4005	0.11185569115768577	0.036330155868598876	0.03630525060635864	0.624174815664855	-1	0	0	0.1	1	1.0	13	1.0	1.0	14	13	0	1	0	0.06666666666666667	1	15	15	0.3333333333333333	0	0.22748428085630668	0.8094987130314946	0.6357243642081437	0.7979393468262644	0.4543291749188564	0.8050079295637169	0.7395950157195841	0.8041921974578012	1.0	0.21428571428571427	0.0	0.03630525060635864	0.03630525060635864
2890	0.10734335295609837	0.030553112938125064	0.029949728069444567	0.6393927570048704	-1	0	0	0.1	1	1.0	13	1.0	1.0	14	13	0	1	0	0.06666666666666667	1	15	15	0.3333333333333333	0	0.22444508167506902	0.8190633305583718	0.6135943642904704	0.759311809393154	0.431738097350547	0.8230349301924671	0.7668698710446984	0.8019706794214269	1.0	0.21428571428571427	0.0	0.029949728069444567	0.029949728069444567
364	0.002683238826367274	0.001075238216623592	-0.0004796406631364463	0.9762497131916437	-1	0	0	0.5714285714285714	4	0.375	3	0.4166666666666667	0.25	5	2	4	5	0	0.6666666666666666	4	6	10	0.5555555555555556	0.4444444444444444	0.7345413558265579	0.8593934169691878	0.9650424896542406	0.9189383057453824	0.4819313426730815	0.7070399411854186	0.8704559733277947	0.8463739808967868	0.2	1.0	0.0	-4.796406631364463e-05	-4.796406631364463e-05
1003	0.05345004372977487	0.015230931582261563	0.00830309745814531	0.6605731642408956	-1	0	0	0.2	2	0.9230769230769231	12	0.2777777777777778	0.8461538461538461	13	11	1	1	0	0.6666666666666666	6	9	15	0.25	0	0.8486082774742766	0.8756072903840271	0.14575868924969063	0.9578233542225832	0.8502974678328095	0.9625646363725916	0.971656472077617	0.9412408450291675	1.0	0.07692307692307693	0.0	0.00830309745814531	0.00830309745814531
1777	0.07950631757802656	0.007216089209163411	-9.880708179848506e-05	0.6250365809638232	-1	0	0	0.1	1	1.0	13	1.0	1.0	14	13	0	1	0	0.06666666666666667	1	15	15	0.3333333333333333	0	0.22748428085630668	0.8498615147973259	0.6402818337558159	0.6681791726606516	0.20912204684238608	0.7927897860097385	0.8858027133241533	0.7787563439353089	1.0	0.35714285714285715	0.0	-9.880708179848507e-06	-9.880708179848507e-06
5040	0.11172800112047525	0.01875216428099464	0.017694394056341184	0.6362553737105974	-1	0	0	0.1	1	1.0	13	1.0	1.0	14	13	0	1	0	0.06666666666666667	1	15	15	0.3333333333333333	0	0.22748428085630668	0.8094987130314946	0.6357243642081437	0.7979393468262644	0.4543291749188564	0.8050079295637169	0.7395950157195841	0.8041921974578012	1.0	0.35714285714285715	0.0	0.017694394056341184	0.017694394056341184
1431	0.10906170184586766	0.02164956688306583	0.013739093058795393	0.6405418008069639	-1	0	0	0.1	1	1.0	13	1.0	1.0	14	13	0	1	0	0.06666666666666667	1	15	15	0.3333333333333333	0	0.22444508167506902	0.8190633305583718	0.6135943642904704	0.759311809393154	0.40013034961170374	0.7971800562111221	0.7668698710446984	0.7929109741519449	1.0	0.2857142857142857	0.0	0.013739093058795393	0.013739093058795393
830	0.04058346592675403	0.0010561152906039468	-0.0009379821163299536	0.8362843317030898	-1	0	0	0.3	3	0.7692307692307693	10	0.2727272727272727	0.6923076923076923	12	9	2	0	0	0.45454545454545453	11	5	15	0.0	0.14285714285714285	0.6292242079393732	0.9277590028468712	0.35748457128752575	0.9227973339211022	0.8502974678328095	0.8902561806170677	0.8986512078854916	0.9149554513253166	0	0	0.0	-9.379821163299536e-05	-9.379821163299536e-05
1084	0.048352107653553945	0.011418676831851994	0.01062963624707589	0.7547702256188009	-1	0	0	0.2	2	0.9230769230769231	12	0.5357142857142857	0.9230769230769231	14	12	0	0	0	0.14285714285714285	2	14	15	0.0	0	0.3302579206960088	0.8959238478555644	0.6269380990231432	0.877189875431073	0.4543291749188564	0.8798258582639082	0.8555108704408072	0.8845797541663387	0	0	0.0	0.01062963624707589	0.01062963624707589
4472	0.113473565701123	0.028068642181245013	0.027858216058424822	0.6100270218936998	-1	0	0	0.1	1	1.0	13	1.0	1.0	14	13	0	1	0	0.06666666666666667	1	15	15	0.3333333333333333	0	0.22748428085630668	0.8094987130314946	0.6357243642081437	0.7979393468262644	0.4543291749188564	0.8050079295637169	0.7395950157195841	0.8041921974578012	1.0	0.14285714285714285	0.0	0.027858216058424822	0.027858216058424822
744	0.028461720510286125	0.0016668288894934318	-0.00164619217720363	0.9622933012851775	-1	0.25	1	0.5	5	0.5384615384615384	7	0.375	0.46153846153846156	11	6	3	0	0	0.625	8	5	15	0.0	0.2	0.5570498849823885	0.8836489011855445	0.4149513642700545	0.9310197436039592	0.4762249741503618	0.9227869650045158	0.8218982613898675	0.914530084546443	0	0	0.0	-0.000164619217720363	-0.000164619217720363
3419	0.11933470478782979	0.037118883279034114	0.03524317744670722	0.6129885439359275	-1	0	0	0.1	1	1.0	13	1.0	1.0	14	13	0	1	0	0.06666666666666667	1	15	15	0.3333333333333333	0	0.22748428085630668	0.8094987130314946	0.6357243642081437	0.7979393468262644	0.4543291749188564	0.8050079295637169	0.7395950157195841	0.8041921974578012	1.0	0.21428571428571427	0.0	0.03524317744670722	0.03524317744670722
3092	0.10716129701235942	0.023127682421394798	0.02226465571931803	0.6468594439785728	-1	0	0	0.1	1	1.0	13	1.0	1.0	14	13	0	1	0	0.06666666666666667	1	15	15	0.3333333333333333	0	0.22444508167506902	0.8190633305583718	0.6135943642904704	0.759311809393154	0.4543291749188564	0.8294800641669579	0.7668698710446984	0.8043368838881466	1.0	0.21428571428571427	0.0	0.02226465571931803	0.02226465571931803
3951	0.09580491087240717	0.011571305511157216	0.0021905192055840694	0.6971441754001666	-1	0	0	0.1	1	1.0	13	1.0	1.0	14	13	0	0	0	0.06666666666666667	15	1	15	0.0	0	0.22748428085630668	0.8054552503095976	0.6062699949237433	0.8878300035623519	0.4543291749188564	0.8656555823370808	0.8208272702225706	0.8562143170029072	0	0	0.0	0.0021905192055840694	0.0021905192055840694
2019	0.08731072320856795	0.023760326431075618	0.02251420360035158	0.6217956292708577	-1	0	0	0.1	1	1.0	13	1.0	1.0	14	13	0	1	0	0.06666666666666667	1	15	15	0.3333333333333333	0	0.22444508167506902	0.8190633305583718	0.6135943642904704	0.759311809393154	0.4543291749188564	0.8294800641669579	0.7668698710446984	0.8043368838881466	1.0	0.21428571428571427	0.0	0.02251420360035158	0.02251420360035158
879	0.034240664051974824	0.0025216545803635987	-0.0020239766140650642	0.9904556308605548	-1	0	0	0.3	3	0.7692307692307693	10	0.23809523809523808	0.6923076923076923	10	9	4	2	0	0.7777777777777778	7	9	15	0.18181818181818182	0.8571428571428571	0.35086815717233855	0.9357490680941579	0.44029796015670736	0.961572305946993	0.5021023139742932	0.8840524571274566	0.8718410190354239	0.9335931381538475	0.6	0.1	0.0	-0.00020239766140650643	-0.00020239766140650643
1213	0.08995869022001458	0.01522442439474716	0.010288955357608758	0.629487534457588	-1	0	0	0.2	2	0.9230769230769231	12	1.0	0.9230769230769231	14	12	0	2	0	0.06666666666666667	1	15	15	1.0	0.14285714285714285	0.22444508167506902	0.8073756831428023	0.6269380990231432	0.7330513240757416	0.20912204684238608	0.860340732702732	0.8901268679055971	0.8054078819557069	0.6428571428571429	0.07142857142857142	0.0	0.010288955357608758	0.010288955357608758
787	0.04403501074407752	0.0036216985233621206	-0.003540734685448942	0.9623121427401659	-1	0	0	0.3	3	0.7692307692307693	10	0.3333333333333333	0.6153846153846154	10	8	4	0	0	0.5555555555555556	9	5	15	0.0	0	0.4432285255220374	0.8992497619890097	0.32450964263414644	0.9585529578600479	0.5868848919511528	0.8472732709900848	0.8850127400218171	0.9127564824234372	0	0	0.0	-0.00035407346854489423	-0.00035407346854489423
1109	0.08314181169104602	0.012956301700216465	0.007393690851490214	0.7067809568559107	-1	0	0	0.2	2	0.9230769230769231	12	0.5357142857142857	0.9230769230769231	14	12	0	0	0	0.14285714285714285	14	2	15	0.0	0	0.22748428085630668	0.9138810493179583	0.6621530259767326	0.7933127256066944	0.32984504662867675	0.8588608163707331	0.8697025401795521	0.8626662706923974	0	0	0.0	0.007393690851490214	0.007393690851490214
2906	0.11535741732907649	0.01776140185063312	0.01699664661250945	0.6341167221925219	-1	0	0	0.1	1	1.0	13	1.0	1.0	14	13	0	1	0	0.06666666666666667	1	15	15	0.3333333333333333	0	0.22748428085630668	0.8094987130314946	0.6357243642081437	0.7979393468262644	0.4543291749188564	0.8050079295637169	0.7395950157195841	0.8041921974578012	1.0	0.21428571428571427	0.0	0.01699664661250945	0.01699664661250945
2658	0.10955490311322368	0.022719744612231144	0.02228373624151636	0.6458857291583996	-1	0	0	0.1	1	1.0	13	1.0	1.0	14	13	0	1	0	0.06666666666666667	1	15	15	0.3333333333333333	0	0.22444508167506902	0.8190633305583718	0.6135943642904704	0.759311809393154	0.30734828671776454	0.8310439896328503	0.8239996108160648	0.8049183989767251	1.0	0.21428571428571427	0.0	0.02228373624151636	0.02228373624151636
813	0.05166073141784438	0.008008933517306159	0.008008885385527482	0.9665056707418064	-1	0	0	0.3	3	0.7692307692307693	10	0.5357142857142857	0.5384615384615384	8	7	6	2	0	0.5714285714285714	7	4	15	0.13333333333333333	0	0.47156042301979006	0.9331976936158823	0.483219636604794	0.9527545891385154	0.5325025124051319	0.9160729680347364	0.8235593403693419	0.9356563404858665	0.5625	0.125	0.0	0.008008885385527482	0.008008885385527482
806	0.037877806778746734	0.0011686327307106985	0.00038397876671615935	0.9309696713424158	-1	0	0	0.2	2	0.8461538461538461	11	0.42857142857142855	0.6153846153846154	8	8	6	1	0	0.7142857142857143	7	5	15	0.0625	0.15384615384615385	0.6487879941224319	0.8085142967996131	0.6320094937380136	0.8552514799023375	0.4226192561479515	0.9101141980009468	0.8526084066770062	0.8634137415540495	1.0	0.5	0.0	0.00038397876671615935	0.00038397876671615935
764	None	None	None	None	None	0.25	1	0.7	7	0.3076923076923077	4	0.625	0.15384615384615385	6	2	8	2	0	0.6666666666666666	6	4	15	0.125	0.15384615384615385	0.19507469246126483	0.9467314386659754	0.7355387387529767	0.9641200496826962	0.3888091423880056	0.9140189507736848	0.950736620180069	0.9450151657074997	0.5833333333333334	0.16666666666666666	0.0	None	None
3543	0.1130249730288743	0.03722824852455054	0.03529450137646102	0.6211711251948349	-1	0	0	0.1	1	1.0	13	1.0	1.0	14	13	0	1	0	0.06666666666666667	1	15	15	0.3333333333333333	0	0.22748428085630668	0.8094987130314946	0.6357243642081437	0.7979393468262644	0.4543291749188564	0.8050079295637169	0.7395950157195841	0.8041921974578012	1.0	0.35714285714285715	0.0	0.03529450137646102	0.03529450137646102
1786	0.11284311194498005	0.018761248378997963	0.015979417586559137	0.656176654027534	-1	0	0	0.1	1	1.0	13	1.0	1.0	14	13	0	1	0	0.06666666666666667	1	15	15	0.3333333333333333	0	0.22444508167506902	0.8190633305583718	0.6135943642904704	0.759311809393154	0.4125886624272751	0.8006857687002412	0.775768352196338	0.7941029510881158	1.0	0.2857142857142857	0.0	0.015979417586559137	0.015979417586559137
[truncated: 4,059 more rows]
