# Supplementary material for: Environmental influences on evolvable robots
Source: PLoS One. 2020 May 29;15(5):e0233848. doi: 10.1371/journal.pone.0233848 (PMC7259730; doi:10.1371/journal.pone.0233848)
Supplement: S1 Dataset — (ZIP) [file pone.0233848.s003.zip › data_plosone/snapshots_ids_seasonal_tilted_1.tsv]

generation	robot_id
72	3479
72	3680
72	3654
72	3417
72	3634
72	3667
72	3069
72	3611
72	3542
72	3551
72	3670
72	3685
72	3626
72	3478
72	3533
72	3589
72	3691
72	3657
72	3644
72	3692
72	3464
72	3362
72	3563
72	3661
72	3577
72	3408
72	3471
72	3645
72	3401
72	3679
72	3651
72	3689
72	3635
72	3414
72	3524
72	3490
72	3537
72	3633
72	3458
72	3449
72	3642
72	3371
72	3505
72	3538
72	3653
72	3333
72	3516
72	3652
72	3444
72	3687
72	3648
72	3425
72	3246
72	3623
72	3420
72	3603
72	3614
72	3597
72	3655
72	3640
72	2649
72	3604
72	3409
72	3241
72	3547
72	3695
72	3677
72	3615
72	3319
72	3688
72	3580
72	3647
72	3669
72	3697
72	3631
72	2904
72	3481
72	3557
72	3662
72	3671
72	3397
72	3696
72	3632
72	3643
72	3567
72	3698
72	3694
72	3592
72	3475
72	3560
72	3451
72	3515
72	3353
72	2992
72	3521
72	3548
72	2572
72	3297
72	3664
72	3512
50	2598
50	2507
50	2584
50	2560
50	2554
50	2501
50	2576
50	2498
50	2442
50	2212
50	1975
50	2451
50	2558
50	2541
50	2436
50	2568
50	2592
50	2464
50	2566
50	2374
50	2395
50	2354
50	2571
50	2469
50	2106
50	2504
50	2600
50	2533
50	2431
50	2413
50	2482
50	2534
50	2516
50	2553
50	2518
50	2531
50	2315
50	2528
50	2394
50	2478
50	2587
50	2557
50	2408
50	2199
50	2594
50	2503
50	2398
50	2399
50	2595
50	2589
50	2455
50	2510
50	2578
50	2546
50	2492
50	2490
50	2580
50	2434
50	2320
50	2532
50	2564
50	1906
50	2386
50	2459
50	2495
50	2555
50	2437
50	2500
50	2421
50	2521
50	2599
50	2314
50	2134
50	1944
50	2513
50	2551
50	2574
50	2310
50	2565
50	2380
50	2493
50	2567
50	2527
50	2519
50	2514
50	2261
50	2269
50	2397
50	2377
50	2573
50	2543
50	2472
50	2537
50	2328
50	2590
50	2409
50	2515
50	2572
50	2583
50	2444
74	3757
74	3734
74	3654
74	3762
74	3731
74	3717
74	3753
74	3783
74	3781
74	3667
74	3069
74	3542
74	3551
74	3670
74	3626
74	3767
74	3533
74	3589
74	3657
74	3644
74	3464
74	3799
74	3563
74	3661
74	3577
74	3773
74	3408
74	3787
74	3645
74	3401
74	3679
74	3651
74	3635
74	3414
74	3524
74	3490
74	3537
74	3790
74	3458
74	3735
74	3449
74	3749
74	3371
74	3505
74	3708
74	3763
74	3333
74	3758
74	3516
74	3755
74	3652
74	3732
74	3425
74	3733
74	3706
74	3748
74	3603
74	3796
74	3614
74	3640
74	3771
74	2649
74	3604
74	3770
74	3725
74	3795
74	3695
74	3744
74	3677
74	3776
74	3785
74	3580
74	3738
74	3669
74	3716
74	3778
74	3481
74	3745
74	3632
74	3777
74	3775
74	3475
74	3759
74	3560
74	3742
74	3451
74	3515
74	3353
74	3779
74	3703
74	3797
74	3521
74	3737
74	3789
74	2572
74	3297
74	3664
74	3774
74	3712
74	3512
60	3040
60	3065
60	2982
60	2723
60	2554
60	2868
60	3047
60	2966
60	3026
60	2978
60	3069
60	3080
60	3018
60	2887
60	3029
60	2870
60	2790
60	2890
60	3053
60	3086
60	3078
60	3054
60	3060
60	2932
60	3036
60	2984
60	2752
60	3092
60	2765
60	2713
60	2855
60	3025
60	2791
60	2656
60	2408
60	3034
60	3096
60	2903
60	2874
60	3014
60	3056
60	3091
60	3083
60	3063
60	3071
60	3028
60	2811
60	3003
60	2931
60	3077
60	3027
60	2649
60	2911
60	2610
60	2971
60	2674
60	2564
60	2854
60	2495
60	2555
60	3055
60	3002
60	3004
60	2904
60	3093
60	2134
60	2816
60	2763
60	3035
60	3016
60	3098
60	2729
60	3099
60	3066
60	2380
60	3001
60	2921
60	2840
60	3085
60	2527
60	3052
60	2519
60	2269
60	2992
60	2787
60	2665
60	3084
60	3033
60	2956
60	2537
60	2872
60	3073
60	2845
60	3075
60	2849
60	2572
60	3082
60	2691
60	2738
60	2974
76	3847
76	3757
76	3654
76	3885
76	3762
76	3717
76	3808
76	3805
76	3878
76	3806
76	3899
76	3753
76	3823
76	3783
76	3781
76	3667
76	3542
76	3670
76	3626
76	3767
76	3889
76	3589
76	3850
76	3801
76	3464
76	3886
76	3661
76	3865
76	3577
76	3773
76	3822
76	3831
76	3868
76	3679
76	3651
76	3490
76	3537
76	3790
76	3838
76	3458
76	3449
76	3749
76	3890
76	3851
76	3763
76	3333
76	3755
76	3652
76	3892
76	3882
76	3425
76	3807
76	3883
76	3839
76	3748
76	3873
76	3861
76	3603
76	3796
76	3614
76	3640
76	3770
76	3725
76	3795
76	3884
76	3695
76	3841
76	3776
76	3893
76	3859
76	3785
76	3580
76	3880
76	3738
76	3879
76	3897
76	3716
76	3804
76	3778
76	3745
76	3813
76	3632
76	3887
76	3475
76	3860
76	3759
76	3560
76	3742
76	3451
76	3824
76	3703
76	3830
76	3797
76	3521
76	3816
76	3864
76	2572
76	3297
76	3900
76	3774
30	1492
30	1429
30	1528
30	1564
30	1599
30	1517
30	1483
30	1600
30	1407
30	1597
30	1499
30	1360
30	1562
30	1300
30	1550
30	1577
30	1487
30	1551
30	1575
30	1209
30	1197
30	1292
30	1258
30	1581
30	565
30	1553
30	1533
30	1576
30	1570
30	1556
30	1527
30	1468
30	1376
30	1542
30	1315
30	1501
30	1563
30	1418
30	1512
30	1459
30	1354
30	1352
30	1574
30	1294
30	1477
30	1529
30	1579
30	1532
30	1518
30	1467
30	1205
30	1481
30	1402
30	1583
30	1464
30	1431
30	1567
30	1493
30	877
30	1217
30	1589
30	1090
30	1526
30	1535
30	1585
30	1554
30	1590
30	1591
30	1547
30	1558
30	1488
30	991
30	1377
30	1524
30	1490
30	1242
30	1465
30	1285
30	1587
30	1355
30	1107
30	1473
30	1453
30	1508
30	1596
30	1595
30	1511
30	1064
30	1561
30	1188
30	1516
30	1238
30	1598
30	1573
30	1427
30	1189
30	1592
30	1388
30	957
30	1557
71	3479
71	3347
71	3417
71	3559
71	3558
71	3142
71	3618
71	3474
71	3634
71	3069
71	3611
71	3542
71	3551
71	3626
71	3478
71	3561
71	3533
71	3589
71	3531
71	2890
71	3644
71	3601
71	3464
71	3362
71	3563
71	3577
71	3408
71	3471
71	3556
71	3613
71	3645
71	3401
71	3635
71	3414
71	3524
71	3564
71	3490
71	2765
71	3537
71	3633
71	3458
71	3449
71	3642
71	3371
71	3505
71	3538
71	3333
71	3516
71	3444
71	3648
71	3425
71	3622
71	3246
71	3623
71	3420
71	3603
71	3571
71	3614
71	3597
71	3640
71	2649
71	3604
71	3493
71	3409
71	3241
71	3547
71	3615
71	3319
71	3580
71	3453
71	3647
71	3631
71	2904
71	3481
71	3410
71	3557
71	3565
71	3397
71	3630
71	3632
71	3643
71	3567
71	2527
71	3592
71	3475
71	3560
71	3451
71	3515
71	3586
71	3353
71	2992
71	3528
71	3336
71	3521
71	3181
71	3548
71	3619
71	2572
71	3297
71	3512
54	2671
54	2800
54	2675
54	2723
54	2554
54	2501
54	2498
54	2701
54	2651
54	2592
54	2703
54	2464
54	2790
54	2768
54	2670
54	2608
54	2687
54	2730
54	2516
54	2755
54	2653
54	2727
54	2752
54	2531
54	2775
54	2766
54	2765
54	2713
54	2478
54	2636
54	2666
54	2791
54	2656
54	2712
54	2408
54	2199
54	2782
54	2611
54	2661
54	2455
54	2794
54	2492
54	2580
54	2716
54	2711
54	2780
54	2649
54	2627
54	2620
54	2746
54	2320
54	2610
54	2674
54	2632
54	2564
54	2495
54	2769
54	2555
54	2437
54	2678
54	2705
54	2500
54	2779
54	2654
54	2793
54	2134
54	2763
54	2704
54	2784
54	2693
54	2729
54	2380
54	2788
54	2493
54	2567
54	2527
54	2679
54	2519
54	2659
54	2514
54	2630
54	2269
54	2787
54	2665
54	2543
54	2777
54	2757
54	2695
54	2762
54	2537
54	2590
54	2409
54	2760
54	2515
54	2572
54	2583
54	2691
54	2702
54	2738
54	2444
34	1787
34	1564
34	1694
34	1517
34	1600
34	1784
34	1772
34	1723
34	1577
34	1759
34	1487
34	1681
34	1551
34	1710
34	1197
34	1714
34	1645
34	565
34	1570
34	1761
34	1662
34	1527
34	1468
34	1376
34	1727
34	1542
34	1754
34	1684
34	1728
34	1737
34	1607
34	1778
34	1501
34	1563
34	1512
34	1669
34	1352
34	1722
34	1738
34	1532
34	1757
34	1674
34	1791
34	1748
34	1690
34	1205
34	1685
34	1683
34	1673
34	1769
34	1583
34	1750
34	1567
34	1789
34	1797
34	1781
34	1589
34	1796
34	1632
34	1677
34	1776
34	1526
34	1706
34	1785
34	1686
34	1782
34	1734
34	1704
34	1795
34	1615
34	1488
34	1786
34	1739
34	1691
34	1465
34	1699
34	1587
34	1617
34	1713
34	1631
34	1730
34	1732
34	1473
34	1508
34	1644
34	1596
34	1511
34	1561
34	1777
34	1646
34	1721
34	1745
34	1725
34	1189
34	1679
34	1592
34	1635
34	1602
34	1700
34	1762
0	67
0	78
0	27
0	40
0	44
0	66
0	95
0	21
0	37
0	58
0	52
0	15
0	92
0	84
0	53
0	12
0	41
0	91
0	77
0	38
0	64
0	19
0	85
0	49
0	45
0	86
0	35
0	88
0	70
0	80
0	17
0	23
0	57
0	39
0	62
0	22
0	29
0	4
0	76
0	25
0	61
0	60
0	81
0	73
0	72
0	89
0	51
0	3
0	11
0	24
0	10
0	33
0	56
0	75
0	59
0	43
0	47
0	32
0	74
0	90
0	99
0	7
0	1
0	5
0	26
0	13
0	71
0	31
0	63
0	54
0	100
0	6
0	96
0	82
0	48
0	83
0	79
0	69
0	87
0	46
0	18
0	20
0	94
0	16
0	36
0	14
0	34
0	9
0	28
0	68
0	98
0	93
0	30
0	97
0	55
0	65
0	50
0	8
0	42
0	2
87	4185
87	4373
87	4411
87	4361
87	4320
87	4184
87	3806
87	4132
87	4268
87	4346
87	4333
87	3928
87	4240
87	4125
87	4101
87	4416
87	4408
87	3670
87	4448
87	4397
87	4012
87	4381
87	3865
87	4308
87	4209
87	4415
87	4365
87	4429
87	4050
87	4022
87	3679
87	4395
87	4432
87	4317
87	4287
87	4014
87	4436
87	4430
87	4162
87	4392
87	4086
87	4431
87	4362
87	4164
87	4379
87	4304
87	4437
87	4427
87	4407
87	4211
87	3873
87	4409
87	4413
87	3725
87	4380
87	4259
87	4438
87	4315
87	4364
87	4191
87	3893
87	4423
87	4157
87	4356
87	4066
87	4351
87	4303
87	4386
87	4247
87	4422
87	4280
87	4236
87	4406
87	4443
87	4119
87	4218
87	4316
87	4299
87	4402
87	4322
87	4181
87	4289
87	3475
87	4028
87	4349
87	4334
87	4116
87	4160
87	4382
87	4302
87	4169
87	4398
87	4220
87	4417
87	4232
87	4170
87	4307
87	4419
87	4234
87	4243
51	2640
51	2507
51	2629
51	2554
51	2501
51	2576
51	2498
51	2442
51	2602
51	2451
51	2541
51	2436
51	2592
51	2464
51	2566
51	2395
51	2625
51	2106
51	2504
51	2600
51	2533
51	2431
51	2607
51	2646
51	2413
51	2482
51	2534
51	2635
51	2608
51	2613
51	2516
51	2553
51	2518
51	2531
51	2315
51	2528
51	2605
51	2478
51	2636
51	2557
51	2408
51	2199
51	2594
51	2503
51	2611
51	2637
51	2455
51	2510
51	2578
51	2612
51	2546
51	2492
51	2490
51	2580
51	2434
51	2649
51	2627
51	2620
51	2320
51	2610
51	2532
51	2632
51	2564
51	1906
51	2459
51	2495
51	2609
51	2555
51	2437
51	2500
51	2421
51	2521
51	2599
51	2314
51	2134
51	2648
51	2310
51	2565
51	2380
51	2493
51	2567
51	2527
51	2519
51	2514
51	2630
51	2638
51	2269
51	2377
51	2573
51	2543
51	2618
51	2537
51	2328
51	2590
51	2409
51	2515
51	2572
51	2583
51	2650
51	2444
79	4045
79	4019
79	3991
79	3654
79	3885
79	3805
79	3878
79	3806
79	3753
79	3823
79	3928
79	3986
79	4040
79	4037
79	3965
79	4039
79	3542
79	3906
79	3670
79	3626
79	3589
79	3956
79	3955
79	3801
79	3923
79	3941
79	4012
79	4020
79	3865
79	3577
79	3773
79	3822
79	3868
79	4050
79	4022
79	4030
79	3679
79	3948
79	3927
79	3490
79	4014
79	3968
79	4002
79	3890
79	4047
79	3920
79	3333
79	3939
79	3652
79	4049
79	3892
79	3905
79	3807
79	3987
79	3839
79	3873
79	3796
79	4010
79	4041
79	3640
79	3770
79	3922
79	3725
79	4033
79	3959
79	4023
79	4004
79	4031
79	3914
79	4046
79	3957
79	3972
79	3893
79	3785
79	4035
79	3580
79	3897
79	3974
79	3716
79	3912
79	4048
79	4008
79	3745
79	4017
79	4024
79	4029
79	3989
79	4006
79	3475
79	3930
79	3742
79	4028
79	3988
79	3992
79	3703
79	3908
79	3973
79	3916
79	2572
79	3900
35	1806
35	1694
35	1517
35	1814
35	1803
35	1600
35	1784
35	1826
35	1723
35	1836
35	1832
35	1807
35	1681
35	1551
35	1710
35	1821
35	1197
35	1837
35	1834
35	1645
35	565
35	1570
35	1761
35	1468
35	1376
35	1823
35	1542
35	1754
35	1684
35	1820
35	1728
35	1737
35	1607
35	1778
35	1822
35	1501
35	1563
35	1512
35	1810
35	1669
35	1352
35	1738
35	1674
35	1748
35	1690
35	1205
35	1685
35	1683
35	1673
35	1818
35	1583
35	1750
35	1567
35	1789
35	1849
35	1824
35	1809
35	1781
35	1843
35	1632
35	1677
35	1776
35	1526
35	1706
35	1785
35	1850
35	1686
35	1804
35	1734
35	1704
35	1615
35	1488
35	1739
35	1838
35	1812
35	1691
35	1465
35	1828
35	1699
35	1587
35	1802
35	1617
35	1829
35	1631
35	1732
35	1473
35	1644
35	1596
35	1511
35	1827
35	1561
35	1840
35	1817
35	1777
35	1721
35	1725
35	1592
35	1835
35	1602
35	1762
82	4185
82	4072
82	3654
82	3805
82	4150
82	4184
82	3806
82	4132
82	4070
82	3753
82	3928
82	4125
82	3986
82	4140
82	4101
82	4188
82	4037
82	3965
82	4110
82	4039
82	3542
82	3670
82	3801
82	4154
82	3923
82	3941
82	4012
82	4081
82	4166
82	3865
82	4198
82	4163
82	4050
82	4022
82	3679
82	4055
82	4111
82	3490
82	4014
82	3968
82	4162
82	4002
82	4086
82	4144
82	4049
82	4075
82	3892
82	4164
82	4146
82	3839
82	3873
82	3796
82	4126
82	3770
82	4129
82	3725
82	4193
82	3959
82	4004
82	4068
82	4077
82	3957
82	3972
82	4167
82	4191
82	4117
82	3893
82	4171
82	4157
82	4066
82	4035
82	4135
82	4136
82	4080
82	4176
82	4156
82	3716
82	3912
82	4008
82	4120
82	4182
82	4119
82	4064
82	4095
82	4181
82	4196
82	3989
82	3475
82	3930
82	4028
82	3992
82	3703
82	4116
82	4160
82	4192
82	4169
82	4170
82	3900
82	4097
82	4100
38	1879
38	1694
38	1517
38	1951
38	1925
38	1803
38	1919
38	1987
38	1988
38	1975
38	1904
38	1950
38	1937
38	1995
38	1836
38	1907
38	1934
38	1807
38	1681
38	1993
38	1551
38	1871
38	1710
38	1821
38	1837
38	1952
38	1761
38	1971
38	1966
38	1468
38	1376
38	1823
38	1542
38	1985
38	1728
38	1607
38	1778
38	1954
38	1922
38	1512
38	1669
38	1856
38	2000
38	1738
38	1981
38	1674
38	1980
38	1748
38	1890
38	1205
38	1673
38	1974
38	1583
38	1867
38	1849
38	1949
38	1809
38	1875
38	1906
38	1632
38	1677
38	1776
38	1706
38	1850
38	1851
38	1972
38	1984
38	1868
38	1704
38	1488
38	1944
38	1921
38	1912
38	1691
38	1989
38	1994
38	1828
38	1968
38	1587
38	1617
38	1915
38	1829
38	1894
38	1473
38	1961
38	1911
38	1953
38	1596
38	1992
38	1967
38	1561
38	1817
38	1964
38	1777
38	1721
38	1725
38	1602
38	1858
38	1963
38	1881
20	1091
20	935
20	1059
20	653
20	937
20	1066
20	938
20	701
20	1007
20	1062
20	705
20	1078
20	824
20	1093
20	1071
20	969
20	1056
20	1009
20	846
20	1100
20	1014
20	1061
20	1070
20	985
20	928
20	1086
20	1002
20	831
20	1051
20	565
20	1085
20	1048
20	897
20	512
20	878
20	1012
20	909
20	1083
20	962
20	752
20	1026
20	692
20	879
20	927
20	1095
20	702
20	1023
20	1058
20	1089
20	1067
20	1069
20	1082
20	793
20	940
20	811
20	706
20	766
20	1019
20	810
20	847
20	877
20	1017
20	788
20	772
20	1090
20	1003
20	1087
20	776
20	668
20	998
20	1038
20	906
20	1039
20	789
20	1053
20	991
20	1036
20	986
20	1021
20	866
20	1046
20	942
20	1044
20	1099
20	1088
20	1011
20	675
20	994
20	1064
20	1073
20	981
20	883
20	1037
20	975
20	795
20	1098
20	785
20	915
20	957
20	822
64	3253
64	3065
64	2982
64	3201
64	3142
64	2868
64	3282
64	3277
64	3207
64	2978
64	3069
64	2887
64	3161
64	3274
64	2870
64	3262
64	2890
64	3106
64	3169
64	3078
64	3054
64	2932
64	3036
64	3260
64	3222
64	3245
64	2765
64	2713
64	2855
64	2791
64	3257
64	2656
64	3200
64	3261
64	2903
64	3056
64	3091
64	3251
64	3242
64	3063
64	3246
64	2811
64	2931
64	2649
64	3279
64	3285
64	3294
64	3223
64	2610
64	3241
64	3167
64	3233
64	3248
64	3157
64	3183
64	2854
64	3130
64	3123
64	3055
64	3230
64	3109
64	3165
64	3002
64	3004
64	3252
64	2904
64	3298
64	3202
64	3269
64	2816
64	3035
64	3016
64	3204
64	3224
64	3099
64	2921
64	3121
64	3287
64	2527
64	3243
64	2519
64	3255
64	3128
64	3171
64	3158
64	2269
64	2992
64	3217
64	2787
64	3208
64	2665
64	3181
64	3033
64	2956
64	2537
64	2849
64	2572
64	3297
64	3289
64	3193
84	4185
84	3805
84	4184
84	3806
84	4207
84	4132
84	4268
84	3753
84	3928
84	4240
84	4125
84	4140
84	4101
84	4110
84	3542
84	3670
84	3801
84	4154
84	4215
84	3923
84	4254
84	4012
84	4256
84	3865
84	4209
84	4291
84	4050
84	4022
84	4300
84	3679
84	4111
84	4225
84	4224
84	4287
84	4014
84	3968
84	4162
84	4260
84	4257
84	4086
84	4271
84	4049
84	4266
84	3892
84	4164
84	4146
84	4264
84	4258
84	3839
84	4211
84	3873
84	4126
84	3770
84	4292
84	3725
84	4259
84	4265
84	4293
84	3972
84	4167
84	4191
84	4117
84	3893
84	4157
84	4066
84	4035
84	4269
84	4156
84	4247
84	4008
84	4280
84	4236
84	4182
84	4282
84	4119
84	4218
84	4299
84	4181
84	3989
84	4289
84	3475
84	3930
84	4028
84	4229
84	3703
84	4116
84	4160
84	4169
84	4220
84	4223
84	4284
84	4232
84	4170
84	4204
84	4227
84	4286
84	4234
84	3900
84	4243
84	4100
77	3757
77	3654
77	3885
77	3762
77	3717
77	3901
77	3805
77	3878
77	3806
77	3899
77	3753
77	3823
77	3928
77	3783
77	3667
77	3542
77	3906
77	3670
77	3626
77	3589
77	3801
77	3923
77	3941
77	3886
77	3661
77	3865
77	3577
77	3773
77	3822
77	3868
77	3679
77	3948
77	3927
77	3490
77	3537
77	3838
77	3458
77	3449
77	3932
77	3749
77	3890
77	3763
77	3920
77	3333
77	3939
77	3755
77	3652
77	3892
77	3905
77	3882
77	3807
77	3839
77	3748
77	3873
77	3861
77	3603
77	3903
77	3796
77	3614
77	3640
77	3770
77	3922
77	3725
77	3795
77	3884
77	3914
77	3893
77	3785
77	3580
77	3738
77	3879
77	3897
77	3716
77	3804
77	3912
77	3745
77	3949
77	3936
77	3887
77	3475
77	3945
77	3759
77	3930
77	3742
77	3824
77	3940
77	3950
77	3929
77	3703
77	3797
77	3816
77	3864
77	3908
77	3916
77	3947
77	2572
77	3297
77	3933
77	3900
[truncated: 8,001 more rows]
