# Supplementary material for: Environmental influences on evolvable robots
Source: PLoS One. 2020 May 29;15(5):e0233848. doi: 10.1371/journal.pone.0233848 (PMC7259730; doi:10.1371/journal.pone.0233848)
Supplement: S1 Dataset — (ZIP) [file pone.0233848.s003.zip › data_plosone/all_measures_flat_17.tsv]

robot_id	velocity	displacement_velocity	displacement_velocity_hill	head_balance	contacts	branching	branching_modules_count	limbs	extremities	length_of_limbs	extensiveness	coverage	joints	hinge_count	active_hinges_count	brick_count	touch_sensor_count	brick_sensor_count	proportion	width	height	absolute_size	sensors	symmetry	avg_period	dev_period	avg_phase_offset	dev_phase_offset	avg_amplitude	dev_amplitude	avg_intra_dev_params	avg_inter_dev_params	sensors_reach	recurrence	synaptic_reception	fitness	cons_fitness
3233	0.0755309059269885	0.04029847729968085	0.03506933068893903	0.6280745980907105	-1	0	0	0.2	2	0.9230769230769231	12	0.5357142857142857	0.9230769230769231	14	12	0	0	0	0.14285714285714285	2	14	15	0.0	0	0.7764444918880176	0.9283289077444288	0.7714665779786253	0.9505726505148271	0.6667595122574309	0.8847612366267468	0.6775760844400652	0.9254440375106678	0	0	0.0	0.03506933068893903	0.03506933068893903
766	0.08017380728488573	0.02053993055558026	0.020422697722146613	0.594396097410812	-1	0	0	0.2	2	0.9230769230769231	12	0.5357142857142857	0.9230769230769231	14	12	0	0	0	0.14285714285714285	2	14	15	0.0	0	0.5959954508862568	0.9410380697524338	0.7714665779786253	0.9234156429424984	0.6062958869547959	0.8912544905657681	0.738147910041591	0.9208874244153684	0	0	0.0	0.020422697722146613	0.020422697722146613
2016	0.06943221578957162	0.031984504828201324	0.0319724934224503	0.6548623502313222	-1	0	0	0.2	2	0.9230769230769231	12	0.5357142857142857	0.9230769230769231	14	12	0	0	0	0.14285714285714285	2	14	15	0.0	0	0.7764444918880176	0.9622257642944804	0.5765162521396894	0.9367565641428435	0.6182006250227878	0.9136989843952308	0.6775760844400652	0.9407124352865605	0	0	0.0	0.0319724934224503	0.0319724934224503
3343	0.07488024294898853	0.04152965359339991	0.0364881219379335	0.6238629887205627	-1	0	0	0.2	2	0.9230769230769231	12	0.5357142857142857	0.9230769230769231	14	12	0	0	0	0.14285714285714285	2	14	15	0.0	0	0.7764444918880176	0.9283289077444288	0.7714665779786253	0.9505726505148271	0.6667595122574309	0.8847612366267468	0.6775760844400652	0.9254440375106678	0	0	0.0	0.0364881219379335	0.0364881219379335
184	0.007770208093620933	0.001199745149610915	0.001171252581410247	0.9851381030531217	-1	0	0	0.4	2	0.8	4	0.5833333333333334	0.6	5	3	1	0	0	0.3333333333333333	6	2	7	0.0	0	0.6170294821649905	0.8774884042936968	0.5787622469726466	0.9710150439065117	0.4778376436638057	0.9523008934105294	0.923214903630168	0.9440011988205073	0	0	0.0	0.001171252581410247	0.001171252581410247
3339	0.07268485496148747	0.04198598128741351	0.037463791561099385	0.6235937380762737	-1	0	0	0.2	2	0.9230769230769231	12	0.5357142857142857	0.9230769230769231	14	12	0	0	0	0.14285714285714285	2	14	15	0.0	0	0.7764444918880176	0.9283289077444288	0.7714665779786253	0.9505726505148271	0.6667595122574309	0.8847612366267468	0.6775760844400652	0.9254440375106678	0	0	0.0	0.037463791561099385	0.037463791561099385
3489	0.07588777924454182	0.04207949658857119	0.03657689506406357	0.6222628966446897	-1	0	0	0.2	2	0.9230769230769231	12	0.5357142857142857	0.9230769230769231	14	12	0	0	0	0.14285714285714285	2	14	15	0.0	0	0.7764444918880176	0.9283289077444288	0.7714665779786253	0.9505726505148271	0.6667595122574309	0.8847612366267468	0.6775760844400652	0.9254440375106678	0	0	0.0	0.03657689506406357	0.03657689506406357
545	0.06361384962700058	0.009450051297757722	0.004219664481965862	0.709163845079706	-1	0	0	0.2	2	0.9230769230769231	12	0.25	0.8461538461538461	13	11	1	1	0	0.6	10	6	15	0.25	0	0.40816323568884016	0.9354256747901263	0.5839586875256582	0.7209714186275722	0.4718200581113209	0.9377467430907727	0.872238175583126	0.8920235816161409	1.0	0.15384615384615385	0.0	0.004219664481965862	0.004219664481965862
4860	0.07415730099789927	0.04281682145115413	0.03914609706921645	0.6184763948485157	-1	0	0	0.2	2	0.9230769230769231	12	0.5357142857142857	0.9230769230769231	14	12	0	0	0	0.14285714285714285	2	14	15	0.0	0	0.7764444918880176	0.9347735276288277	0.7714665779786253	0.9493420779794352	0.6667595122574309	0.8891691441807488	0.6775760844400652	0.92814014020418	0	0	0.0	0.03914609706921645	0.03914609706921645
231	0.011399749848982534	0.0005973014249505715	0.0005080388908828775	0.9507160323104866	-1	0	0	0.5	5	0.46153846153846156	6	0.375	0.46153846153846156	8	6	6	0	0	0.625	8	5	15	0.0	0	0.4848798462477938	0.9320494805668185	0.4138666871875559	0.948012416636471	0.43259434807685676	0.9228423379740666	0.8976333844369045	0.9351032117995811	0	0	0.0	0.0005080388908828775	0.0005080388908828775
1511	0.08040830112724139	0.026186218933443306	0.02595619461839568	0.6711831757409272	-1	0	0	0.1	1	1.0	13	1.0	1.0	14	13	0	0	0	0.06666666666666667	1	15	15	0.0	0	0.5959954508862568	0.9464325087189891	0.7629313121593365	0.9396620400347904	0.6667595122574309	0.909541634766871	0.6870593220205096	0.9335031074373962	0	0	0.0	0.02595619461839568	0.02595619461839568
523	0.06954107201532649	0.014166732805630515	0.013606380388367858	0.7170917615102108	-1	0	0	0.25	2	0.9	9	1.0	0.9	10	9	1	1	0	0.08333333333333333	12	1	12	0.2	0.18181818181818182	0.6691765103746755	0.7166884700478816	0.6350479968420546	0.8336278192662947	0.6984928512206501	0.897117382280583	0.7889044640837545	0.8275578634726322	1.0	0.2	0.0	0.013606380388367858	0.013606380388367858
4227	0.07439376234948064	0.043249929691646434	0.03849245610618422	0.6229275602521607	-1	0	0	0.2	2	0.9230769230769231	12	0.5357142857142857	0.9230769230769231	14	12	0	0	0	0.14285714285714285	2	14	15	0.0	0	0.7764444918880176	0.9283289077444288	0.7714665779786253	0.9493420779794352	0.6667595122574309	0.8847612366267468	0.6775760844400652	0.9248464663778966	0	0	0.0	0.03849245610618422	0.03849245610618422
2368	0.07173827433006578	0.033409491905234415	0.033190344010053344	0.6525987268525315	-1	0	0	0.2	2	0.9230769230769231	12	0.5357142857142857	0.9230769230769231	14	12	0	0	0	0.14285714285714285	2	14	15	0.0	0	0.7764444918880176	0.9622257642944804	0.5765162521396894	0.9386264249051003	0.6182006250227878	0.9136989843952308	0.6775760844400652	0.9413046653937669	0	0	0.0	0.033190344010053344	0.033190344010053344
2689	0.0733925332604143	0.0385492357430497	0.031305295191974294	0.6456810707347873	-1	0	0	0.2	2	0.9230769230769231	12	0.5357142857142857	0.9230769230769231	14	12	0	0	0	0.14285714285714285	2	14	15	0.0	0	0.7764444918880176	0.9527298710967352	0.5765162521396894	0.9344387690617115	0.6182006250227878	0.902649227279255	0.6726040358116108	0.932713759331118	0	0	0.0	0.031305295191974294	0.031305295191974294
4170	0.0729154614112832	0.04141472908925436	0.035491764617148314	0.6255789198369204	-1	0	0	0.2	2	0.9230769230769231	12	0.5357142857142857	0.9230769230769231	14	12	0	0	0	0.14285714285714285	2	14	15	0.0	0	0.7764444918880176	0.9283289077444288	0.7714665779786253	0.9505726505148271	0.6667595122574309	0.8847612366267468	0.6775760844400652	0.9254440375106678	0	0	0.0	0.035491764617148314	0.035491764617148314
14	0.06066343391875091	0.009867809651875635	0.0027679580579215777	0.6662415283943035	-1	0	0	0.2	2	0.9230769230769231	12	0.4166666666666667	0.8461538461538461	13	11	1	1	0	0.25	12	3	15	0.25	0	0.5256907734060918	0.8660964730876639	0.5525022483779272	0.96959002938562	0.5093529050241502	0.8008153959028654	0.8256673534986729	0.9037954117741646	1.0	0.15384615384615385	0.0	0.0027679580579215777	0.0027679580579215777
3157	0.07266375060232073	0.04166788802466075	0.03668588548047413	0.6281767391547726	-1	0	0	0.2	2	0.9230769230769231	12	0.5357142857142857	0.9230769230769231	14	12	0	0	0	0.14285714285714285	2	14	15	0.0	0	0.7764444918880176	0.9283289077444288	0.7714665779786253	0.9505726505148271	0.6667595122574309	0.8847612366267468	0.6775760844400652	0.9254440375106678	0	0	0.0	0.03668588548047413	0.03668588548047413
1097	0.06800817348604608	0.024303794433824112	0.02162370812479028	0.6579151522652902	-1	0	0	0.1	1	1.0	13	1.0	1.0	14	13	0	0	0	0.06666666666666667	1	15	15	0.0	0	0.5959954508862568	0.9403748155928205	0.7714665779786253	0.9635094996590118	0.5949513278874919	0.9151289955427611	0.6822697626232	0.9428496401474937	0	0	0.0	0.02162370812479028	0.02162370812479028
4994	0.0735467450690636	0.04244184653109178	0.036818431330187334	0.6207394241976658	-1	0	0	0.2	2	0.9230769230769231	12	0.5357142857142857	0.9230769230769231	14	12	0	0	0	0.14285714285714285	2	14	15	0.0	0	0.7764444918880176	0.9283289077444288	0.7714665779786253	0.9493420779794352	0.6667595122574309	0.8847612366267468	0.6775760844400652	0.9248464663778966	0	0	0.0	0.036818431330187334	0.036818431330187334
1251	0.06234297783183287	0.013312383767564879	0.007391584338584119	0.7699963822368542	-1	0	0	0.1	1	1.0	13	1.0	1.0	14	13	0	0	0	0.06666666666666667	1	15	15	0.0	0	0.7014630171597791	0.9321451766638649	0.7714665779786253	0.9635094996590118	0.5949513278874919	0.9151289955427611	0.6546522077993456	0.9403183379188318	0	0	0.0	0.007391584338584119	0.007391584338584119
2998	0.07276522416120296	0.034561431112798205	0.0339922225123592	0.6543774007461027	-1	0	0	0.2	2	0.9230769230769231	12	0.5357142857142857	0.9230769230769231	14	12	0	0	0	0.14285714285714285	2	14	15	0.0	0	0.7764444918880176	0.9588385768872864	0.5765162521396894	0.9367565641428435	0.6182006250227878	0.9172708056438351	0.6546522077993456	0.9399036266134162	0	0	0.0	0.0339922225123592	0.0339922225123592
749	0.08270958897814969	0.022338556122678866	0.02207129796630006	0.6179470847999486	-1	0	0	0.2	2	0.9230769230769231	12	0.5357142857142857	0.9230769230769231	14	12	0	0	0	0.14285714285714285	2	14	15	0.0	0	0.5959954508862568	0.9496564528596223	0.7714665779786253	0.9092914756524224	0.6414499221580838	0.8851063260752601	0.738147910041591	0.9189363058323794	0	0	0.0	0.02207129796630006	0.02207129796630006
3135	0.07331192687582203	0.041538431737928296	0.03675727180530179	0.6259632227477108	-1	0	0	0.2	2	0.9230769230769231	12	0.5357142857142857	0.9230769230769231	14	12	0	0	0	0.14285714285714285	2	14	15	0.0	0	0.7764444918880176	0.9283289077444288	0.7714665779786253	0.9505726505148271	0.6667595122574309	0.8847612366267468	0.6775760844400652	0.9254440375106678	0	0	0.0	0.03675727180530179	0.03675727180530179
3895	0.07277251735726073	0.04169157061119923	0.03502826063446569	0.6185967663889531	-1	0	0	0.2	2	0.9230769230769231	12	0.5357142857142857	0.9230769230769231	14	12	0	0	0	0.14285714285714285	2	14	15	0.0	0	0.7764444918880176	0.9283289077444288	0.7714665779786253	0.9493420779794352	0.6667595122574309	0.8847612366267468	0.6775760844400652	0.9248464663778966	0	0	0.0	0.03502826063446569	0.03502826063446569
4542	0.07534277093012584	0.041847125477378344	0.0370656487789992	0.6219889035666362	-1	0	0	0.2	2	0.9230769230769231	12	0.5357142857142857	0.9230769230769231	14	12	0	0	0	0.14285714285714285	2	14	15	0.0	0	0.7764444918880176	0.9283289077444288	0.7714665779786253	0.9493420779794352	0.6667595122574309	0.8847612366267468	0.6775760844400652	0.9248464663778966	0	0	0.0	0.0370656487789992	0.0370656487789992
3848	0.07247015811527349	0.042758715633288785	0.03728097405020657	0.6228531412545604	-1	0	0	0.2	2	0.9230769230769231	12	0.5357142857142857	0.9230769230769231	14	12	0	0	0	0.14285714285714285	2	14	15	0.0	0	0.7764444918880176	0.9283289077444288	0.7714665779786253	0.9493420779794352	0.6667595122574309	0.8847612366267468	0.6775760844400652	0.9248464663778966	0	0	0.0	0.03728097405020657	0.03728097405020657
632	0.060409191319628984	0.021026749439454453	0.015565404484055483	0.6559957345859935	-1	0	0	0.1	1	1.0	13	1.0	1.0	14	13	0	0	0	0.06666666666666667	1	15	15	0.0	0	0.6018141957363058	0.9268348029493145	0.7934702060840271	0.9373717143028567	0.42036252814556896	0.9090321238411891	0.8549742656926066	0.9252280516436958	0	0	0.0	0.015565404484055483	0.015565404484055483
2224	0.06868595095385203	0.022279165662276813	0.0025009793424594084	0.6376456132437194	-1	0	0	0.2	2	0.9166666666666666	11	0.5384615384615384	0.9166666666666666	13	11	0	0	0	0.15384615384615385	2	13	14	0.0	0	0.49974081622517447	0.9567138680916433	0.3839813860618416	0.9297417989032795	0.5458322616521607	0.9210364004442805	0.6675929285340015	0.937709902639692	0	0	0.0	0.0025009793424594084	0.0025009793424594084
3439	0.07469743385587904	0.04121636919456526	0.0359395081293806	0.6238747585918678	-1	0	0	0.2	2	0.9230769230769231	12	0.5357142857142857	0.9230769230769231	14	12	0	0	0	0.14285714285714285	2	14	15	0.0	0	0.7764444918880176	0.9283289077444288	0.7714665779786253	0.9505726505148271	0.6667595122574309	0.8847612366267468	0.6775760844400652	0.9254440375106678	0	0	0.0	0.0359395081293806	0.0359395081293806
1784	0.07181703348820448	0.034844209271380114	0.034547844328844404	0.6454225785161771	-1	0	0	0.2	2	0.9230769230769231	12	0.5357142857142857	0.9230769230769231	14	12	0	0	0	0.14285714285714285	2	14	15	0.0	0	0.7764444918880176	0.9622257642944804	0.5765162521396894	0.9367565641428435	0.6182006250227878	0.9136989843952308	0.6775760844400652	0.9407124352865605	0	0	0.0	0.034547844328844404	0.034547844328844404
3755	0.07417421774621909	0.04113825990058236	0.03512099655808049	0.6356392294049502	-1	0	0	0.2	2	0.9230769230769231	12	0.5357142857142857	0.9230769230769231	14	12	0	0	0	0.14285714285714285	2	14	15	0.0	0	0.7764444918880176	0.9283289077444288	0.7714665779786253	0.9493420779794352	0.6667595122574309	0.8847612366267468	0.6775760844400652	0.9248464663778966	0	0	0.0	0.03512099655808049	0.03512099655808049
3699	0.07371235793995069	0.03683837445007234	0.036329644374691855	0.6436545734629118	-1	0	0	0.2	2	0.9230769230769231	12	0.5357142857142857	0.9230769230769231	14	12	0	0	0	0.14285714285714285	2	14	15	0.0	0	0.7764444918880176	0.9588385768872864	0.5765162521396894	0.9260515719001344	0.6062958869547959	0.9137958761251274	0.6775760844400652	0.935769488264216	0	0	0.0	0.036329644374691855	0.036329644374691855
1156	0.07892817787559733	0.023299282328057485	0.022712482188556076	0.6748849864601136	-1	0	0	0.1	1	1.0	13	1.0	1.0	14	13	0	0	0	0.06666666666666667	1	15	15	0.0	0	0.5959954508862568	0.9464325087189891	0.7629313121593365	0.9396620400347904	0.6667595122574309	0.909541634766871	0.6870593220205096	0.9335031074373962	0	0	0.0	0.022712482188556076	0.022712482188556076
4015	0.07403690779060439	0.040358949107354464	0.034748671927930366	0.6318217573825474	-1	0	0	0.2	2	0.9230769230769231	12	0.5357142857142857	0.9230769230769231	14	12	0	0	0	0.14285714285714285	2	14	15	0.0	0	0.7764444918880176	0.9283289077444288	0.7714665779786253	0.9493420779794352	0.6667595122574309	0.8847612366267468	0.6775760844400652	0.9248464663778966	0	0	0.0	0.034748671927930366	0.034748671927930366
3934	0.07460745753028959	0.043431223326253064	0.0375637633605722	0.6220753000825706	-1	0	0	0.2	2	0.9230769230769231	12	0.5357142857142857	0.9230769230769231	14	12	0	0	0	0.14285714285714285	2	14	15	0.0	0	0.7764444918880176	0.9283289077444288	0.7714665779786253	0.9493420779794352	0.6667595122574309	0.8847612366267468	0.6775760844400652	0.9248464663778966	0	0	0.0	0.0375637633605722	0.0375637633605722
1605	0.06599471703216409	0.026684842905723236	0.015031212194018198	0.6066883380464464	-1	0	0	0.1	1	1.0	13	1.0	1.0	14	13	0	0	0	0.06666666666666667	1	15	15	0.0	0	0.5959954508862568	0.9445131707179023	0.7546769862720195	0.9459539233536832	0.6667595122574309	0.918132395810449	0.6870593220205096	0.9373037853182385	0	0	0.0	0.015031212194018198	0.015031212194018198
1667	0.07526799435758022	0.026875133794970217	0.02675881509809886	0.6397669024905192	-1	0	0	0.1	1	1.0	13	1.0	1.0	14	13	0	0	0	0.06666666666666667	1	15	15	0.0	0	0.5959954508862568	0.9464325087189891	0.7546769862720195	0.9390269805882393	0.6667595122574309	0.909541634766871	0.6870593220205096	0.9332721039661422	0	0	0.0	0.02675881509809886	0.02675881509809886
1025	0.0806853598173941	0.020767820309269536	0.020736407738443558	0.5904641332634759	-1	0	0	0.2	2	0.9230769230769231	12	0.5357142857142857	0.9230769230769231	14	12	0	0	0	0.14285714285714285	2	14	15	0.0	0	0.5959954508862568	0.9410380697524338	0.7714665779786253	0.9234156429424984	0.6062958869547959	0.8912544905657681	0.738147910041591	0.9208874244153684	0	0	0.0	0.020736407738443558	0.020736407738443558
4507	0.07649840353444173	0.04244672006920313	0.037227182283584376	0.6138598446629966	-1	0	0	0.2	2	0.9230769230769231	12	0.5357142857142857	0.9230769230769231	14	12	0	0	0	0.14285714285714285	2	14	15	0.0	0	0.7764444918880176	0.9297755163697053	0.7714665779786253	0.9493420779794352	0.6667595122574309	0.8866461147778105	0.6775760844400652	0.9257809642076098	0	0	0.0	0.037227182283584376	0.037227182283584376
4793	0.06994845524464109	0.03420973729165888	0.030954690398989185	0.6598421119909181	-1	0	0	0.2	2	0.9230769230769231	12	0.5357142857142857	0.9230769230769231	14	12	0	0	0	0.14285714285714285	2	14	15	0.0	0	0.7764444918880176	0.9505474824983083	0.5765162521396894	0.9462772186750152	0.6062958869547959	0.9206319699073526	0.6309861096715722	0.9403951247762722	0	0	0.0	0.030954690398989185	0.030954690398989185
4053	0.07231563051034971	0.04144948443945341	0.03605800193405107	0.6249891855137544	-1	0	0	0.2	2	0.9230769230769231	12	0.5357142857142857	0.9230769230769231	14	12	0	0	0	0.14285714285714285	2	14	15	0.0	0	0.7764444918880176	0.9283289077444288	0.7714665779786253	0.9505726505148271	0.6667595122574309	0.8847612366267468	0.6775760844400652	0.9254440375106678	0	0	0.0	0.03605800193405107	0.03605800193405107
400	0.06924925039637563	0.007618233283156734	0.006885245580209296	0.6463378201986161	-1	0	0	0.1	1	1.0	13	1.0	1.0	14	13	0	0	0	0.06666666666666667	1	15	15	0.0	0	0.6440814428582743	0.9299593199825523	0.5419484214297036	0.956528745823213	0.35864743594727894	0.9246061569971562	0.8039312458053088	0.9386572041000034	0	0	0.0	0.006885245580209296	0.006885245580209296
3167	0.07431341721572117	0.042041926981347635	0.03715114322998572	0.6219377390247853	-1	0	0	0.2	2	0.9230769230769231	12	0.5357142857142857	0.9230769230769231	14	12	0	0	0	0.14285714285714285	2	14	15	0.0	0	0.7764444918880176	0.9283289077444288	0.7714665779786253	0.9493420779794352	0.6667595122574309	0.8847612366267468	0.6775760844400652	0.9248464663778966	0	0	0.0	0.03715114322998572	0.03715114322998572
5050	0.0734901406738194	0.0416456490378405	0.03683433645822106	0.6237666101844752	-1	0	0	0.2	2	0.9230769230769231	12	0.5357142857142857	0.9230769230769231	14	12	0	0	0	0.14285714285714285	2	14	15	0.0	0	0.7764444918880176	0.9283289077444288	0.7714665779786253	0.9493420779794352	0.6667595122574309	0.8847612366267468	0.6775760844400652	0.9248464663778966	0	0	0.0	0.03683433645822106	0.03683433645822106
4405	0.07750950940854362	0.04235665084637101	0.03713318439197899	0.6177673289122059	-1	0	0	0.2	2	0.9230769230769231	12	0.5357142857142857	0.9230769230769231	14	12	0	0	0	0.14285714285714285	2	14	15	0.0	0	0.7764444918880176	0.9297755163697053	0.7714665779786253	0.9493420779794352	0.6667595122574309	0.8866461147778105	0.6775760844400652	0.9257809642076098	0	0	0.0	0.03713318439197899	0.03713318439197899
2609	0.0735047152458935	0.03513132828507373	0.034227649457147756	0.6452160276776764	-1	0	0	0.2	2	0.9230769230769231	12	0.5357142857142857	0.9230769230769231	14	12	0	0	0	0.14285714285714285	2	14	15	0.0	0	0.7764444918880176	0.9588385768872864	0.5765162521396894	0.9367565641428435	0.6182006250227878	0.9172708056438351	0.6546522077993456	0.9399036266134162	0	0	0.0	0.034227649457147756	0.034227649457147756
2460	0.07272817782880171	0.034900174529139724	0.03461686882850511	0.6473004618917538	-1	0	0	0.2	2	0.9230769230769231	12	0.5357142857142857	0.9230769230769231	14	12	0	0	0	0.14285714285714285	2	14	15	0.0	0	0.7764444918880176	0.9622257642944804	0.5765162521396894	0.9367565641428435	0.6182006250227878	0.9136989843952308	0.6775760844400652	0.9407124352865605	0	0	0.0	0.03461686882850511	0.03461686882850511
3675	0.07439618241778102	0.04359474610938612	0.0374504806595083	0.6232891862595005	-1	0	0	0.2	2	0.9230769230769231	12	0.5357142857142857	0.9230769230769231	14	12	0	0	0	0.14285714285714285	2	14	15	0.0	0	0.7764444918880176	0.9283289077444288	0.7714665779786253	0.9493420779794352	0.6667595122574309	0.8847612366267468	0.6775760844400652	0.9248464663778966	0	0	0.0	0.0374504806595083	0.0374504806595083
3519	0.06925955233559777	0.031787742002102	0.029356728382009027	0.6375350463107574	-1	0	0	0.2	2	0.9230769230769231	12	0.5357142857142857	0.9230769230769231	14	12	0	0	0	0.14285714285714285	2	14	15	0.0	0	0.7952930937332032	0.9089188677499	0.788256169685231	0.9477884835737805	0.6667595122574309	0.8421377113285945	0.704188773609662	0.9081443184583359	0	0	0.0	0.029356728382009027	0.029356728382009027
1129	0.08059140657696612	0.022386017485139662	0.00847206860368701	0.6691325418064159	-1	0	0	0.2	2	0.9230769230769231	12	0.5357142857142857	0.9230769230769231	14	12	0	0	0	0.14285714285714285	2	14	15	0.0	0	0.6767956704645444	0.9525550320509713	0.7546769862720195	0.9354365295156294	0.6667595122574309	0.9148178123567028	0.6611457185677767	0.9359735839955445	0	0	0.0	0.00847206860368701	0.00847206860368701
4481	0.07646161535810907	0.04192885455072764	0.03822248681840575	0.613884765539471	-1	0	0	0.2	2	0.9230769230769231	12	0.5357142857142857	0.9230769230769231	14	12	0	0	0	0.14285714285714285	2	14	15	0.0	0	0.7764444918880176	0.9297755163697053	0.7714665779786253	0.9493420779794352	0.6667595122574309	0.8866461147778105	0.6775760844400652	0.9257809642076098	0	0	0.0	0.03822248681840575	0.03822248681840575
3840	0.07488826086818035	0.04341133759395087	0.038225450171567	0.6204914119748741	-1	0	0	0.2	2	0.9230769230769231	12	0.5357142857142857	0.9230769230769231	14	12	0	0	0	0.14285714285714285	2	14	15	0.0	0	0.7764444918880176	0.9283289077444288	0.7714665779786253	0.9493420779794352	0.6667595122574309	0.8822893511143567	0.6775760844400652	0.9242880379449692	0	0	0.0	0.038225450171567	0.038225450171567
3089	0.07061980179389644	0.04147722840444707	0.036579977651927796	0.6273059690933236	-1	0	0	0.2	2	0.9230769230769231	12	0.5357142857142857	0.9230769230769231	14	12	0	0	0	0.14285714285714285	2	14	15	0.0	0	0.7764444918880176	0.9283289077444288	0.7714665779786253	0.9505726505148271	0.6667595122574309	0.8847612366267468	0.6775760844400652	0.9254440375106678	0	0	0.0	0.036579977651927796	0.036579977651927796
2811	0.07965008009519356	0.022718994769677134	0.02131324545132647	0.6263576886601017	-1	0	0	0.2	2	0.9230769230769231	12	0.5357142857142857	0.9230769230769231	13	12	1	0	0	0.14285714285714285	2	14	15	0.0	0	0.7575958900428319	0.9533364933240858	0.5675975267191925	0.9223823927908433	0.6667595122574309	0.9238996951630493	0.6309861096715722	0.9348020911887478	0	0	0.0	0.02131324545132647	0.02131324545132647
2174	0.07295019436537184	0.006719164996016614	0.0033367698222662276	0.5870290712562836	-1	0	0	0.2	2	0.9230769230769231	12	0.5357142857142857	0.9230769230769231	14	12	0	0	0	0.14285714285714285	2	14	15	0.0	0	0.7952930937332032	0.9578574517362707	0.45075123901375463	0.904612219540861	0.2999299106263969	0.9081446546166113	0.8090098363683615	0.9278950016598325	0	0	0.0	0.0033367698222662276	0.0033367698222662276
3153	0.07301691527034627	0.04216235900732045	0.036259488733732886	0.6229698579757679	-1	0	0	0.2	2	0.9230769230769231	12	0.5357142857142857	0.9230769230769231	14	12	0	0	0	0.14285714285714285	2	14	15	0.0	0	0.7764444918880176	0.9283289077444288	0.7714665779786253	0.9505726505148271	0.6667595122574309	0.8847612366267468	0.6775760844400652	0.9254440375106678	0	0	0.0	0.036259488733732886	0.036259488733732886
2116	0.07424037131188216	0.026542317638509613	0.02077205755813373	0.6540217007313969	-1	0	0	0.2	2	0.9230769230769231	12	0.5357142857142857	0.9230769230769231	13	12	1	0	0	0.14285714285714285	2	14	15	0.0	0	0.7952930937332032	0.961256984812201	0.7546769862720195	0.9401520636362303	0.5696417377881449	0.91080393964946	0.6775760844400652	0.9406436680044444	0	0	0.0	0.02077205755813373	0.02077205755813373
5026	0.07530912665461013	0.042820236766352895	0.03580768813221329	0.6242177955767821	-1	0	0	0.2	2	0.9230769230769231	12	0.5357142857142857	0.9230769230769231	14	12	0	0	0	0.14285714285714285	2	14	15	0.0	0	0.7764444918880176	0.9347735276288277	0.7714665779786253	0.9493420779794352	0.6667595122574309	0.8891691441807488	0.6775760844400652	0.92814014020418	0	0	0.0	0.03580768813221329	0.03580768813221329
4468	0.07395457122357825	0.04262642425052528	0.03611550334172035	0.6210640726356762	-1	0	0	0.2	2	0.9230769230769231	12	0.5357142857142857	0.9230769230769231	14	12	0	0	0	0.14285714285714285	2	14	15	0.0	0	0.7764444918880176	0.9283289077444288	0.7714665779786253	0.9493420779794352	0.6667595122574309	0.8847612366267468	0.6775760844400652	0.9248464663778966	0	0	0.0	0.03611550334172035	0.03611550334172035
2326	0.07060958647876779	0.03406256463310677	0.034046001257974724	0.6596529628797934	-1	0	0	0.2	2	0.9230769230769231	12	0.5357142857142857	0.9230769230769231	14	12	0	0	0	0.14285714285714285	2	14	15	0.0	0	0.7764444918880176	0.9622257642944804	0.5765162521396894	0.9367565641428435	0.6182006250227878	0.9136989843952308	0.6775760844400652	0.9407124352865605	0	0	0.0	0.034046001257974724	0.034046001257974724
4742	0.06764060995485854	0.038478015554698784	0.03699987141566469	0.6363996650611778	-1	0	0	0.2	2	0.9230769230769231	12	0.5357142857142857	0.9230769230769231	14	12	0	0	0	0.14285714285714285	2	14	15	0.0	0	0.7764444918880176	0.9588385768872864	0.5765162521396894	0.9462772186750152	0.6062958869547959	0.9206319699073526	0.6713375387541447	0.9438864274015693	0	0	0.0	0.03699987141566469	0.03699987141566469
4463	0.07380595684849393	0.0415887138436161	0.037391004597475234	0.6158326770449574	-1	0	0	0.2	2	0.9230769230769231	12	0.5357142857142857	0.9230769230769231	14	12	0	0	0	0.14285714285714285	2	14	15	0.0	0	0.7764444918880176	0.9297755163697053	0.7714665779786253	0.9493420779794352	0.6667595122574309	0.8866461147778105	0.6775760844400652	0.9257809642076098	0	0	0.0	0.037391004597475234	0.037391004597475234
43	0.0011323902782802828	0.0001512065623188402	0.0001512026300537358	0.997966054685914	-1	0	0	1.0	2	0.0	0	0.75	0	2	0	0	1	0	1.0	2	2	3	0.5	0	0	0	0	0	0	0	0	0	0	0	0	0.0001512026300537358	0.0001512026300537358
3414	0.07332679438340702	0.04179893862059008	0.035856274454734785	0.6234802791381027	-1	0	0	0.2	2	0.9230769230769231	12	0.5357142857142857	0.9230769230769231	14	12	0	0	0	0.14285714285714285	2	14	15	0.0	0	0.7764444918880176	0.9283289077444288	0.7714665779786253	0.9505726505148271	0.6667595122574309	0.8847612366267468	0.6775760844400652	0.9254440375106678	0	0	0.0	0.035856274454734785	0.035856274454734785
4172	0.07501229846547644	0.043219967256460365	0.037823378464756766	0.6242428922139898	-1	0	0	0.2	2	0.9230769230769231	12	0.5357142857142857	0.9230769230769231	14	12	0	0	0	0.14285714285714285	2	14	15	0.0	0	0.7764444918880176	0.9283289077444288	0.7714665779786253	0.9493420779794352	0.6895924413811094	0.886317376260881	0.6775760844400652	0.9252013973590809	0	0	0.0	0.037823378464756766	0.037823378464756766
2318	0.07162780993023707	0.03451494711389863	0.03405489196121505	0.6506093226524223	-1	0	0	0.2	2	0.9230769230769231	12	0.5357142857142857	0.9230769230769231	14	12	0	0	0	0.14285714285714285	2	14	15	0.0	0	0.7764444918880176	0.9622257642944804	0.5765162521396894	0.9367565641428435	0.6182006250227878	0.9136989843952308	0.6775760844400652	0.9407124352865605	0	0	0.0	0.03405489196121505	0.03405489196121505
3054	0.07407048908362394	0.042174249200772465	0.03698332252784239	0.6262877957448365	-1	0	0	0.2	2	0.9230769230769231	12	0.5357142857142857	0.9230769230769231	14	12	0	0	0	0.14285714285714285	2	14	15	0.0	0	0.7764444918880176	0.9283289077444288	0.7714665779786253	0.9505726505148271	0.6667595122574309	0.8885042028801375	0.6775760844400652	0.9262960336424995	0	0	0.0	0.03698332252784239	0.03698332252784239
3269	0.07065818550214685	0.04163304224307205	0.03535777016952664	0.6212176772540328	-1	0	0	0.2	2	0.9230769230769231	12	0.5357142857142857	0.9230769230769231	14	12	0	0	0	0.14285714285714285	2	14	15	0.0	0	0.7764444918880176	0.9283289077444288	0.7714665779786253	0.9505726505148271	0.6667595122574309	0.8847612366267468	0.6775760844400652	0.9254440375106678	0	0	0.0	0.03535777016952664	0.03535777016952664
3160	0.07136012021537676	0.03616937431639814	0.03612313369299682	0.6477129395503791	-1	0	0	0.2	2	0.9230769230769231	12	0.5357142857142857	0.9230769230769231	14	12	0	0	0	0.14285714285714285	2	14	15	0.0	0	0.7764444918880176	0.9588385768872864	0.5765162521396894	0.9367565641428435	0.6182006250227878	0.9172708056438351	0.6546522077993456	0.9399036266134162	0	0	0.0	0.03612313369299682	0.03612313369299682
429	0.030998127420527474	0.002329073233982338	0.0012109709798402758	0.9311541272636703	-1	0	0	0.4	4	0.6153846153846154	8	0.3125	0.46153846153846156	7	6	7	4	0	0.75	6	8	15	0.23529411764705882	0	0.3944989341797377	0.8175285750733782	0.48294052926203934	0.8530917564355557	0.37037367249959663	0.9644721302281217	0.869580051280428	0.8990462107760122	0.14285714285714285	0.2857142857142857	0.0	0.0012109709798402758	0.0012109709798402758
3498	0.07475785960441941	0.04192610226620236	0.03526340952592318	0.6214284197003254	-1	0	0	0.2	2	0.9230769230769231	12	0.5357142857142857	0.9230769230769231	14	12	0	0	0	0.14285714285714285	2	14	15	0.0	0	0.7764444918880176	0.9283289077444288	0.7714665779786253	0.9505726505148271	0.6667595122574309	0.8847612366267468	0.6775760844400652	0.9254440375106678	0	0	0.0	0.03526340952592318	0.03526340952592318
4079	0.0741437797151598	0.04211176246976744	0.03721388461591295	0.6234028032292503	-1	0	0	0.2	2	0.9230769230769231	12	0.5357142857142857	0.9230769230769231	14	12	0	0	0	0.14285714285714285	2	14	15	0.0	0	0.7764444918880176	0.9283289077444288	0.7714665779786253	0.9493420779794352	0.6667595122574309	0.8847612366267468	0.6775760844400652	0.9248464663778966	0	0	0.0	0.03721388461591295	0.03721388461591295
1013	0.07004640738127654	0.025112178165322647	0.023554629267271747	0.6700106418619276	-1	0	0	0.1	1	1.0	13	1.0	1.0	14	13	0	0	0	0.06666666666666667	1	15	15	0.0	0	0.5959954508862568	0.9403748155928205	0.7714665779786253	0.9635094996590118	0.5325577292198671	0.8989500538595683	0.6822697626232	0.9392956246130114	0	0	0.0	0.023554629267271747	0.023554629267271747
4301	0.07506333802995994	0.04280433254182788	0.03790329968383672	0.6212650338592907	-1	0	0	0.2	2	0.9230769230769231	12	0.5357142857142857	0.9230769230769231	14	12	0	0	0	0.14285714285714285	2	14	15	0.0	0	0.7764444918880176	0.9283289077444288	0.7714665779786253	0.9493420779794352	0.6667595122574309	0.8847612366267468	0.6775760844400652	0.9248464663778966	0	0	0.0	0.03790329968383672	0.03790329968383672
4626	0.07473991427964262	0.04008913828997137	0.03489216154210129	0.6303476220916435	-1	0	0	0.2	2	0.9230769230769231	12	0.5357142857142857	0.9230769230769231	14	12	0	0	0	0.14285714285714285	2	14	15	0.0	0	0.7764444918880176	0.9347735276288277	0.7714665779786253	0.9493420779794352	0.6667595122574309	0.8891691441807488	0.6775760844400652	0.92814014020418	0	0	0.0	0.03489216154210129	0.03489216154210129
154	0.0625634581048284	0.0012058120460821484	0.001106241611378384	0.925310928305696	-1	0	0	0.1	1	1.0	13	0.375	0.8461538461538461	12	11	2	1	0	0.625	5	8	15	0.14285714285714285	0.46153846153846156	0.3996573897479555	0.9465753066108429	0.29460183073410195	0.8124153258310565	0.31287522893659914	0.8774938310551013	0.8301728477208818	0.8912030626046284	1.0	0.5833333333333334	0.0	0.001106241611378384	0.001106241611378384
595	0.06949408428096067	0.02003418299910232	0.016220456491694606	0.5971502779631808	-1	0	0	0.2	2	0.9230769230769231	12	0.5357142857142857	0.9230769230769231	14	12	0	0	0	0.14285714285714285	2	14	15	0.0	0	0.5959954508862568	0.949403432367241	0.7714665779786253	0.9092914756524224	0.6414499221580838	0.8851063260752601	0.738147910041591	0.9188051085458738	0	0	0.0	0.016220456491694606	0.016220456491694606
740	0.08088631106035926	0.02126739664638908	0.02098267228618777	0.6157276890145789	-1	0	0	0.2	2	0.9230769230769231	12	0.5357142857142857	0.9230769230769231	14	12	0	0	0	0.14285714285714285	2	14	15	0.0	0	0.5959954508862568	0.9410380697524338	0.7714665779786253	0.9366978460589749	0.6062958869547959	0.8912544905657681	0.738147910041591	0.925719138591332	0	0	0.0	0.02098267228618777	0.02098267228618777
877	0.07244903847720977	0.023284679105226712	0.022130551563851103	0.5566687826281191	-1	0	0	0.2	2	0.9230769230769231	12	0.5357142857142857	0.9230769230769231	14	12	0	0	0	0.14285714285714285	2	14	15	0.0	0	0.5959954508862568	0.9496564528596223	0.7714665779786253	0.9174189270070396	0.6414499221580838	0.8851063260752601	0.738147910041591	0.9214518031691538	0	0	0.0	0.022130551563851103	0.022130551563851103
4784	0.07298091245580307	0.04242216079919033	0.03688509671420317	0.6228885920415879	-1	0	0	0.2	2	0.9230769230769231	12	0.5357142857142857	0.9230769230769231	14	12	0	0	0	0.14285714285714285	2	14	15	0.0	0	0.7764444918880176	0.9283289077444288	0.7714665779786253	0.9493420779794352	0.6667595122574309	0.8847612366267468	0.6775760844400652	0.9248464663778966	0	0	0.0	0.03688509671420317	0.03688509671420317
4196	0.07354407118652104	0.042393455622894344	0.03605466469038244	0.6251888586798969	-1	0	0	0.2	2	0.9230769230769231	12	0.5357142857142857	0.9230769230769231	14	12	0	0	0	0.14285714285714285	2	14	15	0.0	0	0.7764444918880176	0.9283289077444288	0.7714665779786253	0.9493420779794352	0.6667595122574309	0.8847612366267468	0.6775760844400652	0.9248464663778966	0	0	0.0	0.03605466469038244	0.03605466469038244
4136	0.07376988636302446	0.039529805949894276	0.034019982188540146	0.6328836068375172	-1	0	0	0.2	2	0.9230769230769231	12	0.5357142857142857	0.9230769230769231	14	12	0	0	0	0.14285714285714285	2	14	15	0.0	0	0.7764444918880176	0.9283289077444288	0.7714665779786253	0.9493420779794352	0.6895924413811094	0.886317376260881	0.6775760844400652	0.9252013973590809	0	0	0.0	0.034019982188540146	0.034019982188540146
4085	0.07535311310208423	0.04175501247493682	0.038680905721670086	0.6231057199357644	-1	0	0	0.2	2	0.9230769230769231	12	0.5357142857142857	0.9230769230769231	14	12	0	0	0	0.14285714285714285	2	14	15	0.0	0	0.7764444918880176	0.9283289077444288	0.7714665779786253	0.9493420779794352	0.6667595122574309	0.8847612366267468	0.6775760844400652	0.9248464663778966	0	0	0.0	0.038680905721670086	0.038680905721670086
450	0.0670663799108658	0.005673724421311454	0.005642258882266474	0.639258371191163	-1	0	0	0.2	2	0.9230769230769231	12	0.5357142857142857	0.9230769230769231	14	12	0	0	0	0.14285714285714285	2	14	15	0.0	0	0.5786266398953936	0.9593241563499555	0.23913899156766655	0.9507338863709429	0.24141047343090988	0.8838060855655063	0.9399877540303261	0.9379946272816901	0	0	0.0	0.005642258882266474	0.005642258882266474
1240	0.06547454174214092	0.024953432105545095	0.023236619614392585	0.6545672148524511	-1	0	0	0.1	1	1.0	13	1.0	1.0	14	13	0	0	0	0.06666666666666667	1	15	15	0.0	0	0.5959954508862568	0.9403748155928205	0.7714665779786253	0.9635094996590118	0.5949513278874919	0.9151289955427611	0.6822697626232	0.9428496401474937	0	0	0.0	0.023236619614392585	0.023236619614392585
498	0.03467347936398696	0.006301090956340203	0.0015331199794548717	0.897795322397418	-1	0	0	0.1	1	1.0	13	0.30612244897959184	0.6923076923076923	10	9	4	0	0	1.0	7	7	15	0.0	0	0.5185892590512837	0.9228797740286115	0.29618220223708264	0.9480908294739357	0.23411075546554092	0.9043706793744462	0.8632030355822973	0.9272109807016342	0	0	0.0	0.0015331199794548717	0.0015331199794548717
1107	0.07320663562114416	0.007355361440852753	0.004082799552913672	0.6350385995836045	-1	0	0	0.1	1	1.0	13	1.0	1.0	14	13	0	0	0	0.06666666666666667	1	15	15	0.0	0	0.6018141957363058	0.9523166561530451	0.7107608345184977	0.956663096943767	0.5325577292198671	0.8989500538595683	0.639012575983101	0.9403705781557217	0	0	0.0	0.004082799552913672	0.004082799552913672
3778	0.07514002478819122	0.04206041767800373	0.037033637635996854	0.6229317277204163	-1	0	0	0.2	2	0.9230769230769231	12	0.5357142857142857	0.9230769230769231	14	12	0	0	0	0.14285714285714285	2	14	15	0.0	0	0.7764444918880176	0.9283289077444288	0.7714665779786253	0.9493420779794352	0.6667595122574309	0.8847612366267468	0.6775760844400652	0.9248464663778966	0	0	0.0	0.037033637635996854	0.037033637635996854
4394	0.07192954581147663	0.04213493738279961	0.0364210980453195	0.6209676798525687	-1	0	0	0.2	2	0.9230769230769231	12	0.5357142857142857	0.9230769230769231	14	12	0	0	0	0.14285714285714285	2	14	15	0.0	0	0.7764444918880176	0.9283289077444288	0.7714665779786253	0.9493420779794352	0.6667595122574309	0.8847612366267468	0.6775760844400652	0.9248464663778966	0	0	0.0	0.0364210980453195	0.0364210980453195
4069	0.07489961785904138	0.04246616768170829	0.03768134419205996	0.6248389766858528	-1	0	0	0.2	2	0.9230769230769231	12	0.5357142857142857	0.9230769230769231	14	12	0	0	0	0.14285714285714285	2	14	15	0.0	0	0.7764444918880176	0.9283289077444288	0.7714665779786253	0.9493420779794352	0.6895924413811094	0.886317376260881	0.6775760844400652	0.9252013973590809	0	0	0.0	0.03768134419205996	0.03768134419205996
1478	0.07994364375660978	0.02559909526613557	0.025320936062396836	0.6715047053086407	-1	0	0	0.1	1	1.0	13	1.0	1.0	14	13	0	0	0	0.06666666666666667	1	15	15	0.0	0	0.5959954508862568	0.9464325087189891	0.7629313121593365	0.9396620400347904	0.6667595122574309	0.909541634766871	0.6870593220205096	0.9335031074373962	0	0	0.0	0.025320936062396836	0.025320936062396836
2989	0.059237285106835846	0.007027220667050769	-0.004799386661978589	0.5448844841969974	-1	0	0	0.2	2	0.9230769230769231	12	0.5357142857142857	0.9230769230769231	14	12	0	0	0	0.14285714285714285	2	14	15	0.0	0	0.7764444918880176	0.9588385768872864	0.593305843846295	0.9592110380958058	0.6182006250227878	0.9172708056438351	0.6775760844400652	0.9480397297010399	0	0	0.0	-0.00047993866619785893	-0.00047993866619785893
952	0.0625273709549998	0.022542175506176737	0.0207854463574308	0.6681026712008341	-1	0	0	0.1	1	1.0	13	1.0	1.0	14	13	0	0	0	0.06666666666666667	1	15	15	0.0	0	0.5959954508862568	0.9449428864271613	0.7714665779786253	0.9609325076853653	0.7292521809566909	0.9172887549910647	0.6870593220205096	0.9435952818723735	0	0	0.0	0.0207854463574308	0.0207854463574308
594	0.08077722809767295	0.02088373520605037	0.020633017276990833	0.6003762216691559	-1	0	0	0.2	2	0.9230769230769231	12	0.5357142857142857	0.9230769230769231	14	12	0	0	0	0.14285714285714285	2	14	15	0.0	0	0.5959954508862568	0.9496564528596223	0.7714665779786253	0.9092914756524224	0.6414499221580838	0.8851063260752601	0.738147910041591	0.9189363058323794	0	0	0.0	0.020633017276990833	0.020633017276990833
1045	0.05706566417839812	0.009177774989299479	0.006704516421109329	0.6372042048948552	-1	0	0	0.1	1	1.0	13	1.0	1.0	14	13	0	0	0	0.06666666666666667	1	15	15	0.0	0	0.43852637797342425	0.9488849111581983	0.5693291861669305	0.9588068239972126	0.5231431435175529	0.9276938708622628	0.6241034395935894	0.9465194034218453	0	0	0.0	0.006704516421109329	0.006704516421109329
3192	0.07456333829234335	0.040102809395394345	0.03486032713243122	0.6147238417717072	-1	0	0	0.2	2	0.9230769230769231	12	0.5357142857142857	0.9230769230769231	14	12	0	0	0	0.14285714285714285	2	14	15	0.0	0	0.7764444918880176	0.9297755163697053	0.7714665779786253	0.9505726505148271	0.6667595122574309	0.8866461147778105	0.6775760844400652	0.9263716963854532	0	0	0.0	0.03486032713243122	0.03486032713243122
2366	0.07263479367417196	0.03596612718445639	0.03595290405879164	0.6460700701941438	-1	0	0	0.2	2	0.9230769230769231	12	0.5357142857142857	0.9230769230769231	14	12	0	0	0	0.14285714285714285	2	14	15	0.0	0	0.7764444918880176	0.9622257642944804	0.5765162521396894	0.9367565641428435	0.6182006250227878	0.9102850233906575	0.6821724993114694	0.9399166249590051	0	0	0.0	0.03595290405879164	0.03595290405879164
2173	0.05546027709374222	0.006656368290871136	0.001599345613845337	0.8160241284253791	-1	0	0	0.25	2	0.9	9	0.5454545454545454	0.9	11	9	0	0	0	0.18181818181818182	2	11	12	0.0	0	0.2810573050605917	0.9564260642575038	0.35494503502147484	0.9349466191219027	0.5231431435175529	0.9300250703471222	0.6675929285340015	0.9416056103848602	0	0	0.0	0.001599345613845337	0.001599345613845337
1698	0.08026786436847257	0.03239609746609911	0.02920712057990413	0.6632062125801085	-1	0	0	0.2	2	0.9230769230769231	12	0.5357142857142857	0.9230769230769231	14	12	0	0	0	0.14285714285714285	2	14	15	0.0	0	0.7764444918880176	0.9474862340824325	0.5765162521396894	0.9452246323515029	0.6062958869547959	0.905407133461571	0.6546522077993456	0.9350251956456006	0	0	0.0	0.02920712057990413	0.02920712057990413
3914	0.07392954054937764	0.042020703926143474	0.03508339733413044	0.623607722131492	-1	0	0	0.2	2	0.9230769230769231	12	0.5357142857142857	0.9230769230769231	14	12	0	0	0	0.14285714285714285	2	14	15	0.0	0	0.7764444918880176	0.9283289077444288	0.7714665779786253	0.9493420779794352	0.6667595122574309	0.8847612366267468	0.6775760844400652	0.9248464663778966	0	0	0.0	0.03508339733413044	0.03508339733413044
550	0.06206337533511647	0.007603549531676837	0.0037663278478833185	0.7572672158310741	-1	0	0	0.2	2	0.8461538461538461	11	0.38461538461538464	0.8461538461538461	13	11	1	2	0	0.23076923076923078	13	3	15	0.5	0	0.49974081622517447	0.9112151161558509	0.788256169685231	0.9723233212369091	0.5024940171545526	0.9054433753801802	0.8383400812415118	0.9379425952357578	0.576923076923077	0.23076923076923078	0.0	0.0037663278478833185	0.0037663278478833185
1447	0.08006769772148109	0.025383614426054045	0.0251109462155442	0.671968628682581	-1	0	0	0.1	1	1.0	13	1.0	1.0	14	13	0	0	0	0.06666666666666667	1	15	15	0.0	0	0.5959954508862568	0.9464325087189891	0.7629313121593365	0.9396620400347904	0.6667595122574309	0.909541634766871	0.6870593220205096	0.9335031074373962	0	0	0.0	0.0251109462155442	0.0251109462155442
460	0.06226882872092794	0.018596997259458133	0.015732945382317044	0.5841291226825733	-1	0	0	0.1	1	1.0	13	1.0	1.0	14	13	0	0	0	0.06666666666666667	1	15	15	0.0	0	0.5778837269840176	0.9296024105331285	0.7934702060840271	0.9567486007556347	0.4717528358315609	0.9185818829649418	0.8089881369869442	0.9370333757308927	0	0	0.0	0.015732945382317044	0.015732945382317044
651	0.06703442368528642	0.018306263274206872	0.01665704788115594	0.5760470621893636	-1	0	0	0.1	1	1.0	13	1.0	1.0	14	13	0	0	0	0.06666666666666667	1	15	15	0.0	0	0.5778837269840176	0.920705308968211	0.788256169685231	0.9547643069073447	0.5231431435175529	0.893538952216742	0.816739461125991	0.927100884820789	0	0	0.0	0.01665704788115594	0.01665704788115594
2438	0.06553594699697267	0.03597622548168478	0.032839501961459544	0.6580151886437211	-1	0	0	0.2	2	0.9166666666666666	11	0.5384615384615384	0.9166666666666666	13	11	0	0	0	0.15384615384615385	2	13	14	0.0	0	0.7575958900428319	0.9604209727718669	0.39835551800735913	0.936032888620439	0.5696417377881449	0.9223893616106176	0.6309861096715722	0.9417249353519789	0	0	0.0	0.032839501961459544	0.032839501961459544
125	0.00015154303581986587	2.1036064189993347e-05	1.8448876602216265e-05	0.9999907865629718	-1	0	0	0.4	2	0.8	4	0.4666666666666667	0.6	3	3	3	0	0	0.6	3	5	7	0.0	0.3333333333333333	0.12100500553492868	0.9158055662282287	0.6048674615729525	0.6511317172794454	0.930485739829626	0.9155508348068588	0.9646568152990455	0.857908102201067	0	0	0.0	1.8448876602216265e-05	1.8448876602216265e-05
209	0.011808690286728239	0.000323937440814952	0.00032383672890242245	0.9696777120359518	-1	0	0	0.3333333333333333	3	0.6363636363636364	7	0.5416666666666666	0.5454545454545454	8	6	4	4	0	0.375	3	8	13	0.4	0	0.15654706883127054	0.5849541848151272	0.29460183073410195	0.8893606390703452	0.4622908339939212	0.730317301139447	0.8318550238236638	0.7579001703609226	0.1875	0.375	0.0	0.00032383672890242245	0.00032383672890242245
657	0.06084054627672539	0.005574434956962538	0.005184255054321647	0.7597574184848507	-1	0	0	0.2	2	0.9230769230769231	12	0.2727272727272727	0.8461538461538461	13	11	1	1	0	0.45454545454545453	11	5	15	0.25	0	0.7952930937332032	0.9439899203479047	0.842509289779063	0.923854843342307	0.6667595122574309	0.9024931232569444	0.6775760844400652	0.9252036755545292	1.0	0.07692307692307693	0.0	0.005184255054321647	0.005184255054321647
4486	0.07174716984746254	0.042686380716760806	0.037432416315298415	0.6233983455406528	-1	0	0	0.2	2	0.9230769230769231	12	0.5357142857142857	0.9230769230769231	14	12	0	0	0	0.14285714285714285	2	14	15	0.0	0	0.7764444918880176	0.9283289077444288	0.7714665779786253	0.9493420779794352	0.6667595122574309	0.8847612366267468	0.6775760844400652	0.9248464663778966	0	0	0.0	0.037432416315298415	0.037432416315298415
841	0.06517281682989633	0.01825700556897943	0.01715060598993513	0.5825161213751499	-1	0	0	0.1	1	1.0	13	1.0	1.0	14	13	0	0	0	0.06666666666666667	1	15	15	0.0	0	0.5778837269840176	0.920705308968211	0.788256169685231	0.9547643069073447	0.5463924406528488	0.8933727111265896	0.816739461125991	0.9270615323811872	0	0	0.0	0.01715060598993513	0.01715060598993513
3349	0.06492910184987834	0.00903303078575893	0.0015549717479524602	0.7768828112774161	-1	0	0	0.25	2	0.9	9	1.0	0.9	11	9	0	1	0	0.08333333333333333	12	1	12	0.5	0.18181818181818182	0.7952930937332032	0.939880905215395	0.788256169685231	0.9459206790630925	0.6667595122574309	0.9177722312401171	0.6775760844400652	0.9355068566688239	1.0	0.09090909090909091	0.0	0.0015549717479524602	0.0015549717479524602
2944	0.07204806152139805	0.04143694816605782	0.03436164844439909	0.6216819184133884	-1	0	0	0.2	2	0.9230769230769231	12	0.5357142857142857	0.9230769230769231	14	12	0	0	0	0.14285714285714285	2	14	15	0.0	0	0.7764444918880176	0.9283289077444288	0.7714665779786253	0.9505726505148271	0.6667595122574309	0.8847612366267468	0.6775760844400652	0.9254440375106678	0	0	0.0	0.03436164844439909	0.03436164844439909
1582	0.07617379521584927	0.02574863660727355	0.025276653795968405	0.6531073600586723	-1	0	0	0.1	1	1.0	13	1.0	1.0	14	13	0	0	0	0.06666666666666667	1	15	15	0.0	0	0.5959954508862568	0.9464325087189891	0.7546769862720195	0.9425992243282465	0.6667595122574309	0.909541634766871	0.6870593220205096	0.9345919033184852	0	0	0.0	0.025276653795968405	0.025276653795968405
2395	0.06427195197758581	0.024440636484589814	0.007763363198650424	0.6542808181423201	-1	0	0	0.2222222222222222	2	0.9090909090909091	10	0.5416666666666666	0.9090909090909091	12	10	0	0	0	0.16666666666666666	2	12	13	0.0	0	0.5193265975517118	0.9616539346181173	0.3911684520346004	0.9338776027455786	0.5577369997201528	0.9275816982701904	0.6611457185677767	0.9430343435680055	0	0	0.0	0.007763363198650424	0.007763363198650424
923	0.07391590075563419	0.01677645890093207	0.015597101802940714	0.7298668734148339	-1	0	0	0.2	2	0.9166666666666666	11	0.5384615384615384	0.9166666666666666	13	11	0	0	0	0.15384615384615385	2	13	14	0.0	0	0.5959954508862568	0.9513707613559024	0.7546769862720195	0.9437014877559717	0.6667595122574309	0.8898644806187809	0.738147910041591	0.9326038582898665	0	0	0.0	0.015597101802940714	0.015597101802940714
2320	0.06991344945967673	0.03461506671641695	0.03448931349149407	0.6494553265122051	-1	0	0	0.2	2	0.9230769230769231	12	0.5357142857142857	0.9230769230769231	14	12	0	0	0	0.14285714285714285	2	14	15	0.0	0	0.7764444918880176	0.9622257642944804	0.5765162521396894	0.9367565641428435	0.6182006250227878	0.9136989843952308	0.6775760844400652	0.9407124352865605	0	0	0.0	0.03448931349149407	0.03448931349149407
4350	0.07575147705796989	0.042250892445331124	0.036448456723264515	0.6146523054199472	-1	0	0	0.2	2	0.9230769230769231	12	0.5357142857142857	0.9230769230769231	14	12	0	0	0	0.14285714285714285	2	14	15	0.0	0	0.7764444918880176	0.9297755163697053	0.7714665779786253	0.9493420779794352	0.6667595122574309	0.8866461147778105	0.6775760844400652	0.9257809642076098	0	0	0.0	0.036448456723264515	0.036448456723264515
4695	0.07460007115889487	0.043155070520393	0.03775226949583849	0.6232607359832387	-1	0	0	0.2	2	0.9230769230769231	12	0.5357142857142857	0.9230769230769231	14	12	0	0	0	0.14285714285714285	2	14	15	0.0	0	0.7764444918880176	0.9347735276288277	0.7714665779786253	0.9493420779794352	0.6667595122574309	0.8891691441807488	0.6775760844400652	0.92814014020418	0	0	0.0	0.03775226949583849	0.03775226949583849
4721	0.07658602223885877	0.042688995551970685	0.036704249452275135	0.6150561735588247	-1	0	0	0.2	2	0.9230769230769231	12	0.5357142857142857	0.9230769230769231	14	12	0	0	0	0.14285714285714285	2	14	15	0.0	0	0.7764444918880176	0.9297755163697053	0.7714665779786253	0.9493420779794352	0.6667595122574309	0.8866461147778105	0.6775760844400652	0.9257809642076098	0	0	0.0	0.036704249452275135	0.036704249452275135
5006	0.07409391670512636	0.04160479773549532	0.03738698541672388	0.6245889991468968	-1	0	0	0.2	2	0.9230769230769231	12	0.5357142857142857	0.9230769230769231	14	12	0	0	0	0.14285714285714285	2	14	15	0.0	0	0.7764444918880176	0.9283289077444288	0.7714665779786253	0.9493420779794352	0.6667595122574309	0.8847612366267468	0.6775760844400652	0.9248464663778966	0	0	0.0	0.03738698541672388	0.03738698541672388
2414	0.07402630707185952	0.03673725993335794	0.035496763732711975	0.6454552156172051	-1	0	0	0.2	2	0.9230769230769231	12	0.5357142857142857	0.9230769230769231	14	12	0	0	0	0.14285714285714285	2	14	15	0.0	0	0.7764444918880176	0.9588385768872864	0.5765162521396894	0.9367565641428435	0.6182006250227878	0.9172708056438351	0.6546522077993456	0.9399036266134162	0	0	0.0	0.035496763732711975	0.035496763732711975
4575	0.07523063173650528	0.04201943583251882	0.03589233298230553	0.6266183730629538	-1	0	0	0.2	2	0.9230769230769231	12	0.5357142857142857	0.9230769230769231	14	12	0	0	0	0.14285714285714285	2	14	15	0.0	0	0.7764444918880176	0.9283289077444288	0.7714665779786253	0.9493420779794352	0.6667595122574309	0.8847612366267468	0.6775760844400652	0.9248464663778966	0	0	0.0	0.03589233298230553	0.03589233298230553
391	0.047499767933493905	0.009717680004288893	0.009184035120898935	0.8880531115655141	-1	0	0	0.2	2	0.9230769230769231	12	0.4166666666666667	0.8461538461538461	13	11	1	1	0	0.25	12	3	15	0.25	0	0.8798275879771402	0.9390552987410984	0.29618220223708264	0.9394023377865737	0.23411075546554092	0.896228998322529	0.8814564329470815	0.9271672417590671	1.0	0.46153846153846156	0.0	0.009184035120898935	0.009184035120898935
4378	0.0761416677162028	0.04235665084637101	0.03713318439197899	0.6177673289122059	-1	0	0	0.2	2	0.9230769230769231	12	0.5357142857142857	0.9230769230769231	14	12	0	0	0	0.14285714285714285	2	14	15	0.0	0	0.7764444918880176	0.9297755163697053	0.7714665779786253	0.9493420779794352	0.6667595122574309	0.8866461147778105	0.6775760844400652	0.9257809642076098	0	0	0.0	0.03713318439197899	0.03713318439197899
1474	0.07477416025543657	0.007426085730254709	0.006182237058262905	0.6157382812852583	-1	0	0	0.1	1	1.0	13	1.0	1.0	14	13	0	0	0	0.06666666666666667	1	15	15	0.0	0	0.5778837269840176	0.9350578168102344	0.7797209038659423	0.9228274108738513	0.5949513278874919	0.9016117280733607	0.738147910041591	0.9208964914493769	0	0	0.0	0.006182237058262905	0.006182237058262905
3546	0.07376308782112465	0.015073345700197647	-0.004664923434469009	0.734862717760978	-1	0	0	0.2	2	0.9230769230769231	12	1.0	0.9230769230769231	14	12	0	2	0	0.06666666666666667	15	1	15	1.0	0.14285714285714285	0.7952930937332032	0.9238967348453541	0.815382729732147	0.9550732860242522	0.6667595122574309	0.868688316745125	0.6775760844400652	0.9227913570563183	0.5357142857142857	0.14285714285714285	0.0	-0.0004664923434469009	-0.0004664923434469009
757	0.08260972027671155	0.02199080373560368	0.021208518177340478	0.6115521974637805	-1	0	0	0.2	2	0.9230769230769231	12	0.5357142857142857	0.9230769230769231	14	12	0	0	0	0.14285714285714285	2	14	15	0.0	0	0.5959954508862568	0.9410380697524338	0.7714665779786253	0.9366978460589749	0.6062958869547959	0.8912544905657681	0.738147910041591	0.925719138591332	0	0	0.0	0.021208518177340478	0.021208518177340478
4081	0.04828733560677945	0.009634746229189885	0.008073147554383122	0.803404826105611	-1	0	0	0.2222222222222222	2	0.9090909090909091	10	0.5416666666666666	0.9090909090909091	12	10	0	0	0	0.16666666666666666	2	12	13	0.0	0	0.7197871434295205	0.956093427939554	0.7714665779786253	0.9769302927733714	0.6062958869547959	0.9131151833168755	0.6546522077993456	0.9551975388951439	0	0	0.0	0.008073147554383122	0.008073147554383122
4457	0.07465454296996651	0.04233478414901081	0.03853849123424634	0.6241195601142537	-1	0	0	0.2	2	0.9230769230769231	12	0.5357142857142857	0.9230769230769231	14	12	0	0	0	0.14285714285714285	2	14	15	0.0	0	0.7764444918880176	0.9283289077444288	0.7714665779786253	0.9493420779794352	0.6667595122574309	0.8847612366267468	0.6775760844400652	0.9248464663778966	0	0	0.0	0.03853849123424634	0.03853849123424634
3725	0.07324164082036272	0.042589088889124584	0.037014136350253204	0.6246285160339211	-1	0	0	0.2	2	0.9230769230769231	12	0.5357142857142857	0.9230769230769231	14	12	0	0	0	0.14285714285714285	2	14	15	0.0	0	0.7764444918880176	0.9283289077444288	0.7714665779786253	0.9505726505148271	0.6667595122574309	0.8847612366267468	0.6775760844400652	0.9254440375106678	0	0	0.0	0.037014136350253204	0.037014136350253204
2032	0.07163940153195215	0.03566579363341579	0.03510966086123466	0.6472956779013121	-1	0	0	0.2	2	0.9230769230769231	12	0.5357142857142857	0.9230769230769231	14	12	0	0	0	0.14285714285714285	2	14	15	0.0	0	0.7764444918880176	0.9622257642944804	0.5765162521396894	0.9367565641428435	0.6182006250227878	0.9136989843952308	0.6775760844400652	0.9407124352865605	0	0	0.0	0.03510966086123466	0.03510966086123466
2136	0.07072277343809269	0.03143874849681467	0.03073142855530387	0.6566475568787373	-1	0	0	0.2	2	0.9230769230769231	12	0.5357142857142857	0.9230769230769231	14	12	0	0	0	0.14285714285714285	2	14	15	0.0	0	0.7764444918880176	0.9622257642944804	0.5765162521396894	0.9367565641428435	0.6062958869547959	0.9206319699073526	0.6775760844400652	0.942387276965823	0	0	0.0	0.03073142855530387	0.03073142855530387
1141	0.05887042246893117	0.0059721424562347546	0.002841683460996168	0.6197023855866308	-1	0	0	0.1	1	1.0	13	1.0	1.0	14	13	0	0	0	0.06666666666666667	1	15	15	0.0	0	0.43852637797342425	0.9488849111581983	0.5693291861669305	0.9588068239972126	0.5231431435175529	0.9276938708622628	0.6241034395935894	0.9465194034218453	0	0	0.0	0.002841683460996168	0.002841683460996168
3308	0.07589569096359823	0.041483309700732454	0.035117502512012344	0.6235728521081327	-1	0	0	0.2	2	0.9230769230769231	12	0.5357142857142857	0.9230769230769231	14	12	0	0	0	0.14285714285714285	2	14	15	0.0	0	0.7764444918880176	0.9283289077444288	0.7714665779786253	0.9505726505148271	0.6667595122574309	0.8847612366267468	0.6775760844400652	0.9254440375106678	0	0	0.0	0.035117502512012344	0.035117502512012344
1168	0.08045451686414029	0.02581311713533302	0.014510427737063809	0.6764368835539745	-1	0	0	0.2	2	0.9230769230769231	12	0.5357142857142857	0.9230769230769231	14	12	0	0	0	0.14285714285714285	2	14	15	0.0	0	0.5959954508862568	0.9614222515283802	0.5765162521396894	0.9367565641428435	0.6182006250227878	0.9136989843952308	0.6935427631270076	0.940304286983808	0	0	0.0	0.014510427737063809	0.014510427737063809
2455	0.0720854500867854	0.036017483560929195	0.03554604141507516	0.6463962185209984	-1	0	0	0.2	2	0.9230769230769231	12	0.5357142857142857	0.9230769230769231	14	12	0	0	0	0.14285714285714285	2	14	15	0.0	0	0.7764444918880176	0.9622257642944804	0.5765162521396894	0.9367565641428435	0.6182006250227878	0.9102850233906575	0.6821724993114694	0.9399166249590051	0	0	0.0	0.03554604141507516	0.03554604141507516
3664	0.06830957109543692	0.026847794788297644	-0.0025665026184433287	0.6696118075356138	-1	0	0	0.3	3	0.8461538461538461	11	0.38461538461538464	0.7692307692307693	13	10	1	2	0	0.23076923076923078	3	13	15	0.6666666666666666	0.15384615384615385	0.7952930937332032	0.9319306293837677	0.788256169685231	0.9492906556207438	0.6667595122574309	0.8913246157583807	0.6775760844400652	0.9275887238406856	0.5769230769230769	0.07692307692307693	0.0	-0.00025665026184433287	-0.00025665026184433287
2045	0.07153293939957077	0.03509087063271614	0.03508912863414952	0.6497467713330182	-1	0	0	0.2	2	0.9230769230769231	12	0.5357142857142857	0.9230769230769231	14	12	0	0	0	0.14285714285714285	2	14	15	0.0	0	0.7764444918880176	0.9622257642944804	0.5765162521396894	0.9367565641428435	0.6182006250227878	0.9136989843952308	0.6775760844400652	0.9407124352865605	0	0	0.0	0.03508912863414952	0.03508912863414952
899	0.0639240885998267	0.018332827978445945	0.01683696411086098	0.7563848598115668	-1	0	0	0.2	2	0.9230769230769231	12	1.0	0.9230769230769231	13	12	1	1	0	0.06666666666666667	15	1	15	0.2	0.14285714285714285	0.5597720030817782	0.943323282347299	0.788256169685231	0.9591871782551358	0.6667595122574309	0.8852180058975547	0.6775760844400652	0.9352720857362249	1.0	0.15384615384615385	0.0	0.01683696411086098	0.01683696411086098
2892	0.07788493843641964	0.030083706081682465	0.03008237301573378	0.6280229571982516	-1	0	0	0.2	2	0.9230769230769231	12	0.5357142857142857	0.9230769230769231	13	12	1	0	0	0.14285714285714285	2	14	15	0.0	0	0.7575958900428319	0.9533364933240858	0.5675975267191925	0.9189720620226344	0.6667595122574309	0.9238996951630493	0.6775760844400652	0.9338468218487486	0	0	0.0	0.03008237301573378	0.03008237301573378
1265	0.06070839593539044	0.022712485486515485	0.0209846011068909	0.6706573947054131	-1	0	0	0.1	1	1.0	13	1.0	1.0	14	13	0	0	0	0.06666666666666667	1	15	15	0.0	0	0.5959954508862568	0.9449428864271613	0.7714665779786253	0.9609325076853653	0.7292521809566909	0.9172887549910647	0.6870593220205096	0.9435952818723735	0	0	0.0	0.0209846011068909	0.0209846011068909
3222	0.07332062938573539	0.03986627185059596	0.0349670487337319	0.6305523032119265	-1	0	0	0.2	2	0.9230769230769231	12	0.5357142857142857	0.9230769230769231	14	12	0	0	0	0.14285714285714285	2	14	15	0.0	0	0.7764444918880176	0.9283289077444288	0.7714665779786253	0.9493420779794352	0.6667595122574309	0.8847612366267468	0.6775760844400652	0.9248464663778966	0	0	0.0	0.0349670487337319	0.0349670487337319
1263	0.08072154758383122	0.021377967287090318	0.021272550367080867	0.6053978540567675	-1	0	0	0.2	2	0.9230769230769231	12	0.5357142857142857	0.9230769230769231	14	12	0	0	0	0.14285714285714285	2	14	15	0.0	0	0.5959954508862568	0.9479921140371598	0.7714665779786253	0.9092914756524224	0.6182006250227878	0.8850008035599348	0.738147910041591	0.9180550392069022	0	0	0.0	0.021272550367080867	0.021272550367080867
1143	0.06441668021018147	0.018253711695610596	-0.007890910056210516	0.7264065166430679	-1	0	0	0.2222222222222222	2	0.9090909090909091	10	1.0	0.9090909090909091	12	10	0	1	0	0.07692307692307693	13	1	13	0.5	0.16666666666666666	0.6775325484074907	0.9248575496958306	0.842509289779063	0.9503903816666106	0.6062958869547959	0.8586881680433737	0.6775760844400652	0.9185240094961038	1.0	0.16666666666666666	0.0	-0.0007890910056210516	-0.0007890910056210516
4977	0.0741729570577196	0.04213170812199293	0.03573490795057319	0.6248639804092173	-1	0	0	0.2	2	0.9230769230769231	12	0.5357142857142857	0.9230769230769231	14	12	0	0	0	0.14285714285714285	2	14	15	0.0	0	0.7764444918880176	0.9283289077444288	0.7714665779786253	0.9493420779794352	0.6667595122574309	0.8847612366267468	0.6775760844400652	0.9248464663778966	0	0	0.0	0.03573490795057319	0.03573490795057319
4380	0.07576402713552229	0.03980666560430594	0.03268166810831007	0.62541510280711	-1	0	0	0.2	2	0.9230769230769231	12	0.5357142857142857	0.9230769230769231	14	12	0	0	0	0.14285714285714285	2	14	15	0.0	0	0.7764444918880176	0.9588385768872864	0.5765162521396894	0.9391935625019691	0.6062958869547959	0.9137958761251274	0.6546522077993456	0.9398462281576868	0	0	0.0	0.03268166810831007	0.03268166810831007
2620	0.051207672206674756	0.006523648086439768	-0.0026959929322231207	0.6900430969822199	-1	0	0	0.2	2	0.9230769230769231	12	0.5357142857142857	0.9230769230769231	14	12	0	0	0	0.14285714285714285	2	14	15	0.0	0	0.7764444918880176	0.9283289077444288	0.7714665779786253	0.9516392014666364	0.6667595122574309	0.8847612366267468	0.6775760844400652	0.9259698268193796	0	0	0.0	-0.0002695992932223121	-0.0002695992932223121
4517	0.07386636078758183	0.043816510852386185	0.038042590022777066	0.6260811364159099	-1	0	0	0.2	2	0.9230769230769231	12	0.5357142857142857	0.9230769230769231	14	12	0	0	0	0.14285714285714285	2	14	15	0.0	0	0.7764444918880176	0.9283289077444288	0.7714665779786253	0.9493420779794352	0.6667595122574309	0.8847612366267468	0.6775760844400652	0.9248464663778966	0	0	0.0	0.038042590022777066	0.038042590022777066
3048	0.07264851678950754	0.036986893390918166	0.03571964107285352	0.6486323446039026	-1	0	0	0.2	2	0.9230769230769231	12	0.5357142857142857	0.9230769230769231	14	12	0	0	0	0.14285714285714285	2	14	15	0.0	0	0.7764444918880176	0.9588385768872864	0.5765162521396894	0.9367565641428435	0.6182006250227878	0.9172708056438351	0.6775760844400652	0.9399036266134162	0	0	0.0	0.03571964107285352	0.03571964107285352
466	0.01260736851196595	0.0002774941079482555	0.00027387968266572054	0.9534011470794148	-1	0	0	0.2	1	1.0	5	1.0	0.6	4	3	2	2	0	0.14285714285714285	1	7	7	0.2857142857142857	0	0.6093860424897185	0.8296521078008643	0.7435538168983872	0.9265159664922286	0.8895854100950122	0.9547968187344203	0.7520006752797457	0.9160066482624396	0.625	0.25	0.0	0.00027387968266572054	0.00027387968266572054
341	0.03248593054217945	0.003865151441961789	0.0038242661238931646	0.9206313971705846	-1	0	0	0.2	2	0.9230769230769231	12	0.6	0.6923076923076923	10	9	4	0	0	1.0	5	5	15	0.0	0	0.4170496935798633	0.8891862073086169	0.7044847400482571	0.9119272777125538	0.31426391182063923	0.8597498537311504	0.9060998709027305	0.8887156703869634	0	0	0.0	0.0038242661238931646	0.0038242661238931646
3438	0.07313770381433393	0.041475408905197	0.03627778679363071	0.6261087098485725	-1	0	0	0.2	2	0.9230769230769231	12	0.5357142857142857	0.9230769230769231	14	12	0	0	0	0.14285714285714285	2	14	15	0.0	0	0.7764444918880176	0.9283289077444288	0.7714665779786253	0.9505726505148271	0.6667595122574309	0.8847612366267468	0.6775760844400652	0.9254440375106678	0	0	0.0	0.03627778679363071	0.03627778679363071
3408	0.07320602459482549	0.0423005391810214	0.037048194370646326	0.6220409467407448	-1	0	0	0.2	2	0.9230769230769231	12	0.5357142857142857	0.9230769230769231	14	12	0	0	0	0.14285714285714285	2	14	15	0.0	0	0.7764444918880176	0.9283289077444288	0.7714665779786253	0.9493420779794352	0.6667595122574309	0.8847612366267468	0.6775760844400652	0.9248464663778966	0	0	0.0	0.037048194370646326	0.037048194370646326
3443	0.07440826479863191	0.04118806617250764	0.03821139890637527	0.6237434306727442	-1	0	0	0.2	2	0.9230769230769231	12	0.5357142857142857	0.9230769230769231	14	12	0	0	0	0.14285714285714285	2	14	15	0.0	0	0.7764444918880176	0.9283289077444288	0.7714665779786253	0.9493420779794352	0.6667595122574309	0.8847612366267468	0.6775760844400652	0.9248464663778966	0	0	0.0	0.03821139890637527	0.03821139890637527
1856	0.07292042426618056	0.03550922669888223	0.03467102091958067	0.646316402538474	-1	0	0	0.2	2	0.9230769230769231	12	0.5357142857142857	0.9230769230769231	14	12	0	0	0	0.14285714285714285	2	14	15	0.0	0	0.7764444918880176	0.9622257642944804	0.5765162521396894	0.9367565641428435	0.6182006250227878	0.9136989843952308	0.6775760844400652	0.9407124352865605	0	0	0.0	0.03467102091958067	0.03467102091958067
1978	0.052109490447038914	0.004550310245425858	0.0017443139735403923	0.6239163120808282	-1	0	0	0.2	2	0.9230769230769231	12	0.5357142857142857	0.9230769230769231	14	12	0	0	0	0.14285714285714285	2	14	15	0.0	0	0.7764444918880176	0.9423175316876647	0.7714665779786253	0.9633023956596198	0.6667595122574309	0.8968374413745456	0.704188773609662	0.9394146877847582	0	0	0.0	0.0017443139735403923	0.0017443139735403923
541	0.06023813525945141	0.013124086312377126	0.011905081669428493	0.5833705706168324	-1	0	0	0.1	1	1.0	13	1.0	1.0	14	13	0	0	0	0.06666666666666667	1	15	15	0.0	0	0.5597720030817782	0.9288545093071556	0.788256169685231	0.9557519368082307	0.5231431435175529	0.9164386327359388	0.816739461125991	0.9357725602385547	0	0	0.0	0.011905081669428493	0.011905081669428493
2504	0.07233439501102838	0.03610517063314615	0.03568715153665311	0.6401922239033176	-1	0	0	0.2	2	0.9230769230769231	12	0.5357142857142857	0.9230769230769231	14	12	0	0	0	0.14285714285714285	2	14	15	0.0	0	0.7764444918880176	0.9588385768872864	0.5765162521396894	0.9367565641428435	0.6182006250227878	0.9172708056438351	0.6546522077993456	0.9399036266134162	0	0	0.0	0.03568715153665311	0.03568715153665311
2233	0.07018692957770277	0.035840068538587205	0.03531982340541614	0.6425507787713285	-1	0	0	0.2	2	0.9230769230769231	12	0.5357142857142857	0.9230769230769231	14	12	0	0	0	0.14285714285714285	2	14	15	0.0	0	0.7764444918880176	0.9478971804948773	0.7546769862720195	0.9424545621226658	0.6667595122574309	0.9048604867030582	0.6775760844400652	0.9339981738870579	0	0	0.0	0.03531982340541614	0.03531982340541614
3116	0.0662427077600897	0.01795337173468928	0.013035104261563313	0.6125825308930277	-1	0	0	0.2	2	0.9230769230769231	12	0.5357142857142857	0.9230769230769231	14	12	0	0	0	0.14285714285714285	2	14	15	0.0	0	0.6442811931258376	0.9269342114292348	0.7427428662904355	0.9491490148255506	0.6667595122574309	0.8609750877888273	0.7611016420135882	0.9191014317575603	0	0	0.0	0.013035104261563313	0.013035104261563313
598	0.02497986904142957	0.004204578790202542	0.004202097520336997	0.9269999024686831	-1	0.25	1	0.5	5	0.6153846153846154	8	0.3125	0.5384615384615384	11	7	3	3	0	0.75	8	6	15	0.5	0.18181818181818182	0.6997375632499335	0.9398233292761219	0.7588127828850786	0.9197665750779159	0.6667595122574309	0.8998191724579577	0.7287988681049791	0.9213574104990332	0.09090909090909091	0.09090909090909091	0.0	0.004202097520336997	0.004202097520336997
1859	0.0715661849692061	0.03488714138601507	0.034684920266395865	0.649787552685644	-1	0	0	0.2	2	0.9230769230769231	12	0.5357142857142857	0.9230769230769231	14	12	0	0	0	0.14285714285714285	2	14	15	0.0	0	0.7764444918880176	0.9622257642944804	0.5765162521396894	0.9367565641428435	0.6182006250227878	0.9136989843952308	0.6775760844400652	0.9407124352865605	0	0	0.0	0.034684920266395865	0.034684920266395865
3139	0.07629276107892576	0.040022448050531234	0.03645154622274823	0.6190194829567439	-1	0	0	0.2	2	0.9230769230769231	12	0.5357142857142857	0.9230769230769231	14	12	0	0	0	0.14285714285714285	2	14	15	0.0	0	0.7764444918880176	0.9297755163697053	0.7714665779786253	0.9505726505148271	0.6667595122574309	0.8866461147778105	0.6775760844400652	0.9263716963854532	0	0	0.0	0.03645154622274823	0.03645154622274823
4959	0.05834794193573342	0.018960046169782238	0.017536398462290007	0.6659912001416853	-1	0	0	0.2	2	0.9230769230769231	12	0.5357142857142857	0.9230769230769231	14	12	0	0	0	0.14285714285714285	2	14	15	0.0	0	0.7764444918880176	0.94102130218125	0.7714665779786253	0.9235874787799665	0.6667595122574309	0.9110200625711694	0.6775760844400652	0.9261742039987833	0	0	0.0	0.017536398462290007	0.017536398462290007
1441	0.07976049095638296	0.02329349928156415	0.022924423315377605	0.6810623701362397	-1	0	0	0.1	1	1.0	13	1.0	1.0	14	13	0	0	0	0.06666666666666667	1	15	15	0.0	0	0.5959954508862568	0.9464325087189891	0.7629313121593365	0.9396620400347904	0.6667595122574309	0.909541634766871	0.6870593220205096	0.9335031074373962	0	0	0.0	0.022924423315377605	0.022924423315377605
2330	0.07060009191216421	0.03173284272245702	0.031661796467668236	0.654667397209481	-1	0	0	0.2	2	0.9230769230769231	12	0.5357142857142857	0.9230769230769231	14	12	0	0	0	0.14285714285714285	2	14	15	0.0	0	0.7764444918880176	0.9622257642944804	0.5765162521396894	0.9367565641428435	0.6182006250227878	0.9136989843952308	0.6775760844400652	0.9407124352865605	0	0	0.0	0.031661796467668236	0.031661796467668236
2613	0.07241881811722559	0.03715948505051397	0.03574167700608551	0.6439542916960843	-1	0	0	0.2	2	0.9230769230769231	12	0.5357142857142857	0.9230769230769231	14	12	0	0	0	0.14285714285714285	2	14	15	0.0	0	0.7764444918880176	0.9588385768872864	0.5765162521396894	0.9367565641428435	0.6182006250227878	0.9172708056438351	0.6546522077993456	0.9399036266134162	0	0	0.0	0.03574167700608551	0.03574167700608551
939	0.08449086113310023	0.02632096093153513	0.009670260034918677	0.6935432515498954	-1	0	0	0.2	2	0.9230769230769231	12	0.5357142857142857	0.9230769230769231	14	12	0	0	0	0.14285714285714285	2	14	15	0.0	0	0.5959954508862568	0.9525274320293742	0.5765162521396894	0.9452246323515029	0.6062958869547959	0.905407133461571	0.7101632318033938	0.9371436046349991	0	0	0.0	0.009670260034918677	0.009670260034918677
1688	0.06272098636947385	0.038064576286080024	0.029066319938638844	0.6650986395608234	-1	0	0	0.25	2	0.9	9	0.5454545454545454	0.9	11	9	0	0	0	0.18181818181818182	2	11	12	0.0	0	0.7952930937332032	0.928514675258749	0.7546769862720195	0.9138998038704772	0.6667595122574309	0.8661176893735263	0.6775760844400652	0.9058900624405279	0	0	0.0	0.029066319938638844	0.029066319938638844
2595	0.07187147762399858	0.03618049641658977	0.03608046850609271	0.6471342363685344	-1	0	0	0.2	2	0.9230769230769231	12	0.5357142857142857	0.9230769230769231	14	12	0	0	0	0.14285714285714285	2	14	15	0.0	0	0.7764444918880176	0.9588385768872864	0.5765162521396894	0.9367565641428435	0.6182006250227878	0.9172708056438351	0.6546522077993456	0.9399036266134162	0	0	0.0	0.03608046850609271	0.03608046850609271
1450	0.06118182176110269	0.016128817974268177	0.016080573127119732	0.744563650218633	-1	0	0	0.1	1	1.0	13	1.0	1.0	14	13	0	0	0	0.06666666666666667	1	15	15	0.0	0	0.43852637797342425	0.933053104230301	0.788256169685231	0.9676936322932125	0.5949513278874919	0.9353423688982827	0.7338373541632047	0.9479455461175593	0	0	0.0	0.016080573127119732	0.016080573127119732
3717	0.02793282686087952	0.0009352261182408338	0.0004088775420956183	0.9178268737153243	-1	0	0	0.4	4	0.6153846153846154	8	0.3333333333333333	0.6153846153846154	12	8	2	0	0	0.5555555555555556	5	9	15	0.0	0.2857142857142857	0.7009385415843348	0.9347428723898548	0.7546769862720195	0.9572958087317378	0.6667595122574309	0.8729371406951036	0.704188773609662	0.9286616936688741	0	0	0.0	0.0004088775420956183	0.0004088775420956183
1799	0.07425870331072822	0.03637436512150241	0.03058713343134232	0.6546160187233285	-1	0	0	0.2	2	0.9230769230769231	12	0.5357142857142857	0.9230769230769231	14	12	0	0	0	0.14285714285714285	2	14	15	0.0	0	0.7764444918880176	0.9527298710967352	0.5765162521396894	0.9344387690617115	0.6182006250227878	0.902649227279255	0.6726040358116108	0.932713759331118	0	0	0.0	0.03058713343134232	0.03058713343134232
4302	0.07430873731946316	0.01782906361995404	0.016994755197993743	0.6715372026110141	-1	0	0	0.3	3	0.8461538461538461	11	0.5357142857142857	0.8461538461538461	14	11	0	1	0	0.14285714285714285	14	2	15	1.0	0.15384615384615385	0.7952930937332032	0.9133057235207763	0.815382729732147	0.9452337183872812	0.6667595122574309	0.8443126160474905	0.6775760844400652	0.908703330846786	1.0	0.2857142857142857	0.0	0.016994755197993743	0.016994755197993743
1373	0.08015247000458113	0.02544930246600971	0.025327690992055223	0.6705547619558996	-1	0	0	0.1	1	1.0	13	1.0	1.0	14	13	0	0	0	0.06666666666666667	1	15	15	0.0	0	0.5959954508862568	0.9464325087189891	0.7629313121593365	0.9396620400347904	0.6667595122574309	0.909541634766871	0.6870593220205096	0.9335031074373962	0	0	0.0	0.025327690992055223	0.025327690992055223
2520	0.06899556585230994	0.03514321955209213	0.03495247191725775	0.64915226891628	-1	0	0	0.2	2	0.9230769230769231	12	0.5357142857142857	0.9230769230769231	14	12	0	0	0	0.14285714285714285	2	14	15	0.0	0	0.7764444918880176	0.9622257642944804	0.5765162521396894	0.9367565641428435	0.6182006250227878	0.9136989843952308	0.6775760844400652	0.9407124352865605	0	0	0.0	0.03495247191725775	0.03495247191725775
2864	0.07111199889246024	0.035410247693663945	0.03536787269841868	0.6417493356334856	-1	0	0	0.2	2	0.9230769230769231	12	0.5357142857142857	0.9230769230769231	14	12	0	0	0	0.14285714285714285	2	14	15	0.0	0	0.7764444918880176	0.9478971804948773	0.7546769862720195	0.9424545621226658	0.6667595122574309	0.9048604867030582	0.6775760844400652	0.9339981738870579	0	0	0.0	0.03536787269841868	0.03536787269841868
4087	0.07602120820843752	0.04104199234470807	0.03569142984596539	0.6243741039215855	-1	0	0	0.2	2	0.9230769230769231	12	0.5357142857142857	0.9230769230769231	14	12	0	0	0	0.14285714285714285	2	14	15	0.0	0	0.7764444918880176	0.9297755163697053	0.7714665779786253	0.9493420779794352	0.6667595122574309	0.8866461147778105	0.6775760844400652	0.9257809642076098	0	0	0.0	0.03569142984596539	0.03569142984596539
3368	0.07359733269148624	0.040928167398680666	0.035827042404514245	0.6375599550171235	-1	0	0	0.2	2	0.9230769230769231	12	0.5357142857142857	0.9230769230769231	14	12	0	0	0	0.14285714285714285	2	14	15	0.0	0	0.7764444918880176	0.9283289077444288	0.7714665779786253	0.9505726505148271	0.6667595122574309	0.8847612366267468	0.6775760844400652	0.9254440375106678	0	0	0.0	0.035827042404514245	0.035827042404514245
2815	0.06632266209535864	0.03431132679126893	0.03422914533153258	0.6474304138415399	-1	0	0	0.2	2	0.9166666666666666	11	0.5384615384615384	0.9166666666666666	13	11	0	0	0	0.15384615384615385	2	13	14	0.0	0	0.7952930937332032	0.958575681538633	0.7546769862720195	0.9361602481379898	0.6667595122574309	0.9072743902054303	0.6775760844400652	0.9371797178171419	0	0	0.0	0.03422914533153258	0.03422914533153258
1523	0.08287135945762812	0.03276030667464332	0.026442744431198862	0.6300561588186018	-1	0	0	0.1	1	1.0	13	1.0	1.0	14	13	0	0	0	0.06666666666666667	1	15	15	0.0	0	0.7952930937332032	0.9298693655379413	0.7546769862720195	0.9390269805882393	0.6667595122574309	0.909541634766871	0.6309861096715722	0.9270601109758646	0	0	0.0	0.026442744431198862	0.026442744431198862
2568	0.0719076831635287	0.032218774198989115	0.02687431893151382	0.6493933958912516	-1	0	0	0.2222222222222222	2	0.9090909090909091	10	0.5416666666666666	0.9090909090909091	12	10	0	0	0	0.16666666666666666	2	12	13	0.0	0	0.7952930937332032	0.940777672447908	0.7546769862720195	0.9312287375002164	0.6667595122574309	0.8968706894558377	0.6546522077993456	0.9249337980322884	0	0	0.0	0.02687431893151382	0.02687431893151382
3040	0.07207226704626891	0.035635247564422504	0.0356072580930918	0.648125481591342	-1	0	0	0.2	2	0.9230769230769231	12	0.5357142857142857	0.9230769230769231	14	12	0	0	0	0.14285714285714285	2	14	15	0.0	0	0.7764444918880176	0.9478971804948773	0.7546769862720195	0.9424545621226658	0.6667595122574309	0.9048604867030582	0.6775760844400652	0.9339981738870579	0	0	0.0	0.0356072580930918	0.0356072580930918
2551	0.0653279321711102	0.03619537937591698	0.03607700107763202	0.6463996077444463	-1	0	0	0.2	2	0.9166666666666666	11	0.5384615384615384	0.9166666666666666	13	11	0	0	0	0.15384615384615385	2	13	14	0.0	0	0.7952930937332032	0.958575681538633	0.7546769862720195	0.9361602481379898	0.6667595122574309	0.9072743902054303	0.6775760844400652	0.9371797178171419	0	0	0.0	0.03607700107763202	0.03607700107763202
4686	0.07625240597389207	0.04074869790411426	0.03501914294513987	0.6281044471402154	-1	0	0	0.2	2	0.9230769230769231	12	0.5357142857142857	0.9230769230769231	14	12	0	0	0	0.14285714285714285	2	14	15	0.0	0	0.7764444918880176	0.9297755163697053	0.7714665779786253	0.9493420779794352	0.6667595122574309	0.8866461147778105	0.6775760844400652	0.9257809642076098	0	0	0.0	0.03501914294513987	0.03501914294513987
40	0.028349046394475098	0.0009961558475431774	0.0005753862902601871	0.9235919791029623	-1	0	0	0.3	3	0.6923076923076923	9	0.3	0.6923076923076923	12	9	2	2	0	0.5	5	10	15	0.4	0	0.37735177418755994	0.8752116579018085	0.42913667000739064	0.9410651692142992	0.4718200581113209	0.7327158533876792	0.8377481736251787	0.8709019831300308	0.5416666666666666	0.4166666666666667	0.0	0.0005753862902601871	0.0005753862902601871
3695	0.05165869490034558	0.005245450401871945	0.003156972843016277	0.8511742517284993	-1	0	0	0.2	2	0.9230769230769231	12	0.5357142857142857	0.9230769230769231	14	12	0	0	0	0.14285714285714285	2	14	15	0.0	0	0.7952930937332032	0.9241984787278154	0.815382729732147	0.9581932979562698	0.6667595122574309	0.9086287171847777	0.6682616771529124	0.9335949084198123	0	0	0.0	0.003156972843016277	0.003156972843016277
4250	0.0735902940544536	0.04236647208370228	0.03782290020153718	0.6250132369984001	-1	0	0	0.2	2	0.9230769230769231	12	0.5357142857142857	0.9230769230769231	14	12	0	0	0	0.14285714285714285	2	14	15	0.0	0	0.7764444918880176	0.9283289077444288	0.7714665779786253	0.9493420779794352	0.6667595122574309	0.8847612366267468	0.6775760844400652	0.9248464663778966	0	0	0.0	0.03782290020153718	0.03782290020153718
2023	0.06918579004723734	0.03348381428297014	0.03338871610944372	0.6481720221545328	-1	0	0	0.2	2	0.9230769230769231	12	0.5357142857142857	0.9230769230769231	14	12	0	0	0	0.14285714285714285	2	14	15	0.0	0	0.7764444918880176	0.9622257642944804	0.5765162521396894	0.9367565641428435	0.6182006250227878	0.9136989843952308	0.6775760844400652	0.9407124352865605	0	0	0.0	0.03338871610944372	0.03338871610944372
4091	0.07427007194382416	0.041029384678966274	0.03405370341879012	0.6306161624315999	-1	0	0	0.2	2	0.9230769230769231	12	0.5357142857142857	0.9230769230769231	14	12	0	0	0	0.14285714285714285	2	14	15	0.0	0	0.7764444918880176	0.9283289077444288	0.7714665779786253	0.9493420779794352	0.6667595122574309	0.8847612366267468	0.6775760844400652	0.9248464663778966	0	0	0.0	0.03405370341879012	0.03405370341879012
440	0.03683183847015176	0.006765110157217441	0.0009913115664888933	0.8981826201466419	-1	0	0	0.1	1	1.0	13	0.30612244897959184	0.6923076923076923	10	9	4	0	0	1.0	7	7	15	0.0	0	0.5185892590512837	0.9228797740286115	0.29618220223708264	0.9480908294739357	0.23411075546554092	0.9043706793744462	0.8632030355822973	0.9272109807016342	0	0	0.0	0.0009913115664888933	0.0009913115664888933
792	0.07148282680697236	0.022130740386914673	0.02089695476037604	0.5483641191734506	-1	0	0	0.2	2	0.9230769230769231	12	0.5357142857142857	0.9230769230769231	14	12	0	0	0	0.14285714285714285	2	14	15	0.0	0	0.5959954508862568	0.9496564528596223	0.7714665779786253	0.9092914756524224	0.6414499221580838	0.8851063260752601	0.738147910041591	0.9189363058323794	0	0	0.0	0.02089695476037604	0.02089695476037604
4581	0.04256250475972882	0.007369952390580475	0.006916352273777221	0.5940575596198461	-1	0	0	0.2	2	0.9230769230769231	12	0.5357142857142857	0.9230769230769231	14	12	0	0	0	0.14285714285714285	2	14	15	0.0	0	0.7952930937332032	0.9179978925110208	0.7769545104646749	0.9309110564804123	0.6667595122574309	0.8875169351999683	0.6546522077993456	0.9137742505973544	0	0	0.0	0.006916352273777221	0.006916352273777221
4013	0.07432543764504015	0.04078348552117022	0.03555727077694015	0.6310354662481454	-1	0	0	0.2	2	0.9230769230769231	12	0.5357142857142857	0.9230769230769231	14	12	0	0	0	0.14285714285714285	2	14	15	0.0	0	0.7764444918880176	0.9283289077444288	0.7714665779786253	0.9493420779794352	0.6667595122574309	0.8847612366267468	0.6775760844400652	0.9248464663778966	0	0	0.0	0.03555727077694015	0.03555727077694015
3559	0.07394669910576353	0.041013863487746875	0.034609372506696455	0.6389607648957246	-1	0	0	0.2	2	0.9230769230769231	12	0.5357142857142857	0.9230769230769231	14	12	0	0	0	0.14285714285714285	2	14	15	0.0	0	0.7764444918880176	0.9283289077444288	0.7714665779786253	0.9505726505148271	0.6667595122574309	0.8847612366267468	0.6775760844400652	0.9254440375106678	0	0	0.0	0.034609372506696455	0.034609372506696455
1638	0.059977523038103046	0.022945492817040357	0.021797462980056623	0.7074086388489147	-1	0	0	0.1	1	1.0	13	1.0	1.0	14	13	0	0	0	0.06666666666666667	1	15	15	0.0	0	0.56108628270617	0.944275333304855	0.7714665779786253	0.96822468771275	0.5949513278874919	0.9151289955427611	0.6870593220205096	0.9465916476573308	0	0	0.0	0.021797462980056623	0.021797462980056623
2976	0.07422133996986785	0.04145828524846982	0.0355769747629185	0.6240730616395502	-1	0	0	0.2	2	0.9230769230769231	12	0.5357142857142857	0.9230769230769231	14	12	0	0	0	0.14285714285714285	2	14	15	0.0	0	0.7764444918880176	0.9283289077444288	0.7714665779786253	0.9505726505148271	0.6667595122574309	0.8847612366267468	0.6775760844400652	0.9254440375106678	0	0	0.0	0.0355769747629185	0.0355769747629185
1851	0.07088565311113407	0.033923171622952907	0.03391297206437015	0.6394625621807473	-1	0	0	0.2	2	0.9230769230769231	12	0.5357142857142857	0.9230769230769231	14	12	0	0	0	0.14285714285714285	2	14	15	0.0	0	0.7764444918880176	0.9622257642944804	0.5765162521396894	0.9367565641428435	0.6182006250227878	0.9136989843952308	0.6775760844400652	0.9407124352865605	0	0	0.0	0.03391297206437015	0.03391297206437015
4454	0.06443645582423413	0.020571849874859736	0.01887999109929759	0.6844730307781153	-1	0	0	0.2	2	0.9230769230769231	12	0.5357142857142857	0.9230769230769231	14	12	0	0	0	0.14285714285714285	2	14	15	0.0	0	0.7009385415843348	0.9389341415775716	0.7546769862720195	0.9637684225042695	0.6667595122574309	0.9087819539048496	0.6822697626232	0.941080409677002	0	0	0.0	0.01887999109929759	0.01887999109929759
66	0.028741696472016957	0.001498609325029692	-0.0013661282381019154	0.9196039433945681	-1	0.25	1	0.4	4	0.6153846153846154	8	0.26785714285714285	0.5384615384615384	10	7	4	1	0	0.875	8	7	15	0.1111111111111111	0.25	0.511462761539894	0.9003652359607327	0.5714846735457841	0.8501185262139664	0.6805068265019358	0.9059575343698221	0.8128747101214384	0.8876895776549232	1.0	0.3	0.0	-0.00013661282381019154	-0.00013661282381019154
3069	0.07439900009203143	0.04189163029198644	0.03773946647992959	0.6245748586435129	-1	0	0	0.2	2	0.9230769230769231	12	0.5357142857142857	0.9230769230769231	14	12	0	0	0	0.14285714285714285	2	14	15	0.0	0	0.7764444918880176	0.9283289077444288	0.7714665779786253	0.9505726505148271	0.6667595122574309	0.8847612366267468	0.6775760844400652	0.9254440375106678	0	0	0.0	0.03773946647992959	0.03773946647992959
4909	0.07536792870693133	0.04234679065454243	0.03783733194871667	0.6150438890942204	-1	0	0	0.2	2	0.9230769230769231	12	0.5357142857142857	0.9230769230769231	14	12	0	0	0	0.14285714285714285	2	14	15	0.0	0	0.7764444918880176	0.9297755163697053	0.7714665779786253	0.9493420779794352	0.6667595122574309	0.8866461147778105	0.6775760844400652	0.9257809642076098	0	0	0.0	0.03783733194871667	0.03783733194871667
3875	0.0737005717252786	0.04177074422472078	0.03547859251732198	0.6235449984178676	-1	0	0	0.2	2	0.9230769230769231	12	0.5357142857142857	0.9230769230769231	14	12	0	0	0	0.14285714285714285	2	14	15	0.0	0	0.7764444918880176	0.9283289077444288	0.7714665779786253	0.9505726505148271	0.690008809392727	0.8876680655193405	0.6309861096715722	0.9261043526491576	0	0	0.0	0.03547859251732198	0.03547859251732198
1938	0.08638020950001492	0.010441120756343276	-0.009726529812116698	0.711607339734699	-1	0	0	0.2	2	0.9230769230769231	12	1.0	0.9230769230769231	14	12	0	1	0	0.06666666666666667	15	1	15	0.5	0.14285714285714285	0.7952930937332032	0.925800898301181	0.815382729732147	0.9589935499592416	0.6667595122574309	0.8971380634308658	0.6775760844400652	0.9317547251266207	1.0	0.07142857142857142	0.0	-0.0009726529812116698	-0.0009726529812116698
3779	0.07237165278170347	0.03663378046300064	0.0358991321415842	0.6460218924002252	-1	0	0	0.2	2	0.9230769230769231	12	0.5357142857142857	0.9230769230769231	14	12	0	0	0	0.14285714285714285	2	14	15	0.0	0	0.7764444918880176	0.9588385768872864	0.5765162521396894	0.9260515719001344	0.6062958869547959	0.9137958761251274	0.6775760844400652	0.935769488264216	0	0	0.0	0.0358991321415842	0.0358991321415842
1595	0.061061375165256226	0.022571270199681293	0.020899932845030264	0.6653562225207932	-1	0	0	0.1	1	1.0	13	1.0	1.0	14	13	0	0	0	0.06666666666666667	1	15	15	0.0	0	0.5959954508862568	0.9449428864271613	0.7714665779786253	0.9609325076853653	0.7292521809566909	0.9172887549910647	0.6870593220205096	0.9435952818723735	0	0	0.0	0.020899932845030264	0.020899932845030264
3051	0.07200594616175661	0.03672467709638272	0.03572498462832755	0.6462253976213734	-1	0	0	0.2	2	0.9230769230769231	12	0.5357142857142857	0.9230769230769231	14	12	0	0	0	0.14285714285714285	2	14	15	0.0	0	0.7764444918880176	0.9588385768872864	0.5765162521396894	0.9367565641428435	0.6182006250227878	0.9172708056438351	0.6546522077993456	0.9399036266134162	0	0	0.0	0.03572498462832755	0.03572498462832755
1968	0.07183107514503226	0.03627657117855938	0.0357120389420218	0.6504581538766112	-1	0	0	0.2	2	0.9230769230769231	12	0.5357142857142857	0.9230769230769231	14	12	0	0	0	0.14285714285714285	2	14	15	0.0	0	0.7764444918880176	0.9588385768872864	0.5765162521396894	0.9367565641428435	0.6182006250227878	0.9172708056438351	0.6775760844400652	0.9399036266134162	0	0	0.0	0.0357120389420218	0.0357120389420218
4805	0.07232238649231179	0.02532106983304268	0.020329025855235758	0.6207060964889453	-1	0	0	0.2	2	0.9230769230769231	12	0.5357142857142857	0.9230769230769231	14	12	0	0	0	0.14285714285714285	2	14	15	0.0	0	0.7952930937332032	0.9327589655774837	0.7714665779786253	0.9493420779794352	0.6667595122574309	0.8847612366267468	0.6775760844400652	0.9264196592560648	0	0	0.0	0.020329025855235758	0.020329025855235758
2799	0.07479691281056053	0.036130833774697925	0.0354137693232709	0.6499746238597741	-1	0	0	0.2	2	0.9230769230769231	12	0.5357142857142857	0.9230769230769231	14	12	0	0	0	0.14285714285714285	2	14	15	0.0	0	0.7764444918880176	0.9588385768872864	0.5765162521396894	0.9367565641428435	0.6182006250227878	0.9172708056438351	0.6775760844400652	0.9399036266134162	0	0	0.0	0.0354137693232709	0.0354137693232709
3584	0.07226838188100933	0.03931211997246725	0.032655866315289925	0.6335801242367687	-1	0	0	0.2	2	0.9230769230769231	12	0.5357142857142857	0.9230769230769231	14	12	0	0	0	0.14285714285714285	2	14	15	0.0	0	0.7764444918880176	0.9283289077444288	0.7714665779786253	0.9505726505148271	0.6667595122574309	0.8847612366267468	0.6775760844400652	0.9254440375106678	0	0	0.0	0.032655866315289925	0.032655866315289925
423	0.06577141774764227	0.01706634269575636	0.015503360663254822	0.5734462436738439	-1	0	0	0.1	1	1.0	13	1.0	1.0	14	13	0	0	0	0.06666666666666667	1	15	15	0.0	0	0.5778837269840176	0.920705308968211	0.788256169685231	0.9547643069073447	0.5231431435175529	0.893538952216742	0.816739461125991	0.927100884820789	0	0	0.0	0.015503360663254822	0.015503360663254822
637	0.07917125858977703	0.020148073752618772	0.019964146767072078	0.5893503293269987	-1	0	0	0.2	2	0.9230769230769231	12	0.5357142857142857	0.9230769230769231	14	12	0	0	0	0.14285714285714285	2	14	15	0.0	0	0.5959954508862568	0.9496564528596223	0.7714665779786253	0.9092914756524224	0.6414499221580838	0.8851063260752601	0.738147910041591	0.9189363058323794	0	0	0.0	0.019964146767072078	0.019964146767072078
4631	0.07342009208342677	0.03235776874479193	0.02764526716735441	0.6121981202407398	-1	0	0	0.2	2	0.9230769230769231	12	0.5357142857142857	0.9230769230769231	14	12	0	0	0	0.14285714285714285	2	14	15	0.0	0	0.7764444918880176	0.9476492190145971	0.7546769862720195	0.9370325957598235	0.6667595122574309	0.8986782874074843	0.6775760844400652	0.9304041595928284	0	0	0.0	0.02764526716735441	0.02764526716735441
1408	0.08349850249561216	0.029066664699694874	0.028678393804284583	0.6579702883913058	-1	0	0	0.1	1	1.0	13	1.0	1.0	14	13	0	0	0	0.06666666666666667	1	15	15	0.0	0	0.39865004868982196	0.9581546062743308	0.7629313121593365	0.9561474535193313	0.6667595122574309	0.9222403740979617	0.7155559177710167	0.9476200679910918	0	0	0.0	0.028678393804284583	0.028678393804284583
1553	0.08035998932876302	0.025382813414159665	0.025153959570740167	0.6665397660035972	-1	0	0	0.1	1	1.0	13	1.0	1.0	14	13	0	0	0	0.06666666666666667	1	15	15	0.0	0	0.5959954508862568	0.9464325087189891	0.7629313121593365	0.9396620400347904	0.6667595122574309	0.909541634766871	0.6870593220205096	0.9335031074373962	0	0	0.0	0.025153959570740167	0.025153959570740167
4927	0.07467438313928738	0.04269421603614257	0.03817426663906476	0.6160451419139856	-1	0	0	0.2	2	0.9230769230769231	12	0.5357142857142857	0.9230769230769231	14	12	0	0	0	0.14285714285714285	2	14	15	0.0	0	0.7764444918880176	0.9297755163697053	0.7714665779786253	0.9493420779794352	0.6667595122574309	0.8866461147778105	0.6775760844400652	0.9257809642076098	0	0	0.0	0.03817426663906476	0.03817426663906476
675	0.07064854981966602	0.004873923757267097	0.0022003749246125486	0.6443366166341975	-1	0	0	0.1	1	1.0	13	1.0	1.0	14	13	0	0	0	0.06666666666666667	1	15	15	0.0	0	0.5597720030817782	0.9321494362504563	0.788256169685231	0.9622003547015775	0.42036252814556896	0.9178573108072516	0.7520605069602899	0.9403017151724743	0	0	0.0	0.0022003749246125486	0.0022003749246125486
3906	0.07392740967478904	0.04173830831743672	0.03530641450588573	0.6248407906902316	-1	0	0	0.2	2	0.9230769230769231	12	0.5357142857142857	0.9230769230769231	14	12	0	0	0	0.14285714285714285	2	14	15	0.0	0	0.7764444918880176	0.9283289077444288	0.7714665779786253	0.9493420779794352	0.6667595122574309	0.8847612366267468	0.6775760844400652	0.9248464663778966	0	0	0.0	0.03530641450588573	0.03530641450588573
2950	0.07507792091095546	0.03953386652468309	0.035318587458853676	0.6149211116959001	-1	0	0	0.2	2	0.9230769230769231	12	0.5357142857142857	0.9230769230769231	14	12	0	0	0	0.14285714285714285	2	14	15	0.0	0	0.7764444918880176	0.9297755163697053	0.7714665779786253	0.9505726505148271	0.6667595122574309	0.8866461147778105	0.6775760844400652	0.9263716963854532	0	0	0.0	0.035318587458853676	0.035318587458853676
1183	0.07677911654751667	0.018172694313939832	0.018118263485710773	0.6374264279849733	-1	0	0	0.2	2	0.9230769230769231	12	0.5357142857142857	0.9230769230769231	14	12	0	0	0	0.14285714285714285	2	14	15	0.0	0	0.5959954508862568	0.9480922413786235	0.7714665779786253	0.9092914756524224	0.6182006250227878	0.8850008035599348	0.738147910041591	0.9181059982085739	0	0	0.0	0.018118263485710773	0.018118263485710773
1325	0.07209907532386464	0.02388073406349318	0.022742817704835196	0.5614337017219329	-1	0	0	0.2	2	0.9230769230769231	12	0.5357142857142857	0.9230769230769231	14	12	0	0	0	0.14285714285714285	2	14	15	0.0	0	0.5959954508862568	0.9496564528596223	0.7714665779786253	0.9174189270070396	0.6414499221580838	0.8851063260752601	0.738147910041591	0.9214518031691538	0	0	0.0	0.022742817704835196	0.022742817704835196
1527	0.07192047514543222	0.03439467806595598	0.033859215160558315	0.64869031427053	-1	0	0	0.2	2	0.9230769230769231	12	0.5357142857142857	0.9230769230769231	14	12	0	0	0	0.14285714285714285	2	14	15	0.0	0	0.7764444918880176	0.9622257642944804	0.5765162521396894	0.9367565641428435	0.5108883257376634	0.9287138473527793	0.693548491241825	0.9444534068013635	0	0	0.0	0.033859215160558315	0.033859215160558315
1085	0.07500903127303164	0.018932229272134414	0.018909466599123907	0.6425039681669564	-1	0	0	0.2	2	0.9230769230769231	12	0.5357142857142857	0.9230769230769231	14	12	0	0	0	0.14285714285714285	2	14	15	0.0	0	0.5959954508862568	0.9410380697524338	0.7714665779786253	0.9234156429424984	0.6062958869547959	0.8912544905657681	0.738147910041591	0.9208874244153684	0	0	0.0	0.018909466599123907	0.018909466599123907
3006	0.07131530430052971	0.0368631929263972	0.036059495269174555	0.644474617023074	-1	0	0	0.2	2	0.9230769230769231	12	0.5357142857142857	0.9230769230769231	14	12	0	0	0	0.14285714285714285	2	14	15	0.0	0	0.7764444918880176	0.9588385768872864	0.5765162521396894	0.9367565641428435	0.6182006250227878	0.9136989843952308	0.6662565697110622	0.939028410335031	0	0	0.0	0.036059495269174555	0.036059495269174555
1584	0.06536924982516416	0.00949222532145036	0.009490777445054992	0.6040618713362587	-1	0	0	0.1	1	1.0	13	1.0	1.0	14	13	0	0	0	0.06666666666666667	1	15	15	0.0	0	0.5778837269840176	0.9280553625245432	0.788256169685231	0.940815129182092	0.5325577292198671	0.8958419588347261	0.8001866002978728	0.9235586090848692	0	0	0.0	0.009490777445054992	0.009490777445054992
3853	0.07277196658717065	0.04237774807739427	0.0364200321548356	0.6220144122777866	-1	0	0	0.2	2	0.9230769230769231	12	0.5357142857142857	0.9230769230769231	14	12	0	0	0	0.14285714285714285	2	14	15	0.0	0	0.7764444918880176	0.9283289077444288	0.7714665779786253	0.9493420779794352	0.6667595122574309	0.8847612366267468	0.6775760844400652	0.9248464663778966	0	0	0.0	0.0364200321548356	0.0364200321548356
1705	0.06269485246440876	0.015309181019522989	0.012515938084167877	0.7564966160864289	-1	0	0	0.2	2	0.9230769230769231	12	0.5357142857142857	0.9230769230769231	14	12	0	0	0	0.14285714285714285	2	14	15	0.0	0	0.7764444918880176	0.9622257642944804	0.5765162521396894	0.9603221592469143	0.6062958869547959	0.9152730430793028	0.6935427631270076	0.9495319538638902	0	0	0.0	0.012515938084167877	0.012515938084167877
2155	0.07162855734573312	0.033184455250871395	0.03315218275433263	0.6482976702934448	-1	0	0	0.2	2	0.9230769230769231	12	0.5357142857142857	0.9230769230769231	14	12	0	0	0	0.14285714285714285	2	14	15	0.0	0	0.7764444918880176	0.9622257642944804	0.5765162521396894	0.9367565641428435	0.6182006250227878	0.9136989843952308	0.6775760844400652	0.9407124352865605	0	0	0.0	0.03315218275433263	0.03315218275433263
4950	0.07454159309565142	0.04067254642855534	0.03372434260690993	0.6238532790523728	-1	0	0	0.2	2	0.9230769230769231	12	0.5357142857142857	0.9230769230769231	14	12	0	0	0	0.14285714285714285	2	14	15	0.0	0	0.7764444918880176	0.9297755163697053	0.7714665779786253	0.9493420779794352	0.7123155056285881	0.8996023178684018	0.6313833557698003	0.928833753728143	0	0	0.0	0.03372434260690993	0.03372434260690993
2647	0.07237223027462922	0.04115761021209565	0.035713681075869565	0.6237663180484903	-1	0	0	0.2	2	0.9230769230769231	12	0.5357142857142857	0.9230769230769231	14	12	0	0	0	0.14285714285714285	2	14	15	0.0	0	0.7764444918880176	0.9283289077444288	0.7714665779786253	0.9505726505148271	0.6667595122574309	0.8847612366267468	0.6775760844400652	0.9254440375106678	0	0	0.0	0.035713681075869565	0.035713681075869565
1650	0.0850043588083408	0.026478149085061537	0.007667997164794494	0.6939328287034219	-1	0	0	0.2	2	0.9230769230769231	12	0.5357142857142857	0.9230769230769231	14	12	0	0	0	0.14285714285714285	2	14	15	0.0	0	0.5959954508862568	0.9525274320293742	0.5765162521396894	0.9452246323515029	0.6062958869547959	0.905407133461571	0.7101632318033938	0.9371436046349991	0	0	0.0	0.007667997164794494	0.007667997164794494
3278	0.02797644451330836	0.0007906804319954215	-0.0004876548074372674	0.9091544953969262	-1	0	0	0.25	2	0.9	9	0.5454545454545454	0.9	11	9	0	0	0	0.18181818181818182	2	11	12	0.0	0	0.7952930937332032	0.9574399162773363	0.788256169685231	0.950277062397477	0.6667595122574309	0.886663398346219	0.756449785707889	0.937433288126044	0	0	0.0	-4.876548074372674e-05	-4.876548074372674e-05
3052	0.07298640961455817	0.03612671517674305	0.036110605911069835	0.6404719695786585	-1	0	0	0.2	2	0.9230769230769231	12	0.5357142857142857	0.9230769230769231	14	12	0	0	0	0.14285714285714285	2	14	15	0.0	0	0.7764444918880176	0.9588385768872864	0.5765162521396894	0.9367565641428435	0.6182006250227878	0.9172708056438351	0.6546522077993456	0.9399036266134162	0	0	0.0	0.036110605911069835	0.036110605911069835
4943	0.07692341680460998	0.04252785810201677	0.03818667500269775	0.617577441992506	-1	0	0	0.2	2	0.9230769230769231	12	0.5357142857142857	0.9230769230769231	14	12	0	0	0	0.14285714285714285	2	14	15	0.0	0	0.7764444918880176	0.9297755163697053	0.7714665779786253	0.9493420779794352	0.6667595122574309	0.8866461147778105	0.6775760844400652	0.9257809642076098	0	0	0.0	0.03818667500269775	0.03818667500269775
3865	0.07398649325199166	0.0421365250324439	0.03783774389510408	0.624284861239792	-1	0	0	0.2	2	0.9230769230769231	12	0.5357142857142857	0.9230769230769231	14	12	0	0	0	0.14285714285714285	2	14	15	0.0	0	0.7764444918880176	0.9283289077444288	0.7714665779786253	0.9493420779794352	0.6667595122574309	0.8847612366267468	0.6775760844400652	0.9248464663778966	0	0	0.0	0.03783774389510408	0.03783774389510408
554	0.012958617342611656	0.0007341226186965591	-0.0003853715840714744	0.9413792848684667	-1	0	0	0.5	4	0.5555555555555556	5	0.36666666666666664	0.5555555555555556	9	5	1	1	0	0.8333333333333334	6	5	11	0.5	0.2222222222222222	0.6065839894354663	0.8216773991000695	0.5220222617326208	0.8312648681135807	0.5576693497836961	0.9084136102633784	0.7889044640837545	0.8588288070091846	1.0	0	0.0	-3.853715840714744e-05	-3.853715840714744e-05
44	0.009702373075219225	0.0008551066994322482	0.0007354684853615744	0.9457845482712316	-1	0	0	0.6	6	0.3076923076923077	4	0.4166666666666667	0.3076923076923077	6	4	8	0	0	0.4444444444444444	9	4	15	0.0	0	0.6116648868725231	0.8987722508098082	0.4940734530407133	0.965562112758346	0.6687686905509529	0.9489552665583505	0.8195265962277171	0.9433897643573561	0	0	0.0	0.0007354684853615744	0.0007354684853615744
4224	0.07534948593778072	0.036642798231131174	0.03644154578349294	0.6231832538127356	-1	0	0	0.2	2	0.9230769230769231	12	0.5357142857142857	0.9230769230769231	14	12	0	0	0	0.14285714285714285	2	14	15	0.0	0	0.7764444918880176	0.957647020089303	0.6430656752083482	0.9336385548383858	0.6182006250227878	0.9005016752265416	0.6775760844400652	0.934323093681972	0	0	0.0	0.03644154578349294	0.03644154578349294
1414	0.07949841007475555	0.025009779180824882	0.024796400132951	0.6680378257895694	-1	0	0	0.1	1	1.0	13	1.0	1.0	14	13	0	0	0	0.06666666666666667	1	15	15	0.0	0	0.5959954508862568	0.9464325087189891	0.7629313121593365	0.9432028308803032	0.6667595122574309	0.909541634766871	0.6870593220205096	0.9348199849661252	0	0	0.0	0.024796400132951	0.024796400132951
4780	0.0769997922831554	0.04018255050491937	0.036155520171959	0.6198691097744061	-1	0	0	0.2	2	0.9230769230769231	12	0.5357142857142857	0.9230769230769231	14	12	0	0	0	0.14285714285714285	2	14	15	0.0	0	0.7764444918880176	0.9297755163697053	0.7714665779786253	0.9493420779794352	0.6667595122574309	0.8866461147778105	0.6775760844400652	0.9257809642076098	0	0	0.0	0.036155520171959	0.036155520171959
1519	0.07848269569415357	0.02370176646764382	0.023405810761530893	0.6723355792319894	-1	0	0	0.1	1	1.0	13	1.0	1.0	14	13	0	0	0	0.06666666666666667	1	15	15	0.0	0	0.5959954508862568	0.9464325087189891	0.7629313121593365	0.9432028308803032	0.6667595122574309	0.909541634766871	0.6870593220205096	0.9348199849661252	0	0	0.0	0.023405810761530893	0.023405810761530893
4138	0.07502428275360573	0.04185105863140198	0.03828573592336211	0.6260971460909068	-1	0	0	0.2	2	0.9230769230769231	12	0.5357142857142857	0.9230769230769231	14	12	0	0	0	0.14285714285714285	2	14	15	0.0	0	0.7764444918880176	0.9283289077444288	0.7714665779786253	0.9493420779794352	0.6667595122574309	0.8847612366267468	0.6775760844400652	0.9248464663778966	0	0	0.0	0.03828573592336211	0.03828573592336211
3826	0.07584851552026148	0.04213089575316192	0.03754496681439933	0.6224842636407341	-1	0	0	0.2	2	0.9230769230769231	12	0.5357142857142857	0.9230769230769231	14	12	0	0	0	0.14285714285714285	2	14	15	0.0	0	0.7764444918880176	0.9283289077444288	0.7714665779786253	0.9493420779794352	0.6667595122574309	0.8847612366267468	0.6775760844400652	0.9248464663778966	0	0	0.0	0.03754496681439933	0.03754496681439933
2348	0.06974976341669345	0.03482919211283326	0.034701283787788376	0.6445656809840052	-1	0	0	0.2	2	0.9230769230769231	12	0.5357142857142857	0.9230769230769231	14	12	0	0	0	0.14285714285714285	2	14	15	0.0	0	0.7764444918880176	0.9622257642944804	0.5765162521396894	0.9367565641428435	0.6182006250227878	0.9136989843952308	0.6775760844400652	0.9407124352865605	0	0	0.0	0.034701283787788376	0.034701283787788376
2292	0.07040939231602168	0.03528574897808017	0.03528431263539626	0.6492167058851963	-1	0	0	0.2	2	0.9230769230769231	12	0.5357142857142857	0.9230769230769231	14	12	0	0	0	0.14285714285714285	2	14	15	0.0	0	0.7764444918880176	0.9622257642944804	0.5765162521396894	0.9367565641428435	0.6182006250227878	0.9102850233906575	0.6821724993114694	0.9399166249590051	0	0	0.0	0.03528431263539626	0.03528431263539626
444	0.04335955955490168	0.004216816855749751	-0.0041068221605769905	0.5209826890673717	-1	0	0	0.4	4	0.6153846153846154	8	0.3409090909090909	0.5384615384615384	9	7	5	1	0	0.36363636363636365	11	4	15	0.08333333333333333	0	0.5256907734060918	0.798202063776311	0.5212881281485429	0.969257072566576	0.5093529050241502	0.8645054818756066	0.8518963035711759	0.9025950602797956	1.0	0.5555555555555556	0.0	-0.00041068221605769907	-0.00041068221605769907
255	0.06494203926220929	0.017703742692606238	0.01700927744383747	0.6033608784423188	-1	0	0	0.1	1	1.0	13	1.0	1.0	14	13	0	0	0	0.06666666666666667	1	15	15	0.0	0	0.5778837269840176	0.920705308968211	0.788256169685231	0.9547643069073447	0.5231431435175529	0.893538952216742	0.816739461125991	0.927100884820789	0	0	0.0	0.01700927744383747	0.01700927744383747
284	0.0008359158729040927	0.000338329101225621	0.0003382842499369322	0.9926953274468935	-1	0	0	0.6666666666666666	2	0.5	1	0.6666666666666666	0.5	3	1	0	0	0	0.6666666666666666	2	3	4	0.0	0	0.3885624970528912	0.901219923060454	0.3164436200610842	0.8846810199253072	0.3112582784160426	0.9004074314340752	0.8185041524551773	0.8956730852080604	0	0	0.0	0.0003382842499369322	0.0003382842499369322
2133	0.07132871485501852	0.03484212108757901	0.03449707341249961	0.6487809794209951	-1	0	0	0.2	2	0.9230769230769231	12	0.5357142857142857	0.9230769230769231	14	12	0	0	0	0.14285714285714285	2	14	15	0.0	0	0.7764444918880176	0.9622257642944804	0.5765162521396894	0.9367565641428435	0.6182006250227878	0.9136989843952308	0.6775760844400652	0.9407124352865605	0	0	0.0	0.03449707341249961	0.03449707341249961
221	0.0276365149423172	0.002346166290124962	0.002043983385984886	0.9712582864223364	-1	0	0	0.5	5	0.5384615384615384	7	0.375	0.5384615384615384	10	7	4	1	0	0.625	8	5	15	0.1111111111111111	0.36363636363636365	0.5273697481126259	0.9021266549290305	0.7306407648652432	0.9341060759508409	0.5093293442550022	0.8957325813391127	0.8313357372963187	0.9122244015938237	1.0	0	0.0	0.002043983385984886	0.002043983385984886
4917	0.07412718140421666	0.04196691620020544	0.03442821819761757	0.6279017418372389	-1	0	0	0.2	2	0.9230769230769231	12	0.5357142857142857	0.9230769230769231	14	12	0	0	0	0.14285714285714285	2	14	15	0.0	0	0.7764444918880176	0.9283289077444288	0.7714665779786253	0.9493420779794352	0.6667595122574309	0.8847612366267468	0.6775760844400652	0.9248464663778966	0	0	0.0	0.03442821819761757	0.03442821819761757
4788	0.0759898779835597	0.04181927292471712	0.037025560882050744	0.6181568666932123	-1	0	0	0.2	2	0.9230769230769231	12	0.5357142857142857	0.9230769230769231	14	12	0	0	0	0.14285714285714285	2	14	15	0.0	0	0.7764444918880176	0.9297755163697053	0.7714665779786253	0.9493420779794352	0.6667595122574309	0.8866461147778105	0.6775760844400652	0.9257809642076098	0	0	0.0	0.037025560882050744	0.037025560882050744
3027	0.07300826281908318	0.03641494349948687	0.03505185076897858	0.6432036666452897	-1	0	0	0.2	2	0.9230769230769231	12	0.5357142857142857	0.9230769230769231	14	12	0	0	0	0.14285714285714285	2	14	15	0.0	0	0.7764444918880176	0.9588385768872864	0.5765162521396894	0.9367565641428435	0.6182006250227878	0.9172708056438351	0.6546522077993456	0.9399036266134162	0	0	0.0	0.03505185076897858	0.03505185076897858
1327	0.07259147994154579	0.0028086812733873214	0.001627253136840663	0.5818612552018108	-1	0	0	0.2	2	0.9166666666666666	11	0.5384615384615384	0.9166666666666666	12	11	1	0	0	0.15384615384615385	2	13	14	0.0	0	0.5959954508862568	0.9440557533205064	0.7546769862720195	0.9187697893626805	0.6667595122574309	0.8886899104550716	0.7135222989709565	0.9200482030855516	0	0	0.0	0.001627253136840663	0.001627253136840663
89	0.0007857143551459303	0.0002179260188791583	2.669331464466748e-06	0.9986261317178972	-1	0	0	1.0	1	0	0	1.0	0	1	0	0	1	0	0.5	2	1	2	0.3333333333333333	0	0	0	0	0	0	0	0	0	0	0	0	2.669331464466748e-06	2.669331464466748e-06
3435	0.0748131315571126	0.02391417945978571	0.02386571629663808	0.5984620838930951	-1	0	0	0.2	2	0.9230769230769231	12	0.5357142857142857	0.9230769230769231	14	12	0	0	0	0.14285714285714285	2	14	15	0.0	0	0.7952930937332032	0.9547150282542475	0.7546769862720195	0.9254620124642156	0.6667595122574309	0.8809255238667338	0.6546522077993456	0.9257304413247238	0	0	0.0	0.02386571629663808	0.02386571629663808
5024	0.0771232644977003	0.042352815280036635	0.03586122881086879	0.6126854086555152	-1	0	0	0.2	2	0.9230769230769231	12	0.5357142857142857	0.9230769230769231	14	12	0	0	0	0.14285714285714285	2	14	15	0.0	0	0.7764444918880176	0.9347735276288277	0.7714665779786253	0.9485327558897786	0.6667595122574309	0.8891691441807488	0.6775760844400652	0.9277679167943034	0	0	0.0	0.03586122881086879	0.03586122881086879
563	0.06624653134345226	0.019229824862825085	0.017981310100685922	0.5842203478633129	-1	0	0	0.1	1	1.0	13	1.0	1.0	14	13	0	0	0	0.06666666666666667	1	15	15	0.0	0	0.5778837269840176	0.920705308968211	0.788256169685231	0.9547643069073447	0.5231431435175529	0.893538952216742	0.816739461125991	0.927100884820789	0	0	0.0	0.017981310100685922	0.017981310100685922
1467	0.07987341284419765	0.02356815434211392	0.023139059592174112	0.6782191018593441	-1	0	0	0.1	1	1.0	13	1.0	1.0	14	13	0	0	0	0.06666666666666667	1	15	15	0.0	0	0.5959954508862568	0.9464325087189891	0.7629313121593365	0.9396620400347904	0.6667595122574309	0.909541634766871	0.6870593220205096	0.9335031074373962	0	0	0.0	0.023139059592174112	0.023139059592174112
857	0.07678561493727522	0.020542961705170264	0.0203790431366022	0.5995483572296594	-1	0	0	0.2	2	0.9230769230769231	12	0.5357142857142857	0.9230769230769231	14	12	0	0	0	0.14285714285714285	2	14	15	0.0	0	0.5959954508862568	0.9496564528596223	0.7714665779786253	0.9092914756524224	0.6414499221580838	0.8851063260752601	0.738147910041591	0.9189363058323794	0	0	0.0	0.0203790431366022	0.0203790431366022
814	0.07988445264317329	0.02221431260042859	0.02195503335506888	0.6143773111641047	-1	0	0	0.2	2	0.9230769230769231	12	0.5357142857142857	0.9230769230769231	14	12	0	0	0	0.14285714285714285	2	14	15	0.0	0	0.5959954508862568	0.9496564528596223	0.7714665779786253	0.9092914756524224	0.6414499221580838	0.8851063260752601	0.738147910041591	0.9189363058323794	0	0	0.0	0.02195503335506888	0.02195503335506888
4271	0.07456147516783028	0.04233080960596368	0.03754108904329103	0.6262199306722025	-1	0	0	0.2	2	0.9230769230769231	12	0.5357142857142857	0.9230769230769231	14	12	0	0	0	0.14285714285714285	2	14	15	0.0	0	0.7764444918880176	0.9283289077444288	0.7714665779786253	0.9493420779794352	0.6667595122574309	0.8847612366267468	0.6775760844400652	0.9248464663778966	0	0	0.0	0.03754108904329103	0.03754108904329103
1665	0.08052954724999029	0.025508811192363437	0.02539347310672821	0.670622670932383	-1	0	0	0.1	1	1.0	13	1.0	1.0	14	13	0	0	0	0.06666666666666667	1	15	15	0.0	0	0.5959954508862568	0.9464325087189891	0.7629313121593365	0.9396620400347904	0.6667595122574309	0.909541634766871	0.6870593220205096	0.9335031074373962	0	0	0.0	0.02539347310672821	0.02539347310672821
4935	0.07617272697058917	0.042699375452350606	0.03778068744688618	0.6134094126770544	-1	0	0	0.2	2	0.9230769230769231	12	0.5357142857142857	0.9230769230769231	14	12	0	0	0	0.14285714285714285	2	14	15	0.0	0	0.7764444918880176	0.9297755163697053	0.7714665779786253	0.9493420779794352	0.6667595122574309	0.8866461147778105	0.6775760844400652	0.9257809642076098	0	0	0.0	0.03778068744688618	0.03778068744688618
3488	0.07336893106650483	0.04245985266014562	0.03610883121106265	0.6240608961466092	-1	0	0	0.2	2	0.9230769230769231	12	0.5357142857142857	0.9230769230769231	14	12	0	0	0	0.14285714285714285	2	14	15	0.0	0	0.7764444918880176	0.9283289077444288	0.7714665779786253	0.9493420779794352	0.6667595122574309	0.8847612366267468	0.6775760844400652	0.9248464663778966	0	0	0.0	0.03610883121106265	0.03610883121106265
344	0.0443992195446765	0.005537719769652978	0.0049479354732583965	0.7192831021102055	-1	0	0	0.3	3	0.6923076923076923	9	0.4166666666666667	0.5384615384615384	10	7	4	1	0	0.4444444444444444	4	9	15	0.1111111111111111	0	0.2863516174882907	0.9503996828898401	0.7951414313459031	0.8856275169211243	0.7789692536975712	0.84880095298313	0.9485311812570327	0.9039278109558944	1.0	0.2	0.0	0.0049479354732583965	0.0049479354732583965
3666	0.07099278551439206	0.010820178783207665	0.00589673925119092	0.7339020298301742	-1	0	0	0.2	2	0.9230769230769231	12	0.5357142857142857	0.9230769230769231	14	12	0	0	0	0.14285714285714285	2	14	15	0.0	0	0.7764444918880176	0.9282631265147289	0.842509289779063	0.9615906934208698	0.6667595122574309	0.8735299680116319	0.7400328205685162	0.9289747096536564	0	0	0.0	0.00589673925119092	0.00589673925119092
4673	0.07906469137931674	0.042859293495054615	0.03746469115658832	0.6150957425377014	-1	0	0	0.2	2	0.9230769230769231	12	0.5357142857142857	0.9230769230769231	14	12	0	0	0	0.14285714285714285	2	14	15	0.0	0	0.7764444918880176	0.9297755163697053	0.7714665779786253	0.9493420779794352	0.6667595122574309	0.8866461147778105	0.6775760844400652	0.9257809642076098	0	0	0.0	0.03746469115658832	0.03746469115658832
4373	0.0724132999891749	0.04162371965407397	0.037163179438362275	0.6248847113919042	-1	0	0	0.2	2	0.9230769230769231	12	0.5357142857142857	0.9230769230769231	14	12	0	0	0	0.14285714285714285	2	14	15	0.0	0	0.7764444918880176	0.9283289077444288	0.7714665779786253	0.9493420779794352	0.6667595122574309	0.8847612366267468	0.6775760844400652	0.9248464663778966	0	0	0.0	0.037163179438362275	0.037163179438362275
2104	None	None	None	None	None	0	0	0.4444444444444444	4	0.5454545454545454	6	0.48148148148148145	0.5454545454545454	10	6	2	2	0	0.3333333333333333	3	9	13	0.5	0.4	0.7387769396509561	0.9160299527642861	0.788256169685231	0.9172730940671595	0.6667595122574309	0.8785972559268843	0.6775760844400652	0.905357288884886	0.55	0.2	0.0	None	None
3599	0.07334360561320148	0.0415609109449144	0.03704963504145467	0.6245793440449898	-1	0	0	0.2	2	0.9230769230769231	12	0.5357142857142857	0.9230769230769231	14	12	0	0	0	0.14285714285714285	2	14	15	0.0	0	0.7764444918880176	0.9283289077444288	0.7714665779786253	0.9493420779794352	0.6667595122574309	0.8847612366267468	0.6775760844400652	0.9248464663778966	0	0	0.0	0.03704963504145467	0.03704963504145467
4864	0.07348174183167619	0.04154768104982629	0.03751854882059551	0.6240137557354779	-1	0	0	0.2	2	0.9230769230769231	12	0.5357142857142857	0.9230769230769231	14	12	0	0	0	0.14285714285714285	2	14	15	0.0	0	0.7764444918880176	0.9283289077444288	0.7714665779786253	0.9493420779794352	0.6667595122574309	0.8847612366267468	0.6775760844400652	0.9248464663778966	0	0	0.0	0.03751854882059551	0.03751854882059551
4477	0.07594755781687174	0.042268469554291435	0.03718099825727491	0.6173252773902722	-1	0	0	0.2	2	0.9230769230769231	12	0.5357142857142857	0.9230769230769231	14	12	0	0	0	0.14285714285714285	2	14	15	0.0	0	0.7764444918880176	0.9297755163697053	0.7714665779786253	0.9493420779794352	0.6667595122574309	0.8866461147778105	0.6775760844400652	0.9257809642076098	0	0	0.0	0.03718099825727491	0.03718099825727491
3539	0.07099847704114687	0.041685649346722684	0.03591513515079361	0.6219333162413825	-1	0	0	0.2	2	0.9230769230769231	12	0.5357142857142857	0.9230769230769231	14	12	0	0	0	0.14285714285714285	2	14	15	0.0	0	0.7764444918880176	0.9283289077444288	0.7714665779786253	0.9505726505148271	0.6667595122574309	0.884438505732296	0.6775760844400652	0.9253712941048126	0	0	0.0	0.03591513515079361	0.03591513515079361
4667	0.07558026936035656	0.0404776814526492	0.035334930691832654	0.6264870483471185	-1	0	0	0.2	2	0.9230769230769231	12	0.5357142857142857	0.9230769230769231	14	12	0	0	0	0.14285714285714285	2	14	15	0.0	0	0.7764444918880176	0.9283289077444288	0.7714665779786253	0.9493420779794352	0.6667595122574309	0.8847612366267468	0.6775760844400652	0.9248464663778966	0	0	0.0	0.035334930691832654	0.035334930691832654
3728	0.07486561916049668	0.04241303437130202	0.03756110188888227	0.6217841659221094	-1	0	0	0.2	2	0.9230769230769231	12	0.5357142857142857	0.9230769230769231	14	12	0	0	0	0.14285714285714285	2	14	15	0.0	0	0.7764444918880176	0.9283289077444288	0.7714665779786253	0.9493420779794352	0.6667595122574309	0.8847612366267468	0.6775760844400652	0.9248464663778966	0	0	0.0	0.03756110188888227	0.03756110188888227
808	0.07092989558401536	0.01956473760833081	0.01938652713315474	0.5978536014140625	-1	0	0	0.2	2	0.9230769230769231	12	0.5357142857142857	0.9230769230769231	14	12	0	0	0	0.14285714285714285	2	14	15	0.0	0	0.5959954508862568	0.9410380697524338	0.7714665779786253	0.917824459010699	0.6062958869547959	0.8912544905657681	0.734136493379198	0.9190086540744145	0	0	0.0	0.01938652713315474	0.01938652713315474
3659	0.07183653789758111	0.03707243702301989	0.03704890861414695	0.6292648719151294	-1	0	0	0.2	2	0.9230769230769231	12	0.5357142857142857	0.9230769230769231	14	12	0	0	0	0.14285714285714285	2	14	15	0.0	0	0.7952930937332032	0.9547871957064459	0.7546769862720195	0.9357691208914419	0.6667595122574309	0.8965970056232353	0.6800766491895711	0.9327459194443564	0	0	0.0	0.03704890861414695	0.03704890861414695
4816	0.0723877323819261	0.042647043834358106	0.03775774446772659	0.6220877898053601	-1	0	0	0.2	2	0.9230769230769231	12	0.5357142857142857	0.9230769230769231	14	12	0	0	0	0.14285714285714285	2	14	15	0.0	0	0.7764444918880176	0.9283289077444288	0.7714665779786253	0.9493420779794352	0.6667595122574309	0.8847612366267468	0.6775760844400652	0.9248464663778966	0	0	0.0	0.03775774446772659	0.03775774446772659
2795	0.07234533218482056	0.03682025460568634	0.03558818340356168	0.6487855619755688	-1	0	0	0.2	2	0.9230769230769231	12	0.5357142857142857	0.9230769230769231	14	12	0	0	0	0.14285714285714285	2	14	15	0.0	0	0.7764444918880176	0.9588385768872864	0.5765162521396894	0.9367565641428435	0.6182006250227878	0.9172708056438351	0.6775760844400652	0.9399036266134162	0	0	0.0	0.03558818340356168	0.03558818340356168
4916	0.07515484803629692	0.042443600561626875	0.03732808167151478	0.6235215439448583	-1	0	0	0.2	2	0.9230769230769231	12	0.5357142857142857	0.9230769230769231	14	12	0	0	0	0.14285714285714285	2	14	15	0.0	0	0.7764444918880176	0.9283289077444288	0.7714665779786253	0.9493420779794352	0.6667595122574309	0.8847612366267468	0.6775760844400652	0.9248464663778966	0	0	0.0	0.03732808167151478	0.03732808167151478
768	0.07027838934147689	0.021455354499205333	0.02145534754939481	0.5598731076842011	-1	0	0	0.2	2	0.9230769230769231	12	0.5357142857142857	0.9230769230769231	14	12	0	0	0	0.14285714285714285	2	14	15	0.0	0	0.5959954508862568	0.9469362404857248	0.7714665779786253	0.9300028086441819	0.6062958869547959	0.9038585033679001	0.7135222989709565	0.9288907660819167	0	0	0.0	0.02145534754939481	0.02145534754939481
2178	0.0733903859181202	0.03723572859069984	0.03457714855055527	0.643732610743629	-1	0	0	0.2	2	0.9230769230769231	12	0.5357142857142857	0.9230769230769231	14	12	0	0	0	0.14285714285714285	2	14	15	0.0	0	0.7764444918880176	0.9630987162540363	0.5765162521396894	0.9367565641428435	0.6062958869547959	0.9100153391174024	0.6662565697110622	0.9403105349930005	0	0	0.0	0.03457714855055527	0.03457714855055527
446	0.0807999900178813	0.02139155356923767	0.021170022828375632	0.6019786355036019	-1	0	0	0.2	2	0.9230769230769231	12	0.5357142857142857	0.9230769230769231	14	12	0	0	0	0.14285714285714285	2	14	15	0.0	0	0.5959954508862568	0.9496564528596223	0.7714665779786253	0.9092914756524224	0.6414499221580838	0.8851063260752601	0.738147910041591	0.9189363058323794	0	0	0.0	0.021170022828375632	0.021170022828375632
4320	0.049339506406657505	0.0028356135917035523	0.0025912510289125366	0.713171431402455	-1	0	0	0.2	2	0.9230769230769231	12	0.5357142857142857	0.9230769230769231	14	12	0	0	0	0.14285714285714285	2	14	15	0.0	0	0.7009385415843348	0.938801189454692	0.7546769862720195	0.9653492557660058	0.6667595122574309	0.8863974738356812	0.704188773609662	0.9372643491340533	0	0	0.0	0.0025912510289125366	0.0025912510289125366
175	0.0010394871081479563	0.000165161359912734	-9.460290658121549e-08	0.9967552472653115	-1	0	0	1.0	2	0.0	0	0.75	0	2	0	0	0	0	1.0	2	2	3	0.0	0	0	0	0	0	0	0	0	0	0	0	0	-9.460290658121548e-09	-9.460290658121548e-09
1014	0.0700561914890133	0.020278387458268238	0.02009516300334877	0.6885074729729246	-1	0	0	0.2	2	0.9230769230769231	12	0.5357142857142857	0.9230769230769231	14	12	0	0	0	0.14285714285714285	2	14	15	0.0	0	0.5778837269840176	0.9497108817858246	0.7714665779786253	0.9503838776475927	0.6062958869547959	0.889721876914311	0.8549742656926066	0.9346006780084359	0	0	0.0	0.02009516300334877	0.02009516300334877
1598	0.07956080821623455	0.02336350855079456	0.023138064133070672	0.6805206571571588	-1	0	0	0.1	1	1.0	13	1.0	1.0	14	13	0	0	0	0.06666666666666667	1	15	15	0.0	0	0.5959954508862568	0.9464325087189891	0.7629313121593365	0.9396620400347904	0.6667595122574309	0.909541634766871	0.6870593220205096	0.9335031074373962	0	0	0.0	0.023138064133070672	0.023138064133070672
1068	0.08012178147334917	0.02416664688693954	0.011315104964408787	0.6738826391787427	-1	0	0	0.2	2	0.9230769230769231	12	0.5357142857142857	0.9230769230769231	14	12	0	0	0	0.14285714285714285	2	14	15	0.0	0	0.5959954508862568	0.9614222515283802	0.5765162521396894	0.9367565641428435	0.6182006250227878	0.9136989843952308	0.6935427631270076	0.940304286983808	0	0	0.0	0.011315104964408787	0.011315104964408787
3687	0.07427127802687375	0.04261922387341851	0.03828660780916469	0.6262914032927223	-1	0	0	0.2	2	0.9230769230769231	12	0.5357142857142857	0.9230769230769231	14	12	0	0	0	0.14285714285714285	2	14	15	0.0	0	0.7764444918880176	0.9283289077444288	0.7714665779786253	0.9493420779794352	0.6667595122574309	0.8847612366267468	0.6775760844400652	0.9248464663778966	0	0	0.0	0.03828660780916469	0.03828660780916469
2635	0.06415124680682481	0.03310097398969433	0.033005078602996	0.6446914462913755	-1	0	0	0.2	2	0.9166666666666666	11	0.5384615384615384	0.9166666666666666	13	11	0	0	0	0.15384615384615385	2	13	14	0.0	0	0.7952930937332032	0.958575681538633	0.7546769862720195	0.9361602481379898	0.6667595122574309	0.9072743902054303	0.6775760844400652	0.9371797178171419	0	0	0.0	0.033005078602996	0.033005078602996
2349	0.06996867978208475	0.03479676299002411	0.03457669027878787	0.6482334433874337	-1	0	0	0.2	2	0.9230769230769231	12	0.5357142857142857	0.9230769230769231	14	12	0	0	0	0.14285714285714285	2	14	15	0.0	0	0.7764444918880176	0.9622257642944804	0.5765162521396894	0.9367565641428435	0.6182006250227878	0.9136989843952308	0.6775760844400652	0.9407124352865605	0	0	0.0	0.03457669027878787	0.03457669027878787
2159	0.07246473414292195	0.0356312119782271	0.03529718685135126	0.646532171030155	-1	0	0	0.2	2	0.9230769230769231	12	0.5357142857142857	0.9230769230769231	14	12	0	0	0	0.14285714285714285	2	14	15	0.0	0	0.7764444918880176	0.9588385768872864	0.5765162521396894	0.9367565641428435	0.6182006250227878	0.9172708056438351	0.6775760844400652	0.9399036266134162	0	0	0.0	0.03529718685135126	0.03529718685135126
1370	0.06955951139921987	0.01587622004765612	0.012267402169227606	0.6156931784210189	-1	0	0	0.1	1	1.0	13	1.0	1.0	14	13	0	0	0	0.06666666666666667	1	15	15	0.0	0	0.7014630171597791	0.9321451766638649	0.7714665779786253	0.9635094996590118	0.5325577292198671	0.8989500538595683	0.6546522077993456	0.9366174901096673	0	0	0.0	0.012267402169227606	0.012267402169227606
858	0.06188295080318116	0.004107710850069767	0.0041069390038302855	0.7828600087577047	-1	0	0	0.2	2	0.9166666666666666	11	0.5384615384615384	0.9166666666666666	13	11	0	0	0	0.15384615384615385	2	13	14	0.0	0	0.5597720030817782	0.9285455848734111	0.842509289779063	0.9604136411410271	0.5231431435175529	0.8638107891849155	0.8196764540687119	0.9264628081234089	0	0	0.0	0.0041069390038302855	0.0041069390038302855
4854	0.07335564197100504	0.03981646493986135	0.03379955731324257	0.6283980624898504	-1	0	0	0.2	2	0.9230769230769231	12	0.5357142857142857	0.9230769230769231	14	12	0	0	0	0.14285714285714285	2	14	15	0.0	0	0.7764444918880176	0.9283289077444288	0.7714665779786253	0.9493420779794352	0.6667595122574309	0.8847612366267468	0.6775760844400652	0.9248464663778966	0	0	0.0	0.03379955731324257	0.03379955731324257
4073	0.03393746769232535	0.005918536602732325	0.005564555040687187	0.917756504478703	-1	0	0	0.2	2	0.9230769230769231	12	0.5357142857142857	0.9230769230769231	14	12	0	0	0	0.14285714285714285	2	14	15	0.0	0	0.7764444918880176	0.9296392291695651	0.7985931380255413	0.951292128747618	0.6667595122574309	0.8624696209625626	0.6775760844400652	0.921509256311966	0	0	0.0	0.005564555040687187	0.005564555040687187
1972	0.07124674386505417	0.035057518015127735	0.035056663654250586	0.6484591641329235	-1	0	0	0.2	2	0.9230769230769231	12	0.5357142857142857	0.9230769230769231	14	12	0	0	0	0.14285714285714285	2	14	15	0.0	0	0.7764444918880176	0.9622257642944804	0.5765162521396894	0.9367565641428435	0.6182006250227878	0.9136989843952308	0.6775760844400652	0.9407124352865605	0	0	0.0	0.035056663654250586	0.035056663654250586
3583	0.05238176992864701	0.010520747308837855	0.007336890675606734	0.7834644216075959	-1	0	0	0.2	2	0.9230769230769231	12	0.5357142857142857	0.9230769230769231	14	12	0	0	0	0.14285714285714285	2	14	15	0.0	0	0.7952930937332032	0.9241984787278154	0.815382729732147	0.9581932979562698	0.6667595122574309	0.9086287171847777	0.6682616771529124	0.9335949084198123	0	0	0.0	0.007336890675606734	0.007336890675606734
1323	0.06781038735387432	0.009716392464298817	0.009715214291338942	0.6399765397986048	-1	0	0	0.1	1	1.0	13	1.0	1.0	14	13	0	0	0	0.06666666666666667	1	15	15	0.0	0	0.5597720030817782	0.9047496119131989	0.815382729732147	0.970266667043971	0.4717528358315609	0.8666944751069801	0.8147430296023707	0.9266385331310422	0	0	0.0	0.009715214291338942	0.009715214291338942
3962	0.07257297244792651	0.04150620677285394	0.0363396044986876	0.6232528054416056	-1	0	0	0.2	2	0.9230769230769231	12	0.5357142857142857	0.9230769230769231	14	12	0	0	0	0.14285714285714285	2	14	15	0.0	0	0.7764444918880176	0.9283289077444288	0.7714665779786253	0.9505726505148271	0.6667595122574309	0.8847612366267468	0.6775760844400652	0.9254440375106678	0	0	0.0	0.0363396044986876	0.0363396044986876
3472	0.07431356739248489	0.042186623954565836	0.037071331267011134	0.6238573353615372	-1	0	0	0.2	2	0.9230769230769231	12	0.5357142857142857	0.9230769230769231	14	12	0	0	0	0.14285714285714285	2	14	15	0.0	0	0.7764444918880176	0.9283289077444288	0.7714665779786253	0.9493420779794352	0.6667595122574309	0.8847612366267468	0.6775760844400652	0.9248464663778966	0	0	0.0	0.037071331267011134	0.037071331267011134
1387	0.06782690615290289	0.016893016699196333	0.011479833774573114	0.6069044950285163	-1	0	0	0.1	1	1.0	13	1.0	1.0	14	13	0	0	0	0.06666666666666667	1	15	15	0.0	0	0.7014630171597791	0.9321451766638649	0.7714665779786253	0.9635094996590118	0.5325577292198671	0.8989500538595683	0.6546522077993456	0.9366174901096673	0	0	0.0	0.011479833774573114	0.011479833774573114
1997	0.06964407656117655	0.03220407052369208	0.03216323571586261	0.6566040219236797	-1	0	0	0.2	2	0.9230769230769231	12	0.5357142857142857	0.9230769230769231	14	12	0	0	0	0.14285714285714285	2	14	15	0.0	0	0.7764444918880176	0.9622257642944804	0.5765162521396894	0.9367565641428435	0.6182006250227878	0.9136989843952308	0.6775760844400652	0.9407124352865605	0	0	0.0	0.03216323571586261	0.03216323571586261
4800	0.05875185622243797	0.012058450497158153	0.010409876674529599	0.724944242443962	-1	0	0	0.2	2	0.9230769230769231	12	0.5357142857142857	0.9230769230769231	14	12	0	0	0	0.14285714285714285	2	14	15	0.0	0	0.7764444918880176	0.9297755163697053	0.815382729732147	0.9520846565610934	0.6667595122574309	0.8866461147778105	0.6775760844400652	0.92711075059949	0	0	0.0	0.010409876674529599	0.010409876674529599
198	0.015732950810143427	0.00042306212202516074	0.0003319348790470682	0.9268765451258687	-1	0	0	0.375	3	0.6666666666666666	6	0.36666666666666664	0.4444444444444444	6	4	4	2	0	0.8333333333333334	5	6	11	0.2	0.2857142857142857	0.9230558961846421	0.9300689536003047	0.752857145392095	0.8921229799242673	0.878117615782642	0.903110233817624	0.6723845540548812	0.9097738935632319	0.5833333333333334	0.3333333333333333	0.0	0.0003319348790470682	0.0003319348790470682
2319	0.07006177903539698	0.03326893281815034	0.03326575536936629	0.6590911201854637	-1	0	0	0.2	2	0.9230769230769231	12	0.5357142857142857	0.9230769230769231	14	12	0	0	0	0.14285714285714285	2	14	15	0.0	0	0.7764444918880176	0.9622257642944804	0.5765162521396894	0.9367565641428435	0.6182006250227878	0.9136989843952308	0.6775760844400652	0.9407124352865605	0	0	0.0	0.03326575536936629	0.03326575536936629
1331	0.08100228000171557	0.0243298462014931	0.015099737016646048	0.6840194545081273	-1	0	0	0.2	2	0.9230769230769231	12	0.5357142857142857	0.9230769230769231	14	12	0	0	0	0.14285714285714285	2	14	15	0.0	0	0.5959954508862568	0.9614222515283802	0.5765162521396894	0.9367565641428435	0.6182006250227878	0.9136989843952308	0.6935427631270076	0.940304286983808	0	0	0.0	0.015099737016646048	0.015099737016646048
3954	0.07492899211366617	0.04204501003609198	0.036290913869622625	0.6225258759786765	-1	0	0	0.2	2	0.9230769230769231	12	0.5357142857142857	0.9230769230769231	14	12	0	0	0	0.14285714285714285	2	14	15	0.0	0	0.7764444918880176	0.9283289077444288	0.7714665779786253	0.9505726505148271	0.6667595122574309	0.8847612366267468	0.6775760844400652	0.9254440375106678	0	0	0.0	0.036290913869622625	0.036290913869622625
449	0.026401746009286412	0.0027556113270687153	0.0025834492657186557	0.9619695045012749	-1	0	0	0.4	4	0.6923076923076923	9	0.42857142857142855	0.5384615384615384	9	7	5	1	0	0.7142857142857143	7	5	15	0.08333333333333333	0.3076923076923077	0.5803507126825096	0.9244061804288212	0.842509289779063	0.7505863535939962	0.5093293442550022	0.9224941507561576	0.8188285026652559	0.8836456173755447	1.0	0	0.0	0.0025834492657186557	0.0025834492657186557
2492	0.07283446452700523	0.03346149138776948	0.03320081910198923	0.655055655062003	-1	0	0	0.2	2	0.9230769230769231	12	0.5357142857142857	0.9230769230769231	14	12	0	0	0	0.14285714285714285	2	14	15	0.0	0	0.7764444918880176	0.9588385768872864	0.5765162521396894	0.9367565641428435	0.6182006250227878	0.9172708056438351	0.6775760844400652	0.9399036266134162	0	0	0.0	0.03320081910198923	0.03320081910198923
819	0.044040000965563604	0.0049073025175357205	0.00395351367745026	0.7826357090785843	-1	0	0	0.3	3	0.7692307692307693	10	0.4166666666666667	0.7692307692307693	13	10	1	1	0	0.25	12	3	15	0.3333333333333333	0.16666666666666666	0.7952930937332032	0.9246366811986814	0.842509289779063	0.9450060916921691	0.6667595122574309	0.9021132005359961	0.6775760844400652	0.9258067601627157	1.0	0.07692307692307693	0.0	0.00395351367745026	0.00395351367745026
26	0.010620815611534438	0.00038490622526933435	-7.113100946826457e-05	0.9791440685265758	-1	0.5	1	0.5714285714285714	4	0.625	5	0.4166666666666667	0.5	7	4	2	2	0	0.6666666666666666	6	4	10	0.4	0.6666666666666666	0.6103212949675503	0.9341459025640781	0.8947362624876363	0.8996109450218636	0.6225097998160368	0.8301964951777066	0.7810150682750929	0.8951105441134193	0.5714285714285714	0.14285714285714285	0.0	-7.113100946826457e-06	-7.113100946826457e-06
24	3.630285158234702e-09	3.2493290313097268e-09	-2.1602997031683843e-10	0.9999997828009025	-1	0	0	0	0	0	0	1.0	0	0	0	0	1	0	1.0	1	1	1	0.25	0	0	0	0	0	0	0	0	0	0	0	0	-0.1	-0.1
2539	0.07178865499440258	0.03571618525096671	0.035510716047716134	0.6474209496642931	-1	0	0	0.2	2	0.9230769230769231	12	0.5357142857142857	0.9230769230769231	14	12	0	0	0	0.14285714285714285	2	14	15	0.0	0	0.7764444918880176	0.9622257642944804	0.5765162521396894	0.9367565641428435	0.6182006250227878	0.9102850233906575	0.6821724993114694	0.9399166249590051	0	0	0.0	0.035510716047716134	0.035510716047716134
1575	0.07617758256426013	0.025723946871924742	0.02536642613312779	0.6507456923635009	-1	0	0	0.1	1	1.0	13	1.0	1.0	14	13	0	0	0	0.06666666666666667	1	15	15	0.0	0	0.5959954508862568	0.9464325087189891	0.7546769862720195	0.9390269805882393	0.6667595122574309	0.909541634766871	0.6870593220205096	0.9332721039661422	0	0	0.0	0.02536642613312779	0.02536642613312779
3041	0.07419884992943551	0.034965940802718386	0.03278663212237536	0.653679962611348	-1	0	0	0.2	2	0.9230769230769231	12	0.5357142857142857	0.9230769230769231	14	12	0	0	0	0.14285714285714285	2	14	15	0.0	0	0.7764444918880176	0.9588385768872864	0.5765162521396894	0.9367565641428435	0.6182006250227878	0.9172708056438351	0.6775760844400652	0.9399036266134162	0	0	0.0	0.03278663212237536	0.03278663212237536
3978	0.07455420405637131	0.04046381985498225	0.03458921634294318	0.6184123907614099	-1	0	0	0.2	2	0.9230769230769231	12	0.5357142857142857	0.9230769230769231	14	12	0	0	0	0.14285714285714285	2	14	15	0.0	0	0.7764444918880176	0.9297755163697053	0.7714665779786253	0.9493420779794352	0.6667595122574309	0.8866461147778105	0.6775760844400652	0.9257809642076098	0	0	0.0	0.03458921634294318	0.03458921634294318
531	0.06868191999482429	0.024219845027933843	0.022177299360571997	0.6546865351234343	-1	0	0	0.1	1	1.0	13	1.0	1.0	14	13	0	0	0	0.06666666666666667	1	15	15	0.0	0	0.5959954508862568	0.9403748155928205	0.7714665779786253	0.9635094996590118	0.5949513278874919	0.9151289955427611	0.6822697626232	0.9428496401474937	0	0	0.0	0.022177299360571997	0.022177299360571997
3319	0.051794062390749726	0.007373866451100887	-0.0031508735369021003	0.6919067902382761	-1	0	0	0.2	2	0.9230769230769231	12	0.5357142857142857	0.9230769230769231	14	12	0	0	0	0.14285714285714285	2	14	15	0.0	0	0.7764444918880176	0.9283289077444288	0.7714665779786253	0.9516392014666364	0.6667595122574309	0.8847612366267468	0.6775760844400652	0.9259698268193796	0	0	0.0	-0.00031508735369021	-0.00031508735369021
2269	0.05931143583580847	0.006526679359448956	-0.006495194092351886	0.6508623016648767	-1	0	0	0.2	2	0.9166666666666666	11	0.5384615384615384	0.9166666666666666	13	11	0	0	0	0.15384615384615385	2	13	14	0.0	0	0.49974081622517447	0.9565894147571221	0.3839813860618416	0.9357457471710584	0.5458322616521607	0.8930834808812154	0.6775760844400652	0.9328469115046011	0	0	0.0	-0.0006495194092351886	-0.0006495194092351886
2512	0.07239572254379174	0.04019174436375488	0.033742067278666285	0.6281051593639422	-1	0	0	0.2	2	0.9230769230769231	12	0.5357142857142857	0.9230769230769231	14	12	0	0	0	0.14285714285714285	2	14	15	0.0	0	0.7764444918880176	0.9283289077444288	0.7714665779786253	0.9505726505148271	0.6667595122574309	0.8847612366267468	0.6775760844400652	0.9254440375106678	0	0	0.0	0.033742067278666285	0.033742067278666285
203	0.029295962987404302	0.0007327471969791155	0.0003201077933564814	0.9599828073399788	-1	0	0	0.3	3	0.7692307692307693	10	0.2777777777777778	0.5384615384615384	9	7	5	7	0	0.6666666666666666	6	9	15	0.5833333333333334	0	0.5256907734060918	0.8604605163922594	0.4985116981955507	0.9270440073108541	0.5718038562466128	0.8992800282291761	0.8518963035711759	0.8987584475571144	0.1111111111111111	0.3333333333333333	0.0	0.0003201077933564814	0.0003201077933564814
1746	0.07384084325159328	0.02098722573429726	0.020255850418359585	0.6163505259524658	-1	0	0	0.1	1	1.0	13	1.0	1.0	14	13	0	0	0	0.06666666666666667	1	15	15	0.0	0	0.7952930937332032	0.9344618828361408	0.788256169685231	0.958958852455786	0.6667595122574309	0.8946466592584622	0.6775760844400652	0.933964151844004	0	0	0.0	0.020255850418359585	0.020255850418359585
2999	0.07096927969468053	0.03362700960436169	0.03327644278821829	0.6500614166912879	-1	0	0	0.2	2	0.9230769230769231	12	0.5357142857142857	0.9230769230769231	14	12	0	0	0	0.14285714285714285	2	14	15	0.0	0	0.7764444918880176	0.9588385768872864	0.5765162521396894	0.9367565641428435	0.6182006250227878	0.9172708056438351	0.6546522077993456	0.9399036266134162	0	0	0.0	0.03327644278821829	0.03327644278821829
3386	0.07253190475083998	0.04133201333797982	0.0358092577942711	0.6250447862639582	-1	0	0	0.2	2	0.9230769230769231	12	0.5357142857142857	0.9230769230769231	14	12	0	0	0	0.14285714285714285	2	14	15	0.0	0	0.7764444918880176	0.9283289077444288	0.7714665779786253	0.9505726505148271	0.6667595122574309	0.8847612366267468	0.6775760844400652	0.9254440375106678	0	0	0.0	0.0358092577942711	0.0358092577942711
3815	0.074135309133279	0.041326890076948834	0.03590783729185831	0.6277700497408528	-1	0	0	0.2	2	0.9230769230769231	12	0.5357142857142857	0.9230769230769231	14	12	0	0	0	0.14285714285714285	2	14	15	0.0	0	0.7764444918880176	0.9283289077444288	0.7714665779786253	0.9493420779794352	0.6667595122574309	0.8847612366267468	0.6775760844400652	0.9248464663778966	0	0	0.0	0.03590783729185831	0.03590783729185831
4638	0.07809569377142596	0.01591969177014317	0.015834416895357657	0.5747664565079516	-1	0	0	0.1	1	1.0	12	1.0	1.0	13	12	0	1	0	0.07142857142857142	1	14	14	0.3333333333333333	0	0.6065839894354663	0.9413128614002947	0.788256169685231	0.9600550626137354	0.6667595122574309	0.9320090333726547	0.6775760844400652	0.945705268689128	1.0	0.15384615384615385	0.0	0.015834416895357657	0.015834416895357657
2203	0.061148569559062345	0.004048385304925797	-0.004047639226207186	0.6206134813240087	-1	0	0	0.2	2	0.9230769230769231	12	0.2727272727272727	0.8461538461538461	13	11	1	0	0	0.45454545454545453	11	5	15	0.0	0	0.7952930937332032	0.9573135900634153	0.7546769862720195	0.9235996414649367	0.6667595122574309	0.902372584850854	0.6775760844400652	0.9314260212355384	0	0	0.0	-0.00040476392262071863	-0.00040476392262071863
1321	0.08083388424862376	0.028160724714633975	0.027514142260472284	0.6567855090399879	-1	0	0	0.1	1	1.0	13	1.0	1.0	14	13	0	0	0	0.06666666666666667	1	15	15	0.0	0	0.39865004868982196	0.9581546062743308	0.7629313121593365	0.9561474535193313	0.6667595122574309	0.9222403740979617	0.7155559177710167	0.9476200679910918	0	0	0.0	0.027514142260472284	0.027514142260472284
141	0.05955848742105548	0.004035135417207955	0.003905152157098077	0.7816113405216333	-1	0	0	0.125	1	1.0	10	0.5454545454545454	0.9	10	9	1	2	0	0.18181818181818182	2	11	12	0.4	0	0.6439657368022564	0.8489341729373961	0.5810839191114503	0.803708890758662	0.6695584213495336	0.8111541363907281	0.7807102234959964	0.8221735959887364	0.55	0.3	0.0	0.003905152157098077	0.003905152157098077
3608	0.07391907535327219	0.0428399613506718	0.03642216743051728	0.6235775614816541	-1	0	0	0.2	2	0.9230769230769231	12	0.5357142857142857	0.9230769230769231	14	12	0	0	0	0.14285714285714285	2	14	15	0.0	0	0.7764444918880176	0.9283289077444288	0.7714665779786253	0.9493420779794352	0.6667595122574309	0.8847612366267468	0.6775760844400652	0.9248464663778966	0	0	0.0	0.03642216743051728	0.03642216743051728
3448	0.043393052312038646	0.0027163443822722424	2.252590151693735e-05	0.6687798578821355	-1	0	0	0.2	2	0.9230769230769231	12	0.5357142857142857	0.9230769230769231	14	12	0	0	0	0.14285714285714285	2	14	15	0.0	0	0.7009385415843348	0.938801189454692	0.7546769862720195	0.9661758833765544	0.6667595122574309	0.8863974738356812	0.704188773609662	0.937752587377904	0	0	0.0	2.252590151693735e-05	2.252590151693735e-05
3340	0.07169395089931617	0.041807923908280385	0.03762253655537479	0.6253075576691174	-1	0	0	0.2	2	0.9230769230769231	12	0.5357142857142857	0.9230769230769231	14	12	0	0	0	0.14285714285714285	2	14	15	0.0	0	0.7764444918880176	0.9283289077444288	0.7714665779786253	0.9505726505148271	0.6667595122574309	0.8847612366267468	0.6775760844400652	0.9254440375106678	0	0	0.0	0.03762253655537479	0.03762253655537479
1205	0.0549521062361335	0.017616206331907826	0.016520168308608137	0.6981853861232947	-1	0	0	0.25	2	0.9	9	0.5454545454545454	0.9	10	9	1	0	0	0.18181818181818182	2	11	12	0.0	0	0.5778837269840176	0.9166777602885923	0.7714665779786253	0.9249372070411368	0.5949513278874919	0.8940374845622497	0.7449496865908816	0.9127247855305624	0	0	0.0	0.016520168308608137	0.016520168308608137
3330	0.0740479409104533	0.04153682771688481	0.0361609048134658	0.6236023855163562	-1	0	0	0.2	2	0.9230769230769231	12	0.5357142857142857	0.9230769230769231	14	12	0	0	0	0.14285714285714285	2	14	15	0.0	0	0.7764444918880176	0.9283289077444288	0.7714665779786253	0.9505726505148271	0.6667595122574309	0.8847612366267468	0.6775760844400652	0.9254440375106678	0	0	0.0	0.0361609048134658	0.0361609048134658
1868	0.07059584851903461	0.03245171262639137	0.03242157050383074	0.6523414616973296	-1	0	0	0.2	2	0.9230769230769231	12	0.5357142857142857	0.9230769230769231	14	12	0	0	0	0.14285714285714285	2	14	15	0.0	0	0.7764444918880176	0.9622257642944804	0.5765162521396894	0.9367565641428435	0.6182006250227878	0.9136989843952308	0.6775760844400652	0.9407124352865605	0	0	0.0	0.03242157050383074	0.03242157050383074
3582	0.07146776755953187	0.04156082395943646	0.03485132240605923	0.6227141577794411	-1	0	0	0.2	2	0.9230769230769231	12	0.5357142857142857	0.9230769230769231	14	12	0	0	0	0.14285714285714285	2	14	15	0.0	0	0.7764444918880176	0.9283289077444288	0.7714665779786253	0.9505726505148271	0.6667595122574309	0.8847612366267468	0.6775760844400652	0.9254440375106678	0	0	0.0	0.03485132240605923	0.03485132240605923
1028	0.07931475779778252	0.02156981406787368	0.021078096095105126	0.6071389373796274	-1	0	0	0.2	2	0.9230769230769231	12	0.5357142857142857	0.9230769230769231	14	12	0	0	0	0.14285714285714285	2	14	15	0.0	0	0.5959954508862568	0.9496564528596223	0.7714665779786253	0.9092914756524224	0.6414499221580838	0.8851063260752601	0.738147910041591	0.9189363058323794	0	0	0.0	0.021078096095105126	0.021078096095105126
447	0.06675963732855161	0.016839494678439013	0.016112793750103438	0.5972586015688002	-1	0	0	0.1	1	1.0	13	1.0	1.0	14	13	0	0	0	0.06666666666666667	1	15	15	0.0	0	0.5778837269840176	0.920705308968211	0.788256169685231	0.9547643069073447	0.5231431435175529	0.893538952216742	0.816739461125991	0.927100884820789	0	0	0.0	0.016112793750103438	0.016112793750103438
3658	0.07332198619966702	0.042251627744392	0.036231464118131676	0.6254244557552924	-1	0	0	0.2	2	0.9230769230769231	12	0.5357142857142857	0.9230769230769231	14	12	0	0	0	0.14285714285714285	2	14	15	0.0	0	0.7764444918880176	0.9283289077444288	0.7714665779786253	0.9505726505148271	0.6667595122574309	0.8847612366267468	0.6775760844400652	0.9254440375106678	0	0	0.0	0.036231464118131676	0.036231464118131676
4735	0.07652800942837461	0.040879502857574745	0.03631806725736099	0.6263257899412034	-1	0	0	0.2	2	0.9230769230769231	12	0.5357142857142857	0.9230769230769231	14	12	0	0	0	0.14285714285714285	2	14	15	0.0	0	0.7764444918880176	0.9297755163697053	0.7714665779786253	0.9493420779794352	0.6667595122574309	0.8866461147778105	0.6775760844400652	0.9257809642076098	0	0	0.0	0.03631806725736099	0.03631806725736099
138	0.006966247721967362	6.672874512942056e-05	1.368775432428417e-05	0.9862311608497997	-1	0	0	0.5	2	0.5	2	0.5	0.5	4	2	1	1	0	0.75	4	3	6	0.25	0	0.3486920493898195	0.9113608846570054	0.1887708839204757	0.830093619485566	0.5282277278947519	0.928413214842144	0.8887604577023047	0.8965755357364433	1.0	0.75	0.0	1.368775432428417e-05	1.368775432428417e-05
2243	0.07103880073136036	0.03373045672026096	0.033688861565461595	0.6603578983662306	-1	0	0	0.2	2	0.9230769230769231	12	0.5357142857142857	0.9230769230769231	14	12	0	0	0	0.14285714285714285	2	14	15	0.0	0	0.7764444918880176	0.9622257642944804	0.5765162521396894	0.9367565641428435	0.6182006250227878	0.9136989843952308	0.6775760844400652	0.9407124352865605	0	0	0.0	0.033688861565461595	0.033688861565461595
4476	0.07739108300322715	0.04280179881438052	0.03732133813554235	0.6155287716867439	-1	0	0	0.2	2	0.9230769230769231	12	0.5357142857142857	0.9230769230769231	14	12	0	0	0	0.14285714285714285	2	14	15	0.0	0	0.7764444918880176	0.9297755163697053	0.7714665779786253	0.9493420779794352	0.6667595122574309	0.8866461147778105	0.6775760844400652	0.9257809642076098	0	0	0.0	0.03732133813554235	0.03732133813554235
626	0.07510208777900969	0.022485676308376862	0.012489287065294646	0.608026548355941	-1	0	0	0.2	2	0.9230769230769231	12	0.5357142857142857	0.9230769230769231	14	12	0	0	0	0.14285714285714285	2	14	15	0.0	0	0.5778837269840176	0.9532538216440262	0.7546769862720195	0.925879689485065	0.5577369997201528	0.9002734544840914	0.7180354460445226	0.929573527807431	0	0	0.0	0.012489287065294646	0.012489287065294646
4802	0.07620753076692267	0.0407071875198837	0.034961330371069174	0.623169725211612	-1	0	0	0.2	2	0.9230769230769231	12	0.5357142857142857	0.9230769230769231	14	12	0	0	0	0.14285714285714285	2	14	15	0.0	0	0.7764444918880176	0.9297755163697053	0.7714665779786253	0.9493420779794352	0.6667595122574309	0.8866461147778105	0.6775760844400652	0.9257809642076098	0	0	0.0	0.034961330371069174	0.034961330371069174
3249	0.0707113055888934	0.03532732453352982	0.03530902460877116	0.6424181632383325	-1	0	0	0.2	2	0.9230769230769231	12	0.5357142857142857	0.9230769230769231	14	12	0	0	0	0.14285714285714285	2	14	15	0.0	0	0.7764444918880176	0.9588385768872864	0.5765162521396894	0.9367565641428435	0.6182006250227878	0.9172708056438351	0.6546522077993456	0.9399036266134162	0	0	0.0	0.03530902460877116	0.03530902460877116
3859	0.07181432052040579	0.031828033311785006	0.03176114633507848	0.6117329424986419	-1	0	0	0.2	2	0.9230769230769231	12	0.5357142857142857	0.9230769230769231	14	12	0	0	0	0.14285714285714285	2	14	15	0.0	0	0.7764444918880176	0.9492490402679219	0.7714665779786253	0.9413816925839066	0.6667595122574309	0.9070392688699362	0.6546522077993456	0.9346867765213419	0	0	0.0	0.03176114633507848	0.03176114633507848
414	0.043635316928183863	0.005079279377963628	0.0050054528268138705	0.8911411752888743	-1	0	0	0.2	2	0.9230769230769231	12	0.375	0.7692307692307693	11	10	3	1	0	0.625	5	8	15	0.1111111111111111	0.46153846153846156	0.6997375632499335	0.9303005362323329	0.700488736184421	0.9427188308020407	0.6667595122574309	0.9083220300340729	0.6775760844400652	0.9283628827472103	1.0	0.2727272727272727	0.0	0.0050054528268138705	0.0050054528268138705
277	0.01447096809787226	0.0008553147491646015	-0.0008064467132198666	0.9772797388369194	-1	0	0	0.16666666666666666	1	1.0	7	0.75	0.5714285714285714	5	4	3	3	0	0.75	4	3	9	0.3333333333333333	0	0.9230558961846421	0.9434220277254581	0.2817546933182847	0.9590713694466593	0.7570860091444744	0.848589855188661	0.8687815705118846	0.9284998781382886	0.6	0.6	0.0	-8.064467132198666e-05	-8.064467132198666e-05
2797	0.07318916619449789	0.03610439877706823	0.03561310396913513	0.6455670764062276	-1	0	0	0.2	2	0.9230769230769231	12	0.5357142857142857	0.9230769230769231	14	12	0	0	0	0.14285714285714285	2	14	15	0.0	0	0.7764444918880176	0.9588385768872864	0.5765162521396894	0.9367565641428435	0.6182006250227878	0.9172708056438351	0.6546522077993456	0.9399036266134162	0	0	0.0	0.03561310396913513	0.03561310396913513
2590	0.07222564088453186	0.0358544076179959	0.03528875690715728	0.6475945108001144	-1	0	0	0.2	2	0.9230769230769231	12	0.5357142857142857	0.9230769230769231	14	12	0	0	0	0.14285714285714285	2	14	15	0.0	0	0.7764444918880176	0.9622257642944804	0.5765162521396894	0.9367565641428435	0.6182006250227878	0.9102850233906575	0.6821724993114694	0.9399166249590051	0	0	0.0	0.03528875690715728	0.03528875690715728
4505	0.07673554490787773	0.041257504032860784	0.035793846430231833	0.619850357305838	-1	0	0	0.2	2	0.9230769230769231	12	0.5357142857142857	0.9230769230769231	14	12	0	0	0	0.14285714285714285	2	14	15	0.0	0	0.7764444918880176	0.9297755163697053	0.7714665779786253	0.9493420779794352	0.6667595122574309	0.8866461147778105	0.6775760844400652	0.9257809642076098	0	0	0.0	0.035793846430231833	0.035793846430231833
1480	0.07534115507560048	0.026793361760329305	0.0059990343186931356	0.5910795552586119	-1	0	0	0.1	1	1.0	13	1.0	1.0	14	13	0	0	0	0.06666666666666667	1	15	15	0.0	0	0.7952930937332032	0.9299460566579775	0.7546769862720195	0.9459539233536832	0.6667595122574309	0.918132395810449	0.6546522077993456	0.9322526629531038	0	0	0.0	0.0059990343186931356	0.0059990343186931356
4493	0.0741502493838412	0.041848836021201055	0.03546816906133979	0.6267785703512946	-1	0	0	0.2	2	0.9230769230769231	12	0.5357142857142857	0.9230769230769231	14	12	0	0	0	0.14285714285714285	2	14	15	0.0	0	0.7764444918880176	0.9283289077444288	0.7714665779786253	0.9493420779794352	0.6667595122574309	0.8847612366267468	0.6775760844400652	0.9248464663778966	0	0	0.0	0.03546816906133979	0.03546816906133979
3155	0.07195309154876081	0.040378536546478876	0.033451270019721306	0.6309681447605543	-1	0	0	0.2	2	0.9230769230769231	12	0.5357142857142857	0.9230769230769231	14	12	0	0	0	0.14285714285714285	2	14	15	0.0	0	0.7764444918880176	0.9283289077444288	0.7714665779786253	0.9505726505148271	0.6667595122574309	0.8847612366267468	0.6775760844400652	0.9254440375106678	0	0	0.0	0.033451270019721306	0.033451270019721306
2694	0.06952352327737514	0.03506822926752593	0.034965356079563144	0.6469273996705993	-1	0	0	0.2	2	0.9230769230769231	12	0.5357142857142857	0.9230769230769231	14	12	0	0	0	0.14285714285714285	2	14	15	0.0	0	0.7764444918880176	0.9622257642944804	0.5765162521396894	0.9367565641428435	0.6182006250227878	0.9136989843952308	0.6775760844400652	0.9407124352865605	0	0	0.0	0.034965356079563144	0.034965356079563144
4449	0.07555109309669127	0.04153231578549157	0.03676017463334279	0.6160341296375672	-1	0	0	0.2	2	0.9230769230769231	12	0.5357142857142857	0.9230769230769231	14	12	0	0	0	0.14285714285714285	2	14	15	0.0	0	0.7764444918880176	0.9297755163697053	0.7714665779786253	0.9493420779794352	0.6667595122574309	0.8866461147778105	0.6775760844400652	0.9257809642076098	0	0	0.0	0.03676017463334279	0.03676017463334279
2851	0.07403448231642312	0.03669878476214643	0.036142735721059346	0.6396133680477347	-1	0	0	0.2	2	0.9230769230769231	12	0.5357142857142857	0.9230769230769231	14	12	0	0	0	0.14285714285714285	2	14	15	0.0	0	0.7764444918880176	0.9588385768872864	0.5765162521396894	0.9367565641428435	0.6182006250227878	0.9172708056438351	0.6546522077993456	0.9399036266134162	0	0	0.0	0.036142735721059346	0.036142735721059346
1669	0.07821102045722736	0.021016817928450896	0.020584174099542645	0.6749616691893456	-1	0	0	0.1	1	1.0	13	1.0	1.0	14	13	0	0	0	0.06666666666666667	1	15	15	0.0	0	0.5959954508862568	0.9306188858889877	0.7714665779786253	0.9622005056244649	0.5928910349234409	0.8814902006256842	0.6986509228822411	0.9317101209288642	0	0	0.0	0.020584174099542645	0.020584174099542645
4699	0.07522227598830204	0.040276491668730624	0.035781039454331615	0.6217932101582562	-1	0	0	0.2	2	0.9230769230769231	12	0.5357142857142857	0.9230769230769231	14	12	0	0	0	0.14285714285714285	2	14	15	0.0	0	0.7764444918880176	0.9297755163697053	0.7714665779786253	0.9493420779794352	0.6667595122574309	0.8866461147778105	0.6775760844400652	0.9257809642076098	0	0	0.0	0.035781039454331615	0.035781039454331615
1998	0.07225688439962703	0.03438732178155217	0.03419796833080229	0.6603472691347398	-1	0	0	0.2	2	0.9230769230769231	12	0.5357142857142857	0.9230769230769231	14	12	0	0	0	0.14285714285714285	2	14	15	0.0	0	0.7764444918880176	0.9622257642944804	0.5765162521396894	0.9367565641428435	0.6182006250227878	0.9136989843952308	0.6775760844400652	0.9407124352865605	0	0	0.0	0.03419796833080229	0.03419796833080229
781	0.0669149620915481	0.024202398772388493	0.021774235753822632	0.6579928020549963	-1	0	0	0.1	1	1.0	13	1.0	1.0	14	13	0	0	0	0.06666666666666667	1	15	15	0.0	0	0.5959954508862568	0.9403748155928205	0.7714665779786253	0.9635094996590118	0.5949513278874919	0.9151289955427611	0.6822697626232	0.9428496401474937	0	0	0.0	0.021774235753822632	0.021774235753822632
1245	0.07993234153456084	0.02258861212127398	0.022322634622842525	0.6106787386783807	-1	0	0	0.2	2	0.9230769230769231	12	0.5357142857142857	0.9230769230769231	14	12	0	0	0	0.14285714285714285	2	14	15	0.0	0	0.5959954508862568	0.9480922413786235	0.7714665779786253	0.9174189270070396	0.6182006250227878	0.8850008035599348	0.738147910041591	0.9206450359467865	0	0	0.0	0.022322634622842525	0.022322634622842525
767	0.0797552124408338	0.021854022912054804	0.021310492945937547	0.6045330722111683	-1	0	0	0.2	2	0.9230769230769231	12	0.5357142857142857	0.9230769230769231	14	12	0	0	0	0.14285714285714285	2	14	15	0.0	0	0.5959954508862568	0.9496564528596223	0.7714665779786253	0.9092914756524224	0.6414499221580838	0.8851063260752601	0.738147910041591	0.9189363058323794	0	0	0.0	0.021310492945937547	0.021310492945937547
798	0.06851162377029406	0.024276896304087907	0.021837709716479956	0.6580290384990708	-1	0	0	0.1	1	1.0	13	1.0	1.0	14	13	0	0	0	0.06666666666666667	1	15	15	0.0	0	0.5959954508862568	0.9403748155928205	0.7714665779786253	0.9635094996590118	0.5949513278874919	0.9151289955427611	0.6822697626232	0.9428496401474937	0	0	0.0	0.021837709716479956	0.021837709716479956
448	0.05996060837010802	0.007317154909702554	0.0071322196618360196	0.836466267719421	-1	0	0	0.1	1	1.0	13	0.23809523809523808	0.8461538461538461	12	11	2	0	0	0.7777777777777778	9	7	15	0.0	0	0.7110470307003881	0.9389659834155876	0.29618220223708264	0.9505366273214106	0.23411075546554092	0.8928513217434462	0.8725288452018749	0.9310617832179752	0	0	0.0	0.0071322196618360196	0.0071322196618360196
1353	0.07415731801343017	0.012958920017685957	0.012257464141940783	0.7219423404231466	-1	0	0	0.1	1	1.0	13	1.0	1.0	14	13	0	0	0	0.06666666666666667	1	15	15	0.0	0	0.40178403144095104	0.9524045023662059	0.7714665779786253	0.9638561440813026	0.6043659135898061	0.9235004069832135	0.7593285197348676	0.9489971456191194	0	0	0.0	0.012257464141940783	0.012257464141940783
1492	0.06770025029898129	0.03749822088474854	0.03331669599305881	0.6376571678091741	-1	0	0	0.2	2	0.9230769230769231	12	0.5357142857142857	0.9230769230769231	14	12	0	0	0	0.14285714285714285	2	14	15	0.0	0	0.7764444918880176	0.9471738126089639	0.7714665779786253	0.9174189270070396	0.6414499221580838	0.8851063260752601	0.6873765216740008	0.9202185354227268	0	0	0.0	0.03331669599305881	0.03331669599305881
274	0.06299275473275855	0.0077256135517782066	0.0033082910576508967	0.7249848148500424	-1	0	0	0.2	2	0.9230769230769231	12	0.25	0.8461538461538461	13	11	1	1	0	0.6	10	6	15	0.25	0	0.40816323568884016	0.9354256747901263	0.5839586875256582	0.7209714186275722	0.4718200581113209	0.9377467430907727	0.872238175583126	0.8920235816161409	1.0	0.15384615384615385	0.0	0.0033082910576508967	0.0033082910576508967
3663	0.07401683263964624	0.04183029267894428	0.0373774499358834	0.6226197551875743	-1	0	0	0.2	2	0.9230769230769231	12	0.5357142857142857	0.9230769230769231	14	12	0	0	0	0.14285714285714285	2	14	15	0.0	0	0.7764444918880176	0.9283289077444288	0.7714665779786253	0.9493420779794352	0.6667595122574309	0.8847612366267468	0.6775760844400652	0.9248464663778966	0	0	0.0	0.0373774499358834	0.0373774499358834
1089	0.08068994673879726	0.02198829910088742	0.02183319557040105	0.6034199082142119	-1	0	0	0.2	2	0.9230769230769231	12	0.5357142857142857	0.9230769230769231	14	12	0	0	0	0.14285714285714285	2	14	15	0.0	0	0.5959954508862568	0.9410380697524338	0.7714665779786253	0.9234156429424984	0.6062958869547959	0.8912544905657681	0.738147910041591	0.9208874244153684	0	0	0.0	0.02183319557040105	0.02183319557040105
4143	0.07526673714020915	0.04331580612815299	0.03762037407382884	0.6204151666388285	-1	0	0	0.2	2	0.9230769230769231	12	0.5357142857142857	0.9230769230769231	14	12	0	0	0	0.14285714285714285	2	14	15	0.0	0	0.7764444918880176	0.9283289077444288	0.7714665779786253	0.9493420779794352	0.6667595122574309	0.8822893511143567	0.6775760844400652	0.9242880379449692	0	0	0.0	0.03762037407382884	0.03762037407382884
2803	0.0702609317564619	0.036714028326921735	0.03498523587459926	0.6427375495318672	-1	0	0	0.2	2	0.9230769230769231	12	0.5357142857142857	0.9230769230769231	14	12	0	0	0	0.14285714285714285	2	14	15	0.0	0	0.7764444918880176	0.9478971804948773	0.7546769862720195	0.9424545621226658	0.6667595122574309	0.9048604867030582	0.6775760844400652	0.9339981738870579	0	0	0.0	0.03498523587459926	0.03498523587459926
3046	0.07116554234658308	0.03531477741201933	0.03391158318381093	0.657964282394264	-1	0	0	0.2	2	0.9230769230769231	12	0.5357142857142857	0.9230769230769231	14	12	0	0	0	0.14285714285714285	2	14	15	0.0	0	0.7764444918880176	0.9588385768872864	0.5765162521396894	0.9367565641428435	0.6182006250227878	0.9172708056438351	0.6546522077993456	0.9399036266134162	0	0	0.0	0.03391158318381093	0.03391158318381093
2926	0.07314582949332739	0.0359648798164365	0.03550115317997453	0.6456543968265789	-1	0	0	0.2	2	0.9230769230769231	12	0.5357142857142857	0.9230769230769231	14	12	0	0	0	0.14285714285714285	2	14	15	0.0	0	0.7764444918880176	0.9588385768872864	0.5765162521396894	0.9367565641428435	0.6182006250227878	0.9172708056438351	0.6546522077993456	0.9399036266134162	0	0	0.0	0.03550115317997453	0.03550115317997453
238	0.006842289509378723	3.972660395952511e-05	2.061393692766877e-05	0.9448151617969742	-1	0	0	0.4	2	0.8	4	0.5833333333333334	0.6	5	3	1	0	0	0.3333333333333333	2	6	7	0.0	0	0.6170294821649905	0.8774884042936968	0.5787622469726466	0.9710150439065117	0.4778376436638057	0.9523008934105294	0.923214903630168	0.9440011988205073	0	0	0.0	2.061393692766877e-05	2.061393692766877e-05
836	0.07865918611102451	0.020454667621603785	0.020187167980966446	0.5940999384032294	-1	0	0	0.2	2	0.9230769230769231	12	0.5357142857142857	0.9230769230769231	14	12	0	0	0	0.14285714285714285	2	14	15	0.0	0	0.5959954508862568	0.9496564528596223	0.7714665779786253	0.9092914756524224	0.6414499221580838	0.8851063260752601	0.738147910041591	0.9189363058323794	0	0	0.0	0.020187167980966446	0.020187167980966446
4734	0.07742743173828406	0.04249764780307099	0.03779987743447992	0.6146407113037702	-1	0	0	0.2	2	0.9230769230769231	12	0.5357142857142857	0.9230769230769231	14	12	0	0	0	0.14285714285714285	2	14	15	0.0	0	0.7764444918880176	0.9297755163697053	0.7714665779786253	0.9493420779794352	0.6667595122574309	0.8866461147778105	0.6775760844400652	0.9257809642076098	0	0	0.0	0.03779987743447992	0.03779987743447992
4082	0.06655554780814517	0.0322011690167831	0.021550053356484303	0.6358173033843999	-1	0	0	0.2	2	0.9230769230769231	12	0.5357142857142857	0.9230769230769231	14	12	0	0	0	0.14285714285714285	2	14	15	0.0	0	0.7952930937332032	0.9327589655774837	0.7714665779786253	0.9505726505148271	0.6667595122574309	0.8822893511143567	0.6775760844400652	0.9264620487655727	0	0	0.0	0.021550053356484303	0.021550053356484303
95	0.000792791795097378	4.1191494184168534e-05	1.3737150567204833e-07	0.9980095646578971	-1	0	0	0.5	1	1.0	1	1.0	0	1	0	1	5	0	0.3333333333333333	3	1	3	1.0	0	0	0	0	0	0	0	0	0	0	0	0	1.3737150567204833e-07	1.3737150567204833e-07
2549	0.06331193369630758	0.03652321100415341	0.017502123600316197	0.6305238057710985	-1	0	0	0.2222222222222222	2	0.9090909090909091	10	0.5416666666666666	0.9090909090909091	12	10	0	0	0	0.16666666666666666	2	12	13	0.0	0	0.7952930937332032	0.9604185631396579	0.842509289779063	0.9521838409691592	0.6667595122574309	0.9337134873298754	0.6775760844400652	0.9498774613518806	0	0	0.0	0.017502123600316197	0.017502123600316197
2905	0.07233546802460253	0.03481283255871219	0.03385000250758808	0.6509241418422422	-1	0	0	0.2	2	0.9230769230769231	12	0.5357142857142857	0.9230769230769231	14	12	0	0	0	0.14285714285714285	2	14	15	0.0	0	0.7764444918880176	0.9588385768872864	0.5765162521396894	0.9367565641428435	0.6182006250227878	0.9172708056438351	0.6775760844400652	0.9399036266134162	0	0	0.0	0.03385000250758808	0.03385000250758808
3375	0.07380059714296626	0.04188703998023182	0.036679424851542554	0.6241268875089301	-1	0	0	0.2	2	0.9230769230769231	12	0.5357142857142857	0.9230769230769231	14	12	0	0	0	0.14285714285714285	2	14	15	0.0	0	0.7764444918880176	0.9283289077444288	0.7714665779786253	0.9505726505148271	0.6667595122574309	0.884438505732296	0.6775760844400652	0.9253712941048126	0	0	0.0	0.036679424851542554	0.036679424851542554
1722	0.08264807661200439	0.026398317552377547	0.013304001258206865	0.6912368092257928	-1	0	0	0.2	2	0.9230769230769231	12	0.5357142857142857	0.9230769230769231	14	12	0	0	0	0.14285714285714285	2	14	15	0.0	0	0.5959954508862568	0.9525274320293742	0.5765162521396894	0.9452246323515029	0.6062958869547959	0.905407133461571	0.7101632318033938	0.9371436046349991	0	0	0.0	0.013304001258206865	0.013304001258206865
1763	0.07146849735469077	0.03251744930166348	0.032482859748979506	0.6559531413742448	-1	0	0	0.2	2	0.9230769230769231	12	0.5357142857142857	0.9230769230769231	14	12	0	0	0	0.14285714285714285	2	14	15	0.0	0	0.7764444918880176	0.9622257642944804	0.5765162521396894	0.9367565641428435	0.6182006250227878	0.9136989843952308	0.6775760844400652	0.9407124352865605	0	0	0.0	0.032482859748979506	0.032482859748979506
4444	0.07587171409909363	0.042278428064109155	0.037165935740848643	0.6170043270147267	-1	0	0	0.2	2	0.9230769230769231	12	0.5357142857142857	0.9230769230769231	14	12	0	0	0	0.14285714285714285	2	14	15	0.0	0	0.7764444918880176	0.9297755163697053	0.7714665779786253	0.9493420779794352	0.6667595122574309	0.8866461147778105	0.6775760844400652	0.9257809642076098	0	0	0.0	0.037165935740848643	0.037165935740848643
3736	0.07523766342794788	0.041937743034168785	0.036476974427739145	0.6238888310596851	-1	0	0	0.2	2	0.9230769230769231	12	0.5357142857142857	0.9230769230769231	14	12	0	0	0	0.14285714285714285	2	14	15	0.0	0	0.7764444918880176	0.9283289077444288	0.7714665779786253	0.9493420779794352	0.6667595122574309	0.8847612366267468	0.6775760844400652	0.9248464663778966	0	0	0.0	0.036476974427739145	0.036476974427739145
534	0.03027770579613442	0.002525368740961246	0.002388920121242881	0.9581817408615402	-1	0	0	0.4	4	0.6153846153846154	8	0.3	0.6153846153846154	12	8	2	2	0	0.5	10	5	15	0.5	0	0.7501864178812381	0.9318915241004656	0.3598917421724422	0.9499149968558611	0.6182006250227878	0.9330787681270829	0.6788758366196207	0.9388454335160492	0.5833333333333333	0.16666666666666666	0.0	0.002388920121242881	0.002388920121242881
1922	0.07048079501634459	0.03320050523714105	0.03314848308672642	0.6536714032674197	-1	0	0	0.2	2	0.9230769230769231	12	0.5357142857142857	0.9230769230769231	14	12	0	0	0	0.14285714285714285	2	14	15	0.0	0	0.7764444918880176	0.9622257642944804	0.5765162521396894	0.9367565641428435	0.6182006250227878	0.9104189183033785	0.6838467221324441	0.9399475017374826	0	0	0.0	0.03314848308672642	0.03314848308672642
507	None	None	None	None	None	0	0	0.3	3	0.6923076923076923	9	0.6818181818181818	0.5384615384615384	10	7	4	2	0	0.18181818181818182	11	2	15	0.2222222222222222	0	0.4241555880138458	0.903269010447442	0.7334829547572668	0.9294213135287541	0.2315296425676942	0.9130358405018228	0.9120613819404677	0.9158871030304424	0.6000000000000001	0.1	0.0	None	None
3215	0.07512814675736558	0.042374424178199525	0.037278901929162236	0.6239886833101611	-1	0	0	0.2	2	0.9230769230769231	12	0.5357142857142857	0.9230769230769231	14	12	0	0	0	0.14285714285714285	2	14	15	0.0	0	0.7764444918880176	0.9283289077444288	0.7714665779786253	0.9505726505148271	0.690008809392727	0.8876680655193405	0.6309861096715722	0.9261043526491576	0	0	0.0	0.037278901929162236	0.037278901929162236
1212	0.06438585786481554	0.023223258363016138	0.021724358000277808	0.6851449679504968	-1	0	0	0.1	1	1.0	13	1.0	1.0	14	13	0	0	0	0.06666666666666667	1	15	15	0.0	0	0.5959954508862568	0.9372847426868327	0.7714665779786253	0.9646740444497012	0.5949513278874919	0.9151289955427611	0.6992063012781757	0.9424861657668829	0	0	0.0	0.021724358000277808	0.021724358000277808
130	0.05036795236009534	0.010354644492609848	0.00690516295315537	0.7433675674147759	-1	0	0	0.125	1	1.0	10	1.0	0.7	8	7	3	3	0	0.08333333333333333	12	1	12	0.3333333333333333	0	0.3967756740553035	0.8999641117962901	0.6261204096830187	0.9328217559922306	0.8365797030821888	0.9488239882701093	0.895641290867056	0.9297298958432177	0.375	0.125	0.0	0.00690516295315537	0.00690516295315537
216	0.029680060864427288	0.002361200180057449	0.0023227387287318726	0.9190468168781433	-1	0	0	0.3	3	0.7692307692307693	10	0.3	0.6153846153846154	10	8	4	1	0	0.5	5	10	15	0.1	0	0.2863516174882907	0.9406416601731096	0.8087258172526358	0.9237378556620083	0.7793280491317522	0.8041994984435357	0.943527957360705	0.9023245589374013	1.0	0.2	0.0	0.0023227387287318726	0.0023227387287318726
785	0.06766306929653408	0.019744108599639848	0.018600686558692847	0.6077879179597097	-1	0	0	0.1	1	1.0	13	1.0	1.0	14	13	0	0	0	0.06666666666666667	1	15	15	0.0	0	0.5778837269840176	0.920705308968211	0.788256169685231	0.9547643069073447	0.5231431435175529	0.893538952216742	0.816739461125991	0.927100884820789	0	0	0.0	0.018600686558692847	0.018600686558692847
2623	0.07111585809762799	0.03682764661202966	0.035402100085201296	0.6454493813601004	-1	0	0	0.2	2	0.9230769230769231	12	0.5357142857142857	0.9230769230769231	14	12	0	0	0	0.14285714285714285	2	14	15	0.0	0	0.7764444918880176	0.9588385768872864	0.5765162521396894	0.9367565641428435	0.6182006250227878	0.9172708056438351	0.6775760844400652	0.9399036266134162	0	0	0.0	0.035402100085201296	0.035402100085201296
4165	0.07445895328111679	0.04174181769341916	0.03568371555950223	0.6238503492846398	-1	0	0	0.2	2	0.9230769230769231	12	0.5357142857142857	0.9230769230769231	14	12	0	0	0	0.14285714285714285	2	14	15	0.0	0	0.7764444918880176	0.9283289077444288	0.7714665779786253	0.9493420779794352	0.6667595122574309	0.8822893511143567	0.6775760844400652	0.9242880379449692	0	0	0.0	0.03568371555950223	0.03568371555950223
3641	0.07313031529778638	0.04138038950510918	0.03615385146394419	0.6227907630754473	-1	0	0	0.2	2	0.9230769230769231	12	0.5357142857142857	0.9230769230769231	14	12	0	0	0	0.14285714285714285	2	14	15	0.0	0	0.7764444918880176	0.9283289077444288	0.7714665779786253	0.9505726505148271	0.6667595122574309	0.8847612366267468	0.6775760844400652	0.9254440375106678	0	0	0.0	0.03615385146394419	0.03615385146394419
2396	0.07361991930438348	0.0352451863860411	0.0352439075637591	0.6512232009059973	-1	0	0	0.2	2	0.9230769230769231	12	0.5357142857142857	0.9230769230769231	14	12	0	0	0	0.14285714285714285	2	14	15	0.0	0	0.7764444918880176	0.9622257642944804	0.5765162521396894	0.9367565641428435	0.6062958869547959	0.9206319699073526	0.6775760844400652	0.942387276965823	0	0	0.0	0.0352439075637591	0.0352439075637591
3545	0.05930767584173853	0.013409947219538138	0.012770252949939867	0.6238223391499171	-1	0	0	0.2	2	0.9230769230769231	12	0.5357142857142857	0.9230769230769231	14	12	0	0	0	0.14285714285714285	2	14	15	0.0	0	0.7009385415843348	0.9389341415775716	0.7546769862720195	0.9646614584826121	0.6667595122574309	0.9087819539048496	0.6822697626232	0.9415569811399109	0	0	0.0	0.012770252949939867	0.012770252949939867
2843	0.07096718264390887	0.03289054912922371	0.03284295563154116	0.6540840108081617	-1	0	0	0.2	2	0.9230769230769231	12	0.5357142857142857	0.9230769230769231	14	12	0	0	0	0.14285714285714285	2	14	15	0.0	0	0.7764444918880176	0.9588385768872864	0.5765162521396894	0.9367565641428435	0.6182006250227878	0.9172708056438351	0.6546522077993456	0.9399036266134162	0	0	0.0	0.03284295563154116	0.03284295563154116
721	0.068494560949389	0.004626804948333923	0.00420153275408793	0.5754951210498879	-1	0	0	0.1	1	1.0	13	1.0	1.0	14	13	0	0	0	0.06666666666666667	1	15	15	0.0	0	0.5597720030817782	0.925529222240077	0.788256169685231	0.9516957098707812	0.4717528358315609	0.9077655747295487	0.7338373541632047	0.9305894202264863	0	0	0.0	0.00420153275408793	0.00420153275408793
4571	0.07421986773345772	0.041130118328125354	0.03462160030186433	0.6261810158970491	-1	0	0	0.2	2	0.9230769230769231	12	0.5357142857142857	0.9230769230769231	14	12	0	0	0	0.14285714285714285	2	14	15	0.0	0	0.7764444918880176	0.9283289077444288	0.7714665779786253	0.9493420779794352	0.6667595122574309	0.8847612366267468	0.6775760844400652	0.9248464663778966	0	0	0.0	0.03462160030186433	0.03462160030186433
2325	0.07033776678310401	0.03494768596659756	0.03487644607502036	0.6480755954927548	-1	0	0	0.2	2	0.9230769230769231	12	0.5357142857142857	0.9230769230769231	14	12	0	0	0	0.14285714285714285	2	14	15	0.0	0	0.7764444918880176	0.9622257642944804	0.5765162521396894	0.9367565641428435	0.6062958869547959	0.9206319699073526	0.6775760844400652	0.942387276965823	0	0	0.0	0.03487644607502036	0.03487644607502036
3364	0.07327027323361288	0.04081274481966056	0.034031709063263846	0.624623081914397	-1	0	0	0.2	2	0.9230769230769231	12	0.5357142857142857	0.9230769230769231	14	12	0	0	0	0.14285714285714285	2	14	15	0.0	0	0.7764444918880176	0.9283289077444288	0.7714665779786253	0.9505726505148271	0.6667595122574309	0.8847612366267468	0.6775760844400652	0.9254440375106678	0	0	0.0	0.034031709063263846	0.034031709063263846
1357	0.07658844990055584	0.022422808171513316	0.021847730367458965	0.6459371666973741	-1	0	0	0.1	1	1.0	13	1.0	1.0	14	13	0	0	0	0.06666666666666667	1	15	15	0.0	0	0.5959954508862568	0.9464325087189891	0.7629313121593365	0.9375605735299192	0.6667595122574309	0.9126201072847487	0.6870593220205096	0.9335347385675651	0	0	0.0	0.021847730367458965	0.021847730367458965
2284	0.002707196621268314	0.0013847814637146674	0.0013783678306354282	0.9806343099019053	-1	0	0	0.5	2	0.75	3	0.5	0.25	3	1	2	3	0	0.75	3	4	6	0.5	0	0.7638689699104355	0.6168906684982185	0.842509289779063	0.6875632887761627	0.6853280444639367	0.553384745748795	0.6775760844400652	0.6208505146909753	0.6666666666666666	0.3333333333333333	0.0	0.0013783678306354282	0.0013783678306354282
2634	0.04407425507459687	0.0014555871786452498	-0.00010724979952951812	0.9275051984675688	-1	0	0	0.2222222222222222	2	0.9090909090909091	10	0.5416666666666666	0.9090909090909091	12	10	0	0	0	0.16666666666666666	2	12	13	0.0	0	0.7952930937332032	0.9604185631396579	0.7546769862720195	0.9546591526258995	0.6667595122574309	0.9337134873298754	0.6600846497360426	0.9507548824974286	0	0	0.0	-1.0724979952951811e-05	-1.0724979952951811e-05
3468	0.06848429110152825	0.004675468732321333	-0.0002830255446253128	0.5763772966621085	-1	0	0	0.2	2	0.9230769230769231	12	0.5357142857142857	0.9230769230769231	14	12	0	0	0	0.14285714285714285	2	14	15	0.0	0	0.5314130771331579	0.9283374849163374	0.8622817699987706	0.9645092912807711	0.690008809392727	0.905758169000723	0.8109584106767092	0.9375494671345013	0	0	0.0	-2.830255446253128e-05	-2.830255446253128e-05
4000	0.07351583468588975	0.042762463525674074	0.0372324760345323	0.6226583949461233	-1	0	0	0.2	2	0.9230769230769231	12	0.5357142857142857	0.9230769230769231	14	12	0	0	0	0.14285714285714285	2	14	15	0.0	0	0.7764444918880176	0.9283289077444288	0.7714665779786253	0.9493420779794352	0.6667595122574309	0.8847612366267468	0.6775760844400652	0.9248464663778966	0	0	0.0	0.0372324760345323	0.0372324760345323
2861	0.07361926141928143	0.03543998578589716	0.03525144292023247	0.6434355691884293	-1	0	0	0.2	2	0.9230769230769231	12	0.5357142857142857	0.9230769230769231	14	12	0	0	0	0.14285714285714285	2	14	15	0.0	0	0.7764444918880176	0.9588385768872864	0.5765162521396894	0.9367565641428435	0.6182006250227878	0.9172708056438351	0.6546522077993456	0.9399036266134162	0	0	0.0	0.03525144292023247	0.03525144292023247
3430	0.07130245122892125	0.0414168579643938	0.03669175059414291	0.6265113787022307	-1	0	0	0.2	2	0.9230769230769231	12	0.5357142857142857	0.9230769230769231	14	12	0	0	0	0.14285714285714285	2	14	15	0.0	0	0.7764444918880176	0.9283289077444288	0.7714665779786253	0.9505726505148271	0.6667595122574309	0.8847612366267468	0.6775760844400652	0.9254440375106678	0	0	0.0	0.03669175059414291	0.03669175059414291
3999	0.07405268282574577	0.04187015137454599	0.03810927023435341	0.6243221987884633	-1	0	0	0.2	2	0.9230769230769231	12	0.5357142857142857	0.9230769230769231	14	12	0	0	0	0.14285714285714285	2	14	15	0.0	0	0.7764444918880176	0.9283289077444288	0.7714665779786253	0.9493420779794352	0.6667595122574309	0.8847612366267468	0.6775760844400652	0.9248464663778966	0	0	0.0	0.03810927023435341	0.03810927023435341
4379	0.07353815760144783	0.04277652717232176	0.03779894850761957	0.6214875648745619	-1	0	0	0.2	2	0.9230769230769231	12	0.5357142857142857	0.9230769230769231	14	12	0	0	0	0.14285714285714285	2	14	15	0.0	0	0.7764444918880176	0.9283289077444288	0.7714665779786253	0.9493420779794352	0.6667595122574309	0.8847612366267468	0.6775760844400652	0.9248464663778966	0	0	0.0	0.03779894850761957	0.03779894850761957
961	0.078379994843321	0.021228031848590845	0.02098707462420606	0.6025743400917625	-1	0	0	0.2	2	0.9230769230769231	12	0.5357142857142857	0.9230769230769231	14	12	0	0	0	0.14285714285714285	2	14	15	0.0	0	0.5959954508862568	0.9496564528596223	0.7714665779786253	0.9092914756524224	0.6414499221580838	0.8851063260752601	0.738147910041591	0.9189363058323794	0	0	0.0	0.02098707462420606	0.02098707462420606
4862	0.07636533601090478	0.040736687090578184	0.03394368755491496	0.6168570629147447	-1	0	0	0.2	2	0.9230769230769231	12	0.5357142857142857	0.9230769230769231	14	12	0	0	0	0.14285714285714285	2	14	15	0.0	0	0.7764444918880176	0.9297755163697053	0.7714665779786253	0.9493420779794352	0.6667595122574309	0.8866461147778105	0.6775760844400652	0.9257809642076098	0	0	0.0	0.03394368755491496	0.03394368755491496
842	0.0790438494775982	0.022027433976199908	0.02157476077886891	0.6063149258544271	-1	0	0	0.2	2	0.9230769230769231	12	0.5357142857142857	0.9230769230769231	14	12	0	0	0	0.14285714285714285	2	14	15	0.0	0	0.5959954508862568	0.9496564528596223	0.7714665779786253	0.9092914756524224	0.6414499221580838	0.8851063260752601	0.738147910041591	0.9189363058323794	0	0	0.0	0.02157476077886891	0.02157476077886891
2657	0.06945432207514546	0.034955976162033685	0.03471614671523463	0.6475122130220005	-1	0	0	0.2	2	0.9230769230769231	12	0.5357142857142857	0.9230769230769231	14	12	0	0	0	0.14285714285714285	2	14	15	0.0	0	0.7764444918880176	0.9622257642944804	0.5765162521396894	0.9367565641428435	0.6182006250227878	0.9136989843952308	0.6775760844400652	0.9407124352865605	0	0	0.0	0.03471614671523463	0.03471614671523463
2180	0.07026294727198956	0.03483541235814477	0.03450469506944311	0.6486137379248977	-1	0	0	0.2	2	0.9230769230769231	12	0.5357142857142857	0.9230769230769231	14	12	0	0	0	0.14285714285714285	2	14	15	0.0	0	0.7764444918880176	0.9622257642944804	0.5765162521396894	0.9367565641428435	0.6182006250227878	0.9136989843952308	0.6775760844400652	0.9407124352865605	0	0	0.0	0.03450469506944311	0.03450469506944311
1095	0.080058819444821	0.016971645310444046	0.001745958286241989	0.6876825798850255	-1	0	0	0.2	2	0.9230769230769231	12	0.5357142857142857	0.9230769230769231	13	12	1	0	0	0.14285714285714285	2	14	15	0.0	0	0.5959954508862568	0.9626182984715599	0.7546769862720195	0.9361602481379898	0.6667595122574309	0.902372584850854	0.6970122717025214	0.9381531360195664	0	0	0.0	0.001745958286241989	0.001745958286241989
1269	0.07865428478140066	0.023084536344857926	0.02271009360497257	0.612537554939521	-1	0	0	0.2	2	0.9230769230769231	12	0.5357142857142857	0.9230769230769231	14	12	0	0	0	0.14285714285714285	2	14	15	0.0	0	0.5959954508862568	0.9480922413786235	0.7714665779786253	0.9174189270070396	0.6182006250227878	0.8850008035599348	0.738147910041591	0.9206450359467865	0	0	0.0	0.02271009360497257	0.02271009360497257
851	0.07930749340617523	0.02157759057628002	0.021512743374572884	0.59755246506433	-1	0	0	0.2	2	0.9230769230769231	12	0.5357142857142857	0.9230769230769231	14	12	0	0	0	0.14285714285714285	2	14	15	0.0	0	0.5959954508862568	0.9410380697524338	0.7714665779786253	0.9234156429424984	0.6062958869547959	0.8912544905657681	0.738147910041591	0.9208874244153684	0	0	0.0	0.021512743374572884	0.021512743374572884
3591	0.07110912695317312	0.04185423827642816	0.03518111619401195	0.6224660070026733	-1	0	0	0.2	2	0.9230769230769231	12	0.5357142857142857	0.9230769230769231	14	12	0	0	0	0.14285714285714285	2	14	15	0.0	0	0.7764444918880176	0.9283289077444288	0.7714665779786253	0.9505726505148271	0.6667595122574309	0.8847612366267468	0.6775760844400652	0.9254440375106678	0	0	0.0	0.03518111619401195	0.03518111619401195
1999	0.06914716517896428	0.03320589469804483	0.03305750006315911	0.6597351258035624	-1	0	0	0.2	2	0.9230769230769231	12	0.5357142857142857	0.9230769230769231	14	12	0	0	0	0.14285714285714285	2	14	15	0.0	0	0.7764444918880176	0.9622257642944804	0.5765162521396894	0.9367565641428435	0.6182006250227878	0.9136989843952308	0.6775760844400652	0.9407124352865605	0	0	0.0	0.03305750006315911	0.03305750006315911
3821	0.07377413227924202	0.04281563914138709	0.03738686949067656	0.6215156864962802	-1	0	0	0.2	2	0.9230769230769231	12	0.5357142857142857	0.9230769230769231	14	12	0	0	0	0.14285714285714285	2	14	15	0.0	0	0.7764444918880176	0.9283289077444288	0.7714665779786253	0.9493420779794352	0.6667595122574309	0.8847612366267468	0.6775760844400652	0.9248464663778966	0	0	0.0	0.03738686949067656	0.03738686949067656
1047	0.06904697693218295	0.023446178985844213	0.022153470828571293	0.5597512055855113	-1	0	0	0.2	2	0.9230769230769231	12	0.5357142857142857	0.9230769230769231	14	12	0	0	0	0.14285714285714285	2	14	15	0.0	0	0.5959954508862568	0.9480922413786235	0.7714665779786253	0.9092914756524224	0.6182006250227878	0.8850008035599348	0.738147910041591	0.9181059982085739	0	0	0.0	0.022153470828571293	0.022153470828571293
2653	0.0730087149687739	0.04092180485686317	0.03421904126778792	0.6250946092850691	-1	0	0	0.2	2	0.9230769230769231	12	0.5357142857142857	0.9230769230769231	14	12	0	0	0	0.14285714285714285	2	14	15	0.0	0	0.7764444918880176	0.9283289077444288	0.7714665779786253	0.9505726505148271	0.6667595122574309	0.8847612366267468	0.6775760844400652	0.9254440375106678	0	0	0.0	0.03421904126778792	0.03421904126778792
4349	0.07657232882303845	0.04360031929729937	0.03772129033370519	0.6242549479445006	-1	0	0	0.2	2	0.9230769230769231	12	0.5357142857142857	0.9230769230769231	14	12	0	0	0	0.14285714285714285	2	14	15	0.0	0	0.7764444918880176	0.9283289077444288	0.7714665779786253	0.9493420779794352	0.6667595122574309	0.8847612366267468	0.6775760844400652	0.9248464663778966	0	0	0.0	0.03772129033370519	0.03772129033370519
2295	0.07137738792854122	0.03561688798423612	0.035308749692701244	0.6454943026133697	-1	0	0	0.2	2	0.9230769230769231	12	0.5357142857142857	0.9230769230769231	14	12	0	0	0	0.14285714285714285	2	14	15	0.0	0	0.7764444918880176	0.9622257642944804	0.5765162521396894	0.9367565641428435	0.6182006250227878	0.9136989843952308	0.6775760844400652	0.9407124352865605	0	0	0.0	0.035308749692701244	0.035308749692701244
2230	0.06990436792644045	0.03513477153960934	0.035012004730740315	0.6468447019529189	-1	0	0	0.2	2	0.9230769230769231	12	0.5357142857142857	0.9230769230769231	14	12	0	0	0	0.14285714285714285	2	14	15	0.0	0	0.7764444918880176	0.9622257642944804	0.5765162521396894	0.9367565641428435	0.6182006250227878	0.9136989843952308	0.6775760844400652	0.9407124352865605	0	0	0.0	0.035012004730740315	0.035012004730740315
3004	0.07197296054340181	0.036073434088169085	0.036067511913573456	0.6436610314869082	-1	0	0	0.2	2	0.9230769230769231	12	0.5357142857142857	0.9230769230769231	14	12	0	0	0	0.14285714285714285	2	14	15	0.0	0	0.7764444918880176	0.9588385768872864	0.5765162521396894	0.9367565641428435	0.6182006250227878	0.9172708056438351	0.6546522077993456	0.9399036266134162	0	0	0.0	0.036067511913573456	0.036067511913573456
2542	0.07351340711049104	0.03585912014151649	0.035772554972499	0.6455884998349581	-1	0	0	0.2	2	0.9230769230769231	12	0.5357142857142857	0.9230769230769231	14	12	0	0	0	0.14285714285714285	2	14	15	0.0	0	0.7764444918880176	0.9588385768872864	0.5765162521396894	0.9367565641428435	0.6182006250227878	0.9172708056438351	0.6546522077993456	0.9399036266134162	0	0	0.0	0.035772554972499	0.035772554972499
3365	0.06909039262476667	0.012390015941044804	0.011508688529921686	0.6448707393579609	-1	0	0	0.2	2	0.9230769230769231	12	0.5357142857142857	0.9230769230769231	14	12	0	0	0	0.14285714285714285	2	14	15	0.0	0	0.6094000082062074	0.9488475727461376	0.3839813860618416	0.9168443435681295	0.6062958869547959	0.9250155408709909	0.7294818441901179	0.9315702408080714	0	0	0.0	0.011508688529921686	0.011508688529921686
3226	0.07255976587247608	0.04160859465734767	0.03633547718559925	0.6228441559893031	-1	0	0	0.2	2	0.9230769230769231	12	0.5357142857142857	0.9230769230769231	14	12	0	0	0	0.14285714285714285	2	14	15	0.0	0	0.7764444918880176	0.9283289077444288	0.7714665779786253	0.9493420779794352	0.6667595122574309	0.8847612366267468	0.6775760844400652	0.9248464663778966	0	0	0.0	0.03633547718559925	0.03633547718559925
3107	0.07432238738644975	0.03637670940951904	0.035732627265342154	0.6442775009424722	-1	0	0	0.2	2	0.9230769230769231	12	0.5357142857142857	0.9230769230769231	14	12	0	0	0	0.14285714285714285	2	14	15	0.0	0	0.7764444918880176	0.9588385768872864	0.5765162521396894	0.9367565641428435	0.6182006250227878	0.9172708056438351	0.6546522077993456	0.9399036266134162	0	0	0.0	0.035732627265342154	0.035732627265342154
2499	0.07162248713413075	0.03677321321203076	0.0356839227025356	0.6477449744261092	-1	0	0	0.2	2	0.9230769230769231	12	0.5357142857142857	0.9230769230769231	14	12	0	0	0	0.14285714285714285	2	14	15	0.0	0	0.7764444918880176	0.9588385768872864	0.5765162521396894	0.9367565641428435	0.6182006250227878	0.9172708056438351	0.6546522077993456	0.9399036266134162	0	0	0.0	0.0356839227025356	0.0356839227025356
2399	0.06804782819841852	0.03447739912591851	0.03405456181625337	0.6485916381899398	-1	0	0	0.2	2	0.9230769230769231	12	0.5357142857142857	0.9230769230769231	14	12	0	0	0	0.14285714285714285	2	14	15	0.0	0	0.7764444918880176	0.9622257642944804	0.5765162521396894	0.9367565641428435	0.6182006250227878	0.9136989843952308	0.6775760844400652	0.9407124352865605	0	0	0.0	0.03405456181625337	0.03405456181625337
4037	0.07453994140202898	0.0428624639728945	0.03666521797290652	0.6247771519458234	-1	0	0	0.2	2	0.9230769230769231	12	0.5357142857142857	0.9230769230769231	14	12	0	0	0	0.14285714285714285	2	14	15	0.0	0	0.7764444918880176	0.9283289077444288	0.7714665779786253	0.9493420779794352	0.6667595122574309	0.8847612366267468	0.6775760844400652	0.9248464663778966	0	0	0.0	0.03666521797290652	0.03666521797290652
539	0.06035641412926773	0.003401035262446791	0.001402951977598825	0.7655205710047018	-1	0	0	0.2222222222222222	2	0.9090909090909091	10	0.5416666666666666	0.9090909090909091	12	10	0	0	0	0.16666666666666666	2	12	13	0.0	0	0.5597720030817782	0.9302191776341132	0.593305843846295	0.9589992360584093	0.5231431435175529	0.9016835413254047	0.8142940157264278	0.9341840288837114	0	0	0.0	0.001402951977598825	0.001402951977598825
3374	0.07279479574754046	0.040300506324673586	0.03528812052735899	0.6359477327474834	-1	0	0	0.2	2	0.9230769230769231	12	0.5357142857142857	0.9230769230769231	14	12	0	0	0	0.14285714285714285	2	14	15	0.0	0	0.7764444918880176	0.9283289077444288	0.7714665779786253	0.9505726505148271	0.6667595122574309	0.8847612366267468	0.6775760844400652	0.9254440375106678	0	0	0.0	0.03528812052735899	0.03528812052735899
681	0.06931362967394444	0.013730391106974554	0.000688472321809227	0.5875039160905838	-1	0	0	0.2	2	0.9230769230769231	12	0.5357142857142857	0.9230769230769231	14	12	0	0	0	0.14285714285714285	2	14	15	0.0	0	0.5959954508862568	0.9515904488467496	0.7714665779786253	0.9500275761825347	0.6062958869547959	0.9163148886871934	0.6935427631270076	0.941157830959773	0	0	0.0	0.000688472321809227	0.000688472321809227
20	0.025181333995958916	0.004178165126327635	0.0023010077008220006	0.9728696328663887	-1	0	0	0.5	5	0.5384615384615384	7	0.375	0.5384615384615384	10	7	4	1	0	0.625	8	5	15	0.1111111111111111	0.36363636363636365	0.5951012369890646	0.9276745942683643	0.7306407648652432	0.9534633734107766	0.5093293442550022	0.9158810243523046	0.8582388048174766	0.9341960876258034	1.0	0	0.0	0.0023010077008220006	0.0023010077008220006
1180	0.07079356804171695	0.022588451963001493	0.02155904230777744	0.5543867193440519	-1	0	0	0.2	2	0.9230769230769231	12	0.5357142857142857	0.9230769230769231	14	12	0	0	0	0.14285714285714285	2	14	15	0.0	0	0.5959954508862568	0.9480922413786235	0.7714665779786253	0.9092914756524224	0.6182006250227878	0.8850008035599348	0.738147910041591	0.9181059982085739	0	0	0.0	0.02155904230777744	0.02155904230777744
435	0.058456488711837944	0.013100500730385097	0.012026291463900444	0.5822648756512101	-1	0	0	0.1	1	1.0	13	1.0	1.0	14	13	0	0	0	0.06666666666666667	1	15	15	0.0	0	0.5597720030817782	0.9288545093071556	0.788256169685231	0.9557519368082307	0.5231431435175529	0.9164386327359388	0.816739461125991	0.9357725602385547	0	0	0.0	0.012026291463900444	0.012026291463900444
1484	0.07843146985381476	0.023412536748010523	0.023034458347242267	0.6780227588950876	-1	0	0	0.1	1	1.0	13	1.0	1.0	14	13	0	0	0	0.06666666666666667	1	15	15	0.0	0	0.5959954508862568	0.9464325087189891	0.7629313121593365	0.9396620400347904	0.6667595122574309	0.909541634766871	0.6870593220205096	0.9335031074373962	0	0	0.0	0.023034458347242267	0.023034458347242267
3224	0.07330729705233045	0.04046584481099596	0.033924101894302845	0.6234653568590172	-1	0	0	0.2	2	0.9230769230769231	12	0.5357142857142857	0.9230769230769231	14	12	0	0	0	0.14285714285714285	2	14	15	0.0	0	0.7764444918880176	0.9283289077444288	0.7714665779786253	0.9505726505148271	0.6667595122574309	0.8847612366267468	0.6775760844400652	0.9254440375106678	0	0	0.0	0.033924101894302845	0.033924101894302845
3812	0.04897883653462311	0.013273441007477904	0.0034753415840721876	0.8109978567282549	-1	0	0	0.2	2	0.9230769230769231	12	0.5357142857142857	0.9230769230769231	14	12	0	0	0	0.14285714285714285	2	14	15	0.0	0	0.7764444918880176	0.9283289077444288	0.7714665779786253	0.9596408095138004	0.6667595122574309	0.8847612366267468	0.7360957602852031	0.9301795091004105	0	0	0.0	0.0034753415840721876	0.0034753415840721876
2513	0.07229029072787617	0.036395530686885065	0.03574928974951074	0.6427301754820285	-1	0	0	0.2	2	0.9230769230769231	12	0.5357142857142857	0.9230769230769231	14	12	0	0	0	0.14285714285714285	2	14	15	0.0	0	0.7764444918880176	0.9588385768872864	0.5765162521396894	0.9367565641428435	0.6182006250227878	0.9172708056438351	0.6546522077993456	0.9399036266134162	0	0	0.0	0.03574928974951074	0.03574928974951074
1955	0.07255632278805595	0.03563841663975339	0.03519746775500196	0.6494773744170093	-1	0	0	0.2	2	0.9230769230769231	12	0.5357142857142857	0.9230769230769231	14	12	0	0	0	0.14285714285714285	2	14	15	0.0	0	0.7764444918880176	0.9622257642944804	0.5765162521396894	0.9367565641428435	0.6182006250227878	0.9136989843952308	0.6775760844400652	0.9407124352865605	0	0	0.0	0.03519746775500196	0.03519746775500196
1942	0.029241951970323497	0.0007538672418290982	-0.0007200694379958659	0.9307293994993366	-1	0	0	0.25	2	0.9	9	0.5454545454545454	0.9	11	9	0	0	0	0.18181818181818182	2	11	12	0.0	0	0.7575958900428319	0.9358074459318612	0.788256169685231	0.9537028080575364	0.6667595122574309	0.8658087641800435	0.756449785707889	0.925742945404246	0	0	0.0	-7.200694379958658e-05	-7.200694379958658e-05
293	0.06387526770362048	0.01033816985322067	-0.009889314003459805	0.7253954696336411	-1	0	0	0.2	2	0.9230769230769231	12	1.0	0.9230769230769231	13	12	1	1	0	0.06666666666666667	15	1	15	0.2	0.14285714285714285	0.5597720030817782	0.9212893527258244	0.788256169685231	0.9473552434863958	0.5231431435175529	0.9160503878784915	0.7071734344078913	0.9295623489088293	1.0	0.23076923076923078	0.0	-0.0009889314003459805	-0.0009889314003459805
3291	0.07244239072903359	0.04107117424986428	0.027521721274908352	0.6599411619341382	-1	0	0	0.2	2	0.9230769230769231	12	0.5357142857142857	0.9230769230769231	14	12	0	0	0	0.14285714285714285	2	14	15	0.0	0	0.7952930937332032	0.9422378408158986	0.771049434072568	0.9213061579418207	0.6667595122574309	0.883678146422911	0.6309861096715722	0.9188353971113238	0	0	0.0	0.027521721274908352	0.027521721274908352
4555	0.07471793212435357	0.04347421077428505	0.03784534959192283	0.6243452977549593	-1	0	0	0.2	2	0.9230769230769231	12	0.5357142857142857	0.9230769230769231	14	12	0	0	0	0.14285714285714285	2	14	15	0.0	0	0.7764444918880176	0.9347735276288277	0.7714665779786253	0.9493420779794352	0.6667595122574309	0.8891691441807488	0.6775760844400652	0.92814014020418	0	0	0.0	0.03784534959192283	0.03784534959192283
2018	0.0720684078913677	0.03549814285698106	0.03520537509708472	0.645879090328145	-1	0	0	0.2	2	0.9230769230769231	12	0.5357142857142857	0.9230769230769231	14	12	0	0	0	0.14285714285714285	2	14	15	0.0	0	0.7764444918880176	0.9622257642944804	0.5765162521396894	0.9367565641428435	0.6182006250227878	0.9136989843952308	0.6775760844400652	0.9407124352865605	0	0	0.0	0.03520537509708472	0.03520537509708472
1358	0.06801268127235026	0.023787586151335	0.02189396963851401	0.6534186085096815	-1	0	0	0.1	1	1.0	13	1.0	1.0	14	13	0	0	0	0.06666666666666667	1	15	15	0.0	0	0.5959954508862568	0.9403748155928205	0.7714665779786253	0.9635094996590118	0.5949513278874919	0.9151289955427611	0.6822697626232	0.9428496401474937	0	0	0.0	0.02189396963851401	0.02189396963851401
4447	0.07490743066796894	0.04082268841813348	0.03899704037146985	0.6152684580930116	-1	0	0	0.2	2	0.9230769230769231	12	0.5357142857142857	0.9230769230769231	14	12	0	0	0	0.14285714285714285	2	14	15	0.0	0	0.7764444918880176	0.9297755163697053	0.7714665779786253	0.9493420779794352	0.6667595122574309	0.8866461147778105	0.6775760844400652	0.9257809642076098	0	0	0.0	0.03899704037146985	0.03899704037146985
4040	0.07484930490861309	0.04200009930643419	0.03712902365860349	0.6249154276931315	-1	0	0	0.2	2	0.9230769230769231	12	0.5357142857142857	0.9230769230769231	14	12	0	0	0	0.14285714285714285	2	14	15	0.0	0	0.7764444918880176	0.9283289077444288	0.7714665779786253	0.9493420779794352	0.6667595122574309	0.8847612366267468	0.6775760844400652	0.9248464663778966	0	0	0.0	0.03712902365860349	0.03712902365860349
21	0.003442349403205775	0.0004340775207741321	-0.0004283674984262978	0.980440222973866	-1	0	0	0.5	2	0.5	2	0.6	0.5	4	2	1	1	0	0.4	2	5	6	0.25	0	0.5850498575611629	0.8957465252839376	0.6996677634348762	0.9339124347300961	0.43262128832832786	0.7528413461917125	0.8421558133270254	0.8777205723057069	1.0	0.25	0.0	-4.283674984262978e-05	-4.283674984262978e-05
4353	0.07631476304252187	0.028932113058306425	0.025344839529352316	0.6252495478464971	-1	0	0	0.2	2	0.9230769230769231	12	0.5357142857142857	0.9230769230769231	14	12	0	0	0	0.14285714285714285	2	14	15	0.0	0	0.7764444918880176	0.9283289077444288	0.7714665779786253	0.9406397419659366	0.6667595122574309	0.8847612366267468	0.6775760844400652	0.9208667233841294	0	0	0.0	0.025344839529352316	0.025344839529352316
4423	0.07370610168803005	0.04244689927615929	0.03702303110540093	0.6236128884514334	-1	0	0	0.2	2	0.9230769230769231	12	0.5357142857142857	0.9230769230769231	14	12	0	0	0	0.14285714285714285	2	14	15	0.0	0	0.7764444918880176	0.9283289077444288	0.7714665779786253	0.9493420779794352	0.6667595122574309	0.8847612366267468	0.6775760844400652	0.9248464663778966	0	0	0.0	0.03702303110540093	0.03702303110540093
1239	0.08115155117754835	0.024682885926666984	0.02448606229598565	0.6703636038044569	-1	0	0	0.1	1	1.0	13	1.0	1.0	14	13	0	0	0	0.06666666666666667	1	15	15	0.0	0	0.5959954508862568	0.9464325087189891	0.7629313121593365	0.9396620400347904	0.6667595122574309	0.909541634766871	0.6870593220205096	0.9335031074373962	0	0	0.0	0.02448606229598565	0.02448606229598565
1986	0.07179449844234322	0.03562095157231189	0.03556196915222958	0.6470623789551044	-1	0	0	0.2	2	0.9230769230769231	12	0.5357142857142857	0.9230769230769231	14	12	0	0	0	0.14285714285714285	2	14	15	0.0	0	0.7764444918880176	0.9622257642944804	0.5765162521396894	0.9367565641428435	0.6182006250227878	0.9136989843952308	0.6775760844400652	0.9407124352865605	0	0	0.0	0.03556196915222958	0.03556196915222958
2881	0.07179739299620023	0.03534921368047762	0.03446329296131819	0.644474779944369	-1	0	0	0.2	2	0.9230769230769231	12	0.5357142857142857	0.9230769230769231	14	12	0	0	0	0.14285714285714285	2	14	15	0.0	0	0.7764444918880176	0.9630987162540363	0.5765162521396894	0.9367565641428435	0.6182006250227878	0.9104189183033785	0.6775760844400652	0.9404028609668752	0	0	0.0	0.03446329296131819	0.03446329296131819
1993	0.07104744038634539	0.035150511318123405	0.03507047707195507	0.6480067618629436	-1	0	0	0.2	2	0.9230769230769231	12	0.5357142857142857	0.9230769230769231	14	12	0	0	0	0.14285714285714285	2	14	15	0.0	0	0.7764444918880176	0.9622257642944804	0.5765162521396894	0.9367565641428435	0.6182006250227878	0.9136989843952308	0.6775760844400652	0.9407124352865605	0	0	0.0	0.03507047707195507	0.03507047707195507
1664	0.08337919849915795	0.03216234070272813	0.02693635955566995	0.6332493171960389	-1	0	0	0.1	1	1.0	13	1.0	1.0	14	13	0	0	0	0.06666666666666667	1	15	15	0.0	0	0.7952930937332032	0.9298693655379413	0.7546769862720195	0.9390269805882393	0.6667595122574309	0.909541634766871	0.6309861096715722	0.9270601109758646	0	0	0.0	0.02693635955566995	0.02693635955566995
1769	0.08346909606924595	0.036259431516098346	0.030608075028365024	0.6493173465916693	-1	0	0	0.2	2	0.9230769230769231	12	0.5357142857142857	0.9230769230769231	14	12	0	0	0	0.14285714285714285	2	14	15	0.0	0	0.7764444918880176	0.9474862340824325	0.5765162521396894	0.9452246323515029	0.6062958869547959	0.905407133461571	0.6546522077993456	0.9350251956456006	0	0	0.0	0.030608075028365024	0.030608075028365024
3573	0.07259841775699208	0.0420697902850547	0.036820551437158684	0.6206091361086519	-1	0	0	0.2	2	0.9230769230769231	12	0.5357142857142857	0.9230769230769231	14	12	0	0	0	0.14285714285714285	2	14	15	0.0	0	0.7764444918880176	0.9283289077444288	0.7714665779786253	0.9505726505148271	0.6667595122574309	0.8847612366267468	0.6775760844400652	0.9254440375106678	0	0	0.0	0.036820551437158684	0.036820551437158684
4198	0.07599120908024055	0.04149393174026363	0.034101794221700454	0.6241624363907856	-1	0	0	0.2	2	0.9230769230769231	12	0.5357142857142857	0.9230769230769231	14	12	0	0	0	0.14285714285714285	2	14	15	0.0	0	0.7764444918880176	0.9347735276288277	0.7714665779786253	0.9493420779794352	0.6667595122574309	0.8891691441807488	0.6775760844400652	0.92814014020418	0	0	0.0	0.034101794221700454	0.034101794221700454
350	0.017207922425311203	0.005209371324924182	-0.0011186077413154695	0.9445037268081171	-1	0	0	0.3333333333333333	3	0.8181818181818182	9	0.2708333333333333	0.8181818181818182	12	9	0	1	0	0.75	8	6	13	1.0	0.4	0.5256907734060918	0.8475135684427956	0.5993500548364918	0.9166970382133384	0.5718038562466128	0.897792745866706	0.8370845997014636	0.8904637565811773	1.0	0.16666666666666666	0.0	-0.00011186077413154695	-0.00011186077413154695
2583	0.07150796496654897	0.0349770113357539	0.03485054630463732	0.6492379263962405	-1	0	0	0.2	2	0.9230769230769231	12	0.5357142857142857	0.9230769230769231	14	12	0	0	0	0.14285714285714285	2	14	15	0.0	0	0.7764444918880176	0.9622257642944804	0.5765162521396894	0.9367565641428435	0.6182006250227878	0.9136989843952308	0.6775760844400652	0.9407124352865605	0	0	0.0	0.03485054630463732	0.03485054630463732
2585	0.07398378715209862	0.03611966643211671	0.03391134313450888	0.6545125383414752	-1	0	0	0.2	2	0.9230769230769231	12	0.5357142857142857	0.9230769230769231	14	12	0	0	0	0.14285714285714285	2	14	15	0.0	0	0.7764444918880176	0.9588385768872864	0.5765162521396894	0.9367565641428435	0.6182006250227878	0.9172708056438351	0.6775760844400652	0.9399036266134162	0	0	0.0	0.03391134313450888	0.03391134313450888
3698	0.07230019879494234	0.04148855358092124	0.03611770796953971	0.6240133919278814	-1	0	0	0.2	2	0.9230769230769231	12	0.5357142857142857	0.9230769230769231	14	12	0	0	0	0.14285714285714285	2	14	15	0.0	0	0.7764444918880176	0.9283289077444288	0.7714665779786253	0.9505726505148271	0.6667595122574309	0.8847612366267468	0.6775760844400652	0.9254440375106678	0	0	0.0	0.03611770796953971	0.03611770796953971
3596	0.07415396512927218	0.04186084269453051	0.03625628899365786	0.625006453835961	-1	0	0	0.2	2	0.9230769230769231	12	0.5357142857142857	0.9230769230769231	14	12	0	0	0	0.14285714285714285	2	14	15	0.0	0	0.7764444918880176	0.9283289077444288	0.7714665779786253	0.9505726505148271	0.6667595122574309	0.8822893511143567	0.6775760844400652	0.9248896887209468	0	0	0.0	0.03625628899365786	0.03625628899365786
4732	0.06434226813537247	0.02043607967876755	0.018705334800836342	0.6870434368381386	-1	0	0	0.2	2	0.9230769230769231	12	0.5357142857142857	0.9230769230769231	14	12	0	0	0	0.14285714285714285	2	14	15	0.0	0	0.7009385415843348	0.9389341415775716	0.7546769862720195	0.9637684225042695	0.6667595122574309	0.9087819539048496	0.6822697626232	0.941080409677002	0	0	0.0	0.018705334800836342	0.018705334800836342
3685	0.07414388405161418	0.040272500912371875	0.033111547988943515	0.6378344478779516	-1	0	0	0.2	2	0.9230769230769231	12	0.5357142857142857	0.9230769230769231	14	12	0	0	0	0.14285714285714285	2	14	15	0.0	0	0.7764444918880176	0.9283289077444288	0.7714665779786253	0.9505726505148271	0.6667595122574309	0.8847612366267468	0.6775760844400652	0.9254440375106678	0	0	0.0	0.033111547988943515	0.033111547988943515
2684	0.06953208037488617	0.035949962758206395	0.0358579789278505	0.643623042165249	-1	0	0	0.2	2	0.9230769230769231	12	0.5357142857142857	0.9230769230769231	14	12	0	0	0	0.14285714285714285	2	14	15	0.0	0	0.7764444918880176	0.9588385768872864	0.5765162521396894	0.9367565641428435	0.6182006250227878	0.9172708056438351	0.6546522077993456	0.9399036266134162	0	0	0.0	0.0358579789278505	0.0358579789278505
4193	0.07654699338615771	0.0405576249250651	0.03356280178068211	0.6294190672759701	-1	0	0	0.2	2	0.9230769230769231	12	0.5357142857142857	0.9230769230769231	14	12	0	0	0	0.14285714285714285	2	14	15	0.0	0	0.7764444918880176	0.9283289077444288	0.7714665779786253	0.9493420779794352	0.6667595122574309	0.8847612366267468	0.6775760844400652	0.9248464663778966	0	0	0.0	0.03356280178068211	0.03356280178068211
4020	0.07468679617624158	0.0423914508227878	0.036344425912728635	0.6210073322518175	-1	0	0	0.2	2	0.9230769230769231	12	0.5357142857142857	0.9230769230769231	14	12	0	0	0	0.14285714285714285	2	14	15	0.0	0	0.7764444918880176	0.9283289077444288	0.7714665779786253	0.9493420779794352	0.6667595122574309	0.8847612366267468	0.6775760844400652	0.9248464663778966	0	0	0.0	0.036344425912728635	0.036344425912728635
1395	0.03594161709515767	0.002433543540701582	0.0014074717629778233	0.9254476726625465	-1	0	0	0.2222222222222222	2	0.9090909090909091	10	0.5416666666666666	0.9090909090909091	12	10	0	0	0	0.16666666666666666	2	12	13	0.0	0	0.7952930937332032	0.940777672447908	0.788256169685231	0.953053928926792	0.6667595122574309	0.8968706894558377	0.704188773609662	0.9337848073671762	0	0	0.0	0.0014074717629778233	0.0014074717629778233
3492	0.07349998151499999	0.042726295331605185	0.03694470634649791	0.6243155616587766	-1	0	0	0.2	2	0.9230769230769231	12	0.5357142857142857	0.9230769230769231	14	12	0	0	0	0.14285714285714285	2	14	15	0.0	0	0.7764444918880176	0.9283289077444288	0.7714665779786253	0.9505726505148271	0.690008809392727	0.8876680655193405	0.6309861096715722	0.9261043526491576	0	0	0.0	0.03694470634649791	0.03694470634649791
2928	0.07343541712400321	0.03917273748073048	0.033018005267017966	0.644327107435057	-1	0	0	0.2	2	0.9230769230769231	12	0.5357142857142857	0.9230769230769231	14	12	0	0	0	0.14285714285714285	2	14	15	0.0	0	0.7764444918880176	0.9598441537133175	0.5765162521396894	0.9367565641428435	0.6182006250227878	0.9172708056438351	0.6546522077993456	0.9403872190073466	0	0	0.0	0.033018005267017966	0.033018005267017966
4592	0.07551051346897185	0.04018139568319922	0.03567040813213591	0.6276417542376167	-1	0	0	0.2	2	0.9230769230769231	12	0.5357142857142857	0.9230769230769231	14	12	0	0	0	0.14285714285714285	2	14	15	0.0	0	0.7764444918880176	0.9283289077444288	0.7714665779786253	0.9493420779794352	0.6667595122574309	0.8847612366267468	0.6775760844400652	0.9248464663778966	0	0	0.0	0.03567040813213591	0.03567040813213591
2774	0.07294224238356557	0.034995949437738726	0.03419388991942692	0.6558726182624158	-1	0	0	0.2	2	0.9230769230769231	12	0.5357142857142857	0.9230769230769231	14	12	0	0	0	0.14285714285714285	2	14	15	0.0	0	0.7764444918880176	0.9588385768872864	0.5765162521396894	0.9367565641428435	0.6182006250227878	0.9172708056438351	0.6546522077993456	0.9399036266134162	0	0	0.0	0.03419388991942692	0.03419388991942692
1135	0.0703789241145825	0.022743159965126186	0.021662962939720296	0.5534427379371865	-1	0	0	0.2	2	0.9230769230769231	12	0.5357142857142857	0.9230769230769231	14	12	0	0	0	0.14285714285714285	2	14	15	0.0	0	0.5959954508862568	0.9480922413786235	0.7714665779786253	0.9092914756524224	0.6182006250227878	0.8850008035599348	0.738147910041591	0.9181059982085739	0	0	0.0	0.021662962939720296	0.021662962939720296
2962	0.07369675356475733	0.0393610593382887	0.033466824479549274	0.6314046624292398	-1	0	0	0.2	2	0.9230769230769231	12	0.5357142857142857	0.9230769230769231	14	12	0	0	0	0.14285714285714285	2	14	15	0.0	0	0.7764444918880176	0.9297755163697053	0.7714665779786253	0.9505726505148271	0.6667595122574309	0.8866461147778105	0.6775760844400652	0.9263716963854532	0	0	0.0	0.033466824479549274	0.033466824479549274
3206	0.073563751967954	0.04083523173387001	0.035329928536251526	0.63461091552183	-1	0	0	0.2	2	0.9230769230769231	12	0.5357142857142857	0.9230769230769231	14	12	0	0	0	0.14285714285714285	2	14	15	0.0	0	0.7764444918880176	0.9283289077444288	0.7714665779786253	0.9493420779794352	0.6667595122574309	0.8847612366267468	0.6775760844400652	0.9248464663778966	0	0	0.0	0.035329928536251526	0.035329928536251526
1954	0.06972554572781793	0.03435547515011038	0.03404323736278723	0.6461030717779535	-1	0	0	0.2	2	0.9230769230769231	12	0.5357142857142857	0.9230769230769231	14	12	0	0	0	0.14285714285714285	2	14	15	0.0	0	0.7764444918880176	0.9622257642944804	0.5765162521396894	0.9367565641428435	0.6182006250227878	0.9136989843952308	0.6775760844400652	0.9407124352865605	0	0	0.0	0.03404323736278723	0.03404323736278723
119	0.0010472026184046913	0.0001586730359776769	1.0244256322308037e-06	0.9966917345470493	-1	0	0	1.0	2	0.0	0	1.0	0	1	0	1	0	0	0.3333333333333333	3	1	3	0.0	1.0	0	0	0	0	0	0	0	0	0	0	0	1.0244256322308037e-06	1.0244256322308037e-06
3043	0.0749096840091334	0.03979789913876329	0.03720370123273755	0.6180362070309082	-1	0	0	0.2	2	0.9230769230769231	12	0.5357142857142857	0.9230769230769231	14	12	0	0	0	0.14285714285714285	2	14	15	0.0	0	0.7764444918880176	0.9297755163697053	0.7714665779786253	0.9505726505148271	0.6667595122574309	0.8866461147778105	0.6775760844400652	0.9263716963854532	0	0	0.0	0.03720370123273755	0.03720370123273755
4035	0.07233269861270511	0.042739514470512954	0.038248329977081615	0.6240505260607201	-1	0	0	0.2	2	0.9230769230769231	12	0.5357142857142857	0.9230769230769231	14	12	0	0	0	0.14285714285714285	2	14	15	0.0	0	0.7764444918880176	0.9283289077444288	0.7714665779786253	0.9493420779794352	0.6667595122574309	0.8847612366267468	0.6775760844400652	0.9248464663778966	0	0	0.0	0.038248329977081615	0.038248329977081615
4847	0.0750061163164061	0.041949807390164885	0.03657774286428712	0.6175778767136684	-1	0	0	0.2	2	0.9230769230769231	12	0.5357142857142857	0.9230769230769231	14	12	0	0	0	0.14285714285714285	2	14	15	0.0	0	0.7764444918880176	0.9297755163697053	0.7714665779786253	0.9493420779794352	0.6667595122574309	0.8866461147778105	0.6775760844400652	0.9257809642076098	0	0	0.0	0.03657774286428712	0.03657774286428712
918	0.08189005777070413	0.020975551524199942	0.02064620620343813	0.6032296567534268	-1	0	0	0.2	2	0.9230769230769231	12	0.5357142857142857	0.9230769230769231	14	12	0	0	0	0.14285714285714285	2	14	15	0.0	0	0.5959954508862568	0.9496564528596223	0.7714665779786253	0.9092914756524224	0.6414499221580838	0.8851063260752601	0.738147910041591	0.9189363058323794	0	0	0.0	0.02064620620343813	0.02064620620343813
2456	0.06882596769316192	0.03801731551263801	0.03468956875925423	0.6589001420101288	-1	0	0	0.2	2	0.9166666666666666	11	0.5384615384615384	0.9166666666666666	13	11	0	0	0	0.15384615384615385	2	13	14	0.0	0	0.7952930937332032	0.9573135900634153	0.7546769862720195	0.9361602481379898	0.6667595122574309	0.9072743902054303	0.6775760844400652	0.9365620639585573	0	0	0.0	0.03468956875925423	0.03468956875925423
1832	0.0730528859547298	0.03827476063180863	0.03093586389248058	0.6437791755349341	-1	0	0	0.2	2	0.9230769230769231	12	0.5357142857142857	0.9230769230769231	14	12	0	0	0	0.14285714285714285	2	14	15	0.0	0	0.7764444918880176	0.9527298710967352	0.5765162521396894	0.9344387690617115	0.6182006250227878	0.902649227279255	0.6726040358116108	0.932713759331118	0	0	0.0	0.03093586389248058	0.03093586389248058
217	0.056223367859359934	0.007800974317122688	0.002029830097749567	0.5170042488514062	-1	0	0	0.1	1	1.0	13	0.625	0.7692307692307693	10	10	4	2	0	0.375	3	8	15	0.16666666666666666	0.3076923076923077	0.49546119050824833	0.9519344384687456	0.4514277011130979	0.9617422051192227	0.6381626646183368	0.8755373107120932	0.9184902861231781	0.9382189718107582	0.55	0.2	0.0	0.002029830097749567	0.002029830097749567
845	0.08009227077548339	0.022244946916523747	0.021975362767799832	0.615198008386472	-1	0	0	0.2	2	0.9230769230769231	12	0.5357142857142857	0.9230769230769231	14	12	0	0	0	0.14285714285714285	2	14	15	0.0	0	0.5959954508862568	0.9496564528596223	0.7714665779786253	0.9092914756524224	0.6414499221580838	0.8851063260752601	0.738147910041591	0.9189363058323794	0	0	0.0	0.021975362767799832	0.021975362767799832
1743	0.0673094803506643	0.030629267625972966	0.029010936437802778	0.6261644293801023	-1	0	0	0.2	2	0.9230769230769231	12	0.5357142857142857	0.9230769230769231	14	12	0	0	0	0.14285714285714285	2	14	15	0.0	0	0.7764444918880176	0.9471738126089639	0.7714665779786253	0.9174189270070396	0.6414499221580838	0.8851063260752601	0.6873765216740008	0.9202185354227268	0	0	0.0	0.029010936437802778	0.029010936437802778
4283	0.07359257092088806	0.041645513064473956	0.03742344122630574	0.6260862679223236	-1	0	0	0.2	2	0.9230769230769231	12	0.5357142857142857	0.9230769230769231	14	12	0	0	0	0.14285714285714285	2	14	15	0.0	0	0.7764444918880176	0.9283289077444288	0.7714665779786253	0.9493420779794352	0.6667595122574309	0.8847612366267468	0.6775760844400652	0.9248464663778966	0	0	0.0	0.03742344122630574	0.03742344122630574
3653	0.07382475035730185	0.04270682939130426	0.03633431645409198	0.6184449967127894	-1	0	0	0.2	2	0.9230769230769231	12	0.5357142857142857	0.9230769230769231	14	12	0	0	0	0.14285714285714285	2	14	15	0.0	0	0.7764444918880176	0.9283289077444288	0.7714665779786253	0.9505726505148271	0.6667595122574309	0.8847612366267468	0.6775760844400652	0.9254440375106678	0	0	0.0	0.03633431645409198	0.03633431645409198
846	0.07964132078278421	0.02411827976349939	0.023539591786498875	0.6771028224251139	-1	0	0	0.1	1	1.0	13	1.0	1.0	14	13	0	0	0	0.06666666666666667	1	15	15	0.0	0	0.5959954508862568	0.9464325087189891	0.7629313121593365	0.9396620400347904	0.6667595122574309	0.909541634766871	0.6870593220205096	0.9335031074373962	0	0	0.0	0.023539591786498875	0.023539591786498875
4218	0.07333764760865959	0.04276997047922345	0.03663725836145752	0.6202255238471667	-1	0	0	0.2	2	0.9230769230769231	12	0.5357142857142857	0.9230769230769231	14	12	0	0	0	0.14285714285714285	2	14	15	0.0	0	0.7764444918880176	0.9283289077444288	0.7714665779786253	0.9493420779794352	0.6895924413811094	0.886317376260881	0.6775760844400652	0.9252013973590809	0	0	0.0	0.03663725836145752	0.03663725836145752
4188	0.03952937990352091	0.004863572325514413	0.004711659977820533	0.7529850577471598	-1	0	0	0.2	2	0.9230769230769231	12	0.5357142857142857	0.9230769230769231	14	12	0	0	0	0.14285714285714285	2	14	15	0.0	0	0.6442811931258376	0.9218755538775948	0.7985931380255413	0.9537825129440028	0.6062958869547959	0.8663934809063915	0.7611016420135882	0.9209172145642024	0	0	0.0	0.004711659977820533	0.004711659977820533
3044	0.07270082176630073	0.04194826407446773	0.036801183955132856	0.6269052513782682	-1	0	0	0.2	2	0.9230769230769231	12	0.5357142857142857	0.9230769230769231	14	12	0	0	0	0.14285714285714285	2	14	15	0.0	0	0.7764444918880176	0.9283289077444288	0.7714665779786253	0.9505726505148271	0.6667595122574309	0.8847612366267468	0.6775760844400652	0.9254440375106678	0	0	0.0	0.036801183955132856	0.036801183955132856
2481	0.07563673620050053	0.038178942342243914	0.027493344755670886	0.6155709170597593	-1	0	0	0.2	2	0.9230769230769231	12	0.5357142857142857	0.9230769230769231	14	12	0	0	0	0.14285714285714285	2	14	15	0.0	0	0.7764444918880176	0.9478337257912237	0.6394320150026639	0.9304156634171193	0.6062958869547959	0.8978069651458092	0.6546522077993456	0.927929355946233	0	0	0.0	0.027493344755670886	0.027493344755670886
4997	0.07785657623346397	0.04220148463759698	0.036983956656414796	0.6185623017924466	-1	0	0	0.2	2	0.9230769230769231	12	0.5357142857142857	0.9230769230769231	14	12	0	0	0	0.14285714285714285	2	14	15	0.0	0	0.7764444918880176	0.9297755163697053	0.7714665779786253	0.9493420779794352	0.6667595122574309	0.8866461147778105	0.6775760844400652	0.9257809642076098	0	0	0.0	0.036983956656414796	0.036983956656414796
3481	0.0740055304313216	0.042380567918422055	0.03732528916404811	0.6237036375558758	-1	0	0	0.2	2	0.9230769230769231	12	0.5357142857142857	0.9230769230769231	14	12	0	0	0	0.14285714285714285	2	14	15	0.0	0	0.7764444918880176	0.9283289077444288	0.7714665779786253	0.9493420779794352	0.6667595122574309	0.8847612366267468	0.6775760844400652	0.9248464663778966	0	0	0.0	0.03732528916404811	0.03732528916404811
4924	0.07567520730821695	0.04257630527863304	0.03743391700919888	0.6130561763730401	-1	0	0	0.2	2	0.9230769230769231	12	0.5357142857142857	0.9230769230769231	14	12	0	0	0	0.14285714285714285	2	14	15	0.0	0	0.7764444918880176	0.9297755163697053	0.7714665779786253	0.9493420779794352	0.6667595122574309	0.8866461147778105	0.6775760844400652	0.9257809642076098	0	0	0.0	0.03743391700919888	0.03743391700919888
1974	0.07111404681804104	0.034692065770734935	0.03468708186855868	0.6503435384281129	-1	0	0	0.2	2	0.9230769230769231	12	0.5357142857142857	0.9230769230769231	14	12	0	0	0	0.14285714285714285	2	14	15	0.0	0	0.7764444918880176	0.9622257642944804	0.5765162521396894	0.9367565641428435	0.6182006250227878	0.9136989843952308	0.6775760844400652	0.9407124352865605	0	0	0.0	0.03468708186855868	0.03468708186855868
4210	0.07309190644951653	0.042037271335876446	0.03696023191564916	0.6213557550790367	-1	0	0	0.2	2	0.9230769230769231	12	0.5357142857142857	0.9230769230769231	14	12	0	0	0	0.14285714285714285	2	14	15	0.0	0	0.7764444918880176	0.9283289077444288	0.7714665779786253	0.9493420779794352	0.6667595122574309	0.8847612366267468	0.6775760844400652	0.9248464663778966	0	0	0.0	0.03696023191564916	0.03696023191564916
2204	0.08280519148790967	0.0352309804690998	0.032976521249541126	0.6507121625645212	-1	0	0	0.2	2	0.9230769230769231	12	0.5357142857142857	0.9230769230769231	14	12	0	0	0	0.14285714285714285	2	14	15	0.0	0	0.7764444918880176	0.9505474824983083	0.5765162521396894	0.9367565641428435	0.6182006250227878	0.9136989843952308	0.6309861096715722	0.935255582102951	0	0	0.0	0.032976521249541126	0.032976521249541126
4642	0.07341876696820845	0.042893624070781546	0.0367008995489923	0.6233499294922773	-1	0	0	0.2	2	0.9230769230769231	12	0.5357142857142857	0.9230769230769231	14	12	0	0	0	0.14285714285714285	2	14	15	0.0	0	0.7764444918880176	0.9347735276288277	0.7714665779786253	0.9493420779794352	0.66334453811023	0.8933544344132126	0.6775760844400652	0.929094448062105	0	0	0.0	0.0367008995489923	0.0367008995489923
4632	0.07651887906070164	0.04118019789896998	0.03795241787830171	0.614417734631158	-1	0	0	0.2	2	0.9230769230769231	12	0.5357142857142857	0.9230769230769231	14	12	0	0	0	0.14285714285714285	2	14	15	0.0	0	0.7764444918880176	0.9297755163697053	0.7714665779786253	0.9493420779794352	0.6667595122574309	0.8866461147778105	0.6775760844400652	0.9257809642076098	0	0	0.0	0.03795241787830171	0.03795241787830171
1695	0.0814370440075212	0.030015585477276497	0.022238681156122733	0.6852004385751405	-1	0	0	0.2	2	0.9230769230769231	12	0.5357142857142857	0.9230769230769231	14	12	0	0	0	0.14285714285714285	2	14	15	0.0	0	0.5959954508862568	0.9614222515283802	0.5765162521396894	0.9367565641428435	0.6182006250227878	0.9136989843952308	0.6935427631270076	0.940304286983808	0	0	0.0	0.022238681156122733	0.022238681156122733
3741	0.07427983981193743	0.03948031468853002	0.03329411608745137	0.6348678824464996	-1	0	0	0.2	2	0.9230769230769231	12	0.5357142857142857	0.9230769230769231	14	12	0	0	0	0.14285714285714285	2	14	15	0.0	0	0.7764444918880176	0.9283289077444288	0.7714665779786253	0.9505726505148271	0.6667595122574309	0.8847612366267468	0.6775760844400652	0.9254440375106678	0	0	0.0	0.03329411608745137	0.03329411608745137
1883	0.07153015499284503	0.03498667591871766	0.03483781716607297	0.6494511539084353	-1	0	0	0.2	2	0.9230769230769231	12	0.5357142857142857	0.9230769230769231	14	12	0	0	0	0.14285714285714285	2	14	15	0.0	0	0.7764444918880176	0.9622257642944804	0.5765162521396894	0.9367565641428435	0.6182006250227878	0.9136989843952308	0.6775760844400652	0.9407124352865605	0	0	0.0	0.03483781716607297	0.03483781716607297
518	0.07890510721222016	0.021949198072853247	0.02188633306105246	0.6173139559074854	-1	0	0	0.2	2	0.9230769230769231	12	0.5357142857142857	0.9230769230769231	14	12	0	0	0	0.14285714285714285	2	14	15	0.0	0	0.5959954508862568	0.9496564528596223	0.7714665779786253	0.9092914756524224	0.6414499221580838	0.8851063260752601	0.738147910041591	0.9189363058323794	0	0	0.0	0.02188633306105246	0.02188633306105246
2688	0.07253912328960618	0.034321272575779695	0.03427074424522788	0.6501365792842061	-1	0	0	0.2	2	0.9230769230769231	12	0.5357142857142857	0.9230769230769231	14	12	0	0	0	0.14285714285714285	2	14	15	0.0	0	0.7764444918880176	0.9622257642944804	0.5765162521396894	0.9367565641428435	0.6182006250227878	0.9102850233906575	0.6821724993114694	0.9399166249590051	0	0	0.0	0.03427074424522788	0.03427074424522788
3793	0.04956426974914416	0.0027640356665741394	0.0024232318756624255	0.8343913165427623	-1	0	0	0.2	2	0.9230769230769231	12	0.5357142857142857	0.9230769230769231	14	12	0	0	0	0.14285714285714285	2	14	15	0.0	0	0.7952930937332032	0.9241984787278154	0.815382729732147	0.9581932979562698	0.6667595122574309	0.9086287171847777	0.6682616771529124	0.9335949084198123	0	0	0.0	0.0024232318756624255	0.0024232318756624255
3950	0.037357892863162136	0.001363804392271573	0.0004233013765870889	0.6653978009256769	-1	0	0	0.2	2	0.9230769230769231	12	0.5357142857142857	0.9230769230769231	14	12	0	0	0	0.14285714285714285	2	14	15	0.0	0	0.6442811931258376	0.9218755538775948	0.7985931380255413	0.9526978280591174	0.6062958869547959	0.8663934809063915	0.7611016420135882	0.920324410428606	0	0	0.0	0.0004233013765870889	0.0004233013765870889
3819	0.06705514204934092	0.017590391017852616	0.017083641873310892	0.6642713942495307	-1	0	0	0.2	2	0.9230769230769231	12	0.5357142857142857	0.9230769230769231	14	12	0	0	0	0.14285714285714285	2	14	15	0.0	0	0.7764444918880176	0.9216353802491742	0.788256169685231	0.9389262195700574	0.6667595122574309	0.8910382847150062	0.6775760844400652	0.9193049553395272	0	0	0.0	0.017083641873310892	0.017083641873310892
265	0.038644627466156094	0.004722402653575692	-0.002436417974868118	0.9719013470559869	-1	0.25	1	0.5	5	0.5384615384615384	7	0.375	0.5384615384615384	12	7	2	1	0	0.4	4	10	15	0.3333333333333333	0.3333333333333333	0.3096941873095106	0.8615200389617098	0.40204745140062437	0.9212614110257963	0.3896405141537598	0.9074667362698231	0.7884218010998985	0.8993681776042123	1.0	0.4166666666666667	0.0	-0.00024364179748681178	-0.00024364179748681178
5016	0.07646258632948143	0.042198245538397176	0.03840653723078019	0.6189853640160133	-1	0	0	0.2	2	0.9230769230769231	12	0.5357142857142857	0.9230769230769231	14	12	0	0	0	0.14285714285714285	2	14	15	0.0	0	0.7764444918880176	0.9297755163697053	0.7714665779786253	0.9493420779794352	0.6667595122574309	0.8866461147778105	0.6775760844400652	0.9257809642076098	0	0	0.0	0.03840653723078019	0.03840653723078019
1308	0.07929478717706051	0.02534259111891472	0.02512598687460388	0.6697924631600933	-1	0	0	0.1	1	1.0	13	1.0	1.0	14	13	0	0	0	0.06666666666666667	1	15	15	0.0	0	0.5959954508862568	0.9464325087189891	0.7629313121593365	0.9396620400347904	0.6667595122574309	0.909541634766871	0.6870593220205096	0.9335031074373962	0	0	0.0	0.02512598687460388	0.02512598687460388
3969	0.0533026393967349	0.010004774194272412	0.00671857172591521	0.7804022552258469	-1	0	0	0.2	2	0.9230769230769231	12	0.5357142857142857	0.9230769230769231	14	12	0	0	0	0.14285714285714285	2	14	15	0.0	0	0.7952930937332032	0.9266622877217388	0.815382729732147	0.9581932979562698	0.6667595122574309	0.9101426092972058	0.6682616771529124	0.9347037387215944	0	0	0.0	0.00671857172591521	0.00671857172591521
874	0.07890682288165246	0.021542467664297592	0.02131258039777528	0.607056821140054	-1	0	0	0.2	2	0.9230769230769231	12	0.5357142857142857	0.9230769230769231	14	12	0	0	0	0.14285714285714285	2	14	15	0.0	0	0.5959954508862568	0.9496564528596223	0.7714665779786253	0.9092914756524224	0.6414499221580838	0.8851063260752601	0.738147910041591	0.9189363058323794	0	0	0.0	0.02131258039777528	0.02131258039777528
2952	0.07240492434852236	0.04104667198605018	0.033917027135842784	0.6181455400379616	-1	0	0	0.2	2	0.9230769230769231	12	0.5357142857142857	0.9230769230769231	14	12	0	0	0	0.14285714285714285	2	14	15	0.0	0	0.7764444918880176	0.9283289077444288	0.7714665779786253	0.9505726505148271	0.6667595122574309	0.8847612366267468	0.6775760844400652	0.9254440375106678	0	0	0.0	0.033917027135842784	0.033917027135842784
3600	0.05080377502127187	0.008407128534225036	0.007818199559481528	0.7686200771340059	-1	0	0	0.2	2	0.9230769230769231	12	0.5357142857142857	0.9230769230769231	14	12	0	0	0	0.14285714285714285	2	14	15	0.0	0	0.7952930937332032	0.9241984787278154	0.815382729732147	0.9581932979562698	0.6667595122574309	0.9086287171847777	0.6682616771529124	0.9335949084198123	0	0	0.0	0.007818199559481528	0.007818199559481528
4237	0.04782823626201232	0.00785324682205568	0.004731424228201233	0.9318775191952908	-1	0	0	0.25	2	0.8888888888888888	8	0.55	0.8888888888888888	10	8	0	0	0	0.2	2	10	11	0.0	0	0.2810573050605917	0.9621685160943141	0.3400652343083198	0.9439863835127371	0.5344877025848568	0.9380478445754343	0.6302855363938117	0.9491169006823903	0	0	0.0	0.004731424228201233	0.004731424228201233
3216	0.06913235954341165	0.008178418106902714	-0.004069026059756223	0.6268240243028762	-1	0	0	0.2	2	0.9230769230769231	12	0.5357142857142857	0.9230769230769231	14	12	0	0	0	0.14285714285714285	2	14	15	0.0	0	0.6442811931258376	0.9222821964001308	0.7714665779786253	0.9505726505148271	0.6667595122574309	0.8847612366267468	0.7611016420135882	0.9234057270523506	0	0	0.0	-0.00040690260597562233	-0.00040690260597562233
4433	0.07365021046122784	0.0436611558934851	0.03700196346814207	0.6224479507690069	-1	0	0	0.2	2	0.9230769230769231	12	0.5357142857142857	0.9230769230769231	14	12	0	0	0	0.14285714285714285	2	14	15	0.0	0	0.7764444918880176	0.9283289077444288	0.7714665779786253	0.9493420779794352	0.6667595122574309	0.8847612366267468	0.6775760844400652	0.9248464663778966	0	0	0.0	0.03700196346814207	0.03700196346814207
4059	0.07357823542042548	0.04225310340424066	0.037780857667791094	0.6229182704009055	-1	0	0	0.2	2	0.9230769230769231	12	0.5357142857142857	0.9230769230769231	14	12	0	0	0	0.14285714285714285	2	14	15	0.0	0	0.7764444918880176	0.9283289077444288	0.7714665779786253	0.9493420779794352	0.6667595122574309	0.8847612366267468	0.6775760844400652	0.9248464663778966	0	0	0.0	0.037780857667791094	0.037780857667791094
2017	0.07119706238197165	0.03556315841865618	0.03556035648852207	0.6450331530662207	-1	0	0	0.2	2	0.9230769230769231	12	0.5357142857142857	0.9230769230769231	14	12	0	0	0	0.14285714285714285	2	14	15	0.0	0	0.7764444918880176	0.9622257642944804	0.5765162521396894	0.9367565641428435	0.6182006250227878	0.9136989843952308	0.6775760844400652	0.9407124352865605	0	0	0.0	0.03556035648852207	0.03556035648852207
4483	0.07532629708018035	0.04222330736174593	0.035578089043318176	0.6223633806836677	-1	0	0	0.2	2	0.9230769230769231	12	0.5357142857142857	0.9230769230769231	14	12	0	0	0	0.14285714285714285	2	14	15	0.0	0	0.7764444918880176	0.9283289077444288	0.7714665779786253	0.9493420779794352	0.6667595122574309	0.8847612366267468	0.6775760844400652	0.9248464663778966	0	0	0.0	0.035578089043318176	0.035578089043318176
2649	0.05416363516744514	0.002199836865497263	0.0021234554615112353	0.6768919919448777	-1	0	0	0.2	2	0.9230769230769231	12	0.5357142857142857	0.9230769230769231	14	12	0	0	0	0.14285714285714285	2	14	15	0.0	0	0.7764444918880176	0.9029821600634441	0.815382729732147	0.8848535957688812	0.6529996975156778	0.756170207993007	0.7653287772240718	0.8582228415132559	0	0	0.0	0.0021234554615112353	0.0021234554615112353
167	0.04190101215552645	0.001973831257291536	0.0004248575731754457	0.6563700581131421	-1	0	0	0.1	1	1.0	13	0.2727272727272727	0.6923076923076923	9	9	5	3	0	0.45454545454545453	11	5	15	0.21428571428571427	0	0.6997375632499335	0.9324250230035673	0.3850366649600033	0.9317086222259809	0.5432290358780791	0.9322976637482654	0.8470672300334521	0.9321444337076983	0.3333333333333333	0.5555555555555556	0.0	0.0004248575731754457	0.0004248575731754457
1483	0.0819235770274613	0.024825518381129195	0.024619868406263876	0.6890418921316742	-1	0	0	0.1	1	1.0	13	1.0	1.0	14	13	0	0	0	0.06666666666666667	1	15	15	0.0	0	0.7952930937332032	0.9298693655379413	0.7629313121593365	0.9396620400347904	0.6667595122574309	0.909541634766871	0.6309861096715722	0.9273109446215339	0	0	0.0	0.024619868406263876	0.024619868406263876
1502	0.08111923785804749	0.025595476181421987	0.02522452642536119	0.665209842776177	-1	0	0	0.1	1	1.0	13	1.0	1.0	14	13	0	0	0	0.06666666666666667	1	15	15	0.0	0	0.5959954508862568	0.9464325087189891	0.7629313121593365	0.9396620400347904	0.6667595122574309	0.909541634766871	0.6870593220205096	0.9335031074373962	0	0	0.0	0.02522452642536119	0.02522452642536119
72	0.014072756312614747	0.0005035710494232193	-0.0004975757336693728	0.9522587635885587	-1	0	0	0.3333333333333333	2	0.8571428571428571	6	0.45	0.7142857142857143	6	5	2	3	0	0.8	4	5	9	0.42857142857142855	0	0.7149617162094245	0.824761667904502	0.2410459185205124	0.9103339813328266	0.5414722322224172	0.9287029235566855	0.8983586284068326	0.8951568557826263	0.16666666666666666	0.3333333333333333	0.0	-4.9757573366937274e-05	-4.9757573366937274e-05
1289	0.07884027324419939	0.02584800644254293	0.02547947294086346	0.6705651691754559	-1	0	0	0.1	1	1.0	13	1.0	1.0	14	13	0	0	0	0.06666666666666667	1	15	15	0.0	0	0.5959954508862568	0.9464325087189891	0.7629313121593365	0.9396620400347904	0.6667595122574309	0.909541634766871	0.6870593220205096	0.9335031074373962	0	0	0.0	0.02547947294086346	0.02547947294086346
4151	0.07779145082069129	0.04033431800021425	0.03432204646383665	0.6220766148273347	-1	0	0	0.2	2	0.9230769230769231	12	0.5357142857142857	0.9230769230769231	14	12	0	0	0	0.14285714285714285	2	14	15	0.0	0	0.7764444918880176	0.9297755163697053	0.7714665779786253	0.9493420779794352	0.6667595122574309	0.8866461147778105	0.6775760844400652	0.9257809642076098	0	0	0.0	0.03432204646383665	0.03432204646383665
1505	0.06754247629074196	0.030276464033679465	0.028476822430630145	0.6241138880052617	-1	0	0	0.2	2	0.9230769230769231	12	0.5357142857142857	0.9230769230769231	14	12	0	0	0	0.14285714285714285	2	14	15	0.0	0	0.7764444918880176	0.9471738126089639	0.7714665779786253	0.9174189270070396	0.6414499221580838	0.8851063260752601	0.6873765216740008	0.9202185354227268	0	0	0.0	0.028476822430630145	0.028476822430630145
3630	0.07257058829587487	0.041879005989315994	0.03622636318859047	0.6246608677618521	-1	0	0	0.2	2	0.9230769230769231	12	0.5357142857142857	0.9230769230769231	14	12	0	0	0	0.14285714285714285	2	14	15	0.0	0	0.7764444918880176	0.9283289077444288	0.7714665779786253	0.9505726505148271	0.6667595122574309	0.8847612366267468	0.6775760844400652	0.9254440375106678	0	0	0.0	0.03622636318859047	0.03622636318859047
2297	0.07057988982233153	0.03494545370944487	0.034826156924124274	0.6486709161262414	-1	0	0	0.2	2	0.9230769230769231	12	0.5357142857142857	0.9230769230769231	14	12	0	0	0	0.14285714285714285	2	14	15	0.0	0	0.7764444918880176	0.9622257642944804	0.5765162521396894	0.9367565641428435	0.6182006250227878	0.9136989843952308	0.6775760844400652	0.9407124352865605	0	0	0.0	0.034826156924124274	0.034826156924124274
1871	0.07435140749936124	0.03168571383103411	0.01995894150783969	0.6452028500667921	-1	0	0	0.2	2	0.9230769230769231	12	0.5357142857142857	0.9230769230769231	14	12	0	0	0	0.14285714285714285	2	14	15	0.0	0	0.5275633125593874	0.9394558984741116	0.5765162521396894	0.9653015389433789	0.5231431435175529	0.9115756547993906	0.7294818441901179	0.942688454727962	0	0	0.0	0.01995894150783969	0.01995894150783969
273	0.01492271462023687	0.0020897518207478798	0.0019296345463655697	0.9740394128452028	-1	0	0	0.6	6	0.38461538461538464	5	0.4166666666666667	0.38461538461538464	9	5	5	3	0	1.0	6	6	15	0.3	0.36363636363636365	0.5951012369890646	0.9034223668291289	0.7306407648652432	0.9585318497481857	0.5093293442550022	0.897109108413295	0.8313357372963187	0.9251135023853105	0.2222222222222222	0	0.0	0.0019296345463655697	0.0019296345463655697
4478	0.07617190593700196	0.042183609643251276	0.03743674105948871	0.6136128970943129	-1	0	0	0.2	2	0.9230769230769231	12	0.5357142857142857	0.9230769230769231	14	12	0	0	0	0.14285714285714285	2	14	15	0.0	0	0.7764444918880176	0.9297755163697053	0.7714665779786253	0.9493420779794352	0.6667595122574309	0.8866461147778105	0.6775760844400652	0.9257809642076098	0	0	0.0	0.03743674105948871	0.03743674105948871
4139	0.07817559865113853	0.043079684718014995	0.03727672432551466	0.6159062592238462	-1	0	0	0.2	2	0.9230769230769231	12	0.5357142857142857	0.9230769230769231	14	12	0	0	0	0.14285714285714285	2	14	15	0.0	0	0.7764444918880176	0.9297755163697053	0.7714665779786253	0.9493420779794352	0.6667595122574309	0.8866461147778105	0.6775760844400652	0.9257809642076098	0	0	0.0	0.03727672432551466	0.03727672432551466
1995	0.07767163592292216	0.03384484088118404	0.025887483687978167	0.6489765011183435	-1	0	0	0.2	2	0.9230769230769231	12	0.5357142857142857	0.9230769230769231	14	12	0	0	0	0.14285714285714285	2	14	15	0.0	0	0.7764444918880176	0.9588385768872864	0.5765162521396894	0.9220300507613638	0.6182006250227878	0.9136989843952308	0.6775760844400652	0.9345866796090724	0	0	0.0	0.025887483687978167	0.025887483687978167
1730	0.08028246964543057	0.03502784841425304	0.02907290343666569	0.6645168717428589	-1	0	0	0.2	2	0.9230769230769231	12	0.5357142857142857	0.9230769230769231	14	12	0	0	0	0.14285714285714285	2	14	15	0.0	0	0.7764444918880176	0.9474862340824325	0.5765162521396894	0.9452246323515029	0.6062958869547959	0.905407133461571	0.6546522077993456	0.9350251956456006	0	0	0.0	0.02907290343666569	0.02907290343666569
2260	0.06976362583223893	0.03487552853735058	0.034598438684548226	0.6460171133206969	-1	0	0	0.2	2	0.9230769230769231	12	0.5357142857142857	0.9230769230769231	14	12	0	0	0	0.14285714285714285	2	14	15	0.0	0	0.7764444918880176	0.9622257642944804	0.5765162521396894	0.9367565641428435	0.6182006250227878	0.9136989843952308	0.6775760844400652	0.9407124352865605	0	0	0.0	0.034598438684548226	0.034598438684548226
4534	0.07397113129860473	0.04177285255141861	0.03625694764108162	0.6239249990078763	-1	0	0	0.2	2	0.9230769230769231	12	0.5357142857142857	0.9230769230769231	14	12	0	0	0	0.14285714285714285	2	14	15	0.0	0	0.7764444918880176	0.9283289077444288	0.7714665779786253	0.9493420779794352	0.6667595122574309	0.8847612366267468	0.6775760844400652	0.9248464663778966	0	0	0.0	0.03625694764108162	0.03625694764108162
3901	0.06674124091442352	0.027085664453792308	0.025742735673339765	0.6488090300088494	-1	0	0	0.2	2	0.9230769230769231	12	0.5357142857142857	0.9230769230769231	14	12	0	0	0	0.14285714285714285	2	14	15	0.0	0	0.7764444918880176	0.9476492190145971	0.7546769862720195	0.9363437659682768	0.6667595122574309	0.9029546269421413	0.6775760844400652	0.9311826070989745	0	0	0.0	0.025742735673339765	0.025742735673339765
509	0.04052683607300105	0.005873113728088279	0.005873113641605219	0.9168906150229135	-1	0	0	0.1	1	1.0	13	1.0	1.0	14	13	0	0	0	0.06666666666666667	1	15	15	0.0	0	0.7110470307003881	0.9244881480008075	0.29618220223708264	0.914127341785431	0.23411075546554092	0.8227392557547729	0.8938494066251859	0.8942610285173559	0	0	0.0	0.005873113641605219	0.005873113641605219
2599	0.07247782630751591	0.03952381863276813	0.03286467879594926	0.6355591425777076	-1	0	0	0.2	2	0.9230769230769231	12	0.5357142857142857	0.9230769230769231	14	12	0	0	0	0.14285714285714285	2	14	15	0.0	0	0.7764444918880176	0.9283289077444288	0.7714665779786253	0.9505726505148271	0.6667595122574309	0.8847612366267468	0.6775760844400652	0.9254440375106678	0	0	0.0	0.03286467879594926	0.03286467879594926
330	0.021701169511421384	0.0018661252473890916	0.0017446191514040228	0.9776374946560513	-1	0	0	0.4	4	0.6153846153846154	8	0.5	0.46153846153846156	7	6	7	3	0	0.8333333333333334	6	5	15	0.17647058823529413	0.18181818181818182	0.19838227942153447	0.9467840168534062	0.7154953697654474	0.8632664072155944	0.8061566067740591	0.9136630747032956	0.8996063333695135	0.9137417174192326	0.42857142857142855	0.8571428571428571	0.0	0.0017446191514040228	0.0017446191514040228
4021	0.07848144684323799	0.04162204225923881	0.037820370100698386	0.6172283889561414	-1	0	0	0.2	2	0.9230769230769231	12	0.5357142857142857	0.9230769230769231	14	12	0	0	0	0.14285714285714285	2	14	15	0.0	0	0.7764444918880176	0.9297755163697053	0.7714665779786253	0.9493420779794352	0.6667595122574309	0.8866461147778105	0.6775760844400652	0.9257809642076098	0	0	0.0	0.037820370100698386	0.037820370100698386
3762	0.07374176837139322	0.042163104211883455	0.03740121328627074	0.6256650901450762	-1	0	0	0.2	2	0.9230769230769231	12	0.5357142857142857	0.9230769230769231	14	12	0	0	0	0.14285714285714285	2	14	15	0.0	0	0.7764444918880176	0.9283289077444288	0.7714665779786253	0.9493420779794352	0.6667595122574309	0.8847612366267468	0.6775760844400652	0.9248464663778966	0	0	0.0	0.03740121328627074	0.03740121328627074
1222	0.0725064685626879	0.023174186837144773	0.022343715049702575	0.5548719075173432	-1	0	0	0.2	2	0.9230769230769231	12	0.5357142857142857	0.9230769230769231	14	12	0	0	0	0.14285714285714285	2	14	15	0.0	0	0.5959954508862568	0.9496564528596223	0.7714665779786253	0.9174189270070396	0.6414499221580838	0.8851063260752601	0.738147910041591	0.9214518031691538	0	0	0.0	0.022343715049702575	0.022343715049702575
4812	0.06925000129848233	0.01578593545256161	0.012074257464343414	0.6578451431801327	-1	0	0	0.2	2	0.9230769230769231	12	0.5357142857142857	0.9230769230769231	14	12	0	0	0	0.14285714285714285	2	14	15	0.0	0	0.5478782221409504	0.9356330217104009	0.475789456390517	0.9615365133894379	0.6667595122574309	0.9346719068041242	0.7272037397704871	0.9454257423213267	0	0	0.0	0.012074257464343414	0.012074257464343414
4434	0.04940979077746699	0.003008775208130982	0.0026865193440663566	0.72294486604801	-1	0	0	0.2	2	0.9230769230769231	12	0.5357142857142857	0.9230769230769231	14	12	0	0	0	0.14285714285714285	2	14	15	0.0	0	0.7009385415843348	0.938801189454692	0.7546769862720195	0.9653492557660058	0.6667595122574309	0.8863974738356812	0.704188773609662	0.9372643491340533	0	0	0.0	0.0026865193440663566	0.0026865193440663566
4591	0.07396814529082939	0.04183279514315833	0.03629046759863377	0.6236288415683309	-1	0	0	0.2	2	0.9230769230769231	12	0.5357142857142857	0.9230769230769231	14	12	0	0	0	0.14285714285714285	2	14	15	0.0	0	0.7764444918880176	0.9283289077444288	0.7714665779786253	0.9493420779794352	0.6667595122574309	0.8847612366267468	0.6775760844400652	0.9248464663778966	0	0	0.0	0.03629046759863377	0.03629046759863377
1715	0.08256857279777989	0.006449065526829218	0.006128501738289118	0.6877770735537092	-1	0	0	0.2	2	0.9230769230769231	12	0.5357142857142857	0.9230769230769231	14	12	0	0	0	0.14285714285714285	2	14	15	0.0	0	0.5634256286694375	0.9461665447175034	0.3048421560489748	0.9217137856453267	0.24714861708481523	0.9292868157196479	0.7489619004071626	0.9331464260811394	0	0	0.0	0.006128501738289118	0.006128501738289118
2914	0.07556558233531767	0.038241905578492504	0.02782323767512504	0.6150359483328648	-1	0	0	0.2	2	0.9230769230769231	12	0.5357142857142857	0.9230769230769231	14	12	0	0	0	0.14285714285714285	2	14	15	0.0	0	0.7764444918880176	0.9478337257912237	0.6394320150026639	0.9304156634171193	0.6182006250227878	0.9069897035388612	0.6775760844400652	0.9302207505551953	0	0	0.0	0.02782323767512504	0.02782323767512504
622	0.07876579145983721	0.02055029680331804	0.02034063920534738	0.5949344240196166	-1	0	0	0.2	2	0.9230769230769231	12	0.5357142857142857	0.9230769230769231	14	12	0	0	0	0.14285714285714285	2	14	15	0.0	0	0.5959954508862568	0.9496564528596223	0.7714665779786253	0.9092914756524224	0.6414499221580838	0.8851063260752601	0.738147910041591	0.9189363058323794	0	0	0.0	0.02034063920534738	0.02034063920534738
88	7.5483062308612e-06	2.223913527588735e-08	-4.698562626607666e-09	0.9999976218026386	-1	0	0	0.75	3	0.3333333333333333	1	0.5555555555555556	0	2	0	2	2	0	1.0	3	3	5	0.3333333333333333	1.0	0	0	0	0	0	0	0	0	0	0	0	-4.698562626607666e-10	-4.698562626607666e-10
3314	0.0745427653060012	0.0362316857236134	0.03620214171915296	0.6455538943379422	-1	0	0	0.2	2	0.9230769230769231	12	0.5357142857142857	0.9230769230769231	14	12	0	0	0	0.14285714285714285	2	14	15	0.0	0	0.7764444918880176	0.9476492190145971	0.7546769862720195	0.9424545621226658	0.6667595122574309	0.9029546269421413	0.6775760844400652	0.9334421829258174	0	0	0.0	0.03620214171915296	0.03620214171915296
4879	0.07608335400791344	0.04193506979278533	0.037959357607230466	0.6165838475622092	-1	0	0	0.2	2	0.9230769230769231	12	0.5357142857142857	0.9230769230769231	14	12	0	0	0	0.14285714285714285	2	14	15	0.0	0	0.7764444918880176	0.9297755163697053	0.7714665779786253	0.9493420779794352	0.6667595122574309	0.8866461147778105	0.6775760844400652	0.9257809642076098	0	0	0.0	0.037959357607230466	0.037959357607230466
3507	0.04434251202858134	0.002696716716194539	0.002223449417488717	0.8763559970318338	-1	0	0	0.2	2	0.9230769230769231	12	0.5357142857142857	0.9230769230769231	14	12	0	0	0	0.14285714285714285	2	14	15	0.0	0	0.7952930937332032	0.9430942485967769	0.815382729732147	0.9682838306851647	0.6667595122574309	0.8928972388454286	0.7463589280220846	0.9417164170402842	0	0	0.0	0.002223449417488717	0.002223449417488717
4108	0.07461129653517266	0.04110766714594199	0.03548156675062508	0.6238647303517513	-1	0	0	0.2	2	0.9230769230769231	12	0.5357142857142857	0.9230769230769231	14	12	0	0	0	0.14285714285714285	2	14	15	0.0	0	0.7764444918880176	0.9283289077444288	0.7714665779786253	0.9493420779794352	0.6667595122574309	0.8847612366267468	0.6775760844400652	0.9248464663778966	0	0	0.0	0.03548156675062508	0.03548156675062508
3990	0.07457424732117997	0.043273353105757285	0.03841491450243861	0.622540603226721	-1	0	0	0.2	2	0.9230769230769231	12	0.5357142857142857	0.9230769230769231	14	12	0	0	0	0.14285714285714285	2	14	15	0.0	0	0.7764444918880176	0.9283289077444288	0.7714665779786253	0.9493420779794352	0.6667595122574309	0.8847612366267468	0.6775760844400652	0.9248464663778966	0	0	0.0	0.03841491450243861	0.03841491450243861
2818	0.06465223885084909	0.034215553882460746	0.03415097721136978	0.6464806035774868	-1	0	0	0.2	2	0.9166666666666666	11	0.5384615384615384	0.9166666666666666	13	11	0	0	0	0.15384615384615385	2	13	14	0.0	0	0.7952930937332032	0.958575681538633	0.7546769862720195	0.9361602481379898	0.6667595122574309	0.9072743902054303	0.6775760844400652	0.9371797178171419	0	0	0.0	0.03415097721136978	0.03415097721136978
2088	0.07018265120821701	0.03304476792600709	0.03263670679329065	0.6553839764115064	-1	0	0	0.2	2	0.9230769230769231	12	0.5357142857142857	0.9230769230769231	14	12	0	0	0	0.14285714285714285	2	14	15	0.0	0	0.7764444918880176	0.9588385768872864	0.5765162521396894	0.9367565641428435	0.6182006250227878	0.9172708056438351	0.6775760844400652	0.9399036266134162	0	0	0.0	0.03263670679329065	0.03263670679329065
582	0.05883639130469028	0.01309288541094805	0.011695091615626247	0.5863488214183347	-1	0	0	0.1	1	1.0	13	1.0	1.0	14	13	0	0	0	0.06666666666666667	1	15	15	0.0	0	0.5597720030817782	0.9288545093071556	0.788256169685231	0.9557519368082307	0.5231431435175529	0.9164386327359388	0.816739461125991	0.9357725602385547	0	0	0.0	0.011695091615626247	0.011695091615626247
2820	0.07162118922379883	0.03502216140101193	0.03501782006491735	0.6453427512592562	-1	0	0	0.2	2	0.9230769230769231	12	0.5357142857142857	0.9230769230769231	14	12	0	0	0	0.14285714285714285	2	14	15	0.0	0	0.7764444918880176	0.9622257642944804	0.5765162521396894	0.9367565641428435	0.6182006250227878	0.9102850233906575	0.6821724993114694	0.9399166249590051	0	0	0.0	0.03501782006491735	0.03501782006491735
2372	0.07280842244976926	0.034402980211169255	0.03418831169849452	0.6474896576676236	-1	0	0	0.2	2	0.9230769230769231	12	0.5357142857142857	0.9230769230769231	14	12	0	0	0	0.14285714285714285	2	14	15	0.0	0	0.7764444918880176	0.9622257642944804	0.5765162521396894	0.9367565641428435	0.6182006250227878	0.9136989843952308	0.6775760844400652	0.9407124352865605	0	0	0.0	0.03418831169849452	0.03418831169849452
1429	0.07957006593124262	0.025241262281134012	0.024973423858134534	0.6692710016868739	-1	0	0	0.1	1	1.0	13	1.0	1.0	14	13	0	0	0	0.06666666666666667	1	15	15	0.0	0	0.5959954508862568	0.9464325087189891	0.7629313121593365	0.9396620400347904	0.6667595122574309	0.909541634766871	0.6870593220205096	0.9335031074373962	0	0	0.0	0.024973423858134534	0.024973423858134534
3171	0.07369122233394836	0.039850152022188036	0.03302254349282515	0.6327373031890418	-1	0	0	0.2	2	0.9230769230769231	12	0.5357142857142857	0.9230769230769231	14	12	0	0	0	0.14285714285714285	2	14	15	0.0	0	0.7764444918880176	0.9283289077444288	0.7714665779786253	0.9474299876169308	0.6667595122574309	0.8847612366267468	0.6775760844400652	0.9239363349185985	0	0	0.0	0.03302254349282515	0.03302254349282515
4786	0.0717258906696015	0.0321895058289458	0.02876037845149833	0.6113644710761412	-1	0	0	0.2	2	0.9230769230769231	12	0.5357142857142857	0.9230769230769231	14	12	0	0	0	0.14285714285714285	2	14	15	0.0	0	0.7764444918880176	0.9476492190145971	0.7546769862720195	0.9370325957598235	0.6667595122574309	0.8986782874074843	0.6775760844400652	0.9304041595928284	0	0	0.0	0.02876037845149833	0.02876037845149833
4078	0.07233980832991589	0.04322245389328025	0.03744520559206801	0.62107554710731	-1	0	0	0.2	2	0.9230769230769231	12	0.5357142857142857	0.9230769230769231	14	12	0	0	0	0.14285714285714285	2	14	15	0.0	0	0.7764444918880176	0.9283289077444288	0.7714665779786253	0.9493420779794352	0.6667595122574309	0.8847612366267468	0.6775760844400652	0.9248464663778966	0	0	0.0	0.03744520559206801	0.03744520559206801
75	None	None	None	None	None	0	0	0.14285714285714285	1	1.0	8	0.625	0.625	5	5	4	1	0	1.0	4	4	10	0.08333333333333333	0.2857142857142857	0.4043714739227169	0.7045339239565916	0.829698577915811	0.8634707779363775	0.666270498230047	0.7666474739166075	0.8539207094781139	0.7859965398514472	1.0	0.2	0.0	None	None
2536	0.05886500681573778	0.007786265117520007	0.0038612782809645074	0.6934824731384697	-1	0	0	0.2	2	0.9230769230769231	12	0.5357142857142857	0.9230769230769231	14	12	0	0	0	0.14285714285714285	2	14	15	0.0	0	0.7764444918880176	0.9282631265147289	0.842509289779063	0.9623457206979913	0.6667595122574309	0.8735299680116319	0.7444033487138803	0.9294272768240399	0	0	0.0	0.0038612782809645074	0.0038612782809645074
1813	0.07094895395054888	0.032555007716443506	0.03243284644068552	0.6589151590636952	-1	0	0	0.2	2	0.9230769230769231	12	0.5357142857142857	0.9230769230769231	14	12	0	0	0	0.14285714285714285	2	14	15	0.0	0	0.7764444918880176	0.9622257642944804	0.5765162521396894	0.9367565641428435	0.6182006250227878	0.9136989843952308	0.6775760844400652	0.9407124352865605	0	0	0.0	0.03243284644068552	0.03243284644068552
1065	0.057971665459246216	0.005116245311640992	-0.0025044507356335012	0.785855139825532	-1	0	0	0.2	2	0.9166666666666666	11	0.5384615384615384	0.9166666666666666	13	11	0	0	0	0.15384615384615385	2	13	14	0.0	0	0.49974081622517447	0.9532316991174474	0.3839813860618416	0.9357457471710584	0.5458322616521607	0.8930834808812154	0.6970122717025214	0.9311993374627925	0	0	0.0	-0.00025044507356335015	-0.00025044507356335015
4129	0.07456150689481471	0.04220022032739579	0.03722696904624257	0.623255771535669	-1	0	0	0.2	2	0.9230769230769231	12	0.5357142857142857	0.9230769230769231	14	12	0	0	0	0.14285714285714285	2	14	15	0.0	0	0.7764444918880176	0.9283289077444288	0.7714665779786253	0.9493420779794352	0.6667595122574309	0.8847612366267468	0.6775760844400652	0.9248464663778966	0	0	0.0	0.03722696904624257	0.03722696904624257
1834	0.07272727151158978	0.03468730422095409	0.034448380126369124	0.6497369134088258	-1	0	0	0.2	2	0.9230769230769231	12	0.5357142857142857	0.9230769230769231	14	12	0	0	0	0.14285714285714285	2	14	15	0.0	0	0.7764444918880176	0.9622257642944804	0.5765162521396894	0.9367565641428435	0.6182006250227878	0.9136989843952308	0.6775760844400652	0.9407124352865605	0	0	0.0	0.034448380126369124	0.034448380126369124
774	0.07657479768870325	0.018600653816850287	0.018543529234042212	0.641128786398429	-1	0	0	0.2	2	0.9230769230769231	12	0.5357142857142857	0.9230769230769231	14	12	0	0	0	0.14285714285714285	2	14	15	0.0	0	0.5959954508862568	0.9410380697524338	0.7714665779786253	0.9234156429424984	0.6062958869547959	0.8912544905657681	0.738147910041591	0.9208874244153684	0	0	0.0	0.018543529234042212	0.018543529234042212
4443	0.07634904856893517	0.042720998783649794	0.03711955603659786	0.6180537398490273	-1	0	0	0.2	2	0.9230769230769231	12	0.5357142857142857	0.9230769230769231	14	12	0	0	0	0.14285714285714285	2	14	15	0.0	0	0.7764444918880176	0.9297755163697053	0.7714665779786253	0.9493420779794352	0.6667595122574309	0.8866461147778105	0.6775760844400652	0.9257809642076098	0	0	0.0	0.03711955603659786	0.03711955603659786
3966	0.05964456471080581	0.029618333981750327	0.027214036787271013	0.6425947156919058	-1	0	0	0.2	2	0.9230769230769231	12	0.5357142857142857	0.9230769230769231	13	12	1	0	0	0.14285714285714285	2	14	15	0.0	0	0.7952930937332032	0.9444119208903393	0.7546769862720195	0.9332476929208078	0.6667595122574309	0.8895845313491043	0.6775760844400652	0.9254580381940024	0	0	0.0	0.027214036787271013	0.027214036787271013
3445	0.04355767080192548	0.0016702948542505433	0.0007204659906449393	0.6638440395445708	-1	0	0	0.2	2	0.9230769230769231	12	0.5357142857142857	0.9230769230769231	14	12	0	0	0	0.14285714285714285	2	14	15	0.0	0	0.7009385415843348	0.938801189454692	0.7546769862720195	0.9661758833765544	0.6667595122574309	0.8863974738356812	0.704188773609662	0.937752587377904	0	0	0.0	0.0007204659906449393	0.0007204659906449393
4133	0.07289820247458743	0.042661727097258836	0.038343907151983006	0.6266601828347849	-1	0	0	0.2	2	0.9230769230769231	12	0.5357142857142857	0.9230769230769231	14	12	0	0	0	0.14285714285714285	2	14	15	0.0	0	0.7764444918880176	0.9283289077444288	0.7714665779786253	0.9493420779794352	0.6667595122574309	0.8847612366267468	0.6775760844400652	0.9248464663778966	0	0	0.0	0.038343907151983006	0.038343907151983006
3239	0.07268405944622953	0.03652689717426638	0.035717899744314274	0.6444690053370897	-1	0	0	0.2	2	0.9230769230769231	12	0.5357142857142857	0.9230769230769231	14	12	0	0	0	0.14285714285714285	2	14	15	0.0	0	0.7764444918880176	0.9588385768872864	0.5765162521396894	0.9367565641428435	0.6182006250227878	0.9172708056438351	0.6546522077993456	0.9399036266134162	0	0	0.0	0.035717899744314274	0.035717899744314274
2837	0.07060983395118148	0.03500133760141187	0.034693748518065455	0.6444537214887286	-1	0	0	0.2	2	0.9230769230769231	12	0.5357142857142857	0.9230769230769231	14	12	0	0	0	0.14285714285714285	2	14	15	0.0	0	0.7764444918880176	0.9476492190145971	0.7546769862720195	0.9424545621226658	0.6667595122574309	0.9029546269421413	0.6775760844400652	0.9334421829258174	0	0	0.0	0.034693748518065455	0.034693748518065455
2175	0.07277745971926365	0.03501451157071	0.03465046142088561	0.6458757020923991	-1	0	0	0.2	2	0.9230769230769231	12	0.5357142857142857	0.9230769230769231	14	12	0	0	0	0.14285714285714285	2	14	15	0.0	0	0.7764444918880176	0.9622257642944804	0.5765162521396894	0.9367565641428435	0.6182006250227878	0.9136989843952308	0.6775760844400652	0.9407124352865605	0	0	0.0	0.03465046142088561	0.03465046142088561
1209	0.06382242712279465	0.022214155665526168	0.02128878923893588	0.7331473691546304	-1	0	0	0.2	2	0.9166666666666666	11	0.5384615384615384	0.9166666666666666	13	11	0	0	0	0.15384615384615385	2	13	14	0.0	0	0.5959954508862568	0.9562414089815711	0.7546769862720195	0.9318851079860617	0.6667595122574309	0.9205156002166378	0.6900511921569926	0.9379973361850503	0	0	0.0	0.02128878923893588	0.02128878923893588
1588	0.07893562426543158	0.026968510308994654	0.02696316112116661	0.6402573579943267	-1	0	0	0.1	1	1.0	13	1.0	1.0	14	13	0	0	0	0.06666666666666667	1	15	15	0.0	0	0.5959954508862568	0.9464325087189891	0.7546769862720195	0.9390269805882393	0.6667595122574309	0.909541634766871	0.6870593220205096	0.9332721039661422	0	0	0.0	0.02696316112116661	0.02696316112116661
29	0.024517764742730274	0.0018336151319179896	0.0015047745009885865	0.9824053347291253	-1	0	0	0.375	3	0.6666666666666666	6	0.4583333333333333	0.5555555555555556	6	5	4	0	0	0.375	3	8	11	0.0	0.2222222222222222	0.34099625724764454	0.854945004266367	0.7388301185243304	0.8408721088532183	0.8563345117658623	0.8468920773906703	0.923547757781322	0.8476596351532786	0	0	0.0	0.0015047745009885865	0.0015047745009885865
2046	0.07263618194161116	0.0357336005480757	0.03501316650349014	0.6484812442764261	-1	0	0	0.2	2	0.9230769230769231	12	0.5357142857142857	0.9230769230769231	14	12	0	0	0	0.14285714285714285	2	14	15	0.0	0	0.7764444918880176	0.9588385768872864	0.5765162521396894	0.9367565641428435	0.6182006250227878	0.9172708056438351	0.6775760844400652	0.9399036266134162	0	0	0.0	0.03501316650349014	0.03501316650349014
510	0.06448563993357753	0.018794624479932368	0.017903844153485723	0.590018392064704	-1	0	0	0.1	1	1.0	13	1.0	1.0	14	13	0	0	0	0.06666666666666667	1	15	15	0.0	0	0.5959954508862568	0.9054169140377445	0.820596766130943	0.9379058792365152	0.4717528358315609	0.910447102388372	0.8549742656926066	0.9191613995578272	0	0	0.0	0.017903844153485723	0.017903844153485723
3416	0.06285562588398953	0.03562693290341976	0.028054320402060774	0.6585036782112493	-1	0	0	0.2	2	0.9230769230769231	12	0.5357142857142857	0.9230769230769231	14	12	0	0	0	0.14285714285714285	2	14	15	0.0	0	0.7952930937332032	0.9420096220904555	0.7546769862720195	0.9213676425454476	0.6667595122574309	0.8933503320543363	0.6546522077993456	0.9211504113650261	0	0	0.0	0.028054320402060774	0.028054320402060774
2067	0.07205733766542799	0.03241186388587902	0.03236491293379098	0.6536228368514536	-1	0	0	0.2	2	0.9230769230769231	12	0.5357142857142857	0.9230769230769231	14	12	0	0	0	0.14285714285714285	2	14	15	0.0	0	0.7764444918880176	0.9622257642944804	0.5765162521396894	0.9367565641428435	0.6182006250227878	0.9136989843952308	0.6775760844400652	0.9407124352865605	0	0	0.0	0.03236491293379098	0.03236491293379098
4490	0.07188607587282553	0.042693213359678316	0.03680752134739998	0.6200678815351227	-1	0	0	0.2	2	0.9230769230769231	12	0.5357142857142857	0.9230769230769231	14	12	0	0	0	0.14285714285714285	2	14	15	0.0	0	0.7764444918880176	0.9283289077444288	0.7714665779786253	0.9493420779794352	0.6667595122574309	0.8847612366267468	0.6775760844400652	0.9248464663778966	0	0	0.0	0.03680752134739998	0.03680752134739998
1098	0.0844682428902751	0.022578306701954563	0.010198805122465194	0.6840440912996304	-1	0	0	0.2	2	0.9230769230769231	12	0.5357142857142857	0.9230769230769231	14	12	0	0	0	0.14285714285714285	2	14	15	0.0	0	0.5959954508862568	0.9583248576016107	0.5765162521396894	0.9367565641428435	0.6182006250227878	0.9136989843952308	0.6970122717025214	0.9387810002235843	0	0	0.0	0.010198805122465194	0.010198805122465194
1754	0.07990451450148323	0.03726155372754679	0.028719421590458146	0.650185287637201	-1	0	0	0.2	2	0.9230769230769231	12	0.5357142857142857	0.9230769230769231	14	12	0	0	0	0.14285714285714285	2	14	15	0.0	0	0.7952930937332032	0.940237251844817	0.7546769862720195	0.9332670627664426	0.6667595122574309	0.8932519051892418	0.6546522077993456	0.9245646117746984	0	0	0.0	0.028719421590458146	0.028719421590458146
1221	0.07132421692381519	0.009595338361056657	0.00952403883716179	0.7693551028322996	-1	0	0	0.1	1	1.0	13	1.0	1.0	14	13	0	0	0	0.06666666666666667	1	15	15	0.0	0	0.5778837269840176	0.9280553625245432	0.788256169685231	0.9412747874334819	0.5325577292198671	0.8958419588347261	0.8019648347003457	0.9237533555550718	0	0	0.0	0.00952403883716179	0.00952403883716179
2827	0.06581691680784924	0.03515567806069543	0.03514664335972882	0.6462706714319371	-1	0	0	0.2	2	0.9166666666666666	11	0.5384615384615384	0.9166666666666666	13	11	0	0	0	0.15384615384615385	2	13	14	0.0	0	0.7952930937332032	0.958575681538633	0.7546769862720195	0.9361602481379898	0.6667595122574309	0.9072743902054303	0.6775760844400652	0.9371797178171419	0	0	0.0	0.03514664335972882	0.03514664335972882
2425	0.07271915472017221	0.03501078081728206	0.03498323075702905	0.6483999619502208	-1	0	0	0.2	2	0.9230769230769231	12	0.5357142857142857	0.9230769230769231	14	12	0	0	0	0.14285714285714285	2	14	15	0.0	0	0.7764444918880176	0.9588385768872864	0.5765162521396894	0.9367565641428435	0.6182006250227878	0.9172708056438351	0.6775760844400652	0.9399036266134162	0	0	0.0	0.03498323075702905	0.03498323075702905
2206	0.07083369709821491	0.03545125422953355	0.0347204943853062	0.6484846758723433	-1	0	0	0.2	2	0.9230769230769231	12	0.5357142857142857	0.9230769230769231	14	12	0	0	0	0.14285714285714285	2	14	15	0.0	0	0.7764444918880176	0.9622257642944804	0.5765162521396894	0.9367565641428435	0.6182006250227878	0.9136989843952308	0.6775760844400652	0.9407124352865605	0	0	0.0	0.0347204943853062	0.0347204943853062
2048	0.07102308932600189	0.032387057373141126	0.03201699440721622	0.6614079049209177	-1	0	0	0.2	2	0.9230769230769231	12	0.5357142857142857	0.9230769230769231	14	12	0	0	0	0.14285714285714285	2	14	15	0.0	0	0.7764444918880176	0.9622257642944804	0.5765162521396894	0.9367565641428435	0.6182006250227878	0.9136989843952308	0.6775760844400652	0.9407124352865605	0	0	0.0	0.03201699440721622	0.03201699440721622
1537	0.07007054330354558	0.007123725451691553	0.00625369733694659	0.6945550393338571	-1	0	0	0.1	1	1.0	13	1.0	1.0	14	13	0	0	0	0.06666666666666667	1	15	15	0.0	0	0.7014630171597791	0.9321451766638649	0.7714665779786253	0.9635094996590118	0.5949513278874919	0.9151289955427611	0.6546522077993456	0.9403183379188318	0	0	0.0	0.00625369733694659	0.00625369733694659
4698	0.07390923661294525	0.04038814657927868	0.035071695545890076	0.6285570217898504	-1	0	0	0.2	2	0.9230769230769231	12	0.5357142857142857	0.9230769230769231	14	12	0	0	0	0.14285714285714285	2	14	15	0.0	0	0.7764444918880176	0.9283289077444288	0.7714665779786253	0.9493420779794352	0.6667595122574309	0.8847612366267468	0.6775760844400652	0.9248464663778966	0	0	0.0	0.035071695545890076	0.035071695545890076
4535	0.05731963949829236	0.01126795236691648	0.009611652787520884	0.722248590084164	-1	0	0	0.2	2	0.9230769230769231	12	0.5357142857142857	0.9230769230769231	14	12	0	0	0	0.14285714285714285	2	14	15	0.0	0	0.7764444918880176	0.9283289077444288	0.815382729732147	0.9520846565610934	0.6667595122574309	0.8847612366267468	0.6775760844400652	0.926191661337365	0	0	0.0	0.009611652787520884	0.009611652787520884
4852	0.07227176415362799	0.04208630394207623	0.03717212800936557	0.6214100770680668	-1	0	0	0.2	2	0.9230769230769231	12	0.5357142857142857	0.9230769230769231	14	12	0	0	0	0.14285714285714285	2	14	15	0.0	0	0.7764444918880176	0.9283289077444288	0.7714665779786253	0.9493420779794352	0.6667595122574309	0.8847612366267468	0.6775760844400652	0.9248464663778966	0	0	0.0	0.03717212800936557	0.03717212800936557
3172	0.07194836824775147	0.03411853173238281	0.0339382506759354	0.6425774157440304	-1	0	0	0.2	2	0.9230769230769231	12	0.5357142857142857	0.9230769230769231	14	12	0	0	0	0.14285714285714285	2	14	15	0.0	0	0.7764444918880176	0.9588385768872864	0.5765162521396894	0.9367565641428435	0.6182006250227878	0.9172708056438351	0.6546522077993456	0.9399036266134162	0	0	0.0	0.0339382506759354	0.0339382506759354
3059	0.07328572940757594	0.04018490561467471	0.03340709215809432	0.6282064476462749	-1	0	0	0.2	2	0.9230769230769231	12	0.5357142857142857	0.9230769230769231	14	12	0	0	0	0.14285714285714285	2	14	15	0.0	0	0.7764444918880176	0.9283289077444288	0.7714665779786253	0.9505726505148271	0.6667595122574309	0.8847612366267468	0.6775760844400652	0.9254440375106678	0	0	0.0	0.03340709215809432	0.03340709215809432
4324	0.05690416571399185	0.007156514628252348	0.0004306637851189471	0.7903782041380996	-1	0	0	0.2	2	0.9230769230769231	12	0.5357142857142857	0.9230769230769231	14	12	0	0	0	0.14285714285714285	2	14	15	0.0	0	0.7764444918880176	0.9283289077444288	0.7714665779786253	0.9504432666667519	0.6667595122574309	0.8847612366267468	0.6775760844400652	0.9253807570172318	0	0	0.0	0.0004306637851189471	0.0004306637851189471
1740	0.07164327742163215	0.03301947919888211	0.03298746583270501	0.6587229422960812	-1	0	0	0.2	2	0.9230769230769231	12	0.5357142857142857	0.9230769230769231	14	12	0	0	0	0.14285714285714285	2	14	15	0.0	0	0.7764444918880176	0.9622257642944804	0.5765162521396894	0.9367565641428435	0.6182006250227878	0.9136989843952308	0.6775760844400652	0.9407124352865605	0	0	0.0	0.03298746583270501	0.03298746583270501
3563	0.07372470251816075	0.04003586291251436	0.03394790548737124	0.6323956529980839	-1	0	0	0.2	2	0.9230769230769231	12	0.5357142857142857	0.9230769230769231	14	12	0	0	0	0.14285714285714285	2	14	15	0.0	0	0.7764444918880176	0.9283289077444288	0.7714665779786253	0.9493420779794352	0.6667595122574309	0.8847612366267468	0.6775760844400652	0.9248464663778966	0	0	0.0	0.03394790548737124	0.03394790548737124
4261	0.07331774772192763	0.04286654594705008	0.03755542578613839	0.6222630615412275	-1	0	0	0.2	2	0.9230769230769231	12	0.5357142857142857	0.9230769230769231	14	12	0	0	0	0.14285714285714285	2	14	15	0.0	0	0.7764444918880176	0.9283289077444288	0.7714665779786253	0.9493420779794352	0.6667595122574309	0.8847612366267468	0.6775760844400652	0.9248464663778966	0	0	0.0	0.03755542578613839	0.03755542578613839
914	0.07780630725330935	0.020043701931639096	0.019978599508120417	0.5903053717887343	-1	0	0	0.2	2	0.9230769230769231	12	0.5357142857142857	0.9230769230769231	14	12	0	0	0	0.14285714285714285	2	14	15	0.0	0	0.5959954508862568	0.9496564528596223	0.7714665779786253	0.9092914756524224	0.6414499221580838	0.8851063260752601	0.738147910041591	0.9189363058323794	0	0	0.0	0.019978599508120417	0.019978599508120417
1572	0.0818463732124307	0.023912651791805795	0.011591123277294222	0.6766972091328722	-1	0	0	0.2	2	0.9230769230769231	12	0.5357142857142857	0.9230769230769231	14	12	0	0	0	0.14285714285714285	2	14	15	0.0	0	0.5959954508862568	0.9614222515283802	0.5765162521396894	0.9367565641428435	0.6182006250227878	0.9136989843952308	0.6935427631270076	0.940304286983808	0	0	0.0	0.011591123277294222	0.011591123277294222
4121	0.07770413607289352	0.01708087973512203	-0.015183478762769728	0.6947354522287451	-1	0	0	0.2	2	0.9230769230769231	12	1.0	0.9230769230769231	14	12	0	2	0	0.06666666666666667	15	1	15	1.0	0.14285714285714285	0.7952930937332032	0.9297531519386869	0.8284134753134372	0.9460214431855123	0.6667595122574309	0.8960262073809704	0.6775760844400652	0.92645519994141	0.5357142857142857	0.07142857142857142	0.0	-0.0015183478762769728	-0.0015183478762769728
4636	0.07714735288691293	0.04121521619168556	0.035210328995739885	0.6154400467530832	-1	0	0	0.2	2	0.9230769230769231	12	0.5357142857142857	0.9230769230769231	14	12	0	0	0	0.14285714285714285	2	14	15	0.0	0	0.7764444918880176	0.9297755163697053	0.7714665779786253	0.9493420779794352	0.6667595122574309	0.8866461147778105	0.6775760844400652	0.9257809642076098	0	0	0.0	0.035210328995739885	0.035210328995739885
3684	0.07246034169731778	0.03967399350826848	0.03218513491579643	0.6323914557633777	-1	0	0	0.2	2	0.9230769230769231	12	0.5357142857142857	0.9230769230769231	14	12	0	0	0	0.14285714285714285	2	14	15	0.0	0	0.7764444918880176	0.9283289077444288	0.7714665779786253	0.9505726505148271	0.6667595122574309	0.8847612366267468	0.6775760844400652	0.9254440375106678	0	0	0.0	0.03218513491579643	0.03218513491579643
1436	0.06371708817754974	0.025210178976728944	0.023820014358382036	0.6868523852053681	-1	0	0	0.1	1	1.0	13	1.0	1.0	14	13	0	0	0	0.06666666666666667	1	15	15	0.0	0	0.5959954508862568	0.9451392558677454	0.7714665779786253	0.96822468771275	0.5949513278874919	0.9151289955427611	0.6870593220205096	0.9468696827317191	0	0	0.0	0.023820014358382036	0.023820014358382036
1016	0.06429402340025973	0.02174451876470287	0.02110503731508725	0.6290901771329327	-1	0	0	0.2	2	0.9230769230769231	12	0.5357142857142857	0.9230769230769231	13	12	1	0	0	0.14285714285714285	2	14	15	0.0	0	0.5597720030817782	0.9622368145289663	0.7546769862720195	0.9390939841599676	0.5458322616521607	0.9055529033151121	0.6970122717025214	0.9396117258425976	0	0	0.0	0.02110503731508725	0.02110503731508725
2160	0.06990797682186435	0.03254363629954599	0.03245388449012375	0.6563840409436901	-1	0	0	0.2	2	0.9230769230769231	12	0.5357142857142857	0.9230769230769231	14	12	0	0	0	0.14285714285714285	2	14	15	0.0	0	0.7764444918880176	0.9622257642944804	0.5765162521396894	0.9367565641428435	0.6182006250227878	0.9136989843952308	0.6775760844400652	0.9407124352865605	0	0	0.0	0.03245388449012375	0.03245388449012375
4743	0.044892365085248784	0.007126317220255042	0.00032249358403507527	0.5804006811329252	-1	0	0	0.3	3	0.8461538461538461	11	0.3409090909090909	0.7692307692307693	13	10	1	2	0	0.36363636363636365	4	11	15	0.6666666666666666	0.15384615384615385	0.7952930937332032	0.9014113381359495	0.842509289779063	0.9330177286475544	0.6667595122574309	0.8648807445118287	0.6775760844400652	0.9033032479335479	0.6153846153846154	0.15384615384615385	0.0	0.00032249358403507527	0.00032249358403507527
2587	0.07165309390427713	0.03235347324525805	0.03234932595505415	0.6515641566781274	-1	0	0	0.2	2	0.9230769230769231	12	0.5357142857142857	0.9230769230769231	14	12	0	0	0	0.14285714285714285	2	14	15	0.0	0	0.7764444918880176	0.9588385768872864	0.5765162521396894	0.9367565641428435	0.6182006250227878	0.9172708056438351	0.6775760844400652	0.9399036266134162	0	0	0.0	0.03234932595505415	0.03234932595505415
540	0.04522501997108957	0.0047475497351383514	0.004747164072301881	0.9046520620961833	-1	0	0	0.1	1	1.0	13	1.0	1.0	14	13	0	0	0	0.06666666666666667	1	15	15	0.0	0	0.6057214918991558	0.9064485372803074	0.29618220223708264	0.918510409995625	0.23411075546554092	0.9022636594167089	0.8253779671234805	0.9093159631527162	0	0	0.0	0.004747164072301881	0.004747164072301881
1317	0.06817844775618465	0.023891330907333502	0.022213577588836263	0.6586730398176213	-1	0	0	0.1	1	1.0	13	1.0	1.0	14	13	0	0	0	0.06666666666666667	1	15	15	0.0	0	0.5959954508862568	0.9403748155928205	0.7714665779786253	0.9635094996590118	0.5949513278874919	0.9151289955427611	0.6822697626232	0.9428496401474937	0	0	0.0	0.022213577588836263	0.022213577588836263
436	0.06961739842481104	0.00367452386556144	-0.0036642682843043522	0.6528935966791272	-1	0	0	0.2	2	0.9230769230769231	12	0.5357142857142857	0.9230769230769231	14	12	0	0	0	0.14285714285714285	2	14	15	0.0	0	0.6144742567282269	0.9285291741515378	0.5911318450885329	0.9077588134019944	0.5344877025848568	0.907732814372258	0.7582378101380426	0.9152156428140467	0	0	0.0	-0.00036642682843043525	-0.00036642682843043525
1765	0.07001739603509302	0.033308139607389306	0.03329776027882064	0.6574073115905026	-1	0	0	0.2	2	0.9230769230769231	12	0.5357142857142857	0.9230769230769231	14	12	0	0	0	0.14285714285714285	2	14	15	0.0	0	0.7764444918880176	0.9622257642944804	0.5765162521396894	0.9367565641428435	0.6182006250227878	0.9136989843952308	0.6775760844400652	0.9407124352865605	0	0	0.0	0.03329776027882064	0.03329776027882064
731	0.06445360950372273	0.018537149807689297	0.017334955661750615	0.5867480099397244	-1	0	0	0.1	1	1.0	13	1.0	1.0	14	13	0	0	0	0.06666666666666667	1	15	15	0.0	0	0.5778837269840176	0.920705308968211	0.788256169685231	0.9547643069073447	0.5231431435175529	0.893538952216742	0.816739461125991	0.927100884820789	0	0	0.0	0.017334955661750615	0.017334955661750615
1153	0.06857994904095585	0.018828995668981517	0.0186409057033379	0.5972488655951803	-1	0	0	0.2	2	0.9230769230769231	12	0.5357142857142857	0.9230769230769231	14	12	0	0	0	0.14285714285714285	2	14	15	0.0	0	0.5959954508862568	0.9480922413786235	0.7714665779786253	0.9092914756524224	0.6182006250227878	0.8850008035599348	0.738147910041591	0.9181059982085739	0	0	0.0	0.0186409057033379	0.0186409057033379
597	0.007557904288856039	2.664899478383897e-05	1.6320829627524736e-05	0.9465736393389734	-1	0	0	0.4	2	0.8	4	0.5833333333333334	0.8	5	4	1	0	0	0.3333333333333333	2	6	7	0.0	0	0.7575958900428319	0.9351392130756615	0.842509289779063	0.9229538921814642	0.6031145882707345	0.9173189365844153	0.7587184266470566	0.9254882089393586	0	0	0.0	1.6320829627524736e-05	1.6320829627524736e-05
930	0.0652805497780912	0.01807557771728778	0.016774635993572793	0.6101584735940255	-1	0	0	0.1	1	1.0	13	1.0	1.0	14	13	0	0	0	0.06666666666666667	1	15	15	0.0	0	0.5778837269840176	0.920705308968211	0.788256169685231	0.9547643069073447	0.5231431435175529	0.893538952216742	0.816739461125991	0.927100884820789	0	0	0.0	0.016774635993572793	0.016774635993572793
4343	0.07158550543214232	0.02758097319425276	0.02758095624362946	0.6395589788007094	-1	0	0	0.2	2	0.9230769230769231	12	0.5357142857142857	0.9230769230769231	14	12	0	0	0	0.14285714285714285	2	14	15	0.0	0	0.7764444918880176	0.9265549075601213	0.7714665779786253	0.9493420779794352	0.6667595122574309	0.8847612366267468	0.6775760844400652	0.9242333814951198	0	0	0.0	0.02758095624362946	0.02758095624362946
1742	0.06660929578686002	0.03423614525507252	0.03153298924279647	0.6459466687364215	-1	0	0	0.2	2	0.9230769230769231	12	0.5357142857142857	0.9230769230769231	14	12	0	0	0	0.14285714285714285	2	14	15	0.0	0	0.6286683531340032	0.9558091763173362	0.3911684520346004	0.9329243868020367	0.5577369997201528	0.9164900306935528	0.6726040358116108	0.9370685247795328	0	0	0.0	0.03153298924279647	0.03153298924279647
3935	0.07490111801664527	0.04205864496028575	0.035468622520503416	0.625268963834319	-1	0	0	0.2	2	0.9230769230769231	12	0.5357142857142857	0.9230769230769231	14	12	0	0	0	0.14285714285714285	2	14	15	0.0	0	0.7764444918880176	0.9283289077444288	0.7714665779786253	0.9493420779794352	0.6667595122574309	0.8847612366267468	0.6775760844400652	0.9248464663778966	0	0	0.0	0.035468622520503416	0.035468622520503416
4039	0.07366410770196294	0.03999201275534013	0.03294677683732375	0.6317671701949825	-1	0	0	0.2	2	0.9230769230769231	12	0.5357142857142857	0.9230769230769231	14	12	0	0	0	0.14285714285714285	2	14	15	0.0	0	0.7764444918880176	0.9283289077444288	0.7714665779786253	0.9493420779794352	0.6667595122574309	0.8847612366267468	0.6775760844400652	0.9248464663778966	0	0	0.0	0.03294677683732375	0.03294677683732375
3413	0.07390563174646005	0.041605306462436695	0.03535655486488326	0.6233690688748164	-1	0	0	0.2	2	0.9230769230769231	12	0.5357142857142857	0.9230769230769231	14	12	0	0	0	0.14285714285714285	2	14	15	0.0	0	0.7764444918880176	0.9283289077444288	0.7714665779786253	0.9505726505148271	0.6667595122574309	0.8847612366267468	0.6775760844400652	0.9254440375106678	0	0	0.0	0.03535655486488326	0.03535655486488326
384	0.04852955978158933	0.0032972202204457498	0.0029497108777774934	0.9009167238083682	-1	0	0	0.2	2	0.8461538461538461	11	0.35714285714285715	0.6923076923076923	10	9	4	1	0	0.8571428571428571	6	7	15	0.09090909090909091	0.15384615384615385	0.6997375632499335	0.922257117864144	0.46344440272568194	0.8690745579068668	0.5029803669057479	0.9301290184611704	0.6415229757565493	0.9103810902033178	1.0	0.3	0.0	0.0029497108777774934	0.0029497108777774934
2218	0.06984725725647715	0.032456162276894296	0.03241554387462059	0.6577632148592086	-1	0	0	0.2	2	0.9230769230769231	12	0.5357142857142857	0.9230769230769231	14	12	0	0	0	0.14285714285714285	2	14	15	0.0	0	0.7764444918880176	0.9622257642944804	0.5765162521396894	0.9367565641428435	0.6182006250227878	0.9136989843952308	0.6775760844400652	0.9407124352865605	0	0	0.0	0.03241554387462059	0.03241554387462059
259	0.0036018411231883555	0.00026745654515861395	0.0002671355573801281	0.9813630013549476	-1	0	0	0.6666666666666666	4	0.42857142857142855	3	0.5	0.42857142857142855	7	3	1	2	0	0.5	6	3	9	1.0	0.5714285714285714	0.4229292632371216	0.9643341171244413	0.648535526950662	0.8672288396132424	0.9491793830377755	0.9707949555480648	0.8770292300238487	0.9474776377340813	0.7142857142857143	0.2857142857142857	0.0	0.0002671355573801281	0.0002671355573801281
4247	0.07321978392416792	0.03946917396694923	0.034714521028781434	0.6328880730903677	-1	0	0	0.2	2	0.9230769230769231	12	0.5357142857142857	0.9230769230769231	14	12	0	0	0	0.14285714285714285	2	14	15	0.0	0	0.7764444918880176	0.9283289077444288	0.7714665779786253	0.9493420779794352	0.6667595122574309	0.8847612366267468	0.6775760844400652	0.9248464663778966	0	0	0.0	0.034714521028781434	0.034714521028781434
5049	0.07734115665218928	0.039598798662719155	0.03328774483795452	0.6267819492065372	-1	0	0	0.2	2	0.9230769230769231	12	0.5357142857142857	0.9230769230769231	14	12	0	0	0	0.14285714285714285	2	14	15	0.0	0	0.7764444918880176	0.9297755163697053	0.7714665779786253	0.9493420779794352	0.6667595122574309	0.8866461147778105	0.6775760844400652	0.9257809642076098	0	0	0.0	0.03328774483795452	0.03328774483795452
2168	0.07006713484237576	0.03261379097537144	0.03260269539947476	0.6541018726597686	-1	0	0	0.2	2	0.9230769230769231	12	0.5357142857142857	0.9230769230769231	14	12	0	0	0	0.14285714285714285	2	14	15	0.0	0	0.7764444918880176	0.9622257642944804	0.5765162521396894	0.9367565641428435	0.6182006250227878	0.9136989843952308	0.6775760844400652	0.9407124352865605	0	0	0.0	0.03260269539947476	0.03260269539947476
2415	0.07155320601745332	0.035086124584954366	0.0349379698993853	0.6480061124891393	-1	0	0	0.2	2	0.9230769230769231	12	0.5357142857142857	0.9230769230769231	14	12	0	0	0	0.14285714285714285	2	14	15	0.0	0	0.7764444918880176	0.9622257642944804	0.5765162521396894	0.9367565641428435	0.6182006250227878	0.9136989843952308	0.6775760844400652	0.9407124352865605	0	0	0.0	0.0349379698993853	0.0349379698993853
3333	0.0723521678386409	0.03574023208897572	0.03491117980544696	0.6428399365649833	-1	0	0	0.2	2	0.9230769230769231	12	0.5357142857142857	0.9230769230769231	14	12	0	0	0	0.14285714285714285	2	14	15	0.0	0	0.7764444918880176	0.9588385768872864	0.5765162521396894	0.9367565641428435	0.6182006250227878	0.9172708056438351	0.6546522077993456	0.9399036266134162	0	0	0.0	0.03491117980544696	0.03491117980544696
2197	0.07154901198526772	0.032686440271549475	0.03178177486586554	0.6643228422943475	-1	0	0	0.2	2	0.9230769230769231	12	0.5357142857142857	0.9230769230769231	14	12	0	0	0	0.14285714285714285	2	14	15	0.0	0	0.7764444918880176	0.9622257642944804	0.5765162521396894	0.9367565641428435	0.6182006250227878	0.9136989843952308	0.6775760844400652	0.9407124352865605	0	0	0.0	0.03178177486586554	0.03178177486586554
2090	0.07032677648667493	0.0327003367861135	0.03257735467923904	0.6606127635433174	-1	0	0	0.2	2	0.9230769230769231	12	0.5357142857142857	0.9230769230769231	14	12	0	0	0	0.14285714285714285	2	14	15	0.0	0	0.7764444918880176	0.9622257642944804	0.5765162521396894	0.9367565641428435	0.6182006250227878	0.9136989843952308	0.6775760844400652	0.9407124352865605	0	0	0.0	0.03257735467923904	0.03257735467923904
772	0.07035138413112049	0.02238172331208783	0.02130278755389082	0.5483584377040549	-1	0	0	0.2	2	0.9230769230769231	12	0.5357142857142857	0.9230769230769231	14	12	0	0	0	0.14285714285714285	2	14	15	0.0	0	0.5959954508862568	0.9480922413786235	0.7714665779786253	0.9092914756524224	0.6182006250227878	0.8850008035599348	0.738147910041591	0.9181059982085739	0	0	0.0	0.02130278755389082	0.02130278755389082
1920	0.07178169937242403	0.03560463742830602	0.03522249467104574	0.6456991592545264	-1	0	0	0.2	2	0.9230769230769231	12	0.5357142857142857	0.9230769230769231	14	12	0	0	0	0.14285714285714285	2	14	15	0.0	0	0.7764444918880176	0.9622257642944804	0.5765162521396894	0.9367565641428435	0.6182006250227878	0.9136989843952308	0.6775760844400652	0.9407124352865605	0	0	0.0	0.03522249467104574	0.03522249467104574
3800	0.0717266867236979	0.03491116714131919	0.034809500631274026	0.6330664782773696	-1	0	0	0.2	2	0.9230769230769231	12	0.5357142857142857	0.9230769230769231	14	12	0	0	0	0.14285714285714285	2	14	15	0.0	0	0.7952930937332032	0.9547871957064459	0.7546769862720195	0.9357691208914419	0.6667595122574309	0.8965970056232353	0.6800766491895711	0.9327459194443564	0	0	0.0	0.034809500631274026	0.034809500631274026
73	3.296610444005408e-05	5.762437440575936e-07	-3.923866659852837e-07	0.999996874484211	-1	0	0	0.4	2	0.8	4	0.5833333333333334	0.6	5	3	1	1	0	0.3333333333333333	6	2	7	0.25	0.6666666666666666	0.9969201230549662	0.7552790469048902	0.5781471385987426	0.9504096751660284	0.2924349278585174	0.9272571075579757	0.9015491656301229	0.9010062294557469	1.0	0.2	0.0	-3.9238666598528374e-08	-3.9238666598528374e-08
634	0.07106149897768976	0.008467155956069575	0.007177427707653353	0.5765646688718946	-1	0	0	0.1	1	1.0	13	1.0	1.0	14	13	0	0	0	0.06666666666666667	1	15	15	0.0	0	0.5597720030817782	0.925529222240077	0.788256169685231	0.9516957098707812	0.4717528358315609	0.9077655747295487	0.7338373541632047	0.9305894202264863	0	0	0.0	0.007177427707653353	0.007177427707653353
3227	0.043309624103496695	0.001025404980401225	-0.0006702177742969519	0.926845372924677	-1	0	0	0.2222222222222222	2	0.9090909090909091	10	0.5416666666666666	0.9090909090909091	12	10	0	0	0	0.16666666666666666	2	12	13	0.0	0	0.7952930937332032	0.9604185631396579	0.7546769862720195	0.9546591526258995	0.6667595122574309	0.9337134873298754	0.6695151051865398	0.9507548824974286	0	0	0.0	-6.70217774296952e-05	-6.70217774296952e-05
2541	0.08342696152939623	0.02407742947428095	0.017757944946872974	0.6511680870927912	-1	0	0	0.2	2	0.9230769230769231	12	0.5357142857142857	0.9230769230769231	14	12	0	0	0	0.14285714285714285	2	14	15	0.0	0	0.6264752560399143	0.9399198728095576	0.5765162521396894	0.9510945838116169	0.6062958869547959	0.8961567593400205	0.7135222989709565	0.9324128567977933	0	0	0.0	0.017757944946872974	0.017757944946872974
1678	0.06851273290458014	0.03379435053662971	0.02607184901814295	0.6625728511271601	-1	0	0	0.2	2	0.9230769230769231	12	0.5357142857142857	0.9230769230769231	14	12	0	0	0	0.14285714285714285	2	14	15	0.0	0	0.7764444918880176	0.9479984100855011	0.7240530193585806	0.9296758440143646	0.6182006250227878	0.8882191549146856	0.6811265748895879	0.9254740805005901	0	0	0.0	0.02607184901814295	0.02607184901814295
2420	0.07255827473607107	0.03623375575687569	0.035670905899352234	0.6507405329016956	-1	0	0	0.2	2	0.9230769230769231	12	0.5357142857142857	0.9230769230769231	14	12	0	0	0	0.14285714285714285	2	14	15	0.0	0	0.7764444918880176	0.9588385768872864	0.5765162521396894	0.9367565641428435	0.6182006250227878	0.9172708056438351	0.6775760844400652	0.9399036266134162	0	0	0.0	0.035670905899352234	0.035670905899352234
1481	0.05616756989314189	0.009490013051777706	0.009440530415216825	0.6797910270031615	-1	0	0	0.125	1	1.0	9	1.0	1.0	10	9	0	0	0	0.09090909090909091	1	11	11	0.0	0	0.5959954508862568	0.9424204756149415	0.815382729732147	0.9689831188146624	0.6667595122574309	0.9095930260155076	0.708788948777556	0.9452441298966398	0	0	0.0	0.009440530415216825	0.009440530415216825
3106	0.07275065183913723	0.039492211662748126	0.0326217155042326	0.6354325362478472	-1	0	0	0.2	2	0.9230769230769231	12	0.5357142857142857	0.9230769230769231	14	12	0	0	0	0.14285714285714285	2	14	15	0.0	0	0.7764444918880176	0.9283289077444288	0.7714665779786253	0.9505726505148271	0.6667595122574309	0.8847612366267468	0.6775760844400652	0.9254440375106678	0	0	0.0	0.0326217155042326	0.0326217155042326
1562	0.07953096167317959	0.02283180522135377	0.02271548622601868	0.7102886991211537	-1	0	0	0.1	1	1.0	13	1.0	1.0	14	13	0	0	0	0.06666666666666667	1	15	15	0.0	0	0.7952930937332032	0.9298693655379413	0.7629313121593365	0.9396620400347904	0.6667595122574309	0.909541634766871	0.6309861096715722	0.9273109446215339	0	0	0.0	0.02271548622601868	0.02271548622601868
1383	0.07159593442810978	0.034697769597757035	0.03461904488882554	0.6505670003656081	-1	0	0	0.2	2	0.9230769230769231	12	0.5357142857142857	0.9230769230769231	14	12	0	0	0	0.14285714285714285	2	14	15	0.0	0	0.7764444918880176	0.9622257642944804	0.5765162521396894	0.9367565641428435	0.6182006250227878	0.9136989843952308	0.6775760844400652	0.9407124352865605	0	0	0.0	0.03461904488882554	0.03461904488882554
701	0.08227244271659616	0.013487875655258892	0.011950966450220275	0.6622991654600109	-1	0	0	0.2	2	0.9230769230769231	12	0.5357142857142857	0.9230769230769231	13	12	1	0	0	0.14285714285714285	2	14	15	0.0	0	0.5959954508862568	0.9417896373142102	0.7546769862720195	0.8905525496531206	0.6667595122574309	0.8923779947876077	0.738147910041591	0.9114761642958233	0	0	0.0	0.011950966450220275	0.011950966450220275
4056	0.054213663905144094	0.010311587625981349	0.0049523885661051665	0.7796351722203081	-1	0	0	0.2	2	0.9230769230769231	12	0.5357142857142857	0.9230769230769231	14	12	0	0	0	0.14285714285714285	2	14	15	0.0	0	0.7952930937332032	0.9266622877217388	0.815382729732147	0.9581932979562698	0.6667595122574309	0.9101426092972058	0.6682616771529124	0.9347037387215944	0	0	0.0	0.0049523885661051665	0.0049523885661051665
1133	0.08354215400424667	0.02659968370535959	0.010321502626149146	0.6882633044506186	-1	0	0	0.2	2	0.9230769230769231	12	0.5357142857142857	0.9230769230769231	14	12	0	0	0	0.14285714285714285	2	14	15	0.0	0	0.5959954508862568	0.9525274320293742	0.5765162521396894	0.9452246323515029	0.6062958869547959	0.905407133461571	0.7101632318033938	0.9371436046349991	0	0	0.0	0.010321502626149146	0.010321502626149146
529	0.029359021113558946	0.003228743670454525	-0.0030537570827032802	0.966127824497957	-1	0.25	1	0.3	3	0.7692307692307693	10	0.3125	0.6153846153846154	11	8	3	2	0	0.75	8	6	15	0.2857142857142857	0.4	0.6997375632499335	0.9562346267181514	0.5991197012715477	0.9145247002618601	0.5432290358780791	0.9314383422762219	0.9514916160816247	0.9363015868548704	0.5454545454545454	0.5454545454545454	0.0	-0.000305375708270328	-0.000305375708270328
4719	0.07687083959209275	0.04222004459699495	0.03710275536967909	0.6151746593121201	-1	0	0	0.2	2	0.9230769230769231	12	0.5357142857142857	0.9230769230769231	14	12	0	0	0	0.14285714285714285	2	14	15	0.0	0	0.7764444918880176	0.9297755163697053	0.7714665779786253	0.9493420779794352	0.6667595122574309	0.8866461147778105	0.6775760844400652	0.9257809642076098	0	0	0.0	0.03710275536967909	0.03710275536967909
4748	0.05102589557030498	0.01333745238217717	0.01025345032191587	0.8023496263934359	-1	0	0	0.2	2	0.9230769230769231	12	0.5357142857142857	0.9230769230769231	14	12	0	0	0	0.14285714285714285	2	14	15	0.0	0	0.7952930937332032	0.9241984787278154	0.815382729732147	0.9581932979562698	0.6667595122574309	0.9086287171847777	0.6682616771529124	0.9335949084198123	0	0	0.0	0.01025345032191587	0.01025345032191587
4515	0.07258892674973813	0.03633483400369908	0.03631896304589469	0.6257251537147763	-1	0	0	0.2	2	0.9230769230769231	12	0.5357142857142857	0.9230769230769231	14	12	0	0	0	0.14285714285714285	2	14	15	0.0	0	0.7952930937332032	0.9547871957064459	0.7546769862720195	0.9364408019303198	0.6667595122574309	0.8919199635356349	0.6800766491895711	0.9319419199885584	0	0	0.0	0.03631896304589469	0.03631896304589469
3621	0.07613293023998662	0.042382349997154956	0.03675348161714014	0.621093019841705	-1	0	0	0.2	2	0.9230769230769231	12	0.5357142857142857	0.9230769230769231	14	12	0	0	0	0.14285714285714285	2	14	15	0.0	0	0.7764444918880176	0.9283289077444288	0.7714665779786253	0.9493420779794352	0.6667595122574309	0.8847612366267468	0.6775760844400652	0.9248464663778966	0	0	0.0	0.03675348161714014	0.03675348161714014
1924	0.07146568425444735	0.03339078977807037	0.033308080694791416	0.6491070902910431	-1	0	0	0.2	2	0.9230769230769231	12	0.5357142857142857	0.9230769230769231	14	12	0	0	0	0.14285714285714285	2	14	15	0.0	0	0.7764444918880176	0.9622257642944804	0.5765162521396894	0.9367565641428435	0.6182006250227878	0.9136989843952308	0.6775760844400652	0.9407124352865605	0	0	0.0	0.033308080694791416	0.033308080694791416
1185	0.06878312946121029	0.010079166813349721	0.0007861653123377607	0.6040338436688502	-1	0	0	0.1	1	1.0	13	1.0	1.0	14	13	0	0	0	0.06666666666666667	1	15	15	0.0	0	0.7014630171597791	0.9584581229528601	0.6100340387693255	0.9742449520524474	0.6667595122574309	0.926549132104068	0.7857940524479878	0.9569821165276446	0	0	0.0	0.0007861653123377607	0.0007861653123377607
2074	0.07334458195638767	0.03462024513175359	0.03451726042530043	0.6509984573617167	-1	0	0	0.2	2	0.9230769230769231	12	0.5357142857142857	0.9230769230769231	14	12	0	0	0	0.14285714285714285	2	14	15	0.0	0	0.7764444918880176	0.9622257642944804	0.5765162521396894	0.9367565641428435	0.6182006250227878	0.9104189183033785	0.6838467221324441	0.9399475017374826	0	0	0.0	0.03451726042530043	0.03451726042530043
1100	0.0796646140977614	0.020388882488823406	0.02026773224332264	0.5958781756707997	-1	0	0	0.2	2	0.9230769230769231	12	0.5357142857142857	0.9230769230769231	14	12	0	0	0	0.14285714285714285	2	14	15	0.0	0	0.5959954508862568	0.9480922413786235	0.7714665779786253	0.9092914756524224	0.6182006250227878	0.8850008035599348	0.738147910041591	0.9181059982085739	0	0	0.0	0.02026773224332264	0.02026773224332264
3332	0.07181818414428306	0.0416335153167858	0.035708274427381725	0.6250739744745502	-1	0	0	0.2	2	0.9230769230769231	12	0.5357142857142857	0.9230769230769231	14	12	0	0	0	0.14285714285714285	2	14	15	0.0	0	0.7764444918880176	0.9283289077444288	0.7714665779786253	0.9505726505148271	0.6667595122574309	0.8847612366267468	0.6775760844400652	0.9254440375106678	0	0	0.0	0.035708274427381725	0.035708274427381725
1497	0.07595684575017443	0.02568691258560333	0.02531515968426037	0.6726674663889995	-1	0	0	0.1	1	1.0	13	1.0	1.0	14	13	0	0	0	0.06666666666666667	1	15	15	0.0	0	0.5959954508862568	0.9464325087189891	0.7629313121593365	0.9396620400347904	0.5231431435175529	0.9396577964664138	0.7519377776244502	0.942002064428508	0	0	0.0	0.02531515968426037	0.02531515968426037
1793	0.07163775161997953	0.03499412472685903	0.03460719645697238	0.6465472311579472	-1	0	0	0.2	2	0.9230769230769231	12	0.5357142857142857	0.9230769230769231	14	12	0	0	0	0.14285714285714285	2	14	15	0.0	0	0.7764444918880176	0.9622257642944804	0.5765162521396894	0.9367565641428435	0.6182006250227878	0.9136989843952308	0.6775760844400652	0.9407124352865605	0	0	0.0	0.03460719645697238	0.03460719645697238
2788	0.07547940583392451	0.03706015215922304	0.023930186439018012	0.6257628911537101	-1	0	0	0.2	2	0.9230769230769231	12	0.5357142857142857	0.9230769230769231	14	12	0	0	0	0.14285714285714285	2	14	15	0.0	0	0.7764444918880176	0.9478337257912237	0.6394320150026639	0.9304156634171193	0.6182006250227878	0.9069897035388612	0.6775760844400652	0.9302207505551953	0	0	0.0	0.023930186439018012	0.023930186439018012
2273	0.07149837258019699	0.03461827090761662	0.03371448315126387	0.6478672244983026	-1	0	0	0.2	2	0.9230769230769231	12	0.5357142857142857	0.9230769230769231	14	12	0	0	0	0.14285714285714285	2	14	15	0.0	0	0.7764444918880176	0.9622257642944804	0.5765162521396894	0.9367565641428435	0.6182006250227878	0.9136989843952308	0.6775760844400652	0.9407124352865605	0	0	0.0	0.03371448315126387	0.03371448315126387
4851	0.0762237191483461	0.04114875248410005	0.03572996195976503	0.622821312715847	-1	0	0	0.2	2	0.9230769230769231	12	0.5357142857142857	0.9230769230769231	14	12	0	0	0	0.14285714285714285	2	14	15	0.0	0	0.7764444918880176	0.9297755163697053	0.7714665779786253	0.9493420779794352	0.6667595122574309	0.8866461147778105	0.6775760844400652	0.9257809642076098	0	0	0.0	0.03572996195976503	0.03572996195976503
2808	0.07090909062326403	0.03381995760029683	0.03329409987446216	0.649545311549312	-1	0	0	0.2	2	0.9230769230769231	12	0.5357142857142857	0.9230769230769231	14	12	0	0	0	0.14285714285714285	2	14	15	0.0	0	0.7764444918880176	0.9588385768872864	0.5765162521396894	0.9367565641428435	0.6182006250227878	0.9172708056438351	0.6546522077993456	0.9399036266134162	0	0	0.0	0.03329409987446216	0.03329409987446216
2300	0.07106229831261955	0.03507067288097707	0.035029294665024066	0.6506709694832289	-1	0	0	0.2	2	0.9230769230769231	12	0.5357142857142857	0.9230769230769231	14	12	0	0	0	0.14285714285714285	2	14	15	0.0	0	0.7764444918880176	0.9622257642944804	0.5765162521396894	0.9367565641428435	0.6182006250227878	0.9136989843952308	0.6775760844400652	0.9407124352865605	0	0	0.0	0.035029294665024066	0.035029294665024066
4765	0.07730072170320759	0.042555658694592345	0.037446953639035246	0.6175636830899485	-1	0	0	0.2	2	0.9230769230769231	12	0.5357142857142857	0.9230769230769231	14	12	0	0	0	0.14285714285714285	2	14	15	0.0	0	0.7764444918880176	0.9297755163697053	0.7714665779786253	0.9493420779794352	0.6667595122574309	0.8866461147778105	0.6775760844400652	0.9257809642076098	0	0	0.0	0.037446953639035246	0.037446953639035246
4938	0.07569678289034869	0.04444314627336343	0.03734670224096607	0.619543941670643	-1	0	0	0.2	2	0.9230769230769231	12	0.5357142857142857	0.9230769230769231	14	12	0	0	0	0.14285714285714285	2	14	15	0.0	0	0.7764444918880176	0.9283289077444288	0.7714665779786253	0.9493420779794352	0.6667595122574309	0.8847612366267468	0.6775760844400652	0.9248464663778966	0	0	0.0	0.03734670224096607	0.03734670224096607
3592	0.07577119277642093	0.042186567160232745	0.03699553266592887	0.6240435527372721	-1	0	0	0.2	2	0.9230769230769231	12	0.5357142857142857	0.9230769230769231	14	12	0	0	0	0.14285714285714285	2	14	15	0.0	0	0.7764444918880176	0.9283289077444288	0.7714665779786253	0.9493420779794352	0.6667595122574309	0.8847612366267468	0.6775760844400652	0.9248464663778966	0	0	0.0	0.03699553266592887	0.03699553266592887
4117	0.0725385409789043	0.041343692055527466	0.035743897435631215	0.625055668251543	-1	0	0	0.2	2	0.9230769230769231	12	0.5357142857142857	0.9230769230769231	14	12	0	0	0	0.14285714285714285	2	14	15	0.0	0	0.7764444918880176	0.9283289077444288	0.7714665779786253	0.9505726505148271	0.6667595122574309	0.8847612366267468	0.6775760844400652	0.9254440375106678	0	0	0.0	0.035743897435631215	0.035743897435631215
4205	0.07259643746983302	0.040386784873496964	0.035515726636854754	0.6239257705769088	-1	0	0	0.2	2	0.9230769230769231	12	0.5357142857142857	0.9230769230769231	14	12	0	0	0	0.14285714285714285	2	14	15	0.0	0	0.7764444918880176	0.9283289077444288	0.7714665779786253	0.9493420779794352	0.6667595122574309	0.8847612366267468	0.6775760844400652	0.9248464663778966	0	0	0.0	0.035515726636854754	0.035515726636854754
1264	0.06704821472499123	0.01760983989387692	0.016861708878689586	0.6301334435890231	-1	0	0	0.1	1	1.0	13	1.0	1.0	14	13	0	0	0	0.06666666666666667	1	15	15	0.0	0	0.5778837269840176	0.926051678072596	0.788256169685231	0.9633705153813141	0.4950021329668569	0.9091691058720801	0.7338373541632047	0.9370400131125238	0	0	0.0	0.016861708878689586	0.016861708878689586
1819	0.07029906553992406	0.034942289817900346	0.03476812172547801	0.6482727574136586	-1	0	0	0.2	2	0.9230769230769231	12	0.5357142857142857	0.9230769230769231	14	12	0	0	0	0.14285714285714285	2	14	15	0.0	0	0.7764444918880176	0.9622257642944804	0.5765162521396894	0.9367565641428435	0.6182006250227878	0.9136989843952308	0.6775760844400652	0.9407124352865605	0	0	0.0	0.03476812172547801	0.03476812172547801
266	0.0535626352984783	0.0037337304299671845	-0.0008426159790038652	0.7177607050646465	-1	0	0	0.1	1	1.0	13	0.5357142857142857	0.9230769230769231	13	12	1	2	0	0.14285714285714285	2	14	15	0.4	0	0.599757754086242	0.8916932062416069	0.29618220223708264	0.9231219001477207	0.20351646788215927	0.8709053011127519	0.8803717756757129	0.8972983749530418	0.5384615384615385	0.38461538461538464	0.0	-8.426159790038652e-05	-8.426159790038652e-05
1235	0.07157707846149826	0.022976118248579785	0.022809741751638017	0.6852909048557699	-1	0	0	0.1	1	1.0	13	1.0	1.0	14	13	0	0	0	0.06666666666666667	1	15	15	0.0	0	0.5959954508862568	0.9494347092992097	0.7714665779786253	0.9475945851719333	0.6667595122574309	0.9270178498896834	0.6870593220205096	0.9421198888111351	0	0	0.0	0.022809741751638017	0.022809741751638017
3095	0.034864244043888416	0.005535992546976444	-0.00013199064960367997	0.8898344328685432	-1	0	0	0.2	2	0.9230769230769231	12	0.2777777777777778	0.7692307692307693	12	10	2	1	0	0.6666666666666666	6	9	15	0.16666666666666666	0	0.7952930937332032	0.9006067802110262	0.815382729732147	0.9285878798460893	0.6667595122574309	0.8998963203746443	0.6682616771529124	0.910662562227787	1.0	0.08333333333333333	0.0	-1.3199064960367997e-05	-1.3199064960367997e-05
3733	0.07382461800461079	0.04230941109211853	0.03635452325594015	0.6244830072058785	-1	0	0	0.2	2	0.9230769230769231	12	0.5357142857142857	0.9230769230769231	14	12	0	0	0	0.14285714285714285	2	14	15	0.0	0	0.7764444918880176	0.9283289077444288	0.7714665779786253	0.9493420779794352	0.6667595122574309	0.8847612366267468	0.6775760844400652	0.9248464663778966	0	0	0.0	0.03635452325594015	0.03635452325594015
4986	0.06541087403442734	0.02969779770588717	0.020210304825200035	0.643331514347586	-1	0	0	0.2	2	0.9230769230769231	12	0.5357142857142857	0.9230769230769231	14	12	0	0	0	0.14285714285714285	2	14	15	0.0	0	0.7952930937332032	0.9327589655774837	0.7714665779786253	0.9505726505148271	0.6667595122574309	0.8822893511143567	0.6775760844400652	0.9264620487655727	0	0	0.0	0.020210304825200035	0.020210304825200035
535	0.06810341468372018	0.005450706971466696	0.002904221014971729	0.6789105181831794	-1	0	0	0.1	1	1.0	13	1.0	0.8461538461538461	12	11	2	3	0	0.06666666666666667	1	15	15	0.42857142857142855	0	0.4468890407565123	0.7843191867521365	0.49520519750612185	0.9025021022344502	0.3442334001086011	0.8801763459587686	0.7948071086538532	0.8625720946859555	0.08333333333333333	0.25	0.0	0.002904221014971729	0.002904221014971729
1146	0.06636557508207253	0.020303025837678568	0.02022279428943722	0.6279561663589066	-1	0	0	0.2	2	0.9230769230769231	12	0.5357142857142857	0.9230769230769231	13	12	1	0	0	0.14285714285714285	2	14	15	0.0	0	0.5597720030817782	0.9622368145289663	0.7546769862720195	0.9390939841599676	0.5458322616521607	0.9055529033151121	0.6970122717025214	0.9396117258425976	0	0	0.0	0.02022279428943722	0.02022279428943722
2022	0.07210315006970003	0.03436042354893812	0.03424624280415945	0.6469805217238944	-1	0	0	0.2	2	0.9230769230769231	12	0.5357142857142857	0.9230769230769231	14	12	0	0	0	0.14285714285714285	2	14	15	0.0	0	0.7764444918880176	0.9622257642944804	0.5765162521396894	0.9367565641428435	0.6182006250227878	0.9136989843952308	0.6775760844400652	0.9407124352865605	0	0	0.0	0.03424624280415945	0.03424624280415945
4720	0.07326022322580326	0.024306158891071978	0.022779467440662192	0.6151749131133633	-1	0	0	0.2	2	0.9230769230769231	12	0.5357142857142857	0.9230769230769231	13	12	1	0	0	0.14285714285714285	2	14	15	0.0	0	0.7575958900428319	0.921430718264038	0.7546769862720195	0.942920943144456	0.6667595122574309	0.8931070219363217	0.6775760844400652	0.9215158596174099	0	0	0.0	0.022779467440662192	0.022779467440662192
1628	0.07873194660585629	0.030111887614493925	0.028911908848108542	0.6478663359881327	-1	0	0	0.1	1	1.0	13	1.0	1.0	14	13	0	0	0	0.06666666666666667	1	15	15	0.0	0	0.7952930937332032	0.9298693655379413	0.7546769862720195	0.9425992243282465	0.6667595122574309	0.909541634766871	0.6363656685949228	0.928493362349603	0	0	0.0	0.028911908848108542	0.028911908848108542
2753	0.0632353729951958	0.014587196706072567	0.010742278051726478	0.7549025332733452	-1	0	0	0.2	2	0.9230769230769231	12	0.5357142857142857	0.9230769230769231	14	12	0	0	0	0.14285714285714285	2	14	15	0.0	0	0.7764444918880176	0.9588385768872864	0.5765162521396894	0.9603221592469143	0.6062958869547959	0.9187569155724388	0.6648047382261711	0.9488307185665028	0	0	0.0	0.010742278051726478	0.010742278051726478
176	0.06091365740319807	0.009203445638444581	0.002334780393899954	0.668367947247702	-1	0	0	0.2	2	0.9230769230769231	12	0.4166666666666667	0.8461538461538461	13	11	1	1	0	0.25	12	3	15	0.25	0	0.5256907734060918	0.8673918590105785	0.5525022483779272	0.96959002938562	0.5093529050241502	0.8008153959028654	0.8256673534986729	0.9041199859968349	1.0	0.15384615384615385	0.0	0.002334780393899954	0.002334780393899954
2097	0.06980327295163483	0.03509289256506392	0.03496214863104821	0.6485837324474986	-1	0	0	0.2	2	0.9230769230769231	12	0.5357142857142857	0.9230769230769231	14	12	0	0	0	0.14285714285714285	2	14	15	0.0	0	0.7764444918880176	0.9622257642944804	0.5765162521396894	0.9367565641428435	0.6182006250227878	0.9136989843952308	0.6775760844400652	0.9407124352865605	0	0	0.0	0.03496214863104821	0.03496214863104821
4243	0.06950512193415792	0.04166660321204992	0.03240702402294945	0.6175111085418091	-1	0	0	0.2	2	0.9230769230769231	12	0.5357142857142857	0.9230769230769231	14	12	0	0	0	0.14285714285714285	2	14	15	0.0	0	0.7764444918880176	0.9244024453521896	0.7714665779786253	0.9493420779794352	0.6667595122574309	0.8847612366267468	0.6775760844400652	0.9235016159429157	0	0	0.0	0.03240702402294945	0.03240702402294945
1202	0.08002845484981416	0.029910325079555045	0.022013703800711052	0.6835936392404152	-1	0	0	0.2	2	0.9230769230769231	12	0.5357142857142857	0.9230769230769231	14	12	0	0	0	0.14285714285714285	2	14	15	0.0	0	0.5959954508862568	0.9614222515283802	0.5765162521396894	0.9367565641428435	0.6182006250227878	0.9136989843952308	0.6935427631270076	0.940304286983808	0	0	0.0	0.022013703800711052	0.022013703800711052
1349	0.06088988247921366	0.010910518929105415	0.008779140779323697	0.7156217789513839	-1	0	0	0.1	1	1.0	13	1.0	1.0	14	13	0	0	0	0.06666666666666667	1	15	15	0.0	0	0.5959954508862568	0.9403748155928205	0.7004238661781874	0.9545643492438014	0.5949513278874919	0.9151289955427611	0.6793787062537929	0.9386029259243046	0	0	0.0	0.008779140779323697	0.008779140779323697
1296	0.06814550802334883	0.019039895785783825	0.01799712981949158	0.5954505919014621	-1	0	0	0.1	1	1.0	13	1.0	1.0	14	13	0	0	0	0.06666666666666667	1	15	15	0.0	0	0.5778837269840176	0.920705308968211	0.788256169685231	0.9569120598288522	0.43618512652713426	0.8989019145507273	0.7693010948909687	0.9295091218285415	0	0	0.0	0.01799712981949158	0.01799712981949158
1850	0.08274868933643856	0.03528678266199587	0.03106183716070244	0.6487893933440467	-1	0	0	0.2	2	0.9230769230769231	12	0.5357142857142857	0.9230769230769231	14	12	0	0	0	0.14285714285714285	2	14	15	0.0	0	0.7764444918880176	0.9474862340824325	0.5765162521396894	0.9452246323515029	0.6062958869547959	0.905407133461571	0.6546522077993456	0.9350251956456006	0	0	0.0	0.03106183716070244	0.03106183716070244
2427	0.07128343297015466	0.03529164064012702	0.03475393008946969	0.6485705910074543	-1	0	0	0.2	2	0.9230769230769231	12	0.5357142857142857	0.9230769230769231	14	12	0	0	0	0.14285714285714285	2	14	15	0.0	0	0.7764444918880176	0.9622257642944804	0.5765162521396894	0.9367565641428435	0.6182006250227878	0.9136989843952308	0.6775760844400652	0.9407124352865605	0	0	0.0	0.03475393008946969	0.03475393008946969
2400	0.0710924776960149	0.03474097825842937	0.034373415340651914	0.6495229020087372	-1	0	0	0.2	2	0.9230769230769231	12	0.5357142857142857	0.9230769230769231	14	12	0	0	0	0.14285714285714285	2	14	15	0.0	0	0.7764444918880176	0.9622257642944804	0.5765162521396894	0.9367565641428435	0.6182006250227878	0.9136989843952308	0.6775760844400652	0.9407124352865605	0	0	0.0	0.034373415340651914	0.034373415340651914
1297	0.07840829315152419	0.02566881011778016	0.02507618905773776	0.669277400534356	-1	0	0	0.1	1	1.0	13	1.0	1.0	14	13	0	0	0	0.06666666666666667	1	15	15	0.0	0	0.5959954508862568	0.9464325087189891	0.7629313121593365	0.9396620400347904	0.6667595122574309	0.909541634766871	0.6870593220205096	0.9335031074373962	0	0	0.0	0.02507618905773776	0.02507618905773776
96	0.007412788207182647	0.0011726818484600063	-2.100340679151906e-05	0.9730855586836878	-1	0	0	0.2857142857142857	2	0.875	7	0.625	0.5	4	4	5	3	0	1.0	4	4	10	0.21428571428571427	0	0.7488341931380765	0.9554003108671355	0.21533370360521956	0.8134303268113711	0.3003752787140036	0.8747106121260101	0.9077358460947755	0.8966034422531197	0.25	0.25	0.40166844580169525	-2.100340679151906e-06	-2.100340679151906e-06
3083	0.07351236107850093	0.04153508392474253	0.03635512598173956	0.6261107965617851	-1	0	0	0.2	2	0.9230769230769231	12	0.5357142857142857	0.9230769230769231	14	12	0	0	0	0.14285714285714285	2	14	15	0.0	0	0.7764444918880176	0.9283289077444288	0.7714665779786253	0.9505726505148271	0.6667595122574309	0.8847612366267468	0.6775760844400652	0.9254440375106678	0	0	0.0	0.03635512598173956	0.03635512598173956
2674	0.07010333333255549	0.03612771459671688	0.035958155741733326	0.6453352233052918	-1	0	0	0.2	2	0.9230769230769231	12	0.5357142857142857	0.9230769230769231	14	12	0	0	0	0.14285714285714285	2	14	15	0.0	0	0.7764444918880176	0.9588385768872864	0.5765162521396894	0.9367565641428435	0.6182006250227878	0.9172708056438351	0.6546522077993456	0.9399036266134162	0	0	0.0	0.035958155741733326	0.035958155741733326
2655	0.07267968699112817	0.03681737710347034	0.036367311934294044	0.6456965814775195	-1	0	0	0.2	2	0.9230769230769231	12	0.5357142857142857	0.9230769230769231	14	12	0	0	0	0.14285714285714285	2	14	15	0.0	0	0.7764444918880176	0.9588385768872864	0.5765162521396894	0.9367565641428435	0.6182006250227878	0.9172708056438351	0.6546522077993456	0.9399036266134162	0	0	0.0	0.036367311934294044	0.036367311934294044
1469	0.07150718314274802	0.03331428182875666	0.025188183197612273	0.6664614685887955	-1	0	0	0.2	2	0.9166666666666666	11	0.5384615384615384	0.9166666666666666	13	11	0	0	0	0.15384615384615385	2	13	14	0.0	0	0.7952930937332032	0.9471166799716754	0.7546769862720195	0.9361602481379898	0.6667595122574309	0.9121529548847797	0.6309861096715722	0.933204281461911	0	0	0.0	0.025188183197612273	0.025188183197612273
4442	0.07350608871903859	0.041392087018536125	0.03795261384346962	0.6232209910009787	-1	0	0	0.2	2	0.9230769230769231	12	0.5357142857142857	0.9230769230769231	14	12	0	0	0	0.14285714285714285	2	14	15	0.0	0	0.7764444918880176	0.9283289077444288	0.7714665779786253	0.9493420779794352	0.6667595122574309	0.8847612366267468	0.6775760844400652	0.9248464663778966	0	0	0.0	0.03795261384346962	0.03795261384346962
4655	0.07698322450000125	0.04243253317287902	0.03704574551384519	0.6131403404652263	-1	0	0	0.2	2	0.9230769230769231	12	0.5357142857142857	0.9230769230769231	14	12	0	0	0	0.14285714285714285	2	14	15	0.0	0	0.7764444918880176	0.9297755163697053	0.7714665779786253	0.9493420779794352	0.6667595122574309	0.8866461147778105	0.6775760844400652	0.9257809642076098	0	0	0.0	0.03704574551384519	0.03704574551384519
2875	0.07196131007231779	0.033225945793746034	0.0329816680862171	0.6479510223708775	-1	0	0	0.2	2	0.9230769230769231	12	0.5357142857142857	0.9230769230769231	14	12	0	0	0	0.14285714285714285	2	14	15	0.0	0	0.7764444918880176	0.9588385768872864	0.5765162521396894	0.9367565641428435	0.6182006250227878	0.9172708056438351	0.6546522077993456	0.9399036266134162	0	0	0.0	0.0329816680862171	0.0329816680862171
4400	0.068865125185823	0.03221578500170797	0.03194520641803434	0.6115819617909	-1	0	0	0.2	2	0.9230769230769231	12	0.5357142857142857	0.9230769230769231	14	12	0	0	0	0.14285714285714285	2	14	15	0.0	0	0.7764444918880176	0.9492490402679219	0.7714665779786253	0.9413816925839066	0.6667595122574309	0.9070392688699362	0.6546522077993456	0.9346867765213419	0	0	0.0	0.03194520641803434	0.03194520641803434
2477	0.0731899398526964	0.034541948013437004	0.03428624459520271	0.6510072301766185	-1	0	0	0.2	2	0.9230769230769231	12	0.5357142857142857	0.9230769230769231	14	12	0	0	0	0.14285714285714285	2	14	15	0.0	0	0.7764444918880176	0.9588385768872864	0.5765162521396894	0.9367565641428435	0.6182006250227878	0.9172708056438351	0.6775760844400652	0.9399036266134162	0	0	0.0	0.03428624459520271	0.03428624459520271
3096	0.07552123349066613	0.038395730475730076	0.03232206513619187	0.6277361157152614	-1	0	0	0.2	2	0.9230769230769231	12	0.5357142857142857	0.9230769230769231	14	12	0	0	0	0.14285714285714285	2	14	15	0.0	0	0.7764444918880176	0.9297755163697053	0.7714665779786253	0.9505726505148271	0.6667595122574309	0.8866461147778105	0.6775760844400652	0.9263716963854532	0	0	0.0	0.03232206513619187	0.03232206513619187
2922	0.07228796236431081	0.03946697087324107	0.03272882609341356	0.6319964350966041	-1	0	0	0.2	2	0.9230769230769231	12	0.5357142857142857	0.9230769230769231	14	12	0	0	0	0.14285714285714285	2	14	15	0.0	0	0.7764444918880176	0.9283289077444288	0.7714665779786253	0.9505726505148271	0.6667595122574309	0.8847612366267468	0.6775760844400652	0.9254440375106678	0	0	0.0	0.03272882609341356	0.03272882609341356
4710	0.07229082848917852	0.04266860517426102	0.038429666156884305	0.6204711092001651	-1	0	0	0.2	2	0.9230769230769231	12	0.5357142857142857	0.9230769230769231	14	12	0	0	0	0.14285714285714285	2	14	15	0.0	0	0.7764444918880176	0.9283289077444288	0.7714665779786253	0.9493420779794352	0.6667595122574309	0.8847612366267468	0.6775760844400652	0.9248464663778966	0	0	0.0	0.038429666156884305	0.038429666156884305
4995	0.0730191007596148	0.03264149870369467	0.028586054566819615	0.6115474627233983	-1	0	0	0.2	2	0.9230769230769231	12	0.5357142857142857	0.9230769230769231	14	12	0	0	0	0.14285714285714285	2	14	15	0.0	0	0.7764444918880176	0.9476492190145971	0.7546769862720195	0.9370325957598235	0.6667595122574309	0.8986782874074843	0.6775760844400652	0.9304041595928284	0	0	0.0	0.028586054566819615	0.028586054566819615
1873	0.066687987185335	0.028722022968821107	0.027964677139802874	0.6236264145114491	-1	0	0	0.2	2	0.9230769230769231	12	0.5357142857142857	0.9230769230769231	14	12	0	0	0	0.14285714285714285	2	14	15	0.0	0	0.7764444918880176	0.9471738126089639	0.7714665779786253	0.9092914756524224	0.6414499221580838	0.8851063260752601	0.6873765216740008	0.9176670717760883	0	0	0.0	0.027964677139802874	0.027964677139802874
1900	0.07105055464548922	0.03502554169830924	0.034708220356442374	0.6494728734637594	-1	0	0	0.2	2	0.9230769230769231	12	0.5357142857142857	0.9230769230769231	14	12	0	0	0	0.14285714285714285	2	14	15	0.0	0	0.7764444918880176	0.9622257642944804	0.5765162521396894	0.9367565641428435	0.6182006250227878	0.9136989843952308	0.6775760844400652	0.9407124352865605	0	0	0.0	0.034708220356442374	0.034708220356442374
4715	0.00859258772021794	0.0010127814752410858	-0.0009916725562109383	0.9477554489340757	-1	0	0	0.2857142857142857	2	0.875	7	0.5555555555555556	0.875	9	7	0	0	0	0.2222222222222222	2	9	10	0.0	0	0.7952930937332032	0.7776228915465765	0.9782309693710023	0.8616415579398563	0.6667595122574309	0.6957731258830046	0.7977425930115595	0.7862895206039784	0	0	0.0	-9.916725562109383e-05	-9.916725562109383e-05
1169	0.07769067294126926	0.021381853366680605	0.021205839766663275	0.6044277556914386	-1	0	0	0.2	2	0.9230769230769231	12	0.5357142857142857	0.9230769230769231	14	12	0	0	0	0.14285714285714285	2	14	15	0.0	0	0.5959954508862568	0.9496564528596223	0.7714665779786253	0.9092914756524224	0.6414499221580838	0.8851063260752601	0.738147910041591	0.9189363058323794	0	0	0.0	0.021205839766663275	0.021205839766663275
4281	0.07653074509182396	0.04043434433972723	0.03469697995078291	0.6258709268071531	-1	0	0	0.2	2	0.9230769230769231	12	0.5357142857142857	0.9230769230769231	14	12	0	0	0	0.14285714285714285	2	14	15	0.0	0	0.7764444918880176	0.9297755163697053	0.7714665779786253	0.9493420779794352	0.6667595122574309	0.8866461147778105	0.6775760844400652	0.9257809642076098	0	0	0.0	0.03469697995078291	0.03469697995078291
1430	0.07902561428561011	0.025014306551148134	0.024854251530602334	0.669922486162277	-1	0	0	0.1	1	1.0	13	1.0	1.0	14	13	0	0	0	0.06666666666666667	1	15	15	0.0	0	0.5959954508862568	0.9464325087189891	0.7629313121593365	0.9396620400347904	0.6667595122574309	0.909541634766871	0.6870593220205096	0.9335031074373962	0	0	0.0	0.024854251530602334	0.024854251530602334
3133	0.07173242923485433	0.03530278742722777	0.03529075124685675	0.6450011392354265	-1	0	0	0.2	2	0.9230769230769231	12	0.5357142857142857	0.9230769230769231	14	12	0	0	0	0.14285714285714285	2	14	15	0.0	0	0.7764444918880176	0.9588385768872864	0.5765162521396894	0.9367565641428435	0.6182006250227878	0.9172708056438351	0.6546522077993456	0.9399036266134162	0	0	0.0	0.03529075124685675	0.03529075124685675
4225	0.07524422948175874	0.042358209541597115	0.03686427241298678	0.6129617816300517	-1	0	0	0.2	2	0.9230769230769231	12	0.5357142857142857	0.9230769230769231	14	12	0	0	0	0.14285714285714285	2	14	15	0.0	0	0.7764444918880176	0.9297755163697053	0.7714665779786253	0.9493420779794352	0.6667595122574309	0.8866461147778105	0.6775760844400652	0.9257809642076098	0	0	0.0	0.03686427241298678	0.03686427241298678
4609	0.07375758644240374	0.043190326417451644	0.03659399522214774	0.6237003318122463	-1	0	0	0.2	2	0.9230769230769231	12	0.5357142857142857	0.9230769230769231	14	12	0	0	0	0.14285714285714285	2	14	15	0.0	0	0.7764444918880176	0.9283289077444288	0.7714665779786253	0.9493420779794352	0.6667595122574309	0.8847612366267468	0.6775760844400652	0.9248464663778966	0	0	0.0	0.03659399522214774	0.03659399522214774
477	0.003626580841871204	0.0003873601944324167	-0.0002793742188277294	0.9916704766049174	-1	0	0	0.3333333333333333	1	1.0	2	1.0	1.0	3	2	0	1	0	0.25	4	1	4	0.3333333333333333	0	0.292482877659772	0.9316197220863609	0.842509289779063	0.9781181229258309	0.6667595122574309	0.9000032964478584	0.6775760844400652	0.9463276579831122	1.0	0.3333333333333333	0.0	-2.7937421882772942e-05	-2.7937421882772942e-05
4509	0.07280912223005298	0.039799686401345694	0.034642514024711024	0.6303447415121037	-1	0	0	0.2	2	0.9230769230769231	12	0.5357142857142857	0.9230769230769231	14	12	0	0	0	0.14285714285714285	2	14	15	0.0	0	0.7764444918880176	0.9283289077444288	0.7714665779786253	0.9493420779794352	0.6667595122574309	0.8847612366267468	0.6775760844400652	0.9248464663778966	0	0	0.0	0.034642514024711024	0.034642514024711024
1531	0.07642561047944847	0.021654660683317454	0.021418446132147533	0.6950367235546009	-1	0	0	0.1	1	1.0	13	1.0	1.0	14	13	0	0	0	0.06666666666666667	1	15	15	0.0	0	0.7952930937332032	0.9298693655379413	0.7629313121593365	0.9396620400347904	0.5231431435175529	0.9396577964664138	0.7101687790829903	0.9365475262384874	0	0	0.0	0.021418446132147533	0.021418446132147533
993	0.07982454008672359	0.020952433029120546	0.020856535571700318	0.6005010222580389	-1	0	0	0.2	2	0.9230769230769231	12	0.5357142857142857	0.9230769230769231	14	12	0	0	0	0.14285714285714285	2	14	15	0.0	0	0.5959954508862568	0.9496564528596223	0.7714665779786253	0.9092914756524224	0.6414499221580838	0.8851063260752601	0.738147910041591	0.9189363058323794	0	0	0.0	0.020856535571700318	0.020856535571700318
1956	0.07011287006485904	0.03485494491830749	0.03454964667117394	0.6478513975489248	-1	0	0	0.2	2	0.9230769230769231	12	0.5357142857142857	0.9230769230769231	14	12	0	0	0	0.14285714285714285	2	14	15	0.0	0	0.7764444918880176	0.9622257642944804	0.5765162521396894	0.9367565641428435	0.6182006250227878	0.9136989843952308	0.6775760844400652	0.9407124352865605	0	0	0.0	0.03454964667117394	0.03454964667117394
2125	0.07197901254445654	0.0411429719331212	0.036112653142718915	0.6235446519566921	-1	0	0	0.2	2	0.9230769230769231	12	0.5357142857142857	0.9230769230769231	14	12	0	0	0	0.14285714285714285	2	14	15	0.0	0	0.7764444918880176	0.9297755163697053	0.7714665779786253	0.9505726505148271	0.6667595122574309	0.8866461147778105	0.6775760844400652	0.9263716963854532	0	0	0.0	0.036112653142718915	0.036112653142718915
329	0.08491087135196011	0.006209062707818995	0.0045127550481901015	0.7277458875463173	-1	0	0	0.2	2	0.9230769230769231	12	1.0	0.9230769230769231	14	12	0	0	0	0.06666666666666667	15	1	15	0.0	0.14285714285714285	0.5139309293437964	0.938719012717351	0.5236910814927314	0.9622071122434714	0.5700090716690328	0.9291989982688872	0.8771551880334143	0.9451565791097034	0	0	0.0	0.0045127550481901015	0.0045127550481901015
4923	0.07597115916304596	0.04211092497257454	0.038449812280170935	0.617881086023258	-1	0	0	0.2	2	0.9230769230769231	12	0.5357142857142857	0.9230769230769231	14	12	0	0	0	0.14285714285714285	2	14	15	0.0	0	0.7764444918880176	0.9297755163697053	0.7714665779786253	0.9493420779794352	0.6667595122574309	0.8866461147778105	0.6775760844400652	0.9257809642076098	0	0	0.0	0.038449812280170935	0.038449812280170935
4100	0.07436380373196014	0.04304071464383199	0.036817419985174224	0.6232101822635676	-1	0	0	0.2	2	0.9230769230769231	12	0.5357142857142857	0.9230769230769231	14	12	0	0	0	0.14285714285714285	2	14	15	0.0	0	0.7764444918880176	0.9283289077444288	0.7714665779786253	0.9493420779794352	0.6667595122574309	0.8847612366267468	0.6775760844400652	0.9248464663778966	0	0	0.0	0.036817419985174224	0.036817419985174224
3651	0.0737832861282757	0.038171083653965224	0.03147089313473731	0.6232238011886893	-1	0	0	0.2	2	0.9230769230769231	12	0.5357142857142857	0.9230769230769231	14	12	0	0	0	0.14285714285714285	2	14	15	0.0	0	0.7764444918880176	0.9282768245157413	0.7714665779786253	0.9505726505148271	0.6667595122574309	0.8847612366267468	0.6775760844400652	0.925426037783816	0	0	0.0	0.03147089313473731	0.03147089313473731
3017	0.07087629760307838	0.03570674284382757	0.035687131237128446	0.6436060316537617	-1	0	0	0.2	2	0.9230769230769231	12	0.5357142857142857	0.9230769230769231	14	12	0	0	0	0.14285714285714285	2	14	15	0.0	0	0.7764444918880176	0.9588385768872864	0.5765162521396894	0.9367565641428435	0.6182006250227878	0.9172708056438351	0.6546522077993456	0.9399036266134162	0	0	0.0	0.035687131237128446	0.035687131237128446
3318	0.07383707948889226	0.04053192810370763	0.034026028440589856	0.6364322145732183	-1	0	0	0.2	2	0.9230769230769231	12	0.5357142857142857	0.9230769230769231	14	12	0	0	0	0.14285714285714285	2	14	15	0.0	0	0.7764444918880176	0.9283289077444288	0.7714665779786253	0.9505726505148271	0.6667595122574309	0.8847612366267468	0.6775760844400652	0.9254440375106678	0	0	0.0	0.034026028440589856	0.034026028440589856
166	0.0010783112329327378	0.0004376040951362337	0.000437603749239359	0.982684148290635	-1	0	0	0.5	2	0.75	3	1.0	0.5	3	2	2	2	0	0.16666666666666666	1	6	6	0.2857142857142857	0.4	0.9023207514177416	0.6543559879659558	0.7978810971417816	0.5649310452648604	0.15447639835213245	0.9685247975190826	0.9526610075261397	0.8087649641068376	0.6666666666666666	0.6666666666666666	0.0	0.000437603749239359	0.000437603749239359
668	0.06680288337738058	0.02450542602826196	0.022177946123128282	0.6531171917810652	-1	0	0	0.1	1	1.0	13	1.0	1.0	14	13	0	0	0	0.06666666666666667	1	15	15	0.0	0	0.5959954508862568	0.9403748155928205	0.7714665779786253	0.9635094996590118	0.5949513278874919	0.9151289955427611	0.6822697626232	0.9428496401474937	0	0	0.0	0.022177946123128282	0.022177946123128282
4556	0.07623587270028886	0.04328485643580912	0.036584778099938924	0.6235790660279396	-1	0	0	0.2	2	0.9230769230769231	12	0.5357142857142857	0.9230769230769231	14	12	0	0	0	0.14285714285714285	2	14	15	0.0	0	0.7764444918880176	0.9283289077444288	0.7714665779786253	0.9493420779794352	0.6667595122574309	0.8847612366267468	0.6775760844400652	0.9248464663778966	0	0	0.0	0.036584778099938924	0.036584778099938924
3250	0.07085935413963433	0.03589968956971967	0.0358949516516881	0.6465341571652203	-1	0	0	0.2	2	0.9230769230769231	12	0.5357142857142857	0.9230769230769231	14	12	0	0	0	0.14285714285714285	2	14	15	0.0	0	0.7764444918880176	0.9588385768872864	0.5765162521396894	0.9367565641428435	0.6182006250227878	0.9172708056438351	0.6546522077993456	0.9399036266134162	0	0	0.0	0.0358949516516881	0.0358949516516881
394	0.0669736832153927	0.004324663014024759	0.003833381298316168	0.7031453668519425	-1	0	0	0.2222222222222222	2	0.9090909090909091	10	1.0	0.9090909090909091	12	10	0	1	0	0.07692307692307693	13	1	13	0.5	0.16666666666666666	0.6691765103746755	0.7951254800516869	0.6350479968420546	0.8450775705066103	0.6984928512206501	0.8962979417182513	0.7889044640837545	0.8502358871133248	1.0	0.16666666666666666	0.0	0.003833381298316168	0.003833381298316168
4182	0.07685208923634389	0.04295866301939023	0.0372898584100936	0.616242231028354	-1	0	0	0.2	2	0.9230769230769231	12	0.5357142857142857	0.9230769230769231	14	12	0	0	0	0.14285714285714285	2	14	15	0.0	0	0.7764444918880176	0.9297755163697053	0.7714665779786253	0.9493420779794352	0.6667595122574309	0.8866461147778105	0.6775760844400652	0.9257809642076098	0	0	0.0	0.0372898584100936	0.0372898584100936
3029	0.0714430068791468	0.04174584351465019	0.03626026814645423	0.6238506022030449	-1	0	0	0.2	2	0.9230769230769231	12	0.5357142857142857	0.9230769230769231	14	12	0	0	0	0.14285714285714285	2	14	15	0.0	0	0.7764444918880176	0.9283289077444288	0.7714665779786253	0.9505726505148271	0.6667595122574309	0.8847612366267468	0.6775760844400652	0.9254440375106678	0	0	0.0	0.03626026814645423	0.03626026814645423
532	0.04849719337496104	0.0038336858282643532	0.000810032960140881	0.6683871385103564	-1	0	0	0.125	1	1.0	10	1.0	0.7	8	7	3	3	0	0.08333333333333333	12	1	12	0.3333333333333333	0	0.3750732663808535	0.9065533004871019	0.6261204096830187	0.9328217559922306	0.8365797030821888	0.9488239882701093	0.9023500362381521	0.9313549799303592	0.375	0.125	0.0	0.000810032960140881	0.000810032960140881
4249	0.05055434765190666	0.016963437342137143	0.008375164829664914	0.6896532275065018	-1	0	0	0.2	2	0.9230769230769231	12	0.5357142857142857	0.8461538461538461	13	11	1	0	0	0.14285714285714285	2	14	15	0.0	0	0.7575958900428319	0.8974957140166414	0.7546769862720195	0.9343279356902148	0.6667595122574309	0.8907335189540672	0.6793809995706184	0.909513107388549	0	0	0.0	0.008375164829664914	0.008375164829664914
229	0.040294749319329116	0.006191580642681512	0.006191580136994523	0.9119372705549211	-1	0	0	0.1	1	1.0	13	1.0	1.0	14	13	0	0	0	0.06666666666666667	1	15	15	0.0	0	0.7110470307003881	0.9244881480008075	0.29618220223708264	0.914127341785431	0.23411075546554092	0.8227392557547729	0.8938494066251859	0.8942610285173559	0	0	0.0	0.006191580136994523	0.006191580136994523
3794	0.07073766045765327	0.04132609577947253	0.03777412339367741	0.6239104310697283	-1	0	0	0.2	2	0.9230769230769231	12	0.5357142857142857	0.9230769230769231	14	12	0	0	0	0.14285714285714285	2	14	15	0.0	0	0.7764444918880176	0.9283289077444288	0.7714665779786253	0.9505726505148271	0.6667595122574309	0.8847612366267468	0.6775760844400652	0.9254440375106678	0	0	0.0	0.03777412339367741	0.03777412339367741
742	0.07409278877971495	0.022367686210248972	0.020732822280612524	0.549014158881393	-1	0	0	0.2	2	0.9230769230769231	12	0.5357142857142857	0.9230769230769231	14	12	0	0	0	0.14285714285714285	2	14	15	0.0	0	0.5959954508862568	0.9410380697524338	0.7714665779786253	0.9092914756524224	0.6414499221580838	0.8851063260752601	0.738147910041591	0.9146880761734106	0	0	0.0	0.020732822280612524	0.020732822280612524
386	0.0748909257713039	0.009087297066494615	-0.0032246242519280255	0.5860386282027581	-1	0	0	0.1	1	1.0	13	1.0	0.8461538461538461	12	11	2	2	0	0.06666666666666667	1	15	15	0.2857142857142857	0	0.70991164329153	0.9129744603159513	0.29618220223708264	0.9407585635916748	0.23411075546554092	0.9463379936387983	0.7879078399834786	0.9347359077567273	0.5833333333333334	0.16666666666666666	0.0	-0.00032246242519280255	-0.00032246242519280255
3891	0.07399761043447874	0.040694859491705065	0.03357455024363127	0.6279203011703779	-1	0	0	0.2	2	0.9230769230769231	12	0.5357142857142857	0.9230769230769231	14	12	0	0	0	0.14285714285714285	2	14	15	0.0	0	0.7764444918880176	0.9283289077444288	0.7714665779786253	0.9493420779794352	0.6667595122574309	0.8847612366267468	0.6775760844400652	0.9248464663778966	0	0	0.0	0.03357455024363127	0.03357455024363127
4628	0.07706679508026067	0.04286640354002458	0.037028340415066675	0.6150751345952467	-1	0	0	0.2	2	0.9230769230769231	12	0.5357142857142857	0.9230769230769231	14	12	0	0	0	0.14285714285714285	2	14	15	0.0	0	0.7764444918880176	0.9297755163697053	0.7714665779786253	0.9493420779794352	0.6667595122574309	0.8866461147778105	0.6775760844400652	0.9257809642076098	0	0	0.0	0.037028340415066675	0.037028340415066675
2241	0.0711376642441088	0.03274339686987214	0.03273613623763099	0.6601166966687714	-1	0	0	0.2	2	0.9230769230769231	12	0.5357142857142857	0.9230769230769231	14	12	0	0	0	0.14285714285714285	2	14	15	0.0	0	0.7764444918880176	0.9622257642944804	0.5765162521396894	0.9367565641428435	0.6182006250227878	0.9136989843952308	0.6775760844400652	0.9407124352865605	0	0	0.0	0.03273613623763099	0.03273613623763099
1841	0.07105690402113968	0.03472305612906145	0.026016636905683507	0.6232787130843713	-1	0	0	0.2	2	0.9230769230769231	12	0.5357142857142857	0.9230769230769231	14	12	0	0	0	0.14285714285714285	2	14	15	0.0	0	0.7952930937332032	0.9434995188667968	0.7546769862720195	0.947221373375546	0.6667595122574309	0.9151658250729401	0.6682616771529124	0.9366554530486485	0	0	0.0	0.026016636905683507	0.026016636905683507
4315	0.07551831170274598	0.04203646030664264	0.03757190346603745	0.6156687575798373	-1	0	0	0.2	2	0.9230769230769231	12	0.5357142857142857	0.9230769230769231	14	12	0	0	0	0.14285714285714285	2	14	15	0.0	0	0.7764444918880176	0.9297755163697053	0.7714665779786253	0.9493420779794352	0.6667595122574309	0.8866461147778105	0.6775760844400652	0.9257809642076098	0	0	0.0	0.03757190346603745	0.03757190346603745
1603	0.07164584027809735	0.035767590752999796	0.03569499168191548	0.6489216375081763	-1	0	0	0.2	2	0.9230769230769231	12	0.5357142857142857	0.9230769230769231	14	12	0	0	0	0.14285714285714285	2	14	15	0.0	0	0.7764444918880176	0.9622257642944804	0.5765162521396894	0.9367565641428435	0.6182006250227878	0.9104189183033785	0.6838467221324441	0.9399475017374826	0	0	0.0	0.03569499168191548	0.03569499168191548
41	0.0009934407033770135	0.00024378818860601459	0.00024377619550133405	0.9927143315153948	-1	0	0	0.6666666666666666	2	0.5	1	0.6666666666666666	0.5	3	1	0	0	0	0.6666666666666666	2	3	4	0.0	0	0.3885624970528912	0.901219923060454	0.3164436200610842	0.9045783185658824	0.3112582784160426	0.9004074314340752	0.848313809921466	0.9020835065637572	0	0	0.0	0.00024377619550133405	0.00024377619550133405
3266	0.07248006712031567	0.03953486798324007	0.03291376754388469	0.6352679750878636	-1	0	0	0.2	2	0.9230769230769231	12	0.5357142857142857	0.9230769230769231	14	12	0	0	0	0.14285714285714285	2	14	15	0.0	0	0.7764444918880176	0.9283289077444288	0.7714665779786253	0.9505726505148271	0.6667595122574309	0.8847612366267468	0.6775760844400652	0.9254440375106678	0	0	0.0	0.03291376754388469	0.03291376754388469
4306	0.06568264680950522	0.029845113921478164	0.023450944448027217	0.661472299951798	-1	0	0	0.3	3	0.8461538461538461	11	0.38461538461538464	0.8461538461538461	13	11	1	0	0	0.23076923076923078	3	13	15	0.0	1.0	0.7952930937332032	0.9444119208903393	0.7546769862720195	0.9332476929208078	0.6667595122574309	0.8895845313491043	0.6775760844400652	0.9254580381940024	0	0	0.0	0.023450944448027217	0.023450944448027217
2913	0.0734497555287067	0.03908038754438355	0.03297766351652864	0.6367933669671848	-1	0	0	0.2	2	0.9230769230769231	12	0.5357142857142857	0.9230769230769231	14	12	0	0	0	0.14285714285714285	2	14	15	0.0	0	0.7764444918880176	0.9283289077444288	0.7714665779786253	0.9505726505148271	0.6667595122574309	0.8847612366267468	0.6775760844400652	0.9254440375106678	0	0	0.0	0.03297766351652864	0.03297766351652864
4334	0.07506565217124139	0.04266429382164958	0.038221139862706706	0.6201059462942743	-1	0	0	0.2	2	0.9230769230769231	12	0.5357142857142857	0.9230769230769231	14	12	0	0	0	0.14285714285714285	2	14	15	0.0	0	0.7764444918880176	0.9283289077444288	0.7714665779786253	0.9493420779794352	0.6667595122574309	0.8847612366267468	0.6775760844400652	0.9248464663778966	0	0	0.0	0.038221139862706706	0.038221139862706706
2727	0.07154762518250747	0.034695282687719965	0.03456380230691137	0.6457017105171039	-1	0	0	0.2	2	0.9230769230769231	12	0.5357142857142857	0.9230769230769231	14	12	0	0	0	0.14285714285714285	2	14	15	0.0	0	0.7764444918880176	0.9622257642944804	0.5765162521396894	0.9367565641428435	0.6182006250227878	0.9102850233906575	0.6821724993114694	0.9399166249590051	0	0	0.0	0.03456380230691137	0.03456380230691137
4041	0.07347576674103352	0.04226707180428257	0.0379348688948541	0.6229833401167222	-1	0	0	0.2	2	0.9230769230769231	12	0.5357142857142857	0.9230769230769231	14	12	0	0	0	0.14285714285714285	2	14	15	0.0	0	0.7764444918880176	0.9283289077444288	0.7714665779786253	0.9493420779794352	0.6667595122574309	0.8847612366267468	0.6775760844400652	0.9248464663778966	0	0	0.0	0.0379348688948541	0.0379348688948541
2643	0.07273806014018118	0.037104942947739285	0.036586192595834295	0.6429776558164693	-1	0	0	0.2	2	0.9230769230769231	12	0.5357142857142857	0.9230769230769231	14	12	0	0	0	0.14285714285714285	2	14	15	0.0	0	0.7764444918880176	0.9588385768872864	0.5765162521396894	0.9367565641428435	0.6182006250227878	0.9172708056438351	0.6546522077993456	0.9399036266134162	0	0	0.0	0.036586192595834295	0.036586192595834295
4960	0.07554185555108416	0.04290543028235015	0.03828370584130515	0.61725606328489	-1	0	0	0.2	2	0.9230769230769231	12	0.5357142857142857	0.9230769230769231	14	12	0	0	0	0.14285714285714285	2	14	15	0.0	0	0.7764444918880176	0.9283289077444288	0.7714665779786253	0.9493420779794352	0.6667595122574309	0.8847612366267468	0.6775760844400652	0.9248464663778966	0	0	0.0	0.03828370584130515	0.03828370584130515
2984	0.0458056653114224	0.008889511459627531	-0.004953972549039652	0.9314411293112496	-1	0	0	0.25	2	0.8888888888888888	8	0.55	0.8888888888888888	10	8	0	0	0	0.2	2	10	11	0.0	0	0.2810573050605917	0.9621685160943141	0.3400652343083198	0.941474210194327	0.5344877025848568	0.9380478445754343	0.6707170566125576	0.9483624994208417	0	0	0.0	-0.0004953972549039652	-0.0004953972549039652
1128	0.07932994783031089	0.025283365252997975	0.014131512171805683	0.6854120580136716	-1	0	0	0.2	2	0.9230769230769231	12	0.5357142857142857	0.9230769230769231	14	12	0	0	0	0.14285714285714285	2	14	15	0.0	0	0.5959954508862568	0.9614222515283802	0.5765162521396894	0.9367565641428435	0.6182006250227878	0.9136989843952308	0.6935427631270076	0.940304286983808	0	0	0.0	0.014131512171805683	0.014131512171805683
2141	0.0702089010685204	0.03310885778548742	0.0330789519528881	0.6499853697588284	-1	0	0	0.2	2	0.9230769230769231	12	0.5357142857142857	0.9230769230769231	14	12	0	0	0	0.14285714285714285	2	14	15	0.0	0	0.7764444918880176	0.9622257642944804	0.5765162521396894	0.9367565641428435	0.6182006250227878	0.9136989843952308	0.6775760844400652	0.9407124352865605	0	0	0.0	0.0330789519528881	0.0330789519528881
3247	0.054586014006733484	0.01261899293136651	0.00995380155348089	0.7289273106661136	-1	0	0	0.2	2	0.9230769230769231	12	0.5357142857142857	0.9230769230769231	14	12	0	0	0	0.14285714285714285	2	14	15	0.0	0	0.7764444918880176	0.9283289077444288	0.815382729732147	0.9531873241449164	0.6667595122574309	0.8847612366267468	0.6775760844400652	0.9267466259216941	0	0	0.0	0.00995380155348089	0.00995380155348089
779	0.06683593182759576	0.019146296305260043	0.018086258622673337	0.5797546901524093	-1	0	0	0.1	1	1.0	13	1.0	1.0	14	13	0	0	0	0.06666666666666667	1	15	15	0.0	0	0.5778837269840176	0.920705308968211	0.788256169685231	0.9547643069073447	0.5231431435175529	0.893538952216742	0.816739461125991	0.927100884820789	0	0	0.0	0.018086258622673337	0.018086258622673337
3768	0.07400397060030778	0.04171044231334236	0.036850300440738656	0.6236780361983421	-1	0	0	0.2	2	0.9230769230769231	12	0.5357142857142857	0.9230769230769231	14	12	0	0	0	0.14285714285714285	2	14	15	0.0	0	0.7764444918880176	0.9283289077444288	0.7714665779786253	0.9505726505148271	0.6667595122574309	0.8847612366267468	0.6775760844400652	0.9254440375106678	0	0	0.0	0.036850300440738656	0.036850300440738656
996	0.07766138500543292	0.021663751209939543	0.021148288592431543	0.6046089923169184	-1	0	0	0.2	2	0.9230769230769231	12	0.5357142857142857	0.9230769230769231	14	12	0	0	0	0.14285714285714285	2	14	15	0.0	0	0.5959954508862568	0.9496564528596223	0.7714665779786253	0.9092914756524224	0.6414499221580838	0.8851063260752601	0.738147910041591	0.9189363058323794	0	0	0.0	0.021148288592431543	0.021148288592431543
2850	0.06893259313049187	0.017036576721494782	0.01676144894653918	0.6525222779692245	-1	0	0	0.2	2	0.9230769230769231	12	0.5357142857142857	0.9230769230769231	14	12	0	0	0	0.14285714285714285	2	14	15	0.0	0	0.7764444918880176	0.9509440104077762	0.7546769862720195	0.9300120366108788	0.6570097569875848	0.9069655370268284	0.6501078662594821	0.931470520753396	0	0	0.0	0.01676144894653918	0.01676144894653918
2182	0.07023573920881232	0.035114239626051376	0.03509897606112026	0.6463778808745562	-1	0	0	0.2	2	0.9230769230769231	12	0.5357142857142857	0.9230769230769231	14	12	0	0	0	0.14285714285714285	2	14	15	0.0	0	0.7764444918880176	0.9622257642944804	0.5765162521396894	0.9367565641428435	0.6182006250227878	0.9136989843952308	0.6775760844400652	0.9407124352865605	0	0	0.0	0.03509897606112026	0.03509897606112026
4622	0.0755265574113944	0.04268092855835122	0.03831387740543305	0.6186478489319154	-1	0	0	0.2	2	0.9230769230769231	12	0.5357142857142857	0.9230769230769231	14	12	0	0	0	0.14285714285714285	2	14	15	0.0	0	0.7764444918880176	0.9297755163697053	0.7714665779786253	0.9493420779794352	0.6667595122574309	0.8866461147778105	0.6775760844400652	0.9257809642076098	0	0	0.0	0.03831387740543305	0.03831387740543305
627	0.03199559234906882	0.009553220471117207	0.009013815411095956	0.8013311079083554	-1	0	0	0.3333333333333333	2	0.8571428571428571	6	1.0	0.7142857142857143	7	5	1	0	0	0.1111111111111111	9	1	9	0.0	0.25	0.5033559224073548	0.7821850644820987	0.2426014516454349	0.9503725071057171	0.7263476395488558	0.7945210224956817	0.9133039006149279	0.865419300730557	0	0	0.0	0.009013815411095956	0.009013815411095956
3440	0.07254771493452827	0.04126577986548627	0.036151839809043664	0.6251173934998304	-1	0	0	0.2	2	0.9230769230769231	12	0.5357142857142857	0.9230769230769231	14	12	0	0	0	0.14285714285714285	2	14	15	0.0	0	0.7764444918880176	0.9283289077444288	0.7714665779786253	0.9505726505148271	0.6667595122574309	0.8847612366267468	0.6775760844400652	0.9254440375106678	0	0	0.0	0.036151839809043664	0.036151839809043664
4597	0.07491457915270654	0.041501789566832606	0.03370447308485995	0.6322874143684624	-1	0	0	0.2	2	0.9230769230769231	12	0.5357142857142857	0.9230769230769231	14	12	0	0	0	0.14285714285714285	2	14	15	0.0	0	0.7764444918880176	0.9283289077444288	0.7714665779786253	0.9493420779794352	0.6667595122574309	0.8847612366267468	0.6775760844400652	0.9248464663778966	0	0	0.0	0.03370447308485995	0.03370447308485995
3783	0.07397584314391589	0.04253494823729026	0.03733881003697779	0.6230367433971555	-1	0	0	0.2	2	0.9230769230769231	12	0.5357142857142857	0.9230769230769231	14	12	0	0	0	0.14285714285714285	2	14	15	0.0	0	0.7764444918880176	0.9283289077444288	0.7714665779786253	0.9493420779794352	0.6667595122574309	0.8847612366267468	0.6775760844400652	0.9248464663778966	0	0	0.0	0.03733881003697779	0.03733881003697779
360	0.007444207636750092	0.0005037462966551341	0.00044658523716475766	0.9916825059449689	-1	0	0	0.6	3	0.4	2	0.4666666666666667	0.4	3	2	3	0	0	0.6	5	3	7	0.0	0	0.6170294821649905	0.8303227616024245	0.5787622469726466	0.9526126085103849	0.8186467456726575	0.9572427134922739	0.923214903630168	0.9286253083689612	0	0	0.0	0.00044658523716475766	0.00044658523716475766
520	0.04870466610277543	0.004716679149263293	-0.0044598271588756275	0.9307398940964708	-1	0	0	0.2	2	0.8461538461538461	11	0.3333333333333333	0.6923076923076923	11	9	3	2	0	0.5555555555555556	9	5	15	0.25	0.15384615384615385	0.21656631635854842	0.9694303375180817	0.319112943697663	0.9500100384117232	0.2805326533896272	0.8696228964153451	0.6906857615020758	0.9408288133395134	0.5454545454545454	0.2727272727272727	0.0	-0.00044598271588756276	-0.00044598271588756276
3326	0.07391443499785647	0.04213436843279374	0.036112639464624834	0.6250461484974468	-1	0	0	0.2	2	0.9230769230769231	12	0.5357142857142857	0.9230769230769231	14	12	0	0	0	0.14285714285714285	2	14	15	0.0	0	0.7764444918880176	0.9283289077444288	0.7714665779786253	0.9493420779794352	0.6667595122574309	0.8847612366267468	0.6775760844400652	0.9248464663778966	0	0	0.0	0.036112639464624834	0.036112639464624834
1404	0.06941954301109673	0.023922733374376396	0.02310652846314651	0.6623521271189825	-1	0	0	0.1	1	1.0	13	1.0	1.0	14	13	0	0	0	0.06666666666666667	1	15	15	0.0	0	0.5959954508862568	0.9403748155928205	0.7714665779786253	0.9635094996590118	0.5325577292198671	0.8989500538595683	0.6822697626232	0.9392956246130114	0	0	0.0	0.02310652846314651	0.02310652846314651
928	0.07831743364604829	0.0209263059174183	0.02087608466650752	0.5989594501130278	-1	0	0	0.2	2	0.9230769230769231	12	0.5357142857142857	0.9230769230769231	14	12	0	0	0	0.14285714285714285	2	14	15	0.0	0	0.5959954508862568	0.9410380697524338	0.7714665779786253	0.9234156429424984	0.6062958869547959	0.8912544905657681	0.738147910041591	0.9208874244153684	0	0	0.0	0.02087608466650752	0.02087608466650752
3781	0.07353627483356862	0.041700042927937525	0.03715386658884931	0.623003752496238	-1	0	0	0.2	2	0.9230769230769231	12	0.5357142857142857	0.9230769230769231	14	12	0	0	0	0.14285714285714285	2	14	15	0.0	0	0.7764444918880176	0.9283289077444288	0.7714665779786253	0.9493420779794352	0.6667595122574309	0.8847612366267468	0.6775760844400652	0.9248464663778966	0	0	0.0	0.03715386658884931	0.03715386658884931
3403	0.0715629115248861	0.04204409807383464	0.036815816254240644	0.6257312860087465	-1	0	0	0.2	2	0.9230769230769231	12	0.5357142857142857	0.9230769230769231	14	12	0	0	0	0.14285714285714285	2	14	15	0.0	0	0.7764444918880176	0.9283289077444288	0.7714665779786253	0.9505726505148271	0.6667595122574309	0.884438505732296	0.6775760844400652	0.9253712941048126	0	0	0.0	0.036815816254240644	0.036815816254240644
1557	0.07193301213394304	0.027712338132553145	0.02761192416267015	0.6393259069903403	-1	0	0	0.1	1	1.0	13	1.0	1.0	14	13	0	0	0	0.06666666666666667	1	15	15	0.0	0	0.5959954508862568	0.9464325087189891	0.7546769862720195	0.9390269805882393	0.5231431435175529	0.9396577964664138	0.7519377776244502	0.9417987447039002	0	0	0.0	0.02761192416267015	0.02761192416267015
3509	0.06802530763095803	0.013375938311359295	0.005685795602049227	0.6806939849126663	-1	0	0	0.2	2	0.9230769230769231	12	0.5357142857142857	0.9230769230769231	14	12	0	0	0	0.14285714285714285	2	14	15	0.0	0	0.6442811931258376	0.945068582732576	0.6394320150026639	0.946819617463596	0.6295451840900919	0.9204146482969352	0.6811265748895879	0.9384393346832202	0	0	0.0	0.005685795602049227	0.005685795602049227
4754	0.07502697558568226	0.04234423009253512	0.037069032205719776	0.6134072665195203	-1	0	0	0.2	2	0.9230769230769231	12	0.5357142857142857	0.9230769230769231	14	12	0	0	0	0.14285714285714285	2	14	15	0.0	0	0.7764444918880176	0.9297755163697053	0.7714665779786253	0.9493420779794352	0.6667595122574309	0.8866461147778105	0.6775760844400652	0.9257809642076098	0	0	0.0	0.037069032205719776	0.037069032205719776
4605	0.07564698657901396	0.042776061572562175	0.03709070303390338	0.6234676530624295	-1	0	0	0.2	2	0.9230769230769231	12	0.5357142857142857	0.9230769230769231	14	12	0	0	0	0.14285714285714285	2	14	15	0.0	0	0.7764444918880176	0.9283289077444288	0.7714665779786253	0.9493420779794352	0.6667595122574309	0.8847612366267468	0.6775760844400652	0.9248464663778966	0	0	0.0	0.03709070303390338	0.03709070303390338
4430	0.07517851738576635	0.04257568453438644	0.03800168059741507	0.6196400840662319	-1	0	0	0.2	2	0.9230769230769231	12	0.5357142857142857	0.9230769230769231	14	12	0	0	0	0.14285714285714285	2	14	15	0.0	0	0.7764444918880176	0.9297755163697053	0.7714665779786253	0.9493420779794352	0.6667595122574309	0.8866461147778105	0.6775760844400652	0.9257809642076098	0	0	0.0	0.03800168059741507	0.03800168059741507
2809	0.0715600351772418	0.036577733925565376	0.03605181998251761	0.6437707864818185	-1	0	0	0.2	2	0.9230769230769231	12	0.5357142857142857	0.9230769230769231	14	12	0	0	0	0.14285714285714285	2	14	15	0.0	0	0.7764444918880176	0.9588385768872864	0.5765162521396894	0.9367565641428435	0.6182006250227878	0.9172708056438351	0.6546522077993456	0.9399036266134162	0	0	0.0	0.03605181998251761	0.03605181998251761
832	0.0789041616023714	0.026374118963951105	0.010328739711825241	0.6907835632398126	-1	0	0	0.2	2	0.9230769230769231	12	0.5357142857142857	0.9230769230769231	14	12	0	0	0	0.14285714285714285	2	14	15	0.0	0	0.5959954508862568	0.9573504178063736	0.5765162521396894	0.9452246323515029	0.5949513278874919	0.9127435169523277	0.7153261404949753	0.940976307169661	0	0	0.0	0.010328739711825241	0.010328739711825241
1258	0.06735588122464765	0.024599818442732256	0.02205480594854292	0.6564631900562863	-1	0	0	0.1	1	1.0	13	1.0	1.0	14	13	0	0	0	0.06666666666666667	1	15	15	0.0	0	0.5959954508862568	0.9403748155928205	0.7714665779786253	0.9635094996590118	0.5949513278874919	0.9151289955427611	0.6822697626232	0.9428496401474937	0	0	0.0	0.02205480594854292	0.02205480594854292
2662	0.07268361828148234	0.03411453409741118	0.03311363238877736	0.6505331186262349	-1	0	0	0.2	2	0.9230769230769231	12	0.5357142857142857	0.9230769230769231	14	12	0	0	0	0.14285714285714285	2	14	15	0.0	0	0.7764444918880176	0.9588385768872864	0.5765162521396894	0.9367565641428435	0.6182006250227878	0.9172708056438351	0.6546522077993456	0.9399036266134162	0	0	0.0	0.03311363238877736	0.03311363238877736
3947	0.07549736229944075	0.04220723974627811	0.036422570095231255	0.6269209575150669	-1	0	0	0.2	2	0.9230769230769231	12	0.5357142857142857	0.9230769230769231	14	12	0	0	0	0.14285714285714285	2	14	15	0.0	0	0.7764444918880176	0.9283289077444288	0.7714665779786253	0.9493420779794352	0.6667595122574309	0.8847612366267468	0.6775760844400652	0.9248464663778966	0	0	0.0	0.036422570095231255	0.036422570095231255
308	0.0882233296045841	0.0018173690841279233	-0.0008155457662456308	0.6843567744384175	-1	0	0	0.2	2	0.9230769230769231	12	0.5357142857142857	0.8461538461538461	13	11	1	0	0	0.14285714285714285	14	2	15	0.0	0	0.3485703598025171	0.8864184279045474	0.4736322308910439	0.9394367292640065	0.3488763054410611	0.9489302164706155	0.6900511921569926	0.9290904284506284	0	0	0.0	-8.155457662456308e-05	-8.155457662456308e-05
970	0.07904784070032693	0.0210914124114641	0.020877583781396817	0.6016705403984313	-1	0	0	0.2	2	0.9230769230769231	12	0.5357142857142857	0.9230769230769231	14	12	0	0	0	0.14285714285714285	2	14	15	0.0	0	0.5959954508862568	0.9496564528596223	0.7714665779786253	0.9092914756524224	0.6414499221580838	0.8851063260752601	0.738147910041591	0.9189363058323794	0	0	0.0	0.020877583781396817	0.020877583781396817
2010	0.07302417549474434	0.03653758018023689	0.026163139861915537	0.6442538133147001	-1	0	0	0.2	2	0.9230769230769231	12	0.5357142857142857	0.9230769230769231	14	12	0	0	0	0.14285714285714285	2	14	15	0.0	0	0.7764444918880176	0.9504599999537463	0.6394320150026639	0.9304156634171193	0.6182006250227878	0.902649227279255	0.6775760844400652	0.930307576636888	0	0	0.0	0.026163139861915537	0.026163139861915537
579	0.0737519587992261	0.010139187941884885	0.005550885794427254	0.6974464131214254	-1	0	0	0.2	2	0.8461538461538461	11	0.38461538461538464	0.8461538461538461	13	11	1	2	0	0.23076923076923078	13	3	15	0.5	0	0.2810573050605917	0.9288823489433935	0.6875786695736801	0.9727358882716537	0.5024940171545526	0.9206047339482057	0.8383400812415118	0.9460851505754756	0.5384615384615384	0.07692307692307693	0.0	0.005550885794427254	0.005550885794427254
1087	0.07196481369983117	0.023683163807900164	0.022597798347214784	0.5626077569043642	-1	0	0	0.2	2	0.9230769230769231	12	0.5357142857142857	0.9230769230769231	14	12	0	0	0	0.14285714285714285	2	14	15	0.0	0	0.5959954508862568	0.9480922413786235	0.7714665779786253	0.9092914756524224	0.6182006250227878	0.8850008035599348	0.738147910041591	0.9181059982085739	0	0	0.0	0.022597798347214784	0.022597798347214784
3142	0.07067174335198788	0.032767924280978813	0.03276663794476719	0.6485452671005953	-1	0	0	0.2	2	0.9230769230769231	12	0.5357142857142857	0.9230769230769231	14	12	0	0	0	0.14285714285714285	2	14	15	0.0	0	0.7764444918880176	0.9588385768872864	0.5765162521396894	0.9367565641428435	0.6182006250227878	0.9172708056438351	0.6775760844400652	0.9399036266134162	0	0	0.0	0.03276663794476719	0.03276663794476719
2724	0.0726618839005789	0.03580948008346777	0.03572985316630038	0.6428060820317246	-1	0	0	0.2	2	0.9230769230769231	12	0.5357142857142857	0.9230769230769231	14	12	0	0	0	0.14285714285714285	2	14	15	0.0	0	0.7764444918880176	0.9588385768872864	0.5765162521396894	0.9367565641428435	0.6182006250227878	0.9172708056438351	0.6546522077993456	0.9399036266134162	0	0	0.0	0.03572985316630038	0.03572985316630038
3405	0.0744832865739445	0.04276062067175704	0.03748562500363891	0.6233197801596915	-1	0	0	0.2	2	0.9230769230769231	12	0.5357142857142857	0.9230769230769231	14	12	0	0	0	0.14285714285714285	2	14	15	0.0	0	0.7764444918880176	0.9283289077444288	0.7714665779786253	0.9493420779794352	0.6667595122574309	0.8847612366267468	0.6775760844400652	0.9248464663778966	0	0	0.0	0.03748562500363891	0.03748562500363891
2605	0.06382101400704274	0.02097437055805973	0.0013437933290323019	0.6488378958657073	-1	0	0	0.2222222222222222	2	0.9090909090909091	10	0.5416666666666666	0.9090909090909091	12	10	0	0	0	0.16666666666666666	2	12	13	0.0	0	0.5193265975517118	0.9616539346181173	0.3911684520346004	0.9338776027455786	0.5577369997201528	0.9275816982701904	0.6309861096715722	0.9430343435680055	0	0	0.0	0.0013437933290323019	0.0013437933290323019
3823	0.07244549540090028	0.03973590546145626	0.03352375412426824	0.6346279578726347	-1	0	0	0.2	2	0.9230769230769231	12	0.5357142857142857	0.9230769230769231	14	12	0	0	0	0.14285714285714285	2	14	15	0.0	0	0.7764444918880176	0.9283289077444288	0.7714665779786253	0.9493420779794352	0.6667595122574309	0.8847612366267468	0.6775760844400652	0.9248464663778966	0	0	0.0	0.03352375412426824	0.03352375412426824
2915	0.046705395233622146	0.0048511482209575045	-0.0017777059244262266	0.6517007326069635	-1	0	0	0.2222222222222222	2	0.9090909090909091	10	0.5416666666666666	0.9090909090909091	12	10	0	0	0	0.16666666666666666	2	12	13	0.0	0	0.5193265975517118	0.9615388173085019	0.3911684520346004	0.9396091699536384	0.5577369997201528	0.9016284742457045	0.6838467221324441	0.9385620422290751	0	0	0.0	-0.00017777059244262266	-0.00017777059244262266
630	0.06634126608884407	0.01897797503075759	0.01774984382524994	0.6130188530812135	-1	0	0	0.1	1	1.0	13	1.0	1.0	14	13	0	0	0	0.06666666666666667	1	15	15	0.0	0	0.5778837269840176	0.920705308968211	0.788256169685231	0.9547643069073447	0.5231431435175529	0.893538952216742	0.816739461125991	0.927100884820789	0	0	0.0	0.01774984382524994	0.01774984382524994
3650	0.0754302366849863	0.041532650177414455	0.03395916697883259	0.6348437034719452	-1	0	0	0.2	2	0.9230769230769231	12	0.5357142857142857	0.9230769230769231	14	12	0	0	0	0.14285714285714285	2	14	15	0.0	0	0.7764444918880176	0.9283289077444288	0.7714665779786253	0.9493420779794352	0.6667595122574309	0.8847612366267468	0.6775760844400652	0.9248464663778966	0	0	0.0	0.03395916697883259	0.03395916697883259
2957	0.0719241181347317	0.04158636199816382	0.036285865660487075	0.6251136891512917	-1	0	0	0.2	2	0.9230769230769231	12	0.5357142857142857	0.9230769230769231	14	12	0	0	0	0.14285714285714285	2	14	15	0.0	0	0.7764444918880176	0.9283289077444288	0.7714665779786253	0.9505726505148271	0.6667595122574309	0.8847612366267468	0.6775760844400652	0.9254440375106678	0	0	0.0	0.036285865660487075	0.036285865660487075
4774	0.07278247094551536	0.041437074836981586	0.036306710394287844	0.6193578071700432	-1	0	0	0.2	2	0.9230769230769231	12	0.5357142857142857	0.9230769230769231	14	12	0	0	0	0.14285714285714285	2	14	15	0.0	0	0.7764444918880176	0.9283289077444288	0.7714665779786253	0.9493420779794352	0.6667595122574309	0.8847612366267468	0.6775760844400652	0.9248464663778966	0	0	0.0	0.036306710394287844	0.036306710394287844
2579	0.07394210634967562	0.03608200134498437	0.03542847883143911	0.6462034878546485	-1	0	0	0.2	2	0.9230769230769231	12	0.5357142857142857	0.9230769230769231	14	12	0	0	0	0.14285714285714285	2	14	15	0.0	0	0.7764444918880176	0.9588385768872864	0.5765162521396894	0.9367565641428435	0.6182006250227878	0.9172708056438351	0.6546522077993456	0.9399036266134162	0	0	0.0	0.03542847883143911	0.03542847883143911
4654	0.0670533467270449	0.03296415812267836	0.03290369801750918	0.6395324378761401	-1	0	0	0.2	2	0.9230769230769231	12	0.5357142857142857	0.9230769230769231	14	12	0	0	0	0.14285714285714285	2	14	15	0.0	0	0.7952930937332032	0.9089188677499	0.788256169685231	0.9466670349762271	0.6667595122574309	0.8421377113285945	0.704188773609662	0.9075185694947318	0	0	0.0	0.03290369801750918	0.03290369801750918
1144	0.07977071067148156	0.020876391481751938	0.020843942008737883	0.5933745899581513	-1	0	0	0.2	2	0.9230769230769231	12	0.5357142857142857	0.9230769230769231	14	12	0	0	0	0.14285714285714285	2	14	15	0.0	0	0.5959954508862568	0.9410380697524338	0.7714665779786253	0.9234156429424984	0.6062958869547959	0.8912544905657681	0.738147910041591	0.9208874244153684	0	0	0.0	0.020843942008737883	0.020843942008737883
4503	0.07143022692227931	0.019990270832650228	0.01817597450142936	0.6757526822519183	-1	0	0	0.2	2	0.9230769230769231	12	0.5357142857142857	0.9230769230769231	14	12	0	0	0	0.14285714285714285	2	14	15	0.0	0	0.7009385415843348	0.9481850397077785	0.628547499688165	0.9561359739171482	0.6182006250227878	0.9130980574114225	0.6748305342712184	0.9415989964403166	0	0	0.0	0.01817597450142936	0.01817597450142936
1629	0.06801650934869506	0.02208439709727115	0.0021038164643696206	0.6423643479663611	-1	0	0	0.2	2	0.9166666666666666	11	0.5384615384615384	0.9166666666666666	13	11	0	0	0	0.15384615384615385	2	13	14	0.0	0	0.49974081622517447	0.9567138680916433	0.3839813860618416	0.9297417989032795	0.5458322616521607	0.9210364004442805	0.6675929285340015	0.937709902639692	0	0	0.0	0.0021038164643696206	0.0021038164643696206
1318	0.06693280432296951	0.007776674477079427	0.007613202061721096	0.6677834316917295	-1	0	0	0.1	1	1.0	13	1.0	1.0	14	13	0	0	0	0.06666666666666667	1	15	15	0.0	0	0.5597720030817782	0.9302827760304865	0.8089601314298933	0.9475823106867606	0.5325577292198671	0.9148000159021559	0.8019648347003457	0.9321253727450154	0	0	0.0	0.007613202061721096	0.007613202061721096
4345	0.07709432181432292	0.04209364179775479	0.03654751718667477	0.6161310265115858	-1	0	0	0.2	2	0.9230769230769231	12	0.5357142857142857	0.9230769230769231	14	12	0	0	0	0.14285714285714285	2	14	15	0.0	0	0.7764444918880176	0.9297755163697053	0.7714665779786253	0.9493420779794352	0.6667595122574309	0.8866461147778105	0.6775760844400652	0.9257809642076098	0	0	0.0	0.03654751718667477	0.03654751718667477
4084	0.07215053100112638	0.03942628907218317	0.03398800526131717	0.6332038822462653	-1	0	0	0.2	2	0.9230769230769231	12	0.5357142857142857	0.9230769230769231	14	12	0	0	0	0.14285714285714285	2	14	15	0.0	0	0.7764444918880176	0.9283289077444288	0.7714665779786253	0.9505726505148271	0.6667595122574309	0.8847612366267468	0.6775760844400652	0.9254440375106678	0	0	0.0	0.03398800526131717	0.03398800526131717
3708	0.07055760481836328	0.03482482616844678	0.034803026105404596	0.6289548492230481	-1	0	0	0.2	2	0.9230769230769231	12	0.5357142857142857	0.9230769230769231	14	12	0	0	0	0.14285714285714285	2	14	15	0.0	0	0.7952930937332032	0.9547871957064459	0.7546769862720195	0.9357691208914419	0.6667595122574309	0.8965970056232353	0.6800766491895711	0.9327459194443564	0	0	0.0	0.034803026105404596	0.034803026105404596
264	0.04138084376706796	0.01117858319624447	0.008796373328028118	0.9162244703840192	-1	0	0	0.3	3	0.6923076923076923	9	0.5	0.6153846153846154	11	8	3	0	0	0.3	3	10	15	0.0	0	0.47806979289949647	0.9378148707506314	0.6671216654467365	0.8383016011944637	0.19217153249739768	0.9081937749076433	0.9238936681147782	0.9017616114897014	0	0	0.0	0.008796373328028118	0.008796373328028118
2057	0.07236574042631891	0.03533857038329277	0.03371008306990902	0.6422520497737452	-1	0	0	0.2	2	0.9230769230769231	12	0.5357142857142857	0.9230769230769231	14	12	0	0	0	0.14285714285714285	2	14	15	0.0	0	0.7764444918880176	0.9588385768872864	0.5765162521396894	0.9260515719001344	0.6062958869547959	0.9100153391174024	0.6775760844400652	0.9348200306050101	0	0	0.0	0.03371008306990902	0.03371008306990902
3476	0.07759762200239453	0.01323685938155723	0.010064740462088932	0.6145224681501209	-1	0	0	0.2	2	0.9230769230769231	12	0.5357142857142857	0.9230769230769231	13	12	1	0	0	0.14285714285714285	2	14	15	0.0	0	0.7575958900428319	0.9205911355376473	0.7546769862720195	0.9445286338952801	0.6667595122574309	0.8913340384064905	0.6775760844400652	0.9215229819370941	0	0	0.0	0.010064740462088932	0.010064740462088932
4617	0.07571607236153616	0.04202910198820899	0.03680063145455399	0.6172167643285402	-1	0	0	0.2	2	0.9230769230769231	12	0.5357142857142857	0.9230769230769231	14	12	0	0	0	0.14285714285714285	2	14	15	0.0	0	0.7764444918880176	0.9297755163697053	0.7714665779786253	0.9493420779794352	0.6667595122574309	0.8866461147778105	0.6775760844400652	0.9257809642076098	0	0	0.0	0.03680063145455399	0.03680063145455399
1282	0.06843944627244435	0.01786119247603741	0.017745307008551838	0.6432215741565733	-1	0	0	0.2	2	0.9230769230769231	12	0.5357142857142857	0.9230769230769231	14	12	0	0	0	0.14285714285714285	2	14	15	0.0	0	0.5597720030817782	0.945808474893476	0.7546769862720195	0.9389927394603159	0.5231431435175529	0.8914850992436867	0.7877512344740107	0.9286704917670214	0	0	0.0	0.017745307008551838	0.017745307008551838
2226	0.07092221088177623	0.03312370926252291	0.03306709253330266	0.6445124507810421	-1	0	0	0.2	2	0.9230769230769231	12	0.5357142857142857	0.9230769230769231	14	12	0	0	0	0.14285714285714285	2	14	15	0.0	0	0.7764444918880176	0.9622257642944804	0.5765162521396894	0.9367565641428435	0.6182006250227878	0.9136989843952308	0.6775760844400652	0.9407124352865605	0	0	0.0	0.03306709253330266	0.03306709253330266
4002	0.07121670189501354	0.028540073100214582	0.023308794639089372	0.6173948797969362	-1	0	0	0.2	2	0.9230769230769231	12	0.5357142857142857	0.9230769230769231	14	12	0	0	0	0.14285714285714285	2	14	15	0.0	0	0.7952930937332032	0.9327589655774837	0.7714665779786253	0.9493420779794352	0.6667595122574309	0.8866461147778105	0.6775760844400652	0.9268416183344622	0	0	0.0	0.023308794639089372	0.023308794639089372
4115	0.0739972344217188	0.04181351532602863	0.036151178000568995	0.6347085192871355	-1	0	0	0.2	2	0.9230769230769231	12	0.5357142857142857	0.9230769230769231	14	12	0	0	0	0.14285714285714285	2	14	15	0.0	0	0.7764444918880176	0.9283289077444288	0.7714665779786253	0.9493420779794352	0.6667595122574309	0.8847612366267468	0.6775760844400652	0.9248464663778966	0	0	0.0	0.036151178000568995	0.036151178000568995
2709	0.07401813141123943	0.041407880763846557	0.036066434776086495	0.6232233994736343	-1	0	0	0.2	2	0.9230769230769231	12	0.5357142857142857	0.9230769230769231	14	12	0	0	0	0.14285714285714285	2	14	15	0.0	0	0.7764444918880176	0.9297755163697053	0.7714665779786253	0.9505726505148271	0.6667595122574309	0.8866461147778105	0.6775760844400652	0.9263716963854532	0	0	0.0	0.036066434776086495	0.036066434776086495
2933	0.07077991286355882	0.035800220484150644	0.03576174462504925	0.6409964115599895	-1	0	0	0.2	2	0.9230769230769231	12	0.5357142857142857	0.9230769230769231	14	12	0	0	0	0.14285714285714285	2	14	15	0.0	0	0.7764444918880176	0.9588385768872864	0.5765162521396894	0.9367565641428435	0.6182006250227878	0.9172708056438351	0.6546522077993456	0.9399036266134162	0	0	0.0	0.03576174462504925	0.03576174462504925
1086	0.07071100604636868	0.022876889839992094	0.021766835340648393	0.5590018502801553	-1	0	0	0.2	2	0.9230769230769231	12	0.5357142857142857	0.9230769230769231	14	12	0	0	0	0.14285714285714285	2	14	15	0.0	0	0.5959954508862568	0.9480922413786235	0.7714665779786253	0.9092914756524224	0.6182006250227878	0.8850008035599348	0.738147910041591	0.9181059982085739	0	0	0.0	0.021766835340648393	0.021766835340648393
1288	0.07271098996512627	0.02264390920569088	0.021093675955387286	0.5524802316589268	-1	0	0	0.2	2	0.9230769230769231	12	0.5357142857142857	0.9230769230769231	14	12	0	0	0	0.14285714285714285	2	14	15	0.0	0	0.5959954508862568	0.9496564528596223	0.7714665779786253	0.9092914756524224	0.6414499221580838	0.8851063260752601	0.738147910041591	0.9189363058323794	0	0	0.0	0.021093675955387286	0.021093675955387286
289	0.017759204964022654	0.0021703448027731893	0.0019972995145104157	0.9385489645309826	-1	0	0	0.3333333333333333	2	0.8333333333333334	5	1.0	0.6666666666666666	6	4	1	1	0	0.125	8	1	8	0.25	0.5714285714285714	0.676338721161085	0.8830831011434762	0.589395424337428	0.908076622319661	0.5447230886752583	0.9544819310886026	0.7784654453920582	0.9206927047739735	1.0	0	0.0	0.0019972995145104157	0.0019972995145104157
2470	0.07205617381939866	0.036304353616504755	0.035646122455375705	0.6467512884487168	-1	0	0	0.2	2	0.9230769230769231	12	0.5357142857142857	0.9230769230769231	14	12	0	0	0	0.14285714285714285	2	14	15	0.0	0	0.7764444918880176	0.9588385768872864	0.5765162521396894	0.9367565641428435	0.6182006250227878	0.9172708056438351	0.6546522077993456	0.9399036266134162	0	0	0.0	0.035646122455375705	0.035646122455375705
557	0.06507160012472984	0.018809060076222895	0.01769975448164011	0.5925234402915673	-1	0	0	0.1	1	1.0	13	1.0	1.0	14	13	0	0	0	0.06666666666666667	1	15	15	0.0	0	0.5778837269840176	0.920705308968211	0.788256169685231	0.9547643069073447	0.5231431435175529	0.893538952216742	0.816739461125991	0.927100884820789	0	0	0.0	0.01769975448164011	0.01769975448164011
124	0.06202782763115029	0.004123411213108602	-0.0034742523823396436	0.9416381179172562	-1	0	0	0.2	2	0.8461538461538461	11	0.3125	0.6923076923076923	10	9	4	1	0	0.75	8	6	15	0.09090909090909091	0	0.3485703598025171	0.9218312805349681	0.48576111519610754	0.9605583206935462	0.7501591365223998	0.9371699170942629	0.9292339019621341	0.9419986900783618	1.0	0.4	0.0	-0.00034742523823396435	-0.00034742523823396435
4933	0.07494073899783779	0.04036220582908403	0.03519820847198696	0.6289664018580785	-1	0	0	0.2	2	0.9230769230769231	12	0.5357142857142857	0.9230769230769231	14	12	0	0	0	0.14285714285714285	2	14	15	0.0	0	0.7764444918880176	0.9297755163697053	0.7714665779786253	0.9493420779794352	0.6667595122574309	0.8866461147778105	0.6775760844400652	0.9257809642076098	0	0	0.0	0.03519820847198696	0.03519820847198696
4570	0.0745065689256162	0.042005062807771686	0.03685667675329442	0.6199816294939084	-1	0	0	0.2	2	0.9230769230769231	12	0.5357142857142857	0.9230769230769231	14	12	0	0	0	0.14285714285714285	2	14	15	0.0	0	0.7764444918880176	0.9297755163697053	0.7714665779786253	0.946312855619239	0.6667595122574309	0.8866461147778105	0.6775760844400652	0.9243653137305393	0	0	0.0	0.03685667675329442	0.03685667675329442
1843	0.07020147688357675	0.03498569896731399	0.034652346641222014	0.6451098486343354	-1	0	0	0.2	2	0.9230769230769231	12	0.5357142857142857	0.9230769230769231	14	12	0	0	0	0.14285714285714285	2	14	15	0.0	0	0.7764444918880176	0.9622257642944804	0.5765162521396894	0.9367565641428435	0.6182006250227878	0.9136989843952308	0.6775760844400652	0.9407124352865605	0	0	0.0	0.034652346641222014	0.034652346641222014
1462	0.07701384389087933	0.02647529982357814	0.026473628029583172	0.6427170003097493	-1	0	0	0.1	1	1.0	13	1.0	1.0	14	13	0	0	0	0.06666666666666667	1	15	15	0.0	0	0.5959954508862568	0.9464325087189891	0.7546769862720195	0.9390269805882393	0.6667595122574309	0.909541634766871	0.6870593220205096	0.9332721039661422	0	0	0.0	0.026473628029583172	0.026473628029583172
2028	0.07089467208387004	0.03431891537966262	0.03297777752195734	0.648488950729565	-1	0	0	0.2	2	0.9230769230769231	12	0.5357142857142857	0.9230769230769231	14	12	0	0	0	0.14285714285714285	2	14	15	0.0	0	0.7764444918880176	0.9622257642944804	0.5765162521396894	0.9367565641428435	0.6182006250227878	0.9136989843952308	0.6775760844400652	0.9407124352865605	0	0	0.0	0.03297777752195734	0.03297777752195734
610	0.07202973660405643	0.022667415869231624	0.020720562236368544	0.5568220019509582	-1	0	0	0.2	2	0.9230769230769231	12	0.5357142857142857	0.9230769230769231	14	12	0	0	0	0.14285714285714285	2	14	15	0.0	0	0.5959954508862568	0.9496564528596223	0.7714665779786253	0.91284149403494	0.6414499221580838	0.8851063260752601	0.738147910041591	0.9200177425406242	0	0	0.0	0.020720562236368544	0.020720562236368544
4980	0.05138829381755703	0.008709841123450563	0.0075057955470677175	0.770224776349429	-1	0	0	0.2	2	0.9230769230769231	12	0.5357142857142857	0.9230769230769231	14	12	0	0	0	0.14285714285714285	2	14	15	0.0	0	0.7952930937332032	0.940916817719934	0.7714665779786253	0.9544154371425669	0.6667595122574309	0.9055731799560667	0.6682616771529124	0.9364375786013189	0	0	0.0	0.0075057955470677175	0.0075057955470677175
4291	0.07497414932301663	0.04140595948144802	0.033992231951346534	0.628949333867254	-1	0	0	0.2	2	0.9230769230769231	12	0.5357142857142857	0.9230769230769231	14	12	0	0	0	0.14285714285714285	2	14	15	0.0	0	0.7764444918880176	0.9283289077444288	0.7714665779786253	0.9493420779794352	0.6895924413811094	0.8832815929319602	0.6775760844400652	0.9245114182195086	0	0	0.0	0.033992231951346534	0.033992231951346534
1646	0.07129727167236327	0.025135536710744002	0.024777796164615576	0.6853132595049096	-1	0	0	0.1	1	1.0	13	1.0	1.0	14	13	0	0	0	0.06666666666666667	1	15	15	0.0	0	0.5959954508862568	0.9494347092992097	0.7714665779786253	0.9475945851719333	0.6667595122574309	0.9270178498896834	0.6870593220205096	0.9421198888111351	0	0	0.0	0.024777796164615576	0.024777796164615576
3974	0.07488200435327794	0.04140146255040845	0.03536490816292021	0.6360421049162206	-1	0	0	0.2	2	0.9230769230769231	12	0.5357142857142857	0.9230769230769231	14	12	0	0	0	0.14285714285714285	2	14	15	0.0	0	0.7764444918880176	0.9283289077444288	0.7714665779786253	0.9493420779794352	0.6667595122574309	0.8847612366267468	0.6775760844400652	0.9248464663778966	0	0	0.0	0.03536490816292021	0.03536490816292021
2086	0.07222881587376903	0.03526929187496806	0.035079038368116176	0.6444868431752674	-1	0	0	0.2	2	0.9230769230769231	12	0.5357142857142857	0.9230769230769231	14	12	0	0	0	0.14285714285714285	2	14	15	0.0	0	0.7764444918880176	0.9622257642944804	0.5765162521396894	0.9367565641428435	0.6182006250227878	0.9136989843952308	0.6775760844400652	0.9407124352865605	0	0	0.0	0.035079038368116176	0.035079038368116176
4440	0.07661648636917211	0.041960498787510354	0.03710567993147669	0.6179752427744802	-1	0	0	0.2	2	0.9230769230769231	12	0.5357142857142857	0.9230769230769231	14	12	0	0	0	0.14285714285714285	2	14	15	0.0	0	0.7764444918880176	0.9297755163697053	0.7714665779786253	0.9493420779794352	0.6667595122574309	0.8866461147778105	0.6775760844400652	0.9257809642076098	0	0	0.0	0.03710567993147669	0.03710567993147669
4561	0.0746604777317047	0.04320878310468854	0.03760368971580289	0.6185221042462761	-1	0	0	0.2	2	0.9230769230769231	12	0.5357142857142857	0.9230769230769231	14	12	0	0	0	0.14285714285714285	2	14	15	0.0	0	0.7764444918880176	0.9283289077444288	0.7714665779786253	0.9493420779794352	0.6667595122574309	0.8847612366267468	0.6775760844400652	0.9248464663778966	0	0	0.0	0.03760368971580289	0.03760368971580289
677	0.06648791200681355	0.01953040016253783	0.018121158479642057	0.6135499338234451	-1	0	0	0.1	1	1.0	13	1.0	1.0	14	13	0	0	0	0.06666666666666667	1	15	15	0.0	0	0.5778837269840176	0.920705308968211	0.788256169685231	0.9547643069073447	0.5231431435175529	0.893538952216742	0.816739461125991	0.927100884820789	0	0	0.0	0.018121158479642057	0.018121158479642057
967	0.07247363434704646	0.022740393598557573	0.021597004720820337	0.548160572269327	-1	0	0	0.2	2	0.9230769230769231	12	0.5357142857142857	0.9230769230769231	14	12	0	0	0	0.14285714285714285	2	14	15	0.0	0	0.5959954508862568	0.9496564528596223	0.7714665779786253	0.9174189270070396	0.6370615763740336	0.8859185505524364	0.7402011707780503	0.9216448770468669	0	0	0.0	0.021597004720820337	0.021597004720820337
750	0.08215070927194551	0.020278576406260507	0.020131380942567046	0.5913413839548454	-1	0	0	0.2	2	0.9230769230769231	12	0.5357142857142857	0.9230769230769231	14	12	0	0	0	0.14285714285714285	2	14	15	0.0	0	0.5959954508862568	0.9496564528596223	0.7714665779786253	0.9092914756524224	0.6414499221580838	0.8851063260752601	0.738147910041591	0.9189363058323794	0	0	0.0	0.020131380942567046	0.020131380942567046
1346	0.06351736635964293	0.01630918660565591	-0.007832127152598388	0.6608641940418571	-1	0	0	0.2222222222222222	2	0.9090909090909091	10	0.5416666666666666	0.9090909090909091	12	10	0	0	0	0.16666666666666666	2	12	13	0.0	0	0.6767956704645444	0.9590773323664756	0.5765162521396894	0.9363869758203639	0.6062958869547959	0.9175016092518119	0.6611781579364163	0.9399580205623351	0	0	0.0	-0.0007832127152598388	-0.0007832127152598388
251	0.019140169893799384	0.0025008335384843	0.002348913960487241	0.9761290228313289	-1	0.25	1	0.6	6	0.38461538461538464	5	0.42857142857142855	0.3076923076923077	9	4	5	2	0	0.7142857142857143	5	7	15	0.2222222222222222	0.18181818181818182	0.3205495553595387	0.9293225905393699	0.15069143618613995	0.9532950975631781	0.7945848016930419	0.9136420120497308	0.8912088790305253	0.9340385730399628	0.5555555555555556	0.2222222222222222	0.0	0.002348913960487241	0.002348913960487241
2459	0.07232148428069904	0.03418581515291369	0.03410202159811917	0.6472914449884111	-1	0	0	0.2	2	0.9230769230769231	12	0.5357142857142857	0.9230769230769231	14	12	0	0	0	0.14285714285714285	2	14	15	0.0	0	0.7764444918880176	0.9622257642944804	0.5765162521396894	0.9367565641428435	0.6182006250227878	0.9136989843952308	0.6775760844400652	0.9407124352865605	0	0	0.0	0.03410202159811917	0.03410202159811917
3461	0.07494457005924662	0.039813206321244035	0.0338145020887445	0.6312695901071622	-1	0	0	0.2	2	0.9230769230769231	12	0.5357142857142857	0.9230769230769231	14	12	0	0	0	0.14285714285714285	2	14	15	0.0	0	0.7764444918880176	0.9283289077444288	0.7714665779786253	0.9493420779794352	0.6667595122574309	0.8847612366267468	0.6775760844400652	0.9248464663778966	0	0	0.0	0.0338145020887445	0.0338145020887445
2993	0.07252836460239603	0.037365087393610906	0.036179797978054706	0.6501863183289497	-1	0	0	0.2	2	0.9230769230769231	12	0.5357142857142857	0.9230769230769231	14	12	0	0	0	0.14285714285714285	2	14	15	0.0	0	0.7764444918880176	0.9588385768872864	0.5765162521396894	0.9367565641428435	0.6182006250227878	0.9172708056438351	0.6775760844400652	0.9399036266134162	0	0	0.0	0.036179797978054706	0.036179797978054706
1827	0.07282984943791383	0.034334455277879414	0.03408739405026304	0.6495827659110402	-1	0	0	0.2	2	0.9230769230769231	12	0.5357142857142857	0.9230769230769231	14	12	0	0	0	0.14285714285714285	2	14	15	0.0	0	0.7764444918880176	0.9622257642944804	0.5765162521396894	0.9367565641428435	0.6182006250227878	0.9136989843952308	0.6775760844400652	0.9407124352865605	0	0	0.0	0.03408739405026304	0.03408739405026304
5001	0.0765468917048447	0.04291767588273031	0.03783568959971455	0.6202485172976242	-1	0	0	0.2	2	0.9230769230769231	12	0.5357142857142857	0.9230769230769231	14	12	0	0	0	0.14285714285714285	2	14	15	0.0	0	0.7764444918880176	0.9283289077444288	0.7714665779786253	0.9493420779794352	0.6667595122574309	0.8847612366267468	0.6775760844400652	0.9248464663778966	0	0	0.0	0.03783568959971455	0.03783568959971455
3636	0.07409050181407102	0.0421817804433014	0.03695921327688817	0.6193578071700432	-1	0	0	0.2	2	0.9230769230769231	12	0.5357142857142857	0.9230769230769231	14	12	0	0	0	0.14285714285714285	2	14	15	0.0	0	0.7764444918880176	0.9283289077444288	0.7714665779786253	0.9493420779794352	0.6667595122574309	0.8847612366267468	0.6775760844400652	0.9248464663778966	0	0	0.0	0.03695921327688817	0.03695921327688817
2503	0.07230840065701838	0.03281009785528472	0.0327727793565162	0.6475091654187479	-1	0	0	0.2	2	0.9230769230769231	12	0.5357142857142857	0.9230769230769231	14	12	0	0	0	0.14285714285714285	2	14	15	0.0	0	0.7764444918880176	0.9588385768872864	0.5765162521396894	0.9367565641428435	0.6182006250227878	0.9172708056438351	0.6546522077993456	0.9399036266134162	0	0	0.0	0.0327727793565162	0.0327727793565162
573	0.07344357859363816	0.004590292498064981	-0.0018257099363067498	0.6344234541738727	-1	0	0	0.1	1	1.0	13	1.0	1.0	14	13	0	0	0	0.06666666666666667	1	15	15	0.0	0	0.5597720030817782	0.9379979361091567	0.788256169685231	0.9544646165711843	0.5231431435175529	0.894464773395864	0.7338373541632047	0.9329016646325439	0	0	0.0	-0.00018257099363067498	-0.00018257099363067498
4467	0.07251612567477679	0.0432132376177566	0.03646895207092392	0.6215293370830952	-1	0	0	0.2	2	0.9230769230769231	12	0.5357142857142857	0.9230769230769231	14	12	0	0	0	0.14285714285714285	2	14	15	0.0	0	0.7764444918880176	0.9283289077444288	0.7714665779786253	0.9493420779794352	0.6667595122574309	0.8847612366267468	0.6775760844400652	0.9248464663778966	0	0	0.0	0.03646895207092392	0.03646895207092392
3814	0.07396473113737202	0.033135599202788954	0.03282447637480809	0.6156439756485714	-1	0	0	0.2	2	0.9230769230769231	12	0.5357142857142857	0.9230769230769231	14	12	0	0	0	0.14285714285714285	2	14	15	0.0	0	0.7952930937332032	0.9485046828593225	0.7714665779786253	0.9488081060256991	0.6667595122574309	0.8912020981826775	0.6775760844400652	0.9337248508378966	0	0	0.0	0.03282447637480809	0.03282447637480809
3248	0.0289266935311021	0.0017279589904423303	8.575236085276042e-06	0.9323411720907198	-1	0	0	0.25	2	0.9	9	0.5454545454545454	0.9	11	9	0	0	0	0.18181818181818182	2	11	12	0.0	0	0.7952930937332032	0.9574399162773363	0.788256169685231	0.9635816344831409	0.6667595122574309	0.886663398346219	0.756449785707889	0.9434994003450167	0	0	0.0	8.575236085276042e-06	8.575236085276042e-06
1247	0.06213137365494031	0.00843139233600009	0.007897954813357207	0.6021792735861824	-1	0	0	0.1	1	1.0	13	1.0	1.0	14	13	0	0	0	0.06666666666666667	1	15	15	0.0	0	0.5597720030817782	0.9337049124722474	0.788256169685231	0.9509947632537692	0.4717528358315609	0.9080837448078172	0.8120671627242242	0.9329988957808193	0	0	0.0	0.007897954813357207	0.007897954813357207
839	0.06753072775236875	0.017868604768514235	0.017342204192084442	0.5946198679270026	-1	0	0	0.1	1	1.0	13	1.0	1.0	14	13	0	0	0	0.06666666666666667	1	15	15	0.0	0	0.5778837269840176	0.920705308968211	0.788256169685231	0.9547643069073447	0.5231431435175529	0.893538952216742	0.816739461125991	0.927100884820789	0	0	0.0	0.017342204192084442	0.017342204192084442
2464	0.07145051789029115	0.03540219292068646	0.03495693721458827	0.6469115824929408	-1	0	0	0.2	2	0.9230769230769231	12	0.5357142857142857	0.9230769230769231	14	12	0	0	0	0.14285714285714285	2	14	15	0.0	0	0.7764444918880176	0.9622257642944804	0.5765162521396894	0.9367565641428435	0.6182006250227878	0.9136989843952308	0.6775760844400652	0.9407124352865605	0	0	0.0	0.03495693721458827	0.03495693721458827
4192	0.05818734680224257	0.008469664988541688	-0.0018466005960150894	0.7932629416031375	-1	0	0	0.2	2	0.9230769230769231	12	0.5357142857142857	0.9230769230769231	14	12	0	0	0	0.14285714285714285	2	14	15	0.0	0	0.7764444918880176	0.9283289077444288	0.7714665779786253	0.9504432666667519	0.6667595122574309	0.8847612366267468	0.6775760844400652	0.9253807570172318	0	0	0.0	-0.00018466005960150893	-0.00018466005960150893
4827	0.07478089183990203	0.042360801614049245	0.03787821848533641	0.6187096723240424	-1	0	0	0.2	2	0.9230769230769231	12	0.5357142857142857	0.9230769230769231	14	12	0	0	0	0.14285714285714285	2	14	15	0.0	0	0.7764444918880176	0.9297755163697053	0.7714665779786253	0.9493420779794352	0.6667595122574309	0.8866461147778105	0.6775760844400652	0.9257809642076098	0	0	0.0	0.03787821848533641	0.03787821848533641
680	0.06621937743132991	0.014610790296330152	0.013880995308303359	0.651675859488582	-1	0	0	0.2	2	0.9230769230769231	12	0.5357142857142857	0.9230769230769231	13	12	1	0	0	0.14285714285714285	2	14	15	0.0	0	0.5959954508862568	0.947499756347665	0.788256169685231	0.9216347769630563	0.6667595122574309	0.8884849413298735	0.738147910041591	0.9225644959367783	0	0	0.0	0.013880995308303359	0.013880995308303359
653	0.06014293267705711	0.004015366151195268	0.001086582795733385	0.8422511341147891	-1	0	0	0.3	3	0.6923076923076923	9	0.3	0.6153846153846154	10	8	4	2	0	0.5	5	10	15	0.2	0.2222222222222222	0.3949437912660431	0.9565439546682347	0.8507662648394778	0.9556323516318233	0.5087416441329684	0.9104252800698025	0.874288867178548	0.9441048380451772	0.55	0.1	0.0	0.001086582795733385	0.001086582795733385
1835	0.07114847867254587	0.034752592745979576	0.03453520345202966	0.6507322978471646	-1	0	0	0.2	2	0.9230769230769231	12	0.5357142857142857	0.9230769230769231	14	12	0	0	0	0.14285714285714285	2	14	15	0.0	0	0.7764444918880176	0.9622257642944804	0.5765162521396894	0.9367565641428435	0.6182006250227878	0.9136989843952308	0.6775760844400652	0.9407124352865605	0	0	0.0	0.03453520345202966	0.03453520345202966
98	5.105746766577871e-05	7.867429834486924e-07	2.3193944690607967e-07	0.999992056355576	-1	0	0	0.6666666666666666	4	0.16666666666666666	1	0.5333333333333333	0.16666666666666666	1	1	6	3	0	0.6	5	3	8	0.1875	0.5	0.5048862836200234	0.5	0.7378566499745788	0.5	1.0	0.5	0.8831353994393129	0.5	1.0	1.0	0.0	2.3193944690607967e-07	2.3193944690607967e-07
590	0.06707447157881413	0.008067649477872654	0.0026147598807387913	0.7318030484227009	-1	0	0	0.2	2	0.9230769230769231	12	1.0	0.9230769230769231	13	12	1	1	0	0.06666666666666667	15	1	15	0.2	0.14285714285714285	0.5597720030817782	0.9198972187904484	0.788256169685231	0.956861558804251	0.5231431435175529	0.9028841246333178	0.7900890386563904	0.93021272755652	1.0	0.15384615384615385	0.0	0.0026147598807387913	0.0026147598807387913
1456	0.07086437597800138	0.024286452728296153	0.0233521356757093	0.6680200422198443	-1	0	0	0.1	1	1.0	13	1.0	1.0	14	13	0	0	0	0.06666666666666667	1	15	15	0.0	0	0.5959954508862568	0.9403748155928205	0.7714665779786253	0.9635094996590118	0.5325577292198671	0.8989500538595683	0.6822697626232	0.9392956246130114	0	0	0.0	0.0233521356757093	0.0233521356757093
570	0.08067784359909871	0.015278178344942061	0.014362599871672592	0.6733044236235048	-1	0	0	0.2	2	0.9230769230769231	12	0.5357142857142857	0.9230769230769231	13	12	1	0	0	0.14285714285714285	2	14	15	0.0	0	0.5959954508862568	0.9417896373142102	0.7546769862720195	0.8905525496531206	0.6667595122574309	0.8923779947876077	0.738147910041591	0.9114761642958233	0	0	0.0	0.014362599871672592	0.014362599871672592
2941	0.07069834702100569	0.016637355608197606	-0.0024986753028756613	0.6942211539995076	-1	0	0	0.3	3	0.8461538461538461	11	0.5357142857142857	0.8461538461538461	14	11	0	1	0	0.14285714285714285	14	2	15	1.0	0.15384615384615385	0.7952930937332032	0.9133057235207763	0.842509289779063	0.9425633944242255	0.6667595122574309	0.8443126160474905	0.6775760844400652	0.9072989596249202	1.0	0.14285714285714285	0.0	-0.0002498675302875661	-0.0002498675302875661
4968	0.0735373749629056	0.04158930218793977	0.035930123038309905	0.6216632067950213	-1	0	0	0.2	2	0.9230769230769231	12	0.5357142857142857	0.9230769230769231	14	12	0	0	0	0.14285714285714285	2	14	15	0.0	0	0.7764444918880176	0.9283289077444288	0.7714665779786253	0.9493420779794352	0.6667595122574309	0.8847612366267468	0.6775760844400652	0.9248464663778966	0	0	0.0	0.035930123038309905	0.035930123038309905
1559	0.07172493216463541	0.027953777642470607	0.02793147787185869	0.6387573767124091	-1	0	0	0.1	1	1.0	13	1.0	1.0	14	13	0	0	0	0.06666666666666667	1	15	15	0.0	0	0.5959954508862568	0.9464325087189891	0.7546769862720195	0.9390269805882393	0.5231431435175529	0.9396577964664138	0.7519377776244502	0.9417987447039002	0	0	0.0	0.02793147787185869	0.02793147787185869
1351	0.07598075395211622	0.017863945550575935	0.017863549953278456	0.6330167739304824	-1	0	0	0.2	2	0.9230769230769231	12	0.5357142857142857	0.9230769230769231	14	12	0	0	0	0.14285714285714285	2	14	15	0.0	0	0.5959954508862568	0.9480922413786235	0.7714665779786253	0.9092914756524224	0.6182006250227878	0.8850008035599348	0.738147910041591	0.9181059982085739	0	0	0.0	0.017863549953278456	0.017863549953278456
2594	0.07685292885216652	0.03985131015784251	0.03439897315215101	0.6161330969483073	-1	0	0	0.2	2	0.9230769230769231	12	0.5357142857142857	0.9230769230769231	14	12	0	0	0	0.14285714285714285	2	14	15	0.0	0	0.7764444918880176	0.9297755163697053	0.7714665779786253	0.9505726505148271	0.6667595122574309	0.8866461147778105	0.6775760844400652	0.9263716963854532	0	0	0.0	0.03439897315215101	0.03439897315215101
4269	0.07413939398965107	0.04193714490958638	0.037651006021094426	0.6205621275971935	-1	0	0	0.2	2	0.9230769230769231	12	0.5357142857142857	0.9230769230769231	14	12	0	0	0	0.14285714285714285	2	14	15	0.0	0	0.7764444918880176	0.9297755163697053	0.7714665779786253	0.946312855619239	0.6667595122574309	0.8866461147778105	0.6775760844400652	0.9243653137305393	0	0	0.0	0.037651006021094426	0.037651006021094426
707	0.07177412223802747	0.02316222058455374	0.02180566515801985	0.5572627758193429	-1	0	0	0.2	2	0.9230769230769231	12	0.5357142857142857	0.9230769230769231	14	12	0	0	0	0.14285714285714285	2	14	15	0.0	0	0.5959954508862568	0.9496564528596223	0.7714665779786253	0.9092914756524224	0.6414499221580838	0.8851063260752601	0.738147910041591	0.9189363058323794	0	0	0.0	0.02180566515801985	0.02180566515801985
1627	0.08072664568962493	0.022636148345928885	0.008503965717236635	0.67763929358016	-1	0	0	0.2	2	0.9230769230769231	12	0.5357142857142857	0.9230769230769231	14	12	0	0	0	0.14285714285714285	2	14	15	0.0	0	0.5959954508862568	0.9614222515283802	0.5765162521396894	0.9367565641428435	0.6182006250227878	0.9136989843952308	0.6935427631270076	0.940304286983808	0	0	0.0	0.008503965717236635	0.008503965717236635
4452	0.0746633556095645	0.04305802787354323	0.03782378047704046	0.6196159297104307	-1	0	0	0.2	2	0.9230769230769231	12	0.5357142857142857	0.9230769230769231	14	12	0	0	0	0.14285714285714285	2	14	15	0.0	0	0.7764444918880176	0.9283289077444288	0.7714665779786253	0.9493420779794352	0.6667595122574309	0.8847612366267468	0.6775760844400652	0.9248464663778966	0	0	0.0	0.03782378047704046	0.03782378047704046
3208	0.07242654756324397	0.042152795183510575	0.03612123975639499	0.6245310755077461	-1	0	0	0.2	2	0.9230769230769231	12	0.5357142857142857	0.9230769230769231	14	12	0	0	0	0.14285714285714285	2	14	15	0.0	0	0.7764444918880176	0.9283289077444288	0.7714665779786253	0.9505726505148271	0.6667595122574309	0.8847612366267468	0.6775760844400652	0.9254440375106678	0	0	0.0	0.03612123975639499	0.03612123975639499
2192	0.07508234677573535	0.011637920107309829	0.008797892636562854	0.6164429203654302	-1	0	0	0.2	2	0.9230769230769231	12	0.5357142857142857	0.9230769230769231	13	12	1	0	0	0.14285714285714285	2	14	15	0.0	0	0.7575958900428319	0.921430718264038	0.7546769862720195	0.9445286338952801	0.6667595122574309	0.8931070219363217	0.6775760844400652	0.9222426083449017	0	0	0.0	0.008797892636562854	0.008797892636562854
2142	0.06448696429217633	0.011548894807861657	0.006673250258026131	0.6273363378768129	-1	0	0	0.2	2	0.9230769230769231	12	0.5357142857142857	0.9230769230769231	14	12	0	0	0	0.14285714285714285	2	14	15	0.0	0	0.7764444918880176	0.9622257642944804	0.5493896920927733	0.9382295869095988	0.6182006250227878	0.9136989843952308	0.6775760844400652	0.9411780513686214	0	0	0.0	0.006673250258026131	0.006673250258026131
2245	0.0709494229197468	0.033748431915171635	0.03352992888064987	0.6578769334899359	-1	0	0	0.2	2	0.9230769230769231	12	0.5357142857142857	0.9230769230769231	14	12	0	0	0	0.14285714285714285	2	14	15	0.0	0	0.7764444918880176	0.9622257642944804	0.5765162521396894	0.9367565641428435	0.6182006250227878	0.9136989843952308	0.6775760844400652	0.9407124352865605	0	0	0.0	0.03352992888064987	0.03352992888064987
931	0.07923888180344534	0.02206594130200354	0.021750631546969903	0.6048145069432216	-1	0	0	0.2	2	0.9230769230769231	12	0.5357142857142857	0.9230769230769231	14	12	0	0	0	0.14285714285714285	2	14	15	0.0	0	0.5959954508862568	0.9496564528596223	0.7714665779786253	0.9092914756524224	0.6414499221580838	0.8851063260752601	0.738147910041591	0.9189363058323794	0	0	0.0	0.021750631546969903	0.021750631546969903
1550	0.07067841874241887	0.024327423067671737	0.02352623242493003	0.662474582321748	-1	0	0	0.1	1	1.0	13	1.0	1.0	14	13	0	0	0	0.06666666666666667	1	15	15	0.0	0	0.5959954508862568	0.9403748155928205	0.7714665779786253	0.9635094996590118	0.5325577292198671	0.8989500538595683	0.6822697626232	0.9392956246130114	0	0	0.0	0.02352623242493003	0.02352623242493003
120	0.04297754153537257	0.004396136589234008	-0.003722544218413364	0.9928180909361569	-1	0	0	0.4	4	0.6923076923076923	9	0.3409090909090909	0.6923076923076923	12	9	2	1	0	0.36363636363636365	11	4	15	0.2	0.18181818181818182	0.5868534279149268	0.8936379185152489	0.7047035449283882	0.9509790923322511	0.5093529050241502	0.8902606953828666	0.7839785539427293	0.9164989072243581	1.0	0.16666666666666666	0.0	-0.0003722544218413364	-0.0003722544218413364
1186	0.06850346235359983	0.024527224909185602	0.02165748321756177	0.6543752643124026	-1	0	0	0.1	1	1.0	13	1.0	1.0	14	13	0	0	0	0.06666666666666667	1	15	15	0.0	0	0.5959954508862568	0.9403748155928205	0.7714665779786253	0.9635094996590118	0.5949513278874919	0.9151289955427611	0.6822697626232	0.9428496401474937	0	0	0.0	0.02165748321756177	0.02165748321756177
83	0.07357064189455227	0.005065986793635548	0.00498054735677416	0.8160565805889848	-1	0	0	0.1	1	1.0	13	0.234375	0.8461538461538461	12	11	2	1	0	1.0	8	8	15	0.14285714285714285	0	0.7088100259483674	0.9160793248569524	0.29618220223708264	0.941266960629017	0.23411075546554092	0.9265625791010108	0.8557135751669029	0.9286742816101532	1.0	0.16666666666666666	0.0	0.00498054735677416	0.00498054735677416
4835	0.0750243723461919	0.041782719721301556	0.03527606613446799	0.6371026136100248	-1	0	0	0.2	2	0.9230769230769231	12	0.5357142857142857	0.9230769230769231	14	12	0	0	0	0.14285714285714285	2	14	15	0.0	0	0.7764444918880176	0.9283289077444288	0.7714665779786253	0.9493420779794352	0.6667595122574309	0.8847612366267468	0.6775760844400652	0.9248464663778966	0	0	0.0	0.03527606613446799	0.03527606613446799
4455	0.0762067019922179	0.04166211178687946	0.03756360622493263	0.6125316120061206	-1	0	0	0.2	2	0.9230769230769231	12	0.5357142857142857	0.9230769230769231	14	12	0	0	0	0.14285714285714285	2	14	15	0.0	0	0.7764444918880176	0.9297755163697053	0.7714665779786253	0.9493420779794352	0.6667595122574309	0.8866461147778105	0.6775760844400652	0.9257809642076098	0	0	0.0	0.03756360622493263	0.03756360622493263
22	0.007405307962771731	0.0015615335294790096	-0.0014794688482170915	0.9626375852604336	-1	0.25	1	0.6	6	0.38461538461538464	5	0.35714285714285715	0.38461538461538464	9	5	5	1	0	0.8571428571428571	7	6	15	0.1	0.4	0.5507296664323582	0.892546316028526	0.6480968467041153	0.9178973790634438	0.8366424138722717	0.9740312545286991	0.8549415443873127	0.9381130584925063	1.0	0.2222222222222222	0.0	-0.00014794688482170916	-0.00014794688482170916
3618	0.07337134719200106	0.04256686944504967	0.03822407502726371	0.6236403594208544	-1	0	0	0.2	2	0.9230769230769231	12	0.5357142857142857	0.9230769230769231	14	12	0	0	0	0.14285714285714285	2	14	15	0.0	0	0.7764444918880176	0.9283289077444288	0.7714665779786253	0.9493420779794352	0.6667595122574309	0.8847612366267468	0.6775760844400652	0.9248464663778966	0	0	0.0	0.03822407502726371	0.03822407502726371
3995	0.07317753299186786	0.04183858979368985	0.036672039172608605	0.6243018074020747	-1	0	0	0.2	2	0.9230769230769231	12	0.5357142857142857	0.9230769230769231	14	12	0	0	0	0.14285714285714285	2	14	15	0.0	0	0.7764444918880176	0.9283289077444288	0.7714665779786253	0.9505726505148271	0.6667595122574309	0.8847612366267468	0.6775760844400652	0.9254440375106678	0	0	0.0	0.036672039172608605	0.036672039172608605
4006	0.07279888498823535	0.04106255040177007	0.033665923184971185	0.6352977147728791	-1	0	0	0.2	2	0.9230769230769231	12	0.5357142857142857	0.9230769230769231	14	12	0	0	0	0.14285714285714285	2	14	15	0.0	0	0.7764444918880176	0.9283289077444288	0.7714665779786253	0.9505726505148271	0.6667595122574309	0.8847612366267468	0.6775760844400652	0.9254440375106678	0	0	0.0	0.033665923184971185	0.033665923184971185
4025	0.0766165792603999	0.039064538020600975	0.03472270561384535	0.623065664858049	-1	0	0	0.2	2	0.9230769230769231	12	0.5357142857142857	0.9230769230769231	14	12	0	0	0	0.14285714285714285	2	14	15	0.0	0	0.7764444918880176	0.9297755163697053	0.7714665779786253	0.9493420779794352	0.6667595122574309	0.8866461147778105	0.6775760844400652	0.9257809642076098	0	0	0.0	0.03472270561384535	0.03472270561384535
1187	0.08043821329986604	0.02061621308627818	0.02008131583373708	0.5964563813941767	-1	0	0	0.2	2	0.9230769230769231	12	0.5357142857142857	0.9230769230769231	14	12	0	0	0	0.14285714285714285	2	14	15	0.0	0	0.5959954508862568	0.9496564528596223	0.7714665779786253	0.9092914756524224	0.6414499221580838	0.8851063260752601	0.738147910041591	0.9189363058323794	0	0	0.0	0.02008131583373708	0.02008131583373708
4236	0.07514334920682397	0.04058016660267884	0.03465478507684194	0.6294716878064612	-1	0	0	0.2	2	0.9230769230769231	12	0.5357142857142857	0.9230769230769231	14	12	0	0	0	0.14285714285714285	2	14	15	0.0	0	0.7764444918880176	0.9283289077444288	0.7714665779786253	0.9493420779794352	0.6667595122574309	0.8847612366267468	0.6775760844400652	0.9248464663778966	0	0	0.0	0.03465478507684194	0.03465478507684194
3645	0.07301337051675905	0.041526395176966144	0.03442874572915309	0.6243094831942361	-1	0	0	0.2	2	0.9230769230769231	12	0.5357142857142857	0.9230769230769231	14	12	0	0	0	0.14285714285714285	2	14	15	0.0	0	0.7764444918880176	0.9283289077444288	0.7714665779786253	0.9493420779794352	0.6667595122574309	0.8847612366267468	0.6775760844400652	0.9248464663778966	0	0	0.0	0.03442874572915309	0.03442874572915309
2985	0.07260267824556708	0.041832016813666925	0.03583854506489253	0.6220487832758144	-1	0	0	0.2	2	0.9230769230769231	12	0.5357142857142857	0.9230769230769231	14	12	0	0	0	0.14285714285714285	2	14	15	0.0	0	0.7764444918880176	0.9283289077444288	0.7714665779786253	0.9505726505148271	0.6667595122574309	0.8847612366267468	0.6775760844400652	0.9254440375106678	0	0	0.0	0.03583854506489253	0.03583854506489253
4792	0.07613820774830674	0.0424197008316109	0.03736916754045122	0.618916554850187	-1	0	0	0.2	2	0.9230769230769231	12	0.5357142857142857	0.9230769230769231	14	12	0	0	0	0.14285714285714285	2	14	15	0.0	0	0.7764444918880176	0.9297755163697053	0.7714665779786253	0.9493420779794352	0.6667595122574309	0.8866461147778105	0.6775760844400652	0.9257809642076098	0	0	0.0	0.03736916754045122	0.03736916754045122
4023	0.07295784328753951	0.04231786560541362	0.03610316941393009	0.6337922980484401	-1	0	0	0.2	2	0.9230769230769231	12	0.5357142857142857	0.9230769230769231	14	12	0	0	0	0.14285714285714285	2	14	15	0.0	0	0.7764444918880176	0.9283289077444288	0.7714665779786253	0.9493420779794352	0.6667595122574309	0.8847612366267468	0.6775760844400652	0.9248464663778966	0	0	0.0	0.03610316941393009	0.03610316941393009
1493	0.0761539890589474	0.027500837697893563	0.027324826760416067	0.6420909344081224	-1	0	0	0.1	1	1.0	13	1.0	1.0	14	13	0	0	0	0.06666666666666667	1	15	15	0.0	0	0.5959954508862568	0.9464325087189891	0.7546769862720195	0.9425992243282465	0.6667595122574309	0.909541634766871	0.6870593220205096	0.9345919033184852	0	0	0.0	0.027324826760416067	0.027324826760416067
28	2.35492254179823e-05	1.1437860806095855e-06	1.1305958202943042e-06	0.9999969011612941	-1	0	0	0.75	3	0.5	2	0.5	0.5	5	2	0	1	0	0.75	4	3	6	1.0	1.0	0.8831966312165018	0.6347438355862582	0.37209047970139497	0.7041265908570831	0.36484945331143226	0.9214341172675873	0.9188351782386256	0.7848033520358422	1.0	0	0.0	1.1305958202943042e-06	1.1305958202943042e-06
2780	0.07196569586027719	0.04145845275742641	0.03672480966872558	0.6246199607684485	-1	0	0	0.2	2	0.9230769230769231	12	0.5357142857142857	0.9230769230769231	14	12	0	0	0	0.14285714285714285	2	14	15	0.0	0	0.7764444918880176	0.9283289077444288	0.7714665779786253	0.9505726505148271	0.6667595122574309	0.8847612366267468	0.6775760844400652	0.9254440375106678	0	0	0.0	0.03672480966872558	0.03672480966872558
3835	0.055898267492765365	0.011657913545709298	0.009705443178576544	0.7277393103727302	-1	0	0	0.2	2	0.9230769230769231	12	0.5357142857142857	0.9230769230769231	14	12	0	0	0	0.14285714285714285	2	14	15	0.0	0	0.7764444918880176	0.9283289077444288	0.815382729732147	0.9520846565610934	0.6667595122574309	0.8847612366267468	0.6775760844400652	0.926191661337365	0	0	0.0	0.009705443178576544	0.009705443178576544
636	0.07526417753518813	0.0221257747268956	0.02186161360307943	0.5915449563261899	-1	0	0	0.2	2	0.9230769230769231	12	0.5357142857142857	0.9230769230769231	14	12	0	0	0	0.14285714285714285	2	14	15	0.0	0	0.5959954508862568	0.9378691943503414	0.7714665779786253	0.9366978460589749	0.6667595122574309	0.8829488171566973	0.738147910041591	0.9224770611555333	0	0	0.0	0.02186161360307943	0.02186161360307943
2102	0.07232967944959696	0.035686702452455324	0.03551850820485951	0.6456583916257681	-1	0	0	0.2	2	0.9230769230769231	12	0.5357142857142857	0.9230769230769231	14	12	0	0	0	0.14285714285714285	2	14	15	0.0	0	0.7764444918880176	0.9622257642944804	0.5765162521396894	0.9367565641428435	0.6182006250227878	0.9136989843952308	0.6775760844400652	0.9407124352865605	0	0	0.0	0.03551850820485951	0.03551850820485951
2895	0.07540319019018837	0.037006495238814587	0.03529403115579525	0.6470018370595951	-1	0	0	0.2	2	0.9230769230769231	12	0.5357142857142857	0.9230769230769231	14	12	0	0	0	0.14285714285714285	2	14	15	0.0	0	0.7764444918880176	0.9588385768872864	0.5765162521396894	0.9367565641428435	0.6182006250227878	0.9172708056438351	0.6546522077993456	0.9399036266134162	0	0	0.0	0.03529403115579525	0.03529403115579525
1139	0.013973827221853316	0.0014005082388989939	0.0010456633173391895	0.9558640216218471	-1	0	0	0.42857142857142855	3	0.75	6	0.47619047619047616	0.625	8	5	1	2	0	0.42857142857142855	3	7	10	0.6666666666666666	0.25	0.4672091083536782	0.934202164300301	0.5548110106467472	0.9656749344191617	0.5949513278874919	0.9082123250098562	0.6495095118268324	0.9405140159830867	0.6875	0.25	0.0	0.0010456633173391895	0.0010456633173391895
302	0.06710648180763291	0.01993780333770693	0.018693028240633333	0.6092498605271122	-1	0	0	0.1	1	1.0	13	1.0	1.0	14	13	0	0	0	0.06666666666666667	1	15	15	0.0	0	0.5778837269840176	0.920705308968211	0.788256169685231	0.9547643069073447	0.5231431435175529	0.893538952216742	0.816739461125991	0.927100884820789	0	0	0.0	0.018693028240633333	0.018693028240633333
1076	0.07873670195543019	0.021757280621450163	0.021620079108719315	0.6079658575548216	-1	0	0	0.2	2	0.9230769230769231	12	0.5357142857142857	0.9230769230769231	14	12	0	0	0	0.14285714285714285	2	14	15	0.0	0	0.5959954508862568	0.9496564528596223	0.7714665779786253	0.9092914756524224	0.6414499221580838	0.8851063260752601	0.738147910041591	0.9189363058323794	0	0	0.0	0.021620079108719315	0.021620079108719315
2005	0.0714614517761529	0.03245984143111647	0.03243224951326256	0.652091293304174	-1	0	0	0.2	2	0.9230769230769231	12	0.5357142857142857	0.9230769230769231	14	12	0	0	0	0.14285714285714285	2	14	15	0.0	0	0.7764444918880176	0.9622257642944804	0.5765162521396894	0.9367565641428435	0.6182006250227878	0.9136989843952308	0.6775760844400652	0.9407124352865605	0	0	0.0	0.03243224951326256	0.03243224951326256
4388	0.07423825590500004	0.041533542006324344	0.036507518134251425	0.6196989401123356	-1	0	0	0.2	2	0.9230769230769231	12	0.5357142857142857	0.9230769230769231	14	12	0	0	0	0.14285714285714285	2	14	15	0.0	0	0.7764444918880176	0.9283289077444288	0.7714665779786253	0.9493420779794352	0.6667595122574309	0.8847612366267468	0.6775760844400652	0.9248464663778966	0	0	0.0	0.036507518134251425	0.036507518134251425
2347	0.07011905768827392	0.03520617024171583	0.03513763335710413	0.6497008011050215	-1	0	0	0.2	2	0.9230769230769231	12	0.5357142857142857	0.9230769230769231	14	12	0	0	0	0.14285714285714285	2	14	15	0.0	0	0.7764444918880176	0.9622257642944804	0.5765162521396894	0.9367565641428435	0.6182006250227878	0.9102850233906575	0.6821724993114694	0.9399166249590051	0	0	0.0	0.03513763335710413	0.03513763335710413
3001	0.07401119378900146	0.02485796790515779	0.023238972946916216	0.627628325875488	-1	0	0	0.2	2	0.9166666666666666	11	0.5384615384615384	0.9166666666666666	12	11	1	0	0	0.15384615384615385	2	13	14	0.0	0	0.7764444918880176	0.9537219985008268	0.661137256495606	0.9214829156735238	0.6667595122574309	0.9146383259262013	0.6546522077993456	0.932137811889753	0	0	0.0	0.023238972946916216	0.023238972946916216
1565	0.07433621653127268	0.021701092695795048	0.020865455482216494	0.5458368604287545	-1	0	0	0.2	2	0.9230769230769231	12	0.5357142857142857	0.9230769230769231	14	12	0	0	0	0.14285714285714285	2	14	15	0.0	0	0.5959954508862568	0.9496564528596223	0.7714665779786253	0.9174189270070396	0.6414499221580838	0.8851063260752601	0.738147910041591	0.9214518031691538	0	0	0.0	0.020865455482216494	0.020865455482216494
833	0.07884021970746019	0.021608708717616873	0.021440151324008217	0.6069613734476301	-1	0	0	0.2	2	0.9230769230769231	12	0.5357142857142857	0.9230769230769231	14	12	0	0	0	0.14285714285714285	2	14	15	0.0	0	0.5959954508862568	0.9410380697524338	0.7714665779786253	0.9234156429424984	0.6062958869547959	0.8912544905657681	0.738147910041591	0.9208874244153684	0	0	0.0	0.021440151324008217	0.021440151324008217
2718	0.07011866034857991	0.03545700810038881	0.03541761470647012	0.650641087594156	-1	0	0	0.2	2	0.9230769230769231	12	0.5357142857142857	0.9230769230769231	14	12	0	0	0	0.14285714285714285	2	14	15	0.0	0	0.7764444918880176	0.9622257642944804	0.5765162521396894	0.9367565641428435	0.6182006250227878	0.9102850233906575	0.6821724993114694	0.9399166249590051	0	0	0.0	0.03541761470647012	0.03541761470647012
90	0.004727961903573723	0.00041572511913964935	-0.00020990184401497447	0.9895032650295407	-1	0	0	0.625	5	0.4	4	0.6	0.3	3	3	8	3	0	0.8	5	4	12	0.15	0.25	0.19759069822382558	0.6842191405952804	0.17351578856144284	0.7982713744777911	0.47060332181439846	0.9476257877256896	0.7725214720406441	0.8430942505232341	0.3333333333333333	0.6666666666666666	0.0	-2.0990184401497446e-05	-2.0990184401497446e-05
4126	0.07538425459062696	0.04224247550433815	0.037819890478682075	0.6212506463525536	-1	0	0	0.2	2	0.9230769230769231	12	0.5357142857142857	0.9230769230769231	14	12	0	0	0	0.14285714285714285	2	14	15	0.0	0	0.7764444918880176	0.9283289077444288	0.7714665779786253	0.9493420779794352	0.6667595122574309	0.8847612366267468	0.6775760844400652	0.9248464663778966	0	0	0.0	0.037819890478682075	0.037819890478682075
1906	0.07043064134938451	0.035015294026307375	0.034764738365224465	0.6475660369061985	-1	0	0	0.2	2	0.9230769230769231	12	0.5357142857142857	0.9230769230769231	14	12	0	0	0	0.14285714285714285	2	14	15	0.0	0	0.7764444918880176	0.9622257642944804	0.5765162521396894	0.9367565641428435	0.6182006250227878	0.9136989843952308	0.6775760844400652	0.9407124352865605	0	0	0.0	0.034764738365224465	0.034764738365224465
3752	0.07372690017064445	0.04169184938955422	0.03633432986790953	0.6371041495791951	-1	0	0	0.2	2	0.9230769230769231	12	0.5357142857142857	0.9230769230769231	14	12	0	0	0	0.14285714285714285	2	14	15	0.0	0	0.7764444918880176	0.9283289077444288	0.7714665779786253	0.9493420779794352	0.6667595122574309	0.8847612366267468	0.6775760844400652	0.9248464663778966	0	0	0.0	0.03633432986790953	0.03633432986790953
4451	0.07339013000521884	0.04191417975307479	0.036272254421918323	0.6167569336026166	-1	0	0	0.2	2	0.9230769230769231	12	0.5357142857142857	0.9230769230769231	14	12	0	0	0	0.14285714285714285	2	14	15	0.0	0	0.7764444918880176	0.9283289077444288	0.7714665779786253	0.9493420779794352	0.6667595122574309	0.8847612366267468	0.6775760844400652	0.9248464663778966	0	0	0.0	0.036272254421918323	0.036272254421918323
4235	0.038228467918020814	0.0007239949446459984	0.0006729867566175119	0.6620711139636342	-1	0	0	0.2	2	0.9230769230769231	12	0.5357142857142857	0.9230769230769231	14	12	0	0	0	0.14285714285714285	2	14	15	0.0	0	0.6442811931258376	0.9218755538775948	0.7985931380255413	0.9526978280591174	0.6062958869547959	0.8663934809063915	0.7611016420135882	0.920324410428606	0	0	0.0	0.0006729867566175119	0.0006729867566175119
485	0.06080809987769743	0.005199409280638958	0.005162292940191052	0.7558644466140984	-1	0	0	0.1	1	1.0	13	1.0	1.0	14	13	0	0	0	0.06666666666666667	1	15	15	0.0	0	0.5959954508862568	0.9154006111967563	0.788256169685231	0.9437040610240319	0.5435610202014999	0.9259602207776964	0.6870593220205096	0.9292758097058138	0	0	0.0	0.005162292940191052	0.005162292940191052
1945	0.07056494015037888	0.034061585521342495	0.03403397304398703	0.6609906782176157	-1	0	0	0.2	2	0.9230769230769231	12	0.5357142857142857	0.9230769230769231	14	12	0	0	0	0.14285714285714285	2	14	15	0.0	0	0.7764444918880176	0.9622257642944804	0.5765162521396894	0.9367565641428435	0.6182006250227878	0.9136989843952308	0.6775760844400652	0.9407124352865605	0	0	0.0	0.03403397304398703	0.03403397304398703
4441	0.07573607695758537	0.04064519535850864	0.03510369635480716	0.6217074600408481	-1	0	0	0.2	2	0.9230769230769231	12	0.5357142857142857	0.9230769230769231	14	12	0	0	0	0.14285714285714285	2	14	15	0.0	0	0.7764444918880176	0.9297755163697053	0.7714665779786253	0.9493420779794352	0.6667595122574309	0.8866461147778105	0.6775760844400652	0.9257809642076098	0	0	0.0	0.03510369635480716	0.03510369635480716
4419	0.07289894753943234	0.042190483382306194	0.03606848961810807	0.6234944813202731	-1	0	0	0.2	2	0.9230769230769231	12	0.5357142857142857	0.9230769230769231	14	12	0	0	0	0.14285714285714285	2	14	15	0.0	0	0.7764444918880176	0.9283289077444288	0.7714665779786253	0.9493420779794352	0.6667595122574309	0.8847612366267468	0.6775760844400652	0.9248464663778966	0	0	0.0	0.03606848961810807	0.03606848961810807
1079	0.07502233236985727	0.003353802045853775	-0.00011966395439716064	0.6873550802562034	-1	0	0	0.2	2	0.9230769230769231	12	0.5357142857142857	0.9230769230769231	14	12	0	0	0	0.14285714285714285	2	14	15	0.0	0	0.5959954508862568	0.9614222515283802	0.5493896920927733	0.9382295869095988	0.6182006250227878	0.9136989843952308	0.6935427631270076	0.940772906655284	0	0	0.0	-1.1966395439716064e-05	-1.1966395439716064e-05
687	0.059712094033766455	0.013748225013684669	0.012393759125469117	0.5914452392799373	-1	0	0	0.1	1	1.0	13	1.0	1.0	14	13	0	0	0	0.06666666666666667	1	15	15	0.0	0	0.5597720030817782	0.9288545093071556	0.788256169685231	0.9557519368082307	0.5463924406528488	0.9165366541778431	0.816739461125991	0.935798212913078	0	0	0.0	0.012393759125469117	0.012393759125469117
2523	0.0720385704452198	0.03588196901427921	0.03572107515045375	0.644660923086724	-1	0	0	0.2	2	0.9230769230769231	12	0.5357142857142857	0.9230769230769231	14	12	0	0	0	0.14285714285714285	2	14	15	0.0	0	0.7764444918880176	0.9588385768872864	0.5765162521396894	0.9367565641428435	0.6182006250227878	0.9172708056438351	0.6546522077993456	0.9399036266134162	0	0	0.0	0.03572107515045375	0.03572107515045375
3959	0.07420774818547389	0.04215030358761364	0.03687250514199688	0.6238914465614369	-1	0	0	0.2	2	0.9230769230769231	12	0.5357142857142857	0.9230769230769231	14	12	0	0	0	0.14285714285714285	2	14	15	0.0	0	0.7764444918880176	0.9283289077444288	0.7714665779786253	0.9493420779794352	0.6667595122574309	0.8847612366267468	0.6775760844400652	0.9248464663778966	0	0	0.0	0.03687250514199688	0.03687250514199688
2063	0.07111404681804104	0.034692065770734935	0.03468708186855868	0.6503435384281129	-1	0	0	0.2	2	0.9230769230769231	12	0.5357142857142857	0.9230769230769231	14	12	0	0	0	0.14285714285714285	2	14	15	0.0	0	0.7764444918880176	0.9622257642944804	0.5765162521396894	0.9367565641428435	0.6182006250227878	0.9136989843952308	0.6775760844400652	0.9407124352865605	0	0	0.0	0.03468708186855868	0.03468708186855868
1869	0.06832257186959857	0.02238371938031136	0.02192167278319078	0.5918160994658296	-1	0	0	0.2	2	0.9230769230769231	12	0.5357142857142857	0.9230769230769231	14	12	0	0	0	0.14285714285714285	2	14	15	0.0	0	0.6286683531340032	0.9478960731176258	0.5241870437333083	0.9395030814033065	0.5577369997201528	0.9085834851183116	0.6775760844400652	0.9338098568717542	0	0	0.0	0.02192167278319078	0.02192167278319078
2589	0.07113399940799965	0.03235190531970296	0.032320710534045914	0.6548688140151196	-1	0	0	0.2	2	0.9230769230769231	12	0.5357142857142857	0.9230769230769231	14	12	0	0	0	0.14285714285714285	2	14	15	0.0	0	0.7764444918880176	0.9622257642944804	0.5765162521396894	0.9367565641428435	0.6182006250227878	0.9102850233906575	0.6821724993114694	0.9399166249590051	0	0	0.0	0.032320710534045914	0.032320710534045914
2535	0.07281963856298354	0.036421832263660935	0.03593626982303479	0.6458652068090733	-1	0	0	0.2	2	0.9230769230769231	12	0.5357142857142857	0.9230769230769231	14	12	0	0	0	0.14285714285714285	2	14	15	0.0	0	0.7764444918880176	0.9588385768872864	0.5765162521396894	0.9367565641428435	0.6182006250227878	0.9172708056438351	0.6546522077993456	0.9399036266134162	0	0	0.0	0.03593626982303479	0.03593626982303479
2739	0.06894293101630913	0.03325357432861109	0.033227898694068364	0.6569130042947462	-1	0	0	0.2	2	0.9230769230769231	12	0.5357142857142857	0.9230769230769231	14	12	0	0	0	0.14285714285714285	2	14	15	0.0	0	0.7764444918880176	0.9478971804948773	0.7546769862720195	0.9424545621226658	0.6667595122574309	0.9048604867030582	0.6775760844400652	0.9339981738870579	0	0	0.0	0.033227898694068364	0.033227898694068364
358	0.03149203454162994	0.002792495071765878	-0.00032747497175514994	0.8755683858118793	-1	0	0	0.3	3	0.75	9	0.25925925925925924	0.75	9	9	4	2	0	0.6666666666666666	6	9	14	0.16666666666666666	0.25	0.8798275879771402	0.9106587667595367	0.4138792613279782	0.9109656832053895	0.49689181216093237	0.9296660266783193	0.8536466569404298	0.9175553932613163	0.5555555555555556	0.7777777777777778	0.0	-3.2747497175514994e-05	-3.2747497175514994e-05
4022	0.07362458107807728	0.04015575981050449	0.03405966596518604	0.6338418689804726	-1	0	0	0.2	2	0.9230769230769231	12	0.5357142857142857	0.9230769230769231	14	12	0	0	0	0.14285714285714285	2	14	15	0.0	0	0.7764444918880176	0.9283289077444288	0.7714665779786253	0.9493420779794352	0.6667595122574309	0.8847612366267468	0.6775760844400652	0.9248464663778966	0	0	0.0	0.03405966596518604	0.03405966596518604
1795	0.08233811965776353	0.025754243231382836	0.02390440350129763	0.6290703786748745	-1	0	0	0.2	2	0.9230769230769231	12	0.5357142857142857	0.9230769230769231	13	12	1	0	0	0.14285714285714285	2	14	15	0.0	0	0.7575958900428319	0.9572532910682475	0.5675975267191925	0.9223823927908433	0.6667595122574309	0.9204540044597307	0.6775760844400652	0.935685301516784	0	0	0.0	0.02390440350129763	0.02390440350129763
591	0.06718826865022044	0.01865072983074295	0.017437396891628203	0.5806674674103729	-1	0	0	0.1	1	1.0	13	1.0	1.0	14	13	0	0	0	0.06666666666666667	1	15	15	0.0	0	0.5778837269840176	0.920705308968211	0.788256169685231	0.9547643069073447	0.5231431435175529	0.893538952216742	0.816739461125991	0.927100884820789	0	0	0.0	0.017437396891628203	0.017437396891628203
2025	0.07718260998381753	0.03617367527108434	0.03362902626760016	0.6539613993944349	-1	0	0	0.2	2	0.9230769230769231	12	0.5357142857142857	0.9230769230769231	14	12	0	0	0	0.14285714285714285	2	14	15	0.0	0	0.7764444918880176	0.9630987162540363	0.5765162521396894	0.9367565641428435	0.6182006250227878	0.9136989843952308	0.6662565697110622	0.9411623573418972	0	0	0.0	0.03362902626760016	0.03362902626760016
2461	0.07649797492002591	0.03887966395984129	0.029033775983375424	0.6818186471820531	-1	0	0	0.2	2	0.9230769230769231	12	0.5357142857142857	0.9230769230769231	14	12	0	0	0	0.14285714285714285	2	14	15	0.0	0	0.7009385415843348	0.9465400558325928	0.5765162521396894	0.9618171352275756	0.6062958869547959	0.8782929221666831	0.7135222989709565	0.936566418388739	0	0	0.0	0.029033775983375424	0.029033775983375424
2095	0.07003341403287316	0.03240041677444639	0.03231046858973288	0.6484399623166823	-1	0	0	0.2	2	0.9230769230769231	12	0.5357142857142857	0.9230769230769231	14	12	0	0	0	0.14285714285714285	2	14	15	0.0	0	0.7764444918880176	0.9622257642944804	0.5765162521396894	0.9367565641428435	0.6182006250227878	0.9136989843952308	0.6775760844400652	0.9407124352865605	0	0	0.0	0.03231046858973288	0.03231046858973288
4005	0.07805116551837876	0.04216463502491854	0.03868548699053875	0.6165416965441868	-1	0	0	0.2	2	0.9230769230769231	12	0.5357142857142857	0.9230769230769231	14	12	0	0	0	0.14285714285714285	2	14	15	0.0	0	0.7764444918880176	0.9297755163697053	0.7714665779786253	0.9493420779794352	0.6667595122574309	0.8866461147778105	0.6775760844400652	0.9257809642076098	0	0	0.0	0.03868548699053875	0.03868548699053875
2890	0.07232709051372198	0.035186719347801966	0.03442595412021015	0.6570148589226015	-1	0	0	0.2	2	0.9230769230769231	12	0.5357142857142857	0.9230769230769231	14	12	0	0	0	0.14285714285714285	2	14	15	0.0	0	0.7764444918880176	0.9588385768872864	0.5765162521396894	0.9367565641428435	0.6182006250227878	0.9172708056438351	0.6546522077993456	0.9399036266134162	0	0	0.0	0.03442595412021015	0.03442595412021015
364	0.04773630678558628	0.0015887228370404804	8.219496896101759e-05	0.8958056023825508	-1	0	0	0.3	3	0.6923076923076923	9	0.30612244897959184	0.5384615384615384	9	7	5	4	0	1.0	7	7	15	0.3333333333333333	0	0.46554923638840034	0.9457948429190232	0.4045020183008627	0.9530839732222995	0.25289181185693665	0.9180562476049993	0.8389500609668668	0.9406027500403614	0.16666666666666666	0	0.0	8.219496896101759e-05	8.219496896101759e-05
1003	0.07468075154320479	0.02215934089197111	0.02197918307138606	0.6117196421068767	-1	0	0	0.2	2	0.9230769230769231	12	0.5357142857142857	0.9230769230769231	14	12	0	0	0	0.14285714285714285	2	14	15	0.0	0	0.5959954508862568	0.9378691943503414	0.7714665779786253	0.9366978460589749	0.6062958869547959	0.8912544905657681	0.738147910041591	0.9244317636412744	0	0	0.0	0.02197918307138606	0.02197918307138606
1777	0.07347160948971074	0.03613085789621442	0.030355659059364038	0.6553445819215821	-1	0	0	0.2	2	0.9230769230769231	12	0.5357142857142857	0.9230769230769231	14	12	0	0	0	0.14285714285714285	2	14	15	0.0	0	0.7764444918880176	0.9527298710967352	0.5765162521396894	0.9344387690617115	0.6182006250227878	0.902649227279255	0.6726040358116108	0.932713759331118	0	0	0.0	0.030355659059364038	0.030355659059364038
5040	0.0762489663440686	0.03938944569857841	0.03551201390197809	0.6267208318751505	-1	0	0	0.2	2	0.9230769230769231	12	0.5357142857142857	0.9230769230769231	14	12	0	0	0	0.14285714285714285	2	14	15	0.0	0	0.7764444918880176	0.9297755163697053	0.7714665779786253	0.9493420779794352	0.6667595122574309	0.8866461147778105	0.6775760844400652	0.9257809642076098	0	0	0.0	0.03551201390197809	0.03551201390197809
1431	0.06922740101023953	0.035573612681321184	0.031547659347031895	0.6315208629847	-1	0	0	0.2	2	0.9230769230769231	12	0.5357142857142857	0.9230769230769231	14	12	0	0	0	0.14285714285714285	2	14	15	0.0	0	0.7764444918880176	0.9471738126089639	0.7714665779786253	0.9092914756524224	0.6414499221580838	0.8851063260752601	0.6873765216740008	0.9176670717760883	0	0	0.0	0.031547659347031895	0.031547659347031895
830	0.05788145767017759	0.003980664413526251	0.003831097883403355	0.7578538646979658	-1	0	0	0.2	2	0.9230769230769231	12	0.2727272727272727	0.8461538461538461	13	11	1	1	0	0.45454545454545453	11	5	15	0.25	0	0.7952930937332032	0.9439899203479047	0.842509289779063	0.923854843342307	0.6667595122574309	0.9024931232569444	0.6775760844400652	0.9252036755545292	1.0	0.07692307692307693	0.0	0.003831097883403355	0.003831097883403355
1084	0.0797660743713601	0.025886845556031195	0.025645043649031824	0.6692865095265776	-1	0	0	0.1	1	1.0	13	1.0	1.0	14	13	0	0	0	0.06666666666666667	1	15	15	0.0	0	0.5959954508862568	0.9464325087189891	0.7629313121593365	0.9432028308803032	0.6667595122574309	0.909541634766871	0.6870593220205096	0.9348199849661252	0	0	0.0	0.025645043649031824	0.025645043649031824
4472	0.07363897451341977	0.04209096803741523	0.03671765568770108	0.6244154525126087	-1	0	0	0.2	2	0.9230769230769231	12	0.5357142857142857	0.9230769230769231	14	12	0	0	0	0.14285714285714285	2	14	15	0.0	0	0.7764444918880176	0.9283289077444288	0.7714665779786253	0.9493420779794352	0.6667595122574309	0.8847612366267468	0.6775760844400652	0.9248464663778966	0	0	0.0	0.03671765568770108	0.03671765568770108
744	0.0813043984449975	0.02399245377383563	0.012529003114876567	0.6778929032739051	-1	0	0	0.2	2	0.9230769230769231	12	0.5357142857142857	0.9230769230769231	14	12	0	0	0	0.14285714285714285	2	14	15	0.0	0	0.5959954508862568	0.9614222515283802	0.5765162521396894	0.9367565641428435	0.6182006250227878	0.9136989843952308	0.6935427631270076	0.940304286983808	0	0	0.0	0.012529003114876567	0.012529003114876567
3419	0.05959054254977212	0.014723324441260779	0.014108883779262945	0.6286928724394818	-1	0	0	0.2	2	0.9230769230769231	12	0.5357142857142857	0.9230769230769231	14	12	0	0	0	0.14285714285714285	2	14	15	0.0	0	0.7009385415843348	0.9389341415775716	0.7546769862720195	0.9646614584826121	0.6667595122574309	0.9118388354275774	0.6822697626232	0.9422400283999708	0	0	0.0	0.014108883779262945	0.014108883779262945
3092	0.07270247303303604	0.042039837882896836	0.03743084771318275	0.6241294696170967	-1	0	0	0.2	2	0.9230769230769231	12	0.5357142857142857	0.9230769230769231	14	12	0	0	0	0.14285714285714285	2	14	15	0.0	0	0.7764444918880176	0.9283289077444288	0.7714665779786253	0.9505726505148271	0.6667595122574309	0.8847612366267468	0.6775760844400652	0.9254440375106678	0	0	0.0	0.03743084771318275	0.03743084771318275
3951	0.07678335429367884	0.04206268830365061	0.038939667078346216	0.6125224180727671	-1	0	0	0.2	2	0.9230769230769231	12	0.5357142857142857	0.9230769230769231	14	12	0	0	0	0.14285714285714285	2	14	15	0.0	0	0.7764444918880176	0.9297755163697053	0.7714665779786253	0.9493420779794352	0.6667595122574309	0.8866461147778105	0.6775760844400652	0.9257809642076098	0	0	0.0	0.038939667078346216	0.038939667078346216
2019	0.05794056213606747	0.007956421434149711	-0.004218119368494378	0.5348971550175226	-1	0	0	0.2	2	0.9230769230769231	12	0.5357142857142857	0.9230769230769231	14	12	0	0	0	0.14285714285714285	2	14	15	0.0	0	0.7764444918880176	0.9622257642944804	0.593305843846295	0.9592110380958058	0.6182006250227878	0.9136989843952308	0.6838467221324441	0.9487450096812087	0	0	0.0	-0.0004218119368494378	-0.0004218119368494378
879	0.06093247232486292	0.006151676805137455	-0.0037696542651480276	0.6631677230882231	-1	0	0	0.25	2	0.8888888888888888	8	1.0	0.8888888888888888	10	8	0	1	0	0.09090909090909091	11	1	11	0.5	0.2	0.572730652085663	0.9049988259291597	0.815382729732147	0.9551485841786292	0.5344877025848568	0.873906065606871	0.7377019502279583	0.9180518621992508	1.0	0.2	0.0	-0.00037696542651480274	-0.00037696542651480274
1213	0.07898455561195485	0.022479903989192165	0.008595449130910149	0.6643944756201514	-1	0	0	0.2	2	0.9230769230769231	12	0.5357142857142857	0.9230769230769231	14	12	0	0	0	0.14285714285714285	2	14	15	0.0	0	0.6767956704645444	0.9525550320509713	0.7546769862720195	0.9354365295156294	0.6667595122574309	0.9148178123567028	0.6611457185677767	0.9359735839955445	0	0	0.0	0.008595449130910149	0.008595449130910149
787	0.06795038073665152	0.0010248178315125634	-0.0003641407961749976	0.6131899269763064	-1	0	0	0.2	2	0.9230769230769231	12	0.5357142857142857	0.9230769230769231	14	12	0	0	0	0.14285714285714285	2	14	15	0.0	0	0.5959954508862568	0.9496564528596223	0.815382729732147	0.9143569130066734	0.6414499221580838	0.8851063260752601	0.738147910041591	0.920487388714322	0	0	0.0	-3.641407961749976e-05	-3.641407961749976e-05
1109	0.07994229499702935	0.024527352770374062	0.02438875120041265	0.670202923502808	-1	0	0	0.1	1	1.0	13	1.0	1.0	14	13	0	0	0	0.06666666666666667	1	15	15	0.0	0	0.5959954508862568	0.9464325087189891	0.7629313121593365	0.9396620400347904	0.6667595122574309	0.909541634766871	0.6870593220205096	0.9335031074373962	0	0	0.0	0.02438875120041265	0.02438875120041265
2906	0.07355269831176674	0.0416276099539286	0.037514476101983524	0.6250343720559512	-1	0	0	0.2	2	0.9230769230769231	12	0.5357142857142857	0.9230769230769231	14	12	0	0	0	0.14285714285714285	2	14	15	0.0	0	0.7764444918880176	0.9283289077444288	0.7714665779786253	0.9505726505148271	0.6667595122574309	0.8847612366267468	0.6775760844400652	0.9254440375106678	0	0	0.0	0.037514476101983524	0.037514476101983524
2658	0.0717065172506747	0.03586581716415432	0.0357399396372939	0.6414390213334278	-1	0	0	0.2	2	0.9230769230769231	12	0.5357142857142857	0.9230769230769231	14	12	0	0	0	0.14285714285714285	2	14	15	0.0	0	0.7764444918880176	0.9588385768872864	0.5765162521396894	0.9367565641428435	0.6182006250227878	0.9172708056438351	0.6546522077993456	0.9399036266134162	0	0	0.0	0.0357399396372939	0.0357399396372939
813	0.07881565237078321	0.02034258826139901	0.020147433734276975	0.5921347432885344	-1	0	0	0.2	2	0.9230769230769231	12	0.5357142857142857	0.9230769230769231	14	12	0	0	0	0.14285714285714285	2	14	15	0.0	0	0.5959954508862568	0.9496564528596223	0.7714665779786253	0.9092914756524224	0.6414499221580838	0.8851063260752601	0.738147910041591	0.9189363058323794	0	0	0.0	0.020147433734276975	0.020147433734276975
806	0.0779284171138202	0.01893104581232218	0.018772961417476624	0.6413407353841938	-1	0	0	0.2	2	0.9230769230769231	12	0.5357142857142857	0.9230769230769231	14	12	0	0	0	0.14285714285714285	2	14	15	0.0	0	0.5959954508862568	0.9410380697524338	0.7714665779786253	0.9234156429424984	0.6062958869547959	0.8912544905657681	0.738147910041591	0.9208874244153684	0	0	0.0	0.018772961417476624	0.018772961417476624
764	0.07915736136211304	0.02126643033734751	0.02100065872695517	0.5974996225762352	-1	0	0	0.2	2	0.9230769230769231	12	0.5357142857142857	0.9230769230769231	14	12	0	0	0	0.14285714285714285	2	14	15	0.0	0	0.5959954508862568	0.9496564528596223	0.7714665779786253	0.9092914756524224	0.6414499221580838	0.8851063260752601	0.738147910041591	0.9189363058323794	0	0	0.0	0.02100065872695517	0.02100065872695517
3543	0.07319429175285082	0.0420102386907469	0.035771058141495754	0.6201862988503459	-1	0	0	0.2	2	0.9230769230769231	12	0.5357142857142857	0.9230769230769231	14	12	0	0	0	0.14285714285714285	2	14	15	0.0	0	0.7764444918880176	0.9283289077444288	0.7714665779786253	0.9493420779794352	0.6667595122574309	0.8847612366267468	0.6775760844400652	0.9248464663778966	0	0	0.0	0.035771058141495754	0.035771058141495754
1786	0.08484159054546807	0.0351865015503522	0.03098937336452588	0.6492951361510106	-1	0	0	0.2	2	0.9230769230769231	12	0.5357142857142857	0.9230769230769231	14	12	0	0	0	0.14285714285714285	2	14	15	0.0	0	0.7764444918880176	0.9474862340824325	0.5765162521396894	0.9452246323515029	0.6062958869547959	0.905407133461571	0.6546522077993456	0.9350251956456006	0	0	0.0	0.03098937336452588	0.03098937336452588
2137	0.07519391302056877	0.036435920087830594	0.035283007192767	0.6503969072334214	-1	0	0	0.2	2	0.9230769230769231	12	0.5357142857142857	0.9230769230769231	14	12	0	0	0	0.14285714285714285	2	14	15	0.0	0	0.7764444918880176	0.9588385768872864	0.5765162521396894	0.9367565641428435	0.6182006250227878	0.9172708056438351	0.6775760844400652	0.9399036266134162	0	0	0.0	0.035283007192767	0.035283007192767
1304	0.06740481725137988	0.01942440939703766	0.01917610335522034	0.650261290208255	-1	0	0	0.1	1	1.0	13	1.0	1.0	14	13	0	0	0	0.06666666666666667	1	15	15	0.0	0	0.5778837269840176	0.926051678072596	0.788256169685231	0.9633705153813141	0.4950021329668569	0.9091691058720801	0.7338373541632047	0.9370400131125238	0	0	0.0	0.01917610335522034	0.01917610335522034
[truncated: 4,057 more rows]
