# Supplementary material for: Environmental influences on evolvable robots
Source: PLoS One. 2020 May 29;15(5):e0233848. doi: 10.1371/journal.pone.0233848 (PMC7259730; doi:10.1371/journal.pone.0233848)
Supplement: S1 Dataset — (ZIP) [file pone.0233848.s003.zip › data_plosone/all_measures_seasonal_tilted_18.tsv]

robot_id	velocity	displacement_velocity	displacement_velocity_hill	head_balance	contacts	branching	branching_modules_count	limbs	extremities	length_of_limbs	extensiveness	coverage	joints	hinge_count	active_hinges_count	brick_count	touch_sensor_count	brick_sensor_count	proportion	width	height	absolute_size	sensors	symmetry	avg_period	dev_period	avg_phase_offset	dev_phase_offset	avg_amplitude	dev_amplitude	avg_intra_dev_params	avg_inter_dev_params	sensors_reach	recurrence	synaptic_reception	fitness	cons_fitness
3233	0.027998029121196446	0.009568152071576467	0.005642453069991523	0.9513831552224048	-1	0	0	0.2	2	0.9230769230769231	12	0.5357142857142857	0.6153846153846154	9	8	5	0	0	0.14285714285714285	14	2	15	0.0	0	0.5847234190565997	0.8789915321583397	0.7286197263993982	0.7801271085510579	0.5547775269200904	0.8835603437928707	0.8634901637826956	0.8530387638854696	0	0	0.0	0.005642453069991523	41
5392	0.028022597818770225	0.00881238561337568	0.005311111210154359	0.9509747361993967	-1	0	0	0.2	2	0.9230769230769231	12	0.5357142857142857	0.6153846153846154	9	8	5	0	0	0.14285714285714285	14	2	15	0.0	0	0.5847234190565997	0.8789915321583397	0.7286197263993982	0.7801271085510579	0.5547775269200904	0.8835603437928707	0.8634901637826956	0.8530387638854696	0	0	0.0	0.005311111210154359	26
766	0.0017671085893694004	0.001704894417447102	-0.0017048641246192864	0.9847603937907224	-1	0	0	1.0	1	0	0	1.0	0	1	0	0	1	0	0.5	1	2	2	0.3333333333333333	0	0	0	0	0	0	0	0	0	0	0	0	-0.00017048641246192865	28
2016	0.020149825311575664	0.005489151158052718	0.003980166391993464	0.9081731891687596	-1	0	0	0.25	2	0.9	9	0.5454545454545454	0.8	9	8	2	0	0	0.18181818181818182	11	2	12	0.0	0	0.5847234190565997	0.9200211533026932	0.7286197263993982	0.7189466212748166	0.5550343226517931	0.9225176765454416	0.8979610558426906	0.875770988401031	0	0	0.0	0.003980166391993464	22
3343	0.02750509076583837	0.009621857586326395	0.00548057838520164	0.9513336221899605	-1	0	0	0.2	2	0.9230769230769231	12	0.5357142857142857	0.6153846153846154	9	8	5	0	0	0.14285714285714285	14	2	15	0.0	0	0.5847234190565997	0.8789915321583397	0.7286197263993982	0.7801271085510579	0.5547775269200904	0.8835603437928707	0.8634901637826956	0.8530387638854696	0	0	0.0	0.00548057838520164	109
184	0.006032691856081594	0.003470150898579937	-0.003227814152383423	0.9701143642446918	-1	0	0	0.3	3	0.6923076923076923	9	0.625	0.23076923076923078	3	3	11	1	0	0.375	8	3	15	0.038461538461538464	0.4	0.9946164616103534	0.6769892622456779	0.19354827837244132	0.9550246644999384	0.6827353985760758	0.9403583081839599	0.9691989115406384	0.8988489114900401	1.0	0.6666666666666666	0.0	-0.0003227814152383423	33
5097	0.06274898462339669	0.021746259218774894	-0.014355468755596418	0.652355849897513	-1	0	0	0.2	2	0.9230769230769231	12	0.5357142857142857	0.6153846153846154	9	8	5	0	0	0.14285714285714285	14	2	15	0.0	0	0.5847234190565997	0.8062595423617132	0.6461452396696619	0.7532643031584582	0.5547775269200904	0.8707501543673878	0.6455059263411657	0.8150550590259388	0	0	0.0	-0.001435546875559642	2
3339	0.01842350658493251	0.001124425810569965	0.0009026716549250406	0.9738585873937596	-1	0	0	0.2	2	0.9230769230769231	12	0.5357142857142857	0.6923076923076923	10	9	4	0	0	0.14285714285714285	14	2	15	0.0	0	0.5847234190565997	0.8701272352548793	0.6923144846729403	0.7705207369725785	0.5547775269200904	0.8724814812762014	0.7724090447341015	0.8427463584322047	0	0	0.0	0.0009026716549250406	8
3489	0.02772016477548488	0.009353307094938174	0.005755253769911754	0.9508673810662649	-1	0	0	0.2	2	0.9230769230769231	12	0.5357142857142857	0.6153846153846154	9	8	5	0	0	0.14285714285714285	14	2	15	0.0	0	0.5847234190565997	0.8789915321583397	0.7286197263993982	0.7801271085510579	0.5547775269200904	0.8835603437928707	0.8634901637826956	0.8530387638854696	0	0	0.0	0.005755253769911754	75
545	0.0019950715501590565	0.0020212555264612665	-0.0020212040750776316	0.9844745243850961	-1	0	0	1.0	1	0	0	1.0	0	1	0	0	1	0	0.5	1	2	2	0.3333333333333333	0	0	0	0	0	0	0	0	0	0	0	0	-0.00020212040750776315	20
4860	0.05798900084801089	0.02387772864187525	-0.020500064881366735	0.7055133784165861	-1	0	0	0.2	2	0.9230769230769231	12	0.5357142857142857	0.6153846153846154	9	8	5	0	0	0.14285714285714285	14	2	15	0.0	0	0.5847234190565997	0.836189623719713	0.6461452396696619	0.8134770169621708	0.5547775269200904	0.8778973174879465	0.6455059263411657	0.8444684532640144	0	0	0.0	-0.0020500064881366735	0
231	0.004825203561559388	0.002933891677882878	-0.00269521125398482	0.9606851578743393	-1	0	0	0.16666666666666666	1	1.0	6	0.4444444444444444	0.5	3	3	4	3	0	0.5	6	3	8	0.25	0	0.9820074259283395	0.7997382887032626	0.23283380004335683	0.5685169647261007	0.6489701238147016	0.6374964388561368	0.954294689417106	0.6773585141814013	0.6666666666666666	0.3333333333333333	0.0	-0.000269521125398482	15
1511	0.020089866692122572	0.0007194358612830603	0.00033943568467847556	0.9685899938879998	-1	0	0	0.2	2	0.9166666666666666	11	0.5384615384615384	0.9166666666666666	12	11	1	0	0	0.15384615384615385	13	2	14	0.0	0	0.5134498956950682	0.8962397667161022	0.6923144846729403	0.6968681536742023	0.5550343226517931	0.895434881187921	0.8001220676068403	0.8470978037473408	0	0	0.0	0.00033943568467847556	24
523	0.018748888322136156	0.008002779451767751	-0.008002776220555601	0.6462415593125028	-1	0	0	0.2	2	0.9230769230769231	12	0.5357142857142857	0.7692307692307693	10	10	4	1	0	0.14285714285714285	14	2	15	0.08333333333333333	0.14285714285714285	0.590506498873856	0.83630700182749	0.6606670230608573	0.9230861523801731	0.37295459785923074	0.8837133003166048	0.8786808464849891	0.8857492091180599	1.0	0.2	0.0	-0.0008002776220555601	1
5117	0.02777064144371498	0.009505818324518843	0.0058001920328361115	0.9511653929617339	-1	0	0	0.2	2	0.9230769230769231	12	0.5357142857142857	0.6153846153846154	9	8	5	0	0	0.14285714285714285	14	2	15	0.0	0	0.5847234190565997	0.8789915321583397	0.7286197263993982	0.7801271085510579	0.5547775269200904	0.8835603437928707	0.8634901637826956	0.8530387638854696	0	0	0.0	0.0058001920328361115	29
4227	0.027895011877928793	0.009119189834169957	0.0047232282606599505	0.9514272579486248	-1	0	0	0.2	2	0.9230769230769231	12	0.5357142857142857	0.6153846153846154	9	8	5	0	0	0.14285714285714285	14	2	15	0.0	0	0.5847234190565997	0.8789915321583397	0.7286197263993982	0.7801271085510579	0.5547775269200904	0.8835603437928707	0.8634901637826956	0.8530387638854696	0	0	0.0	0.0047232282606599505	20
2368	0.02041645717247063	0.005501986009227504	0.003993969284464977	0.9088411349585167	-1	0	0	0.25	2	0.9	9	0.5454545454545454	0.8	9	8	2	0	0	0.18181818181818182	11	2	12	0.0	0	0.5847234190565997	0.9200211533026932	0.7286197263993982	0.7189466212748166	0.5550343226517931	0.9225176765454416	0.8979610558426906	0.875770988401031	0	0	0.0	0.003993969284464977	8
2689	0.019471008190244613	0.008573633976314596	0.004642089994566427	0.9774472629281346	-1	0	0	0.3	3	0.7692307692307693	10	0.38461538461538464	0.6153846153846154	10	8	4	0	0	0.23076923076923078	13	3	15	0.0	0	0.5847234190565997	0.9062322007797733	0.6923144846729403	0.7594643706610544	0.5549059247859418	0.8904771012312211	0.821297363302353	0.8627058000746728	0	0	0.0	0.004642089994566427	29
4170	0.030141377507506006	0.008630385894208236	0.005095249548656178	0.9348583944715093	-1	0	0	0.3	3	0.7692307692307693	10	0.5769230769230769	0.5384615384615384	9	7	5	0	0	0.15384615384615385	13	2	15	0.0	0	0.5847234190565997	0.8559374204241691	0.6461452396696619	0.7823098514885739	0.5547775269200904	0.855586233917941	0.6455059263411657	0.8338843738829796	0	0	0.0	0.005095249548656178	15
14	0.001984349963291038	0.0018192669566878686	-0.001819132547864711	0.9850565056382751	-1	0	0	1.0	1	0	0	1.0	0	1	0	0	1	0	0.5	2	1	2	0.3333333333333333	0	0	0	0	0	0	0	0	0	0	0	0	-0.0001819132547864711	37
3157	0.0571994180812737	0.024458540242360223	-0.02234067416377187	0.7045359656199928	-1	0	0	0.2	2	0.9230769230769231	12	0.5357142857142857	0.6153846153846154	9	8	5	0	0	0.14285714285714285	14	2	15	0.0	0	0.5847234190565997	0.8605827901717552	0.6461452396696619	0.8134770169621708	0.5547775269200904	0.8778973174879465	0.6455059263411657	0.8526061912593504	0	0	0.0	-0.002234067416377187	1
1097	0.019940337003120773	0.0002764983160352336	8.424469336925839e-05	0.9667527960474649	-1	0	0	0.25	2	0.9	9	0.5454545454545454	0.9	10	9	1	0	0	0.18181818181818182	11	2	12	0.0	0	0.549086657375834	0.911753931625552	0.7286197263993982	0.7108335806703118	0.5550343226517931	0.9130099352390955	0.8979610558426906	0.8655155318216123	0	0	0.0	8.424469336925839e-05	28
4994	0.027925141101011734	0.00969137252280809	0.005827624270861014	0.9508532764335594	-1	0	0	0.2	2	0.9230769230769231	12	0.5357142857142857	0.6153846153846154	9	8	5	0	0	0.14285714285714285	14	2	15	0.0	0	0.5847234190565997	0.8789915321583397	0.7286197263993982	0.7801271085510579	0.5547775269200904	0.8835603437928707	0.8634901637826956	0.8530387638854696	0	0	0.0	0.005827624270861014	91
1251	0.019558126745859675	0.00015948261010787366	-4.475256054410691e-05	0.9667398506383077	-1	0	0	0.25	2	0.9	9	0.5454545454545454	0.9	10	9	1	0	0	0.18181818181818182	11	2	12	0.0	0	0.549086657375834	0.911753931625552	0.7286197263993982	0.7108335806703118	0.5550343226517931	0.9130099352390955	0.8979610558426906	0.8655155318216123	0	0	0.0	-4.475256054410691e-06	12
2998	None	None	None	None	None	0	0	0.3	3	0.7692307692307693	10	0.625	0.6153846153846154	10	8	4	0	0	0.6666666666666666	6	4	15	0.0	0.8333333333333334	0.5847234190565997	0.9109743368975516	0.6923144846729403	0.7045207336179032	0.5547775269200904	0.8963487872408931	0.821297363302353	0.8561821696165065	0	0	0.0	None	0
749	0.002149510104874965	0.0019203239113267125	-0.001919749185862983	0.983970442911985	-1	0	0	1.0	2	0.0	0	0.75	0	2	0	0	0	0	1.0	2	2	3	0.0	0	0	0	0	0	0	0	0	0	0	0	0	-0.0001919749185862983	24
3135	0.019090049895526574	0.007796244363154756	0.004625456405060621	0.9766113385398556	-1	0	0	0.3	3	0.7692307692307693	10	0.38461538461538464	0.6153846153846154	10	8	4	0	0	0.23076923076923078	13	3	15	0.0	0	0.5847234190565997	0.8868321758245304	0.6923144846729403	0.7594643706610544	0.5959138019685661	0.8630592296940743	0.8178358240332079	0.8433218039392242	0	0	0.0	0.004625456405060621	14
3895	0.027917039350456894	0.009478034640331744	0.005516960966855761	0.9511491100295185	-1	0	0	0.2	2	0.9230769230769231	12	0.5357142857142857	0.6153846153846154	9	8	5	0	0	0.14285714285714285	14	2	15	0.0	0	0.5847234190565997	0.8789915321583397	0.7286197263993982	0.7801271085510579	0.5547775269200904	0.8835603437928707	0.8634901637826956	0.8530387638854696	0	0	0.0	0.005516960966855761	45
4542	0.02754402821008244	0.009507749143714366	0.005421423625255851	0.9512985843952947	-1	0	0	0.2	2	0.9230769230769231	12	0.5357142857142857	0.6153846153846154	9	8	5	0	0	0.14285714285714285	14	2	15	0.0	0	0.5847234190565997	0.8789915321583397	0.7286197263993982	0.7801271085510579	0.5547775269200904	0.8835603437928707	0.8634901637826956	0.8530387638854696	0	0	0.0	0.005421423625255851	45
3848	0.027591639578556922	0.009400904689208758	0.005723017933667952	0.9513825317689621	-1	0	0	0.2	2	0.9230769230769231	12	0.5357142857142857	0.6153846153846154	9	8	5	0	0	0.14285714285714285	14	2	15	0.0	0	0.5847234190565997	0.8789915321583397	0.7286197263993982	0.7801271085510579	0.5547775269200904	0.8835603437928707	0.8634901637826956	0.8530387638854696	0	0	0.0	0.005723017933667952	24
632	0.0019392231084214189	0.0017688373080693993	-0.001768806033800417	0.9845364305866343	-1	0	0	1.0	1	0	0	1.0	0	1	0	0	1	0	0.5	1	2	2	0.3333333333333333	0	0	0	0	0	0	0	0	0	0	0	0	-0.0001768806033800417	16
2224	0.017921542275781868	0.0076146857324935514	0.003088423103221565	0.9753312707220363	-1	0	0	0.25	2	0.9	9	0.5454545454545454	0.8	9	8	2	0	0	0.18181818181818182	11	2	12	0.0	0	0.5847234190565997	0.9200211533026932	0.7286197263993982	0.7189466212748166	0.5550343226517931	0.9225176765454416	0.8979610558426906	0.875770988401031	0	0	0.0	0.003088423103221565	14
3439	0.018830333863920773	0.007568695229534087	-0.00023706629903796656	0.9728419490702434	-1	0	0	0.5	5	0.46153846153846156	6	0.5	0.46153846153846156	9	6	5	0	0	0.3	10	3	15	0.0	0	0.5847234190565997	0.9200211533026932	0.7286197263993982	0.7524958260140717	0.5550343226517931	0.9225176765454416	0.8979610558426906	0.8819006370895889	0	0	0.0	-2.3706629903796657e-05	2
1784	0.017528381683894714	0.007459218639475526	0.002819271576852522	0.9758180526327048	-1	0	0	0.25	2	0.9	9	0.5454545454545454	0.8	9	8	2	0	0	0.18181818181818182	11	2	12	0.0	0	0.5847234190565997	0.9200211533026932	0.7286197263993982	0.7189466212748166	0.5550343226517931	0.9225176765454416	0.8979610558426906	0.875770988401031	0	0	0.0	0.002819271576852522	16
3755	0.02748653162416208	0.009509124457163492	0.0058459004905674836	0.9513198615912551	-1	0	0	0.2	2	0.9230769230769231	12	0.5357142857142857	0.6153846153846154	9	8	5	0	0	0.14285714285714285	14	2	15	0.0	0	0.5847234190565997	0.8789915321583397	0.7286197263993982	0.7801271085510579	0.5547775269200904	0.8835603437928707	0.8634901637826956	0.8530387638854696	0	0	0.0	0.0058459004905674836	89
3699	0.028155403740891066	0.009295319998997142	0.00459528193248495	0.9511555837575142	-1	0	0	0.2	2	0.9230769230769231	12	0.5357142857142857	0.6153846153846154	9	8	5	0	0	0.14285714285714285	14	2	15	0.0	0	0.5847234190565997	0.8789915321583397	0.7286197263993982	0.7801271085510579	0.5547775269200904	0.8835603437928707	0.8634901637826956	0.8530387638854696	0	0	0.0	0.00459528193248495	7
1156	0.019811641589811205	0.0005020748436301834	0.0001593864244581335	0.9665844143433879	-1	0	0	0.25	2	0.9	9	0.5454545454545454	0.9	10	9	1	0	0	0.18181818181818182	11	2	12	0.0	0	0.549086657375834	0.911753931625552	0.7286197263993982	0.7108335806703118	0.5550343226517931	0.9130099352390955	0.8979610558426906	0.8655155318216123	0	0	0.0	0.0001593864244581335	30
4015	0.027704221175854533	0.009768992063168006	0.005394369967809984	0.9512954277629466	-1	0	0	0.2	2	0.9230769230769231	12	0.5357142857142857	0.6153846153846154	9	8	5	0	0	0.14285714285714285	14	2	15	0.0	0	0.5847234190565997	0.8789915321583397	0.7286197263993982	0.7801271085510579	0.5547775269200904	0.8835603437928707	0.8634901637826956	0.8530387638854696	0	0	0.0	0.005394369967809984	33
3934	0.02804298210555951	0.00883287653890486	0.004971637231783609	0.951359553195358	-1	0	0	0.2	2	0.9230769230769231	12	0.5357142857142857	0.6153846153846154	9	8	5	0	0	0.14285714285714285	14	2	15	0.0	0	0.5847234190565997	0.8789915321583397	0.7286197263993982	0.7801271085510579	0.5547775269200904	0.8835603437928707	0.8634901637826956	0.8530387638854696	0	0	0.0	0.004971637231783609	7
1605	0.013683818877572362	0.005090564860959011	0.004902244478210844	0.974315042924214	-1	0	0	0.2857142857142857	2	0.875	7	0.5555555555555556	0.75	7	6	2	0	0	0.2222222222222222	9	2	10	0.0	0	0.5847234190565997	0.9064551337042366	0.7286197263993982	0.7322346646251853	0.5550343226517931	0.9085737450072442	0.8979610558426906	0.8650416287908985	0	0	0.0	0.004902244478210844	12
1667	0.017868334680029928	0.007719679447104975	0.0029147264633742798	0.9757511808168582	-1	0	0	0.25	2	0.9	9	0.5454545454545454	0.8	9	8	2	0	0	0.18181818181818182	11	2	12	0.0	0	0.5847234190565997	0.9200211533026932	0.7286197263993982	0.7189466212748166	0.5550343226517931	0.9225176765454416	0.8979610558426906	0.875770988401031	0	0	0.0	0.0029147264633742798	19
1025	0.019854301869213744	0.0003433507424728105	0.00022363909812843057	0.9667083629305031	-1	0	0	0.25	2	0.9	9	0.5454545454545454	0.9	10	9	1	0	0	0.18181818181818182	11	2	12	0.0	0	0.549086657375834	0.911753931625552	0.7286197263993982	0.7108335806703118	0.5550343226517931	0.9130099352390955	0.8979610558426906	0.8655155318216123	0	0	0.0	0.00022363909812843057	32
4507	0.03538400176716007	0.002013048789424396	-0.001658710389796281	0.798748551675392	-1	0	0	0.2	2	0.9230769230769231	12	0.5357142857142857	0.6153846153846154	9	8	5	0	0	0.14285714285714285	14	2	15	0.0	0	0.5847234190565997	0.8789915321583397	0.7286197263993982	0.7801271085510579	0.5547775269200904	0.8835603437928707	0.8634901637826956	0.8530387638854696	0	0	0.0	-0.00016587103897962812	9
4793	0.027639013470314847	0.008945212948932559	0.005032170725771434	0.9512169710772579	-1	0	0	0.2	2	0.9230769230769231	12	0.5357142857142857	0.6153846153846154	9	8	5	0	0	0.14285714285714285	14	2	15	0.0	0	0.5847234190565997	0.8789915321583397	0.7286197263993982	0.7801271085510579	0.5547775269200904	0.8835603437928707	0.8634901637826956	0.8530387638854696	0	0	0.0	0.005032170725771434	15
4053	0.05243023914351866	0.014369739892613372	-0.014254294008644293	0.6894763037184575	-1	0	0	0.2	2	0.9230769230769231	12	0.5357142857142857	0.6153846153846154	9	8	5	0	0	0.14285714285714285	14	2	15	0.0	0	0.5847234190565997	0.8789915321583397	0.6461452396696619	0.7975305789852596	0.5547775269200904	0.8835603437928707	0.6455059263411657	0.8573530980813607	0	0	0.0	-0.0014254294008644293	1
5342	0.026110327694262032	0.009465938844280661	0.004193813746609536	0.9538004882202918	-1	0	0	0.2	2	0.9230769230769231	12	0.5357142857142857	0.7692307692307693	11	10	3	0	0	0.14285714285714285	14	2	15	0.0	0	0.5847234190565997	0.9026486612816995	0.7286197263993982	0.7170095334936232	0.5550343226517931	0.9039855040050824	0.8979610558426906	0.858108231517144	0	0	0.0	0.004193813746609536	12
400	0.0020359104614056283	0.001884748797817379	-0.0018847441703329396	0.9856549859618778	-1	0	0	1.0	2	0.0	0	0.75	0	2	0	0	0	0	1.0	2	2	3	0.0	0	0	0	0	0	0	0	0	0	0	0	0	-0.00018847441703329396	21
3167	0.019146107337448273	0.008199750708201841	0.005152698893118922	0.9765788376255573	-1	0	0	0.3	3	0.7692307692307693	10	0.38461538461538464	0.6153846153846154	10	8	4	0	0	0.23076923076923078	13	3	15	0.0	0	0.5847234190565997	0.8868321758245304	0.6923144846729403	0.7594643706610544	0.5549059247859418	0.8904771012312211	0.8001220676068403	0.8542151179701821	0	0	0.0	0.005152698893118922	15
5050	0.027948495114118146	0.009463941513346114	0.00553556944234898	0.9510963803154912	-1	0	0	0.2	2	0.9230769230769231	12	0.5357142857142857	0.6153846153846154	9	8	5	0	0	0.14285714285714285	14	2	15	0.0	0	0.5847234190565997	0.8789915321583397	0.7286197263993982	0.7801271085510579	0.5547775269200904	0.8835603437928707	0.8634901637826956	0.8530387638854696	0	0	0.0	0.00553556944234898	87
4405	0.028159088200321737	0.009638045816920108	0.00571911231877338	0.9513961943938656	-1	0	0	0.2	2	0.9230769230769231	12	0.5357142857142857	0.6153846153846154	9	8	5	0	0	0.14285714285714285	14	2	15	0.0	0	0.5847234190565997	0.8789915321583397	0.7286197263993982	0.7801271085510579	0.5547775269200904	0.8835603437928707	0.8634901637826956	0.8530387638854696	0	0	0.0	0.00571911231877338	29
2609	0.017818780698087792	0.007595799721527679	0.0027462953020554164	0.9755892641840335	-1	0	0	0.25	2	0.9	9	0.5454545454545454	0.8	9	8	2	0	0	0.18181818181818182	11	2	12	0.0	0	0.5847234190565997	0.9200211533026932	0.7286197263993982	0.7189466212748166	0.5866242887532293	0.9177371801812514	0.8979610558426906	0.8733920901951885	0	0	0.0	0.0027462953020554164	11
2460	0.017580445807589825	0.0075175916290766	0.002904458362999019	0.9757194911287418	-1	0	0	0.25	2	0.9	9	0.5454545454545454	0.8	9	8	2	0	0	0.18181818181818182	11	2	12	0.0	0	0.5847234190565997	0.9200211533026932	0.7286197263993982	0.7189466212748166	0.5550343226517931	0.9225176765454416	0.8979610558426906	0.875770988401031	0	0	0.0	0.002904458362999019	12
3675	0.01946561086977024	0.008257798145252588	0.004945911487709657	0.9716418693527025	-1	0	0	0.2	2	0.9230769230769231	12	0.5357142857142857	0.9230769230769231	13	12	1	0	0	0.14285714285714285	14	2	15	0.0	0	0.5847234190565997	0.8962320996648255	0.7286197263993982	0.7392632596358458	0.5547775269200904	0.8997693099010531	0.8979610558426906	0.8578585484767466	0	0	0.0	0.004945911487709657	4
3519	0.025667988960053047	0.009447573074834235	0.004053653114769991	0.9537598593698731	-1	0	0	0.2	2	0.9230769230769231	12	0.5357142857142857	0.7692307692307693	11	10	3	0	0	0.14285714285714285	14	2	15	0.0	0	0.5847234190565997	0.9026486612816995	0.7286197263993982	0.7170095334936232	0.5550343226517931	0.9039855040050824	0.8979610558426906	0.858108231517144	0	0	0.0	0.004053653114769991	9
1129	0.019802552849481812	0.0004935455627934682	0.00035920694048157683	0.9666140413846936	-1	0	0	0.25	2	0.9	9	0.5454545454545454	0.9	10	9	1	0	0	0.18181818181818182	11	2	12	0.0	0	0.549086657375834	0.911753931625552	0.7286197263993982	0.7108335806703118	0.5550343226517931	0.9130099352390955	0.8979610558426906	0.8655155318216123	0	0	0.0	0.00035920694048157683	61
4481	0.027821206827905117	0.0088056967212872	0.004774264052543373	0.951790413822311	-1	0	0	0.2	2	0.9230769230769231	12	0.5357142857142857	0.6153846153846154	9	8	5	0	0	0.14285714285714285	14	2	15	0.0	0	0.5847234190565997	0.8789915321583397	0.7286197263993982	0.7801271085510579	0.5547775269200904	0.8835603437928707	0.8634901637826956	0.8530387638854696	0	0	0.0	0.004774264052543373	13
3840	0.027647056838444355	0.009317557649226293	0.005346720310581771	0.9516392429064552	-1	0	0	0.2	2	0.9230769230769231	12	0.5357142857142857	0.6153846153846154	9	8	5	0	0	0.14285714285714285	14	2	15	0.0	0	0.5847234190565997	0.8789915321583397	0.7286197263993982	0.7801271085510579	0.5547775269200904	0.8835603437928707	0.8634901637826956	0.8530387638854696	0	0	0.0	0.005346720310581771	43
3089	0.014621132941208412	0.004873880957633578	0.0026103946877349374	0.97593923830673	-1	0	0	0.2857142857142857	2	0.875	7	0.5555555555555556	0.875	8	7	1	0	0	0.2222222222222222	9	2	10	0.0	0	0.5918143525091203	0.9286074193321333	0.7286197263993982	0.7279730258440053	0.5673890244165652	0.932510128069343	0.8979610558426906	0.8868122937702457	0	0	0.0	0.0026103946877349374	6
2811	0.02029290413691205	0.0055600544240225	0.003969670900289277	0.9083728423221542	-1	0	0	0.25	2	0.9	9	0.5454545454545454	0.8	9	8	2	0	0	0.18181818181818182	11	2	12	0.0	0	0.5847234190565997	0.9200211533026932	0.7286197263993982	0.7189466212748166	0.5550343226517931	0.9225176765454416	0.8979610558426906	0.875770988401031	0	0	0.0	0.003969670900289277	12
2174	0.02460177014188582	0.005187125664232654	0.0049619502584850594	0.9561557859466986	-1	0	0	0.2222222222222222	2	0.9090909090909091	10	0.43333333333333335	0.8181818181818182	10	9	2	0	0	0.3	3	10	13	0.0	0	0.549086657375834	0.8994488038399593	0.6923144846729403	0.7031442999446488	0.5550343226517931	0.8963591649325899	0.8001220676068403	0.8502988568111626	0	0	0.0	0.0049619502584850594	3
3153	0.027890944810023556	0.009004734166603818	0.005357282273106211	0.9510015835267951	-1	0	0	0.2	2	0.9230769230769231	12	0.5357142857142857	0.6153846153846154	9	8	5	0	0	0.14285714285714285	14	2	15	0.0	0	0.5847234190565997	0.8789915321583397	0.7286197263993982	0.7801271085510579	0.5547775269200904	0.8835603437928707	0.8634901637826956	0.8530387638854696	0	0	0.0	0.005357282273106211	70
2116	0.020360869310901503	0.00539870206148451	0.005045221957425028	0.9071761777921609	-1	0	0	0.25	2	0.9	9	0.5454545454545454	0.8	9	8	2	0	0	0.18181818181818182	11	2	12	0.0	0	0.5847234190565997	0.9200211533026932	0.7286197263993982	0.7189466212748166	0.5550343226517931	0.9225176765454416	0.8979610558426906	0.875770988401031	0	0	0.0	0.005045221957425028	17
5026	0.027744193832183926	0.009432058396865887	0.005437500863147772	0.9515257824894878	-1	0	0	0.2	2	0.9230769230769231	12	0.5357142857142857	0.6153846153846154	9	8	5	0	0	0.14285714285714285	14	2	15	0.0	0	0.5847234190565997	0.8789915321583397	0.7286197263993982	0.7801271085510579	0.5547775269200904	0.8835603437928707	0.8634901637826956	0.8530387638854696	0	0	0.0	0.005437500863147772	9
4468	0.027576459994567523	0.009143935996204236	0.005507681186075954	0.9515569626780099	-1	0	0	0.2	2	0.9230769230769231	12	0.5357142857142857	0.6153846153846154	9	8	5	0	0	0.14285714285714285	14	2	15	0.0	0	0.5847234190565997	0.8789915321583397	0.7286197263993982	0.7801271085510579	0.5547775269200904	0.8835603437928707	0.8634901637826956	0.8530387638854696	0	0	0.0	0.005507681186075954	11
2326	0.02006196390992121	0.0066206764408287405	-0.006428631820680611	0.9644277426331398	-1	0	0	0.25	2	0.8888888888888888	8	0.4583333333333333	0.7777777777777778	8	7	2	0	0	0.375	3	8	11	0.0	0	0.5561775908283545	0.930156720721094	0.7286197263993982	0.726689061990815	0.5675174222824166	0.9325121053235014	0.8979610558426906	0.8873853212561194	0	0	0.0	-0.0006428631820680611	2
4742	0.028143468010291176	0.008958335594752238	0.005056825736039197	0.9511259857549967	-1	0	0	0.2	2	0.9230769230769231	12	0.5357142857142857	0.6153846153846154	9	8	5	0	0	0.14285714285714285	14	2	15	0.0	0	0.5847234190565997	0.8789915321583397	0.7286197263993982	0.7801271085510579	0.5547775269200904	0.8835603437928707	0.8634901637826956	0.8530387638854696	0	0	0.0	0.005056825736039197	22
4463	0.027914779024795396	0.009417123116127262	0.005729916224872313	0.9511640793716727	-1	0	0	0.2	2	0.9230769230769231	12	0.5357142857142857	0.6153846153846154	9	8	5	0	0	0.14285714285714285	14	2	15	0.0	0	0.5847234190565997	0.8789915321583397	0.7286197263993982	0.7801271085510579	0.5547775269200904	0.8835603437928707	0.8634901637826956	0.8530387638854696	0	0	0.0	0.005729916224872313	118
43	0.01452138241310063	0.0036246083320344707	-0.0030953501155131916	0.9812022500290348	-1	0.25	1	0.5	5	0.6153846153846154	8	0.375	0.5384615384615384	11	7	3	1	0	0.4	10	4	15	0.16666666666666666	0.8	0.34500702754215573	0.9390691405095697	0.40481412846201026	0.8676023569517303	0.6087650090755241	0.9439053819393423	0.771528631347918	0.9226816545306651	1.0	0.18181818181818182	0.0	-0.00030953501155131914	12
3414	0.027842254066398512	0.009115400536265542	0.0049636103200227915	0.9515490015999949	-1	0	0	0.2	2	0.9230769230769231	12	0.5357142857142857	0.6153846153846154	9	8	5	0	0	0.14285714285714285	14	2	15	0.0	0	0.5847234190565997	0.8789915321583397	0.7286197263993982	0.7801271085510579	0.5547775269200904	0.8835603437928707	0.8634901637826956	0.8530387638854696	0	0	0.0	0.0049636103200227915	36
4172	0.027839159379809138	0.009315490240837896	0.005632346761760393	0.95136282294983	-1	0	0	0.2	2	0.9230769230769231	12	0.5357142857142857	0.6153846153846154	9	8	5	0	0	0.14285714285714285	14	2	15	0.0	0	0.5847234190565997	0.8789915321583397	0.7286197263993982	0.7801271085510579	0.5547775269200904	0.8835603437928707	0.8634901637826956	0.8530387638854696	0	0	0.0	0.005632346761760393	51
2318	0.018209537930526036	0.007960895854057942	0.0027735540023896285	0.9741133874239531	-1	0	0	0.25	2	0.9	9	0.5454545454545454	0.8	9	8	2	0	0	0.18181818181818182	11	2	12	0.0	0	0.5847234190565997	0.9200211533026932	0.7286197263993982	0.7189466212748166	0.5550343226517931	0.9225176765454416	0.8979610558426906	0.875770988401031	0	0	0.0	0.0027735540023896285	14
3054	0.02584233020859955	0.009837937758002055	0.00404820920099399	0.9543400013076686	-1	0	0	0.2	2	0.9230769230769231	12	0.5357142857142857	0.7692307692307693	11	10	3	0	0	0.14285714285714285	14	2	15	0.0	0	0.5847234190565997	0.9026486612816995	0.7286197263993982	0.7170095334936232	0.5550343226517931	0.9039855040050824	0.8979610558426906	0.858108231517144	0	0	0.0	0.00404820920099399	36
3269	None	None	None	None	None	0	0	0.25	2	0.8888888888888888	8	0.7857142857142857	0.4444444444444444	4	4	6	3	0	0.2857142857142857	7	2	11	0.1875	0	0.6486408062855576	0.790193344014281	0.6088723274033756	0.8820001345095847	0.5547775269200904	0.8196217794508633	0.7956227023465354	0.834398806624235	0.25	0.75	0.0	None	0
5284	0.027360697149326887	0.009206885637306896	0.005129614319129807	0.9516273542958071	-1	0	0	0.2	2	0.9230769230769231	12	0.5357142857142857	0.6153846153846154	9	8	5	0	0	0.14285714285714285	14	2	15	0.0	0	0.5847234190565997	0.8789915321583397	0.7286197263993982	0.7801271085510579	0.5547775269200904	0.8835603437928707	0.8634901637826956	0.8530387638854696	0	0	0.0	0.005129614319129807	15
3160	0.025954173997074656	0.00969051030598184	0.004495742133977811	0.9535500824996628	-1	0	0	0.2	2	0.9230769230769231	12	0.5357142857142857	0.7692307692307693	11	10	3	0	0	0.14285714285714285	14	2	15	0.0	0	0.5847234190565997	0.9026486612816995	0.7286197263993982	0.7170095334936232	0.5550343226517931	0.9039855040050824	0.8979610558426906	0.858108231517144	0	0	0.0	0.004495742133977811	19
429	0.0018130751585637506	0.0017572629147222245	-0.0017572628936867824	0.9850966868073576	-1	0	0	1.0	1	0	0	1.0	0	1	0	0	0	0	0.5	1	2	2	0.0	0	0	0	0	0	0	0	0	0	0	0	0	-0.00017572628936867823	12
3498	0.02719167152184923	0.008696052108496754	0.004554459132114425	0.9518178940751996	-1	0	0	0.2	2	0.9230769230769231	12	0.5357142857142857	0.6153846153846154	9	8	5	0	0	0.14285714285714285	14	2	15	0.0	0	0.5847234190565997	0.8789915321583397	0.7286197263993982	0.7801271085510579	0.5547775269200904	0.8835603437928707	0.8634901637826956	0.8530387638854696	0	0	0.0	0.004554459132114425	14
4079	0.027984279315546395	0.008909461795351103	0.005034383403012368	0.9515239061410072	-1	0	0	0.2	2	0.9230769230769231	12	0.5357142857142857	0.6153846153846154	9	8	5	0	0	0.14285714285714285	14	2	15	0.0	0	0.5847234190565997	0.8789915321583397	0.7286197263993982	0.7801271085510579	0.5547775269200904	0.8835603437928707	0.8634901637826956	0.8530387638854696	0	0	0.0	0.005034383403012368	24
1013	0.019450870927202067	0.000336881358528974	0.00017959587433188256	0.9665245107479399	-1	0	0	0.25	2	0.9	9	0.5454545454545454	0.9	10	9	1	0	0	0.18181818181818182	11	2	12	0.0	0	0.549086657375834	0.911753931625552	0.7286197263993982	0.7108335806703118	0.5550343226517931	0.9130099352390955	0.8979610558426906	0.8655155318216123	0	0	0.0	0.00017959587433188256	65
4301	0.027191851059712557	0.008746916365580023	0.004834335789937334	0.9518887722959596	-1	0	0	0.2	2	0.9230769230769231	12	0.5357142857142857	0.6153846153846154	9	8	5	0	0	0.14285714285714285	14	2	15	0.0	0	0.5847234190565997	0.8789915321583397	0.7286197263993982	0.7801271085510579	0.5547775269200904	0.8835603437928707	0.8634901637826956	0.8530387638854696	0	0	0.0	0.004834335789937334	14
4626	0.02807259717000061	0.009103283410152655	0.00507659330829599	0.9518385804681603	-1	0	0	0.2	2	0.9230769230769231	12	0.5357142857142857	0.6153846153846154	9	8	5	0	0	0.14285714285714285	14	2	15	0.0	0	0.5847234190565997	0.8789915321583397	0.7286197263993982	0.7801271085510579	0.5547775269200904	0.8835603437928707	0.8634901637826956	0.8530387638854696	0	0	0.0	0.00507659330829599	20
154	0.0020956630916098644	0.0019263245073918558	-0.0019260091225915188	0.9846578347335545	-1	0	0	0.5	1	1.0	1	1.0	0	1	0	1	0	0	0.3333333333333333	3	1	3	0.0	0	0	0	0	0	0	0	0	0	0	0	0	-0.00019260091225915187	52
595	0.0020648504820887804	0.0019748519059624528	-0.0019745986729989393	0.984377912279794	-1	0	0	1.0	1	0	0	1.0	0	1	0	0	1	0	0.5	1	2	2	0.3333333333333333	0	0	0	0	0	0	0	0	0	0	0	0	-0.00019745986729989394	24
740	0.013966206865123652	0.0048244566901347805	-0.004587229924284034	0.9758210278481266	-1	0	0	0.25	2	0.8888888888888888	8	0.55	0.7777777777777778	9	7	1	1	0	0.2	10	2	11	0.25	0	0.6328050707154153	0.9412851188471324	0.7659129531124783	0.9055310133662444	0.5782549919131579	0.8317102106568796	0.8580919032033892	0.9012210896492255	1.0	0.1111111111111111	0.0	-0.0004587229924284034	3
5056	0.03807501244224222	0.0018603072159938281	-0.00044988652459416453	0.6547869716521646	-1	0	0	0.3	3	0.7692307692307693	10	0.5769230769230769	0.5384615384615384	9	7	5	0	0	0.15384615384615385	13	2	15	0.0	0	0.5847234190565997	0.759387651047122	0.6461452396696619	0.84463033502705	0.5550343226517931	0.7730506641801723	0.6453346476367962	0.79511071842684	0	0	0.0	-4.4988652459416454e-05	7
5421	0.027449036489260902	0.009576659669356684	0.005833330304394569	0.9510692635836685	-1	0	0	0.2	2	0.9230769230769231	12	0.5357142857142857	0.6153846153846154	9	8	5	0	0	0.14285714285714285	14	2	15	0.0	0	0.5847234190565997	0.8789915321583397	0.7286197263993982	0.7801271085510579	0.5547775269200904	0.8835603437928707	0.8634901637826956	0.8530387638854696	0	0	0.0	0.005833330304394569	28
877	0.014634930056303596	0.0019029187826097723	-0.0009701129703075304	0.9694609603460187	-1	0	0	0.3333333333333333	2	0.8571428571428571	6	0.5625	0.8571428571428571	7	6	1	0	0	0.25	8	2	9	0.0	0	0.5134498956950682	0.9083041515886463	0.7286197263993982	0.7313801006764724	0.5550343226517931	0.9085761825789725	0.8979610558426906	0.8657280501527052	0	0	0.0	-9.701129703075303e-05	18
4784	0.028513719081154635	0.003796269651639332	0.0019216798638974862	0.5658279879918141	-1	0	0	0.3	3	0.7692307692307693	10	0.5769230769230769	0.5384615384615384	9	7	5	0	0	0.15384615384615385	13	2	15	0.0	0	0.5847234190565997	0.8559374204241691	0.6461452396696619	0.7823098514885739	0.5547775269200904	0.855586233917941	0.6455059263411657	0.8338843738829796	0	0	0.0	0.0019216798638974862	5
4196	0.027945723866920416	0.009464532623682301	0.005649785242589416	0.9509906134420367	-1	0	0	0.2	2	0.9230769230769231	12	0.5357142857142857	0.6153846153846154	9	8	5	0	0	0.14285714285714285	14	2	15	0.0	0	0.5847234190565997	0.8789915321583397	0.7286197263993982	0.7801271085510579	0.5547775269200904	0.8835603437928707	0.8634901637826956	0.8530387638854696	0	0	0.0	0.005649785242589416	31
4136	0.02819789946853218	0.009011073279535419	0.005016950675006918	0.9510698980165305	-1	0	0	0.2	2	0.9230769230769231	12	0.5357142857142857	0.6153846153846154	9	8	5	0	0	0.14285714285714285	14	2	15	0.0	0	0.5847234190565997	0.8789915321583397	0.7286197263993982	0.7801271085510579	0.5547775269200904	0.8835603437928707	0.8634901637826956	0.8530387638854696	0	0	0.0	0.005016950675006918	15
4085	0.018931295187269152	0.007270645083727804	0.004567229399892171	0.9768934775030041	-1	0	0	0.2	2	0.9230769230769231	12	0.5357142857142857	0.6923076923076923	10	9	4	0	0	0.14285714285714285	14	2	15	0.0	0	0.5847234190565997	0.8868321758245304	0.6923144846729403	0.7594643706610544	0.5549059247859418	0.8904771012312211	0.8001220676068403	0.8542151179701821	0	0	0.0	0.004567229399892171	5
450	0.0018859049907300417	0.0018249202130698025	-0.0018249202130059762	0.9845975424493857	-1	0	0	1.0	1	0	0	1.0	0	1	0	0	2	0	0.5	1	2	2	0.6666666666666666	0	0	0	0	0	0	0	0	0	0	0	0	-0.00018249202130059763	8
1240	0.01888267741996591	0.0003067848584655658	9.387646748023583e-05	0.9677168190082437	-1	0	0	0.25	2	0.9	9	0.5454545454545454	0.9	10	9	1	0	0	0.18181818181818182	11	2	12	0.0	0	0.549086657375834	0.911753931625552	0.6510772413080721	0.8384171168402127	0.5550343226517931	0.9130099352390955	0.9294293838294141	0.8919578181514665	0	0	0.0	9.387646748023583e-05	7
498	0.002785653262696045	0.0022780447413841024	-0.0022771986842905845	0.985054322200998	-1	0	0	1.0	3	0.0	0	0.6666666666666666	0	3	0	0	1	0	0.6666666666666666	2	3	4	1.0	1.0	0	0	0	0	0	0	0	0	0	0	0	-0.00022771986842905846	9
1107	0.019763952529652528	0.0005232904626221208	-6.144866033800513e-05	0.9667492890846231	-1	0	0	0.25	2	0.9	9	0.5454545454545454	0.9	10	9	1	0	0	0.18181818181818182	11	2	12	0.0	0	0.549086657375834	0.911753931625552	0.7286197263993982	0.7108335806703118	0.5550343226517931	0.9130099352390955	0.8979610558426906	0.8655155318216123	0	0	0.0	-6.144866033800512e-06	34
3778	0.02808104676100933	0.00989345532994542	0.005199467859580935	0.9517554576067467	-1	0	0	0.2	2	0.9230769230769231	12	0.5357142857142857	0.6153846153846154	9	8	5	0	0	0.14285714285714285	14	2	15	0.0	0	0.5847234190565997	0.8789915321583397	0.7286197263993982	0.7801271085510579	0.5547775269200904	0.8835603437928707	0.8634901637826956	0.8530387638854696	0	0	0.0	0.005199467859580935	13
4394	0.050846898245103946	0.013935790886412612	-0.01387997181636291	0.684301850799321	-1	0	0	0.2	2	0.9230769230769231	12	0.5357142857142857	0.6153846153846154	9	8	5	0	0	0.14285714285714285	14	2	15	0.0	0	0.5847234190565997	0.8789915321583397	0.6461452396696619	0.7975305789852596	0.5547775269200904	0.8835603437928707	0.6455059263411657	0.8573530980813607	0	0	0.0	-0.0013879971816362908	1
4069	0.027821438937838186	0.00958536165916296	0.005722050826732497	0.9513325637963876	-1	0	0	0.2	2	0.9230769230769231	12	0.5357142857142857	0.6153846153846154	9	8	5	0	0	0.14285714285714285	14	2	15	0.0	0	0.5847234190565997	0.8789915321583397	0.7286197263993982	0.7801271085510579	0.5547775269200904	0.8835603437928707	0.8634901637826956	0.8530387638854696	0	0	0.0	0.005722050826732497	31
1478	0.020134937052186053	0.0019023838143345296	-0.000853343907254363	0.9668936818871	-1	0	0	0.2	2	0.9166666666666666	11	0.5384615384615384	0.8333333333333334	11	10	2	0	0	0.15384615384615385	13	2	14	0.0	0	0.5134498956950682	0.9038256704063226	0.7286197263993982	0.7035103573012651	0.5550343226517931	0.9039871920238296	0.8979610558426906	0.8559797300176784	0	0	0.0	-8.53343907254363e-05	5
2989	0.028025408191169564	0.009669403842571742	0.005545035689550953	0.9513224689021387	-1	0	0	0.2	2	0.9230769230769231	12	0.5357142857142857	0.6153846153846154	9	8	5	0	0	0.14285714285714285	14	2	15	0.0	0	0.5847234190565997	0.8789915321583397	0.7286197263993982	0.7801271085510579	0.5547775269200904	0.8835603437928707	0.8634901637826956	0.8530387638854696	0	0	0.0	0.005545035689550953	64
952	0.019457812754693802	0.0007959832187594461	0.00034450206390608664	0.9672773434512181	-1	0	0	0.2222222222222222	2	0.9090909090909091	10	0.5416666666666666	0.9090909090909091	11	10	1	0	0	0.16666666666666666	12	2	13	0.0	0	0.5134498956950682	0.9038256704063226	0.7286197263993982	0.7035103573012651	0.5550343226517931	0.9039871920238296	0.8979610558426906	0.8559797300176784	0	0	0.0	0.00034450206390608664	52
594	0.006543961080857523	0.002668345421154069	-0.0025845623722608015	0.9822041716278994	-1	0	0	0.5	2	0.75	3	0.6	0.75	4	3	1	0	0	0.4	5	2	6	0.0	0	0.5178286535629806	0.5888409854177318	0.5596904396089639	0.894237282972722	0.5675174222824166	0.6581028277762028	0.7212052243067082	0.7406981060482066	0	0	0.0	-0.00025845623722608015	9
1045	0.019784245259968764	0.00043156317446824946	0.00039749458356541737	0.9666875671105931	-1	0	0	0.25	2	0.9	9	0.5454545454545454	0.9	10	9	1	0	0	0.18181818181818182	11	2	12	0.0	0	0.549086657375834	0.911753931625552	0.7286197263993982	0.7108335806703118	0.5550343226517931	0.9130099352390955	0.8979610558426906	0.8655155318216123	0	0	0.0	0.00039749458356541737	98
3192	0.03345258213710713	0.004700725371095368	0.004531156156080565	0.9051185681796592	-1	0	0	0.25	2	0.9	9	0.5454545454545454	0.8	9	8	2	0	0	0.18181818181818182	11	2	12	0.0	0	0.7911670382003855	0.818617322948384	0.6461452396696619	0.7302284853632068	0.40302672030471465	0.8065054072695893	0.8350280812068257	0.7875271472468113	0	0	0.0	0.004531156156080565	21
2366	0.009726639886175305	0.006306401671898398	-0.0036687158343971303	0.9767534083915475	-1	0	0	0.4	2	0.8	4	0.5833333333333334	0.6	4	3	2	0	0	0.3333333333333333	6	2	7	0.0	0	0.5918143525091203	0.890892399487752	0.68738248303453	0.765979562836416	0.5673890244165652	0.8959321242560407	0.8001220676068403	0.8597022492979824	0	0	0.0	-0.00036687158343971305	2
2173	0.017977514118797094	0.007411167374524572	0.0027817288118370705	0.9753040820877644	-1	0	0	0.25	2	0.9	9	0.5454545454545454	0.8	9	8	2	0	0	0.18181818181818182	11	2	12	0.0	0	0.5847234190565997	0.9200211533026932	0.7286197263993982	0.7189466212748166	0.5550343226517931	0.9225176765454416	0.8979610558426906	0.875770988401031	0	0	0.0	0.0027817288118370705	5
1698	0.017905826578903262	0.007911694850484423	0.0036191146331299054	0.9771963897908462	-1	0	0	0.2	2	0.9166666666666666	11	0.5384615384615384	0.8333333333333334	11	10	2	0	0	0.15384615384615385	13	2	14	0.0	0	0.5134498956950682	0.9038256704063226	0.7286197263993982	0.7035103573012651	0.5550343226517931	0.9039871920238296	0.8979610558426906	0.8559797300176784	0	0	0.0	0.0036191146331299054	17
5483	0.027960849250658962	0.009394409968431583	0.005490870274206456	0.9509002546614174	-1	0	0	0.2	2	0.9230769230769231	12	0.5357142857142857	0.6153846153846154	9	8	5	0	0	0.14285714285714285	14	2	15	0.0	0	0.5847234190565997	0.8789915321583397	0.7286197263993982	0.7801271085510579	0.5547775269200904	0.8835603437928707	0.8634901637826956	0.8530387638854696	0	0	0.0	0.005490870274206456	20
5206	0.02807688389690744	0.00954614508393347	0.005379202618681995	0.9513799373599622	-1	0	0	0.2	2	0.9230769230769231	12	0.5357142857142857	0.6153846153846154	9	8	5	0	0	0.14285714285714285	14	2	15	0.0	0	0.5847234190565997	0.8789915321583397	0.7286197263993982	0.7801271085510579	0.5547775269200904	0.8835603437928707	0.8634901637826956	0.8530387638854696	0	0	0.0	0.005379202618681995	31
3914	0.028021296118775744	0.009610204545491458	0.005253573158520981	0.951492673577196	-1	0	0	0.2	2	0.9230769230769231	12	0.5357142857142857	0.6153846153846154	9	8	5	0	0	0.14285714285714285	14	2	15	0.0	0	0.5847234190565997	0.8789915321583397	0.7286197263993982	0.7801271085510579	0.5547775269200904	0.8835603437928707	0.8634901637826956	0.8530387638854696	0	0	0.0	0.005253573158520981	40
550	0.0028855771738663626	0.002485342141569424	-0.0024662819506404204	0.9796807138285832	-1	0	0	0.6666666666666666	2	0.5	1	0.6666666666666666	0.5	3	1	0	1	0	0.6666666666666666	3	2	4	0.5	0	0.8298884761222641	0.9300414786456245	0.7734808330571644	0.5793047236817948	0.6153601611945299	0.9248360620992141	0.8979610558426906	0.8588450730762797	1.0	0.3333333333333333	0.0	-0.00024662819506404205	13
1447	0.015822350712871275	0.0007903667541217259	0.0007103742837172705	0.9750820137269383	-1	0	0	0.25	2	0.8888888888888888	8	0.55	0.8888888888888888	9	8	1	0	0	0.2	10	2	11	0.0	0	0.5847234190565997	0.9200211533026932	0.7286197263993982	0.7189466212748166	0.5550343226517931	0.9225176765454416	0.8979610558426906	0.875770988401031	0	0	0.0	0.0007103742837172705	20
460	0.01778658664963783	0.004897191998677963	-0.004093171329519781	0.9776703079649994	-1	0	0	0.3	3	0.7692307692307693	10	0.38461538461538464	0.7692307692307693	12	10	2	0	0	0.23076923076923078	13	3	15	0.0	0	0.708577061417845	0.9577476094897021	0.4937907985959498	0.8900837374364153	0.6174287601525131	0.835784761929758	0.8472108934386637	0.9071989986640558	0	0	0.0	-0.00040931713295197807	5
651	None	None	None	None	None	0	0	0.2	2	0.9230769230769231	12	0.75	0.7692307692307693	10	10	4	1	0	0.2	10	2	15	0.08333333333333333	0	0.496019338681967	0.9561288828018679	0.5247757939012011	0.9267921707726604	0.21440077997135587	0.9085558883273979	0.8930220198331456	0.9333130032985486	1.0	0.2	0.0	None	0
2438	0.020295852935007967	0.005259013017445896	0.005049385338646696	0.9074960387094392	-1	0	0	0.25	2	0.9	9	0.5454545454545454	0.8	9	8	2	0	0	0.18181818181818182	11	2	12	0.0	0	0.5847234190565997	0.9200211533026932	0.7286197263993982	0.7189466212748166	0.5550343226517931	0.9225176765454416	0.8979610558426906	0.875770988401031	0	0	0.0	0.005049385338646696	37
125	0.0246957349492821	0.0059023943752102145	-0.0058971008654913545	0.9513205269738424	-1	0	0	0.4	4	0.5384615384615384	7	0.35714285714285715	0.38461538461538464	6	5	8	4	0	0.8571428571428571	6	7	15	0.21052631578947367	0.18181818181818182	0.6808987773941505	0.9646306209462487	0.19836193870031482	0.7399855330419279	0.5239805351224931	0.9136606835107081	0.948525147525815	0.90352229013748	0.3333333333333333	0	0.0	-0.0005897100865491355	4
209	None	None	None	None	None	0	0	0.3	3	0.7692307692307693	10	0.75	0.6153846153846154	10	8	4	3	0	0.2	10	2	15	0.3	0.14285714285714285	0.5773915713053304	0.8217306615522729	0.24656213358188617	0.9038607357096495	0.46479582653070767	0.9112411594671759	0.8572897239642031	0.8841803060836557	0.3	0.6	0.0	None	0
5491	0.027826625310985377	0.009516792698073815	0.005612425194358146	0.9513731595045418	-1	0	0	0.2	2	0.9230769230769231	12	0.5357142857142857	0.6153846153846154	9	8	5	0	0	0.14285714285714285	14	2	15	0.0	0	0.5847234190565997	0.8789915321583397	0.7286197263993982	0.7801271085510579	0.5547775269200904	0.8835603437928707	0.8634901637826956	0.8530387638854696	0	0	0.0	0.005612425194358146	78
657	0.0034779513366081727	0.003413240470065189	-0.003412547125740205	0.9825337539290147	-1	0	0	0.6666666666666666	4	0.3333333333333333	2	0.8	0.16666666666666666	2	1	5	1	0	0.4	5	2	8	0.07692307692307693	0.3333333333333333	0.44698018204235146	0.8896838241341114	0.45147482593897886	0.9711045013898892	0.3678331474292217	0.8929919733003949	0.935150694101003	0.9292118973914185	1.0	0.5	0.0	-0.0003412547125740205	8
4486	0.028054135935747626	0.009640390343848617	0.005215553951277426	0.951555386460566	-1	0	0	0.2	2	0.9230769230769231	12	0.5357142857142857	0.6153846153846154	9	8	5	0	0	0.14285714285714285	14	2	15	0.0	0	0.5847234190565997	0.8789915321583397	0.7286197263993982	0.7801271085510579	0.5547775269200904	0.8835603437928707	0.8634901637826956	0.8530387638854696	0	0	0.0	0.005215553951277426	26
841	0.013568997615773865	0.008922085696813322	-0.008714042771824686	0.9747756916772018	-1	0	0	0.3333333333333333	2	0.8333333333333334	5	0.5714285714285714	0.8333333333333334	5	5	2	1	0	0.2857142857142857	7	2	8	0.125	0	0.6016658197305007	0.7735889022821765	0.5013958770343628	0.8413230424855553	0.7898396139402634	0.7224650873734306	0.7901980684143909	0.7832157009066474	1.0	0	0.0	-0.0008714042771824686	3
3349	0.027939277364532132	0.00964075139993995	0.005339145804320506	0.9511597644968264	-1	0	0	0.2	2	0.9230769230769231	12	0.5357142857142857	0.6153846153846154	9	8	5	0	0	0.14285714285714285	14	2	15	0.0	0	0.5847234190565997	0.8789915321583397	0.7286197263993982	0.7801271085510579	0.5547775269200904	0.8835603437928707	0.8634901637826956	0.8530387638854696	0	0	0.0	0.005339145804320506	65
2944	0.01989300123221678	0.008133307114800195	0.003282803172997789	0.9763632954057727	-1	0	0	0.3	3	0.7692307692307693	10	0.4166666666666667	0.6153846153846154	10	8	4	0	0	0.25	12	3	15	0.0	0	0.5847234190565997	0.8868321758245304	0.6923144846729403	0.7594643706610544	0.5549059247859418	0.8904771012312211	0.8001220676068403	0.8542151179701821	0	0	0.0	0.003282803172997789	16
1582	0.010128746101943356	0.0037922052229300953	0.0033008723590225203	0.9732288703654712	-1	0	0	0.3333333333333333	2	0.8571428571428571	6	0.5625	0.7142857142857143	6	5	2	0	0	0.25	8	2	9	0.0	0	0.42487841666046205	0.7644100984114085	0.7932551936329778	0.8606934065367527	0.6992546060297112	0.7822672732630431	0.8304260643405391	0.8062252941019216	0	0	0.0	0.0033008723590225203	17
2395	0.019720769722854293	0.008116609865504072	0.0035062865740958685	0.9774584009979917	-1	0	0	0.3	3	0.7692307692307693	10	0.4166666666666667	0.6153846153846154	10	8	4	0	0	0.25	12	3	15	0.0	0	0.5847234190565997	0.9062322007797733	0.6923144846729403	0.7594643706610544	0.5549059247859418	0.8904771012312211	0.821297363302353	0.8627058000746728	0	0	0.0	0.0035062865740958685	28
923	0.019771988431077588	0.0003164507113609789	7.500043476183648e-05	0.966559604644944	-1	0	0	0.25	2	0.9	9	0.5454545454545454	0.9	10	9	1	0	0	0.18181818181818182	11	2	12	0.0	0	0.549086657375834	0.911753931625552	0.7286197263993982	0.7108335806703118	0.5550343226517931	0.9130099352390955	0.8979610558426906	0.8655155318216123	0	0	0.0	7.500043476183648e-05	64
2320	0.02051624986844975	0.005377400790446885	0.004751534209750108	0.9083787151800629	-1	0	0	0.25	2	0.9	9	0.5454545454545454	0.8	9	8	2	0	0	0.18181818181818182	11	2	12	0.0	0	0.5847234190565997	0.9200211533026932	0.7286197263993982	0.7189466212748166	0.5550343226517931	0.9225176765454416	0.8979610558426906	0.875770988401031	0	0	0.0	0.004751534209750108	29
4350	0.019579826300950842	0.008387281936629382	0.005350101192073755	0.9712641719610586	-1	0	0	0.2	2	0.9230769230769231	12	0.5357142857142857	0.9230769230769231	13	12	1	0	0	0.14285714285714285	14	2	15	0.0	0	0.5847234190565997	0.8962320996648255	0.7286197263993982	0.7392632596358458	0.5547775269200904	0.8997693099010531	0.8979610558426906	0.8578585484767466	0	0	0.0	0.005350101192073755	12
4695	0.028184818975859154	0.00948845259693658	0.005300617520801361	0.9510348978746581	-1	0	0	0.2	2	0.9230769230769231	12	0.5357142857142857	0.6153846153846154	9	8	5	0	0	0.14285714285714285	14	2	15	0.0	0	0.5847234190565997	0.8789915321583397	0.7286197263993982	0.7801271085510579	0.5547775269200904	0.8835603437928707	0.8634901637826956	0.8530387638854696	0	0	0.0	0.005300617520801361	16
4721	0.02738441632689377	0.009146663006006467	0.005572976142331937	0.951316266954383	-1	0	0	0.2	2	0.9230769230769231	12	0.5357142857142857	0.6153846153846154	9	8	5	0	0	0.14285714285714285	14	2	15	0.0	0	0.5847234190565997	0.8789915321583397	0.7286197263993982	0.7801271085510579	0.5547775269200904	0.8835603437928707	0.8634901637826956	0.8530387638854696	0	0	0.0	0.005572976142331937	29
5006	0.027678158521340722	0.009433517656204747	0.00556827725844739	0.9509455098320715	-1	0	0	0.2	2	0.9230769230769231	12	0.5357142857142857	0.6153846153846154	9	8	5	0	0	0.14285714285714285	14	2	15	0.0	0	0.5847234190565997	0.8789915321583397	0.7286197263993982	0.7801271085510579	0.5547775269200904	0.8835603437928707	0.8634901637826956	0.8530387638854696	0	0	0.0	0.00556827725844739	50
5103	None	None	None	None	None	0	0	0.5	2	0.75	3	1.0	0.25	2	1	3	0	0	0.6666666666666666	3	2	6	0.0	0	0.7631385184167454	0.837852047422428	0.7316858181357228	0.9360245218489146	0.397200650942198	0.861523143558735	0.8881482935054085	0.8860645372907816	0	0	0.0	None	0
2414	0.02037057412993691	0.0054960178482802305	0.004107042709488214	0.9085148457041045	-1	0	0	0.25	2	0.9	9	0.5454545454545454	0.8	9	8	2	0	0	0.18181818181818182	11	2	12	0.0	0	0.5847234190565997	0.9200211533026932	0.7286197263993982	0.7189466212748166	0.5550343226517931	0.9225176765454416	0.8979610558426906	0.875770988401031	0	0	0.0	0.004107042709488214	25
4575	0.02798917879391022	0.009756901295188887	0.005262420590759744	0.9511819480441837	-1	0	0	0.2	2	0.9230769230769231	12	0.5357142857142857	0.6153846153846154	9	8	5	0	0	0.14285714285714285	14	2	15	0.0	0	0.5847234190565997	0.8789915321583397	0.7286197263993982	0.7801271085510579	0.5547775269200904	0.8835603437928707	0.8634901637826956	0.8530387638854696	0	0	0.0	0.005262420590759744	18
391	0.004972369694625395	0.003080356466122522	-0.0030796720933877982	0.966160386426127	-1	0	0	0.5	2	0.6666666666666666	2	0.625	0.6666666666666666	3	2	1	1	0	0.5	4	2	5	0.2	0	0.84123848130589	0.7672983109150009	0.7308162305961468	0.8615206349176461	0.8527207225334663	0.9436780962812716	0.8822588939678073	0.8750753456995424	1.0	0	0.0	-0.00030796720933877985	9
4378	0.027936884261423107	0.009178714728905316	0.005018580868597852	0.9511492375295194	-1	0	0	0.2	2	0.9230769230769231	12	0.5357142857142857	0.6153846153846154	9	8	5	0	0	0.14285714285714285	14	2	15	0.0	0	0.5847234190565997	0.8789915321583397	0.7286197263993982	0.7801271085510579	0.5547775269200904	0.8835603437928707	0.8634901637826956	0.8530387638854696	0	0	0.0	0.005018580868597852	15
1474	0.01696944934024508	0.002496091723252508	0.0023017889135666272	0.9750667176702514	-1	0	0	0.2222222222222222	2	0.9090909090909091	10	0.5416666666666666	0.9090909090909091	11	10	1	0	0	0.16666666666666666	12	2	13	0.0	0	0.5134498956950682	0.9136053552761617	0.7286197263993982	0.7481329741767976	0.5550343226517931	0.9270027745433694	0.8979610558426906	0.880400599219629	0	0	0.0	0.0023017889135666272	1
5184	0.02790284156435098	0.00921940857867715	0.005626182929828948	0.951252156863232	-1	0	0	0.2	2	0.9230769230769231	12	0.5357142857142857	0.6153846153846154	9	8	5	0	0	0.14285714285714285	14	2	15	0.0	0	0.5847234190565997	0.8789915321583397	0.7286197263993982	0.7801271085510579	0.5547775269200904	0.8835603437928707	0.8634901637826956	0.8530387638854696	0	0	0.0	0.005626182929828948	19
3546	0.027848280240930206	0.009601451589815858	0.0051619725443953	0.9513787835120504	-1	0	0	0.2	2	0.9230769230769231	12	0.5357142857142857	0.6153846153846154	9	8	5	0	0	0.14285714285714285	14	2	15	0.0	0	0.5847234190565997	0.8789915321583397	0.7286197263993982	0.7801271085510579	0.5547775269200904	0.8835603437928707	0.8634901637826956	0.8530387638854696	0	0	0.0	0.0051619725443953	20
757	0.005051105268240954	0.0036685096104942774	-0.003647684942897928	0.9724037008927657	-1	0	0	0.5714285714285714	4	0.5	4	0.47619047619047616	0.375	6	3	3	2	0	0.42857142857142855	3	7	10	0.2857142857142857	0.2857142857142857	0.7176283619581726	0.8981181781929402	0.45256010754712755	0.9463270890751646	0.2920995080908989	0.8797815568367535	0.916334066806251	0.9125767073703855	0.5833333333333334	0.3333333333333333	0.0	-0.0003647684942897928	12
4081	0.028132952131772172	0.009472960493550427	0.005569123558914308	0.9511464565273794	-1	0	0	0.2	2	0.9230769230769231	12	0.5357142857142857	0.6153846153846154	9	8	5	0	0	0.14285714285714285	14	2	15	0.0	0	0.5847234190565997	0.8789915321583397	0.7286197263993982	0.7801271085510579	0.5547775269200904	0.8835603437928707	0.8634901637826956	0.8530387638854696	0	0	0.0	0.005569123558914308	24
4457	None	None	None	None	None	0	0	0.4	4	0.6153846153846154	8	0.625	0.46153846153846156	9	6	5	0	0	0.6666666666666666	6	4	15	0.0	0.16666666666666666	0.5847234190565997	0.8789915321583397	0.7286197263993982	0.7801271085510579	0.5547775269200904	0.8835603437928707	0.8634901637826956	0.8530387638854696	0	0	0.0	None	0
3725	0.027757283308754266	0.009405023628350186	0.005668729010410584	0.950950385068033	-1	0	0	0.2	2	0.9230769230769231	12	0.5357142857142857	0.6153846153846154	9	8	5	0	0	0.14285714285714285	14	2	15	0.0	0	0.5847234190565997	0.8789915321583397	0.7286197263993982	0.7801271085510579	0.5547775269200904	0.8835603437928707	0.8634901637826956	0.8530387638854696	0	0	0.0	0.005668729010410584	90
2032	0.018061431405232833	0.007742452293271804	0.0026928486336870007	0.9755497805009292	-1	0	0	0.25	2	0.9	9	0.5454545454545454	0.8	9	8	2	0	0	0.18181818181818182	11	2	12	0.0	0	0.5847234190565997	0.9200211533026932	0.7286197263993982	0.7189466212748166	0.5550343226517931	0.9225176765454416	0.8979610558426906	0.875770988401031	0	0	0.0	0.0026928486336870007	13
2136	0.020239100193635024	0.00553855952165217	0.004155843254668097	0.9082957077049919	-1	0	0	0.25	2	0.9	9	0.5454545454545454	0.8	9	8	2	0	0	0.18181818181818182	11	2	12	0.0	0	0.5847234190565997	0.9200211533026932	0.7286197263993982	0.7189466212748166	0.5550343226517931	0.9225176765454416	0.8979610558426906	0.875770988401031	0	0	0.0	0.004155843254668097	37
1141	0.020077113295780474	0.0007236686346249262	0.000546810677341367	0.9664789776881568	-1	0	0	0.25	2	0.9	9	0.5454545454545454	0.9	10	9	1	0	0	0.18181818181818182	11	2	12	0.0	0	0.549086657375834	0.911753931625552	0.7286197263993982	0.7108335806703118	0.5550343226517931	0.9130099352390955	0.8979610558426906	0.8655155318216123	0	0	0.0	0.000546810677341367	27
3308	0.027640409711617336	0.0090975991574266	0.0049485000400665575	0.9514984562016295	-1	0	0	0.2	2	0.9230769230769231	12	0.5357142857142857	0.6153846153846154	9	8	5	0	0	0.14285714285714285	14	2	15	0.0	0	0.5847234190565997	0.8789915321583397	0.7286197263993982	0.7801271085510579	0.5547775269200904	0.8835603437928707	0.8634901637826956	0.8530387638854696	0	0	0.0	0.0049485000400665575	42
1168	0.015493001129806267	0.004643660183868958	-0.0040034130285086355	0.9713846380173462	-1	0	0	0.3333333333333333	2	0.8571428571428571	6	0.5625	0.8571428571428571	7	6	1	0	0	0.25	8	2	9	0.0	0	0.5134498956950682	0.7523895112499126	0.6560092429464823	0.8486990288126455	0.5800005219130401	0.781755837204916	0.6455059263411657	0.797474860085197	0	0	0.0	-0.00040034130285086355	0
2455	0.02232056160478758	0.003915026380371231	0.0017616248071253581	0.9608168828314247	-1	0	0	0.25	2	0.9	9	0.4444444444444444	0.8	9	8	2	0	0	0.3333333333333333	3	9	12	0.0	0	0.5847234190565997	0.9200211533026932	0.7286197263993982	0.7189466212748166	0.5550343226517931	0.9225176765454416	0.8979610558426906	0.875770988401031	0	0	0.0	0.0017616248071253581	0
3664	0.028314557092590648	0.009967326822446276	0.005573362043888029	0.9509308657473535	-1	0	0	0.2	2	0.9230769230769231	12	0.5357142857142857	0.6153846153846154	9	8	5	0	0	0.14285714285714285	14	2	15	0.0	0	0.5847234190565997	0.8789915321583397	0.7286197263993982	0.7801271085510579	0.5547775269200904	0.8835603437928707	0.8634901637826956	0.8530387638854696	0	0	0.0	0.005573362043888029	55
2045	0.017990223204225914	0.007356651215872175	0.0026242398100739463	0.9753502396275646	-1	0	0	0.25	2	0.9	9	0.5454545454545454	0.8	9	8	2	0	0	0.18181818181818182	11	2	12	0.0	0	0.5847234190565997	0.9200211533026932	0.7286197263993982	0.7189466212748166	0.5550343226517931	0.9225176765454416	0.8979610558426906	0.875770988401031	0	0	0.0	0.0026242398100739463	13
899	0.017976194228774653	0.0008274815652787858	-6.275946748714585e-05	0.9753497469125405	-1	0	0	0.2857142857142857	2	0.875	7	0.4166666666666667	0.75	8	6	1	0	0	0.375	3	8	10	0.0	0	0.7484156042958439	0.7791808522853064	0.7091806950082468	0.8957590486858297	0.5547775269200904	0.6027340013100665	0.7444613897187826	0.78180993963786	0	0	0.0	-6.275946748714585e-06	76
2892	0.020591285684257273	0.00792534740151589	-0.0026880318638174724	0.958056171155903	-1	0	0	0.25	2	0.8888888888888888	8	0.4583333333333333	0.7777777777777778	8	7	2	0	0	0.375	3	8	11	0.0	0	0.5918143525091203	0.915225724608587	0.7286197263993982	0.7218974442794429	0.6354303267546871	0.9314654253279312	0.8979610558426906	0.878769699290487	0	0	0.0	-0.00026880318638174724	2
1265	0.019668314993109365	0.00017785479348354788	2.4026462763744683e-05	0.9664475940877306	-1	0	0	0.25	2	0.9	9	0.5454545454545454	0.9	10	9	1	0	0	0.18181818181818182	11	2	12	0.0	0	0.549086657375834	0.911753931625552	0.7286197263993982	0.7108335806703118	0.5550343226517931	0.9130099352390955	0.8979610558426906	0.8655155318216123	0	0	0.0	2.4026462763744683e-05	17
3222	0.01919595422020071	0.007880075545115533	0.004871554596860433	0.976559419467682	-1	0	0	0.3	3	0.7692307692307693	10	0.38461538461538464	0.6153846153846154	10	8	4	0	0	0.23076923076923078	13	3	15	0.0	0	0.5847234190565997	0.8868321758245304	0.6923144846729403	0.7594643706610544	0.6354303267546871	0.8391316501374988	0.8394641948116838	0.8348093957331266	0	0	0.0	0.004871554596860433	11
1263	0.01975282163862654	0.00048963940229096	0.0002462522926021781	0.9665547611492789	-1	0	0	0.25	2	0.9	9	0.5454545454545454	0.9	10	9	1	0	0	0.18181818181818182	11	2	12	0.0	0	0.549086657375834	0.911753931625552	0.7286197263993982	0.7108335806703118	0.5550343226517931	0.9130099352390955	0.8979610558426906	0.8655155318216123	0	0	0.0	0.0002462522926021781	41
1143	0.019669526780320162	0.0005670775159331257	0.00031238329344387245	0.9668291129568924	-1	0	0	0.25	2	0.9	9	0.5454545454545454	0.9	10	9	1	0	0	0.18181818181818182	11	2	12	0.0	0	0.549086657375834	0.911753931625552	0.7286197263993982	0.7108335806703118	0.5550343226517931	0.9130099352390955	0.8979610558426906	0.8655155318216123	0	0	0.0	0.00031238329344387245	86
5327	0.05179525039524813	0.014120675214981414	-0.014003540987382174	0.6825532216972425	-1	0	0	0.2	2	0.9230769230769231	12	0.5357142857142857	0.6153846153846154	9	8	5	0	0	0.14285714285714285	14	2	15	0.0	0	0.5847234190565997	0.8789915321583397	0.6461452396696619	0.7975305789852596	0.5547775269200904	0.8835603437928707	0.6455059263411657	0.8573530980813607	0	0	0.0	-0.0014003540987382174	1
4977	0.02732545458397148	0.00924656352943616	0.005359208080262193	0.9516467354431406	-1	0	0	0.2	2	0.9230769230769231	12	0.5357142857142857	0.6153846153846154	9	8	5	0	0	0.14285714285714285	14	2	15	0.0	0	0.5847234190565997	0.8789915321583397	0.7286197263993982	0.7801271085510579	0.5547775269200904	0.8835603437928707	0.8634901637826956	0.8530387638854696	0	0	0.0	0.005359208080262193	78
4380	0.02825919390672247	0.009167042626670046	0.005086898374969908	0.9511155263705964	-1	0	0	0.2	2	0.9230769230769231	12	0.5357142857142857	0.6153846153846154	9	8	5	0	0	0.14285714285714285	14	2	15	0.0	0	0.5847234190565997	0.8789915321583397	0.7286197263993982	0.7801271085510579	0.5547775269200904	0.8835603437928707	0.8634901637826956	0.8530387638854696	0	0	0.0	0.005086898374969908	17
2620	0.02091991169041799	0.0050699762334612125	0.004635170983634169	0.9071693414734554	-1	0	0	0.25	2	0.9	9	0.5454545454545454	0.8	9	8	2	0	0	0.18181818181818182	11	2	12	0.0	0	0.5847234190565997	0.9200211533026932	0.7286197263993982	0.7189466212748166	0.5550343226517931	0.9225176765454416	0.8979610558426906	0.875770988401031	0	0	0.0	0.004635170983634169	25
4517	0.027172571607299387	0.00917872762697986	0.00535211192292168	0.95101398245953	-1	0	0	0.2	2	0.9230769230769231	12	0.5357142857142857	0.6153846153846154	9	8	5	0	0	0.14285714285714285	14	2	15	0.0	0	0.5847234190565997	0.8789915321583397	0.7286197263993982	0.7801271085510579	0.5547775269200904	0.8835603437928707	0.8634901637826956	0.8530387638854696	0	0	0.0	0.00535211192292168	28
3048	0.03324409694141445	0.005565387395945377	0.00539691136351604	0.9088155432712552	-1	0	0	0.25	2	0.9	9	0.5454545454545454	0.8	9	8	2	0	0	0.18181818181818182	11	2	12	0.0	0	0.7911670382003855	0.818617322948384	0.6461452396696619	0.7302284853632068	0.40302672030471465	0.8065054072695893	0.8350280812068257	0.7875271472468113	0	0	0.0	0.00539691136351604	24
466	0.00248200743492223	0.0020536565268393157	-0.0020531586665205994	0.9859681930978869	-1	0	0	1.0	2	0.0	0	0.75	0	2	0	0	2	0	1.0	2	2	3	1.0	0	0	0	0	0	0	0	0	0	0	0	0	-0.00020531586665205993	5
341	0.00934388342586332	0.0031169109352308386	-0.002643337280383084	0.9459429539899866	-1	0	0	0.3333333333333333	2	0.8571428571428571	6	0.5625	0.8571428571428571	8	6	0	0	0	0.25	8	2	9	0.0	0	0.564445429066863	0.9440412241035608	0.7510502797282813	0.8788742558144346	0.5164547350588691	0.9670892122176463	0.9416784097176738	0.9387327743910278	0	0	0.0	-0.0002643337280383084	18
3438	0.0278741570596743	0.00911393815968425	0.004676563876144635	0.95202985323358	-1	0	0	0.2	2	0.9230769230769231	12	0.5357142857142857	0.6153846153846154	9	8	5	0	0	0.14285714285714285	14	2	15	0.0	0	0.5847234190565997	0.8789915321583397	0.7286197263993982	0.7801271085510579	0.5547775269200904	0.8835603437928707	0.8634901637826956	0.8530387638854696	0	0	0.0	0.004676563876144635	24
3408	0.028165936680224393	0.009150009507616444	0.004937445934811446	0.9514790068432386	-1	0	0	0.2	2	0.9230769230769231	12	0.5357142857142857	0.6153846153846154	9	8	5	0	0	0.14285714285714285	14	2	15	0.0	0	0.5847234190565997	0.8789915321583397	0.7286197263993982	0.7801271085510579	0.5547775269200904	0.8835603437928707	0.8634901637826956	0.8530387638854696	0	0	0.0	0.004937445934811446	30
3443	0.0053866457502670115	0.0026441925047227524	-0.002642445453164608	0.9702590043120142	-1	0	0	0.3	3	0.8461538461538461	11	0.38461538461538464	0.5384615384615384	9	7	5	0	0	0.23076923076923078	3	13	15	0.0	1.0	0.5847234190565997	0.8789915321583397	0.7286197263993982	0.7801271085510579	0.5547775269200904	0.8835603437928707	0.8634901637826956	0.8530387638854696	0	0	0.0	-0.0002642445453164608	1
1856	0.014282966189133708	0.003340079654651592	-0.0033260428817164715	0.9790029638981483	-1	0	0	0.375	3	0.6666666666666666	6	0.6111111111111112	0.6666666666666666	8	6	2	0	0	0.2222222222222222	9	2	11	0.0	0	0.5561775908283545	0.930156720721094	0.7286197263993982	0.726689061990815	0.6152875650321249	0.9290398551040412	0.8979610558426906	0.8855773089979885	0	0	0.0	-0.00033260428817164715	4
1978	0.009484572203312532	0.00417219163681091	0.0038454266583482903	0.9696969737581251	-1	0	0	0.3333333333333333	2	0.8571428571428571	6	0.5625	0.7142857142857143	6	5	2	0	0	0.25	8	2	9	0.0	0	0.7631385184167454	0.8614781122842262	0.6923144846729403	0.7190427458195563	0.38458915344572314	0.8514924335234441	0.8583623488851634	0.8182543070855536	0	0	0.0	0.0038454266583482903	5
541	0.018812934264928007	0.0033477558992695685	0.0014134670549411739	0.9789035546223122	-1	0	0	0.1	1	1.0	13	1.0	1.0	14	13	0	0	0	0.06666666666666667	15	1	15	0.0	0	0.3356104852894273	0.9452986769935746	0.7799268951426538	0.8980725986056847	0.5425649216980388	0.8301853691749881	0.8906158306647186	0.9006243895745092	0	0	0.0	0.0014134670549411739	105
2504	0.02076470616673377	0.005024339406273308	0.0048281732884831625	0.9079168979669694	-1	0	0	0.25	2	0.9	9	0.5454545454545454	0.8	9	8	2	0	0	0.18181818181818182	11	2	12	0.0	0	0.5847234190565997	0.9200211533026932	0.7286197263993982	0.7189466212748166	0.5550343226517931	0.9225176765454416	0.8979610558426906	0.875770988401031	0	0	0.0	0.0048281732884831625	38
5082	0.028092540441841424	0.00951731542766532	0.005499737338454362	0.9513287182638995	-1	0	0	0.2	2	0.9230769230769231	12	0.5357142857142857	0.6153846153846154	9	8	5	0	0	0.14285714285714285	14	2	15	0.0	0	0.5847234190565997	0.8789915321583397	0.7286197263993982	0.7801271085510579	0.5547775269200904	0.8835603437928707	0.8634901637826956	0.8530387638854696	0	0	0.0	0.005499737338454362	33
2233	0.017681279552574737	0.0075529915682654245	0.002935350903670782	0.9759218836714195	-1	0	0	0.25	2	0.9	9	0.5454545454545454	0.8	9	8	2	0	0	0.18181818181818182	11	2	12	0.0	0	0.5847234190565997	0.9200211533026932	0.7286197263993982	0.7189466212748166	0.5550343226517931	0.9225176765454416	0.8979610558426906	0.875770988401031	0	0	0.0	0.002935350903670782	17
3116	0.019210988819994147	0.007685475827147318	0.004610514900603796	0.9766456015073575	-1	0	0	0.3	3	0.7692307692307693	10	0.38461538461538464	0.6153846153846154	10	8	4	0	0	0.23076923076923078	13	3	15	0.0	0	0.5847234190565997	0.8868321758245304	0.6923144846729403	0.7594643706610544	0.6354303267546871	0.8391316501374988	0.8394641948116838	0.8348093957331266	0	0	0.0	0.004610514900603796	16
598	0.0018300397413379636	0.0017664463067055326	-0.0017664136908768662	0.9860909505244719	-1	0	0	1.0	1	0	0	1.0	0	1	0	0	1	0	0.5	1	2	2	0.3333333333333333	0	0	0	0	0	0	0	0	0	0	0	0	-0.00017664136908768663	10
1859	0.017829116905392836	0.00826905929873056	0.00397037112860473	0.9770732961627757	-1	0	0	0.2	2	0.9166666666666666	11	0.5384615384615384	0.8333333333333334	11	10	2	0	0	0.15384615384615385	13	2	14	0.0	0	0.5134498956950682	0.9038256704063226	0.7286197263993982	0.7035103573012651	0.5550343226517931	0.9039871920238296	0.8979610558426906	0.8559797300176784	0	0	0.0	0.00397037112860473	17
3139	0.01784457134367132	0.007430048700264827	0.002314185569642264	0.9755881417727689	-1	0	0	0.25	2	0.9	9	0.5454545454545454	0.8	9	8	2	0	0	0.18181818181818182	11	2	12	0.0	0	0.5847234190565997	0.9200211533026932	0.7286197263993982	0.7189466212748166	0.5550343226517931	0.9225176765454416	0.8979610558426906	0.875770988401031	0	0	0.0	0.002314185569642264	4
4959	0.028256804701996634	0.009248881859062795	0.005429450410022193	0.9511252386795929	-1	0	0	0.2	2	0.9230769230769231	12	0.5357142857142857	0.6153846153846154	9	8	5	0	0	0.14285714285714285	14	2	15	0.0	0	0.5847234190565997	0.8789915321583397	0.7286197263993982	0.7801271085510579	0.5547775269200904	0.8835603437928707	0.8634901637826956	0.8530387638854696	0	0	0.0	0.005429450410022193	48
1441	0.019446942554974724	0.00024865540394828495	0.00013167980463867435	0.9668533673477818	-1	0	0	0.25	2	0.9	9	0.5454545454545454	0.9	10	9	1	0	0	0.18181818181818182	11	2	12	0.0	0	0.549086657375834	0.911753931625552	0.7286197263993982	0.7108335806703118	0.5550343226517931	0.9130099352390955	0.8979610558426906	0.8655155318216123	0	0	0.0	0.00013167980463867435	18
5130	0.02731134308791091	0.008716636435907931	0.0049846128808106824	0.9514040969407447	-1	0	0	0.2	2	0.9230769230769231	12	0.5357142857142857	0.6153846153846154	9	8	5	0	0	0.14285714285714285	14	2	15	0.0	0	0.5847234190565997	0.8789915321583397	0.7286197263993982	0.7801271085510579	0.5547775269200904	0.8835603437928707	0.8634901637826956	0.8530387638854696	0	0	0.0	0.0049846128808106824	19
2330	0.02066057449986419	0.0054150428411365815	0.004112515713022861	0.9083703843967668	-1	0	0	0.25	2	0.9	9	0.5454545454545454	0.8	9	8	2	0	0	0.18181818181818182	11	2	12	0.0	0	0.5847234190565997	0.9200211533026932	0.7286197263993982	0.7189466212748166	0.5550343226517931	0.9225176765454416	0.8979610558426906	0.875770988401031	0	0	0.0	0.004112515713022861	34
2613	0.017539920849091287	0.007151716201019851	0.0027873248088745883	0.9746517694293957	-1	0	0	0.25	2	0.9	9	0.5454545454545454	0.8	9	8	2	0	0	0.18181818181818182	11	2	12	0.0	0	0.5847234190565997	0.9200211533026932	0.7286197263993982	0.7558758728374486	0.5866242887532293	0.9187326465314433	0.8979610558426906	0.8807300625326193	0	0	0.0	0.0027873248088745883	13
939	0.01849910857563728	0.0058595836037285565	-0.005365139442737541	0.9475505068005322	-1	0	0	0.2	2	0.9230769230769231	12	1.0	0.9230769230769231	13	12	1	0	0	0.06666666666666667	15	1	15	0.0	0.14285714285714285	0.5134498956950682	0.9407210393169866	0.7734808330571644	0.8764186537469135	0.2825999427497813	0.938128349929517	0.8979610558426906	0.9227791468683728	0	0	0.0	-0.0005365139442737541	4
1688	0.01751033904216768	0.007971790477177694	0.0038076566225518473	0.9770762658607579	-1	0	0	0.2	2	0.9166666666666666	11	0.5384615384615384	0.8333333333333334	11	10	2	0	0	0.15384615384615385	13	2	14	0.0	0	0.5134498956950682	0.9038256704063226	0.7286197263993982	0.7035103573012651	0.5550343226517931	0.9039871920238296	0.8979610558426906	0.8559797300176784	0	0	0.0	0.0038076566225518473	67
2595	0.010171213874693481	0.006256837561361179	-0.004958639104355015	0.9753988048369623	-1	0	0	0.4	2	0.8	4	0.5833333333333334	0.6	4	3	2	0	0	0.3333333333333333	6	2	7	0.0	0	0.5918143525091203	0.890892399487752	0.68738248303453	0.765979562836416	0.5673890244165652	0.8959321242560407	0.8001220676068403	0.8597022492979824	0	0	0.0	-0.0004958639104355015	0
1450	0.006525840885823522	0.0029403712930521765	-0.002781828149623166	0.967479079542431	-1	0	0	0.3333333333333333	2	0.8571428571428571	6	0.5625	0.7142857142857143	7	5	1	0	0	0.25	8	2	9	0.0	0	0.5989052859616408	0.9233081261865974	0.7286197263993982	0.733389810390697	0.5866242887532293	0.924760840790716	0.8979610558426906	0.8811089165482989	0	0	0.0	-0.00027818281496231657	3
3717	0.02709790340934289	0.009606904958344589	0.005217838483762914	0.9514729936421462	-1	0	0	0.2	2	0.9230769230769231	12	0.5357142857142857	0.6153846153846154	9	8	5	0	0	0.14285714285714285	14	2	15	0.0	0	0.5847234190565997	0.8789915321583397	0.7286197263993982	0.7801271085510579	0.5547775269200904	0.8835603437928707	0.8634901637826956	0.8530387638854696	0	0	0.0	0.005217838483762914	32
1799	0.018120747582483894	0.008444296176385252	0.0034940831462077202	0.9777403211247196	-1	0	0	0.2222222222222222	2	0.9090909090909091	10	0.65	0.6363636363636364	8	7	4	1	0	0.2	10	2	13	0.09090909090909091	0	0.5918143525091203	0.9127288796580485	0.6923144846729403	0.7866350273519889	0.5549059247859418	0.9166510059033692	0.9150071360513355	0.8825313947063598	1.0	0.125	0.0	0.0034940831462077202	7
4302	0.027972700277019518	0.008928513911348432	0.005016378773250049	0.9512175887658223	-1	0	0	0.2	2	0.9230769230769231	12	0.5357142857142857	0.6153846153846154	9	8	5	0	0	0.14285714285714285	14	2	15	0.0	0	0.5847234190565997	0.8789915321583397	0.7286197263993982	0.7801271085510579	0.5547775269200904	0.8835603437928707	0.8634901637826956	0.8530387638854696	0	0	0.0	0.005016378773250049	11
1373	0.009773430544798114	0.004273423573152928	0.004039936596166973	0.9694114234645104	-1	0	0	0.3333333333333333	2	0.8571428571428571	6	0.5625	0.7142857142857143	6	5	2	0	0	0.25	8	2	9	0.0	0	0.7631385184167454	0.8614781122842262	0.6923144846729403	0.7190427458195563	0.38458915344572314	0.8514924335234441	0.8583623488851634	0.8182543070855536	0	0	0.0	0.004039936596166973	11
2520	0.019251114378260718	0.004620003812054465	-0.00437581307778706	0.9627921700522379	-1	0	0	0.375	3	0.7	7	0.375	0.7	9	7	2	0	0	0.5	4	8	12	0.0	0	0.5847234190565997	0.9200211533026932	0.7286197263993982	0.7189466212748166	0.5550343226517931	0.9225176765454416	0.8979610558426906	0.875770988401031	0	0	0.0	-0.000437581307778706	2
5438	0.02827830985794123	0.00908920784726329	0.0051129665042952965	0.9512530989622804	-1	0	0	0.2	2	0.9230769230769231	12	0.5357142857142857	0.6153846153846154	9	8	5	0	0	0.14285714285714285	14	2	15	0.0	0	0.5847234190565997	0.8789915321583397	0.7286197263993982	0.7801271085510579	0.5547775269200904	0.8835603437928707	0.8634901637826956	0.8530387638854696	0	0	0.0	0.0051129665042952965	31
2864	0.02011066671411239	0.005489221542895467	0.004160570712303737	0.9085997960380997	-1	0	0	0.25	2	0.9	9	0.5454545454545454	0.8	9	8	2	0	0	0.18181818181818182	11	2	12	0.0	0	0.5847234190565997	0.9200211533026932	0.7286197263993982	0.7189466212748166	0.5550343226517931	0.9225176765454416	0.8979610558426906	0.875770988401031	0	0	0.0	0.004160570712303737	32
5136	0.04429942138160056	0.008364092372080254	-0.008334594599142877	0.6454281367979493	-1	0	0	0.3	3	0.7692307692307693	10	0.38461538461538464	0.5384615384615384	9	7	5	0	0	0.23076923076923078	13	3	15	0.0	0	0.5847234190565997	0.759387651047122	0.6461452396696619	0.84463033502705	0.5550343226517931	0.7730506641801723	0.6453346476367962	0.79511071842684	0	0	0.0	-0.0008334594599142877	3
4087	0.023174927221071874	0.010112985814800305	-0.010062066563525202	0.9679397565383042	-1	0	0	0.2	2	0.9230769230769231	12	0.5357142857142857	0.6923076923076923	9	9	5	0	0	0.14285714285714285	14	2	15	0.0	0	0.5847234190565997	0.881262606192227	0.6560092429464823	0.7968563312574327	0.5547775269200904	0.8835624214786749	0.6455059263411657	0.8580600065017123	0	0	0.0	-0.0010062066563525202	1
3368	0.027734782966764304	0.009547154057938339	0.0054594687584706945	0.9516165983114512	-1	0	0	0.2	2	0.9230769230769231	12	0.5357142857142857	0.6153846153846154	9	8	5	0	0	0.14285714285714285	14	2	15	0.0	0	0.5847234190565997	0.8789915321583397	0.7286197263993982	0.7801271085510579	0.5547775269200904	0.8835603437928707	0.8634901637826956	0.8530387638854696	0	0	0.0	0.0054594687584706945	43
2815	0.02058364342683829	0.005341345050170556	0.004780645376278558	0.9080139579393441	-1	0	0	0.25	2	0.9	9	0.5454545454545454	0.8	9	8	2	0	0	0.18181818181818182	11	2	12	0.0	0	0.5847234190565997	0.9200211533026932	0.7286197263993982	0.7189466212748166	0.5550343226517931	0.9225176765454416	0.8979610558426906	0.875770988401031	0	0	0.0	0.004780645376278558	31
1523	0.018565540158244454	0.0012076975654404555	-0.0010702153127026778	0.9683935135626928	-1	0	0	0.25	2	0.8888888888888888	8	0.55	0.8888888888888888	9	8	1	0	0	0.2	10	2	11	0.0	0	0.5134498956950682	0.9213594516001115	0.7286197263993982	0.7178495122590975	0.5550343226517931	0.9225195563614648	0.8979610558426906	0.8762391948853748	0	0	0.0	-0.00010702153127026777	4
2568	0.019489717440620235	0.008838571204674886	0.004002564415202449	0.9758814789144041	-1	0	0	0.3	3	0.7692307692307693	10	0.4166666666666667	0.6153846153846154	10	8	4	0	0	0.25	12	3	15	0.0	0	0.5847234190565997	0.8868321758245304	0.6923144846729403	0.7594643706610544	0.5549059247859418	0.8904771012312211	0.8001220676068403	0.8542151179701821	0	0	0.0	0.004002564415202449	36
3040	0.01985077042346429	0.008171094110134919	0.003434714940697102	0.9762719948497555	-1	0	0	0.3	3	0.7692307692307693	10	0.4166666666666667	0.6153846153846154	10	8	4	0	0	0.25	12	3	15	0.0	0	0.5847234190565997	0.8868321758245304	0.6923144846729403	0.7594643706610544	0.5549059247859418	0.8904771012312211	0.8001220676068403	0.8542151179701821	0	0	0.0	0.003434714940697102	12
2551	0.020084728803251524	0.005201690408428515	0.003670911576915997	0.9088901990956277	-1	0	0	0.25	2	0.9	9	0.5454545454545454	0.8	9	8	2	0	0	0.18181818181818182	11	2	12	0.0	0	0.5847234190565997	0.9200211533026932	0.7286197263993982	0.7189466212748166	0.5550343226517931	0.9225176765454416	0.8979610558426906	0.875770988401031	0	0	0.0	0.003670911576915997	13
4686	0.00557681761976213	0.0023877285640459224	-0.0023864774238713886	0.9841487271230901	-1	0	0	0.2	2	0.9230769230769231	12	0.5357142857142857	0.6923076923076923	11	9	3	0	0	0.14285714285714285	2	14	15	0.0	0	0.5847234190565997	0.8617294276670371	0.6560092429464823	0.7767300932060591	0.5547775269200904	0.8622337175911479	0.6455059263411657	0.8370994132539109	0	0	0.0	-0.00023864774238713886	2
40	0.0070301340308586415	0.004691686278447336	-0.004683739626304782	0.983221427934994	-1	0	0	0.5	4	0.4444444444444444	4	0.5238095238095238	0.3333333333333333	6	3	4	5	0	0.42857142857142855	7	3	11	0.5555555555555556	0.6666666666666666	0.38839295946017466	0.915266129110258	0.6537200643493792	0.9233211201512828	0.5476427228927225	0.7456730443926051	0.8063652963528426	0.8788131709290047	0.16666666666666666	0.3333333333333333	0.28116038182150843	-0.00046837396263047816	16
3695	0.04800466525154033	0.01985402822429576	-0.01800657637298469	0.6792070058922312	-1	0	0	0.2	2	0.9230769230769231	12	0.5357142857142857	0.6923076923076923	10	9	4	0	0	0.14285714285714285	14	2	15	0.0	0	0.5847234190565997	0.8689191066133458	0.6461452396696619	0.7639278864003229	0.5547775269200904	0.8925061269628549	0.7119127696149268	0.849086853231331	0	0	0.0	-0.0018006576372984692	2
4250	0.02782073015964154	0.009586892958036396	0.005740363388568749	0.9514620900823185	-1	0	0	0.2	2	0.9230769230769231	12	0.5357142857142857	0.6153846153846154	9	8	5	0	0	0.14285714285714285	14	2	15	0.0	0	0.5847234190565997	0.8789915321583397	0.7286197263993982	0.7801271085510579	0.5547775269200904	0.8835603437928707	0.8634901637826956	0.8530387638854696	0	0	0.0	0.005740363388568749	24
5472	0.02801177789631126	0.008723793829293298	0.0051899222139522696	0.9512332809858977	-1	0	0	0.2	2	0.9230769230769231	12	0.5357142857142857	0.6153846153846154	9	8	5	0	0	0.14285714285714285	14	2	15	0.0	0	0.5847234190565997	0.8789915321583397	0.7286197263993982	0.7801271085510579	0.5547775269200904	0.8835603437928707	0.8634901637826956	0.8530387638854696	0	0	0.0	0.0051899222139522696	37
2023	0.020694061822031335	0.005480762742324781	0.0045471613558997126	0.9079340624012803	-1	0	0	0.25	2	0.9	9	0.5454545454545454	0.8	9	8	2	0	0	0.18181818181818182	11	2	12	0.0	0	0.5847234190565997	0.9200211533026932	0.7286197263993982	0.7189466212748166	0.5550343226517931	0.9225176765454416	0.8979610558426906	0.875770988401031	0	0	0.0	0.0045471613558997126	21
4091	0.02812899286612386	0.009030733932398258	0.005164775889406124	0.950964447243654	-1	0	0	0.2	2	0.9230769230769231	12	0.5357142857142857	0.6153846153846154	9	8	5	0	0	0.14285714285714285	14	2	15	0.0	0	0.5847234190565997	0.8789915321583397	0.7286197263993982	0.7801271085510579	0.5547775269200904	0.8835603437928707	0.8634901637826956	0.8530387638854696	0	0	0.0	0.005164775889406124	12
440	0.00195045525786441	0.001891380713348227	-0.0018897933227775613	0.9850412245800944	-1	0	0	1.0	2	0.0	0	0.75	0	2	0	0	0	0	1.0	2	2	3	0.0	0	0	0	0	0	0	0	0	0	0	0	0	-0.00018897933227775613	16
792	0.01449673408451184	0.0012996530535209832	-0.00042911812441006464	0.9694363241339552	-1	0	0	0.3333333333333333	2	0.8571428571428571	6	0.5625	0.8571428571428571	7	6	1	0	0	0.25	8	2	9	0.0	0	0.5134498956950682	0.9083041515886463	0.7286197263993982	0.7313801006764724	0.5550343226517931	0.9085761825789725	0.8979610558426906	0.8657280501527052	0	0	0.0	-4.291181244100646e-05	12
4581	0.027538932979460116	0.008889130178342076	0.004842624510315621	0.951279340267167	-1	0	0	0.2	2	0.9230769230769231	12	0.5357142857142857	0.6153846153846154	9	8	5	0	0	0.14285714285714285	14	2	15	0.0	0	0.5847234190565997	0.8789915321583397	0.7286197263993982	0.7801271085510579	0.5547775269200904	0.8835603437928707	0.8634901637826956	0.8530387638854696	0	0	0.0	0.004842624510315621	11
4013	0.027644266721929017	0.008811900790459746	0.005195184459136282	0.9513510873154823	-1	0	0	0.2	2	0.9230769230769231	12	0.5357142857142857	0.6153846153846154	9	8	5	0	0	0.14285714285714285	14	2	15	0.0	0	0.5847234190565997	0.8789915321583397	0.7286197263993982	0.7801271085510579	0.5547775269200904	0.8835603437928707	0.8634901637826956	0.8530387638854696	0	0	0.0	0.005195184459136282	18
3559	0.02765356676562307	0.009567184232755446	0.005792952180631588	0.9518653598091151	-1	0	0	0.2	2	0.9230769230769231	12	0.5357142857142857	0.6153846153846154	9	8	5	0	0	0.14285714285714285	14	2	15	0.0	0	0.5847234190565997	0.8789915321583397	0.7286197263993982	0.7801271085510579	0.5547775269200904	0.8835603437928707	0.8634901637826956	0.8530387638854696	0	0	0.0	0.005792952180631588	10
1638	0.019867184748898224	0.0006271265367570892	0.0003635352754609052	0.9664499759745238	-1	0	0	0.25	2	0.9	9	0.5454545454545454	0.9	10	9	1	0	0	0.18181818181818182	11	2	12	0.0	0	0.549086657375834	0.911753931625552	0.7286197263993982	0.7108335806703118	0.5550343226517931	0.9130099352390955	0.8979610558426906	0.8655155318216123	0	0	0.0	0.0003635352754609052	20
2976	0.01906148676368627	0.007217718712177119	0.004246579233635423	0.9767208217772058	-1	0	0	0.3	3	0.7692307692307693	10	0.38461538461538464	0.6153846153846154	10	8	4	0	0	0.23076923076923078	13	3	15	0.0	0	0.5847234190565997	0.8868321758245304	0.6923144846729403	0.7594643706610544	0.6354303267546871	0.8391316501374988	0.8394641948116838	0.8348093957331266	0	0	0.0	0.004246579233635423	4
1851	0.01814843122618908	0.008350807430364322	0.003381713118276868	0.9779662193278225	-1	0	0	0.2222222222222222	2	0.9090909090909091	10	0.65	0.6363636363636364	8	7	4	1	0	0.2	10	2	13	0.09090909090909091	0	0.5918143525091203	0.9127288796580485	0.6923144846729403	0.7866350273519889	0.5549059247859418	0.9166510059033692	0.9150071360513355	0.8825313947063598	1.0	0.125	0.0	0.003381713118276868	16
4454	0.027355579026316777	0.00882631341833386	0.005042291591926943	0.9513974491534382	-1	0	0	0.2	2	0.9230769230769231	12	0.5357142857142857	0.6153846153846154	9	8	5	0	0	0.14285714285714285	14	2	15	0.0	0	0.5847234190565997	0.8789915321583397	0.7286197263993982	0.7801271085510579	0.5547775269200904	0.8835603437928707	0.8634901637826956	0.8530387638854696	0	0	0.0	0.005042291591926943	19
66	None	None	None	None	None	0	0	0.3	3	0.7692307692307693	10	0.42857142857142855	0.23076923076923078	6	3	8	2	0	0.7142857142857143	5	7	15	0.11764705882352941	0.36363636363636365	0.5764346897332858	0.830897843679913	0.8106639420414515	0.94664081705709	0.513548273087539	0.9507807794444866	0.9105594276341328	0.9224630174345518	0.5833333333333334	0.5	0.0	None	0
5334	0.04117623337326898	0.0033202060984526185	-0.00048386564455039325	0.5803607149140609	-1	0	0	0.3	3	0.7692307692307693	10	0.5769230769230769	0.5384615384615384	9	7	5	0	0	0.15384615384615385	13	2	15	0.0	0	0.5847234190565997	0.8062595423617132	0.6461452396696619	0.7532643031584582	0.5547775269200904	0.8707501543673878	0.6455059263411657	0.8150550590259388	0	0	0.0	-4.838656445503932e-05	6
3069	0.027780237702931202	0.009150371277108727	0.004294589803640474	0.9531192089801983	-1	0	0	0.2	2	0.9230769230769231	12	0.5357142857142857	0.6153846153846154	9	8	5	0	0	0.14285714285714285	14	2	15	0.0	0	0.5847234190565997	0.9006697180336146	0.7286197263993982	0.7801271085510579	0.5547775269200904	0.8835603437928707	0.8954455666018574	0.8620664852911676	0	0	0.0	0.004294589803640474	33
4909	0.02814981696545453	0.00963369215992605	0.005502900658088542	0.951064733417974	-1	0	0	0.2	2	0.9230769230769231	12	0.5357142857142857	0.6153846153846154	9	8	5	0	0	0.14285714285714285	14	2	15	0.0	0	0.5847234190565997	0.8789915321583397	0.7286197263993982	0.7801271085510579	0.5547775269200904	0.8835603437928707	0.8634901637826956	0.8530387638854696	0	0	0.0	0.005502900658088542	101
3875	0.02749949155998337	0.008693400151232667	0.004832506720083358	0.9519454816087308	-1	0	0	0.2	2	0.9230769230769231	12	0.5357142857142857	0.6153846153846154	9	8	5	0	0	0.14285714285714285	14	2	15	0.0	0	0.5847234190565997	0.8789915321583397	0.7286197263993982	0.7801271085510579	0.5547775269200904	0.8835603437928707	0.8634901637826956	0.8530387638854696	0	0	0.0	0.004832506720083358	9
5067	0.02716139436062964	0.009157977581295208	0.005300151119065726	0.9516125277441977	-1	0	0	0.2	2	0.9230769230769231	12	0.5357142857142857	0.6153846153846154	9	8	5	0	0	0.14285714285714285	14	2	15	0.0	0	0.5847234190565997	0.8789915321583397	0.7286197263993982	0.7801271085510579	0.5547775269200904	0.8835603437928707	0.8634901637826956	0.8530387638854696	0	0	0.0	0.005300151119065726	21
1938	0.020090787793533665	0.005498466943768292	0.0042236399101229765	0.9081594887261597	-1	0	0	0.25	2	0.9	9	0.5454545454545454	0.8	9	8	2	0	0	0.18181818181818182	11	2	12	0.0	0	0.5847234190565997	0.9200211533026932	0.7286197263993982	0.7189466212748166	0.5550343226517931	0.9225176765454416	0.8979610558426906	0.875770988401031	0	0	0.0	0.0042236399101229765	26
3779	0.03076972431857157	0.016517654159252708	-0.01597308918406589	0.9488551446882577	-1	0	0	0.2	2	0.9230769230769231	12	0.5357142857142857	0.6153846153846154	9	8	5	0	0	0.14285714285714285	14	2	15	0.0	0	0.5847234190565997	0.8789986567357361	0.7286197263993982	0.8020603904320489	0.5547775269200904	0.9101501217877414	0.8815272294812153	0.8698037081241565	0	0	0.0	-0.001597308918406589	1
1595	0.01783552289005591	0.00027133874015293214	-3.674158807725399e-07	0.9695886063688695	-1	0	0	0.25	2	0.8888888888888888	8	0.55	0.8888888888888888	9	8	1	0	0	0.2	10	2	11	0.0	0	0.5134498956950682	0.7320612815364944	0.6560092429464823	0.8270535453705647	0.5550343226517931	0.7729395340960261	0.6453346476367962	0.779884359351916	0	0	0.0	-3.674158807725399e-08	12
3051	0.019335828834583207	0.008316328342755617	0.005132333518206449	0.9764931355298936	-1	0	0	0.3	3	0.7692307692307693	10	0.38461538461538464	0.6153846153846154	10	8	4	0	0	0.23076923076923078	13	3	15	0.0	0	0.5847234190565997	0.8868321758245304	0.6923144846729403	0.7594643706610544	0.5549059247859418	0.8904771012312211	0.8001220676068403	0.8542151179701821	0	0	0.0	0.005132333518206449	23
1968	0.020470109704772584	0.005395947313433246	0.004105474554324269	0.9088502871845155	-1	0	0	0.25	2	0.9	9	0.5454545454545454	0.8	9	8	2	0	0	0.18181818181818182	11	2	12	0.0	0	0.5847234190565997	0.9200211533026932	0.7286197263993982	0.7189466212748166	0.5550343226517931	0.9225176765454416	0.8979610558426906	0.875770988401031	0	0	0.0	0.004105474554324269	22
4805	0.02770163798074817	0.009558546375182149	0.005417064962362002	0.9516135548703872	-1	0	0	0.2	2	0.9230769230769231	12	0.5357142857142857	0.6153846153846154	9	8	5	0	0	0.14285714285714285	14	2	15	0.0	0	0.5847234190565997	0.8789915321583397	0.7286197263993982	0.7801271085510579	0.5547775269200904	0.8835603437928707	0.8634901637826956	0.8530387638854696	0	0	0.0	0.005417064962362002	44
5055	0.016865944023865567	0.006010311706409761	0.0006433377131181556	0.9706308908132475	-1	0	0	0.4	4	0.6153846153846154	8	0.46875	0.5384615384615384	9	7	5	0	0	0.5	8	4	15	0.0	0	0.5847234190565997	0.9200211533026932	0.7286197263993982	0.7524958260140717	0.5550343226517931	0.9225176765454416	0.8979610558426906	0.8819006370895889	0	0	0.0	0.0006433377131181556	7
2799	0.01874800675682859	0.007492653133913412	0.004796788998071255	0.9768967140407215	-1	0	0	0.2	2	0.9230769230769231	12	0.5357142857142857	0.6923076923076923	10	9	4	0	0	0.14285714285714285	14	2	15	0.0	0	0.5847234190565997	0.8868321758245304	0.6923144846729403	0.7594643706610544	0.5549059247859418	0.8904771012312211	0.8001220676068403	0.8542151179701821	0	0	0.0	0.004796788998071255	8
3584	0.027985218588262816	0.009731756912546685	0.005908427217965936	0.9510515611732039	-1	0	0	0.2	2	0.9230769230769231	12	0.5357142857142857	0.6153846153846154	9	8	5	0	0	0.14285714285714285	14	2	15	0.0	0	0.5847234190565997	0.8789915321583397	0.7286197263993982	0.7801271085510579	0.5547775269200904	0.8835603437928707	0.8634901637826956	0.8530387638854696	0	0	0.0	0.005908427217965936	34
423	0.00258744697358545	0.002163594919195121	-0.0021417616998957558	0.9810005140447197	-1	0	0	0.6666666666666666	2	0.5	1	0.6666666666666666	0.5	2	1	1	0	0	0.6666666666666666	3	2	4	0.0	0	0.42456170849281216	0.8196703942452819	0.2617096472914794	0.6959446219657728	0.5340387485204291	0.8340203332668923	0.8498590543677388	0.7889913514214777	0	0	0.0	-0.0002141761699895756	15
637	0.030921240304916532	0.010430876243551459	-0.010141197846103341	0.978638125372455	-1	0	0	0.2	2	0.9230769230769231	12	0.5357142857142857	0.9230769230769231	13	12	1	0	0	0.14285714285714285	14	2	15	0.0	0	0.5989052859616408	0.9416064900053573	0.46337163627144545	0.9479642127658431	0.21440077997135587	0.9260956159085183	0.8979610558426906	0.9391744336732215	0	0	0.0	-0.0010141197846103341	1
4631	0.0304753798446207	0.003836392586094332	0.003008495491867732	0.8943572560022288	-1	0	0	0.3	3	0.7692307692307693	10	0.5769230769230769	0.5384615384615384	9	7	5	0	0	0.15384615384615385	13	2	15	0.0	0	0.5847234190565997	0.8423602164518478	0.6461452396696619	0.7400453210125336	0.5547775269200904	0.8356724451611773	0.6453346476367962	0.80992015179261	0	0	0.0	0.003008495491867732	9
1408	0.01989996003139363	0.0004578427227628836	0.00025852351343098586	0.9666022619926137	-1	0	0	0.25	2	0.9	9	0.5454545454545454	0.9	10	9	1	0	0	0.18181818181818182	11	2	12	0.0	0	0.549086657375834	0.911753931625552	0.7286197263993982	0.7108335806703118	0.5550343226517931	0.9130099352390955	0.8979610558426906	0.8655155318216123	0	0	0.0	0.00025852351343098586	14
1553	0.019630842019253716	0.0006551699594756244	0.00018724825835025126	0.966602388959674	-1	0	0	0.25	2	0.9	9	0.5454545454545454	0.9	10	9	1	0	0	0.18181818181818182	11	2	12	0.0	0	0.549086657375834	0.911753931625552	0.7286197263993982	0.7108335806703118	0.5550343226517931	0.9130099352390955	0.8979610558426906	0.8655155318216123	0	0	0.0	0.00018724825835025126	14
4927	0.02806421036683501	0.009212732084305387	0.005377923529790956	0.9512013152260476	-1	0	0	0.2	2	0.9230769230769231	12	0.5357142857142857	0.6153846153846154	9	8	5	0	0	0.14285714285714285	14	2	15	0.0	0	0.5847234190565997	0.8789915321583397	0.7286197263993982	0.7801271085510579	0.5547775269200904	0.8835603437928707	0.8634901637826956	0.8530387638854696	0	0	0.0	0.005377923529790956	27
675	0.013811342001988637	0.0030917132772565244	-0.0030225667042375662	0.9799783952798145	-1	0	0	0.2	2	0.9166666666666666	11	0.5384615384615384	0.9166666666666666	12	11	1	0	0	0.15384615384615385	13	2	14	0.0	0	0.5606213848960883	0.8949507865918851	0.6539417928936765	0.901862399886069	0.5052912688674674	0.9166773211905912	0.8979610558426906	0.9048936752093131	0	0	0.0	-0.00030225667042375665	2
3906	0.03895137262356913	0.0034751978040539313	-0.0011466111205996523	0.6574417094583698	-1	0	0	0.3	3	0.7692307692307693	10	0.5769230769230769	0.5384615384615384	9	7	5	0	0	0.15384615384615385	13	2	15	0.0	0	0.5847234190565997	0.8559374204241691	0.6461452396696619	0.7823098514885739	0.5547775269200904	0.855586233917941	0.6455059263411657	0.8338843738829796	0	0	0.0	-0.00011466111205996524	3
2950	0.0193612741230447	0.008457058613440453	0.004637030731688263	0.9773617630965713	-1	0	0	0.3	3	0.7692307692307693	10	0.38461538461538464	0.6153846153846154	10	8	4	0	0	0.23076923076923078	13	3	15	0.0	0	0.5847234190565997	0.9062322007797733	0.6923144846729403	0.7594643706610544	0.5549059247859418	0.8904771012312211	0.821297363302353	0.8627058000746728	0	0	0.0	0.004637030731688263	55
5137	0.027278669338891795	0.009382950994603055	0.005356979418554849	0.9516586226906807	-1	0	0	0.2	2	0.9230769230769231	12	0.5357142857142857	0.6153846153846154	9	8	5	0	0	0.14285714285714285	14	2	15	0.0	0	0.5847234190565997	0.8789915321583397	0.7286197263993982	0.7801271085510579	0.5547775269200904	0.8835603437928707	0.8634901637826956	0.8530387638854696	0	0	0.0	0.005356979418554849	11
1183	0.01970477830485519	0.0005294484185945289	0.00021608595482934762	0.9668085933839351	-1	0	0	0.25	2	0.9	9	0.5454545454545454	0.9	10	9	1	0	0	0.18181818181818182	11	2	12	0.0	0	0.549086657375834	0.911753931625552	0.7286197263993982	0.7108335806703118	0.5550343226517931	0.9130099352390955	0.8979610558426906	0.8655155318216123	0	0	0.0	0.00021608595482934762	31
1325	0.024775066918265212	0.003208164183574603	-0.002846001654798896	0.5331217254915392	-1	0	0	0.2	2	0.9166666666666666	11	0.5384615384615384	0.9166666666666666	12	11	1	0	0	0.15384615384615385	13	2	14	0.0	0	0.48798329356462833	0.9010920504914243	0.6923144846729403	0.9147202512652046	0.6992546060297112	0.9496392465063247	0.9301807381700562	0.9245839003776514	0	0	0.0	-0.0002846001654798896	5
1527	0.004099852134940636	0.0030189022280613653	-0.003011445108730702	0.9698503375587832	-1	0	0	0.5	2	0.75	3	0.6	0.75	4	3	1	0	0	0.4	5	2	6	0.0	0	0.631839344248853	0.950514516305665	0.7510502797282813	0.5558424461327184	0.5164547350588691	0.9534934570140703	0.9301807381700562	0.8876265147888668	0	0	0.0	-0.00030114451087307024	1
1085	0.019713497336150604	0.0004903748058884985	0.0003346482692199407	0.9665064911438651	-1	0	0	0.25	2	0.9	9	0.5454545454545454	0.9	10	9	1	0	0	0.18181818181818182	11	2	12	0.0	0	0.549086657375834	0.911753931625552	0.7286197263993982	0.7108335806703118	0.5550343226517931	0.9130099352390955	0.8979610558426906	0.8655155318216123	0	0	0.0	0.0003346482692199407	28
3006	0.019397214607649704	0.00886144151948562	0.0049432191968594675	0.9765058860878928	-1	0	0	0.3	3	0.7692307692307693	10	0.5769230769230769	0.6153846153846154	10	8	4	0	0	0.15384615384615385	13	2	15	0.0	0	0.5847234190565997	0.8868321758245304	0.6923144846729403	0.7594643706610544	0.5549059247859418	0.8904771012312211	0.8001220676068403	0.8542151179701821	0	0	0.0	0.0049432191968594675	12
1584	0.019673695661432254	0.0007561083266169673	0.00026421089720605334	0.9667468191007029	-1	0	0	0.25	2	0.9	9	0.5454545454545454	0.9	10	9	1	0	0	0.18181818181818182	11	2	12	0.0	0	0.549086657375834	0.911753931625552	0.7286197263993982	0.7108335806703118	0.5550343226517931	0.9130099352390955	0.8979610558426906	0.8655155318216123	0	0	0.0	0.00026421089720605334	25
3853	0.022381161137864192	0.006195618615819629	-0.005773696618709303	0.9617288048405054	-1	0	0	0.3	3	0.7692307692307693	10	0.5769230769230769	0.6153846153846154	8	8	6	1	0	0.15384615384615385	13	2	15	0.0625	0	0.6131366459448184	0.8930722954104349	0.6461452396696619	0.8251433070561113	0.5547775269200904	0.8955619242991304	0.8912268542393331	0.8744605713598176	1.0	0.375	0.0	-0.0005773696618709302	0
1705	0.005190106672153902	0.0034958863727577567	-0.003390348247465805	0.977255988242553	-1	0.25	1	0.4	4	0.6666666666666666	8	0.42424242424242425	0.6666666666666666	10	8	3	0	0	0.2727272727272727	11	3	14	0.0	0.6666666666666666	0.549086657375834	0.911753931625552	0.7286197263993982	0.7108335806703118	0.5550343226517931	0.9130099352390955	0.8979610558426906	0.8655155318216123	0	0	0.0	-0.0003390348247465805	2
2155	0.01788201415354895	0.008346555092332321	0.0014837502355178156	0.9747144550029028	-1	0	0	0.25	2	0.9	9	0.5454545454545454	0.8	9	8	2	0	0	0.18181818181818182	11	2	12	0.0	0	0.5847234190565997	0.9200211533026932	0.7286197263993982	0.8263856668342201	0.5550343226517931	0.9225176765454416	0.8979610558426906	0.8965969650558483	0	0	0.0	0.0014837502355178156	5
4950	0.02755899970374076	0.009474756693858905	0.005478298041450937	0.9510394599436179	-1	0	0	0.2	2	0.9230769230769231	12	0.5357142857142857	0.6153846153846154	9	8	5	0	0	0.14285714285714285	14	2	15	0.0	0	0.5847234190565997	0.8789915321583397	0.7286197263993982	0.7801271085510579	0.5547775269200904	0.8835603437928707	0.8634901637826956	0.8530387638854696	0	0	0.0	0.005478298041450937	19
2647	0.009570459357553008	0.005993710038802076	-0.004027830221804839	0.9763539308107412	-1	0	0	0.4	2	0.8	4	0.5833333333333334	0.6	4	3	2	0	0	0.3333333333333333	6	2	7	0.0	0	0.5918143525091203	0.890892399487752	0.68738248303453	0.765979562836416	0.5673890244165652	0.8959321242560407	0.8001220676068403	0.8597022492979824	0	0	0.0	-0.0004027830221804839	4
1650	0.017347622785740962	0.007314761638836603	0.002851344845554266	0.9758704996515539	-1	0	0	0.25	2	0.9	9	0.5454545454545454	0.8	9	8	2	0	0	0.18181818181818182	11	2	12	0.0	0	0.5847234190565997	0.9200211533026932	0.7286197263993982	0.7189466212748166	0.5550343226517931	0.9225176765454416	0.8979610558426906	0.875770988401031	0	0	0.0	0.002851344845554266	46
3278	0.02598145356140356	0.009797924334982827	0.004391332307437961	0.9539036751800012	-1	0	0	0.2	2	0.9230769230769231	12	0.5357142857142857	0.7692307692307693	11	10	3	0	0	0.14285714285714285	14	2	15	0.0	0	0.5847234190565997	0.9026486612816995	0.7286197263993982	0.7170095334936232	0.5550343226517931	0.9039855040050824	0.8979610558426906	0.858108231517144	0	0	0.0	0.004391332307437961	20
3052	0.020955156472926614	0.005547849388818217	0.005489047310108174	0.9077853463338464	-1	0	0	0.25	2	0.9	9	0.5454545454545454	0.8	9	8	2	0	0	0.18181818181818182	11	2	12	0.0	0	0.5847234190565997	0.9200211533026932	0.7286197263993982	0.7189466212748166	0.5550343226517931	0.9225176765454416	0.8979610558426906	0.875770988401031	0	0	0.0	0.005489047310108174	8
5326	0.028095748806216306	0.009154519276324817	0.00519014859097739	0.9510165365136369	-1	0	0	0.2	2	0.9230769230769231	12	0.5357142857142857	0.6153846153846154	9	8	5	0	0	0.14285714285714285	14	2	15	0.0	0	0.5847234190565997	0.8789915321583397	0.7286197263993982	0.7801271085510579	0.5547775269200904	0.8835603437928707	0.8634901637826956	0.8530387638854696	0	0	0.0	0.00519014859097739	28
4943	0.028081200642399617	0.009251994999472907	0.00514029606142316	0.9514236538435266	-1	0	0	0.2	2	0.9230769230769231	12	0.5357142857142857	0.6153846153846154	9	8	5	0	0	0.14285714285714285	14	2	15	0.0	0	0.5847234190565997	0.8789915321583397	0.7286197263993982	0.7801271085510579	0.5547775269200904	0.8835603437928707	0.8634901637826956	0.8530387638854696	0	0	0.0	0.00514029606142316	9
3865	0.028036541386809267	0.00982049924968884	0.005562344747883306	0.9511248799632399	-1	0	0	0.2	2	0.9230769230769231	12	0.5357142857142857	0.6153846153846154	9	8	5	0	0	0.14285714285714285	14	2	15	0.0	0	0.5847234190565997	0.8789915321583397	0.7286197263993982	0.7801271085510579	0.5547775269200904	0.8835603437928707	0.8634901637826956	0.8530387638854696	0	0	0.0	0.005562344747883306	9
554	0.0017883608523526732	0.0017643507053773633	-0.0017642947783327056	0.9843111514342509	-1	0	0	1.0	1	0	0	1.0	0	1	0	0	1	0	0.5	1	2	2	0.3333333333333333	0	0	0	0	0	0	0	0	0	0	0	0	-0.00017642947783327057	53
44	0.0020801275908466934	0.0020115066092022764	-0.002011502234163834	0.985586016086213	-1	0	0	1.0	2	0.0	0	1.0	0	2	0	0	0	0	0.3333333333333333	3	1	3	0.0	1.0	0	0	0	0	0	0	0	0	0	0	0	-0.00020115022341638339	13
4224	0.027730995774258426	0.009057389448104898	0.00505710237331338	0.9515752892626044	-1	0	0	0.2	2	0.9230769230769231	12	0.5357142857142857	0.6153846153846154	9	8	5	0	0	0.14285714285714285	14	2	15	0.0	0	0.5847234190565997	0.8789915321583397	0.7286197263993982	0.7801271085510579	0.5547775269200904	0.8835603437928707	0.8634901637826956	0.8530387638854696	0	0	0.0	0.00505710237331338	24
1414	0.01991354185643527	0.0005717715170232286	0.0001293230586832428	0.9667228000271876	-1	0	0	0.25	2	0.9	9	0.5454545454545454	0.9	10	9	1	0	0	0.18181818181818182	11	2	12	0.0	0	0.549086657375834	0.911753931625552	0.7286197263993982	0.7108335806703118	0.5550343226517931	0.9130099352390955	0.8979610558426906	0.8655155318216123	0	0	0.0	0.0001293230586832428	19
4780	0.02811476801639108	0.009175440142237524	0.005328070392177001	0.9510895028431763	-1	0	0	0.2	2	0.9230769230769231	12	0.5357142857142857	0.6153846153846154	9	8	5	0	0	0.14285714285714285	14	2	15	0.0	0	0.5847234190565997	0.8789915321583397	0.7286197263993982	0.7801271085510579	0.5547775269200904	0.8835603437928707	0.8634901637826956	0.8530387638854696	0	0	0.0	0.005328070392177001	14
1519	0.0193696435314025	0.0006624042954816589	0.0002892600627346638	0.9665950119815392	-1	0	0	0.25	2	0.9	9	0.5454545454545454	0.9	10	9	1	0	0	0.18181818181818182	11	2	12	0.0	0	0.549086657375834	0.911753931625552	0.7286197263993982	0.7108335806703118	0.5550343226517931	0.9130099352390955	0.8979610558426906	0.8655155318216123	0	0	0.0	0.0002892600627346638	7
4138	0.027483873168986896	0.009626055733225553	0.0049258665278124085	0.951819277478674	-1	0	0	0.2	2	0.9230769230769231	12	0.5357142857142857	0.6153846153846154	9	8	5	0	0	0.14285714285714285	14	2	15	0.0	0	0.5847234190565997	0.8789915321583397	0.7286197263993982	0.7801271085510579	0.5547775269200904	0.8835603437928707	0.8634901637826956	0.8530387638854696	0	0	0.0	0.0049258665278124085	17
3826	0.02766746448717806	0.009279474752503852	0.005705028686059274	0.9516566954767913	-1	0	0	0.2	2	0.9230769230769231	12	0.5357142857142857	0.6153846153846154	9	8	5	0	0	0.14285714285714285	14	2	15	0.0	0	0.5847234190565997	0.8789915321583397	0.7286197263993982	0.7801271085510579	0.5547775269200904	0.8835603437928707	0.8634901637826956	0.8530387638854696	0	0	0.0	0.005705028686059274	35
2348	0.020209500393947675	0.005132805060874048	0.004105866280330238	0.9083850136442116	-1	0	0	0.25	2	0.9	9	0.5454545454545454	0.8	9	8	2	0	0	0.18181818181818182	11	2	12	0.0	0	0.5847234190565997	0.9200211533026932	0.7286197263993982	0.7189466212748166	0.5550343226517931	0.9225176765454416	0.8979610558426906	0.875770988401031	0	0	0.0	0.004105866280330238	37
2292	0.017658959197520748	0.007475458851010611	0.003067711297944713	0.9758051466179204	-1	0	0	0.25	2	0.9	9	0.5454545454545454	0.8	9	8	2	0	0	0.18181818181818182	11	2	12	0.0	0	0.5847234190565997	0.9200211533026932	0.7286197263993982	0.7189466212748166	0.5550343226517931	0.9225176765454416	0.8979610558426906	0.875770988401031	0	0	0.0	0.003067711297944713	12
444	0.005958472346403697	0.002295333891818131	-0.002269240909025141	0.9792564402077802	-1	0	0	0.5	2	0.6666666666666666	2	0.625	0.6666666666666666	3	2	1	0	0	0.5	4	2	5	0.0	0	0.5134498956950682	0.599369946570263	0.6560092429464823	0.8903013163803958	0.5550343226517931	0.5293890326581111	0.6455059263411657	0.7050476671078673	0	0	0.0	-0.00022692409090251407	25
255	0.002186960806999757	0.0021284714132545914	-0.002128381560273445	0.9840600758722964	-1	0	0	0.6666666666666666	2	0.5	1	1.0	0	1	0	2	1	0	1.0	2	2	4	0.14285714285714285	0	0	0	0	0	0	0	0	0	0	0	0	-0.00021283815602734452	12
284	0.004336040898805027	0.003129434493723672	-0.0031188136975937707	0.9840022981009342	-1	0	0	0.3333333333333333	1	1.0	2	0.6666666666666666	0.5	2	1	1	3	0	0.6666666666666666	2	3	4	0.6	0	0.5139700506044742	0.8577101884862152	0.5426653174740008	0.9881867880503906	0.7494957406682292	0.797077592307106	0.9528727994624924	0.9262452714936305	0.5	0.5	0.433905875017667	-0.00031188136975937705	20
2133	0.020655941600329693	0.004749624896462783	0.004633199687214109	0.9079068557976206	-1	0	0	0.25	2	0.9	9	0.5454545454545454	0.8	9	8	2	0	0	0.18181818181818182	11	2	12	0.0	0	0.5847234190565997	0.9200211533026932	0.7286197263993982	0.7189466212748166	0.5550343226517931	0.9225176765454416	0.8979610558426906	0.875770988401031	0	0	0.0	0.004633199687214109	7
221	0.02494429269829474	0.004409504241631323	-0.004406609232010159	0.9716032994330255	-1	0	0	0.5	5	0.38461538461538464	5	0.3125	0.38461538461538464	8	5	6	0	0	0.75	8	6	15	0.0	0.25	0.5673598920225944	0.9163945123450283	0.3711838237417981	0.9414466595182268	0.5884762815125578	0.8960547544054138	0.8853953969588667	0.919973340265928	0	0	0.0	-0.0004406609232010159	37
4917	0.027748854703270664	0.009533961985397887	0.005429649441512325	0.9516219838157614	-1	0	0	0.2	2	0.9230769230769231	12	0.5357142857142857	0.6153846153846154	9	8	5	0	0	0.14285714285714285	14	2	15	0.0	0	0.5847234190565997	0.8789915321583397	0.7286197263993982	0.7801271085510579	0.5547775269200904	0.8835603437928707	0.8634901637826956	0.8530387638854696	0	0	0.0	0.005429649441512325	52
4788	0.027840600653335535	0.009571029172724748	0.005532193480527256	0.95136661469197	-1	0	0	0.2	2	0.9230769230769231	12	0.5357142857142857	0.6153846153846154	9	8	5	0	0	0.14285714285714285	14	2	15	0.0	0	0.5847234190565997	0.8789915321583397	0.7286197263993982	0.7801271085510579	0.5547775269200904	0.8835603437928707	0.8634901637826956	0.8530387638854696	0	0	0.0	0.005532193480527256	29
3027	0.03312058433821113	0.005888676255634096	0.005485818299975738	0.9086231075512838	-1	0	0	0.25	2	0.9	9	0.5454545454545454	0.8	9	8	2	0	0	0.18181818181818182	11	2	12	0.0	0	0.7911670382003855	0.818617322948384	0.6461452396696619	0.7302284853632068	0.40302672030471465	0.8065054072695893	0.8350280812068257	0.7875271472468113	0	0	0.0	0.005485818299975738	86
5445	0.028164127609587964	0.008810997688126885	0.004898946925268661	0.9517211407795005	-1	0	0	0.2	2	0.9230769230769231	12	0.5357142857142857	0.6153846153846154	9	8	5	0	0	0.14285714285714285	14	2	15	0.0	0	0.5847234190565997	0.8789915321583397	0.7286197263993982	0.7801271085510579	0.5547775269200904	0.8835603437928707	0.8634901637826956	0.8530387638854696	0	0	0.0	0.004898946925268661	15
5309	0.027968674881539732	0.009643739351863861	0.00547368172975613	0.9512362727926881	-1	0	0	0.2	2	0.9230769230769231	12	0.5357142857142857	0.6153846153846154	9	8	5	0	0	0.14285714285714285	14	2	15	0.0	0	0.5847234190565997	0.8789915321583397	0.7286197263993982	0.7801271085510579	0.5547775269200904	0.8835603437928707	0.8634901637826956	0.8530387638854696	0	0	0.0	0.00547368172975613	45
5256	0.027830173700230512	0.009213088245004426	0.005150551326582046	0.9512577837137464	-1	0	0	0.2	2	0.9230769230769231	12	0.5357142857142857	0.6153846153846154	9	8	5	0	0	0.14285714285714285	14	2	15	0.0	0	0.5847234190565997	0.8789915321583397	0.7286197263993982	0.7801271085510579	0.5547775269200904	0.8835603437928707	0.8634901637826956	0.8530387638854696	0	0	0.0	0.005150551326582046	21
5346	0.028381345025186813	0.008113811559649744	0.002528909828247181	0.9200857893668288	-1	0	0	0.2	2	0.9230769230769231	12	0.42857142857142855	0.46153846153846156	7	6	7	0	0	0.7142857142857143	7	5	15	0.0	0	0.5847234190565997	0.822862439574138	0.6461452396696619	0.7988154220204456	0.5547775269200904	0.8267522704410737	0.6455059263411657	0.8164558159895796	0	0	0.0	0.002528909828247181	7
1327	0.018691946092419493	0.0006041965707306472	-0.0004375777501835587	0.968336870425873	-1	0	0	0.25	2	0.8888888888888888	8	0.55	0.8888888888888888	9	8	1	0	0	0.2	10	2	11	0.0	0	0.5134498956950682	0.9213594516001115	0.7286197263993982	0.7178495122590975	0.5550343226517931	0.9225195563614648	0.8979610558426906	0.8762391948853748	0	0	0.0	-4.375777501835587e-05	8
89	0.001681642753326023	0.0016317305146557254	-0.001631730514284808	0.9852788250096082	-1	0	0	0	0	0	0	1.0	0	0	0	0	2	0	1.0	1	1	1	0.5	0	0	0	0	0	0	0	0	0	0	0	0	-0.1	10
3435	0.027485792882581354	0.009181710429340094	0.0054036818566456524	0.9511304145824577	-1	0	0	0.2	2	0.9230769230769231	12	0.5357142857142857	0.6153846153846154	9	8	5	0	0	0.14285714285714285	14	2	15	0.0	0	0.5847234190565997	0.8789915321583397	0.7286197263993982	0.7801271085510579	0.5547775269200904	0.8835603437928707	0.8634901637826956	0.8530387638854696	0	0	0.0	0.0054036818566456524	73
5024	0.027797816371199997	0.009722818324717029	0.005162809860673414	0.9514341652421716	-1	0	0	0.2	2	0.9230769230769231	12	0.5357142857142857	0.6153846153846154	9	8	5	0	0	0.14285714285714285	14	2	15	0.0	0	0.5847234190565997	0.8789915321583397	0.7286197263993982	0.7801271085510579	0.5547775269200904	0.8835603437928707	0.8634901637826956	0.8530387638854696	0	0	0.0	0.005162809860673414	34
563	0.0017375623120261295	0.0016723736707430024	-0.0016723736706056066	0.9822228435379848	-1	0	0	0	0	0	0	1.0	0	0	0	0	3	0	1.0	1	1	1	0.75	0	0	0	0	0	0	0	0	0	0	0	0	-0.1	0
1467	0.019916780197740024	0.0006770577868061708	0.0004707326206130385	0.9665253459467673	-1	0	0	0.25	2	0.9	9	0.5454545454545454	0.9	10	9	1	0	0	0.18181818181818182	11	2	12	0.0	0	0.549086657375834	0.911753931625552	0.7286197263993982	0.7108335806703118	0.5550343226517931	0.9130099352390955	0.8979610558426906	0.8655155318216123	0	0	0.0	0.0004707326206130385	82
857	0.014406112992799187	0.0015200918211851749	-0.0008621854629381204	0.9698958269275545	-1	0	0	0.3333333333333333	2	0.8571428571428571	6	0.5625	0.8571428571428571	7	6	1	0	0	0.25	8	2	9	0.0	0	0.5134498956950682	0.9083041515886463	0.7286197263993982	0.7313801006764724	0.5550343226517931	0.9085761825789725	0.8979610558426906	0.8657280501527052	0	0	0.0	-8.621854629381203e-05	25
814	0.023724768970723467	0.008639762630693895	-0.008639304677764536	0.7406396979304136	-1	0	0	0.2	2	0.9230769230769231	12	1.0	0.9230769230769231	13	12	1	0	0	0.06666666666666667	15	1	15	0.0	0.14285714285714285	0.6109245815040832	0.9318122120406319	0.7286197263993982	0.9182597736466342	0.2825999427497813	0.9445978967633977	0.8979610558426906	0.9323470332731307	0	0	0.0	-0.0008639304677764536	5
4271	0.028046534868158064	0.00899094133130358	0.005145208186067962	0.9516966921193373	-1	0	0	0.2	2	0.9230769230769231	12	0.5357142857142857	0.6153846153846154	9	8	5	0	0	0.14285714285714285	14	2	15	0.0	0	0.5847234190565997	0.8789915321583397	0.7286197263993982	0.7801271085510579	0.5547775269200904	0.8885181852714077	0.8729632306055836	0.8550790139431871	0	0	0.0	0.005145208186067962	34
1665	0.020509892074878824	0.005539253039125846	0.004255210260064736	0.9084122080599196	-1	0	0	0.25	2	0.9	9	0.5454545454545454	0.8	9	8	2	0	0	0.18181818181818182	11	2	12	0.0	0	0.5847234190565997	0.9200211533026932	0.7286197263993982	0.7189466212748166	0.5550343226517931	0.9225176765454416	0.8979610558426906	0.875770988401031	0	0	0.0	0.004255210260064736	46
4935	0.027390618454792737	0.009351842553124656	0.005401191136233455	0.9517382424677249	-1	0	0	0.2	2	0.9230769230769231	12	0.5357142857142857	0.6153846153846154	9	8	5	0	0	0.14285714285714285	14	2	15	0.0	0	0.5847234190565997	0.8789915321583397	0.7286197263993982	0.7801271085510579	0.5547775269200904	0.8835603437928707	0.8634901637826956	0.8530387638854696	0	0	0.0	0.005401191136233455	21
3488	0.0281491574914239	0.008982624894031805	0.004872857574690869	0.9516124586648957	-1	0	0	0.2	2	0.9230769230769231	12	0.5357142857142857	0.6153846153846154	9	8	5	0	0	0.14285714285714285	14	2	15	0.0	0	0.5847234190565997	0.8789915321583397	0.7286197263993982	0.7801271085510579	0.5547775269200904	0.8835603437928707	0.8634901637826956	0.8530387638854696	0	0	0.0	0.004872857574690869	15
5426	None	None	None	None	None	0	0	0.2	2	0.9166666666666666	11	1.0	0.4166666666666667	6	5	7	3	0	0.2857142857142857	7	2	14	0.17647058823529413	0	0.6131366459448184	0.7714404809310248	0.6461452396696619	0.8383938290481117	0.5547775269200904	0.784248706067652	0.6423910855978797	0.7997067870006874	0.5	0.5	0.0	None	0
344	0.004286643876921803	0.0029955877658629903	-0.002983322593803979	0.9676582142769655	-1	0	0	0.3333333333333333	1	1.0	2	1.0	1.0	2	2	1	1	0	0.25	4	1	4	0.16666666666666666	0	0.7576833227196706	0.798885137714324	0.797958295755633	0.8221226212377324	0.8640422121609654	0.6011912246685726	0.7124091897020106	0.751542453787996	1.0	0.5	0.0	-0.0002983322593803979	18
3666	0.027959313237884583	0.009270633213837972	0.005518126712433027	0.9510831036421016	-1	0	0	0.2	2	0.9230769230769231	12	0.5357142857142857	0.6153846153846154	9	8	5	0	0	0.14285714285714285	14	2	15	0.0	0	0.5847234190565997	0.8789915321583397	0.7286197263993982	0.7801271085510579	0.5547775269200904	0.8835603437928707	0.8634901637826956	0.8530387638854696	0	0	0.0	0.005518126712433027	93
4673	0.028090063427837878	0.009407662692107275	0.004963003751778051	0.9513254160368795	-1	0	0	0.2	2	0.9230769230769231	12	0.5357142857142857	0.6153846153846154	9	8	5	0	0	0.14285714285714285	14	2	15	0.0	0	0.5847234190565997	0.8789915321583397	0.7286197263993982	0.7801271085510579	0.5547775269200904	0.8835603437928707	0.8634901637826956	0.8530387638854696	0	0	0.0	0.004963003751778051	17
4373	0.054522898167121386	0.014719279463702684	-0.011245951489752508	0.6616408081375666	-1	0	0	0.2	2	0.9230769230769231	12	0.5357142857142857	0.6153846153846154	9	8	5	0	0	0.14285714285714285	14	2	15	0.0	0	0.5847234190565997	0.8062595423617132	0.6461452396696619	0.7532643031584582	0.5547775269200904	0.8707501543673878	0.6455059263411657	0.8150550590259388	0	0	0.0	-0.001124595148975251	1
2104	0.020392576187047155	0.005717726018928309	0.004097115598072825	0.908797966224524	-1	0	0	0.25	2	0.9	9	0.5454545454545454	0.8	9	8	2	0	0	0.18181818181818182	11	2	12	0.0	0	0.5847234190565997	0.9200211533026932	0.7286197263993982	0.7189466212748166	0.5550343226517931	0.9225176765454416	0.8979610558426906	0.875770988401031	0	0	0.0	0.004097115598072825	37
3599	0.02823499902720366	0.009210324032500905	0.005170732127401137	0.9512162994086937	-1	0	0	0.2	2	0.9230769230769231	12	0.5357142857142857	0.6153846153846154	9	8	5	0	0	0.14285714285714285	14	2	15	0.0	0	0.5847234190565997	0.8789915321583397	0.7286197263993982	0.7801271085510579	0.5547775269200904	0.8835603437928707	0.8634901637826956	0.8530387638854696	0	0	0.0	0.005170732127401137	31
4864	0.037294418063589414	0.003663523694629317	-0.0036553313692796394	0.6695709091410164	-1	0	0	0.2	2	0.9230769230769231	12	0.5357142857142857	0.6923076923076923	10	9	4	0	0	0.14285714285714285	14	2	15	0.0	0	0.5847234190565997	0.8720213333739631	0.6923144846729403	0.7211475416012373	0.5549059247859418	0.8724833972681906	0.7235699794774336	0.8316550723423483	0	0	0.0	-0.00036553313692796395	4
4477	0.02757896633368635	0.009361920746928981	0.004924621113624964	0.9513951160572413	-1	0	0	0.2	2	0.9230769230769231	12	0.5357142857142857	0.6153846153846154	9	8	5	0	0	0.14285714285714285	14	2	15	0.0	0	0.5847234190565997	0.8789915321583397	0.7286197263993982	0.7801271085510579	0.5547775269200904	0.8835603437928707	0.8634901637826956	0.8530387638854696	0	0	0.0	0.004924621113624964	14
3539	0.051902509183699826	0.014390134260860037	-0.014324340252248898	0.6840912298242021	-1	0	0	0.2	2	0.9230769230769231	12	0.5357142857142857	0.6153846153846154	9	8	5	0	0	0.14285714285714285	14	2	15	0.0	0	0.5847234190565997	0.8789915321583397	0.6461452396696619	0.7975305789852596	0.5547775269200904	0.8835603437928707	0.6455059263411657	0.8573530980813607	0	0	0.0	-0.00143243402522489	1
4667	0.02807687765398239	0.009262789052996259	0.0049203398366918045	0.9514957679803864	-1	0	0	0.2	2	0.9230769230769231	12	0.5357142857142857	0.6153846153846154	9	8	5	0	0	0.14285714285714285	14	2	15	0.0	0	0.5847234190565997	0.8789915321583397	0.7286197263993982	0.7801271085510579	0.5547775269200904	0.8835603437928707	0.8634901637826956	0.8530387638854696	0	0	0.0	0.0049203398366918045	14
3728	0.02782902288670838	0.009226864992344288	0.005550797210575819	0.9511926090071192	-1	0	0	0.2	2	0.9230769230769231	12	0.5357142857142857	0.6153846153846154	9	8	5	0	0	0.14285714285714285	14	2	15	0.0	0	0.5847234190565997	0.8789915321583397	0.7286197263993982	0.7801271085510579	0.5547775269200904	0.8835603437928707	0.8634901637826956	0.8530387638854696	0	0	0.0	0.005550797210575819	50
808	0.0290441835390843	0.011130597824687482	-0.010061014955350762	0.8255562854779379	-1	0	0	0.25	2	0.9	9	0.5454545454545454	0.8	10	8	1	1	0	0.18181818181818182	11	2	12	0.25	0	0.7061885574400721	0.74349883728438	0.804795938383861	0.8451210030786044	0.4729558647004167	0.7626310866311159	0.8784637051248216	0.7874143302457046	1.0	0	0.0	-0.0010061014955350762	3
3659	0.02792156273457184	0.009880570768434174	0.005268562066501695	0.9515603051522563	-1	0	0	0.2	2	0.9230769230769231	12	0.5357142857142857	0.6153846153846154	9	8	5	0	0	0.14285714285714285	14	2	15	0.0	0	0.5847234190565997	0.8789915321583397	0.7286197263993982	0.7801271085510579	0.5547775269200904	0.8835603437928707	0.8634901637826956	0.8530387638854696	0	0	0.0	0.005268562066501695	34
4816	0.02138141370912035	0.004401055414050986	-0.004078136735239832	0.9655718834365239	-1	0	0	0.2	2	0.9230769230769231	12	0.5357142857142857	0.6923076923076923	10	9	4	0	0	0.14285714285714285	14	2	15	0.0	0	0.5847234190565997	0.8720213333739631	0.6560092429464823	0.7865907533254836	0.5549059247859418	0.8724833972681906	0.6454202916492959	0.8475501856264522	0	0	0.0	-0.0004078136735239832	2
2795	0.014689100056180567	0.004559682472624748	0.0023911640389385463	0.9764438229019942	-1	0	0	0.2857142857142857	2	0.875	7	0.5555555555555556	0.875	8	7	1	0	0	0.2222222222222222	9	2	10	0.0	0	0.5918143525091203	0.9286074193321333	0.7286197263993982	0.7279730258440053	0.5673890244165652	0.932510128069343	0.8979610558426906	0.8868122937702457	0	0	0.0	0.0023911640389385463	5
4916	0.028204057258816115	0.009028934694936357	0.004907508605828074	0.952846830735215	-1	0	0	0.2	2	0.9230769230769231	12	0.5357142857142857	0.6153846153846154	9	8	5	0	0	0.14285714285714285	14	2	15	0.0	0	0.5847234190565997	0.8789915321583397	0.7286197263993982	0.7801271085510579	0.5547775269200904	0.8835603437928707	0.8634901637826956	0.8530387638854696	0	0	0.0	0.004907508605828074	20
768	0.0071305483456738684	0.0035204385915805366	-0.003506430906266572	0.9789160161453984	-1	0	0	0.5	3	0.5	3	0.5333333333333333	0.3333333333333333	4	2	3	1	0	0.6	5	3	8	0.125	0	0.5918143525091203	0.7956925101404171	0.39548355652565337	0.9424833828894834	0.7159618663099737	0.8456423412476102	0.8572827784820385	0.8756955906852393	1.0	0	0.0	-0.0003506430906266572	9
2178	0.01999767171796668	0.002253716549527346	-0.0011663640917898975	0.9671963122117248	-1	0	0	0.2	2	0.9166666666666666	11	0.5384615384615384	0.8333333333333334	11	10	2	0	0	0.15384615384615385	13	2	14	0.0	0	0.5134498956950682	0.9038256704063226	0.7286197263993982	0.7035103573012651	0.5550343226517931	0.9039871920238296	0.8979610558426906	0.8559797300176784	0	0	0.0	-0.00011663640917898975	3
446	0.006113101876958784	0.003467167520758415	-0.0034663649814022065	0.9712604212955894	-1	0	0	0.3333333333333333	1	1.0	2	1.0	1.0	3	2	0	3	0	0.25	1	4	4	1.0	0	0.48065130829987657	0.9207189029589772	0.11534673227908958	0.8174029149339198	0.8393704591539507	0.8858946322569261	0.9539353641052616	0.8808139075875517	0.3333333333333333	0	0.0	-0.00034663649814022063	7
4320	0.027283941052284596	0.007861886808073424	0.003544626903324333	0.9206648991651676	-1	0	0	0.2	2	0.9230769230769231	12	0.42857142857142855	0.46153846153846156	7	6	7	0	0	0.7142857142857143	7	5	15	0.0	0	0.5847234190565997	0.822862439574138	0.6461452396696619	0.7988154220204456	0.5547775269200904	0.8267522704410737	0.6455059263411657	0.8164558159895796	0	0	0.0	0.003544626903324333	10
175	0.015037511585471933	0.004575668143985887	-0.0041510754526592536	0.9397830022171618	-1	0	0	0.1	1	1.0	13	0.3	0.5384615384615384	7	7	7	4	0	0.5	5	10	15	0.2222222222222222	0	0.8051894838820545	0.7511227234652319	0.1866346815095707	0.9149638345794965	0.6702789923973762	0.8913505725190415	0.9465740718500493	0.865492195922632	0.14285714285714285	0.42857142857142855	0.0	-0.00041510754526592536	15
1014	0.007807858988105373	0.002344719055690875	-0.0023202931686554435	0.9792995263275704	-1	0	0	0.5	2	0.75	3	0.6	0.75	4	3	1	0	0	0.4	5	2	6	0.0	0	0.631839344248853	0.9673007030463069	0.7510502797282813	0.7158866557582008	0.21440077997135587	0.9376880892821771	0.9527619696332927	0.9122046962514937	0	0	0.0	-0.00023202931686554435	7
1598	0.004000518122968216	0.002992384491091769	-0.002992379626126838	0.971229185286759	-1	0	0	0.5	2	0.75	3	0.6	0.75	4	3	1	0	0	0.4	5	2	6	0.0	0	0.631839344248853	0.950514516305665	0.7510502797282813	0.5558424461327184	0.5323781159754385	0.9499352783356796	0.9253484409489516	0.8850251123639157	0	0	0.0	-0.00029923796261268384	0
1068	0.019361025311358967	0.0003452753766082252	0.0002403928938869069	0.9665815408047405	-1	0	0	0.25	2	0.9	9	0.5454545454545454	0.9	10	9	1	0	0	0.18181818181818182	11	2	12	0.0	0	0.549086657375834	0.911753931625552	0.7286197263993982	0.7108335806703118	0.5550343226517931	0.9130099352390955	0.8979610558426906	0.8655155318216123	0	0	0.0	0.0002403928938869069	55
3687	0.02791843012747779	0.009495164637490837	0.005163114716487308	0.9512853751646374	-1	0	0	0.2	2	0.9230769230769231	12	0.5357142857142857	0.6153846153846154	9	8	5	0	0	0.14285714285714285	14	2	15	0.0	0	0.5847234190565997	0.8789915321583397	0.7286197263993982	0.7801271085510579	0.5547775269200904	0.8835603437928707	0.8634901637826956	0.8530387638854696	0	0	0.0	0.005163114716487308	34
5080	0.03760986198394445	0.002395519527868682	1.969495036805485e-05	0.6563466990240392	-1	0	0	0.3	3	0.7692307692307693	10	0.5769230769230769	0.5384615384615384	9	7	5	0	0	0.15384615384615385	13	2	15	0.0	0	0.5847234190565997	0.759387651047122	0.6461452396696619	0.84463033502705	0.5550343226517931	0.7730506641801723	0.6453346476367962	0.79511071842684	0	0	0.0	1.969495036805485e-05	8
2635	0.031536361690646664	0.0028965598776412274	-0.0023745389302676206	0.8837968323035431	-1	0	0	0.2	2	0.9230769230769231	12	0.5357142857142857	0.7692307692307693	11	10	3	0	0	0.14285714285714285	14	2	15	0.0	0	0.5847234190565997	0.9026486612816995	0.7286197263993982	0.7170095334936232	0.5550343226517931	0.9039855040050824	0.8979610558426906	0.858108231517144	0	0	0.0	-0.00023745389302676207	6
2349	0.020384145119518342	0.005050175235230226	0.003378477284653228	0.9089925356623672	-1	0	0	0.25	2	0.9	9	0.5454545454545454	0.8	9	8	2	0	0	0.18181818181818182	11	2	12	0.0	0	0.5847234190565997	0.9200211533026932	0.7286197263993982	0.7189466212748166	0.5550343226517931	0.9225176765454416	0.8979610558426906	0.875770988401031	0	0	0.0	0.003378477284653228	24
2159	0.020348094145531046	0.005498382855303903	0.004200717112743229	0.9083996219168456	-1	0	0	0.25	2	0.9	9	0.5454545454545454	0.8	9	8	2	0	0	0.18181818181818182	11	2	12	0.0	0	0.5847234190565997	0.9200211533026932	0.7286197263993982	0.7189466212748166	0.5550343226517931	0.9225176765454416	0.8979610558426906	0.875770988401031	0	0	0.0	0.004200717112743229	28
1370	0.01762239124000572	0.007373464559022967	0.0023203370126672956	0.9758130896975683	-1	0	0	0.25	2	0.9	9	0.5454545454545454	0.8	9	8	2	0	0	0.18181818181818182	11	2	12	0.0	0	0.5847234190565997	0.9200211533026932	0.7286197263993982	0.7189466212748166	0.5550343226517931	0.9225176765454416	0.8979610558426906	0.875770988401031	0	0	0.0	0.0023203370126672956	17
858	0.019973874061521	0.0009021137398623929	0.0006297571585217377	0.9671917138714291	-1	0	0	0.2222222222222222	2	0.9090909090909091	10	0.5416666666666666	0.9090909090909091	11	10	1	0	0	0.16666666666666666	12	2	13	0.0	0	0.5134498956950682	0.9038256704063226	0.7286197263993982	0.7035103573012651	0.5550343226517931	0.9039871920238296	0.8979610558426906	0.8559797300176784	0	0	0.0	0.0006297571585217377	104
4854	0.027531815375495844	0.009572512243045037	0.00549194470369429	0.9515928855385379	-1	0	0	0.2	2	0.9230769230769231	12	0.5357142857142857	0.6153846153846154	9	8	5	0	0	0.14285714285714285	14	2	15	0.0	0	0.5847234190565997	0.8789915321583397	0.7286197263993982	0.7801271085510579	0.5547775269200904	0.8835603437928707	0.8634901637826956	0.8530387638854696	0	0	0.0	0.00549194470369429	49
4073	0.01956486349872709	0.008632348617093786	0.005701722477219433	0.9711638053571745	-1	0	0	0.2	2	0.9230769230769231	12	0.5357142857142857	0.9230769230769231	13	12	1	0	0	0.14285714285714285	14	2	15	0.0	0	0.5847234190565997	0.8962320996648255	0.7286197263993982	0.7392632596358458	0.5547775269200904	0.8997693099010531	0.8979610558426906	0.8578585484767466	0	0	0.0	0.005701722477219433	13
1972	0.020792050587651337	0.0049809796114457	0.004861197807014708	0.9079804539442881	-1	0	0	0.25	2	0.9	9	0.5454545454545454	0.8	9	8	2	0	0	0.18181818181818182	11	2	12	0.0	0	0.5847234190565997	0.9200211533026932	0.7286197263993982	0.7189466212748166	0.5550343226517931	0.9225176765454416	0.8979610558426906	0.875770988401031	0	0	0.0	0.004861197807014708	58
3583	0.027773210653548878	0.009468684351111385	0.0051840748277377	0.9517442725199448	-1	0	0	0.2	2	0.9230769230769231	12	0.5357142857142857	0.6153846153846154	9	8	5	0	0	0.14285714285714285	14	2	15	0.0	0	0.5847234190565997	0.8789915321583397	0.7286197263993982	0.7801271085510579	0.5547775269200904	0.8835603437928707	0.8634901637826956	0.8530387638854696	0	0	0.0	0.0051840748277377	18
1323	0.020004777901093476	0.0004490142759512296	0.00043120349572071443	0.9663106053913695	-1	0	0	0.25	2	0.9	9	0.5454545454545454	0.9	10	9	1	0	0	0.18181818181818182	11	2	12	0.0	0	0.549086657375834	0.911753931625552	0.7286197263993982	0.7108335806703118	0.5867526866190806	0.9072365583539564	0.8979610558426906	0.8627525632098835	0	0	0.0	0.00043120349572071443	63
3962	0.018464904585038654	0.001114875354414792	0.0009872739593029512	0.9739527916575448	-1	0	0	0.2	2	0.9230769230769231	12	0.5357142857142857	0.6923076923076923	10	9	4	0	0	0.14285714285714285	14	2	15	0.0	0	0.5847234190565997	0.8701272352548793	0.6923144846729403	0.7705207369725785	0.5547775269200904	0.8724814812762014	0.7724090447341015	0.8427463584322047	0	0	0.0	0.0009872739593029512	1
3472	0.0519589213297555	0.013643843727243903	-0.01354187510571543	0.6865977316041755	-1	0	0	0.2	2	0.9230769230769231	12	0.5357142857142857	0.6153846153846154	9	8	5	0	0	0.14285714285714285	14	2	15	0.0	0	0.5847234190565997	0.8789915321583397	0.6461452396696619	0.7975305789852596	0.5547775269200904	0.8835603437928707	0.6455059263411657	0.8573530980813607	0	0	0.0	-0.001354187510571543	3
1387	0.019774312318145932	0.00040271326557845085	2.8644955729673085e-05	0.966614927763569	-1	0	0	0.25	2	0.9	9	0.5454545454545454	0.9	10	9	1	0	0	0.18181818181818182	11	2	12	0.0	0	0.549086657375834	0.911753931625552	0.7286197263993982	0.7108335806703118	0.5550343226517931	0.9130099352390955	0.8979610558426906	0.8655155318216123	0	0	0.0	2.8644955729673085e-05	14
1997	0.02039719197429187	0.005207066022447696	0.003555413358979208	0.9090934892104827	-1	0	0	0.25	2	0.9	9	0.5454545454545454	0.8	9	8	2	0	0	0.18181818181818182	11	2	12	0.0	0	0.5847234190565997	0.9200211533026932	0.7286197263993982	0.7189466212748166	0.5550343226517931	0.9225176765454416	0.8979610558426906	0.875770988401031	0	0	0.0	0.003555413358979208	15
4800	0.027672125538229935	0.00937613317712432	0.0052312353194017575	0.9515659621621076	-1	0	0	0.2	2	0.9230769230769231	12	0.5357142857142857	0.6153846153846154	9	8	5	0	0	0.14285714285714285	14	2	15	0.0	0	0.5847234190565997	0.8789915321583397	0.7286197263993982	0.7801271085510579	0.5547775269200904	0.8835603437928707	0.8634901637826956	0.8530387638854696	0	0	0.0	0.0052312353194017575	30
5169	0.02792125816715617	0.009472438074072222	0.005338211952703533	0.9514599504227702	-1	0	0	0.2	2	0.9230769230769231	12	0.5357142857142857	0.6153846153846154	9	8	5	0	0	0.14285714285714285	14	2	15	0.0	0	0.5847234190565997	0.8789915321583397	0.7286197263993982	0.7801271085510579	0.5547775269200904	0.8835603437928707	0.8634901637826956	0.8530387638854696	0	0	0.0	0.005338211952703533	39
198	0.007448932018472542	0.0029104777850482034	-0.0028839771902785336	0.9706360657098786	-1	0	0	0.625	5	0.3333333333333333	3	0.55	0.1111111111111111	2	1	8	3	0	0.8	4	5	11	0.15789473684210525	0.3333333333333333	0.5560856644165387	0.9568110218165462	0.636662395028322	0.8959205488805266	0.6080051271360005	0.9805439373252895	0.687062514578058	0.9550790067799342	0.5	0	0.0	-0.00028839771902785334	26
2319	0.017465683741011546	0.007426807039625001	0.002683005418898212	0.9756573217867928	-1	0	0	0.25	2	0.9	9	0.5454545454545454	0.8	9	8	2	0	0	0.18181818181818182	11	2	12	0.0	0	0.5847234190565997	0.9200211533026932	0.7286197263993982	0.7189466212748166	0.5550343226517931	0.9225176765454416	0.8979610558426906	0.875770988401031	0	0	0.0	0.002683005418898212	14
1331	0.019532103330735188	0.00036032669056827466	-2.7655851327596054e-05	0.9668363049050438	-1	0	0	0.25	2	0.9	9	0.5454545454545454	0.9	10	9	1	0	0	0.18181818181818182	11	2	12	0.0	0	0.549086657375834	0.911753931625552	0.7286197263993982	0.7108335806703118	0.5550343226517931	0.9130099352390955	0.8979610558426906	0.8655155318216123	0	0	0.0	-2.7655851327596053e-06	16
5257	0.028188939209052695	0.00914422426434	0.004995535823498404	0.9515839649691703	-1	0	0	0.2	2	0.9230769230769231	12	0.5357142857142857	0.6153846153846154	9	8	5	0	0	0.14285714285714285	14	2	15	0.0	0	0.5847234190565997	0.8789915321583397	0.7286197263993982	0.7801271085510579	0.5547775269200904	0.8835603437928707	0.8634901637826956	0.8530387638854696	0	0	0.0	0.004995535823498404	12
3954	0.0279432649433296	0.009746487483419159	0.00559708910872396	0.9511363331070857	-1	0	0	0.2	2	0.9230769230769231	12	0.5357142857142857	0.6153846153846154	9	8	5	0	0	0.14285714285714285	14	2	15	0.0	0	0.5847234190565997	0.8789915321583397	0.7286197263993982	0.7801271085510579	0.5547775269200904	0.8835603437928707	0.8634901637826956	0.8530387638854696	0	0	0.0	0.00559708910872396	11
449	0.00223140221486089	0.00220224989505862	-0.0022022461666510833	0.9857435504330232	-1	0	0	1.0	3	0.0	0	0.6666666666666666	0	3	0	0	1	0	0.6666666666666666	3	2	4	1.0	1.0	0	0	0	0	0	0	0	0	0	0	0	-0.00022022461666510834	20
2492	0.020377471589617085	0.005524830493540696	0.004141773108989092	0.9086361069305204	-1	0	0	0.25	2	0.9	9	0.5454545454545454	0.8	9	8	2	0	0	0.18181818181818182	11	2	12	0.0	0	0.5847234190565997	0.9200211533026932	0.7286197263993982	0.7189466212748166	0.5550343226517931	0.9225176765454416	0.8979610558426906	0.875770988401031	0	0	0.0	0.004141773108989092	16
819	0.01980325811714499	0.0006143860227879897	0.0002991422780440351	0.9665032243695142	-1	0	0	0.25	2	0.9	9	0.5454545454545454	0.9	10	9	1	0	0	0.18181818181818182	11	2	12	0.0	0	0.549086657375834	0.911753931625552	0.7286197263993982	0.7108335806703118	0.5550343226517931	0.9130099352390955	0.8979610558426906	0.8655155318216123	0	0	0.0	0.0002991422780440351	51
26	0.019862654619742626	0.00819806055855234	-0.008015093348962575	0.9649136004545792	-1	0.25	1	0.4	4	0.7692307692307693	10	0.38461538461538464	0.7692307692307693	14	10	0	0	0	0.23076923076923078	13	3	15	0.0	1.0	0.7211028555859833	0.9258595552539561	0.27141573571920763	0.8704919490975329	0.615679825395108	0.9122105462702284	0.8938110442251783	0.9052528120351767	0	0	0.0	-0.0008015093348962575	18
24	0.029673613753831877	0.0030814719490739207	-0.00015483998028913859	0.7596664241138038	-1	0	0	0.2	2	0.9230769230769231	12	1.0	0.7692307692307693	10	10	4	2	0	0.06666666666666667	15	1	15	0.16666666666666666	0.14285714285714285	0.6173252121505575	0.8816608224462441	0.2523476108287315	0.8769128613487163	0.36907407891646155	0.9016962930883464	0.8989185274685384	0.887220725785315	0.6	0.4	0.0	-1.548399802891386e-05	134
2539	0.020462301901503752	0.005667204164289136	0.003991555360415871	0.9089340235562823	-1	0	0	0.25	2	0.9	9	0.5454545454545454	0.8	9	8	2	0	0	0.18181818181818182	11	2	12	0.0	0	0.5847234190565997	0.9200211533026932	0.7286197263993982	0.7189466212748166	0.5550343226517931	0.9225176765454416	0.8979610558426906	0.875770988401031	0	0	0.0	0.003991555360415871	23
1575	0.01792789203749631	0.007716588159264944	0.0029863935961949137	0.9754552993234721	-1	0	0	0.25	2	0.9	9	0.5454545454545454	0.8	9	8	2	0	0	0.18181818181818182	11	2	12	0.0	0	0.5847234190565997	0.9200211533026932	0.7286197263993982	0.7189466212748166	0.5550343226517931	0.9225176765454416	0.8979610558426906	0.875770988401031	0	0	0.0	0.0029863935961949137	37
3041	0.03319038009480473	0.0036391494075351787	0.0036256920980553852	0.9011281345606044	-1	0	0	0.25	2	0.9	9	0.5454545454545454	0.8	9	8	2	0	0	0.18181818181818182	11	2	12	0.0	0	0.7911670382003855	0.818617322948384	0.6461452396696619	0.7302284853632068	0.40302672030471465	0.8065054072695893	0.8350280812068257	0.7875271472468113	0	0	0.0	0.0036256920980553852	11
3978	0.027783690884357025	0.009263995716292491	0.005519578304260207	0.9517198751816631	-1	0	0	0.2	2	0.9230769230769231	12	0.5357142857142857	0.6153846153846154	9	8	5	0	0	0.14285714285714285	14	2	15	0.0	0	0.5847234190565997	0.8789915321583397	0.7286197263993982	0.7801271085510579	0.5547775269200904	0.8835603437928707	0.8634901637826956	0.8530387638854696	0	0	0.0	0.005519578304260207	25
531	0.02699202905447564	0.0026988425214188928	-0.0009821458437007608	0.7837151492781175	-1	0	0	0.2	2	0.9230769230769231	12	1.0	0.7692307692307693	10	10	4	2	0	0.06666666666666667	15	1	15	0.16666666666666666	0.14285714285714285	0.6173252121505575	0.8816608224462441	0.2523476108287315	0.8769128613487163	0.36907407891646155	0.9016962930883464	0.8989185274685384	0.887220725785315	0.6	0.4	0.0	-9.821458437007607e-05	106
3319	0.028128745597273623	0.009220119581546338	0.005500346500605168	0.9508082727793082	-1	0	0	0.2	2	0.9230769230769231	12	0.5357142857142857	0.6153846153846154	9	8	5	0	0	0.14285714285714285	14	2	15	0.0	0	0.5847234190565997	0.8789915321583397	0.7286197263993982	0.7801271085510579	0.5547775269200904	0.8835603437928707	0.8634901637826956	0.8530387638854696	0	0	0.0	0.005500346500605168	9
2269	0.017854425518794008	0.007358851178489777	0.0033432116532686033	0.9763807893922626	-1	0	0	0.2222222222222222	2	0.9090909090909091	10	0.5416666666666666	0.8181818181818182	10	9	2	0	0	0.16666666666666666	12	2	13	0.0	0	0.5918143525091203	0.9245265920900589	0.7286197263993982	0.7101515465072373	0.5549059247859418	0.9266152664287075	0.8979610558426906	0.8785903140154459	0	0	0.0	0.0033432116532686033	16
2512	0.01788663258692242	0.007644062542618799	0.002918262247305943	0.9759199313480365	-1	0	0	0.25	2	0.9	9	0.5454545454545454	0.8	9	8	2	0	0	0.18181818181818182	11	2	12	0.0	0	0.5847234190565997	0.9200211533026932	0.7286197263993982	0.7189466212748166	0.5550343226517931	0.9225176765454416	0.8979610558426906	0.875770988401031	0	0	0.0	0.002918262247305943	14
5218	0.027293559292283043	0.008780792398453047	0.005076762534889549	0.9515469335812092	-1	0	0	0.2	2	0.9230769230769231	12	0.5357142857142857	0.6153846153846154	9	8	5	0	0	0.14285714285714285	14	2	15	0.0	0	0.5847234190565997	0.8789915321583397	0.7286197263993982	0.7801271085510579	0.5547775269200904	0.8835603437928707	0.8634901637826956	0.8530387638854696	0	0	0.0	0.005076762534889549	24
203	0.002533468787412676	0.0021206695795212118	-0.0021183489900694205	0.9839336968311841	-1	0	0	0.5	2	0.3333333333333333	1	0.8333333333333334	0	2	0	2	1	0	0.6666666666666666	3	2	5	0.16666666666666666	0	0	0	0	0	0	0	0	0	0	0	0	-0.00021183489900694204	15
1746	0.020544897256801378	0.00552463930891045	0.004141153777399379	0.9083320939203525	-1	0	0	0.25	2	0.9	9	0.5454545454545454	0.8	9	8	2	0	0	0.18181818181818182	11	2	12	0.0	0	0.5847234190565997	0.9200211533026932	0.7286197263993982	0.7189466212748166	0.5550343226517931	0.9225176765454416	0.8979610558426906	0.875770988401031	0	0	0.0	0.004141153777399379	43
2999	0.020430425954833378	0.00580165230922007	0.004888593880066287	0.9081248532157925	-1	0	0	0.25	2	0.9	9	0.5454545454545454	0.8	9	8	2	0	0	0.18181818181818182	11	2	12	0.0	0	0.5847234190565997	0.9200211533026932	0.7286197263993982	0.7189466212748166	0.5550343226517931	0.9225176765454416	0.8979610558426906	0.875770988401031	0	0	0.0	0.004888593880066287	8
3386	0.02757135479411238	0.008915143604796708	0.0048301029203800215	0.9515297518654223	-1	0	0	0.2	2	0.9230769230769231	12	0.5357142857142857	0.6153846153846154	9	8	5	0	0	0.14285714285714285	14	2	15	0.0	0	0.5847234190565997	0.8789915321583397	0.7286197263993982	0.7801271085510579	0.5547775269200904	0.8835603437928707	0.8634901637826956	0.8530387638854696	0	0	0.0	0.0048301029203800215	26
3815	0.02744230277722949	0.00906234119853101	0.004863050207367782	0.9513674031276729	-1	0	0	0.2	2	0.9230769230769231	12	0.5357142857142857	0.6153846153846154	9	8	5	0	0	0.14285714285714285	14	2	15	0.0	0	0.5847234190565997	0.8789915321583397	0.7286197263993982	0.7801271085510579	0.5547775269200904	0.8835603437928707	0.8634901637826956	0.8530387638854696	0	0	0.0	0.004863050207367782	12
4638	0.027444263658670434	0.009486485985096665	0.005261830913577285	0.9511973096165988	-1	0	0	0.2	2	0.9230769230769231	12	0.5357142857142857	0.6153846153846154	9	8	5	0	0	0.14285714285714285	14	2	15	0.0	0	0.5847234190565997	0.8789915321583397	0.7286197263993982	0.7801271085510579	0.5547775269200904	0.8835603437928707	0.8634901637826956	0.8530387638854696	0	0	0.0	0.005261830913577285	8
2203	0.019956827461927836	0.005168360103625434	0.0034728306447103967	0.9090664649401099	-1	0	0	0.25	2	0.9	9	0.5454545454545454	0.8	9	8	2	0	0	0.18181818181818182	11	2	12	0.0	0	0.5847234190565997	0.9200211533026932	0.7286197263993982	0.7189466212748166	0.5550343226517931	0.9225176765454416	0.8979610558426906	0.875770988401031	0	0	0.0	0.0034728306447103967	10
1321	0.018829575984014656	0.000579735843951102	0.00028483979292704764	0.9667051106291777	-1	0	0	0.25	2	0.9	9	0.5454545454545454	0.9	10	9	1	0	0	0.18181818181818182	11	2	12	0.0	0	0.549086657375834	0.911753931625552	0.7286197263993982	0.7108335806703118	0.5550343226517931	0.9130099352390955	0.8979610558426906	0.8655155318216123	0	0	0.0	0.00028483979292704764	32
141	0.0293760127849552	0.007781040650531645	-0.0077499062260805406	0.9423676702442716	-1	0	0	0.3	3	0.7692307692307693	10	0.3333333333333333	0.6153846153846154	11	8	3	1	0	0.5555555555555556	9	5	15	0.14285714285714285	0	0.6705248998480675	0.876618907554397	0.4820935239250394	0.9475159615303461	0.7256378163623308	0.9417207935124636	0.940393186098963	0.927272700746864	1.0	0.18181818181818182	0.0	-0.000774990622608054	10
3608	0.01195156588574779	0.007690731911845098	-0.007225349002071763	0.9515458689786681	-1	0	0	0.4	4	0.6153846153846154	8	0.4166666666666667	0.46153846153846156	9	6	5	0	0	0.25	12	3	15	0.0	0.16666666666666666	0.5847234190565997	0.8376528006581937	0.6560092429464823	0.8575615823696072	0.5547775269200904	0.8480463972865152	0.6899765926415622	0.847931649548316	0	0	0.0	-0.0007225349002071763	4
3448	0.035576698744132926	0.0038178767210674362	-0.0027097009235988036	0.7505668629037795	-1	0	0	0.2	2	0.9230769230769231	12	0.5357142857142857	0.6153846153846154	9	8	5	0	0	0.14285714285714285	14	2	15	0.0	0	0.5847234190565997	0.8789915321583397	0.7286197263993982	0.7801271085510579	0.5547775269200904	0.8835603437928707	0.8634901637826956	0.8530387638854696	0	0	0.0	-0.00027097009235988037	2
3340	0.018471810954630335	0.005518585286317795	0.0014077534382251572	0.9676850037845411	-1	0	0	0.4	4	0.6153846153846154	8	0.35714285714285715	0.5384615384615384	9	7	5	0	0	0.8571428571428571	7	6	15	0.0	0	0.5847234190565997	0.9200211533026932	0.7286197263993982	0.7524958260140717	0.5550343226517931	0.9225176765454416	0.8979610558426906	0.8819006370895889	0	0	0.0	0.0014077534382251572	7
1205	0.0037094190780109057	0.0029401078814518117	-0.0029274318486875437	0.981946868673048	-1	0	0	0.5	4	0.5555555555555556	5	0.4583333333333333	0.5555555555555556	8	5	2	0	0	0.375	3	8	11	0.0	0.6666666666666666	0.5918143525091203	0.915225724608587	0.7286197263993982	0.7218974442794429	0.5549059247859418	0.9166510059033692	0.8979610558426906	0.8710476806777725	0	0	0.0	-0.00029274318486875435	1
3330	0.027440797208036147	0.00923022839165276	0.005500601851247976	0.9515536206279368	-1	0	0	0.2	2	0.9230769230769231	12	0.5357142857142857	0.6153846153846154	9	8	5	0	0	0.14285714285714285	14	2	15	0.0	0	0.5847234190565997	0.8789915321583397	0.7286197263993982	0.7801271085510579	0.5547775269200904	0.8835603437928707	0.8634901637826956	0.8530387638854696	0	0	0.0	0.005500601851247976	45
1868	0.02102372804873929	0.0054474739337910996	0.005376210921009149	0.9074734814282903	-1	0	0	0.25	2	0.9	9	0.5454545454545454	0.8	9	8	2	0	0	0.18181818181818182	11	2	12	0.0	0	0.5847234190565997	0.9200211533026932	0.7286197263993982	0.7189466212748166	0.5550343226517931	0.9225176765454416	0.8979610558426906	0.875770988401031	0	0	0.0	0.005376210921009149	29
3582	0.027859505431719264	0.00864219841218126	0.005064856848940005	0.9518919891039754	-1	0	0	0.2	2	0.9230769230769231	12	0.5357142857142857	0.6153846153846154	9	8	5	0	0	0.14285714285714285	14	2	15	0.0	0	0.5847234190565997	0.8789915321583397	0.7286197263993982	0.7801271085510579	0.5547775269200904	0.8835603437928707	0.8634901637826956	0.8530387638854696	0	0	0.0	0.005064856848940005	9
1028	0.019666699394519004	0.00021798306659999892	0.00015151413495955923	0.9666113253913744	-1	0	0	0.25	2	0.9	9	0.5454545454545454	0.9	10	9	1	0	0	0.18181818181818182	11	2	12	0.0	0	0.549086657375834	0.911753931625552	0.7286197263993982	0.7108335806703118	0.5550343226517931	0.9130099352390955	0.8979610558426906	0.8655155318216123	0	0	0.0	0.00015151413495955923	25
447	0.009373584489298661	0.004017250709304652	-0.002719619316108007	0.9441722208469322	-1	0	0	0.3333333333333333	2	0.8571428571428571	6	0.5625	0.8571428571428571	8	6	0	0	0	0.25	8	2	9	0.0	0	0.6742273956189238	0.941669933949735	0.7734808330571644	0.8833898939809691	0.6970072167928641	0.938850316893677	0.8979610558426906	0.9250204023876314	0	0	0.0	-0.0002719619316108007	8
3658	0.028017706580736552	0.009189556076425054	0.005168863789910264	0.9513403330914044	-1	0	0	0.2	2	0.9230769230769231	12	0.5357142857142857	0.6153846153846154	9	8	5	0	0	0.14285714285714285	14	2	15	0.0	0	0.5847234190565997	0.8789915321583397	0.7286197263993982	0.7801271085510579	0.5547775269200904	0.8835603437928707	0.8634901637826956	0.8530387638854696	0	0	0.0	0.005168863789910264	13
4735	0.03501068916950512	0.003033995601541448	0.0028618336549104516	0.7662783129911613	-1	0	0	0.2	2	0.9230769230769231	12	0.5357142857142857	0.7692307692307693	11	10	3	0	0	0.14285714285714285	14	2	15	0.0	0	0.5847234190565997	0.8416018349724119	0.6560092429464823	0.7625024692310487	0.5547775269200904	0.8345312291351552	0.6453346476367962	0.8153131288145496	0	0	0.0	0.0028618336549104516	12
138	0.019036212366021907	0.008376959824266159	-0.008274592209224087	0.9817255654362042	-1	0	0	0.3	3	0.7692307692307693	10	0.38461538461538464	0.6153846153846154	9	8	5	2	0	0.23076923076923078	13	3	15	0.15384615384615385	0.14285714285714285	0.2695182360494785	0.8990087174592557	0.5962973200453262	0.9246331297157607	0.31084058629215827	0.9423431836692359	0.8034751060814816	0.9238409687905293	0.5555555555555556	0.4444444444444444	0.0	-0.0008274592209224086	10
2243	0.020310447669932452	0.005546547545388505	0.003999032060080794	0.9087596008538896	-1	0	0	0.25	2	0.9	9	0.5454545454545454	0.8	9	8	2	0	0	0.18181818181818182	11	2	12	0.0	0	0.5847234190565997	0.9200211533026932	0.7286197263993982	0.7189466212748166	0.5550343226517931	0.9225176765454416	0.8979610558426906	0.875770988401031	0	0	0.0	0.003999032060080794	38
4476	0.020086014049891774	0.008438067048847583	-0.0006468772761172136	0.9729015761208134	-1	0	0	0.4	4	0.6153846153846154	8	0.30612244897959184	0.5384615384615384	9	7	5	0	0	1.0	7	7	15	0.0	0	0.5134498956950682	0.8981250681597304	0.7286197263993982	0.7721939380464266	0.5550343226517931	0.9010053784172313	0.8979610558426906	0.8662942802473601	0	0	0.0	-6.468772761172136e-05	5
626	0.0020092813916773034	0.0018997971611367677	-0.0018997640926913812	0.9841645691478137	-1	0	0	1.0	2	0.0	0	0.75	0	1	0	1	1	0	1.0	2	2	3	0.2	0	0	0	0	0	0	0	0	0	0	0	0	-0.00018997640926913812	20
4802	0.027516384905598622	0.00920536887870916	0.004742867137718695	0.9514420564777367	-1	0	0	0.2	2	0.9230769230769231	12	0.5357142857142857	0.6153846153846154	9	8	5	0	0	0.14285714285714285	14	2	15	0.0	0	0.5847234190565997	0.8789915321583397	0.7286197263993982	0.7801271085510579	0.5547775269200904	0.8835603437928707	0.8634901637826956	0.8530387638854696	0	0	0.0	0.004742867137718695	10
3249	0.02798157942716589	0.009488011232067758	0.005595210159925068	0.9513993281495271	-1	0	0	0.2	2	0.9230769230769231	12	0.5357142857142857	0.6153846153846154	9	8	5	0	0	0.14285714285714285	14	2	15	0.0	0	0.5847234190565997	0.8789915321583397	0.7286197263993982	0.7801271085510579	0.5547775269200904	0.8835603437928707	0.8634901637826956	0.8530387638854696	0	0	0.0	0.005595210159925068	36
3859	0.02782512895147857	0.009594003081523902	0.005466456848107562	0.9516276905576022	-1	0	0	0.2	2	0.9230769230769231	12	0.5357142857142857	0.6153846153846154	9	8	5	0	0	0.14285714285714285	14	2	15	0.0	0	0.5847234190565997	0.8789915321583397	0.7286197263993982	0.7801271085510579	0.5547775269200904	0.8835603437928707	0.8634901637826956	0.8530387638854696	0	0	0.0	0.005466456848107562	28
414	0.026860945477908387	0.01037477036463628	-0.010218206795797389	0.939965360902496	-1	0	0	0.25	2	0.9	9	1.0	0.9	10	9	1	0	0	0.08333333333333333	12	1	12	0.0	0.18181818181818182	0.4290811101189778	0.8387166310101634	0.4952825308428128	0.9161935139426636	0.518898729325441	0.958968738519788	0.8432770141646395	0.9166224939456683	0	0	0.0	-0.001021820679579739	3
277	0.008752686759739605	0.003433192341848017	-0.0033929039449866745	0.970997923449447	-1	0	0	0.3333333333333333	2	0.7142857142857143	5	0.6428571428571429	0.5714285714285714	6	4	2	1	0	0.2857142857142857	2	7	9	0.16666666666666666	0	0.2700244682674386	0.9126596279731595	0.826389004494338	0.8867353519673137	0.5869687388447433	0.9014783569343634	0.8946910756455846	0.9007908768780679	1.0	0	0.0	-0.00033929039449866747	8
2797	0.01978415494615785	0.00836495742022825	0.003878764607819571	0.9760633742886793	-1	0	0	0.3	3	0.7692307692307693	10	0.4166666666666667	0.6153846153846154	10	8	4	0	0	0.25	12	3	15	0.0	0	0.5847234190565997	0.8868321758245304	0.6923144846729403	0.7594643706610544	0.5549059247859418	0.8904771012312211	0.8001220676068403	0.8542151179701821	0	0	0.0	0.003878764607819571	28
2590	0.020710813992354835	0.005313056070106354	0.004747944928061109	0.9083076649151215	-1	0	0	0.25	2	0.9	9	0.5454545454545454	0.8	9	8	2	0	0	0.18181818181818182	11	2	12	0.0	0	0.5847234190565997	0.9200211533026932	0.7286197263993982	0.7189466212748166	0.5550343226517931	0.9225176765454416	0.8979610558426906	0.875770988401031	0	0	0.0	0.004747944928061109	18
4505	0.027769774831867124	0.009946531982262401	0.0056279054661687805	0.9513884086310923	-1	0	0	0.2	2	0.9230769230769231	12	0.5357142857142857	0.6153846153846154	9	8	5	0	0	0.14285714285714285	14	2	15	0.0	0	0.5847234190565997	0.8789915321583397	0.7286197263993982	0.7801271085510579	0.5547775269200904	0.8835603437928707	0.8634901637826956	0.8530387638854696	0	0	0.0	0.0056279054661687805	69
1480	0.020119390391552965	0.0007811939202113155	0.00014541538969472254	0.9686854257903126	-1	0	0	0.2	2	0.9166666666666666	11	0.5384615384615384	0.9166666666666666	12	11	1	0	0	0.15384615384615385	13	2	14	0.0	0	0.5134498956950682	0.8962397667161022	0.6923144846729403	0.6968681536742023	0.5550343226517931	0.895434881187921	0.8001220676068403	0.8470978037473408	0	0	0.0	0.00014541538969472254	27
4493	0.02676860028076331	0.008875540800234318	0.004739829754378222	0.9513531106954972	-1	0	0	0.2	2	0.9230769230769231	12	0.5357142857142857	0.6153846153846154	9	8	5	0	0	0.14285714285714285	14	2	15	0.0	0	0.5847234190565997	0.8789915321583397	0.7286197263993982	0.7801271085510579	0.5547775269200904	0.8835603437928707	0.8634901637826956	0.8530387638854696	0	0	0.0	0.004739829754378222	11
3155	0.026332394897433734	0.009887861038344232	0.004595475188311505	0.9536946339474003	-1	0	0	0.2	2	0.9230769230769231	12	0.5357142857142857	0.7692307692307693	11	10	3	0	0	0.14285714285714285	14	2	15	0.0	0	0.5847234190565997	0.9026486612816995	0.7286197263993982	0.7170095334936232	0.5550343226517931	0.9039855040050824	0.8979610558426906	0.858108231517144	0	0	0.0	0.004595475188311505	6
2694	0.017897528130769363	0.007514449818261776	0.0027840645578735123	0.9753155483444841	-1	0	0	0.25	2	0.9	9	0.5454545454545454	0.8	9	8	2	0	0	0.18181818181818182	11	2	12	0.0	0	0.5847234190565997	0.9200211533026932	0.7286197263993982	0.7189466212748166	0.5550343226517931	0.9225176765454416	0.8979610558426906	0.875770988401031	0	0	0.0	0.0027840645578735123	9
4449	0.027840336837838646	0.00958866284134186	0.005656637220622878	0.9513930926750837	-1	0	0	0.2	2	0.9230769230769231	12	0.5357142857142857	0.6153846153846154	9	8	5	0	0	0.14285714285714285	14	2	15	0.0	0	0.5847234190565997	0.8789915321583397	0.7286197263993982	0.7801271085510579	0.5547775269200904	0.8835603437928707	0.8634901637826956	0.8530387638854696	0	0	0.0	0.005656637220622878	41
2851	0.01764999182297312	0.0076038274611097325	0.003005504851116396	0.9759281246701789	-1	0	0	0.25	2	0.9	9	0.5454545454545454	0.8	9	8	2	0	0	0.18181818181818182	11	2	12	0.0	0	0.5847234190565997	0.9200211533026932	0.7286197263993982	0.7189466212748166	0.5550343226517931	0.9225176765454416	0.8979610558426906	0.875770988401031	0	0	0.0	0.003005504851116396	15
1669	0.02013426436599174	0.005331877330311192	0.003859010569297053	0.9083007863265585	-1	0	0	0.25	2	0.9	9	0.5454545454545454	0.8	9	8	2	0	0	0.18181818181818182	11	2	12	0.0	0	0.5847234190565997	0.9200211533026932	0.7286197263993982	0.7189466212748166	0.5550343226517931	0.9225176765454416	0.8979610558426906	0.875770988401031	0	0	0.0	0.003859010569297053	71
4699	0.028325497499341334	0.008795786266355595	0.0052380167728477605	0.9509843504913482	-1	0	0	0.2	2	0.9230769230769231	12	0.5357142857142857	0.6153846153846154	9	8	5	0	0	0.14285714285714285	14	2	15	0.0	0	0.5847234190565997	0.8789915321583397	0.7286197263993982	0.7801271085510579	0.5547775269200904	0.8835603437928707	0.8634901637826956	0.8530387638854696	0	0	0.0	0.0052380167728477605	27
1998	0.017709904229795778	0.00769110775184884	0.0028827340380537534	0.975945078777133	-1	0	0	0.25	2	0.9	9	0.5454545454545454	0.8	9	8	2	0	0	0.18181818181818182	11	2	12	0.0	0	0.5847234190565997	0.9200211533026932	0.7286197263993982	0.7189466212748166	0.5550343226517931	0.9225176765454416	0.8979610558426906	0.875770988401031	0	0	0.0	0.0028827340380537534	11
781	0.019625504899232902	0.00035660008167216615	0.00032676553659316256	0.9665991263436345	-1	0	0	0.25	2	0.9	9	0.5454545454545454	0.9	10	9	1	0	0	0.18181818181818182	11	2	12	0.0	0	0.549086657375834	0.911753931625552	0.7286197263993982	0.7108335806703118	0.5550343226517931	0.9130099352390955	0.8979610558426906	0.8655155318216123	0	0	0.0	0.00032676553659316256	132
5333	0.0547426966834776	0.024105142116158787	-0.023458419605879608	0.6488703222038814	-1	0	0	0.2	2	0.9230769230769231	12	0.5357142857142857	0.6153846153846154	9	8	5	0	0	0.14285714285714285	14	2	15	0.0	0	0.5847234190565997	0.8537270117594573	0.6461452396696619	0.8316815529259806	0.5547775269200904	0.8756740862191685	0.6455059263411657	0.8546157961643617	0	0	0.0	-0.0023458419605879607	0
1245	0.01990779209512207	0.0064048118606329285	-0.006351358972929703	0.9689057975337916	-1	0	0	0.25	2	0.9	9	0.5454545454545454	0.9	10	9	1	0	0	0.18181818181818182	11	2	12	0.0	0	0.549086657375834	0.911753931625552	0.7286197263993982	0.6955188162385122	0.5550343226517931	0.9130099352390955	0.8979610558426906	0.8626426031155372	0	0	0.0	-0.0006351358972929703	1
767	0.014455197215877796	0.0014899360486051178	-0.000577404592707984	0.9694869011360542	-1	0	0	0.3333333333333333	2	0.8571428571428571	6	0.5625	0.8571428571428571	7	6	1	0	0	0.25	8	2	9	0.0	0	0.5134498956950682	0.9083041515886463	0.7286197263993982	0.7313801006764724	0.5550343226517931	0.9085761825789725	0.8979610558426906	0.8657280501527052	0	0	0.0	-5.774045927079841e-05	5
798	0.0017212696572954786	0.001662639125480148	-0.0016626042542684264	0.9843991961647969	-1	0	0	1.0	1	0	0	1.0	0	1	0	0	0	0	0.5	1	2	2	0.0	0	0	0	0	0	0	0	0	0	0	0	0	-0.00016626042542684265	28
448	0.0019911566963397775	0.001928535593148837	-0.0019285047928426903	0.9840556215350411	-1	0	0	1.0	2	0.0	0	0.75	0	2	0	0	0	0	1.0	2	2	3	0.0	0	0	0	0	0	0	0	0	0	0	0	0	-0.00019285047928426904	36
1353	0.019710590656154152	0.0006541800596490054	0.00027591540866328307	0.9666140028065647	-1	0	0	0.25	2	0.9	9	0.5454545454545454	0.9	10	9	1	0	0	0.18181818181818182	11	2	12	0.0	0	0.549086657375834	0.911753931625552	0.7286197263993982	0.7108335806703118	0.5550343226517931	0.9130099352390955	0.8979610558426906	0.8655155318216123	0	0	0.0	0.00027591540866328307	17
1492	0.019712741090399995	0.0006056622143602674	-0.00018585454786016308	0.9670684153343353	-1	0	0	0.25	2	0.9	9	0.5454545454545454	0.9	10	9	1	0	0	0.18181818181818182	11	2	12	0.0	0	0.549086657375834	0.911753931625552	0.7286197263993982	0.7108335806703118	0.5550343226517931	0.9130099352390955	0.8979610558426906	0.8655155318216123	0	0	0.0	-1.8585454786016307e-05	6
274	0.004460431820201188	0.003390547522469939	-0.003320696007342927	0.9750481710558464	-1	0	0	0.5	4	0.4444444444444444	4	0.55	0.1111111111111111	1	1	9	4	0	0.8	5	4	11	0.18181818181818182	0.2	0.47729985913901896	0.5	0.10870426550914458	0.5	0.5467758943650771	0.5	0.8724027456092363	0.5	1.0	1.0	0.0	-0.0003320696007342927	8
3663	0.028088174873457425	0.009460351352550104	0.005321233271734338	0.951121199613991	-1	0	0	0.2	2	0.9230769230769231	12	0.5357142857142857	0.6153846153846154	9	8	5	0	0	0.14285714285714285	14	2	15	0.0	0	0.5847234190565997	0.8789915321583397	0.7286197263993982	0.7801271085510579	0.5547775269200904	0.8835603437928707	0.8634901637826956	0.8530387638854696	0	0	0.0	0.005321233271734338	13
1089	0.020021248861536823	0.0007629085631320917	0.0002656675442675125	0.9675366152542832	-1	0	0	0.2222222222222222	2	0.9090909090909091	10	0.5416666666666666	0.9090909090909091	11	10	1	0	0	0.16666666666666666	12	2	13	0.0	0	0.5134498956950682	0.9038256704063226	0.7286197263993982	0.7035103573012651	0.5550343226517931	0.9039871920238296	0.8979610558426906	0.8559797300176784	0	0	0.0	0.0002656675442675125	58
4143	0.058703708639624395	0.0316397994808831	-0.031604771775093805	0.6576242443044833	-1	0	0	0.2	2	0.9230769230769231	12	0.5357142857142857	0.6153846153846154	9	8	5	0	0	0.14285714285714285	14	2	15	0.0	0	0.5847234190565997	0.8144674176478257	0.6461452396696619	0.7482542628515133	0.5547775269200904	0.8381073677991137	0.6455059263411657	0.8028621827601563	0	0	0.0	-0.0031604771775093805	2
2803	0.020656269444350506	0.005505474497998965	0.005332407382336645	0.9079624814362499	-1	0	0	0.25	2	0.9	9	0.5454545454545454	0.8	9	8	2	0	0	0.18181818181818182	11	2	12	0.0	0	0.5847234190565997	0.9200211533026932	0.7286197263993982	0.7189466212748166	0.5550343226517931	0.9225176765454416	0.8979610558426906	0.875770988401031	0	0	0.0	0.005332407382336645	33
3046	0.02062626408068663	0.005793180504995457	0.0040195725908715564	0.9088692064800385	-1	0	0	0.25	2	0.9	9	0.5454545454545454	0.8	9	8	2	0	0	0.18181818181818182	11	2	12	0.0	0	0.5847234190565997	0.9200211533026932	0.7286197263993982	0.7189466212748166	0.5550343226517931	0.9225176765454416	0.8979610558426906	0.875770988401031	0	0	0.0	0.0040195725908715564	9
2926	0.01942683642074137	0.008006935848116825	0.0035646215189542997	0.9760648363164695	-1	0	0	0.3	3	0.7692307692307693	10	0.4166666666666667	0.6153846153846154	10	8	4	0	0	0.25	12	3	15	0.0	0	0.5847234190565997	0.8868321758245304	0.6923144846729403	0.7594643706610544	0.5549059247859418	0.8904771012312211	0.8001220676068403	0.8542151179701821	0	0	0.0	0.0035646215189542997	34
238	0.013500026456603267	0.004840074524009033	-0.004654438058642824	0.9788046994447223	-1	0	0	0.2857142857142857	2	0.875	7	0.5555555555555556	0.875	8	7	1	1	0	0.2222222222222222	9	2	10	0.2	0	0.6506191969022496	0.9710623447710053	0.5989616107248118	0.9440637488357064	0.6461363599031271	0.849243067043697	0.947912898194411	0.936392392895094	1.0	0	0.0	-0.00046544380586428243	12
836	0.016970685263221857	0.0015835799623052644	-0.0015420529845705264	0.9729069263074734	-1	0	0	0.25	2	0.8888888888888888	8	0.55	0.5555555555555556	6	5	4	2	0	0.2	10	2	11	0.18181818181818182	0	0.5561775908283545	0.8136836745901733	0.5596904396089639	0.921133122156847	0.5549059247859418	0.8591658175250982	0.8007556462261108	0.871406157787588	0.5833333333333334	0.16666666666666666	0.0	-0.00015420529845705264	70
4734	0.03645638648558422	0.005002132657176716	-0.00453420716459177	0.6733322290874526	-1	0	0	0.2	2	0.9230769230769231	12	0.5357142857142857	0.7692307692307693	11	10	3	0	0	0.14285714285714285	14	2	15	0.0	0	0.5847234190565997	0.9026486612816995	0.7286197263993982	0.7170095334936232	0.5550343226517931	0.9039855040050824	0.8979610558426906	0.858108231517144	0	0	0.0	-0.000453420716459177	1
4082	0.027537819227534413	0.009506975819947316	0.005019037033409086	0.9513328770723989	-1	0	0	0.2	2	0.9230769230769231	12	0.5357142857142857	0.6153846153846154	9	8	5	0	0	0.14285714285714285	14	2	15	0.0	0	0.5847234190565997	0.8789915321583397	0.7286197263993982	0.7801271085510579	0.5547775269200904	0.8835603437928707	0.8634901637826956	0.8530387638854696	0	0	0.0	0.005019037033409086	27
95	0.01647979087085195	0.005386567850447336	-0.004693966953422146	0.9841779171202371	-1	0	0	0.2	2	0.9230769230769231	12	0.5357142857142857	0.8461538461538461	13	11	1	2	0	0.14285714285714285	2	14	15	0.5	0	0.38963752657346146	0.9086889152439267	0.5282928457345684	0.8673600508051216	0.45170925136194634	0.9487791955427775	0.9025437162321504	0.9141080706060702	0.5384615384615384	0.23076923076923078	0.0	-0.0004693966953422146	10
2549	0.01962598608113387	0.00329500735965572	-0.003128434771837728	0.976123549378613	-1	0	0	0.3	3	0.7692307692307693	10	0.38461538461538464	0.6153846153846154	10	8	4	0	0	0.23076923076923078	13	3	15	0.0	0	0.5259439796989407	0.8895881995937519	0.6923144846729403	0.7594643706610544	0.5549059247859418	0.8904771012312211	0.8173309109222135	0.8553635860464165	0	0	0.0	-0.0003128434771837728	3
2905	0.01967549125796895	0.005487922428517035	0.004127806044862381	0.9086225662722852	-1	0	0	0.25	2	0.9	9	0.5454545454545454	0.8	9	8	2	0	0	0.18181818181818182	11	2	12	0.0	0	0.5847234190565997	0.9200211533026932	0.7286197263993982	0.7189466212748166	0.5550343226517931	0.9225176765454416	0.8979610558426906	0.875770988401031	0	0	0.0	0.004127806044862381	9
3375	0.027471461153309434	0.00953455847418318	0.005660898940268903	0.9511626146750826	-1	0	0	0.2	2	0.9230769230769231	12	0.5357142857142857	0.6153846153846154	9	8	5	0	0	0.14285714285714285	14	2	15	0.0	0	0.5847234190565997	0.8789915321583397	0.7286197263993982	0.7801271085510579	0.5547775269200904	0.8835603437928707	0.8634901637826956	0.8530387638854696	0	0	0.0	0.005660898940268903	122
5077	0.028075007314605233	0.009472188106805788	0.005613992676260712	0.9515498874919547	-1	0	0	0.2	2	0.9230769230769231	12	0.5357142857142857	0.6153846153846154	9	8	5	0	0	0.14285714285714285	14	2	15	0.0	0	0.5847234190565997	0.8789915321583397	0.7286197263993982	0.7801271085510579	0.5547775269200904	0.8835603437928707	0.8634901637826956	0.8530387638854696	0	0	0.0	0.005613992676260712	25
1722	0.01967257819055386	0.0005313746973006957	0.0003068783341519887	0.9665868674170409	-1	0	0	0.25	2	0.9	9	0.5454545454545454	0.9	10	9	1	0	0	0.18181818181818182	11	2	12	0.0	0	0.549086657375834	0.911753931625552	0.7286197263993982	0.7108335806703118	0.5550343226517931	0.9130099352390955	0.8979610558426906	0.8655155318216123	0	0	0.0	0.0003068783341519887	5
5464	0.02759874352162459	0.009022991682236324	0.005346329466231013	0.9513470812786703	-1	0	0	0.2	2	0.9230769230769231	12	0.5357142857142857	0.6153846153846154	9	8	5	0	0	0.14285714285714285	14	2	15	0.0	0	0.5847234190565997	0.8789915321583397	0.7286197263993982	0.7801271085510579	0.5547775269200904	0.8835603437928707	0.8634901637826956	0.8530387638854696	0	0	0.0	0.005346329466231013	66
1763	0.01756112862147246	0.0076664387983673395	0.0027425261745757344	0.9759758317296757	-1	0	0	0.25	2	0.9	9	0.5454545454545454	0.8	9	8	2	0	0	0.18181818181818182	11	2	12	0.0	0	0.5847234190565997	0.9200211533026932	0.7286197263993982	0.7189466212748166	0.5550343226517931	0.9225176765454416	0.8979610558426906	0.875770988401031	0	0	0.0	0.0027425261745757344	21
4444	None	None	None	None	None	0	0	0.4	4	0.6153846153846154	8	0.6	0.5384615384615384	9	7	5	0	0	1.0	5	5	15	0.0	0.5	0.5847234190565997	0.907233155829413	0.7286197263993982	0.7275685404838412	0.5550343226517931	0.906200353883169	0.8979610558426906	0.8633711912193532	0	0	0.0	None	0
3736	0.019836018146678427	0.003879406128782575	0.003098177811059515	0.9540951510907294	-1	0	0	0.3	3	0.7692307692307693	10	0.2777777777777778	0.5384615384615384	9	7	5	0	0	0.6666666666666666	6	9	15	0.0	0	0.5847234190565997	0.8789915321583397	0.7286197263993982	0.7801271085510579	0.5547775269200904	0.8835603437928707	0.8634901637826956	0.8530387638854696	0	0	0.0	0.003098177811059515	10
534	0.0020061386808118524	0.0020049446810599214	-0.002003619489132264	0.9848998159369925	-1	0	0	1.0	2	0.0	0	0.75	0	2	0	0	1	0	1.0	2	2	3	0.5	0	0	0	0	0	0	0	0	0	0	0	0	-0.0002003619489132264	9
1922	0.020269393861322618	0.0046925888644015505	0.004579367424790875	0.9074265098022811	-1	0	0	0.25	2	0.9	9	0.5454545454545454	0.8	9	8	2	0	0	0.18181818181818182	11	2	12	0.0	0	0.5847234190565997	0.9200211533026932	0.7286197263993982	0.7189466212748166	0.5866242887532293	0.9177371801812514	0.8979610558426906	0.8733920901951885	0	0	0.0	0.004579367424790875	43
507	0.001742117068436196	0.0016853641791113054	-0.0016853641776487928	0.9863836582151648	-1	0	0	1.0	1	0	0	1.0	0	1	0	0	0	0	0.5	1	2	2	0.0	0	0	0	0	0	0	0	0	0	0	0	0	-0.00016853641776487928	26
3215	0.01974698383168458	0.003920647018961357	-0.0035661606721358306	0.9667219683126285	-1	0	0	0.2	2	0.9230769230769231	12	0.5357142857142857	0.7692307692307693	10	10	4	0	0	0.14285714285714285	14	2	15	0.0	0	0.5847234190565997	0.8722222250893823	0.6560092429464823	0.8050292094369617	0.5549059247859418	0.900023418854597	0.7863030757099502	0.8635886667699664	0	0	0.0	-0.00035661606721358304	1
1212	0.01976691704168904	0.0007081199097319087	0.00035963210216168154	0.9665860536890023	-1	0	0	0.25	2	0.9	9	0.5454545454545454	0.9	10	9	1	0	0	0.18181818181818182	11	2	12	0.0	0	0.549086657375834	0.911753931625552	0.7286197263993982	0.7108335806703118	0.5550343226517931	0.9130099352390955	0.8979610558426906	0.8655155318216123	0	0	0.0	0.00035963210216168154	24
130	0.002186385579593734	0.0021295274456925714	-0.0021294069714499447	0.9841671344087939	-1	0	0	0.6666666666666666	2	0.5	1	1.0	0	1	0	2	1	0	1.0	2	2	4	0.14285714285714285	0	0	0	0	0	0	0	0	0	0	0	0	-0.00021294069714499446	39
216	None	None	None	None	None	0	0	0.625	5	0.4	4	0.5	0.3	7	3	4	2	0	0.6666666666666666	4	6	12	0.25	0.25	0.3766531148055988	0.9322841407630216	0.5039331350351605	0.9180550905597024	0.5449897223781681	0.8248968159729265	0.8723017394363615	0.8999020553005301	0.5714285714285714	0.2857142857142857	0.0	None	0
785	0.019802362634500737	0.0006190727749356519	0.00036001024275480385	0.9667297704033554	-1	0	0	0.25	2	0.9	9	0.5454545454545454	0.9	10	9	1	0	0	0.18181818181818182	11	2	12	0.0	0	0.549086657375834	0.911753931625552	0.7286197263993982	0.7108335806703118	0.5550343226517931	0.9130099352390955	0.8979610558426906	0.8655155318216123	0	0	0.0	0.00036001024275480385	58
2623	0.020774748549114288	0.005595331457886158	0.005199274850362707	0.9077318062687316	-1	0	0	0.25	2	0.9	9	0.5454545454545454	0.8	9	8	2	0	0	0.18181818181818182	11	2	12	0.0	0	0.5847234190565997	0.9200211533026932	0.7286197263993982	0.7189466212748166	0.5550343226517931	0.9225176765454416	0.8979610558426906	0.875770988401031	0	0	0.0	0.005199274850362707	25
4165	0.027318206788562685	0.00908063588977763	0.0052535062958297685	0.9512759358892232	-1	0	0	0.2	2	0.9230769230769231	12	0.5357142857142857	0.6153846153846154	9	8	5	0	0	0.14285714285714285	14	2	15	0.0	0	0.5847234190565997	0.8789915321583397	0.7286197263993982	0.7801271085510579	0.5547775269200904	0.8835603437928707	0.8634901637826956	0.8530387638854696	0	0	0.0	0.0052535062958297685	29
3641	0.04326203716171472	0.007024792140517457	-0.006942582011432998	0.719606947447786	-1	0	0	0.2	2	0.9230769230769231	12	0.5357142857142857	0.6153846153846154	9	8	5	0	0	0.14285714285714285	14	2	15	0.0	0	0.5847234190565997	0.7608903273630032	0.6461452396696619	0.8782058548080561	0.5547775269200904	0.8522616819590494	0.6455059263411657	0.8359670977679643	0	0	0.0	-0.0006942582011432998	6
2396	0.00981469004187331	0.006025940540274012	-0.0041904217405085075	0.9756886700736431	-1	0	0	0.4	2	0.8	4	0.5833333333333334	0.6	4	3	2	0	0	0.3333333333333333	6	2	7	0.0	0	0.5918143525091203	0.890892399487752	0.68738248303453	0.765979562836416	0.5673890244165652	0.8959321242560407	0.8001220676068403	0.8597022492979824	0	0	0.0	-0.0004190421740508508	1
3545	0.02752975874871234	0.009794387646479634	0.005385471382712255	0.951193423472507	-1	0	0	0.2	2	0.9230769230769231	12	0.5357142857142857	0.6153846153846154	9	8	5	0	0	0.14285714285714285	14	2	15	0.0	0	0.5847234190565997	0.8789915321583397	0.7286197263993982	0.7801271085510579	0.5547775269200904	0.8835603437928707	0.8634901637826956	0.8530387638854696	0	0	0.0	0.005385471382712255	85
2843	0.020465002921192986	0.009246853942714756	0.0043050947743107125	0.9740505394115869	-1	0	0	0.3	3	0.7692307692307693	10	0.4166666666666667	0.6153846153846154	9	8	5	0	0	0.25	12	3	15	0.0	0	0.5847234190565997	0.898760661016619	0.7286197263993982	0.7301581419449149	0.5547775269200904	0.8835624214786749	0.7909635487387416	0.8500746947666855	0	0	0.0	0.0043050947743107125	28
5396	0.02797176816104868	0.009094966879858847	0.004852329692946947	0.9516163447979965	-1	0	0	0.2	2	0.9230769230769231	12	0.5357142857142857	0.6153846153846154	9	8	5	0	0	0.14285714285714285	14	2	15	0.0	0	0.5847234190565997	0.8789915321583397	0.7286197263993982	0.7801271085510579	0.5547775269200904	0.8835603437928707	0.8634901637826956	0.8530387638854696	0	0	0.0	0.004852329692946947	19
721	0.004270989550747104	0.0020927979166058546	-0.0020737025756103126	0.9656519704233931	-1	0	0	0.3333333333333333	1	1.0	2	1.0	1.0	2	2	1	0	0	0.25	4	1	4	0.0	0	0.8974790450121626	0.5046539266050413	0.6731253586232274	0.9415372713251563	0.769146560789238	0.6314693435577714	0.786440640289025	0.7525183131825174	0	0	0.0	-0.00020737025756103127	25
4571	0.03559124572734275	0.0021233987433502055	-0.0018311100934500094	0.7972186602638404	-1	0	0	0.2	2	0.9230769230769231	12	0.5357142857142857	0.6153846153846154	9	8	5	0	0	0.14285714285714285	14	2	15	0.0	0	0.5847234190565997	0.8789915321583397	0.7286197263993982	0.7801271085510579	0.5547775269200904	0.8835603437928707	0.8634901637826956	0.8530387638854696	0	0	0.0	-0.00018311100934500094	12
2325	0.020480141767300213	0.0050220686530649305	0.003967377217157811	0.9086067635193797	-1	0	0	0.25	2	0.9	9	0.5454545454545454	0.8	9	8	2	0	0	0.18181818181818182	11	2	12	0.0	0	0.5847234190565997	0.9200211533026932	0.7286197263993982	0.7189466212748166	0.5550343226517931	0.9225176765454416	0.8979610558426906	0.875770988401031	0	0	0.0	0.003967377217157811	30
3364	0.03658455059186778	0.014151429351827855	-0.01337528130063094	0.6836151196419967	-1	0	0	0.2	2	0.9230769230769231	12	0.5357142857142857	0.7692307692307693	11	10	3	0	0	0.14285714285714285	14	2	15	0.0	0	0.5847234190565997	0.9026486612816995	0.7286197263993982	0.7043285757148555	0.5550343226517931	0.9039855040050824	0.8979610558426906	0.8555864089961248	0	0	0.0	-0.001337528130063094	4
1357	0.01961259086305007	0.00044442953073586783	0.0003649613908989368	0.9664606247888048	-1	0	0	0.25	2	0.9	9	0.5454545454545454	0.9	10	9	1	0	0	0.18181818181818182	11	2	12	0.0	0	0.549086657375834	0.911753931625552	0.7286197263993982	0.7108335806703118	0.5550343226517931	0.9130099352390955	0.8979610558426906	0.8655155318216123	0	0	0.0	0.0003649613908989368	17
2284	0.019630999637459005	0.014150649690696803	-0.010906539987116345	0.9735126808200313	-1	0	0	0.25	2	0.9	9	0.5454545454545454	0.8	9	8	2	0	0	0.18181818181818182	11	2	12	0.0	0	0.5847234190565997	0.9200211533026932	0.7734808330571644	0.7682893667772724	0.5550343226517931	0.9225176765454416	0.8979610558426906	0.8848778733211441	0	0	0.0	-0.0010906539987116345	1
2634	0.010734522338713432	0.004115214975440784	0.004102627411225565	0.9732670610762914	-1	0	0	0.3333333333333333	2	0.8571428571428571	6	0.5625	0.7142857142857143	6	5	2	0	0	0.25	8	2	9	0.0	0	0.42487841666046205	0.7644100984114085	0.7932551936329778	0.8606934065367527	0.6992546060297112	0.7822672732630431	0.8304260643405391	0.8062252941019216	0	0	0.0	0.004102627411225565	9
3468	0.03588919239714806	0.004196027799416162	-0.00407283036860357	0.7677332929809046	-1	0	0	0.2	2	0.9230769230769231	12	0.5357142857142857	0.6923076923076923	10	9	4	0	0	0.14285714285714285	14	2	15	0.0	0	0.5847234190565997	0.9088308217346994	0.7286197263993982	0.7860347255342569	0.5547775269200904	0.9130063653726664	0.8979610558426906	0.8790905235536193	0	0	0.0	-0.000407283036860357	7
4000	0.04180760089688993	0.008971463588452421	-0.008568215466981475	0.7606627973018365	-1	0	0	0.2	2	0.9230769230769231	12	0.5357142857142857	0.6153846153846154	9	8	5	0	0	0.14285714285714285	14	2	15	0.0	0	0.5847234190565997	0.759387651047122	0.6461452396696619	0.84463033502705	0.5550343226517931	0.7730506641801723	0.6453346476367962	0.79511071842684	0	0	0.0	-0.0008568215466981475	1
2861	0.018729305055863028	0.009032741778952687	0.0002735295142969756	0.9749352424874179	-1	0	0	0.25	2	0.9	9	0.5454545454545454	0.8	9	8	2	0	0	0.18181818181818182	11	2	12	0.0	0	0.5847234190565997	0.9200211533026932	0.7734808330571644	0.736946125672902	0.5550343226517931	0.9225176765454416	0.8979610558426906	0.8790306304480472	0	0	0.0	0.0002735295142969756	5
3430	0.0277924015872467	0.009066967107398512	0.004617353194293786	0.9526374500698418	-1	0	0	0.2	2	0.9230769230769231	12	0.5357142857142857	0.6153846153846154	9	8	5	0	0	0.14285714285714285	14	2	15	0.0	0	0.5847234190565997	0.9006697180336146	0.7286197263993982	0.7801271085510579	0.5547775269200904	0.8835603437928707	0.8954455666018574	0.8620664852911676	0	0	0.0	0.004617353194293786	21
3999	0.027777227488473954	0.009305249758202738	0.005290875257805056	0.9509865624834809	-1	0	0	0.2	2	0.9230769230769231	12	0.5357142857142857	0.6153846153846154	9	8	5	0	0	0.14285714285714285	14	2	15	0.0	0	0.5847234190565997	0.8789915321583397	0.7286197263993982	0.7801271085510579	0.5547775269200904	0.8835603437928707	0.8634901637826956	0.8530387638854696	0	0	0.0	0.005290875257805056	28
4379	0.027959245091652967	0.009334917736277624	0.005492987020315383	0.951288403315124	-1	0	0	0.2	2	0.9230769230769231	12	0.5357142857142857	0.6153846153846154	9	8	5	0	0	0.14285714285714285	14	2	15	0.0	0	0.5847234190565997	0.8789915321583397	0.7286197263993982	0.7801271085510579	0.5547775269200904	0.8835603437928707	0.8634901637826956	0.8530387638854696	0	0	0.0	0.005492987020315383	26
5297	0.004155883124063463	0.00227509405534202	-0.0022748943464184113	0.9828381514717478	-1	0	0	0.3	3	0.8461538461538461	11	0.38461538461538464	0.6153846153846154	10	8	4	0	0	0.23076923076923078	3	13	15	0.0	1.0	0.5847234190565997	0.8720213333739631	0.6560092429464823	0.7865907533254836	0.5549059247859418	0.8724833972681906	0.6454202916492959	0.8475501856264522	0	0	0.0	-0.00022748943464184112	2
961	0.014205006597472139	0.001253003285471019	-0.0008505072246204077	0.9696780484365677	-1	0	0	0.3333333333333333	2	0.8571428571428571	6	0.5625	0.8571428571428571	7	6	1	0	0	0.25	8	2	9	0.0	0	0.5134498956950682	0.9083041515886463	0.7286197263993982	0.7313801006764724	0.5550343226517931	0.9085761825789725	0.8979610558426906	0.8657280501527052	0	0	0.0	-8.505072246204077e-05	29
4862	0.004120725157339821	0.0026686819798482464	-0.002667736523475269	0.9872249900122526	-1	0	0	0.3	3	0.7692307692307693	10	0.5769230769230769	0.7692307692307693	12	10	2	0	0	0.15384615384615385	2	13	15	0.0	0	0.5847234190565997	0.9032909900798544	0.7286197263993982	0.7456252988269981	0.5547775269200904	0.9075635413649125	0.8979610558426906	0.8658397695085109	0	0	0.0	-0.0002667736523475269	5
842	0.0076037013490168354	0.0031741274570662626	-0.003172599734444454	0.9791329022673171	-1	0	0	0.5	2	0.75	3	0.6	0.75	4	3	1	0	0	0.4	5	2	6	0.0	0	0.4408931597323559	0.722953395963412	0.5322995266054702	0.8960266792492164	0.8919253716990042	0.8294954317030909	0.921018906877393	0.8270720523983973	0	0	0.0	-0.0003172599734444454	11
2657	0.010690191631822221	0.004048709338147174	0.0038292846364355385	0.9730926325427519	-1	0	0	0.3333333333333333	2	0.8571428571428571	6	0.5625	0.7142857142857143	6	5	2	0	0	0.25	8	2	9	0.0	0	0.42487841666046205	0.7644100984114085	0.7932551936329778	0.8606934065367527	0.6992546060297112	0.7822672732630431	0.8304260643405391	0.8062252941019216	0	0	0.0	0.0038292846364355385	10
2180	0.021054796442837215	0.005560765322500599	0.005247679454357954	0.9084133420746852	-1	0	0	0.25	2	0.9	9	0.5454545454545454	0.8	9	8	2	0	0	0.18181818181818182	11	2	12	0.0	0	0.5847234190565997	0.9200211533026932	0.7286197263993982	0.7189466212748166	0.5550343226517931	0.9225176765454416	0.8979610558426906	0.875770988401031	0	0	0.0	0.005247679454357954	27
1095	0.004548964751110934	0.002172802685075957	-0.0021597231964703965	0.9847117078308192	-1	0	0	0.3333333333333333	3	0.8181818181818182	9	0.325	0.7272727272727273	10	8	2	0	0	0.4	4	10	13	0.0	0.6666666666666666	0.549086657375834	0.911753931625552	0.7286197263993982	0.7108335806703118	0.5550343226517931	0.9130099352390955	0.8979610558426906	0.8655155318216123	0	0	0.0	-0.00021597231964703964	4
1269	0.019664176042768974	0.0005500912282165398	-0.00012235531590845366	0.9669460187432823	-1	0	0	0.25	2	0.9	9	0.5454545454545454	0.9	10	9	1	0	0	0.18181818181818182	11	2	12	0.0	0	0.549086657375834	0.911753931625552	0.7286197263993982	0.7108335806703118	0.5550343226517931	0.9130099352390955	0.8979610558426906	0.8655155318216123	0	0	0.0	-1.2235531590845366e-05	15
851	0.025708733983589263	0.009328402856578428	-0.004835108862392346	0.5403048130618135	-1	0	0	0.4	4	0.5384615384615384	7	0.6818181818181818	0.3076923076923077	5	4	9	3	0	0.18181818181818182	11	2	15	0.14285714285714285	0	0.34500702754215573	0.7655483866997498	0.45256010754712755	0.8810471262188503	0.5547775269200904	0.9628189078960282	0.771528631347918	0.895350379214343	0.2	0.2	0.0	-0.0004835108862392346	5
5498	0.027586773392986944	0.008900523896533877	0.004919275640244847	0.9516102127178535	-1	0	0	0.2	2	0.9230769230769231	12	0.5357142857142857	0.6153846153846154	9	8	5	0	0	0.14285714285714285	14	2	15	0.0	0	0.5847234190565997	0.8789915321583397	0.7286197263993982	0.7801271085510579	0.5547775269200904	0.8835603437928707	0.8634901637826956	0.8530387638854696	0	0	0.0	0.004919275640244847	21
3591	0.027960221242229487	0.009658105740841421	0.005264547261102636	0.951538844429387	-1	0	0	0.2	2	0.9230769230769231	12	0.5357142857142857	0.6153846153846154	9	8	5	0	0	0.14285714285714285	14	2	15	0.0	0	0.5847234190565997	0.8789915321583397	0.7286197263993982	0.7801271085510579	0.5547775269200904	0.8835603437928707	0.8634901637826956	0.8530387638854696	0	0	0.0	0.005264547261102636	21
1999	0.01978813786489538	0.0053417245265198485	0.004019871395411952	0.9089064591558477	-1	0	0	0.25	2	0.9	9	0.5454545454545454	0.8	9	8	2	0	0	0.18181818181818182	11	2	12	0.0	0	0.5847234190565997	0.9200211533026932	0.7286197263993982	0.7189466212748166	0.5550343226517931	0.9225176765454416	0.8979610558426906	0.875770988401031	0	0	0.0	0.004019871395411952	28
3821	0.027833346383833366	0.009431087637338477	0.005594949290175521	0.9515978077681798	-1	0	0	0.2	2	0.9230769230769231	12	0.5357142857142857	0.6153846153846154	9	8	5	0	0	0.14285714285714285	14	2	15	0.0	0	0.5847234190565997	0.8789915321583397	0.7286197263993982	0.7801271085510579	0.5547775269200904	0.8835603437928707	0.8634901637826956	0.8530387638854696	0	0	0.0	0.005594949290175521	103
1047	0.018824068939715322	0.0009962549371245752	-0.0008952441623035627	0.9684596359487048	-1	0	0	0.25	2	0.8888888888888888	8	0.55	0.8888888888888888	9	8	1	0	0	0.2	10	2	11	0.0	0	0.5134498956950682	0.9213594516001115	0.7286197263993982	0.7178495122590975	0.5550343226517931	0.9225195563614648	0.8979610558426906	0.8762391948853748	0	0	0.0	-8.952441623035627e-05	27
2653	0.020855962882157412	0.005491211095066643	0.005276888683680013	0.9077272426529969	-1	0	0	0.25	2	0.9	9	0.5454545454545454	0.8	9	8	2	0	0	0.18181818181818182	11	2	12	0.0	0	0.5847234190565997	0.9200211533026932	0.7286197263993982	0.7189466212748166	0.5550343226517931	0.9225176765454416	0.8979610558426906	0.875770988401031	0	0	0.0	0.005276888683680013	31
4349	0.027978590374509508	0.009167039749772937	0.005019304411781829	0.9510476530719503	-1	0	0	0.2	2	0.9230769230769231	12	0.5357142857142857	0.6153846153846154	9	8	5	0	0	0.14285714285714285	14	2	15	0.0	0	0.5847234190565997	0.8789915321583397	0.7286197263993982	0.7801271085510579	0.5547775269200904	0.8835603437928707	0.8634901637826956	0.8530387638854696	0	0	0.0	0.005019304411781829	15
2295	0.019378093922802198	0.008568547000838261	0.0045592985146247385	0.9774751637485473	-1	0	0	0.3	3	0.7692307692307693	10	0.38461538461538464	0.6153846153846154	10	8	4	0	0	0.23076923076923078	13	3	15	0.0	0	0.5847234190565997	0.9062322007797733	0.6923144846729403	0.7594643706610544	0.5549059247859418	0.8904771012312211	0.821297363302353	0.8627058000746728	0	0	0.0	0.0045592985146247385	65
2230	0.02030960647191875	0.005518099806992502	0.004193494118228108	0.9089100678333772	-1	0	0	0.25	2	0.9	9	0.5454545454545454	0.8	9	8	2	0	0	0.18181818181818182	11	2	12	0.0	0	0.5847234190565997	0.9200211533026932	0.7286197263993982	0.7189466212748166	0.5550343226517931	0.9225176765454416	0.8979610558426906	0.875770988401031	0	0	0.0	0.004193494118228108	14
3004	0.019808523805312745	0.00855615201174252	0.0035483242207167893	0.9774009646800952	-1	0	0	0.3	3	0.7692307692307693	10	0.4166666666666667	0.6153846153846154	10	8	4	0	0	0.25	12	3	15	0.0	0	0.5847234190565997	0.9062322007797733	0.6923144846729403	0.7594643706610544	0.5549059247859418	0.8904771012312211	0.821297363302353	0.8627058000746728	0	0	0.0	0.0035483242207167893	13
2542	0.019123022707761617	0.007417181017601104	0.004698798409096062	0.9772062932546146	-1	0	0	0.2	2	0.9230769230769231	12	0.5357142857142857	0.6923076923076923	10	9	4	0	0	0.14285714285714285	14	2	15	0.0	0	0.5847234190565997	0.8868321758245304	0.6923144846729403	0.7594643706610544	0.5549059247859418	0.8904771012312211	0.8001220676068403	0.8542151179701821	0	0	0.0	0.004698798409096062	9
3365	0.02771180560155334	0.009549359182488963	0.005368008067415431	0.9513950063442237	-1	0	0	0.2	2	0.9230769230769231	12	0.5357142857142857	0.6153846153846154	9	8	5	0	0	0.14285714285714285	14	2	15	0.0	0	0.5847234190565997	0.8789915321583397	0.7286197263993982	0.7801271085510579	0.5547775269200904	0.8835603437928707	0.8634901637826956	0.8530387638854696	0	0	0.0	0.005368008067415431	31
3226	0.02792952227015716	0.009262094699534679	0.004792444464910594	0.9516941474964963	-1	0	0	0.2	2	0.9230769230769231	12	0.5357142857142857	0.6153846153846154	9	8	5	0	0	0.14285714285714285	14	2	15	0.0	0	0.5847234190565997	0.8789915321583397	0.7286197263993982	0.7801271085510579	0.5547775269200904	0.8835603437928707	0.8634901637826956	0.8530387638854696	0	0	0.0	0.004792444464910594	74
3107	0.0037607281998516882	0.0025009287512939775	-0.0025008700204421403	0.9871916557579692	-1	0	0	0.4	4	0.6923076923076923	9	0.4166666666666667	0.6923076923076923	11	9	3	0	0	0.25	3	12	15	0.0	0.6666666666666666	0.5847234190565997	0.8997177628847748	0.7286197263993982	0.7396114339985653	0.5547775269200904	0.9039821215150963	0.8979610558426906	0.8613767973790915	0	0	0.0	-0.00025008700204421405	2
2499	0.020833975358614584	0.005130837976821491	0.004550073979801363	0.90814623225689	-1	0	0	0.25	2	0.9	9	0.5454545454545454	0.8	9	8	2	0	0	0.18181818181818182	11	2	12	0.0	0	0.5847234190565997	0.9200211533026932	0.7286197263993982	0.7189466212748166	0.5550343226517931	0.9225176765454416	0.8979610558426906	0.875770988401031	0	0	0.0	0.004550073979801363	59
2399	0.020110934692275005	0.006476889937779881	-0.00643380756385905	0.9621795100642103	-1	0	0	0.25	2	0.8888888888888888	8	0.4583333333333333	0.7777777777777778	8	7	2	0	0	0.375	3	8	11	0.0	0	0.5561775908283545	0.930156720721094	0.7286197263993982	0.726689061990815	0.5675174222824166	0.9325121053235014	0.8979610558426906	0.8873853212561194	0	0	0.0	-0.000643380756385905	1
4037	0.01826079551148237	0.0069430207286086	0.0030597490843096396	0.9802243234948526	-1	0	0	0.2	2	0.9230769230769231	12	0.5357142857142857	0.6153846153846154	9	8	5	0	0	0.14285714285714285	14	2	15	0.0	0	0.5847234190565997	0.8789915321583397	0.7734808330571644	0.8111349029235936	0.5547775269200904	0.8835603437928707	0.8634901637826956	0.8608419820697494	0	0	0.0	0.0030597490843096396	3
539	0.0023046291177610265	0.0019421688578031854	-0.0019421688508849937	0.9757933784603369	-1	0	0	0.5	1	1.0	1	1.0	1.0	2	1	0	0	0	0.3333333333333333	1	3	3	0.0	0	0.7923617095283	0.8885864417716591	0.8230726198348309	0.8543673379627804	0.6180236063961904	0.653047230352304	0.7193846509771016	0.8164840561114691	0	0	0.0	-0.00019421688508849938	24
3374	0.027748361417390788	0.009427455218661224	0.005650581655750488	0.9510324576720948	-1	0	0	0.2	2	0.9230769230769231	12	0.5357142857142857	0.6153846153846154	9	8	5	0	0	0.14285714285714285	14	2	15	0.0	0	0.5847234190565997	0.8789915321583397	0.7286197263993982	0.7801271085510579	0.5547775269200904	0.8835603437928707	0.8634901637826956	0.8530387638854696	0	0	0.0	0.005650581655750488	29
681	0.0060340717285480615	0.002278594279418152	-0.002258675868449465	0.9792870129485587	-1	0	0	0.5	2	0.6666666666666666	2	0.625	0.6666666666666666	3	2	1	0	0	0.5	4	2	5	0.0	0	0.5134498956950682	0.599369946570263	0.6560092429464823	0.8903013163803958	0.5550343226517931	0.5293890326581111	0.6455059263411657	0.7050476671078673	0	0	0.0	-0.0002258675868449465	31
20	0.008010174778383306	0.004147637175967335	-0.003950331858882394	0.974120645089296	-1	0	0	0.3333333333333333	2	0.8571428571428571	6	0.5625	0.8571428571428571	8	6	0	0	0	0.25	2	8	9	0.0	0	0.768169467530637	0.9500967020052123	0.21423939993177213	0.9661328977390872	0.40935603424831124	0.7814466612316571	0.9346446895455301	0.9257946996516787	0	0	0.0	-0.00039503318588823936	42
1180	0.019727010765690035	0.00027216719078672526	-0.00022373054854767462	0.9669449921603851	-1	0	0	0.25	2	0.9	9	0.5454545454545454	0.9	10	9	1	0	0	0.18181818181818182	11	2	12	0.0	0	0.549086657375834	0.911753931625552	0.7286197263993982	0.7108335806703118	0.5550343226517931	0.9130099352390955	0.8979610558426906	0.8655155318216123	0	0	0.0	-2.237305485476746e-05	19
435	0.012522054100969697	0.003977699730937988	-0.0037440675943088593	0.9685395064455671	-1	0	0	0.3333333333333333	2	0.8571428571428571	6	0.5625	0.7142857142857143	7	5	1	2	0	0.25	2	8	9	0.5	0	0.7132670913767988	0.9153726674557284	0.2617794926650566	0.9075458911822496	0.8381071265418951	0.9081062891251725	0.9436305344001986	0.9104067516263715	0.5714285714285714	0.14285714285714285	0.0	-0.00037440675943088594	4
1484	0.0193005984168128	0.0006027272481418582	8.164543685980001e-05	0.9666246039385928	-1	0	0	0.25	2	0.9	9	0.5454545454545454	0.9	10	9	1	0	0	0.18181818181818182	11	2	12	0.0	0	0.549086657375834	0.911753931625552	0.7286197263993982	0.7108335806703118	0.5550343226517931	0.9130099352390955	0.8979610558426906	0.8655155318216123	0	0	0.0	8.164543685980001e-05	10
3224	0.03356466317700682	0.005384169374152688	0.005346428690015749	0.9068010248002233	-1	0	0	0.25	2	0.9	9	0.5454545454545454	0.8	9	8	2	0	0	0.18181818181818182	11	2	12	0.0	0	0.7911670382003855	0.818617322948384	0.6461452396696619	0.7302284853632068	0.40302672030471465	0.8065054072695893	0.8350280812068257	0.7875271472468113	0	0	0.0	0.005346428690015749	23
3812	0.04500747560506563	0.0068795386492050544	-0.0067415052330640135	0.7251811306101097	-1	0	0	0.2	2	0.9230769230769231	12	0.5357142857142857	0.6153846153846154	9	8	5	0	0	0.14285714285714285	14	2	15	0.0	0	0.5847234190565997	0.759387651047122	0.6461452396696619	0.8298406823911676	0.5550343226517931	0.7730506641801723	0.6455059263411657	0.7891507380920489	0	0	0.0	-0.0006741505233064013	4
2513	0.020250900476617796	0.0054310820906270565	0.004147461356482984	0.9089519786382008	-1	0	0	0.25	2	0.9	9	0.5454545454545454	0.8	9	8	2	0	0	0.18181818181818182	11	2	12	0.0	0	0.5847234190565997	0.9200211533026932	0.7286197263993982	0.7189466212748166	0.5550343226517931	0.9225176765454416	0.8979610558426906	0.875770988401031	0	0	0.0	0.004147461356482984	8
1955	0.020502248528982258	0.0051466185950482185	0.0035855119135370177	0.9088199144011186	-1	0	0	0.25	2	0.9	9	0.5454545454545454	0.8	9	8	2	0	0	0.18181818181818182	11	2	12	0.0	0	0.5847234190565997	0.9200211533026932	0.7286197263993982	0.7189466212748166	0.5550343226517931	0.9225176765454416	0.8979610558426906	0.875770988401031	0	0	0.0	0.0035855119135370177	34
1942	0.013969871714406643	0.003303741068304595	-0.0033024498283647703	0.978881339448829	-1	0	0	0.375	3	0.6666666666666666	6	0.6111111111111112	0.6666666666666666	8	6	2	0	0	0.2222222222222222	9	2	11	0.0	0	0.5561775908283545	0.930156720721094	0.7286197263993982	0.726689061990815	0.5675174222824166	0.9325121053235014	0.8979610558426906	0.8873853212561194	0	0	0.0	-0.000330244982836477	3
293	0.018472019251691885	0.0045997959108109564	-0.003961635576594759	0.9731539958631805	-1	0	0	0.3333333333333333	2	0.8571428571428571	6	0.5625	0.8571428571428571	7	6	1	0	0	0.25	8	2	9	0.0	0	0.4371925773450335	0.8993828328209157	0.46337163627144545	0.9300350335857736	0.16103474607397233	0.8855834940831875	0.928511930302762	0.9067575179683047	0	0	0.0	-0.0003961635576594759	23
3291	0.02759291686446768	0.009202686051547285	0.005060071180255928	0.9512193709378635	-1	0	0	0.2	2	0.9230769230769231	12	0.5357142857142857	0.6153846153846154	9	8	5	0	0	0.14285714285714285	14	2	15	0.0	0	0.5847234190565997	0.8789915321583397	0.7286197263993982	0.7801271085510579	0.5547775269200904	0.8835603437928707	0.8634901637826956	0.8530387638854696	0	0	0.0	0.005060071180255928	93
4555	0.027741908750365415	0.009350951620972471	0.005822596642505754	0.9515957077572295	-1	0	0	0.2	2	0.9230769230769231	12	0.5357142857142857	0.6153846153846154	9	8	5	0	0	0.14285714285714285	14	2	15	0.0	0	0.5847234190565997	0.8789915321583397	0.7286197263993982	0.7801271085510579	0.5547775269200904	0.8835603437928707	0.8634901637826956	0.8530387638854696	0	0	0.0	0.005822596642505754	24
2018	0.020558381476469576	0.005432114127359928	0.005059277880146063	0.9074395370848505	-1	0	0	0.25	2	0.9	9	0.5454545454545454	0.8	9	8	2	0	0	0.18181818181818182	11	2	12	0.0	0	0.5847234190565997	0.9200211533026932	0.7286197263993982	0.7189466212748166	0.5550343226517931	0.9225176765454416	0.8979610558426906	0.875770988401031	0	0	0.0	0.005059277880146063	47
1358	0.01989743825857516	0.0006753738364798599	0.00023895066168904926	0.9666533087532272	-1	0	0	0.25	2	0.9	9	0.5454545454545454	0.9	10	9	1	0	0	0.18181818181818182	11	2	12	0.0	0	0.549086657375834	0.911753931625552	0.7286197263993982	0.7108335806703118	0.5550343226517931	0.9130099352390955	0.8979610558426906	0.8655155318216123	0	0	0.0	0.00023895066168904926	11
4447	0.027437659336826136	0.008774617021038916	0.005322338201035213	0.9512120339143117	-1	0	0	0.2	2	0.9230769230769231	12	0.5357142857142857	0.6153846153846154	9	8	5	0	0	0.14285714285714285	14	2	15	0.0	0	0.5847234190565997	0.8789915321583397	0.7286197263993982	0.7801271085510579	0.5547775269200904	0.8835603437928707	0.8634901637826956	0.8530387638854696	0	0	0.0	0.005322338201035213	16
4040	0.04514547550073448	0.015081421052427053	-0.013881822767795891	0.7026629972908325	-1	0	0	0.2	2	0.9230769230769231	12	0.5357142857142857	0.6153846153846154	9	8	5	0	0	0.14285714285714285	14	2	15	0.0	0	0.5847234190565997	0.8423602164518478	0.6461452396696619	0.7400453210125336	0.5547775269200904	0.8356724451611773	0.6453346476367962	0.80992015179261	0	0	0.0	-0.0013881822767795892	1
21	0.030050308405438247	0.00732532970686786	-0.006328184409120259	0.9771552865882834	-1	0	0	0.3	3	0.6923076923076923	9	0.3	0.5384615384615384	9	7	5	4	0	0.5	10	5	15	0.3333333333333333	0	0.6887928856524668	0.9389154970295663	0.3822553244295407	0.7889654663012368	0.32343967095833276	0.9417512639323761	0.9111263441587257	0.9070437961998233	0.1111111111111111	0.2222222222222222	0.0	-0.0006328184409120259	11
4353	0.05249697651699121	0.01422284673738193	-0.014097926660985631	0.6816700111219518	-1	0	0	0.2	2	0.9230769230769231	12	0.5357142857142857	0.6153846153846154	9	8	5	0	0	0.14285714285714285	14	2	15	0.0	0	0.5847234190565997	0.8789915321583397	0.6461452396696619	0.7975305789852596	0.5547775269200904	0.8835603437928707	0.6455059263411657	0.8573530980813607	0	0	0.0	-0.001409792666098563	2
4423	0.02800910331801618	0.009672905893399246	0.005373798385927321	0.9508342239792335	-1	0	0	0.2	2	0.9230769230769231	12	0.5357142857142857	0.6153846153846154	9	8	5	0	0	0.14285714285714285	14	2	15	0.0	0	0.5847234190565997	0.8789915321583397	0.7286197263993982	0.7801271085510579	0.5547775269200904	0.8835603437928707	0.8634901637826956	0.8530387638854696	0	0	0.0	0.005373798385927321	36
1239	0.017948205979084884	0.007618366917964146	0.0027832964432958876	0.9758192974088111	-1	0	0	0.25	2	0.9	9	0.5454545454545454	0.8	9	8	2	0	0	0.18181818181818182	11	2	12	0.0	0	0.5847234190565997	0.9200211533026932	0.7286197263993982	0.7189466212748166	0.5866242887532293	0.9177371801812514	0.8979610558426906	0.8733920901951885	0	0	0.0	0.0027832964432958876	63
1986	0.017513861866278933	0.007575482509267666	0.003041706573310608	0.975668926587856	-1	0	0	0.25	2	0.9	9	0.5454545454545454	0.8	9	8	2	0	0	0.18181818181818182	11	2	12	0.0	0	0.5847234190565997	0.9200211533026932	0.7286197263993982	0.7189466212748166	0.5550343226517931	0.9225176765454416	0.8979610558426906	0.875770988401031	0	0	0.0	0.003041706573310608	12
2881	0.015562552063926042	0.0011151596593405651	0.0010898024937608854	0.9746863943205781	-1	0	0	0.25	2	0.8888888888888888	8	0.55	0.8888888888888888	9	8	1	0	0	0.2	10	2	11	0.0	0	0.5847234190565997	0.9200211533026932	0.7286197263993982	0.7189466212748166	0.5550343226517931	0.9225176765454416	0.8979610558426906	0.875770988401031	0	0	0.0	0.0010898024937608854	9
1993	0.019654243940618876	0.004626517333162825	-0.004426770778929604	0.9614954804274809	-1	0	0	0.375	3	0.7	7	0.375	0.7	9	7	2	0	0	0.5	4	8	12	0.0	0	0.5847234190565997	0.9200211533026932	0.7286197263993982	0.7189466212748166	0.5550343226517931	0.9225176765454416	0.8979610558426906	0.875770988401031	0	0	0.0	-0.0004426770778929604	0
5059	0.027868561559685267	0.009736253240375489	0.0051247836858112576	0.9514487090653351	-1	0	0	0.2	2	0.9230769230769231	12	0.5357142857142857	0.6153846153846154	9	8	5	0	0	0.14285714285714285	14	2	15	0.0	0	0.5847234190565997	0.8789915321583397	0.7286197263993982	0.7801271085510579	0.5547775269200904	0.8835603437928707	0.8634901637826956	0.8530387638854696	0	0	0.0	0.0051247836858112576	32
1664	0.020316755904602395	0.005670444911217755	0.004163549639200856	0.9082448873854538	-1	0	0	0.25	2	0.9	9	0.5454545454545454	0.8	9	8	2	0	0	0.18181818181818182	11	2	12	0.0	0	0.5847234190565997	0.9200211533026932	0.7286197263993982	0.7189466212748166	0.5550343226517931	0.9225176765454416	0.8979610558426906	0.875770988401031	0	0	0.0	0.004163549639200856	32
1769	0.023570752530274786	0.0048481266164280305	0.0042951067793460355	0.9565199490747637	-1	0	0	0.2222222222222222	2	0.9090909090909091	10	0.43333333333333335	0.8181818181818182	10	9	2	0	0	0.3	3	10	13	0.0	0	0.549086657375834	0.8994488038399593	0.6923144846729403	0.7031442999446488	0.5550343226517931	0.8963591649325899	0.8001220676068403	0.8502988568111626	0	0	0.0	0.0042951067793460355	7
3573	0.02763796705515192	0.008968162235988378	0.004857145321155428	0.9514244868823832	-1	0	0	0.2	2	0.9230769230769231	12	0.5357142857142857	0.6153846153846154	9	8	5	0	0	0.14285714285714285	14	2	15	0.0	0	0.5847234190565997	0.8789915321583397	0.7286197263993982	0.7801271085510579	0.5547775269200904	0.8835603437928707	0.8634901637826956	0.8530387638854696	0	0	0.0	0.004857145321155428	13
4198	0.05176407067811208	0.013757126211753394	-0.01365280816463745	0.6865515547168075	-1	0	0	0.2	2	0.9230769230769231	12	0.5357142857142857	0.6153846153846154	9	8	5	0	0	0.14285714285714285	14	2	15	0.0	0	0.5847234190565997	0.8789915321583397	0.6461452396696619	0.7975305789852596	0.5547775269200904	0.8835603437928707	0.6455059263411657	0.8573530980813607	0	0	0.0	-0.001365280816463745	1
5373	0.02789727077468711	0.009408837100424035	0.005454496064757401	0.9516296683907681	-1	0	0	0.2	2	0.9230769230769231	12	0.5357142857142857	0.6153846153846154	9	8	5	0	0	0.14285714285714285	14	2	15	0.0	0	0.5847234190565997	0.8789915321583397	0.7286197263993982	0.7801271085510579	0.5547775269200904	0.8835603437928707	0.8634901637826956	0.8530387638854696	0	0	0.0	0.005454496064757401	75
350	0.015973959792849504	0.002451836465679623	-0.0023623108449745914	0.981729062291073	-1	0	0	0.25	2	0.8888888888888888	8	0.55	0.7777777777777778	9	7	1	1	0	0.2	10	2	11	0.25	0	0.8180061524734912	0.9663228350235423	0.7473279871184981	0.9584804989040132	0.6386144277846894	0.8404076491143536	0.9152583655147392	0.938141005907511	1.0	0	0.0	-0.00023623108449745916	20
2583	0.010439266818149984	0.006669542735779026	-0.006666513003176676	0.9611339369704025	-1	0	0	0.125	1	1.0	9	1.0	0.8888888888888888	9	8	1	0	0	0.09090909090909091	1	11	11	0.0	0	0.5134498956950682	0.9214024382498689	0.7286197263993982	0.6222524369173492	0.5550343226517931	0.9222219827993723	0.8979610558426906	0.859506965318796	0	0	0.0	-0.0006666513003176675	1
5262	0.05386615574626764	0.014586556934988322	-0.011686743678483946	0.6523679934071523	-1	0	0	0.2	2	0.9230769230769231	12	0.5357142857142857	0.6153846153846154	9	8	5	0	0	0.14285714285714285	14	2	15	0.0	0	0.5847234190565997	0.8062595423617132	0.6461452396696619	0.7532643031584582	0.5547775269200904	0.8707501543673878	0.6455059263411657	0.8150550590259388	0	0	0.0	-0.0011686743678483945	1
2585	0.01764698969726474	0.0077327145512888305	0.002854945713061153	0.9758939048295092	-1	0	0	0.25	2	0.9	9	0.5454545454545454	0.8	9	8	2	0	0	0.18181818181818182	11	2	12	0.0	0	0.5847234190565997	0.9200211533026932	0.7286197263993982	0.7189466212748166	0.5550343226517931	0.9225176765454416	0.8979610558426906	0.875770988401031	0	0	0.0	0.002854945713061153	12
3698	0.02800406611954562	0.009403305722686188	0.00583915810935084	0.9513012825425418	-1	0	0	0.2	2	0.9230769230769231	12	0.5357142857142857	0.6153846153846154	9	8	5	0	0	0.14285714285714285	14	2	15	0.0	0	0.5847234190565997	0.8789915321583397	0.7286197263993982	0.7801271085510579	0.5547775269200904	0.8835603437928707	0.8634901637826956	0.8530387638854696	0	0	0.0	0.00583915810935084	122
3596	0.04393665653602909	0.006547004732422084	-0.00632216576224053	0.7323983076818386	-1	0	0	0.2	2	0.9230769230769231	12	0.5357142857142857	0.6153846153846154	9	8	5	0	0	0.14285714285714285	14	2	15	0.0	0	0.5847234190565997	0.759387651047122	0.6461452396696619	0.84463033502705	0.5550343226517931	0.7730506641801723	0.6453346476367962	0.79511071842684	0	0	0.0	-0.000632216576224053	2
4732	0.027861491165981665	0.008927747092933355	0.0052614512231370595	0.951027259520446	-1	0	0	0.2	2	0.9230769230769231	12	0.5357142857142857	0.6153846153846154	9	8	5	0	0	0.14285714285714285	14	2	15	0.0	0	0.5847234190565997	0.8789915321583397	0.7286197263993982	0.7801271085510579	0.5547775269200904	0.8835603437928707	0.8634901637826956	0.8530387638854696	0	0	0.0	0.0052614512231370595	46
3685	0.027820935806553638	0.009243478099550687	0.005687549194894946	0.9516688135407596	-1	0	0	0.2	2	0.9230769230769231	12	0.5357142857142857	0.6153846153846154	9	8	5	0	0	0.14285714285714285	14	2	15	0.0	0	0.5847234190565997	0.8789915321583397	0.7286197263993982	0.7801271085510579	0.5547775269200904	0.8835603437928707	0.8634901637826956	0.8530387638854696	0	0	0.0	0.005687549194894946	51
2684	0.017844928751823433	0.007617535530864817	0.002963746450887991	0.9753957313841429	-1	0	0	0.25	2	0.9	9	0.5454545454545454	0.8	9	8	2	0	0	0.18181818181818182	11	2	12	0.0	0	0.5847234190565997	0.9200211533026932	0.7286197263993982	0.7189466212748166	0.5550343226517931	0.9225176765454416	0.8979610558426906	0.875770988401031	0	0	0.0	0.002963746450887991	14
4193	0.02822609153392857	0.009252226910823301	0.004943044936921616	0.9514366135793904	-1	0	0	0.2	2	0.9230769230769231	12	0.5357142857142857	0.6153846153846154	9	8	5	0	0	0.14285714285714285	14	2	15	0.0	0	0.5847234190565997	0.8789915321583397	0.7286197263993982	0.7801271085510579	0.5547775269200904	0.8835603437928707	0.8634901637826956	0.8530387638854696	0	0	0.0	0.004943044936921616	15
4020	0.03580161905289835	0.00351188753208624	0.001322312846411499	0.6599571396231225	-1	0	0	0.3	3	0.7692307692307693	10	0.4166666666666667	0.5384615384615384	9	7	5	0	0	0.25	12	3	15	0.0	0	0.5847234190565997	0.8423602164518478	0.6461452396696619	0.7400453210125336	0.5547775269200904	0.8356724451611773	0.6453346476367962	0.80992015179261	0	0	0.0	0.001322312846411499	6
1395	0.004099997627399095	0.003050364109327786	-0.003047626699317597	0.9697468348671572	-1	0	0	0.5	2	0.75	3	0.6	0.75	4	3	1	0	0	0.4	5	2	6	0.0	0	0.631839344248853	0.950514516305665	0.7510502797282813	0.5558424461327184	0.5164547350588691	0.9534934570140703	0.9301807381700562	0.8876265147888668	0	0	0.0	-0.00030476266993175973	0
3492	0.027815717795122572	0.009540272627393692	0.005306980195036325	0.9517403552349882	-1	0	0	0.2	2	0.9230769230769231	12	0.5357142857142857	0.6153846153846154	9	8	5	0	0	0.14285714285714285	14	2	15	0.0	0	0.5847234190565997	0.8789915321583397	0.7286197263993982	0.7801271085510579	0.5547775269200904	0.8835603437928707	0.8634901637826956	0.8530387638854696	0	0	0.0	0.005306980195036325	53
2928	0.01944905902338069	0.00858013619502457	0.00378228777200199	0.9761428733696514	-1	0	0	0.3	3	0.7692307692307693	10	0.4166666666666667	0.6153846153846154	10	8	4	0	0	0.25	12	3	15	0.0	0	0.5847234190565997	0.8868321758245304	0.6923144846729403	0.7594643706610544	0.5549059247859418	0.8904771012312211	0.8001220676068403	0.8542151179701821	0	0	0.0	0.00378228777200199	26
4592	0.027892535511329034	0.009171422626639015	0.005421855607665306	0.9512276822254243	-1	0	0	0.2	2	0.9230769230769231	12	0.5357142857142857	0.6153846153846154	9	8	5	0	0	0.14285714285714285	14	2	15	0.0	0	0.5847234190565997	0.8789915321583397	0.7286197263993982	0.7801271085510579	0.5547775269200904	0.8835603437928707	0.8634901637826956	0.8530387638854696	0	0	0.0	0.005421855607665306	24
2774	0.025765362905870923	0.009661416623208251	0.004254152417571377	0.9535285760077741	-1	0	0	0.2	2	0.9230769230769231	12	0.5357142857142857	0.7692307692307693	11	10	3	0	0	0.14285714285714285	14	2	15	0.0	0	0.5847234190565997	0.9026486612816995	0.7286197263993982	0.7170095334936232	0.5550343226517931	0.9039855040050824	0.8979610558426906	0.858108231517144	0	0	0.0	0.004254152417571377	70
1135	0.019836042545667343	0.00042082216093052206	0.0001917640250337492	0.966521831741669	-1	0	0	0.25	2	0.9	9	0.5454545454545454	0.9	10	9	1	0	0	0.18181818181818182	11	2	12	0.0	0	0.549086657375834	0.911753931625552	0.7286197263993982	0.7108335806703118	0.5550343226517931	0.9130099352390955	0.8979610558426906	0.8655155318216123	0	0	0.0	0.0001917640250337492	17
2962	0.01942316939896317	0.00813993862099353	0.004557501442396034	0.9776184291121675	-1	0	0	0.3	3	0.7692307692307693	10	0.38461538461538464	0.6153846153846154	10	8	4	0	0	0.23076923076923078	13	3	15	0.0	0	0.5847234190565997	0.9062322007797733	0.6923144846729403	0.7594643706610544	0.5549059247859418	0.8904771012312211	0.821297363302353	0.8627058000746728	0	0	0.0	0.004557501442396034	9
3206	0.041401857491355123	0.007251629067181616	-0.0068199107072788746	0.7634679305461304	-1	0	0	0.2	2	0.9230769230769231	12	0.5357142857142857	0.6153846153846154	9	8	5	0	0	0.14285714285714285	14	2	15	0.0	0	0.5847234190565997	0.759387651047122	0.6461452396696619	0.84463033502705	0.5550343226517931	0.7730506641801723	0.6453346476367962	0.79511071842684	0	0	0.0	-0.0006819910707278875	2
1954	0.020288498784547873	0.005300268295407583	0.004382505350208324	0.908124419596986	-1	0	0	0.25	2	0.9	9	0.5454545454545454	0.8	9	8	2	0	0	0.18181818181818182	11	2	12	0.0	0	0.5847234190565997	0.9200211533026932	0.7286197263993982	0.7189466212748166	0.5550343226517931	0.9225176765454416	0.8979610558426906	0.875770988401031	0	0	0.0	0.004382505350208324	36
119	0.003652583484744172	0.002619900000426675	-0.0026049768542360167	0.9747630196898733	-1	1.0	1	1.0	4	0.25	1	0.5	0.25	3	1	2	0	0	0.75	4	3	6	0.0	1.0	0.5428542676462201	0.7575731732778036	0.821972933256782	0.7234465398550413	0.8474295250773979	0.9789645398034997	0.8538379986463889	0.8787283619901172	0	0	0.0	-0.00026049768542360166	21
3043	0.019316270835048912	0.008215035763365354	0.005101426632474649	0.9766344323776621	-1	0	0	0.3	3	0.7692307692307693	10	0.38461538461538464	0.6153846153846154	10	8	4	0	0	0.23076923076923078	13	3	15	0.0	0	0.5847234190565997	0.8868321758245304	0.6923144846729403	0.7594643706610544	0.5549059247859418	0.8904771012312211	0.8001220676068403	0.8542151179701821	0	0	0.0	0.005101426632474649	41
4035	0.02816661955758529	0.009705891239048752	0.005799613778796502	0.9509783833625757	-1	0	0	0.2	2	0.9230769230769231	12	0.5357142857142857	0.6153846153846154	9	8	5	0	0	0.14285714285714285	14	2	15	0.0	0	0.5847234190565997	0.8789915321583397	0.7286197263993982	0.7801271085510579	0.5547775269200904	0.8835603437928707	0.8634901637826956	0.8530387638854696	0	0	0.0	0.005799613778796502	22
4847	0.028053345289458385	0.009643111838910312	0.005504764910689709	0.9513241292073982	-1	0	0	0.2	2	0.9230769230769231	12	0.5357142857142857	0.6153846153846154	9	8	5	0	0	0.14285714285714285	14	2	15	0.0	0	0.5847234190565997	0.8789915321583397	0.7286197263993982	0.7801271085510579	0.5547775269200904	0.8835603437928707	0.8634901637826956	0.8530387638854696	0	0	0.0	0.005504764910689709	43
918	0.009511549459689508	0.0035253977119505033	-0.003463358351900755	0.9825339160392309	-1	0	0	0.3333333333333333	2	0.8333333333333334	5	0.5714285714285714	0.8333333333333334	6	5	1	0	0	0.2857142857142857	7	2	8	0.0	0	0.3954497749190834	0.9331981140833201	0.4709834942157795	0.9191722595883182	0.3705116896947869	0.9137875624065812	0.6640761073284176	0.9224617391003321	0	0	0.0	-0.00034633583519007554	7
2456	0.03275976780715519	0.003810194586233133	-0.0037354677033570446	0.8760334439454147	-1	0	0	0.2	2	0.9230769230769231	12	0.5357142857142857	0.7692307692307693	11	10	3	0	0	0.14285714285714285	14	2	15	0.0	0	0.5847234190565997	0.9026486612816995	0.7286197263993982	0.7170095334936232	0.5550343226517931	0.9039855040050824	0.8979610558426906	0.858108231517144	0	0	0.0	-0.00037354677033570445	3
5119	0.003979518535373431	0.0020765694818815003	-0.002076564661842139	0.982689422240417	-1	0	0	0.3	3	0.8461538461538461	11	0.38461538461538464	0.6153846153846154	10	8	4	0	0	0.23076923076923078	3	13	15	0.0	1.0	0.5847234190565997	0.8720213333739631	0.6560092429464823	0.7865907533254836	0.5549059247859418	0.8724833972681906	0.6454202916492959	0.8475501856264522	0	0	0.0	-0.00020765646618421392	6
1832	0.007602808590951181	0.005692675284024826	-0.005689013951961765	0.9697654642193939	-1	0	0	0.25	2	0.8888888888888888	8	0.55	0.7777777777777778	8	7	2	0	0	0.2	2	10	11	0.0	0	0.549086657375834	0.9302465980965355	0.7286197263993982	0.6165955548923112	0.5549059247859418	0.9322108888065314	0.8979610558426906	0.8693913545114235	0	0	0.0	-0.0005689013951961765	1
5351	0.017224001144216357	0.005939463240700901	-0.0004559129046048084	0.9721978650502914	-1	0	0	0.3	3	0.7692307692307693	10	0.5357142857142857	0.6153846153846154	9	8	5	0	0	0.5714285714285714	7	4	15	0.0	0	0.5847234190565997	0.907233155829413	0.7286197263993982	0.7275685404838412	0.5550343226517931	0.906200353883169	0.8979610558426906	0.8633711912193532	0	0	0.0	-4.559129046048084e-05	4
217	0.0039543650886325644	0.0036513956645948535	-0.0036407033551524005	0.9807449062222674	-1	0	0	0.5	3	0.6666666666666666	4	0.6666666666666666	0.16666666666666666	3	1	4	0	0	0.3333333333333333	6	2	8	0.0	0.3333333333333333	0.6410147732038791	0.8176505163303653	0.31437180168799533	0.8568844105190548	0.7328595343419686	0.5536153956783717	0.8515179483582829	0.762870738832273	0	0	0.0	-0.00036407033551524	14
845	0.01425715035404599	0.006355337586368592	-0.006188827967108168	0.9821722066640671	-1	0	0	0.3	3	0.8461538461538461	11	0.38461538461538464	0.8461538461538461	14	11	0	0	0	0.23076923076923078	3	13	15	0.0	1.0	0.679290497452295	0.7442434965839467	0.7544367881615714	0.8752384808704571	0.43628293569796767	0.8250033556707905	0.9014407659169891	0.8208747323532117	0	0	0.0	-0.0006188827967108167	2
1743	0.02082476128645551	0.0054521056204835106	0.005111847948176016	0.9085050533895107	-1	0	0	0.25	2	0.9	9	0.5454545454545454	0.8	9	8	2	0	0	0.18181818181818182	11	2	12	0.0	0	0.5847234190565997	0.9200211533026932	0.7286197263993982	0.7189466212748166	0.5550343226517931	0.9225176765454416	0.8979610558426906	0.875770988401031	0	0	0.0	0.005111847948176016	84
4283	0.02787613593509478	0.009205689344429103	0.00501895534398227	0.951104414616351	-1	0	0	0.2	2	0.9230769230769231	12	0.5357142857142857	0.6153846153846154	9	8	5	0	0	0.14285714285714285	14	2	15	0.0	0	0.5847234190565997	0.8789915321583397	0.7286197263993982	0.7801271085510579	0.5547775269200904	0.8835603437928707	0.8634901637826956	0.8530387638854696	0	0	0.0	0.00501895534398227	24
3653	0.028037815638267027	0.009434075808048496	0.005719332377287469	0.9509889122987376	-1	0	0	0.2	2	0.9230769230769231	12	0.5357142857142857	0.6153846153846154	9	8	5	0	0	0.14285714285714285	14	2	15	0.0	0	0.5847234190565997	0.8789915321583397	0.7286197263993982	0.7801271085510579	0.5547775269200904	0.8835603437928707	0.8634901637826956	0.8530387638854696	0	0	0.0	0.005719332377287469	100
846	0.013069092426009976	0.005497501600515378	-0.0053981397511438526	0.9841650514600776	-1	0	0	0.4	4	0.6923076923076923	9	0.45454545454545453	0.6153846153846154	12	8	2	0	0	0.2727272727272727	3	11	15	0.0	0.5	0.641666006632579	0.7508675615219379	0.7508823876400348	0.908402379550114	0.39291042697968226	0.8580485838598618	0.9083655254507531	0.8496979779869698	0	0	0.0	-0.0005398139751143853	10
4218	0.019806201775332787	0.008276250700588052	0.0036159438208034265	0.9761873235020246	-1	0	0	0.3	3	0.7692307692307693	10	0.4166666666666667	0.6153846153846154	10	8	4	0	0	0.25	12	3	15	0.0	0	0.5847234190565997	0.8868321758245304	0.6923144846729403	0.7594643706610544	0.5549059247859418	0.8904771012312211	0.8001220676068403	0.8542151179701821	0	0	0.0	0.0036159438208034265	13
4188	0.035367319599444086	0.0028862052544317263	0.0015034648453213044	0.6563495387192926	-1	0	0	0.3	3	0.7692307692307693	10	0.4166666666666667	0.5384615384615384	9	7	5	0	0	0.25	12	3	15	0.0	0	0.5847234190565997	0.759387651047122	0.6461452396696619	0.84463033502705	0.5550343226517931	0.7730506641801723	0.6453346476367962	0.79511071842684	0	0	0.0	0.0015034648453213044	12
3044	0.019318678960048772	0.007749651196306598	0.0048164655506857225	0.9765018651038049	-1	0	0	0.3	3	0.7692307692307693	10	0.38461538461538464	0.6153846153846154	10	8	4	0	0	0.23076923076923078	13	3	15	0.0	0	0.5847234190565997	0.8868321758245304	0.6923144846729403	0.7594643706610544	0.6354303267546871	0.8391316501374988	0.8394641948116838	0.8348093957331266	0	0	0.0	0.0048164655506857225	27
2481	0.01774851568118758	0.007743968252191825	0.003020947900245016	0.9754894850885257	-1	0	0	0.25	2	0.9	9	0.5454545454545454	0.8	9	8	2	0	0	0.18181818181818182	11	2	12	0.0	0	0.5847234190565997	0.9200211533026932	0.7286197263993982	0.7189466212748166	0.5550343226517931	0.9225176765454416	0.8979610558426906	0.875770988401031	0	0	0.0	0.003020947900245016	12
4997	0.025591972336099198	0.00979188140356368	0.0045088998108191985	0.9541935285320223	-1	0	0	0.2	2	0.9230769230769231	12	0.5357142857142857	0.7692307692307693	11	10	3	0	0	0.14285714285714285	14	2	15	0.0	0	0.5847234190565997	0.9026486612816995	0.7286197263993982	0.7170095334936232	0.5550343226517931	0.9039855040050824	0.8979610558426906	0.858108231517144	0	0	0.0	0.0045088998108191985	6
3481	0.018908388510956248	0.003840870758869924	-0.0038054758078697273	0.9705369410867593	-1	0	0	0.5	5	0.46153846153846156	6	0.6818181818181818	0.38461538461538464	9	5	5	0	0	0.18181818181818182	11	2	15	0.0	0	0.5989052859616408	0.9208020758428049	0.7286197263993982	0.7117024118020902	0.5550343226517931	0.9189389657355309	0.8979610558426906	0.8730640535684594	0	0	0.0	-0.00038054758078697273	3
4924	0.027786976482834538	0.00908546234319524	0.004968991851546839	0.9513769776911418	-1	0	0	0.2	2	0.9230769230769231	12	0.5357142857142857	0.6153846153846154	9	8	5	0	0	0.14285714285714285	14	2	15	0.0	0	0.5847234190565997	0.8789915321583397	0.7286197263993982	0.7801271085510579	0.5547775269200904	0.8835603437928707	0.8634901637826956	0.8530387638854696	0	0	0.0	0.004968991851546839	15
1974	0.020525270450141683	0.005549787847505284	0.004029557429073105	0.9087435959796722	-1	0	0	0.25	2	0.9	9	0.5454545454545454	0.8	9	8	2	0	0	0.18181818181818182	11	2	12	0.0	0	0.5847234190565997	0.9200211533026932	0.7286197263993982	0.7189466212748166	0.5550343226517931	0.9225176765454416	0.8979610558426906	0.875770988401031	0	0	0.0	0.004029557429073105	49
4210	0.02716221494886616	0.008701686848652296	0.004803377641953065	0.9515715026537614	-1	0	0	0.2	2	0.9230769230769231	12	0.5357142857142857	0.6153846153846154	9	8	5	0	0	0.14285714285714285	14	2	15	0.0	0	0.5847234190565997	0.8789915321583397	0.7286197263993982	0.7801271085510579	0.5547775269200904	0.8835603437928707	0.8634901637826956	0.8530387638854696	0	0	0.0	0.004803377641953065	22
5394	0.02787980201635479	0.009480265325141237	0.005612765504659003	0.9515702129495534	-1	0	0	0.2	2	0.9230769230769231	12	0.5357142857142857	0.6153846153846154	9	8	5	0	0	0.14285714285714285	14	2	15	0.0	0	0.5847234190565997	0.8789915321583397	0.7286197263993982	0.7801271085510579	0.5547775269200904	0.8835603437928707	0.8634901637826956	0.8530387638854696	0	0	0.0	0.005612765504659003	71
2204	0.017730166812665368	0.007371363741658959	0.002534351592889221	0.975733167802148	-1	0	0	0.25	2	0.9	9	0.5454545454545454	0.8	9	8	2	0	0	0.18181818181818182	11	2	12	0.0	0	0.5847234190565997	0.9200211533026932	0.7286197263993982	0.7189466212748166	0.5550343226517931	0.9225176765454416	0.8979610558426906	0.875770988401031	0	0	0.0	0.002534351592889221	11
4642	0.050526252795826905	0.021385353765771598	-0.016754570174727902	0.6341784841714364	-1	0	0	0.3	3	0.7692307692307693	10	0.38461538461538464	0.5384615384615384	9	7	5	0	0	0.23076923076923078	13	3	15	0.0	0	0.5847234190565997	0.8062595423617132	0.6461452396696619	0.7532643031584582	0.5547775269200904	0.8707501543673878	0.6455059263411657	0.8150550590259388	0	0	0.0	-0.0016754570174727901	1
4632	0.027936485422931905	0.009478643340327513	0.005743135104935708	0.9509763985754552	-1	0	0	0.2	2	0.9230769230769231	12	0.5357142857142857	0.6153846153846154	9	8	5	0	0	0.14285714285714285	14	2	15	0.0	0	0.5847234190565997	0.8789915321583397	0.7286197263993982	0.7801271085510579	0.5547775269200904	0.8835603437928707	0.8634901637826956	0.8530387638854696	0	0	0.0	0.005743135104935708	91
1695	0.017491841252852382	0.007258114846535536	0.0029727371834105698	0.9747357984907916	-1	0	0	0.25	2	0.9	9	0.5454545454545454	0.8	9	8	2	0	0	0.18181818181818182	11	2	12	0.0	0	0.5847234190565997	0.9200211533026932	0.7286197263993982	0.7558758728374486	0.5866242887532293	0.9187326465314433	0.8979610558426906	0.8807300625326193	0	0	0.0	0.0029727371834105698	59
3741	0.027856855206675024	0.009465409940302193	0.005441043797236783	0.9509253255757789	-1	0	0	0.2	2	0.9230769230769231	12	0.5357142857142857	0.6153846153846154	9	8	5	0	0	0.14285714285714285	14	2	15	0.0	0	0.5847234190565997	0.8789915321583397	0.7286197263993982	0.7801271085510579	0.5547775269200904	0.8835603437928707	0.8634901637826956	0.8530387638854696	0	0	0.0	0.005441043797236783	17
1883	0.020343441962677792	0.005428320770856507	0.004159130891157034	0.9085859496807974	-1	0	0	0.25	2	0.9	9	0.5454545454545454	0.8	9	8	2	0	0	0.18181818181818182	11	2	12	0.0	0	0.5847234190565997	0.9200211533026932	0.7286197263993982	0.7189466212748166	0.5550343226517931	0.9225176765454416	0.8979610558426906	0.875770988401031	0	0	0.0	0.004159130891157034	16
518	0.020391680260455035	0.003638125626545047	-0.0025043293980723125	0.9816349959482527	-1	0	0	0.3	3	0.8461538461538461	11	0.38461538461538464	0.8461538461538461	14	11	0	0	0	0.23076923076923078	3	13	15	0.0	1.0	0.6398927660703108	0.8925446402689389	0.7508823876400348	0.9286582962632978	0.43628293569796767	0.9041325449277965	0.9184553021952413	0.9096270822265377	0	0	0.0	-0.00025043293980723125	22
2688	0.008047686397992656	0.00374634128712236	-0.003612170661263821	0.9490689338231436	-1	0	0	0.4	2	0.8	4	0.5833333333333334	0.8	5	4	1	0	0	0.3333333333333333	6	2	7	0.0	0	0.5134498956950682	0.9361600162221706	0.7286197263993982	0.6058389975597445	0.5550343226517931	0.9373830765384623	0.8979610558426906	0.8744004000489409	0	0	0.0	-0.0003612170661263821	4
3793	0.02775645227638826	0.00962851379427124	0.005611446718327735	0.9511034608883231	-1	0	0	0.2	2	0.9230769230769231	12	0.5357142857142857	0.6153846153846154	9	8	5	0	0	0.14285714285714285	14	2	15	0.0	0	0.5847234190565997	0.8789915321583397	0.7286197263993982	0.7801271085510579	0.5547775269200904	0.8835603437928707	0.8634901637826956	0.8530387638854696	0	0	0.0	0.005611446718327735	29
3950	0.027892492647065753	0.009640784161428927	0.005712863601805064	0.9511341469997581	-1	0	0	0.2	2	0.9230769230769231	12	0.5357142857142857	0.6153846153846154	9	8	5	0	0	0.14285714285714285	14	2	15	0.0	0	0.5847234190565997	0.8789915321583397	0.7286197263993982	0.7801271085510579	0.5547775269200904	0.8835603437928707	0.8634901637826956	0.8530387638854696	0	0	0.0	0.005712863601805064	125
3819	0.0197153389217928	0.008659380533735257	0.00567448891998928	0.9711634212795714	-1	0	0	0.2	2	0.9230769230769231	12	0.5357142857142857	0.9230769230769231	13	12	1	0	0	0.14285714285714285	14	2	15	0.0	0	0.5847234190565997	0.8962320996648255	0.7286197263993982	0.7392632596358458	0.5547775269200904	0.8997693099010531	0.8979610558426906	0.8578585484767466	0	0	0.0	0.00567448891998928	6
265	0.01966771025944735	0.007349715105799633	-0.0066778379856359295	0.9458942581644604	-1	0	0	0.5	5	0.38461538461538464	5	0.4166666666666667	0.38461538461538464	9	5	5	2	0	1.0	6	6	15	0.2	0.2	0.7337556272814403	0.6677367079415403	0.6213120067428983	0.9482481008370099	0.3486035368744938	0.8849576111994292	0.8454726213679528	0.8678544587856646	0.5555555555555556	0.2222222222222222	0.0	-0.000667783798563593	5
5016	0.027987074801529822	0.00975853978288301	0.005187306410416107	0.9517556662714525	-1	0	0	0.2	2	0.9230769230769231	12	0.5357142857142857	0.6153846153846154	9	8	5	0	0	0.14285714285714285	14	2	15	0.0	0	0.5847234190565997	0.8789915321583397	0.7286197263993982	0.7801271085510579	0.5547775269200904	0.8835603437928707	0.8634901637826956	0.8530387638854696	0	0	0.0	0.005187306410416107	26
1308	0.020116651641721453	0.0005415302895168977	-0.00040584417366475346	0.9739179074089437	-1	0	0	0.2222222222222222	2	0.9090909090909091	10	1.0	0.8181818181818182	10	9	2	0	0	0.07692307692307693	13	1	13	0.0	0.3333333333333333	0.549086657375834	0.911753931625552	0.7286197263993982	0.7108335806703118	0.5550343226517931	0.9130099352390955	0.8979610558426906	0.8655155318216123	0	0	0.0	-4.058441736647535e-05	7
3969	0.02535129001091908	0.009976453570642812	0.005747082942131456	0.9522372469357872	-1	0	0	0.2	2	0.9230769230769231	12	0.5357142857142857	0.6153846153846154	9	8	5	0	0	0.14285714285714285	14	2	15	0.0	0	0.5847234190565997	0.8789915321583397	0.7286197263993982	0.7801271085510579	0.5547775269200904	0.8835603437928707	0.8634901637826956	0.8530387638854696	0	0	0.0	0.005747082942131456	135
874	0.014537162360635536	0.001073570399666908	0.001061616281824789	0.9751309003597902	-1	0	0	0.25	2	0.8888888888888888	8	0.55	0.8888888888888888	9	8	1	0	0	0.2	10	2	11	0.0	0	0.5847234190565997	0.907233155829413	0.7286197263993982	0.7119138078817357	0.5550343226517931	0.906200353883169	0.8979610558426906	0.8602901831697809	0	0	0.0	0.001061616281824789	122
2952	0.019055168982732035	0.007859674303691175	0.00496623131236729	0.976697149363851	-1	0	0	0.3	3	0.7692307692307693	10	0.38461538461538464	0.6153846153846154	10	8	4	0	0	0.23076923076923078	13	3	15	0.0	0	0.5847234190565997	0.8868321758245304	0.6923144846729403	0.7594643706610544	0.5549059247859418	0.8904771012312211	0.8001220676068403	0.8542151179701821	0	0	0.0	0.00496623131236729	30
5300	0.027298638548162838	0.009494345278778162	0.005275626033842905	0.9517859311862901	-1	0	0	0.2	2	0.9230769230769231	12	0.5357142857142857	0.6153846153846154	9	8	5	0	0	0.14285714285714285	14	2	15	0.0	0	0.5847234190565997	0.8789915321583397	0.7286197263993982	0.7801271085510579	0.5547775269200904	0.8835603437928707	0.8634901637826956	0.8530387638854696	0	0	0.0	0.005275626033842905	23
3600	0.027788740111682555	0.009440806812455184	0.0057392169419138985	0.9513202273407864	-1	0	0	0.2	2	0.9230769230769231	12	0.5357142857142857	0.6153846153846154	9	8	5	0	0	0.14285714285714285	14	2	15	0.0	0	0.5847234190565997	0.8789915321583397	0.7286197263993982	0.7801271085510579	0.5547775269200904	0.8835603437928707	0.8634901637826956	0.8530387638854696	0	0	0.0	0.0057392169419138985	77
4237	0.02735127362487822	0.009240645429697112	0.005387602535621807	0.9508597094696812	-1	0	0	0.2	2	0.9230769230769231	12	0.5357142857142857	0.6153846153846154	9	8	5	0	0	0.14285714285714285	14	2	15	0.0	0	0.5847234190565997	0.8789915321583397	0.7286197263993982	0.7801271085510579	0.5547775269200904	0.8835603437928707	0.8634901637826956	0.8530387638854696	0	0	0.0	0.005387602535621807	64
3216	0.01991367775165026	0.008122782712338869	0.003180966766889653	0.9764006844322644	-1	0	0	0.3	3	0.7692307692307693	10	0.4166666666666667	0.6153846153846154	10	8	4	0	0	0.25	12	3	15	0.0	0	0.5847234190565997	0.8868321758245304	0.6923144846729403	0.7594643706610544	0.5549059247859418	0.8904771012312211	0.8001220676068403	0.8542151179701821	0	0	0.0	0.003180966766889653	11
4433	0.027740591083056276	0.00960673666217325	0.005695944279550345	0.95126193670418	-1	0	0	0.2	2	0.9230769230769231	12	0.5357142857142857	0.6153846153846154	9	8	5	0	0	0.14285714285714285	14	2	15	0.0	0	0.5847234190565997	0.8789915321583397	0.7286197263993982	0.7801271085510579	0.5547775269200904	0.8835603437928707	0.8634901637826956	0.8530387638854696	0	0	0.0	0.005695944279550345	62
4059	0.02738178098647477	0.009498784834284147	0.005669439355033757	0.9511019255011972	-1	0	0	0.2	2	0.9230769230769231	12	0.5357142857142857	0.6153846153846154	9	8	5	0	0	0.14285714285714285	14	2	15	0.0	0	0.5847234190565997	0.8789915321583397	0.7286197263993982	0.7801271085510579	0.5547775269200904	0.8835603437928707	0.8634901637826956	0.8530387638854696	0	0	0.0	0.005669439355033757	110
2017	0.015097322249204086	0.005999995761142245	-0.005996713968155896	0.9671081264994655	-1	0	0	0.3333333333333333	2	0.8571428571428571	6	0.5	0.7142857142857143	6	5	2	0	0	0.5	3	6	9	0.0	0	0.5561775908283545	0.9206836658150931	0.7286197263993982	0.7456266305349799	0.5675174222824166	0.9226584079708857	0.8979610558426906	0.8810111496422353	0	0	0.0	-0.0005996713968155896	0
4483	0.028013237943789654	0.009574927028597314	0.005694018129302232	0.9511721375507771	-1	0	0	0.2	2	0.9230769230769231	12	0.5357142857142857	0.6153846153846154	9	8	5	0	0	0.14285714285714285	14	2	15	0.0	0	0.5847234190565997	0.8789915321583397	0.7286197263993982	0.7801271085510579	0.5547775269200904	0.8835603437928707	0.8634901637826956	0.8530387638854696	0	0	0.0	0.005694018129302232	124
2649	0.018125161553754345	0.00775897382513235	0.003323093731080758	0.9752458214998259	-1	0	0	0.25	2	0.9	9	0.5454545454545454	0.8	9	8	2	0	0	0.18181818181818182	11	2	12	0.0	0	0.5847234190565997	0.9200211533026932	0.7286197263993982	0.7189466212748166	0.5550343226517931	0.9225176765454416	0.8979610558426906	0.875770988401031	0	0	0.0	0.003323093731080758	18
167	0.0021727319506149034	0.001958384823720936	-0.001957827176806058	0.9841651683771052	-1	0	0	1.0	2	0.0	0	0.75	0	2	0	0	1	0	1.0	2	2	3	0.5	0	0	0	0	0	0	0	0	0	0	0	0	-0.0001957827176806058	16
1483	0.019699589813898258	0.0004412059517537127	0.00034874395027942225	0.9664009014359026	-1	0	0	0.25	2	0.9	9	0.5454545454545454	0.9	10	9	1	0	0	0.18181818181818182	11	2	12	0.0	0	0.549086657375834	0.911753931625552	0.7286197263993982	0.7108335806703118	0.5550343226517931	0.9130099352390955	0.8979610558426906	0.8655155318216123	0	0	0.0	0.00034874395027942225	25
1502	0.019852816832532854	0.0004966619153875689	0.0002951813503941732	0.9664301196784314	-1	0	0	0.25	2	0.9	9	0.5454545454545454	0.9	10	9	1	0	0	0.18181818181818182	11	2	12	0.0	0	0.549086657375834	0.911753931625552	0.7286197263993982	0.7108335806703118	0.5550343226517931	0.9130099352390955	0.8979610558426906	0.8655155318216123	0	0	0.0	0.0002951813503941732	11
72	0.0022763622823049235	0.002085175930170759	-0.0020851454755116063	0.9845397569816347	-1	0	0	1.0	2	0.0	0	1.0	0	1	0	1	2	0	0.3333333333333333	3	1	3	0.4	1.0	0	0	0	0	0	0	0	0	0	0	0	-0.00020851454755116064	37
1289	0.01985811614377328	0.000588888095497581	0.000367026095167941	0.9665620481287626	-1	0	0	0.25	2	0.9	9	0.5454545454545454	0.9	10	9	1	0	0	0.18181818181818182	11	2	12	0.0	0	0.549086657375834	0.911753931625552	0.7286197263993982	0.7108335806703118	0.5550343226517931	0.9130099352390955	0.8979610558426906	0.8655155318216123	0	0	0.0	0.000367026095167941	71
4151	0.027993377480368356	0.009248011325258066	0.005420650676524383	0.9510110096636014	-1	0	0	0.2	2	0.9230769230769231	12	0.5357142857142857	0.6153846153846154	9	8	5	0	0	0.14285714285714285	14	2	15	0.0	0	0.5847234190565997	0.8789915321583397	0.7286197263993982	0.7801271085510579	0.5547775269200904	0.8835603437928707	0.8634901637826956	0.8530387638854696	0	0	0.0	0.005420650676524383	32
1505	0.020024271247110745	0.000319467221690951	0.00016338262345189547	0.9668152689145657	-1	0	0	0.25	2	0.9	9	0.5454545454545454	0.9	10	9	1	0	0	0.18181818181818182	11	2	12	0.0	0	0.549086657375834	0.911753931625552	0.7286197263993982	0.7108335806703118	0.5550343226517931	0.9130099352390955	0.8979610558426906	0.8655155318216123	0	0	0.0	0.00016338262345189547	14
3630	0.028060276223133406	0.00930821784447484	0.004830990279041449	0.9510066244415332	-1	0	0	0.2	2	0.9230769230769231	12	0.5357142857142857	0.6153846153846154	9	8	5	0	0	0.14285714285714285	14	2	15	0.0	0	0.5847234190565997	0.8789915321583397	0.7286197263993982	0.7801271085510579	0.5547775269200904	0.8835603437928707	0.8634901637826956	0.8530387638854696	0	0	0.0	0.004830990279041449	17
2297	0.017658814882034274	0.007356232576322909	0.0027170323962344414	0.9758817993908139	-1	0	0	0.25	2	0.9	9	0.5454545454545454	0.8	9	8	2	0	0	0.18181818181818182	11	2	12	0.0	0	0.5847234190565997	0.9200211533026932	0.7286197263993982	0.7189466212748166	0.5550343226517931	0.9225176765454416	0.8979610558426906	0.875770988401031	0	0	0.0	0.0027170323962344414	19
1871	0.01786689616767619	0.007406963530675334	0.0023604983268114194	0.9756644340682964	-1	0	0	0.25	2	0.9	9	0.5454545454545454	0.8	9	8	2	0	0	0.18181818181818182	11	2	12	0.0	0	0.5847234190565997	0.9200211533026932	0.7286197263993982	0.7189466212748166	0.5550343226517931	0.9225176765454416	0.8979610558426906	0.875770988401031	0	0	0.0	0.0023604983268114194	6
5442	0.026232477958545674	0.009645953498292526	0.004325338364627884	0.9536144085446043	-1	0	0	0.2	2	0.9230769230769231	12	0.5357142857142857	0.7692307692307693	11	10	3	0	0	0.14285714285714285	14	2	15	0.0	0	0.5847234190565997	0.9026486612816995	0.7286197263993982	0.7170095334936232	0.5550343226517931	0.9039855040050824	0.8979610558426906	0.858108231517144	0	0	0.0	0.004325338364627884	11
273	0.019318646356187835	0.00032133424545768147	-8.79701940524693e-05	0.966748432876498	-1	0	0	0.25	2	0.9	9	0.5454545454545454	0.9	10	9	1	0	0	0.18181818181818182	11	2	12	0.0	0	0.549086657375834	0.911753931625552	0.7286197263993982	0.7108335806703118	0.5550343226517931	0.9130099352390955	0.8979610558426906	0.8655155318216123	0	0	0.0	-8.79701940524693e-06	86
4478	0.02789254545284481	0.009542086789837458	0.005090511108272366	0.9516380615867575	-1	0	0	0.2	2	0.9230769230769231	12	0.5357142857142857	0.6153846153846154	9	8	5	0	0	0.14285714285714285	14	2	15	0.0	0	0.5847234190565997	0.8789915321583397	0.7286197263993982	0.7801271085510579	0.5547775269200904	0.8835603437928707	0.8634901637826956	0.8530387638854696	0	0	0.0	0.005090511108272366	19
4139	0.028024597366478235	0.009227065590591783	0.004935347119336278	0.95143975078348	-1	0	0	0.2	2	0.9230769230769231	12	0.5357142857142857	0.6153846153846154	9	8	5	0	0	0.14285714285714285	14	2	15	0.0	0	0.5847234190565997	0.8789915321583397	0.7286197263993982	0.7801271085510579	0.5547775269200904	0.8835603437928707	0.8634901637826956	0.8530387638854696	0	0	0.0	0.004935347119336278	14
1995	0.02077436579764675	0.0049913573222065705	0.004600487517065982	0.907875666072093	-1	0	0	0.25	2	0.9	9	0.5454545454545454	0.8	9	8	2	0	0	0.18181818181818182	11	2	12	0.0	0	0.5847234190565997	0.9200211533026932	0.7286197263993982	0.7189466212748166	0.5550343226517931	0.9225176765454416	0.8979610558426906	0.875770988401031	0	0	0.0	0.004600487517065982	39
1730	0.020445819063912664	0.005456981660992249	0.004497089975420341	0.9082409483090897	-1	0	0	0.25	2	0.9	9	0.5454545454545454	0.8	9	8	2	0	0	0.18181818181818182	11	2	12	0.0	0	0.5847234190565997	0.9200211533026932	0.7286197263993982	0.7189466212748166	0.5550343226517931	0.9225176765454416	0.8979610558426906	0.875770988401031	0	0	0.0	0.004497089975420341	84
2260	0.020456050133329216	0.005218809180877915	0.0038221406482645786	0.9087809087719831	-1	0	0	0.25	2	0.9	9	0.5454545454545454	0.8	9	8	2	0	0	0.18181818181818182	11	2	12	0.0	0	0.5847234190565997	0.9200211533026932	0.7286197263993982	0.7189466212748166	0.5550343226517931	0.9225176765454416	0.8979610558426906	0.875770988401031	0	0	0.0	0.0038221406482645786	34
4534	0.027830707634844708	0.009039134395286063	0.0050909385116923184	0.9513937109070695	-1	0	0	0.2	2	0.9230769230769231	12	0.5357142857142857	0.6153846153846154	9	8	5	0	0	0.14285714285714285	14	2	15	0.0	0	0.5847234190565997	0.8789915321583397	0.7286197263993982	0.7801271085510579	0.5547775269200904	0.8835603437928707	0.8634901637826956	0.8530387638854696	0	0	0.0	0.0050909385116923184	22
3901	0.02686820237064814	0.00901820866387897	0.004947892256527315	0.9513096412429496	-1	0	0	0.2	2	0.9230769230769231	12	0.5357142857142857	0.6153846153846154	9	8	5	0	0	0.14285714285714285	14	2	15	0.0	0	0.5847234190565997	0.8789915321583397	0.7286197263993982	0.7801271085510579	0.5547775269200904	0.8835603437928707	0.8634901637826956	0.8530387638854696	0	0	0.0	0.004947892256527315	13
509	0.0018311159707278554	0.0017665318509960367	-0.0017664986775338973	0.986153651282108	-1	0	0	1.0	1	0	0	1.0	0	1	0	0	1	0	0.5	1	2	2	0.3333333333333333	0	0	0	0	0	0	0	0	0	0	0	0	-0.00017664986775338973	12
2599	0.020680554113036067	0.005003543937005118	0.003593398442461084	0.9084401156199351	-1	0	0	0.25	2	0.9	9	0.5454545454545454	0.8	9	8	2	0	0	0.18181818181818182	11	2	12	0.0	0	0.5847234190565997	0.9200211533026932	0.7286197263993982	0.7189466212748166	0.5550343226517931	0.9225176765454416	0.8979610558426906	0.875770988401031	0	0	0.0	0.003593398442461084	6
330	0.026957943813048627	0.004404420226743566	-0.004247300796811508	0.9305015912768199	-1	0	0	0.3	3	0.6923076923076923	9	0.5769230769230769	0.6923076923076923	12	9	2	2	0	0.15384615384615385	13	2	15	0.4	0	0.7061885574400721	0.7332228896677027	0.7467375262700555	0.8693785535649872	0.3010965028598234	0.766816302350717	0.9051186632076083	0.7966754739962413	0.5416666666666667	0.25	0.0	-0.0004247300796811508	4
4021	0.028027939000016357	0.009086746700325235	0.005181763648464478	0.9512719516784156	-1	0	0	0.2	2	0.9230769230769231	12	0.5357142857142857	0.6153846153846154	9	8	5	0	0	0.14285714285714285	14	2	15	0.0	0	0.5847234190565997	0.8789915321583397	0.7286197263993982	0.7801271085510579	0.5547775269200904	0.8835603437928707	0.8634901637826956	0.8530387638854696	0	0	0.0	0.005181763648464478	37
3762	0.02787871842943345	0.009704528002994926	0.0052043626304856426	0.9516972032180613	-1	0	0	0.2	2	0.9230769230769231	12	0.5357142857142857	0.6153846153846154	9	8	5	0	0	0.14285714285714285	14	2	15	0.0	0	0.5847234190565997	0.8789915321583397	0.7286197263993982	0.7801271085510579	0.5547775269200904	0.8835603437928707	0.8634901637826956	0.8530387638854696	0	0	0.0	0.0052043626304856426	27
5288	0.027731471520839435	0.00906413553613222	0.0056401864247689094	0.9511447558334345	-1	0	0	0.2	2	0.9230769230769231	12	0.5357142857142857	0.6153846153846154	9	8	5	0	0	0.14285714285714285	14	2	15	0.0	0	0.5847234190565997	0.8789915321583397	0.7286197263993982	0.7801271085510579	0.5547775269200904	0.8835603437928707	0.8634901637826956	0.8530387638854696	0	0	0.0	0.0056401864247689094	74
1222	0.019743651705961946	0.00029759720205608197	0.00015766402972274823	0.96673026864762	-1	0	0	0.25	2	0.9	9	0.5454545454545454	0.9	10	9	1	0	0	0.18181818181818182	11	2	12	0.0	0	0.549086657375834	0.911753931625552	0.7286197263993982	0.7108335806703118	0.5550343226517931	0.9130099352390955	0.8979610558426906	0.8655155318216123	0	0	0.0	0.00015766402972274823	21
4812	0.028139964132692694	0.008814284173305077	0.005309210248708548	0.9507560184343539	-1	0	0	0.2	2	0.9230769230769231	12	0.5357142857142857	0.6153846153846154	9	8	5	0	0	0.14285714285714285	14	2	15	0.0	0	0.5847234190565997	0.8789915321583397	0.7286197263993982	0.7801271085510579	0.5547775269200904	0.8835603437928707	0.8634901637826956	0.8530387638854696	0	0	0.0	0.005309210248708548	44
4434	0.027359638014768997	0.009544311748301849	0.005277340044588275	0.9515329392426581	-1	0	0	0.2	2	0.9230769230769231	12	0.5357142857142857	0.6153846153846154	9	8	5	0	0	0.14285714285714285	14	2	15	0.0	0	0.5847234190565997	0.8789915321583397	0.7286197263993982	0.7801271085510579	0.5547775269200904	0.8835603437928707	0.8634901637826956	0.8530387638854696	0	0	0.0	0.005277340044588275	16
4591	0.045331186821773485	0.00671493586300378	-0.006700983424133807	0.7179032372476668	-1	0	0	0.2	2	0.9230769230769231	12	0.5357142857142857	0.6153846153846154	9	8	5	0	0	0.14285714285714285	14	2	15	0.0	0	0.5847234190565997	0.759387651047122	0.6461452396696619	0.84463033502705	0.5550343226517931	0.7730506641801723	0.6453346476367962	0.79511071842684	0	0	0.0	-0.0006700983424133807	5
1715	0.01978048331242461	0.0006854543954410439	0.0004286867511544928	0.9666373018981189	-1	0	0	0.25	2	0.9	9	0.5454545454545454	0.9	10	9	1	0	0	0.18181818181818182	11	2	12	0.0	0	0.549086657375834	0.911753931625552	0.7286197263993982	0.7108335806703118	0.5550343226517931	0.9130099352390955	0.8979610558426906	0.8655155318216123	0	0	0.0	0.0004286867511544928	15
2914	0.01879223453665678	0.007796059559878944	0.004726022738491742	0.9764422039770944	-1	0	0	0.3	3	0.7692307692307693	10	0.38461538461538464	0.6153846153846154	10	8	4	0	0	0.23076923076923078	13	3	15	0.0	0	0.5847234190565997	0.8868321758245304	0.6923144846729403	0.7594643706610544	0.5549059247859418	0.8904771012312211	0.8001220676068403	0.8542151179701821	0	0	0.0	0.004726022738491742	26
622	0.019980059742857458	0.0006140882932700801	0.0005458098448709438	0.966687322839444	-1	0	0	0.25	2	0.9	9	0.5454545454545454	0.9	10	9	1	0	0	0.18181818181818182	11	2	12	0.0	0	0.549086657375834	0.911753931625552	0.7286197263993982	0.7108335806703118	0.5550343226517931	0.9130099352390955	0.8979610558426906	0.8655155318216123	0	0	0.0	0.0005458098448709438	132
88	0.01664330942118196	0.004933218500172011	-0.002528035392282983	0.980259219545827	-1	0	0	0.4	4	0.6923076923076923	9	0.4166666666666667	0.6923076923076923	11	9	3	1	0	0.25	12	3	15	0.125	0.15384615384615385	0.5087075067705	0.8576403861884965	0.49392040539486004	0.8647344046948007	0.483374248065508	0.8877151462769458	0.8536881343635041	0.8705924863647158	1.0	0.18181818181818182	0.0	-0.0002528035392282983	97
3314	0.028063906995244605	0.009331607037346779	0.005853680989335313	0.9510887156012081	-1	0	0	0.2	2	0.9230769230769231	12	0.5357142857142857	0.6153846153846154	9	8	5	0	0	0.14285714285714285	14	2	15	0.0	0	0.5847234190565997	0.8789915321583397	0.7286197263993982	0.7801271085510579	0.5547775269200904	0.8835603437928707	0.8634901637826956	0.8530387638854696	0	0	0.0	0.005853680989335313	38
4879	0.02764395396062449	0.00907569856178585	0.004863978505739963	0.9517979184582954	-1	0	0	0.2	2	0.9230769230769231	12	0.5357142857142857	0.6153846153846154	9	8	5	0	0	0.14285714285714285	14	2	15	0.0	0	0.5847234190565997	0.8789915321583397	0.7286197263993982	0.7801271085510579	0.5547775269200904	0.8835603437928707	0.8634901637826956	0.8530387638854696	0	0	0.0	0.004863978505739963	17
3507	0.020439488684414434	0.004658067009051313	-0.0046121333666034854	0.964738018306525	-1	0	0	0.3	3	0.7692307692307693	10	0.5	0.38461538461538464	5	5	9	0	0	0.8333333333333334	5	6	15	0.0	0	0.5989052859616408	0.9338013007214331	0.7734808330571644	0.8468258367282242	0.5800005219130401	0.9378234437184552	0.8979610558426906	0.9134654660107785	0	0	0.0	-0.00046121333666034856	1
4108	0.015220849500771518	0.007692102737650692	-0.0076668164898570194	0.9440717422551119	-1	0	0	0.3	3	0.7692307692307693	10	0.5769230769230769	0.5384615384615384	9	7	5	0	0	0.15384615384615385	2	13	15	0.0	0	0.5847234190565997	0.8813178509212799	0.7286197263993982	0.7305349428318734	0.5547775269200904	0.8831600293178441	0.8870964647760985	0.8422417104043961	0	0	0.0	-0.0007666816489857019	5
3990	0.034043235926378305	0.012052848625406204	-0.011910793355533435	0.8772300625874303	-1	0	0	0.2	2	0.9230769230769231	12	0.5357142857142857	0.6923076923076923	9	9	5	0	0	0.14285714285714285	14	2	15	0.0	0	0.5847234190565997	0.8791216514662756	0.6461452396696619	0.8211642498512778	0.5547775269200904	0.8848052346199267	0.7526980273283028	0.864015023449786	0	0	0.0	-0.0011910793355533436	0
2818	0.01947907149026603	0.008320844185039904	0.004463150314826266	0.9776362052340293	-1	0	0	0.3	3	0.7692307692307693	10	0.38461538461538464	0.6153846153846154	10	8	4	0	0	0.23076923076923078	13	3	15	0.0	0	0.5847234190565997	0.9062322007797733	0.6923144846729403	0.7594643706610544	0.5549059247859418	0.8904771012312211	0.821297363302353	0.8627058000746728	0	0	0.0	0.004463150314826266	40
2088	0.017215398413029125	0.007240235585432775	0.0027391519683938876	0.9753545368248054	-1	0	0	0.25	2	0.9	9	0.5454545454545454	0.8	9	8	2	0	0	0.18181818181818182	11	2	12	0.0	0	0.5847234190565997	0.9200211533026932	0.7286197263993982	0.7189466212748166	0.5550343226517931	0.9225176765454416	0.8979610558426906	0.875770988401031	0	0	0.0	0.0027391519683938876	7
582	0.010250115357864291	0.003532514757989973	-0.0033223718895749113	0.947562889025132	-1	0	0	0.16666666666666666	1	1.0	6	0.4	0.8333333333333334	6	5	1	0	0	0.8	5	4	8	0.0	0	0.47975830649636536	0.9218594398883411	0.634843178096275	0.8506763913384089	0.5665162594166241	0.6426535642707373	0.7533565655522859	0.8317713032017964	0	0	0.0	-0.00033223718895749113	14
2820	0.01945622606147288	0.008428087711240536	0.004864124764328705	0.9774093420221446	-1	0	0	0.3	3	0.7692307692307693	10	0.38461538461538464	0.6153846153846154	10	8	4	0	0	0.23076923076923078	13	3	15	0.0	0	0.5847234190565997	0.9062322007797733	0.6923144846729403	0.7594643706610544	0.5549059247859418	0.8904771012312211	0.821297363302353	0.8627058000746728	0	0	0.0	0.004864124764328705	89
2372	0.02016578518222151	0.005694774587392316	0.004175383367620717	0.9090015398553271	-1	0	0	0.25	2	0.9	9	0.5454545454545454	0.8	9	8	2	0	0	0.18181818181818182	11	2	12	0.0	0	0.5847234190565997	0.9200211533026932	0.7286197263993982	0.7189466212748166	0.5550343226517931	0.9225176765454416	0.8979610558426906	0.875770988401031	0	0	0.0	0.004175383367620717	20
1429	0.019988684584736068	0.00045376892659062943	0.000436019120778641	0.9666645827411252	-1	0	0	0.25	2	0.9	9	0.5454545454545454	0.9	10	9	1	0	0	0.18181818181818182	11	2	12	0.0	0	0.549086657375834	0.911753931625552	0.7286197263993982	0.7108335806703118	0.5867526866190806	0.9072365583539564	0.8979610558426906	0.8627525632098835	0	0	0.0	0.000436019120778641	21
3171	0.032990895920589555	0.004482527710356003	0.004436768478643432	0.9077939151149501	-1	0	0	0.25	2	0.9	9	0.5454545454545454	0.8	9	8	2	0	0	0.18181818181818182	11	2	12	0.0	0	0.7911670382003855	0.818617322948384	0.6461452396696619	0.7302284853632068	0.40302672030471465	0.8065054072695893	0.8350280812068257	0.7875271472468113	0	0	0.0	0.004436768478643432	21
4786	0.023880676320163285	0.011010643127809437	0.00641939346354788	0.9576885245360583	-1	0	0	0.2	2	0.9230769230769231	12	0.5357142857142857	0.6153846153846154	9	8	5	0	0	0.14285714285714285	14	2	15	0.0	0	0.5704513066871698	0.8802541165006719	0.7286197263993982	0.7801271085510579	0.5547775269200904	0.8835603437928707	0.8707738175126434	0.8535363451583781	0	0	0.0	0.00641939346354788	7
4078	0.027277531702827366	0.009032999685764608	0.004891990975152122	0.9514426240530061	-1	0	0	0.2	2	0.9230769230769231	12	0.5357142857142857	0.6153846153846154	9	8	5	0	0	0.14285714285714285	14	2	15	0.0	0	0.5847234190565997	0.8789915321583397	0.7286197263993982	0.7801271085510579	0.5547775269200904	0.8835603437928707	0.8634901637826956	0.8530387638854696	0	0	0.0	0.004891990975152122	12
75	0.004961157079981723	0.0030983842601859167	-0.0030976099396068167	0.985550851308372	-1	0	0	0.3	3	0.7692307692307693	10	0.3333333333333333	0.5384615384615384	8	7	6	3	0	0.5555555555555556	5	9	15	0.2	0	0.5004405740764055	0.9267497457346995	0.9125585982881145	0.9171840229014815	0.24088130476841457	0.9299911875691174	0.9264213293524123	0.9248177125886826	0.125	0.625	0.0	-0.0003097609939606817	84
2536	0.01950884478160158	0.008054583475447874	0.0033836566124415437	0.9761724468301468	-1	0	0	0.3	3	0.7692307692307693	10	0.4166666666666667	0.6153846153846154	10	8	4	0	0	0.25	12	3	15	0.0	0	0.5847234190565997	0.8868321758245304	0.6923144846729403	0.7594643706610544	0.5549059247859418	0.8904771012312211	0.8001220676068403	0.8542151179701821	0	0	0.0	0.0033836566124415437	18
1813	0.017826267517330425	0.007629831987674734	0.0028792328890834607	0.9756757535253396	-1	0	0	0.25	2	0.9	9	0.5454545454545454	0.8	9	8	2	0	0	0.18181818181818182	11	2	12	0.0	0	0.5847234190565997	0.9200211533026932	0.7286197263993982	0.7189466212748166	0.5550343226517931	0.9225176765454416	0.8979610558426906	0.875770988401031	0	0	0.0	0.0028792328890834607	20
1065	0.003412145310387944	0.003022364860462656	-0.0030217732587847	0.9879707732801708	-1	0	0	0.75	3	0.5	2	0.5	0.25	3	1	2	0	0	0.75	3	4	6	0.0	0.5	0.5989052859616408	0.9181897327182238	0.7286197263993982	0.7971281652864538	0.5800005219130401	0.9230399525520057	0.8979610558426906	0.8899544732880968	0	0	0.0	-0.00030217732587847	3
4129	0.05124021735998814	0.014060530589344216	-0.013756529762838083	0.6795076064384237	-1	0	0	0.2	2	0.9230769230769231	12	0.5357142857142857	0.5384615384615384	8	7	6	0	0	0.14285714285714285	14	2	15	0.0	0	0.5847234190565997	0.8162308857346469	0.6461452396696619	0.8068393351995208	0.5547775269200904	0.8210725455679757	0.6200659491580599	0.8147864841444104	0	0	0.0	-0.0013756529762838083	4
1834	0.017867297872570787	0.007479435314404906	0.002961215015418655	0.975374104747683	-1	0	0	0.25	2	0.9	9	0.5454545454545454	0.8	9	8	2	0	0	0.18181818181818182	11	2	12	0.0	0	0.5847234190565997	0.9200211533026932	0.7286197263993982	0.7189466212748166	0.5550343226517931	0.9225176765454416	0.8979610558426906	0.875770988401031	0	0	0.0	0.002961215015418655	7
5176	0.024962339799698148	0.013603019866284139	-0.012654891762753542	0.9745333271020711	-1	0	0	0.2	2	0.9230769230769231	12	0.5357142857142857	0.6923076923076923	10	9	4	0	0	0.14285714285714285	14	2	15	0.0	0	0.5847234190565997	0.8709569862169158	0.6510772413080721	0.8288202419330069	0.5547775269200904	0.8925112312095147	0.7119127696149268	0.8662030737329101	0	0	0.0	-0.0012654891762753542	4
774	0.009517330707109369	0.004046389429750933	-0.004014178812639532	0.9442883111070244	-1	0	0	0.375	3	0.6666666666666666	6	0.4074074074074074	0.4444444444444444	5	4	5	0	0	0.3333333333333333	9	3	11	0.0	1.0	0.5513544864967972	0.8279004999748025	0.5456956366256986	0.7870342466486607	0.5410335707483489	0.7020106669217862	0.7255266702856662	0.776424543650943	0	0	0.0	-0.00040141788126395325	10
4443	0.027903043365264373	0.009580281522429939	0.005551894515032799	0.9515736159320655	-1	0	0	0.2	2	0.9230769230769231	12	0.5357142857142857	0.6153846153846154	9	8	5	0	0	0.14285714285714285	14	2	15	0.0	0	0.5847234190565997	0.8789915321583397	0.7286197263993982	0.7801271085510579	0.5547775269200904	0.8835603437928707	0.8634901637826956	0.8530387638854696	0	0	0.0	0.005551894515032799	13
3966	0.028004349265072673	0.009542552812867052	0.005191459651036295	0.9513077342548106	-1	0	0	0.2	2	0.9230769230769231	12	0.5357142857142857	0.6153846153846154	9	8	5	0	0	0.14285714285714285	14	2	15	0.0	0	0.5847234190565997	0.8789915321583397	0.7286197263993982	0.7801271085510579	0.5547775269200904	0.8835603437928707	0.8634901637826956	0.8530387638854696	0	0	0.0	0.005191459651036295	17
5204	0.02796789814345376	0.009348596185028788	0.005208825940732853	0.951364001993168	-1	0	0	0.2	2	0.9230769230769231	12	0.5357142857142857	0.6153846153846154	9	8	5	0	0	0.14285714285714285	14	2	15	0.0	0	0.5847234190565997	0.8789915321583397	0.7286197263993982	0.7801271085510579	0.5547775269200904	0.8835603437928707	0.8634901637826956	0.8530387638854696	0	0	0.0	0.005208825940732853	7
3445	0.02600178824986716	0.0095032080579534	0.004193966420838066	0.9535847729701773	-1	0	0	0.2	2	0.9230769230769231	12	0.5357142857142857	0.7692307692307693	11	10	3	0	0	0.14285714285714285	14	2	15	0.0	0	0.5847234190565997	0.9026486612816995	0.7286197263993982	0.7170095334936232	0.5550343226517931	0.9039855040050824	0.8979610558426906	0.858108231517144	0	0	0.0	0.004193966420838066	5
4133	0.027703048769406956	0.009752877278961106	0.005719827400754383	0.9510192547896095	-1	0	0	0.2	2	0.9230769230769231	12	0.5357142857142857	0.6153846153846154	9	8	5	0	0	0.14285714285714285	14	2	15	0.0	0	0.5847234190565997	0.8789915321583397	0.7286197263993982	0.7801271085510579	0.5547775269200904	0.8835603437928707	0.8634901637826956	0.8530387638854696	0	0	0.0	0.005719827400754383	87
3239	0.036770873920900685	0.004994214256611443	-0.004472482939443048	0.6770847139773217	-1	0	0	0.2	2	0.9230769230769231	12	0.5357142857142857	0.7692307692307693	11	10	3	0	0	0.14285714285714285	14	2	15	0.0	0	0.5847234190565997	0.9026486612816995	0.7286197263993982	0.7170095334936232	0.5550343226517931	0.9039855040050824	0.8979610558426906	0.858108231517144	0	0	0.0	-0.00044724829394430485	2
2837	0.01926789130883224	0.008112842600085478	0.0050382297242474346	0.9765857461885393	-1	0	0	0.3	3	0.7692307692307693	10	0.38461538461538464	0.6153846153846154	10	8	4	0	0	0.23076923076923078	13	3	15	0.0	0	0.5847234190565997	0.8868321758245304	0.6923144846729403	0.7594643706610544	0.5549059247859418	0.8904771012312211	0.8001220676068403	0.8542151179701821	0	0	0.0	0.0050382297242474346	81
2175	0.020862203153971928	0.005402593795749828	0.0052992621324968615	0.907607972002533	-1	0	0	0.25	2	0.9	9	0.5454545454545454	0.8	9	8	2	0	0	0.18181818181818182	11	2	12	0.0	0	0.5847234190565997	0.9200211533026932	0.7286197263993982	0.7189466212748166	0.5550343226517931	0.9225176765454416	0.8979610558426906	0.875770988401031	0	0	0.0	0.0052992621324968615	30
1209	0.019500261109595414	0.0005899424298710944	0.00048691727824285385	0.9664598262985622	-1	0	0	0.25	2	0.9	9	0.5454545454545454	0.9	10	9	1	0	0	0.18181818181818182	11	2	12	0.0	0	0.549086657375834	0.911753931625552	0.7286197263993982	0.7108335806703118	0.5550343226517931	0.9130099352390955	0.8979610558426906	0.8655155318216123	0	0	0.0	0.00048691727824285385	65
5100	0.027505420283554974	0.008684306791326677	0.005074165615887824	0.9511583278134004	-1	0	0	0.2	2	0.9230769230769231	12	0.5357142857142857	0.6153846153846154	9	8	5	0	0	0.14285714285714285	14	2	15	0.0	0	0.5847234190565997	0.8789915321583397	0.7286197263993982	0.7801271085510579	0.5547775269200904	0.8835603437928707	0.8634901637826956	0.8530387638854696	0	0	0.0	0.005074165615887824	20
1588	0.017767685202916973	0.0076384791516970595	0.0029175393168011867	0.975988237569337	-1	0	0	0.25	2	0.9	9	0.5454545454545454	0.8	9	8	2	0	0	0.18181818181818182	11	2	12	0.0	0	0.5847234190565997	0.9200211533026932	0.7286197263993982	0.7189466212748166	0.5550343226517931	0.9225176765454416	0.8979610558426906	0.875770988401031	0	0	0.0	0.0029175393168011867	11
29	0.02729973912708098	0.008296614708364137	-0.008280581752704845	0.9671345674647125	-1	0	0	0.25	2	0.8888888888888888	8	1.0	0.8888888888888888	10	8	0	0	0	0.09090909090909091	11	1	11	0.0	0.2	0.1	0.9234357742451071	0.7187786332118811	0.9252679604788173	0.7526158317395658	0.9390850672567759	0.9573816136815146	0.9295976033528442	0	0	0.0	-0.0008280581752704845	8
5239	0.02793914399353292	0.009588877245959235	0.005359162712638872	0.9516129987703711	-1	0	0	0.2	2	0.9230769230769231	12	0.5357142857142857	0.6153846153846154	9	8	5	0	0	0.14285714285714285	14	2	15	0.0	0	0.5847234190565997	0.8789915321583397	0.7286197263993982	0.7801271085510579	0.5547775269200904	0.8835603437928707	0.8634901637826956	0.8530387638854696	0	0	0.0	0.005359162712638872	34
2046	0.017929574482173912	0.008008709147116008	0.00415924899532901	0.9770412502466064	-1	0	0	0.2	2	0.9166666666666666	11	0.5384615384615384	0.8333333333333334	11	10	2	0	0	0.15384615384615385	13	2	14	0.0	0	0.5134498956950682	0.9038256704063226	0.7286197263993982	0.7035103573012651	0.5550343226517931	0.9039871920238296	0.8979610558426906	0.8559797300176784	0	0	0.0	0.00415924899532901	17
510	0.006662036840872407	0.0033458999901203766	-0.0033410422684335486	0.9817263423975119	-1	0	0	0.5	2	0.75	3	0.5	0.5	4	2	1	0	0	0.75	4	3	6	0.0	0	0.6540983265263511	0.857209493564063	0.6510772413080721	0.8295649091452623	0.6181520042620416	0.7732825713847334	0.7564591301786646	0.8225806268667359	0	0	0.0	-0.00033410422684335486	6
3416	0.028062649513832066	0.009718666014652731	0.005237366836792724	0.9513128868588391	-1	0	0	0.2	2	0.9230769230769231	12	0.5357142857142857	0.6153846153846154	9	8	5	0	0	0.14285714285714285	14	2	15	0.0	0	0.5847234190565997	0.8789915321583397	0.7286197263993982	0.7801271085510579	0.5547775269200904	0.8835603437928707	0.8634901637826956	0.8530387638854696	0	0	0.0	0.005237366836792724	31
2067	0.020532921138158862	0.005603308132505193	0.004519074171195635	0.9078581705143566	-1	0	0	0.25	2	0.9	9	0.5454545454545454	0.8	9	8	2	0	0	0.18181818181818182	11	2	12	0.0	0	0.5847234190565997	0.9200211533026932	0.7286197263993982	0.7189466212748166	0.5550343226517931	0.9225176765454416	0.8979610558426906	0.875770988401031	0	0	0.0	0.004519074171195635	71
4490	0.027011052278290648	0.007785901855954735	-0.007275757184606975	0.7644605874568775	-1	0	0	0.2	2	0.9230769230769231	12	0.5357142857142857	0.6923076923076923	9	9	5	0	0	0.14285714285714285	14	2	15	0.0	0	0.5847234190565997	0.881262606192227	0.6560092429464823	0.7968563312574327	0.5547775269200904	0.8835624214786749	0.6455059263411657	0.8580600065017123	0	0	0.0	-0.0007275757184606976	1
1098	0.015142360241498684	0.004957236637578187	-0.0043465635865523	0.9714345420106234	-1	0	0	0.3333333333333333	2	0.8571428571428571	6	0.5625	0.8571428571428571	7	6	1	0	0	0.25	8	2	9	0.0	0	0.5134498956950682	0.7523895112499126	0.6560092429464823	0.8486990288126455	0.5800005219130401	0.781755837204916	0.6455059263411657	0.797474860085197	0	0	0.0	-0.00043465635865523003	3
1754	0.020038014763542358	0.005350445913590643	0.0035353194824875307	0.9086771281029069	-1	0	0	0.25	2	0.9	9	0.5454545454545454	0.8	9	8	2	0	0	0.18181818181818182	11	2	12	0.0	0	0.5847234190565997	0.9200211533026932	0.7286197263993982	0.7189466212748166	0.5866242887532293	0.9177371801812514	0.8979610558426906	0.8733920901951885	0	0	0.0	0.0035353194824875307	25
1221	0.003954747517838358	0.0027826463078678716	-0.002782499050152482	0.9842575453349698	-1	0	0	0.3	3	0.8333333333333334	10	0.3181818181818182	0.6666666666666666	10	8	3	0	0	0.36363636363636365	4	11	14	0.0	0.6666666666666666	0.549086657375834	0.9264238335915599	0.7286197263993982	0.616453648768836	0.5549059247859418	0.9261549268446856	0.8979610558426906	0.8636020307891412	0	0	0.0	-0.0002782499050152482	4
2827	0.017990457899863536	0.007525023370981701	0.003096976008341931	0.9754249331038488	-1	0	0	0.25	2	0.9	9	0.5454545454545454	0.8	9	8	2	0	0	0.18181818181818182	11	2	12	0.0	0	0.5847234190565997	0.9200211533026932	0.7286197263993982	0.7189466212748166	0.5550343226517931	0.9225176765454416	0.8979610558426906	0.875770988401031	0	0	0.0	0.003096976008341931	11
2425	0.017463145044426063	0.00730960384931498	0.002391591088385389	0.9760437479948036	-1	0	0	0.25	2	0.9	9	0.5454545454545454	0.8	9	8	2	0	0	0.18181818181818182	11	2	12	0.0	0	0.5847234190565997	0.9200211533026932	0.7286197263993982	0.7189466212748166	0.5547775269200904	0.9255902096072817	0.8979610558426906	0.8773502642493203	0	0	0.0	0.002391591088385389	6
2206	0.013909653369222445	0.005026077306062343	0.004855358726121125	0.9743747232596158	-1	0	0	0.2857142857142857	2	0.875	7	0.5555555555555556	0.75	7	6	2	0	0	0.2222222222222222	9	2	10	0.0	0	0.5847234190565997	0.9064551337042366	0.7286197263993982	0.7322346646251853	0.5550343226517931	0.9085737450072442	0.8979610558426906	0.8650416287908985	0	0	0.0	0.004855358726121125	14
2048	0.020042298037534944	0.005245004722365186	0.0038225109687466193	0.9086375782109511	-1	0	0	0.25	2	0.9	9	0.5454545454545454	0.8	9	8	2	0	0	0.18181818181818182	11	2	12	0.0	0	0.5847234190565997	0.9200211533026932	0.7286197263993982	0.7189466212748166	0.5550343226517931	0.9225176765454416	0.8979610558426906	0.875770988401031	0	0	0.0	0.0038225109687466193	24
1537	0.01947692166980098	0.00045220857813195085	8.563138183859101e-05	0.9666713115835689	-1	0	0	0.25	2	0.9	9	0.5454545454545454	0.9	10	9	1	0	0	0.18181818181818182	11	2	12	0.0	0	0.549086657375834	0.911753931625552	0.7286197263993982	0.7108335806703118	0.5550343226517931	0.9130099352390955	0.8979610558426906	0.8655155318216123	0	0	0.0	8.563138183859101e-05	8
4698	0.029387924173164097	0.0027368748998275317	0.002389989792574504	0.6687251934609613	-1	0	0	0.2	2	0.9230769230769231	12	0.5357142857142857	0.9230769230769231	13	12	1	0	0	0.14285714285714285	14	2	15	0.0	0	0.5989052859616408	0.8395158915928189	0.7734808330571644	0.8426707845596331	0.5800005219130401	0.8539907381830357	0.8365707346462733	0.8454962720971757	0	0	0.0	0.002389989792574504	1
4535	0.02811980903478665	0.009085731321025995	0.005276558774378175	0.9516532925798911	-1	0	0	0.2	2	0.9230769230769231	12	0.5357142857142857	0.6153846153846154	9	8	5	0	0	0.14285714285714285	14	2	15	0.0	0	0.5847234190565997	0.8789915321583397	0.7286197263993982	0.7801271085510579	0.5547775269200904	0.8835603437928707	0.8634901637826956	0.8530387638854696	0	0	0.0	0.005276558774378175	22
4852	0.04948295675018126	0.023075370645759055	-0.01854547228045093	0.6290316799017096	-1	0	0	0.3	3	0.7692307692307693	10	0.38461538461538464	0.5384615384615384	9	7	5	0	0	0.23076923076923078	13	3	15	0.0	0	0.5847234190565997	0.8062595423617132	0.6461452396696619	0.7532643031584582	0.5547775269200904	0.8707501543673878	0.6455059263411657	0.8150550590259388	0	0	0.0	-0.001854547228045093	1
3172	0.032895658093570715	0.004593094357509168	-0.004565156215867265	0.8235694139622374	-1	0	0	0.2	2	0.9230769230769231	12	0.5357142857142857	0.7692307692307693	11	10	3	0	0	0.14285714285714285	14	2	15	0.0	0	0.5847234190565997	0.9026486612816995	0.7286197263993982	0.7170095334936232	0.5550343226517931	0.9039855040050824	0.8979610558426906	0.858108231517144	0	0	0.0	-0.0004565156215867265	4
3059	0.0193196881552202	0.008026285452218885	0.004815602955073565	0.9775658000023251	-1	0	0	0.3	3	0.7692307692307693	10	0.38461538461538464	0.6153846153846154	10	8	4	0	0	0.23076923076923078	13	3	15	0.0	0	0.5847234190565997	0.9062322007797733	0.6923144846729403	0.7594643706610544	0.6354303267546871	0.8391316501374988	0.8465858677494272	0.8442241828324344	0	0	0.0	0.004815602955073565	50
4324	None	None	None	None	None	0	0	0.5	2	0.75	3	1.0	0.25	2	1	3	0	0	0.6666666666666666	3	2	6	0.0	0	0.7631385184167454	0.837852047422428	0.7316858181357228	0.9360245218489146	0.397200650942198	0.861523143558735	0.8881482935054085	0.8860645372907816	0	0	0.0	None	0
1740	0.02016066371625401	0.005444950272455025	0.004174666252968647	0.9082443561023926	-1	0	0	0.25	2	0.9	9	0.5454545454545454	0.8	9	8	2	0	0	0.18181818181818182	11	2	12	0.0	0	0.5847234190565997	0.9200211533026932	0.7286197263993982	0.7189466212748166	0.5550343226517931	0.9225176765454416	0.8979610558426906	0.875770988401031	0	0	0.0	0.004174666252968647	39
3563	0.02777996652479287	0.009741929055267932	0.0051522711424780284	0.951515332211618	-1	0	0	0.2	2	0.9230769230769231	12	0.5357142857142857	0.6153846153846154	9	8	5	0	0	0.14285714285714285	14	2	15	0.0	0	0.5847234190565997	0.8789915321583397	0.7286197263993982	0.7801271085510579	0.5547775269200904	0.8835603437928707	0.8634901637826956	0.8530387638854696	0	0	0.0	0.0051522711424780284	9
4261	0.027055897587094528	0.009446444365805287	0.005547054734227509	0.9512893948228487	-1	0	0	0.2	2	0.9230769230769231	12	0.5357142857142857	0.6153846153846154	9	8	5	0	0	0.14285714285714285	14	2	15	0.0	0	0.5847234190565997	0.8789915321583397	0.7286197263993982	0.7801271085510579	0.5547775269200904	0.8835603437928707	0.8634901637826956	0.8530387638854696	0	0	0.0	0.005547054734227509	47
914	0.008513100702844065	0.0014324478567769303	-0.0013637333091245712	0.9642612071063905	-1	0	0	0.4	2	0.8	4	0.5833333333333334	0.8	5	4	1	0	0	0.3333333333333333	6	2	7	0.0	0	0.5847234190565997	0.7521891720245979	0.49411069303558647	0.8768992977463138	0.5560180643792246	0.5281394321351066	0.6207789093405982	0.7430972786805841	0	0	0.0	-0.00013637333091245712	12
1572	0.0202826841926342	0.005411731179215557	0.004175222724721283	0.9087226291434873	-1	0	0	0.25	2	0.9	9	0.5454545454545454	0.8	9	8	2	0	0	0.18181818181818182	11	2	12	0.0	0	0.5847234190565997	0.9200211533026932	0.7286197263993982	0.7189466212748166	0.5550343226517931	0.9225176765454416	0.8979610558426906	0.875770988401031	0	0	0.0	0.004175222724721283	52
4121	0.027765536185186516	0.008907899356822091	0.005301784154409714	0.9512730820933663	-1	0	0	0.2	2	0.9230769230769231	12	0.5357142857142857	0.6153846153846154	9	8	5	0	0	0.14285714285714285	14	2	15	0.0	0	0.5847234190565997	0.8789915321583397	0.7286197263993982	0.7801271085510579	0.5547775269200904	0.8835603437928707	0.8634901637826956	0.8530387638854696	0	0	0.0	0.005301784154409714	41
4636	0.016738830967502984	0.005758067381489814	-0.000434414096186653	0.972080877847597	-1	0	0	0.3	3	0.7692307692307693	10	0.5357142857142857	0.6153846153846154	9	8	5	0	0	0.5714285714285714	7	4	15	0.0	0	0.5847234190565997	0.907233155829413	0.7286197263993982	0.7275685404838412	0.5550343226517931	0.906200353883169	0.8979610558426906	0.8633711912193532	0	0	0.0	-4.34414096186653e-05	3
3684	0.027541141979003737	0.008923001659969657	0.004847824902578898	0.951941803102098	-1	0	0	0.2	2	0.9230769230769231	12	0.5357142857142857	0.6153846153846154	9	8	5	0	0	0.14285714285714285	14	2	15	0.0	0	0.5847234190565997	0.8789915321583397	0.7286197263993982	0.7801271085510579	0.5547775269200904	0.8835603437928707	0.8634901637826956	0.8530387638854696	0	0	0.0	0.004847824902578898	8
1436	0.019525995016711845	0.00019241124193260795	-0.0001386110369149074	0.9669321007653703	-1	0	0	0.25	2	0.9	9	0.5454545454545454	0.9	10	9	1	0	0	0.18181818181818182	11	2	12	0.0	0	0.549086657375834	0.911753931625552	0.7286197263993982	0.7108335806703118	0.5550343226517931	0.9130099352390955	0.8979610558426906	0.8655155318216123	0	0	0.0	-1.386110369149074e-05	8
1016	0.01946751559780279	0.0006191619645426796	9.997557779769884e-05	0.9667929242101572	-1	0	0	0.25	2	0.9	9	0.5454545454545454	0.9	10	9	1	0	0	0.18181818181818182	11	2	12	0.0	0	0.549086657375834	0.911753931625552	0.7286197263993982	0.7108335806703118	0.5550343226517931	0.9130099352390955	0.8979610558426906	0.8655155318216123	0	0	0.0	9.997557779769884e-05	28
2160	0.020325585826924588	0.005513092255859448	0.004446771210810938	0.908915820815452	-1	0	0	0.25	2	0.9	9	0.5454545454545454	0.8	9	8	2	0	0	0.18181818181818182	11	2	12	0.0	0	0.5847234190565997	0.9200211533026932	0.7286197263993982	0.7189466212748166	0.5550343226517931	0.9225176765454416	0.8979610558426906	0.875770988401031	0	0	0.0	0.004446771210810938	16
4743	0.027811296015253388	0.009434656204308228	0.005416211071192649	0.951612581873453	-1	0	0	0.2	2	0.9230769230769231	12	0.5357142857142857	0.6153846153846154	9	8	5	0	0	0.14285714285714285	14	2	15	0.0	0	0.5847234190565997	0.8789915321583397	0.7286197263993982	0.7801271085510579	0.5547775269200904	0.8835603437928707	0.8634901637826956	0.8530387638854696	0	0	0.0	0.005416211071192649	9
2587	0.020723438326347435	0.004806552723736301	0.004488058770037828	0.9077193507995771	-1	0	0	0.25	2	0.9	9	0.5454545454545454	0.8	9	8	2	0	0	0.18181818181818182	11	2	12	0.0	0	0.5847234190565997	0.9200211533026932	0.7286197263993982	0.7189466212748166	0.5550343226517931	0.9225176765454416	0.8979610558426906	0.875770988401031	0	0	0.0	0.004488058770037828	10
540	0.005973543172296875	0.0022839840762701132	-0.0022519855403788738	0.9796574424631195	-1	0	0	0.5	2	0.6666666666666666	2	0.625	0.6666666666666666	3	2	1	0	0	0.5	4	2	5	0.0	0	0.5134498956950682	0.599369946570263	0.6560092429464823	0.8903013163803958	0.5550343226517931	0.5293890326581111	0.6455059263411657	0.7050476671078673	0	0	0.0	-0.00022519855403788737	15
1317	0.015707102270597913	0.0022055543658718933	0.0019313361982350437	0.9765007646696231	-1	0	0	0.2222222222222222	2	0.9090909090909091	10	0.5416666666666666	0.9090909090909091	11	10	1	0	0	0.16666666666666666	12	2	13	0.0	0	0.5134498956950682	0.9038256704063226	0.7286197263993982	0.7035103573012651	0.5550343226517931	0.9039871920238296	0.8979610558426906	0.8559797300176784	0	0	0.0	0.0019313361982350437	33
5385	0.02751288826347218	0.00879858506762421	0.004798169478290986	0.9513602349781622	-1	0	0	0.2	2	0.9230769230769231	12	0.5357142857142857	0.6153846153846154	9	8	5	0	0	0.14285714285714285	14	2	15	0.0	0	0.5847234190565997	0.8789915321583397	0.7286197263993982	0.7801271085510579	0.5547775269200904	0.8835603437928707	0.8634901637826956	0.8530387638854696	0	0	0.0	0.004798169478290986	16
436	0.019419623475638536	0.005456448210754451	-0.005047660332807629	0.9760270372033291	-1	0	0	0.1	1	1.0	13	1.0	0.9230769230769231	13	12	1	1	0	0.06666666666666667	15	1	15	0.2	0	0.5844540577410146	0.9269944854454768	0.6183763998448989	0.9173891074503566	0.4420915852177908	0.9372637678180363	0.849510532346132	0.9276368272793354	1.0	0.07692307692307693	0.0	-0.0005047660332807629	5
1765	0.014671949052692451	0.004682953445718032	0.00277597412341087	0.9760729644163251	-1	0	0	0.2857142857142857	2	0.875	7	0.5555555555555556	0.875	8	7	1	0	0	0.2222222222222222	9	2	10	0.0	0	0.5918143525091203	0.9286074193321333	0.7286197263993982	0.7279730258440053	0.5673890244165652	0.932510128069343	0.8979610558426906	0.8868122937702457	0	0	0.0	0.00277597412341087	10
731	0.019583681595347315	0.0009726959299731401	0.00021350296797010185	0.9674150726686943	-1	0	0	0.25	2	0.9	9	0.5454545454545454	0.9	10	9	1	0	0	0.18181818181818182	11	2	12	0.0	0	0.549086657375834	0.911753931625552	0.6510772413080721	0.7299856259312353	0.5550343226517931	0.9130099352390955	0.8979610558426906	0.869163313758988	0	0	0.0	0.00021350296797010185	3
1153	0.01961617026241786	0.00050248426977677	0.0003158635716888909	0.9665720770098255	-1	0	0	0.25	2	0.9	9	0.5454545454545454	0.9	10	9	1	0	0	0.18181818181818182	11	2	12	0.0	0	0.549086657375834	0.911753931625552	0.7286197263993982	0.7108335806703118	0.5867526866190806	0.9072365583539564	0.8979610558426906	0.8627525632098835	0	0	0.0	0.0003158635716888909	9
597	0.0024076272842266594	0.002355413493142538	-0.002353549102661304	0.9815094260767079	-1	0	0	0	0	0	0	1.0	0	0	0	0	1	0	1.0	1	1	1	0.25	0	0	0	0	0	0	0	0	0	0	0	0	-0.1	0
930	0.0169219462597247	0.004162966645412204	-0.004100698425815799	0.9743599750747007	-1	0	0	0.3333333333333333	2	0.8571428571428571	6	0.5625	0.8571428571428571	7	6	1	0	0	0.25	8	2	9	0.0	0	0.3363069376258559	0.9515650895168906	0.7734808330571644	0.7429270101981525	0.21440077997135587	0.9442102280466983	0.9527619696332927	0.9079865186383177	0	0	0.0	-0.0004100698425815799	5
4343	0.027953160144358034	0.009571085146515904	0.005686768369474799	0.9512843694865355	-1	0	0	0.2	2	0.9230769230769231	12	0.5357142857142857	0.6153846153846154	9	8	5	0	0	0.14285714285714285	14	2	15	0.0	0	0.5847234190565997	0.8789915321583397	0.7286197263993982	0.7801271085510579	0.5547775269200904	0.8835603437928707	0.8634901637826956	0.8530387638854696	0	0	0.0	0.005686768369474799	51
1742	0.024883658705661272	0.0053510016542114795	0.004993439129516927	0.9551343297757174	-1	0	0	0.2222222222222222	2	0.9090909090909091	10	0.43333333333333335	0.8181818181818182	10	9	2	0	0	0.3	3	10	13	0.0	0	0.549086657375834	0.8994488038399593	0.6923144846729403	0.7031442999446488	0.5550343226517931	0.8963591649325899	0.8001220676068403	0.8502988568111626	0	0	0.0	0.004993439129516927	115
3935	0.023414117985263147	0.0090931515220455	0.003966944499230314	0.963022211211976	-1	0	0	0.2	2	0.9230769230769231	12	0.5357142857142857	0.6153846153846154	9	8	5	0	0	0.14285714285714285	14	2	15	0.0	0	0.6878915613614673	0.8864952936182059	0.7286197263993982	0.7801271085510579	0.5547775269200904	0.8835603437928707	0.8405900064379086	0.8560432997603423	0	0	0.0	0.003966944499230314	0
4039	0.02780610464073045	0.009573439171648443	0.0056684764394681845	0.9514604404501511	-1	0	0	0.2	2	0.9230769230769231	12	0.5357142857142857	0.6153846153846154	9	8	5	0	0	0.14285714285714285	14	2	15	0.0	0	0.5847234190565997	0.8789915321583397	0.7286197263993982	0.7801271085510579	0.5547775269200904	0.8835603437928707	0.8634901637826956	0.8530387638854696	0	0	0.0	0.0056684764394681845	50
3413	0.028146111972447246	0.00891529778733172	0.005380708690459438	0.9512306037122403	-1	0	0	0.2	2	0.9230769230769231	12	0.5357142857142857	0.6153846153846154	9	8	5	0	0	0.14285714285714285	14	2	15	0.0	0	0.5847234190565997	0.8789915321583397	0.7286197263993982	0.7801271085510579	0.5547775269200904	0.8835603437928707	0.8634901637826956	0.8530387638854696	0	0	0.0	0.005380708690459438	68
384	None	None	None	None	None	0	0	0.6666666666666666	4	0.16666666666666666	1	0.6666666666666666	0.16666666666666666	5	1	2	2	0	0.75	3	4	8	0.5	0.3333333333333333	0.854614020356539	0.9457815518207657	0.8814678758928359	0.9743769642795522	0.7775445371046453	0.8033815105272558	0.9210740164333718	0.9330775467929763	0.6000000000000001	0	0.0	None	0
2218	0.004073478841380987	0.0029258961608432453	-0.002925757932405491	0.969653662878696	-1	0	0	0.5	2	0.75	3	0.6	0.75	4	3	1	0	0	0.4	5	2	6	0.0	0	0.631839344248853	0.950514516305665	0.7510502797282813	0.5558424461327184	0.5164547350588691	0.9534934570140703	0.9301807381700562	0.8876265147888668	0	0	0.0	-0.0002925757932405491	4
259	0.017766394401738574	0.00265860635005435	-0.0025322330573688745	0.9789118430586894	-1	0	0	0.3	3	0.7692307692307693	10	0.38461538461538464	0.7692307692307693	12	10	2	0	0	0.23076923076923078	13	3	15	0.0	0	0.8194279680381434	0.9559375823648992	0.4937907985959498	0.9081130571169165	0.5215121179791247	0.9185773271588553	0.8899700785995569	0.9306697105087042	0	0	0.0	-0.0002532233057368874	22
4247	0.028117710703170443	0.009674751820482549	0.005563006370955464	0.9508925002958932	-1	0	0	0.2	2	0.9230769230769231	12	0.5357142857142857	0.6153846153846154	9	8	5	0	0	0.14285714285714285	14	2	15	0.0	0	0.5847234190565997	0.8789915321583397	0.7286197263993982	0.7801271085510579	0.5547775269200904	0.8835603437928707	0.8634901637826956	0.8530387638854696	0	0	0.0	0.005563006370955464	18
5049	0.0272892679460135	0.008771225144737094	0.004966052148250351	0.9518062782390182	-1	0	0	0.2	2	0.9230769230769231	12	0.5357142857142857	0.6153846153846154	9	8	5	0	0	0.14285714285714285	14	2	15	0.0	0	0.5847234190565997	0.8789915321583397	0.7286197263993982	0.7801271085510579	0.5547775269200904	0.8835603437928707	0.8634901637826956	0.8530387638854696	0	0	0.0	0.004966052148250351	17
2168	0.017774493338180285	0.0077424727426114595	0.002701633334587923	0.9759541385772189	-1	0	0	0.25	2	0.9	9	0.5454545454545454	0.8	9	8	2	0	0	0.18181818181818182	11	2	12	0.0	0	0.5847234190565997	0.9200211533026932	0.7286197263993982	0.7189466212748166	0.5550343226517931	0.9225176765454416	0.8979610558426906	0.875770988401031	0	0	0.0	0.002701633334587923	8
2415	0.014345738697398348	0.005912594087684633	0.004653088671062416	0.9756879960692952	-1	0	0	0.25	2	0.8888888888888888	8	0.55	0.7777777777777778	8	7	2	0	0	0.2	10	2	11	0.0	0	0.5918143525091203	0.915225724608587	0.7286197263993982	0.7218974442794429	0.5549059247859418	0.9166510059033692	0.8979610558426906	0.8710476806777725	0	0	0.0	0.004653088671062416	13
3333	0.027991593948411206	0.00959688656471094	0.005310596788012647	0.9512813590944791	-1	0	0	0.2	2	0.9230769230769231	12	0.5357142857142857	0.6153846153846154	9	8	5	0	0	0.14285714285714285	14	2	15	0.0	0	0.5847234190565997	0.8789915321583397	0.7286197263993982	0.7801271085510579	0.5547775269200904	0.8835603437928707	0.8634901637826956	0.8530387638854696	0	0	0.0	0.005310596788012647	41
2197	0.01799865524241796	0.007425357380514444	0.0026467218117822515	0.9753113431811969	-1	0	0	0.25	2	0.9	9	0.5454545454545454	0.8	9	8	2	0	0	0.18181818181818182	11	2	12	0.0	0	0.5847234190565997	0.9200211533026932	0.7286197263993982	0.7189466212748166	0.5550343226517931	0.9225176765454416	0.8979610558426906	0.875770988401031	0	0	0.0	0.0026467218117822515	14
2090	0.017963291768494757	0.007508223078064627	0.002923059769118696	0.9756459691549662	-1	0	0	0.25	2	0.9	9	0.5454545454545454	0.8	9	8	2	0	0	0.18181818181818182	11	2	12	0.0	0	0.5847234190565997	0.9200211533026932	0.7286197263993982	0.7189466212748166	0.5550343226517931	0.9225176765454416	0.8979610558426906	0.875770988401031	0	0	0.0	0.002923059769118696	8
5105	0.028107503649437846	0.009429113224845966	0.005760479246154306	0.9509136915812818	-1	0	0	0.2	2	0.9230769230769231	12	0.5357142857142857	0.6153846153846154	9	8	5	0	0	0.14285714285714285	14	2	15	0.0	0	0.5847234190565997	0.8789915321583397	0.7286197263993982	0.7801271085510579	0.5547775269200904	0.8835603437928707	0.8634901637826956	0.8530387638854696	0	0	0.0	0.005760479246154306	77
772	0.014535055234425717	0.0010372872115140348	-0.00041968473560765023	0.969537863910848	-1	0	0	0.3333333333333333	2	0.8571428571428571	6	0.5625	0.8571428571428571	7	6	1	0	0	0.25	8	2	9	0.0	0	0.5134498956950682	0.9083041515886463	0.7286197263993982	0.7313801006764724	0.5550343226517931	0.9085761825789725	0.8979610558426906	0.8657280501527052	0	0	0.0	-4.1968473560765026e-05	91
1920	0.017283181540759807	0.0078645907340691	0.0037681370430402207	0.976944607890373	-1	0	0	0.2	2	0.9166666666666666	11	0.5384615384615384	0.8333333333333334	11	10	2	0	0	0.15384615384615385	13	2	14	0.0	0	0.5134498956950682	0.9038256704063226	0.7286197263993982	0.7035103573012651	0.5550343226517931	0.9039871920238296	0.8979610558426906	0.8559797300176784	0	0	0.0	0.0037681370430402207	13
3800	0.027900739818220215	0.008997045713065447	0.004778516117253639	0.9518641175708897	-1	0	0	0.2	2	0.9230769230769231	12	0.5357142857142857	0.6153846153846154	9	8	5	0	0	0.14285714285714285	14	2	15	0.0	0	0.5847234190565997	0.8789915321583397	0.7286197263993982	0.7801271085510579	0.5547775269200904	0.8835603437928707	0.8634901637826956	0.8530387638854696	0	0	0.0	0.004778516117253639	7
73	0.018029572536222033	0.008340506276100178	-0.008084533299488293	0.9589765546072578	-1	0	0	0.4	4	0.5384615384615384	7	0.375	0.38461538461538464	6	5	8	2	0	0.625	5	8	15	0.10526315789473684	0.2857142857142857	0.4796071215670267	0.9039063729672369	0.48404367060812364	0.9360265134118527	0.4022091166717603	0.9046742461096551	0.890365979504031	0.9161858656537759	0.6666666666666667	0	0.0	-0.0008084533299488293	23
634	0.014706658584101412	0.0013208105084827344	-0.0005516817814580895	0.9691746541872048	-1	0	0	0.3333333333333333	2	0.8571428571428571	6	0.5625	0.8571428571428571	7	6	1	0	0	0.25	8	2	9	0.0	0	0.5134498956950682	0.9083041515886463	0.7286197263993982	0.7313801006764724	0.5550343226517931	0.9085761825789725	0.8979610558426906	0.8657280501527052	0	0	0.0	-5.516817814580895e-05	19
3227	0.027964047016651523	0.009128383429939706	0.005499145206806607	0.9509897945503395	-1	0	0	0.2	2	0.9230769230769231	12	0.5357142857142857	0.6153846153846154	9	8	5	0	0	0.14285714285714285	14	2	15	0.0	0	0.5847234190565997	0.8789915321583397	0.7286197263993982	0.7801271085510579	0.5547775269200904	0.8835603437928707	0.8634901637826956	0.8530387638854696	0	0	0.0	0.005499145206806607	37
2541	0.017809913320239082	0.007833135864554206	0.0026878933635935405	0.9754064727166942	-1	0	0	0.25	2	0.9	9	0.5454545454545454	0.8	9	8	2	0	0	0.18181818181818182	11	2	12	0.0	0	0.5847234190565997	0.9200211533026932	0.7286197263993982	0.7189466212748166	0.5550343226517931	0.9225176765454416	0.8979610558426906	0.875770988401031	0	0	0.0	0.0026878933635935405	10
1678	0.020556212702576796	0.005400859796203392	0.004961937602732101	0.9072379391168499	-1	0	0	0.25	2	0.9	9	0.5454545454545454	0.8	9	8	2	0	0	0.18181818181818182	11	2	12	0.0	0	0.5847234190565997	0.9200211533026932	0.7286197263993982	0.7189466212748166	0.5550343226517931	0.9225176765454416	0.8979610558426906	0.875770988401031	0	0	0.0	0.004961937602732101	62
2420	0.01837463070316101	0.008481333112126083	0.0016016473167506065	0.9751536749196379	-1	0	0	0.25	2	0.9	9	0.5454545454545454	0.8	9	8	2	0	0	0.18181818181818182	11	2	12	0.0	0	0.5847234190565997	0.9200211533026932	0.6461452396696619	0.7403365810367747	0.5550343226517931	0.9225176765454416	0.8979610558426906	0.8796517662559209	0	0	0.0	0.0016016473167506065	5
1481	0.019529049985712522	0.0005225684618334734	0.0002840916608402775	0.9666825619308225	-1	0	0	0.25	2	0.9	9	0.5454545454545454	0.9	10	9	1	0	0	0.18181818181818182	11	2	12	0.0	0	0.549086657375834	0.911753931625552	0.7286197263993982	0.7108335806703118	0.5550343226517931	0.9130099352390955	0.8979610558426906	0.8655155318216123	0	0	0.0	0.0002840916608402775	27
3106	0.019150877527173916	0.008282056149295296	0.00475074449804278	0.9762978343748925	-1	0	0	0.3	3	0.7692307692307693	10	0.38461538461538464	0.6153846153846154	10	8	4	0	0	0.23076923076923078	13	3	15	0.0	0	0.5847234190565997	0.8868321758245304	0.6923144846729403	0.7594643706610544	0.5549059247859418	0.8904771012312211	0.8001220676068403	0.8542151179701821	0	0	0.0	0.00475074449804278	4
1562	0.019690350061023754	0.0008444785677155398	0.0003084064274054186	0.9686426063256225	-1	0	0	0.2	2	0.9166666666666666	11	0.5384615384615384	0.9166666666666666	12	11	1	0	0	0.15384615384615385	13	2	14	0.0	0	0.5134498956950682	0.8962397667161022	0.6923144846729403	0.6968681536742023	0.5550343226517931	0.895434881187921	0.8001220676068403	0.8470978037473408	0	0	0.0	0.0003084064274054186	24
5252	0.0279432649433296	0.009746487483419159	0.00559708910872396	0.9511363331070857	-1	0	0	0.2	2	0.9230769230769231	12	0.5357142857142857	0.6153846153846154	9	8	5	0	0	0.14285714285714285	14	2	15	0.0	0	0.5847234190565997	0.8789915321583397	0.7286197263993982	0.7801271085510579	0.5547775269200904	0.8835603437928707	0.8634901637826956	0.8530387638854696	0	0	0.0	0.00559708910872396	48
5369	0.02798664124727743	0.009110330911607432	0.004650634983892333	0.9513379970466002	-1	0	0	0.2	2	0.9230769230769231	12	0.5357142857142857	0.6153846153846154	9	8	5	0	0	0.14285714285714285	14	2	15	0.0	0	0.5847234190565997	0.8789915321583397	0.7286197263993982	0.7801271085510579	0.5547775269200904	0.8835603437928707	0.8634901637826956	0.8530387638854696	0	0	0.0	0.004650634983892333	8
1383	0.018208774349791963	0.0013826111478358234	-0.00020751929805175014	0.9690391953551222	-1	0	0	0.25	2	0.9	9	0.5454545454545454	0.9	10	9	1	0	0	0.18181818181818182	11	2	12	0.0	0	0.5134498956950682	0.912910023790011	0.7286197263993982	0.7098789098174267	0.5550343226517931	0.9130117167554048	0.8979610558426906	0.865896745392005	0	0	0.0	-2.0751929805175015e-05	14
701	0.0018300256907425134	0.0017930714452617036	-0.0017930410859080957	0.9846910242976051	-1	0	0	1.0	1	0	0	1.0	0	1	0	0	1	0	0.5	1	2	2	0.3333333333333333	0	0	0	0	0	0	0	0	0	0	0	0	-0.00017930410859080958	30
4056	0.027500447053739416	0.009006359242379526	0.00508682715548778	0.9512290478612659	-1	0	0	0.2	2	0.9230769230769231	12	0.5357142857142857	0.6153846153846154	9	8	5	0	0	0.14285714285714285	14	2	15	0.0	0	0.5847234190565997	0.8789915321583397	0.7286197263993982	0.7801271085510579	0.5547775269200904	0.8835603437928707	0.8634901637826956	0.8530387638854696	0	0	0.0	0.00508682715548778	13
1133	0.01967232492189493	0.00031885600577380956	2.6304149365961064e-05	0.9665094179310922	-1	0	0	0.25	2	0.9	9	0.5454545454545454	0.9	10	9	1	0	0	0.18181818181818182	11	2	12	0.0	0	0.549086657375834	0.911753931625552	0.7286197263993982	0.7108335806703118	0.6785124174314344	0.8938858110414656	0.8979610558426906	0.856753060994362	0	0	0.0	2.6304149365961064e-05	32
5305	0.02790881315079622	0.009400150530918151	0.00519239066078055	0.951032160724207	-1	0	0	0.2	2	0.9230769230769231	12	0.5357142857142857	0.6153846153846154	9	8	5	0	0	0.14285714285714285	14	2	15	0.0	0	0.5847234190565997	0.8789915321583397	0.7286197263993982	0.7801271085510579	0.5547775269200904	0.8835603437928707	0.8634901637826956	0.8530387638854696	0	0	0.0	0.00519239066078055	13
529	0.0073562199548389716	0.003482402998726748	-0.003481588422245783	0.9697796064834179	-1	0	0	0.75	3	0.5	2	0.6	0.5	5	2	0	1	0	0.4	5	2	6	1.0	0.5	0.7242497800335064	0.8857307151136168	0.48271702551311313	0.9187593115740821	0.8229991102384208	0.8129174872997026	0.8181811845669515	0.8787714942873933	1.0	0	0.0	-0.00034815884222457827	4
4719	0.02740925016915	0.009287667529098412	0.005031330284219946	0.9512210370193519	-1	0	0	0.2	2	0.9230769230769231	12	0.5357142857142857	0.6153846153846154	9	8	5	0	0	0.14285714285714285	14	2	15	0.0	0	0.5847234190565997	0.8789915321583397	0.7286197263993982	0.7801271085510579	0.5547775269200904	0.8835603437928707	0.8634901637826956	0.8530387638854696	0	0	0.0	0.005031330284219946	9
4748	0.02819178536377741	0.009420275760732639	0.0045636358212435045	0.9511909780690279	-1	0	0	0.2	2	0.9230769230769231	12	0.5357142857142857	0.6153846153846154	9	8	5	0	0	0.14285714285714285	14	2	15	0.0	0	0.5847234190565997	0.8789915321583397	0.7286197263993982	0.7801271085510579	0.5547775269200904	0.8835603437928707	0.8634901637826956	0.8530387638854696	0	0	0.0	0.0045636358212435045	13
5062	0.027851544611597088	0.0095861601123232	0.005766574238057521	0.9514107131424153	-1	0	0	0.2	2	0.9230769230769231	12	0.5357142857142857	0.6153846153846154	9	8	5	0	0	0.14285714285714285	14	2	15	0.0	0	0.5847234190565997	0.8789915321583397	0.7286197263993982	0.7801271085510579	0.5547775269200904	0.8835603437928707	0.8634901637826956	0.8530387638854696	0	0	0.0	0.005766574238057521	84
4515	0.027907516404718915	0.009390097220572605	0.005265407615249191	0.9511050200500754	-1	0	0	0.2	2	0.9230769230769231	12	0.5357142857142857	0.6153846153846154	9	8	5	0	0	0.14285714285714285	14	2	15	0.0	0	0.5847234190565997	0.8789915321583397	0.7286197263993982	0.7801271085510579	0.5547775269200904	0.8835603437928707	0.8634901637826956	0.8530387638854696	0	0	0.0	0.005265407615249191	12
3621	0.0271622280897901	0.009141387747917808	0.005405079203366239	0.9514457438096443	-1	0	0	0.2	2	0.9230769230769231	12	0.5357142857142857	0.6153846153846154	9	8	5	0	0	0.14285714285714285	14	2	15	0.0	0	0.5847234190565997	0.8789915321583397	0.7286197263993982	0.7801271085510579	0.5547775269200904	0.8835603437928707	0.8634901637826956	0.8530387638854696	0	0	0.0	0.005405079203366239	29
1924	0.017396835763794343	0.007851235531882168	0.0036749197062460577	0.9772361481226502	-1	0	0	0.2	2	0.9166666666666666	11	0.5384615384615384	0.8333333333333334	11	10	2	0	0	0.15384615384615385	13	2	14	0.0	0	0.5134498956950682	0.9038256704063226	0.7286197263993982	0.7035103573012651	0.5550343226517931	0.9039871920238296	0.8979610558426906	0.8559797300176784	0	0	0.0	0.0036749197062460577	15
1185	0.019652592772503197	0.00043189080684629115	0.0003056543562636942	0.966841265954536	-1	0	0	0.25	2	0.9	9	0.5454545454545454	0.9	10	9	1	0	0	0.18181818181818182	11	2	12	0.0	0	0.549086657375834	0.911753931625552	0.7286197263993982	0.7108335806703118	0.5550343226517931	0.9130099352390955	0.8979610558426906	0.8655155318216123	0	0	0.0	0.0003056543562636942	61
2074	0.017623865800065773	0.00756847909005943	0.0027406761440454436	0.9759019382001939	-1	0	0	0.25	2	0.9	9	0.5454545454545454	0.8	9	8	2	0	0	0.18181818181818182	11	2	12	0.0	0	0.5847234190565997	0.9200211533026932	0.7286197263993982	0.7189466212748166	0.5550343226517931	0.9225176765454416	0.8979610558426906	0.875770988401031	0	0	0.0	0.0027406761440454436	9
1100	0.018384036329164282	0.0013427584954606182	-0.0005164213983010482	0.9694478654245658	-1	0	0	0.25	2	0.9	9	0.5454545454545454	0.9	10	9	1	0	0	0.18181818181818182	11	2	12	0.0	0	0.5134498956950682	0.912910023790011	0.7286197263993982	0.7098789098174267	0.5550343226517931	0.9130117167554048	0.8979610558426906	0.865896745392005	0	0	0.0	-5.1642139830104816e-05	19
3332	0.02759232895355569	0.009313302648363947	0.004508061209552995	0.9515684692590438	-1	0	0	0.2	2	0.9230769230769231	12	0.5357142857142857	0.6153846153846154	9	8	5	0	0	0.14285714285714285	14	2	15	0.0	0	0.5847234190565997	0.8789915321583397	0.7286197263993982	0.7801271085510579	0.5547775269200904	0.8835603437928707	0.8634901637826956	0.8530387638854696	0	0	0.0	0.004508061209552995	34
1497	0.019947295695426675	0.00036291254313561847	-5.2635024547621524e-05	0.966640419041388	-1	0	0	0.25	2	0.9	9	0.5454545454545454	0.9	10	9	1	0	0	0.18181818181818182	11	2	12	0.0	0	0.549086657375834	0.911753931625552	0.7286197263993982	0.7108335806703118	0.5550343226517931	0.9130099352390955	0.8979610558426906	0.8655155318216123	0	0	0.0	-5.263502454762152e-06	11
1793	0.017973312735834843	0.007717582423038463	0.0027292450913581757	0.9754796363821492	-1	0	0	0.25	2	0.9	9	0.5454545454545454	0.8	9	8	2	0	0	0.18181818181818182	11	2	12	0.0	0	0.5847234190565997	0.9200211533026932	0.7286197263993982	0.7189466212748166	0.5550343226517931	0.9225176765454416	0.8979610558426906	0.875770988401031	0	0	0.0	0.0027292450913581757	5
2788	0.0262485283919572	0.009905932110714671	0.004364115350348742	0.9543160760647432	-1	0	0	0.2	2	0.9230769230769231	12	0.5357142857142857	0.7692307692307693	11	10	3	0	0	0.14285714285714285	14	2	15	0.0	0	0.5847234190565997	0.9026486612816995	0.7286197263993982	0.7170095334936232	0.5550343226517931	0.9039855040050824	0.8979610558426906	0.858108231517144	0	0	0.0	0.004364115350348742	24
2273	0.020619706520302688	0.0054827523525498665	0.005228362198980223	0.9076304029903636	-1	0	0	0.25	2	0.9	9	0.5454545454545454	0.8	9	8	2	0	0	0.18181818181818182	11	2	12	0.0	0	0.5847234190565997	0.9200211533026932	0.7286197263993982	0.7189466212748166	0.5550343226517931	0.9225176765454416	0.8979610558426906	0.875770988401031	0	0	0.0	0.005228362198980223	11
4851	0.027876804678882247	0.009934896641227976	0.005970199668719139	0.9511174703762625	-1	0	0	0.2	2	0.9230769230769231	12	0.5357142857142857	0.6153846153846154	9	8	5	0	0	0.14285714285714285	14	2	15	0.0	0	0.5847234190565997	0.8789915321583397	0.7286197263993982	0.7801271085510579	0.5547775269200904	0.8835603437928707	0.8634901637826956	0.8530387638854696	0	0	0.0	0.005970199668719139	48
2808	0.01043522726520725	0.003811074481567958	0.003443742842409368	0.9732013854366302	-1	0	0	0.3333333333333333	2	0.8571428571428571	6	0.5625	0.7142857142857143	6	5	2	0	0	0.25	8	2	9	0.0	0	0.42487841666046205	0.7644100984114085	0.7932551936329778	0.8606934065367527	0.6992546060297112	0.7822672732630431	0.8304260643405391	0.8062252941019216	0	0	0.0	0.003443742842409368	2
2300	0.02034783393314624	0.005569365254244833	0.004301501229217104	0.9086948032533462	-1	0	0	0.25	2	0.9	9	0.5454545454545454	0.8	9	8	2	0	0	0.18181818181818182	11	2	12	0.0	0	0.5847234190565997	0.9200211533026932	0.7286197263993982	0.7189466212748166	0.5550343226517931	0.9225176765454416	0.8979610558426906	0.875770988401031	0	0	0.0	0.004301501229217104	23
4765	0.028021189224596118	0.009690027724190541	0.0050787146908380125	0.9516091467676513	-1	0	0	0.2	2	0.9230769230769231	12	0.5357142857142857	0.6153846153846154	9	8	5	0	0	0.14285714285714285	14	2	15	0.0	0	0.5847234190565997	0.8789915321583397	0.7286197263993982	0.7801271085510579	0.5547775269200904	0.8835603437928707	0.8634901637826956	0.8530387638854696	0	0	0.0	0.0050787146908380125	19
4938	0.028112493547350067	0.009312640960274525	0.005217279410029119	0.9512714337182101	-1	0	0	0.2	2	0.9230769230769231	12	0.5357142857142857	0.6153846153846154	9	8	5	0	0	0.14285714285714285	14	2	15	0.0	0	0.5847234190565997	0.8789915321583397	0.7286197263993982	0.7801271085510579	0.5547775269200904	0.8835603437928707	0.8634901637826956	0.8530387638854696	0	0	0.0	0.005217279410029119	10
3592	0.028002089967955387	0.009289942590378958	0.005356602987741946	0.9508003393724138	-1	0	0	0.2	2	0.9230769230769231	12	0.5357142857142857	0.6153846153846154	9	8	5	0	0	0.14285714285714285	14	2	15	0.0	0	0.5847234190565997	0.8789915321583397	0.7286197263993982	0.7801271085510579	0.5547775269200904	0.8835603437928707	0.8634901637826956	0.8530387638854696	0	0	0.0	0.005356602987741946	44
4117	0.02779612913711178	0.009282066510502902	0.004828990738844366	0.9512908964581183	-1	0	0	0.2	2	0.9230769230769231	12	0.5357142857142857	0.6153846153846154	9	8	5	0	0	0.14285714285714285	14	2	15	0.0	0	0.5847234190565997	0.8789915321583397	0.7286197263993982	0.7801271085510579	0.5547775269200904	0.8835603437928707	0.8634901637826956	0.8530387638854696	0	0	0.0	0.004828990738844366	14
5440	0.01980653634001299	0.00888706730500098	0.005268213383119539	0.9711076107080772	-1	0	0	0.2	2	0.9230769230769231	12	0.5357142857142857	0.9230769230769231	13	12	1	0	0	0.14285714285714285	14	2	15	0.0	0	0.5847234190565997	0.9112181223864814	0.7286197263993982	0.699036684047733	0.5547775269200904	0.915266444908227	0.8979610558426906	0.8641669444877119	0	0	0.0	0.005268213383119539	8
4205	0.02797015668943268	0.009623938188227451	0.0054655509350781985	0.9513333315251754	-1	0	0	0.2	2	0.9230769230769231	12	0.5357142857142857	0.6153846153846154	9	8	5	0	0	0.14285714285714285	14	2	15	0.0	0	0.5847234190565997	0.8789915321583397	0.7286197263993982	0.7801271085510579	0.5547775269200904	0.8835603437928707	0.8634901637826956	0.8530387638854696	0	0	0.0	0.0054655509350781985	17
1264	0.019780680472164476	0.0003659718397866676	0.00026282116937197456	0.9665252473842803	-1	0	0	0.25	2	0.9	9	0.5454545454545454	0.9	10	9	1	0	0	0.18181818181818182	11	2	12	0.0	0	0.549086657375834	0.911753931625552	0.7286197263993982	0.7108335806703118	0.5550343226517931	0.9130099352390955	0.8979610558426906	0.8655155318216123	0	0	0.0	0.00026282116937197456	32
1819	0.017190684012682582	0.008010436174389441	0.0021572047943900887	0.9749851726700589	-1	0	0	0.25	2	0.9	9	0.5454545454545454	0.8	9	8	2	0	0	0.18181818181818182	11	2	12	0.0	0	0.5847234190565997	0.9200211533026932	0.5715994151370893	0.8631109189613355	0.5547775269200904	0.9229493393248563	0.9294293838294141	0.9051415857383396	0	0	0.0	0.0021572047943900887	15
266	0.00767111593016279	0.004617088708089572	-0.004261169009700507	0.9704435457115378	-1	0	0	0.4	4	0.6153846153846154	8	0.46875	0.38461538461538464	7	5	7	2	0	0.5	4	8	15	0.125	0.36363636363636365	0.8525282273227542	0.6751669482787972	0.9329689217010998	0.9139563186484209	0.36546650370870254	0.5355280056978222	0.9246472135066148	0.7463001670253776	0.5714285714285714	0.14285714285714285	0.0	-0.0004261169009700507	6
1235	0.015565631107100056	0.0012464873932322368	0.0012167650599861854	0.9747287304996289	-1	0	0	0.25	2	0.8888888888888888	8	0.55	0.8888888888888888	9	8	1	0	0	0.2	10	2	11	0.0	0	0.5847234190565997	0.9200211533026932	0.7286197263993982	0.7189466212748166	0.5550343226517931	0.9225176765454416	0.8979610558426906	0.875770988401031	0	0	0.0	0.0012167650599861854	30
3095	0.01886566819755393	0.007789256138047946	0.0038836130005442753	0.9778437039993848	-1	0	0	0.3	3	0.7692307692307693	10	0.38461538461538464	0.6153846153846154	10	8	4	0	0	0.23076923076923078	13	3	15	0.0	0	0.5847234190565997	0.9062322007797733	0.6923144846729403	0.7594643706610544	0.5549059247859418	0.8904771012312211	0.821297363302353	0.8627058000746728	0	0	0.0	0.0038836130005442753	14
3733	0.027324374766950512	0.009280245032016035	0.0053851673601482564	0.9515350010721474	-1	0	0	0.2	2	0.9230769230769231	12	0.5357142857142857	0.6153846153846154	9	8	5	0	0	0.14285714285714285	14	2	15	0.0	0	0.5847234190565997	0.8789915321583397	0.7286197263993982	0.7801271085510579	0.5547775269200904	0.8835603437928707	0.8634901637826956	0.8530387638854696	0	0	0.0	0.0053851673601482564	24
4986	None	None	None	None	None	0	0	0.3	3	0.75	9	0.7	0.5	7	6	6	4	0	0.8	4	5	14	0.26666666666666666	0.4	0.7125581935145155	0.9261540008346663	0.6560092429464823	0.8388655901419664	0.5550343226517931	0.9277283919912949	0.8979610558426906	0.9041079765407357	0.3571428571428571	0.5714285714285714	0.0	None	0
535	0.029284326635325177	0.008830153192311483	-0.008817287137841223	0.9797574789987853	-1	0	0	0.4	4	0.6153846153846154	8	0.625	0.5384615384615384	10	7	4	0	0	0.16666666666666666	12	2	15	0.0	0	0.5918143525091203	0.8863269379026643	0.5547584379705537	0.8763621370558633	0.5387257261641736	0.8211871367612299	0.657784525672137	0.8636015456858547	0	0	0.0	-0.0008817287137841223	2
5308	0.02790694779779798	0.009662986645629921	0.005316159288565585	0.951564188046845	-1	0	0	0.2	2	0.9230769230769231	12	0.5357142857142857	0.6153846153846154	9	8	5	0	0	0.14285714285714285	14	2	15	0.0	0	0.5847234190565997	0.8789915321583397	0.7286197263993982	0.7801271085510579	0.5547775269200904	0.8835603437928707	0.8634901637826956	0.8530387638854696	0	0	0.0	0.005316159288565585	37
1146	0.01851306749435251	0.0015514049263347601	-0.0007673770114648696	0.9691312062633652	-1	0	0	0.25	2	0.9	9	0.5454545454545454	0.9	10	9	1	0	0	0.18181818181818182	11	2	12	0.0	0	0.5134498956950682	0.912910023790011	0.7286197263993982	0.7098789098174267	0.5550343226517931	0.9130117167554048	0.8979610558426906	0.865896745392005	0	0	0.0	-7.673770114648696e-05	6
2022	0.01751533528913906	0.007345961081171164	0.002675488537980858	0.9758345379704864	-1	0	0	0.25	2	0.9	9	0.5454545454545454	0.8	9	8	2	0	0	0.18181818181818182	11	2	12	0.0	0	0.5847234190565997	0.9200211533026932	0.7286197263993982	0.7189466212748166	0.5550343226517931	0.9225176765454416	0.8979610558426906	0.875770988401031	0	0	0.0	0.002675488537980858	14
4720	0.02747573209945591	0.009573347934224681	0.005373840161971386	0.9512600317261727	-1	0	0	0.2	2	0.9230769230769231	12	0.5357142857142857	0.6153846153846154	9	8	5	0	0	0.14285714285714285	14	2	15	0.0	0	0.5847234190565997	0.8789915321583397	0.7286197263993982	0.7801271085510579	0.5547775269200904	0.8835603437928707	0.8634901637826956	0.8530387638854696	0	0	0.0	0.005373840161971386	15
1628	0.020317663876069345	0.004933224022805444	0.0036878732888680488	0.9084777073558387	-1	0	0	0.25	2	0.9	9	0.5454545454545454	0.8	9	8	2	0	0	0.18181818181818182	11	2	12	0.0	0	0.5847234190565997	0.9200211533026932	0.7286197263993982	0.7189466212748166	0.5866242887532293	0.9177371801812514	0.8979610558426906	0.8733920901951885	0	0	0.0	0.0036878732888680488	11
5232	0.051872645007990395	0.014220951266562988	-0.014078983328022895	0.6775760944469977	-1	0	0	0.2	2	0.9230769230769231	12	0.5357142857142857	0.6153846153846154	9	8	5	0	0	0.14285714285714285	14	2	15	0.0	0	0.5847234190565997	0.8789915321583397	0.6461452396696619	0.7975305789852596	0.5547775269200904	0.8835603437928707	0.6455059263411657	0.8573530980813607	0	0	0.0	-0.0014078983328022895	2
2753	0.020812984141846715	0.005286559195077003	0.005089774661165505	0.9075837403310341	-1	0	0	0.25	2	0.9	9	0.5454545454545454	0.8	9	8	2	0	0	0.18181818181818182	11	2	12	0.0	0	0.5847234190565997	0.9200211533026932	0.7286197263993982	0.7189466212748166	0.5550343226517931	0.9225176765454416	0.8979610558426906	0.875770988401031	0	0	0.0	0.005089774661165505	40
176	0.010976489932214275	0.0041906087805225565	-0.0041409033688417545	0.9823718151822489	-1	0	0	0.5	3	0.7142857142857143	5	0.45	0.5714285714285714	7	4	1	2	0	0.8	5	4	9	0.6666666666666666	0.5	0.3090053522683139	0.9392552259481656	0.20865296596264354	0.9495070913992006	0.48227212609876935	0.9281695167246373	0.8916894823300273	0.9395626519215948	0.5714285714285714	0.14285714285714285	0.0	-0.00041409033688417544	23
5361	0.04354501855795517	0.007635862186995694	-0.007384129593575396	0.7238420177990257	-1	0	0	0.2	2	0.9230769230769231	12	0.5357142857142857	0.6153846153846154	9	8	5	0	0	0.14285714285714285	14	2	15	0.0	0	0.5847234190565997	0.759387651047122	0.6461452396696619	0.84463033502705	0.5550343226517931	0.7730506641801723	0.6453346476367962	0.79511071842684	0	0	0.0	-0.0007384129593575396	2
2097	0.020655875878102317	0.00569210638219562	0.00418208239634606	0.9081785055242223	-1	0	0	0.25	2	0.9	9	0.5454545454545454	0.8	9	8	2	0	0	0.18181818181818182	11	2	12	0.0	0	0.5847234190565997	0.9200211533026932	0.7286197263993982	0.7189466212748166	0.5550343226517931	0.9225176765454416	0.8979610558426906	0.875770988401031	0	0	0.0	0.00418208239634606	18
4243	0.022778950557634736	0.010240287861691693	0.00427246273945693	0.9513390992690585	-1	0	0	0.2	2	0.9230769230769231	12	0.38461538461538464	0.5384615384615384	9	7	5	0	0	0.23076923076923078	13	3	15	0.0	0	0.5847234190565997	0.8559374204241691	0.6560092429464823	0.777642776836659	0.5547775269200904	0.855586233917941	0.6455059263411657	0.8326248236887428	0	0	0.0	0.00427246273945693	16
1202	0.025569274576962325	0.0034593938646711154	-0.0003457602864507894	0.9806641592429121	-1	0	0	0.2222222222222222	2	0.9090909090909091	10	0.5909090909090909	0.7272727272727273	8	8	4	2	0	0.18181818181818182	11	2	13	0.16666666666666666	0	0.5244325655701857	0.9493867818443296	0.4706619044683792	0.921188179984595	0.3765632530677647	0.9155183535464104	0.8794755743393512	0.9302835840268973	0.5625	0.25	0.0	-3.457602864507894e-05	9
1349	0.01983045610812817	0.0003551780040292668	0.00025604061652411406	0.9666339875665485	-1	0	0	0.25	2	0.9	9	0.5454545454545454	0.9	10	9	1	0	0	0.18181818181818182	11	2	12	0.0	0	0.549086657375834	0.911753931625552	0.7286197263993982	0.7108335806703118	0.5550343226517931	0.9130099352390955	0.8979610558426906	0.8655155318216123	0	0	0.0	0.00025604061652411406	13
1296	0.01939355683611606	0.00044558539770080515	7.99318510500801e-05	0.9666711033572452	-1	0	0	0.25	2	0.9	9	0.5454545454545454	0.9	10	9	1	0	0	0.18181818181818182	11	2	12	0.0	0	0.549086657375834	0.911753931625552	0.7286197263993982	0.7108335806703118	0.5550343226517931	0.9130099352390955	0.8979610558426906	0.8655155318216123	0	0	0.0	7.99318510500801e-05	21
5328	0.027886237650261235	0.00912676382539228	0.005448219353263376	0.9511507620704917	-1	0	0	0.2	2	0.9230769230769231	12	0.5357142857142857	0.6153846153846154	9	8	5	0	0	0.14285714285714285	14	2	15	0.0	0	0.5847234190565997	0.8789915321583397	0.7286197263993982	0.7801271085510579	0.5547775269200904	0.8835603437928707	0.8634901637826956	0.8530387638854696	0	0	0.0	0.005448219353263376	22
1850	0.020365700469488622	0.005033868176879236	0.004209318426246775	0.9085879745170263	-1	0	0	0.25	2	0.9	9	0.5454545454545454	0.8	9	8	2	0	0	0.18181818181818182	11	2	12	0.0	0	0.5847234190565997	0.9200211533026932	0.7286197263993982	0.7189466212748166	0.5550343226517931	0.9225176765454416	0.8979610558426906	0.875770988401031	0	0	0.0	0.004209318426246775	17
2427	0.0203645617958396	0.004736455589815197	0.004294230532026326	0.9081030134954544	-1	0	0	0.25	2	0.9	9	0.5454545454545454	0.8	9	8	2	0	0	0.18181818181818182	11	2	12	0.0	0	0.5847234190565997	0.9200211533026932	0.7286197263993982	0.7189466212748166	0.5550343226517931	0.9225176765454416	0.8979610558426906	0.875770988401031	0	0	0.0	0.004294230532026326	26
2400	0.020125834255558424	0.005210143856247866	0.0040240672254428355	0.9090157929952856	-1	0	0	0.25	2	0.9	9	0.5454545454545454	0.8	9	8	2	0	0	0.18181818181818182	11	2	12	0.0	0	0.5847234190565997	0.9200211533026932	0.7286197263993982	0.7189466212748166	0.5550343226517931	0.9225176765454416	0.8979610558426906	0.875770988401031	0	0	0.0	0.0040240672254428355	34
1297	0.01993788550759723	0.0008027731773020186	0.0007285056349113465	0.9667606287726862	-1	0	0	0.25	2	0.9	9	0.5454545454545454	0.9	10	9	1	0	0	0.18181818181818182	11	2	12	0.0	0	0.549086657375834	0.911753931625552	0.7286197263993982	0.7108335806703118	0.5550343226517931	0.9130099352390955	0.8979610558426906	0.8655155318216123	0	0	0.0	0.0007285056349113465	93
96	0.011603666184234843	0.006557196726850235	-0.006539209525551914	0.9433218763226302	-1	0	0	0.4	4	0.6153846153846154	8	0.5357142857142857	0.46153846153846156	9	6	5	2	0	0.5714285714285714	4	7	15	0.18181818181818182	0	0.8494870559880727	0.8129471299443571	0.7343791413701357	0.9563040582022994	0.22078262782955713	0.9168899541201627	0.9659932400263289	0.9104090023843201	0.5555555555555556	0.5555555555555556	0.0	-0.0006539209525551914	10
3083	0.033435899617414784	0.00524550591918204	0.005152190816740792	0.9077477360551469	-1	0	0	0.25	2	0.9	9	0.5454545454545454	0.8	9	8	2	0	0	0.18181818181818182	11	2	12	0.0	0	0.7911670382003855	0.818617322948384	0.6461452396696619	0.7302284853632068	0.40302672030471465	0.8065054072695893	0.8350280812068257	0.7875271472468113	0	0	0.0	0.005152190816740792	36
2674	0.019086876088634692	0.006877017706572167	-0.006744039611190514	0.9738794814810062	-1	0	0	0.25	2	0.9	9	0.5454545454545454	0.8	9	8	2	0	0	0.18181818181818182	11	2	12	0.0	0	0.5847234190565997	0.9190015437477819	0.7286197263993982	0.7189466212748166	0.5550343226517931	0.9225176765454416	0.8979610558426906	0.8752705056172752	0	0	0.0	-0.0006744039611190514	1
2655	0.020101458199084515	0.005638298784647306	0.004056618377285775	0.9079592301638184	-1	0	0	0.25	2	0.9	9	0.5454545454545454	0.8	9	8	2	0	0	0.18181818181818182	11	2	12	0.0	0	0.5847234190565997	0.9200211533026932	0.7286197263993982	0.7189466212748166	0.5550343226517931	0.9225176765454416	0.8979610558426906	0.875770988401031	0	0	0.0	0.004056618377285775	25
1469	0.02055823366900499	0.0027552488994765758	-0.002565375986727349	0.9602447869986598	-1	0	0	0.2	2	0.9230769230769231	12	0.5357142857142857	0.9230769230769231	13	12	1	0	0	0.14285714285714285	14	2	15	0.0	0	0.5989052859616408	0.933095063157004	0.7734808330571644	0.7942621270311393	0.7579850353832689	0.9312401865566906	0.8979610558426906	0.9000080698113572	0	0	0.0	-0.0002565375986727349	4
4442	0.02795185889816481	0.009373356662760107	0.0058561396334847575	0.9515498894693165	-1	0	0	0.2	2	0.9230769230769231	12	0.5357142857142857	0.6153846153846154	9	8	5	0	0	0.14285714285714285	14	2	15	0.0	0	0.5847234190565997	0.8789915321583397	0.7286197263993982	0.7801271085510579	0.5547775269200904	0.8830386944796442	0.8735721097221507	0.8528271678355209	0	0	0.0	0.0058561396334847575	142
4655	0.02790329346191635	0.009571329461609553	0.005708151440205657	0.951563681016126	-1	0	0	0.2	2	0.9230769230769231	12	0.5357142857142857	0.6153846153846154	9	8	5	0	0	0.14285714285714285	14	2	15	0.0	0	0.5847234190565997	0.8789915321583397	0.7286197263993982	0.7801271085510579	0.5547775269200904	0.8835603437928707	0.8634901637826956	0.8530387638854696	0	0	0.0	0.005708151440205657	54
2875	0.019719050773758087	0.008751227840722403	0.003974352427926187	0.9761049143397644	-1	0	0	0.3	3	0.7692307692307693	10	0.4166666666666667	0.6153846153846154	10	8	4	0	0	0.25	12	3	15	0.0	0	0.5847234190565997	0.8868321758245304	0.6923144846729403	0.7594643706610544	0.5549059247859418	0.8904771012312211	0.8001220676068403	0.8542151179701821	0	0	0.0	0.003974352427926187	33
5285	0.027724020447884006	0.008791228348865107	0.005039919749778088	0.9513019628563762	-1	0	0	0.2	2	0.9230769230769231	12	0.5357142857142857	0.6153846153846154	9	8	5	0	0	0.14285714285714285	14	2	15	0.0	0	0.5847234190565997	0.8789915321583397	0.7286197263993982	0.7801271085510579	0.5547775269200904	0.8835603437928707	0.8634901637826956	0.8530387638854696	0	0	0.0	0.005039919749778088	18
4400	0.027392450662737863	0.008775947545173168	0.004939982455104813	0.9516533546191802	-1	0	0	0.2	2	0.9230769230769231	12	0.5357142857142857	0.6153846153846154	9	8	5	0	0	0.14285714285714285	14	2	15	0.0	0	0.5847234190565997	0.8789915321583397	0.7286197263993982	0.7801271085510579	0.5547775269200904	0.8835603437928707	0.8634901637826956	0.8530387638854696	0	0	0.0	0.004939982455104813	17
2477	0.02070664404253756	0.005294795045051355	0.0051197792593062974	0.9069200848438522	-1	0	0	0.25	2	0.9	9	0.5454545454545454	0.8	9	8	2	0	0	0.18181818181818182	11	2	12	0.0	0	0.5847234190565997	0.9200211533026932	0.7286197263993982	0.7189466212748166	0.5550343226517931	0.9225176765454416	0.8979610558426906	0.875770988401031	0	0	0.0	0.0051197792593062974	67
3096	0.019177610285352396	0.00858768556507194	0.004095026211252729	0.9759344879086558	-1	0	0	0.3	3	0.7692307692307693	10	0.4166666666666667	0.6153846153846154	10	8	4	0	0	0.25	12	3	15	0.0	0	0.5847234190565997	0.8868321758245304	0.6923144846729403	0.7594643706610544	0.5549059247859418	0.8904771012312211	0.8001220676068403	0.8542151179701821	0	0	0.0	0.004095026211252729	6
2922	0.021297545713460125	0.013951373876175245	-0.008826314173409469	0.9734937756028308	-1	0	0	0.3	3	0.7692307692307693	10	0.38461538461538464	0.6153846153846154	10	8	4	0	0	0.23076923076923078	13	3	15	0.0	0	0.5847234190565997	0.8868321758245304	0.6923144846729403	0.7903414098386671	0.6354303267546871	0.8391316501374988	0.8568135302058261	0.8427963484647	0	0	0.0	-0.0008826314173409469	1
4710	0.027945869482120297	0.00953450450042157	0.005326398509908837	0.951077349790306	-1	0	0	0.2	2	0.9230769230769231	12	0.5357142857142857	0.6153846153846154	9	8	5	0	0	0.14285714285714285	14	2	15	0.0	0	0.5847234190565997	0.8789915321583397	0.7286197263993982	0.7801271085510579	0.5547775269200904	0.8835603437928707	0.8634901637826956	0.8530387638854696	0	0	0.0	0.005326398509908837	32
4995	0.027732987935846963	0.009045471316503984	0.005111790598760248	0.9513502257371736	-1	0	0	0.2	2	0.9230769230769231	12	0.5357142857142857	0.6153846153846154	9	8	5	0	0	0.14285714285714285	14	2	15	0.0	0	0.5847234190565997	0.8789915321583397	0.7286197263993982	0.7801271085510579	0.5547775269200904	0.8835603437928707	0.8634901637826956	0.8530387638854696	0	0	0.0	0.005111790598760248	33
1873	0.017694080618687213	0.007635508367307172	0.0028046806497827306	0.975757494481957	-1	0	0	0.25	2	0.9	9	0.5454545454545454	0.8	9	8	2	0	0	0.18181818181818182	11	2	12	0.0	0	0.5847234190565997	0.9200211533026932	0.7286197263993982	0.7189466212748166	0.5550343226517931	0.9225176765454416	0.8979610558426906	0.875770988401031	0	0	0.0	0.0028046806497827306	12
1900	0.01181586885244449	0.00536423945768123	-0.0049696407050332115	0.9381967387696432	-1	0	0	0.25	2	0.9	9	0.5454545454545454	0.8	9	8	2	0	0	0.18181818181818182	11	2	12	0.0	0	0.5134498956950682	0.9214024382498689	0.7286197263993982	0.6222524369173492	0.5550343226517931	0.9222219827993723	0.8979610558426906	0.859506965318796	0	0	0.0	-0.0004969640705033212	3
4715	0.028536635361599293	0.008762518117080547	0.0051371131673174876	0.9482060558502197	-1	0	0	0.2	2	0.9230769230769231	12	0.5357142857142857	0.6153846153846154	9	8	5	0	0	0.14285714285714285	14	2	15	0.0	0	0.5847234190565997	0.8789915321583397	0.7286197263993982	0.7801271085510579	0.5547775269200904	0.8835603437928707	0.8634901637826956	0.8530387638854696	0	0	0.0	0.0051371131673174876	30
1169	0.020824398599481975	0.0006135693333287631	0.0006003108994605177	0.9633455376276204	-1	0	0	0.125	1	1.0	9	1.0	1.0	10	9	0	0	0	0.09090909090909091	11	1	11	0.0	0	0.549086657375834	0.911753931625552	0.7286197263993982	0.7108335806703118	0.5550343226517931	0.9130099352390955	0.8979610558426906	0.8655155318216123	0	0	0.0	0.0006003108994605177	22
4281	0.011672170614667979	0.007041337813198798	-0.007037996896577067	0.960156762917037	-1	0	0	0.2	2	0.9230769230769231	12	0.5357142857142857	0.6923076923076923	10	9	4	0	0	0.14285714285714285	2	14	15	0.0	0	0.549086657375834	0.8873540380894018	0.6923144846729403	0.7391867721794304	0.5549059247859418	0.8904724973573721	0.8000622144924692	0.8498943002540201	0	0	0.0	-0.0007037996896577068	1
1430	0.020824785015713738	0.005279720002166171	0.005208090691302175	0.9072016727265986	-1	0	0	0.25	2	0.9	9	0.5454545454545454	0.8	9	8	2	0	0	0.18181818181818182	11	2	12	0.0	0	0.5847234190565997	0.9200211533026932	0.7286197263993982	0.7189466212748166	0.5550343226517931	0.9225176765454416	0.8979610558426906	0.875770988401031	0	0	0.0	0.005208090691302175	142
3133	0.028231919138268894	0.009191131697643146	0.004892779343423059	0.951157982342502	-1	0	0	0.2	2	0.9230769230769231	12	0.5357142857142857	0.6153846153846154	9	8	5	0	0	0.14285714285714285	14	2	15	0.0	0	0.5847234190565997	0.8789915321583397	0.7286197263993982	0.7801271085510579	0.5547775269200904	0.8835603437928707	0.8634901637826956	0.8530387638854696	0	0	0.0	0.004892779343423059	35
4225	None	None	None	None	None	0	0	0.5	2	0.75	3	1.0	0.25	2	1	3	0	0	0.6666666666666666	3	2	6	0.0	0	0.7631385184167454	0.837852047422428	0.7316858181357228	0.9360245218489146	0.397200650942198	0.861523143558735	0.8881482935054085	0.8860645372907816	0	0	0.0	None	0
4609	0.027659162168276023	0.008980916786405875	0.004831889454157269	0.9515927791332784	-1	0	0	0.2	2	0.9230769230769231	12	0.5357142857142857	0.6153846153846154	9	8	5	0	0	0.14285714285714285	14	2	15	0.0	0	0.5847234190565997	0.8789915321583397	0.7286197263993982	0.7801271085510579	0.5547775269200904	0.8835603437928707	0.8634901637826956	0.8530387638854696	0	0	0.0	0.004831889454157269	6
5310	0.02808264816786023	0.009603833926225984	0.0052848563897971625	0.951317184935709	-1	0	0	0.2	2	0.9230769230769231	12	0.5357142857142857	0.6153846153846154	9	8	5	0	0	0.14285714285714285	14	2	15	0.0	0	0.5847234190565997	0.8789915321583397	0.7286197263993982	0.7801271085510579	0.5547775269200904	0.8835603437928707	0.8634901637826956	0.8530387638854696	0	0	0.0	0.0052848563897971625	44
5236	0.027418445882982232	0.009671363268762757	0.005573912905906463	0.9513574314094194	-1	0	0	0.2	2	0.9230769230769231	12	0.5357142857142857	0.6153846153846154	9	8	5	0	0	0.14285714285714285	14	2	15	0.0	0	0.5847234190565997	0.8789915321583397	0.7286197263993982	0.7801271085510579	0.5547775269200904	0.8835603437928707	0.8634901637826956	0.8530387638854696	0	0	0.0	0.005573912905906463	57
477	0.013124968473555184	0.004142163963951339	-0.003524336711995888	0.9800979952429535	-1	0	0	0.2857142857142857	2	0.875	7	1.0	0.875	8	7	1	4	0	0.1	1	10	10	0.8	0.2222222222222222	0.4789938386549652	0.9366366556819756	0.5684362385108689	0.9599185271691802	0.7808902958160007	0.9268809472769766	0.9334877183234667	0.9428391653690027	0.375	0	0.1342575579056168	-0.0003524336711995888	7
4509	0.02790889404242863	0.009596821556327049	0.005202031429603698	0.9515988558636682	-1	0	0	0.2	2	0.9230769230769231	12	0.5357142857142857	0.6153846153846154	9	8	5	0	0	0.14285714285714285	14	2	15	0.0	0	0.5847234190565997	0.8789915321583397	0.7286197263993982	0.7801271085510579	0.5547775269200904	0.8835603437928707	0.8634901637826956	0.8530387638854696	0	0	0.0	0.005202031429603698	39
1531	0.01991239523872229	0.0004733400118302657	-4.494956878971876e-05	0.9666645751955868	-1	0	0	0.25	2	0.9	9	0.5454545454545454	0.9	10	9	1	0	0	0.18181818181818182	11	2	12	0.0	0	0.549086657375834	0.911753931625552	0.7286197263993982	0.7108335806703118	0.5550343226517931	0.9130099352390955	0.8979610558426906	0.8655155318216123	0	0	0.0	-4.494956878971876e-06	8
993	0.0029950426788938546	0.002527466143475741	-0.002522272765240654	0.9801205027359134	-1	0	0	0.6666666666666666	2	0.5	1	0.6666666666666666	0.5	3	1	0	1	0	0.6666666666666666	3	2	4	0.5	0	0.8298884761222641	0.9300414786456245	0.7734808330571644	0.5793047236817948	0.6153601611945299	0.9248360620992141	0.8979610558426906	0.8588450730762797	1.0	0.3333333333333333	0.0	-0.0002522272765240654	5
1956	0.01843867556233299	0.008529843242160093	0.00365153955405038	0.9776199436663978	-1	0	0	0.2222222222222222	2	0.9090909090909091	10	0.65	0.6363636363636364	8	7	4	1	0	0.2	10	2	13	0.09090909090909091	0	0.5918143525091203	0.9127288796580485	0.6923144846729403	0.7866350273519889	0.5708293057025112	0.9130472074586575	0.9150071360513355	0.8809230726357051	1.0	0.125	0.0	0.00365153955405038	7
2125	0.02020718242858361	0.005509632433314705	0.004117976145781597	0.9088990193132469	-1	0	0	0.25	2	0.9	9	0.5454545454545454	0.8	9	8	2	0	0	0.18181818181818182	11	2	12	0.0	0	0.5847234190565997	0.9200211533026932	0.7286197263993982	0.7189466212748166	0.5550343226517931	0.9225176765454416	0.8979610558426906	0.875770988401031	0	0	0.0	0.004117976145781597	21
329	0.02660076038760848	0.006476202082185271	-0.006475056355191996	0.9755973626118397	-1	0	0	0.2	2	0.9230769230769231	12	0.5357142857142857	0.9230769230769231	14	12	0	0	0	0.14285714285714285	14	2	15	0.0	0	0.36808879399633954	0.9521219701273335	0.6085730191644514	0.8563173354591209	0.5425649216980388	0.8957868328193197	0.9397730060846642	0.9096014322567701	0	0	0.0	-0.0006475056355191996	6
4923	0.02759862305794614	0.009140820176505035	0.004909113376104141	0.9515238066776226	-1	0	0	0.2	2	0.9230769230769231	12	0.5357142857142857	0.6153846153846154	9	8	5	0	0	0.14285714285714285	14	2	15	0.0	0	0.5847234190565997	0.8789915321583397	0.7286197263993982	0.7801271085510579	0.5547775269200904	0.8835603437928707	0.8634901637826956	0.8530387638854696	0	0	0.0	0.004909113376104141	19
4100	0.028004537407476673	0.008946963071493293	0.005298307148850271	0.9513208041939131	-1	0	0	0.2	2	0.9230769230769231	12	0.5357142857142857	0.6153846153846154	9	8	5	0	0	0.14285714285714285	14	2	15	0.0	0	0.5847234190565997	0.8789915321583397	0.7286197263993982	0.7801271085510579	0.5547775269200904	0.8835603437928707	0.8634901637826956	0.8530387638854696	0	0	0.0	0.005298307148850271	19
3651	0.028161763347504705	0.00890794431908528	0.005084844432847819	0.9512817490655932	-1	0	0	0.2	2	0.9230769230769231	12	0.5357142857142857	0.6153846153846154	9	8	5	0	0	0.14285714285714285	14	2	15	0.0	0	0.5847234190565997	0.8789915321583397	0.7286197263993982	0.7801271085510579	0.5547775269200904	0.8835603437928707	0.8634901637826956	0.8530387638854696	0	0	0.0	0.005084844432847819	20
3017	0.019186472239918807	0.007935455161355817	0.00520499392312468	0.9768529474198918	-1	0	0	0.2	2	0.9230769230769231	12	0.5357142857142857	0.6923076923076923	10	9	4	0	0	0.14285714285714285	14	2	15	0.0	0	0.5847234190565997	0.8868321758245304	0.6923144846729403	0.7594643706610544	0.6354303267546871	0.8391316501374988	0.8394641948116838	0.8348093957331266	0	0	0.0	0.00520499392312468	9
3318	0.0173778579241952	0.009122360376671646	0.0008642618623805342	0.980308534094686	-1	0	0	0.3	3	0.7692307692307693	10	0.5769230769230769	0.6153846153846154	8	8	6	1	0	0.15384615384615385	13	2	15	0.0625	0	0.6415498728330371	0.8907685950802584	0.6461452396696619	0.8251433070561113	0.5547775269200904	0.8955619242991304	0.8860428521201612	0.8735834387109443	1.0	0.375	0.0	0.0008642618623805342	4
5229	0.020470650876853458	0.004672366100267873	-0.004533231892956614	0.9692949753075056	-1	0	0	0.5	5	0.46153846153846156	6	0.6818181818181818	0.23076923076923078	5	3	9	0	0	0.18181818181818182	11	2	15	0.0	0	0.5989052859616408	0.9338013007214331	0.7734808330571644	0.8468258367282242	0.5800005219130401	0.9378234437184552	0.8979610558426906	0.9134654660107785	0	0	0.0	-0.00045332318929566134	3
166	0.010897905701118746	0.00488826708620751	-0.004583199207701884	0.9731986914062891	-1	0	0	0.4	4	0.6923076923076923	9	0.375	0.5384615384615384	10	7	4	0	0	0.625	5	8	15	0.0	0.2857142857142857	0.5322996959871787	0.8959142502627513	0.5504370367100186	0.9577465454047024	0.29113103712536204	0.7536445241142085	0.8923060319989586	0.8938379055035681	0	0	0.0	-0.0004583199207701884	45
668	0.0028047183046620624	0.002154639750421225	-0.002140664193116082	0.9709386267227555	-1	0	0	0.6666666666666666	2	0.5	1	0.6666666666666666	0.5	2	1	1	2	0	0.6666666666666666	3	2	4	0.4	0	0.8604987433834415	0.5848009856051722	0.5335864907380712	0.9870786011157167	0.7610448068111205	0.7153302622192982	0.9194857295821877	0.8660641154607317	0.75	0	0.150155773855994	-0.00021406641931160823	8
4556	0.040390141990792904	0.00928645606447778	-0.007618827147186158	0.743779804769822	-1	0	0	0.2	2	0.9230769230769231	12	0.5357142857142857	0.6153846153846154	9	8	5	0	0	0.14285714285714285	14	2	15	0.0	0	0.5847234190565997	0.8789915321583397	0.6461452396696619	0.7945033962799943	0.5547775269200904	0.8835603437928707	0.6455059263411657	0.8565913809872634	0	0	0.0	-0.0007618827147186159	6
3250	0.027970299328623067	0.008864576932665933	0.004769284107265577	0.9517364842730947	-1	0	0	0.2	2	0.9230769230769231	12	0.5357142857142857	0.6153846153846154	9	8	5	0	0	0.14285714285714285	14	2	15	0.0	0	0.5847234190565997	0.8789915321583397	0.7286197263993982	0.7801271085510579	0.5547775269200904	0.8835603437928707	0.8634901637826956	0.8530387638854696	0	0	0.0	0.004769284107265577	37
394	0.00799262762296751	0.004983733636005589	-0.004952056133532013	0.9698283625044991	-1	0	0	0.5	3	0.6666666666666666	4	0.5714285714285714	0.5	5	3	2	2	0	0.2857142857142857	2	7	8	0.3333333333333333	0.3333333333333333	0.6833117868097085	0.90018760599238	0.7308162305961468	0.8539629581441467	0.368172307897577	0.9514345332438231	0.8177908849190992	0.9099861230304785	0.6	0	0.0	-0.0004952056133532013	4
4182	0.04729612604784018	0.014307353018652411	-0.013231368282954898	0.7032437546882202	-1	0	0	0.2	2	0.9230769230769231	12	0.5357142857142857	0.6153846153846154	9	8	5	0	0	0.14285714285714285	14	2	15	0.0	0	0.5847234190565997	0.8423602164518478	0.6461452396696619	0.7400453210125336	0.5547775269200904	0.8356724451611773	0.6453346476367962	0.80992015179261	0	0	0.0	-0.0013231368282954899	3
5185	0.027868917826504025	0.009186151060135797	0.005134817128805969	0.9514679757097199	-1	0	0	0.2	2	0.9230769230769231	12	0.5357142857142857	0.6153846153846154	9	8	5	0	0	0.14285714285714285	14	2	15	0.0	0	0.5847234190565997	0.8789915321583397	0.7286197263993982	0.7801271085510579	0.5547775269200904	0.8835603437928707	0.8634901637826956	0.8530387638854696	0	0	0.0	0.005134817128805969	19
3029	0.026548183516347194	0.009864824463322147	0.00461131990760523	0.953634201957093	-1	0	0	0.2	2	0.9230769230769231	12	0.5357142857142857	0.7692307692307693	11	10	3	0	0	0.14285714285714285	14	2	15	0.0	0	0.5847234190565997	0.9026486612816995	0.7286197263993982	0.7170095334936232	0.5550343226517931	0.9039855040050824	0.8979610558426906	0.858108231517144	0	0	0.0	0.00461131990760523	71
532	0.01935173224359252	0.0006807830583061449	0.0005308398764127749	0.9667630989966407	-1	0	0	0.25	2	0.9	9	0.5454545454545454	0.9	10	9	1	0	0	0.18181818181818182	11	2	12	0.0	0	0.549086657375834	0.911753931625552	0.7286197263993982	0.7108335806703118	0.5550343226517931	0.9130099352390955	0.8979610558426906	0.8655155318216123	0	0	0.0	0.0005308398764127749	41
4249	0.003385376578778094	0.0033039202290412384	-0.0033024711828950055	0.9813137385098827	-1	0	0	0.4	2	0.8	4	0.7777777777777778	0.2	2	1	4	0	0	1.0	3	3	7	0.0	0	0.5702547305537522	0.5711404202979816	0.5908758943102008	0.8659209004946583	0.41273446272048425	0.8419302248344834	0.7407216268884043	0.7815707073720167	0	0	0.0	-0.0003302471182895006	1
229	0.0018125472397854715	0.0017246698284667998	-0.0017246335759268953	0.9847156044320802	-1	0	0	1.0	1	0	0	1.0	0	1	0	0	1	0	0.5	1	2	2	0.3333333333333333	0	0	0	0	0	0	0	0	0	0	0	0	-0.00017246335759268954	51
3794	0.01935347844553892	0.00853086656634885	0.004968072660412387	0.9708852404739345	-1	0	0	0.2	2	0.9230769230769231	12	0.5357142857142857	0.9230769230769231	13	12	1	0	0	0.14285714285714285	14	2	15	0.0	0	0.5847234190565997	0.9112181223864814	0.7286197263993982	0.699036684047733	0.5547775269200904	0.915266444908227	0.8979610558426906	0.8641669444877119	0	0	0.0	0.004968072660412387	5
742	0.007773834582015564	0.001944693165029033	-0.0018784502051225297	0.9733669670560894	-1	0	0	0.3	3	0.7692307692307693	10	0.5769230769230769	0.5384615384615384	8	7	6	2	0	0.15384615384615385	2	13	15	0.13333333333333333	0	0.37793371082692645	0.8308047142513112	0.5493526736083947	0.9070229898391995	0.5547775269200904	0.9600069558616888	0.7108461583050418	0.9128650957169189	0.6875	0.375	0.0	-0.00018784502051225296	38
386	0.0017688029263096341	0.0017104678111960112	-0.001710447176403	0.9848774286201172	-1	0	0	1.0	1	0	0	1.0	0	1	0	0	1	0	0.5	1	2	2	0.3333333333333333	0	0	0	0	0	0	0	0	0	0	0	0	-0.0001710447176403	72
3891	0.027940778848522706	0.009783451980909038	0.0052948571152184	0.9519222725707421	-1	0	0	0.2	2	0.9230769230769231	12	0.5357142857142857	0.6153846153846154	9	8	5	0	0	0.14285714285714285	14	2	15	0.0	0	0.5847234190565997	0.8789915321583397	0.7286197263993982	0.7953729470207296	0.5547775269200904	0.8835603437928707	0.884105579948177	0.8568096688477694	0	0	0.0	0.0052948571152184	33
4628	0.027066798769671285	0.009079032871052299	0.004805325905310987	0.9515160001153014	-1	0	0	0.2	2	0.9230769230769231	12	0.5357142857142857	0.6153846153846154	9	8	5	0	0	0.14285714285714285	14	2	15	0.0	0	0.5847234190565997	0.8789915321583397	0.7286197263993982	0.7801271085510579	0.5547775269200904	0.8835603437928707	0.8634901637826956	0.8530387638854696	0	0	0.0	0.004805325905310987	11
2241	0.005275582559401052	0.003709963166242758	-0.003612691468589713	0.9817621821037097	-1	0.5	2	0.6	6	0.5384615384615384	7	0.45454545454545453	0.5384615384615384	11	7	3	0	0	0.2727272727272727	11	3	15	0.0	1.0	0.5134498956950682	0.9038256704063226	0.7286197263993982	0.7035103573012651	0.5550343226517931	0.9039871920238296	0.8979610558426906	0.8559797300176784	0	0	0.0	-0.00036126914685897127	4
1841	0.02081730030544258	0.00561252387124704	0.0054104174857090084	0.9070180603257157	-1	0	0	0.25	2	0.9	9	0.5454545454545454	0.8	9	8	2	0	0	0.18181818181818182	11	2	12	0.0	0	0.5847234190565997	0.9200211533026932	0.7286197263993982	0.7189466212748166	0.5550343226517931	0.9225176765454416	0.8979610558426906	0.875770988401031	0	0	0.0	0.0054104174857090084	51
4315	0.027589146330105695	0.00893968366717645	0.004813710383225496	0.951457741571327	-1	0	0	0.2	2	0.9230769230769231	12	0.5357142857142857	0.6153846153846154	9	8	5	0	0	0.14285714285714285	14	2	15	0.0	0	0.5847234190565997	0.8789915321583397	0.7286197263993982	0.7801271085510579	0.5547775269200904	0.8835603437928707	0.8634901637826956	0.8530387638854696	0	0	0.0	0.004813710383225496	15
1603	0.019931277670499358	0.005327706950108217	0.004386900687738981	0.9081234815685912	-1	0	0	0.25	2	0.9	9	0.5454545454545454	0.8	9	8	2	0	0	0.18181818181818182	11	2	12	0.0	0	0.5847234190565997	0.9200211533026932	0.7286197263993982	0.7189466212748166	0.5550343226517931	0.9225176765454416	0.8979610558426906	0.875770988401031	0	0	0.0	0.004386900687738981	37
41	0.02666117214471793	0.004852701138409297	-0.004836434520818375	0.9673106529909552	-1	0	0	0.4	4	0.6153846153846154	8	0.5769230769230769	0.46153846153846156	9	6	5	0	0	0.15384615384615385	13	2	15	0.0	0.2857142857142857	0.1555788761659363	0.9245367806233173	0.5081316655214592	0.8721784307112707	0.7087908535695103	0.7842615573168416	0.9057216160451336	0.8705195900556946	0	0	0.0	-0.00048364345208183753	18
3266	0.027656880115217816	0.009100713072406631	0.004939321814771869	0.9512574187234702	-1	0	0	0.2	2	0.9230769230769231	12	0.5357142857142857	0.6153846153846154	9	8	5	0	0	0.14285714285714285	14	2	15	0.0	0	0.5847234190565997	0.8789915321583397	0.7286197263993982	0.7801271085510579	0.5547775269200904	0.8835603437928707	0.8634901637826956	0.8530387638854696	0	0	0.0	0.004939321814771869	28
4306	0.02813857699286537	0.00928857444968207	0.005566054731639226	0.9512326599453033	-1	0	0	0.2	2	0.9230769230769231	12	0.5357142857142857	0.6153846153846154	9	8	5	0	0	0.14285714285714285	14	2	15	0.0	0	0.5847234190565997	0.8789915321583397	0.7286197263993982	0.7801271085510579	0.5547775269200904	0.8835603437928707	0.8634901637826956	0.8530387638854696	0	0	0.0	0.005566054731639226	92
2913	0.01807859806749108	0.007905727745748561	0.002993606496642065	0.9755156529921626	-1	0	0	0.25	2	0.9	9	0.5454545454545454	0.8	9	8	2	0	0	0.18181818181818182	11	2	12	0.0	0	0.5847234190565997	0.9350742214762939	0.7286197263993982	0.7189466212748166	0.5550343226517931	0.9225176765454416	0.920633186449321	0.8836947459637124	0	0	0.0	0.002993606496642065	16
4334	0.028237761030872756	0.009468347834242661	0.0055679326649645785	0.9512668941892292	-1	0	0	0.2	2	0.9230769230769231	12	0.5357142857142857	0.6153846153846154	9	8	5	0	0	0.14285714285714285	14	2	15	0.0	0	0.5847234190565997	0.8789915321583397	0.7286197263993982	0.7801271085510579	0.5547775269200904	0.8835603437928707	0.8634901637826956	0.8530387638854696	0	0	0.0	0.0055679326649645785	22
5376	0.027270725497161433	0.009516793530061213	0.005609632374106988	0.9513903971833376	-1	0	0	0.2	2	0.9230769230769231	12	0.5357142857142857	0.6153846153846154	9	8	5	0	0	0.14285714285714285	14	2	15	0.0	0	0.5847234190565997	0.8789915321583397	0.7286197263993982	0.7801271085510579	0.5547775269200904	0.8835603437928707	0.8634901637826956	0.8530387638854696	0	0	0.0	0.005609632374106988	7
2727	0.020508698507068233	0.005281663734571246	0.004584591472757057	0.9084329414551411	-1	0	0	0.25	2	0.9	9	0.5454545454545454	0.8	9	8	2	0	0	0.18181818181818182	11	2	12	0.0	0	0.5847234190565997	0.9200211533026932	0.7286197263993982	0.7189466212748166	0.5550343226517931	0.9225176765454416	0.8979610558426906	0.875770988401031	0	0	0.0	0.004584591472757057	18
4041	0.04042908653567759	0.014445548366507457	-0.013326956484730883	0.752206177856805	-1	0	0	0.2	2	0.9230769230769231	12	0.5357142857142857	0.6923076923076923	9	9	5	0	0	0.14285714285714285	14	2	15	0.0	0	0.5847234190565997	0.8789915321583397	0.6461452396696619	0.7975305789852596	0.5547775269200904	0.8835603437928707	0.6455059263411657	0.8573530980813607	0	0	0.0	-0.0013326956484730882	1
2643	0.018919486116509003	0.008404817374668031	0.0041274801856889904	0.9776022957517244	-1	0	0	0.3	3	0.7692307692307693	10	0.38461538461538464	0.6153846153846154	10	8	4	0	0	0.23076923076923078	13	3	15	0.0	0	0.5847234190565997	0.9062322007797733	0.6923144846729403	0.7594643706610544	0.5549059247859418	0.8904771012312211	0.821297363302353	0.8627058000746728	0	0	0.0	0.0041274801856889904	46
4960	0.028234694064125883	0.00921282140228366	0.004775738097346349	0.9515987555777633	-1	0	0	0.2	2	0.9230769230769231	12	0.5357142857142857	0.6153846153846154	9	8	5	0	0	0.14285714285714285	14	2	15	0.0	0	0.5847234190565997	0.8789915321583397	0.7286197263993982	0.7801271085510579	0.5547775269200904	0.8835603437928707	0.8634901637826956	0.8530387638854696	0	0	0.0	0.004775738097346349	13
2984	0.02011673922672545	0.005714783019410827	0.003976685357298524	0.9081888655964461	-1	0	0	0.25	2	0.9	9	0.5454545454545454	0.8	9	8	2	0	0	0.18181818181818182	11	2	12	0.0	0	0.5847234190565997	0.9200211533026932	0.7286197263993982	0.7189466212748166	0.5550343226517931	0.9225176765454416	0.8979610558426906	0.875770988401031	0	0	0.0	0.003976685357298524	14
1128	0.019835398665830537	0.0004991001459366366	-0.0002496017732627958	0.9668436557964977	-1	0	0	0.25	2	0.9	9	0.5454545454545454	0.9	10	9	1	0	0	0.18181818181818182	11	2	12	0.0	0	0.549086657375834	0.911753931625552	0.7286197263993982	0.7108335806703118	0.5550343226517931	0.9130099352390955	0.8979610558426906	0.8655155318216123	0	0	0.0	-2.496017732627958e-05	29
2141	0.01779028293240415	0.0077236881373312395	0.0029030370176999646	0.9760494197377112	-1	0	0	0.25	2	0.9	9	0.5454545454545454	0.8	9	8	2	0	0	0.18181818181818182	11	2	12	0.0	0	0.5847234190565997	0.9200211533026932	0.7286197263993982	0.7189466212748166	0.5550343226517931	0.9225176765454416	0.8979610558426906	0.875770988401031	0	0	0.0	0.0029030370176999646	10
3247	0.02785664518033602	0.009217904742028922	0.005000776306288578	0.9515925830062205	-1	0	0	0.2	2	0.9230769230769231	12	0.5357142857142857	0.6153846153846154	9	8	5	0	0	0.14285714285714285	14	2	15	0.0	0	0.5847234190565997	0.8789915321583397	0.7286197263993982	0.7801271085510579	0.5547775269200904	0.8835603437928707	0.8634901637826956	0.8530387638854696	0	0	0.0	0.005000776306288578	51
779	0.03470013700951945	0.011898500419782902	-0.011863591714541686	0.7596640529862677	-1	0	0	0.2	2	0.9230769230769231	12	1.0	0.9230769230769231	13	12	1	0	0	0.06666666666666667	15	1	15	0.0	0.14285714285714285	0.3707199285278032	0.9512103105913096	0.7734808330571644	0.8867893811642908	0.21440077997135587	0.9510675835003694	0.9157330446068435	0.9349440842760662	0	0	0.0	-0.0011863591714541687	0
3768	0.02780788013108032	0.009516058669895522	0.005184087381489091	0.9513881522699356	-1	0	0	0.2	2	0.9230769230769231	12	0.5357142857142857	0.6153846153846154	9	8	5	0	0	0.14285714285714285	14	2	15	0.0	0	0.5847234190565997	0.8789915321583397	0.7286197263993982	0.7801271085510579	0.5547775269200904	0.8835603437928707	0.8634901637826956	0.8530387638854696	0	0	0.0	0.005184087381489091	17
996	0.018497748991637177	0.0014692112110473322	-0.0014685880801018666	0.9711731525833924	-1	0	0	0.2	2	0.9230769230769231	12	0.6818181818181818	0.7692307692307693	11	10	3	1	0	0.18181818181818182	11	2	15	0.1111111111111111	0	0.5606213848960883	0.9028998633549044	0.6560092429464823	0.8738755165533582	0.5550343226517931	0.9055070753907981	0.8979610558426906	0.8949033999589536	1.0	0.09090909090909091	0.0	-0.00014685880801018665	14
2850	0.0194227664775747	0.008442577090758204	0.004124847504485262	0.976072659925753	-1	0	0	0.3	3	0.7692307692307693	10	0.4166666666666667	0.6153846153846154	10	8	4	0	0	0.25	12	3	15	0.0	0	0.5847234190565997	0.8868321758245304	0.6923144846729403	0.7594643706610544	0.5549059247859418	0.8904771012312211	0.8001220676068403	0.8542151179701821	0	0	0.0	0.004124847504485262	29
2182	0.020376778573015623	0.0055673503109052724	0.003997861655889164	0.9084515661127429	-1	0	0	0.25	2	0.9	9	0.5454545454545454	0.8	9	8	2	0	0	0.18181818181818182	11	2	12	0.0	0	0.5847234190565997	0.9200211533026932	0.7286197263993982	0.7189466212748166	0.5550343226517931	0.9225176765454416	0.8979610558426906	0.875770988401031	0	0	0.0	0.003997861655889164	15
4622	None	None	None	None	None	0	0	0.3	3	0.7692307692307693	10	0.6	0.6153846153846154	9	8	5	0	0	1.0	5	5	15	0.0	0.8333333333333334	0.5847234190565997	0.8811535446384164	0.7286197263993982	0.7238420879455059	0.5547775269200904	0.8802811642499674	0.790034995299804	0.8394352127717118	0	0	0.0	None	0
627	0.0018934936584826566	0.0018902774573445519	-0.0018902208563046376	0.984166261614121	-1	0	0	1.0	1	0	0	1.0	0	1	0	0	1	0	0.5	1	2	2	0.3333333333333333	0	0	0	0	0	0	0	0	0	0	0	0	-0.00018902208563046377	18
3440	0.02804868877501715	0.009189323822645645	0.004937130356805763	0.9512776974720853	-1	0	0	0.2	2	0.9230769230769231	12	0.5357142857142857	0.6153846153846154	9	8	5	0	0	0.14285714285714285	14	2	15	0.0	0	0.5847234190565997	0.8789915321583397	0.7286197263993982	0.7801271085510579	0.5547775269200904	0.8835603437928707	0.8634901637826956	0.8530387638854696	0	0	0.0	0.004937130356805763	46
5468	0.030726794982413114	0.015086167903152635	-0.014811176572766404	0.9478377845749303	-1	0	0	0.2	2	0.9230769230769231	12	0.5357142857142857	0.6153846153846154	9	8	5	0	0	0.14285714285714285	14	2	15	0.0	0	0.5847234190565997	0.8789986567357361	0.7286197263993982	0.8020603904320489	0.5547775269200904	0.9101501217877414	0.8815272294812153	0.8698037081241565	0	0	0.0	-0.0014811176572766403	1
4597	0.027574013794699613	0.009411259624714775	0.005327041963700981	0.951330078947035	-1	0	0	0.2	2	0.9230769230769231	12	0.5357142857142857	0.6153846153846154	9	8	5	0	0	0.14285714285714285	14	2	15	0.0	0	0.5847234190565997	0.8789915321583397	0.7286197263993982	0.7801271085510579	0.5547775269200904	0.8835603437928707	0.8634901637826956	0.8530387638854696	0	0	0.0	0.005327041963700981	50
3783	0.027042898883180025	0.009268777848507104	0.00578252849641311	0.9510329638640257	-1	0	0	0.2	2	0.9230769230769231	12	0.5357142857142857	0.6153846153846154	9	8	5	0	0	0.14285714285714285	14	2	15	0.0	0	0.5847234190565997	0.8789915321583397	0.7286197263993982	0.7801271085510579	0.5547775269200904	0.8835603437928707	0.8634901637826956	0.8530387638854696	0	0	0.0	0.00578252849641311	9
360	0.002152485187915498	0.0020459013070535425	-0.002045846835888083	0.9848148232983391	-1	0	0	1.0	2	0.0	0	0.75	0	2	0	0	0	0	1.0	2	2	3	0.0	0	0	0	0	0	0	0	0	0	0	0	0	-0.0002045846835888083	22
520	0.0017566641010864522	0.0017107099305875312	-0.0017106868739096058	0.9846797113381253	-1	0	0	1.0	1	0	0	1.0	0	1	0	0	1	0	0.5	1	2	2	0.3333333333333333	0	0	0	0	0	0	0	0	0	0	0	0	-0.00017106868739096058	29
3326	0.026144368375014226	0.01026127684823334	0.0033487218378745603	0.9532583821818039	-1	0	0	0.2	2	0.9230769230769231	12	0.5357142857142857	0.7692307692307693	11	10	3	0	0	0.14285714285714285	14	2	15	0.0	0	0.5807120841519043	0.9029209360245696	0.7286197263993982	0.7170095334936232	0.5550343226517931	0.9039855040050824	0.8979610558426906	0.8582340969204331	0	0	0.0	0.0033487218378745603	9
1404	0.019802123298604438	0.0004532968301024712	0.00045162760470887923	0.9665294371344313	-1	0	0	0.25	2	0.9	9	0.5454545454545454	0.9	10	9	1	0	0	0.18181818181818182	11	2	12	0.0	0	0.549086657375834	0.911753931625552	0.7286197263993982	0.7108335806703118	0.5550343226517931	0.9130099352390955	0.8979610558426906	0.8655155318216123	0	0	0.0	0.00045162760470887923	14
928	0.01959815866973227	0.004264060439010364	-0.003928993751287038	0.9414379378985298	-1	0	0	0.2	2	0.9166666666666666	11	0.3181818181818182	0.6666666666666666	9	8	4	1	0	0.36363636363636365	11	4	14	0.09090909090909091	0.15384615384615385	0.4121171496088817	0.736002405624827	0.7734808330571644	0.925239568061738	0.5732727498152222	0.9107866795243127	0.8979610558426906	0.8759667610169963	1.0	0.1111111111111111	0.0	-0.0003928993751287038	6
3781	0.0280639722475239	0.009502317887010956	0.005323012005944949	0.951775048315077	-1	0	0	0.2	2	0.9230769230769231	12	0.5357142857142857	0.6153846153846154	9	8	5	0	0	0.14285714285714285	14	2	15	0.0	0	0.5847234190565997	0.8789915321583397	0.7286197263993982	0.7801271085510579	0.5547775269200904	0.8835603437928707	0.8634901637826956	0.8530387638854696	0	0	0.0	0.005323012005944949	35
3403	0.026180535756583957	0.009782815301917559	0.0045837943051999985	0.953650638595961	-1	0	0	0.2	2	0.9230769230769231	12	0.5357142857142857	0.7692307692307693	11	10	3	0	0	0.14285714285714285	14	2	15	0.0	0	0.5847234190565997	0.9026486612816995	0.7286197263993982	0.7170095334936232	0.5550343226517931	0.9039855040050824	0.8979610558426906	0.858108231517144	0	0	0.0	0.0045837943051999985	13
1557	0.019982301750090522	0.00036857138166273667	1.639965664254041e-05	0.9667557415553256	-1	0	0	0.25	2	0.9	9	0.5454545454545454	0.9	10	9	1	0	0	0.18181818181818182	11	2	12	0.0	0	0.549086657375834	0.911753931625552	0.7286197263993982	0.7108335806703118	0.5550343226517931	0.9130099352390955	0.8979610558426906	0.8655155318216123	0	0	0.0	1.639965664254041e-05	17
3509	0.027880343561408037	0.008955476271583388	0.00525969817810826	0.9514918623649063	-1	0	0	0.2	2	0.9230769230769231	12	0.5357142857142857	0.6153846153846154	9	8	5	0	0	0.14285714285714285	14	2	15	0.0	0	0.5847234190565997	0.8789915321583397	0.7286197263993982	0.7801271085510579	0.5547775269200904	0.8835603437928707	0.8634901637826956	0.8530387638854696	0	0	0.0	0.00525969817810826	13
4754	0.0279725253472811	0.009385285696191112	0.005603795016440341	0.9512399513299699	-1	0	0	0.2	2	0.9230769230769231	12	0.5357142857142857	0.6153846153846154	9	8	5	0	0	0.14285714285714285	14	2	15	0.0	0	0.5847234190565997	0.8789915321583397	0.7286197263993982	0.7801271085510579	0.5547775269200904	0.8835603437928707	0.8634901637826956	0.8530387638854696	0	0	0.0	0.005603795016440341	72
4605	0.028066645427971913	0.009388042239342524	0.0053868269806349725	0.9508075655723219	-1	0	0	0.2	2	0.9230769230769231	12	0.5357142857142857	0.6153846153846154	9	8	5	0	0	0.14285714285714285	14	2	15	0.0	0	0.5847234190565997	0.8789915321583397	0.7286197263993982	0.7801271085510579	0.5547775269200904	0.8597797310541253	0.8255327208585318	0.8439075593681216	0	0	0.0	0.0053868269806349725	38
4430	0.027859299796897347	0.009481851896582379	0.005670021579374339	0.9514240985406	-1	0	0	0.2	2	0.9230769230769231	12	0.5357142857142857	0.6153846153846154	9	8	5	0	0	0.14285714285714285	14	2	15	0.0	0	0.5847234190565997	0.8789915321583397	0.7286197263993982	0.7801271085510579	0.5547775269200904	0.8835603437928707	0.8634901637826956	0.8530387638854696	0	0	0.0	0.005670021579374339	56
2809	0.019833537834556787	0.005244747848260765	0.004310118960967398	0.908260069161848	-1	0	0	0.25	2	0.9	9	0.5454545454545454	0.8	9	8	2	0	0	0.18181818181818182	11	2	12	0.0	0	0.5847234190565997	0.9200211533026932	0.7286197263993982	0.7189466212748166	0.5550343226517931	0.9225176765454416	0.8979610558426906	0.875770988401031	0	0	0.0	0.004310118960967398	8
832	0.0028448308342592446	0.002254498545228445	-0.0022540783806613905	0.973670352964823	-1	0	0	0.6666666666666666	2	0.5	1	0.6666666666666666	0.5	2	1	1	1	0	0.6666666666666666	3	2	4	0.2	0	0.644809850260523	0.9247060212128314	0.5746336977491155	0.9571981884646492	0.8952120815234259	0.646273984784858	0.836587558486046	0.8882248388990346	1.0	0.5	0.0	-0.00022540783806613906	9
1258	0.01939334878301979	0.00035442462602646227	0.00021008497467260237	0.9665107379831749	-1	0	0	0.25	2	0.9	9	0.5454545454545454	0.9	10	9	1	0	0	0.18181818181818182	11	2	12	0.0	0	0.549086657375834	0.911753931625552	0.7286197263993982	0.7108335806703118	0.5867526866190806	0.9072365583539564	0.8979610558426906	0.8627525632098835	0	0	0.0	0.00021008497467260237	16
2662	0.02052057732697059	0.005408852056009277	0.004091729598092352	0.908661752106682	-1	0	0	0.25	2	0.9	9	0.5454545454545454	0.8	9	8	2	0	0	0.18181818181818182	11	2	12	0.0	0	0.5847234190565997	0.9200211533026932	0.7286197263993982	0.7189466212748166	0.5550343226517931	0.9225176765454416	0.8979610558426906	0.875770988401031	0	0	0.0	0.004091729598092352	45
5094	0.027814987787063143	0.009673424070296869	0.005310246851684683	0.9513083803613306	-1	0	0	0.2	2	0.9230769230769231	12	0.5357142857142857	0.6153846153846154	9	8	5	0	0	0.14285714285714285	14	2	15	0.0	0	0.5847234190565997	0.8789915321583397	0.7286197263993982	0.7801271085510579	0.5547775269200904	0.8835603437928707	0.8634901637826956	0.8530387638854696	0	0	0.0	0.005310246851684683	23
3947	0.027596663789727215	0.009454402644428187	0.005440899872512788	0.9511936083159024	-1	0	0	0.2	2	0.9230769230769231	12	0.5357142857142857	0.6153846153846154	9	8	5	0	0	0.14285714285714285	14	2	15	0.0	0	0.5847234190565997	0.8789915321583397	0.7286197263993982	0.7801271085510579	0.5547775269200904	0.8835603437928707	0.8634901637826956	0.8530387638854696	0	0	0.0	0.005440899872512788	7
308	0.002137579140516698	0.001954617117509296	-0.0019540773084118406	0.9842084182389128	-1	0	0	1.0	2	0.0	0	0.75	0	2	0	0	1	0	1.0	2	2	3	0.5	0	0	0	0	0	0	0	0	0	0	0	0	-0.00019540773084118405	23
970	0.01982607459074056	0.000580652823570578	0.0003022135849485104	0.9666169535788915	-1	0	0	0.25	2	0.9	9	0.5454545454545454	0.9	10	9	1	0	0	0.18181818181818182	11	2	12	0.0	0	0.549086657375834	0.911753931625552	0.7286197263993982	0.7108335806703118	0.5550343226517931	0.9130099352390955	0.8979610558426906	0.8655155318216123	0	0	0.0	0.0003022135849485104	78
2010	0.017672936654705387	0.007732967433408613	0.00281457961725253	0.9760867711991521	-1	0	0	0.25	2	0.9	9	0.5454545454545454	0.8	9	8	2	0	0	0.18181818181818182	11	2	12	0.0	0	0.5847234190565997	0.9200211533026932	0.7286197263993982	0.7189466212748166	0.5550343226517931	0.9225176765454416	0.8979610558426906	0.875770988401031	0	0	0.0	0.00281457961725253	11
579	0.0017821562452984298	0.001721321168277406	-0.001721303674740691	0.9847095187463222	-1	0	0	1.0	1	0	0	1.0	0	1	0	0	1	0	0.5	1	2	2	0.3333333333333333	0	0	0	0	0	0	0	0	0	0	0	0	-0.0001721303674740691	49
1087	0.014365893824532528	0.001507925484519861	-0.0006423052591912114	0.9695772090356426	-1	0	0	0.3333333333333333	2	0.8571428571428571	6	0.5625	0.8571428571428571	7	6	1	0	0	0.25	8	2	9	0.0	0	0.5134498956950682	0.9083041515886463	0.7286197263993982	0.7313801006764724	0.5550343226517931	0.9085761825789725	0.8979610558426906	0.8657280501527052	0	0	0.0	-6.423052591912113e-05	16
3142	0.02775923059931234	0.009352562142193517	0.0057835840037353875	0.951048473622912	-1	0	0	0.2	2	0.9230769230769231	12	0.5357142857142857	0.6153846153846154	9	8	5	0	0	0.14285714285714285	14	2	15	0.0	0	0.5847234190565997	0.8789915321583397	0.7286197263993982	0.7801271085510579	0.5547775269200904	0.8835603437928707	0.8634901637826956	0.8530387638854696	0	0	0.0	0.0057835840037353875	145
2724	0.019380770511447265	0.008575141548438695	0.004901344844917923	0.9773189360847412	-1	0	0	0.3	3	0.7692307692307693	10	0.38461538461538464	0.6153846153846154	10	8	4	0	0	0.23076923076923078	13	3	15	0.0	0	0.5847234190565997	0.9062322007797733	0.6923144846729403	0.7594643706610544	0.5549059247859418	0.8904771012312211	0.821297363302353	0.8627058000746728	0	0	0.0	0.004901344844917923	19
3405	0.02787506298614643	0.0094824149796635	0.005650870945709738	0.9511729918038836	-1	0	0	0.2	2	0.9230769230769231	12	0.5357142857142857	0.6153846153846154	9	8	5	0	0	0.14285714285714285	14	2	15	0.0	0	0.5847234190565997	0.8789915321583397	0.7286197263993982	0.7801271085510579	0.5547775269200904	0.8835603437928707	0.8634901637826956	0.8530387638854696	0	0	0.0	0.005650870945709738	108
2605	0.020680546946859276	0.005847952773039969	0.004236889964503491	0.9086676759653128	-1	0	0	0.25	2	0.9	9	0.5454545454545454	0.8	9	8	2	0	0	0.18181818181818182	11	2	12	0.0	0	0.5847234190565997	0.9200211533026932	0.7286197263993982	0.7189466212748166	0.5550343226517931	0.9225176765454416	0.8979610558426906	0.875770988401031	0	0	0.0	0.004236889964503491	54
3823	0.027370917068358678	0.008898146830698247	0.004602024149497312	0.9517891889515662	-1	0	0	0.2	2	0.9230769230769231	12	0.5357142857142857	0.6153846153846154	9	8	5	0	0	0.14285714285714285	14	2	15	0.0	0	0.5847234190565997	0.8789915321583397	0.7286197263993982	0.7801271085510579	0.5547775269200904	0.8835603437928707	0.8634901637826956	0.8530387638854696	0	0	0.0	0.004602024149497312	13
2915	0.03207087946456364	0.0056909530667744335	0.004352577016709136	0.9123843136080827	-1	0	0	0.25	2	0.9	9	0.5454545454545454	0.8	9	8	2	0	0	0.18181818181818182	11	2	12	0.0	0	0.7911670382003855	0.818617322948384	0.6461452396696619	0.7302284853632068	0.40302672030471465	0.8065054072695893	0.8350280812068257	0.7875271472468113	0	0	0.0	0.004352577016709136	13
630	0.0019135639067599194	0.0018350013122302624	-0.001834846147713735	0.984339970713585	-1	0	0	1.0	1	0	0	1.0	0	1	0	0	1	0	0.5	1	2	2	0.3333333333333333	0	0	0	0	0	0	0	0	0	0	0	0	-0.0001834846147713735	17
3650	0.027630079784228805	0.0093314796937795	0.005604007560237855	0.9510742556579405	-1	0	0	0.2	2	0.9230769230769231	12	0.5357142857142857	0.6153846153846154	9	8	5	0	0	0.14285714285714285	14	2	15	0.0	0	0.5847234190565997	0.8789915321583397	0.7286197263993982	0.7801271085510579	0.5547775269200904	0.8835603437928707	0.8634901637826956	0.8530387638854696	0	0	0.0	0.005604007560237855	16
5255	0.037056855652058726	0.0034294121020343724	-0.00256365014583155	0.7572411259210579	-1	0	0	0.2	2	0.9230769230769231	12	0.5357142857142857	0.6153846153846154	9	8	5	0	0	0.14285714285714285	14	2	15	0.0	0	0.5847234190565997	0.8789915321583397	0.7286197263993982	0.7801271085510579	0.5547775269200904	0.8835603437928707	0.8634901637826956	0.8530387638854696	0	0	0.0	-0.00025636501458315504	5
2957	0.016130809761876256	0.00705313718814836	0.006623722265164876	0.9581576891214133	-1	0	0	0.25	2	0.8888888888888888	8	0.55	0.6666666666666666	7	6	3	0	0	0.2	10	2	11	0.0	0	0.5847234190565997	0.9041550115135781	0.7286197263993982	0.7330453677198759	0.5547775269200904	0.9085713024774738	0.8979610558426906	0.8641549452313616	0	0	0.0	0.006623722265164876	14
4774	0.02782515965141488	0.00946343307326629	0.0052457815091698865	0.9510037844884589	-1	0	0	0.2	2	0.9230769230769231	12	0.5357142857142857	0.6153846153846154	9	8	5	0	0	0.14285714285714285	14	2	15	0.0	0	0.5847234190565997	0.8789915321583397	0.7286197263993982	0.7801271085510579	0.5547775269200904	0.8835603437928707	0.8634901637826956	0.8530387638854696	0	0	0.0	0.0052457815091698865	17
2579	0.03309456642374778	0.005475052355443412	0.0052443163910787585	0.9069313879630044	-1	0	0	0.25	2	0.9	9	0.5454545454545454	0.8	9	8	2	0	0	0.18181818181818182	11	2	12	0.0	0	0.7911670382003855	0.818617322948384	0.6461452396696619	0.7302284853632068	0.40302672030471465	0.8065054072695893	0.8350280812068257	0.7875271472468113	0	0	0.0	0.0052443163910787585	28
4654	0.028130641602418512	0.009591555761424233	0.005393275744149526	0.9509550704169226	-1	0	0	0.2	2	0.9230769230769231	12	0.5357142857142857	0.6153846153846154	9	8	5	0	0	0.14285714285714285	14	2	15	0.0	0	0.5847234190565997	0.8789915321583397	0.7286197263993982	0.7801271085510579	0.5547775269200904	0.8835603437928707	0.8634901637826956	0.8530387638854696	0	0	0.0	0.005393275744149526	26
1144	0.016738619164595587	0.0011086558479408474	-0.00015489630088372442	0.9738156194012981	-1	0	0	0.25	2	0.9	9	0.5454545454545454	0.8	9	8	2	0	0	0.18181818181818182	11	2	12	0.0	0	0.5847234190565997	0.907233155829413	0.7286197263993982	0.7119138078817357	0.5550343226517931	0.906200353883169	0.8979610558426906	0.8602901831697809	0	0	0.0	-1.5489630088372442e-05	27
4503	0.02801640746736512	0.009463731766089807	0.005289686297841681	0.9509941012263954	-1	0	0	0.2	2	0.9230769230769231	12	0.5357142857142857	0.6153846153846154	9	8	5	0	0	0.14285714285714285	14	2	15	0.0	0	0.5847234190565997	0.8789915321583397	0.7286197263993982	0.7801271085510579	0.5547775269200904	0.8835603437928707	0.8634901637826956	0.8530387638854696	0	0	0.0	0.005289686297841681	27
1629	0.019681842950352794	0.006540402591019364	-0.006385767250087943	0.9635059124758679	-1	0	0	0.25	2	0.8888888888888888	8	0.4583333333333333	0.7777777777777778	8	7	2	0	0	0.375	3	8	11	0.0	0	0.5561775908283545	0.930156720721094	0.7286197263993982	0.726689061990815	0.6152875650321249	0.9290398551040412	0.8979610558426906	0.8855773089979885	0	0	0.0	-0.0006385767250087943	1
1318	0.01974457328490907	0.0004681443642893946	0.00019586047656209766	0.9666201118139184	-1	0	0	0.25	2	0.9	9	0.5454545454545454	0.9	10	9	1	0	0	0.18181818181818182	11	2	12	0.0	0	0.549086657375834	0.911753931625552	0.7286197263993982	0.7108335806703118	0.5550343226517931	0.9130099352390955	0.8979610558426906	0.8655155318216123	0	0	0.0	0.00019586047656209766	20
4345	0.027801104527855953	0.008829947008083932	0.005206656797294754	0.9511326727142665	-1	0	0	0.2	2	0.9230769230769231	12	0.5357142857142857	0.6153846153846154	9	8	5	0	0	0.14285714285714285	14	2	15	0.0	0	0.5847234190565997	0.8789915321583397	0.7286197263993982	0.7801271085510579	0.5547775269200904	0.8835603437928707	0.8634901637826956	0.8530387638854696	0	0	0.0	0.005206656797294754	26
4084	0.027853894325728455	0.009914244677250925	0.005689410726535999	0.9510740587812404	-1	0	0	0.2	2	0.9230769230769231	12	0.5357142857142857	0.6153846153846154	9	8	5	0	0	0.14285714285714285	14	2	15	0.0	0	0.5847234190565997	0.8789915321583397	0.7286197263993982	0.7801271085510579	0.5547775269200904	0.8835603437928707	0.8634901637826956	0.8530387638854696	0	0	0.0	0.005689410726535999	22
5460	0.028196404247119177	0.009585850383483306	0.005228458832336895	0.9510631900081576	-1	0	0	0.2	2	0.9230769230769231	12	0.5357142857142857	0.6153846153846154	9	8	5	0	0	0.14285714285714285	14	2	15	0.0	0	0.5847234190565997	0.8789915321583397	0.7286197263993982	0.7801271085510579	0.5547775269200904	0.8835603437928707	0.8634901637826956	0.8530387638854696	0	0	0.0	0.005228458832336895	16
3708	0.017056869638306184	0.005619127261669622	-0.00013862856613294918	0.9721284800260392	-1	0	0	0.3	3	0.7692307692307693	10	0.5357142857142857	0.6153846153846154	9	8	5	0	0	0.5714285714285714	7	4	15	0.0	0	0.5847234190565997	0.907233155829413	0.7286197263993982	0.7275685404838412	0.5550343226517931	0.906200353883169	0.8979610558426906	0.8633711912193532	0	0	0.0	-1.3862856613294919e-05	7
264	0.025622975270983357	0.013709464765555566	-0.013708137380524205	0.937292141451888	-1	0	0	0.4	4	0.6153846153846154	8	0.5769230769230769	0.6153846153846154	8	8	6	2	0	0.15384615384615385	13	2	15	0.125	0.14285714285714285	0.6428368535739203	0.8197855324654014	0.7151093162367758	0.9484055412478911	0.29113103712536204	0.8036831628193511	0.8948781850897672	0.87492735140646	0.5625	0.5	0.0	-0.0013708137380524204	4
2057	0.020435842159341428	0.005498817404349779	0.003908259160143876	0.9085648844196467	-1	0	0	0.25	2	0.9	9	0.5454545454545454	0.8	9	8	2	0	0	0.18181818181818182	11	2	12	0.0	0	0.5847234190565997	0.9200211533026932	0.7286197263993982	0.7189466212748166	0.5550343226517931	0.9225176765454416	0.8979610558426906	0.875770988401031	0	0	0.0	0.003908259160143876	27
3476	0.026904096977130247	0.009145802817007186	0.005477481122578991	0.9510138797910863	-1	0	0	0.2	2	0.9230769230769231	12	0.5357142857142857	0.6153846153846154	9	8	5	0	0	0.14285714285714285	14	2	15	0.0	0	0.5847234190565997	0.8789915321583397	0.7286197263993982	0.7801271085510579	0.5547775269200904	0.8835603437928707	0.8634901637826956	0.8530387638854696	0	0	0.0	0.005477481122578991	69
4617	0.027301425901030074	0.009559801477847293	0.005829763603955974	0.9510084749144	-1	0	0	0.2	2	0.9230769230769231	12	0.5357142857142857	0.6153846153846154	9	8	5	0	0	0.14285714285714285	14	2	15	0.0	0	0.5847234190565997	0.8789915321583397	0.7286197263993982	0.7801271085510579	0.5547775269200904	0.8835603437928707	0.8634901637826956	0.8530387638854696	0	0	0.0	0.005829763603955974	132
1282	0.019753512662201135	0.0005839928283102966	0.00039103954738565284	0.966362324122886	-1	0	0	0.25	2	0.9	9	0.5454545454545454	0.9	10	9	1	0	0	0.18181818181818182	11	2	12	0.0	0	0.549086657375834	0.911753931625552	0.7286197263993982	0.7108335806703118	0.5550343226517931	0.9130099352390955	0.8979610558426906	0.8655155318216123	0	0	0.0	0.00039103954738565284	13
2226	0.009715236001993048	0.006106508186920523	-0.004347674649608353	0.9755377225794184	-1	0	0	0.4	2	0.8	4	0.5833333333333334	0.6	4	3	2	0	0	0.3333333333333333	6	2	7	0.0	0	0.5918143525091203	0.890892399487752	0.68738248303453	0.765979562836416	0.5673890244165652	0.8959321242560407	0.8001220676068403	0.8597022492979824	0	0	0.0	-0.0004347674649608353	4
4002	0.028007685202281658	0.00958001927325073	0.005556600136671515	0.9511551964229293	-1	0	0	0.2	2	0.9230769230769231	12	0.5357142857142857	0.6153846153846154	9	8	5	0	0	0.14285714285714285	14	2	15	0.0	0	0.5847234190565997	0.8789915321583397	0.7286197263993982	0.7801271085510579	0.5547775269200904	0.8835603437928707	0.8634901637826956	0.8530387638854696	0	0	0.0	0.005556600136671515	63
4115	0.028094287935815553	0.00907292630013444	0.0051399915405756155	0.9511169554180481	-1	0	0	0.2	2	0.9230769230769231	12	0.5357142857142857	0.6153846153846154	9	8	5	0	0	0.14285714285714285	14	2	15	0.0	0	0.5847234190565997	0.8789915321583397	0.7286197263993982	0.7801271085510579	0.5547775269200904	0.8835603437928707	0.8634901637826956	0.8530387638854696	0	0	0.0	0.0051399915405756155	11
2709	0.02004396413361163	0.005344261640833367	0.003931451821143546	0.9088232365823732	-1	0	0	0.25	2	0.9	9	0.5454545454545454	0.8	9	8	2	0	0	0.18181818181818182	11	2	12	0.0	0	0.5847234190565997	0.9200211533026932	0.7286197263993982	0.7189466212748166	0.5550343226517931	0.9225176765454416	0.8979610558426906	0.875770988401031	0	0	0.0	0.003931451821143546	18
2933	0.026235670780701624	0.009785342043566526	0.004433364764389498	0.9537139627712076	-1	0	0	0.2	2	0.9230769230769231	12	0.5357142857142857	0.7692307692307693	11	10	3	0	0	0.14285714285714285	14	2	15	0.0	0	0.5847234190565997	0.9026486612816995	0.7286197263993982	0.7170095334936232	0.5550343226517931	0.9039855040050824	0.8979610558426906	0.858108231517144	0	0	0.0	0.004433364764389498	18
1086	0.01970621338678261	0.0003303184542832518	3.961866109161443e-05	0.9668134495778357	-1	0	0	0.25	2	0.9	9	0.5454545454545454	0.9	10	9	1	0	0	0.18181818181818182	11	2	12	0.0	0	0.549086657375834	0.911753931625552	0.7286197263993982	0.7108335806703118	0.5550343226517931	0.9130099352390955	0.8979610558426906	0.8655155318216123	0	0	0.0	3.961866109161443e-05	64
1288	0.019794573249288704	0.0003579676296791897	5.787639106679183e-05	0.9667336346809069	-1	0	0	0.25	2	0.9	9	0.5454545454545454	0.9	10	9	1	0	0	0.18181818181818182	11	2	12	0.0	0	0.549086657375834	0.911753931625552	0.7286197263993982	0.7108335806703118	0.5867526866190806	0.9072365583539564	0.8979610558426906	0.8627525632098835	0	0	0.0	5.787639106679183e-05	9
5275	0.028346806819384864	0.008992045709762803	0.004957347710919836	0.9514360714435408	-1	0	0	0.2	2	0.9230769230769231	12	0.5357142857142857	0.6153846153846154	9	8	5	0	0	0.14285714285714285	14	2	15	0.0	0	0.5847234190565997	0.8789915321583397	0.7286197263993982	0.7801271085510579	0.5547775269200904	0.8835603437928707	0.8634901637826956	0.8530387638854696	0	0	0.0	0.004957347710919836	20
289	0.022336290712622962	0.007722025528584363	-0.007564697217797797	0.8155063723704816	-1	0	0	0.3	3	0.7692307692307693	10	0.5357142857142857	0.6923076923076923	11	9	3	1	0	0.14285714285714285	14	2	15	0.125	0.14285714285714285	0.5606213848960883	0.9079000094714451	0.25133418427750115	0.884787447778654	0.5387257261641736	0.9057998361834284	0.7901682615984649	0.8999565170875975	1.0	0.2727272727272727	0.0	-0.0007564697217797797	3
5279	0.01714528380185166	0.006098377780511081	-0.00043219673265537786	0.9721295458273441	-1	0	0	0.3	3	0.7692307692307693	10	0.5357142857142857	0.6153846153846154	9	8	5	0	0	0.5714285714285714	7	4	15	0.0	0	0.5847234190565997	0.907233155829413	0.7286197263993982	0.7275685404838412	0.5550343226517931	0.906200353883169	0.8979610558426906	0.8633711912193532	0	0	0.0	-4.3219673265537783e-05	5
2470	0.020897257721034596	0.005361212420377071	0.005135418727441383	0.9076558107324741	-1	0	0	0.25	2	0.9	9	0.5454545454545454	0.8	9	8	2	0	0	0.18181818181818182	11	2	12	0.0	0	0.5847234190565997	0.9200211533026932	0.7286197263993982	0.7189466212748166	0.5550343226517931	0.9225176765454416	0.8979610558426906	0.875770988401031	0	0	0.0	0.005135418727441383	13
557	0.034074646231442546	0.007588810373914149	-0.005801431558241609	0.5948078454571158	-1	0	0	0.2	2	0.9230769230769231	12	1.0	0.9230769230769231	13	12	1	0	0	0.06666666666666667	15	1	15	0.0	0.14285714285714285	0.6740290394050268	0.8071423948023629	0.25133418427750115	0.9494434168039403	0.4534887295074463	0.8718797750483539	0.8878737691226044	0.8903190713767126	0	0	0.0	-0.000580143155824161	4
124	0.030188312519105663	0.007159633363864778	-0.006601692507797895	0.9525792444647612	-1	0	0	0.3	3	0.6923076923076923	9	0.30612244897959184	0.6923076923076923	11	9	3	0	0	1.0	7	7	15	0.0	0.3076923076923077	0.47352970071232436	0.8597814857287286	0.8144839824544796	0.7934753559284266	0.6935776729228349	0.7907620325908092	0.8357963940169437	0.8170271611953073	0	0	0.0	-0.0006601692507797895	10
4933	0.027838950071859048	0.009468017573094912	0.005774676738132696	0.9509278316677651	-1	0	0	0.2	2	0.9230769230769231	12	0.5357142857142857	0.6153846153846154	9	8	5	0	0	0.14285714285714285	14	2	15	0.0	0	0.5847234190565997	0.8789915321583397	0.7286197263993982	0.7801271085510579	0.5547775269200904	0.8835603437928707	0.8634901637826956	0.8530387638854696	0	0	0.0	0.005774676738132696	49
4570	0.01511170484281105	0.007450455664742509	-0.007450352460283972	0.9451969157002202	-1	0	0	0.2	2	0.9230769230769231	12	0.5357142857142857	0.6153846153846154	9	8	5	0	0	0.14285714285714285	2	14	15	0.0	0	0.5847234190565997	0.8813178509212799	0.7286197263993982	0.7305349428318734	0.5547775269200904	0.8831600293178441	0.8870964647760985	0.8422417104043961	0	0	0.0	-0.0007450352460283972	3
1843	0.020202823297554448	0.0053983816489885945	0.004167462875049913	0.9090724804662194	-1	0	0	0.25	2	0.9	9	0.5454545454545454	0.8	9	8	2	0	0	0.18181818181818182	11	2	12	0.0	0	0.5847234190565997	0.9200211533026932	0.7286197263993982	0.7189466212748166	0.5550343226517931	0.9225176765454416	0.8979610558426906	0.875770988401031	0	0	0.0	0.004167462875049913	48
1462	0.014274000913411052	0.004608067560984985	0.0023671714279935407	0.9760602347264399	-1	0	0	0.2857142857142857	2	0.875	7	0.5555555555555556	0.875	8	7	1	0	0	0.2222222222222222	9	2	10	0.0	0	0.5918143525091203	0.9286074193321333	0.7286197263993982	0.7279730258440053	0.5673890244165652	0.932510128069343	0.8979610558426906	0.8868122937702457	0	0	0.0	0.0023671714279935407	124
2028	0.018165718104870388	0.007601815914165719	0.0038779566752295577	0.9758278353577327	-1	0	0	0.2	2	0.9166666666666666	11	0.5384615384615384	0.8333333333333334	11	10	2	0	0	0.15384615384615385	13	2	14	0.0	0	0.5847234190565997	0.9272348744819807	0.7286197263993982	0.7068454847160135	0.5550343226517931	0.9298956556428633	0.8979610558426906	0.8811525466642114	0	0	0.0	0.0038779566752295577	17
610	0.001853875072641939	0.001796248166963971	-0.0017962465498109026	0.9842264673221323	-1	0	0	1.0	1	0	0	1.0	0	1	0	0	1	0	0.5	1	2	2	0.3333333333333333	0	0	0	0	0	0	0	0	0	0	0	0	-0.00017962465498109025	37
4980	0.040958525334019044	0.008649729765246115	-0.007188923350139542	0.742324167335072	-1	0	0	0.2	2	0.9230769230769231	12	0.5357142857142857	0.6153846153846154	9	8	5	0	0	0.14285714285714285	14	2	15	0.0	0	0.5847234190565997	0.8559374204241691	0.6461452396696619	0.7823098514885739	0.5547775269200904	0.855586233917941	0.6455059263411657	0.8338843738829796	0	0	0.0	-0.0007188923350139542	3
4291	0.027051921267353268	0.00927845410928177	0.005621603140119071	0.9514278999248194	-1	0	0	0.2	2	0.9230769230769231	12	0.5357142857142857	0.6153846153846154	9	8	5	0	0	0.14285714285714285	14	2	15	0.0	0	0.5847234190565997	0.8789915321583397	0.7286197263993982	0.7801271085510579	0.5547775269200904	0.8835603437928707	0.8634901637826956	0.8530387638854696	0	0	0.0	0.005621603140119071	48
1646	0.020988583180146073	0.005373421399877143	0.004038719871672443	0.9078100083051386	-1	0	0	0.25	2	0.9	9	0.5454545454545454	0.8	9	8	2	0	0	0.18181818181818182	11	2	12	0.0	0	0.5847234190565997	0.9200211533026932	0.7286197263993982	0.7189466212748166	0.5866242887532293	0.9177371801812514	0.8979610558426906	0.8733920901951885	0	0	0.0	0.004038719871672443	19
3974	0.004398896636728372	0.0025020946040615584	-0.002501875518726638	0.9811549541982046	-1	0	0	0.3	3	0.8461538461538461	11	0.38461538461538464	0.6153846153846154	10	8	4	0	0	0.23076923076923078	3	13	15	0.0	1.0	0.5847234190565997	0.8720213333739631	0.6923144846729403	0.7697750588137564	0.5549059247859418	0.8724833972681906	0.7724090447341015	0.8433052861613399	0	0	0.0	-0.0002501875518726638	3
2086	0.020561994066344468	0.00527701070607489	0.004791594997243463	0.9081931627497813	-1	0	0	0.25	2	0.9	9	0.5454545454545454	0.8	9	8	2	0	0	0.18181818181818182	11	2	12	0.0	0	0.5847234190565997	0.9200211533026932	0.7286197263993982	0.7189466212748166	0.5550343226517931	0.9225176765454416	0.8979610558426906	0.875770988401031	0	0	0.0	0.004791594997243463	26
4440	0.027244395393471673	0.009393152551803306	0.005199244211519973	0.9515439165957438	-1	0	0	0.2	2	0.9230769230769231	12	0.5357142857142857	0.6153846153846154	9	8	5	0	0	0.14285714285714285	14	2	15	0.0	0	0.5847234190565997	0.8789915321583397	0.7286197263993982	0.7801271085510579	0.5547775269200904	0.8835603437928707	0.8634901637826956	0.8530387638854696	0	0	0.0	0.005199244211519973	14
4561	None	None	None	None	None	0	0	0.5	2	0.75	3	1.0	0.25	2	1	3	0	0	0.6666666666666666	3	2	6	0.0	0	0.7631385184167454	0.837852047422428	0.7316858181357228	0.9360245218489146	0.397200650942198	0.861523143558735	0.8881482935054085	0.8860645372907816	0	0	0.0	None	0
677	0.012764718313387928	0.0028977237689544063	-0.002806272542658779	0.974984360712941	-1	0	0	0.3333333333333333	2	0.8571428571428571	6	0.5625	0.8571428571428571	7	6	1	0	0	0.25	8	2	9	0.0	0	0.6532456179875601	0.9094193167610636	0.7286197263993982	0.7220840110578287	0.5550343226517931	0.9009700193184067	0.8979610558426906	0.860943164719725	0	0	0.0	-0.00028062725426587787	12
5079	0.04213035232718132	0.01355811057294243	-0.013135668686267912	0.703768556968154	-1	0	0	0.2	2	0.9230769230769231	12	0.5357142857142857	0.6153846153846154	9	8	5	0	0	0.14285714285714285	14	2	15	0.0	0	0.5847234190565997	0.8789915321583397	0.6461452396696619	0.7975305789852596	0.5547775269200904	0.8835603437928707	0.6455059263411657	0.8573530980813607	0	0	0.0	-0.001313566868626791	4
967	0.02426728648816161	0.010783869332688283	-0.010778229706080004	0.7229990082859575	-1	0	0	0.2	2	0.9230769230769231	12	1.0	0.7692307692307693	10	10	4	2	0	0.06666666666666667	15	1	15	0.16666666666666666	0.14285714285714285	0.6457384390387763	0.8587295943861794	0.248553108203508	0.9461348832548386	0.46479582653070767	0.8934572055351969	0.8837184302635857	0.9059999560400763	0.55	0.3	0.0	-0.0010778229706080004	0
750	0.023445379871339933	0.005904046275586101	-0.00557365715547134	0.9809771032282606	-1	0	0	0.2	2	0.9230769230769231	12	0.5357142857142857	0.9230769230769231	13	12	1	0	0	0.14285714285714285	14	2	15	0.0	0	0.5989052859616408	0.8789415941995904	0.25133418427750115	0.8902079245336176	0.4555482150831418	0.9045712984562481	0.8878737691226044	0.8916909855703533	0	0	0.0	-0.000557365715547134	7
1346	0.015387303526982208	0.0012657601068836398	0.0010306910389058846	0.9749665472456005	-1	0	0	0.25	2	0.8888888888888888	8	0.55	0.8888888888888888	9	8	1	0	0	0.2	10	2	11	0.0	0	0.5847234190565997	0.9200211533026932	0.7286197263993982	0.7189466212748166	0.5866242887532293	0.9297705262312804	0.9058437807080235	0.8795683501455991	0	0	0.0	0.0010306910389058846	9
251	0.0021793690193703235	0.0021286619376249915	-0.002128550920885864	0.984139438352218	-1	0	0	0.6666666666666666	2	0.5	1	1.0	0	1	0	2	1	0	1.0	2	2	4	0.14285714285714285	0	0	0	0	0	0	0	0	0	0	0	0	-0.0002128550920885864	15
2459	0.01783328356475869	0.007734396223946319	0.002855208391409179	0.9757169621157539	-1	0	0	0.25	2	0.9	9	0.5454545454545454	0.8	9	8	2	0	0	0.18181818181818182	11	2	12	0.0	0	0.5847234190565997	0.9200211533026932	0.7286197263993982	0.7189466212748166	0.5550343226517931	0.9225176765454416	0.8979610558426906	0.875770988401031	0	0	0.0	0.002855208391409179	17
3461	0.02758448543484628	0.008854316618710587	0.005130257722901542	0.9515203316274379	-1	0	0	0.2	2	0.9230769230769231	12	0.5357142857142857	0.6153846153846154	9	8	5	0	0	0.14285714285714285	14	2	15	0.0	0	0.5847234190565997	0.8789915321583397	0.7286197263993982	0.7801271085510579	0.5547775269200904	0.8835603437928707	0.8634901637826956	0.8530387638854696	0	0	0.0	0.005130257722901542	16
2993	0.019131260622023825	0.007223548757450943	0.004219973841768851	0.976449639679824	-1	0	0	0.3	3	0.7692307692307693	10	0.38461538461538464	0.6153846153846154	10	8	4	0	0	0.23076923076923078	13	3	15	0.0	0	0.5847234190565997	0.8868321758245304	0.6923144846729403	0.7594643706610544	0.6354303267546871	0.8391316501374988	0.8394641948116838	0.8348093957331266	0	0	0.0	0.004219973841768851	13
1827	0.017606412853889093	0.007596168087361796	0.0030351256291687666	0.9754363248543388	-1	0	0	0.25	2	0.9	9	0.5454545454545454	0.8	9	8	2	0	0	0.18181818181818182	11	2	12	0.0	0	0.5847234190565997	0.9200211533026932	0.7286197263993982	0.7189466212748166	0.5550343226517931	0.9225176765454416	0.8979610558426906	0.875770988401031	0	0	0.0	0.0030351256291687666	16
5167	0.027430684177208665	0.009133986814773305	0.004704422329971774	0.9525301504713237	-1	0	0	0.2	2	0.9230769230769231	12	0.5357142857142857	0.6153846153846154	9	8	5	0	0	0.14285714285714285	14	2	15	0.0	0	0.5847234190565997	0.8789915321583397	0.7286197263993982	0.7801271085510579	0.5547775269200904	0.8835603437928707	0.8634901637826956	0.8530387638854696	0	0	0.0	0.004704422329971774	18
5001	0.027833392999846	0.009079472486192385	0.005110469193196408	0.9517420536761447	-1	0	0	0.2	2	0.9230769230769231	12	0.5357142857142857	0.6153846153846154	9	8	5	0	0	0.14285714285714285	14	2	15	0.0	0	0.5847234190565997	0.8789915321583397	0.7286197263993982	0.7801271085510579	0.5547775269200904	0.8835603437928707	0.8634901637826956	0.8530387638854696	0	0	0.0	0.005110469193196408	34
3636	0.05188160911437426	0.014089489661382149	-0.013992818734647392	0.6840163197435567	-1	0	0	0.2	2	0.9230769230769231	12	0.5357142857142857	0.6153846153846154	9	8	5	0	0	0.14285714285714285	14	2	15	0.0	0	0.5847234190565997	0.8789915321583397	0.6461452396696619	0.7975305789852596	0.5547775269200904	0.8835603437928707	0.6455059263411657	0.8573530980813607	0	0	0.0	-0.0013992818734647392	6
2503	0.017761872724454005	0.007371363741658959	0.002534351592889221	0.975733167802148	-1	0	0	0.25	2	0.9	9	0.5454545454545454	0.8	9	8	2	0	0	0.18181818181818182	11	2	12	0.0	0	0.5847234190565997	0.9200211533026932	0.7286197263993982	0.7189466212748166	0.5550343226517931	0.9225176765454416	0.8979610558426906	0.875770988401031	0	0	0.0	0.002534351592889221	7
573	0.029540363845915837	0.00869416814628771	-0.008573973897281425	0.7822204869603365	-1	0	0	0.2	2	0.9230769230769231	12	1.0	0.7692307692307693	10	10	4	2	0	0.06666666666666667	15	1	15	0.16666666666666666	0.14285714285714285	0.6173252121505575	0.8816608224462441	0.2523476108287315	0.8801433046345423	0.36907407891646155	0.9016962930883464	0.8993974224668623	0.8882264884679983	0.6	0.4	0.0	-0.0008573973897281425	5
4467	0.027488408193402782	0.009338873911373868	0.005296723692535898	0.9514309239723026	-1	0	0	0.2	2	0.9230769230769231	12	0.5357142857142857	0.6153846153846154	9	8	5	0	0	0.14285714285714285	14	2	15	0.0	0	0.5847234190565997	0.8789915321583397	0.7286197263993982	0.7801271085510579	0.5547775269200904	0.8835603437928707	0.8634901637826956	0.8530387638854696	0	0	0.0	0.005296723692535898	18
3814	0.06294496874757942	0.021723013420752228	-0.016140040154075132	0.6499349920294768	-1	0	0	0.2	2	0.9230769230769231	12	0.5357142857142857	0.6153846153846154	9	8	5	0	0	0.14285714285714285	14	2	15	0.0	0	0.5847234190565997	0.8062595423617132	0.6461452396696619	0.7532643031584582	0.5547775269200904	0.8707501543673878	0.6455059263411657	0.8150550590259388	0	0	0.0	-0.0016140040154075132	1
3248	0.02755095393993074	0.009283228952215969	0.004292770272156089	0.9530423125393053	-1	0	0	0.2	2	0.9230769230769231	12	0.5357142857142857	0.6153846153846154	9	8	5	0	0	0.14285714285714285	14	2	15	0.0	0	0.5847234190565997	0.9006697180336146	0.7286197263993982	0.7801271085510579	0.5547775269200904	0.8835603437928707	0.8954455666018574	0.8620664852911676	0	0	0.0	0.004292770272156089	34
1247	0.01963859050182095	0.0005886643810437079	0.0003622022317031158	0.9664763482585004	-1	0	0	0.25	2	0.9	9	0.5454545454545454	0.9	10	9	1	0	0	0.18181818181818182	11	2	12	0.0	0	0.549086657375834	0.911753931625552	0.7286197263993982	0.7108335806703118	0.5550343226517931	0.9130099352390955	0.8979610558426906	0.8655155318216123	0	0	0.0	0.0003622022317031158	29
5441	0.027590674311550045	0.009085269765763205	0.005022472300365914	0.9512005395519066	-1	0	0	0.2	2	0.9230769230769231	12	0.5357142857142857	0.6153846153846154	9	8	5	0	0	0.14285714285714285	14	2	15	0.0	0	0.5847234190565997	0.8789915321583397	0.7286197263993982	0.7801271085510579	0.5547775269200904	0.8835603437928707	0.8634901637826956	0.8530387638854696	0	0	0.0	0.005022472300365914	18
839	0.006212362099283861	0.0025015271771394658	-0.002447083852283179	0.9790793321874449	-1	0	0	0.5	2	0.6666666666666666	2	0.625	0.6666666666666666	3	2	1	0	0	0.5	4	2	5	0.0	0	0.5989052859616408	0.7631122313333276	0.6560092429464823	0.9019986548642785	0.5550343226517931	0.5293890326581111	0.6455059263411657	0.7629727886479196	0	0	0.0	-0.0002447083852283179	17
5388	0.027964476228321333	0.009702476921805703	0.0053413799473385915	0.9514263683633436	-1	0	0	0.2	2	0.9230769230769231	12	0.5357142857142857	0.6153846153846154	9	8	5	0	0	0.14285714285714285	14	2	15	0.0	0	0.5847234190565997	0.8789915321583397	0.7286197263993982	0.7801271085510579	0.5547775269200904	0.8835603437928707	0.8634901637826956	0.8530387638854696	0	0	0.0	0.0053413799473385915	62
2464	0.020425510113203954	0.005365020346758984	0.004159934194761985	0.9085245378555917	-1	0	0	0.25	2	0.9	9	0.5454545454545454	0.8	9	8	2	0	0	0.18181818181818182	11	2	12	0.0	0	0.5847234190565997	0.9200211533026932	0.7286197263993982	0.7189466212748166	0.5550343226517931	0.9225176765454416	0.8979610558426906	0.875770988401031	0	0	0.0	0.004159934194761985	36
5196	0.02810001007370818	0.009072603980622875	0.005061481788628966	0.9513860112520874	-1	0	0	0.2	2	0.9230769230769231	12	0.5357142857142857	0.6153846153846154	9	8	5	0	0	0.14285714285714285	14	2	15	0.0	0	0.5847234190565997	0.8789915321583397	0.7286197263993982	0.7801271085510579	0.5547775269200904	0.8835603437928707	0.8634901637826956	0.8530387638854696	0	0	0.0	0.005061481788628966	14
4192	0.028063995817029563	0.009828682342646222	0.005366017256541936	0.9510881213918848	-1	0	0	0.2	2	0.9230769230769231	12	0.5357142857142857	0.6153846153846154	9	8	5	0	0	0.14285714285714285	14	2	15	0.0	0	0.5847234190565997	0.8789915321583397	0.7286197263993982	0.7801271085510579	0.5547775269200904	0.8835603437928707	0.8634901637826956	0.8530387638854696	0	0	0.0	0.005366017256541936	13
4827	0.025993034981925386	0.003102973168057767	0.001734244606984743	0.7413201437236359	-1	0	0	0.3	3	0.8461538461538461	11	0.5357142857142857	0.6153846153846154	10	8	4	0	0	0.14285714285714285	14	2	15	0.0	0.15384615384615385	0.5847234190565997	0.8701737619156533	0.6510772413080721	0.8288038226168911	0.5549059247859418	0.8999494965073253	0.7863659479012921	0.8689960340855803	0	0	0.0	0.001734244606984743	6
680	0.005676922746833741	0.0032159863414945354	-0.0032144144121734873	0.9651954550473439	-1	0	0	0.3333333333333333	1	1.0	2	1.0	1.0	3	2	0	1	0	0.25	1	4	4	0.3333333333333333	0	0.8298884761222641	0.9274906405528105	0.42534959403200834	0.8637698121763827	0.5388718442741102	0.8552227969146864	0.9104152408475191	0.8866829444157697	1.0	0	0.0	-0.00032144144121734874	14
653	0.014446053406027037	0.0012195858252642955	-0.0005856750508855718	0.9696139456659879	-1	0	0	0.3333333333333333	2	0.8571428571428571	6	0.5625	0.8571428571428571	7	6	1	0	0	0.25	8	2	9	0.0	0	0.5134498956950682	0.9083041515886463	0.7286197263993982	0.7313801006764724	0.5550343226517931	0.9085761825789725	0.8979610558426906	0.8657280501527052	0	0	0.0	-5.8567505088557184e-05	29
1835	0.02048568060618461	0.0057782764397886184	0.004403001109810685	0.9091066021030567	-1	0	0	0.25	2	0.9	9	0.5454545454545454	0.8	9	8	2	0	0	0.18181818181818182	11	2	12	0.0	0	0.5847234190565997	0.9200211533026932	0.7286197263993982	0.7189466212748166	0.5550343226517931	0.9225176765454416	0.8979610558426906	0.875770988401031	0	0	0.0	0.004403001109810685	80
98	0.028457605676894898	0.006205329912745983	-0.006048699159429724	0.977949111305491	-1	0	0	0.2	2	0.9230769230769231	12	0.5357142857142857	0.9230769230769231	14	12	0	0	0	0.14285714285714285	14	2	15	0.0	0	0.8853076078353391	0.9686016346043532	0.7967376835038452	0.968612707045125	0.6240517281373938	0.6964384064986752	0.836800063544247	0.9284410104819958	0	0	0.0	-0.0006048699159429724	11
590	0.012579556743981073	0.005424154040174517	-0.005421309701102215	0.9483387262782457	-1	0	0	0.375	3	0.7	7	0.6	0.5	7	5	4	5	0	0.8	5	4	12	0.5	0.6	0.5583251890292702	0.926050613870487	0.6053570648087734	0.9483998261387877	0.1806796578878184	0.8237111045490465	0.9154657403393277	0.9110749781181209	0.14285714285714285	0	0.0	-0.0005421309701102216	8
1456	0.020398692256735795	0.005607727157092523	0.003965649921843932	0.9089754900289713	-1	0	0	0.25	2	0.9	9	0.5454545454545454	0.8	9	8	2	0	0	0.18181818181818182	11	2	12	0.0	0	0.5847234190565997	0.9200211533026932	0.7286197263993982	0.7189466212748166	0.5550343226517931	0.9225176765454416	0.8979610558426906	0.875770988401031	0	0	0.0	0.003965649921843932	82
570	0.025476409882500026	0.008523783701216337	-0.00804351795360133	0.9313875484558993	-1	0	0	0.3	3	0.7692307692307693	10	0.3125	0.7692307692307693	11	10	3	1	0	0.3333333333333333	12	4	15	0.1111111111111111	0.14285714285714285	0.5153353269916591	0.9238357589863482	0.369065765789907	0.9452673522816267	0.3545684787983137	0.7912385040395229	0.8878737691226044	0.9025324861202967	1.0	0	0.0	-0.000804351795360133	6
2941	0.020404048464484296	0.002829350302220882	0.002828374491632407	0.5320383846132932	-1	0	0	0.375	3	0.7	7	0.4	0.5	7	5	4	0	0	0.3	10	3	12	0.0	0	0.5847234190565997	0.8328698156776342	0.6461452396696619	0.7762352316706124	0.7158263308575813	0.8817231144803249	0.6552055288146645	0.8347406129831285	0	0	0.0	0.002828374491632407	8
4968	0.02735656975695027	0.009632421690057406	0.005292122987238429	0.951382341287792	-1	0	0	0.2	2	0.9230769230769231	12	0.5357142857142857	0.6153846153846154	9	8	5	0	0	0.14285714285714285	14	2	15	0.0	0	0.5847234190565997	0.8789915321583397	0.7286197263993982	0.7801271085510579	0.5547775269200904	0.8835603437928707	0.8634901637826956	0.8530387638854696	0	0	0.0	0.005292122987238429	23
1559	0.02007551445244656	0.0006663521960217288	0.00047908240727922513	0.9686413764312117	-1	0	0	0.2	2	0.9166666666666666	11	0.5384615384615384	0.9166666666666666	12	11	1	0	0	0.15384615384615385	13	2	14	0.0	0	0.5134498956950682	0.8962397667161022	0.6923144846729403	0.6968681536742023	0.5550343226517931	0.895434881187921	0.8001220676068403	0.8470978037473408	0	0	0.0	0.00047908240727922513	70
5292	0.0046725879967641284	0.002434132529313936	-0.002431804488937683	0.9752648488847576	-1	0	0	0.2	2	0.9230769230769231	12	0.5357142857142857	0.6153846153846154	10	8	4	0	0	0.14285714285714285	2	14	15	0.0	0	0.5847234190565997	0.867883166092153	0.68738248303453	0.7863255610417108	0.5547775269200904	0.8724795614272735	0.7884520363015253	0.8458979223420611	0	0	0.0	-0.0002431804488937683	3
1351	0.018678427072716643	0.001051457791853021	-0.0009037991563181876	0.9684127936048741	-1	0	0	0.25	2	0.8888888888888888	8	0.55	0.8888888888888888	9	8	1	0	0	0.2	10	2	11	0.0	0	0.5134498956950682	0.9213594516001115	0.7286197263993982	0.7178495122590975	0.5550343226517931	0.9225195563614648	0.8979610558426906	0.8762391948853748	0	0	0.0	-9.037991563181876e-05	9
2594	0.019352791883993206	0.00796916152569486	0.00500173750866625	0.9766848004059085	-1	0	0	0.3	3	0.7692307692307693	10	0.38461538461538464	0.6153846153846154	10	8	4	0	0	0.23076923076923078	13	3	15	0.0	0	0.5847234190565997	0.8868321758245304	0.6923144846729403	0.7594643706610544	0.6354303267546871	0.8391316501374988	0.8394641948116838	0.8348093957331266	0	0	0.0	0.00500173750866625	12
4269	0.027421400601997204	0.009064849693167511	0.004884134799771443	0.9511391757000129	-1	0	0	0.2	2	0.9230769230769231	12	0.5357142857142857	0.6153846153846154	9	8	5	0	0	0.14285714285714285	14	2	15	0.0	0	0.5847234190565997	0.8789915321583397	0.7286197263993982	0.7801271085510579	0.5547775269200904	0.8835603437928707	0.8634901637826956	0.8530387638854696	0	0	0.0	0.004884134799771443	12
707	0.014368705917965432	0.0015560198497970152	-0.0006199029983521249	0.9693402363775621	-1	0	0	0.3333333333333333	2	0.8571428571428571	6	0.5625	0.8571428571428571	7	6	1	0	0	0.25	8	2	9	0.0	0	0.5134498956950682	0.9083041515886463	0.7286197263993982	0.7313801006764724	0.5550343226517931	0.9085761825789725	0.8979610558426906	0.8657280501527052	0	0	0.0	-6.199029983521249e-05	76
1627	0.02014118774643098	0.005491216123978462	0.004214689619903472	0.9077512700946442	-1	0	0	0.25	2	0.9	9	0.5454545454545454	0.8	9	8	2	0	0	0.18181818181818182	11	2	12	0.0	0	0.5847234190565997	0.9200211533026932	0.7286197263993982	0.7189466212748166	0.5550343226517931	0.9225176765454416	0.8979610558426906	0.875770988401031	0	0	0.0	0.004214689619903472	64
4452	0.027266479677879926	0.009729547594624115	0.005279494940021	0.9512235849236615	-1	0	0	0.2	2	0.9230769230769231	12	0.5357142857142857	0.6153846153846154	9	8	5	0	0	0.14285714285714285	14	2	15	0.0	0	0.5847234190565997	0.8789915321583397	0.7286197263993982	0.7801271085510579	0.5547775269200904	0.8835603437928707	0.8634901637826956	0.8530387638854696	0	0	0.0	0.005279494940021	40
3208	0.02620625639280081	0.009507808054051598	0.0038055173892445945	0.9536094597858634	-1	0	0	0.2	2	0.9230769230769231	12	0.5357142857142857	0.7692307692307693	11	10	3	0	0	0.14285714285714285	14	2	15	0.0	0	0.5847234190565997	0.9026486612816995	0.7286197263993982	0.7170095334936232	0.5550343226517931	0.9039855040050824	0.8979610558426906	0.858108231517144	0	0	0.0	0.0038055173892445945	18
2192	0.016137772142542917	0.00658764268940642	0.0029083384018323047	0.9772625239123083	-1	0	0	0.2222222222222222	2	0.9090909090909091	10	0.5416666666666666	0.9090909090909091	11	10	1	0	0	0.16666666666666666	12	2	13	0.0	0	0.5134498956950682	0.9038256704063226	0.7286197263993982	0.7035103573012651	0.5550343226517931	0.9039871920238296	0.8979610558426906	0.8559797300176784	0	0	0.0	0.0029083384018323047	19
2142	0.02084168378241174	0.00558486379629725	0.005328586067304035	0.9071770830315009	-1	0	0	0.25	2	0.9	9	0.5454545454545454	0.8	9	8	2	0	0	0.18181818181818182	11	2	12	0.0	0	0.5847234190565997	0.9200211533026932	0.7286197263993982	0.7189466212748166	0.5550343226517931	0.9225176765454416	0.8979610558426906	0.875770988401031	0	0	0.0	0.005328586067304035	44
2245	0.020571613546817788	0.005820398143588247	0.004902484211414778	0.907910205429622	-1	0	0	0.25	2	0.9	9	0.5454545454545454	0.8	9	8	2	0	0	0.18181818181818182	11	2	12	0.0	0	0.5847234190565997	0.9200211533026932	0.7286197263993982	0.7189466212748166	0.5550343226517931	0.9225176765454416	0.8979610558426906	0.875770988401031	0	0	0.0	0.004902484211414778	32
931	0.01982716435564476	0.0005421532872505317	0.0002574471172701362	0.9665754154058821	-1	0	0	0.25	2	0.9	9	0.5454545454545454	0.9	10	9	1	0	0	0.18181818181818182	11	2	12	0.0	0	0.549086657375834	0.911753931625552	0.7286197263993982	0.7108335806703118	0.5550343226517931	0.9130099352390955	0.8979610558426906	0.8655155318216123	0	0	0.0	0.0002574471172701362	94
1550	0.019808622082932673	0.0005017344908125948	-0.00017872013818704945	0.9670383248184391	-1	0	0	0.25	2	0.9	9	0.5454545454545454	0.9	10	9	1	0	0	0.18181818181818182	11	2	12	0.0	0	0.549086657375834	0.911753931625552	0.7286197263993982	0.7108335806703118	0.5550343226517931	0.9130099352390955	0.8979610558426906	0.8655155318216123	0	0	0.0	-1.7872013818704943e-05	10
120	None	None	None	None	None	0	0	0.4	4	0.5384615384615384	7	0.5	0.46153846153846156	8	6	6	3	0	0.8333333333333334	5	6	15	0.21428571428571427	0.18181818181818182	0.3783953792990802	0.8501184298932251	0.46997804787932995	0.8768331289001914	0.2184727822932336	0.9392487238079922	0.7516556854633809	0.8952506155995844	0.375	0.375	0.0	None	0
1186	0.015501797906930428	0.0012467234189045514	0.0010564300535561132	0.9745525407029935	-1	0	0	0.25	2	0.8888888888888888	8	0.55	0.8888888888888888	9	8	1	0	0	0.2	10	2	11	0.0	0	0.5847234190565997	0.9200211533026932	0.7286197263993982	0.7189466212748166	0.5550343226517931	0.9225176765454416	0.8979610558426906	0.875770988401031	0	0	0.0	0.0010564300535561132	22
83	0.0016846786667686353	0.001684685817654243	-0.0016846057745490625	0.9819533817341572	-1	0	0	0	0	0	0	1.0	0	0	0	0	2	0	1.0	1	1	1	0.5	0	0	0	0	0	0	0	0	0	0	0	0	-0.1	2
5417	0.027975620677507782	0.009337709059147112	0.005468657346783916	0.9510325990115089	-1	0	0	0.2	2	0.9230769230769231	12	0.5357142857142857	0.6153846153846154	9	8	5	0	0	0.14285714285714285	14	2	15	0.0	0	0.5847234190565997	0.8789915321583397	0.7286197263993982	0.7801271085510579	0.5547775269200904	0.8835603437928707	0.8634901637826956	0.8530387638854696	0	0	0.0	0.005468657346783916	16
4835	0.044233723815065386	0.0067308703501357805	-0.006408399666218773	0.7258022360169654	-1	0	0	0.2	2	0.9230769230769231	12	0.5357142857142857	0.6153846153846154	9	8	5	0	0	0.14285714285714285	14	2	15	0.0	0	0.5847234190565997	0.759387651047122	0.6461452396696619	0.84463033502705	0.5550343226517931	0.7730506641801723	0.6453346476367962	0.79511071842684	0	0	0.0	-0.0006408399666218773	4
4455	0.027952983539534428	0.009143870974647783	0.005303392500444711	0.9512791524444847	-1	0	0	0.2	2	0.9230769230769231	12	0.5357142857142857	0.6153846153846154	9	8	5	0	0	0.14285714285714285	14	2	15	0.0	0	0.5847234190565997	0.8789915321583397	0.7286197263993982	0.7801271085510579	0.5547775269200904	0.8835603437928707	0.8634901637826956	0.8530387638854696	0	0	0.0	0.005303392500444711	62
22	0.023872238852908574	0.006545297706617932	-0.00654003101714158	0.9307888639294181	-1	0	0	0.4	4	0.6923076923076923	9	0.375	0.6153846153846154	11	8	3	4	0	0.4	4	10	15	0.5714285714285714	0.16666666666666666	0.41559338361956366	0.8933436716210775	0.7116930825233015	0.9235333963358975	0.520196577053204	0.8945442699386604	0.8157114503370264	0.9047866090396758	0.36363636363636365	0.36363636363636365	0.0	-0.0006540031017141579	34
5324	0.02759058043797762	0.009009793606981151	0.004698668804862541	0.9514799636165902	-1	0	0	0.2	2	0.9230769230769231	12	0.5357142857142857	0.6153846153846154	9	8	5	0	0	0.14285714285714285	14	2	15	0.0	0	0.5847234190565997	0.8789915321583397	0.7286197263993982	0.7801271085510579	0.5547775269200904	0.8835603437928707	0.8634901637826956	0.8530387638854696	0	0	0.0	0.004698668804862541	11
3618	0.019481206378834097	0.008742483982021156	0.0050657020735896015	0.9711607849803563	-1	0	0	0.2	2	0.9230769230769231	12	0.5357142857142857	0.9230769230769231	13	12	1	0	0	0.14285714285714285	14	2	15	0.0	0	0.5847234190565997	0.9112181223864814	0.7286197263993982	0.699036684047733	0.5547775269200904	0.915266444908227	0.8979610558426906	0.8641669444877119	0	0	0.0	0.0050657020735896015	6
5338	0.03792959935284155	0.002248366014988898	8.657593546118995e-05	0.6565035791620248	-1	0	0	0.3	3	0.7692307692307693	10	0.5769230769230769	0.5384615384615384	9	7	5	0	0	0.15384615384615385	13	2	15	0.0	0	0.5847234190565997	0.759387651047122	0.6461452396696619	0.84463033502705	0.5550343226517931	0.7730506641801723	0.6453346476367962	0.79511071842684	0	0	0.0	8.657593546118995e-05	13
3995	0.027747177780318245	0.009642521801262236	0.0056162930553339836	0.9517639118527783	-1	0	0	0.2	2	0.9230769230769231	12	0.5357142857142857	0.6153846153846154	9	8	5	0	0	0.14285714285714285	14	2	15	0.0	0	0.5847234190565997	0.8789915321583397	0.7286197263993982	0.7801271085510579	0.5547775269200904	0.8835603437928707	0.8634901637826956	0.8530387638854696	0	0	0.0	0.0056162930553339836	20
4006	0.04441164168343243	0.007581027036235169	-0.0072573709148432575	0.7376096808744959	-1	0	0	0.2	2	0.9230769230769231	12	0.5357142857142857	0.6153846153846154	9	8	5	0	0	0.14285714285714285	14	2	15	0.0	0	0.5847234190565997	0.759387651047122	0.6461452396696619	0.8298406823911676	0.5550343226517931	0.7730506641801723	0.6455059263411657	0.7891507380920489	0	0	0.0	-0.0007257370914843257	2
5052	0.027973078163511914	0.009161746297514971	0.005435795306662945	0.9509595141753793	-1	0	0	0.2	2	0.9230769230769231	12	0.5357142857142857	0.6153846153846154	9	8	5	0	0	0.14285714285714285	14	2	15	0.0	0	0.5847234190565997	0.8789915321583397	0.7286197263993982	0.7801271085510579	0.5547775269200904	0.8835603437928707	0.8634901637826956	0.8530387638854696	0	0	0.0	0.005435795306662945	9
4025	0.02820605177008976	0.009680275091596385	0.005477426769506953	0.9511119697566449	-1	0	0	0.2	2	0.9230769230769231	12	0.5357142857142857	0.6153846153846154	9	8	5	0	0	0.14285714285714285	14	2	15	0.0	0	0.5847234190565997	0.8789915321583397	0.7286197263993982	0.7801271085510579	0.5547775269200904	0.8835603437928707	0.8634901637826956	0.8530387638854696	0	0	0.0	0.005477426769506953	79
1187	0.019521551712197858	0.00036052414420941696	0.0001096874153300007	0.9667555381346098	-1	0	0	0.25	2	0.9	9	0.5454545454545454	0.9	10	9	1	0	0	0.18181818181818182	11	2	12	0.0	0	0.549086657375834	0.911753931625552	0.7286197263993982	0.7108335806703118	0.5550343226517931	0.9130099352390955	0.8979610558426906	0.8655155318216123	0	0	0.0	0.0001096874153300007	26
4236	0.028004556941509245	0.008944022449180989	0.005111252706260868	0.9515569061578085	-1	0	0	0.2	2	0.9230769230769231	12	0.5357142857142857	0.6153846153846154	9	8	5	0	0	0.14285714285714285	14	2	15	0.0	0	0.5847234190565997	0.8789915321583397	0.7286197263993982	0.7801271085510579	0.5547775269200904	0.8835603437928707	0.8634901637826956	0.8530387638854696	0	0	0.0	0.005111252706260868	26
3645	0.02729605145070654	0.009131149985880632	0.005449146091317569	0.9515949191508905	-1	0	0	0.2	2	0.9230769230769231	12	0.5357142857142857	0.6153846153846154	9	8	5	0	0	0.14285714285714285	14	2	15	0.0	0	0.5847234190565997	0.8789915321583397	0.7286197263993982	0.7801271085510579	0.5547775269200904	0.8835603437928707	0.8634901637826956	0.8530387638854696	0	0	0.0	0.005449146091317569	37
2985	0.019596921890016033	0.00825684445391748	0.00424072011082798	0.9760168697559639	-1	0	0	0.3	3	0.7692307692307693	10	0.4166666666666667	0.6153846153846154	10	8	4	0	0	0.25	12	3	15	0.0	0	0.5847234190565997	0.8868321758245304	0.6923144846729403	0.7594643706610544	0.5549059247859418	0.8904771012312211	0.8001220676068403	0.8542151179701821	0	0	0.0	0.00424072011082798	17
4792	0.027677582501022212	0.008969461089881196	0.004922703782177543	0.9513146542150692	-1	0	0	0.2	2	0.9230769230769231	12	0.5357142857142857	0.6153846153846154	9	8	5	0	0	0.14285714285714285	14	2	15	0.0	0	0.5847234190565997	0.8789915321583397	0.7286197263993982	0.7801271085510579	0.5547775269200904	0.8835603437928707	0.8634901637826956	0.8530387638854696	0	0	0.0	0.004922703782177543	11
4023	0.027812230836912293	0.009685837270840192	0.0049483777746143175	0.9516167634740803	-1	0	0	0.2	2	0.9230769230769231	12	0.5357142857142857	0.6153846153846154	9	8	5	0	0	0.14285714285714285	14	2	15	0.0	0	0.5847234190565997	0.8789915321583397	0.7286197263993982	0.7801271085510579	0.5547775269200904	0.8835603437928707	0.8634901637826956	0.8530387638854696	0	0	0.0	0.0049483777746143175	17
1493	0.019708545343790025	0.0004390124467148152	0.00038343052738595997	0.9666682745724243	-1	0	0	0.25	2	0.9	9	0.5454545454545454	0.9	10	9	1	0	0	0.18181818181818182	11	2	12	0.0	0	0.549086657375834	0.911753931625552	0.7286197263993982	0.7108335806703118	0.5550343226517931	0.9130099352390955	0.8979610558426906	0.8655155318216123	0	0	0.0	0.00038343052738595997	56
28	0.02491521623517724	0.0041380162990954355	-0.004128192361091776	0.971446309472431	-1	0	0	0.5	5	0.38461538461538464	5	0.3125	0.38461538461538464	8	5	6	0	0	0.75	8	6	15	0.0	0.25	0.5673598920225944	0.9163945123450283	0.3711838237417981	0.9414466595182268	0.5884762815125578	0.8960547544054138	0.8853953969588667	0.919973340265928	0	0	0.0	-0.00041281923610917765	39
2780	0.01982894886760648	0.005233043039071682	0.003967803212142718	0.9088992002734962	-1	0	0	0.25	2	0.9	9	0.5454545454545454	0.8	9	8	2	0	0	0.18181818181818182	11	2	12	0.0	0	0.5847234190565997	0.9200211533026932	0.7286197263993982	0.7189466212748166	0.5550343226517931	0.9225176765454416	0.8979610558426906	0.875770988401031	0	0	0.0	0.003967803212142718	9
5341	0.03798894301162338	0.005464062525312958	-0.005464029367698395	0.6569517794657351	-1	0	0	0.2	2	0.9230769230769231	12	0.5357142857142857	0.6153846153846154	9	8	5	0	0	0.14285714285714285	14	2	15	0.0	0	0.5847234190565997	0.8789915321583397	0.7156287698671548	0.7250987259394917	0.5547775269200904	0.8835603437928707	0.7859785070800488	0.8402110172163133	0	0	0.0	-0.0005464029367698395	8
3835	0.016556157741884757	0.0064115560521293136	-0.006410717771668844	0.9759797125968132	-1	0	0	0.3	3	0.8461538461538461	11	0.38461538461538464	0.5384615384615384	9	7	5	1	0	0.23076923076923078	13	3	15	0.08333333333333333	0.16666666666666666	0.5847234190565997	0.8308413377722063	0.6560092429464823	0.8003722599745925	0.5550343226517931	0.8079384040627958	0.6453346476367962	0.8134064217600928	1.0	0.3333333333333333	0.0	-0.0006410717771668845	3
636	0.0018666550739281306	0.0018070835594254703	-0.0018070130860980234	0.9849906435266048	-1	0	0	1.0	1	0	0	1.0	0	1	0	0	1	0	0.5	1	2	2	0.3333333333333333	0	0	0	0	0	0	0	0	0	0	0	0	-0.00018070130860980234	13
5403	0.027573976791527607	0.009553825601096614	0.005223460075321587	0.9512254554081992	-1	0	0	0.2	2	0.9230769230769231	12	0.5357142857142857	0.6153846153846154	9	8	5	0	0	0.14285714285714285	14	2	15	0.0	0	0.5847234190565997	0.8789915321583397	0.7286197263993982	0.7953729470207296	0.5547775269200904	0.8835603437928707	0.884105579948177	0.8568096688477694	0	0	0.0	0.005223460075321587	36
2102	0.017678037287851132	0.007493069927111579	0.003004179552355199	0.9759126401442839	-1	0	0	0.25	2	0.9	9	0.5454545454545454	0.8	9	8	2	0	0	0.18181818181818182	11	2	12	0.0	0	0.5847234190565997	0.9200211533026932	0.7286197263993982	0.7189466212748166	0.5550343226517931	0.9225176765454416	0.8979610558426906	0.875770988401031	0	0	0.0	0.003004179552355199	11
2895	0.020144375097460133	0.005663754617480775	0.004214359032224405	0.9087322849852453	-1	0	0	0.25	2	0.9	9	0.5454545454545454	0.8	9	8	2	0	0	0.18181818181818182	11	2	12	0.0	0	0.5847234190565997	0.9200211533026932	0.7286197263993982	0.7189466212748166	0.5550343226517931	0.9225176765454416	0.8979610558426906	0.875770988401031	0	0	0.0	0.004214359032224405	9
1139	0.019836764170716007	0.0005161417668884221	0.0003474660175809263	0.9666767757100903	-1	0	0	0.25	2	0.9	9	0.5454545454545454	0.9	10	9	1	0	0	0.18181818181818182	11	2	12	0.0	0	0.549086657375834	0.911753931625552	0.7286197263993982	0.7108335806703118	0.5550343226517931	0.9130099352390955	0.8979610558426906	0.8655155318216123	0	0	0.0	0.0003474660175809263	47
302	0.005477977144111845	0.004126195980851523	-0.004100679217280016	0.9660424433011038	-1	0	0	0.25	1	1.0	3	1.0	1.0	4	3	0	1	0	0.2	1	5	5	0.3333333333333333	0	0.43337518833746563	0.9376277883847975	0.5497156881715262	0.9462079067284	0.2051413408859714	0.97073992070139	0.8775117736308441	0.9537556335058633	1.0	0	0.0	-0.0004100679217280016	10
1076	0.019650966113610138	0.0005603622842534891	0.0003554732534124846	0.9666236400038131	-1	0	0	0.25	2	0.9	9	0.5454545454545454	0.9	10	9	1	0	0	0.18181818181818182	11	2	12	0.0	0	0.549086657375834	0.911753931625552	0.7286197263993982	0.7108335806703118	0.5550343226517931	0.9130099352390955	0.8979610558426906	0.8655155318216123	0	0	0.0	0.0003554732534124846	88
2005	0.010595880533183319	0.0040496475483039135	0.0038303925106234586	0.9731182161143082	-1	0	0	0.3333333333333333	2	0.8571428571428571	6	0.5625	0.7142857142857143	6	5	2	0	0	0.25	8	2	9	0.0	0	0.42487841666046205	0.7644100984114085	0.7932551936329778	0.8606934065367527	0.6992546060297112	0.7822672732630431	0.8304260643405391	0.8062252941019216	0	0	0.0	0.0038303925106234586	14
4388	0.0036736433598757853	0.002463276032509881	-0.002463194229443172	0.9873757216812055	-1	0	0	0.4	4	0.6923076923076923	9	0.4166666666666667	0.6923076923076923	11	9	3	0	0	0.25	3	12	15	0.0	0.6666666666666666	0.5847234190565997	0.8997177628847748	0.7286197263993982	0.7396114339985653	0.5547775269200904	0.9039821215150963	0.8979610558426906	0.8613767973790915	0	0	0.0	-0.0002463194229443172	8
2347	0.02056122966489109	0.005211021506178185	0.005150642571433861	0.9075664952073824	-1	0	0	0.25	2	0.9	9	0.5454545454545454	0.8	9	8	2	0	0	0.18181818181818182	11	2	12	0.0	0	0.5847234190565997	0.9200211533026932	0.7286197263993982	0.7189466212748166	0.5550343226517931	0.9225176765454416	0.8979610558426906	0.875770988401031	0	0	0.0	0.005150642571433861	36
3001	0.027952062728948124	0.009587074807039318	0.004519673680872174	0.9527620220019805	-1	0	0	0.2	2	0.9230769230769231	12	0.5357142857142857	0.6153846153846154	9	8	5	0	0	0.14285714285714285	14	2	15	0.0	0	0.5847234190565997	0.9006697180336146	0.7286197263993982	0.7801271085510579	0.5547775269200904	0.8835603437928707	0.8954455666018574	0.8620664852911676	0	0	0.0	0.004519673680872174	63
1565	0.003517491982363289	0.003304271504254109	-0.0033039186028079436	0.979923773356671	-1	0	0	0.6	3	0.6	3	0.4666666666666667	0.4	4	2	2	0	0	0.6	3	5	7	0.0	1.0	0.5918143525091203	0.890892399487752	0.68738248303453	0.765979562836416	0.5673890244165652	0.8959321242560407	0.8001220676068403	0.8597022492979824	0	0	0.0	-0.0003303918602807944	0
833	0.00286942814511629	0.0028442909666342043	-0.002819403217136542	0.97805526513841	-1	0	0	0.5	2	0.75	3	0.6666666666666666	0.25	1	1	4	0	0	1.0	3	3	6	0.0	0	0.5989052859616408	0.5	0.46337163627144545	0.5	0.6500617284080824	0.5	0.6873329068783698	0.5	0	0	0.0	-0.0002819403217136542	9
2718	0.020705682208633367	0.0056471057597288115	0.005030409010105288	0.9085614358868122	-1	0	0	0.25	2	0.9	9	0.5454545454545454	0.8	9	8	2	0	0	0.18181818181818182	11	2	12	0.0	0	0.5847234190565997	0.9200211533026932	0.7286197263993982	0.7189466212748166	0.5550343226517931	0.9225176765454416	0.8979610558426906	0.875770988401031	0	0	0.0	0.005030409010105288	6
90	0.0022389243012935866	0.0020149349530753672	-0.0020147257477850173	0.9843072410892001	-1	0	0	1.0	2	0.0	0	0.75	0	2	0	0	1	0	1.0	2	2	3	0.5	0	0	0	0	0	0	0	0	0	0	0	0	-0.00020147257477850172	37
4126	0.027758735305402227	0.00959895633135354	0.005901201237044241	0.9513764087914798	-1	0	0	0.2	2	0.9230769230769231	12	0.5357142857142857	0.6153846153846154	9	8	5	0	0	0.14285714285714285	14	2	15	0.0	0	0.5847234190565997	0.8789915321583397	0.7286197263993982	0.7801271085510579	0.5547775269200904	0.8835603437928707	0.8634901637826956	0.8530387638854696	0	0	0.0	0.005901201237044241	141
1906	0.017857873778710915	0.00735277852657721	0.002735383503869188	0.9753861802276025	-1	0	0	0.25	2	0.9	9	0.5454545454545454	0.8	9	8	2	0	0	0.18181818181818182	11	2	12	0.0	0	0.5847234190565997	0.9200211533026932	0.7286197263993982	0.7189466212748166	0.5550343226517931	0.9225176765454416	0.8979610558426906	0.875770988401031	0	0	0.0	0.002735383503869188	16
3752	0.027936679168488847	0.00901618458621245	0.005247672596679738	0.9511392238417121	-1	0	0	0.2	2	0.9230769230769231	12	0.5357142857142857	0.6153846153846154	9	8	5	0	0	0.14285714285714285	14	2	15	0.0	0	0.5847234190565997	0.8789915321583397	0.7286197263993982	0.7801271085510579	0.5547775269200904	0.8835603437928707	0.8634901637826956	0.8530387638854696	0	0	0.0	0.005247672596679738	18
4451	0.02795128210804142	0.00949582426546854	0.005717462720127667	0.9510099680513462	-1	0	0	0.2	2	0.9230769230769231	12	0.5357142857142857	0.6153846153846154	9	8	5	0	0	0.14285714285714285	14	2	15	0.0	0	0.5847234190565997	0.8789915321583397	0.7286197263993982	0.7801271085510579	0.5547775269200904	0.8835603437928707	0.8634901637826956	0.8530387638854696	0	0	0.0	0.005717462720127667	71
4235	0.02780949700807882	0.00946414033688451	0.005895787924315667	0.9516252473269142	-1	0	0	0.2	2	0.9230769230769231	12	0.5357142857142857	0.6153846153846154	9	8	5	0	0	0.14285714285714285	14	2	15	0.0	0	0.5847234190565997	0.8789915321583397	0.7286197263993982	0.7801271085510579	0.5547775269200904	0.8835603437928707	0.8634901637826956	0.8530387638854696	0	0	0.0	0.005895787924315667	25
485	0.00494294866888167	0.002161081033558062	-0.0021419810162999504	0.9630669507014996	-1	0	0	0.25	1	1.0	3	1.0	1.0	3	3	1	0	0	0.2	5	1	5	0.0	0	0.8956174206075918	0.7194939654833413	0.3952129086267131	0.9698387806046814	0.8229991102384208	0.6131477741946463	0.8920167944198245	0.835395961289739	0	0	0.0	-0.00021419810162999503	28
1945	0.02012348683916888	0.005649903652301424	0.004115037165184824	0.9086371301436599	-1	0	0	0.25	2	0.9	9	0.5454545454545454	0.8	9	8	2	0	0	0.18181818181818182	11	2	12	0.0	0	0.5847234190565997	0.9200211533026932	0.7286197263993982	0.7189466212748166	0.5550343226517931	0.9225176765454416	0.8979610558426906	0.875770988401031	0	0	0.0	0.004115037165184824	64
4441	0.02821731828994527	0.009619797284985694	0.005749193216795223	0.951254809286838	-1	0	0	0.2	2	0.9230769230769231	12	0.5357142857142857	0.6153846153846154	9	8	5	0	0	0.14285714285714285	14	2	15	0.0	0	0.5847234190565997	0.8789915321583397	0.7286197263993982	0.7801271085510579	0.5547775269200904	0.8835603437928707	0.8634901637826956	0.8530387638854696	0	0	0.0	0.005749193216795223	83
4419	0.026910678170843253	0.009169118908803257	0.0053950415559174255	0.951278460553834	-1	0	0	0.2	2	0.9230769230769231	12	0.5357142857142857	0.6153846153846154	9	8	5	0	0	0.14285714285714285	14	2	15	0.0	0	0.5847234190565997	0.8789915321583397	0.7286197263993982	0.7801271085510579	0.5547775269200904	0.8835603437928707	0.8634901637826956	0.8530387638854696	0	0	0.0	0.0053950415559174255	39
1079	0.01642635307620889	0.010561051421493096	-0.01024261365831796	0.9762370831050708	-1	0	0	0.2857142857142857	2	0.875	7	0.5555555555555556	0.875	8	7	1	0	0	0.2222222222222222	9	2	10	0.0	0	0.5863739841578488	0.9279603535098003	0.6184262346643049	0.9085396022200418	0.7265975097310463	0.9371647010545254	0.8979610558426906	0.9253951706301109	0	0	0.0	-0.0010242613658317961	0
687	0.024757961386595653	0.003525844342447112	-0.0011141344239871081	0.9434814417925852	-1	0	0	0.2	2	0.9230769230769231	12	1.0	0.8461538461538461	12	11	2	2	0	0.06666666666666667	15	1	15	0.2857142857142857	0.14285714285714285	0.681148152621238	0.9126398237435999	0.5063124490217837	0.9195540214583245	0.3610653639222057	0.9120477809589708	0.8203933985406708	0.914810164959829	0.5416666666666666	0	0.0	-0.00011141344239871082	75
2523	0.017770743366820344	0.007320090228650731	0.0026191260915444645	0.975882033670593	-1	0	0	0.25	2	0.9	9	0.5454545454545454	0.8	9	8	2	0	0	0.18181818181818182	11	2	12	0.0	0	0.5847234190565997	0.9200211533026932	0.7286197263993982	0.7189466212748166	0.5550343226517931	0.9225176765454416	0.8979610558426906	0.875770988401031	0	0	0.0	0.0026191260915444645	10
3959	0.009769620218270485	0.005290921320461426	-0.005289990292022844	0.972491732885735	-1	0	0	0.2	2	0.9230769230769231	12	0.5357142857142857	0.6923076923076923	10	9	4	0	0	0.14285714285714285	2	14	15	0.0	0	0.5847234190565997	0.9104717886622443	0.7286197263993982	0.6298932883857584	0.5547775269200904	0.9127150365662178	0.8979610558426906	0.8497708028805366	0	0	0.0	-0.0005289990292022844	3
5386	0.02750510459002717	0.009231467188118491	0.005512467877735185	0.9514101135499047	-1	0	0	0.2	2	0.9230769230769231	12	0.5357142857142857	0.6153846153846154	9	8	5	0	0	0.14285714285714285	14	2	15	0.0	0	0.5847234190565997	0.8789915321583397	0.7286197263993982	0.7801271085510579	0.5547775269200904	0.8835603437928707	0.8634901637826956	0.8530387638854696	0	0	0.0	0.005512467877735185	72
2063	0.010118562169856368	0.0037804135648594997	0.0033196525865439356	0.973129116770617	-1	0	0	0.3333333333333333	2	0.8571428571428571	6	0.5625	0.7142857142857143	6	5	2	0	0	0.25	8	2	9	0.0	0	0.42487841666046205	0.7644100984114085	0.7932551936329778	0.8606934065367527	0.6992546060297112	0.7822672732630431	0.8304260643405391	0.8062252941019216	0	0	0.0	0.0033196525865439356	6
1869	0.019572760022147587	0.0008430062902035542	0.0005690620382263696	0.9675100092563418	-1	0	0	0.2222222222222222	2	0.9090909090909091	10	0.5416666666666666	0.9090909090909091	11	10	1	0	0	0.16666666666666666	12	2	13	0.0	0	0.5134498956950682	0.9038256704063226	0.7286197263993982	0.7035103573012651	0.5550343226517931	0.9039871920238296	0.8979610558426906	0.8559797300176784	0	0	0.0	0.0005690620382263696	11
2589	0.02034615440202527	0.005207369261061695	0.003666688777792717	0.908783561399351	-1	0	0	0.25	2	0.9	9	0.5454545454545454	0.8	9	8	2	0	0	0.18181818181818182	11	2	12	0.0	0	0.5847234190565997	0.9200211533026932	0.7286197263993982	0.7189466212748166	0.5550343226517931	0.9225176765454416	0.8979610558426906	0.875770988401031	0	0	0.0	0.003666688777792717	26
2535	0.020157222994559475	0.005227884836174822	0.004821941441846024	0.9079931802502251	-1	0	0	0.25	2	0.9	9	0.5454545454545454	0.8	9	8	2	0	0	0.18181818181818182	11	2	12	0.0	0	0.5847234190565997	0.9200211533026932	0.7286197263993982	0.7189466212748166	0.5550343226517931	0.9225176765454416	0.8979610558426906	0.875770988401031	0	0	0.0	0.004821941441846024	51
2739	0.01979509146091006	0.008608091057063737	0.004040048331635147	0.9761096559993115	-1	0	0	0.3	3	0.7692307692307693	10	0.4166666666666667	0.6153846153846154	10	8	4	0	0	0.25	12	3	15	0.0	0	0.5847234190565997	0.8868321758245304	0.6923144846729403	0.7594643706610544	0.5549059247859418	0.8904771012312211	0.8001220676068403	0.8542151179701821	0	0	0.0	0.004040048331635147	21
5134	0.024522306217733266	0.007317985027843675	-0.0003440319674556242	0.527892025366583	-1	0	0	0.2	2	0.9230769230769231	12	0.5357142857142857	0.6153846153846154	9	8	5	0	0	0.14285714285714285	14	2	15	0.0	0	0.6425625821557703	0.8995530799429898	0.7286197263993982	0.7801271085510579	0.5547775269200904	0.8835603437928707	0.8424807189039855	0.8615734880815935	0	0	0.0	-3.440319674556242e-05	7
358	0.015007487235601333	0.0033359415363980387	-0.0011961282465879361	0.9766903884721364	-1	0	0	0.2857142857142857	2	0.875	7	0.5555555555555556	0.875	8	7	1	0	0	0.2222222222222222	9	2	10	0.0	0	0.5134498956950682	0.9018536113775321	0.6923144846729403	0.8444526686557242	0.2548226635076939	0.8426861488444033	0.775089159366161	0.8656106635724908	0	0	0.0	-0.00011961282465879361	132
5320	0.050546514727134714	0.006743984849642352	-0.0064578348702827	0.9808963373362818	-1	0	0	0.2	2	0.9230769230769231	12	0.5357142857142857	0.6153846153846154	9	8	5	0	0	0.14285714285714285	14	2	15	0.0	0	0.3363069376258559	0.92800854281696	0.7286197263993982	0.7796053952179518	0.8185086901463823	0.942919504860979	0.9271861568062927	0.9009769246732762	0	0	0.0	-0.00064578348702827	1
4022	None	None	None	None	None	0	0	0.3	3	0.7692307692307693	10	0.6	0.6153846153846154	9	8	5	0	0	1.0	5	5	15	0.0	0.8333333333333334	0.5847234190565997	0.9018655551576896	0.7286197263993982	0.7527774248867862	0.5547775269200904	0.9061892000835156	0.8979610558426906	0.8660557063673241	0	0	0.0	None	0
1795	0.020677198467712505	0.005631875571926141	0.005249252857840412	0.9079822605281213	-1	0	0	0.25	2	0.9	9	0.5454545454545454	0.8	9	8	2	0	0	0.18181818181818182	11	2	12	0.0	0	0.5847234190565997	0.9200211533026932	0.7286197263993982	0.7189466212748166	0.5550343226517931	0.9225176765454416	0.8979610558426906	0.875770988401031	0	0	0.0	0.005249252857840412	102
591	0.002291137920871987	0.0022135591731787525	-0.0022135482749016467	0.9838310153696787	-1	0	0	0.5	1	1.0	1	1.0	1.0	2	1	0	0	0	0.3333333333333333	1	3	3	0.0	0	0.48125780126458323	0.9666727136714395	0.6679451924193989	0.8711313434318768	0.7643840321340962	0.871082534343766	0.9259770380139166	0.9165484695772785	0	0	0.0	-0.00022135482749016466	17
2025	0.04040205738928854	0.011568804413839194	-0.01113068026903979	0.6883857541427696	-1	0	0	0.2	2	0.9230769230769231	12	0.5357142857142857	0.6923076923076923	10	9	4	0	0	0.14285714285714285	14	2	15	0.0	0	0.5847234190565997	0.8895217544672062	0.7286197263993982	0.7909821166449527	0.5547775269200904	0.8978000814438865	0.8979610558426906	0.8656748246972918	0	0	0.0	-0.0011130680269039789	0
2461	0.019300752707810075	0.008400438770281666	0.00470412265976812	0.9775709883080689	-1	0	0	0.3	3	0.7692307692307693	10	0.38461538461538464	0.6153846153846154	10	8	4	0	0	0.23076923076923078	13	3	15	0.0	0	0.5847234190565997	0.9062322007797733	0.6923144846729403	0.7594643706610544	0.5549059247859418	0.8904771012312211	0.821297363302353	0.8627058000746728	0	0	0.0	0.00470412265976812	78
5321	0.0220771583179058	0.0020709587672066224	0.001315355039289365	0.531442794048112	-1	0.5	2	0.6	6	0.46153846153846156	6	0.5	0.3076923076923077	9	4	5	0	0	0.3	10	3	15	0.0	0.8	0.5847234190565997	0.8789915321583397	0.7286197263993982	0.7801271085510579	0.5547775269200904	0.8835603437928707	0.8634901637826956	0.8530387638854696	0	0	0.0	0.001315355039289365	10
2095	0.020624156659272568	0.0052817028022420056	0.005172711315098883	0.9076102623825554	-1	0	0	0.25	2	0.9	9	0.5454545454545454	0.8	9	8	2	0	0	0.18181818181818182	11	2	12	0.0	0	0.5847234190565997	0.9200211533026932	0.7286197263993982	0.7189466212748166	0.5550343226517931	0.9225176765454416	0.8979610558426906	0.875770988401031	0	0	0.0	0.005172711315098883	12
5110	0.041510354895809606	0.0079832861491201	-0.007577787294590647	0.7611552005552423	-1	0	0	0.2	2	0.9230769230769231	12	0.5357142857142857	0.6153846153846154	9	8	5	0	0	0.14285714285714285	14	2	15	0.0	0	0.5847234190565997	0.759387651047122	0.6461452396696619	0.84463033502705	0.5550343226517931	0.7730506641801723	0.6453346476367962	0.79511071842684	0	0	0.0	-0.0007577787294590647	3
4005	0.028039827140835204	0.009601566986669734	0.005263903962168632	0.9515058644128136	-1	0	0	0.2	2	0.9230769230769231	12	0.5357142857142857	0.6153846153846154	9	8	5	0	0	0.14285714285714285	14	2	15	0.0	0	0.5847234190565997	0.8789915321583397	0.7286197263993982	0.7801271085510579	0.5547775269200904	0.8835603437928707	0.8634901637826956	0.8530387638854696	0	0	0.0	0.005263903962168632	24
2890	0.020430564715939747	0.005486020345130233	0.004236768697542384	0.9089380964124028	-1	0	0	0.25	2	0.9	9	0.5454545454545454	0.8	9	8	2	0	0	0.18181818181818182	11	2	12	0.0	0	0.5847234190565997	0.9200211533026932	0.7286197263993982	0.7189466212748166	0.5550343226517931	0.9225176765454416	0.8979610558426906	0.875770988401031	0	0	0.0	0.004236768697542384	13
5149	0.02761882205748543	0.00940785343982503	0.004763711202297313	0.9533606621400558	-1	0	0	0.2	2	0.9230769230769231	12	0.5357142857142857	0.6153846153846154	9	8	5	0	0	0.14285714285714285	14	2	15	0.0	0	0.5847234190565997	0.8789915321583397	0.7286197263993982	0.7801271085510579	0.5278494202640729	0.8827200199312728	0.8804811384340601	0.85269818330473	0	0	0.0	0.004763711202297313	11
364	0.019505889537667204	0.004946804612857385	-0.004706200583079238	0.9231647933678937	-1	0.3333333333333333	1	0.5	4	0.5555555555555556	5	0.36666666666666664	0.4444444444444444	5	4	5	2	0	0.8333333333333334	6	5	11	0.15384615384615385	0.4	0.6174478386725256	0.7319101032651494	0.3249906075229476	0.7788340412635724	0.4555482150831418	0.8777028756763331	0.7931195867490728	0.8039800765227336	0.6	0.2	0.0	-0.00047062005830792385	6
1003	0.023941387302222086	0.0008219697062689864	-0.0006953639043897853	0.9520261185716118	-1	0	0	0.2222222222222222	2	0.9090909090909091	10	0.325	0.8181818181818182	10	9	2	0	0	0.625	5	8	13	0.0	0	0.5134498956950682	0.912910023790011	0.7286197263993982	0.7098789098174267	0.5550343226517931	0.9130117167554048	0.8979610558426906	0.865896745392005	0	0	0.0	-6.953639043897853e-05	4
1777	0.02079602036589743	0.004929903233448505	0.0043567639243194435	0.9076854014798135	-1	0	0	0.25	2	0.9	9	0.5454545454545454	0.8	9	8	2	0	0	0.18181818181818182	11	2	12	0.0	0	0.5847234190565997	0.9200211533026932	0.7286197263993982	0.7189466212748166	0.5550343226517931	0.9225176765454416	0.8979610558426906	0.875770988401031	0	0	0.0	0.0043567639243194435	107
5088	None	None	None	None	None	0	0	0.6	3	0.4	2	0.875	0.2	3	1	3	0	0	0.5	4	2	7	0.0	0	0.5989052859616408	0.9181897327182238	0.7734808330571644	0.9002151807073091	0.5800005219130401	0.9230399525520057	0.8979610558426906	0.9143022826944089	0	0	0.0	None	0
5040	0.016144515798156036	0.004798782434709717	0.0010134677568856562	0.9718940042055131	-1	0	0	0.3	3	0.7692307692307693	10	0.5357142857142857	0.6153846153846154	9	8	5	0	0	0.5714285714285714	7	4	15	0.0	0	0.5847234190565997	0.9200211533026932	0.7286197263993982	0.7524958260140717	0.5550343226517931	0.9225176765454416	0.8979610558426906	0.8819006370895889	0	0	0.0	0.0010134677568856562	3
1431	0.019727491094964654	0.0009136410280101154	0.0004400850715300605	0.9674436412934215	-1	0	0	0.2222222222222222	2	0.9090909090909091	10	0.5416666666666666	0.9090909090909091	11	10	1	0	0	0.16666666666666666	12	2	13	0.0	0	0.5134498956950682	0.9038256704063226	0.7286197263993982	0.7035103573012651	0.5550343226517931	0.9039871920238296	0.8979610558426906	0.8559797300176784	0	0	0.0	0.0004400850715300605	19
830	0.011930836750226409	0.0027534449836408574	-0.000745828761202595	0.974644312818121	-1	0	0	0.3333333333333333	2	0.8333333333333334	5	0.5714285714285714	0.8333333333333334	6	5	1	0	0	0.2857142857142857	7	2	8	0.0	0	0.7216720285444053	0.8051169257492999	0.7787202631956716	0.8419284891061735	0.5505878302626742	0.5296665560384617	0.7420181145042999	0.744599519719947	0	0	0.0	-7.45828761202595e-05	68
1084	0.019734007121288446	0.0004006047697922254	0.0003707760247597554	0.9663982883404819	-1	0	0	0.25	2	0.9	9	0.5454545454545454	0.9	10	9	1	0	0	0.18181818181818182	11	2	12	0.0	0	0.549086657375834	0.911753931625552	0.7286197263993982	0.7108335806703118	0.5550343226517931	0.9130099352390955	0.8979610558426906	0.8655155318216123	0	0	0.0	0.0003707760247597554	29
4472	0.028011389514480567	0.00956187194335089	0.005675287969892478	0.9512748195834815	-1	0	0	0.2	2	0.9230769230769231	12	0.5357142857142857	0.6153846153846154	9	8	5	0	0	0.14285714285714285	14	2	15	0.0	0	0.5847234190565997	0.8789915321583397	0.7286197263993982	0.7801271085510579	0.5547775269200904	0.8835603437928707	0.8634901637826956	0.8530387638854696	0	0	0.0	0.005675287969892478	32
744	0.014817775180512726	0.0014866583818683042	2.4384584137881968e-05	0.9681052883279634	-1	0	0	0.3333333333333333	2	0.8571428571428571	6	0.5625	0.8571428571428571	7	6	1	0	0	0.25	8	2	9	0.0	0	0.5989052859616408	0.8137583000395867	0.6710334028979954	0.8296348400933241	0.5547775269200904	0.5274710565637538	0.6455059263411657	0.7419033538162222	0	0	0.0	2.4384584137881968e-05	19
3419	0.04700505273005136	0.014334556145680502	-0.013314414074496713	0.7032069504703218	-1	0	0	0.2	2	0.9230769230769231	12	0.5357142857142857	0.6153846153846154	9	8	5	0	0	0.14285714285714285	14	2	15	0.0	0	0.5847234190565997	0.8423602164518478	0.6461452396696619	0.7400453210125336	0.5547775269200904	0.8356724451611773	0.6453346476367962	0.80992015179261	0	0	0.0	-0.0013314414074496713	4
3092	0.016167354712108697	0.007098333574509066	0.006725623836251287	0.9590509987981217	-1	0	0	0.25	2	0.8888888888888888	8	0.55	0.6666666666666666	7	6	3	0	0	0.2	10	2	11	0.0	0	0.5847234190565997	0.9041550115135781	0.7286197263993982	0.7330453677198759	0.5547775269200904	0.9085713024774738	0.8979610558426906	0.8641549452313616	0	0	0.0	0.006725623836251287	34
[truncated: 4,429 more rows]
