# Supplementary material for: Environmental influences on evolvable robots
Source: PLoS One. 2020 May 29;15(5):e0233848. doi: 10.1371/journal.pone.0233848 (PMC7259730; doi:10.1371/journal.pone.0233848)
Supplement: S1 Dataset — (ZIP) [file pone.0233848.s003.zip › data_plosone/snapshots_ids_flat_10.tsv]

generation	robot_id
72	3569
72	3488
72	3582
72	3558
72	3509
72	3527
72	3665
72	3608
72	3611
72	3637
72	3507
72	3670
72	2424
72	3525
72	3691
72	3519
72	2824
72	3644
72	3601
72	3692
72	3676
72	3464
72	3563
72	3247
72	3577
72	3575
72	3583
72	3373
72	3494
72	3345
72	2190
72	3428
72	3645
72	3639
72	3324
72	3689
72	3290
72	3684
72	3513
72	3449
72	3371
72	3496
72	3652
72	2742
72	2938
72	2989
72	3192
72	3620
72	3571
72	3674
72	3517
72	3675
72	3690
72	2632
72	3415
72	3176
72	2744
72	3615
72	3663
72	3682
72	3656
72	3600
72	3669
72	3638
72	3314
72	3576
72	3697
72	3591
72	3631
72	3520
72	3335
72	3280
72	3579
72	3699
72	3103
72	3662
72	3659
72	3671
72	3568
72	3605
72	3567
72	3698
72	2827
72	3694
72	3592
72	3255
72	3382
72	3660
72	3598
72	3686
72	3353
72	3543
72	3528
72	3672
72	3438
72	3619
72	3664
72	3159
72	3508
72	2210
50	1429
50	2584
50	2554
50	2372
50	1942
50	1784
50	1841
50	2541
50	2568
50	2505
50	2175
50	2566
50	2395
50	2428
50	2100
50	2424
50	2354
50	2373
50	2027
50	2348
50	2508
50	2106
50	2504
50	1710
50	2245
50	2256
50	2467
50	2285
50	2356
50	1660
50	2206
50	2596
50	2190
50	2153
50	2518
50	2443
50	2483
50	1874
50	2478
50	1870
50	2240
50	1237
50	2570
50	2298
50	2503
50	1799
50	2548
50	2362
50	2595
50	1981
50	2454
50	2406
50	1667
50	2457
50	2582
50	2353
50	2434
50	2569
50	1883
50	2523
50	2564
50	2499
50	2429
50	2470
50	2536
50	1503
50	2555
50	2002
50	2218
50	2379
50	2122
50	2513
50	2551
50	2275
50	2427
50	2574
50	2425
50	2565
50	2303
50	2257
50	2466
50	2567
50	2586
50	2549
50	2351
50	2456
50	2591
50	2593
50	2472
50	2537
50	2299
50	2452
50	2515
50	2562
50	2572
50	1888
50	1709
50	1474
50	2210
50	2444
74	3569
74	3488
74	3734
74	3582
74	3762
74	3704
74	3769
74	3798
74	3730
74	3765
74	3509
74	3527
74	3783
74	3781
74	3611
74	3637
74	3507
74	3670
74	2424
74	3767
74	3691
74	2824
74	3601
74	3692
74	3676
74	3464
74	3799
74	3563
74	3247
74	3577
74	3575
74	3373
74	3746
74	3494
74	3345
74	3428
74	3714
74	3645
74	3639
74	3751
74	3689
74	3754
74	3735
74	3752
74	3371
74	3496
74	3708
74	3763
74	3758
74	3768
74	3755
74	3652
74	2742
74	2938
74	3792
74	3192
74	3620
74	3571
74	3674
74	3770
74	3725
74	3795
74	3675
74	3793
74	3690
74	3176
74	2744
74	3663
74	3682
74	3738
74	3600
74	3669
74	3638
74	3697
74	3591
74	3631
74	3723
74	3786
74	3335
74	3579
74	3745
74	3103
74	3659
74	3568
74	3605
74	3764
74	3777
74	2827
74	3382
74	3660
74	3742
74	3686
74	3779
74	3543
74	3528
74	3737
74	3672
74	3438
74	3508
74	2210
60	2847
60	3070
60	3097
60	2717
60	3094
60	2955
60	2677
60	2868
60	1784
60	1841
60	2759
60	2175
60	2991
60	3018
60	2922
60	2424
60	2937
60	2824
60	2996
60	2999
60	2768
60	2893
60	2942
60	2825
60	2190
60	3048
60	3036
60	2842
60	3057
60	3032
60	3092
60	3081
60	1874
60	2478
60	1870
60	2240
60	2979
60	3050
60	2949
60	3096
60	2298
60	3100
60	2998
60	2874
60	2362
60	3010
60	3056
60	2742
60	2741
60	2950
60	2938
60	2973
60	3063
60	2948
60	3059
60	2961
60	3028
60	2989
60	3005
60	1883
60	2971
60	3068
60	2945
60	2632
60	3046
60	2744
60	3042
60	3055
60	2967
60	3004
60	2688
60	3093
60	2894
60	3016
60	3098
60	2929
60	2995
60	2693
60	3006
60	3090
60	2843
60	3099
60	2921
60	3023
60	2827
60	3051
60	2886
60	2941
60	2638
60	2722
60	3084
60	2892
60	2731
60	2807
60	3075
60	2452
60	2849
60	1474
60	2210
60	2444
76	3877
76	3569
76	3876
76	3488
76	3734
76	3814
76	3885
76	3582
76	3704
76	3730
76	3765
76	3806
76	3899
76	3509
76	3527
76	3843
76	3637
76	3854
76	2424
76	3888
76	3889
76	3691
76	3850
76	3852
76	3692
76	3464
76	3799
76	3563
76	3842
76	3865
76	3247
76	3577
76	3575
76	3856
76	3822
76	3874
76	3428
76	3689
76	3894
76	3752
76	3898
76	3371
76	3496
76	3708
76	3890
76	3826
76	3768
76	3755
76	3652
76	3871
76	3792
76	3896
76	3866
76	3883
76	3873
76	3848
76	3620
76	3571
76	3835
76	3770
76	3725
76	3795
76	3675
76	3881
76	3884
76	3832
76	3846
76	3176
76	3893
76	3663
76	3600
76	3811
76	3872
76	3631
76	3335
76	3745
76	3103
76	3813
76	3568
76	3605
76	3764
76	3887
76	3895
76	3777
76	2827
76	3855
76	3840
76	3382
76	3660
76	3742
76	3686
76	3779
76	3528
76	3672
76	3828
76	3853
76	3438
76	3857
76	3508
76	2210
30	1091
30	1373
30	1429
30	1599
30	1214
30	1517
30	1483
30	1600
30	1597
30	1562
30	1559
30	1370
30	1577
30	1396
30	1415
30	1510
30	1487
30	1575
30	1234
30	1553
30	1533
30	1576
30	1502
30	1540
30	1345
30	1358
30	1177
30	1390
30	1408
30	1578
30	1288
30	1588
30	1190
30	1384
30	1263
30	1501
30	1313
30	1545
30	1367
30	1455
30	1536
30	1451
30	1486
30	1454
30	1529
30	1237
30	1539
30	1469
30	1321
30	1568
30	1552
30	1426
30	1583
30	1464
30	1567
30	1582
30	1319
30	1353
30	1410
30	1572
30	1324
30	1405
30	1460
30	1503
30	1369
30	1585
30	1421
30	1114
30	1392
30	1554
30	1590
30	1591
30	1344
30	1398
30	1443
30	1560
30	1339
30	1505
30	1343
30	1571
30	1424
30	1453
30	1508
30	1595
30	1341
30	1511
30	1561
30	1203
30	1256
30	1555
30	1399
30	1565
30	1269
30	1573
30	746
30	1457
30	1584
30	1474
30	1416
30	1557
71	3569
71	3488
71	3284
71	3582
71	3558
71	3618
71	2868
71	3509
71	3527
71	3550
71	3634
71	3608
71	3611
71	3637
71	3507
71	2424
71	3525
71	3519
71	2824
71	3644
71	3601
71	3464
71	3563
71	3247
71	3577
71	3575
71	3583
71	3373
71	3494
71	3345
71	2190
71	3428
71	3613
71	3645
71	3639
71	3421
71	3375
71	3324
71	3534
71	3635
71	3524
71	3595
71	3609
71	3304
71	3612
71	3290
71	3513
71	3449
71	3371
71	3496
71	3588
71	3240
71	2742
71	3648
71	2938
71	2989
71	3192
71	3620
71	3571
71	3640
71	3517
71	2632
71	3415
71	3176
71	2744
71	3615
71	3453
71	3600
71	3638
71	3314
71	3576
71	3591
71	3631
71	3520
71	3335
71	3280
71	3650
71	3579
71	3103
71	3630
71	3568
71	3605
71	3643
71	3567
71	2827
71	3592
71	3255
71	3560
71	3382
71	3598
71	3353
71	3543
71	3528
71	3486
71	3438
71	3619
71	3159
71	3512
71	3508
71	2210
54	2617
54	1429
54	2717
54	2785
54	2677
54	1942
54	1784
54	2710
54	2771
54	2663
54	1841
54	2759
54	2175
54	2707
54	2651
54	2703
54	2428
54	2758
54	2424
54	2354
54	2373
54	2790
54	2768
54	2256
54	2356
54	2715
54	1660
54	2190
54	2153
54	2697
54	2767
54	2518
54	2714
54	2606
54	2765
54	2713
54	1874
54	2478
54	1870
54	2240
54	2666
54	2791
54	2656
54	2298
54	2362
54	2782
54	2742
54	2741
54	1981
54	2454
54	2799
54	2457
54	2783
54	2754
54	2434
54	1883
54	2797
54	2780
54	2746
54	2740
54	2632
54	2739
54	2564
54	2499
54	2744
54	2769
54	1503
54	2750
54	2678
54	2779
54	2688
54	2218
54	2379
54	2793
54	2513
54	2784
54	2551
54	2275
54	2693
54	2574
54	2303
54	2257
54	2652
54	2659
54	2586
54	2630
54	2638
54	2456
54	2699
54	2792
54	2722
54	2777
54	2757
54	2731
54	2452
54	2515
54	2738
54	1474
54	2210
54	2444
34	1604
34	1751
34	1429
34	1733
34	1517
34	1483
34	1760
34	1783
34	1756
34	1784
34	1772
34	1747
34	1793
34	1577
34	1759
34	1775
34	1741
34	1710
34	1755
34	1234
34	1533
34	1576
34	1761
34	1660
34	1358
34	1717
34	1390
34	1578
34	1754
34	1687
34	1661
34	1728
34	1263
34	1651
34	1367
34	1455
34	1724
34	1716
34	1722
34	1486
34	1763
34	1702
34	1237
34	1689
34	1799
34	1757
34	1742
34	1791
34	1539
34	1321
34	1667
34	1552
34	1764
34	1683
34	1673
34	1701
34	1426
34	1612
34	1464
34	1582
34	1353
34	1740
34	1410
34	1572
34	1766
34	1405
34	1776
34	1706
34	1785
34	1503
34	1774
34	1735
34	1114
34	1782
34	1615
34	1739
34	1798
34	1560
34	1339
34	1771
34	1703
34	1713
34	1732
34	1753
34	1424
34	1695
34	1644
34	1561
34	1203
34	1712
34	1800
34	1777
34	1399
34	1565
34	1269
34	1725
34	1457
34	1709
34	1474
34	1416
0	67
0	78
0	27
0	40
0	44
0	66
0	95
0	21
0	37
0	58
0	52
0	15
0	92
0	84
0	53
0	12
0	41
0	91
0	77
0	38
0	64
0	19
0	85
0	49
0	45
0	86
0	35
0	88
0	70
0	80
0	17
0	23
0	57
0	39
0	62
0	22
0	29
0	4
0	76
0	25
0	61
0	60
0	81
0	73
0	72
0	89
0	51
0	3
0	11
0	24
0	10
0	33
0	56
0	75
0	59
0	43
0	47
0	32
0	74
0	90
0	99
0	7
0	1
0	5
0	26
0	13
0	71
0	31
0	63
0	54
0	100
0	6
0	96
0	82
0	48
0	83
0	79
0	69
0	87
0	46
0	18
0	20
0	94
0	16
0	36
0	14
0	34
0	9
0	28
0	68
0	98
0	93
0	30
0	97
0	55
0	65
0	50
0	8
0	42
0	2
87	4115
87	4425
87	4370
87	4343
87	4361
87	4368
87	4441
87	4158
87	4327
87	4416
87	4110
87	4151
87	3637
87	4321
87	4242
87	4254
87	4197
87	4313
87	4186
87	4026
87	4381
87	4338
87	4428
87	4308
87	4383
87	4291
87	4415
87	4233
87	4328
87	3966
87	4275
87	3948
87	4395
87	3689
87	4353
87	4200
87	4374
87	4396
87	4162
87	4002
87	4431
87	3652
87	4266
87	4128
87	4065
87	4230
87	4304
87	4437
87	4360
87	4378
87	4375
87	4399
87	4323
87	3883
87	3982
87	4409
87	4143
87	4413
87	4044
87	3770
87	4193
87	3675
87	4439
87	4004
87	4364
87	4372
87	4356
87	4351
87	4350
87	4303
87	4445
87	4238
87	3335
87	4069
87	4104
87	4422
87	4108
87	4008
87	4280
87	4236
87	4447
87	4406
87	4443
87	4401
87	3764
87	4400
87	4421
87	3382
87	4139
87	4417
87	4284
87	4204
87	3908
87	4418
87	3916
87	4227
87	4419
87	4195
87	3971
87	4097
51	2617
51	2601
51	2640
51	1429
51	2372
51	1942
51	2602
51	1784
51	2615
51	1841
51	2541
51	2175
51	2566
51	2395
51	2621
51	2625
51	2428
51	2100
51	2424
51	2354
51	2373
51	2027
51	2348
51	2508
51	2106
51	2256
51	2467
51	2285
51	2356
51	2646
51	1660
51	2608
51	2190
51	2153
51	2518
51	2443
51	2606
51	1874
51	2478
51	1870
51	2240
51	1237
51	2570
51	2298
51	2503
51	1799
51	2548
51	2619
51	2362
51	1981
51	2637
51	2454
51	2457
51	2614
51	2353
51	2434
51	1883
51	2627
51	2620
51	2610
51	2523
51	2632
51	2564
51	2499
51	2470
51	2536
51	1503
51	2555
51	2002
51	2218
51	2379
51	2122
51	2513
51	2626
51	2551
51	2275
51	2427
51	2574
51	2303
51	2257
51	2567
51	2643
51	2586
51	2549
51	2351
51	2630
51	2638
51	2456
51	2591
51	2593
51	2537
51	2299
51	2452
51	2515
51	2562
51	1888
51	1709
51	1474
51	2210
51	2444
79	3877
79	3991
79	3885
79	3704
79	4015
79	3730
79	4027
79	3911
79	3843
79	3918
79	3637
79	4039
79	3902
79	3888
79	4003
79	3955
79	4012
79	3951
79	4026
79	3799
79	3563
79	3842
79	3247
79	3577
79	3904
79	3874
79	3969
79	3997
79	3428
79	3970
79	3993
79	3966
79	4050
79	4022
79	3948
79	3689
79	4014
79	3968
79	4021
79	4002
79	3496
79	3890
79	4047
79	3920
79	3942
79	3984
79	3768
79	3755
79	3652
79	3792
79	4009
79	3905
79	3896
79	3938
79	3883
79	3982
79	3848
79	3931
79	3620
79	3571
79	3944
79	4025
79	4044
79	3770
79	3795
79	3675
79	3881
79	3884
79	4004
79	4046
79	3957
79	3972
79	3663
79	3811
79	3974
79	3335
79	3983
79	4008
79	3568
79	4017
79	3764
79	3895
79	3855
79	3945
79	4043
79	3382
79	3660
79	3742
79	4028
79	3686
79	3950
79	3779
79	3929
79	4013
79	3908
79	3853
79	3916
79	3958
79	3971
79	2210
35	1806
35	1604
35	1830
35	1429
35	1733
35	1517
35	1483
35	1760
35	1784
35	1841
35	1842
35	1772
35	1793
35	1836
35	1832
35	1775
35	1710
35	1821
35	1755
35	1837
35	1234
35	1831
35	1846
35	1533
35	1576
35	1761
35	1660
35	1358
35	1717
35	1578
35	1754
35	1687
35	1661
35	1263
35	1651
35	1810
35	1455
35	1724
35	1716
35	1486
35	1808
35	1702
35	1237
35	1689
35	1799
35	1811
35	1742
35	1791
35	1539
35	1321
35	1667
35	1552
35	1764
35	1683
35	1673
35	1701
35	1426
35	1612
35	1464
35	1582
35	1353
35	1824
35	1410
35	1809
35	1572
35	1843
35	1766
35	1405
35	1833
35	1776
35	1706
35	1503
35	1813
35	1735
35	1114
35	1615
35	1739
35	1844
35	1798
35	1560
35	1339
35	1771
35	1703
35	1829
35	1732
35	1424
35	1816
35	1695
35	1644
35	1827
35	1203
35	1840
35	1817
35	1712
35	1565
35	1269
35	1725
35	1457
35	1709
35	1474
82	4115
82	4174
82	3885
82	4089
82	4150
82	4134
82	4132
82	4142
82	4187
82	4158
82	4188
82	4110
82	4151
82	3637
82	3955
82	4154
82	4197
82	3951
82	4186
82	4026
82	3799
82	4103
82	4147
82	4180
82	3970
82	3993
82	4163
82	3966
82	3948
82	3689
82	4200
82	4130
82	4162
82	4002
82	3890
82	4144
82	3942
82	3984
82	3768
82	3755
82	3652
82	4075
82	4164
82	4128
82	4065
82	4076
82	3896
82	3938
82	3883
82	3982
82	3848
82	4143
82	3944
82	4044
82	3770
82	4193
82	3675
82	4004
82	4077
82	3957
82	4167
82	3663
82	4155
82	4171
82	4190
82	4156
82	3335
82	3983
82	4069
82	4104
82	4108
82	4008
82	4182
82	3568
82	4119
82	3764
82	4165
82	4161
82	4181
82	4043
82	3382
82	3660
82	3742
82	3686
82	3950
82	4087
82	3779
82	3929
82	4139
82	4153
82	4013
82	4192
82	4169
82	4170
82	3908
82	3853
82	3916
82	4195
82	3971
82	4097
38	1879
38	1996
38	1830
38	1429
38	1900
38	1733
38	1956
38	1951
38	1982
38	1760
38	1987
38	1942
38	1784
38	1975
38	1841
38	1842
38	1927
38	1965
38	1959
38	1907
38	1934
38	1832
38	1999
38	1917
38	1710
38	1821
38	1935
38	1837
38	1962
38	1916
38	1234
38	1902
38	1533
38	1983
38	1576
38	1660
38	1977
38	1971
38	1754
38	1985
38	1954
38	1874
38	1810
38	1870
38	1455
38	1724
38	1716
38	1486
38	1808
38	1237
38	1859
38	1799
38	1981
38	1742
38	1667
38	1683
38	1974
38	1701
38	1426
38	1883
38	1464
38	1582
38	1943
38	1410
38	1572
38	1405
38	1933
38	1928
38	1706
38	1503
38	1868
38	1978
38	1844
38	1960
38	1339
38	1955
38	1703
38	1829
38	1894
38	1961
38	1886
38	1976
38	1644
38	1910
38	1992
38	1827
38	1967
38	1817
38	1964
38	1712
38	1970
38	1855
38	1901
38	1725
38	1872
38	1888
38	1709
38	1892
38	1963
38	1474
20	747
20	1091
20	1059
20	804
20	930
20	1055
20	705
20	1093
20	1013
20	987
20	1056
20	1008
20	954
20	1084
20	904
20	403
20	1100
20	744
20	891
20	1052
20	837
20	825
20	1065
20	570
20	1051
20	775
20	1068
20	757
20	1081
20	1085
20	1048
20	506
20	1083
20	949
20	973
20	881
20	324
20	1016
20	770
20	1080
20	907
20	606
20	679
20	1032
20	1023
20	920
20	1063
20	1077
20	241
20	1089
20	1067
20	1082
20	793
20	558
20	940
20	990
20	842
20	1019
20	716
20	493
20	1047
20	800
20	803
20	749
20	977
20	1076
20	449
20	1090
20	951
20	967
20	880
20	889
20	1079
20	603
20	970
20	1039
20	1053
20	232
20	841
20	582
20	1046
20	1044
20	1099
20	921
20	1011
20	1018
20	950
20	1027
20	1073
20	559
20	518
20	1022
20	871
20	1029
20	588
20	746
20	688
20	806
20	931
20	947
64	3284
64	2717
64	3299
64	3179
64	2677
64	2868
64	1784
64	1841
64	3105
64	3277
64	2991
64	2424
64	2937
64	3274
64	3262
64	2824
64	3214
64	3266
64	3275
64	3293
64	3268
64	3247
64	2942
64	3104
64	2825
64	2190
64	3190
64	3272
64	3220
64	3036
64	3222
64	3189
64	3144
64	3254
64	1870
64	3290
64	3182
64	3273
64	2949
64	3195
64	3175
64	2298
64	3261
64	3259
64	2998
64	3240
64	3271
64	3295
64	2742
64	2950
64	2938
64	3153
64	3229
64	3281
64	2948
64	2989
64	3005
64	3192
64	3114
64	3300
64	3218
64	3197
64	3138
64	3278
64	3115
64	3241
64	3160
64	2945
64	3236
64	2632
64	3249
64	3176
64	2744
64	3186
64	3288
64	3174
64	3109
64	2688
64	3280
64	3267
64	3269
64	3016
64	3103
64	2843
64	3099
64	3231
64	3287
64	2827
64	2886
64	3187
64	3255
64	3258
64	2638
64	3265
64	3108
64	3217
64	3276
64	2849
64	3159
64	2210
84	4115
84	3885
84	4134
84	4142
84	4240
84	4158
84	4283
84	4294
84	4110
84	4151
84	3637
84	4242
84	3955
84	4154
84	4254
84	4197
84	3951
84	4186
84	4026
84	3799
84	4209
84	4291
84	4147
84	4233
84	3970
84	4163
84	3966
84	4250
84	4275
84	4300
84	3948
84	3689
84	4225
84	4200
84	4130
84	4162
84	4002
84	4271
84	4144
84	3984
84	4252
84	3652
84	4266
84	4202
84	4164
84	4128
84	4065
84	4076
84	4230
84	3896
84	4264
84	3883
84	3982
84	4274
84	4290
84	4143
84	4044
84	3770
84	4193
84	3675
84	4259
84	4265
84	4004
84	4077
84	4269
84	4237
84	4190
84	4238
84	3335
84	4247
84	4069
84	4104
84	4108
84	4008
84	4298
84	4280
84	4236
84	4282
84	3764
84	4218
84	4262
84	4181
84	4205
84	4043
84	3382
84	4139
84	4153
84	4169
84	4284
84	4204
84	3908
84	3916
84	4227
84	4241
84	4195
84	3971
84	4286
84	4097
84	4253
84	4243
77	3877
77	3569
77	3876
77	3885
77	3704
77	3901
77	3730
77	3765
77	3806
77	3509
77	3928
77	3527
77	3911
77	3843
77	3918
77	3637
77	3902
77	2424
77	3888
77	3889
77	3691
77	3692
77	3799
77	3563
77	3842
77	3247
77	3577
77	3575
77	3856
77	3904
77	3874
77	3935
77	3910
77	3428
77	3948
77	3689
77	3913
77	3371
77	3496
77	3708
77	3890
77	3920
77	3942
77	3768
77	3755
77	3652
77	3907
77	3792
77	3905
77	3896
77	3938
77	3883
77	3873
77	3848
77	3931
77	3620
77	3571
77	3925
77	3944
77	3770
77	3725
77	3795
77	3675
77	3881
77	3884
77	3832
77	3176
77	3893
77	3663
77	3600
77	3811
77	3872
77	3631
77	3335
77	3745
77	3103
77	3568
77	3764
77	3887
77	3895
77	3777
77	3855
77	3840
77	3945
77	3382
77	3660
77	3742
77	3686
77	3950
77	3779
77	3929
77	3937
77	3908
77	3853
77	3916
77	3947
77	3933
77	3946
77	3508
[truncated: 8,001 more rows]
