# Supplementary material for: Environmental influences on evolvable robots
Source: PLoS One. 2020 May 29;15(5):e0233848. doi: 10.1371/journal.pone.0233848 (PMC7259730; doi:10.1371/journal.pone.0233848)
Supplement: S1 Dataset — (ZIP) [file pone.0233848.s003.zip › data_plosone/all_measures_tilted_20.tsv]

robot_id	velocity	displacement_velocity	displacement_velocity_hill	head_balance	contacts	branching	branching_modules_count	limbs	extremities	length_of_limbs	extensiveness	coverage	joints	hinge_count	active_hinges_count	brick_count	touch_sensor_count	brick_sensor_count	proportion	width	height	absolute_size	sensors	symmetry	avg_period	dev_period	avg_phase_offset	dev_phase_offset	avg_amplitude	dev_amplitude	avg_intra_dev_params	avg_inter_dev_params	sensors_reach	recurrence	synaptic_reception	fitness	cons_fitness
3233	0.0350604352048459	0.005724682574348272	0.005058720477752892	0.956563364776684	-1	0	0	0.2	2	0.9230769230769231	12	0.5357142857142857	0.9230769230769231	14	12	0	0	0	0.14285714285714285	14	2	15	0.0	0	0.5761577810367706	0.9437257186155246	0.7424737438218814	0.8540122062424732	0.7428499751755531	0.9411522965996446	0.8999309262891436	0.9207604379773524	0	0	0.0	0.005058720477752892	0.005058720477752892
766	0.02811725509545608	0.0061684880544678935	0.003915976195344031	0.97862911317707	-1	0	0	0.1	1	1.0	13	0.3125	0.9230769230769231	13	12	1	2	0	0.3333333333333333	12	4	15	0.4	0	0.6233022431612774	0.9554781703429974	0.7424737438218814	0.917549764918923	0.2777707714996415	0.9381129521335734	0.9340633000489666	0.9388562398074586	0.5384615384615384	0.07692307692307693	0.0	0.003915976195344031	0.003915976195344031
2016	0.021216509601601784	0.007181695563945455	-0.007075842800238704	0.9810949800517466	-1	0	0	0.2	2	0.9166666666666666	11	0.5384615384615384	0.9166666666666666	13	11	0	0	0	0.15384615384615385	13	2	14	0.0	0	0.4893705842204635	0.8761091387244606	0.7424737438218814	0.8075981199231035	0.7867397328299821	0.8987908887365361	0.8638645193220026	0.8650803725713204	0	0	0.0	-0.0007075842800238704	-0.0007075842800238704
3343	0.032840153145658725	0.00526623832363425	0.004619731579204392	0.9573121656174745	-1	0	0	0.2	2	0.9230769230769231	12	0.5357142857142857	0.9230769230769231	14	12	0	0	0	0.14285714285714285	14	2	15	0.0	0	0.5761577810367706	0.9437257186155246	0.7424737438218814	0.8540122062424732	0.7428499751755531	0.9493803920913099	0.8999309262891436	0.924549537945922	0	0	0.0	0.004619731579204392	0.004619731579204392
184	0.036135974685859606	0.003957228729905035	-0.00393289714901584	0.9279619313002057	-1	0.25	1	0.5	5	0.6153846153846154	8	0.4166666666666667	0.5384615384615384	10	7	4	3	0	0.25	12	3	15	0.3333333333333333	0.6666666666666666	0.5155874135964357	0.9233488051729474	0.5362859853630919	0.8447718681795161	0.4092435916321759	0.9460541090576199	0.8695845565173819	0.9128608312838415	0.1	0.4	0.0	-0.000393289714901584	-0.000393289714901584
3339	0.03399786991647425	0.006353477128361999	0.005560459704512764	0.9565074496804415	-1	0	0	0.2	2	0.9230769230769231	12	0.5357142857142857	0.9230769230769231	14	12	0	0	0	0.14285714285714285	14	2	15	0.0	0	0.5761577810367706	0.9437257186155246	0.7424737438218814	0.8540122062424732	0.7428499751755531	0.9413199537477431	0.8999309262891436	0.9208341258757499	0	0	0.0	0.005560459704512764	0.005560459704512764
3489	0.037330283082638006	0.0028160762643360746	-0.0021082502746634737	0.5396789642455697	-1	0	0	0.2	2	0.9230769230769231	12	0.5357142857142857	0.9230769230769231	14	12	0	0	0	0.14285714285714285	14	2	15	0.0	0	0.5387782742466373	0.9497149974001557	0.7424737438218814	0.8482395297477183	0.7428499751755531	0.9428980332037312	0.8999309262891436	0.9232829262287405	0	0	0.0	-0.00021082502746634738	-0.00021082502746634738
545	0.018778206615260633	0.0026677848823315527	-0.0026287046043117933	0.9776025871141217	-1	0	0	0.16666666666666666	1	1.0	6	1.0	1.0	7	6	0	0	0	0.125	8	1	8	0.0	0	0.5622779210504143	0.944457016900131	0.905580357204337	0.805831007839947	0.5973103192856962	0.8895449224090687	0.931207979695809	0.8922788825814256	0	0	0.0	-0.0002628704604311793	-0.0002628704604311793
4860	0.029485260987562857	0.009069108803634415	0.006565739015036061	0.603829118091804	-1	0	0	0.2	2	0.9230769230769231	12	0.5357142857142857	0.9230769230769231	14	12	0	0	0	0.14285714285714285	14	2	15	0.0	0	0.5778173020963552	0.8791988497319729	0.5197849328998514	0.9109764578050935	0.7949682458185808	0.9644915920991446	0.8494839891327274	0.9267250216213309	0	0	0.0	0.006565739015036061	0.006565739015036061
231	0.0032417238447388086	0.0026702371542725737	-0.002598174505312866	0.9828647817163368	-1	0	0	0.6666666666666666	2	0.5	1	0.6666666666666666	0.5	2	1	1	0	0	0.6666666666666666	2	3	4	0.0	0	0.5585658717833575	0.7563162765877882	0.5658113559922029	0.7547781685210945	0.48081819047663776	0.9305666924902738	0.8241432476140914	0.8344397543617923	0	0	0.0	-0.0002598174505312866	-0.0002598174505312866
1511	0.03450056941497921	0.0072106583215929	0.005598093501073472	0.9564372383565335	-1	0	0	0.2	2	0.9230769230769231	12	0.5357142857142857	0.9230769230769231	14	12	0	0	0	0.14285714285714285	14	2	15	0.0	0	0.5761577810367706	0.9437257186155246	0.7424737438218814	0.8538113925933074	0.7428499751755531	0.9493803920913099	0.8999309262891436	0.9245120980265652	0	0	0.0	0.005598093501073472	0.005598093501073472
523	0.0019481181557545627	0.0016341024241700486	-0.0016333250026739513	0.9837556379880504	-1	0	0	1.0	1	0	0	1.0	0	1	0	0	1	0	0.5	2	1	2	0.3333333333333333	0	0	0	0	0	0	0	0	0	0	0	0	-0.00016333250026739514	-0.00016333250026739514
4227	0.030405172495136364	0.008392461868795085	0.005029725950144093	0.6194517352180902	-1	0	0	0.2	2	0.9230769230769231	12	0.5357142857142857	0.9230769230769231	14	12	0	0	0	0.14285714285714285	14	2	15	0.0	0	0.5778173020963552	0.8791988497319729	0.5197849328998514	0.9109764578050935	0.7949682458185808	0.9608196435865103	0.8494839891327274	0.9243773288380697	0	0	0.0	0.005029725950144093	0.005029725950144093
2368	0.03362463724881353	0.005787532315299316	0.004739717714694439	0.9566393326402964	-1	0	0	0.2	2	0.9230769230769231	12	0.5357142857142857	0.9230769230769231	14	12	0	0	0	0.14285714285714285	14	2	15	0.0	0	0.5761577810367706	0.9437257186155246	0.7424737438218814	0.8538113925933074	0.7428499751755531	0.9413199537477431	0.8999309262891436	0.9207950002437127	0	0	0.0	0.004739717714694439	0.004739717714694439
2689	0.03435215175234134	0.00695849521348741	0.005498753447252246	0.9574737205922459	-1	0	0	0.2	2	0.9230769230769231	12	0.5357142857142857	0.9230769230769231	14	12	0	0	0	0.14285714285714285	14	2	15	0.0	0	0.5761577810367706	0.9437257186155246	0.7424737438218814	0.8538113925933074	0.7428499751755531	0.9493803920913099	0.8999309262891436	0.9245120980265652	0	0	0.0	0.005498753447252246	0.005498753447252246
4170	0.033582371329725934	0.0058033059816303195	0.005519806059200197	0.9570482273584557	-1	0	0	0.2	2	0.9230769230769231	12	0.5357142857142857	0.9230769230769231	14	12	0	0	0	0.14285714285714285	14	2	15	0.0	0	0.5761577810367706	0.9437257186155246	0.7424737438218814	0.8540122062424732	0.7428499751755531	0.9413199537477431	0.8999309262891436	0.9208341258757499	0	0	0.0	0.005519806059200197	0.005519806059200197
14	0.012797967136489915	0.006431759735923736	-0.006430195148728104	0.982536513995249	-1	0.5	2	0.8	8	0.23076923076923078	3	0.5	0.23076923076923078	7	3	7	1	0	0.8333333333333334	6	5	15	0.07142857142857142	0.6666666666666666	0.6808563094080242	0.9269231015421326	0.5611202732813467	0.9725417331788658	0.8280505603738071	0.916756769344358	0.9272536106576803	0.9445674326895724	1.0	0.14285714285714285	0.0	-0.0006430195148728104	-0.0006430195148728104
3157	0.027209754819600977	0.0025269894738625914	0.0015380767337546837	0.9787072150176338	-1	0	0	0.1	1	1.0	13	1.0	1.0	14	13	0	0	0	0.06666666666666667	15	1	15	0.0	0	0.5927900821058458	0.9429640547488564	0.7424737438218814	0.8414129302750407	0.7428499751755531	0.9401978226630038	0.8999309262891436	0.9175658450050374	0	0	0.0	0.0015380767337546837	0.0015380767337546837
1097	0.026202098015888135	0.006672020870141961	0.003407581942921345	0.9705746338526774	-1	0	0	0.1	1	1.0	13	1.0	1.0	14	13	0	0	0	0.06666666666666667	15	1	15	0.0	0	0.6233022431612774	0.9494546740758524	0.905580357204337	0.8390584272754869	0.3681390708447033	0.9417772720172299	0.9048691843268412	0.9209930323689569	0	0	0.0	0.003407581942921345	0.003407581942921345
4994	0.03019434641158325	0.008787662175539883	0.0071403870549086425	0.6101054977502864	-1	0	0	0.2	2	0.9230769230769231	12	0.5357142857142857	0.9230769230769231	14	12	0	0	0	0.14285714285714285	14	2	15	0.0	0	0.5778173020963552	0.8791988497319729	0.5208987675665716	0.9107679900801054	0.790743649593011	0.9626092110279634	0.8494839891327274	0.9254432519847097	0	0	0.0	0.0071403870549086425	0.0071403870549086425
1251	0.034531562428873945	0.00428675388312359	-0.004276828690670132	0.9645567655479768	-1	0	0	0.1	1	1.0	13	1.0	1.0	14	13	0	0	0	0.06666666666666667	15	1	15	0.0	0	0.6233022431612774	0.9231684557783583	0.905580357204337	0.8482501401834184	0.5325081141555948	0.9516773074612647	0.8999309262891436	0.9165080844151745	0	0	0.0	-0.0004276828690670132	-0.0004276828690670132
2998	0.033700594619407775	0.006076700332311923	0.005251559099444348	0.9567844163189687	-1	0	0	0.2	2	0.9230769230769231	12	0.5357142857142857	0.9230769230769231	14	12	0	0	0	0.14285714285714285	14	2	15	0.0	0	0.5761577810367706	0.9437257186155246	0.7424737438218814	0.8540122062424732	0.7428499751755531	0.9494220023101523	0.8999309262891436	0.9245696764685096	0	0	0.0	0.005251559099444348	0.005251559099444348
749	0.0019158492037602752	0.0016422654360648623	-0.001642090279508449	0.9837978340910651	-1	0	0	1.0	1	0	0	1.0	0	1	0	0	1	0	0.5	2	1	2	0.3333333333333333	0	0	0	0	0	0	0	0	0	0	0	0	-0.0001642090279508449	-0.0001642090279508449
3135	0.0348197832128467	0.0061523016006268015	0.005317298993071504	0.9561207248118073	-1	0	0	0.2	2	0.9230769230769231	12	0.5357142857142857	0.9230769230769231	14	12	0	0	0	0.14285714285714285	14	2	15	0.0	0	0.5761577810367706	0.9437257186155246	0.7424737438218814	0.8538113925933074	0.7428499751755531	0.9413199537477431	0.8999309262891436	0.9207950002437127	0	0	0.0	0.005317298993071504	0.005317298993071504
3895	0.03385771265417694	0.0064199078627340785	0.0059808925763392	0.9570187826833874	-1	0	0	0.2	2	0.9230769230769231	12	0.5357142857142857	0.9230769230769231	14	12	0	0	0	0.14285714285714285	14	2	15	0.0	0	0.5761577810367706	0.9437257186155246	0.7424737438218814	0.8540122062424732	0.7428499751755531	0.9413199537477431	0.8999309262891436	0.9208341258757499	0	0	0.0	0.0059808925763392	0.0059808925763392
4542	0.030155596337073123	0.009712392138370655	0.006788702636124033	0.6094339287106463	-1	0	0	0.2	2	0.9230769230769231	12	0.5357142857142857	0.9230769230769231	14	12	0	0	0	0.14285714285714285	14	2	15	0.0	0	0.5778173020963552	0.8791988497319729	0.5197849328998514	0.9109764578050935	0.7949682458185808	0.9647492552786837	0.8494839891327274	0.9268957336368456	0	0	0.0	0.006788702636124033	0.006788702636124033
3848	0.03392927381010828	0.00504423056113006	0.004568033511124083	0.9568249543258317	-1	0	0	0.2	2	0.9230769230769231	12	0.5357142857142857	0.9230769230769231	14	12	0	0	0	0.14285714285714285	14	2	15	0.0	0	0.5761577810367706	0.9437257186155246	0.7424737438218814	0.8540122062424732	0.7428499751755531	0.9490533891395424	0.8999309262891436	0.9243916473993898	0	0	0.0	0.004568033511124083	0.004568033511124083
632	0.001955536651300796	0.001694321459183589	-0.0016942513342858615	0.9827685954540416	-1	0	0	1.0	1	0	0	1.0	0	1	0	0	1	0	0.5	2	1	2	0.3333333333333333	0	0	0	0	0	0	0	0	0	0	0	0	-0.00016942513342858614	-0.00016942513342858614
2224	0.03225016591892521	0.005445556850784448	0.005113022505792069	0.9571838969318583	-1	0	0	0.2	2	0.9230769230769231	12	0.5357142857142857	0.9230769230769231	14	12	0	0	0	0.14285714285714285	14	2	15	0.0	0	0.5761577810367706	0.9437257186155246	0.7424737438218814	0.8540122062424732	0.7428499751755531	0.9493803920913099	0.8999309262891436	0.924549537945922	0	0	0.0	0.005113022505792069	0.005113022505792069
3439	0.030606881407561137	0.004685121560257558	0.003987477217304498	0.9696546223178957	-1	0	0	0.2	2	0.9230769230769231	12	0.5357142857142857	0.9230769230769231	14	12	0	0	0	0.14285714285714285	14	2	15	0.0	0	0.5023246058316618	0.9492313113531814	0.8973908673449671	0.835970971285777	0.29573129549178734	0.944945707139934	0.9149861444362314	0.9217652701489861	0	0	0.0	0.003987477217304498	0.003987477217304498
1784	0.03385123385231509	0.0055635347178719695	0.004659126507577755	0.9561361431527724	-1	0	0	0.2	2	0.9230769230769231	12	0.5357142857142857	0.9230769230769231	14	12	0	0	0	0.14285714285714285	14	2	15	0.0	0	0.5761577810367706	0.9437257186155246	0.7424737438218814	0.8538113925933074	0.7428499751755531	0.9494220023101523	0.8999309262891436	0.9245322457265588	0	0	0.0	0.004659126507577755	0.004659126507577755
3755	0.033068439930502375	0.006385392249617097	0.005606860266878131	0.9568365289368027	-1	0	0	0.2	2	0.9230769230769231	12	0.5357142857142857	0.9230769230769231	14	12	0	0	0	0.14285714285714285	14	2	15	0.0	0	0.5761577810367706	0.9437257186155246	0.7424737438218814	0.8540122062424732	0.7428499751755531	0.9413199537477431	0.8999309262891436	0.9208341258757499	0	0	0.0	0.005606860266878131	0.005606860266878131
3699	0.03433015064411067	0.0067481862022580556	0.005926552396357906	0.9568919420910905	-1	0	0	0.2	2	0.9230769230769231	12	0.5357142857142857	0.9230769230769231	14	12	0	0	0	0.14285714285714285	14	2	15	0.0	0	0.5761577810367706	0.9437257186155246	0.7424737438218814	0.8540122062424732	0.7428499751755531	0.9413199537477431	0.8999309262891436	0.9208341258757499	0	0	0.0	0.005926552396357906	0.005926552396357906
1156	0.028970736588887377	0.006298341364364386	0.0029747282413794965	0.9473684225385917	-1	0	0	0.1	1	1.0	13	1.0	1.0	14	13	0	0	0	0.06666666666666667	15	1	15	0.0	0	0.5927900821058458	0.9498722172098395	0.8240270505131091	0.8504878708691671	0.5880048840059494	0.9434266835065278	0.8999309262891436	0.924005377175428	0	0	0.0	0.0029747282413794965	0.0029747282413794965
4015	0.021500054048203626	0.006280041966808374	-0.0062150624150032	0.980664747943339	-1	0	0	0.2	2	0.9166666666666666	11	0.5384615384615384	0.9166666666666666	13	11	0	0	0	0.15384615384615385	13	2	14	0.0	0	0.4893705842204635	0.8761091387244606	0.7424737438218814	0.8079222846605348	0.7899740008661637	0.9091771002018169	0.8638645193220026	0.8697512653202779	0	0	0.0	-0.0006215062415003199	-0.0006215062415003199
3934	0.03414369964885154	0.005902344100795364	0.005634478074703831	0.956730110577526	-1	0	0	0.2	2	0.9230769230769231	12	0.5357142857142857	0.9230769230769231	14	12	0	0	0	0.14285714285714285	14	2	15	0.0	0	0.5761577810367706	0.9437257186155246	0.7424737438218814	0.8540122062424732	0.7428499751755531	0.9413199537477431	0.8999309262891436	0.9208341258757499	0	0	0.0	0.005634478074703831	0.005634478074703831
1605	0.03433656679059027	0.006518387143274443	0.005148159349716424	0.9566456288827614	-1	0	0	0.2	2	0.9230769230769231	12	0.5357142857142857	0.9230769230769231	14	12	0	0	0	0.14285714285714285	14	2	15	0.0	0	0.5761577810367706	0.9437257186155246	0.7424737438218814	0.8538113925933074	0.7428499751755531	0.9494220023101523	0.8999309262891436	0.9245322457265588	0	0	0.0	0.005148159349716424	0.005148159349716424
1667	0.034205208924912654	0.005855043881542233	0.005185721183340434	0.9568312195078217	-1	0	0	0.2	2	0.9230769230769231	12	0.5357142857142857	0.9230769230769231	14	12	0	0	0	0.14285714285714285	14	2	15	0.0	0	0.5761577810367706	0.9437257186155246	0.7424737438218814	0.8538113925933074	0.7428499751755531	0.9413199537477431	0.8999309262891436	0.9207950002437127	0	0	0.0	0.005185721183340434	0.005185721183340434
1025	0.01980293028545769	0.004078297786216672	0.0018545854677033196	0.9805043781160508	-1	0	0	0.1	1	1.0	13	1.0	1.0	14	13	0	0	0	0.06666666666666667	15	1	15	0.0	0	0.5927900821058458	0.9423681415427532	0.8240270505131091	0.8477554848434595	0.5103103733375972	0.9563903929310602	0.918613284424026	0.9264302298109212	0	0	0.0	0.0018545854677033196	0.0018545854677033196
4507	0.031267433056345335	0.009719283456958005	0.006208562085451914	0.6123030463312507	-1	0	0	0.2	2	0.9230769230769231	12	0.5357142857142857	0.9230769230769231	14	12	0	0	0	0.14285714285714285	14	2	15	0.0	0	0.5778173020963552	0.8791988497319729	0.5197849328998514	0.9109764578050935	0.7949682458185808	0.9608196435865103	0.8494839891327274	0.9243773288380697	0	0	0.0	0.006208562085451914	0.006208562085451914
4793	0.029632703542764934	0.012035959332530004	-0.011854248294731348	0.8151115087336103	-1	0	0	0.2	2	0.9230769230769231	12	0.5357142857142857	0.9230769230769231	14	12	0	0	0	0.14285714285714285	14	2	15	0.0	0	0.6074997026219944	0.8605491023856549	0.73648735134007	0.9081729256565069	0.5322552521648118	0.9636861700763255	0.8833595533581948	0.9215299022997162	0	0	0.0	-0.0011854248294731347	-0.0011854248294731347
4053	0.03279710381975804	0.0051873224996260535	0.00479016398721748	0.9573973304626784	-1	0	0	0.2	2	0.9230769230769231	12	0.5357142857142857	0.9230769230769231	14	12	0	0	0	0.14285714285714285	14	2	15	0.0	0	0.5761577810367706	0.9437257186155246	0.7424737438218814	0.8540122062424732	0.7428499751755531	0.9493803920913099	0.8999309262891436	0.924549537945922	0	0	0.0	0.00479016398721748	0.00479016398721748
400	0.0017429846708210764	0.001696010065055697	-0.0016938726137602001	0.9832401793879605	-1	0	0	1.0	1	0	0	1.0	0	1	0	0	0	0	0.5	2	1	2	0.0	0	0	0	0	0	0	0	0	0	0	0	0	-0.00016938726137602	-0.00016938726137602
3167	0.03375006293152869	0.006206722991322573	0.005067003399064569	0.9561681750045422	-1	0	0	0.2	2	0.9230769230769231	12	0.5357142857142857	0.9230769230769231	14	12	0	0	0	0.14285714285714285	14	2	15	0.0	0	0.5761577810367706	0.9437257186155246	0.7424737438218814	0.8538113925933074	0.7428499751755531	0.9413381861043322	0.8999309262891436	0.9208030253824786	0	0	0.0	0.005067003399064569	0.005067003399064569
5050	0.030801755568952094	0.008500792154280477	0.007289228731953769	0.605685013082829	-1	0	0	0.2	2	0.9230769230769231	12	0.5357142857142857	0.9230769230769231	14	12	0	0	0	0.14285714285714285	14	2	15	0.0	0	0.5778173020963552	0.8791988497319729	0.5208987675665716	0.9107679900801054	0.790743649593011	0.9591903355169005	0.8494839891327274	0.9233218735854923	0	0	0.0	0.007289228731953769	0.007289228731953769
4405	0.031434669202342155	0.010135500323912982	0.006830524570438045	0.6112047498614793	-1	0	0	0.2	2	0.9230769230769231	12	0.5357142857142857	0.9230769230769231	14	12	0	0	0	0.14285714285714285	14	2	15	0.0	0	0.5778173020963552	0.8791988497319729	0.5197849328998514	0.9109764578050935	0.7949682458185808	0.9647492552786837	0.8494839891327274	0.9268957336368456	0	0	0.0	0.006830524570438045	0.006830524570438045
2609	0.03511678678046081	0.0063313774961542045	0.0056121350268168195	0.9568437152924938	-1	0	0	0.2	2	0.9230769230769231	12	0.5357142857142857	0.9230769230769231	14	12	0	0	0	0.14285714285714285	14	2	15	0.0	0	0.5761577810367706	0.9437257186155246	0.7424737438218814	0.8538113925933074	0.7428499751755531	0.9413199537477431	0.8999309262891436	0.9207950002437127	0	0	0.0	0.0056121350268168195	0.0056121350268168195
2460	0.033857810149708664	0.006661152870396225	0.006045035305018564	0.9566707253743194	-1	0	0	0.2	2	0.9230769230769231	12	0.5357142857142857	0.9230769230769231	14	12	0	0	0	0.14285714285714285	14	2	15	0.0	0	0.5761577810367706	0.9437257186155246	0.7424737438218814	0.8538001487900907	0.7428499751755531	0.9489135691054985	0.8999309262891436	0.9242846931946856	0	0	0.0	0.006045035305018564	0.006045035305018564
3675	0.03813509727899588	0.0021824226748984555	-0.002158120156190875	0.9500262042191063	-1	0	0	0.2	2	0.9230769230769231	12	0.5357142857142857	0.9230769230769231	14	12	0	0	0	0.14285714285714285	14	2	15	0.0	0	0.5927900821058458	0.9424362466951373	0.8240270505131091	0.8483320861175185	0.7428499751755531	0.9484207998094957	0.8999309262891436	0.9224619919809435	0	0	0.0	-0.00021581201561908747	-0.00021581201561908747
3519	0.031364863475936845	0.005751963930517232	0.005096443956662032	0.9651742437423654	-1	0	0	0.2	2	0.9230769230769231	12	0.5357142857142857	0.9230769230769231	14	12	0	0	0	0.14285714285714285	14	2	15	0.0	0	0.5761577810367706	0.9437257186155246	0.7424737438218814	0.8531685620898334	0.7428499751755531	0.9490533891395424	0.8999309262891436	0.9242342271848087	0	0	0.0	0.005096443956662032	0.005096443956662032
1129	0.03430358355092294	0.013396633342304148	-0.013051187214957459	0.8188559953428711	-1	0	0	0.3	3	0.8461538461538461	11	0.5357142857142857	0.8461538461538461	14	11	0	0	0	0.14285714285714285	14	2	15	0.0	0.15384615384615385	0.5387782742466373	0.9504282401146009	0.7424737438218814	0.8708364202396054	0.6039350827467705	0.9486658102395468	0.8999309262891436	0.9304003308408528	0	0	0.0	-0.0013051187214957458	-0.0013051187214957458
4481	0.03331545010980196	0.006316314037949061	0.006055216097237738	0.9565310009970955	-1	0	0	0.2	2	0.9230769230769231	12	0.5357142857142857	0.9230769230769231	14	12	0	0	0	0.14285714285714285	14	2	15	0.0	0	0.5761577810367706	0.9437257186155246	0.7424737438218814	0.8540122062424732	0.7428499751755531	0.9493803920913099	0.8999309262891436	0.924549537945922	0	0	0.0	0.006055216097237738	0.006055216097237738
3840	0.034075147167555775	0.011388570420526822	-0.01138255978388862	0.588476421872183	-1	0	0	0.2	2	0.9230769230769231	12	0.5357142857142857	0.9230769230769231	14	12	0	0	0	0.14285714285714285	14	2	15	0.0	0	0.5927900821058458	0.9374920799911307	0.7424737438218814	0.8851760051037447	0.6239364173419363	0.9533399514546839	0.8999309262891436	0.9301585969491535	0	0	0.0	-0.001138255978388862	-0.001138255978388862
3089	0.034454647002018286	0.006404434380400828	0.005609451734864859	0.9567853783316423	-1	0	0	0.2	2	0.9230769230769231	12	0.5357142857142857	0.9230769230769231	14	12	0	0	0	0.14285714285714285	14	2	15	0.0	0	0.5761577810367706	0.9437257186155246	0.7424737438218814	0.8540122062424732	0.7428499751755531	0.9493803920913099	0.8999309262891436	0.924549537945922	0	0	0.0	0.005609451734864859	0.005609451734864859
2811	0.03462972223605846	0.006503061687161755	0.005663090792599383	0.9568871333192954	-1	0	0	0.2	2	0.9230769230769231	12	0.5357142857142857	0.9230769230769231	14	12	0	0	0	0.14285714285714285	14	2	15	0.0	0	0.5761577810367706	0.9437257186155246	0.7424737438218814	0.8538113925933074	0.7428499751755531	0.9413381861043322	0.8999309262891436	0.9208030253824786	0	0	0.0	0.005663090792599383	0.005663090792599383
2174	0.021754240791706153	0.007559349788774158	-0.007443444698768022	0.9811260885419948	-1	0	0	0.2	2	0.9166666666666666	11	0.5384615384615384	0.9166666666666666	13	11	0	0	0	0.15384615384615385	13	2	14	0.0	0	0.4893705842204635	0.8761091387244606	0.7424737438218814	0.8075981199231035	0.7867397328299821	0.8822430602232013	0.8638645193220026	0.8583278973881638	0	0	0.0	-0.0007443444698768023	-0.0007443444698768023
3153	0.03336128888274458	0.005603211474502691	0.004975934263809358	0.9561113904229659	-1	0	0	0.2	2	0.9230769230769231	12	0.5357142857142857	0.9230769230769231	14	12	0	0	0	0.14285714285714285	14	2	15	0.0	0	0.5761577810367706	0.9437257186155246	0.7424737438218814	0.8540122062424732	0.7428499751755531	0.9493803920913099	0.8999309262891436	0.924549537945922	0	0	0.0	0.004975934263809358	0.004975934263809358
2116	0.034496414615311166	0.0063313774961542045	0.0056121350268168195	0.9568437152924938	-1	0	0	0.2	2	0.9230769230769231	12	0.5357142857142857	0.9230769230769231	14	12	0	0	0	0.14285714285714285	14	2	15	0.0	0	0.5761577810367706	0.9437257186155246	0.7424737438218814	0.8538113925933074	0.7428499751755531	0.9413199537477431	0.8999309262891436	0.9207950002437127	0	0	0.0	0.0056121350268168195	0.0056121350268168195
5026	0.03170374360364064	0.008907133274723495	0.0076809878734578904	0.6080755147028676	-1	0	0	0.2	2	0.9230769230769231	12	0.5357142857142857	0.9230769230769231	14	12	0	0	0	0.14285714285714285	14	2	15	0.0	0	0.5778173020963552	0.8791988497319729	0.5208987675665716	0.9107679900801054	0.7920373754031308	0.9625786644849049	0.8494839891327274	0.9254237380556375	0	0	0.0	0.0076809878734578904	0.0076809878734578904
4468	0.03018886748715939	0.00917317710863465	0.006620452878102471	0.6081019747390628	-1	0	0	0.2	2	0.9230769230769231	12	0.5357142857142857	0.9230769230769231	14	12	0	0	0	0.14285714285714285	14	2	15	0.0	0	0.5778173020963552	0.8791988497319729	0.5197849328998514	0.9109764578050935	0.7949682458185808	0.9608196435865103	0.8494839891327274	0.9243773288380697	0	0	0.0	0.006620452878102471	0.006620452878102471
2326	0.03247096741892352	0.006381531441343119	0.004243857528837963	0.959635617210891	-1	0	0	0.2	2	0.9230769230769231	12	0.5357142857142857	0.9230769230769231	14	12	0	0	0	0.14285714285714285	14	2	15	0.0	0	0.5927900821058458	0.9424362466951373	0.8240270505131091	0.8477554848434595	0.5611445808284831	0.9429292603211615	0.8999309262891436	0.919762642258018	0	0	0.0	0.004243857528837963	0.004243857528837963
4742	0.030731497466443332	0.012406094203701453	-0.012396705196282299	0.8302055681076361	-1	0	0	0.2	2	0.9230769230769231	12	0.5357142857142857	0.9230769230769231	14	12	0	0	0	0.14285714285714285	14	2	15	0.0	0	0.5631076815802066	0.7805181029590875	0.5197849328998514	0.8831759038360875	0.7949682458185808	0.9688737785856189	0.8494839891327274	0.9040631445507672	0	0	0.0	-0.0012396705196282298	-0.0012396705196282298
4463	0.039738985241356266	0.013744623171828724	-0.0012164265284184802	0.7487340892770742	-1	0	0	0.2	2	0.9230769230769231	12	0.5357142857142857	0.9230769230769231	14	12	0	0	0	0.14285714285714285	14	2	15	0.0	0	0.9411885568653513	0.8961578720328703	0.9323696018740651	0.8811718942634834	0.28436131050884705	0.9522802239324583	0.9408284207078437	0.9156076369137554	0	0	0.0	-0.00012164265284184803	-0.00012164265284184803
43	0.006642186782368311	0.004052703295573153	-0.004052653965252962	0.985725310933808	-1	0.3333333333333333	1	0.75	6	0.1111111111111111	1	0.4583333333333333	0.1111111111111111	3	1	7	4	0	0.6666666666666666	4	6	11	0.25	0.4	0.3901703277277325	0.9622109461876541	0.21826045832332022	0.6512874914342069	0.16295809164498692	0.9656902996139982	0.7669816105123491	0.9168103382184232	0.5	0.3333333333333333	0.05506041479924828	-0.00040526539652529614	-0.00040526539652529614
3414	0.03453044587631051	0.006542928985216121	0.005793718021373325	0.9567118363622569	-1	0	0	0.2	2	0.9230769230769231	12	0.5357142857142857	0.9230769230769231	14	12	0	0	0	0.14285714285714285	14	2	15	0.0	0	0.5761577810367706	0.9437257186155246	0.7424737438218814	0.8540122062424732	0.7428499751755531	0.9493803920913099	0.8999309262891436	0.924549537945922	0	0	0.0	0.005793718021373325	0.005793718021373325
4172	0.03807350735956315	0.0017083957944799123	-0.0016918513984463164	0.95047525705299	-1	0	0	0.2	2	0.9230769230769231	12	0.5357142857142857	0.9230769230769231	14	12	0	0	0	0.14285714285714285	14	2	15	0.0	0	0.5927900821058458	0.9424362466951373	0.8240270505131091	0.8483320861175185	0.5611445808284831	0.942933407508659	0.8999309262891436	0.9198745372102529	0	0	0.0	-0.00016918513984463164	-0.00016918513984463164
2318	0.03454354295930723	0.006021100074477527	0.005303378246739897	0.9564168363979486	-1	0	0	0.2	2	0.9230769230769231	12	0.5357142857142857	0.9230769230769231	14	12	0	0	0	0.14285714285714285	14	2	15	0.0	0	0.5761577810367706	0.9437257186155246	0.7424737438218814	0.8538113925933074	0.7428499751755531	0.9413199537477431	0.8999309262891436	0.9207950002437127	0	0	0.0	0.005303378246739897	0.005303378246739897
3054	0.03295892438039105	0.005787760648503193	0.005161841176900022	0.9565406816410769	-1	0	0	0.2	2	0.9230769230769231	12	0.5357142857142857	0.9230769230769231	14	12	0	0	0	0.14285714285714285	14	2	15	0.0	0	0.5761577810367706	0.9437257186155246	0.7424737438218814	0.8540122062424732	0.7428499751755531	0.9493803920913099	0.8999309262891436	0.924549537945922	0	0	0.0	0.005161841176900022	0.005161841176900022
3269	0.03444159263889817	0.00571711618596446	0.0050162732023323305	0.9564574571823995	-1	0	0	0.2	2	0.9230769230769231	12	0.5357142857142857	0.9230769230769231	14	12	0	0	0	0.14285714285714285	14	2	15	0.0	0	0.5761577810367706	0.9437257186155246	0.7424737438218814	0.8540122062424732	0.7428499751755531	0.9413199537477431	0.8999309262891436	0.9208341258757499	0	0	0.0	0.0050162732023323305	0.0050162732023323305
3160	0.033554918107568	0.00521194267192672	0.004653326844421381	0.9568778920010212	-1	0	0	0.2	2	0.9230769230769231	12	0.5357142857142857	0.9230769230769231	14	12	0	0	0	0.14285714285714285	14	2	15	0.0	0	0.5761577810367706	0.9437257186155246	0.7424737438218814	0.8538113925933074	0.7428499751755531	0.9413199537477431	0.8999309262891436	0.9207950002437127	0	0	0.0	0.004653326844421381	0.004653326844421381
429	0.0017445421825399855	0.001726986994783265	-0.0017247926912079044	0.9832146365249959	-1	0	0	1.0	1	0	0	1.0	0	1	0	0	0	0	0.5	2	1	2	0.0	0	0	0	0	0	0	0	0	0	0	0	0	-0.00017247926912079044	-0.00017247926912079044
3498	0.03368635235016548	0.005920744512504104	0.0030836555810046028	0.9574002404209904	-1	0	0	0.2	2	0.9230769230769231	12	0.5357142857142857	0.9230769230769231	14	12	0	0	0	0.14285714285714285	14	2	15	0.0	0	0.6233022431612774	0.9433765334752222	0.905580357204337	0.8365357351255492	0.3346663477255696	0.9404483810850323	0.8999309262891436	0.9169601476579551	0	0	0.0	0.0030836555810046028	0.0030836555810046028
4079	0.03335419356701226	0.005375948591071032	0.005075470195353445	0.9567691287840826	-1	0	0	0.2	2	0.9230769230769231	12	0.5357142857142857	0.9230769230769231	14	12	0	0	0	0.14285714285714285	14	2	15	0.0	0	0.5761577810367706	0.9437257186155246	0.7424737438218814	0.8540122062424732	0.7428499751755531	0.9493803920913099	0.8999309262891436	0.924549537945922	0	0	0.0	0.005075470195353445	0.005075470195353445
1013	0.033481138641716125	0.006878028656102761	0.0012958469449085807	0.9360858857423839	-1	0	0	0.1	1	1.0	13	1.0	1.0	14	13	0	0	0	0.06666666666666667	15	1	15	0.0	0	0.5387782742466373	0.9496574017035927	0.7424737438218814	0.8435628968348673	0.7428499751755531	0.9413926212357256	0.8999309262891436	0.9217412044200591	0	0	0.0	0.0012958469449085807	0.0012958469449085807
4301	0.03026226642204888	0.008416688014967836	0.006019532145649744	0.6198764631745779	-1	0	0	0.2	2	0.9230769230769231	12	0.5357142857142857	0.9230769230769231	14	12	0	0	0	0.14285714285714285	14	2	15	0.0	0	0.5778173020963552	0.8791988497319729	0.5197849328998514	0.9109764578050935	0.7949682458185808	0.9644915920991446	0.8494839891327274	0.9267250216213309	0	0	0.0	0.006019532145649744	0.006019532145649744
4626	0.032248545751133305	0.009235072994263072	0.0010007707622994018	0.6059041262910485	-1	0	0	0.2	2	0.9230769230769231	12	0.5357142857142857	0.9230769230769231	14	12	0	0	0	0.14285714285714285	14	2	15	0.0	0	0.6074997026219944	0.8764717514247833	0.6888779387641183	0.9156272560445252	0.5404837651534107	0.966840166445495	0.8833595533581948	0.9290485053385421	0	0	0.0	0.0010007707622994018	0.0010007707622994018
154	0.002586176481821698	0.0020301134044182875	-0.00201577894054311	0.9844437015289551	-1	0	0	1.0	2	0.0	0	1.0	0	2	0	0	0	0	0.3333333333333333	3	1	3	0.0	1.0	0	0	0	0	0	0	0	0	0	0	0	-0.000201577894054311	-0.000201577894054311
595	0.0020303282504975915	0.0016834089723730173	-0.0016832020542945445	0.9835690332726774	-1	0	0	1.0	1	0	0	1.0	0	1	0	0	1	0	0.5	2	1	2	0.3333333333333333	0	0	0	0	0	0	0	0	0	0	0	0	-0.00016832020542945444	-0.00016832020542945444
740	0.001957746420366824	0.001617172390766575	-0.0016171363418717344	0.9838490929277828	-1	0	0	1.0	1	0	0	1.0	0	1	0	0	0	0	0.5	2	1	2	0.0	0	0	0	0	0	0	0	0	0	0	0	0	-0.00016171363418717344	-0.00016171363418717344
877	0.023992667473465578	0.006640362999632814	0.0028297090080499636	0.9787493635617971	-1	0	0	0.1	1	1.0	13	1.0	1.0	14	13	0	0	0	0.06666666666666667	15	1	15	0.0	0	0.5927900821058458	0.9498722172098395	0.8240270505131091	0.8504878708691671	0.5753310953292399	0.9441762466897239	0.8999309262891436	0.9243355014105187	0	0	0.0	0.0028297090080499636	0.0028297090080499636
4784	0.029854755023140844	0.0037101782390920454	0.002631444552927458	0.7909358919605198	-1	0	0	0.2	2	0.9230769230769231	12	0.5357142857142857	0.9230769230769231	14	12	0	0	0	0.14285714285714285	14	2	15	0.0	0	0.5778173020963552	0.8791988497319729	0.5197849328998514	0.9109764578050935	0.7949682458185808	0.9647492552786837	0.8494839891327274	0.9268957336368456	0	0	0.0	0.002631444552927458	0.002631444552927458
4196	0.015867272680964092	0.002244485203540721	0.0016702061743986126	0.9798954977814074	-1	0	0	0.3	3	0.8461538461538461	11	0.5357142857142857	0.8461538461538461	14	11	0	0	0	0.14285714285714285	14	2	15	0.0	0.15384615384615385	0.593619842635638	0.875344659273817	0.73648735134007	0.9108537452873735	0.7958876678466229	0.9584971075530502	0.8494839891327274	0.9220781917145654	0	0	0.0	0.0016702061743986126	0.0016702061743986126
4136	0.03422912834108424	0.006388752568476626	0.0060216057781470565	0.9567019634108772	-1	0	0	0.2	2	0.9230769230769231	12	0.5357142857142857	0.9230769230769231	14	12	0	0	0	0.14285714285714285	14	2	15	0.0	0	0.5761577810367706	0.9437257186155246	0.7424737438218814	0.8540122062424732	0.7428499751755531	0.9493803920913099	0.8999309262891436	0.924549537945922	0	0	0.0	0.0060216057781470565	0.0060216057781470565
4085	0.03371979121952594	0.0063550646382482725	0.005876625080111592	0.9567272686220136	-1	0	0	0.2	2	0.9230769230769231	12	0.5357142857142857	0.9230769230769231	14	12	0	0	0	0.14285714285714285	14	2	15	0.0	0	0.5761577810367706	0.9437257186155246	0.7424737438218814	0.8540122062424732	0.7428499751755531	0.9494220023101523	0.8999309262891436	0.9245696764685096	0	0	0.0	0.005876625080111592	0.005876625080111592
450	0.0017743407373955098	0.0017266660628861325	-0.0017244844832067937	0.983232359902213	-1	0	0	1.0	1	0	0	1.0	0	1	0	0	0	0	0.5	2	1	2	0.0	0	0	0	0	0	0	0	0	0	0	0	0	-0.00017244844832067937	-0.00017244844832067937
1240	0.030678904303390424	0.00547079405730316	0.0024406713830930466	0.9075952739325237	-1	0	0	0.1	1	1.0	13	1.0	1.0	14	13	0	0	0	0.06666666666666667	15	1	15	0.0	0	0.5692904353020688	0.9564207422090639	0.8240270505131091	0.8371247371208526	0.5103103733375972	0.9511280242644331	0.9135796402929074	0.9285537732301287	0	0	0.0	0.0024406713830930466	0.0024406713830930466
498	0.0019387483301207317	0.001593141528444697	-0.0015927635635643177	0.9836989137285783	-1	0	0	1.0	1	0	0	1.0	0	1	0	0	1	0	0.5	2	1	2	0.3333333333333333	0	0	0	0	0	0	0	0	0	0	0	0	-0.00015927635635643177	-0.00015927635635643177
1107	0.024996468395297945	0.00585671990889068	0.003268961390476294	0.9714765175332051	-1	0	0	0.1	1	1.0	13	1.0	1.0	14	13	0	0	0	0.06666666666666667	15	1	15	0.0	0	0.5927900821058458	0.9498722172098395	0.8240270505131091	0.8504878708691671	0.5880048840059494	0.9434266835065278	0.8999309262891436	0.924005377175428	0	0	0.0	0.003268961390476294	0.003268961390476294
3778	0.03316954035615546	0.004734654890958933	0.004513119110642921	0.9571178198809763	-1	0	0	0.2	2	0.9230769230769231	12	0.5357142857142857	0.9230769230769231	14	12	0	0	0	0.14285714285714285	14	2	15	0.0	0	0.5761577810367706	0.9437257186155246	0.7424737438218814	0.8540122062424732	0.7428499751755531	0.9413199537477431	0.8999309262891436	0.9208341258757499	0	0	0.0	0.004513119110642921	0.004513119110642921
4394	0.03308551970133634	0.005910617796798481	0.005735049117340634	0.9571751814080601	-1	0	0	0.2	2	0.9230769230769231	12	0.5357142857142857	0.9230769230769231	14	12	0	0	0	0.14285714285714285	14	2	15	0.0	0	0.5761577810367706	0.9437257186155246	0.7424737438218814	0.8540122062424732	0.7428499751755531	0.9490533891395424	0.8999309262891436	0.9243916473993898	0	0	0.0	0.005735049117340634	0.005735049117340634
4069	0.034441052882634264	0.006277855197486365	0.005439122003988568	0.9563629476181625	-1	0	0	0.2	2	0.9230769230769231	12	0.5357142857142857	0.9230769230769231	14	12	0	0	0	0.14285714285714285	14	2	15	0.0	0	0.5761577810367706	0.9437257186155246	0.7424737438218814	0.8540122062424732	0.7428499751755531	0.9413199537477431	0.8999309262891436	0.9208341258757499	0	0	0.0	0.005439122003988568	0.005439122003988568
1478	0.026879809513361108	0.006440674985769508	0.004639388986174308	0.9709900582989485	-1	0	0	0.1	1	1.0	13	1.0	1.0	14	13	0	0	0	0.06666666666666667	15	1	15	0.0	0	0.5761577810367706	0.9437257186155246	0.7424737438218814	0.8538113925933074	0.7428499751755531	0.9493803920913099	0.8999309262891436	0.9245120980265652	0	0	0.0	0.004639388986174308	0.004639388986174308
2989	0.033410776106129775	0.00446126200014598	-0.0013408997739260394	0.646565779242199	-1	0	0	0.2	2	0.9230769230769231	12	0.5357142857142857	0.9230769230769231	14	12	0	0	0	0.14285714285714285	14	2	15	0.0	0	0.6233022431612774	0.9433765334752222	0.905580357204337	0.8365357351255492	0.33190808164144353	0.9407713089503122	0.8999309262891436	0.917106752866041	0	0	0.0	-0.00013408997739260394	-0.00013408997739260394
952	0.02509528390068305	0.007497107004340465	0.0035730117949036868	0.9803723201421262	-1	0	0	0.1	1	1.0	13	1.0	1.0	14	13	0	0	0	0.06666666666666667	15	1	15	0.0	0	0.6211210171720498	0.9353334289837709	0.7424737438218814	0.9181513058234669	0.49779477411028966	0.9540190907315669	0.8999309262891436	0.937450280694932	0	0	0.0	0.0035730117949036868	0.0035730117949036868
594	0.0017806278836425928	0.0017275257894271577	-0.001725311195464114	0.9831849228597666	-1	0	0	1.0	1	0	0	1.0	0	1	0	0	0	0	0.5	2	1	2	0.0	0	0	0	0	0	0	0	0	0	0	0	0	-0.00017253111954641142	-0.00017253111954641142
1045	0.025935094972552763	0.0066981121185597636	0.0038483495117222185	0.9714985388450547	-1	0	0	0.1	1	1.0	13	1.0	1.0	14	13	0	0	0	0.06666666666666667	15	1	15	0.0	0	0.5927900821058458	0.9498722172098395	0.8240270505131091	0.8504878708691671	0.5880048840059494	0.9434266835065278	0.8999309262891436	0.924005377175428	0	0	0.0	0.0038483495117222185	0.0038483495117222185
3192	0.03364934127721736	0.0053123144822384135	0.0047125443000430945	0.9570987363788258	-1	0	0	0.2	2	0.9230769230769231	12	0.5357142857142857	0.9230769230769231	14	12	0	0	0	0.14285714285714285	14	2	15	0.0	0	0.5761577810367706	0.9437257186155246	0.7424737438218814	0.8540122062424732	0.7428499751755531	0.9413199537477431	0.8999309262891436	0.9208341258757499	0	0	0.0	0.0047125443000430945	0.0047125443000430945
2366	0.033933983811603424	0.0059878526961521785	0.005202181094242512	0.9567023562502092	-1	0	0	0.2	2	0.9230769230769231	12	0.5357142857142857	0.9230769230769231	14	12	0	0	0	0.14285714285714285	14	2	15	0.0	0	0.5761577810367706	0.9437257186155246	0.7424737438218814	0.8538113925933074	0.7428499751755531	0.9413199537477431	0.8999309262891436	0.9207950002437127	0	0	0.0	0.005202181094242512	0.005202181094242512
2173	0.021070685744421405	0.0059733100377644885	-0.005792314958869788	0.9353342519160811	-1	0	0	0.3	3	0.7692307692307693	10	0.234375	0.7692307692307693	13	10	1	0	0	1.0	8	8	15	0.0	0	0.590037641023127	0.9316205854281929	0.7424737438218814	0.8586392688286565	0.2777707714996415	0.9432246911655522	0.8999309262891436	0.9174880860721059	0	0	0.0	-0.0005792314958869788	-0.0005792314958869788
1698	0.03519910205582736	0.007384133444521231	0.005715381737845438	0.9559912594252653	-1	0	0	0.2	2	0.9230769230769231	12	0.5357142857142857	0.9230769230769231	14	12	0	0	0	0.14285714285714285	14	2	15	0.0	0	0.5761577810367706	0.9437257186155246	0.7424737438218814	0.8538113925933074	0.7428499751755531	0.9407087957014412	0.8999309262891436	0.9205269107455908	0	0	0.0	0.005715381737845438	0.005715381737845438
3914	0.034434557997971134	0.005905961970623707	0.0050435678814148704	0.9568408326956637	-1	0	0	0.2	2	0.9230769230769231	12	0.5357142857142857	0.9230769230769231	14	12	0	0	0	0.14285714285714285	14	2	15	0.0	0	0.5761577810367706	0.9437257186155246	0.7424737438218814	0.8540122062424732	0.7428499751755531	0.9413199537477431	0.8999309262891436	0.9208341258757499	0	0	0.0	0.0050435678814148704	0.0050435678814148704
550	0.019418470351783505	0.002233529163856218	-0.002232760943501235	0.9778843281385435	-1	0	0	0.16666666666666666	1	1.0	6	1.0	1.0	7	6	0	0	0	0.125	8	1	8	0.0	0	0.5622779210504143	0.9448593702159238	0.905580357204337	0.805831007839947	0.5973103192856962	0.872312808588544	0.9148453107246083	0.8871498451882863	0	0	0.0	-0.00022327609435012348	-0.00022327609435012348
1447	0.0275619383548288	0.006613816618937152	0.00485459287978824	0.9711000775105599	-1	0	0	0.1	1	1.0	13	1.0	1.0	14	13	0	0	0	0.06666666666666667	15	1	15	0.0	0	0.5761577810367706	0.9437257186155246	0.7424737438218814	0.8538113925933074	0.7428499751755531	0.9493803920913099	0.8999309262891436	0.9245120980265652	0	0	0.0	0.00485459287978824	0.00485459287978824
460	0.0016337717013418934	0.0015719924825457923	-0.0015719924824601707	0.9827043211459664	-1	0	0	0	0	0	0	1.0	0	0	0	0	1	0	1.0	1	1	1	0.25	0	0	0	0	0	0	0	0	0	0	0	0	-0.1	-0.1
651	0.01908901476167527	0.002993107632551743	-0.0029928725689509585	0.9765032867860022	-1	0	0	0.2	1	1.0	5	1.0	1.0	6	5	0	0	0	0.14285714285714285	7	1	7	0.0	0	0.49240615556716294	0.9546938854222302	0.9240360287265311	0.7294698108009167	0.4813441761938385	0.8815046848956332	0.9326496772460667	0.8824197366321881	0	0	0.0	-0.0002992872568950959	-0.0002992872568950959
2438	0.034610099272094304	0.006216061847672239	0.005167203277145581	0.9571091775494982	-1	0	0	0.2	2	0.9230769230769231	12	0.5357142857142857	0.9230769230769231	14	12	0	0	0	0.14285714285714285	14	2	15	0.0	0	0.5761577810367706	0.9437257186155246	0.7424737438218814	0.8538113925933074	0.7099262317164328	0.939077296641918	0.8931202652755689	0.9198197755361133	0	0	0.0	0.005167203277145581	0.005167203277145581
125	0.002642293297847659	0.002402027788963361	-0.0023936959709825816	0.9728024863164412	-1	0	0	0.3333333333333333	1	1.0	2	0.6666666666666666	0.5	1	1	2	2	0	0.6666666666666666	3	2	4	0.25	0	0.9904711954900736	0.5	0.4464053224830682	0.5	1.0	0.5	0.9300529615761741	0.5	1.0	1.0	0.0	-0.00023936959709825817	-0.00023936959709825817
209	0.010504590746501914	0.002930558889181847	-0.002535109691944193	0.9411962079093599	-1	0	0	0.2	1	1.0	5	1.0	1.0	6	5	0	0	0	0.14285714285714285	7	1	7	0.0	0	0.5053251048123645	0.916577135627784	0.6447352335959164	0.8092547787970185	0.7880327953210764	0.7971328483507608	0.8718929193303889	0.8502788339752112	0	0	0.0	-0.0002535109691944193	-0.0002535109691944193
657	0.0017745312467384957	0.001727299970660407	-0.001725074460201191	0.9831977750998733	-1	0	0	1.0	1	0	0	1.0	0	1	0	0	0	0	0.5	2	1	2	0.0	0	0	0	0	0	0	0	0	0	0	0	0	-0.0001725074460201191	-0.0001725074460201191
4486	0.030376451374204836	0.008805185876253981	0.005794478448739976	0.6195513119905649	-1	0	0	0.2	2	0.9230769230769231	12	0.5357142857142857	0.9230769230769231	14	12	0	0	0	0.14285714285714285	14	2	15	0.0	0	0.5778173020963552	0.8791988497319729	0.5197849328998514	0.9109764578050935	0.7949682458185808	0.9644915920991446	0.8494839891327274	0.9267250216213309	0	0	0.0	0.005794478448739976	0.005794478448739976
841	0.0020315947296180165	0.0017005657058549617	-0.0017005455464150193	0.9835623194896465	-1	0	0	1.0	1	0	0	1.0	0	1	0	0	1	0	0.5	2	1	2	0.3333333333333333	0	0	0	0	0	0	0	0	0	0	0	0	-0.00017005455464150194	-0.00017005455464150194
3349	0.03334867564501041	0.005727834530976511	0.00498060964344479	0.956712252623497	-1	0	0	0.2	2	0.9230769230769231	12	0.5357142857142857	0.9230769230769231	14	12	0	0	0	0.14285714285714285	14	2	15	0.0	0	0.5761577810367706	0.9437257186155246	0.7424737438218814	0.8540122062424732	0.7428499751755531	0.9493803920913099	0.8999309262891436	0.924549537945922	0	0	0.0	0.00498060964344479	0.00498060964344479
2944	0.03474781138089851	0.005765770849473403	0.004486594115768943	0.9571063519226106	-1	0	0	0.2	2	0.9230769230769231	12	0.5357142857142857	0.9230769230769231	14	12	0	0	0	0.14285714285714285	14	2	15	0.0	0	0.5761577810367706	0.9437257186155246	0.7424737438218814	0.8538113925933074	0.7428499751755531	0.9494425902282801	0.8999309262891436	0.9245422183882286	0	0	0.0	0.004486594115768943	0.004486594115768943
1582	0.028767891336467327	0.007648071254939525	0.0053270859633156	0.9705088219124426	-1	0	0	0.1	1	1.0	13	1.0	1.0	14	13	0	0	0	0.06666666666666667	15	1	15	0.0	0	0.5761577810367706	0.9437257186155246	0.7424737438218814	0.8538113925933074	0.7428499751755531	0.9413199537477431	0.8999309262891436	0.9207950002437127	0	0	0.0	0.0053270859633156	0.0053270859633156
2395	0.035393838835888654	0.006444349688785729	0.0052670152398445165	0.9568035933787615	-1	0	0	0.2	2	0.9230769230769231	12	0.5357142857142857	0.9230769230769231	14	12	0	0	0	0.14285714285714285	14	2	15	0.0	0	0.5761577810367706	0.9437257186155246	0.7424737438218814	0.8538113925933074	0.7428499751755531	0.9493803920913099	0.8999309262891436	0.9245120980265652	0	0	0.0	0.0052670152398445165	0.0052670152398445165
923	0.02686515450617615	0.005503805132034725	0.003989726665541296	0.9710694488375309	-1	0	0	0.1	1	1.0	13	1.0	1.0	14	13	0	0	0	0.06666666666666667	15	1	15	0.0	0	0.5761577810367706	0.9437257186155246	0.7424737438218814	0.8538113925933074	0.7428499751755531	0.9413199537477431	0.8999309262891436	0.9207950002437127	0	0	0.0	0.003989726665541296	0.003989726665541296
2320	0.034388764756006725	0.0060977401404571415	0.005379016372695148	0.9568471271484259	-1	0	0	0.2	2	0.9230769230769231	12	0.5357142857142857	0.9230769230769231	14	12	0	0	0	0.14285714285714285	14	2	15	0.0	0	0.5761577810367706	0.9437257186155246	0.7424737438218814	0.8538113925933074	0.7428499751755531	0.9413199537477431	0.8999309262891436	0.9207950002437127	0	0	0.0	0.005379016372695148	0.005379016372695148
4350	0.030087853959472673	0.0026709404105623013	0.0012024915025138198	0.8035259390590233	-1	0	0	0.2	2	0.9230769230769231	12	0.5357142857142857	0.9230769230769231	14	12	0	0	0	0.14285714285714285	14	2	15	0.0	0	0.5778173020963552	0.8791988497319729	0.5197849328998514	0.9109764578050935	0.7949682458185808	0.9608196435865103	0.8494839891327274	0.9243773288380697	0	0	0.0	0.0012024915025138198	0.0012024915025138198
4695	0.030595618518806867	0.003653901346885945	0.002782205795246009	0.793319244152796	-1	0	0	0.2	2	0.9230769230769231	12	0.5357142857142857	0.9230769230769231	14	12	0	0	0	0.14285714285714285	14	2	15	0.0	0	0.5778173020963552	0.8791988497319729	0.5197849328998514	0.9109764578050935	0.7962619716287007	0.9647094720218766	0.8494839891327274	0.9268693213386511	0	0	0.0	0.002782205795246009	0.002782205795246009
4721	0.03007496492442106	0.0035584792700906996	0.0025296002091941224	0.7851619112346633	-1	0	0	0.2	2	0.9230769230769231	12	0.5357142857142857	0.9230769230769231	14	12	0	0	0	0.14285714285714285	14	2	15	0.0	0	0.5778173020963552	0.8791988497319729	0.5197849328998514	0.9109764578050935	0.7949682458185808	0.9647492552786837	0.8494839891327274	0.9268957336368456	0	0	0.0	0.0025296002091941224	0.0025296002091941224
5006	0.0302652664872393	0.008411016728244824	0.0071740418656065594	0.6033638838129829	-1	0	0	0.2	2	0.9230769230769231	12	0.5357142857142857	0.9230769230769231	14	12	0	0	0	0.14285714285714285	14	2	15	0.0	0	0.5778173020963552	0.8791988497319729	0.5208987675665716	0.9107679900801054	0.790743649593011	0.9626092110279634	0.8494839891327274	0.9254432519847097	0	0	0.0	0.0071740418656065594	0.0071740418656065594
2414	0.03372967933983287	0.005619926864881857	0.0041482216751189864	0.9569360026504298	-1	0	0	0.2	2	0.9230769230769231	12	0.5357142857142857	0.9230769230769231	14	12	0	0	0	0.14285714285714285	14	2	15	0.0	0	0.5761577810367706	0.9437257186155246	0.7424737438218814	0.8538113925933074	0.7428499751755531	0.9493803920913099	0.8999309262891436	0.9245120980265652	0	0	0.0	0.0041482216751189864	0.0041482216751189864
4575	0.03146834942585449	0.009162420431736922	0.006149515575856855	0.618855998070712	-1	0	0	0.2	2	0.9230769230769231	12	0.5357142857142857	0.9230769230769231	14	12	0	0	0	0.14285714285714285	14	2	15	0.0	0	0.5778173020963552	0.8791988497319729	0.5197849328998514	0.9109764578050935	0.7949682458185808	0.9644915920991446	0.8494839891327274	0.9267250216213309	0	0	0.0	0.006149515575856855	0.006149515575856855
391	0.001774323945859189	0.001725250481200154	-0.0017231295536826625	0.9833092644827577	-1	0	0	1.0	1	0	0	1.0	0	1	0	0	0	0	0.5	2	1	2	0.0	0	0	0	0	0	0	0	0	0	0	0	0	-0.00017231295536826625	-0.00017231295536826625
4378	0.03376736549494202	0.005261159562286451	0.004792507206150539	0.9570338593904498	-1	0	0	0.2	2	0.9230769230769231	12	0.5357142857142857	0.9230769230769231	14	12	0	0	0	0.14285714285714285	14	2	15	0.0	0	0.5761577810367706	0.9437257186155246	0.7424737438218814	0.8540122062424732	0.7428499751755531	0.9490533891395424	0.8999309262891436	0.9243916473993898	0	0	0.0	0.004792507206150539	0.004792507206150539
1474	0.0282983669889845	0.007304791853747799	0.004790255835853585	0.9705581299656796	-1	0	0	0.1	1	1.0	13	1.0	1.0	14	13	0	0	0	0.06666666666666667	15	1	15	0.0	0	0.5387782742466373	0.9496574017035927	0.7424737438218814	0.8435628968348673	0.7428499751755531	0.9512244571284845	0.8999309262891436	0.9262809984203507	0	0	0.0	0.004790255835853585	0.004790255835853585
3546	0.022879608481817457	0.006722299510460315	-0.006714195188648428	0.9803344569772675	-1	0	0	0.2	2	0.9166666666666666	11	0.5384615384615384	0.9166666666666666	13	11	0	0	0	0.15384615384615385	13	2	14	0.0	0	0.4893705842204635	0.8761091387244606	0.7424737438218814	0.8079222846605348	0.7885785768860661	0.8822969965283968	0.8638645193220026	0.8584335291642142	0	0	0.0	-0.0006714195188648427	-0.0006714195188648427
757	0.009823650840645726	0.0024863725688569712	-0.002441110274835411	0.9590691242255196	-1	0	0	0.4	2	0.8	4	0.5833333333333334	0.4	3	2	3	1	0	0.75	4	3	7	0.1111111111111111	0	0.9191336551951921	0.7642971400348103	0.26312571293067455	0.9694223918046156	0.544798258606302	0.9475689592853328	0.8622845683075782	0.9247754064413556	1.0	0.3333333333333333	0.0	-0.0002441110274835411	-0.0002441110274835411
4081	0.03466529139944975	0.00704506174521924	0.006286111969991991	0.9563800648839775	-1	0	0	0.2	2	0.9230769230769231	12	0.5357142857142857	0.9230769230769231	14	12	0	0	0	0.14285714285714285	14	2	15	0.0	0	0.5761577810367706	0.9437257186155246	0.7424737438218814	0.8540122062424732	0.7428499751755531	0.9413199537477431	0.8999309262891436	0.9208341258757499	0	0	0.0	0.006286111969991991	0.006286111969991991
4457	0.03195791891726854	0.009795996834379617	0.006631789591441829	0.6068603840223192	-1	0	0	0.2	2	0.9230769230769231	12	0.5357142857142857	0.9230769230769231	14	12	0	0	0	0.14285714285714285	14	2	15	0.0	0	0.5778173020963552	0.8791988497319729	0.5197849328998514	0.9109764578050935	0.7949682458185808	0.9647492552786837	0.8494839891327274	0.9268957336368456	0	0	0.0	0.006631789591441829	0.006631789591441829
3725	0.03351047461775558	0.0064811711907813525	0.004957930080455065	0.9571836168822133	-1	0	0	0.2	2	0.9230769230769231	12	0.5357142857142857	0.9230769230769231	14	12	0	0	0	0.14285714285714285	14	2	15	0.0	0	0.5927900821058458	0.9424362466951373	0.8240270505131091	0.8483320861175185	0.7428499751755531	0.9484171680232893	0.8999309262891436	0.9224602219675613	0	0	0.0	0.004957930080455065	0.004957930080455065
2032	0.019969591315824774	0.0036261221728389795	-0.0033782950393317843	0.9646687290542449	-1	0	0	0.2	2	0.9230769230769231	12	0.38461538461538464	0.9230769230769231	14	12	0	0	0	0.23076923076923078	3	13	15	0.0	0	0.5692904353020688	0.9595611694434184	0.8240270505131091	0.8371247371208526	0.5103103733375972	0.9485137194887734	0.9122411032915803	0.9290652348176408	0	0	0.0	-0.00033782950393317844	-0.00033782950393317844
2136	0.03441538727109818	0.00548245078640773	0.004180699980491246	0.9569813501104975	-1	0	0	0.2	2	0.9230769230769231	12	0.5357142857142857	0.9230769230769231	14	12	0	0	0	0.14285714285714285	14	2	15	0.0	0	0.5761577810367706	0.9437257186155246	0.7424737438218814	0.8538113925933074	0.7428499751755531	0.9413199537477431	0.8999309262891436	0.9207950002437127	0	0	0.0	0.004180699980491246	0.004180699980491246
1141	0.02649351547550274	0.006739108970029745	0.0038659104861477555	0.9710595684411729	-1	0	0	0.1	1	1.0	13	1.0	1.0	14	13	0	0	0	0.06666666666666667	15	1	15	0.0	0	0.6233022431612774	0.9494546740758524	0.905580357204337	0.8390584272754869	0.3681390708447033	0.9417772720172299	0.9048691843268412	0.9209930323689569	0	0	0.0	0.0038659104861477555	0.0038659104861477555
3308	0.03376510362705389	0.00531347514415424	0.005067814985638103	0.9572499157948596	-1	0	0	0.2	2	0.9230769230769231	12	0.5357142857142857	0.9230769230769231	14	12	0	0	0	0.14285714285714285	14	2	15	0.0	0	0.5761577810367706	0.9437257186155246	0.7424737438218814	0.8540122062424732	0.7428499751755531	0.9494220023101523	0.8999309262891436	0.9245696764685096	0	0	0.0	0.005067814985638103	0.005067814985638103
1168	0.027094112123234676	0.0030145685568079123	0.0007479856414749185	0.9796418690420651	-1	0	0	0.1	1	1.0	12	1.0	1.0	13	12	0	0	0	0.07142857142857142	14	1	14	0.0	0	0.5622779210504143	0.9493261935675861	0.7424737438218814	0.8368697543706671	0.7428499751755531	0.9143573606500315	0.8999309262891436	0.9097976729626346	0	0	0.0	0.0007479856414749185	0.0007479856414749185
2455	0.03404467773169851	0.006283736312432237	0.005185133839723813	0.9568451351609061	-1	0	0	0.2	2	0.9230769230769231	12	0.5357142857142857	0.9230769230769231	14	12	0	0	0	0.14285714285714285	14	2	15	0.0	0	0.5761577810367706	0.9437257186155246	0.7424737438218814	0.8540122062424732	0.7428499751755531	0.9493803920913099	0.8999309262891436	0.924549537945922	0	0	0.0	0.005185133839723813	0.005185133839723813
3664	0.03407722458236934	0.0052931579110973735	0.004796427493638402	0.9566233883839433	-1	0	0	0.2	2	0.9230769230769231	12	0.5357142857142857	0.9230769230769231	14	12	0	0	0	0.14285714285714285	14	2	15	0.0	0	0.5761577810367706	0.9437257186155246	0.7424737438218814	0.8540122062424732	0.7428499751755531	0.9493803920913099	0.8999309262891436	0.924549537945922	0	0	0.0	0.004796427493638402	0.004796427493638402
2045	0.034543835577722684	0.006705266868278642	0.005825972611325023	0.9567761494040221	-1	0	0	0.2	2	0.9230769230769231	12	0.5357142857142857	0.9230769230769231	14	12	0	0	0	0.14285714285714285	14	2	15	0.0	0	0.5761577810367706	0.9437257186155246	0.7424737438218814	0.8538113925933074	0.7428499751755531	0.9413199537477431	0.8999309262891436	0.9207950002437127	0	0	0.0	0.005825972611325023	0.005825972611325023
899	0.02716004071408334	0.0068186978155021435	0.00368925554371687	0.9704777512789549	-1	0	0	0.1	1	1.0	13	1.0	1.0	14	13	0	0	0	0.06666666666666667	15	1	15	0.0	0	0.6233022431612774	0.9494546740758524	0.905580357204337	0.8390584272754869	0.3681390708447033	0.9417772720172299	0.9048691843268412	0.9209930323689569	0	0	0.0	0.00368925554371687	0.00368925554371687
2892	0.03390205896183394	0.0063945259641636065	0.005779471531844471	0.9568600930053042	-1	0	0	0.2	2	0.9230769230769231	12	0.5357142857142857	0.9230769230769231	14	12	0	0	0	0.14285714285714285	14	2	15	0.0	0	0.5761577810367706	0.9437257186155246	0.7424737438218814	0.8540122062424732	0.7428499751755531	0.9413199537477431	0.8999309262891436	0.9208341258757499	0	0	0.0	0.005779471531844471	0.005779471531844471
1265	0.0274317347540943	0.006203275190061732	0.004492139585375626	0.9707049305539949	-1	0	0	0.1	1	1.0	13	1.0	1.0	14	13	0	0	0	0.06666666666666667	15	1	15	0.0	0	0.5761577810367706	0.9437257186155246	0.7424737438218814	0.8538113925933074	0.7428499751755531	0.9413199537477431	0.8999309262891436	0.9207950002437127	0	0	0.0	0.004492139585375626	0.004492139585375626
3222	0.033775795658758774	0.005530191478819123	0.00518343308361969	0.957194240619212	-1	0	0	0.2	2	0.9230769230769231	12	0.5357142857142857	0.9230769230769231	14	12	0	0	0	0.14285714285714285	14	2	15	0.0	0	0.5761577810367706	0.9437257186155246	0.7424737438218814	0.8540122062424732	0.7428499751755531	0.9413199537477431	0.8999309262891436	0.9208341258757499	0	0	0.0	0.00518343308361969	0.00518343308361969
1263	0.030365479310716956	0.006042112215995863	0.004349868345295318	0.9771405619121999	-1	0	0	0.1111111111111111	1	1.0	11	1.0	1.0	12	11	0	0	0	0.07692307692307693	13	1	13	0.0	0	0.6297744590362468	0.8877309059713105	0.73648735134007	0.8850261996085246	0.5553076629035776	0.9590304882666109	0.826665264422969	0.9183841714390553	0	0	0.0	0.004349868345295318	0.004349868345295318
1143	0.027722067209873715	0.006299881033821634	0.004541524340883633	0.9703708914362857	-1	0	0	0.1	1	1.0	13	1.0	1.0	14	13	0	0	0	0.06666666666666667	15	1	15	0.0	0	0.5761577810367706	0.9437257186155246	0.7424737438218814	0.8538113925933074	0.7428499751755531	0.9413199537477431	0.8999309262891436	0.9207950002437127	0	0	0.0	0.004541524340883633	0.004541524340883633
4977	0.030169436980864505	0.009874587145201102	0.0063464646765445	0.611906598794353	-1	0	0	0.2	2	0.9230769230769231	12	0.5357142857142857	0.9230769230769231	14	12	0	0	0	0.14285714285714285	14	2	15	0.0	0	0.5778173020963552	0.8791988497319729	0.5197849328998514	0.9109764578050935	0.7962619716287007	0.964452827356481	0.8494839891327274	0.926699410166319	0	0	0.0	0.0063464646765445	0.0063464646765445
4380	0.030543583071620483	0.0065044683909096694	0.004572810721994548	0.9796259670591883	-1	0	0	0.2	2	0.9230769230769231	12	0.5357142857142857	0.9230769230769231	14	12	0	0	0	0.14285714285714285	14	2	15	0.0	0	0.5757626511770383	0.9473281199911049	0.7424737438218814	0.8540122062424732	0.7428499751755531	0.9493803920913099	0.8999309262891436	0.9261604002779532	0	0	0.0	0.004572810721994548	0.004572810721994548
2620	0.034625661924491694	0.005733895907771419	0.004350622265861817	0.9568584227677285	-1	0	0	0.2	2	0.9230769230769231	12	0.5357142857142857	0.9230769230769231	14	12	0	0	0	0.14285714285714285	14	2	15	0.0	0	0.5761577810367706	0.9437257186155246	0.7424737438218814	0.8538113925933074	0.7428499751755531	0.9493803920913099	0.8999309262891436	0.9245120980265652	0	0	0.0	0.004350622265861817	0.004350622265861817
4517	0.030119213816427612	0.009084548279140564	0.00602625404707525	0.6182814794327629	-1	0	0	0.2	2	0.9230769230769231	12	0.5357142857142857	0.9230769230769231	14	12	0	0	0	0.14285714285714285	14	2	15	0.0	0	0.5778173020963552	0.8791988497319729	0.5197849328998514	0.9109764578050935	0.7949682458185808	0.9644915920991446	0.8494839891327274	0.9267250216213309	0	0	0.0	0.00602625404707525	0.00602625404707525
3048	0.03404664196358038	0.006256891079297107	0.005965806488174846	0.9571074218789284	-1	0	0	0.2	2	0.9230769230769231	12	0.5357142857142857	0.9230769230769231	14	12	0	0	0	0.14285714285714285	14	2	15	0.0	0	0.5761577810367706	0.9437257186155246	0.7424737438218814	0.8540122062424732	0.7428499751755531	0.9412936715471617	0.8999309262891436	0.920822565552459	0	0	0.0	0.005965806488174846	0.005965806488174846
466	0.03209566722519629	0.0018488619110979942	-0.001389740329979255	0.5202293685179316	-1	0	0	0.1	1	1.0	13	1.0	1.0	14	13	0	0	0	0.06666666666666667	15	1	15	0.0	0	0.5671092093128413	0.9448315132950764	0.7424737438218814	0.9207791215118377	0.49779477411028966	0.9542198789882472	0.8999309262891436	0.9414135858094266	0	0	0.0	-0.0001389740329979255	-0.0001389740329979255
341	0.0018658977280952777	0.0018195648507799158	-0.0018174583542928198	0.9834941393603666	-1	0	0	1.0	1	0	0	1.0	0	0	0	1	2	0	0.5	2	1	2	0.3333333333333333	0	0	0	0	0	0	0	0	0	0	0	0	-0.1	-0.1
3438	0.03412682200212359	0.0056424606375075955	0.005263501506910195	0.9571789001246911	-1	0	0	0.2	2	0.9230769230769231	12	0.5357142857142857	0.9230769230769231	14	12	0	0	0	0.14285714285714285	14	2	15	0.0	0	0.5761577810367706	0.9437257186155246	0.7424737438218814	0.8540122062424732	0.7428499751755531	0.9411522965996446	0.8999309262891436	0.9207604379773524	0	0	0.0	0.005263501506910195	0.005263501506910195
3408	0.033499625232628796	0.006647610442034965	0.005975900326349478	0.9569679128823723	-1	0	0	0.2	2	0.9230769230769231	12	0.5357142857142857	0.9230769230769231	14	12	0	0	0	0.14285714285714285	14	2	15	0.0	0	0.5761577810367706	0.9437257186155246	0.7424737438218814	0.8540122062424732	0.7099262317164328	0.9362945536905489	0.8931202652755689	0.9186810679346243	0	0	0.0	0.005975900326349478	0.005975900326349478
3443	0.03392092084019896	0.005321445159608065	0.0049573377186969475	0.9580594538404257	-1	0	0	0.2	2	0.9230769230769231	12	0.5357142857142857	0.9230769230769231	14	12	0	0	0	0.14285714285714285	14	2	15	0.0	0	0.5761577810367706	0.9437257186155246	0.7424737438218814	0.8531685620898334	0.7428499751755531	0.9407087957014412	0.8999309262891436	0.9204014581622297	0	0	0.0	0.0049573377186969475	0.0049573377186969475
1856	0.034368630034527205	0.006494659998268051	0.006086116680215061	0.9568728431705631	-1	0	0	0.2	2	0.9230769230769231	12	0.5357142857142857	0.9230769230769231	14	12	0	0	0	0.14285714285714285	14	2	15	0.0	0	0.5761577810367706	0.9437257186155246	0.7424737438218814	0.8540122062424732	0.7428499751755531	0.9493803920913099	0.8999309262891436	0.924549537945922	0	0	0.0	0.006086116680215061	0.006086116680215061
1978	0.034297845812211	0.005135973116936759	0.004696458738980644	0.957479681891306	-1	0	0	0.2	2	0.9230769230769231	12	0.5357142857142857	0.9230769230769231	14	12	0	0	0	0.14285714285714285	14	2	15	0.0	0	0.5761577810367706	0.9437257186155246	0.7424737438218814	0.8538113925933074	0.7428499751755531	0.9413199537477431	0.8999309262891436	0.9207950002437127	0	0	0.0	0.004696458738980644	0.004696458738980644
541	0.0018979262397040221	0.0015696851346660423	-0.0015696750559267736	0.9837681441720827	-1	0	0	1.0	1	0	0	1.0	0	1	0	0	0	0	0.5	2	1	2	0.0	0	0	0	0	0	0	0	0	0	0	0	0	-0.00015696750559267736	-0.00015696750559267736
2504	0.034508214860509194	0.005811886901983997	0.005112884548993233	0.9566319954759261	-1	0	0	0.2	2	0.9230769230769231	12	0.5357142857142857	0.9230769230769231	14	12	0	0	0	0.14285714285714285	14	2	15	0.0	0	0.5761577810367706	0.9437257186155246	0.7424737438218814	0.8538113925933074	0.7428499751755531	0.9413199537477431	0.8999309262891436	0.9207950002437127	0	0	0.0	0.005112884548993233	0.005112884548993233
2233	0.03489231737250316	0.006150449528219479	0.005151129381422268	0.9567295782276998	-1	0	0	0.2	2	0.9230769230769231	12	0.5357142857142857	0.9230769230769231	14	12	0	0	0	0.14285714285714285	14	2	15	0.0	0	0.5761577810367706	0.9437257186155246	0.7424737438218814	0.8538113925933074	0.7428499751755531	0.9409300140146332	0.8999309262891436	0.9206237450896828	0	0	0.0	0.005151129381422268	0.005151129381422268
3116	0.03383447007674647	0.0066525222644683996	0.0061936110889081256	0.9570628522821103	-1	0	0	0.2	2	0.9230769230769231	12	0.5357142857142857	0.9230769230769231	14	12	0	0	0	0.14285714285714285	14	2	15	0.0	0	0.5761577810367706	0.9437257186155246	0.7424737438218814	0.8540122062424732	0.7428499751755531	0.9413199537477431	0.8999309262891436	0.9208341258757499	0	0	0.0	0.0061936110889081256	0.0061936110889081256
598	0.0017447984633052881	0.0017258463639310178	-0.0017236783586268897	0.9832740608387383	-1	0	0	1.0	1	0	0	1.0	0	1	0	0	0	0	0.5	2	1	2	0.0	0	0	0	0	0	0	0	0	0	0	0	0	-0.00017236783586268897	-0.00017236783586268897
1859	0.03374371745431814	0.00598059378881468	0.005640395580188763	0.9567224814027885	-1	0	0	0.2	2	0.9230769230769231	12	0.5357142857142857	0.9230769230769231	14	12	0	0	0	0.14285714285714285	14	2	15	0.0	0	0.5761577810367706	0.9437257186155246	0.7424737438218814	0.8540122062424732	0.7428499751755531	0.9493803920913099	0.8999309262891436	0.924549537945922	0	0	0.0	0.005640395580188763	0.005640395580188763
3139	0.03392586457337021	0.005742082604752531	0.004911113719261582	0.9570323346110075	-1	0	0	0.2	2	0.9230769230769231	12	0.5357142857142857	0.9230769230769231	14	12	0	0	0	0.14285714285714285	14	2	15	0.0	0	0.5761577810367706	0.9437257186155246	0.7424737438218814	0.8540122062424732	0.7428499751755531	0.9413199537477431	0.8999309262891436	0.9208341258757499	0	0	0.0	0.004911113719261582	0.004911113719261582
4959	0.037248568477950376	0.008463014613239166	-0.008335610240650436	0.6834203323666777	-1	0	0	0.2	2	0.9230769230769231	12	0.5357142857142857	0.9230769230769231	14	12	0	0	0	0.14285714285714285	14	2	15	0.0	0	0.593619842635638	0.8863717110284318	0.7376011860067904	0.9126734816711913	0.8481498087244148	0.9673155862411474	0.8494839891327274	0.9306156356070248	0	0	0.0	-0.0008335610240650436	-0.0008335610240650436
1441	0.027202712373444557	0.006726559740859115	0.004794079598806105	0.9706128775023086	-1	0	0	0.1	1	1.0	13	1.0	1.0	14	13	0	0	0	0.06666666666666667	15	1	15	0.0	0	0.5761577810367706	0.9437257186155246	0.7424737438218814	0.8538113925933074	0.7428499751755531	0.9413199537477431	0.8999309262891436	0.9207950002437127	0	0	0.0	0.004794079598806105	0.004794079598806105
2330	0.03221682669145167	0.005702735183515244	0.005389601343001984	0.9571736700879818	-1	0	0	0.2	2	0.9230769230769231	12	0.5357142857142857	0.9230769230769231	14	12	0	0	0	0.14285714285714285	14	2	15	0.0	0	0.5761577810367706	0.9437257186155246	0.7424737438218814	0.8540122062424732	0.7428499751755531	0.9493803920913099	0.8999309262891436	0.924549537945922	0	0	0.0	0.005389601343001984	0.005389601343001984
2613	0.033956744778692906	0.005394378187854768	0.004998684723667855	0.9570414626049804	-1	0	0	0.2	2	0.9230769230769231	12	0.5357142857142857	0.9230769230769231	14	12	0	0	0	0.14285714285714285	14	2	15	0.0	0	0.5761577810367706	0.9437257186155246	0.7424737438218814	0.8540122062424732	0.7428499751755531	0.9413199537477431	0.8999309262891436	0.9208341258757499	0	0	0.0	0.004998684723667855	0.004998684723667855
939	0.026117783318130666	0.006896970247774192	0.004430818776625745	0.9699097044340061	-1	0	0	0.1	1	1.0	13	1.0	1.0	14	13	0	0	0	0.06666666666666667	15	1	15	0.0	0	0.5927900821058458	0.9498722172098395	0.8240270505131091	0.8504878708691671	0.5880048840059494	0.9434266835065278	0.8999309262891436	0.924005377175428	0	0	0.0	0.004430818776625745	0.004430818776625745
1688	0.03372168257439358	0.005375807511926836	0.0047799988297229715	0.9564756807948138	-1	0	0	0.2	2	0.9230769230769231	12	0.5357142857142857	0.9230769230769231	14	12	0	0	0	0.14285714285714285	14	2	15	0.0	0	0.5761577810367706	0.9437257186155246	0.7424737438218814	0.8538113925933074	0.7428499751755531	0.9413199537477431	0.8999309262891436	0.9207950002437127	0	0	0.0	0.0047799988297229715	0.0047799988297229715
2595	0.03409801920265816	0.006237019147867888	0.005761471508195247	0.9569694016323588	-1	0	0	0.2	2	0.9230769230769231	12	0.5357142857142857	0.9230769230769231	14	12	0	0	0	0.14285714285714285	14	2	15	0.0	0	0.5761577810367706	0.9437257186155246	0.7424737438218814	0.8540122062424732	0.7428499751755531	0.9413199537477431	0.8999309262891436	0.9208341258757499	0	0	0.0	0.005761471508195247	0.005761471508195247
1450	0.034248549073637544	0.007390711124018953	0.0054889492836448965	0.9568580876615415	-1	0	0	0.2	2	0.9230769230769231	12	0.5357142857142857	0.9230769230769231	14	12	0	0	0	0.14285714285714285	14	2	15	0.0	0	0.5761577810367706	0.9437257186155246	0.7424737438218814	0.8538113925933074	0.7428499751755531	0.9493803920913099	0.8999309262891436	0.9245120980265652	0	0	0.0	0.0054889492836448965	0.0054889492836448965
3717	0.021925449427732904	0.007288528145201096	-0.0071825138914257	0.981154327806439	-1	0	0	0.2	2	0.9166666666666666	11	0.5384615384615384	0.9166666666666666	13	11	0	0	0	0.15384615384615385	13	2	14	0.0	0	0.4893705842204635	0.8761091387244606	0.7424737438218814	0.8079222846605348	0.7867397328299821	0.8824109498044956	0.8638645193220026	0.8584779918400754	0	0	0.0	-0.00071825138914257	-0.00071825138914257
1799	0.0345054388638631	0.005830582520114452	0.0050923005681941325	0.9564358244903673	-1	0	0	0.2	2	0.9230769230769231	12	0.5357142857142857	0.9230769230769231	14	12	0	0	0	0.14285714285714285	14	2	15	0.0	0	0.5761577810367706	0.9437257186155246	0.7424737438218814	0.8538113925933074	0.7428499751755531	0.9413199537477431	0.8999309262891436	0.9207950002437127	0	0	0.0	0.0050923005681941325	0.0050923005681941325
4302	0.03385017105720868	0.006093281549992514	0.005463315200688851	0.9569354682554118	-1	0	0	0.2	2	0.9230769230769231	12	0.5357142857142857	0.9230769230769231	14	12	0	0	0	0.14285714285714285	14	2	15	0.0	0	0.5761577810367706	0.9437257186155246	0.7424737438218814	0.8540122062424732	0.7428499751755531	0.9474378475808908	0.8999309262891436	0.9236210791499656	0	0	0.0	0.005463315200688851	0.005463315200688851
1373	0.0343984927703195	0.006876685779366491	0.00551063977632479	0.9568868448506649	-1	0	0	0.2	2	0.9230769230769231	12	0.5357142857142857	0.9230769230769231	14	12	0	0	0	0.14285714285714285	14	2	15	0.0	0	0.5761577810367706	0.9437257186155246	0.7424737438218814	0.8538113925933074	0.7428499751755531	0.9493803920913099	0.8999309262891436	0.9245120980265652	0	0	0.0	0.00551063977632479	0.00551063977632479
2520	0.03474344571833093	0.006707738202220802	0.0059660146566674925	0.9569535484184883	-1	0	0	0.2	2	0.9230769230769231	12	0.5357142857142857	0.9230769230769231	14	12	0	0	0	0.14285714285714285	14	2	15	0.0	0	0.5761577810367706	0.9437257186155246	0.7424737438218814	0.8540122062424732	0.7428499751755531	0.9413199537477431	0.8999309262891436	0.9208341258757499	0	0	0.0	0.0059660146566674925	0.0059660146566674925
2864	0.03350907539596898	0.006518641064078533	0.005912212962316619	0.9572172416115989	-1	0	0	0.2	2	0.9230769230769231	12	0.5357142857142857	0.9230769230769231	14	12	0	0	0	0.14285714285714285	14	2	15	0.0	0	0.5761577810367706	0.9437257186155246	0.7424737438218814	0.8540122062424732	0.7428499751755531	0.9490533891395424	0.8999309262891436	0.9243916473993898	0	0	0.0	0.005912212962316619	0.005912212962316619
4087	0.03272876619074103	0.006390156350144098	0.0035758549364615774	0.9557837385535637	-1	0	0	0.2	2	0.9230769230769231	12	0.5357142857142857	0.9230769230769231	14	12	0	0	0	0.14285714285714285	14	2	15	0.0	0	0.5692904353020688	0.9564941330887807	0.8240270505131091	0.8377007803030031	0.5103103733375972	0.9440790819772747	0.8999309262891436	0.9254830954825812	0	0	0.0	0.0035758549364615774	0.0035758549364615774
3368	0.03407462478821827	0.006314649588019186	0.005923852511294295	0.9565291835368009	-1	0	0	0.2	2	0.9230769230769231	12	0.5357142857142857	0.9230769230769231	14	12	0	0	0	0.14285714285714285	14	2	15	0.0	0	0.5761577810367706	0.9437257186155246	0.7424737438218814	0.8540122062424732	0.7428499751755531	0.9493803920913099	0.8999309262891436	0.924549537945922	0	0	0.0	0.005923852511294295	0.005923852511294295
2815	0.033927782797395334	0.0057344039014439055	0.0048661127596229805	0.9565465797224477	-1	0	0	0.2	2	0.9230769230769231	12	0.5357142857142857	0.9230769230769231	14	12	0	0	0	0.14285714285714285	14	2	15	0.0	0	0.5761577810367706	0.9437257186155246	0.7424737438218814	0.8538113925933074	0.7428499751755531	0.9413199537477431	0.8999309262891436	0.9207950002437127	0	0	0.0	0.0048661127596229805	0.0048661127596229805
1523	0.026898322053896005	0.0066065423652375615	0.004275988281626077	0.9704772150551549	-1	0	0	0.1	1	1.0	13	1.0	1.0	14	13	0	0	0	0.06666666666666667	15	1	15	0.0	0	0.5761577810367706	0.9437257186155246	0.7424737438218814	0.8538113925933074	0.7428499751755531	0.9493803920913099	0.8999309262891436	0.9245120980265652	0	0	0.0	0.004275988281626077	0.004275988281626077
2568	0.034028458742860486	0.005930413340401844	0.00530349058939013	0.9565369165069753	-1	0	0	0.2	2	0.9230769230769231	12	0.5357142857142857	0.9230769230769231	14	12	0	0	0	0.14285714285714285	14	2	15	0.0	0	0.5761577810367706	0.9437257186155246	0.7424737438218814	0.8540122062424732	0.7428499751755531	0.9413199537477431	0.8999309262891436	0.9208341258757499	0	0	0.0	0.00530349058939013	0.00530349058939013
3040	0.0330823080709952	0.005816646905955691	0.00558278155753601	0.9572608749735911	-1	0	0	0.2	2	0.9230769230769231	12	0.5357142857142857	0.9230769230769231	14	12	0	0	0	0.14285714285714285	14	2	15	0.0	0	0.5761577810367706	0.9437257186155246	0.7424737438218814	0.8540122062424732	0.7428499751755531	0.9494220023101523	0.8999309262891436	0.9245696764685096	0	0	0.0	0.00558278155753601	0.00558278155753601
2551	0.03388975639050609	0.0071003360874453345	0.004378198585772013	0.9600138783414922	-1	0	0	0.2	2	0.9230769230769231	12	0.5357142857142857	0.9230769230769231	14	12	0	0	0	0.14285714285714285	14	2	15	0.0	0	0.5927900821058458	0.9424362466951373	0.8240270505131091	0.8477554848434595	0.7428499751755531	0.9484171680232893	0.8999309262891436	0.9223534729473176	0	0	0.0	0.004378198585772013	0.004378198585772013
4686	0.032953355341395686	0.006381602591932683	0.005985513279628807	0.9583795782045752	-1	0	0	0.2	2	0.9230769230769231	12	0.5357142857142857	0.9230769230769231	14	12	0	0	0	0.14285714285714285	14	2	15	0.0	0	0.5761577810367706	0.9437257186155246	0.7424737438218814	0.8540122062424732	0.7428499751755531	0.9493803920913099	0.8999309262891436	0.924549537945922	0	0	0.0	0.005985513279628807	0.005985513279628807
40	0.0016816425753003344	0.001631640921438669	-0.0016316409210698486	0.9852531445430512	-1	0	0	0	0	0	0	1.0	0	0	0	0	2	0	1.0	1	1	1	0.5	0	0	0	0	0	0	0	0	0	0	0	0	-0.1	-0.1
3695	0.0340662934396726	0.005929917503017004	0.005329152578756081	0.9563943935639443	-1	0	0	0.2	2	0.9230769230769231	12	0.5357142857142857	0.9230769230769231	14	12	0	0	0	0.14285714285714285	14	2	15	0.0	0	0.5761577810367706	0.9437257186155246	0.7424737438218814	0.8540122062424732	0.7428499751755531	0.9412936715471617	0.8999309262891436	0.920822565552459	0	0	0.0	0.005329152578756081	0.005329152578756081
4250	0.031219783876284556	0.00948106470140636	0.00590834857789153	0.6170787089724952	-1	0	0	0.2	2	0.9230769230769231	12	0.5357142857142857	0.9230769230769231	14	12	0	0	0	0.14285714285714285	14	2	15	0.0	0	0.5778173020963552	0.8791988497319729	0.5197849328998514	0.9109764578050935	0.7949682458185808	0.9647492552786837	0.8494839891327274	0.9268957336368456	0	0	0.0	0.00590834857789153	0.00590834857789153
2023	0.03432397014266134	0.006477794383926332	0.004676124815662454	0.957040392062239	-1	0	0	0.2	2	0.9230769230769231	12	0.5357142857142857	0.9230769230769231	14	12	0	0	0	0.14285714285714285	14	2	15	0.0	0	0.5761577810367706	0.9437257186155246	0.7424737438218814	0.8538113925933074	0.7428499751755531	0.9493803920913099	0.8999309262891436	0.9245120980265652	0	0	0.0	0.004676124815662454	0.004676124815662454
4091	0.03438857002960902	0.00529501390708575	0.005146984734869166	0.9572886281990448	-1	0	0	0.2	2	0.9230769230769231	12	0.5357142857142857	0.9230769230769231	14	12	0	0	0	0.14285714285714285	14	2	15	0.0	0	0.5761577810367706	0.9437257186155246	0.7424737438218814	0.8542214168616842	0.7428499751755531	0.9348726558080498	0.8999309262891436	0.9181336627904348	0	0	0.0	0.005146984734869166	0.005146984734869166
440	0.0017669316841767541	0.0017259416038796806	-0.001723789394446135	0.9832719848128285	-1	0	0	1.0	1	0	0	1.0	0	1	0	0	0	0	0.5	2	1	2	0.0	0	0	0	0	0	0	0	0	0	0	0	0	-0.0001723789394446135	-0.0001723789394446135
792	0.026194757454198556	0.005955050869463237	0.0036265895429615923	0.969456428773437	-1	0	0	0.1	1	1.0	13	1.0	1.0	14	13	0	0	0	0.06666666666666667	15	1	15	0.0	0	0.5927900821058458	0.9498722172098395	0.8240270505131091	0.8504878708691671	0.7099262317164328	0.947023366484649	0.8931202652755689	0.9256160397773046	0	0	0.0	0.0036265895429615923	0.0036265895429615923
4581	0.029539259703095722	0.0030572167174209718	0.00184665668982681	0.6659592244982618	-1	0	0	0.2	2	0.9230769230769231	12	0.5357142857142857	0.9230769230769231	14	12	0	0	0	0.14285714285714285	14	2	15	0.0	0	0.5778173020963552	0.8791988497319729	0.5197849328998514	0.9109764578050935	0.7949682458185808	0.9647492552786837	0.8494839891327274	0.9268957336368456	0	0	0.0	0.00184665668982681	0.00184665668982681
4013	0.043853026354308704	0.005384414440923746	-0.004571885166875149	0.7129527746546965	-1	0	0	0.2	2	0.9230769230769231	12	0.5357142857142857	0.9230769230769231	14	12	0	0	0	0.14285714285714285	14	2	15	0.0	0	0.5387782742466373	0.9497149974001557	0.7424737438218814	0.8484750913865274	0.7428499751755531	0.9239367445815163	0.8999309262891436	0.9157592469251027	0	0	0.0	-0.00045718851668751485	-0.00045718851668751485
3559	0.03332200842625457	0.0058067000176955435	0.005350881790509633	0.9570997827329023	-1	0	0	0.2	2	0.9230769230769231	12	0.5357142857142857	0.9230769230769231	14	12	0	0	0	0.14285714285714285	14	2	15	0.0	0	0.5761577810367706	0.9437257186155246	0.7424737438218814	0.8540122062424732	0.7428499751755531	0.9490533891395424	0.8999309262891436	0.9243916473993898	0	0	0.0	0.005350881790509633	0.005350881790509633
1638	0.027426807136483978	0.006102710754504559	0.00460441099906881	0.9712416925502657	-1	0	0	0.1	1	1.0	13	1.0	1.0	14	13	0	0	0	0.06666666666666667	15	1	15	0.0	0	0.5761577810367706	0.9437257186155246	0.7424737438218814	0.8538113925933074	0.7428499751755531	0.9413199537477431	0.8999309262891436	0.9207950002437127	0	0	0.0	0.00460441099906881	0.00460441099906881
2976	0.035773147750341676	0.0017863359415958634	0.0015578820340473784	0.9465702387925977	-1	0	0	0.1	1	1.0	13	1.0	1.0	14	13	0	0	0	0.06666666666666667	15	1	15	0.0	0	0.5622779210504143	0.9511157836134307	0.7435875784886015	0.8294471440470751	0.7428499751755531	0.9346810970940893	0.8999309262891436	0.9171018988041513	0	0	0.0	0.0015578820340473784	0.0015578820340473784
1851	0.03378898583725223	0.005906085681754706	0.004484189090816897	0.9569649333224842	-1	0	0	0.2	2	0.9230769230769231	12	0.5357142857142857	0.9230769230769231	14	12	0	0	0	0.14285714285714285	14	2	15	0.0	0	0.5761577810367706	0.9437257186155246	0.7424737438218814	0.8538113925933074	0.7428499751755531	0.9493803920913099	0.8999309262891436	0.9245120980265652	0	0	0.0	0.004484189090816897	0.004484189090816897
4454	0.030393520952166013	0.009487888995738748	0.006880117005625867	0.6097143496888959	-1	0	0	0.2	2	0.9230769230769231	12	0.5357142857142857	0.9230769230769231	14	12	0	0	0	0.14285714285714285	14	2	15	0.0	0	0.5778173020963552	0.8791988497319729	0.5197849328998514	0.9109764578050935	0.7949682458185808	0.9647492552786837	0.8494839891327274	0.9268957336368456	0	0	0.0	0.006880117005625867	0.006880117005625867
66	0.024323167021844404	0.009018377605999627	-0.00895342953821806	0.9270362932943181	-1	0.25	1	0.4	4	0.6153846153846154	8	0.4166666666666667	0.38461538461538464	8	5	6	2	0	0.4444444444444444	9	4	15	0.15384615384615385	0	0.6710770747784242	0.9568293558131069	0.43055473803301353	0.9281429753659007	0.45956740473056235	0.9241352455042063	0.9188489543582298	0.9381361637770379	0.5625	0.25	0.0	-0.000895342953821806	-0.000895342953821806
3069	0.0333261768376775	0.005752723978650085	0.005481176464129439	0.9565949339941271	-1	0	0	0.2	2	0.9230769230769231	12	0.5357142857142857	0.9230769230769231	14	12	0	0	0	0.14285714285714285	14	2	15	0.0	0	0.5761577810367706	0.9437257186155246	0.7424737438218814	0.8540122062424732	0.7428499751755531	0.9413199537477431	0.8999309262891436	0.9208341258757499	0	0	0.0	0.005481176464129439	0.005481176464129439
4909	0.03131282418202024	0.009539404285067304	0.006014421574091776	0.6193189110536175	-1	0	0	0.2	2	0.9230769230769231	12	0.5357142857142857	0.9230769230769231	14	12	0	0	0	0.14285714285714285	14	2	15	0.0	0	0.5778173020963552	0.8791988497319729	0.5197849328998514	0.9109764578050935	0.7949682458185808	0.9647492552786837	0.8494839891327274	0.9268957336368456	0	0	0.0	0.006014421574091776	0.006014421574091776
3875	0.03393174875010551	0.0061880846086736566	0.005209698507904933	0.9565744286227892	-1	0	0	0.2	2	0.9230769230769231	12	0.5357142857142857	0.9230769230769231	14	12	0	0	0	0.14285714285714285	14	2	15	0.0	0	0.5761577810367706	0.9437257186155246	0.7424737438218814	0.8540122062424732	0.7428499751755531	0.9413199537477431	0.8999309262891436	0.9208341258757499	0	0	0.0	0.005209698507904933	0.005209698507904933
1938	0.02672487471681571	0.005674114901517425	0.004279128941746044	0.9713099438628525	-1	0	0	0.1	1	1.0	13	1.0	1.0	14	13	0	0	0	0.06666666666666667	15	1	15	0.0	0	0.5761577810367706	0.9437257186155246	0.7424737438218814	0.8538113925933074	0.7428499751755531	0.9413199537477431	0.8999309262891436	0.9207950002437127	0	0	0.0	0.004279128941746044	0.004279128941746044
3779	0.03423095424607551	0.006713131783678777	0.0058890256840767995	0.9566030145588429	-1	0	0	0.2	2	0.9230769230769231	12	0.5357142857142857	0.9230769230769231	14	12	0	0	0	0.14285714285714285	14	2	15	0.0	0	0.5761577810367706	0.9437257186155246	0.7424737438218814	0.8540122062424732	0.7428499751755531	0.9413199537477431	0.8999309262891436	0.9208341258757499	0	0	0.0	0.0058890256840767995	0.0058890256840767995
1595	0.03470378159001631	0.005894525176266756	0.004640630758002091	0.9569520607109013	-1	0	0	0.2	2	0.9230769230769231	12	0.5357142857142857	0.9230769230769231	14	12	0	0	0	0.14285714285714285	14	2	15	0.0	0	0.5761577810367706	0.9437257186155246	0.7424737438218814	0.8538113925933074	0.7428499751755531	0.9413199537477431	0.8999309262891436	0.9207950002437127	0	0	0.0	0.004640630758002091	0.004640630758002091
3051	0.034730314823839516	0.00541180931485414	0.004472632336311623	0.9566276348507894	-1	0	0	0.2	2	0.9230769230769231	12	0.5357142857142857	0.9230769230769231	14	12	0	0	0	0.14285714285714285	14	2	15	0.0	0	0.5761577810367706	0.9437257186155246	0.7424737438218814	0.8538113925933074	0.7428499751755531	0.9413199537477431	0.8999309262891436	0.9207950002437127	0	0	0.0	0.004472632336311623	0.004472632336311623
1968	0.03492638298320345	0.0075193130343861655	0.0061430502054218485	0.9568738031066109	-1	0	0	0.2	2	0.9230769230769231	12	0.5357142857142857	0.9230769230769231	14	12	0	0	0	0.14285714285714285	14	2	15	0.0	0	0.5761577810367706	0.9437257186155246	0.7424737438218814	0.8538113925933074	0.7428499751755531	0.9413199537477431	0.8999309262891436	0.9207950002437127	0	0	0.0	0.0061430502054218485	0.0061430502054218485
4805	0.026194255579956166	0.006450586898746554	0.004021630015618185	0.9780892602440386	-1	0	0	0.2	2	0.9230769230769231	12	0.5357142857142857	0.9230769230769231	14	12	0	0	0	0.14285714285714285	14	2	15	0.0	0	0.5778173020963552	0.9047629727950907	0.6560478793155624	0.9045048529094235	0.7605702577771977	0.9571092712471523	0.8769121489844832	0.926556555364892	0	0	0.0	0.004021630015618185	0.004021630015618185
2799	0.029579995595128236	0.0069516450970794836	0.004508074706907172	0.9656304971625362	-1	0	0	0.2	2	0.9230769230769231	12	0.5357142857142857	0.9230769230769231	14	12	0	0	0	0.14285714285714285	14	2	15	0.0	0	0.5622779210504143	0.9426458114975704	0.7435875784886015	0.8542086361643789	0.7428499751755531	0.9464570219855005	0.8999309262891436	0.9227202996569834	0	0	0.0	0.004508074706907172	0.004508074706907172
3584	0.03426746656395773	0.005907169121867383	0.004786289517535716	0.9567928499602956	-1	0	0	0.2	2	0.9230769230769231	12	0.5357142857142857	0.9230769230769231	14	12	0	0	0	0.14285714285714285	14	2	15	0.0	0	0.5761577810367706	0.9437257186155246	0.7424737438218814	0.8540122062424732	0.7428499751755531	0.9413199537477431	0.8999309262891436	0.9208341258757499	0	0	0.0	0.004786289517535716	0.004786289517535716
423	0.0017470437501644785	0.0017257813514820705	-0.001723636717733855	0.983281487579813	-1	0	0	1.0	1	0	0	1.0	0	1	0	0	0	0	0.5	2	1	2	0.0	0	0	0	0	0	0	0	0	0	0	0	0	-0.00017236367177338548	-0.00017236367177338548
637	0.0316479725275921	0.010082711923751793	-0.0012089875562248447	0.9417792013842404	-1	0	0	0.1	1	1.0	13	0.625	0.8461538461538461	12	11	2	0	0	0.16666666666666666	12	2	15	0.0	0	0.7506321707694058	0.9487798137567577	0.7424737438218814	0.9307914415033506	0.441536709084594	0.9532876272701438	0.8999309262891436	0.9450399397437554	0	0	0.0	-0.00012089875562248447	-0.00012089875562248447
4631	0.03041716838254075	0.009729155448193432	0.006768097545829722	0.60869085734918	-1	0	0	0.2	2	0.9230769230769231	12	0.5357142857142857	0.9230769230769231	14	12	0	0	0	0.14285714285714285	14	2	15	0.0	0	0.5778173020963552	0.8791988497319729	0.5197849328998514	0.9109764578050935	0.7949682458185808	0.9647492552786837	0.8494839891327274	0.9268957336368456	0	0	0.0	0.006768097545829722	0.006768097545829722
1408	0.027281467119699233	0.00675640848661551	0.004829830775236356	0.9707868296012068	-1	0	0	0.1	1	1.0	13	1.0	1.0	14	13	0	0	0	0.06666666666666667	15	1	15	0.0	0	0.5761577810367706	0.9437257186155246	0.7424737438218814	0.8538113925933074	0.7428499751755531	0.9413199537477431	0.8999309262891436	0.9207950002437127	0	0	0.0	0.004829830775236356	0.004829830775236356
1553	0.026826047331862817	0.006811352497416412	0.004884375477698286	0.9710417922523122	-1	0	0	0.1	1	1.0	13	1.0	1.0	14	13	0	0	0	0.06666666666666667	15	1	15	0.0	0	0.5761577810367706	0.9437257186155246	0.7424737438218814	0.8538113925933074	0.7428499751755531	0.9413199537477431	0.8999309262891436	0.9207950002437127	0	0	0.0	0.004884375477698286	0.004884375477698286
4927	0.037550395615238166	0.009779760480043496	-0.009568141607442937	0.7149757552933067	-1	0	0	0.1	1	1.0	13	1.0	1.0	14	13	0	0	0	0.06666666666666667	15	1	15	0.0	0	0.593619842635638	0.8851604516282398	0.73648735134007	0.9141834458680528	0.7949682458185808	0.9576872083289436	0.8494839891327274	0.9247815757853297	0	0	0.0	-0.0009568141607442937	-0.0009568141607442937
675	0.03931688791594232	0.0056657471010790345	-0.005489733386177491	0.9692507816537381	-1	0	0	0.2	2	0.9230769230769231	12	0.2727272727272727	0.8461538461538461	13	11	1	0	0	0.45454545454545453	11	5	15	0.0	0	0.6233022431612774	0.9556800370991468	0.905580357204337	0.8484488482732608	0.2777707714996415	0.9067062455732142	0.9059026674142504	0.9133978289257336	0	0	0.0	-0.0005489733386177491	-0.0005489733386177491
3906	0.03394531146494784	0.005347865741695671	0.004746483341428163	0.9571079946918559	-1	0	0	0.2	2	0.9230769230769231	12	0.5357142857142857	0.9230769230769231	14	12	0	0	0	0.14285714285714285	14	2	15	0.0	0	0.5761577810367706	0.9437257186155246	0.7424737438218814	0.8540122062424732	0.7428499751755531	0.9413199537477431	0.8999309262891436	0.9208341258757499	0	0	0.0	0.004746483341428163	0.004746483341428163
2950	0.03409872910971875	0.0061588529145449504	0.005738058895154517	0.9567225160504588	-1	0	0	0.2	2	0.9230769230769231	12	0.5357142857142857	0.9230769230769231	14	12	0	0	0	0.14285714285714285	14	2	15	0.0	0	0.5761577810367706	0.9437257186155246	0.7424737438218814	0.8540122062424732	0.7428499751755531	0.9493803920913099	0.8999309262891436	0.924549537945922	0	0	0.0	0.005738058895154517	0.005738058895154517
1183	0.02593538243398378	0.006610974395489535	0.003991235922604992	0.9709402769083325	-1	0	0	0.1	1	1.0	13	1.0	1.0	14	13	0	0	0	0.06666666666666667	15	1	15	0.0	0	0.5927900821058458	0.9498722172098395	0.8240270505131091	0.8504878708691671	0.6006786726826591	0.9427509125086685	0.8999309262891436	0.9237101454575279	0	0	0.0	0.003991235922604992	0.003991235922604992
1325	0.026363102122620108	0.006017637652159039	0.004153361930895503	0.9709734563256154	-1	0	0	0.1	1	1.0	13	1.0	1.0	14	13	0	0	0	0.06666666666666667	15	1	15	0.0	0	0.5761577810367706	0.9437257186155246	0.7424737438218814	0.8538113925933074	0.7428499751755531	0.9413199537477431	0.8999309262891436	0.9207950002437127	0	0	0.0	0.004153361930895503	0.004153361930895503
1527	0.033982323095519046	0.006025524847858706	0.0051977050914269315	0.9568289820528119	-1	0	0	0.2	2	0.9230769230769231	12	0.5357142857142857	0.9230769230769231	14	12	0	0	0	0.14285714285714285	14	2	15	0.0	0	0.5761577810367706	0.9437257186155246	0.7424737438218814	0.8538113925933074	0.7428499751755531	0.9413199537477431	0.8999309262891436	0.9207950002437127	0	0	0.0	0.0051977050914269315	0.0051977050914269315
1085	0.02764630789208154	0.006906614500677302	0.004760483315881881	0.9715957830822404	-1	0	0	0.1	1	1.0	13	1.0	1.0	14	13	0	0	0	0.06666666666666667	15	1	15	0.0	0	0.5761577810367706	0.9437257186155246	0.7424737438218814	0.8538113925933074	0.7428499751755531	0.9413199537477431	0.8999309262891436	0.9207950002437127	0	0	0.0	0.004760483315881881	0.004760483315881881
3006	0.03427485673873593	0.006183490480260786	0.005606736036271719	0.9566266411171094	-1	0	0	0.2	2	0.9230769230769231	12	0.5357142857142857	0.9230769230769231	14	12	0	0	0	0.14285714285714285	14	2	15	0.0	0	0.5761577810367706	0.9437257186155246	0.7424737438218814	0.8540122062424732	0.7428499751755531	0.9409300140146332	0.8999309262891436	0.9206629480292654	0	0	0.0	0.005606736036271719	0.005606736036271719
1584	0.02688451430695374	0.006370487584881841	0.004305025429912955	0.970842349804467	-1	0	0	0.1	1	1.0	13	1.0	1.0	14	13	0	0	0	0.06666666666666667	15	1	15	0.0	0	0.5761577810367706	0.9437257186155246	0.7424737438218814	0.8538113925933074	0.7428499751755531	0.9493803920913099	0.8999309262891436	0.9245120980265652	0	0	0.0	0.004305025429912955	0.004305025429912955
3853	0.03326522658141208	0.005395294287339181	0.004174797518221809	0.9563468884089421	-1	0	0	0.2	2	0.9230769230769231	12	0.5357142857142857	0.9230769230769231	14	12	0	0	0	0.14285714285714285	14	2	15	0.0	0	0.5692904353020688	0.9564941330887807	0.8240270505131091	0.8378946127261664	0.727541832618931	0.9200767648083241	0.8999309262891436	0.9162258446967365	0	0	0.0	0.004174797518221809	0.004174797518221809
1705	0.027836592206269283	0.004527786324146413	0.004340543559685498	0.9783766604944509	-1	0	0	0.2	2	0.9230769230769231	12	0.5357142857142857	0.9230769230769231	14	12	0	0	0	0.14285714285714285	14	2	15	0.0	0	0.5761577810367706	0.9437257186155246	0.7424737438218814	0.8526921549690386	0.7428499751755531	0.9493803920913099	0.8999309262891436	0.924303892576541	0	0	0.0	0.004340543559685498	0.004340543559685498
2155	0.034872881103083585	0.006993419182259152	0.005467732370558505	0.9564667746721682	-1	0	0	0.2	2	0.9230769230769231	12	0.5357142857142857	0.9230769230769231	14	12	0	0	0	0.14285714285714285	14	2	15	0.0	0	0.5761577810367706	0.9437257186155246	0.7424737438218814	0.8538113925933074	0.7428499751755531	0.9493803920913099	0.8999309262891436	0.9245120980265652	0	0	0.0	0.005467732370558505	0.005467732370558505
4950	0.03063128659327193	0.00957435235423306	0.006687549389348342	0.6060169752214655	-1	0	0	0.2	2	0.9230769230769231	12	0.5357142857142857	0.9230769230769231	14	12	0	0	0	0.14285714285714285	14	2	15	0.0	0	0.5778173020963552	0.8791988497319729	0.5197849328998514	0.9109764578050935	0.7949682458185808	0.9608196435865103	0.8494839891327274	0.9243773288380697	0	0	0.0	0.006687549389348342	0.006687549389348342
2647	0.03471747773463638	0.005952072587180049	0.005319986774524722	0.9569708474028517	-1	0	0	0.2	2	0.9230769230769231	12	0.5357142857142857	0.9230769230769231	14	12	0	0	0	0.14285714285714285	14	2	15	0.0	0	0.5761577810367706	0.9437257186155246	0.7424737438218814	0.8538113925933074	0.7428499751755531	0.9413381861043322	0.8999309262891436	0.9208030253824786	0	0	0.0	0.005319986774524722	0.005319986774524722
1650	0.03429874146225516	0.0062923773518797545	0.005086505348714253	0.9562154198974644	-1	0	0	0.2	2	0.9230769230769231	12	0.5357142857142857	0.9230769230769231	14	12	0	0	0	0.14285714285714285	14	2	15	0.0	0	0.5761577810367706	0.9437257186155246	0.7424737438218814	0.8538113925933074	0.7428499751755531	0.9413199537477431	0.8999309262891436	0.9207950002437127	0	0	0.0	0.005086505348714253	0.005086505348714253
3278	0.0216217380972232	0.00709773877276365	0.0037483786140966716	0.9777029606031384	-1	0	0	0.2	2	0.9166666666666666	11	0.5384615384615384	0.9166666666666666	13	11	0	0	0	0.15384615384615385	13	2	14	0.0	0	0.9334560278284915	0.8774107350850467	0.922247503499405	0.8449405847897384	0.2777707714996415	0.9206734714995016	0.9249777141861588	0.8847677488912916	0	0	0.0	0.0037483786140966716	0.0037483786140966716
3052	0.03799003175805722	0.002857034733212634	-0.002779212081710907	0.9505056363160179	-1	0	0	0.2	2	0.9230769230769231	12	0.5357142857142857	0.9230769230769231	14	12	0	0	0	0.14285714285714285	14	2	15	0.0	0	0.5927900821058458	0.9424362466951373	0.8240270505131091	0.8483320861175185	0.7428499751755531	0.9484207998094957	0.8999309262891436	0.9224619919809435	0	0	0.0	-0.0002779212081710907	-0.0002779212081710907
4943	0.03677908540568478	0.010856004615540435	-0.010440718685622448	0.7137668584997987	-1	0	0	0.1	1	1.0	13	1.0	1.0	14	13	0	0	0	0.06666666666666667	15	1	15	0.0	0	0.593619842635638	0.8851604516282398	0.7376011860067904	0.9139852131528836	0.790743649593011	0.9536573075361474	0.8494839891327274	0.922484284953692	0	0	0.0	-0.0010440718685622448	-0.0010440718685622448
3865	0.03380165591337906	0.005154827217744992	0.004916644498731919	0.9573631193295844	-1	0	0	0.2	2	0.9230769230769231	12	0.5357142857142857	0.9230769230769231	14	12	0	0	0	0.14285714285714285	14	2	15	0.0	0	0.5761577810367706	0.9437257186155246	0.7424737438218814	0.8542214168616842	0.7428499751755531	0.9346562483414353	0.8999309262891436	0.9180447035750086	0	0	0.0	0.004916644498731919	0.004916644498731919
554	0.0018249091906670824	0.001766465207892182	-0.0017664314782461854	0.9861478432466165	-1	0	0	1.0	1	0	0	1.0	0	1	0	0	1	0	0.5	1	2	2	0.3333333333333333	0	0	0	0	0	0	0	0	0	0	0	0	-0.00017664314782461855	-0.00017664314782461855
44	0.014060113980426952	0.003025383728698001	-0.0028332028179775468	0.978315898597195	-1	0	0	0.2857142857142857	2	0.875	7	0.3333333333333333	0.625	6	5	3	2	0	0.8333333333333334	6	5	10	0.2222222222222222	0.2222222222222222	0.6012837011367693	0.9486804006358084	0.6725331289686395	0.8433891293271852	0.2961478414950252	0.9327179797243647	0.9344318266020398	0.917583488769233	0.6666666666666667	0.5	0.0	-0.00028332028179775466	-0.00028332028179775466
4224	0.03163314555739038	0.009365924845037996	0.00602983706148726	0.6167694116207063	-1	0	0	0.2	2	0.9230769230769231	12	0.5357142857142857	0.9230769230769231	14	12	0	0	0	0.14285714285714285	14	2	15	0.0	0	0.5778173020963552	0.8791988497319729	0.5197849328998514	0.9109764578050935	0.7949682458185808	0.9608196435865103	0.8494839891327274	0.9243773288380697	0	0	0.0	0.00602983706148726	0.00602983706148726
1414	0.034669676776503656	0.006799105998682411	0.00560150614030756	0.9564757080160925	-1	0	0	0.2	2	0.9230769230769231	12	0.5357142857142857	0.9230769230769231	14	12	0	0	0	0.14285714285714285	14	2	15	0.0	0	0.5761577810367706	0.9437257186155246	0.7424737438218814	0.8538113925933074	0.7428499751755531	0.9407087957014412	0.8999309262891436	0.9205269107455908	0	0	0.0	0.00560150614030756	0.00560150614030756
4780	0.03027289319661206	0.009344730517493224	0.006741198534024651	0.6082850750720876	-1	0	0	0.2	2	0.9230769230769231	12	0.5357142857142857	0.9230769230769231	14	12	0	0	0	0.14285714285714285	14	2	15	0.0	0	0.5778173020963552	0.8791988497319729	0.5197849328998514	0.9109764578050935	0.7949682458185808	0.9608196435865103	0.8494839891327274	0.9243773288380697	0	0	0.0	0.006741198534024651	0.006741198534024651
1519	0.0239625725179641	0.006080937734142181	0.003955085652410486	0.977928932535292	-1	0	0	0.1	1	1.0	13	1.0	1.0	14	13	0	0	0	0.06666666666666667	15	1	15	0.0	0	0.5761577810367706	0.9437257186155246	0.7424737438218814	0.8538113925933074	0.7428499751755531	0.9413199537477431	0.8999309262891436	0.9207950002437127	0	0	0.0	0.003955085652410486	0.003955085652410486
4138	0.034392838429573164	0.00558558056205965	0.004912158268809565	0.9565129121547602	-1	0	0	0.2	2	0.9230769230769231	12	0.5357142857142857	0.9230769230769231	14	12	0	0	0	0.14285714285714285	14	2	15	0.0	0	0.5761577810367706	0.9437257186155246	0.7424737438218814	0.8540122062424732	0.7428499751755531	0.9413199537477431	0.8999309262891436	0.9208341258757499	0	0	0.0	0.004912158268809565	0.004912158268809565
3826	0.03462053897399874	0.006566661473891344	0.005860625661870569	0.9565966689365839	-1	0	0	0.2	2	0.9230769230769231	12	0.5357142857142857	0.9230769230769231	14	12	0	0	0	0.14285714285714285	14	2	15	0.0	0	0.5761577810367706	0.9437257186155246	0.7424737438218814	0.8540122062424732	0.7428499751755531	0.9413199537477431	0.8999309262891436	0.9208341258757499	0	0	0.0	0.005860625661870569	0.005860625661870569
2348	0.034943951402177736	0.00666173131285394	0.005181079958447653	0.9563740464962994	-1	0	0	0.2	2	0.9230769230769231	12	0.5357142857142857	0.9230769230769231	14	12	0	0	0	0.14285714285714285	14	2	15	0.0	0	0.5761577810367706	0.9437257186155246	0.7424737438218814	0.8538113925933074	0.7428499751755531	0.9494220023101523	0.8999309262891436	0.9245322457265588	0	0	0.0	0.005181079958447653	0.005181079958447653
2292	0.03159893229877102	0.004769680324938279	-0.0043985280966699555	0.912576072936964	-1	0	0	0.1	1	1.0	13	1.0	1.0	14	13	0	0	0	0.06666666666666667	15	1	15	0.0	0	0.5387782742466373	0.9497149974001557	0.7424737438218814	0.8477758519901928	0.7428499751755531	0.9427862671646574	0.8999309262891436	0.9231489146034972	0	0	0.0	-0.0004398528096669956	-0.0004398528096669956
444	0.0019277211740074231	0.0016275585973081904	-0.0016275585844506303	0.9837910702614785	-1	0	0	1.0	1	0	0	1.0	0	1	0	0	1	0	0.5	2	1	2	0.3333333333333333	0	0	0	0	0	0	0	0	0	0	0	0	-0.00016275585844506302	-0.00016275585844506302
255	0.001962507147728001	0.001901916142437522	-0.0019012407962068947	0.9852108095562215	-1	0	0	1.0	2	0.0	0	0.75	0	1	0	1	1	0	1.0	2	2	3	0.2	0	0	0	0	0	0	0	0	0	0	0	0	-0.00019012407962068947	-0.00019012407962068947
284	0.0018407179389297926	0.0017116037515079886	-0.0017116037501032156	0.9838190229386924	-1	0	0	1.0	1	0	0	1.0	0	1	0	0	0	0	0.5	2	1	2	0.0	0	0	0	0	0	0	0	0	0	0	0	0	-0.00017116037501032155	-0.00017116037501032155
2133	0.03495482461698583	0.006477363041822426	0.005330238650991613	0.9569914437595255	-1	0	0	0.2	2	0.9230769230769231	12	0.5357142857142857	0.9230769230769231	14	12	0	0	0	0.14285714285714285	14	2	15	0.0	0	0.5761577810367706	0.9437257186155246	0.7424737438218814	0.8538113925933074	0.7428499751755531	0.9493803920913099	0.8999309262891436	0.9245120980265652	0	0	0.0	0.005330238650991613	0.005330238650991613
221	0.0028125149319470646	0.002185948383058656	-0.0021817358657554623	0.9757552552927075	-1	0	0	0.5	1	1.0	1	1.0	1.0	2	1	0	1	0	0.3333333333333333	3	1	3	0.3333333333333333	0	0.7653401045601682	0.9126635144183362	0.47347799485782216	0.5672713058796626	0.6136686685142643	0.9794335505610123	0.879435022908121	0.8966192936314871	1.0	0	0.0	-0.00021817358657554622	-0.00021817358657554622
4917	0.030731529610886994	0.008934390267964117	0.005679798183743918	0.6158729230919782	-1	0	0	0.2	2	0.9230769230769231	12	0.5357142857142857	0.9230769230769231	14	12	0	0	0	0.14285714285714285	14	2	15	0.0	0	0.5778173020963552	0.8791988497319729	0.5197849328998514	0.9109764578050935	0.7949682458185808	0.9606192051847683	0.8494839891327274	0.9242534737708851	0	0	0.0	0.005679798183743918	0.005679798183743918
4788	0.03325271844083446	0.0030171605290504155	0.0022772605980651613	0.7484809727297534	-1	0	0	0.2	2	0.9230769230769231	12	0.5357142857142857	0.9230769230769231	14	12	0	0	0	0.14285714285714285	14	2	15	0.0	0	0.6074997026219944	0.8831909264222232	0.4630545254850449	0.9174031547706268	0.8170417213486265	0.9613541361054687	0.8811099750112208	0.9274497883251704	0	0	0.0	0.0022772605980651613	0.0022772605980651613
3027	0.03437652818855086	0.005755697215010871	0.005408140788147235	0.9569127282954846	-1	0	0	0.2	2	0.9230769230769231	12	0.5357142857142857	0.9230769230769231	14	12	0	0	0	0.14285714285714285	14	2	15	0.0	0	0.5761577810367706	0.9437257186155246	0.7424737438218814	0.8540122062424732	0.7428499751755531	0.9413199537477431	0.8999309262891436	0.9208341258757499	0	0	0.0	0.005408140788147235	0.005408140788147235
1327	0.028232569122424694	0.0069601339143575405	0.004810428351979104	0.9712976037884119	-1	0	0	0.1	1	1.0	13	1.0	1.0	14	13	0	0	0	0.06666666666666667	15	1	15	0.0	0	0.5761577810367706	0.9437257186155246	0.7424737438218814	0.8538113925933074	0.7428499751755531	0.9413199537477431	0.8999309262891436	0.9207950002437127	0	0	0.0	0.004810428351979104	0.004810428351979104
89	0.0020570830039076	0.0019775159982917223	-0.001977389984518721	0.985676703988697	-1	0	0	1.0	1	0	0	1.0	0	0	0	1	3	0	0.5	2	1	2	0.5	0	0	0	0	0	0	0	0	0	0	0	0	-0.1	-0.1
3435	0.03398406083914315	0.005973315969323468	0.005149838841902786	0.9568816910158934	-1	0	0	0.2	2	0.9230769230769231	12	0.5357142857142857	0.9230769230769231	14	12	0	0	0	0.14285714285714285	14	2	15	0.0	0	0.5761577810367706	0.9437257186155246	0.7424737438218814	0.8540122062424732	0.7428499751755531	0.9493803920913099	0.8999309262891436	0.924549537945922	0	0	0.0	0.005149838841902786	0.005149838841902786
5024	0.03192386142308697	0.00977058696366103	0.005981665528635814	0.6191339775696112	-1	0	0	0.2	2	0.9230769230769231	12	0.5357142857142857	0.9230769230769231	14	12	0	0	0	0.14285714285714285	14	2	15	0.0	0	0.5778173020963552	0.8791988497319729	0.5197849328998514	0.9109764578050935	0.7949682458185808	0.964618875975567	0.8494839891327274	0.9268092483587949	0	0	0.0	0.005981665528635814	0.005981665528635814
563	0.001774721750216311	0.0017270730836290685	-0.0017248743309036352	0.9832082662898372	-1	0	0	1.0	1	0	0	1.0	0	1	0	0	0	0	0.5	2	1	2	0.0	0	0	0	0	0	0	0	0	0	0	0	0	-0.00017248743309036352	-0.00017248743309036352
1467	0.027221047861269543	0.006530019612568561	0.004531936281118198	0.9710487769789654	-1	0	0	0.1	1	1.0	13	1.0	1.0	14	13	0	0	0	0.06666666666666667	15	1	15	0.0	0	0.5761577810367706	0.9437257186155246	0.7424737438218814	0.8538113925933074	0.7428499751755531	0.9493803920913099	0.8999309262891436	0.9245120980265652	0	0	0.0	0.004531936281118198	0.004531936281118198
857	0.03285364279122594	0.005263821157321443	0.0012356072056370017	0.886344535053869	-1	0	0	0.1	1	1.0	13	1.0	1.0	14	13	0	0	0	0.06666666666666667	15	1	15	0.0	0	0.5692904353020688	0.9617738664478633	0.8240270505131091	0.9080289779043649	0.42800354164843846	0.9383638734879967	0.8999309262891436	0.9396861462322497	0	0	0.0	0.0012356072056370017	0.0012356072056370017
814	0.02826378956523973	0.00501013570921413	0.0012430951804753517	0.9625755223502344	-1	0	0	0.2	2	0.8461538461538461	11	0.3125	0.8461538461538461	13	11	1	1	0	0.3333333333333333	12	4	15	0.25	0.6666666666666666	0.6233022431612774	0.9510138954945112	0.905580357204337	0.8443850765994109	0.2777707714996415	0.9498984472163425	0.8999309262891436	0.9264349012040413	1.0	0.07692307692307693	0.0	0.0012430951804753517	0.0012430951804753517
4271	0.028770170164127876	0.009321349679735521	-0.00028578252694793786	0.9787911822730594	-1	0	0	0.3	3	0.7692307692307693	10	0.3	0.7692307692307693	11	10	3	0	0	0.5	10	5	15	0.0	0	0.5152786274428602	0.9546349812707517	0.7994496070466044	0.8548689336549283	0.7307230946122452	0.9393952283191127	0.8999309262891436	0.9255495440923304	0	0	0.0	-2.8578252694793787e-05	-2.8578252694793787e-05
1665	0.027183075740518328	0.007026725318066238	0.004766988304175098	0.9701280249446339	-1	0	0	0.1	1	1.0	13	1.0	1.0	14	13	0	0	0	0.06666666666666667	15	1	15	0.0	0	0.5761577810367706	0.9437257186155246	0.7424737438218814	0.8538113925933074	0.7428499751755531	0.9493803920913099	0.8999309262891436	0.9245120980265652	0	0	0.0	0.004766988304175098	0.004766988304175098
4935	0.030540019076069878	0.00882307569468252	0.006636093023088448	0.6041396775008547	-1	0	0	0.2	2	0.9230769230769231	12	0.5357142857142857	0.9230769230769231	14	12	0	0	0	0.14285714285714285	14	2	15	0.0	0	0.5778173020963552	0.8791988497319729	0.5197849328998514	0.9109764578050935	0.7949682458185808	0.9608196435865103	0.8494839891327274	0.9243773288380697	0	0	0.0	0.006636093023088448	0.006636093023088448
3488	0.033696697540874496	0.0047890077474808486	0.0042385318992863635	0.9570606813241864	-1	0	0	0.2	2	0.9230769230769231	12	0.5357142857142857	0.9230769230769231	14	12	0	0	0	0.14285714285714285	14	2	15	0.0	0	0.5761577810367706	0.9437257186155246	0.7424737438218814	0.8540122062424732	0.7428499751755531	0.9412936715471617	0.8999309262891436	0.920822565552459	0	0	0.0	0.0042385318992863635	0.0042385318992863635
344	0.001774344660196059	0.0016961518359300187	-0.0016940086601040171	0.983232282740946	-1	0	0	1.0	1	0	0	1.0	0	1	0	0	0	0	0.5	2	1	2	0.0	0	0	0	0	0	0	0	0	0	0	0	0	-0.0001694008660104017	-0.0001694008660104017
3666	0.03359685252944532	0.006684568430739715	0.004775133804457223	0.9560253362973224	-1	0	0	0.2	2	0.9230769230769231	12	0.5357142857142857	0.9230769230769231	14	12	0	0	0	0.14285714285714285	14	2	15	0.0	0	0.5692904353020688	0.9564941330887807	0.8240270505131091	0.8378946127261664	0.5103103733375972	0.9443689385079327	0.8999309262891436	0.925642249619481	0	0	0.0	0.004775133804457223	0.004775133804457223
4673	0.029623435327545942	0.009044842927209475	0.005849453771669699	0.6166304757077152	-1	0	0	0.2	2	0.9230769230769231	12	0.5357142857142857	0.9230769230769231	14	12	0	0	0	0.14285714285714285	14	2	15	0.0	0	0.5778173020963552	0.8791988497319729	0.5197849328998514	0.9109764578050935	0.7949682458185808	0.9644915920991446	0.8494839891327274	0.9267250216213309	0	0	0.0	0.005849453771669699	0.005849453771669699
4373	0.03159463090058482	0.009224192206910505	-0.0033954068214188163	0.6063524384025327	-1	0	0	0.2	2	0.9230769230769231	12	0.5357142857142857	0.9230769230769231	14	12	0	0	0	0.14285714285714285	14	2	15	0.0	0	0.6074997026219944	0.8764717514247833	0.6888779387641183	0.915743732570858	0.5404837651534107	0.9666236980575957	0.8841120892607405	0.9289336777157517	0	0	0.0	-0.00033954068214188165	-0.00033954068214188165
2104	0.034751971317865164	0.005992662140608599	0.004163924513254575	0.9565486036665011	-1	0	0	0.2	2	0.9230769230769231	12	0.5357142857142857	0.9230769230769231	14	12	0	0	0	0.14285714285714285	14	2	15	0.0	0	0.5761577810367706	0.9437257186155246	0.7424737438218814	0.8538113925933074	0.7428499751755531	0.9413199537477431	0.8999309262891436	0.9207950002437127	0	0	0.0	0.004163924513254575	0.004163924513254575
3599	0.0346164467199534	0.006151276617150845	0.005808896645641744	0.9570683850786389	-1	0	0	0.2	2	0.9230769230769231	12	0.5357142857142857	0.9230769230769231	14	12	0	0	0	0.14285714285714285	14	2	15	0.0	0	0.5761577810367706	0.9437257186155246	0.7424737438218814	0.8540122062424732	0.7099262317164328	0.9433692432706646	0.8931202652755689	0.9217459206438964	0	0	0.0	0.005808896645641744	0.005808896645641744
4864	0.029294257360186524	0.008115290660805052	0.0058624649712180335	0.6138613811657286	-1	0	0	0.2	2	0.9230769230769231	12	0.5357142857142857	0.9230769230769231	14	12	0	0	0	0.14285714285714285	14	2	15	0.0	0	0.5778173020963552	0.8791988497319729	0.5197849328998514	0.9109764578050935	0.7949682458185808	0.9608196435865103	0.8494839891327274	0.9243773288380697	0	0	0.0	0.0058624649712180335	0.0058624649712180335
4477	0.030987276824844506	0.00936373394560337	0.0067960719726042436	0.6094580098721891	-1	0	0	0.2	2	0.9230769230769231	12	0.5357142857142857	0.9230769230769231	14	12	0	0	0	0.14285714285714285	14	2	15	0.0	0	0.5778173020963552	0.8791988497319729	0.5197849328998514	0.9109764578050935	0.7949682458185808	0.9608196435865103	0.8494839891327274	0.9243773288380697	0	0	0.0	0.0067960719726042436	0.0067960719726042436
3539	0.030559799626978332	0.00662471124433357	0.004991100113011253	0.9664212579991459	-1	0	0	0.2	2	0.9230769230769231	12	0.5357142857142857	0.9230769230769231	14	12	0	0	0	0.14285714285714285	14	2	15	0.0	0	0.5391734041063697	0.9449726413397744	0.7424737438218814	0.8540122062424732	0.7428499751755531	0.9493803920913099	0.8999309262891436	0.9250994145703152	0	0	0.0	0.004991100113011253	0.004991100113011253
4667	0.029422339990209483	0.0036931833995393314	0.002780459004436981	0.7908961146170621	-1	0	0	0.2	2	0.9230769230769231	12	0.5357142857142857	0.9230769230769231	14	12	0	0	0	0.14285714285714285	14	2	15	0.0	0	0.5778173020963552	0.8791988497319729	0.5197849328998514	0.9109764578050935	0.7949682458185808	0.9647492552786837	0.8494839891327274	0.9268957336368456	0	0	0.0	0.002780459004436981	0.002780459004436981
3728	0.03485452081614417	0.007001076167989367	0.006335766890603995	0.9565393144189718	-1	0	0	0.2	2	0.9230769230769231	12	0.5357142857142857	0.9230769230769231	14	12	0	0	0	0.14285714285714285	14	2	15	0.0	0	0.5761577810367706	0.9437257186155246	0.7424737438218814	0.8540122062424732	0.7428499751755531	0.9411522965996446	0.8999309262891436	0.9207604379773524	0	0	0.0	0.006335766890603995	0.006335766890603995
808	0.0019401181766805263	0.0016363270942519686	-0.0016354703811793834	0.9838283826080968	-1	0	0	1.0	1	0	0	1.0	0	1	0	0	0	0	0.5	2	1	2	0.0	0	0	0	0	0	0	0	0	0	0	0	0	-0.00016354703811793833	-0.00016354703811793833
3659	0.03428755698327593	0.006433010445840759	0.005355457765806246	0.9569189368283465	-1	0	0	0.2	2	0.9230769230769231	12	0.5357142857142857	0.9230769230769231	14	12	0	0	0	0.14285714285714285	14	2	15	0.0	0	0.5761577810367706	0.9437257186155246	0.7424737438218814	0.8540122062424732	0.7099262317164328	0.939077296641918	0.8931202652755689	0.9198593409810596	0	0	0.0	0.005355457765806246	0.005355457765806246
4816	0.030885933695760075	0.0097120921522527	0.006564172900328849	0.6081329148052743	-1	0	0	0.2	2	0.9230769230769231	12	0.5357142857142857	0.9230769230769231	14	12	0	0	0	0.14285714285714285	14	2	15	0.0	0	0.5778173020963552	0.8791988497319729	0.5197849328998514	0.9109764578050935	0.7949682458185808	0.9647492552786837	0.8494839891327274	0.9268957336368456	0	0	0.0	0.006564172900328849	0.006564172900328849
2795	0.03396960252171561	0.006786414996907842	0.006053276106630413	0.9568543240310738	-1	0	0	0.2	2	0.9230769230769231	12	0.5357142857142857	0.9230769230769231	14	12	0	0	0	0.14285714285714285	14	2	15	0.0	0	0.5761577810367706	0.9437257186155246	0.7424737438218814	0.8540122062424732	0.7428499751755531	0.9413199537477431	0.8999309262891436	0.9208341258757499	0	0	0.0	0.006053276106630413	0.006053276106630413
4916	0.032138868254944226	0.009870641081477375	0.0065589322194495115	0.611016474928205	-1	0	0	0.2	2	0.9230769230769231	12	0.5357142857142857	0.9230769230769231	14	12	0	0	0	0.14285714285714285	14	2	15	0.0	0	0.5778173020963552	0.8791988497319729	0.5197849328998514	0.9109764578050935	0.7962619716287007	0.9608006521631985	0.8494839891327274	0.9243655756050566	0	0	0.0	0.0065589322194495115	0.0065589322194495115
768	0.03371024911467508	0.004284154323158358	-0.0037364289447489917	0.5241907042576488	-1	0	0	0.1	1	1.0	13	1.0	1.0	14	13	0	0	0	0.06666666666666667	15	1	15	0.0	0	0.6371821031476337	0.9503249292043456	0.905580357204337	0.8390584272754869	0.6366429596583558	0.9475899328069229	0.8999309262891436	0.9240801721656103	0	0	0.0	-0.0003736428944748992	-0.0003736428944748992
2178	0.03500630685854336	0.006905740757473155	0.005907519743557652	0.9570930141322749	-1	0	0	0.2	2	0.9230769230769231	12	0.5357142857142857	0.9230769230769231	14	12	0	0	0	0.14285714285714285	14	2	15	0.0	0	0.5761577810367706	0.9437257186155246	0.7424737438218814	0.8538113925933074	0.7428499751755531	0.9413199537477431	0.8999309262891436	0.9207950002437127	0	0	0.0	0.005907519743557652	0.005907519743557652
446	0.0018133760065091303	0.0017616067781156168	-0.0017609045123171312	0.9848140368109976	-1	0	0	1.0	1	0	0	1.0	0	1	0	0	1	0	0.5	2	1	2	0.3333333333333333	0	0	0	0	0	0	0	0	0	0	0	0	-0.00017609045123171313	-0.00017609045123171313
4320	0.03120111330084361	0.009504472125152229	0.006423452382107491	0.6113654677285792	-1	0	0	0.2	2	0.9230769230769231	12	0.5357142857142857	0.9230769230769231	14	12	0	0	0	0.14285714285714285	14	2	15	0.0	0	0.5778173020963552	0.8791988497319729	0.5197849328998514	0.9109764578050935	0.7949682458185808	0.9608196435865103	0.8494839891327274	0.9243773288380697	0	0	0.0	0.006423452382107491	0.006423452382107491
175	0.016896544634071337	0.006111670398980461	-0.005810923044888581	0.9643398524336112	-1	0	0	0.3333333333333333	2	0.8571428571428571	6	1.0	0.8571428571428571	7	6	1	0	0	0.1111111111111111	9	1	9	0.0	0.25	0.4601470942077019	0.89896923639794	0.44661278470896804	0.9168248715918268	0.4191892553266	0.7819893348163269	0.820072488564708	0.8759216030325646	0	0	0.0	-0.000581092304488858	-0.000581092304488858
1014	0.025867433857265545	0.006099495592429182	0.0038145606821626088	0.9692609995069549	-1	0	0	0.1	1	1.0	13	1.0	1.0	14	13	0	0	0	0.06666666666666667	15	1	15	0.0	0	0.5927900821058458	0.9498722172098395	0.8240270505131091	0.8504878708691671	0.5880048840059494	0.9434266835065278	0.8999309262891436	0.924005377175428	0	0	0.0	0.0038145606821626088	0.0038145606821626088
1598	0.034540187504422566	0.006633068609825779	0.0054977452507953516	0.9575101495302044	-1	0	0	0.2	2	0.9230769230769231	12	0.5357142857142857	0.9230769230769231	14	12	0	0	0	0.14285714285714285	14	2	15	0.0	0	0.5761577810367706	0.9437257186155246	0.7424737438218814	0.8538113925933074	0.7428499751755531	0.9493803920913099	0.8999309262891436	0.9245120980265652	0	0	0.0	0.0054977452507953516	0.0054977452507953516
1068	0.02890707652372043	0.006126383692437861	0.0029835882331648734	0.9455090957993938	-1	0	0	0.1	1	1.0	13	1.0	1.0	14	13	0	0	0	0.06666666666666667	15	1	15	0.0	0	0.5927900821058458	0.9498722172098395	0.8240270505131091	0.8504878708691671	0.5880048840059494	0.9434266835065278	0.8999309262891436	0.924005377175428	0	0	0.0	0.0029835882331648734	0.0029835882331648734
3687	0.033458943656887084	0.006370668255861042	0.005691402410797379	0.9567972450919142	-1	0	0	0.2	2	0.9230769230769231	12	0.5357142857142857	0.9230769230769231	14	12	0	0	0	0.14285714285714285	14	2	15	0.0	0	0.5761577810367706	0.9437257186155246	0.7424737438218814	0.8540122062424732	0.7428499751755531	0.9413199537477431	0.8999309262891436	0.9208341258757499	0	0	0.0	0.005691402410797379	0.005691402410797379
2635	0.03441502917043591	0.0059421839374099745	0.005409821449981848	0.9573304590497266	-1	0	0	0.2	2	0.9230769230769231	12	0.5357142857142857	0.9230769230769231	14	12	0	0	0	0.14285714285714285	14	2	15	0.0	0	0.5761577810367706	0.9437257186155246	0.7424737438218814	0.8540122062424732	0.7428499751755531	0.9413199537477431	0.8999309262891436	0.9208341258757499	0	0	0.0	0.005409821449981848	0.005409821449981848
2349	0.03459252115613325	0.0069779115681503955	0.0055202878754359985	0.956701795096431	-1	0	0	0.2	2	0.9230769230769231	12	0.5357142857142857	0.9230769230769231	14	12	0	0	0	0.14285714285714285	14	2	15	0.0	0	0.5761577810367706	0.9437257186155246	0.7424737438218814	0.8538113925933074	0.7428499751755531	0.9493803920913099	0.8999309262891436	0.9245120980265652	0	0	0.0	0.0055202878754359985	0.0055202878754359985
2159	0.033698582843186047	0.005987827828756335	0.005613979919098544	0.9570552792669024	-1	0	0	0.2	2	0.9230769230769231	12	0.5357142857142857	0.9230769230769231	14	12	0	0	0	0.14285714285714285	14	2	15	0.0	0	0.5761577810367706	0.9437257186155246	0.7424737438218814	0.8540122062424732	0.7428499751755531	0.9493803920913099	0.8999309262891436	0.924549537945922	0	0	0.0	0.005613979919098544	0.005613979919098544
1370	0.02517580674693342	0.006170258806680915	0.003881257589035157	0.9707194167060449	-1	0	0	0.1	1	1.0	13	1.0	1.0	14	13	0	0	0	0.06666666666666667	15	1	15	0.0	0	0.5927900821058458	0.9498722172098395	0.8240270505131091	0.8504878708691671	0.6006786726826591	0.9427509125086685	0.8999309262891436	0.9237101454575279	0	0	0.0	0.003881257589035157	0.003881257589035157
858	0.026183526437852454	0.006743342819840705	0.0036983047466558304	0.97135177067126	-1	0	0	0.1	1	1.0	13	1.0	1.0	14	13	0	0	0	0.06666666666666667	15	1	15	0.0	0	0.5927900821058458	0.9498722172098395	0.8240270505131091	0.8504878708691671	0.5880048840059494	0.9434266835065278	0.8999309262891436	0.924005377175428	0	0	0.0	0.0036983047466558304	0.0036983047466558304
4854	0.028808675426300574	0.009358528250764301	0.006698028808193848	0.6109234058439423	-1	0	0	0.2	2	0.9230769230769231	12	0.5357142857142857	0.9230769230769231	14	12	0	0	0	0.14285714285714285	14	2	15	0.0	0	0.5778173020963552	0.8791988497319729	0.5197849328998514	0.9109764578050935	0.7949682458185808	0.9647492552786837	0.8494839891327274	0.9268957336368456	0	0	0.0	0.006698028808193848	0.006698028808193848
4073	0.033566760903722355	0.007178481913856626	0.0039759181108339195	0.9557626317194524	-1	0	0	0.2	2	0.9230769230769231	12	0.5357142857142857	0.9230769230769231	14	12	0	0	0	0.14285714285714285	14	2	15	0.0	0	0.5692904353020688	0.9564941330887807	0.8240270505131091	0.8377007803030031	0.5140274390032393	0.9431476706341559	0.8999309262891436	0.9250796720904241	0	0	0.0	0.0039759181108339195	0.0039759181108339195
1972	0.03490502583676408	0.0067386920419542215	0.005424248644277675	0.9568170148042574	-1	0	0	0.2	2	0.9230769230769231	12	0.5357142857142857	0.9230769230769231	14	12	0	0	0	0.14285714285714285	14	2	15	0.0	0	0.5761577810367706	0.9437257186155246	0.7424737438218814	0.8538113925933074	0.7428499751755531	0.9407087957014412	0.8999309262891436	0.9205269107455908	0	0	0.0	0.005424248644277675	0.005424248644277675
3583	0.029963641879896814	0.005531227602955732	0.004066113402201361	0.9803352039306853	-1	0	0	0.2	2	0.9230769230769231	12	0.5357142857142857	0.9230769230769231	14	12	0	0	0	0.14285714285714285	14	2	15	0.0	0	0.5927900821058458	0.9389291241397077	0.7424737438218814	0.8540122062424732	0.7099262317164328	0.9362945536905489	0.8931202652755689	0.9164908452076628	0	0	0.0	0.004066113402201361	0.004066113402201361
1323	0.026584678522583484	0.0056262261541114985	0.003959787528891026	0.9709231959678265	-1	0	0	0.1	1	1.0	13	1.0	1.0	14	13	0	0	0	0.06666666666666667	15	1	15	0.0	0	0.5761577810367706	0.9437257186155246	0.7424737438218814	0.8538113925933074	0.7428499751755531	0.9413199537477431	0.8999309262891436	0.9207950002437127	0	0	0.0	0.003959787528891026	0.003959787528891026
3962	0.033257974092009736	0.005610675948469542	0.005439387570288779	0.9568149417413835	-1	0	0	0.2	2	0.9230769230769231	12	0.5357142857142857	0.9230769230769231	14	12	0	0	0	0.14285714285714285	14	2	15	0.0	0	0.5761577810367706	0.9437257186155246	0.7424737438218814	0.8540122062424732	0.7428499751755531	0.9494220023101523	0.8999309262891436	0.9245696764685096	0	0	0.0	0.005439387570288779	0.005439387570288779
3472	0.04962207750949516	0.0030493327013249387	0.0012281337079832811	0.5387280845057185	-1	0	0	0.2	2	0.9230769230769231	12	0.5357142857142857	0.9230769230769231	14	12	0	0	0	0.14285714285714285	14	2	15	0.0	0	0.5622779210504143	0.9569170061686836	0.7424737438218814	0.8282475844513726	0.7428499751755531	0.9432099554269993	0.8999309262891436	0.923761788839783	0	0	0.0	0.0012281337079832811	0.0012281337079832811
1387	0.027017700069312787	0.006184581569547234	0.004796795656542801	0.9701563786344892	-1	0	0	0.1	1	1.0	13	1.0	1.0	14	13	0	0	0	0.06666666666666667	15	1	15	0.0	0	0.5761577810367706	0.9437257186155246	0.7424737438218814	0.8538113925933074	0.7428499751755531	0.9413199537477431	0.8999309262891436	0.9207950002437127	0	0	0.0	0.004796795656542801	0.004796795656542801
1997	0.03475621080354139	0.005332641313864763	0.004371843185927416	0.9570999552966725	-1	0	0	0.2	2	0.9230769230769231	12	0.5357142857142857	0.9230769230769231	14	12	0	0	0	0.14285714285714285	14	2	15	0.0	0	0.5761577810367706	0.9437257186155246	0.7424737438218814	0.8538113925933074	0.7428499751755531	0.9413199537477431	0.8999309262891436	0.9207950002437127	0	0	0.0	0.004371843185927416	0.004371843185927416
4800	0.03017249115857412	0.008711089147425848	0.0054555354212183355	0.6163392704953758	-1	0	0	0.2	2	0.9230769230769231	12	0.5357142857142857	0.9230769230769231	14	12	0	0	0	0.14285714285714285	14	2	15	0.0	0	0.5778173020963552	0.8791988497319729	0.5197849328998514	0.9109764578050935	0.7949682458185808	0.9608196435865103	0.8494839891327274	0.9243773288380697	0	0	0.0	0.0054555354212183355	0.0054555354212183355
198	0.00177876013401979	0.00172480329411044	-0.001724679362497773	0.9851264189434196	-1	0	0	1.0	1	0	0	1.0	0	0	0	1	1	0	0.5	2	1	2	0.16666666666666666	0	0	0	0	0	0	0	0	0	0	0	0	-0.1	-0.1
2319	0.03433492529580682	0.005600911498739264	0.005263244746638732	0.9567604660527758	-1	0	0	0.2	2	0.9230769230769231	12	0.5357142857142857	0.9230769230769231	14	12	0	0	0	0.14285714285714285	14	2	15	0.0	0	0.5761577810367706	0.9437257186155246	0.7424737438218814	0.8540122062424732	0.7428499751755531	0.9493803920913099	0.8999309262891436	0.924549537945922	0	0	0.0	0.005263244746638732	0.005263244746638732
1331	0.02416016600123184	0.006574479975017972	0.003220226860656843	0.9796410385153195	-1	0	0	0.1	1	1.0	13	1.0	1.0	14	13	0	0	0	0.06666666666666667	15	1	15	0.0	0	0.5927900821058458	0.9498722172098395	0.8240270505131091	0.8504878708691671	0.5880048840059494	0.9434266835065278	0.8999309262891436	0.924005377175428	0	0	0.0	0.003220226860656843	0.003220226860656843
3954	0.03406417573131561	0.00661625451178508	0.0059167071254070955	0.9567001736547772	-1	0	0	0.2	2	0.9230769230769231	12	0.5357142857142857	0.9230769230769231	14	12	0	0	0	0.14285714285714285	14	2	15	0.0	0	0.5761577810367706	0.9437257186155246	0.7424737438218814	0.8540122062424732	0.7428499751755531	0.9413199537477431	0.8999309262891436	0.9208341258757499	0	0	0.0	0.0059167071254070955	0.0059167071254070955
449	0.0017812900242578902	0.001761776937582737	-0.001761041157835515	0.98488615023247	-1	0	0	1.0	1	0	0	1.0	0	1	0	0	1	0	0.5	2	1	2	0.3333333333333333	0	0	0	0	0	0	0	0	0	0	0	0	-0.00017610411578355148	-0.00017610411578355148
2492	0.03926314406806043	0.002641821937136721	-0.0024473709172321066	0.7232396298080931	-1	0	0	0.1	1	1.0	13	1.0	1.0	14	13	0	0	0	0.06666666666666667	15	1	15	0.0	0	0.5622779210504143	0.9511157836134307	0.7424737438218814	0.8290253996452669	0.7428499751755531	0.9346810970940893	0.8999309262891436	0.9170263902154521	0	0	0.0	-0.00024473709172321065	-0.00024473709172321065
819	0.023277264726379476	0.006631684971365482	0.0012585773394062714	0.9805137517987977	-1	0	0	0.2	2	0.8461538461538461	11	0.5769230769230769	0.7692307692307693	11	10	3	2	0	0.15384615384615385	13	2	15	0.2222222222222222	0	0.6233022431612774	0.9510148023413846	0.905580357204337	0.8555391666844289	0.3653780331019808	0.9391779232225865	0.8999309262891436	0.9237151236451049	0.5454545454545454	0.09090909090909091	0.0	0.0012585773394062714	0.0012585773394062714
26	0.006971448113824123	0.0033076452704826026	-0.00316571804703793	0.9432852696278047	-1	0	0	0.16666666666666666	1	1.0	6	1.0	1.0	7	6	0	1	0	0.125	8	1	8	0.3333333333333333	0	0.8102827499237456	0.6445331207315291	0.7280431053172082	0.9130192404061145	0.2943048477608824	0.9012714987215736	0.9323384824446024	0.8480256344794163	1.0	0.42857142857142855	0.0	-0.000316571804703793	-0.000316571804703793
24	0.0023479655238014528	0.0022503097130691465	-0.0022500965335387133	0.9837078690930184	-1	0	0	0.6666666666666666	2	0.5	1	1.0	0.5	3	1	0	0	0	0.25	4	1	4	0.0	0.6666666666666666	0.37191287192663725	0.8525736587825835	0.36234519582465763	0.9300404757466711	0.43406510386920105	0.8617904801078375	0.8988204821065994	0.8867027113557184	0	0	0.0	-0.00022500965335387133	-0.00022500965335387133
2539	0.03337846985203057	0.005025073275472372	0.004392032788265176	0.9568600783163559	-1	0	0	0.2	2	0.9230769230769231	12	0.5357142857142857	0.9230769230769231	14	12	0	0	0	0.14285714285714285	14	2	15	0.0	0	0.5761577810367706	0.9437257186155246	0.7424737438218814	0.8540122062424732	0.7428499751755531	0.9413199537477431	0.8999309262891436	0.9208341258757499	0	0	0.0	0.004392032788265176	0.004392032788265176
1575	0.026277318961591307	0.0035320408856686037	0.0009768636175806898	0.9783450033582883	-1	0	0	0.1	1	1.0	13	1.0	1.0	14	13	0	0	0	0.06666666666666667	15	1	15	0.0	0	0.5622779210504143	0.9569438504161754	0.7424737438218814	0.8240678227957449	0.7428499751755531	0.9409565972919166	0.8999309262891436	0.9221080195894509	0	0	0.0	0.0009768636175806898	0.0009768636175806898
3041	0.03407413816844542	0.006402443868816224	0.006009194951297352	0.9567525020123563	-1	0	0	0.2	2	0.9230769230769231	12	0.5357142857142857	0.9230769230769231	14	12	0	0	0	0.14285714285714285	14	2	15	0.0	0	0.5761577810367706	0.9437257186155246	0.7424737438218814	0.8540122062424732	0.7428499751755531	0.9413199537477431	0.8999309262891436	0.9208341258757499	0	0	0.0	0.006009194951297352	0.006009194951297352
3978	0.03437212763757218	0.006095788346099082	0.005921544264676844	0.9566262526490897	-1	0	0	0.2	2	0.9230769230769231	12	0.5357142857142857	0.9230769230769231	14	12	0	0	0	0.14285714285714285	14	2	15	0.0	0	0.5761577810367706	0.9437257186155246	0.7424737438218814	0.8540122062424732	0.7428499751755531	0.9493803920913099	0.8999309262891436	0.924549537945922	0	0	0.0	0.005921544264676844	0.005921544264676844
531	0.0024482876950596465	0.0020152167243296074	-0.002007474974653163	0.9754614719537603	-1	0	0	0.5	1	1.0	1	1.0	1.0	2	1	0	1	0	0.3333333333333333	3	1	3	0.3333333333333333	0	0.6773348514771246	0.9618249932034771	0.3646680145276651	0.9338060779945409	0.6703981606071077	0.8396007057550564	0.9440553215667511	0.9248072546712213	1.0	0	0.0	-0.0002007474974653163	-0.0002007474974653163
3319	0.026837397967129948	0.006017637652159039	0.004153361930895503	0.9709734563256154	-1	0	0	0.1	1	1.0	13	1.0	1.0	14	13	0	0	0	0.06666666666666667	15	1	15	0.0	0	0.5761577810367706	0.9437257186155246	0.7424737438218814	0.8538113925933074	0.7428499751755531	0.9413199537477431	0.8999309262891436	0.9207950002437127	0	0	0.0	0.004153361930895503	0.004153361930895503
2269	0.033845438042616256	0.006405968887355118	0.005836317268783725	0.9562461254355207	-1	0	0	0.2	2	0.9230769230769231	12	0.5357142857142857	0.9230769230769231	14	12	0	0	0	0.14285714285714285	14	2	15	0.0	0	0.5761577810367706	0.9437257186155246	0.7424737438218814	0.8540122062424732	0.7428499751755531	0.9493803920913099	0.8999309262891436	0.924549537945922	0	0	0.0	0.005836317268783725	0.005836317268783725
2512	0.03431559737858226	0.005978330408547513	0.0050353375598537545	0.9567307123832274	-1	0	0	0.2	2	0.9230769230769231	12	0.5357142857142857	0.9230769230769231	14	12	0	0	0	0.14285714285714285	14	2	15	0.0	0	0.5761577810367706	0.9437257186155246	0.7424737438218814	0.8538113925933074	0.7428499751755531	0.9413199537477431	0.8999309262891436	0.9207950002437127	0	0	0.0	0.0050353375598537545	0.0050353375598537545
203	0.002143842844028396	0.0020509879500547343	-0.002049068382053396	0.9829430118934501	-1	0	0	0	0	0	0	1.0	0	0	0	0	0	0	1.0	1	1	1	0.0	0	0	0	0	0	0	0	0	0	0	0	0	-0.1	-0.1
1746	0.028850277693951647	0.010361723411523086	-0.002086668054047157	0.6532310443578419	-1	0	0	0.2	2	0.9230769230769231	12	0.5357142857142857	0.9230769230769231	14	12	0	0	0	0.14285714285714285	14	2	15	0.0	0	0.7783791354948845	0.9166555039526072	0.9139139303518711	0.8761228054714161	0.27396495060755255	0.9548284495000099	0.918613284424026	0.9218925314553187	0	0	0.0	-0.00020866680540471567	-0.00020866680540471567
2999	0.03391962436185826	0.005492727639875551	0.005250540580327414	0.9573931071969023	-1	0	0	0.2	2	0.9230769230769231	12	0.5357142857142857	0.9230769230769231	14	12	0	0	0	0.14285714285714285	14	2	15	0.0	0	0.5761577810367706	0.9437257186155246	0.7424737438218814	0.8540122062424732	0.7428499751755531	0.9493803920913099	0.8999309262891436	0.924549537945922	0	0	0.0	0.005250540580327414	0.005250540580327414
3386	0.034141589790952546	0.0050741285549034355	0.004357131729665383	0.9572359489462899	-1	0	0	0.2	2	0.9230769230769231	12	0.5357142857142857	0.9230769230769231	14	12	0	0	0	0.14285714285714285	14	2	15	0.0	0	0.5761577810367706	0.9437257186155246	0.7424737438218814	0.8538113925933074	0.7428499751755531	0.9409300140146332	0.8999309262891436	0.9206237450896828	0	0	0.0	0.004357131729665383	0.004357131729665383
3815	0.032808727554328544	0.005766433699314757	0.005219725447533061	0.9568805059901541	-1	0	0	0.2	2	0.9230769230769231	12	0.5357142857142857	0.9230769230769231	14	12	0	0	0	0.14285714285714285	14	2	15	0.0	0	0.5761577810367706	0.9437257186155246	0.7424737438218814	0.8540122062424732	0.7428499751755531	0.9490533891395424	0.8999309262891436	0.9243916473993898	0	0	0.0	0.005219725447533061	0.005219725447533061
4638	0.028629350969045356	0.012787401410658879	-0.010201182449206219	0.977873979013542	-1	0	0	0.2	2	0.9230769230769231	12	0.5357142857142857	0.9230769230769231	14	12	0	0	0	0.14285714285714285	14	2	15	0.0	0	0.5778173020963552	0.8791988497319729	0.5197849328998514	0.9189463074617037	0.790743649593011	0.9504330173483994	0.8494839891327274	0.9209645196595034	0	0	0.0	-0.001020118244920622	-0.001020118244920622
2203	0.034216575373039584	0.005579105621218045	0.005217858212690073	0.9569837102330025	-1	0	0	0.2	2	0.9230769230769231	12	0.5357142857142857	0.9230769230769231	14	12	0	0	0	0.14285714285714285	14	2	15	0.0	0	0.5761577810367706	0.9437257186155246	0.7424737438218814	0.8540122062424732	0.7428499751755531	0.9413199537477431	0.8999309262891436	0.9208341258757499	0	0	0.0	0.005217858212690073	0.005217858212690073
1321	0.026957625972031874	0.0069888280166557374	0.004718964250205253	0.9708622008964826	-1	0	0	0.1	1	1.0	13	1.0	1.0	14	13	0	0	0	0.06666666666666667	15	1	15	0.0	0	0.5761577810367706	0.9437257186155246	0.7424737438218814	0.8538113925933074	0.7428499751755531	0.9413199537477431	0.8999309262891436	0.9207950002437127	0	0	0.0	0.004718964250205253	0.004718964250205253
141	0.018518285914342642	0.0058440699036501	-0.005817596117874718	0.9780711085940572	-1	0	0	0.2	2	0.9230769230769231	12	0.5357142857142857	0.8461538461538461	13	11	1	1	0	0.14285714285714285	14	2	15	0.25	0	0.6618767108113935	0.9493268114679185	0.5276913185263254	0.8572196283547958	0.4068269075066312	0.9436366222632687	0.8685376128432487	0.925086612931136	1.0	0.07692307692307693	0.0	-0.0005817596117874719	-0.0005817596117874719
3608	0.03325943866850994	0.005405111513674044	0.004848733473902786	0.9570324733031907	-1	0	0	0.2	2	0.9230769230769231	12	0.5357142857142857	0.9230769230769231	14	12	0	0	0	0.14285714285714285	14	2	15	0.0	0	0.5761577810367706	0.9437257186155246	0.7424737438218814	0.8540122062424732	0.7428499751755531	0.9413199537477431	0.8999309262891436	0.9208341258757499	0	0	0.0	0.004848733473902786	0.004848733473902786
3448	0.03419925720902317	0.004981375596362852	0.0045128929107492305	0.9567308741373699	-1	0	0	0.2	2	0.9230769230769231	12	0.5357142857142857	0.9230769230769231	14	12	0	0	0	0.14285714285714285	14	2	15	0.0	0	0.5761577810367706	0.9437257186155246	0.7424737438218814	0.8540122062424732	0.7428499751755531	0.9413199537477431	0.8999309262891436	0.9208341258757499	0	0	0.0	0.0045128929107492305	0.0045128929107492305
3340	0.02211296467395892	0.006794825464871555	-0.006789283835225493	0.9811875554515785	-1	0	0	0.2	2	0.9166666666666666	11	0.5384615384615384	0.9166666666666666	13	11	0	0	0	0.15384615384615385	13	2	14	0.0	0	0.4893705842204635	0.8761091387244606	0.7424737438218814	0.8079222846605348	0.7918128449222477	0.9092491155491366	0.8638645193220026	0.8697842063272211	0	0	0.0	-0.0006789283835225493	-0.0006789283835225493
1205	0.03672030002396779	0.003599157812963162	-0.0032774592624715206	0.9643651540666086	-1	0	0	0.1	1	1.0	13	1.0	1.0	14	13	0	0	0	0.06666666666666667	15	1	15	0.0	0	0.5622779210504143	0.9461995913409388	0.7424737438218814	0.8290253996452669	0.7428499751755531	0.9436714944022987	0.8999309262891436	0.9184518032883761	0	0	0.0	-0.00032774592624715206	-0.00032774592624715206
3330	0.03416127311409697	0.004819245438788778	0.004180420372874251	0.9673973396050677	-1	0	0	0.2	2	0.9230769230769231	12	0.5357142857142857	0.9230769230769231	14	12	0	0	0	0.14285714285714285	14	2	15	0.0	0	0.5927900821058458	0.9450884667498587	0.7424737438218814	0.8540122062424732	0.7428499751755531	0.9413199537477431	0.8999309262891436	0.9214625813085765	0	0	0.0	0.004180420372874251	0.004180420372874251
1868	0.03413169866577875	0.006164043753876075	0.0050903702332927014	0.9572742863436582	-1	0	0	0.2	2	0.9230769230769231	12	0.5357142857142857	0.9230769230769231	14	12	0	0	0	0.14285714285714285	14	2	15	0.0	0	0.5387782742466373	0.9496574017035927	0.7424737438218814	0.8435628968348673	0.7428499751755531	0.9557099618216562	0.8999309262891436	0.9285510138257413	0	0	0.0	0.0050903702332927014	0.0050903702332927014
3582	0.03439364494676511	0.005473192798992503	0.004442241615733863	0.9574485422729604	-1	0	0	0.2	2	0.9230769230769231	12	0.5357142857142857	0.9230769230769231	14	12	0	0	0	0.14285714285714285	14	2	15	0.0	0	0.5761577810367706	0.9437257186155246	0.7424737438218814	0.8538113925933074	0.7428499751755531	0.9493803920913099	0.8999309262891436	0.9245120980265652	0	0	0.0	0.004442241615733863	0.004442241615733863
1028	0.025258798543523243	0.006013523925508779	0.0035390193080444936	0.9712947693749127	-1	0	0	0.1	1	1.0	13	1.0	1.0	14	13	0	0	0	0.06666666666666667	15	1	15	0.0	0	0.5927900821058458	0.9498722172098395	0.8240270505131091	0.8504878708691671	0.5880048840059494	0.9434266835065278	0.8999309262891436	0.924005377175428	0	0	0.0	0.0035390193080444936	0.0035390193080444936
447	0.0017491755734788262	0.0017262350094104189	-0.0017240705787553523	0.983255720023626	-1	0	0	1.0	1	0	0	1.0	0	1	0	0	0	0	0.5	2	1	2	0.0	0	0	0	0	0	0	0	0	0	0	0	0	-0.00017240705787553522	-0.00017240705787553522
3658	0.03196294713889872	0.01229027657136305	-0.00993004824741659	0.9792309168969757	-1	0	0	0.2	2	0.9230769230769231	12	0.5357142857142857	0.9230769230769231	14	12	0	0	0	0.14285714285714285	14	2	15	0.0	0	0.5761577810367706	0.9437257186155246	0.7424737438218814	0.8812506821837376	0.7099262317164328	0.9429246002104441	0.8931202652755689	0.9270914414647721	0	0	0.0	-0.0009930048247416589	-0.0009930048247416589
4735	0.030701254480593965	0.009412709710743896	0.006841377547360704	0.607297909388275	-1	0	0	0.2	2	0.9230769230769231	12	0.5357142857142857	0.9230769230769231	14	12	0	0	0	0.14285714285714285	14	2	15	0.0	0	0.5778173020963552	0.8791988497319729	0.5197849328998514	0.9109764578050935	0.7949682458185808	0.9608196435865103	0.8494839891327274	0.9243773288380697	0	0	0.0	0.006841377547360704	0.006841377547360704
138	0.0021438439658334665	0.0020564160729609478	-0.002054442890506888	0.9829760534872487	-1	0	0	0	0	0	0	1.0	0	0	0	0	0	0	1.0	1	1	1	0.0	0	0	0	0	0	0	0	0	0	0	0	0	-0.1	-0.1
2243	0.02082977763317495	0.00540906832684498	0.0036236544204978115	0.978567825011708	-1	0	0	0.2	2	0.9230769230769231	12	0.5357142857142857	0.9230769230769231	14	12	0	0	0	0.14285714285714285	14	2	15	0.0	0	0.5387782742466373	0.9403458222780333	0.7447014131553218	0.8441777346789187	0.7885785768860661	0.9631885867687214	0.9226817374776112	0.9289446899071311	0	0	0.0	0.0036236544204978115	0.0036236544204978115
4476	0.030990242667420946	0.008643030465340266	0.005415891615326941	0.6172445894689079	-1	0	0	0.2	2	0.9230769230769231	12	0.5357142857142857	0.9230769230769231	14	12	0	0	0	0.14285714285714285	14	2	15	0.0	0	0.5778173020963552	0.8791988497319729	0.5197849328998514	0.9109764578050935	0.7949682458185808	0.9606192051847683	0.8494839891327274	0.9242534737708851	0	0	0.0	0.005415891615326941	0.005415891615326941
626	0.03486486733533396	0.005648466192292275	0.0035354364953538047	0.904661563255556	-1	0	0	0.1	1	1.0	13	1.0	1.0	14	13	0	0	0	0.06666666666666667	15	1	15	0.0	0	0.5927900821058458	0.9498722172098395	0.8240270505131091	0.8504878708691671	0.7428499751755531	0.9498389662487661	0.8999309262891436	0.9269267975851974	0	0	0.0	0.0035354364953538047	0.0035354364953538047
4802	0.03092491425607943	0.0096127972131604	0.0068403700186342505	0.6110641522951541	-1	0	0	0.2	2	0.9230769230769231	12	0.5357142857142857	0.9230769230769231	14	12	0	0	0	0.14285714285714285	14	2	15	0.0	0	0.5778173020963552	0.8791988497319729	0.5197849328998514	0.9109764578050935	0.7949682458185808	0.9647492552786837	0.8494839891327274	0.9268957336368456	0	0	0.0	0.0068403700186342505	0.0068403700186342505
3249	0.038419782974947726	0.0016796454668479848	-0.0016739771005065476	0.9490824938157056	-1	0	0	0.2	2	0.9230769230769231	12	0.5357142857142857	0.9230769230769231	14	12	0	0	0	0.14285714285714285	14	2	15	0.0	0	0.5927900821058458	0.9424362466951373	0.8240270505131091	0.8483320861175185	0.7428499751755531	0.9484207998094957	0.8999309262891436	0.9224619919809435	0	0	0.0	-0.00016739771005065476	-0.00016739771005065476
3859	0.03308868356285285	0.005898895820868054	0.002535136035042275	0.9568277219917904	-1	0	0	0.2	2	0.9230769230769231	12	0.5357142857142857	0.9230769230769231	14	12	0	0	0	0.14285714285714285	14	2	15	0.0	0	0.6233022431612774	0.9433765334752222	0.905580357204337	0.8370301759179777	0.6446228852970662	0.935713439221499	0.8999309262891436	0.914960515898572	0	0	0.0	0.002535136035042275	0.002535136035042275
414	0.001743798042920206	0.0017256909408209303	-0.0017235504642624199	0.9832854781224597	-1	0	0	1.0	1	0	0	1.0	0	1	0	0	0	0	0.5	2	1	2	0.0	0	0	0	0	0	0	0	0	0	0	0	0	-0.000172355046426242	-0.000172355046426242
277	0.001951348371626039	0.0018911545092187053	-0.0018894797321869837	0.9850135618101201	-1	0	0	1.0	2	0.0	0	0.75	0	2	0	0	0	0	1.0	2	2	3	0.0	0	0	0	0	0	0	0	0	0	0	0	0	-0.00018894797321869836	-0.00018894797321869836
2797	0.03510870732601978	0.006769340757565354	0.005519934723475895	0.9567439344569689	-1	0	0	0.2	2	0.9230769230769231	12	0.5357142857142857	0.9230769230769231	14	12	0	0	0	0.14285714285714285	14	2	15	0.0	0	0.5761577810367706	0.9437257186155246	0.7424737438218814	0.8538113925933074	0.7428499751755531	0.9494425902282801	0.8999309262891436	0.9245422183882286	0	0	0.0	0.005519934723475895	0.005519934723475895
2590	0.03534226857004376	0.0075894225859939515	0.0056802140041684055	0.9566047649401928	-1	0	0	0.2	2	0.9230769230769231	12	0.5357142857142857	0.9230769230769231	14	12	0	0	0	0.14285714285714285	14	2	15	0.0	0	0.5761577810367706	0.9437257186155246	0.7424737438218814	0.8538113925933074	0.7428499751755531	0.9494220023101523	0.8999309262891436	0.9245322457265588	0	0	0.0	0.0056802140041684055	0.0056802140041684055
4505	0.029728950378639422	0.00861320872311551	0.006553913358301986	0.6111307247585529	-1	0	0	0.2	2	0.9230769230769231	12	0.5357142857142857	0.9230769230769231	14	12	0	0	0	0.14285714285714285	14	2	15	0.0	0	0.5778173020963552	0.8791988497319729	0.5197849328998514	0.9109764578050935	0.7949682458185808	0.9647492552786837	0.8494839891327274	0.9268957336368456	0	0	0.0	0.006553913358301986	0.006553913358301986
1480	0.02715158977940677	0.007346957815377166	0.00519183928989252	0.9708131175381803	-1	0	0	0.1	1	1.0	13	1.0	1.0	14	13	0	0	0	0.06666666666666667	15	1	15	0.0	0	0.5761577810367706	0.9437257186155246	0.7424737438218814	0.8538113925933074	0.7428499751755531	0.9413199537477431	0.8999309262891436	0.9207950002437127	0	0	0.0	0.00519183928989252	0.00519183928989252
4493	0.03174955729806859	0.009070583749013266	-0.0015011358264480292	0.6152076248407014	-1	0	0	0.2	2	0.9230769230769231	12	0.5357142857142857	0.9230769230769231	14	12	0	0	0	0.14285714285714285	14	2	15	0.0	0	0.6074997026219944	0.8764717514247833	0.6888779387641183	0.9156272560445252	0.5404837651534107	0.966840166445495	0.8833595533581948	0.9290485053385421	0	0	0.0	-0.0001501135826448029	-0.0001501135826448029
3155	0.03370397254736626	0.0052442889471441545	0.004531707451764526	0.9568393593063496	-1	0	0	0.2	2	0.9230769230769231	12	0.5357142857142857	0.9230769230769231	14	12	0	0	0	0.14285714285714285	14	2	15	0.0	0	0.5761577810367706	0.9437257186155246	0.7424737438218814	0.8540122062424732	0.7428499751755531	0.9413199537477431	0.8999309262891436	0.9208341258757499	0	0	0.0	0.004531707451764526	0.004531707451764526
2694	0.03405370476274367	0.005956703174071873	0.005140199026583339	0.9570843380383496	-1	0	0	0.2	2	0.9230769230769231	12	0.5357142857142857	0.9230769230769231	14	12	0	0	0	0.14285714285714285	14	2	15	0.0	0	0.5761577810367706	0.9437257186155246	0.7424737438218814	0.8538113925933074	0.7428499751755531	0.9409300140146332	0.8999309262891436	0.9206237450896828	0	0	0.0	0.005140199026583339	0.005140199026583339
4449	0.028740217666528012	0.0023169010985580442	0.0014161340193293702	0.664398647505676	-1	0	0	0.2	2	0.9230769230769231	12	0.5357142857142857	0.9230769230769231	14	12	0	0	0	0.14285714285714285	14	2	15	0.0	0	0.5778173020963552	0.8791988497319729	0.5197849328998514	0.9109764578050935	0.7949682458185808	0.9608196435865103	0.8494839891327274	0.9243773288380697	0	0	0.0	0.0014161340193293702	0.0014161340193293702
2851	0.03323691573287909	0.006236843906648999	0.005691161572817113	0.9568713021610429	-1	0	0	0.2	2	0.9230769230769231	12	0.5357142857142857	0.9230769230769231	14	12	0	0	0	0.14285714285714285	14	2	15	0.0	0	0.5761577810367706	0.9437257186155246	0.7424737438218814	0.8540122062424732	0.7428499751755531	0.9413199537477431	0.8999309262891436	0.9208341258757499	0	0	0.0	0.005691161572817113	0.005691161572817113
1669	0.03364954639356671	0.0068807828124197905	0.005758021770687014	0.9566261946753672	-1	0	0	0.2	2	0.9230769230769231	12	0.5357142857142857	0.9230769230769231	14	12	0	0	0	0.14285714285714285	14	2	15	0.0	0	0.5761577810367706	0.9437257186155246	0.7424737438218814	0.8538113925933074	0.7428499751755531	0.9413199537477431	0.8999309262891436	0.9207950002437127	0	0	0.0	0.005758021770687014	0.005758021770687014
4699	0.0312815230249583	0.009755895973083862	0.006453747531679743	0.6082970767141325	-1	0	0	0.2	2	0.9230769230769231	12	0.5357142857142857	0.9230769230769231	14	12	0	0	0	0.14285714285714285	14	2	15	0.0	0	0.5778173020963552	0.8791988497319729	0.5197849328998514	0.9109764578050935	0.7949682458185808	0.9647492552786837	0.8494839891327274	0.9268957336368456	0	0	0.0	0.006453747531679743	0.006453747531679743
1998	0.035247556110027854	0.0072080677503948325	0.005899870853675408	0.9563329640466228	-1	0	0	0.2	2	0.9230769230769231	12	0.5357142857142857	0.9230769230769231	14	12	0	0	0	0.14285714285714285	14	2	15	0.0	0	0.5761577810367706	0.9437257186155246	0.7424737438218814	0.8538113925933074	0.7428499751755531	0.9413199537477431	0.8999309262891436	0.9207950002437127	0	0	0.0	0.005899870853675408	0.005899870853675408
781	0.027610232685379602	0.006523617282890047	0.003714846624248635	0.9672905138811094	-1	0	0	0.1	1	1.0	13	1.0	1.0	14	13	0	0	0	0.06666666666666667	15	1	15	0.0	0	0.5927900821058458	0.9498722172098395	0.8240270505131091	0.8504878708691671	0.7428499751755531	0.9498389662487661	0.8999309262891436	0.9269267975851974	0	0	0.0	0.003714846624248635	0.003714846624248635
1245	0.02688377356609148	0.006165167278190153	0.003705187993446353	0.967982462617299	-1	0	0	0.1	1	1.0	13	1.0	1.0	14	13	0	0	0	0.06666666666666667	15	1	15	0.0	0	0.5387782742466373	0.9496574017035927	0.7424737438218814	0.8435628968348673	0.7428499751755531	0.9465920344851688	0.8999309262891436	0.9240749237985803	0	0	0.0	0.003705187993446353	0.003705187993446353
767	0.03264036125380111	0.009332487034597254	-0.0014121236764967553	0.9414341774909727	-1	0	0	0.1	1	1.0	13	0.625	0.8461538461538461	12	11	2	0	0	0.16666666666666666	12	2	15	0.0	0	0.7506321707694058	0.9487798137567577	0.7424737438218814	0.9307914415033506	0.441536709084594	0.9532876272701438	0.8999309262891436	0.9450399397437554	0	0	0.0	-0.00014121236764967553	-0.00014121236764967553
798	0.00192194702464396	0.001648693770758124	-0.001648359887470176	0.9832793573493467	-1	0	0	1.0	1	0	0	1.0	0	1	0	0	1	0	0.5	2	1	2	0.3333333333333333	0	0	0	0	0	0	0	0	0	0	0	0	-0.00016483598874701759	-0.00016483598874701759
448	0.004413855088037442	0.0032764859042904077	-0.003275453697796964	0.9790376286476375	-1	0	0	0.75	3	0.5	2	0.5	0.5	5	2	0	0	0	0.75	3	4	6	0.0	1.0	0.42613224238126024	0.9378594196158776	0.2910229416491605	0.7700988874801276	0.2165750724468766	0.841413743121632	0.7390399918394783	0.8657568953885296	0	0	0.0	-0.0003275453697796964	-0.0003275453697796964
1353	0.027171515742836487	0.00654883840359192	0.0045904259545145945	0.9710183157487656	-1	0	0	0.1	1	1.0	13	1.0	1.0	14	13	0	0	0	0.06666666666666667	15	1	15	0.0	0	0.5761577810367706	0.9437257186155246	0.7424737438218814	0.8538113925933074	0.7428499751755531	0.9413199537477431	0.8999309262891436	0.9207950002437127	0	0	0.0	0.0045904259545145945	0.0045904259545145945
1492	0.025965120293118798	0.005727696669048494	0.004469462081969036	0.9703623136838128	-1	0	0	0.1	1	1.0	13	1.0	1.0	14	13	0	0	0	0.06666666666666667	15	1	15	0.0	0	0.5761577810367706	0.9437257186155246	0.7424737438218814	0.8538113925933074	0.7428499751755531	0.9490533891395424	0.8999309262891436	0.9243541355421993	0	0	0.0	0.004469462081969036	0.004469462081969036
274	0.002052685969417996	0.0019516244039348115	-0.0019512757442399348	0.9858311080038036	-1	0	0	1.0	2	0.0	0	1.0	0	2	0	0	0	0	0.3333333333333333	3	1	3	0.0	1.0	0	0	0	0	0	0	0	0	0	0	0	-0.00019512757442399347	-0.00019512757442399347
3663	0.032637153620606915	0.005487954716429303	0.005103433994103094	0.9569376167520456	-1	0	0	0.2	2	0.9230769230769231	12	0.5357142857142857	0.9230769230769231	14	12	0	0	0	0.14285714285714285	14	2	15	0.0	0	0.5761577810367706	0.9437257186155246	0.7424737438218814	0.8540122062424732	0.7428499751755531	0.9493803920913099	0.8999309262891436	0.924549537945922	0	0	0.0	0.005103433994103094	0.005103433994103094
1089	0.024764806828488077	0.006131990774263625	0.0039044392569524	0.9779381697537796	-1	0	0	0.1	1	1.0	13	1.0	1.0	14	13	0	0	0	0.06666666666666667	15	1	15	0.0	0	0.5761577810367706	0.9437257186155246	0.7424737438218814	0.8538113925933074	0.7428499751755531	0.9413199537477431	0.8999309262891436	0.9207950002437127	0	0	0.0	0.0039044392569524	0.0039044392569524
4143	0.03407410130140565	0.0066780547510758214	0.006191718682793318	0.9568489401960696	-1	0	0	0.2	2	0.9230769230769231	12	0.5357142857142857	0.9230769230769231	14	12	0	0	0	0.14285714285714285	14	2	15	0.0	0	0.5761577810367706	0.9437257186155246	0.7424737438218814	0.8540122062424732	0.7428499751755531	0.9493803920913099	0.8999309262891436	0.924549537945922	0	0	0.0	0.006191718682793318	0.006191718682793318
2803	0.025956593844703547	0.006049409601527677	0.004218865984223224	0.979365753190127	-1	0	0	0.2	2	0.9230769230769231	12	0.5357142857142857	0.9230769230769231	14	12	0	0	0	0.14285714285714285	14	2	15	0.0	0	0.5622779210504143	0.9426458114975704	0.7435875784886015	0.8546231089881656	0.7428499751755531	0.9411889342617189	0.8999309262891436	0.9204050491563329	0	0	0.0	0.004218865984223224	0.004218865984223224
3046	0.03455522682115298	0.006080283355210742	0.004474813946415953	0.9567111097371517	-1	0	0	0.2	2	0.9230769230769231	12	0.5357142857142857	0.9230769230769231	14	12	0	0	0	0.14285714285714285	14	2	15	0.0	0	0.5761577810367706	0.9437257186155246	0.7424737438218814	0.8538113925933074	0.7428499751755531	0.9493803920913099	0.8999309262891436	0.9245120980265652	0	0	0.0	0.004474813946415953	0.004474813946415953
2926	0.0345133576517992	0.0063720531347899855	0.005755594505922851	0.9569819614500604	-1	0	0	0.2	2	0.9230769230769231	12	0.5357142857142857	0.9230769230769231	14	12	0	0	0	0.14285714285714285	14	2	15	0.0	0	0.5761577810367706	0.9437257186155246	0.7424737438218814	0.8540122062424732	0.7428499751755531	0.9413199537477431	0.8999309262891436	0.9208341258757499	0	0	0.0	0.005755594505922851	0.005755594505922851
238	0.0017743344977138296	0.0017260890808507487	-0.0017239305011080821	0.9832634734315476	-1	0	0	1.0	1	0	0	1.0	0	1	0	0	0	0	0.5	2	1	2	0.0	0	0	0	0	0	0	0	0	0	0	0	0	-0.0001723930501108082	-0.0001723930501108082
836	0.02355600506584303	0.007239107353109534	0.0020402466075181477	0.9796964158547852	-1	0	0	0.2	2	0.8461538461538461	11	0.38461538461538464	0.8461538461538461	13	11	1	1	0	0.23076923076923078	13	3	15	0.25	1.0	0.6233022431612774	0.9461830303843906	0.905580357204337	0.845873838568537	0.2598669501150164	0.9468177700140543	0.9335810438469911	0.9229373584977012	1.0	0.07692307692307693	0.0	0.0020402466075181477	0.0020402466075181477
4734	0.029876507718967785	0.003588389369888045	0.0021420513879693544	0.7955301502685772	-1	0	0	0.2	2	0.9230769230769231	12	0.5357142857142857	0.9230769230769231	14	12	0	0	0	0.14285714285714285	14	2	15	0.0	0	0.5778173020963552	0.8791988497319729	0.5197849328998514	0.9109764578050935	0.7949682458185808	0.9608196435865103	0.8494839891327274	0.9243773288380697	0	0	0.0	0.0021420513879693544	0.0021420513879693544
4082	0.031133601486827794	0.009647220285877259	0.0059106363141782844	0.6137209155490382	-1	0	0	0.2	2	0.9230769230769231	12	0.5357142857142857	0.9230769230769231	14	12	0	0	0	0.14285714285714285	14	2	15	0.0	0	0.5778173020963552	0.8791988497319729	0.5197849328998514	0.9109764578050935	0.7949682458185808	0.9608196435865103	0.8494839891327274	0.9243773288380697	0	0	0.0	0.0059106363141782844	0.0059106363141782844
95	0.006800316763161788	0.0036723735578049204	-0.003668748608218472	0.9834154131337594	-1	0	0	0.4	2	0.8	4	0.7	0.6	3	3	3	6	0	0.4	2	5	7	0.6	0	0.22613192402946952	0.9792812089919192	0.7949401851824001	0.9433496568658493	0.3524878076314805	0.780060052862342	0.9197344565024193	0.9336883864709389	0.3333333333333333	0	0.0	-0.0003668748608218472	-0.0003668748608218472
2549	0.03481254774885221	0.0072030989568941765	0.006440097521307839	0.9567192536647845	-1	0	0	0.2	2	0.9230769230769231	12	0.5357142857142857	0.9230769230769231	14	12	0	0	0	0.14285714285714285	14	2	15	0.0	0	0.5761577810367706	0.9437257186155246	0.7424737438218814	0.8540122062424732	0.7428499751755531	0.9413199537477431	0.8999309262891436	0.9208341258757499	0	0	0.0	0.006440097521307839	0.006440097521307839
2905	0.03458164805800959	0.006210996016596321	0.0049226190994618065	0.9562517140005864	-1	0	0	0.2	2	0.9230769230769231	12	0.5357142857142857	0.9230769230769231	14	12	0	0	0	0.14285714285714285	14	2	15	0.0	0	0.5761577810367706	0.9437257186155246	0.7424737438218814	0.8540122062424732	0.7428499751755531	0.9493803920913099	0.8999309262891436	0.924549537945922	0	0	0.0	0.0049226190994618065	0.0049226190994618065
3375	0.021361253092004737	0.007574404387660087	-0.007574398287000144	0.9810296037076953	-1	0	0	0.2	2	0.9166666666666666	11	0.5384615384615384	0.9166666666666666	13	11	0	0	0	0.15384615384615385	13	2	14	0.0	0	0.4893705842204635	0.8761091387244606	0.7424737438218814	0.8079222846605348	0.7867397328299821	0.8987908887365361	0.8638645193220026	0.8651615695942441	0	0	0.0	-0.0007574398287000144	-0.0007574398287000144
1722	0.03443638140622257	0.007441076697312257	0.006047091325706047	0.9566425916919825	-1	0	0	0.2	2	0.9230769230769231	12	0.5357142857142857	0.9230769230769231	14	12	0	0	0	0.14285714285714285	14	2	15	0.0	0	0.5761577810367706	0.9437257186155246	0.7424737438218814	0.8538113925933074	0.7428499751755531	0.9494220023101523	0.8999309262891436	0.9245322457265588	0	0	0.0	0.006047091325706047	0.006047091325706047
1763	0.02800045360039629	0.007234408441513452	0.0048616966621203616	0.9703682450813849	-1	0	0	0.1	1	1.0	13	1.0	1.0	14	13	0	0	0	0.06666666666666667	15	1	15	0.0	0	0.5761577810367706	0.9437257186155246	0.7424737438218814	0.8538113925933074	0.7428499751755531	0.9413199537477431	0.8999309262891436	0.9207950002437127	0	0	0.0	0.0048616966621203616	0.0048616966621203616
4444	0.03064822782748421	0.00873995783069602	0.0060972568285109705	0.6169144925339504	-1	0	0	0.2	2	0.9230769230769231	12	0.5357142857142857	0.9230769230769231	14	12	0	0	0	0.14285714285714285	14	2	15	0.0	0	0.5778173020963552	0.8791988497319729	0.5197849328998514	0.9109764578050935	0.7949682458185808	0.9647492552786837	0.8494839891327274	0.9268957336368456	0	0	0.0	0.0060972568285109705	0.0060972568285109705
3736	0.022640076636447373	0.00703461980041117	-0.006922697079852944	0.9809255597491414	-1	0	0	0.2	2	0.9166666666666666	11	0.5384615384615384	0.9166666666666666	13	11	0	0	0	0.15384615384615385	13	2	14	0.0	0	0.4893705842204635	0.8761091387244606	0.7424737438218814	0.8079222846605348	0.7885785768860661	0.8819200024657354	0.8633550676694624	0.8582866148026268	0	0	0.0	-0.0006922697079852944	-0.0006922697079852944
534	0.0019298703031129115	0.0016010950785208895	-0.0016010784772719198	0.9838144392519019	-1	0	0	1.0	1	0	0	1.0	0	1	0	0	0	0	0.5	2	1	2	0.0	0	0	0	0	0	0	0	0	0	0	0	0	-0.00016010784772719198	-0.00016010784772719198
1922	0.03406364174106166	0.005338279891724473	0.0040306154440892415	0.9570375652294696	-1	0	0	0.2	2	0.9230769230769231	12	0.5357142857142857	0.9230769230769231	14	12	0	0	0	0.14285714285714285	14	2	15	0.0	0	0.5761577810367706	0.9437257186155246	0.7424737438218814	0.8538113925933074	0.7428499751755531	0.9493803920913099	0.8999309262891436	0.9245120980265652	0	0	0.0	0.0040306154440892415	0.0040306154440892415
507	0.0018742503549656663	0.0017766024566019617	-0.0017766024557959537	0.9840332549732895	-1	0	0	1.0	1	0	0	1.0	0	1	0	0	0	0	0.5	2	1	2	0.0	0	0	0	0	0	0	0	0	0	0	0	0	-0.00017766024557959537	-0.00017766024557959537
3215	0.03375231574723642	0.004990497077228652	0.00472398608896675	0.9578310282644381	-1	0	0	0.2	2	0.9230769230769231	12	0.5357142857142857	0.9230769230769231	14	12	0	0	0	0.14285714285714285	14	2	15	0.0	0	0.5761577810367706	0.9437257186155246	0.7424737438218814	0.8540122062424732	0.7428499751755531	0.9493803920913099	0.8999309262891436	0.924549537945922	0	0	0.0	0.00472398608896675	0.00472398608896675
1212	0.028310152012052805	0.010840836288839415	0.0005493055415448688	0.9805098506568737	-1	0	0	0.1	1	1.0	13	1.0	1.0	14	13	0	0	0	0.06666666666666667	15	1	15	0.0	0	0.5692904353020688	0.9344914389544429	0.7424737438218814	0.8694467282015644	0.721597448218587	0.9473839371607236	0.8952801146870816	0.9228365884676237	0	0	0.0	0.0005493055415448688	0.0005493055415448688
130	0.006419168906910468	0.004455910959342377	-0.004361979800395461	0.977107844134641	-1	0.5	2	0.7	7	0.38461538461538464	5	0.42857142857142855	0.38461538461538464	9	5	5	1	0	0.7142857142857143	7	5	15	0.1	0.5454545454545454	0.29842580957880943	0.9096436485404397	0.6287874188284337	0.8879156456179803	0.47739570151263705	0.9251723755436321	0.795073227626616	0.9087032326471739	1.0	0.1111111111111111	0.0	-0.0004361979800395461	-0.0004361979800395461
216	0.0019334155425251686	0.001882867601786832	-0.0018828508564976507	0.98453132536766	-1	0	0	1.0	2	0.0	0	1.0	0	1	0	1	0	0	0.3333333333333333	3	1	3	0.0	1.0	0	0	0	0	0	0	0	0	0	0	0	-0.00018828508564976506	-0.00018828508564976506
785	0.0019011207167299062	0.0016671891191291188	-0.001667136194253274	0.9839396773207676	-1	0	0	1.0	1	0	0	1.0	0	1	0	0	0	0	0.5	2	1	2	0.0	0	0	0	0	0	0	0	0	0	0	0	0	-0.0001667136194253274	-0.0001667136194253274
2623	0.03406157619259414	0.006159246577396231	0.005454055522160264	0.9564561904757439	-1	0	0	0.2	2	0.9230769230769231	12	0.5357142857142857	0.9230769230769231	14	12	0	0	0	0.14285714285714285	14	2	15	0.0	0	0.5761577810367706	0.9437257186155246	0.7424737438218814	0.8540122062424732	0.7428499751755531	0.9493803920913099	0.8999309262891436	0.924549537945922	0	0	0.0	0.005454055522160264	0.005454055522160264
4165	0.032985800199453526	0.0054805593770696276	0.005167843535826443	0.9569837063626204	-1	0	0	0.2	2	0.9230769230769231	12	0.5357142857142857	0.9230769230769231	14	12	0	0	0	0.14285714285714285	14	2	15	0.0	0	0.5761577810367706	0.9437257186155246	0.7424737438218814	0.85337411264325	0.7428499751755531	0.9409660847126416	0.8999309262891436	0.9205542989566033	0	0	0.0	0.005167843535826443	0.005167843535826443
3641	0.03404149382806111	0.006615457628391047	0.006151276050921482	0.9569829274262375	-1	0	0	0.2	2	0.9230769230769231	12	0.5357142857142857	0.9230769230769231	14	12	0	0	0	0.14285714285714285	14	2	15	0.0	0	0.5761577810367706	0.9437257186155246	0.7424737438218814	0.8540122062424732	0.7428499751755531	0.9413199537477431	0.8999309262891436	0.9208341258757499	0	0	0.0	0.006151276050921482	0.006151276050921482
2396	0.033145128374251154	0.005224595874855347	0.004478005542450096	0.9567696784445592	-1	0	0	0.2	2	0.9230769230769231	12	0.5357142857142857	0.9230769230769231	14	12	0	0	0	0.14285714285714285	14	2	15	0.0	0	0.5761577810367706	0.9437257186155246	0.7424737438218814	0.8538113925933074	0.7428499751755531	0.9413199537477431	0.8999309262891436	0.9207950002437127	0	0	0.0	0.004478005542450096	0.004478005542450096
3545	0.03396905292436885	0.006641599916303624	0.006306876689320086	0.9570446959610087	-1	0	0	0.2	2	0.9230769230769231	12	0.5357142857142857	0.9230769230769231	14	12	0	0	0	0.14285714285714285	14	2	15	0.0	0	0.5761577810367706	0.9437257186155246	0.7424737438218814	0.8540122062424732	0.7428499751755531	0.9493803920913099	0.8999309262891436	0.924549537945922	0	0	0.0	0.006306876689320086	0.006306876689320086
2843	0.03483933293753453	0.006740440150152103	0.005689436568150308	0.9563067451357001	-1	0	0	0.2	2	0.9230769230769231	12	0.5357142857142857	0.9230769230769231	14	12	0	0	0	0.14285714285714285	14	2	15	0.0	0	0.5761577810367706	0.9437257186155246	0.7424737438218814	0.8538113925933074	0.7428499751755531	0.9493803920913099	0.8999309262891436	0.9245120980265652	0	0	0.0	0.005689436568150308	0.005689436568150308
721	None	None	None	None	None	0	0	0.5	2	0.75	3	0.6666666666666666	0.25	3	1	2	0	0	1.0	3	3	6	0.0	0	0.7812384330568383	0.8100811104280764	0.1	0.71807332422906	0.4843714370588529	0.8037341630641591	0.9420665798857873	0.7799005336501178	0	0	0.0	None	None
4571	0.029838335395234197	0.009299025817214807	0.007011508270332793	0.611255956327589	-1	0	0	0.2	2	0.9230769230769231	12	0.5357142857142857	0.9230769230769231	14	12	0	0	0	0.14285714285714285	14	2	15	0.0	0	0.5778173020963552	0.8791988497319729	0.5197849328998514	0.9109764578050935	0.7949682458185808	0.9644915920991446	0.8494839891327274	0.9267250216213309	0	0	0.0	0.007011508270332793	0.007011508270332793
2325	0.03411288006644179	0.006024963979018626	0.005607485185691226	0.9570614708783606	-1	0	0	0.2	2	0.9230769230769231	12	0.5357142857142857	0.9230769230769231	14	12	0	0	0	0.14285714285714285	14	2	15	0.0	0	0.5761577810367706	0.9437257186155246	0.7424737438218814	0.8538001487900907	0.7428499751755531	0.9489044460615599	0.8999309262891436	0.9242803033352871	0	0	0.0	0.005607485185691226	0.005607485185691226
3364	0.03139904160338608	0.006769483414227055	0.004126239445575245	0.9655145306338968	-1	0	0	0.2	2	0.9230769230769231	12	0.5357142857142857	0.9230769230769231	14	12	0	0	0	0.14285714285714285	14	2	15	0.0	0	0.5622779210504143	0.9426458114975704	0.7435875784886015	0.8542086361643789	0.7428499751755531	0.940797015237055	0.8999309262891436	0.9201509451696432	0	0	0.0	0.004126239445575245	0.004126239445575245
1357	0.034537134500065736	0.005654145609597314	0.004932296716516894	0.9570225261762109	-1	0	0	0.2	2	0.9230769230769231	12	0.5357142857142857	0.9230769230769231	14	12	0	0	0	0.14285714285714285	14	2	15	0.0	0	0.5761577810367706	0.9437257186155246	0.7424737438218814	0.8538113925933074	0.7428499751755531	0.9413199537477431	0.8999309262891436	0.9207950002437127	0	0	0.0	0.004932296716516894	0.004932296716516894
2284	0.03444337173622106	0.006264820047564107	0.005417631077597432	0.9572428491701852	-1	0	0	0.2	2	0.9230769230769231	12	0.5357142857142857	0.9230769230769231	14	12	0	0	0	0.14285714285714285	14	2	15	0.0	0	0.5761577810367706	0.9437257186155246	0.7424737438218814	0.8538113925933074	0.7428499751755531	0.9494220023101523	0.8999309262891436	0.9245322457265588	0	0	0.0	0.005417631077597432	0.005417631077597432
2634	0.035001079817684765	0.006653112518312044	0.005421973304375845	0.9567392948773145	-1	0	0	0.2	2	0.9230769230769231	12	0.5357142857142857	0.9230769230769231	14	12	0	0	0	0.14285714285714285	14	2	15	0.0	0	0.5761577810367706	0.9437257186155246	0.7424737438218814	0.8538113925933074	0.7428499751755531	0.9413199537477431	0.8999309262891436	0.9207950002437127	0	0	0.0	0.005421973304375845	0.005421973304375845
3468	0.04155667708163872	0.010604667336851704	-0.010510457931336098	0.8228854777718076	-1	0	0	0.2	2	0.9166666666666666	11	0.5384615384615384	0.9166666666666666	13	11	0	0	0	0.15384615384615385	13	2	14	0.0	0	0.5622779210504143	0.9403701355962422	0.7424737438218814	0.830858243684315	0.4974329256718849	0.9064885792797079	0.8999309262891436	0.9008862934831909	0	0	0.0	-0.0010510457931336098	-0.0010510457931336098
4000	0.03287043284300256	0.006043746173262864	0.002608425437031072	0.9569062203130378	-1	0	0	0.2	2	0.9230769230769231	12	0.5357142857142857	0.9230769230769231	14	12	0	0	0	0.14285714285714285	14	2	15	0.0	0	0.6233022431612774	0.9433765334752222	0.905580357204337	0.8370301759179777	0.6446228852970662	0.935713439221499	0.8999309262891436	0.914960515898572	0	0	0.0	0.002608425437031072	0.002608425437031072
2861	0.03293044523427501	0.004603898052287078	0.004389111972579252	0.9578502409626549	-1	0	0	0.2	2	0.9230769230769231	12	0.5357142857142857	0.9230769230769231	14	12	0	0	0	0.14285714285714285	14	2	15	0.0	0	0.5761577810367706	0.9437257186155246	0.7424737438218814	0.8540122062424732	0.7428499751755531	0.9493803920913099	0.8999309262891436	0.924549537945922	0	0	0.0	0.004389111972579252	0.004389111972579252
3430	0.033849759278135175	0.006918752618436899	0.005971006072717071	0.9564795402026004	-1	0	0	0.2	2	0.9230769230769231	12	0.5357142857142857	0.9230769230769231	14	12	0	0	0	0.14285714285714285	14	2	15	0.0	0	0.5761577810367706	0.9437257186155246	0.7424737438218814	0.8540122062424732	0.7428499751755531	0.9413199537477431	0.8999309262891436	0.9208341258757499	0	0	0.0	0.005971006072717071	0.005971006072717071
3999	0.034239220604485227	0.006686795028882564	0.005842381582245043	0.9565049456418169	-1	0	0	0.2	2	0.9230769230769231	12	0.5357142857142857	0.9230769230769231	14	12	0	0	0	0.14285714285714285	14	2	15	0.0	0	0.5761577810367706	0.9437257186155246	0.7424737438218814	0.8540122062424732	0.7428499751755531	0.9413199537477431	0.8999309262891436	0.9208341258757499	0	0	0.0	0.005842381582245043	0.005842381582245043
4379	0.031185011967464423	0.00938361325546996	0.006029147970125877	0.6126279155918195	-1	0	0	0.2	2	0.9230769230769231	12	0.5357142857142857	0.9230769230769231	14	12	0	0	0	0.14285714285714285	14	2	15	0.0	0	0.5778173020963552	0.8791988497319729	0.5197849328998514	0.9109764578050935	0.7949682458185808	0.9606192051847683	0.8494839891327274	0.9242534737708851	0	0	0.0	0.006029147970125877	0.006029147970125877
961	0.026125875477868196	0.005663972401629496	0.0031579910528711005	0.9676161583585986	-1	0	0	0.1	1	1.0	13	1.0	1.0	14	13	0	0	0	0.06666666666666667	15	1	15	0.0	0	0.5927900821058458	0.9498722172098395	0.8240270505131091	0.8504878708691671	0.5880048840059494	0.9434266835065278	0.8999309262891436	0.924005377175428	0	0	0.0	0.0031579910528711005	0.0031579910528711005
4862	0.03464433656258082	0.002803954545080535	-0.002690788644775981	0.6959286386523432	-1	0	0	0.2	2	0.9230769230769231	12	0.5357142857142857	0.9230769230769231	14	12	0	0	0	0.14285714285714285	14	2	15	0.0	0	0.593619842635638	0.8916190038980643	0.5197849328998514	0.9109764578050935	0.7949682458185808	0.9608196435865103	0.8494839891327274	0.9271832030845815	0	0	0.0	-0.0002690788644775981	-0.0002690788644775981
842	0.02671814504581648	0.004726758445993224	0.0018564938965175712	0.9641199648074892	-1	0	0	0.2	2	0.8461538461538461	11	0.3125	0.8461538461538461	13	11	1	1	0	0.3333333333333333	12	4	15	0.25	0.6666666666666666	0.6233022431612774	0.9510138954945112	0.905580357204337	0.8443850765994109	0.3653780331019808	0.9518632196860999	0.9335810438469911	0.9273849790520228	1.0	0.07692307692307693	0.0	0.0018564938965175712	0.0018564938965175712
2657	0.034559505333263865	0.005898378658191564	0.004902256387514934	0.9563991692982551	-1	0	0	0.2	2	0.9230769230769231	12	0.5357142857142857	0.9230769230769231	14	12	0	0	0	0.14285714285714285	14	2	15	0.0	0	0.5761577810367706	0.9437257186155246	0.7424737438218814	0.8538113925933074	0.7428499751755531	0.9493803920913099	0.8999309262891436	0.9245120980265652	0	0	0.0	0.004902256387514934	0.004902256387514934
2180	0.03428396763035237	0.0064849783255181955	0.004509791883061397	0.9566587135485553	-1	0	0	0.2	2	0.9230769230769231	12	0.5357142857142857	0.9230769230769231	14	12	0	0	0	0.14285714285714285	14	2	15	0.0	0	0.5761577810367706	0.9437257186155246	0.7424737438218814	0.8538113925933074	0.7428499751755531	0.9493803920913099	0.8999309262891436	0.9245120980265652	0	0	0.0	0.004509791883061397	0.004509791883061397
1095	0.02934116488334607	0.005681584201162373	0.0029706878803664313	0.9463162469947493	-1	0	0	0.1	1	1.0	13	1.0	1.0	14	13	0	0	0	0.06666666666666667	15	1	15	0.0	0	0.5927900821058458	0.9498722172098395	0.8240270505131091	0.8504878708691671	0.7428499751755531	0.9498389662487661	0.8999309262891436	0.9269267975851974	0	0	0.0	0.0029706878803664313	0.0029706878803664313
1269	0.02796498828690077	0.006347519707554209	0.004685201548964806	0.9708995889479836	-1	0	0	0.1	1	1.0	13	1.0	1.0	14	13	0	0	0	0.06666666666666667	15	1	15	0.0	0	0.5761577810367706	0.9437257186155246	0.7424737438218814	0.8538113925933074	0.7428499751755531	0.9493803920913099	0.8999309262891436	0.9245120980265652	0	0	0.0	0.004685201548964806	0.004685201548964806
851	0.025123958369273648	0.006122623638374639	0.003923637648894285	0.970781611096676	-1	0	0	0.1	1	1.0	13	1.0	1.0	14	13	0	0	0	0.06666666666666667	15	1	15	0.0	0	0.5927900821058458	0.9498722172098395	0.8240270505131091	0.8504878708691671	0.5880048840059494	0.9434266835065278	0.8999309262891436	0.924005377175428	0	0	0.0	0.003923637648894285	0.003923637648894285
3591	0.033701734590027524	0.005448962918074563	0.004857238623759687	0.956324689290421	-1	0	0	0.2	2	0.9230769230769231	12	0.5357142857142857	0.9230769230769231	14	12	0	0	0	0.14285714285714285	14	2	15	0.0	0	0.5761577810367706	0.9437257186155246	0.7424737438218814	0.8540122062424732	0.7428499751755531	0.9493803920913099	0.8999309262891436	0.924549537945922	0	0	0.0	0.004857238623759687	0.004857238623759687
1999	0.035030726971699386	0.006521505727259083	0.005396382220160292	0.9568961000179498	-1	0	0	0.2	2	0.9230769230769231	12	0.5357142857142857	0.9230769230769231	14	12	0	0	0	0.14285714285714285	14	2	15	0.0	0	0.5761577810367706	0.9437257186155246	0.7424737438218814	0.8538113925933074	0.7428499751755531	0.9494220023101523	0.8999309262891436	0.9245322457265588	0	0	0.0	0.005396382220160292	0.005396382220160292
3821	0.03495337923629894	0.005865626516365658	0.005455909048896436	0.9563650184474463	-1	0	0	0.2	2	0.9230769230769231	12	0.5357142857142857	0.9230769230769231	14	12	0	0	0	0.14285714285714285	14	2	15	0.0	0	0.5761577810367706	0.9437257186155246	0.7424737438218814	0.8540122062424732	0.7428499751755531	0.9409300140146332	0.8999309262891436	0.9206629480292654	0	0	0.0	0.005455909048896436	0.005455909048896436
1047	0.02462992678183819	0.006730952711263181	0.0031222223639550757	0.9801414282058983	-1	0	0	0.1	1	1.0	13	1.0	1.0	14	13	0	0	0	0.06666666666666667	15	1	15	0.0	0	0.6233022431612774	0.9494546740758524	0.905580357204337	0.8390584272754869	0.3681390708447033	0.9417772720172299	0.9048691843268412	0.9209930323689569	0	0	0.0	0.0031222223639550757	0.0031222223639550757
2653	0.0348839130134291	0.006140348429583902	0.00464700195104783	0.9570237636052658	-1	0	0	0.2	2	0.9230769230769231	12	0.5357142857142857	0.9230769230769231	14	12	0	0	0	0.14285714285714285	14	2	15	0.0	0	0.5761577810367706	0.9437257186155246	0.7424737438218814	0.8538113925933074	0.7428499751755531	0.9493803920913099	0.8999309262891436	0.9245120980265652	0	0	0.0	0.00464700195104783	0.00464700195104783
4349	0.03434634361238244	0.005952324128005672	0.005088008948973057	0.9566936839983454	-1	0	0	0.2	2	0.9230769230769231	12	0.5357142857142857	0.9230769230769231	14	12	0	0	0	0.14285714285714285	14	2	15	0.0	0	0.5761577810367706	0.9437257186155246	0.7424737438218814	0.8540122062424732	0.7428499751755531	0.9415818630974788	0.8999309262891436	0.9209495090652016	0	0	0.0	0.005088008948973057	0.005088008948973057
2295	0.03483702301412492	0.006502619065332239	0.005676893362747518	0.9567321072126371	-1	0	0	0.2	2	0.9230769230769231	12	0.5357142857142857	0.9230769230769231	14	12	0	0	0	0.14285714285714285	14	2	15	0.0	0	0.5761577810367706	0.9437257186155246	0.7424737438218814	0.8538113925933074	0.7428499751755531	0.9411522965996446	0.8999309262891436	0.9207212790624404	0	0	0.0	0.005676893362747518	0.005676893362747518
2230	0.034111635884228525	0.005083260992329843	0.0043274492417609434	0.9568856095111351	-1	0	0	0.2	2	0.9230769230769231	12	0.5357142857142857	0.9230769230769231	14	12	0	0	0	0.14285714285714285	14	2	15	0.0	0	0.5761577810367706	0.9437257186155246	0.7424737438218814	0.8538113925933074	0.7428499751755531	0.9409300140146332	0.8999309262891436	0.9206237450896828	0	0	0.0	0.0043274492417609434	0.0043274492417609434
3004	0.0339494147315582	0.005775342478529647	0.005558126068536926	0.956823056784666	-1	0	0	0.2	2	0.9230769230769231	12	0.5357142857142857	0.9230769230769231	14	12	0	0	0	0.14285714285714285	14	2	15	0.0	0	0.5761577810367706	0.9437257186155246	0.7424737438218814	0.8540122062424732	0.7428499751755531	0.9413199537477431	0.8999309262891436	0.9208341258757499	0	0	0.0	0.005558126068536926	0.005558126068536926
2542	0.028335498450508697	0.007167120667464773	0.004184798597988079	0.967421525051353	-1	0	0	0.2	2	0.9230769230769231	12	0.5357142857142857	0.9230769230769231	14	12	0	0	0	0.14285714285714285	14	2	15	0.0	0	0.5927900821058458	0.9498722172098395	0.8240270505131091	0.8512270810580523	0.5880048840059494	0.9434266835065278	0.8999309262891436	0.9241416122579013	0	0	0.0	0.004184798597988079	0.004184798597988079
3365	0.03365040024656733	0.005914457832187678	0.005274243650226102	0.9570015829423512	-1	0	0	0.2	2	0.9230769230769231	12	0.5357142857142857	0.9230769230769231	14	12	0	0	0	0.14285714285714285	14	2	15	0.0	0	0.5761577810367706	0.9437257186155246	0.7424737438218814	0.8540122062424732	0.7428499751755531	0.9493803920913099	0.8999309262891436	0.924549537945922	0	0	0.0	0.005274243650226102	0.005274243650226102
3226	0.021764675410456593	0.003996380768831264	0.0024169606778458143	0.9792674551581796	-1	0	0	0.2	2	0.9230769230769231	12	0.5357142857142857	0.9230769230769231	14	12	0	0	0	0.14285714285714285	14	2	15	0.0	0	0.5927900821058458	0.9424362466951373	0.8240270505131091	0.8477554848434595	0.7428499751755531	0.9433089771606366	0.8999309262891436	0.9199365942993354	0	0	0.0	0.0024169606778458143	0.0024169606778458143
3107	0.034182247524098056	0.005775241346820223	0.005412555030101699	0.9566492766759646	-1	0	0	0.2	2	0.9230769230769231	12	0.5357142857142857	0.9230769230769231	14	12	0	0	0	0.14285714285714285	14	2	15	0.0	0	0.5761577810367706	0.9437257186155246	0.7424737438218814	0.8540122062424732	0.7428499751755531	0.9413199537477431	0.8999309262891436	0.9208341258757499	0	0	0.0	0.005412555030101699	0.005412555030101699
2499	0.03343031518305479	0.0069109202331562895	0.00641419919907654	0.956782243294432	-1	0	0	0.2	2	0.9230769230769231	12	0.5357142857142857	0.9230769230769231	14	12	0	0	0	0.14285714285714285	14	2	15	0.0	0	0.5761577810367706	0.9437257186155246	0.7424737438218814	0.8540122062424732	0.7428499751755531	0.9493803920913099	0.8999309262891436	0.924549537945922	0	0	0.0	0.00641419919907654	0.00641419919907654
2399	0.035322136739642775	0.006820063991309671	0.005367858387161359	0.9570645048031328	-1	0	0	0.2	2	0.9230769230769231	12	0.5357142857142857	0.9230769230769231	14	12	0	0	0	0.14285714285714285	14	2	15	0.0	0	0.5761577810367706	0.9437257186155246	0.7424737438218814	0.8538113925933074	0.7428499751755531	0.9493803920913099	0.8999309262891436	0.9245120980265652	0	0	0.0	0.005367858387161359	0.005367858387161359
4037	0.03458260515064404	0.006934681029110296	0.006026861482513556	0.9566210747253808	-1	0	0	0.2	2	0.9230769230769231	12	0.5357142857142857	0.9230769230769231	14	12	0	0	0	0.14285714285714285	14	2	15	0.0	0	0.5761577810367706	0.9437257186155246	0.7424737438218814	0.8540122062424732	0.7428499751755531	0.9413199537477431	0.8999309262891436	0.9208341258757499	0	0	0.0	0.006026861482513556	0.006026861482513556
539	0.022716730309953748	0.0064323821140421095	0.0018863562613800817	0.979986339000463	-1	0	0	0.2	2	0.8461538461538461	11	0.38461538461538464	0.8461538461538461	13	11	1	1	0	0.23076923076923078	13	3	15	0.25	1.0	0.6233022431612774	0.9461830303843906	0.905580357204337	0.845873838568537	0.32032740907955265	0.9387727947144693	0.9335810438469911	0.9193199287631222	1.0	0.07692307692307693	0.0	0.0018863562613800817	0.0018863562613800817
3374	0.03369400134218322	0.006810795385005288	0.00589044624851232	0.9570335880970728	-1	0	0	0.2	2	0.9230769230769231	12	0.5357142857142857	0.9230769230769231	14	12	0	0	0	0.14285714285714285	14	2	15	0.0	0	0.5761577810367706	0.9437257186155246	0.7424737438218814	0.8540122062424732	0.7428499751755531	0.9493803920913099	0.8999309262891436	0.924549537945922	0	0	0.0	0.00589044624851232	0.00589044624851232
681	0.03211897329811784	0.009508976776333715	-0.0008824813238758912	0.9417176877609895	-1	0	0	0.1	1	1.0	13	0.625	0.8461538461538461	12	11	2	0	0	0.16666666666666666	12	2	15	0.0	0	0.7506321707694058	0.9487798137567577	0.7424737438218814	0.9307914415033506	0.441536709084594	0.9532876272701438	0.8999309262891436	0.9450399397437554	0	0	0.0	-8.824813238758912e-05	-8.824813238758912e-05
20	0.005923953535090678	0.0033623755314345473	-0.0033247188933548436	0.9824367599745596	-1	0	0	0.5	2	0.5	2	0.6666666666666666	0.25	2	1	3	8	0	1.0	3	3	6	0.8888888888888888	0.6666666666666666	0.3067803756229862	0.8877342654106491	0.4325219082594847	0.52528955589833	0.790515031406331	0.7934926685355643	0.9005274283408252	0.763455578064934	0.5	0.5	0.45452716256061193	-0.00033247188933548436	-0.00033247188933548436
1180	0.025793012442060004	0.005895962421366149	0.0033602652628679907	0.9703098538659669	-1	0	0	0.1	1	1.0	13	1.0	1.0	14	13	0	0	0	0.06666666666666667	15	1	15	0.0	0	0.5927900821058458	0.9498722172098395	0.8240270505131091	0.8504878708691671	0.5880048840059494	0.9434266835065278	0.8999309262891436	0.924005377175428	0	0	0.0	0.0033602652628679907	0.0033602652628679907
435	0.0017743223267452756	0.0017251112682264524	-0.0017229965755453593	0.9833167900239956	-1	0	0	1.0	1	0	0	1.0	0	1	0	0	0	0	0.5	2	1	2	0.0	0	0	0	0	0	0	0	0	0	0	0	0	-0.00017229965755453594	-0.00017229965755453594
1484	0.02639053669482615	0.006003212611894868	0.003589719986305395	0.9673291476086167	-1	0	0	0.1	1	1.0	13	1.0	1.0	14	13	0	0	0	0.06666666666666667	15	1	15	0.0	0	0.5387782742466373	0.9496574017035927	0.7424737438218814	0.8435628968348673	0.7428499751755531	0.9465920344851688	0.8999309262891436	0.9240749237985803	0	0	0.0	0.003589719986305395	0.003589719986305395
3224	0.032609676579703935	0.005890886064104518	0.003193424469567951	0.9564824692963915	-1	0	0	0.2	2	0.9230769230769231	12	0.5357142857142857	0.9230769230769231	14	12	0	0	0	0.14285714285714285	14	2	15	0.0	0	0.5692904353020688	0.9564941330887807	0.8240270505131091	0.8377007803030031	0.5103103733375972	0.9440790819772747	0.8999309262891436	0.9254830954825812	0	0	0.0	0.003193424469567951	0.003193424469567951
3812	0.03416427903140135	0.006685454327056473	0.006047797924152801	0.9565447410686778	-1	0	0	0.2	2	0.9230769230769231	12	0.5357142857142857	0.9230769230769231	14	12	0	0	0	0.14285714285714285	14	2	15	0.0	0	0.5761577810367706	0.9437257186155246	0.7424737438218814	0.8540122062424732	0.7428499751755531	0.9413199537477431	0.8999309262891436	0.9208341258757499	0	0	0.0	0.006047797924152801	0.006047797924152801
2513	0.034500252980582694	0.006214450928259194	0.005140288791571307	0.9565394199673152	-1	0	0	0.2	2	0.9230769230769231	12	0.5357142857142857	0.9230769230769231	14	12	0	0	0	0.14285714285714285	14	2	15	0.0	0	0.5761577810367706	0.9437257186155246	0.7424737438218814	0.8538113925933074	0.7428499751755531	0.9413199537477431	0.8999309262891436	0.9207950002437127	0	0	0.0	0.005140288791571307	0.005140288791571307
1955	0.02939746261548083	0.010694212161839259	-0.003428119928886661	0.6602428495242676	-1	0	0	0.2	2	0.9230769230769231	12	0.5357142857142857	0.9230769230769231	14	12	0	0	0	0.14285714285714285	14	2	15	0.0	0	0.7783791354948845	0.9166555039526072	0.9139139303518711	0.8761228054714161	0.2748843726355946	0.9548354164504805	0.9183210922576178	0.9218964087251151	0	0	0.0	-0.0003428119928886661	-0.0003428119928886661
1942	0.03464543247079973	0.006964074060458638	0.005727332476025267	0.9567902871329907	-1	0	0	0.2	2	0.9230769230769231	12	0.5357142857142857	0.9230769230769231	14	12	0	0	0	0.14285714285714285	14	2	15	0.0	0	0.5761577810367706	0.9437257186155246	0.7424737438218814	0.8538113925933074	0.7428499751755531	0.9413199537477431	0.8999309262891436	0.9207950002437127	0	0	0.0	0.005727332476025267	0.005727332476025267
293	0.0018133892949422964	0.001761837515388784	-0.0017611236994323134	0.9848781860408852	-1	0	0	1.0	1	0	0	1.0	0	1	0	0	1	0	0.5	2	1	2	0.3333333333333333	0	0	0	0	0	0	0	0	0	0	0	0	-0.00017611236994323135	-0.00017611236994323135
3291	0.03456656999423297	0.007258445241765702	0.006432359237223827	0.9563306623228429	-1	0	0	0.2	2	0.9230769230769231	12	0.5357142857142857	0.9230769230769231	14	12	0	0	0	0.14285714285714285	14	2	15	0.0	0	0.5761577810367706	0.9437257186155246	0.7424737438218814	0.8540122062424732	0.7428499751755531	0.9493803920913099	0.8999309262891436	0.924549537945922	0	0	0.0	0.006432359237223827	0.006432359237223827
4555	0.03171343362386357	0.009725838689153271	0.007090676244642127	0.6056195929229544	-1	0	0	0.2	2	0.9230769230769231	12	0.5357142857142857	0.9230769230769231	14	12	0	0	0	0.14285714285714285	14	2	15	0.0	0	0.5778173020963552	0.8791988497319729	0.5197849328998514	0.9109764578050935	0.7962619716287007	0.9608006521631985	0.8494839891327274	0.9243655756050566	0	0	0.0	0.007090676244642127	0.007090676244642127
2018	0.022467962511740967	0.00488045201444271	0.0031040057155288527	0.9792144041511988	-1	0	0	0.2	2	0.9230769230769231	12	0.5357142857142857	0.9230769230769231	14	12	0	0	0	0.14285714285714285	14	2	15	0.0	0	0.5927900821058458	0.9424362466951373	0.8240270505131091	0.8477554848434595	0.7428499751755531	0.9433089771606366	0.8999309262891436	0.9199365942993354	0	0	0.0	0.0031040057155288527	0.0031040057155288527
1358	0.02756077846445581	0.0058153874718091265	0.004256602407046539	0.9704941295951603	-1	0	0	0.1	1	1.0	13	1.0	1.0	14	13	0	0	0	0.06666666666666667	15	1	15	0.0	0	0.5761577810367706	0.9437257186155246	0.7424737438218814	0.8538113925933074	0.7428499751755531	0.9409300140146332	0.8999309262891436	0.9206237450896828	0	0	0.0	0.004256602407046539	0.004256602407046539
4447	0.034611929964881175	0.006064178835909375	0.004825484222927242	0.956670014526394	-1	0	0	0.2	2	0.9230769230769231	12	0.5357142857142857	0.9230769230769231	14	12	0	0	0	0.14285714285714285	14	2	15	0.0	0	0.5761577810367706	0.9437257186155246	0.7424737438218814	0.8540122062424732	0.7428499751755531	0.9413199537477431	0.8999309262891436	0.9208341258757499	0	0	0.0	0.004825484222927242	0.004825484222927242
4040	0.030489540516134075	0.008945941058350643	0.0063207162397637216	0.6131478823992245	-1	0	0	0.2	2	0.9230769230769231	12	0.5357142857142857	0.9230769230769231	14	12	0	0	0	0.14285714285714285	14	2	15	0.0	0	0.5778173020963552	0.8791988497319729	0.5197849328998514	0.9109764578050935	0.7949682458185808	0.9608196435865103	0.8494839891327274	0.9243773288380697	0	0	0.0	0.0063207162397637216	0.0063207162397637216
21	0.0020629061987395203	0.001907137192295217	-0.0019070444019279912	0.9863909821678836	-1	0	0	1.0	1	0	0	1.0	0	1	0	0	3	0	0.5	1	2	2	1.0	0	0	0	0	0	0	0	0	0	0	0	0	-0.00019070444019279913	-0.00019070444019279913
4353	0.031794775717387015	0.009451097019971662	-0.0015802438311073718	0.6116086592886529	-1	0	0	0.2	2	0.9230769230769231	12	0.5357142857142857	0.9230769230769231	14	12	0	0	0	0.14285714285714285	14	2	15	0.0	0	0.6074997026219944	0.8764717514247833	0.6888779387641183	0.9156272560445252	0.5669061021969781	0.963466292958934	0.8833595533581948	0.9268107325381405	0	0	0.0	-0.0001580243831107372	-0.0001580243831107372
4423	0.03051031786248518	0.009928296358789926	0.006284239278572909	0.6128964664080148	-1	0	0	0.2	2	0.9230769230769231	12	0.5357142857142857	0.9230769230769231	14	12	0	0	0	0.14285714285714285	14	2	15	0.0	0	0.5778173020963552	0.8791988497319729	0.5197849328998514	0.9109764578050935	0.7949682458185808	0.964758668922054	0.8494839891327274	0.9269019863155376	0	0	0.0	0.006284239278572909	0.006284239278572909
1239	0.02678373033082935	0.006041512106359143	0.004174553907780624	0.9706046717047175	-1	0	0	0.1	1	1.0	13	1.0	1.0	14	13	0	0	0	0.06666666666666667	15	1	15	0.0	0	0.5927900821058458	0.9498722172098395	0.8240270505131091	0.8504878708691671	0.7428499751755531	0.9498389662487661	0.8999309262891436	0.9269267975851974	0	0	0.0	0.004174553907780624	0.004174553907780624
1986	0.034105139684942984	0.006369492349855693	0.004887705749931848	0.9568507091007368	-1	0	0	0.2	2	0.9230769230769231	12	0.5357142857142857	0.9230769230769231	14	12	0	0	0	0.14285714285714285	14	2	15	0.0	0	0.5761577810367706	0.9437257186155246	0.7424737438218814	0.8538113925933074	0.7428499751755531	0.9493803920913099	0.8999309262891436	0.9245120980265652	0	0	0.0	0.004887705749931848	0.004887705749931848
2881	0.033994357435796055	0.006235319181500245	0.005460253732902739	0.9585988224976979	-1	0	0	0.2	2	0.9230769230769231	12	0.5357142857142857	0.9230769230769231	14	12	0	0	0	0.14285714285714285	14	2	15	0.0	0	0.5761577810367706	0.9437257186155246	0.7424737438218814	0.8531685620898334	0.7428499751755531	0.9407087957014412	0.8999309262891436	0.9204014581622297	0	0	0.0	0.005460253732902739	0.005460253732902739
1993	0.03396646191824941	0.00665582900091535	0.005381709527548329	0.9562725637578013	-1	0	0	0.2	2	0.9230769230769231	12	0.5357142857142857	0.9230769230769231	14	12	0	0	0	0.14285714285714285	14	2	15	0.0	0	0.5761577810367706	0.9437257186155246	0.7424737438218814	0.8538113925933074	0.7428499751755531	0.9481393831814368	0.8999309262891436	0.9239160703622354	0	0	0.0	0.005381709527548329	0.005381709527548329
1664	0.027638150614531915	0.006960354432855563	0.0048293767741871664	0.9707238667618322	-1	0	0	0.1	1	1.0	13	1.0	1.0	14	13	0	0	0	0.06666666666666667	15	1	15	0.0	0	0.5761577810367706	0.9437257186155246	0.7424737438218814	0.8538113925933074	0.7428499751755531	0.9413199537477431	0.8999309262891436	0.9207950002437127	0	0	0.0	0.0048293767741871664	0.0048293767741871664
1769	0.03406128641147263	0.005949844660829446	0.004819701580493507	0.9564258789910433	-1	0	0	0.2	2	0.9230769230769231	12	0.5357142857142857	0.9230769230769231	14	12	0	0	0	0.14285714285714285	14	2	15	0.0	0	0.5761577810367706	0.9437257186155246	0.7424737438218814	0.8538113925933074	0.7428499751755531	0.9494220023101523	0.8999309262891436	0.9245322457265588	0	0	0.0	0.004819701580493507	0.004819701580493507
3573	0.03375174576496545	0.005963929482015813	0.004143356598693395	0.9577113826749146	-1	0	0	0.2	2	0.9230769230769231	12	0.5357142857142857	0.9230769230769231	14	12	0	0	0	0.14285714285714285	14	2	15	0.0	0	0.5927900821058458	0.9424362466951373	0.8240270505131091	0.8483320861175185	0.7428499751755531	0.9484171680232893	0.8999309262891436	0.9224602219675613	0	0	0.0	0.004143356598693395	0.004143356598693395
4198	0.03369436375051209	0.006081763271964331	0.005741562123732951	0.956976267896664	-1	0	0	0.2	2	0.9230769230769231	12	0.5357142857142857	0.9230769230769231	14	12	0	0	0	0.14285714285714285	14	2	15	0.0	0	0.5761577810367706	0.9437257186155246	0.7424737438218814	0.8540122062424732	0.7428499751755531	0.9493803920913099	0.8999309262891436	0.924549537945922	0	0	0.0	0.005741562123732951	0.005741562123732951
350	0.002711799643476653	0.0026676057861110417	-0.002667605700363315	0.9834435240246833	-1	0	0	0.6666666666666666	2	0.5	1	1.0	0.5	3	1	0	0	0	0.25	4	1	4	0.0	0.6666666666666666	0.35306045131446406	0.5222031791372469	0.447744151160542	0.6318273791658195	0.45990681968683245	0.9520891711950145	0.7208884813518632	0.7696053617034325	0	0	0.0	-0.0002667605700363315	-0.0002667605700363315
2583	0.03415418384593398	0.00604168526970623	0.005346513775783614	0.9571154392243456	-1	0	0	0.2	2	0.9230769230769231	12	0.5357142857142857	0.9230769230769231	14	12	0	0	0	0.14285714285714285	14	2	15	0.0	0	0.5761577810367706	0.9437257186155246	0.7424737438218814	0.8538113925933074	0.7428499751755531	0.9493803920913099	0.8999309262891436	0.9245120980265652	0	0	0.0	0.005346513775783614	0.005346513775783614
2585	0.03438486158374062	0.006258842485994406	0.005193391805721645	0.9571238197959805	-1	0	0	0.2	2	0.9230769230769231	12	0.5357142857142857	0.9230769230769231	14	12	0	0	0	0.14285714285714285	14	2	15	0.0	0	0.5761577810367706	0.9437257186155246	0.7424737438218814	0.8538113925933074	0.7428499751755531	0.9493803920913099	0.8999309262891436	0.9245120980265652	0	0	0.0	0.005193391805721645	0.005193391805721645
3698	0.03429784842664927	0.006488676076896058	0.0061147432473430295	0.9569026026556474	-1	0	0	0.2	2	0.9230769230769231	12	0.5357142857142857	0.9230769230769231	14	12	0	0	0	0.14285714285714285	14	2	15	0.0	0	0.5761577810367706	0.9437257186155246	0.7424737438218814	0.8540122062424732	0.7428499751755531	0.9413199537477431	0.8999309262891436	0.9208341258757499	0	0	0.0	0.0061147432473430295	0.0061147432473430295
3596	0.03334769402232558	0.006742283450198854	0.006195577661301976	0.9563561800893512	-1	0	0	0.2	2	0.9230769230769231	12	0.5357142857142857	0.9230769230769231	14	12	0	0	0	0.14285714285714285	14	2	15	0.0	0	0.5761577810367706	0.9437257186155246	0.7424737438218814	0.8540122062424732	0.7428499751755531	0.9493803920913099	0.8999309262891436	0.924549537945922	0	0	0.0	0.006195577661301976	0.006195577661301976
4732	0.023338391612108628	0.008440845775991317	0.0006979834396644354	0.9795451182613026	-1	0	0	0.2	2	0.9230769230769231	12	0.5357142857142857	0.9230769230769231	14	12	0	0	0	0.14285714285714285	14	2	15	0.0	0	0.6371821031476337	0.9090875203076746	0.9078080265377773	0.8923133375354703	0.29095184951805264	0.9497424588248216	0.913269141261124	0.9207116220908904	0	0	0.0	0.0006979834396644354	0.0006979834396644354
3685	0.0340569064635691	0.00687252180064669	0.006391734295122033	0.9571195138434169	-1	0	0	0.2	2	0.9230769230769231	12	0.5357142857142857	0.9230769230769231	14	12	0	0	0	0.14285714285714285	14	2	15	0.0	0	0.5761577810367706	0.9437257186155246	0.7424737438218814	0.8540122062424732	0.7428499751755531	0.9493803920913099	0.8999309262891436	0.924549537945922	0	0	0.0	0.006391734295122033	0.006391734295122033
2684	0.03408478482250249	0.006198519477579522	0.005647826484096085	0.9564997465376563	-1	0	0	0.2	2	0.9230769230769231	12	0.5357142857142857	0.9230769230769231	14	12	0	0	0	0.14285714285714285	14	2	15	0.0	0	0.5761577810367706	0.9437257186155246	0.7424737438218814	0.8540122062424732	0.7428499751755531	0.9493803920913099	0.8999309262891436	0.924549537945922	0	0	0.0	0.005647826484096085	0.005647826484096085
4193	0.03305578566139473	0.005625198515596933	0.004801371875146033	0.9568670297541667	-1	0	0	0.2	2	0.9230769230769231	12	0.5357142857142857	0.9230769230769231	14	12	0	0	0	0.14285714285714285	14	2	15	0.0	0	0.5761577810367706	0.9437257186155246	0.7424737438218814	0.8540122062424732	0.7428499751755531	0.9493803920913099	0.8999309262891436	0.924549537945922	0	0	0.0	0.004801371875146033	0.004801371875146033
4020	0.03416815089751624	0.007337555080587038	0.006331204511726258	0.9564422400900536	-1	0	0	0.2	2	0.9230769230769231	12	0.5357142857142857	0.9230769230769231	14	12	0	0	0	0.14285714285714285	14	2	15	0.0	0	0.5761577810367706	0.9437257186155246	0.7424737438218814	0.8540122062424732	0.7428499751755531	0.9413199537477431	0.8999309262891436	0.9208341258757499	0	0	0.0	0.006331204511726258	0.006331204511726258
1395	0.03487178921253803	0.00661272617127267	0.005043453093073508	0.9563064092272089	-1	0	0	0.2	2	0.9230769230769231	12	0.5357142857142857	0.9230769230769231	14	12	0	0	0	0.14285714285714285	14	2	15	0.0	0	0.5761577810367706	0.9437257186155246	0.7424737438218814	0.8538113925933074	0.7428499751755531	0.9493803920913099	0.8999309262891436	0.9245120980265652	0	0	0.0	0.005043453093073508	0.005043453093073508
3492	0.03494345328889231	0.007393264589663288	0.006150013895121558	0.9564459322754173	-1	0	0	0.2	2	0.9230769230769231	12	0.5357142857142857	0.9230769230769231	14	12	0	0	0	0.14285714285714285	14	2	15	0.0	0	0.5761577810367706	0.9437257186155246	0.7424737438218814	0.8540122062424732	0.7428499751755531	0.9413199537477431	0.8999309262891436	0.9208341258757499	0	0	0.0	0.006150013895121558	0.006150013895121558
2928	0.03417369068814008	0.0066080657426038645	0.005343410028828595	0.9571309840974072	-1	0	0	0.2	2	0.9230769230769231	12	0.5357142857142857	0.9230769230769231	14	12	0	0	0	0.14285714285714285	14	2	15	0.0	0	0.5761577810367706	0.9437257186155246	0.7424737438218814	0.8540122062424732	0.7428499751755531	0.9413199537477431	0.8999309262891436	0.9208341258757499	0	0	0.0	0.005343410028828595	0.005343410028828595
4592	0.031252154099412933	0.009763936522679253	0.006980316027281537	0.606229891724098	-1	0	0	0.2	2	0.9230769230769231	12	0.5357142857142857	0.9230769230769231	14	12	0	0	0	0.14285714285714285	14	2	15	0.0	0	0.5778173020963552	0.8791988497319729	0.5197849328998514	0.9109764578050935	0.7949682458185808	0.9608196435865103	0.8494839891327274	0.9243773288380697	0	0	0.0	0.006980316027281537	0.006980316027281537
2774	0.03386218344078767	0.007092607565650201	0.005014875725674247	0.9573432472339195	-1	0	0	0.2	2	0.9230769230769231	12	0.5357142857142857	0.9230769230769231	14	12	0	0	0	0.14285714285714285	14	2	15	0.0	0	0.5927900821058458	0.9424362466951373	0.8240270505131091	0.8483320861175185	0.7099262317164328	0.9419307814706411	0.8931202652755689	0.9194193184854972	0	0	0.0	0.005014875725674247	0.005014875725674247
1135	0.024057167931856832	0.006589856878560225	0.0025786386306353923	0.9791333737364751	-1	0	0	0.1	1	1.0	13	1.0	1.0	14	13	0	0	0	0.06666666666666667	15	1	15	0.0	0	0.6233022431612774	0.9494546740758524	0.905580357204337	0.8390584272754869	0.3681390708447033	0.9417772720172299	0.9048691843268412	0.9209930323689569	0	0	0.0	0.0025786386306353923	0.0025786386306353923
2962	0.03319293352541928	0.004493316736951545	0.004028965512063109	0.9591132066109734	-1	0	0	0.2	2	0.9230769230769231	12	0.5357142857142857	0.9230769230769231	14	12	0	0	0	0.14285714285714285	14	2	15	0.0	0	0.5761577810367706	0.9437257186155246	0.7424737438218814	0.8531685620898334	0.7428499751755531	0.9405401111190395	0.8999309262891436	0.9203276682911874	0	0	0.0	0.004028965512063109	0.004028965512063109
3206	0.03424970541577162	0.005832320008570937	0.005527790026902786	0.9566005355507317	-1	0	0	0.2	2	0.9230769230769231	12	0.5357142857142857	0.9230769230769231	14	12	0	0	0	0.14285714285714285	14	2	15	0.0	0	0.5761577810367706	0.9437257186155246	0.7424737438218814	0.8540122062424732	0.7428499751755531	0.9413199537477431	0.8999309262891436	0.9208341258757499	0	0	0.0	0.005527790026902786	0.005527790026902786
1954	0.033944664332169	0.00515224811739364	0.004326293482367968	0.9575235809685625	-1	0	0	0.2	2	0.9230769230769231	12	0.5357142857142857	0.9230769230769231	14	12	0	0	0	0.14285714285714285	14	2	15	0.0	0	0.5761577810367706	0.9437257186155246	0.7424737438218814	0.8538113925933074	0.7428499751755531	0.9494220023101523	0.8999309262891436	0.9245322457265588	0	0	0.0	0.004326293482367968	0.004326293482367968
119	0.0022932761648307843	0.0018985379582227738	-0.00189804176362093	0.9845788537509143	-1	0	0	1.0	2	0.0	0	1.0	0	2	0	0	1	0	0.3333333333333333	3	1	3	0.5	1.0	0	0	0	0	0	0	0	0	0	0	0	-0.000189804176362093	-0.000189804176362093
3043	0.03305817882951925	0.005872988918335787	0.005329491354159226	0.9563598976963409	-1	0	0	0.2	2	0.9230769230769231	12	0.5357142857142857	0.9230769230769231	14	12	0	0	0	0.14285714285714285	14	2	15	0.0	0	0.5761577810367706	0.9437257186155246	0.7424737438218814	0.8540122062424732	0.7428499751755531	0.9493803920913099	0.8999309262891436	0.924549537945922	0	0	0.0	0.005329491354159226	0.005329491354159226
4035	0.03141192777166155	0.01010546924596427	0.007173049985430391	0.6094457941371232	-1	0	0	0.2	2	0.9230769230769231	12	0.5357142857142857	0.9230769230769231	14	12	0	0	0	0.14285714285714285	14	2	15	0.0	0	0.5778173020963552	0.8791988497319729	0.5197849328998514	0.9109764578050935	0.790743649593011	0.9643755845295354	0.8494839891327274	0.9266484322364407	0	0	0.0	0.007173049985430391	0.007173049985430391
4847	0.03137451492409472	0.008801635076939004	0.005378690987911469	0.6221310012824603	-1	0	0	0.2	2	0.9230769230769231	12	0.5357142857142857	0.9230769230769231	14	12	0	0	0	0.14285714285714285	14	2	15	0.0	0	0.5778173020963552	0.8791988497319729	0.5197849328998514	0.9109764578050935	0.8234594240062558	0.9550739045795252	0.8371122122193242	0.9209809555531645	0	0	0.0	0.005378690987911469	0.005378690987911469
918	0.026392767648981123	0.006554289460769773	0.003077627272199052	0.9631614760846551	-1	0	0	0.1	1	1.0	13	1.0	1.0	14	13	0	0	0	0.06666666666666667	15	1	15	0.0	0	0.5927900821058458	0.9498722172098395	0.8240270505131091	0.8504878708691671	0.6006786726826591	0.9427509125086685	0.8999309262891436	0.9237101454575279	0	0	0.0	0.003077627272199052	0.003077627272199052
2456	0.03423342469050329	0.006548538006846808	0.004959788321022543	0.9567529850677423	-1	0	0	0.2	2	0.9230769230769231	12	0.5357142857142857	0.9230769230769231	14	12	0	0	0	0.14285714285714285	14	2	15	0.0	0	0.5761577810367706	0.9437257186155246	0.7424737438218814	0.8538113925933074	0.7428499751755531	0.9494220023101523	0.8999309262891436	0.9245322457265588	0	0	0.0	0.004959788321022543	0.004959788321022543
1832	0.026046877116008036	0.005854771478392233	0.004218948564054043	0.9702838136262776	-1	0	0	0.1	1	1.0	13	1.0	1.0	14	13	0	0	0	0.06666666666666667	15	1	15	0.0	0	0.5761577810367706	0.9437257186155246	0.7424737438218814	0.8538113925933074	0.7428499751755531	0.9493803920913099	0.8999309262891436	0.9245120980265652	0	0	0.0	0.004218948564054043	0.004218948564054043
217	0.01048386612861221	0.0038807719534353757	-0.0038767901139924537	0.9801065301454421	-1	0	0	0.25	1	1.0	4	1.0	1.0	5	4	0	0	0	0.16666666666666666	6	1	6	0.0	0	0.9003270153911294	0.8484234319819565	0.5284727728441612	0.8062599202044317	0.5853830127210452	0.8903501876189609	0.92404150170199	0.8516372326156602	0	0	0.0	-0.00038767901139924536	-0.00038767901139924536
845	0.029014619314694134	0.006970994793939936	0.0013830220153540874	0.9638502736011504	-1	0	0	0.1	1	1.0	13	0.3125	0.9230769230769231	13	12	1	0	0	0.3333333333333333	12	4	15	0.0	0	0.6233022431612774	0.9413556403392405	0.7424737438218814	0.8808052569366178	0.6053026466695466	0.9547740271672132	0.8999309262891436	0.9314111118323444	0	0	0.0	0.0013830220153540874	0.0013830220153540874
1743	0.03421758356254244	0.005916977417842993	0.005217798516775888	0.9571740165673354	-1	0	0	0.2	2	0.9230769230769231	12	0.5357142857142857	0.9230769230769231	14	12	0	0	0	0.14285714285714285	14	2	15	0.0	0	0.5761577810367706	0.9437257186155246	0.7424737438218814	0.8538113925933074	0.7428499751755531	0.9413199537477431	0.8999309262891436	0.9207950002437127	0	0	0.0	0.005217798516775888	0.005217798516775888
4283	0.03376754570631804	0.0054719547346116	0.004901106946054392	0.9569370405520206	-1	0	0	0.2	2	0.9230769230769231	12	0.5357142857142857	0.9230769230769231	14	12	0	0	0	0.14285714285714285	14	2	15	0.0	0	0.5761577810367706	0.9437257186155246	0.7424737438218814	0.8540122062424732	0.7428499751755531	0.9490533891395424	0.8999309262891436	0.9243916473993898	0	0	0.0	0.004901106946054392	0.004901106946054392
3653	0.04161177310495648	0.011278405403148988	-0.011148061498195805	0.738820248421681	-1	0	0	0.2	2	0.9230769230769231	12	0.5357142857142857	0.9230769230769231	14	12	0	0	0	0.14285714285714285	14	2	15	0.0	0	0.5622779210504143	0.9419891776755026	0.7435875784886015	0.8229965552195887	0.6446228852970662	0.9343229237415704	0.8999309262891436	0.9110405206598848	0	0	0.0	-0.0011148061498195804	-0.0011148061498195804
846	0.023097181061938605	0.0070111389685231125	0.0016339153232647024	0.9799086358808596	-1	0	0	0.2	2	0.8461538461538461	11	0.38461538461538464	0.8461538461538461	13	11	1	1	0	0.23076923076923078	13	3	15	0.25	1.0	0.6233022431612774	0.9461830303843906	0.905580357204337	0.845873838568537	0.32032740907955265	0.9387727947144693	0.9335810438469911	0.9193199287631222	1.0	0.07692307692307693	0.0	0.0016339153232647024	0.0016339153232647024
4218	0.030279224030651714	0.009499677073521846	0.006390734900969948	0.6131074142873565	-1	0	0	0.2	2	0.9230769230769231	12	0.5357142857142857	0.9230769230769231	14	12	0	0	0	0.14285714285714285	14	2	15	0.0	0	0.5778173020963552	0.8791988497319729	0.5197849328998514	0.9109764578050935	0.7949682458185808	0.9608196435865103	0.8494839891327274	0.9243773288380697	0	0	0.0	0.006390734900969948	0.006390734900969948
4188	0.03469744819810613	0.006638784768399976	0.00571182411466427	0.9567554789295427	-1	0	0	0.2	2	0.9230769230769231	12	0.5357142857142857	0.9230769230769231	14	12	0	0	0	0.14285714285714285	14	2	15	0.0	0	0.5761577810367706	0.9437257186155246	0.7424737438218814	0.8538113925933074	0.7428499751755531	0.9413199537477431	0.8999309262891436	0.9207950002437127	0	0	0.0	0.00571182411466427	0.00571182411466427
3044	0.03283447010622528	0.005279779124832134	0.004675337753399241	0.9577239360610205	-1	0	0	0.2	2	0.9230769230769231	12	0.5357142857142857	0.9230769230769231	14	12	0	0	0	0.14285714285714285	14	2	15	0.0	0	0.5761577810367706	0.9437257186155246	0.7424737438218814	0.8540122062424732	0.7428499751755531	0.9494220023101523	0.8999309262891436	0.9245696764685096	0	0	0.0	0.004675337753399241	0.004675337753399241
2481	0.03403251898475145	0.005548067492101354	0.004583515207135495	0.9568877547734693	-1	0	0	0.2	2	0.9230769230769231	12	0.5357142857142857	0.9230769230769231	14	12	0	0	0	0.14285714285714285	14	2	15	0.0	0	0.5761577810367706	0.9437257186155246	0.7424737438218814	0.8538113925933074	0.7428499751755531	0.9493803920913099	0.8999309262891436	0.9245120980265652	0	0	0.0	0.004583515207135495	0.004583515207135495
4997	0.030680914896247146	0.009808154028710962	0.006491306029559632	0.609606571022411	-1	0	0	0.2	2	0.9230769230769231	12	0.5357142857142857	0.9230769230769231	14	12	0	0	0	0.14285714285714285	14	2	15	0.0	0	0.5778173020963552	0.8791988497319729	0.5197849328998514	0.9109764578050935	0.7949682458185808	0.9622797552946406	0.8494839891327274	0.9252925348454887	0	0	0.0	0.006491306029559632	0.006491306029559632
3481	0.03401932609448674	0.005257339320776793	0.005099444989270951	0.957135083033562	-1	0	0	0.2	2	0.9230769230769231	12	0.5357142857142857	0.9230769230769231	14	12	0	0	0	0.14285714285714285	14	2	15	0.0	0	0.5761577810367706	0.9437257186155246	0.7424737438218814	0.8540122062424732	0.7428499751755531	0.9413199537477431	0.8999309262891436	0.9208341258757499	0	0	0.0	0.005099444989270951	0.005099444989270951
4924	0.030246790555103226	0.008918551356298089	0.006415846801712743	0.60166869940996	-1	0	0	0.2	2	0.9230769230769231	12	0.5357142857142857	0.9230769230769231	14	12	0	0	0	0.14285714285714285	14	2	15	0.0	0	0.5778173020963552	0.8791988497319729	0.5197849328998514	0.9109764578050935	0.7949682458185808	0.9647492552786837	0.8494839891327274	0.9268957336368456	0	0	0.0	0.006415846801712743	0.006415846801712743
1974	0.03440152387364851	0.00635074585825178	0.005011866933325489	0.9563972099681644	-1	0	0	0.2	2	0.9230769230769231	12	0.5357142857142857	0.9230769230769231	14	12	0	0	0	0.14285714285714285	14	2	15	0.0	0	0.5761577810367706	0.9437257186155246	0.7424737438218814	0.8538113925933074	0.7428499751755531	0.9493803920913099	0.8999309262891436	0.9245120980265652	0	0	0.0	0.005011866933325489	0.005011866933325489
4210	0.03353347181161113	0.005325834751565889	0.005006348594123871	0.956523856233223	-1	0	0	0.2	2	0.9230769230769231	12	0.5357142857142857	0.9230769230769231	14	12	0	0	0	0.14285714285714285	14	2	15	0.0	0	0.5761577810367706	0.9437257186155246	0.7424737438218814	0.8540122062424732	0.7428499751755531	0.9490533891395424	0.8999309262891436	0.9243916473993898	0	0	0.0	0.005006348594123871	0.005006348594123871
2204	0.03345919387479302	0.0060801223784316795	0.005669620307755211	0.9570111506804306	-1	0	0	0.2	2	0.9230769230769231	12	0.5357142857142857	0.9230769230769231	14	12	0	0	0	0.14285714285714285	14	2	15	0.0	0	0.5761577810367706	0.9437257186155246	0.7424737438218814	0.8540122062424732	0.7428499751755531	0.9493803920913099	0.8999309262891436	0.924549537945922	0	0	0.0	0.005669620307755211	0.005669620307755211
4642	0.03090260693625722	0.008763598304393548	0.006412004754818678	0.6020410417020929	-1	0	0	0.2	2	0.9230769230769231	12	0.5357142857142857	0.9230769230769231	14	12	0	0	0	0.14285714285714285	14	2	15	0.0	0	0.5778173020963552	0.8791988497319729	0.5197849328998514	0.9109764578050935	0.7962619716287007	0.9608006521631985	0.8494839891327274	0.9243655756050566	0	0	0.0	0.006412004754818678	0.006412004754818678
4632	0.031010984201968777	0.009390404178849062	0.006512722895940146	0.6094568773492599	-1	0	0	0.2	2	0.9230769230769231	12	0.5357142857142857	0.9230769230769231	14	12	0	0	0	0.14285714285714285	14	2	15	0.0	0	0.5778173020963552	0.8791988497319729	0.5197849328998514	0.9109764578050935	0.7949682458185808	0.9594850506828753	0.8494839891327274	0.9235604295374609	0	0	0.0	0.006512722895940146	0.006512722895940146
1695	0.033366047179852115	0.005715884105618864	0.005035505260095941	0.9566642582284228	-1	0	0	0.2	2	0.9230769230769231	12	0.5357142857142857	0.9230769230769231	14	12	0	0	0	0.14285714285714285	14	2	15	0.0	0	0.5761577810367706	0.9437257186155246	0.7424737438218814	0.8538113925933074	0.7428499751755531	0.9493803920913099	0.8999309262891436	0.9245120980265652	0	0	0.0	0.005035505260095941	0.005035505260095941
3741	0.03453146670430833	0.006144547226261498	0.005885244811854821	0.9565377475159368	-1	0	0	0.2	2	0.9230769230769231	12	0.5357142857142857	0.9230769230769231	14	12	0	0	0	0.14285714285714285	14	2	15	0.0	0	0.5761577810367706	0.9437257186155246	0.7424737438218814	0.8540122062424732	0.7428499751755531	0.9413199537477431	0.8999309262891436	0.9208341258757499	0	0	0.0	0.005885244811854821	0.005885244811854821
1883	0.035206253865740056	0.006766366335953956	0.005393933918281254	0.957041282000976	-1	0	0	0.2	2	0.9230769230769231	12	0.5357142857142857	0.9230769230769231	14	12	0	0	0	0.14285714285714285	14	2	15	0.0	0	0.5761577810367706	0.9437257186155246	0.7424737438218814	0.8538113925933074	0.7428499751755531	0.9413199537477431	0.8999309262891436	0.9207950002437127	0	0	0.0	0.005393933918281254	0.005393933918281254
518	0.0018957856779848068	0.0016383525464069072	-0.0016382660179184976	0.9832546641082557	-1	0	0	1.0	1	0	0	1.0	0	1	0	0	0	0	0.5	2	1	2	0.0	0	0	0	0	0	0	0	0	0	0	0	0	-0.00016382660179184975	-0.00016382660179184975
2688	0.035022397437691956	0.007191989419825028	0.006162934082212496	0.9568482901368265	-1	0	0	0.2	2	0.9230769230769231	12	0.5357142857142857	0.9230769230769231	14	12	0	0	0	0.14285714285714285	14	2	15	0.0	0	0.5761577810367706	0.9437257186155246	0.7424737438218814	0.8538113925933074	0.7428499751755531	0.9493803920913099	0.8999309262891436	0.9245120980265652	0	0	0.0	0.006162934082212496	0.006162934082212496
3793	0.03460936178990055	0.006927324344973273	0.005927943814446202	0.9565811281048382	-1	0	0	0.2	2	0.9230769230769231	12	0.5357142857142857	0.9230769230769231	14	12	0	0	0	0.14285714285714285	14	2	15	0.0	0	0.5761577810367706	0.9437257186155246	0.7424737438218814	0.8538113925933074	0.7428499751755531	0.9413199537477431	0.8999309262891436	0.9207950002437127	0	0	0.0	0.005927943814446202	0.005927943814446202
3950	0.03417837972857048	0.005773447683736203	0.004720090695677631	0.9569577350471484	-1	0	0	0.2	2	0.9230769230769231	12	0.5357142857142857	0.9230769230769231	14	12	0	0	0	0.14285714285714285	14	2	15	0.0	0	0.5761577810367706	0.9437257186155246	0.7424737438218814	0.8540122062424732	0.7428499751755531	0.9413199537477431	0.8999309262891436	0.9208341258757499	0	0	0.0	0.004720090695677631	0.004720090695677631
3819	0.0345738969327175	0.006050986745925747	0.005464596619716002	0.9563181818182853	-1	0	0	0.2	2	0.9230769230769231	12	0.5357142857142857	0.9230769230769231	14	12	0	0	0	0.14285714285714285	14	2	15	0.0	0	0.5761577810367706	0.9437257186155246	0.7424737438218814	0.8540122062424732	0.7428499751755531	0.9413199537477431	0.8999309262891436	0.9208341258757499	0	0	0.0	0.005464596619716002	0.005464596619716002
265	0.0019978169174687758	0.0019360419734269095	-0.0019353709652451035	0.9851819850254673	-1	0	0	1.0	2	0.0	0	0.75	0	1	0	1	1	0	1.0	2	2	3	0.2	0	0	0	0	0	0	0	0	0	0	0	0	-0.00019353709652451036	-0.00019353709652451036
5016	0.02961902051130064	0.008559225896641346	0.007183899921053222	0.609815070461525	-1	0	0	0.2	2	0.9230769230769231	12	0.5357142857142857	0.9230769230769231	14	12	0	0	0	0.14285714285714285	14	2	15	0.0	0	0.5778173020963552	0.8791988497319729	0.5208987675665716	0.9107679900801054	0.8316879369948544	0.9668688611412235	0.8657867769732959	0.9282758197445783	0	0	0.0	0.007183899921053222	0.007183899921053222
1308	0.018479229384111596	0.006624994086922068	0.0022473576548768196	0.9239138660764303	-1	0	0	0.1	1	1.0	13	1.0	1.0	14	13	0	0	0	0.06666666666666667	15	1	15	0.0	0	0.9411885568653513	0.9461757403740538	0.7424737438218814	0.8375241828443032	0.2678994387792869	0.9619344379891542	0.918613284424026	0.9294816279736609	0	0	0.0	0.0022473576548768196	0.0022473576548768196
3969	0.03373774614624916	0.0067743780993578815	0.00625298386769293	0.9565026269740573	-1	0	0	0.2	2	0.9230769230769231	12	0.5357142857142857	0.9230769230769231	14	12	0	0	0	0.14285714285714285	14	2	15	0.0	0	0.5761577810367706	0.9437257186155246	0.7424737438218814	0.8540122062424732	0.7428499751755531	0.9493803920913099	0.8999309262891436	0.924549537945922	0	0	0.0	0.00625298386769293	0.00625298386769293
874	0.02357615227444728	0.00676002151487237	0.002085447290223028	0.979890663902058	-1	0	0	0.1	1	1.0	13	0.5357142857142857	0.9230769230769231	13	12	1	0	0	0.14285714285714285	14	2	15	0.0	0	0.65106196313399	0.931885340678353	0.905580357204337	0.8461460561992172	0.2942131219014355	0.9466999625669842	0.9105477846220376	0.9167701137806222	0	0	0.0	0.002085447290223028	0.002085447290223028
2952	0.033137685538679795	0.0058861818897800655	0.005711642678717144	0.9566476423157255	-1	0	0	0.2	2	0.9230769230769231	12	0.5357142857142857	0.9230769230769231	14	12	0	0	0	0.14285714285714285	14	2	15	0.0	0	0.5761577810367706	0.9437257186155246	0.7424737438218814	0.8540122062424732	0.7428499751755531	0.9413199537477431	0.8999309262891436	0.9208341258757499	0	0	0.0	0.005711642678717144	0.005711642678717144
3600	0.0338849105915883	0.005593425019402774	0.005353512936662016	0.9567302678945745	-1	0	0	0.2	2	0.9230769230769231	12	0.5357142857142857	0.9230769230769231	14	12	0	0	0	0.14285714285714285	14	2	15	0.0	0	0.5761577810367706	0.9437257186155246	0.7424737438218814	0.8540122062424732	0.7428499751755531	0.9413199537477431	0.8999309262891436	0.9208341258757499	0	0	0.0	0.005353512936662016	0.005353512936662016
4237	0.034372257573519284	0.006563720160434259	0.006085225625292242	0.9566403986687051	-1	0	0	0.2	2	0.9230769230769231	12	0.5357142857142857	0.9230769230769231	14	12	0	0	0	0.14285714285714285	14	2	15	0.0	0	0.5761577810367706	0.9437257186155246	0.7424737438218814	0.8540122062424732	0.7428499751755531	0.9409300140146332	0.8999309262891436	0.9206629480292654	0	0	0.0	0.006085225625292242	0.006085225625292242
3216	0.034241930837310766	0.006588073242414625	0.0028243904078238038	0.9549516142096602	-1	0	0	0.2	2	0.9230769230769231	12	0.5357142857142857	0.9230769230769231	14	12	0	0	0	0.14285714285714285	14	2	15	0.0	0	0.5692904353020688	0.9564941330887807	0.8240270505131091	0.8371247371208526	0.7233172363933612	0.927255278857411	0.8999309262891436	0.9186551503619033	0	0	0.0	0.0028243904078238038	0.0028243904078238038
4433	0.04867046848143645	0.00961722356783504	-0.007403092997674752	0.7114526163277696	-1	0	0	0.2	2	0.9230769230769231	12	0.5357142857142857	0.9230769230769231	14	12	0	0	0	0.14285714285714285	14	2	15	0.0	0	0.593619842635638	0.8795885251043364	0.73648735134007	0.9119514222259419	0.5544529929828095	0.9590929545661195	0.8494839891327274	0.9236948289431149	0	0	0.0	-0.0007403092997674751	-0.0007403092997674751
4059	0.053566872299139943	0.013933471966545187	-0.01387886506881709	0.650770418519237	-1	0	0	0.2	2	0.9230769230769231	12	0.5357142857142857	0.9230769230769231	14	12	0	0	0	0.14285714285714285	14	2	15	0.0	0	0.5622779210504143	0.9512126223783676	0.7424737438218814	0.8268217875655819	0.5347918082109446	0.9310092248478802	0.8999309262891436	0.9151816081365448	0	0	0.0	-0.001387886506881709	-0.001387886506881709
2017	0.03360467854457335	0.005595041554938531	0.004511861922561863	0.9566426709140778	-1	0	0	0.2	2	0.9230769230769231	12	0.5357142857142857	0.9230769230769231	14	12	0	0	0	0.14285714285714285	14	2	15	0.0	0	0.5761577810367706	0.9437257186155246	0.7424737438218814	0.8538113925933074	0.7428499751755531	0.9413199537477431	0.8999309262891436	0.9207950002437127	0	0	0.0	0.004511861922561863	0.004511861922561863
4483	0.03378369660647705	0.0057551793567411445	0.005480104367894678	0.9566411866820836	-1	0	0	0.2	2	0.9230769230769231	12	0.5357142857142857	0.9230769230769231	14	12	0	0	0	0.14285714285714285	14	2	15	0.0	0	0.5761577810367706	0.9437257186155246	0.7424737438218814	0.8540122062424732	0.7428499751755531	0.9493803920913099	0.8999309262891436	0.924549537945922	0	0	0.0	0.005480104367894678	0.005480104367894678
2649	0.034737562392615134	0.006632296962520275	0.005547644702777144	0.9563340995284413	-1	0	0	0.2	2	0.9230769230769231	12	0.5357142857142857	0.9230769230769231	14	12	0	0	0	0.14285714285714285	14	2	15	0.0	0	0.5761577810367706	0.9437257186155246	0.7424737438218814	0.8538113925933074	0.7428499751755531	0.9411522965996446	0.8999309262891436	0.9207212790624404	0	0	0.0	0.005547644702777144	0.005547644702777144
167	0.02791089753284884	0.005364198407719084	-0.0044918321564714194	0.7683958692667139	-1	0	0	0.4	4	0.6923076923076923	9	0.38461538461538464	0.6923076923076923	11	9	3	1	0	0.23076923076923078	13	3	15	0.125	0.15384615384615385	0.7644359476985717	0.9393844335092464	0.6052812219465827	0.7599312136367457	0.5740618442115435	0.9284132890307508	0.8235348577711117	0.8958413091301543	1.0	0	0.0	-0.00044918321564714193	-0.00044918321564714193
1483	0.03535897987621558	0.006531016158304136	0.005562181083708158	0.9563704196397393	-1	0	0	0.2	2	0.9230769230769231	12	0.5357142857142857	0.9230769230769231	14	12	0	0	0	0.14285714285714285	14	2	15	0.0	0	0.5761577810367706	0.9437257186155246	0.7424737438218814	0.8538113925933074	0.7428499751755531	0.9493803920913099	0.8999309262891436	0.9245120980265652	0	0	0.0	0.005562181083708158	0.005562181083708158
1502	0.027500206475397106	0.006764901898096046	0.00469939264628918	0.9705616825797976	-1	0	0	0.1	1	1.0	13	1.0	1.0	14	13	0	0	0	0.06666666666666667	15	1	15	0.0	0	0.5761577810367706	0.9437257186155246	0.7424737438218814	0.8538113925933074	0.7428499751755531	0.9494220023101523	0.8999309262891436	0.9245322457265588	0	0	0.0	0.00469939264628918	0.00469939264628918
72	0.0020486302733898967	0.001962972462078611	-0.001962851049855288	0.9846191406854211	-1	0	0	1.0	1	0	0	1.0	0	1	0	0	1	0	0.5	2	1	2	0.3333333333333333	0	0	0	0	0	0	0	0	0	0	0	0	-0.00019628510498552882	-0.00019628510498552882
1289	0.025526795702371635	0.005963146464615151	0.00205768020176937	0.9709674667096472	-1	0	0	0.1	1	1.0	13	1.0	1.0	13	13	1	0	0	0.06666666666666667	15	1	15	0.0	0	0.6233022431612774	0.9476313787699159	0.905580357204337	0.8416333928560678	0.7428499751755531	0.9474996328994606	0.8999309262891436	0.9231804406790063	0	0	0.0	0.00205768020176937	0.00205768020176937
4151	0.03432530008033745	0.0059448736596649345	0.005713493003912497	0.9560243012574072	-1	0	0	0.2	2	0.9230769230769231	12	0.5357142857142857	0.9230769230769231	14	12	0	0	0	0.14285714285714285	14	2	15	0.0	0	0.5761577810367706	0.9437257186155246	0.7424737438218814	0.8540122062424732	0.7428499751755531	0.9413199537477431	0.8999309262891436	0.9208341258757499	0	0	0.0	0.005713493003912497	0.005713493003912497
1505	0.03327112954920646	0.006227019005764344	0.0055453077937402655	0.9564785125180899	-1	0	0	0.2	2	0.9230769230769231	12	0.5357142857142857	0.9230769230769231	14	12	0	0	0	0.14285714285714285	14	2	15	0.0	0	0.5761577810367706	0.9437257186155246	0.7424737438218814	0.8538113925933074	0.7428499751755531	0.9413199537477431	0.8999309262891436	0.9207950002437127	0	0	0.0	0.0055453077937402655	0.0055453077937402655
3630	0.034058112659500525	0.006643196931467736	0.005679939444181837	0.9568346135684376	-1	0	0	0.2	2	0.9230769230769231	12	0.5357142857142857	0.9230769230769231	14	12	0	0	0	0.14285714285714285	14	2	15	0.0	0	0.5761577810367706	0.9437257186155246	0.7424737438218814	0.8540122062424732	0.7428499751755531	0.9413199537477431	0.8999309262891436	0.9208341258757499	0	0	0.0	0.005679939444181837	0.005679939444181837
2297	0.03505185133794367	0.0070810295348298575	0.005872934195020311	0.9567549106061315	-1	0	0	0.2	2	0.9230769230769231	12	0.5357142857142857	0.9230769230769231	14	12	0	0	0	0.14285714285714285	14	2	15	0.0	0	0.5761577810367706	0.9437257186155246	0.7424737438218814	0.8538113925933074	0.7428499751755531	0.9411522965996446	0.8999309262891436	0.9207212790624404	0	0	0.0	0.005872934195020311	0.005872934195020311
1871	0.022047086285632324	0.006639616100550617	-0.006599983621703674	0.9808313867891172	-1	0	0	0.2	2	0.9166666666666666	11	0.5384615384615384	0.9166666666666666	13	11	0	0	0	0.15384615384615385	13	2	14	0.0	0	0.4893705842204635	0.8761091387244606	0.7424737438218814	0.8075981199231035	0.7867397328299821	0.8822430602232013	0.8638645193220026	0.8583278973881638	0	0	0.0	-0.0006599983621703674	-0.0006599983621703674
273	0.0024760688292972334	0.0019775614294791845	-0.001966334984640748	0.9753901576540643	-1	0	0	0.5	1	1.0	1	1.0	1.0	1	1	1	1	0	0.3333333333333333	3	1	3	0.16666666666666666	0	0.7711904485988484	0.5	0.15281638534381714	0.5	0.7982033837554042	0.5	0.9516970495901158	0.5	1.0	1.0	0.0	-0.0001966334984640748	-0.0001966334984640748
4478	0.03029304719088808	0.0031684492498511452	0.0021362156012202636	0.6640166013117983	-1	0	0	0.2	2	0.9230769230769231	12	0.5357142857142857	0.9230769230769231	14	12	0	0	0	0.14285714285714285	14	2	15	0.0	0	0.5778173020963552	0.8791988497319729	0.5197849328998514	0.9109764578050935	0.7949682458185808	0.9647492552786837	0.8494839891327274	0.9268957336368456	0	0	0.0	0.0021362156012202636	0.0021362156012202636
4139	0.033815962931061684	0.005485164125368491	0.004892664379150077	0.956648251808677	-1	0	0	0.2	2	0.9230769230769231	12	0.5357142857142857	0.9230769230769231	14	12	0	0	0	0.14285714285714285	14	2	15	0.0	0	0.5761577810367706	0.9437257186155246	0.7424737438218814	0.8540122062424732	0.7428499751755531	0.9493803920913099	0.8999309262891436	0.924549537945922	0	0	0.0	0.004892664379150077	0.004892664379150077
1995	0.03277897969473839	0.0054808573510274575	0.005276243839921287	0.9561923773305185	-1	0	0	0.2	2	0.9230769230769231	12	0.5357142857142857	0.9230769230769231	14	12	0	0	0	0.14285714285714285	14	2	15	0.0	0	0.5761577810367706	0.9437257186155246	0.7424737438218814	0.8542214168616842	0.7428499751755531	0.9496805109725529	0.8999309262891436	0.9247339945567459	0	0	0.0	0.005276243839921287	0.005276243839921287
1730	0.027508164588134595	0.006921744806662766	0.004467866464630961	0.970729413573805	-1	0	0	0.1	1	1.0	13	1.0	1.0	14	13	0	0	0	0.06666666666666667	15	1	15	0.0	0	0.5761577810367706	0.9437257186155246	0.7424737438218814	0.8538113925933074	0.7428499751755531	0.9413199537477431	0.8999309262891436	0.9207950002437127	0	0	0.0	0.004467866464630961	0.004467866464630961
2260	0.034137625051364646	0.006274608007176955	0.005161276649533532	0.9568272445981023	-1	0	0	0.2	2	0.9230769230769231	12	0.5357142857142857	0.9230769230769231	14	12	0	0	0	0.14285714285714285	14	2	15	0.0	0	0.5761577810367706	0.9437257186155246	0.7424737438218814	0.8538113925933074	0.7428499751755531	0.9493803920913099	0.8999309262891436	0.9245120980265652	0	0	0.0	0.005161276649533532	0.005161276649533532
4534	0.02381863729722711	0.007456431212662829	0.002125920803352147	0.978622371746153	-1	0	0	0.2	2	0.9230769230769231	12	0.5357142857142857	0.9230769230769231	14	12	0	0	0	0.14285714285714285	14	2	15	0.0	0	0.5778173020963552	0.9047629727950907	0.6549340446488422	0.9047337709486256	0.7647948540027676	0.962624717775238	0.8769121489844832	0.9298013052554642	0	0	0.0	0.002125920803352147	0.002125920803352147
3901	0.033233395049083625	0.005941893562582745	0.005530794463285424	0.9564040990064321	-1	0	0	0.2	2	0.9230769230769231	12	0.5357142857142857	0.9230769230769231	14	12	0	0	0	0.14285714285714285	14	2	15	0.0	0	0.5761577810367706	0.9437257186155246	0.7424737438218814	0.8540122062424732	0.7428499751755531	0.9500689868559831	0.8999309262891436	0.9248841967240868	0	0	0.0	0.005530794463285424	0.005530794463285424
509	0.0017188082661249852	0.0016975732496013647	-0.001695374171787199	0.9831527556582546	-1	0	0	1.0	1	0	0	1.0	0	1	0	0	0	0	0.5	2	1	2	0.0	0	0	0	0	0	0	0	0	0	0	0	0	-0.0001695374171787199	-0.0001695374171787199
2599	0.03447392451021348	0.006331395932129971	0.004502561987138586	0.9566716082559433	-1	0	0	0.2	2	0.9230769230769231	12	0.5357142857142857	0.9230769230769231	14	12	0	0	0	0.14285714285714285	14	2	15	0.0	0	0.5761577810367706	0.9437257186155246	0.7424737438218814	0.8538113925933074	0.7428499751755531	0.9493803920913099	0.8999309262891436	0.9245120980265652	0	0	0.0	0.004502561987138586	0.004502561987138586
330	0.01989839304824275	0.004106180777234383	-0.0033808693621521966	0.9514469105550538	-1	0	0	0.1	1	1.0	13	1.0	1.0	14	13	0	0	0	0.06666666666666667	15	1	15	0.0	0	0.2842591484759388	0.9666010993181708	0.5615827606038886	0.9520696042777756	0.2874392678048606	0.9715234079943923	0.5774558191670779	0.964244635206405	0	0	0.0	-0.00033808693621521964	-0.00033808693621521964
4021	0.0331825305920753	0.0060700579150249475	0.005670392343704208	0.9568937909774555	-1	0	0	0.2	2	0.9230769230769231	12	0.5357142857142857	0.9230769230769231	14	12	0	0	0	0.14285714285714285	14	2	15	0.0	0	0.5761577810367706	0.9437257186155246	0.7424737438218814	0.8540122062424732	0.7428499751755531	0.9493803920913099	0.8999309262891436	0.924549537945922	0	0	0.0	0.005670392343704208	0.005670392343704208
3762	0.033176154042050474	0.00587591804702299	0.005357774805589559	0.9570996199446772	-1	0	0	0.2	2	0.9230769230769231	12	0.5357142857142857	0.9230769230769231	14	12	0	0	0	0.14285714285714285	14	2	15	0.0	0	0.5761577810367706	0.9437257186155246	0.7424737438218814	0.8540122062424732	0.7428499751755531	0.9411522965996446	0.8999309262891436	0.9207604379773524	0	0	0.0	0.005357774805589559	0.005357774805589559
1222	0.028388648011785814	0.00569575338283322	0.004263471127302804	0.9615395440375434	-1	0	0	0.1	1	1.0	13	1.0	1.0	14	13	0	0	0	0.06666666666666667	15	1	15	0.0	0	0.5761577810367706	0.9437257186155246	0.7424737438218814	0.8538113925933074	0.7428499751755531	0.9490533891395424	0.8999309262891436	0.9243541355421993	0	0	0.0	0.004263471127302804	0.004263471127302804
4812	0.04617138637735532	0.017471773694333167	-0.01683238241001822	0.6606147114847623	-1	0	0	0.2	2	0.9230769230769231	12	0.5357142857142857	0.9230769230769231	14	12	0	0	0	0.14285714285714285	14	2	15	0.0	0	0.5769875415665628	0.890538700203321	0.5685081801425234	0.9087039800975092	0.8234594240062558	0.96483964713395	0.8494839891327274	0.9288222313925074	0	0	0.0	-0.0016832382410018221	-0.0016832382410018221
4434	0.035019874884342245	0.0030301347576763785	0.0018364018619974538	0.7103249251928082	-1	0	0	0.2	2	0.9230769230769231	12	0.5357142857142857	0.9230769230769231	14	12	0	0	0	0.14285714285714285	14	2	15	0.0	0	0.593619842635638	0.8862737298796616	0.6888779387641183	0.9180634341967218	0.8316879369948544	0.9621518395333553	0.8494839891327274	0.928798691077109	0	0	0.0	0.0018364018619974538	0.0018364018619974538
4591	0.03460947140100871	0.007403702547247602	-0.006996269319432963	0.6387876281347817	-1	0	0	0.2	2	0.9230769230769231	12	0.5357142857142857	0.9230769230769231	14	12	0	0	0	0.14285714285714285	14	2	15	0.0	0	0.5639374421099987	0.9061989661903402	0.5197849328998514	0.9040120367578383	0.7949682458185808	0.9578141428929406	0.8494839891327274	0.927198011122101	0	0	0.0	-0.0006996269319432963	-0.0006996269319432963
1715	0.027722771252700014	0.006861437760490821	0.004767751661050408	0.9703087624267119	-1	0	0	0.1	1	1.0	13	1.0	1.0	14	13	0	0	0	0.06666666666666667	15	1	15	0.0	0	0.5761577810367706	0.9437257186155246	0.7424737438218814	0.8538113925933074	0.7428499751755531	0.9493803920913099	0.8999309262891436	0.9245120980265652	0	0	0.0	0.004767751661050408	0.004767751661050408
2914	0.034468983579697896	0.0060427042514905735	0.0050568057488918254	0.9568619626251689	-1	0	0	0.2	2	0.9230769230769231	12	0.5357142857142857	0.9230769230769231	14	12	0	0	0	0.14285714285714285	14	2	15	0.0	0	0.5761577810367706	0.9437257186155246	0.7424737438218814	0.8538113925933074	0.7428499751755531	0.9413199537477431	0.8999309262891436	0.9207950002437127	0	0	0.0	0.0050568057488918254	0.0050568057488918254
622	0.0019639512988947772	0.0015798893030501944	-0.001579553756732521	0.9837348533769896	-1	0	0	1.0	1	0	0	1.0	0	1	0	0	1	0	0.5	2	1	2	0.3333333333333333	0	0	0	0	0	0	0	0	0	0	0	0	-0.0001579553756732521	-0.0001579553756732521
88	0.018841669538903677	0.005329116007672897	-0.004445059303471138	0.9395649564321682	-1	0.25	1	0.4	4	0.6923076923076923	9	0.375	0.46153846153846156	8	6	6	0	0	0.625	8	5	15	0.0	0.14285714285714285	0.7029057130446501	0.9098534018624398	0.6336762979938305	0.9480578790029549	0.6388653951080487	0.8895188617739423	0.7965165301680629	0.9193827022259464	0	0	0.0	-0.00044450593034711384	-0.00044450593034711384
3314	0.033159385322536206	0.006069138525104834	0.005767264153611243	0.9582128740488475	-1	0	0	0.2	2	0.9230769230769231	12	0.5357142857142857	0.9230769230769231	14	12	0	0	0	0.14285714285714285	14	2	15	0.0	0	0.5761577810367706	0.9437257186155246	0.7424737438218814	0.8540122062424732	0.7428499751755531	0.9493803920913099	0.8999309262891436	0.924549537945922	0	0	0.0	0.005767264153611243	0.005767264153611243
4879	0.031528476499605364	0.010030636666610212	0.006518084905239782	0.6139734580116372	-1	0	0	0.2	2	0.9230769230769231	12	0.5357142857142857	0.9230769230769231	14	12	0	0	0	0.14285714285714285	14	2	15	0.0	0	0.5778173020963552	0.8791988497319729	0.5197849328998514	0.9109764578050935	0.7949682458185808	0.9647492552786837	0.8494839891327274	0.9268957336368456	0	0	0.0	0.006518084905239782	0.006518084905239782
3507	0.033983030808995146	0.005842728809121105	0.004954501356843817	0.9569582244659708	-1	0	0	0.2	2	0.9230769230769231	12	0.5357142857142857	0.9230769230769231	14	12	0	0	0	0.14285714285714285	14	2	15	0.0	0	0.5761577810367706	0.9437257186155246	0.7424737438218814	0.8538113925933074	0.7428499751755531	0.9493803920913099	0.8999309262891436	0.9245120980265652	0	0	0.0	0.004954501356843817	0.004954501356843817
4108	0.03402894667910834	0.00627545587414038	0.0033129593853059584	0.9551213727856981	-1	0	0	0.2	2	0.9230769230769231	12	0.5357142857142857	0.9230769230769231	14	12	0	0	0	0.14285714285714285	14	2	15	0.0	0	0.5692904353020688	0.9564941330887807	0.8240270505131091	0.8377007803030031	0.7233172363933612	0.927255278857411	0.8999309262891436	0.9187604760473436	0	0	0.0	0.0033129593853059584	0.0033129593853059584
3990	0.03463281135291079	0.007142433391852572	0.006039662262728195	0.9565528395275872	-1	0	0	0.2	2	0.9230769230769231	12	0.5357142857142857	0.9230769230769231	14	12	0	0	0	0.14285714285714285	14	2	15	0.0	0	0.5761577810367706	0.9437257186155246	0.7424737438218814	0.8540122062424732	0.7428499751755531	0.9413199537477431	0.8999309262891436	0.9208341258757499	0	0	0.0	0.006039662262728195	0.006039662262728195
2818	0.033139528373257704	0.005076647699621015	0.004715117501417008	0.9569727839371169	-1	0	0	0.2	2	0.9230769230769231	12	0.5357142857142857	0.9230769230769231	14	12	0	0	0	0.14285714285714285	14	2	15	0.0	0	0.5761577810367706	0.9437257186155246	0.7424737438218814	0.8540122062424732	0.7428499751755531	0.9493803920913099	0.8999309262891436	0.924549537945922	0	0	0.0	0.004715117501417008	0.004715117501417008
2088	0.03299096298632273	0.006027194361744395	0.0017700212298977145	0.9573098066272072	-1	0	0	0.2	2	0.9230769230769231	12	0.5357142857142857	0.9230769230769231	14	12	0	0	0	0.14285714285714285	14	2	15	0.0	0	0.6233022431612774	0.9433765334752222	0.905580357204337	0.8365357351255492	0.6455423073251083	0.9356890492056875	0.8999309262891436	0.9148560495738589	0	0	0.0	0.0017700212298977145	0.0017700212298977145
582	0.0017743300358332068	0.0017248311046491542	-0.001722728773098036	0.9833317496434199	-1	0	0	1.0	1	0	0	1.0	0	1	0	0	0	0	0.5	2	1	2	0.0	0	0	0	0	0	0	0	0	0	0	0	0	-0.00017227287730980361	-0.00017227287730980361
2820	0.03388640185682539	0.004719990712455379	0.004287136500333193	0.9570626583190038	-1	0	0	0.2	2	0.9230769230769231	12	0.5357142857142857	0.9230769230769231	14	12	0	0	0	0.14285714285714285	14	2	15	0.0	0	0.5761577810367706	0.9437257186155246	0.7424737438218814	0.8540122062424732	0.7428499751755531	0.9413199537477431	0.8999309262891436	0.9208341258757499	0	0	0.0	0.004287136500333193	0.004287136500333193
2372	0.03364826362978703	0.004999984293858912	0.004067536635833084	0.9570412283556866	-1	0	0	0.2	2	0.9230769230769231	12	0.5357142857142857	0.9230769230769231	14	12	0	0	0	0.14285714285714285	14	2	15	0.0	0	0.5761577810367706	0.9437257186155246	0.7424737438218814	0.8538113925933074	0.7428499751755531	0.9413199537477431	0.8999309262891436	0.9207950002437127	0	0	0.0	0.004067536635833084	0.004067536635833084
1429	0.02701554029399103	0.006457092068198298	0.004361060719414577	0.9711341053661973	-1	0	0	0.1	1	1.0	13	1.0	1.0	14	13	0	0	0	0.06666666666666667	15	1	15	0.0	0	0.5761577810367706	0.9437257186155246	0.7424737438218814	0.8538113925933074	0.7428499751755531	0.9413199537477431	0.8999309262891436	0.9207950002437127	0	0	0.0	0.004361060719414577	0.004361060719414577
3171	0.03371077544092338	0.005620892990521972	0.005276618193902558	0.956875783751737	-1	0	0	0.2	2	0.9230769230769231	12	0.5357142857142857	0.9230769230769231	14	12	0	0	0	0.14285714285714285	14	2	15	0.0	0	0.5761577810367706	0.9437257186155246	0.7424737438218814	0.8540122062424732	0.7428499751755531	0.9411522965996446	0.8999309262891436	0.9207604379773524	0	0	0.0	0.005276618193902558	0.005276618193902558
4786	0.030856506165896098	0.009175705751681489	0.006790117860095585	0.6064435032598242	-1	0	0	0.2	2	0.9230769230769231	12	0.5357142857142857	0.9230769230769231	14	12	0	0	0	0.14285714285714285	14	2	15	0.0	0	0.5778173020963552	0.8791988497319729	0.5197849328998514	0.9109764578050935	0.7949682458185808	0.9608196435865103	0.8494839891327274	0.9243773288380697	0	0	0.0	0.006790117860095585	0.006790117860095585
4078	0.03428016808842699	0.006652651903071042	0.0061654376622343595	0.9569305311046113	-1	0	0	0.2	2	0.9230769230769231	12	0.5357142857142857	0.9230769230769231	14	12	0	0	0	0.14285714285714285	14	2	15	0.0	0	0.5761577810367706	0.9437257186155246	0.7424737438218814	0.8540122062424732	0.7428499751755531	0.9493803920913099	0.8999309262891436	0.924549537945922	0	0	0.0	0.0061654376622343595	0.0061654376622343595
75	0.0017332727920095386	0.001686442771951025	-0.001684356046525182	0.9835376876396993	-1	0	0	1.0	1	0	0	1.0	0	0	0	1	0	0	0.5	2	1	2	0.0	0	0	0	0	0	0	0	0	0	0	0	0	-0.1	-0.1
2536	0.04775517879484692	0.003990988470369524	0.0037209802412465354	0.5255503797329659	-1	0	0	0.2	2	0.9230769230769231	12	0.5357142857142857	0.9230769230769231	14	12	0	0	0	0.14285714285714285	14	2	15	0.0	0	0.5622779210504143	0.9570061306193511	0.7424737438218814	0.8282475844513726	0.7428499751755531	0.9427810950739938	0.8999309262891436	0.9236251876542131	0	0	0.0	0.0037209802412465354	0.0037209802412465354
1813	0.03406658823955659	0.006714303049881594	0.0056546826740581655	0.9566142853624637	-1	0	0	0.2	2	0.9230769230769231	12	0.5357142857142857	0.9230769230769231	14	12	0	0	0	0.14285714285714285	14	2	15	0.0	0	0.5761577810367706	0.9437257186155246	0.7424737438218814	0.8538113925933074	0.7428499751755531	0.9409300140146332	0.8999309262891436	0.9206237450896828	0	0	0.0	0.0056546826740581655	0.0056546826740581655
1065	0.03110032518757736	0.006853978023573412	0.00256950268151369	0.9595612513395038	-1	0	0	0.2	2	0.9230769230769231	12	0.5357142857142857	0.9230769230769231	14	12	0	0	0	0.14285714285714285	14	2	15	0.0	0	0.6233022431612774	0.9494546740758524	0.905580357204337	0.8390584272754869	0.3554652821679937	0.9422910588896544	0.9098882240089627	0.9212209479447795	0	0	0.0	0.00256950268151369	0.00256950268151369
4129	0.03375566968688022	0.006775928776322868	0.006046984205859421	0.9565436112031076	-1	0	0	0.2	2	0.9230769230769231	12	0.5357142857142857	0.9230769230769231	14	12	0	0	0	0.14285714285714285	14	2	15	0.0	0	0.5761577810367706	0.9437257186155246	0.7424737438218814	0.8540122062424732	0.7428499751755531	0.9413199537477431	0.8999309262891436	0.9208341258757499	0	0	0.0	0.006046984205859421	0.006046984205859421
1834	0.033436379499627404	0.006770756287252597	0.006123131071113279	0.9570480459075972	-1	0	0	0.2	2	0.9230769230769231	12	0.5357142857142857	0.9230769230769231	14	12	0	0	0	0.14285714285714285	14	2	15	0.0	0	0.5761577810367706	0.9437257186155246	0.7424737438218814	0.8540122062424732	0.7428499751755531	0.9493803920913099	0.8999309262891436	0.924549537945922	0	0	0.0	0.006123131071113279	0.006123131071113279
774	0.02313373389168055	0.0068815188590968124	0.0018570832194392	0.9798855012419605	-1	0	0	0.2	2	0.8461538461538461	11	0.38461538461538464	0.8461538461538461	13	11	1	1	0	0.23076923076923078	13	3	15	0.25	1.0	0.6233022431612774	0.9461830303843906	0.905580357204337	0.845873838568537	0.32032740907955265	0.9387727947144693	0.9335810438469911	0.9193199287631222	1.0	0.07692307692307693	0.0	0.0018570832194392	0.0018570832194392
4443	0.03138177638361717	0.009829114582842803	0.006772154112354054	0.610437145716267	-1	0	0	0.2	2	0.9230769230769231	12	0.5357142857142857	0.9230769230769231	14	12	0	0	0	0.14285714285714285	14	2	15	0.0	0	0.5778173020963552	0.8791988497319729	0.5197849328998514	0.9109764578050935	0.7949682458185808	0.9644915920991446	0.8494839891327274	0.9267250216213309	0	0	0.0	0.006772154112354054	0.006772154112354054
3966	0.03368007251864767	0.006077910238084501	0.005067397957168519	0.957051747108769	-1	0	0	0.2	2	0.9230769230769231	12	0.5357142857142857	0.9230769230769231	14	12	0	0	0	0.14285714285714285	14	2	15	0.0	0	0.5761577810367706	0.9437257186155246	0.7424737438218814	0.8540122062424732	0.7428499751755531	0.9413199537477431	0.8999309262891436	0.9208341258757499	0	0	0.0	0.005067397957168519	0.005067397957168519
3445	0.03942959235313488	0.0030520805097286755	-0.001582988768114651	0.5400129449958413	-1	0	0	0.2	2	0.9230769230769231	12	0.5357142857142857	0.9230769230769231	14	12	0	0	0	0.14285714285714285	14	2	15	0.0	0	0.5387782742466373	0.9497149974001557	0.7424737438218814	0.8477758519901928	0.7428499751755531	0.9330447141643854	0.8999309262891436	0.9190901357645646	0	0	0.0	-0.0001582988768114651	-0.0001582988768114651
4133	0.033114071312341294	0.0064164788719024415	0.003493170366662101	0.9571417398306279	-1	0	0	0.2	2	0.9230769230769231	12	0.5357142857142857	0.9230769230769231	14	12	0	0	0	0.14285714285714285	14	2	15	0.0	0	0.6233022431612774	0.9433765334752222	0.905580357204337	0.8370301759179777	0.33190808164144353	0.9407713089503122	0.8999309262891436	0.9171984457076523	0	0	0.0	0.003493170366662101	0.003493170366662101
3239	0.02605054680467612	0.0071957946188273315	0.0033182450096599972	0.9792524761910004	-1	0	0	0.2	2	0.9230769230769231	12	0.5357142857142857	0.9230769230769231	14	12	0	0	0	0.14285714285714285	14	2	15	0.0	0	0.6435994919205136	0.9436221895064094	0.9139139303518711	0.8435364384216395	0.7428499751755531	0.9405908581879232	0.8999309262891436	0.918451919511982	0	0	0.0	0.0033182450096599972	0.0033182450096599972
2837	0.033991474766288	0.006254582068726523	0.0058473430853481865	0.9565383189537395	-1	0	0	0.2	2	0.9230769230769231	12	0.5357142857142857	0.9230769230769231	14	12	0	0	0	0.14285714285714285	14	2	15	0.0	0	0.5761577810367706	0.9437257186155246	0.7424737438218814	0.8540122062424732	0.7428499751755531	0.9413199537477431	0.8999309262891436	0.9208341258757499	0	0	0.0	0.0058473430853481865	0.0058473430853481865
2175	0.035071676193526656	0.006394881202086752	0.005401183731400629	0.9568813140709962	-1	0	0	0.2	2	0.9230769230769231	12	0.5357142857142857	0.9230769230769231	14	12	0	0	0	0.14285714285714285	14	2	15	0.0	0	0.5761577810367706	0.9437257186155246	0.7424737438218814	0.8538113925933074	0.7428499751755531	0.9413199537477431	0.8999309262891436	0.9207950002437127	0	0	0.0	0.005401183731400629	0.005401183731400629
1209	0.027621270531262513	0.006219298577260447	0.0031976919027863443	0.9593271117016187	-1	0	0	0.1	1	1.0	13	1.0	1.0	14	13	0	0	0	0.06666666666666667	15	1	15	0.0	0	0.5927900821058458	0.9498722172098395	0.8240270505131091	0.8504878708691671	0.5880048840059494	0.9434266835065278	0.8999309262891436	0.924005377175428	0	0	0.0	0.0031976919027863443	0.0031976919027863443
1588	0.03433290847054158	0.006315546569016561	0.0050979163109549	0.9568914568278386	-1	0	0	0.2	2	0.9230769230769231	12	0.5357142857142857	0.9230769230769231	14	12	0	0	0	0.14285714285714285	14	2	15	0.0	0	0.5761577810367706	0.9437257186155246	0.7424737438218814	0.8538113925933074	0.7428499751755531	0.9493803920913099	0.8999309262891436	0.9245120980265652	0	0	0.0	0.0050979163109549	0.0050979163109549
29	0.02848727684833881	0.003663213139621041	-0.0036607806489707606	0.9834703805111987	-1	0.25	1	0.4	4	0.6153846153846154	8	0.5357142857142857	0.46153846153846156	8	6	6	3	0	0.5714285714285714	7	4	15	0.21428571428571427	0	0.39574990930857945	0.8960766043266604	0.5194735923324304	0.8637514452408381	1.0	0.8617061542071465	0.9311878039885332	0.874743809270879	0.125	0.375	0.0	-0.00036607806489707604	-0.00036607806489707604
2046	0.034031913131492446	0.005943384898168306	0.00477862760385801	0.9569330911489936	-1	0	0	0.2	2	0.9230769230769231	12	0.5357142857142857	0.9230769230769231	14	12	0	0	0	0.14285714285714285	14	2	15	0.0	0	0.5761577810367706	0.9437257186155246	0.7424737438218814	0.8538113925933074	0.7428499751755531	0.9481393831814368	0.8999309262891436	0.9239160703622354	0	0	0.0	0.00477862760385801	0.00477862760385801
510	0.026405710274610316	0.006119021738346852	0.003920365287813135	0.969517569066387	-1	0	0	0.1	1	1.0	13	1.0	1.0	14	13	0	0	0	0.06666666666666667	15	1	15	0.0	0	0.6233022431612774	0.9494546740758524	0.905580357204337	0.8390584272754869	0.3681390708447033	0.9417772720172299	0.9048691843268412	0.9209930323689569	0	0	0.0	0.003920365287813135	0.003920365287813135
3416	0.03372583943101579	0.006458740542872457	0.005866377024508223	0.9569141627518564	-1	0	0	0.2	2	0.9230769230769231	12	0.5357142857142857	0.9230769230769231	14	12	0	0	0	0.14285714285714285	14	2	15	0.0	0	0.5761577810367706	0.9437257186155246	0.7424737438218814	0.8540122062424732	0.7428499751755531	0.9503707567464581	0.8999309262891436	0.9250318020683698	0	0	0.0	0.005866377024508223	0.005866377024508223
2067	0.03468922241493966	0.0068741769277182885	0.00542368241662326	0.9566771461885578	-1	0	0	0.2	2	0.9230769230769231	12	0.5357142857142857	0.9230769230769231	14	12	0	0	0	0.14285714285714285	14	2	15	0.0	0	0.5761577810367706	0.9437257186155246	0.7424737438218814	0.8538113925933074	0.7428499751755531	0.9411522965996446	0.8999309262891436	0.9207212790624404	0	0	0.0	0.00542368241662326	0.00542368241662326
4490	0.031110477335449218	0.009771659419871478	0.006960231258562369	0.6081878425601506	-1	0	0	0.2	2	0.9230769230769231	12	0.5357142857142857	0.9230769230769231	14	12	0	0	0	0.14285714285714285	14	2	15	0.0	0	0.5778173020963552	0.8791988497319729	0.5197849328998514	0.9109764578050935	0.7949682458185808	0.9608196435865103	0.8494839891327274	0.9243773288380697	0	0	0.0	0.006960231258562369	0.006960231258562369
1098	0.025529939407049503	0.00670424541871891	0.003758294366383918	0.970932734117458	-1	0	0	0.1	1	1.0	13	1.0	1.0	14	13	0	0	0	0.06666666666666667	15	1	15	0.0	0	0.6233022431612774	0.9494546740758524	0.905580357204337	0.8390584272754869	0.3554652821679937	0.9422910588896544	0.9098882240089627	0.9212209479447795	0	0	0.0	0.003758294366383918	0.003758294366383918
1754	0.034438211523962814	0.006410352437432119	0.005888332945831229	0.9565367459916148	-1	0	0	0.2	2	0.9230769230769231	12	0.5357142857142857	0.9230769230769231	14	12	0	0	0	0.14285714285714285	14	2	15	0.0	0	0.5761577810367706	0.9437257186155246	0.7424737438218814	0.8538113925933074	0.7428499751755531	0.9413199537477431	0.8999309262891436	0.9207950002437127	0	0	0.0	0.005888332945831229	0.005888332945831229
1221	0.02789737776409565	0.007011520418354789	0.004882216924638891	0.9709244264442186	-1	0	0	0.1	1	1.0	13	1.0	1.0	14	13	0	0	0	0.06666666666666667	15	1	15	0.0	0	0.5761577810367706	0.9437257186155246	0.7424737438218814	0.8538113925933074	0.7428499751755531	0.9493803920913099	0.8999309262891436	0.9245120980265652	0	0	0.0	0.004882216924638891	0.004882216924638891
2827	0.03649453055955329	0.002699771028244939	-0.002337680786371485	0.7275915481071348	-1	0	0	0.1	1	1.0	13	1.0	1.0	14	13	0	0	0	0.06666666666666667	15	1	15	0.0	0	0.5622779210504143	0.9511157836134307	0.7435875784886015	0.8294471440470751	0.7428499751755531	0.9436714944022987	0.8999309262891436	0.9210105786154563	0	0	0.0	-0.00023376807863714847	-0.00023376807863714847
2425	0.03407700629554774	0.005616750349499318	0.004832032819943479	0.9565264939072771	-1	0	0	0.2	2	0.9230769230769231	12	0.5357142857142857	0.9230769230769231	14	12	0	0	0	0.14285714285714285	14	2	15	0.0	0	0.5761577810367706	0.9437257186155246	0.7424737438218814	0.8538113925933074	0.7428499751755531	0.9493803920913099	0.8999309262891436	0.9245120980265652	0	0	0.0	0.004832032819943479	0.004832032819943479
2206	0.03483962082073899	0.006705836313242608	0.005367857826449295	0.9561724217678647	-1	0	0	0.2	2	0.9230769230769231	12	0.5357142857142857	0.9230769230769231	14	12	0	0	0	0.14285714285714285	14	2	15	0.0	0	0.5761577810367706	0.9437257186155246	0.7424737438218814	0.8538113925933074	0.7428499751755531	0.9413199537477431	0.8999309262891436	0.9207950002437127	0	0	0.0	0.005367857826449295	0.005367857826449295
2048	0.03466923985019452	0.0061376871685923035	0.0043055211579171235	0.9570794481452894	-1	0	0	0.2	2	0.9230769230769231	12	0.5357142857142857	0.9230769230769231	14	12	0	0	0	0.14285714285714285	14	2	15	0.0	0	0.5761577810367706	0.9437257186155246	0.7424737438218814	0.8538113925933074	0.7428499751755531	0.9493803920913099	0.8999309262891436	0.9245120980265652	0	0	0.0	0.0043055211579171235	0.0043055211579171235
1537	0.04444654095699266	0.008857107126643369	-0.008856941563638561	0.8612876078961196	-1	0	0	0.2	2	0.9230769230769231	12	0.5357142857142857	0.9230769230769231	14	12	0	0	0	0.14285714285714285	14	2	15	0.0	0	0.5927900821058458	0.9486179524090576	0.8240270505131091	0.7881225150635577	0.7428499751755531	0.9431884496927424	0.8999309262891436	0.9126393922480903	0	0	0.0	-0.0008856941563638561	-0.0008856941563638561
4698	0.031074478710581138	0.009446597665189455	0.007447963038122541	0.6092290264283802	-1	0	0	0.2	2	0.9230769230769231	12	0.5357142857142857	0.9230769230769231	14	12	0	0	0	0.14285714285714285	14	2	15	0.0	0	0.5778173020963552	0.8791988497319729	0.5208987675665716	0.9107679900801054	0.7920373754031308	0.9625786644849049	0.8494839891327274	0.9254237380556375	0	0	0.0	0.007447963038122541	0.007447963038122541
4535	0.030088377366150196	0.008016916097529884	0.005609341594594161	0.6195197553974936	-1	0	0	0.2	2	0.9230769230769231	12	0.5357142857142857	0.9230769230769231	14	12	0	0	0	0.14285714285714285	14	2	15	0.0	0	0.5778173020963552	0.8791988497319729	0.5197849328998514	0.9109764578050935	0.7949682458185808	0.9608196435865103	0.8494839891327274	0.9243773288380697	0	0	0.0	0.005609341594594161	0.005609341594594161
4852	0.032091331201361484	0.010140219073807905	-0.002930393204792045	0.6123651392179609	-1	0	0	0.2	2	0.9230769230769231	12	0.5357142857142857	0.9230769230769231	14	12	0	0	0	0.14285714285714285	14	2	15	0.0	0	0.6074997026219944	0.8764717514247833	0.6888779387641183	0.915743732570858	0.5404837651534107	0.9666236980575957	0.8841120892607405	0.9289336777157517	0	0	0.0	-0.0002930393204792045	-0.0002930393204792045
3172	0.034585306152647474	0.005718859045758589	0.004464735209690732	0.9566801267411869	-1	0	0	0.2	2	0.9230769230769231	12	0.5357142857142857	0.9230769230769231	14	12	0	0	0	0.14285714285714285	14	2	15	0.0	0	0.5761577810367706	0.9437257186155246	0.7424737438218814	0.8538113925933074	0.7428499751755531	0.9481393831814368	0.8999309262891436	0.9239160703622354	0	0	0.0	0.004464735209690732	0.004464735209690732
3059	0.03735978857910231	0.0025074170449101165	0.002266593477799846	0.9463626591120359	-1	0	0	0.1	1	1.0	13	1.0	1.0	14	13	0	0	0	0.06666666666666667	15	1	15	0.0	0	0.5622779210504143	0.9511157836134307	0.7435875784886015	0.8294471440470751	0.7428499751755531	0.9346810970940893	0.8999309262891436	0.9171018988041513	0	0	0.0	0.002266593477799846	0.002266593477799846
4324	0.034291104774411975	0.00619512488971488	0.005161355797590037	0.9569797260144508	-1	0	0	0.2	2	0.9230769230769231	12	0.5357142857142857	0.9230769230769231	14	12	0	0	0	0.14285714285714285	14	2	15	0.0	0	0.5761577810367706	0.9437257186155246	0.7424737438218814	0.8540122062424732	0.7428499751755531	0.9413199537477431	0.8999309262891436	0.9208341258757499	0	0	0.0	0.005161355797590037	0.005161355797590037
1740	0.03366651847379106	0.007336960763688634	0.0022441373326025004	0.9577480475668126	-1	0	0	0.2	2	0.9230769230769231	12	0.5357142857142857	0.9230769230769231	14	12	0	0	0	0.14285714285714285	14	2	15	0.0	0	0.6233022431612774	0.9433765334752222	0.905580357204337	0.8365357351255492	0.6446228852970662	0.935713439221499	0.8999309262891436	0.9148665748444573	0	0	0.0	0.0022441373326025004	0.0022441373326025004
3563	0.03137840117759075	0.007589473666091172	0.003008153667951543	0.9780169098087903	-1	0	0	0.2	2	0.9230769230769231	12	0.5357142857142857	0.9230769230769231	14	12	0	0	0	0.14285714285714285	14	2	15	0.0	0	0.5761577810367706	0.9437257186155246	0.7424737438218814	0.851931960064891	0.7428499751755531	0.9413199537477431	0.8999309262891436	0.9204301130897666	0	0	0.0	0.003008153667951543	0.003008153667951543
4261	0.03377532491252046	0.005378893893599846	0.004883126468751446	0.9568562778301448	-1	0	0	0.2	2	0.9230769230769231	12	0.5357142857142857	0.9230769230769231	14	12	0	0	0	0.14285714285714285	14	2	15	0.0	0	0.5761577810367706	0.9437257186155246	0.7424737438218814	0.8540122062424732	0.7428499751755531	0.9490533891395424	0.8999309262891436	0.9243916473993898	0	0	0.0	0.004883126468751446	0.004883126468751446
914	0.030606590524263958	0.006490675821324222	0.00393784587363671	0.9569153017861549	-1	0	0	0.2	2	0.9230769230769231	12	0.5357142857142857	0.9230769230769231	14	12	0	0	0	0.14285714285714285	14	2	15	0.0	0	0.5927900821058458	0.9498722172098395	0.8240270505131091	0.8504878708691671	0.5880048840059494	0.9434266835065278	0.8999309262891436	0.924005377175428	0	0	0.0	0.00393784587363671	0.00393784587363671
1572	0.02858440511450607	0.0056565315607599335	0.004278451092716593	0.9755806562590574	-1	0	0	0.125	1	1.0	9	1.0	1.0	10	9	0	0	0	0.09090909090909091	11	1	11	0.0	0	0.6297744590362468	0.8863096174417631	0.73648735134007	0.8878984342761237	0.5510830666780077	0.959906319857659	0.8237933829288622	0.9193008597618254	0	0	0.0	0.004278451092716593	0.004278451092716593
4121	0.034303270099953403	0.006517416040395528	0.005012364422634489	0.947031381141728	-1	0	0	0.2	2	0.9230769230769231	12	0.5357142857142857	0.9230769230769231	14	12	0	0	0	0.14285714285714285	14	2	15	0.0	0	0.6233022431612774	0.9337941193330831	0.905580357204337	0.8512699834444605	0.33190808164144353	0.9440102473308498	0.8999309262891436	0.9172344012745126	0	0	0.0	0.005012364422634489	0.005012364422634489
4636	0.025542726895060982	0.0026842298402400045	-8.887792870844132e-05	0.8013239328930635	-1	0	0	0.2	2	0.9230769230769231	12	0.5357142857142857	0.9230769230769231	14	12	0	0	0	0.14285714285714285	14	2	15	0.0	0	0.593619842635638	0.875344659273817	0.73648735134007	0.9104440600231014	0.7949682458185808	0.9584027810829168	0.8494839891327274	0.9219006903684611	0	0	0.0	-8.887792870844132e-06	-8.887792870844132e-06
3684	0.0342436784165585	0.0056935056357052625	0.0049904570536777595	0.9570731952239939	-1	0	0	0.2	2	0.9230769230769231	12	0.5357142857142857	0.9230769230769231	14	12	0	0	0	0.14285714285714285	14	2	15	0.0	0	0.5761577810367706	0.9437257186155246	0.7424737438218814	0.8540122062424732	0.7428499751755531	0.9413199537477431	0.8999309262891436	0.9208341258757499	0	0	0.0	0.0049904570536777595	0.0049904570536777595
1436	0.02759443938297131	0.0063487693113125215	0.004807434038327706	0.9708106046573021	-1	0	0	0.1	1	1.0	13	1.0	1.0	14	13	0	0	0	0.06666666666666667	15	1	15	0.0	0	0.5761577810367706	0.9437257186155246	0.7424737438218814	0.8538113925933074	0.7428499751755531	0.9413199537477431	0.8999309262891436	0.9207950002437127	0	0	0.0	0.004807434038327706	0.004807434038327706
1016	0.02519233958824865	0.006340124516710837	0.002981813053959379	0.9706669468112104	-1	0	0	0.1	1	1.0	13	1.0	1.0	14	13	0	0	0	0.06666666666666667	15	1	15	0.0	0	0.6233022431612774	0.9494546740758524	0.905580357204337	0.8390584272754869	0.5176121265104523	0.9469069635587483	0.8931202652755689	0.9233295922270082	0	0	0.0	0.002981813053959379	0.002981813053959379
2160	0.034822024840920666	0.006980677242153525	0.005327827456174673	0.9563600283393927	-1	0	0	0.2	2	0.9230769230769231	12	0.5357142857142857	0.9230769230769231	14	12	0	0	0	0.14285714285714285	14	2	15	0.0	0	0.5761577810367706	0.9437257186155246	0.7424737438218814	0.8538113925933074	0.7428499751755531	0.9493803920913099	0.8999309262891436	0.9245120980265652	0	0	0.0	0.005327827456174673	0.005327827456174673
4743	0.03032430163168764	0.009632333027162371	0.00641147325766097	0.6091576191985422	-1	0	0	0.2	2	0.9230769230769231	12	0.5357142857142857	0.9230769230769231	14	12	0	0	0	0.14285714285714285	14	2	15	0.0	0	0.5778173020963552	0.8791988497319729	0.5197849328998514	0.9109764578050935	0.7962619716287007	0.9647094720218766	0.8494839891327274	0.9268693213386511	0	0	0.0	0.00641147325766097	0.00641147325766097
2587	0.03878243967132898	0.0024383868869907	-0.002100721571709696	0.7259369034765002	-1	0	0	0.1	1	1.0	13	1.0	1.0	14	13	0	0	0	0.06666666666666667	15	1	15	0.0	0	0.5622779210504143	0.9511157836134307	0.7424737438218814	0.8290253996452669	0.7428499751755531	0.9346810970940893	0.8999309262891436	0.9170263902154521	0	0	0.0	-0.0002100721571709696	-0.0002100721571709696
540	0.0018869240512209492	0.0015884480524306895	-0.0015884332342846104	0.9836639440609292	-1	0	0	1.0	1	0	0	1.0	0	1	0	0	1	0	0.5	2	1	2	0.3333333333333333	0	0	0	0	0	0	0	0	0	0	0	0	-0.00015884332342846103	-0.00015884332342846103
1317	0.027639226331456983	0.007117511634872861	0.004610660837766015	0.9708555035842912	-1	0	0	0.1	1	1.0	13	1.0	1.0	14	13	0	0	0	0.06666666666666667	15	1	15	0.0	0	0.5761577810367706	0.9437257186155246	0.7424737438218814	0.8538113925933074	0.7428499751755531	0.9413199537477431	0.8999309262891436	0.9207950002437127	0	0	0.0	0.004610660837766015	0.004610660837766015
436	0.00177236280623581	0.0017257892156918107	-0.001723602372498468	0.9833280874527864	-1	0	0	1.0	1	0	0	1.0	0	1	0	0	0	0	0.5	2	1	2	0.0	0	0	0	0	0	0	0	0	0	0	0	0	-0.00017236023724984679	-0.00017236023724984679
1765	0.03341818260928212	0.0066493636421852105	0.0038655547696461886	0.9564466994039067	-1	0	0	0.2	2	0.9230769230769231	12	0.5357142857142857	0.9230769230769231	14	12	0	0	0	0.14285714285714285	14	2	15	0.0	0	0.5387782742466373	0.9496574017035927	0.7424737438218814	0.8435628968348673	0.7428499751755531	0.9413926212357256	0.8999309262891436	0.9217412044200591	0	0	0.0	0.0038655547696461886	0.0038655547696461886
731	0.0029550410599845957	0.0028724185013397165	-0.0028724093831377783	0.9816753925486089	-1	0	0	0.5	2	0.6666666666666666	2	0.625	0.6666666666666666	4	2	0	0	0	0.5	4	2	5	0.0	0	0.56653799421935	0.8584754838240591	0.5197849328998514	0.869732457274828	0.8288715747190804	0.938600494080354	0.7373067146750099	0.894989928155634	0	0	0.0	-0.0002872409383137778	-0.0002872409383137778
1153	0.03557233300526571	0.0026229597800010987	-0.0022760018902304694	0.9648336665637923	-1	0	0	0.1	1	1.0	13	1.0	1.0	14	13	0	0	0	0.06666666666666667	15	1	15	0.0	0	0.5927900821058458	0.9424362466951373	0.8240270505131091	0.8477554848434595	0.7428499751755531	0.9484207998094957	0.8999309262891436	0.9223552451923707	0	0	0.0	-0.00022760018902304695	-0.00022760018902304695
597	0.010927608541923825	0.004109597506883443	-0.004107515412397057	0.9360132383801022	-1	0	0	0.25	1	1.0	4	1.0	1.0	5	4	0	0	0	0.16666666666666666	6	1	6	0.0	0	0.6936849670666675	0.9133207616904799	0.4464053224830682	0.7425260081048541	0.700344921261621	0.9313861659010128	0.8777458345603146	0.881571556367053	0	0	0.0	-0.0004107515412397057	-0.0004107515412397057
930	0.026578859713180313	0.0060713690697426935	0.002775684298005592	0.9648106751610317	-1	0	0	0.1	1	1.0	13	1.0	1.0	14	13	0	0	0	0.06666666666666667	15	1	15	0.0	0	0.5927900821058458	0.9498722172098395	0.8240270505131091	0.8504878708691671	0.5880048840059494	0.9434266835065278	0.8999309262891436	0.924005377175428	0	0	0.0	0.002775684298005592	0.002775684298005592
4343	0.03197053268391826	0.010165845368714566	0.006982350798446561	0.6088215996475795	-1	0	0	0.2	2	0.9230769230769231	12	0.5357142857142857	0.9230769230769231	14	12	0	0	0	0.14285714285714285	14	2	15	0.0	0	0.5778173020963552	0.8791988497319729	0.5197849328998514	0.9109764578050935	0.7949682458185808	0.9647492552786837	0.8494839891327274	0.9268957336368456	0	0	0.0	0.006982350798446561	0.006982350798446561
1742	0.028066133204856472	0.007821686191630896	0.004679860912419817	0.970829721678684	-1	0	0	0.1	1	1.0	13	1.0	1.0	14	13	0	0	0	0.06666666666666667	15	1	15	0.0	0	0.5761577810367706	0.9437257186155246	0.7424737438218814	0.8538113925933074	0.7428499751755531	0.9493803920913099	0.8999309262891436	0.9245120980265652	0	0	0.0	0.004679860912419817	0.004679860912419817
3935	0.03130802511210048	0.009234631229063017	-0.0015523321318815534	0.6046492523769214	-1	0	0	0.2	2	0.9230769230769231	12	0.5357142857142857	0.9230769230769231	14	12	0	0	0	0.14285714285714285	14	2	15	0.0	0	0.6074997026219944	0.8764717514247833	0.6888779387641183	0.915743732570858	0.5626815059714082	0.9636239903748063	0.8841120892607405	0.9269462402757838	0	0	0.0	-0.00015523321318815534	-0.00015523321318815534
4039	0.032945804719166874	0.005860467543432837	0.0054502444154304	0.9566484805425118	-1	0	0	0.2	2	0.9230769230769231	12	0.5357142857142857	0.9230769230769231	14	12	0	0	0	0.14285714285714285	14	2	15	0.0	0	0.5761577810367706	0.9437257186155246	0.7424737438218814	0.8540122062424732	0.7428499751755531	0.9493803920913099	0.8999309262891436	0.924549537945922	0	0	0.0	0.0054502444154304	0.0054502444154304
3413	0.03366947151502942	0.005973911610941733	0.0056667167138873265	0.9569068823671335	-1	0	0	0.2	2	0.9230769230769231	12	0.5357142857142857	0.9230769230769231	14	12	0	0	0	0.14285714285714285	14	2	15	0.0	0	0.5761577810367706	0.9437257186155246	0.7424737438218814	0.8540122062424732	0.7428499751755531	0.9413199537477431	0.8999309262891436	0.9208341258757499	0	0	0.0	0.0056667167138873265	0.0056667167138873265
384	0.0017429874510572275	0.0016957268962298194	-0.0016936007466234763	0.9832557363566011	-1	0	0	1.0	1	0	0	1.0	0	1	0	0	0	0	0.5	2	1	2	0.0	0	0	0	0	0	0	0	0	0	0	0	0	-0.00016936007466234764	-0.00016936007466234764
2218	0.034412121385343816	0.005656243468215667	0.0046988475126045455	0.957418804946113	-1	0	0	0.2	2	0.9230769230769231	12	0.5357142857142857	0.9230769230769231	14	12	0	0	0	0.14285714285714285	14	2	15	0.0	0	0.5761577810367706	0.9437257186155246	0.7424737438218814	0.8538113925933074	0.7428499751755531	0.9493803920913099	0.8999309262891436	0.9245120980265652	0	0	0.0	0.0046988475126045455	0.0046988475126045455
259	0.0020038184908949598	0.0016534855513936895	-0.0016532709270159845	0.9830127657137028	-1	0	0	1.0	1	0	0	1.0	0	1	0	0	1	0	0.5	2	1	2	0.3333333333333333	0	0	0	0	0	0	0	0	0	0	0	0	-0.00016532709270159846	-0.00016532709270159846
4247	0.0340806832844781	0.005276990108427528	0.0047265302342780705	0.9566079705758606	-1	0	0	0.2	2	0.9230769230769231	12	0.5357142857142857	0.9230769230769231	14	12	0	0	0	0.14285714285714285	14	2	15	0.0	0	0.5761577810367706	0.9437257186155246	0.7424737438218814	0.8540122062424732	0.7428499751755531	0.9409300140146332	0.8999309262891436	0.9206629480292654	0	0	0.0	0.0047265302342780705	0.0047265302342780705
5049	0.030121179763834036	0.009690964481367746	0.006603360200408498	0.6134653109131866	-1	0	0	0.2	2	0.9230769230769231	12	0.5357142857142857	0.9230769230769231	14	12	0	0	0	0.14285714285714285	14	2	15	0.0	0	0.5778173020963552	0.8791988497319729	0.5197849328998514	0.9109764578050935	0.7949682458185808	0.9644915920991446	0.8494839891327274	0.9267250216213309	0	0	0.0	0.006603360200408498	0.006603360200408498
2168	0.0341797084634571	0.00561382462173758	0.005020045606288049	0.9569825392092873	-1	0	0	0.2	2	0.9230769230769231	12	0.5357142857142857	0.9230769230769231	14	12	0	0	0	0.14285714285714285	14	2	15	0.0	0	0.5761577810367706	0.9437257186155246	0.7424737438218814	0.8540122062424732	0.7428499751755531	0.9493803920913099	0.8999309262891436	0.924549537945922	0	0	0.0	0.005020045606288049	0.005020045606288049
2415	0.033411495321479356	0.005465573528843118	0.004904151637161498	0.9565108885273376	-1	0	0	0.2	2	0.9230769230769231	12	0.5357142857142857	0.9230769230769231	14	12	0	0	0	0.14285714285714285	14	2	15	0.0	0	0.5761577810367706	0.9437257186155246	0.7424737438218814	0.8540122062424732	0.7428499751755531	0.9493803920913099	0.8999309262891436	0.924549537945922	0	0	0.0	0.004904151637161498	0.004904151637161498
3333	0.03482333060317386	0.006688424300642421	0.005480494717720075	0.956669369826599	-1	0	0	0.2	2	0.9230769230769231	12	0.5357142857142857	0.9230769230769231	14	12	0	0	0	0.14285714285714285	14	2	15	0.0	0	0.5761577810367706	0.9437257186155246	0.7424737438218814	0.8538113925933074	0.7428499751755531	0.9413199537477431	0.8999309262891436	0.9207950002437127	0	0	0.0	0.005480494717720075	0.005480494717720075
2197	0.03201810680003465	0.005023559639303916	-0.0012794152625985546	0.644431422276882	-1	0	0	0.2	2	0.9230769230769231	12	0.5357142857142857	0.9230769230769231	14	12	0	0	0	0.14285714285714285	14	2	15	0.0	0	0.6233022431612774	0.9433765334752222	0.905580357204337	0.8365357351255492	0.6455423073251083	0.9356890492056875	0.8999309262891436	0.9148560495738589	0	0	0.0	-0.00012794152625985545	-0.00012794152625985545
2090	0.03323388836997043	0.005442997596634904	0.0051938964993642955	0.956496646836235	-1	0	0	0.2	2	0.9230769230769231	12	0.5357142857142857	0.9230769230769231	14	12	0	0	0	0.14285714285714285	14	2	15	0.0	0	0.5761577810367706	0.9437257186155246	0.7424737438218814	0.8540122062424732	0.7428499751755531	0.9493803920913099	0.8999309262891436	0.924549537945922	0	0	0.0	0.0051938964993642955	0.0051938964993642955
772	0.022236477636010877	0.006348134818984049	0.0030893435900621663	0.9809003339996192	-1	0	0	0.1	1	1.0	13	1.0	1.0	14	13	0	0	0	0.06666666666666667	15	1	15	0.0	0	0.7783791354948845	0.9310347337072927	0.9139139303518711	0.841466138901475	0.29258248570974404	0.9380721515531255	0.9180515473182427	0.9113240115331454	0	0	0.0	0.0030893435900621663	0.0030893435900621663
1920	0.03480094271736026	0.0063329779369271175	0.005078850867404684	0.9566575187529922	-1	0	0	0.2	2	0.9230769230769231	12	0.5357142857142857	0.9230769230769231	14	12	0	0	0	0.14285714285714285	14	2	15	0.0	0	0.5761577810367706	0.9437257186155246	0.7424737438218814	0.8538113925933074	0.7428499751755531	0.9493803920913099	0.8999309262891436	0.9245120980265652	0	0	0.0	0.005078850867404684	0.005078850867404684
3800	0.0328265763926456	0.006296633635908504	0.005853628113964961	0.9567655875861374	-1	0	0	0.2	2	0.9230769230769231	12	0.5357142857142857	0.9230769230769231	14	12	0	0	0	0.14285714285714285	14	2	15	0.0	0	0.5761577810367706	0.9437257186155246	0.7424737438218814	0.8540122062424732	0.7428499751755531	0.9494220023101523	0.8999309262891436	0.9245696764685096	0	0	0.0	0.005853628113964961	0.005853628113964961
73	0.00655382270476898	0.0059547940320057585	-0.005951434924987903	0.9750232750747251	-1	0	0	0.6666666666666666	6	0.18181818181818182	2	0.7222222222222222	0.09090909090909091	7	1	5	4	0	0.5	3	6	13	0.5	0.5454545454545454	0.7218999322512157	0.9021334635411001	0.29818601892362306	0.8625585302605626	0.6116508030621534	0.9055992918012428	0.8933063280484049	0.8915143538435568	0.21428571428571427	0.5714285714285714	0.0	-0.0005951434924987904	-0.0005951434924987904
634	0.001749176490293092	0.001726234726446838	-0.0017240703252733658	0.9832557363566014	-1	0	0	1.0	1	0	0	1.0	0	1	0	0	0	0	0.5	2	1	2	0.0	0	0	0	0	0	0	0	0	0	0	0	0	-0.00017240703252733658	-0.00017240703252733658
3227	0.03569176842648001	0.006659559504844578	0.0006499365132744008	0.6580122967664991	-1	0	0	0.2	2	0.9230769230769231	12	0.5357142857142857	0.9230769230769231	14	12	0	0	0	0.14285714285714285	14	2	15	0.0	0	0.5622779210504143	0.9426458114975704	0.7435875784886015	0.8542086361643789	0.7428499751755531	0.9431916891825692	0.8999309262891436	0.9212178558072092	0	0	0.0	0.0006499365132744008	0.0006499365132744008
2541	0.033346042715763004	0.005721076934217836	0.0032670340092611654	0.9568770401385744	-1	0	0	0.2	2	0.9230769230769231	12	0.5357142857142857	0.9230769230769231	14	12	0	0	0	0.14285714285714285	14	2	15	0.0	0	0.6233022431612774	0.9433765334752222	0.905580357204337	0.8370301759179777	0.3276834854158736	0.9415324320470331	0.8999309262891436	0.9175456769657474	0	0	0.0	0.0032670340092611654	0.0032670340092611654
1678	0.027923596429186785	0.006963738288044058	0.005178967278512701	0.9706192814504616	-1	0	0	0.1	1	1.0	13	1.0	1.0	14	13	0	0	0	0.06666666666666667	15	1	15	0.0	0	0.5761577810367706	0.9437257186155246	0.7424737438218814	0.8538113925933074	0.7428499751755531	0.9413199537477431	0.8999309262891436	0.9207950002437127	0	0	0.0	0.005178967278512701	0.005178967278512701
2420	0.03476898391300899	0.006202681287404608	0.0043350641418124225	0.9569730021096288	-1	0	0	0.2	2	0.9230769230769231	12	0.5357142857142857	0.9230769230769231	14	12	0	0	0	0.14285714285714285	14	2	15	0.0	0	0.5761577810367706	0.9437257186155246	0.7424737438218814	0.8538113925933074	0.7428499751755531	0.9493803920913099	0.8999309262891436	0.9245120980265652	0	0	0.0	0.0043350641418124225	0.0043350641418124225
1481	0.02744381283574834	0.006403528103417655	0.004869626270873271	0.9710024001437924	-1	0	0	0.1	1	1.0	13	1.0	1.0	14	13	0	0	0	0.06666666666666667	15	1	15	0.0	0	0.5761577810367706	0.9437257186155246	0.7424737438218814	0.8538113925933074	0.7428499751755531	0.9413199537477431	0.8999309262891436	0.9207950002437127	0	0	0.0	0.004869626270873271	0.004869626270873271
3106	0.03448518963362851	0.007335993965612786	0.006295876003065048	0.9564406702801739	-1	0	0	0.2	2	0.9230769230769231	12	0.5357142857142857	0.9230769230769231	14	12	0	0	0	0.14285714285714285	14	2	15	0.0	0	0.5761577810367706	0.9437257186155246	0.7424737438218814	0.8540122062424732	0.7428499751755531	0.9413199537477431	0.8999309262891436	0.9208341258757499	0	0	0.0	0.006295876003065048	0.006295876003065048
1562	0.022063129661157796	0.006845623787513995	-0.006767580428861384	0.9806775135367696	-1	0	0	0.2	2	0.9166666666666666	11	0.5384615384615384	0.9166666666666666	13	11	0	0	0	0.15384615384615385	13	2	14	0.0	0	0.4893705842204635	0.8761091387244606	0.7424737438218814	0.8075981199231035	0.7867397328299821	0.8822430602232013	0.8638645193220026	0.8583278973881638	0	0	0.0	-0.0006767580428861384	-0.0006767580428861384
1383	0.027886934028493012	0.008097967085797665	0.005006779502092136	0.9699359632585729	-1	0	0	0.1	1	1.0	13	1.0	1.0	14	13	0	0	0	0.06666666666666667	15	1	15	0.0	0	0.5761577810367706	0.9437257186155246	0.7424737438218814	0.8538113925933074	0.7428499751755531	0.9493803920913099	0.8999309262891436	0.9245120980265652	0	0	0.0	0.005006779502092136	0.005006779502092136
701	0.0019158010728514455	0.001658255719506666	-0.0016577347405139404	0.9838411981956214	-1	0	0	1.0	1	0	0	1.0	0	1	0	0	1	0	0.5	2	1	2	0.3333333333333333	0	0	0	0	0	0	0	0	0	0	0	0	-0.00016577347405139403	-0.00016577347405139403
4056	0.03339883502892325	0.005325346823943003	0.004826037151829967	0.957489075393714	-1	0	0	0.2	2	0.9230769230769231	12	0.5357142857142857	0.9230769230769231	14	12	0	0	0	0.14285714285714285	14	2	15	0.0	0	0.5761577810367706	0.9437257186155246	0.7424737438218814	0.8540122062424732	0.7428499751755531	0.9413199537477431	0.8999309262891436	0.9208341258757499	0	0	0.0	0.004826037151829967	0.004826037151829967
1133	0.025140166136941183	0.0057785960817163425	0.002706352779712317	0.9716526036795639	-1	0	0	0.1	1	1.0	13	1.0	1.0	14	13	0	0	0	0.06666666666666667	15	1	15	0.0	0	0.5927900821058458	0.9498722172098395	0.8240270505131091	0.8504878708691671	0.5880048840059494	0.9434266835065278	0.8999309262891436	0.924005377175428	0	0	0.0	0.002706352779712317	0.002706352779712317
529	0.0017743298923498295	0.001725673410378467	-0.001723533733542209	0.9832865046833351	-1	0	0	1.0	1	0	0	1.0	0	1	0	0	0	0	0.5	2	1	2	0.0	0	0	0	0	0	0	0	0	0	0	0	0	-0.0001723533733542209	-0.0001723533733542209
4719	0.03683617845686415	0.007213969497150887	-0.006999982573244004	0.6370529587368888	-1	0	0	0.2	2	0.9230769230769231	12	0.5357142857142857	0.9230769230769231	14	12	0	0	0	0.14285714285714285	14	2	15	0.0	0	0.5639374421099987	0.8891458784457513	0.5197849328998514	0.9138099242308193	0.8272553717234091	0.9493395341816158	0.8294417208409902	0.9211380800273752	0	0	0.0	-0.0006999982573244005	-0.0006999982573244005
4748	0.030117639479200157	0.008520172259910747	0.005973884582172679	0.6188572705018174	-1	0	0	0.2	2	0.9230769230769231	12	0.5357142857142857	0.9230769230769231	14	12	0	0	0	0.14285714285714285	14	2	15	0.0	0	0.5778173020963552	0.8791988497319729	0.5197849328998514	0.9108586240957289	0.7949682458185808	0.9647492552786837	0.8494839891327274	0.9268629286070249	0	0	0.0	0.005973884582172679	0.005973884582172679
4515	0.037072334553620606	0.004521366132569854	0.004507060840865423	0.6328677926083597	-1	0	0	0.2	2	0.9230769230769231	12	0.5357142857142857	0.9230769230769231	14	12	0	0	0	0.14285714285714285	14	2	15	0.0	0	0.5639374421099987	0.8875905749111833	0.5197849328998514	0.9109764578050935	0.7949682458185808	0.9608196435865103	0.8494839891327274	0.9262545686973429	0	0	0.0	0.004507060840865423	0.004507060840865423
3621	0.03416615442836468	0.00593681981688332	0.005438179388372078	0.9568285004356302	-1	0	0	0.2	2	0.9230769230769231	12	0.5357142857142857	0.9230769230769231	14	12	0	0	0	0.14285714285714285	14	2	15	0.0	0	0.5761577810367706	0.9437257186155246	0.7424737438218814	0.8540122062424732	0.7428499751755531	0.9423412061148554	0.8999309262891436	0.9212859179944322	0	0	0.0	0.005438179388372078	0.005438179388372078
1924	0.03260770926719679	0.006122495287489737	0.0058294904089585325	0.9576229633267058	-1	0	0	0.2	2	0.9230769230769231	12	0.5357142857142857	0.9230769230769231	14	12	0	0	0	0.14285714285714285	14	2	15	0.0	0	0.5761577810367706	0.9437257186155246	0.7424737438218814	0.8540122062424732	0.7428499751755531	0.9493803920913099	0.8999309262891436	0.924549537945922	0	0	0.0	0.0058294904089585325	0.0058294904089585325
1185	0.026380222182077456	0.005921354451725603	0.0032993140858327283	0.9701630403773613	-1	0	0	0.1	1	1.0	13	1.0	1.0	14	13	0	0	0	0.06666666666666667	15	1	15	0.0	0	0.6233022431612774	0.9494546740758524	0.905580357204337	0.8390584272754869	0.3554652821679937	0.9422910588896544	0.9098882240089627	0.9212209479447795	0	0	0.0	0.0032993140858327283	0.0032993140858327283
2074	0.03362486009616261	0.005930747601925658	0.005576338012972936	0.95705934617914	-1	0	0	0.2	2	0.9230769230769231	12	0.5357142857142857	0.9230769230769231	14	12	0	0	0	0.14285714285714285	14	2	15	0.0	0	0.5761577810367706	0.9437257186155246	0.7424737438218814	0.8540122062424732	0.7428499751755531	0.9493803920913099	0.8999309262891436	0.924549537945922	0	0	0.0	0.005576338012972936	0.005576338012972936
1100	0.02714448296426669	0.0064570072032891545	0.003131756211385188	0.9689460314642224	-1	0	0	0.1	1	1.0	13	1.0	1.0	14	13	0	0	0	0.06666666666666667	15	1	15	0.0	0	0.6233022431612774	0.9433765334752222	0.905580357204337	0.8365357351255492	0.36299298104447975	0.9387695095957194	0.8999309262891436	0.9162060529208729	0	0	0.0	0.003131756211385188	0.003131756211385188
3332	0.03307347505684628	0.005327430721170407	0.005120813185028386	0.9575633853019951	-1	0	0	0.2	2	0.9230769230769231	12	0.5357142857142857	0.9230769230769231	14	12	0	0	0	0.14285714285714285	14	2	15	0.0	0	0.5761577810367706	0.9437257186155246	0.7424737438218814	0.8540122062424732	0.7428499751755531	0.9493803920913099	0.8999309262891436	0.924549537945922	0	0	0.0	0.005120813185028386	0.005120813185028386
1497	0.028447084556434663	0.007713879607137757	0.005585225754394422	0.9701102379701383	-1	0	0	0.1	1	1.0	13	1.0	1.0	14	13	0	0	0	0.06666666666666667	15	1	15	0.0	0	0.5761577810367706	0.9437257186155246	0.7424737438218814	0.8538113925933074	0.7428499751755531	0.9413199537477431	0.8999309262891436	0.9207950002437127	0	0	0.0	0.005585225754394422	0.005585225754394422
1793	0.03444925747198269	0.005935470175848052	0.005109765562940857	0.9571142439789383	-1	0	0	0.2	2	0.9230769230769231	12	0.5357142857142857	0.9230769230769231	14	12	0	0	0	0.14285714285714285	14	2	15	0.0	0	0.5761577810367706	0.9437257186155246	0.7424737438218814	0.8538113925933074	0.7428499751755531	0.9411522965996446	0.8999309262891436	0.9207212790624404	0	0	0.0	0.005109765562940857	0.005109765562940857
2788	0.03389493858423842	0.005794003084282544	0.005564596940596848	0.9564935431729388	-1	0	0	0.2	2	0.9230769230769231	12	0.5357142857142857	0.9230769230769231	14	12	0	0	0	0.14285714285714285	14	2	15	0.0	0	0.5761577810367706	0.9437257186155246	0.7424737438218814	0.8540122062424732	0.7428499751755531	0.9493803920913099	0.8999309262891436	0.924549537945922	0	0	0.0	0.005564596940596848	0.005564596940596848
2273	0.03397046970256386	0.0068434251640877184	0.005619053209430644	0.9561912629598699	-1	0	0	0.2	2	0.9230769230769231	12	0.5357142857142857	0.9230769230769231	14	12	0	0	0	0.14285714285714285	14	2	15	0.0	0	0.5761577810367706	0.9437257186155246	0.7424737438218814	0.8538113925933074	0.7428499751755531	0.9493803920913099	0.8999309262891436	0.9245120980265652	0	0	0.0	0.005619053209430644	0.005619053209430644
4851	0.030498101629490022	0.009462030914280996	0.006453309272792099	0.6113751723798067	-1	0	0	0.2	2	0.9230769230769231	12	0.5357142857142857	0.9230769230769231	14	12	0	0	0	0.14285714285714285	14	2	15	0.0	0	0.5778173020963552	0.8791988497319729	0.5197849328998514	0.9109764578050935	0.7949682458185808	0.9608196435865103	0.8494839891327274	0.9243773288380697	0	0	0.0	0.006453309272792099	0.006453309272792099
2808	0.03390844645939864	0.006046429921302298	0.005792705691447059	0.9566174471517813	-1	0	0	0.2	2	0.9230769230769231	12	0.5357142857142857	0.9230769230769231	14	12	0	0	0	0.14285714285714285	14	2	15	0.0	0	0.5761577810367706	0.9437257186155246	0.7424737438218814	0.8540122062424732	0.7428499751755531	0.9493803920913099	0.8999309262891436	0.924549537945922	0	0	0.0	0.005792705691447059	0.005792705691447059
2300	0.03360796238904908	0.005364427352091769	0.004884707922017537	0.9569743784862748	-1	0	0	0.2	2	0.9230769230769231	12	0.5357142857142857	0.9230769230769231	14	12	0	0	0	0.14285714285714285	14	2	15	0.0	0	0.5761577810367706	0.9437257186155246	0.7424737438218814	0.8540122062424732	0.7428499751755531	0.9413199537477431	0.8999309262891436	0.9208341258757499	0	0	0.0	0.004884707922017537	0.004884707922017537
4765	0.031601042632116355	0.009503566763698408	-0.0009008978862751258	0.6072605137023626	-1	0	0	0.2	2	0.9230769230769231	12	0.5357142857142857	0.9230769230769231	14	12	0	0	0	0.14285714285714285	14	2	15	0.0	0	0.6074997026219944	0.8764717514247833	0.6888779387641183	0.9156272560445252	0.5626815059714082	0.9636239903748063	0.8833595533581948	0.9269121791536722	0	0	0.0	-9.008978862751257e-05	-9.008978862751257e-05
4938	0.030128013494895165	0.008930015495378165	0.007494227558690147	0.6105641555140756	-1	0	0	0.2	2	0.9230769230769231	12	0.5357142857142857	0.9230769230769231	14	12	0	0	0	0.14285714285714285	14	2	15	0.0	0	0.5778173020963552	0.8791988497319729	0.5208987675665716	0.9107679900801054	0.8209535415678986	0.9652997284669388	0.8494839891327274	0.9272055072621824	0	0	0.0	0.007494227558690147	0.007494227558690147
3592	0.03365813530503904	0.0065630427637286244	0.0060037296844425315	0.9568402628517935	-1	0	0	0.2	2	0.9230769230769231	12	0.5357142857142857	0.9230769230769231	14	12	0	0	0	0.14285714285714285	14	2	15	0.0	0	0.5761577810367706	0.9437257186155246	0.7424737438218814	0.8540122062424732	0.7428499751755531	0.9413199537477431	0.8999309262891436	0.9208341258757499	0	0	0.0	0.0060037296844425315	0.0060037296844425315
4117	0.03440613736879638	0.006575104083907908	0.006045710206637845	0.9566074521148342	-1	0	0	0.2	2	0.9230769230769231	12	0.5357142857142857	0.9230769230769231	14	12	0	0	0	0.14285714285714285	14	2	15	0.0	0	0.5761577810367706	0.9437257186155246	0.7424737438218814	0.8540122062424732	0.7428499751755531	0.9409300140146332	0.8999309262891436	0.9206629480292654	0	0	0.0	0.006045710206637845	0.006045710206637845
4205	0.019888162458929857	0.006813766890582764	-0.006704679465134161	0.9825583263014703	-1	0	0	0.2	2	0.9230769230769231	12	0.5357142857142857	0.9230769230769231	14	12	0	0	0	0.14285714285714285	14	2	15	0.0	0	0.5156737573025927	0.8625459896207065	0.7435875784886015	0.8298073268156797	0.8288114113057432	0.9363605688570311	0.9030192737145318	0.8845807789521628	0	0	0.0	-0.0006704679465134162	-0.0006704679465134162
1264	0.028002881055673935	0.006842175592732909	0.0038468876962948237	0.9703716872438227	-1	0	0	0.1	1	1.0	13	1.0	1.0	14	13	0	0	0	0.06666666666666667	15	1	15	0.0	0	0.5387782742466373	0.9466028608100012	0.7811277347673997	0.8438681112692387	0.7428499751755531	0.944714089667692	0.8999309262891436	0.9217905308222155	0	0	0.0	0.0038468876962948237	0.0038468876962948237
1819	0.02703179599780195	0.005825801627610595	0.004240812737981813	0.9692685542038505	-1	0	0	0.1	1	1.0	13	1.0	1.0	14	13	0	0	0	0.06666666666666667	15	1	15	0.0	0	0.5761577810367706	0.9437257186155246	0.7424737438218814	0.8538113925933074	0.7428499751755531	0.9413199537477431	0.8999309262891436	0.9207950002437127	0	0	0.0	0.004240812737981813	0.004240812737981813
266	0.0021871473541522995	0.0020582601703763637	-0.0020571514155326136	0.9849623215704912	-1	0	0	1.0	2	0.0	0	0.75	0	2	0	0	1	0	1.0	2	2	3	0.5	0	0	0	0	0	0	0	0	0	0	0	0	-0.00020571514155326136	-0.00020571514155326136
1235	0.026556471304812267	0.006268222165377988	0.0037627965159582237	0.9697162435516938	-1	0	0	0.1	1	1.0	13	1.0	1.0	14	13	0	0	0	0.06666666666666667	15	1	15	0.0	0	0.6233022431612774	0.9494546740758524	0.905580357204337	0.8390584272754869	0.3681390708447033	0.9417772720172299	0.9048691843268412	0.9209930323689569	0	0	0.0	0.0037627965159582237	0.0037627965159582237
3095	0.03412118392449485	0.00568237087353039	0.005297486332018583	0.9567633475079135	-1	0	0	0.2	2	0.9230769230769231	12	0.5357142857142857	0.9230769230769231	14	12	0	0	0	0.14285714285714285	14	2	15	0.0	0	0.5761577810367706	0.9437257186155246	0.7424737438218814	0.8540122062424732	0.7428499751755531	0.9413199537477431	0.8999309262891436	0.9208341258757499	0	0	0.0	0.005297486332018583	0.005297486332018583
3733	0.0220394978001838	0.006909152938671165	-0.006893604188524132	0.9817081969160328	-1	0	0	0.2	2	0.9166666666666666	11	0.5384615384615384	0.9166666666666666	13	11	0	0	0	0.15384615384615385	13	2	14	0.0	0	0.4893705842204635	0.8761091387244606	0.7424737438218814	0.8075981199231035	0.7899740008661637	0.9091771002018169	0.8638645193220026	0.8696724157796556	0	0	0.0	-0.0006893604188524132	-0.0006893604188524132
4986	0.030802367629249986	0.009445784676380173	0.007660058852788807	0.6062411265253368	-1	0	0	0.2	2	0.9230769230769231	12	0.5357142857142857	0.9230769230769231	14	12	0	0	0	0.14285714285714285	14	2	15	0.0	0	0.5778173020963552	0.8791988497319729	0.5208987675665716	0.9107679900801054	0.790743649593011	0.9626092110279634	0.8494839891327274	0.9254432519847097	0	0	0.0	0.007660058852788807	0.007660058852788807
535	0.00202292214034914	0.0016715265980040074	-0.0016715027888365977	0.9837078211693245	-1	0	0	1.0	1	0	0	1.0	0	1	0	0	1	0	0.5	2	1	2	0.3333333333333333	0	0	0	0	0	0	0	0	0	0	0	0	-0.00016715027888365976	-0.00016715027888365976
1146	0.025538797819895005	0.006238119132708948	0.004211238327650465	0.969871828049303	-1	0	0	0.1	1	1.0	13	1.0	1.0	14	13	0	0	0	0.06666666666666667	15	1	15	0.0	0	0.5927900821058458	0.9498722172098395	0.8240270505131091	0.8504878708691671	0.5880048840059494	0.9434266835065278	0.8999309262891436	0.924005377175428	0	0	0.0	0.004211238327650465	0.004211238327650465
2022	0.03361899567597982	0.006774395925269985	0.005084573280858318	0.9566174884476613	-1	0	0	0.2	2	0.9230769230769231	12	0.5357142857142857	0.9230769230769231	14	12	0	0	0	0.14285714285714285	14	2	15	0.0	0	0.5761577810367706	0.9437257186155246	0.7424737438218814	0.8538113925933074	0.7428499751755531	0.9494220023101523	0.8999309262891436	0.9245322457265588	0	0	0.0	0.005084573280858318	0.005084573280858318
4720	0.030523163794503805	0.009547421288163986	0.0068010737195377405	0.6123917092832973	-1	0	0	0.2	2	0.9230769230769231	12	0.5357142857142857	0.9230769230769231	14	12	0	0	0	0.14285714285714285	14	2	15	0.0	0	0.5778173020963552	0.8791988497319729	0.5197849328998514	0.9109764578050935	0.7962619716287007	0.9647094720218766	0.8494839891327274	0.9268693213386511	0	0	0.0	0.0068010737195377405	0.0068010737195377405
1628	0.03411860320456462	0.005190824206217882	0.004286799176975291	0.9566305860614228	-1	0	0	0.2	2	0.9230769230769231	12	0.5357142857142857	0.9230769230769231	14	12	0	0	0	0.14285714285714285	14	2	15	0.0	0	0.5761577810367706	0.9437257186155246	0.7424737438218814	0.8538113925933074	0.7428499751755531	0.9413199537477431	0.8999309262891436	0.9207950002437127	0	0	0.0	0.004286799176975291	0.004286799176975291
2753	0.03419109958674825	0.006412721182703574	0.005166159310900302	0.9564372267649931	-1	0	0	0.2	2	0.9230769230769231	12	0.5357142857142857	0.9230769230769231	14	12	0	0	0	0.14285714285714285	14	2	15	0.0	0	0.5761577810367706	0.9437257186155246	0.7424737438218814	0.8538113925933074	0.7428499751755531	0.9413199537477431	0.8999309262891436	0.9207950002437127	0	0	0.0	0.005166159310900302	0.005166159310900302
176	0.002336980649648099	0.0022371263607682415	-0.0022366824519222664	0.9838474578261817	-1	0	0	0.6666666666666666	2	0.5	1	1.0	0.5	3	1	0	0	0	0.25	4	1	4	0.0	0.6666666666666666	0.37191287192663725	0.8525736587825835	0.36234519582465763	0.9300404757466711	0.47592663245982464	0.8745461280454659	0.9153707439357471	0.890384021397889	0	0	0.0	-0.00022366824519222663	-0.00022366824519222663
2097	0.03492200403155922	0.006393090657876297	0.004424791730302754	0.9559688269556589	-1	0	0	0.2	2	0.9230769230769231	12	0.5357142857142857	0.9230769230769231	14	12	0	0	0	0.14285714285714285	14	2	15	0.0	0	0.5761577810367706	0.9437257186155246	0.7424737438218814	0.8538113925933074	0.7428499751755531	0.9413199537477431	0.8999309262891436	0.9207950002437127	0	0	0.0	0.004424791730302754	0.004424791730302754
4243	0.034063952512696984	0.006480316905334587	0.006004590200602341	0.956525086625205	-1	0	0	0.2	2	0.9230769230769231	12	0.5357142857142857	0.9230769230769231	14	12	0	0	0	0.14285714285714285	14	2	15	0.0	0	0.5761577810367706	0.9437257186155246	0.7424737438218814	0.8540122062424732	0.7428499751755531	0.9413199537477431	0.8999309262891436	0.9208341258757499	0	0	0.0	0.006004590200602341	0.006004590200602341
1202	0.023389251119460906	0.006380288234987483	0.002464710151483251	0.9791274008514153	-1	0	0	0.1	1	1.0	13	1.0	1.0	14	13	0	0	0	0.06666666666666667	15	1	15	0.0	0	0.5927900821058458	0.9498722172098395	0.8240270505131091	0.8504878708691671	0.5880048840059494	0.9434266835065278	0.8999309262891436	0.924005377175428	0	0	0.0	0.002464710151483251	0.002464710151483251
1349	0.02653269749384642	0.006519653617725597	0.004456759687117186	0.9696905899082022	-1	0	0	0.1	1	1.0	13	1.0	1.0	14	13	0	0	0	0.06666666666666667	15	1	15	0.0	0	0.5927900821058458	0.9424362466951373	0.8240270505131091	0.8477554848434595	0.7428499751755531	0.9484171680232893	0.8999309262891436	0.9223534729473176	0	0	0.0	0.004456759687117186	0.004456759687117186
1296	0.025082699201482414	0.0025769830269776455	0.0014666962480593556	0.9793745087001702	-1	0	0	0.1	1	1.0	13	1.0	1.0	14	13	0	0	0	0.06666666666666667	15	1	15	0.0	0	0.5391734041063697	0.9491451367051114	0.7424737438218814	0.8538113925933074	0.7428499751755531	0.9490533891395424	0.8999309262891436	0.9268103647660557	0	0	0.0	0.0014666962480593556	0.0014666962480593556
1850	0.03352895068990652	0.007319664167670569	0.005715297961463275	0.9565824760921741	-1	0	0	0.2	2	0.9230769230769231	12	0.5357142857142857	0.9230769230769231	14	12	0	0	0	0.14285714285714285	14	2	15	0.0	0	0.5761577810367706	0.9437257186155246	0.7424737438218814	0.8538113925933074	0.7428499751755531	0.9413199537477431	0.8999309262891436	0.9207950002437127	0	0	0.0	0.005715297961463275	0.005715297961463275
2427	0.034678215968232264	0.00691411874188501	0.005135888536886572	0.9562383047534395	-1	0	0	0.2	2	0.9230769230769231	12	0.5357142857142857	0.9230769230769231	14	12	0	0	0	0.14285714285714285	14	2	15	0.0	0	0.5761577810367706	0.9437257186155246	0.7424737438218814	0.8538113925933074	0.7428499751755531	0.9493803920913099	0.8999309262891436	0.9245120980265652	0	0	0.0	0.005135888536886572	0.005135888536886572
2400	0.03370393424401238	0.008618296731557392	0.0034656835922127903	0.9581568463123517	-1	0	0	0.2	2	0.9230769230769231	12	0.5357142857142857	0.9230769230769231	14	12	0	0	0	0.14285714285714285	14	2	15	0.0	0	0.5023246058316618	0.9468182326678305	0.9139139303518711	0.8511102609238212	0.2748843726355946	0.9492364021579528	0.918613284424026	0.9253297571230051	0	0	0.0	0.0034656835922127903	0.0034656835922127903
1297	0.026911036456392125	0.005464208202269335	0.004076551589690481	0.9703103705902346	-1	0	0	0.1	1	1.0	13	1.0	1.0	14	13	0	0	0	0.06666666666666667	15	1	15	0.0	0	0.5761577810367706	0.9437257186155246	0.7424737438218814	0.8538113925933074	0.7428499751755531	0.9413199537477431	0.8999309262891436	0.9207950002437127	0	0	0.0	0.004076551589690481	0.004076551589690481
96	0.009547649958391302	0.004536356060931437	-0.0032940637865145617	0.9422254315233136	-1	0	0	0.1	1	1.0	13	0.38461538461538464	0.9230769230769231	13	12	1	0	0	0.23076923076923078	13	3	15	0.0	0	0.4180532550453062	0.8859597377833016	0.8095620077885514	0.8515992902303526	0.4041309352787891	0.8562700452412075	0.9355101701756106	0.8653734502938328	0	0	0.0	-0.0003294063786514562	-0.0003294063786514562
3083	0.03262643476680531	0.005551981026514445	0.005306089783322044	0.9569029411288142	-1	0	0	0.2	2	0.9230769230769231	12	0.5357142857142857	0.9230769230769231	14	12	0	0	0	0.14285714285714285	14	2	15	0.0	0	0.5761577810367706	0.9437257186155246	0.7424737438218814	0.8540122062424732	0.7428499751755531	0.9493803920913099	0.8999309262891436	0.924549537945922	0	0	0.0	0.005306089783322044	0.005306089783322044
2674	0.035072139453089526	0.006644532164294521	0.005362037859451819	0.9563729824829151	-1	0	0	0.2	2	0.9230769230769231	12	0.5357142857142857	0.9230769230769231	14	12	0	0	0	0.14285714285714285	14	2	15	0.0	0	0.5761577810367706	0.9437257186155246	0.7424737438218814	0.8538113925933074	0.7428499751755531	0.9493803920913099	0.8999309262891436	0.9245120980265652	0	0	0.0	0.005362037859451819	0.005362037859451819
2655	0.05277727291853047	0.004439984057024676	-0.004417772784476177	0.6277788008841305	-1	0	0	0.2	2	0.9230769230769231	12	0.5357142857142857	0.9230769230769231	14	12	0	0	0	0.14285714285714285	14	2	15	0.0	0	0.5622779210504143	0.9569170061686836	0.7424737438218814	0.8282475844513726	0.7428499751755531	0.9191082438620419	0.8999309262891436	0.9143579828896526	0	0	0.0	-0.0004417772784476177	-0.0004417772784476177
1469	0.027684736839341938	0.007714507405480399	0.005102090936591972	0.9695613920042512	-1	0	0	0.1	1	1.0	13	1.0	1.0	14	13	0	0	0	0.06666666666666667	15	1	15	0.0	0	0.5761577810367706	0.9437257186155246	0.7424737438218814	0.8538113925933074	0.7428499751755531	0.9493803920913099	0.8999309262891436	0.9245120980265652	0	0	0.0	0.005102090936591972	0.005102090936591972
4442	0.021548092685487266	0.003950217359257781	-0.0038667952447763885	0.9811257096230879	-1	0	0	0.2	2	0.9230769230769231	12	0.5357142857142857	0.9230769230769231	14	12	0	0	0	0.14285714285714285	14	2	15	0.0	0	0.6168839881118557	0.8654695549850162	0.9130626810582593	0.8553534454983963	0.5840088816837397	0.9713832313019412	0.841513244464451	0.9158930561182844	0	0	0.0	-0.00038667952447763885	-0.00038667952447763885
4655	0.029844012721571275	0.009393859332639332	0.006936157492964491	0.607222707138759	-1	0	0	0.2	2	0.9230769230769231	12	0.5357142857142857	0.9230769230769231	14	12	0	0	0	0.14285714285714285	14	2	15	0.0	0	0.5778173020963552	0.8791988497319729	0.5197849328998514	0.9109764578050935	0.7949682458185808	0.9644915920991446	0.8494839891327274	0.9267250216213309	0	0	0.0	0.006936157492964491	0.006936157492964491
2875	0.03394366594902853	0.006519103530202729	0.005692494033010049	0.9564659112926536	-1	0	0	0.2	2	0.9230769230769231	12	0.5357142857142857	0.9230769230769231	14	12	0	0	0	0.14285714285714285	14	2	15	0.0	0	0.5761577810367706	0.9437257186155246	0.7424737438218814	0.8540122062424732	0.7428499751755531	0.9413199537477431	0.8999309262891436	0.9208341258757499	0	0	0.0	0.005692494033010049	0.005692494033010049
4400	0.033758096614799234	0.006355214006905211	0.00567480521937834	0.9563459639750408	-1	0	0	0.2	2	0.9230769230769231	12	0.5357142857142857	0.9230769230769231	14	12	0	0	0	0.14285714285714285	14	2	15	0.0	0	0.5761577810367706	0.9437257186155246	0.7424737438218814	0.8540122062424732	0.7428499751755531	0.9413199537477431	0.8999309262891436	0.9208341258757499	0	0	0.0	0.00567480521937834	0.00567480521937834
2477	0.03362157029535952	0.005873752918887281	0.005488737394805718	0.9570769982180386	-1	0	0	0.2	2	0.9230769230769231	12	0.5357142857142857	0.9230769230769231	14	12	0	0	0	0.14285714285714285	14	2	15	0.0	0	0.5761577810367706	0.9437257186155246	0.7424737438218814	0.8540122062424732	0.7428499751755531	0.9493803920913099	0.8999309262891436	0.924549537945922	0	0	0.0	0.005488737394805718	0.005488737394805718
3096	0.0345221551266382	0.005925543803893991	0.005071150657806629	0.9567409741541848	-1	0	0	0.2	2	0.9230769230769231	12	0.5357142857142857	0.9230769230769231	14	12	0	0	0	0.14285714285714285	14	2	15	0.0	0	0.5761577810367706	0.9437257186155246	0.7424737438218814	0.8538113925933074	0.7428499751755531	0.9493803920913099	0.8999309262891436	0.9245120980265652	0	0	0.0	0.005071150657806629	0.005071150657806629
2922	0.03500970033013906	0.006526761192807235	0.005505825876404782	0.9567678416282926	-1	0	0	0.2	2	0.9230769230769231	12	0.5357142857142857	0.9230769230769231	14	12	0	0	0	0.14285714285714285	14	2	15	0.0	0	0.5761577810367706	0.9437257186155246	0.7424737438218814	0.8538113925933074	0.7428499751755531	0.9496805109725529	0.8999309262891436	0.9246576573619569	0	0	0.0	0.005505825876404782	0.005505825876404782
4710	0.030011642789050844	0.008920825072077492	0.006112594999895854	0.6129340626902486	-1	0	0	0.2	2	0.9230769230769231	12	0.5357142857142857	0.9230769230769231	14	12	0	0	0	0.14285714285714285	14	2	15	0.0	0	0.5778173020963552	0.8791988497319729	0.5197849328998514	0.9109764578050935	0.7949682458185808	0.9608196435865103	0.8494839891327274	0.9243773288380697	0	0	0.0	0.006112594999895854	0.006112594999895854
4995	0.030811898986891687	0.009745681071303613	0.006445499815151737	0.6112973240987039	-1	0	0	0.2	2	0.9230769230769231	12	0.5357142857142857	0.9230769230769231	14	12	0	0	0	0.14285714285714285	14	2	15	0.0	0	0.5778173020963552	0.8791988497319729	0.5197849328998514	0.9109764578050935	0.7949682458185808	0.9608196435865103	0.8494839891327274	0.9243773288380697	0	0	0.0	0.006445499815151737	0.006445499815151737
1873	0.03426757920769787	0.0057063284059074085	0.004692059926534053	0.9570810398758095	-1	0	0	0.2	2	0.9230769230769231	12	0.5357142857142857	0.9230769230769231	14	12	0	0	0	0.14285714285714285	14	2	15	0.0	0	0.5761577810367706	0.9437257186155246	0.7424737438218814	0.8538113925933074	0.7428499751755531	0.9494220023101523	0.8999309262891436	0.9245322457265588	0	0	0.0	0.004692059926534053	0.004692059926534053
1900	0.03396507462995973	0.005949054544648258	0.0053171326550631596	0.9569871951534281	-1	0	0	0.2	2	0.9230769230769231	12	0.5357142857142857	0.9230769230769231	14	12	0	0	0	0.14285714285714285	14	2	15	0.0	0	0.5761577810367706	0.9437257186155246	0.7424737438218814	0.8540122062424732	0.7428499751755531	0.9493803920913099	0.8999309262891436	0.924549537945922	0	0	0.0	0.0053171326550631596	0.0053171326550631596
4715	0.029210041585911263	0.0029137558903680784	0.0013060568947765255	0.7985555902528694	-1	0	0	0.2	2	0.9230769230769231	12	0.5357142857142857	0.9230769230769231	14	12	0	0	0	0.14285714285714285	14	2	15	0.0	0	0.5778173020963552	0.8791988497319729	0.5197849328998514	0.9109764578050935	0.7949682458185808	0.9608196435865103	0.8494839891327274	0.9243773288380697	0	0	0.0	0.0013060568947765255	0.0013060568947765255
1169	0.017378326255789316	0.00459485339871351	-0.004171798187444853	0.9849185211304834	-1	0	0	0.2	2	0.9230769230769231	12	0.38461538461538464	0.9230769230769231	14	12	0	0	0	0.23076923076923078	3	13	15	0.0	0	0.5927900821058458	0.9498722172098395	0.8240270505131091	0.8504878708691671	0.5880048840059494	0.9434266835065278	0.8999309262891436	0.924005377175428	0	0	0.0	-0.0004171798187444853	-0.0004171798187444853
4281	0.034028874610870334	0.006152244239569447	0.005584724505330535	0.9566383376100217	-1	0	0	0.2	2	0.9230769230769231	12	0.5357142857142857	0.9230769230769231	14	12	0	0	0	0.14285714285714285	14	2	15	0.0	0	0.5761577810367706	0.9437257186155246	0.7424737438218814	0.8540122062424732	0.7428499751755531	0.9413199537477431	0.8999309262891436	0.9208341258757499	0	0	0.0	0.005584724505330535	0.005584724505330535
1430	0.026602924257720022	0.006329103133598735	0.00477450394019631	0.9711048346941313	-1	0	0	0.1	1	1.0	13	1.0	1.0	14	13	0	0	0	0.06666666666666667	15	1	15	0.0	0	0.5761577810367706	0.9437257186155246	0.7424737438218814	0.8538113925933074	0.7428499751755531	0.9413199537477431	0.8999309262891436	0.9207950002437127	0	0	0.0	0.00477450394019631	0.00477450394019631
3133	0.03427044147692144	0.005945508036976026	0.005375724866045169	0.9570011654215909	-1	0	0	0.2	2	0.9230769230769231	12	0.5357142857142857	0.9230769230769231	14	12	0	0	0	0.14285714285714285	14	2	15	0.0	0	0.5761577810367706	0.9437257186155246	0.7424737438218814	0.8540122062424732	0.7428499751755531	0.9413199537477431	0.8999309262891436	0.9208341258757499	0	0	0.0	0.005375724866045169	0.005375724866045169
4225	0.03313097491516287	0.006244046892986887	0.00288867995622833	0.9570270984514011	-1	0	0	0.2	2	0.9230769230769231	12	0.5357142857142857	0.9230769230769231	14	12	0	0	0	0.14285714285714285	14	2	15	0.0	0	0.6233022431612774	0.9433765334752222	0.905580357204337	0.8370301759179777	0.6446228852970662	0.935713439221499	0.8999309262891436	0.914960515898572	0	0	0.0	0.00288867995622833	0.00288867995622833
4609	0.033303129871850204	0.00600300977323883	0.005690307161183885	0.9567730989253805	-1	0	0	0.2	2	0.9230769230769231	12	0.5357142857142857	0.9230769230769231	14	12	0	0	0	0.14285714285714285	14	2	15	0.0	0	0.5761577810367706	0.9437257186155246	0.7424737438218814	0.8540122062424732	0.7428499751755531	0.9490533891395424	0.8999309262891436	0.9243916473993898	0	0	0.0	0.005690307161183885	0.005690307161183885
477	0.0017777152832836767	0.001725466430899391	-0.001723335930209078	0.9832976347559903	-1	0	0	1.0	1	0	0	1.0	0	1	0	0	0	0	0.5	2	1	2	0.0	0	0	0	0	0	0	0	0	0	0	0	0	-0.00017233359302090782	-0.00017233359302090782
4509	0.031126019441649576	0.009232711692687759	0.0063773622567343605	0.6173306071611753	-1	0	0	0.2	2	0.9230769230769231	12	0.5357142857142857	0.9230769230769231	14	12	0	0	0	0.14285714285714285	14	2	15	0.0	0	0.5778173020963552	0.8791988497319729	0.5197849328998514	0.9109764578050935	0.790743649593011	0.9643755845295354	0.8494839891327274	0.9266484322364407	0	0	0.0	0.0063773622567343605	0.0063773622567343605
1531	0.022437352577107147	0.006698450659896505	0.005158926370959631	0.9760037453810869	-1	0	0	0.25	2	0.8888888888888888	8	0.55	0.8888888888888888	10	8	0	0	0	0.2	10	2	11	0.0	0	0.6297744590362468	0.8863096174417631	0.73648735134007	0.8878984342761237	0.5510830666780077	0.959906319857659	0.8237933829288622	0.9193008597618254	0	0	0.0	0.005158926370959631	0.005158926370959631
993	0.024044986030026784	0.006327445167238313	0.0028027244941194926	0.9805021223032493	-1	0	0	0.1	1	1.0	13	1.0	1.0	14	13	0	0	0	0.06666666666666667	15	1	15	0.0	0	0.5927900821058458	0.9498722172098395	0.8240270505131091	0.8534005468270205	0.5880048840059494	0.9434266835065278	0.8999309262891436	0.9245441261539218	0	0	0.0	0.0028027244941194926	0.0028027244941194926
1956	0.03438170885129183	0.005626339631000635	0.00457809798623059	0.957230141257748	-1	0	0	0.2	2	0.9230769230769231	12	0.5357142857142857	0.9230769230769231	14	12	0	0	0	0.14285714285714285	14	2	15	0.0	0	0.5761577810367706	0.9437257186155246	0.7424737438218814	0.8538113925933074	0.7428499751755531	0.9493803920913099	0.8999309262891436	0.9245120980265652	0	0	0.0	0.00457809798623059	0.00457809798623059
2125	0.0339435686728746	0.005299317130068678	0.004346627776274628	0.9569392112204703	-1	0	0	0.2	2	0.9230769230769231	12	0.5357142857142857	0.9230769230769231	14	12	0	0	0	0.14285714285714285	14	2	15	0.0	0	0.5761577810367706	0.9437257186155246	0.7424737438218814	0.8538113925933074	0.7428499751755531	0.9411522965996446	0.8999309262891436	0.9207212790624404	0	0	0.0	0.004346627776274628	0.004346627776274628
329	0.002956949139648744	0.0022807806143602554	-0.002279932850991499	0.9830502795431278	-1	1.0	1	1.0	4	0.0	0	0.5555555555555556	0	2	0	2	0	0	1.0	3	3	5	0.0	1.0	0	0	0	0	0	0	0	0	0	0	0	-0.00022799328509914992	-0.00022799328509914992
4923	0.031741311226083625	0.009919975878509445	0.007287224590322673	0.6091166632926879	-1	0	0	0.2	2	0.9230769230769231	12	0.5357142857142857	0.9230769230769231	14	12	0	0	0	0.14285714285714285	14	2	15	0.0	0	0.5778173020963552	0.8791988497319729	0.5197849328998514	0.9109764578050935	0.7949682458185808	0.9647492552786837	0.8494839891327274	0.9268957336368456	0	0	0.0	0.007287224590322673	0.007287224590322673
4100	0.01953245920755944	0.007058622499049239	-0.007045380880544826	0.9826149190361951	-1	0	0	0.2	2	0.9230769230769231	12	0.5357142857142857	0.9230769230769231	13	12	1	0	0	0.14285714285714285	14	2	15	0.0	0	0.5152786274428602	0.8738814038545505	0.7447014131553218	0.83059061955283	0.7885785768860661	0.9475945957726636	0.9101659676271195	0.894744985826436	0	0	0.0	-0.0007045380880544825	-0.0007045380880544825
3651	0.03303566208167267	0.006655902181526095	0.005989656161930707	0.9567076562915379	-1	0	0	0.2	2	0.9230769230769231	12	0.5357142857142857	0.9230769230769231	14	12	0	0	0	0.14285714285714285	14	2	15	0.0	0	0.5761577810367706	0.9437257186155246	0.7424737438218814	0.8538001487900907	0.7428499751755531	0.9489044460615599	0.8999309262891436	0.9242803033352871	0	0	0.0	0.005989656161930707	0.005989656161930707
3017	0.034444361696359616	0.006027158913566977	0.005205118568175012	0.9566353836335455	-1	0	0	0.2	2	0.9230769230769231	12	0.5357142857142857	0.9230769230769231	14	12	0	0	0	0.14285714285714285	14	2	15	0.0	0	0.5761577810367706	0.9437257186155246	0.7424737438218814	0.8540122062424732	0.7428499751755531	0.9493803920913099	0.8999309262891436	0.924549537945922	0	0	0.0	0.005205118568175012	0.005205118568175012
3318	0.033136586584294844	0.006142708412273989	0.00570984229955606	0.9563935621455861	-1	0	0	0.2	2	0.9230769230769231	12	0.5357142857142857	0.9230769230769231	14	12	0	0	0	0.14285714285714285	14	2	15	0.0	0	0.5761577810367706	0.9437257186155246	0.7424737438218814	0.8540122062424732	0.7428499751755531	0.9493803920913099	0.8999309262891436	0.924549537945922	0	0	0.0	0.00570984229955606	0.00570984229955606
166	None	None	None	None	None	0	0	0.6666666666666666	4	0.2857142857142857	2	0.6	0.2857142857142857	5	2	3	0	0	0.6	5	3	9	0.0	0	0.4820210813128389	0.8646480911891284	0.7550585073186482	0.7757966947098317	0.46961872957117984	0.7940180599362087	0.7841263330783578	0.8148291895364143	0	0	0.0	None	None
668	0.024073008755208004	0.0052032374172816115	0.0006309746860469985	0.9725701717256746	-1	0	0	0.1	1	1.0	13	0.38461538461538464	0.9230769230769231	13	12	1	0	0	0.23076923076923078	13	3	15	0.0	0	0.6233022431612774	0.9483563099551607	0.905580357204337	0.8416333928560678	0.2777707714996415	0.9580985710827576	0.9340633000489666	0.9289150482865826	0	0	0.0	0.0006309746860469985	0.0006309746860469985
4556	0.030219960379393687	0.008123640203340568	0.004854155234957708	0.6198087803744302	-1	0	0	0.2	2	0.9230769230769231	12	0.5357142857142857	0.9230769230769231	14	12	0	0	0	0.14285714285714285	14	2	15	0.0	0	0.5778173020963552	0.8791988497319729	0.5197849328998514	0.9109764578050935	0.7949682458185808	0.9608196435865103	0.8494839891327274	0.9243773288380697	0	0	0.0	0.004854155234957708	0.004854155234957708
3250	0.03363559368301114	0.006172865388670979	0.005575052188970656	0.9569109790568124	-1	0	0	0.2	2	0.9230769230769231	12	0.5357142857142857	0.9230769230769231	14	12	0	0	0	0.14285714285714285	14	2	15	0.0	0	0.5761577810367706	0.9437257186155246	0.7424737438218814	0.8540122062424732	0.7428499751755531	0.9413199537477431	0.8999309262891436	0.9208341258757499	0	0	0.0	0.005575052188970656	0.005575052188970656
394	0.0022747759992691086	0.0018332738890161572	-0.0018329630023468625	0.9839327213940087	-1	0	0	1.0	1	0	0	1.0	0	1	0	0	1	0	0.5	2	1	2	0.3333333333333333	0	0	0	0	0	0	0	0	0	0	0	0	-0.00018329630023468623	-0.00018329630023468623
4182	0.030119955960723047	0.00940094854392518	0.006851800949582694	0.6051641996014451	-1	0	0	0.2	2	0.9230769230769231	12	0.5357142857142857	0.9230769230769231	14	12	0	0	0	0.14285714285714285	14	2	15	0.0	0	0.5778173020963552	0.8791988497319729	0.5197849328998514	0.9109764578050935	0.7949682458185808	0.9647492552786837	0.8494839891327274	0.9268957336368456	0	0	0.0	0.006851800949582694	0.006851800949582694
3029	0.03468450565302605	0.00689231367338585	0.005612224766002693	0.9572172521245343	-1	0	0	0.2	2	0.9230769230769231	12	0.5357142857142857	0.9230769230769231	14	12	0	0	0	0.14285714285714285	14	2	15	0.0	0	0.5761577810367706	0.9437257186155246	0.7424737438218814	0.8538113925933074	0.7428499751755531	0.9493803920913099	0.8999309262891436	0.9245120980265652	0	0	0.0	0.005612224766002693	0.005612224766002693
532	0.017902634255268824	0.003996142026262453	-0.003882914071807	0.9822786475454763	-1	0	0	0.16666666666666666	1	1.0	6	1.0	1.0	7	6	0	0	0	0.125	8	1	8	0.0	0	0.42702920517526605	0.8831098276442185	0.447744151160542	0.8386056076610613	0.26553794219357124	0.9586193464845612	0.7230283351351948	0.9064405426900654	0	0	0.0	-0.0003882914071807	-0.0003882914071807
4249	0.023506569250369695	0.0012849256444492341	0.0007574532309156833	0.5704265951871476	-1	0	0	0.2	2	0.9230769230769231	12	0.5357142857142857	0.9230769230769231	14	12	0	0	0	0.14285714285714285	14	2	15	0.0	0	0.5769875415665628	0.868491252238344	0.5197849328998514	0.9005382363432383	0.8316879369948544	0.9672488675048483	0.8764881038431814	0.9235890059735393	0	0	0.0	0.0007574532309156833	0.0007574532309156833
229	0.0020230350916242094	0.0019714824109049595	-0.0019714668467504535	0.9856125093137668	-1	0	0	0.5	1	1.0	1	1.0	1.0	2	1	0	0	0	0.3333333333333333	1	3	3	0.0	0	0.8034648401563953	0.8213694897369546	0.3064912162436401	0.7882092270914816	0.43476011552781096	0.8058403855911312	0.8966667427682196	0.8054963585893754	0	0	0.0	-0.00019714668467504535	-0.00019714668467504535
3794	0.03286982453407468	0.005530169947986801	0.005160405758312431	0.9566232419055164	-1	0	0	0.2	2	0.9230769230769231	12	0.5357142857142857	0.9230769230769231	14	12	0	0	0	0.14285714285714285	14	2	15	0.0	0	0.5761577810367706	0.9437257186155246	0.7424737438218814	0.8540122062424732	0.7428499751755531	0.9413199537477431	0.8999309262891436	0.9208341258757499	0	0	0.0	0.005160405758312431	0.005160405758312431
742	0.0017743354783737444	0.0017278220872761856	-0.001725595480460197	0.9831688911092091	-1	0	0	1.0	1	0	0	1.0	0	1	0	0	0	0	0.5	2	1	2	0.0	0	0	0	0	0	0	0	0	0	0	0	0	-0.0001725595480460197	-0.0001725595480460197
386	0.0017743387979995944	0.0017269509086392232	-0.0017247580371234723	0.9832166407301671	-1	0	0	1.0	1	0	0	1.0	0	1	0	0	0	0	0.5	2	1	2	0.0	0	0	0	0	0	0	0	0	0	0	0	0	-0.00017247580371234722	-0.00017247580371234722
3891	0.03254506916667344	0.005878525515664821	0.00557895183812276	0.9589960894700863	-1	0	0	0.2	2	0.9230769230769231	12	0.5357142857142857	0.9230769230769231	14	12	0	0	0	0.14285714285714285	14	2	15	0.0	0	0.5761577810367706	0.9437257186155246	0.7424737438218814	0.8540122062424732	0.7428499751755531	0.9493803920913099	0.8999309262891436	0.924549537945922	0	0	0.0	0.00557895183812276	0.00557895183812276
4628	0.03084382593791375	0.009175463566084854	0.007084721919514636	0.6130524438406417	-1	0	0	0.2	2	0.9230769230769231	12	0.5357142857142857	0.9230769230769231	14	12	0	0	0	0.14285714285714285	14	2	15	0.0	0	0.5778173020963552	0.8791988497319729	0.5208987675665716	0.9107679900801054	0.790743649593011	0.9626092110279634	0.8494839891327274	0.9254432519847097	0	0	0.0	0.007084721919514636	0.007084721919514636
2241	0.033148425774023466	0.0070489004565982855	-0.006158922148703971	0.7712077248738249	-1	0	0	0.1	1	1.0	13	1.0	1.0	14	13	0	0	0	0.06666666666666667	15	1	15	0.0	0	0.5387782742466373	0.9497149974001557	0.7424737438218814	0.8477758519901928	0.7428499751755531	0.94260907096704	0.8999309262891436	0.9230713057155823	0	0	0.0	-0.0006158922148703971	-0.0006158922148703971
1841	0.034753555193123536	0.007376328826108367	0.005716930865145126	0.9564956486587107	-1	0	0	0.2	2	0.9230769230769231	12	0.5357142857142857	0.9230769230769231	14	12	0	0	0	0.14285714285714285	14	2	15	0.0	0	0.5761577810367706	0.9437257186155246	0.7424737438218814	0.8538113925933074	0.7428499751755531	0.9493803920913099	0.8999309262891436	0.9245120980265652	0	0	0.0	0.005716930865145126	0.005716930865145126
4315	0.0337814701581619	0.005828947715348216	0.005279267717094607	0.9570847846618956	-1	0	0	0.2	2	0.9230769230769231	12	0.5357142857142857	0.9230769230769231	14	12	0	0	0	0.14285714285714285	14	2	15	0.0	0	0.5761577810367706	0.9437257186155246	0.7424737438218814	0.8540122062424732	0.7428499751755531	0.9409300140146332	0.8999309262891436	0.9206629480292654	0	0	0.0	0.005279267717094607	0.005279267717094607
1603	0.026623358520399886	0.006315902328102842	0.004101107112564417	0.970842535042368	-1	0	0	0.1	1	1.0	13	1.0	1.0	14	13	0	0	0	0.06666666666666667	15	1	15	0.0	0	0.5927900821058458	0.9498722172098395	0.8240270505131091	0.8504878708691671	0.7428499751755531	0.9498389662487661	0.8999309262891436	0.9269267975851974	0	0	0.0	0.004101107112564417	0.004101107112564417
41	None	None	None	None	None	0	0	0.4	4	0.6923076923076923	9	0.46875	0.5384615384615384	10	7	4	1	0	0.5	8	4	15	0.1111111111111111	0.5	0.49249785878757474	0.9314848657344512	0.36396180077499585	0.9682714926106564	0.6319071576963049	0.9276890796468421	0.9138698275412878	0.9458289225257763	1.0	0.2	0.0	None	None
3266	0.03389744140380849	0.005950441931925955	0.0053157892380665825	0.9570526282135865	-1	0	0	0.2	2	0.9230769230769231	12	0.5357142857142857	0.9230769230769231	14	12	0	0	0	0.14285714285714285	14	2	15	0.0	0	0.5761577810367706	0.9437257186155246	0.7424737438218814	0.8540122062424732	0.7428499751755531	0.9413199537477431	0.8999309262891436	0.9208341258757499	0	0	0.0	0.0053157892380665825	0.0053157892380665825
4306	0.03266951477540622	0.006096780597080111	0.005727234270160772	0.9562371163954262	-1	0	0	0.2	2	0.9230769230769231	12	0.5357142857142857	0.9230769230769231	14	12	0	0	0	0.14285714285714285	14	2	15	0.0	0	0.5761577810367706	0.9437257186155246	0.7424737438218814	0.8540122062424732	0.7428499751755531	0.9494220023101523	0.8999309262891436	0.9245696764685096	0	0	0.0	0.005727234270160772	0.005727234270160772
2913	0.03327817281450274	0.005390293166544036	0.004771322105152357	0.9570362971889927	-1	0	0	0.2	2	0.9230769230769231	12	0.5357142857142857	0.9230769230769231	14	12	0	0	0	0.14285714285714285	14	2	15	0.0	0	0.5761577810367706	0.9437257186155246	0.7424737438218814	0.8538001487900907	0.7428499751755531	0.9489135691054985	0.8999309262891436	0.9242846931946856	0	0	0.0	0.004771322105152357	0.004771322105152357
4334	0.03141822582016297	0.009984657909488118	0.006980472296957611	0.6135010442816471	-1	0	0	0.2	2	0.9230769230769231	12	0.5357142857142857	0.9230769230769231	14	12	0	0	0	0.14285714285714285	14	2	15	0.0	0	0.5778173020963552	0.8791988497319729	0.5197849328998514	0.9109764578050935	0.7962619716287007	0.9647094720218766	0.8494839891327274	0.9268693213386511	0	0	0.0	0.006980472296957611	0.006980472296957611
2727	0.03484175833897448	0.006754989238248926	0.005378344667700252	0.9568165494889904	-1	0	0	0.2	2	0.9230769230769231	12	0.5357142857142857	0.9230769230769231	14	12	0	0	0	0.14285714285714285	14	2	15	0.0	0	0.5761577810367706	0.9437257186155246	0.7424737438218814	0.8538113925933074	0.7428499751755531	0.9406848535908953	0.8999309262891436	0.9205164443711468	0	0	0.0	0.005378344667700252	0.005378344667700252
4041	0.033246697906390545	0.005577983992270016	0.004931947873248785	0.9565460620485212	-1	0	0	0.2	2	0.9230769230769231	12	0.5357142857142857	0.9230769230769231	14	12	0	0	0	0.14285714285714285	14	2	15	0.0	0	0.5761577810367706	0.9437257186155246	0.7424737438218814	0.8540122062424732	0.7428499751755531	0.9395703595417588	0.8999309262891436	0.920071664612106	0	0	0.0	0.004931947873248785	0.004931947873248785
2643	0.03629473226013826	0.012248104864894919	-0.005571368495385013	0.7082800055713998	-1	0	0	0.2222222222222222	2	0.9090909090909091	10	0.5416666666666666	0.9090909090909091	12	10	0	0	0	0.16666666666666666	12	2	13	0.0	0	0.9334560278284915	0.8793351743537339	0.9323696018740651	0.8530049603403452	0.32302092305640484	0.915600605188091	0.9249777141861588	0.8852226811223567	0	0	0.0	-0.0005571368495385012	-0.0005571368495385012
4960	0.029507045901912696	0.0035055459093455013	0.001853781530022342	0.7982059404288671	-1	0	0	0.2	2	0.9230769230769231	12	0.5357142857142857	0.9230769230769231	14	12	0	0	0	0.14285714285714285	14	2	15	0.0	0	0.5778173020963552	0.8791988497319729	0.5197849328998514	0.9109764578050935	0.7949682458185808	0.9647492552786837	0.8494839891327274	0.9268957336368456	0	0	0.0	0.001853781530022342	0.001853781530022342
2984	0.033758712664123884	0.004635954419663826	0.004285486214038692	0.9535216485071902	-1	0	0	0.2	2	0.9230769230769231	12	0.5357142857142857	0.9230769230769231	14	12	0	0	0	0.14285714285714285	14	2	15	0.0	0	0.5927900821058458	0.949359272169695	0.7424737438218814	0.8540122062424732	0.7428499751755531	0.9413199537477431	0.8999309262891436	0.9234999248243618	0	0	0.0	0.004285486214038692	0.004285486214038692
1128	0.023748738284285836	0.006463949820387022	0.0026134826633136994	0.9796692957483792	-1	0	0	0.1	1	1.0	13	1.0	1.0	14	13	0	0	0	0.06666666666666667	15	1	15	0.0	0	0.6233022431612774	0.9494546740758524	0.905580357204337	0.8390584272754869	0.3681390708447033	0.9417772720172299	0.9048691843268412	0.9209930323689569	0	0	0.0	0.0026134826633136994	0.0026134826633136994
2141	0.035505673528452616	0.007055982498322742	0.005716086353766053	0.9562702569960037	-1	0	0	0.2	2	0.9230769230769231	12	0.5357142857142857	0.9230769230769231	14	12	0	0	0	0.14285714285714285	14	2	15	0.0	0	0.5761577810367706	0.9437257186155246	0.7424737438218814	0.8538113925933074	0.7428499751755531	0.9489044460615599	0.8999309262891436	0.9242824047399747	0	0	0.0	0.005716086353766053	0.005716086353766053
3247	0.0341157302071653	0.00654186717040931	0.005953208182139712	0.9567768530508304	-1	0	0	0.2	2	0.9230769230769231	12	0.5357142857142857	0.9230769230769231	14	12	0	0	0	0.14285714285714285	14	2	15	0.0	0	0.5761577810367706	0.9437257186155246	0.7424737438218814	0.8540122062424732	0.7428499751755531	0.9413199537477431	0.8999309262891436	0.9208341258757499	0	0	0.0	0.005953208182139712	0.005953208182139712
779	0.001928342826692658	0.0016071006579707965	-0.0016056561832271344	0.983920690943329	-1	0	0	1.0	1	0	0	1.0	0	1	0	0	0	0	0.5	2	1	2	0.0	0	0	0	0	0	0	0	0	0	0	0	0	-0.00016056561832271344	-0.00016056561832271344
3768	0.034615224067395395	0.007033591481068891	0.005860496163933788	0.956781432212482	-1	0	0	0.2	2	0.9230769230769231	12	0.5357142857142857	0.9230769230769231	14	12	0	0	0	0.14285714285714285	14	2	15	0.0	0	0.5761577810367706	0.9437257186155246	0.7424737438218814	0.8538113925933074	0.7428499751755531	0.9413199537477431	0.8999309262891436	0.9207950002437127	0	0	0.0	0.005860496163933788	0.005860496163933788
996	0.024661700585600143	0.006364644399202162	0.003381791473266334	0.9805279932403727	-1	0	0	0.1	1	1.0	13	1.0	1.0	14	13	0	0	0	0.06666666666666667	15	1	15	0.0	0	0.5927900821058458	0.9498722172098395	0.8240270505131091	0.8534005468270205	0.7428499751755531	0.9498389662487661	0.8999309262891436	0.9274464619556781	0	0	0.0	0.003381791473266334	0.003381791473266334
2850	0.034238430016328474	0.0055420980022985325	0.004654686401151038	0.9567980340839378	-1	0	0	0.2	2	0.9230769230769231	12	0.5357142857142857	0.9230769230769231	14	12	0	0	0	0.14285714285714285	14	2	15	0.0	0	0.5761577810367706	0.9437257186155246	0.7424737438218814	0.8540122062424732	0.7428499751755531	0.9411522965996446	0.8999309262891436	0.9207604379773524	0	0	0.0	0.004654686401151038	0.004654686401151038
2182	0.025573768345203966	0.005127553030347147	-0.00489699862965449	0.9755055501947982	-1	0	0	0.2	2	0.9230769230769231	12	0.38461538461538464	0.9230769230769231	14	12	0	0	0	0.23076923076923078	13	3	15	0.0	0	0.5622779210504143	0.936822905246479	0.7424737438218814	0.8620798484092357	0.7428499751755531	0.947034492242713	0.8999309262891436	0.9220817260025923	0	0	0.0	-0.000489699862965449	-0.000489699862965449
4622	0.0312569911125157	0.010257874493122182	0.0070007008485625825	0.6096637851667037	-1	0	0	0.2	2	0.9230769230769231	12	0.5357142857142857	0.9230769230769231	14	12	0	0	0	0.14285714285714285	14	2	15	0.0	0	0.5778173020963552	0.8791988497319729	0.5197849328998514	0.9109764578050935	0.7949682458185808	0.9647492552786837	0.8494839891327274	0.9268957336368456	0	0	0.0	0.0070007008485625825	0.0070007008485625825
627	0.0019643097999194285	0.0016490907318073807	-0.0016487684748132023	0.9839249687515567	-1	0	0	1.0	1	0	0	1.0	0	1	0	0	0	0	0.5	2	1	2	0.0	0	0	0	0	0	0	0	0	0	0	0	0	-0.00016487684748132023	-0.00016487684748132023
3440	0.03382706218294113	0.006203531135890643	0.005721325020112609	0.9565156939911181	-1	0	0	0.2	2	0.9230769230769231	12	0.5357142857142857	0.9230769230769231	14	12	0	0	0	0.14285714285714285	14	2	15	0.0	0	0.5761577810367706	0.9437257186155246	0.7424737438218814	0.8540122062424732	0.7428499751755531	0.9413199537477431	0.8999309262891436	0.9208341258757499	0	0	0.0	0.005721325020112609	0.005721325020112609
4597	0.029313542364376874	0.003197745415691834	0.0023440598110399577	0.7950566336782736	-1	0	0	0.2	2	0.9230769230769231	12	0.5357142857142857	0.9230769230769231	14	12	0	0	0	0.14285714285714285	14	2	15	0.0	0	0.5778173020963552	0.8791988497319729	0.5197849328998514	0.9109764578050935	0.7949682458185808	0.9647492552786837	0.8494839891327274	0.9268957336368456	0	0	0.0	0.0023440598110399577	0.0023440598110399577
3783	0.035523534897255925	0.008133285136509398	-0.00803347282738876	0.979128373834694	-1	0	0	0.2	2	0.9230769230769231	12	0.5357142857142857	0.9230769230769231	14	12	0	0	0	0.14285714285714285	14	2	15	0.0	0	0.5387782742466373	0.8794244796048704	0.7424737438218814	0.8302478773038404	0.7428499751755531	0.9250560433317682	0.8999309262891436	0.883825204124862	0	0	0.0	-0.000803347282738876	-0.000803347282738876
360	0.0019284181888961458	0.001582517406200807	-0.0015824474381815235	0.9838113755384228	-1	0	0	1.0	1	0	0	1.0	0	1	0	0	1	0	0.5	2	1	2	0.3333333333333333	0	0	0	0	0	0	0	0	0	0	0	0	-0.00015824474381815235	-0.00015824474381815235
520	0.002018181866955744	0.0016395285458294922	-0.0016394217768987425	0.9834042609697049	-1	0	0	1.0	1	0	0	1.0	0	1	0	0	1	0	0.5	2	1	2	0.3333333333333333	0	0	0	0	0	0	0	0	0	0	0	0	-0.00016394217768987425	-0.00016394217768987425
3326	0.033385044665099395	0.006201955114722971	0.00535806242477025	0.9565181182090258	-1	0	0	0.2	2	0.9230769230769231	12	0.5357142857142857	0.9230769230769231	14	12	0	0	0	0.14285714285714285	14	2	15	0.0	0	0.5761577810367706	0.9437257186155246	0.7424737438218814	0.8540122062424732	0.7428499751755531	0.9413199537477431	0.8999309262891436	0.9208341258757499	0	0	0.0	0.00535806242477025	0.00535806242477025
1404	0.027446111379335676	0.007009919161417912	0.0043500277690418955	0.9708080725532894	-1	0	0	0.1	1	1.0	13	1.0	1.0	14	13	0	0	0	0.06666666666666667	15	1	15	0.0	0	0.5927900821058458	0.9494090715097764	0.7946809703508908	0.8447044931869109	0.7077938192076842	0.9439528997631609	0.8999309262891436	0.9229558522708422	0	0	0.0	0.0043500277690418955	0.0043500277690418955
928	0.0248337223445371	0.006984183301396927	0.002678476959884393	0.9734583149678117	-1	0	0	0.1	1	1.0	13	1.0	1.0	14	13	0	0	0	0.06666666666666667	15	1	15	0.0	0	0.5927900821058458	0.9498722172098395	0.8240270505131091	0.8504878708691671	0.6006786726826591	0.9427509125086685	0.8999309262891436	0.9237101454575279	0	0	0.0	0.002678476959884393	0.002678476959884393
3781	0.0335326642539841	0.005581187427704122	0.004882436470947804	0.9569315397723435	-1	0	0	0.2	2	0.9230769230769231	12	0.5357142857142857	0.9230769230769231	14	12	0	0	0	0.14285714285714285	14	2	15	0.0	0	0.5761577810367706	0.9437257186155246	0.7424737438218814	0.8540122062424732	0.7428499751755531	0.9494425902282801	0.8999309262891436	0.9245796445874073	0	0	0.0	0.004882436470947804	0.004882436470947804
3403	0.03324474019440778	0.006031943780806354	0.005376522105369399	0.9566329725799935	-1	0	0	0.2	2	0.9230769230769231	12	0.5357142857142857	0.9230769230769231	14	12	0	0	0	0.14285714285714285	14	2	15	0.0	0	0.5761577810367706	0.9437257186155246	0.7424737438218814	0.8540122062424732	0.7428499751755531	0.9413199537477431	0.8999309262891436	0.9208341258757499	0	0	0.0	0.005376522105369399	0.005376522105369399
1557	0.02851127333805144	0.006837722841490151	0.005112682904240119	0.970981468458323	-1	0	0	0.1	1	1.0	13	1.0	1.0	14	13	0	0	0	0.06666666666666667	15	1	15	0.0	0	0.5761577810367706	0.9437257186155246	0.7424737438218814	0.8538113925933074	0.7428499751755531	0.9413199537477431	0.8999309262891436	0.9207950002437127	0	0	0.0	0.005112682904240119	0.005112682904240119
3509	0.032864837965241776	0.006024641461535677	0.005529531683892164	0.9567958134451354	-1	0	0	0.2	2	0.9230769230769231	12	0.5357142857142857	0.9230769230769231	14	12	0	0	0	0.14285714285714285	14	2	15	0.0	0	0.5761577810367706	0.9437257186155246	0.7424737438218814	0.8540122062424732	0.7428499751755531	0.9493803920913099	0.8999309262891436	0.924549537945922	0	0	0.0	0.005529531683892164	0.005529531683892164
4754	0.03128357828409325	0.00843388919500757	0.006124763181930062	0.6196821862638197	-1	0	0	0.2	2	0.9230769230769231	12	0.5357142857142857	0.9230769230769231	14	12	0	0	0	0.14285714285714285	14	2	15	0.0	0	0.5778173020963552	0.8791988497319729	0.5208987675665716	0.9107679900801054	0.790743649593011	0.9626092110279634	0.8494839891327274	0.9254432519847097	0	0	0.0	0.006124763181930062	0.006124763181930062
4605	0.02502970223595563	0.012744942995806292	-0.011107066425189837	0.9805595354248727	-1	0	0	0.2	2	0.9230769230769231	12	0.5357142857142857	0.9230769230769231	14	12	0	0	0	0.14285714285714285	14	2	15	0.0	0	0.5639374421099987	0.7476632796074556	0.45170586131274976	0.8296923039009875	0.8592596931544874	0.9131296699977136	0.8484138974366894	0.8421127317275136	0	0	0.0	-0.0011107066425189837	-0.0011107066425189837
4430	0.031487623817847664	0.009660711237204769	0.00614600239435486	0.6150221229254973	-1	0	0	0.2	2	0.9230769230769231	12	0.5357142857142857	0.9230769230769231	14	12	0	0	0	0.14285714285714285	14	2	15	0.0	0	0.5778173020963552	0.8791988497319729	0.5197849328998514	0.9109764578050935	0.7949682458185808	0.9608196435865103	0.8494839891327274	0.9243773288380697	0	0	0.0	0.00614600239435486	0.00614600239435486
2809	0.03423624673312522	0.00658839193003118	0.005650967957263893	0.9565622450010494	-1	0	0	0.2	2	0.9230769230769231	12	0.5357142857142857	0.9230769230769231	14	12	0	0	0	0.14285714285714285	14	2	15	0.0	0	0.5761577810367706	0.9437257186155246	0.7424737438218814	0.8540122062424732	0.7428499751755531	0.9413199537477431	0.8999309262891436	0.9208341258757499	0	0	0.0	0.005650967957263893	0.005650967957263893
832	0.025429921537137766	0.002958399584592028	0.0023337194709466564	0.9810816571509542	-1	0	0	0.1	1	1.0	13	1.0	1.0	13	13	1	0	0	0.06666666666666667	15	1	15	0.0	0	0.5622779210504143	0.9476802308867077	0.7424737438218814	0.8515256667760245	0.7428499751755531	0.943003003504815	0.8999309262891436	0.92294928354546	0	0	0.0	0.0023337194709466564	0.0023337194709466564
1258	0.027490385226105016	0.006245102041449662	0.004072653797174911	0.9705306453559077	-1	0	0	0.1	1	1.0	13	1.0	1.0	14	13	0	0	0	0.06666666666666667	15	1	15	0.0	0	0.5761577810367706	0.9437257186155246	0.7424737438218814	0.8538113925933074	0.7428499751755531	0.9493803920913099	0.8999309262891436	0.9245120980265652	0	0	0.0	0.004072653797174911	0.004072653797174911
2662	0.03367440289452647	0.0060068240297855725	0.0053779771507989895	0.9565003547751596	-1	0	0	0.2	2	0.9230769230769231	12	0.5357142857142857	0.9230769230769231	14	12	0	0	0	0.14285714285714285	14	2	15	0.0	0	0.5761577810367706	0.9437257186155246	0.7424737438218814	0.8540122062424732	0.7428499751755531	0.9493803920913099	0.8999309262891436	0.924549537945922	0	0	0.0	0.0053779771507989895	0.0053779771507989895
3947	0.03323027604282949	0.0056934515599855835	0.0050567078751886626	0.9569029083421298	-1	0	0	0.2	2	0.9230769230769231	12	0.5357142857142857	0.9230769230769231	14	12	0	0	0	0.14285714285714285	14	2	15	0.0	0	0.5761577810367706	0.9437257186155246	0.7424737438218814	0.8540122062424732	0.7428499751755531	0.9504101651216067	0.8999309262891436	0.9250511209660366	0	0	0.0	0.0050567078751886626	0.0050567078751886626
308	0.001774297302964356	0.001695742587751148	-0.0016936174060213538	0.9832559159827323	-1	0	0	1.0	1	0	0	1.0	0	1	0	0	0	0	0.5	2	1	2	0.0	0	0	0	0	0	0	0	0	0	0	0	0	-0.00016936174060213537	-0.00016936174060213537
970	0.03576210211171249	0.004814528256735067	-0.004772058820778563	0.9643411711166455	-1	0	0	0.1	1	1.0	13	1.0	1.0	14	13	0	0	0	0.06666666666666667	15	1	15	0.0	0	0.6233022431612774	0.9421527430816914	0.905580357204337	0.8365357351255492	0.3658637136158999	0.9404910553154238	0.9057883181432863	0.9164021303910769	0	0	0.0	-0.0004772058820778563	-0.0004772058820778563
2010	0.026834075838468974	0.0064454082230097935	0.0033260681322253897	0.969026832314052	-1	0	0	0.1	1	1.0	13	1.0	1.0	14	13	0	0	0	0.06666666666666667	15	1	15	0.0	0	0.6233022431612774	0.9433765334752222	0.905580357204337	0.8365357351255492	0.6446228852970662	0.935713439221499	0.8999309262891436	0.9148665748444573	0	0	0.0	0.0033260681322253897	0.0033260681322253897
579	0.001917338690040683	0.0016208810440608928	-0.0016208635249759448	0.9837841368759104	-1	0	0	1.0	1	0	0	1.0	0	1	0	0	1	0	0.5	2	1	2	0.3333333333333333	0	0	0	0	0	0	0	0	0	0	0	0	-0.0001620863524975945	-0.0001620863524975945
1087	0.026947062216426895	0.006646051739168318	0.004069537791768097	0.9691321578585788	-1	0	0	0.1	1	1.0	13	1.0	1.0	14	13	0	0	0	0.06666666666666667	15	1	15	0.0	0	0.6233022431612774	0.9494546740758524	0.905580357204337	0.8390584272754869	0.3681390708447033	0.9417772720172299	0.9048691843268412	0.9209930323689569	0	0	0.0	0.004069537791768097	0.004069537791768097
3142	0.02909405731588118	0.0013400149376652296	-0.0013342794880857258	0.9736341175521696	-1	0	0	0.2	2	0.9230769230769231	12	0.5357142857142857	0.8461538461538461	13	11	1	1	0	0.14285714285714285	14	2	15	0.25	0	0.5633393380812655	0.951449302365363	0.7424737438218814	0.8486352132628142	0.7428499751755531	0.9396779766687804	0.8999309262891436	0.9228502165063761	1.0	0.23076923076923078	0.0	-0.00013342794880857257	-0.00013342794880857257
2724	0.035040058546085905	0.007046529528573711	0.005658657217647221	0.9563821653641545	-1	0	0	0.2	2	0.9230769230769231	12	0.5357142857142857	0.9230769230769231	14	12	0	0	0	0.14285714285714285	14	2	15	0.0	0	0.5761577810367706	0.9437257186155246	0.7424737438218814	0.8538113925933074	0.7428499751755531	0.9493803920913099	0.8999309262891436	0.9245120980265652	0	0	0.0	0.005658657217647221	0.005658657217647221
3405	0.03494506816248682	0.006278775269991156	0.005306593834187508	0.9571204820209884	-1	0	0	0.2	2	0.9230769230769231	12	0.5357142857142857	0.9230769230769231	14	12	0	0	0	0.14285714285714285	14	2	15	0.0	0	0.5761577810367706	0.9437257186155246	0.7424737438218814	0.8538113925933074	0.7428499751755531	0.9413199537477431	0.8999309262891436	0.9207950002437127	0	0	0.0	0.005306593834187508	0.005306593834187508
2605	0.03284977396918399	0.005760162715660467	0.0019754282392167467	0.9569120293631885	-1	0	0	0.2	2	0.9230769230769231	12	0.5357142857142857	0.9230769230769231	14	12	0	0	0	0.14285714285714285	14	2	15	0.0	0	0.6233022431612774	0.9433765334752222	0.905580357204337	0.8370301759179777	0.6446228852970662	0.935713439221499	0.8999309262891436	0.914960515898572	0	0	0.0	0.0019754282392167467	0.0019754282392167467
3823	0.03078434871638648	0.009283832953763088	0.006196458823787479	0.6161053319895559	-1	0	0	0.2	2	0.9230769230769231	12	0.5357142857142857	0.9230769230769231	14	12	0	0	0	0.14285714285714285	14	2	15	0.0	0	0.5778173020963552	0.8791988497319729	0.5197849328998514	0.9109764578050935	0.7949682458185808	0.9608196435865103	0.8494839891327274	0.9243773288380697	0	0	0.0	0.006196458823787479	0.006196458823787479
2915	0.033743584783329596	0.006932025312978544	0.003955052866706004	0.9583779794331637	-1	0	0	0.2	2	0.9230769230769231	12	0.5357142857142857	0.9230769230769231	14	12	0	0	0	0.14285714285714285	14	2	15	0.0	0	0.5927900821058458	0.9424362466951373	0.8240270505131091	0.8477554848434595	0.7428499751755531	0.9484171680232893	0.8999309262891436	0.9223534729473176	0	0	0.0	0.003955052866706004	0.003955052866706004
630	0.0018961956739184573	0.0016801528320494307	-0.001679323457820327	0.9838602515060542	-1	0	0	1.0	1	0	0	1.0	0	1	0	0	0	0	0.5	2	1	2	0.0	0	0	0	0	0	0	0	0	0	0	0	0	-0.0001679323457820327	-0.0001679323457820327
3650	0.03374888600315618	0.004854512776025465	0.004422977995367037	0.9572795290823104	-1	0	0	0.2	2	0.9230769230769231	12	0.5357142857142857	0.9230769230769231	14	12	0	0	0	0.14285714285714285	14	2	15	0.0	0	0.5761577810367706	0.9437257186155246	0.7424737438218814	0.8540122062424732	0.7428499751755531	0.9413199537477431	0.8999309262891436	0.9208341258757499	0	0	0.0	0.004422977995367037	0.004422977995367037
2957	0.03377403919141868	0.006186829448289081	0.005415839721767442	0.9570324674475439	-1	0	0	0.2	2	0.9230769230769231	12	0.5357142857142857	0.9230769230769231	14	12	0	0	0	0.14285714285714285	14	2	15	0.0	0	0.5761577810367706	0.9437257186155246	0.7424737438218814	0.8540122062424732	0.7428499751755531	0.9493803920913099	0.8999309262891436	0.924549537945922	0	0	0.0	0.005415839721767442	0.005415839721767442
4774	0.03159710987516786	0.00911291514332367	0.007405796927579128	0.6104808194438658	-1	0	0	0.2	2	0.9230769230769231	12	0.5357142857142857	0.9230769230769231	14	12	0	0	0	0.14285714285714285	14	2	15	0.0	0	0.5778173020963552	0.8791988497319729	0.5208987675665716	0.9107679900801054	0.790743649593011	0.9591903355169005	0.8494839891327274	0.9233218735854923	0	0	0.0	0.007405796927579128	0.007405796927579128
2579	0.03432283639037984	0.007060453702807445	0.005993661053709973	0.9567041641150185	-1	0	0	0.2	2	0.9230769230769231	12	0.5357142857142857	0.9230769230769231	14	12	0	0	0	0.14285714285714285	14	2	15	0.0	0	0.5761577810367706	0.9437257186155246	0.7424737438218814	0.8538113925933074	0.7428499751755531	0.9489044460615599	0.8999309262891436	0.9242824047399747	0	0	0.0	0.005993661053709973	0.005993661053709973
4654	0.049328619138125425	0.01621396407712046	-0.012038983946988172	0.7354566579512152	-1	0	0	0.2	2	0.9230769230769231	12	0.5357142857142857	0.9230769230769231	14	12	0	0	0	0.14285714285714285	14	2	15	0.0	0	0.5769875415665628	0.8833326606128388	0.5685081801425234	0.9076807573239357	0.6420863292509335	0.9541645971675207	0.8648892684922244	0.9204588837195427	0	0	0.0	-0.0012038983946988172	-0.0012038983946988172
1144	0.01965930925198385	0.003142934700060384	0.0002599069132784457	0.9798453712978271	-1	0	0	0.1	1	1.0	13	1.0	1.0	14	13	0	0	0	0.06666666666666667	15	1	15	0.0	0	0.5927900821058458	0.9498722172098395	0.8240270505131091	0.8504878708691671	0.5880048840059494	0.9434388795983145	0.8999309262891436	0.9240107261062286	0	0	0.0	0.0002599069132784457	0.0002599069132784457
4503	0.030805091167050897	0.009522051993500522	0.007219473744813199	0.6068939764927783	-1	0	0	0.2	2	0.9230769230769231	12	0.5357142857142857	0.9230769230769231	14	12	0	0	0	0.14285714285714285	14	2	15	0.0	0	0.5778173020963552	0.8791988497319729	0.5197849328998514	0.9109764578050935	0.7949682458185808	0.9647492552786837	0.8494839891327274	0.9268957336368456	0	0	0.0	0.007219473744813199	0.007219473744813199
1629	0.026871178576693324	0.006820076474006641	0.004387474500000734	0.9704608292574314	-1	0	0	0.1	1	1.0	13	1.0	1.0	14	13	0	0	0	0.06666666666666667	15	1	15	0.0	0	0.5761577810367706	0.9437257186155246	0.7424737438218814	0.8538113925933074	0.7428499751755531	0.9493803920913099	0.8999309262891436	0.9245120980265652	0	0	0.0	0.004387474500000734	0.004387474500000734
1318	0.026756708340327187	0.007060202016015175	0.0045446421123161345	0.9711608319000552	-1	0	0	0.1	1	1.0	13	1.0	1.0	14	13	0	0	0	0.06666666666666667	15	1	15	0.0	0	0.5927900821058458	0.9462590622515609	0.7424737438218814	0.8463552871059737	0.7428499751755531	0.9451750446653859	0.8999309262891436	0.922295615757374	0	0	0.0	0.0045446421123161345	0.0045446421123161345
4345	0.03199673372392232	0.009875952392554958	0.0058048861099944705	0.6154756702284443	-1	0	0	0.2	2	0.9230769230769231	12	0.5357142857142857	0.9230769230769231	14	12	0	0	0	0.14285714285714285	14	2	15	0.0	0	0.5778173020963552	0.8791988497319729	0.5197849328998514	0.9109764578050935	0.7949682458185808	0.9608196435865103	0.8494839891327274	0.9243773288380697	0	0	0.0	0.0058048861099944705	0.0058048861099944705
4084	0.04804105399353335	0.002743572330613984	0.0024421422106073133	0.5332686532496693	-1	0	0	0.2	2	0.9230769230769231	12	0.5357142857142857	0.9230769230769231	14	12	0	0	0	0.14285714285714285	14	2	15	0.0	0	0.5622779210504143	0.9570061306193511	0.7424737438218814	0.8282475844513726	0.7428499751755531	0.9427810950739938	0.8999309262891436	0.9236251876542131	0	0	0.0	0.0024421422106073133	0.0024421422106073133
3708	0.03337000326699598	0.0068302951731952204	0.00599374755871992	0.9575084448062028	-1	0	0	0.2	2	0.9230769230769231	12	0.5357142857142857	0.9230769230769231	14	12	0	0	0	0.14285714285714285	14	2	15	0.0	0	0.5761577810367706	0.9437257186155246	0.7424737438218814	0.85337411264325	0.7428499751755531	0.9410992065491135	0.8999309262891436	0.9206127625686866	0	0	0.0	0.00599374755871992	0.00599374755871992
264	0.0017758297928209066	0.0017275618932461243	-0.0017253457187735319	0.9831829762491329	-1	0	0	1.0	1	0	0	1.0	0	1	0	0	0	0	0.5	2	1	2	0.0	0	0	0	0	0	0	0	0	0	0	0	0	-0.00017253457187735318	-0.00017253457187735318
2057	0.03385092587416135	0.005317292373613865	0.004634522044909258	0.9569300086235379	-1	0	0	0.2	2	0.9230769230769231	12	0.5357142857142857	0.9230769230769231	14	12	0	0	0	0.14285714285714285	14	2	15	0.0	0	0.5761577810367706	0.9437257186155246	0.7424737438218814	0.8540122062424732	0.7428499751755531	0.9493803920913099	0.8999309262891436	0.924549537945922	0	0	0.0	0.004634522044909258	0.004634522044909258
3476	0.03407181462723509	0.006092013211438139	0.005595445862982099	0.9570850764106344	-1	0	0	0.2	2	0.9230769230769231	12	0.5357142857142857	0.9230769230769231	14	12	0	0	0	0.14285714285714285	14	2	15	0.0	0	0.5761577810367706	0.9437257186155246	0.7424737438218814	0.8540122062424732	0.7428499751755531	0.9493803920913099	0.8999309262891436	0.924549537945922	0	0	0.0	0.005595445862982099	0.005595445862982099
4617	0.029678557790493505	0.008776440838168063	0.005734854360922494	0.6146281071461821	-1	0	0	0.2	2	0.9230769230769231	12	0.5357142857142857	0.9230769230769231	14	12	0	0	0	0.14285714285714285	14	2	15	0.0	0	0.5778173020963552	0.8791988497319729	0.5197849328998514	0.9109764578050935	0.7949682458185808	0.9608196435865103	0.8494839891327274	0.9243773288380697	0	0	0.0	0.005734854360922494	0.005734854360922494
1282	0.023875167076016834	0.006240430608162247	0.002919453544157644	0.9787173486759524	-1	0	0	0.1	1	1.0	13	1.0	1.0	14	13	0	0	0	0.06666666666666667	15	1	15	0.0	0	0.5927900821058458	0.9498722172098395	0.8240270505131091	0.8504878708691671	0.7428499751755531	0.9498389662487661	0.8999309262891436	0.9269267975851974	0	0	0.0	0.002919453544157644	0.002919453544157644
2226	0.03312147321458695	0.006391313731082887	0.0036639429747329375	0.9559849418157726	-1	0	0	0.2	2	0.9230769230769231	12	0.5357142857142857	0.9230769230769231	14	12	0	0	0	0.14285714285714285	14	2	15	0.0	0	0.5692904353020688	0.9564941330887807	0.8240270505131091	0.8377007803030031	0.5103103733375972	0.9440790819772747	0.8999309262891436	0.9254830954825812	0	0	0.0	0.0036639429747329375	0.0036639429747329375
4002	0.03446023289392773	0.006263622299150868	0.004366652226898891	0.9567642883477909	-1	0	0	0.2	2	0.9230769230769231	12	0.5357142857142857	0.9230769230769231	14	12	0	0	0	0.14285714285714285	14	2	15	0.0	0	0.5761577810367706	0.9437257186155246	0.7424737438218814	0.8538113925933074	0.7428499751755531	0.9493803920913099	0.8999309262891436	0.9245120980265652	0	0	0.0	0.004366652226898891	0.004366652226898891
4115	0.032991022170768845	0.006703281685669109	0.005954953580519967	0.9567813794392047	-1	0	0	0.2	2	0.9230769230769231	12	0.5357142857142857	0.9230769230769231	14	12	0	0	0	0.14285714285714285	14	2	15	0.0	0	0.5761577810367706	0.9437257186155246	0.7424737438218814	0.8540122062424732	0.7428499751755531	0.9491107701253932	0.8999309262891436	0.9244193056815327	0	0	0.0	0.005954953580519967	0.005954953580519967
2709	0.02977902066146855	0.008035754839909296	-0.007864863906697323	0.9797669525034096	-1	0	0	0.2	2	0.9230769230769231	12	0.5357142857142857	0.9230769230769231	14	12	0	0	0	0.14285714285714285	14	2	15	0.0	0	0.4808573412781646	0.9394320319297971	0.7424737438218814	0.8540122062424732	0.7428499751755531	0.9493803920913099	0.8999309262891436	0.9227135914272453	0	0	0.0	-0.0007864863906697323	-0.0007864863906697323
2933	0.03413010955615047	0.0057654293008547065	0.005136766669493247	0.9566402660180555	-1	0	0	0.2	2	0.9230769230769231	12	0.5357142857142857	0.9230769230769231	14	12	0	0	0	0.14285714285714285	14	2	15	0.0	0	0.5761577810367706	0.9437257186155246	0.7424737438218814	0.8538113925933074	0.7428499751755531	0.9413199537477431	0.8999309262891436	0.9207950002437127	0	0	0.0	0.005136766669493247	0.005136766669493247
1086	0.026242331661330172	0.004865362647434878	0.0028396108786921856	0.9706859318128183	-1	0	0	0.1	1	1.0	13	1.0	1.0	14	13	0	0	0	0.06666666666666667	15	1	15	0.0	0	0.5927900821058458	0.9498722172098395	0.8240270505131091	0.8504878708691671	0.7428499751755531	0.9498389662487661	0.8999309262891436	0.9269267975851974	0	0	0.0	0.0028396108786921856	0.0028396108786921856
1288	0.026215209168967926	0.006155638811102603	0.003494138652412459	0.971562948526536	-1	0	0	0.1	1	1.0	13	1.0	1.0	14	13	0	0	0	0.06666666666666667	15	1	15	0.0	0	0.5927900821058458	0.9498722172098395	0.8240270505131091	0.8504878708691671	0.5880048840059494	0.9434266835065278	0.8999309262891436	0.924005377175428	0	0	0.0	0.003494138652412459	0.003494138652412459
289	0.0021102923903580785	0.0018665877371502409	-0.001865996891704008	0.9834749045845568	-1	0	0	1.0	2	0.0	0	1.0	0	2	0	0	0	0	0.3333333333333333	3	1	3	0.0	1.0	0	0	0	0	0	0	0	0	0	0	0	-0.00018659968917040078	-0.00018659968917040078
2470	0.034209623275001454	0.006387914683492183	0.005719619795319961	0.9572516849412915	-1	0	0	0.2	2	0.9230769230769231	12	0.5357142857142857	0.9230769230769231	14	12	0	0	0	0.14285714285714285	14	2	15	0.0	0	0.5761577810367706	0.9437257186155246	0.7424737438218814	0.8538113925933074	0.7428499751755531	0.9490533891395424	0.8999309262891436	0.9243541355421993	0	0	0.0	0.005719619795319961	0.005719619795319961
557	0.0017759670979645978	0.001725624477918549	-0.0017234285242178097	0.983363082346783	-1	0	0	1.0	1	0	0	1.0	0	1	0	0	0	0	0.5	2	1	2	0.0	0	0	0	0	0	0	0	0	0	0	0	0	-0.00017234285242178097	-0.00017234285242178097
124	0.0020812197056698997	0.0020134150737110084	-0.002010377179052066	0.9814795646233176	-1	0	0	1.0	2	0.0	0	0.75	0	2	0	0	2	0	1.0	2	2	3	1.0	0	0	0	0	0	0	0	0	0	0	0	0	-0.0002010377179052066	-0.0002010377179052066
4933	0.03105889554295388	0.009176738863233348	0.006054430041021175	0.617707775648813	-1	0	0	0.2	2	0.9230769230769231	12	0.5357142857142857	0.9230769230769231	14	12	0	0	0	0.14285714285714285	14	2	15	0.0	0	0.5778173020963552	0.8791988497319729	0.5197849328998514	0.9109764578050935	0.7949682458185808	0.9647492552786837	0.8494839891327274	0.9268957336368456	0	0	0.0	0.006054430041021175	0.006054430041021175
4570	0.030696539916870075	0.00878495218396096	0.0067411789750567806	0.602791170716235	-1	0	0	0.2	2	0.9230769230769231	12	0.5357142857142857	0.9230769230769231	14	12	0	0	0	0.14285714285714285	14	2	15	0.0	0	0.5778173020963552	0.8791988497319729	0.5197849328998514	0.9109764578050935	0.7949682458185808	0.9606192051847683	0.8494839891327274	0.9242534737708851	0	0	0.0	0.0067411789750567806	0.0067411789750567806
1843	0.03476085376043131	0.006008180557981392	0.004402701767305612	0.9562762743219964	-1	0	0	0.2	2	0.9230769230769231	12	0.5357142857142857	0.9230769230769231	14	12	0	0	0	0.14285714285714285	14	2	15	0.0	0	0.5761577810367706	0.9437257186155246	0.7424737438218814	0.8538113925933074	0.7428499751755531	0.9413199537477431	0.8999309262891436	0.9207950002437127	0	0	0.0	0.004402701767305612	0.004402701767305612
1462	0.026879224417095025	0.005773190415380817	0.004248008030467756	0.9712478236104033	-1	0	0	0.1	1	1.0	13	1.0	1.0	14	13	0	0	0	0.06666666666666667	15	1	15	0.0	0	0.5761577810367706	0.9437257186155246	0.7424737438218814	0.8538113925933074	0.7428499751755531	0.9413199537477431	0.8999309262891436	0.9207950002437127	0	0	0.0	0.004248008030467756	0.004248008030467756
2028	0.03444512166736608	0.00615642229618526	0.005128080810489485	0.9569139195713658	-1	0	0	0.2	2	0.9230769230769231	12	0.5357142857142857	0.9230769230769231	14	12	0	0	0	0.14285714285714285	14	2	15	0.0	0	0.5761577810367706	0.9437257186155246	0.7424737438218814	0.8538113925933074	0.7428499751755531	0.9481393831814368	0.8999309262891436	0.9239160703622354	0	0	0.0	0.005128080810489485	0.005128080810489485
610	0.0019222950808749945	0.0015667104146695103	-0.0015665087486358784	0.9837399702736613	-1	0	0	1.0	1	0	0	1.0	0	1	0	0	0	0	0.5	2	1	2	0.0	0	0	0	0	0	0	0	0	0	0	0	0	-0.00015665087486358784	-0.00015665087486358784
4980	0.029853517844131414	0.00834474691991397	0.005863259848756169	0.6187052537638265	-1	0	0	0.2	2	0.9230769230769231	12	0.5357142857142857	0.9230769230769231	14	12	0	0	0	0.14285714285714285	14	2	15	0.0	0	0.5778173020963552	0.8791988497319729	0.5197849328998514	0.9109764578050935	0.7949682458185808	0.9644915920991446	0.8494839891327274	0.9267250216213309	0	0	0.0	0.005863259848756169	0.005863259848756169
4291	0.03323260782782296	0.005754879017555152	0.005059586867464144	0.956712205257717	-1	0	0	0.2	2	0.9230769230769231	12	0.5357142857142857	0.9230769230769231	14	12	0	0	0	0.14285714285714285	14	2	15	0.0	0	0.5761577810367706	0.9437257186155246	0.7424737438218814	0.8540122062424732	0.7428499751755531	0.9493803920913099	0.8999309262891436	0.924549537945922	0	0	0.0	0.005059586867464144	0.005059586867464144
1646	0.027977371787654776	0.006671610309079047	0.004619494219404385	0.9705342151971696	-1	0	0	0.1	1	1.0	13	1.0	1.0	14	13	0	0	0	0.06666666666666667	15	1	15	0.0	0	0.5761577810367706	0.9437257186155246	0.7424737438218814	0.8538113925933074	0.7428499751755531	0.9490533891395424	0.8999309262891436	0.9243541355421993	0	0	0.0	0.004619494219404385	0.004619494219404385
3974	0.03423858999418927	0.005850119514185568	0.005506940763255427	0.9563485216075304	-1	0	0	0.2	2	0.9230769230769231	12	0.5357142857142857	0.9230769230769231	14	12	0	0	0	0.14285714285714285	14	2	15	0.0	0	0.5761577810367706	0.9437257186155246	0.7424737438218814	0.8540122062424732	0.7428499751755531	0.9413199537477431	0.8999309262891436	0.9208341258757499	0	0	0.0	0.005506940763255427	0.005506940763255427
2086	0.035020312421696315	0.006429013437948754	0.005214697612333719	0.9567500537943293	-1	0	0	0.2	2	0.9230769230769231	12	0.5357142857142857	0.9230769230769231	14	12	0	0	0	0.14285714285714285	14	2	15	0.0	0	0.5761577810367706	0.9437257186155246	0.7424737438218814	0.8538113925933074	0.7428499751755531	0.9493803920913099	0.8999309262891436	0.9245120980265652	0	0	0.0	0.005214697612333719	0.005214697612333719
4440	0.029278706120691753	0.004893111821688473	0.0020952580276962997	0.793048885286622	-1	0	0	0.2	2	0.9230769230769231	12	0.5357142857142857	0.9230769230769231	14	12	0	0	0	0.14285714285714285	14	2	15	0.0	0	0.593619842635638	0.875344659273817	0.7376011860067904	0.9106448822875705	0.7916630716210531	0.9567076486060119	0.8494839891327274	0.9209535399253579	0	0	0.0	0.0020952580276962997	0.0020952580276962997
4561	0.03828128305784129	0.009457483919159999	-0.00851593489596525	0.6893126683451454	-1	0	0	0.2	2	0.9230769230769231	12	0.5357142857142857	0.9230769230769231	14	12	0	0	0	0.14285714285714285	14	2	15	0.0	0	0.5639374421099987	0.889907071251382	0.5696220148092436	0.9083350020014496	0.7782905403788424	0.9378292504448867	0.8494839891327274	0.9141701121256776	0	0	0.0	-0.0008515934895965249	-0.0008515934895965249
677	0.025480248452964763	0.00527276608640224	0.003398767306438838	0.9692344718006638	-1	0	0	0.1	1	1.0	13	1.0	1.0	14	13	0	0	0	0.06666666666666667	15	1	15	0.0	0	0.5927900821058458	0.9498722172098395	0.8240270505131091	0.8504878708691671	0.5880048840059494	0.9434266835065278	0.8999309262891436	0.924005377175428	0	0	0.0	0.003398767306438838	0.003398767306438838
967	0.02640306100670206	0.0061803870964462215	0.0030767451596304075	0.9679030829673694	-1	0	0	0.1	1	1.0	13	1.0	1.0	14	13	0	0	0	0.06666666666666667	15	1	15	0.0	0	0.5927900821058458	0.9498722172098395	0.8240270505131091	0.8504878708691671	0.5880048840059494	0.9434266835065278	0.8999309262891436	0.924005377175428	0	0	0.0	0.0030767451596304075	0.0030767451596304075
750	0.031732433482256475	0.005966975157644468	0.0033133729882473583	0.9379743805218701	-1	0	0	0.1	1	1.0	13	1.0	1.0	14	13	0	0	0	0.06666666666666667	15	1	15	0.0	0	0.5927900821058458	0.9498722172098395	0.8240270505131091	0.8504878708691671	0.7428499751755531	0.9510233918545501	0.8999309262891436	0.9274924203252604	0	0	0.0	0.0033133729882473583	0.0033133729882473583
1346	0.034661515392274404	0.006930907723419227	0.005037849765536835	0.956241449347213	-1	0	0	0.2	2	0.9230769230769231	12	0.5357142857142857	0.9230769230769231	14	12	0	0	0	0.14285714285714285	14	2	15	0.0	0	0.5761577810367706	0.9437257186155246	0.7424737438218814	0.8538113925933074	0.7428499751755531	0.9493803920913099	0.8999309262891436	0.9245120980265652	0	0	0.0	0.005037849765536835	0.005037849765536835
251	0.004461505120845964	0.0031609536865303722	-0.003146896322226038	0.9806026239884955	-1	0	0	0.5	3	0.6666666666666666	4	0.5333333333333333	0.16666666666666666	2	1	5	3	0	0.6	5	3	8	0.23076923076923078	0.4	0.3728154507672762	0.5	0.5301831507095702	0.6122578452275199	0.37286722627974633	0.6641754014015332	0.6883624792353811	0.5937742296432369	0.5	0.5	0.008324699271273328	-0.0003146896322226038	-0.0003146896322226038
2459	0.03522611153477262	0.00804144526993761	0.004100288301036535	0.9788621245797936	-1	0	0	0.2	2	0.9230769230769231	12	0.5357142857142857	0.9230769230769231	14	12	0	0	0	0.14285714285714285	14	2	15	0.0	0	0.5761577810367706	0.9437257186155246	0.7424737438218814	0.8560830451150983	0.7428499751755531	0.9411522965996446	0.8999309262891436	0.9211658408429855	0	0	0.0	0.004100288301036535	0.004100288301036535
3461	0.02754797047440596	0.0023688761989877566	0.0014907736579134595	0.973710201171767	-1	0	0	0.3	3	0.7692307692307693	10	0.3409090909090909	0.7692307692307693	13	10	1	1	0	0.36363636363636365	11	4	15	0.3333333333333333	0.5	0.6233022431612774	0.9437052120166751	0.905580357204337	0.8421696215672011	0.3653780331019808	0.9502725227841671	0.9335810438469911	0.9228195742706663	1.0	0.07692307692307693	0.0	0.0014907736579134595	0.0014907736579134595
2993	0.033843174970082365	0.0059801226786658805	0.005651999637172047	0.9568242090642317	-1	0	0	0.2	2	0.9230769230769231	12	0.5357142857142857	0.9230769230769231	14	12	0	0	0	0.14285714285714285	14	2	15	0.0	0	0.5761577810367706	0.9437257186155246	0.7424737438218814	0.8540122062424732	0.7428499751755531	0.9413199537477431	0.8999309262891436	0.9208341258757499	0	0	0.0	0.005651999637172047	0.005651999637172047
1827	0.02839630910809049	0.00764321600000435	0.004497377184799103	0.9708426641075857	-1	0	0	0.1	1	1.0	13	1.0	1.0	14	13	0	0	0	0.06666666666666667	15	1	15	0.0	0	0.5761577810367706	0.9437257186155246	0.7424737438218814	0.8538113925933074	0.7428499751755531	0.9493803920913099	0.8999309262891436	0.9245120980265652	0	0	0.0	0.004497377184799103	0.004497377184799103
5001	0.029760129766155982	0.008076249323474461	0.0060151663609616995	0.6189144816981819	-1	0	0	0.2	2	0.9230769230769231	12	0.5357142857142857	0.9230769230769231	14	12	0	0	0	0.14285714285714285	14	2	15	0.0	0	0.5778173020963552	0.8791988497319729	0.5208987675665716	0.9107679900801054	0.7920373754031308	0.9625786644849049	0.8494839891327274	0.9254237380556375	0	0	0.0	0.0060151663609616995	0.0060151663609616995
3636	0.03346546541128692	0.006095625145865368	0.005594216386703649	0.9570609893523703	-1	0	0	0.2	2	0.9230769230769231	12	0.5357142857142857	0.9230769230769231	14	12	0	0	0	0.14285714285714285	14	2	15	0.0	0	0.5761577810367706	0.9437257186155246	0.7424737438218814	0.8540122062424732	0.7428499751755531	0.9493803920913099	0.8999309262891436	0.924549537945922	0	0	0.0	0.005594216386703649	0.005594216386703649
2503	0.034316747638488666	0.007023099639015465	0.005016540923198164	0.94688566888554	-1	0	0	0.2	2	0.9230769230769231	12	0.5357142857142857	0.9230769230769231	14	12	0	0	0	0.14285714285714285	14	2	15	0.0	0	0.6233022431612774	0.9337941193330831	0.905580357204337	0.8507961057118105	0.3276834854158736	0.9447358183158503	0.8999309262891436	0.9174889705847152	0	0	0.0	0.005016540923198164	0.005016540923198164
573	0.028342351392181872	0.007171950117388701	0.004151693967663891	0.9642825927427915	-1	0	0	0.1	1	1.0	13	1.0	1.0	14	13	0	0	0	0.06666666666666667	15	1	15	0.0	0	0.5927900821058458	0.9498722172098395	0.8240270505131091	0.8504878708691671	0.5880048840059494	0.9434266835065278	0.8999309262891436	0.924005377175428	0	0	0.0	0.004151693967663891	0.004151693967663891
4467	0.029017141250482475	0.008829683210158585	0.00632596366067002	0.6079170461309797	-1	0	0	0.2	2	0.9230769230769231	12	0.5357142857142857	0.9230769230769231	14	12	0	0	0	0.14285714285714285	14	2	15	0.0	0	0.5778173020963552	0.8791988497319729	0.5197849328998514	0.9109764578050935	0.7949682458185808	0.9647492552786837	0.8494839891327274	0.9268957336368456	0	0	0.0	0.00632596366067002	0.00632596366067002
3814	0.0342249024160592	0.006402780392657683	0.005624559692296885	0.9563701822749907	-1	0	0	0.2	2	0.9230769230769231	12	0.5357142857142857	0.9230769230769231	14	12	0	0	0	0.14285714285714285	14	2	15	0.0	0	0.5761577810367706	0.9437257186155246	0.7424737438218814	0.8538113925933074	0.7428499751755531	0.9413199537477431	0.8999309262891436	0.9207950002437127	0	0	0.0	0.005624559692296885	0.005624559692296885
3248	0.03412946457567629	0.006759906066362716	0.005888815438023766	0.9569584406068349	-1	0	0	0.2	2	0.9230769230769231	12	0.5357142857142857	0.9230769230769231	14	12	0	0	0	0.14285714285714285	14	2	15	0.0	0	0.5761577810367706	0.9437257186155246	0.7424737438218814	0.8540122062424732	0.7428499751755531	0.9413199537477431	0.8999309262891436	0.9208341258757499	0	0	0.0	0.005888815438023766	0.005888815438023766
1247	0.02599237744790592	0.006518939804133915	0.0016448544651329246	0.9798603934167754	-1	0	0	0.1	1	1.0	13	1.0	1.0	14	13	0	0	0	0.06666666666666667	15	1	15	0.0	0	0.5023246058316618	0.9555440063136565	0.7424737438218814	0.8722933116102757	0.6503926759380392	0.9382327349685247	0.8999309262891436	0.928901185815567	0	0	0.0	0.0016448544651329246	0.0016448544651329246
839	0.025970477869261967	0.006970689494116105	0.003937036408232841	0.9718551560773133	-1	0	0	0.1	1	1.0	13	1.0	1.0	14	13	0	0	0	0.06666666666666667	15	1	15	0.0	0	0.5927900821058458	0.9498722172098395	0.8240270505131091	0.8504878708691671	0.5880048840059494	0.9434266835065278	0.8999309262891436	0.924005377175428	0	0	0.0	0.003937036408232841	0.003937036408232841
2464	0.0344408202227681	0.007194470675784071	0.006316420382964955	0.9569395260964473	-1	0	0	0.2	2	0.9230769230769231	12	0.5357142857142857	0.9230769230769231	14	12	0	0	0	0.14285714285714285	14	2	15	0.0	0	0.5761577810367706	0.9437257186155246	0.7424737438218814	0.8540122062424732	0.7428499751755531	0.9413199537477431	0.8999309262891436	0.9208341258757499	0	0	0.0	0.006316420382964955	0.006316420382964955
4192	0.03368113288280353	0.006426592419571698	0.006013232365971883	0.9571345670639269	-1	0	0	0.2	2	0.9230769230769231	12	0.5357142857142857	0.9230769230769231	14	12	0	0	0	0.14285714285714285	14	2	15	0.0	0	0.5761577810367706	0.9437257186155246	0.7424737438218814	0.8540122062424732	0.7428499751755531	0.9413199537477431	0.8999309262891436	0.9208341258757499	0	0	0.0	0.006013232365971883	0.006013232365971883
4827	0.030805765723606448	0.009210021369201285	0.0064582097658277635	0.6144069924709537	-1	0	0	0.2	2	0.9230769230769231	12	0.5357142857142857	0.9230769230769231	14	12	0	0	0	0.14285714285714285	14	2	15	0.0	0	0.5778173020963552	0.8791988497319729	0.5197849328998514	0.9109764578050935	0.7949682458185808	0.9644915920991446	0.8494839891327274	0.9267250216213309	0	0	0.0	0.0064582097658277635	0.0064582097658277635
680	0.001958670185093465	0.0016559639453879577	-0.0016555502526311619	0.983614986610573	-1	0	0	1.0	1	0	0	1.0	0	1	0	0	1	0	0.5	2	1	2	0.3333333333333333	0	0	0	0	0	0	0	0	0	0	0	0	-0.00016555502526311618	-0.00016555502526311618
653	0.002012116614666368	0.0016999099904030472	-0.00169863050259198	0.9837581782717404	-1	0	0	1.0	1	0	0	1.0	0	1	0	0	0	0	0.5	2	1	2	0.0	0	0	0	0	0	0	0	0	0	0	0	0	-0.000169863050259198	-0.000169863050259198
1835	0.02188860799943473	0.008309735220540989	-0.008204768766092316	0.9816636610721414	-1	0	0	0.2	2	0.9166666666666666	11	0.5384615384615384	0.9166666666666666	13	11	0	0	0	0.15384615384615385	13	2	14	0.0	0	0.4893705842204635	0.8761091387244606	0.7424737438218814	0.8075981199231035	0.7867397328299821	0.8822430602232013	0.8638645193220026	0.8583278973881638	0	0	0.0	-0.0008204768766092316	-0.0008204768766092316
98	0.002542094039847726	0.0024937228012997872	-0.0024932986540389633	0.9826517626332533	-1	0	0	0.5	1	1.0	1	1.0	1.0	1	1	1	1	0	0.3333333333333333	3	1	3	0.16666666666666666	0	0.1132233656865862	0.5	0.47827671556686646	0.5	0.6931200472596996	0.5	0.9163491553395815	0.5	1.0	0	0.0	-0.00024932986540389634	-0.00024932986540389634
590	0.0018849544970684323	0.001579317819681844	-0.0015791916615993762	0.9836529360438931	-1	0	0	1.0	1	0	0	1.0	0	1	0	0	0	0	0.5	2	1	2	0.0	0	0	0	0	0	0	0	0	0	0	0	0	-0.0001579191661599376	-0.0001579191661599376
1456	0.027917396788151447	0.007078217141986736	0.00560359120219192	0.9701728695610126	-1	0	0	0.1	1	1.0	13	1.0	1.0	14	13	0	0	0	0.06666666666666667	15	1	15	0.0	0	0.5761577810367706	0.9437257186155246	0.7424737438218814	0.8538113925933074	0.7428499751755531	0.9413199537477431	0.8999309262891436	0.9207950002437127	0	0	0.0	0.00560359120219192	0.00560359120219192
570	0.00192232589554194	0.0016209383816757153	-0.0016202630149123364	0.9833575332338155	-1	0	0	1.0	1	0	0	1.0	0	1	0	0	1	0	0.5	2	1	2	0.3333333333333333	0	0	0	0	0	0	0	0	0	0	0	0	-0.00016202630149123363	-0.00016202630149123363
2941	0.03387174694153232	0.00569769271478757	0.005224901762673349	0.9568150561207563	-1	0	0	0.2	2	0.9230769230769231	12	0.5357142857142857	0.9230769230769231	14	12	0	0	0	0.14285714285714285	14	2	15	0.0	0	0.5761577810367706	0.9437257186155246	0.7424737438218814	0.8540122062424732	0.7428499751755531	0.9413199537477431	0.8999309262891436	0.9208341258757499	0	0	0.0	0.005224901762673349	0.005224901762673349
4968	0.028934098709609807	0.008493393534243653	0.006977996766351243	0.6040942925959045	-1	0	0	0.2	2	0.9230769230769231	12	0.5357142857142857	0.9230769230769231	14	12	0	0	0	0.14285714285714285	14	2	15	0.0	0	0.5778173020963552	0.8791988497319729	0.5208987675665716	0.9107679900801054	0.7920373754031308	0.9643368905920757	0.8494839891327274	0.9265647035618222	0	0	0.0	0.006977996766351243	0.006977996766351243
1559	0.03325573160295926	0.005651108649573601	0.004916561147257968	0.956841408545744	-1	0	0	0.2	2	0.9230769230769231	12	0.5357142857142857	0.9230769230769231	14	12	0	0	0	0.14285714285714285	14	2	15	0.0	0	0.5761577810367706	0.9437257186155246	0.7424737438218814	0.8538113925933074	0.7428499751755531	0.9494220023101523	0.8999309262891436	0.9245322457265588	0	0	0.0	0.004916561147257968	0.004916561147257968
1351	0.0268287677301266	0.006143931444986013	0.004716069297820555	0.9711020631209355	-1	0	0	0.1	1	1.0	13	1.0	1.0	14	13	0	0	0	0.06666666666666667	15	1	15	0.0	0	0.5761577810367706	0.9437257186155246	0.7424737438218814	0.8538113925933074	0.7428499751755531	0.9413199537477431	0.8999309262891436	0.9207950002437127	0	0	0.0	0.004716069297820555	0.004716069297820555
2594	0.03439222377401263	0.006616674136697619	0.006241792979654455	0.9569259065072265	-1	0	0	0.2	2	0.9230769230769231	12	0.5357142857142857	0.9230769230769231	14	12	0	0	0	0.14285714285714285	14	2	15	0.0	0	0.5761577810367706	0.9437257186155246	0.7424737438218814	0.8540122062424732	0.7428499751755531	0.9413199537477431	0.8999309262891436	0.9208341258757499	0	0	0.0	0.006241792979654455	0.006241792979654455
4269	0.03341856692797402	0.0058119372184896505	0.005559851891831764	0.9574109079019533	-1	0	0	0.2	2	0.9230769230769231	12	0.5357142857142857	0.9230769230769231	14	12	0	0	0	0.14285714285714285	14	2	15	0.0	0	0.5761577810367706	0.9437257186155246	0.7424737438218814	0.8540122062424732	0.7428499751755531	0.9490533891395424	0.8999309262891436	0.9243916473993898	0	0	0.0	0.005559851891831764	0.005559851891831764
707	0.03281285193862675	0.00582087302087242	0.002400477144756334	0.9328838708417658	-1	0	0	0.1	1	1.0	13	1.0	1.0	14	13	0	0	0	0.06666666666666667	15	1	15	0.0	0	0.5927900821058458	0.9498722172098395	0.8240270505131091	0.8504878708691671	0.7428499751755531	0.9498389662487661	0.8999309262891436	0.9269267975851974	0	0	0.0	0.002400477144756334	0.002400477144756334
1627	0.03467165240449184	0.006263959164005166	0.004577114136611667	0.9569854956583105	-1	0	0	0.2	2	0.9230769230769231	12	0.5357142857142857	0.9230769230769231	14	12	0	0	0	0.14285714285714285	14	2	15	0.0	0	0.5761577810367706	0.9437257186155246	0.7424737438218814	0.8538113925933074	0.7428499751755531	0.9493803920913099	0.8999309262891436	0.9245120980265652	0	0	0.0	0.004577114136611667	0.004577114136611667
4452	0.030573914368956897	0.009135838692045331	0.006515531009448647	0.6124160995261686	-1	0	0	0.2	2	0.9230769230769231	12	0.5357142857142857	0.9230769230769231	14	12	0	0	0	0.14285714285714285	14	2	15	0.0	0	0.5778173020963552	0.8791988497319729	0.5197849328998514	0.9109764578050935	0.7949682458185808	0.9647492552786837	0.8494839891327274	0.9268957336368456	0	0	0.0	0.006515531009448647	0.006515531009448647
3208	0.03323215443356235	0.006460176096010345	0.005076561036183226	0.959948398507753	-1	0	0	0.2	2	0.9230769230769231	12	0.5357142857142857	0.9230769230769231	14	12	0	0	0	0.14285714285714285	14	2	15	0.0	0	0.5023246058316618	0.9507728494408089	0.7424737438218814	0.8762838942062252	0.3019665766011938	0.9436506751051921	0.8999309262891436	0.9294915683260545	0	0	0.0	0.005076561036183226	0.005076561036183226
2192	0.033736203813758026	0.005516983238540796	0.004474350315548254	0.9571870464649986	-1	0	0	0.2	2	0.9230769230769231	12	0.5357142857142857	0.9230769230769231	14	12	0	0	0	0.14285714285714285	14	2	15	0.0	0	0.5761577810367706	0.9437257186155246	0.7424737438218814	0.8538113925933074	0.7428499751755531	0.9493803920913099	0.8999309262891436	0.9245120980265652	0	0	0.0	0.004474350315548254	0.004474350315548254
2142	0.027195235615303695	0.006641574085058544	0.0047854641954748305	0.9706048579212058	-1	0	0	0.1	1	1.0	13	1.0	1.0	14	13	0	0	0	0.06666666666666667	15	1	15	0.0	0	0.5761577810367706	0.9437257186155246	0.7424737438218814	0.8538113925933074	0.7428499751755531	0.9493803920913099	0.8999309262891436	0.9245120980265652	0	0	0.0	0.0047854641954748305	0.0047854641954748305
2245	0.03342209477066846	0.005489388265305299	0.005069246993176346	0.9566387904686511	-1	0	0	0.2	2	0.9230769230769231	12	0.5357142857142857	0.9230769230769231	14	12	0	0	0	0.14285714285714285	14	2	15	0.0	0	0.5761577810367706	0.9437257186155246	0.7424737438218814	0.8540122062424732	0.7428499751755531	0.9413199537477431	0.8999309262891436	0.9208341258757499	0	0	0.0	0.005069246993176346	0.005069246993176346
931	0.023309193318646462	0.0063499356841298605	0.002261010776441768	0.9787545196210828	-1	0	0	0.1	1	1.0	13	1.0	1.0	14	13	0	0	0	0.06666666666666667	15	1	15	0.0	0	0.5927900821058458	0.9498722172098395	0.8240270505131091	0.8504878708691671	0.5880048840059494	0.9434266835065278	0.8999309262891436	0.924005377175428	0	0	0.0	0.002261010776441768	0.002261010776441768
1550	0.02869961424538552	0.00783057977288414	0.00423987807598199	0.9704757715026062	-1	0	0	0.1	1	1.0	13	1.0	1.0	14	13	0	0	0	0.06666666666666667	15	1	15	0.0	0	0.5761577810367706	0.9437257186155246	0.7424737438218814	0.8538113925933074	0.7428499751755531	0.9490533891395424	0.8999309262891436	0.9243541355421993	0	0	0.0	0.00423987807598199	0.00423987807598199
120	0.0050658554889201094	0.0032139791019813323	-0.003208391334754495	0.9839217778816081	-1	0.5	1	0.5	3	0.5	3	0.5333333333333333	0.3333333333333333	4	2	3	5	0	0.6	3	5	8	0.625	0.8	0.8679998432967606	0.9717604594956236	0.26635752217548186	0.9736584486643822	0.5936704792422929	0.9758753288399151	0.9606550825272778	0.9738175085141673	0.25	0	0.038959349383375766	-0.0003208391334754495	-0.0003208391334754495
1186	0.02606218067238755	0.005300066224534065	0.0032796250998373493	0.9683987863803942	-1	0	0	0.1	1	1.0	13	1.0	1.0	14	13	0	0	0	0.06666666666666667	15	1	15	0.0	0	0.5927900821058458	0.9498722172098395	0.8240270505131091	0.8504878708691671	0.5880048840059494	0.9434266835065278	0.8999309262891436	0.924005377175428	0	0	0.0	0.0032796250998373493	0.0032796250998373493
83	0.02358598583473024	0.005227217537502223	-0.0048623983368252756	0.9828059892514622	-1	0	0	0.4	4	0.6923076923076923	9	0.2727272727272727	0.6923076923076923	11	9	3	1	0	0.45454545454545453	5	11	15	0.125	0.3076923076923077	0.6101337094441698	0.962707946233588	0.40266023406713247	0.9171876220164517	0.6273752593758275	0.9493091300648152	0.8855880362089175	0.9459304399982623	1.0	0.45454545454545453	0.0	-0.00048623983368252754	-0.00048623983368252754
4835	0.029156322880580773	0.0037000921521387654	0.0021264584738110506	0.7983351140756794	-1	0	0	0.2	2	0.9230769230769231	12	0.5357142857142857	0.9230769230769231	14	12	0	0	0	0.14285714285714285	14	2	15	0.0	0	0.5778173020963552	0.8791988497319729	0.5197849328998514	0.9109764578050935	0.790743649593011	0.9643755845295354	0.8494839891327274	0.9266484322364407	0	0	0.0	0.0021264584738110506	0.0021264584738110506
4455	0.033223899008227295	0.005771710579438741	0.005563743872154063	0.9565334568072774	-1	0	0	0.2	2	0.9230769230769231	12	0.5357142857142857	0.9230769230769231	14	12	0	0	0	0.14285714285714285	14	2	15	0.0	0	0.5761577810367706	0.9437257186155246	0.7424737438218814	0.8540122062424732	0.7428499751755531	0.9481393831814368	0.8999309262891436	0.9239537815790664	0	0	0.0	0.005563743872154063	0.005563743872154063
22	0.012931324579272341	0.005098937194596738	-0.005034124480417727	0.9783235074695216	-1	0	0	0.5	3	0.5714285714285714	4	0.45	0.5714285714285714	4	4	4	0	0	0.8	4	5	9	0.0	0.5	0.6318056822095913	0.8954712946166824	0.5904694565251446	0.9037382210278649	0.36801518158872115	0.8984331670797218	0.8755782714190766	0.8992661701240721	0	0	0.0	-0.0005034124480417727	-0.0005034124480417727
3618	0.03373717899537415	0.005989800070165168	0.005493519440011517	0.9569276555620638	-1	0	0	0.2	2	0.9230769230769231	12	0.5357142857142857	0.9230769230769231	14	12	0	0	0	0.14285714285714285	14	2	15	0.0	0	0.5761577810367706	0.9437257186155246	0.7424737438218814	0.8540122062424732	0.7428499751755531	0.9493803920913099	0.8999309262891436	0.924549537945922	0	0	0.0	0.005493519440011517	0.005493519440011517
3995	0.03288739427105919	0.00602020114432697	0.005452773683538975	0.9566669068576868	-1	0	0	0.2	2	0.9230769230769231	12	0.5357142857142857	0.9230769230769231	14	12	0	0	0	0.14285714285714285	14	2	15	0.0	0	0.5761577810367706	0.9437257186155246	0.7424737438218814	0.8540122062424732	0.7428499751755531	0.9493803920913099	0.8999309262891436	0.924549537945922	0	0	0.0	0.005452773683538975	0.005452773683538975
4006	0.034097221903889384	0.005405964345711816	0.004958239375086738	0.9572687170296897	-1	0	0	0.2	2	0.9230769230769231	12	0.5357142857142857	0.9230769230769231	14	12	0	0	0	0.14285714285714285	14	2	15	0.0	0	0.5761577810367706	0.9437257186155246	0.7424737438218814	0.8540122062424732	0.7099262317164328	0.9429903316528825	0.8931202652755689	0.9215757554455956	0	0	0.0	0.004958239375086738	0.004958239375086738
4025	0.03309799150355061	0.00548502399883112	0.0017970054725832227	0.9564956688426722	-1	0	0	0.2	2	0.9230769230769231	12	0.5357142857142857	0.9230769230769231	14	12	0	0	0	0.14285714285714285	14	2	15	0.0	0	0.6233022431612774	0.9433765334752222	0.905580357204337	0.8370301759179777	0.6446228852970662	0.935713439221499	0.8999309262891436	0.914960515898572	0	0	0.0	0.0017970054725832227	0.0017970054725832227
1187	0.02758621982570342	0.006570725796133638	0.00457591987740399	0.9709029405744463	-1	0	0	0.1	1	1.0	13	1.0	1.0	14	13	0	0	0	0.06666666666666667	15	1	15	0.0	0	0.5761577810367706	0.9437257186155246	0.7424737438218814	0.8538113925933074	0.7428499751755531	0.9413199537477431	0.8999309262891436	0.9207950002437127	0	0	0.0	0.00457591987740399	0.00457591987740399
4236	0.03406427775960947	0.007247942840492049	0.0062700020321015985	0.9563871845874424	-1	0	0	0.2	2	0.9230769230769231	12	0.5357142857142857	0.9230769230769231	14	12	0	0	0	0.14285714285714285	14	2	15	0.0	0	0.5761577810367706	0.9437257186155246	0.7424737438218814	0.8540122062424732	0.7428499751755531	0.9493803920913099	0.8999309262891436	0.924549537945922	0	0	0.0	0.0062700020321015985	0.0062700020321015985
3645	0.03417369068814008	0.0066080657426038645	0.005343410028828595	0.9571309840974072	-1	0	0	0.2	2	0.9230769230769231	12	0.5357142857142857	0.9230769230769231	14	12	0	0	0	0.14285714285714285	14	2	15	0.0	0	0.5761577810367706	0.9437257186155246	0.7424737438218814	0.8540122062424732	0.7428499751755531	0.9413199537477431	0.8999309262891436	0.9208341258757499	0	0	0.0	0.005343410028828595	0.005343410028828595
2985	0.033342918245700674	0.006063583210624111	0.00562339834227386	0.9573112565753947	-1	0	0	0.2	2	0.9230769230769231	12	0.5357142857142857	0.9230769230769231	14	12	0	0	0	0.14285714285714285	14	2	15	0.0	0	0.5761577810367706	0.9437257186155246	0.7424737438218814	0.8540122062424732	0.7428499751755531	0.9493803920913099	0.8999309262891436	0.924549537945922	0	0	0.0	0.00562339834227386	0.00562339834227386
4792	0.030938652920051865	0.010012599523335055	0.006930960155897225	0.609193770317831	-1	0	0	0.2	2	0.9230769230769231	12	0.5357142857142857	0.9230769230769231	14	12	0	0	0	0.14285714285714285	14	2	15	0.0	0	0.5778173020963552	0.8791988497319729	0.5197849328998514	0.9109764578050935	0.7949682458185808	0.9647492552786837	0.8494839891327274	0.9268957336368456	0	0	0.0	0.006930960155897225	0.006930960155897225
4023	0.03495054479493322	0.006158715228217489	0.005425372939602056	0.9566703059455316	-1	0	0	0.2	2	0.9230769230769231	12	0.5357142857142857	0.9230769230769231	14	12	0	0	0	0.14285714285714285	14	2	15	0.0	0	0.5761577810367706	0.9437257186155246	0.7424737438218814	0.8540122062424732	0.7428499751755531	0.9413199537477431	0.8999309262891436	0.9208341258757499	0	0	0.0	0.005425372939602056	0.005425372939602056
1493	0.02762822643336334	0.007235255753951938	0.005021743512439177	0.9713244580356148	-1	0	0	0.1	1	1.0	13	1.0	1.0	14	13	0	0	0	0.06666666666666667	15	1	15	0.0	0	0.5761577810367706	0.9437257186155246	0.7424737438218814	0.8538113925933074	0.7428499751755531	0.9413199537477431	0.8999309262891436	0.9207950002437127	0	0	0.0	0.005021743512439177	0.005021743512439177
28	0.015248851909984481	0.005230234155520589	-0.005216118555516735	0.9563194337309175	-1	0	0	0.2	1	1.0	5	1.0	1.0	6	5	0	0	0	0.14285714285714285	1	7	7	0.0	0	0.30370714806591476	0.9404059392595291	0.7771377147848659	0.8028973557584321	0.2623625116120428	0.956218632406217	0.8995645038579767	0.9180150987880122	0	0	0.0	-0.0005216118555516735	-0.0005216118555516735
2780	0.03394492149864724	0.006108114992888194	0.0054189775670192295	0.9564907744965709	-1	0	0	0.2	2	0.9230769230769231	12	0.5357142857142857	0.9230769230769231	14	12	0	0	0	0.14285714285714285	14	2	15	0.0	0	0.5761577810367706	0.9437257186155246	0.7424737438218814	0.8540122062424732	0.7428499751755531	0.9413199537477431	0.8999309262891436	0.9208341258757499	0	0	0.0	0.0054189775670192295	0.0054189775670192295
3835	0.031097394603317053	0.013625983956946976	-0.012148347957428259	0.9818606179534316	-1	0	0	0.2	2	0.9230769230769231	12	0.5357142857142857	0.9230769230769231	14	12	0	0	0	0.14285714285714285	14	2	15	0.0	0	0.5761577810367706	0.9437257186155246	0.7424737438218814	0.8679348602241417	0.7428499751755531	0.9411522965996446	0.8999309262891436	0.9235454688302712	0	0	0.0	-0.001214834795742826	-0.001214834795742826
636	0.002078909064430151	0.0017417713713101112	-0.0017414437600649566	0.9836179416652631	-1	0	0	1.0	1	0	0	1.0	0	1	0	0	1	0	0.5	2	1	2	0.3333333333333333	0	0	0	0	0	0	0	0	0	0	0	0	-0.00017414437600649565	-0.00017414437600649565
2102	0.033848846995814155	0.0060561557033267195	0.0027164114479298887	0.9565320914995997	-1	0	0	0.2	2	0.9230769230769231	12	0.5357142857142857	0.9230769230769231	14	12	0	0	0	0.14285714285714285	14	2	15	0.0	0	0.5387782742466373	0.9496574017035927	0.7424737438218814	0.8435628968348673	0.7428499751755531	0.9465920344851688	0.8999309262891436	0.9240749237985803	0	0	0.0	0.0027164114479298887	0.0027164114479298887
2895	0.03463218594034911	0.006604477559277809	0.005977356586475867	0.9565447530838661	-1	0	0	0.2	2	0.9230769230769231	12	0.5357142857142857	0.9230769230769231	14	12	0	0	0	0.14285714285714285	14	2	15	0.0	0	0.5761577810367706	0.9437257186155246	0.7424737438218814	0.8540122062424732	0.7428499751755531	0.9413199537477431	0.8999309262891436	0.9208341258757499	0	0	0.0	0.005977356586475867	0.005977356586475867
1139	0.026834205221539988	0.006645760860029943	0.003952115084546932	0.9677562222035416	-1	0	0	0.1	1	1.0	13	1.0	1.0	14	13	0	0	0	0.06666666666666667	15	1	15	0.0	0	0.5927900821058458	0.9498722172098395	0.8240270505131091	0.8504878708691671	0.5880048840059494	0.9434266835065278	0.8999309262891436	0.924005377175428	0	0	0.0	0.003952115084546932	0.003952115084546932
302	0.02534624551362698	0.008812660944195982	-0.008800893589608418	0.6092704687796376	-1	0	0	0.125	1	1.0	9	1.0	1.0	10	9	0	0	0	0.09090909090909091	11	1	11	0.0	0	0.6233022431612774	0.9163835796230707	0.6714143384509033	0.9276956674280288	0.29279069357413673	0.91511321628169	0.9043155497396783	0.9199190779782086	0	0	0.0	-0.0008800893589608419	-0.0008800893589608419
1076	0.02780132036761311	0.007122725763109498	0.003800451902873172	0.9667505678799555	-1	0	0	0.1	1	1.0	13	1.0	1.0	14	13	0	0	0	0.06666666666666667	15	1	15	0.0	0	0.5391734041063697	0.9449726413397744	0.7424737438218814	0.8538113925933074	0.7428499751755531	0.9413199537477431	0.8999309262891436	0.9213699125052836	0	0	0.0	0.003800451902873172	0.003800451902873172
2005	0.033638982712515725	0.005998123486899371	0.005228380383851893	0.956751584090841	-1	0	0	0.2	2	0.9230769230769231	12	0.5357142857142857	0.9230769230769231	14	12	0	0	0	0.14285714285714285	14	2	15	0.0	0	0.5761577810367706	0.9437257186155246	0.7424737438218814	0.8538113925933074	0.7428499751755531	0.9493803920913099	0.8999309262891436	0.9245120980265652	0	0	0.0	0.005228380383851893	0.005228380383851893
4388	0.030643661930544817	0.009287504600644456	0.006440181306837031	0.6136752779336698	-1	0	0	0.2	2	0.9230769230769231	12	0.5357142857142857	0.9230769230769231	14	12	0	0	0	0.14285714285714285	14	2	15	0.0	0	0.5778173020963552	0.8791988497319729	0.5197849328998514	0.9109764578050935	0.7949682458185808	0.9647492552786837	0.8494839891327274	0.9268957336368456	0	0	0.0	0.006440181306837031	0.006440181306837031
2347	0.034637001330363446	0.0061197695078143615	0.004591662709571433	0.9568688266575346	-1	0	0	0.2	2	0.9230769230769231	12	0.5357142857142857	0.9230769230769231	14	12	0	0	0	0.14285714285714285	14	2	15	0.0	0	0.5761577810367706	0.9437257186155246	0.7424737438218814	0.8538113925933074	0.7428499751755531	0.9413199537477431	0.8999309262891436	0.9207950002437127	0	0	0.0	0.004591662709571433	0.004591662709571433
3001	0.03285510073801973	0.004989059521931221	0.004330184825684426	0.9567726666322215	-1	0	0	0.2	2	0.9230769230769231	12	0.5357142857142857	0.9230769230769231	14	12	0	0	0	0.14285714285714285	14	2	15	0.0	0	0.5927900821058458	0.9436510604195681	0.7424737438218814	0.8540122062424732	0.7428499751755531	0.9493803920913099	0.8999309262891436	0.9245168635044139	0	0	0.0	0.004330184825684426	0.004330184825684426
1565	0.027207068216434076	0.006481026192488677	0.0046435707337928785	0.9711144705402631	-1	0	0	0.1	1	1.0	13	1.0	1.0	14	13	0	0	0	0.06666666666666667	15	1	15	0.0	0	0.5761577810367706	0.9437257186155246	0.7424737438218814	0.8538113925933074	0.7428499751755531	0.9493803920913099	0.8999309262891436	0.9245120980265652	0	0	0.0	0.0046435707337928785	0.0046435707337928785
833	0.03046103951279312	0.006107683420653134	0.0026444984034917204	0.9434140683376433	-1	0	0	0.1	1	1.0	13	1.0	1.0	14	13	0	0	0	0.06666666666666667	15	1	15	0.0	0	0.5927900821058458	0.9498722172098395	0.8240270505131091	0.8504878708691671	0.7428499751755531	0.9498389662487661	0.8999309262891436	0.9269267975851974	0	0	0.0	0.0026444984034917204	0.0026444984034917204
2718	0.021850047969161013	0.0036247609678495252	0.0027966541011894917	0.9792573936163622	-1	0	0	0.2	2	0.9230769230769231	12	0.5357142857142857	0.9230769230769231	14	12	0	0	0	0.14285714285714285	14	2	15	0.0	0	0.5927900821058458	0.9424362466951373	0.8240270505131091	0.848527584789622	0.7428499751755531	0.9430059053898862	0.8999309262891436	0.9199449797583781	0	0	0.0	0.0027966541011894917	0.0027966541011894917
90	0.002535948704762559	0.0025355142106679783	-0.002535459241249124	0.9836669991470429	-1	0	0	0.5	1	1.0	1	1.0	1.0	2	1	0	0	0	0.3333333333333333	3	1	3	0.0	0	0.34618861150470137	0.9047722130908011	0.3377975500791984	0.5424260489476282	0.9293704750412971	0.582221343277067	0.9503180379923499	0.7145952336423494	0	0	0.0	-0.0002535459241249124	-0.0002535459241249124
4126	0.03400076006203583	0.0062081732988750376	0.005903597301009112	0.9569654319138547	-1	0	0	0.2	2	0.9230769230769231	12	0.5357142857142857	0.9230769230769231	14	12	0	0	0	0.14285714285714285	14	2	15	0.0	0	0.5761577810367706	0.9437257186155246	0.7424737438218814	0.8540122062424732	0.7428499751755531	0.9493803920913099	0.8999309262891436	0.924549537945922	0	0	0.0	0.005903597301009112	0.005903597301009112
1906	0.035005090401315955	0.005318171801222553	0.004250353952313142	0.9565474590587627	-1	0	0	0.2	2	0.9230769230769231	12	0.5357142857142857	0.9230769230769231	14	12	0	0	0	0.14285714285714285	14	2	15	0.0	0	0.5761577810367706	0.9437257186155246	0.7424737438218814	0.8538113925933074	0.7428499751755531	0.9413199537477431	0.8999309262891436	0.9207950002437127	0	0	0.0	0.004250353952313142	0.004250353952313142
3752	0.03399332845840694	0.005173109023509304	0.004771500361266884	0.9574067927101699	-1	0	0	0.2	2	0.9230769230769231	12	0.5357142857142857	0.9230769230769231	14	12	0	0	0	0.14285714285714285	14	2	15	0.0	0	0.5761577810367706	0.9437257186155246	0.7424737438218814	0.8540122062424732	0.7428499751755531	0.9413199537477431	0.8999309262891436	0.9208341258757499	0	0	0.0	0.004771500361266884	0.004771500361266884
4451	0.03145739995181948	0.009522553210767282	0.007133734151191072	0.6085458667175051	-1	0	0	0.2	2	0.9230769230769231	12	0.5357142857142857	0.9230769230769231	14	12	0	0	0	0.14285714285714285	14	2	15	0.0	0	0.5778173020963552	0.8791988497319729	0.5197849328998514	0.9109764578050935	0.7949682458185808	0.9608196435865103	0.8494839891327274	0.9243773288380697	0	0	0.0	0.007133734151191072	0.007133734151191072
4235	0.03491647131249604	0.006907448168241854	0.005676242409959628	0.9569310059317838	-1	0	0	0.2	2	0.9230769230769231	12	0.5357142857142857	0.9230769230769231	14	12	0	0	0	0.14285714285714285	14	2	15	0.0	0	0.5761577810367706	0.9437257186155246	0.7424737438218814	0.8538113925933074	0.7428499751755531	0.9411522965996446	0.8999309262891436	0.9207212790624404	0	0	0.0	0.005676242409959628	0.005676242409959628
485	0.0017743300358332036	0.0017248311046491505	-0.0017227287730980333	0.98333174964342	-1	0	0	1.0	1	0	0	1.0	0	1	0	0	0	0	0.5	2	1	2	0.0	0	0	0	0	0	0	0	0	0	0	0	0	-0.00017227287730980332	-0.00017227287730980332
1945	0.03485665710542427	0.006301866113641848	0.0043613957897839645	0.9567590256069222	-1	0	0	0.2	2	0.9230769230769231	12	0.5357142857142857	0.9230769230769231	14	12	0	0	0	0.14285714285714285	14	2	15	0.0	0	0.5761577810367706	0.9437257186155246	0.7424737438218814	0.8538113925933074	0.7428499751755531	0.9493803920913099	0.8999309262891436	0.9245120980265652	0	0	0.0	0.0043613957897839645	0.0043613957897839645
4441	0.03380992534912066	0.00477815974634132	0.004400037643953791	0.9566884125614937	-1	0	0	0.2	2	0.9230769230769231	12	0.5357142857142857	0.9230769230769231	14	12	0	0	0	0.14285714285714285	14	2	15	0.0	0	0.5761577810367706	0.9437257186155246	0.7424737438218814	0.8540122062424732	0.7428499751755531	0.9413199537477431	0.8999309262891436	0.9208341258757499	0	0	0.0	0.004400037643953791	0.004400037643953791
4419	0.03021462551787847	0.009476909230726418	0.007042401763695961	0.6099958144279921	-1	0	0	0.2	2	0.9230769230769231	12	0.5357142857142857	0.9230769230769231	14	12	0	0	0	0.14285714285714285	14	2	15	0.0	0	0.5778173020963552	0.8791988497319729	0.5197849328998514	0.9109764578050935	0.7949682458185808	0.9644915920991446	0.8494839891327274	0.9267250216213309	0	0	0.0	0.007042401763695961	0.007042401763695961
1079	0.027536934654228844	0.005321983673861334	0.003286112100081405	0.9683494616384477	-1	0	0	0.1	1	1.0	13	1.0	1.0	14	13	0	0	0	0.06666666666666667	15	1	15	0.0	0	0.5927900821058458	0.9498722172098395	0.8240270505131091	0.8504878708691671	0.7428499751755531	0.9498389662487661	0.8999309262891436	0.9269267975851974	0	0	0.0	0.003286112100081405	0.003286112100081405
687	0.02462095510084895	0.006818018457620122	0.0031455069557867477	0.9739523654930724	-1	0	0	0.1	1	1.0	13	1.0	1.0	14	13	0	0	0	0.06666666666666667	15	1	15	0.0	0	0.6233022431612774	0.9494546740758524	0.905580357204337	0.8390584272754869	0.5054076046461718	0.9475850443216988	0.8931202652755689	0.9236491877455085	0	0	0.0	0.0031455069557867477	0.0031455069557867477
2523	0.03404153339755066	0.006568477230841171	0.005634963985241437	0.95603247593154	-1	0	0	0.2	2	0.9230769230769231	12	0.5357142857142857	0.9230769230769231	14	12	0	0	0	0.14285714285714285	14	2	15	0.0	0	0.5761577810367706	0.9437257186155246	0.7424737438218814	0.8538113925933074	0.7428499751755531	0.9413199537477431	0.8999309262891436	0.9207950002437127	0	0	0.0	0.005634963985241437	0.005634963985241437
3959	0.033996146670762534	0.006428248448053809	0.006076151933339104	0.9568094291891053	-1	0	0	0.2	2	0.9230769230769231	12	0.5357142857142857	0.9230769230769231	14	12	0	0	0	0.14285714285714285	14	2	15	0.0	0	0.5761577810367706	0.9437257186155246	0.7424737438218814	0.8540122062424732	0.7428499751755531	0.9493803920913099	0.8999309262891436	0.924549537945922	0	0	0.0	0.006076151933339104	0.006076151933339104
2063	0.03458397230449064	0.005787039294046245	0.004717411969010753	0.9565770032803561	-1	0	0	0.2	2	0.9230769230769231	12	0.5357142857142857	0.9230769230769231	14	12	0	0	0	0.14285714285714285	14	2	15	0.0	0	0.5761577810367706	0.9437257186155246	0.7424737438218814	0.8538113925933074	0.7428499751755531	0.9493803920913099	0.8999309262891436	0.9245120980265652	0	0	0.0	0.004717411969010753	0.004717411969010753
1869	0.03461079772947417	0.0062778069473523315	0.005690435439660138	0.9568589043999363	-1	0	0	0.2	2	0.9230769230769231	12	0.5357142857142857	0.9230769230769231	14	12	0	0	0	0.14285714285714285	14	2	15	0.0	0	0.5761577810367706	0.9437257186155246	0.7424737438218814	0.8538113925933074	0.7428499751755531	0.9413199537477431	0.8999309262891436	0.9207950002437127	0	0	0.0	0.005690435439660138	0.005690435439660138
2589	0.034817523094466674	0.007401809516778103	0.005851952932350899	0.9562546557067594	-1	0	0	0.2	2	0.9230769230769231	12	0.5357142857142857	0.9230769230769231	14	12	0	0	0	0.14285714285714285	14	2	15	0.0	0	0.5761577810367706	0.9437257186155246	0.7424737438218814	0.8538113925933074	0.7428499751755531	0.9493803920913099	0.8999309262891436	0.9245120980265652	0	0	0.0	0.005851952932350899	0.005851952932350899
2535	0.033876640894763464	0.005524661866363169	0.004894954875135049	0.9568309704045147	-1	0	0	0.2	2	0.9230769230769231	12	0.5357142857142857	0.9230769230769231	14	12	0	0	0	0.14285714285714285	14	2	15	0.0	0	0.5761577810367706	0.9437257186155246	0.7424737438218814	0.8540122062424732	0.7428499751755531	0.9493803920913099	0.8999309262891436	0.924549537945922	0	0	0.0	0.004894954875135049	0.004894954875135049
2739	0.034463354937470145	0.005101722268458245	0.004398580848650895	0.9570114090995654	-1	0	0	0.2	2	0.9230769230769231	12	0.5357142857142857	0.9230769230769231	14	12	0	0	0	0.14285714285714285	14	2	15	0.0	0	0.5761577810367706	0.9437257186155246	0.7424737438218814	0.8538113925933074	0.7428499751755531	0.9409300140146332	0.8999309262891436	0.9206237450896828	0	0	0.0	0.004398580848650895	0.004398580848650895
358	0.0017429958082594752	0.0017429490528725518	-0.0017409245414112375	0.9834025032582971	-1	0	0	1.0	1	0	0	1.0	0	1	0	0	0	0	0.5	2	1	2	0.0	0	0	0	0	0	0	0	0	0	0	0	0	-0.00017409245414112375	-0.00017409245414112375
4022	0.034448729455185845	0.0063788226167502795	0.005922171756947048	0.9565339055272084	-1	0	0	0.2	2	0.9230769230769231	12	0.5357142857142857	0.9230769230769231	14	12	0	0	0	0.14285714285714285	14	2	15	0.0	0	0.5761577810367706	0.9437257186155246	0.7424737438218814	0.8540122062424732	0.7428499751755531	0.9413199537477431	0.8999309262891436	0.9208341258757499	0	0	0.0	0.005922171756947048	0.005922171756947048
1795	0.035044470521996086	0.006845198978146798	0.005487084760524963	0.9565099233587534	-1	0	0	0.2	2	0.9230769230769231	12	0.5357142857142857	0.9230769230769231	14	12	0	0	0	0.14285714285714285	14	2	15	0.0	0	0.5761577810367706	0.9437257186155246	0.7424737438218814	0.8538113925933074	0.7428499751755531	0.9493803920913099	0.8999309262891436	0.9245120980265652	0	0	0.0	0.005487084760524963	0.005487084760524963
591	0.0017743267304876401	0.0016965315876675867	-0.0016943714170624608	0.9832089770752902	-1	0	0	1.0	1	0	0	1.0	0	1	0	0	0	0	0.5	2	1	2	0.0	0	0	0	0	0	0	0	0	0	0	0	0	-0.0001694371417062461	-0.0001694371417062461
2025	0.033795687514373826	0.006831243343135459	0.006324369093777113	0.9567835067930167	-1	0	0	0.2	2	0.9230769230769231	12	0.5357142857142857	0.9230769230769231	14	12	0	0	0	0.14285714285714285	14	2	15	0.0	0	0.5761577810367706	0.9437257186155246	0.7424737438218814	0.8540122062424732	0.7428499751755531	0.9493803920913099	0.8999309262891436	0.924549537945922	0	0	0.0	0.006324369093777113	0.006324369093777113
2461	0.03466410123611669	0.006085284872549668	0.004736063918722899	0.9566536306662428	-1	0	0	0.2	2	0.9230769230769231	12	0.5357142857142857	0.9230769230769231	14	12	0	0	0	0.14285714285714285	14	2	15	0.0	0	0.5761577810367706	0.9437257186155246	0.7424737438218814	0.8538113925933074	0.7428499751755531	0.9413199537477431	0.8999309262891436	0.9207950002437127	0	0	0.0	0.004736063918722899	0.004736063918722899
2095	0.03481687103454579	0.00596092094870734	0.004989170848436259	0.9569299192414066	-1	0	0	0.2	2	0.9230769230769231	12	0.5357142857142857	0.9230769230769231	14	12	0	0	0	0.14285714285714285	14	2	15	0.0	0	0.5761577810367706	0.9437257186155246	0.7424737438218814	0.8538113925933074	0.7428499751755531	0.9493803920913099	0.8999309262891436	0.9245120980265652	0	0	0.0	0.004989170848436259	0.004989170848436259
4005	0.03501230970283098	0.00729196460249805	0.005732405265073749	0.9565388303749303	-1	0	0	0.2	2	0.9230769230769231	12	0.5357142857142857	0.9230769230769231	14	12	0	0	0	0.14285714285714285	14	2	15	0.0	0	0.5761577810367706	0.9437257186155246	0.7424737438218814	0.8538113925933074	0.7428499751755531	0.9412936715471617	0.8999309262891436	0.9207834346985441	0	0	0.0	0.005732405265073749	0.005732405265073749
2890	0.03317972573083969	0.006487347177434067	0.002415532121114971	0.9561895913469602	-1	0	0	0.2	2	0.9230769230769231	12	0.5357142857142857	0.9230769230769231	14	12	0	0	0	0.14285714285714285	14	2	15	0.0	0	0.6233022431612774	0.9433765334752222	0.905580357204337	0.8372133023107964	0.3276834854158736	0.9418053435706816	0.8999309262891436	0.9177047054754616	0	0	0.0	0.002415532121114971	0.002415532121114971
364	0.0017490654833402788	0.0017249725413732116	-0.001722864095350341	0.9833243951210807	-1	0	0	1.0	1	0	0	1.0	0	1	0	0	0	0	0.5	2	1	2	0.0	0	0	0	0	0	0	0	0	0	0	0	0	-0.0001722864095350341	-0.0001722864095350341
1003	0.02578990651340596	0.006317118806967477	0.003979855287898133	0.970129184286996	-1	0	0	0.1	1	1.0	13	1.0	1.0	14	13	0	0	0	0.06666666666666667	15	1	15	0.0	0	0.5927900821058458	0.9498722172098395	0.8240270505131091	0.8504878708691671	0.5880048840059494	0.9434266835065278	0.8999309262891436	0.924005377175428	0	0	0.0	0.003979855287898133	0.003979855287898133
1777	0.027810861209406585	0.007358758166058287	0.005011568547663774	0.9712613926887441	-1	0	0	0.1	1	1.0	13	1.0	1.0	14	13	0	0	0	0.06666666666666667	15	1	15	0.0	0	0.5761577810367706	0.9437257186155246	0.7424737438218814	0.8538113925933074	0.7428499751755531	0.9493803920913099	0.8999309262891436	0.9245120980265652	0	0	0.0	0.005011568547663774	0.005011568547663774
5040	0.03082712973621425	0.008920086965501627	0.0056427221268598084	0.6182877916935814	-1	0	0	0.2	2	0.9230769230769231	12	0.5357142857142857	0.9230769230769231	14	12	0	0	0	0.14285714285714285	14	2	15	0.0	0	0.5778173020963552	0.8791988497319729	0.5197849328998514	0.9109764578050935	0.7949682458185808	0.9647492552786837	0.8494839891327274	0.9268957336368456	0	0	0.0	0.0056427221268598084	0.0056427221268598084
1431	0.02680137068271894	0.006222491251915917	0.0045936300719279	0.9701675280511662	-1	0	0	0.1	1	1.0	13	1.0	1.0	14	13	0	0	0	0.06666666666666667	15	1	15	0.0	0	0.5761577810367706	0.9437257186155246	0.7424737438218814	0.8538113925933074	0.7428499751755531	0.9493803920913099	0.8999309262891436	0.9245120980265652	0	0	0.0	0.0045936300719279	0.0045936300719279
830	0.03140143040410843	0.0069628753827513205	-2.9890190220510886e-05	0.9636345334351419	-1	0	0	0.1	1	1.0	13	0.3125	0.9230769230769231	13	12	1	0	0	0.3333333333333333	12	4	15	0.0	0	0.6233022431612774	0.9535274440940835	0.905580357204337	0.8443850765994109	0.4585073701897652	0.9433084575762914	0.8999309262891436	0.924707682351078	0	0	0.0	-2.9890190220510886e-06	-2.9890190220510886e-06
1084	0.02587669749299622	0.005756004934155213	0.003745379119477623	0.9695987117799235	-1	0	0	0.1	1	1.0	13	1.0	1.0	14	13	0	0	0	0.06666666666666667	15	1	15	0.0	0	0.5927900821058458	0.9498722172098395	0.8240270505131091	0.8504878708691671	0.5880048840059494	0.9434266835065278	0.8999309262891436	0.924005377175428	0	0	0.0	0.003745379119477623	0.003745379119477623
4472	0.032968309876794236	0.006015274495699764	0.005548306706366822	0.9562379903170204	-1	0	0	0.2	2	0.9230769230769231	12	0.5357142857142857	0.9230769230769231	14	12	0	0	0	0.14285714285714285	14	2	15	0.0	0	0.5761577810367706	0.9437257186155246	0.7424737438218814	0.8540122062424732	0.7428499751755531	0.9493803920913099	0.8999309262891436	0.924549537945922	0	0	0.0	0.005548306706366822	0.005548306706366822
744	0.0017743453580753026	0.0017262347264468433	-0.0017240703252733704	0.9832557363566012	-1	0	0	1.0	1	0	0	1.0	0	1	0	0	0	0	0.5	2	1	2	0.0	0	0	0	0	0	0	0	0	0	0	0	0	-0.00017240703252733704	-0.00017240703252733704
3419	0.034214093077049396	0.006106152817513616	0.0058358201989800965	0.9578150115580154	-1	0	0	0.2	2	0.9230769230769231	12	0.5357142857142857	0.9230769230769231	14	12	0	0	0	0.14285714285714285	14	2	15	0.0	0	0.5761577810367706	0.9437257186155246	0.7424737438218814	0.8542214168616842	0.7428499751755531	0.9346562483414353	0.8999309262891436	0.9180447035750086	0	0	0.0	0.0058358201989800965	0.0058358201989800965
3092	0.03248751028469534	0.004997619379575592	0.001977846049976448	0.9564317132466232	-1	0	0	0.2	2	0.9230769230769231	12	0.5357142857142857	0.9230769230769231	14	12	0	0	0	0.14285714285714285	14	2	15	0.0	0	0.6233022431612774	0.9433765334752222	0.905580357204337	0.8370301759179777	0.6446228852970662	0.935713439221499	0.8999309262891436	0.914960515898572	0	0	0.0	0.001977846049976448	0.001977846049976448
3951	0.03449205566601743	0.006154053173771822	0.005243585935324015	0.9564366198113695	-1	0	0	0.2	2	0.9230769230769231	12	0.5357142857142857	0.9230769230769231	14	12	0	0	0	0.14285714285714285	14	2	15	0.0	0	0.5761577810367706	0.9437257186155246	0.7424737438218814	0.8538113925933074	0.7428499751755531	0.9415818630974788	0.8999309262891436	0.9209104355604139	0	0	0.0	0.005243585935324015	0.005243585935324015
2019	0.034957757711415086	0.0067815221119865935	0.005594362284625806	0.9559063849066938	-1	0	0	0.2	2	0.9230769230769231	12	0.5357142857142857	0.9230769230769231	14	12	0	0	0	0.14285714285714285	14	2	15	0.0	0	0.5761577810367706	0.9437257186155246	0.7424737438218814	0.8538113925933074	0.7428499751755531	0.9337900580631429	0.8999309262891436	0.9176076431096643	0	0	0.0	0.005594362284625806	0.005594362284625806
879	0.027843405715451196	0.005879337174534683	0.003514227236710655	0.9785245190642676	-1	0	0	0.1	1	1.0	13	0.3125	0.9230769230769231	13	12	1	2	0	0.3333333333333333	12	4	15	0.4	0	0.6233022431612774	0.9554781703429974	0.7424737438218814	0.917549764918923	0.2777707714996415	0.9381129521335734	0.9340633000489666	0.9388562398074586	0.5384615384615384	0.07692307692307693	0.0	0.003514227236710655	0.003514227236710655
1213	0.03418611663679061	0.007157134559281953	0.006112726472494886	0.9562849796059582	-1	0	0	0.2	2	0.9230769230769231	12	0.5357142857142857	0.9230769230769231	14	12	0	0	0	0.14285714285714285	14	2	15	0.0	0	0.5761577810367706	0.9437257186155246	0.7424737438218814	0.8538113925933074	0.7428499751755531	0.9413199537477431	0.8999309262891436	0.9207950002437127	0	0	0.0	0.006112726472494886	0.006112726472494886
787	0.0017768058460736408	0.0017265510460210938	-0.0017243177002484154	0.9833143526137442	-1	0	0	1.0	1	0	0	1.0	0	1	0	0	0	0	0.5	2	1	2	0.0	0	0	0	0	0	0	0	0	0	0	0	0	-0.00017243177002484154	-0.00017243177002484154
1109	0.026427851287797337	0.006187016875650461	0.002772897203545492	0.9712214014404398	-1	0	0	0.1	1	1.0	13	1.0	1.0	14	13	0	0	0	0.06666666666666667	15	1	15	0.0	0	0.6233022431612774	0.9494546740758524	0.905580357204337	0.8390584272754869	0.3554652821679937	0.9422910588896544	0.9098882240089627	0.9212209479447795	0	0	0.0	0.002772897203545492	0.002772897203545492
2906	0.03424634030314428	0.006194133058558282	0.005961842506273322	0.9573585617951794	-1	0	0	0.2	2	0.9230769230769231	12	0.5357142857142857	0.9230769230769231	14	12	0	0	0	0.14285714285714285	14	2	15	0.0	0	0.5761577810367706	0.9437257186155246	0.7424737438218814	0.8540122062424732	0.7428499751755531	0.9413199537477431	0.8999309262891436	0.9208341258757499	0	0	0.0	0.005961842506273322	0.005961842506273322
2658	0.03445990990581327	0.0061072701273534825	0.00502630154026164	0.9567041297726797	-1	0	0	0.2	2	0.9230769230769231	12	0.5357142857142857	0.9230769230769231	14	12	0	0	0	0.14285714285714285	14	2	15	0.0	0	0.5761577810367706	0.9437257186155246	0.7424737438218814	0.8538113925933074	0.7428499751755531	0.9411522965996446	0.8999309262891436	0.9207212790624404	0	0	0.0	0.00502630154026164	0.00502630154026164
813	0.026795285003713833	0.0032562054684497537	-0.0032342950912198345	0.961785993475615	-1	0	0	0.3	3	0.7692307692307693	10	0.375	0.6923076923076923	12	9	2	2	0	0.4	10	4	15	0.4	0.4	0.6233022431612774	0.9499601833356753	0.905580357204337	0.8575118082872977	0.25802810605893234	0.8743902606706543	0.9340633000489666	0.9025813620590512	0.5416666666666666	0.08333333333333333	0.0	-0.0003234295091219835	-0.0003234295091219835
806	0.03504979097110137	0.0036321253075715775	-0.003425696948489378	0.9651300495325883	-1	0	0	0.1	1	1.0	13	1.0	1.0	13	13	1	0	0	0.06666666666666667	15	1	15	0.0	0	0.6233022431612774	0.9377923201920612	0.905580357204337	0.843441894529661	0.2777707714996415	0.9560259095399338	0.8999309262891436	0.9235861005244046	0	0	0.0	-0.0003425696948489378	-0.0003425696948489378
764	0.02352703393270802	0.006299070433902521	0.0026995197189335764	0.9795119347222387	-1	0	0	0.1	1	1.0	13	1.0	1.0	14	13	0	0	0	0.06666666666666667	15	1	15	0.0	0	0.5927900821058458	0.9498722172098395	0.8240270505131091	0.8504878708691671	0.6006786726826591	0.9427509125086685	0.8999309262891436	0.9237101454575279	0	0	0.0	0.0026995197189335764	0.0026995197189335764
3543	0.021937085996824774	0.0035958786147990206	0.002376274225968236	0.9792974439626082	-1	0	0	0.2	2	0.9230769230769231	12	0.5357142857142857	0.9230769230769231	14	12	0	0	0	0.14285714285714285	14	2	15	0.0	0	0.5927900821058458	0.9424362466951373	0.8240270505131091	0.848527584789622	0.7428499751755531	0.9433089771606366	0.8999309262891436	0.9200836470868221	0	0	0.0	0.002376274225968236	0.002376274225968236
1786	0.03389170477824424	0.0061813043517754355	0.004851773153241184	0.9563827606271135	-1	0	0	0.2	2	0.9230769230769231	12	0.5357142857142857	0.9230769230769231	14	12	0	0	0	0.14285714285714285	14	2	15	0.0	0	0.5761577810367706	0.9437257186155246	0.7424737438218814	0.8538113925933074	0.7428499751755531	0.9493803920913099	0.8999309262891436	0.9245120980265652	0	0	0.0	0.004851773153241184	0.004851773153241184
2137	0.03413010955615047	0.0057654293008547065	0.005136766669493247	0.9566402660180555	-1	0	0	0.2	2	0.9230769230769231	12	0.5357142857142857	0.9230769230769231	14	12	0	0	0	0.14285714285714285	14	2	15	0.0	0	0.5761577810367706	0.9437257186155246	0.7424737438218814	0.8538113925933074	0.7428499751755531	0.9413199537477431	0.8999309262891436	0.9207950002437127	0	0	0.0	0.005136766669493247	0.005136766669493247
1304	0.026648068147156145	0.0053304832662914615	0.003677302497461127	0.9698958943351489	-1	0	0	0.1	1	1.0	13	1.0	1.0	14	13	0	0	0	0.06666666666666667	15	1	15	0.0	0	0.6233022431612774	0.9489933633082873	0.8762342770421186	0.8340051016564336	0.4752542173697284	0.9440656899731664	0.8999309262891436	0.920895885814209	0	0	0.0	0.003677302497461127	0.003677302497461127
298	0.0017434406055484375	0.0016964408481621892	-0.0016942863174494395	0.9832160507188134	-1	0	0	1.0	1	0	0	1.0	0	1	0	0	0	0	0.5	2	1	2	0.0	0	0	0	0	0	0	0	0	0	0	0	0	-0.00016942863174494396	-0.00016942863174494396
4181	0.03319490596212297	0.005931506102952759	0.005612213993962834	0.9579995028193298	-1	0	0	0.2	2	0.9230769230769231	12	0.5357142857142857	0.9230769230769231	14	12	0	0	0	0.14285714285714285	14	2	15	0.0	0	0.5761577810367706	0.9437257186155246	0.7424737438218814	0.8531685620898334	0.7428499751755531	0.9407087957014412	0.8999309262891436	0.9204014581622297	0	0	0.0	0.005612213993962834	0.005612213993962834
762	0.026451780610973367	0.006376473703920982	0.00404351257908413	0.9683043082629498	-1	0	0	0.1	1	1.0	13	1.0	1.0	14	13	0	0	0	0.06666666666666667	15	1	15	0.0	0	0.5927900821058458	0.9498722172098395	0.8240270505131091	0.8504878708691671	0.5880048840059494	0.9434266835065278	0.8999309262891436	0.924005377175428	0	0	0.0	0.00404351257908413	0.00404351257908413
2917	0.0331816842416747	0.0051741789819591075	0.004520548069515415	0.9566412756792274	-1	0	0	0.2	2	0.9230769230769231	12	0.5357142857142857	0.9230769230769231	14	12	0	0	0	0.14285714285714285	14	2	15	0.0	0	0.5761577810367706	0.9437257186155246	0.7424737438218814	0.8540122062424732	0.7428499751755531	0.9493803920913099	0.8999309262891436	0.924549537945922	0	0	0.0	0.004520548069515415	0.004520548069515415
517	0.0017784662137975778	0.0017254834370583859	-0.0017233522728745904	0.9832967619613316	-1	0	0	1.0	1	0	0	1.0	0	1	0	0	0	0	0.5	2	1	2	0.0	0	0	0	0	0	0	0	0	0	0	0	0	-0.00017233522728745903	-0.00017233522728745903
1641	0.03330606793794735	0.006818658050063775	-0.00012726309921542712	0.9703460536344974	-1	0	0	0.2	2	0.9230769230769231	12	0.5357142857142857	0.9230769230769231	14	12	0	0	0	0.14285714285714285	14	2	15	0.0	0	0.5387782742466373	0.9507811495139663	0.5197849328998514	0.91885290264135	0.46565090919993785	0.9414660695797911	0.7846054919514802	0.9383066393935879	0	0	0.0	-1.2726309921542712e-05	-1.2726309921542712e-05
2236	0.033983336697291276	0.005874418383700299	0.004560305136289213	0.9568945155058977	-1	0	0	0.2	2	0.9230769230769231	12	0.5357142857142857	0.9230769230769231	14	12	0	0	0	0.14285714285714285	14	2	15	0.0	0	0.5761577810367706	0.9437257186155246	0.7424737438218814	0.8538113925933074	0.7428499751755531	0.9413199537477431	0.8999309262891436	0.9207950002437127	0	0	0.0	0.004560305136289213	0.004560305136289213
4804	0.030480618314487413	0.008842900990265657	0.0065386061786772256	0.6111613851519389	-1	0	0	0.2	2	0.9230769230769231	12	0.5357142857142857	0.9230769230769231	14	12	0	0	0	0.14285714285714285	14	2	15	0.0	0	0.5778173020963552	0.8791988497319729	0.5197849328998514	0.9109764578050935	0.7949682458185808	0.9594850506828753	0.8494839891327274	0.9235604295374609	0	0	0.0	0.0065386061786772256	0.0065386061786772256
4046	0.03372698960493761	0.005662390236440988	0.004969953250327517	0.95629966381893	-1	0	0	0.2	2	0.9230769230769231	12	0.5357142857142857	0.9230769230769231	14	12	0	0	0	0.14285714285714285	14	2	15	0.0	0	0.5761577810367706	0.9437257186155246	0.7424737438218814	0.8540122062424732	0.7428499751755531	0.9490533891395424	0.8999309262891436	0.9243916473993898	0	0	0.0	0.004969953250327517	0.004969953250327517
4369	0.033729948370316815	0.005325134033271444	0.004838794625958811	0.9567753959857936	-1	0	0	0.2	2	0.9230769230769231	12	0.5357142857142857	0.9230769230769231	14	12	0	0	0	0.14285714285714285	14	2	15	0.0	0	0.5761577810367706	0.9437257186155246	0.7424737438218814	0.8540122062424732	0.7428499751755531	0.9493803920913099	0.8999309262891436	0.924549537945922	0	0	0.0	0.004838794625958811	0.004838794625958811
3270	0.0331531669372486	0.005834776843668192	0.005460195451295392	0.9560616481701643	-1	0	0	0.2	2	0.9230769230769231	12	0.5357142857142857	0.9230769230769231	14	12	0	0	0	0.14285714285714285	14	2	15	0.0	0	0.5761577810367706	0.9437257186155246	0.7424737438218814	0.8540122062424732	0.7428499751755531	0.9411522965996446	0.8999309262891436	0.9207604379773524	0	0	0.0	0.005460195451295392	0.005460195451295392
2534	0.02882646439624872	0.002799426360442985	0.0027462722780511365	0.9793062730143635	-1	0	0	0.2	2	0.9230769230769231	12	0.5357142857142857	0.9230769230769231	14	12	0	0	0	0.14285714285714285	14	2	15	0.0	0	0.5761577810367706	0.9437257186155246	0.7424737438218814	0.8672491834465448	0.7428499751755531	0.9413199537477431	0.8999309262891436	0.9234762982280968	0	0	0.0	0.0027462722780511365	0.0027462722780511365
3756	0.03329282665155446	0.006952051524173515	0.0063298232297706045	0.957381308475809	-1	0	0	0.2	2	0.9230769230769231	12	0.5357142857142857	0.9230769230769231	14	12	0	0	0	0.14285714285714285	14	2	15	0.0	0	0.5761577810367706	0.9437257186155246	0.7424737438218814	0.8540122062424732	0.7428499751755531	0.9493803920913099	0.8999309262891436	0.924549537945922	0	0	0.0	0.0063298232297706045	0.0063298232297706045
2282	0.033784272922788065	0.005653141885910251	0.004549626597691889	0.9575030806947801	-1	0	0	0.2	2	0.9230769230769231	12	0.5357142857142857	0.9230769230769231	14	12	0	0	0	0.14285714285714285	14	2	15	0.0	0	0.5761577810367706	0.9437257186155246	0.7424737438218814	0.8538113925933074	0.7428499751755531	0.9493803920913099	0.8999309262891436	0.9245120980265652	0	0	0.0	0.004549626597691889	0.004549626597691889
4223	0.03125266701998746	0.00960145497771221	0.005818744983101442	0.6133316406833851	-1	0	0	0.2	2	0.9230769230769231	12	0.5357142857142857	0.9230769230769231	14	12	0	0	0	0.14285714285714285	14	2	15	0.0	0	0.5778173020963552	0.8791988497319729	0.5197849328998514	0.9109764578050935	0.7949682458185808	0.9594850506828753	0.8494839891327274	0.9235604295374609	0	0	0.0	0.005818744983101442	0.005818744983101442
4928	0.02993908966820171	0.003903044899750297	0.003062321932188897	0.7906574318037859	-1	0	0	0.2	2	0.9230769230769231	12	0.5357142857142857	0.9230769230769231	14	12	0	0	0	0.14285714285714285	14	2	15	0.0	0	0.5778173020963552	0.8791988497319729	0.5197849328998514	0.9109764578050935	0.7949682458185808	0.9606300539190149	0.8494839891327274	0.9242601666910641	0	0	0.0	0.003062321932188897	0.003062321932188897
2992	0.032672150754963734	0.005557719687203967	0.005408017297785845	0.9566985578647847	-1	0	0	0.2	2	0.9230769230769231	12	0.5357142857142857	0.9230769230769231	14	12	0	0	0	0.14285714285714285	14	2	15	0.0	0	0.5761577810367706	0.9437257186155246	0.7424737438218814	0.8540122062424732	0.7428499751755531	0.9413199537477431	0.8999309262891436	0.9208341258757499	0	0	0.0	0.005408017297785845	0.005408017297785845
4989	0.03775333726980824	0.008623260404262992	-0.008170169692802848	0.6467378935475803	-1	0	0	0.2	2	0.9230769230769231	12	0.5357142857142857	0.9230769230769231	14	12	0	0	0	0.14285714285714285	14	2	15	0.0	0	0.5639374421099987	0.8891458784457513	0.5208987675665716	0.9136105088555476	0.8316879369948544	0.9550609233821947	0.8494839891327274	0.924072900674186	0	0	0.0	-0.0008170169692802848	-0.0008170169692802848
980	0.0261561368927332	0.00716727393428354	0.0015848334961857367	0.9736596561398343	-1	0	0	0.2	2	0.8461538461538461	11	0.5357142857142857	0.8461538461538461	13	11	1	0	0	0.14285714285714285	14	2	15	0.0	0	0.6233022431612774	0.9396356639607251	0.905580357204337	0.8554634856510565	0.7428499751755531	0.954366561764957	0.8999309262891436	0.925614996667119	0	0	0.0	0.0015848334961857367	0.0015848334961857367
3514	0.033517126130306975	0.005609219376251031	0.005237532022503772	0.9565389596020385	-1	0	0	0.2	2	0.9230769230769231	12	0.5357142857142857	0.9230769230769231	14	12	0	0	0	0.14285714285714285	14	2	15	0.0	0	0.5761577810367706	0.9437257186155246	0.7424737438218814	0.8540122062424732	0.7428499751755531	0.9413199537477431	0.8999309262891436	0.9208341258757499	0	0	0.0	0.005237532022503772	0.005237532022503772
4450	0.029867940005899506	0.00877724680234247	0.005617965172683258	0.6169706458226676	-1	0	0	0.2	2	0.9230769230769231	12	0.5357142857142857	0.9230769230769231	14	12	0	0	0	0.14285714285714285	14	2	15	0.0	0	0.5778173020963552	0.8791988497319729	0.5197849328998514	0.9109764578050935	0.7949682458185808	0.9647492552786837	0.8494839891327274	0.9268957336368456	0	0	0.0	0.005617965172683258	0.005617965172683258
2327	0.034507651802815835	0.006106732423072997	0.005227412467024969	0.9567681812792695	-1	0	0	0.2	2	0.9230769230769231	12	0.5357142857142857	0.9230769230769231	14	12	0	0	0	0.14285714285714285	14	2	15	0.0	0	0.5761577810367706	0.9437257186155246	0.7424737438218814	0.8540122062424732	0.7428499751755531	0.9493803920913099	0.8999309262891436	0.924549537945922	0	0	0.0	0.005227412467024969	0.005227412467024969
3032	0.034087742609163536	0.006140142042983588	0.005699098099715711	0.9565519096831949	-1	0	0	0.2	2	0.9230769230769231	12	0.5357142857142857	0.9230769230769231	14	12	0	0	0	0.14285714285714285	14	2	15	0.0	0	0.5761577810367706	0.9437257186155246	0.7424737438218814	0.8540122062424732	0.7428499751755531	0.9411522965996446	0.8999309262891436	0.9207604379773524	0	0	0.0	0.005699098099715711	0.005699098099715711
3164	0.04596243242560874	0.008369901191918194	-0.00827575146117025	0.8996708384761186	-1	0	0	0.2	2	0.9230769230769231	12	0.5357142857142857	0.9230769230769231	14	12	0	0	0	0.14285714285714285	14	2	15	0.0	0	0.5622779210504143	0.9419891776755026	0.7424737438218814	0.8225518274144302	0.5103103733375972	0.9353644484520207	0.904387544309677	0.911419342947783	0	0	0.0	-0.0008275751461170249	-0.0008275751461170249
1080	0.024959677784229566	0.005624172756826989	0.002540333972714469	0.9711144482546058	-1	0	0	0.1	1	1.0	13	1.0	1.0	14	13	0	0	0	0.06666666666666667	15	1	15	0.0	0	0.6233022431612774	0.9494546740758524	0.905580357204337	0.8390584272754869	0.3681390708447033	0.9417772720172299	0.9048691843268412	0.9209930323689569	0	0	0.0	0.002540333972714469	0.002540333972714469
1475	0.02759495240107847	0.007174961604190671	0.004736882203353843	0.9704146471962883	-1	0	0	0.1	1	1.0	13	1.0	1.0	14	13	0	0	0	0.06666666666666667	15	1	15	0.0	0	0.5761577810367706	0.9437257186155246	0.7424737438218814	0.8538113925933074	0.7428499751755531	0.9490533891395424	0.8999309262891436	0.9243541355421993	0	0	0.0	0.004736882203353843	0.004736882203353843
576	0.0019750583329102276	0.0016280898754017182	-0.0016278336819000726	0.9837291275722824	-1	0	0	1.0	1	0	0	1.0	0	1	0	0	0	0	0.5	2	1	2	0.0	0	0	0	0	0	0	0	0	0	0	0	0	-0.00016278336819000727	-0.00016278336819000727
4492	0.03046452379740682	0.009249779780284937	0.0066976328111700905	0.6094578752485813	-1	0	0	0.2	2	0.9230769230769231	12	0.5357142857142857	0.9230769230769231	14	12	0	0	0	0.14285714285714285	14	2	15	0.0	0	0.5778173020963552	0.8791988497319729	0.5197849328998514	0.9109764578050935	0.7949682458185808	0.9647492552786837	0.8494839891327274	0.9268957336368456	0	0	0.0	0.0066976328111700905	0.0066976328111700905
1285	0.027233667873740524	0.006289827234256452	0.004926123277972355	0.9702949200247946	-1	0	0	0.1	1	1.0	13	1.0	1.0	14	13	0	0	0	0.06666666666666667	15	1	15	0.0	0	0.5761577810367706	0.9437257186155246	0.7424737438218814	0.8538113925933074	0.7428499751755531	0.9413199537477431	0.8999309262891436	0.9207950002437127	0	0	0.0	0.004926123277972355	0.004926123277972355
1261	0.026454052016225412	0.005989522057414346	0.0035927274360746226	0.9677745499292254	-1	0	0	0.1	1	1.0	13	1.0	1.0	14	13	0	0	0	0.06666666666666667	15	1	15	0.0	0	0.5927900821058458	0.9498722172098395	0.8240270505131091	0.8504878708691671	0.49384850160803706	0.9468615895488308	0.8931202652755689	0.9255421075698563	0	0	0.0	0.0035927274360746226	0.0035927274360746226
1379	0.03404178494213384	0.005988075431413885	0.005037312898861738	0.9569123360084729	-1	0	0	0.2	2	0.9230769230769231	12	0.5357142857142857	0.9230769230769231	14	12	0	0	0	0.14285714285714285	14	2	15	0.0	0	0.5387782742466373	0.9496574017035927	0.7424737438218814	0.8435628968348673	0.7428499751755531	0.9512244571284845	0.8999309262891436	0.9262809984203507	0	0	0.0	0.005037312898861738	0.005037312898861738
2355	0.03438673428748667	0.005422439401278271	0.005114258226278836	0.956241617231808	-1	0	0	0.2	2	0.9230769230769231	12	0.5357142857142857	0.9230769230769231	14	12	0	0	0	0.14285714285714285	14	2	15	0.0	0	0.5761577810367706	0.9437257186155246	0.7424737438218814	0.8540122062424732	0.7099262317164328	0.9430648250688005	0.8931202652755689	0.9216091522094806	0	0	0.0	0.005114258226278836	0.005114258226278836
3117	0.033735814884461486	0.006400040489958804	0.006027316041397362	0.9568349258191333	-1	0	0	0.2	2	0.9230769230769231	12	0.5357142857142857	0.9230769230769231	14	12	0	0	0	0.14285714285714285	14	2	15	0.0	0	0.5761577810367706	0.9437257186155246	0.7424737438218814	0.8540122062424732	0.7428499751755531	0.9413199537477431	0.8999309262891436	0.9208341258757499	0	0	0.0	0.006027316041397362	0.006027316041397362
943	0.02573358963431696	0.006233985911904767	0.0036513122191274188	0.969772305651305	-1	0	0	0.1	1	1.0	13	1.0	1.0	14	13	0	0	0	0.06666666666666667	15	1	15	0.0	0	0.5927900821058458	0.9498722172098395	0.8240270505131091	0.8504878708691671	0.5880048840059494	0.9434266835065278	0.8999309262891436	0.924005377175428	0	0	0.0	0.0036513122191274188	0.0036513122191274188
4672	0.03005648751072732	0.009364784517696243	0.006748438560414566	0.6054823901680811	-1	0	0	0.2	2	0.9230769230769231	12	0.5357142857142857	0.9230769230769231	14	12	0	0	0	0.14285714285714285	14	2	15	0.0	0	0.5778173020963552	0.8791988497319729	0.5197849328998514	0.9109764578050935	0.7949682458185808	0.9644915920991446	0.8494839891327274	0.9267250216213309	0	0	0.0	0.006748438560414566	0.006748438560414566
4599	0.030631895730043757	0.009599326210950429	0.006630782216244544	0.6114434823147034	-1	0	0	0.2	2	0.9230769230769231	12	0.5357142857142857	0.9230769230769231	14	12	0	0	0	0.14285714285714285	14	2	15	0.0	0	0.5778173020963552	0.8791988497319729	0.5197849328998514	0.9109764578050935	0.7949682458185808	0.9647492552786837	0.8494839891327274	0.9268957336368456	0	0	0.0	0.006630782216244544	0.006630782216244544
1293	0.03390806901455688	0.004540565694556002	-0.004169783082428413	0.5271357748501146	-1	0	0	0.1	1	1.0	13	1.0	1.0	14	13	0	0	0	0.06666666666666667	15	1	15	0.0	0	0.5761577810367706	0.9509697028812052	0.7424737438218814	0.8568211255299686	0.7428499751755531	0.953005330210807	0.8999309262891436	0.9300801720464356	0	0	0.0	-0.0004169783082428413	-0.0004169783082428413
953	0.02650382360973036	0.005871432549729715	0.004339595444742877	0.9711325420255911	-1	0	0	0.1	1	1.0	13	1.0	1.0	14	13	0	0	0	0.06666666666666667	15	1	15	0.0	0	0.5761577810367706	0.9437257186155246	0.7424737438218814	0.8538113925933074	0.7428499751755531	0.9413199537477431	0.8999309262891436	0.9207950002437127	0	0	0.0	0.004339595444742877	0.004339595444742877
1656	0.027792378759435125	0.006759960881260748	0.005015905454671949	0.97034511955955	-1	0	0	0.1	1	1.0	13	1.0	1.0	14	13	0	0	0	0.06666666666666667	15	1	15	0.0	0	0.5761577810367706	0.9437257186155246	0.7424737438218814	0.8538113925933074	0.7428499751755531	0.9493803920913099	0.8999309262891436	0.9245120980265652	0	0	0.0	0.005015905454671949	0.005015905454671949
3510	0.03212583569238078	0.005682515552986517	0.005480215677675778	0.9566381513857173	-1	0	0	0.2	2	0.9230769230769231	12	0.5357142857142857	0.9230769230769231	14	12	0	0	0	0.14285714285714285	14	2	15	0.0	0	0.5761577810367706	0.9437257186155246	0.7424737438218814	0.8540122062424732	0.7428499751755531	0.9490533891395424	0.8999309262891436	0.9243916473993898	0	0	0.0	0.005480215677675778	0.005480215677675778
4573	0.029198871689558262	0.0027522833186996334	0.0019331246167661102	0.6613014026710753	-1	0	0	0.2	2	0.9230769230769231	12	0.5357142857142857	0.9230769230769231	14	12	0	0	0	0.14285714285714285	14	2	15	0.0	0	0.5778173020963552	0.8791988497319729	0.5197849328998514	0.9109764578050935	0.7949682458185808	0.9647492552786837	0.8494839891327274	0.9268957336368456	0	0	0.0	0.0019331246167661102	0.0019331246167661102
468	0.021238509079035014	0.002735634671403964	-0.0026376232011751954	0.9763055960708997	-1	0	0	0.16666666666666666	1	1.0	7	1.0	1.0	8	7	0	0	0	0.1111111111111111	9	1	9	0.0	0	0.49240615556716294	0.9410556674942139	0.7424737438218814	0.8060837687829285	0.6488276202736586	0.9245654468335852	0.9168978967330703	0.9032389739603701	0	0	0.0	-0.00026376232011751953	-0.00026376232011751953
667	0.004312015746091094	0.0031649814224560145	-0.00313093195630786	0.9799455570707571	-1	0	0	0.25	1	1.0	3	1.0	1.0	3	3	1	2	0	0.2	5	1	5	0.3333333333333333	0	0.5892473813036622	0.8685846804840711	0.5049044808804184	0.9179448005141939	1.0	0.9678486485172234	0.7230283351351948	0.9288587647522694	0.6666666666666666	0	0.0	-0.000313093195630786	-0.000313093195630786
4849	0.03167818006975468	0.009427572326193429	0.006910062413262414	0.6039665163444177	-1	0	0	0.2	2	0.9230769230769231	12	0.5357142857142857	0.9230769230769231	14	12	0	0	0	0.14285714285714285	14	2	15	0.0	0	0.5778173020963552	0.8791988497319729	0.5197849328998514	0.9109764578050935	0.7949682458185808	0.9608196435865103	0.8494839891327274	0.9243773288380697	0	0	0.0	0.006910062413262414	0.006910062413262414
4208	0.033394082114138225	0.006213555614577881	0.005762907425602232	0.9571322574119236	-1	0	0	0.2	2	0.9230769230769231	12	0.5357142857142857	0.9230769230769231	14	12	0	0	0	0.14285714285714285	14	2	15	0.0	0	0.5761577810367706	0.9437257186155246	0.7424737438218814	0.8540122062424732	0.7428499751755531	0.9493803920913099	0.8999309262891436	0.924549537945922	0	0	0.0	0.005762907425602232	0.005762907425602232
[truncated: 4,012 more rows]
