# Supplementary material for: Environmental influences on evolvable robots
Source: PLoS One. 2020 May 29;15(5):e0233848. doi: 10.1371/journal.pone.0233848 (PMC7259730; doi:10.1371/journal.pone.0233848)
Supplement: S1 Dataset — (ZIP) [file pone.0233848.s003.zip › data_plosone/all_measures_seasonal_tilted_9.tsv]

robot_id	velocity	displacement_velocity	displacement_velocity_hill	head_balance	contacts	branching	branching_modules_count	limbs	extremities	length_of_limbs	extensiveness	coverage	joints	hinge_count	active_hinges_count	brick_count	touch_sensor_count	brick_sensor_count	proportion	width	height	absolute_size	sensors	symmetry	avg_period	dev_period	avg_phase_offset	dev_phase_offset	avg_amplitude	dev_amplitude	avg_intra_dev_params	avg_inter_dev_params	sensors_reach	recurrence	synaptic_reception	fitness	cons_fitness
3233	0.04580460792482063	0.004337400108366344	-0.004330875475687867	0.9205678905355095	-1	0	0	0.125	1	1.0	10	1.0	1.0	11	10	0	1	0	0.08333333333333333	12	1	12	0.3333333333333333	0	0.9144136208422445	0.7778688144880685	0.6912699423696094	0.9525757540377455	0.740137791523624	0.923628653969259	0.7176963553838794	0.9045362771545975	1.0	0.09090909090909091	0.0	-0.0004330875475687867	5
766	0.03560978774645796	0.01360283827560732	-0.011846627514723896	0.9092072958360344	-1	0	0	0.125	1	1.0	9	1.0	1.0	10	9	0	1	0	0.09090909090909091	11	1	11	0.3333333333333333	0	0.6859443262978591	0.9173734904570154	0.7745838333580523	0.9481081583057768	0.7479908987820484	0.9245115050683113	0.8363612156024194	0.9312419594078514	1.0	0.1	0.0	-0.0011846627514723895	8
2016	0.03413456060944214	0.012333270620535212	0.004114062809173314	0.9152320173595054	-1	0	0	0.2	2	0.8461538461538461	11	0.25	0.8461538461538461	13	11	1	1	0	0.6	10	6	15	0.25	0	0.8339715139523175	0.9352623064143318	0.7175381165629499	0.9224714608607483	0.6506298737002022	0.9458155595008345	0.7176963553838794	0.9351632884025404	1.0	0.07692307692307693	0.0	0.004114062809173314	12
3343	0.03441359091005569	0.011698079801844641	0.0037635102612990734	0.9154029696539749	-1	0	0	0.2	2	0.8461538461538461	11	0.25	0.8461538461538461	13	11	1	1	0	0.6	10	6	15	0.25	0	0.8339715139523175	0.9352623064143318	0.7175381165629499	0.9224714608607483	0.7586502282116878	0.9518060069061065	0.8982030092800266	0.9376145499598878	1.0	0.07692307692307693	0.0	0.0037635102612990734	34
184	0.00592019615850003	0.00398872251984982	-0.003973070578468627	0.9735534560769433	-1	0.5	1	0.6666666666666666	4	0.5714285714285714	4	0.5	0.42857142857142855	4	3	4	0	0	0.5	6	3	9	0.0	0.6666666666666666	0.722366536506167	0.9600701369429309	0.7559676381526338	0.9118545752621156	0.8340260866993946	0.8833772351488505	0.8825538000593399	0.925098576157595	0	0	0.0	-0.00039730705784686267	11
3339	0.034046640173653366	0.012120020855735701	0.004294819894562418	0.9146260318041871	-1	0	0	0.2	2	0.8461538461538461	11	0.25	0.8461538461538461	13	11	1	1	0	0.6	10	6	15	0.25	0	0.8339715139523175	0.9352623064143318	0.7175381165629499	0.9224714608607483	0.740137791523624	0.94836371409895	0.7176963553838794	0.9361836594269257	1.0	0.07692307692307693	0.0	0.004294819894562418	54
3489	0.03883153971678348	0.009698228112014035	-0.009372598189260959	0.9230820047761562	-1	0	0	0.1	1	1.0	13	1.0	1.0	14	13	0	1	0	0.06666666666666667	15	1	15	0.3333333333333333	0	0.819577724668241	0.9265362132078342	0.7175381165629499	0.9268068872124157	0.7384859747470909	0.9554048208379612	0.9007432405871226	0.9377663286028508	1.0	0.07142857142857142	0.0	-0.0009372598189260958	3
545	0.003441400074151246	0.0017027266489456994	-0.0015052202039828725	0.981515914440404	-1	0	0	0.6666666666666666	2	0.5	1	0.6666666666666666	0.5	3	1	0	0	0	0.6666666666666666	3	2	4	0.0	0	0.41240607226584525	0.7402016397634474	0.3769649695935574	0.8021094028394817	0.43379331155787765	0.918458162523327	0.8034654447318863	0.8351684244990578	0	0	0.0	-0.00015052202039828725	66
4860	0.03606750802629649	0.013881463670253575	0.005390016209083522	0.9157572801177075	-1	0	0	0.2	2	0.8461538461538461	11	0.3	0.7692307692307693	12	10	2	1	0	0.5	10	5	15	0.16666666666666666	0	0.8654361732519646	0.9250262692385514	0.7175381165629499	0.9293354728247063	0.7493940098676559	0.95018661008519	0.7176963553838794	0.9357877687304331	1.0	0.08333333333333333	0.0	0.005390016209083522	34
231	0.009353468491342273	0.004098280396263747	-0.0038678439957940576	0.9589102678300879	-1	0	0	0.4	4	0.6923076923076923	9	0.45454545454545453	0.5384615384615384	9	7	5	1	0	0.2727272727272727	11	3	15	0.08333333333333333	0.15384615384615385	0.6337737951149937	0.8350620293577578	0.6615657513772593	0.9361351506670398	0.7229046500415871	0.9222111402107104	0.7734130713952907	0.9055011671131031	1.0	0.3333333333333333	0.0	-0.00038678439957940574	16
1511	0.027975614340744737	0.002073167827555986	0.0019734378951195833	0.9152005324402221	-1	0	0	0.3	3	0.6923076923076923	9	0.3409090909090909	0.6923076923076923	12	9	2	1	0	0.36363636363636365	11	4	15	0.2	0	0.8654361732519646	0.9243178006535677	0.7175381165629499	0.9327422538384412	0.5888263903867191	0.9540152619264343	0.8296761903369523	0.9382830621201577	1.0	0.08333333333333333	0.0	0.0019734378951195833	61
523	0.005686420730724713	0.0037087513629119936	-0.0036955965296234703	0.9581482218852454	-1	0	0	0.2	1	1.0	5	0.5833333333333334	0.8	5	4	1	0	0	0.3333333333333333	2	6	7	0.0	0	0.5966736593314541	0.8841412110494045	0.5058393850955408	0.9463982028738259	0.32942966659297107	0.8058174922517234	0.8298131867252437	0.8917550493440344	0	0	0.0	-0.00036955965296234705	15
4227	0.029710211370765967	0.006809489433375621	-0.006806899738358541	0.6967963661148182	-1	0	0	0.2	2	0.8461538461538461	11	0.2727272727272727	0.8461538461538461	13	11	1	1	0	0.45454545454545453	11	5	15	0.25	0	0.8339715139523175	0.9277346929120383	0.7175381165629499	0.9225274061909878	0.4719360471934209	0.9405417719880889	0.9032269127752188	0.9306634481568685	1.0	0.07692307692307693	0.0	-0.0006806899738358541	0
2368	0.035480355865394546	0.01700577363285553	-0.011456034737410354	0.9194282559361008	-1	0	0	0.14285714285714285	1	1.0	8	1.0	1.0	9	8	0	1	0	0.1	10	1	10	0.3333333333333333	0	0.9144136208422445	0.7948057500135874	0.6912699423696094	0.9539687420505277	0.7586502282116878	0.8792250134329364	0.7176963553838794	0.8931683488826153	1.0	0.1111111111111111	0.0	-0.0011456034737410354	1
2689	0.035078380615415475	0.012815364770635267	0.005589689586746182	0.9147903843902291	-1	0	0	0.2	2	0.8461538461538461	11	0.3	0.7692307692307693	12	10	2	1	0	0.5	10	5	15	0.16666666666666666	0	0.8654361732519646	0.9250262692385514	0.7175381165629499	0.9293354728247063	0.7493940098676559	0.9511247227512527	0.7176963553838794	0.9361871791008062	1.0	0.08333333333333333	0.0	0.005589689586746182	57
4170	0.0339460841948449	0.0121617075805622	0.00397722864606447	0.9155716215773196	-1	0	0	0.2	2	0.8461538461538461	11	0.25	0.8461538461538461	13	11	1	1	0	0.6	10	6	15	0.25	0	0.8339715139523175	0.9352623064143318	0.7175381165629499	0.9224714608607483	0.740137791523624	0.94836371409895	0.7176963553838794	0.9361836594269257	1.0	0.07692307692307693	0.0	0.00397722864606447	17
14	0.0022903977836445143	0.0022663156585350447	-0.0022656016598089183	0.9831930684631612	-1	0	0	1.0	1	0	0	1.0	0	1	0	0	0	0	0.5	2	1	2	0.0	0	0	0	0	0	0	0	0	0	0	0	0	-0.00022656016598089184	25
3157	0.03675454583081296	0.01397811556261163	0.0060110829838104975	0.9146325223552129	-1	0	0	0.2	2	0.8461538461538461	11	0.3	0.7692307692307693	12	10	2	1	0	0.5	10	5	15	0.16666666666666666	0	0.8654361732519646	0.9250262692385514	0.7175381165629499	0.9293354728247063	0.7586502282116878	0.952841131703813	0.8256691833058706	0.9369309152849262	1.0	0.08333333333333333	0.0	0.0060110829838104975	53
1097	0.03517987733216964	0.013701813941587399	-0.013036807596332774	0.9229393660687353	-1	0	0	0.125	1	1.0	10	1.0	1.0	11	10	0	1	0	0.08333333333333333	12	1	12	0.3333333333333333	0	0.7422546167848697	0.9197576459523266	0.6912699423696094	0.875843014267959	0.18465030129596838	0.9302858024286834	0.9032269127752188	0.9111638350470677	1.0	0.09090909090909091	0.0	-0.0013036807596332775	8
4994	0.03701769905395296	0.012453491672400795	0.007294461824580853	0.9164801328410184	-1	0	0	0.2	2	0.8461538461538461	11	0.3	0.7692307692307693	12	10	2	1	0	0.5	10	5	15	0.16666666666666666	0	0.8654361732519646	0.9257431491026967	0.7175381165629499	0.9291997712849587	0.7155480860765101	0.9512781124926039	0.7176963553838794	0.9364182333792838	1.0	0.08333333333333333	0.0	0.007294461824580853	118
1251	0.024172990982436925	0.00420852720602085	-0.003538281635512453	0.9647655480805987	-1	0	0	0.3	3	0.6923076923076923	9	0.46875	0.38461538461538464	7	5	7	4	0	0.5	8	4	15	0.25	0.2	0.299057710992072	0.8777443720622194	0.8598552811954729	0.9484104518756338	0.2988238867666011	0.9410564224363406	0.9535339006577367	0.9276436188907909	0.21428571428571427	0.42857142857142855	0.0	-0.0003538281635512453	15
2998	0.03793324372868905	0.007039468271807285	-0.007010689523882691	0.9285789557366002	-1	0	0	0.2	2	0.8461538461538461	11	0.3	0.7692307692307693	12	10	2	1	0	0.5	10	5	15	0.16666666666666666	0	0.7456701288341565	0.9054224310809884	0.7175381165629499	0.9293354728247063	0.704640050955945	0.9475469089361218	0.7433875014137521	0.929332983904405	1.0	0.08333333333333333	0.0	-0.0007010689523882692	3
749	0.02243572532716626	0.008871133727462416	0.0005321464451588296	0.9747070043425335	-1	0.25	1	0.4	4	0.6153846153846154	8	0.3333333333333333	0.5384615384615384	10	7	4	2	0	0.5555555555555556	9	5	15	0.2222222222222222	0.18181818181818182	0.299057710992072	0.9265134684133767	0.5375575247208998	0.9409501542971667	0.6333752253536018	0.9464078025911485	0.9290747546672268	0.93846858829899	0.55	0.3	0.0	0.0005321464451588296	86
3135	0.034139513544993845	0.012411083979857497	0.0035095760386131963	0.9161196867974865	-1	0	0	0.2	2	0.8461538461538461	11	0.25	0.8461538461538461	13	11	1	1	0	0.6	10	6	15	0.25	0	0.8339715139523175	0.9352623064143318	0.7175381165629499	0.9224714608607483	0.6506298737002022	0.9458155595008345	0.7176963553838794	0.9351632884025404	1.0	0.07692307692307693	0.0	0.0035095760386131963	27
3895	0.03495219663208635	0.01302547460630851	0.005471899413725465	0.9148542292918443	-1	0	0	0.2	2	0.8461538461538461	11	0.3	0.7692307692307693	12	10	2	1	0	0.5	10	5	15	0.16666666666666666	0	0.8654361732519646	0.9250262692385514	0.7175381165629499	0.9293354728247063	0.704640050955945	0.9483359076651005	0.7505715505907953	0.9350137420907491	1.0	0.08333333333333333	0.0	0.005471899413725465	32
4542	0.043230319781897834	0.008716923985753766	-0.00844730793177811	0.9090633078707944	-1	0	0	0.4	4	0.5384615384615384	7	0.4166666666666667	0.46153846153846156	8	6	6	3	0	0.25	12	3	15	0.21428571428571427	0	0.5057309147793647	0.9304684062187648	0.7044040294662797	0.8925664086149377	0.18465030129596838	0.9347332511662308	0.9124146316712997	0.9211181972288955	0.375	0.125	0.0	-0.0008447307931778111	0
3848	0.0410306251234427	0.018222389127188297	3.536420571909664e-05	0.9148787672024621	-1	0	0	0.2	2	0.8461538461538461	11	0.38461538461538464	0.8461538461538461	13	11	1	1	0	0.23076923076923078	13	3	15	0.25	0	0.8339715139523175	0.9225280273056079	0.7175381165629499	0.9192678335184757	0.6895734677267694	0.9370747550888189	0.7176963553838794	0.9266830107056047	1.0	0.07692307692307693	0.0	3.536420571909664e-05	15
632	0.014253253717182368	0.005554147438229391	-0.005479254223115508	0.9571066630619356	-1	0	0	0.42857142857142855	3	0.625	5	0.3333333333333333	0.625	6	5	3	2	0	0.8333333333333334	6	5	10	0.2222222222222222	0	0.3437279379702139	0.89707019344238	0.5242496869836467	0.9307415946313605	0.6333458246654559	0.9537910702311303	0.9032269127752188	0.9306574052907177	0.5833333333333334	0	0.0	-0.0005479254223115509	15
2224	0.034966429774768854	0.012503045694690556	0.004495796831877931	0.9154911052876737	-1	0	0	0.2	2	0.8461538461538461	11	0.25	0.8461538461538461	13	11	1	1	0	0.6	10	6	15	0.25	0	0.8339715139523175	0.9352623064143318	0.7175381165629499	0.9224714608607483	0.6506298737002022	0.9458155595008345	0.7176963553838794	0.9351632884025404	1.0	0	0.0	0.004495796831877931	58
3439	0.035170504883737685	0.012990880614363686	0.005659038423451679	0.9150469673860689	-1	0	0	0.2	2	0.8461538461538461	11	0.3	0.7692307692307693	12	10	2	1	0	0.5	10	5	15	0.16666666666666666	0	0.8654361732519646	0.9250262692385514	0.7175381165629499	0.9293354728247063	0.7493940098676559	0.95018661008519	0.7176963553838794	0.9357877687304331	1.0	0.08333333333333333	0.0	0.005659038423451679	49
1784	0.042038744476055795	0.003649922099075419	-0.0015926392516706948	0.9153998478463973	-1	0	0	0.2	2	0.8461538461538461	11	0.23809523809523808	0.8461538461538461	13	11	1	1	0	0.7777777777777778	9	7	15	0.25	0	0.9144136208422445	0.9418997984410156	0.7175381165629499	0.9329802870855579	0.5829380261179106	0.9486643880720812	0.9032269127752188	0.9415083463594904	1.0	0.07692307692307693	0.0	-0.00015926392516706948	3
3755	0.036033657668615875	0.013716130292472197	0.005469066392514534	0.9148674467751982	-1	0	0	0.2	2	0.8461538461538461	11	0.3	0.7692307692307693	12	10	2	1	0	0.5	10	5	15	0.16666666666666666	0	0.8654361732519646	0.9250262692385514	0.7175381165629499	0.9293354728247063	0.7493940098676559	0.95018661008519	0.7176963553838794	0.9357877687304331	1.0	0.08333333333333333	0.0	0.005469066392514534	43
3699	0.04065956579665369	0.007913996886079687	-0.007763272791033608	0.9348627948693246	-1	0	0	0.2	2	0.8461538461538461	11	0.3	0.7692307692307693	12	10	2	1	0	0.5	10	5	15	0.16666666666666666	0	0.6857871066252523	0.9224059804534102	0.7175381165629499	0.9293354728247063	0.7493940098676559	0.95018661008519	0.7176963553838794	0.9350388440465663	1.0	0.08333333333333333	0.0	-0.0007763272791033608	2
1156	0.02163776465707598	0.003983690444650868	0.00314435252130203	0.8326128300488399	-1	0	0	0.3	3	0.6923076923076923	9	0.5769230769230769	0.6923076923076923	12	9	2	1	0	0.15384615384615385	13	2	15	0.2	0	0.8721659717708029	0.9436575586456015	0.7175381165629499	0.9339346081294311	0.4716502647538281	0.9606597546383686	0.9032269127752188	0.9472241949636937	1.0	0.16666666666666666	0.0	0.00314435252130203	28
4015	0.03634401657570876	0.01434292253656763	0.0059372082464161655	0.9145773401544758	-1	0	0	0.2	2	0.8461538461538461	11	0.3	0.7692307692307693	12	10	2	1	0	0.5	10	5	15	0.16666666666666666	0	0.8654361732519646	0.9250262692385514	0.7175381165629499	0.9293354728247063	0.7493940098676559	0.9496688267555577	0.7181408543559871	0.9355693828822643	1.0	0.16666666666666666	0.0	0.0059372082464161655	85
3934	0.035354295389395426	0.0033439061892677605	0.0031896038054793014	0.9220378209618109	-1	0	0	0.1	1	1.0	13	0.5357142857142857	0.9230769230769231	13	12	1	1	0	0.14285714285714285	14	2	15	0.2	0	0.8339715139523175	0.9236096631219552	0.7175381165629499	0.9266054514824522	0.740137791523624	0.9456498589186008	0.7176963553838794	0.9326532538783554	1.0	0.07692307692307693	0.0	0.0031896038054793014	5
1605	0.029707585234384905	0.0048887057271661165	-0.004871118773950155	0.9173796310036516	-1	0.5	2	0.5	5	0.5384615384615384	7	0.3125	0.5384615384615384	10	7	4	1	0	0.75	8	6	15	0.1111111111111111	0.2	0.6818311909371038	0.9356712289837367	0.6125786635393229	0.9470244821461696	0.693475264053333	0.9558797734204723	0.8886290008716324	0.9467895493172889	1.0	0.1	0.0	-0.00048711187739501545	8
1667	0.033632981914671796	0.011068203748510549	0.003971246438373554	0.9152145121714205	-1	0	0	0.2	2	0.8461538461538461	11	0.25	0.8461538461538461	13	11	1	1	0	0.6	10	6	15	0.25	0	0.8339715139523175	0.9352623064143318	0.7175381165629499	0.9224714608607483	0.740137791523624	0.94836371409895	0.7176963553838794	0.9361836594269257	1.0	0.07692307692307693	0.0	0.003971246438373554	45
1025	0.02375040498544002	0.005533134698663872	-0.005374586561636929	0.9763874847222206	-1	0.5	2	0.6	6	0.38461538461538464	5	0.35714285714285715	0.3076923076923077	10	4	4	2	0	0.8571428571428571	7	6	15	0.3333333333333333	0.16666666666666666	0.299057710992072	0.9332964443860082	0.8313995510499297	0.9123158847794455	0.5003578101757533	0.9338001721190606	0.8802417285449959	0.9270634137551945	0.7	0.3	0.0	-0.0005374586561636928	14
4507	0.022468389964637632	0.006171695838796118	-0.006087205317327585	0.9826125523322825	-1	0	0	0.2	2	0.8461538461538461	11	0.3	0.7692307692307693	12	10	2	1	0	0.5	10	5	15	0.16666666666666666	0	0.9213482369848851	0.9246328093403455	0.7175381165629499	0.930163910824465	0.6772142227372739	0.956874162364567	0.8296761903369523	0.9388845630225126	1.0	0	0.0	-0.0006087205317327585	4
4793	0.04486948370443588	0.0066602202005331245	-0.004958618174698127	0.9177294595180215	-1	0	0	0.3	3	0.6666666666666666	8	0.35	0.5833333333333334	10	7	3	2	0	0.625	5	8	14	0.2857142857142857	0	0.6993568590479324	0.9358893984160597	0.7175381165629499	0.9385986906004815	0.36365981084268456	0.9468882655990657	0.9032269127752188	0.9406364251028029	0.6	0.1	0.0	-0.0004958618174698128	2
4053	0.03625673936562746	0.014226914446081321	0.00506328612384219	0.9155877692472396	-1	0	0	0.2	2	0.8461538461538461	11	0.3	0.7692307692307693	12	10	2	1	0	0.5	10	5	15	0.16666666666666666	0	0.8654361732519646	0.9250262692385514	0.7175381165629499	0.9293354728247063	0.7493940098676559	0.95018661008519	0.7176963553838794	0.9357877687304331	1.0	0	0.0	0.00506328612384219	24
400	0.002114845142425366	0.001953416198961676	-0.0019527791054430848	0.9851874156848227	-1	0	0	1.0	2	0.0	0	0.75	0	2	0	0	0	0	1.0	2	2	3	0.0	0	0	0	0	0	0	0	0	0	0	0	0	-0.00019527791054430848	33
3167	0.03403036253237516	0.012006966273504019	0.003934553203349539	0.9150983707275298	-1	0	0	0.2	2	0.8461538461538461	11	0.25	0.8461538461538461	13	11	1	1	0	0.6	10	6	15	0.25	0	0.8339715139523175	0.9352623064143318	0.7175381165629499	0.9224714608607483	0.740137791523624	0.94836371409895	0.7176963553838794	0.9361836594269257	1.0	0.07692307692307693	0.0	0.003934553203349539	21
5050	0.035394707675648375	0.012616769002009032	0.006653780357357627	0.9166846224845225	-1	0	0	0.2	2	0.8461538461538461	11	0.3	0.7692307692307693	12	10	2	1	0	0.5	10	5	15	0.16666666666666666	0	0.8654361732519646	0.9250262692385514	0.7175381165629499	0.9291997712849587	0.7384859747470909	0.9482351749232885	0.7176963553838794	0.9349302718244659	1.0	0.08333333333333333	0.0	0.006653780357357627	109
4405	0.04340112363632226	0.007179366704522586	-0.006898279009298363	0.7701990616671048	-1	0	0	0.1	1	1.0	13	1.0	1.0	14	13	0	1	0	0.06666666666666667	15	1	15	0.3333333333333333	0	0.8339715139523175	0.7725975716380395	0.9761160882600206	0.9332964740458446	0.7493940098676559	0.8999185863790142	0.7176963553838794	0.8828059340301865	1.0	0.07142857142857142	0.0	-0.0006898279009298362	6
2609	0.03411510113921835	0.011703505095091566	0.003387350295040783	0.9153257435940709	-1	0	0	0.2	2	0.8461538461538461	11	0.25	0.8461538461538461	13	11	1	1	0	0.6	10	6	15	0.25	0	0.8339715139523175	0.9352623064143318	0.7175381165629499	0.9224714608607483	0.6506298737002022	0.9458155595008345	0.7176963553838794	0.9351632884025404	1.0	0.07692307692307693	0.0	0.003387350295040783	8
2460	0.03387982819725668	0.013106360907400852	0.003397975910906961	0.9142074401093165	-1	0	0	0.2	2	0.8461538461538461	11	0.25	0.8461538461538461	13	11	1	1	0	0.6	10	6	15	0.25	0	0.8339715139523175	0.9352623064143318	0.7175381165629499	0.9224714608607483	0.740137791523624	0.94836371409895	0.7176963553838794	0.9361836594269257	1.0	0.07692307692307693	0.0	0.003397975910906961	25
3675	0.03604683088903459	0.014306174904328832	0.0055196791485675675	0.9150874334066881	-1	0	0	0.2	2	0.8461538461538461	11	0.3	0.7692307692307693	12	10	2	1	0	0.5	10	5	15	0.16666666666666666	0	0.8654361732519646	0.9250262692385514	0.7175381165629499	0.9293354728247063	0.7493940098676559	0.9496688267555577	0.7181408543559871	0.9355693828822643	1.0	0.08333333333333333	0.0	0.0055196791485675675	52
3519	0.03480336149431956	0.012338510846439336	0.003234916198590351	0.9161339051371162	-1	0	0	0.2	2	0.8461538461538461	11	0.25	0.8461538461538461	13	11	1	1	0	0.6	10	6	15	0.25	0	0.8339715139523175	0.9352623064143318	0.7175381165629499	0.9224714608607483	0.7586502282116878	0.9518060069061065	0.8982030092800266	0.9376145499598878	1.0	0.07692307692307693	0.0	0.003234916198590351	22
1129	0.02140957088103779	0.0036392522297172816	-0.003310985598255204	0.9380750267796493	-1	0	0	0.3333333333333333	3	0.7272727272727273	8	0.3939393939393939	0.7272727272727273	11	8	1	2	0	0.2727272727272727	11	3	13	0.6666666666666666	0	0.8145680628736169	0.9218156473638224	0.7175381165629499	0.8803821225176919	0.18465030129596838	0.9414575184111731	0.9032269127752188	0.9178636870569639	0.5454545454545454	0.2727272727272727	0.0	-0.0003310985598255204	7
4481	0.03609138054776086	0.014380128160978707	0.0051540230035766596	0.9148353962703868	-1	0	0	0.2	2	0.8461538461538461	11	0.3	0.7692307692307693	12	10	2	1	0	0.5	10	5	15	0.16666666666666666	0	0.8654361732519646	0.9250262692385514	0.7175381165629499	0.9293354728247063	0.7493940098676559	0.95018661008519	0.7176963553838794	0.9357877687304331	1.0	0.08333333333333333	0.0	0.0051540230035766596	23
3840	0.03012560818884732	0.004311755816477329	0.001741276474641866	0.9178125939826646	-1	0	0	0.1	1	1.0	13	0.23809523809523808	0.9230769230769231	12	12	2	1	0	0.7777777777777778	9	7	15	0.125	0	0.8654361732519649	0.9243178006535677	0.7175381165629499	0.931250163141264	0.6861575148682233	0.9568562263097349	0.8521965270005953	0.9391117268940274	1.0	0.08333333333333333	0.0	0.001741276474641866	23
3089	0.03411206633511457	0.011965655113837903	0.003267854027413425	0.9153913050194483	-1	0	0	0.2	2	0.8461538461538461	11	0.25	0.8461538461538461	13	11	1	1	0	0.6	10	6	15	0.25	0	0.8339715139523175	0.9352623064143318	0.7175381165629499	0.9224714608607483	0.7586502282116878	0.9518060069061065	0.8982030092800266	0.9376145499598878	1.0	0.07692307692307693	0.0	0.003267854027413425	18
2811	0.03253378932199111	0.010925387293335758	0.003856356180073793	0.9146817576020078	-1	0	0	0.2	2	0.8461538461538461	11	0.25	0.8461538461538461	13	11	1	1	0	0.6	10	6	15	0.25	0	0.8339715139523175	0.9352623064143318	0.7175381165629499	0.9224714608607483	0.6506298737002022	0.9458155595008345	0.7176963553838794	0.9351632884025404	1.0	0.07692307692307693	0.0	0.003856356180073793	29
2174	0.034275367767969585	0.012459254164302675	0.0037242290421839915	0.9149238538030845	-1	0	0	0.2	2	0.8461538461538461	11	0.25	0.8461538461538461	13	11	1	1	0	0.6	10	6	15	0.25	0	0.8339715139523175	0.9352623064143318	0.7175381165629499	0.9224714608607483	0.7586502282116878	0.9518060069061065	0.8982030092800266	0.9376145499598878	1.0	0.07692307692307693	0.0	0.0037242290421839915	56
3153	0.03469692637485327	0.01275421999038723	0.003153243998744178	0.914556134388873	-1	0	0	0.2	2	0.8461538461538461	11	0.25	0.8461538461538461	13	11	1	1	0	0.6	10	6	15	0.25	0	0.8339715139523175	0.9352623064143318	0.7175381165629499	0.9224714608607483	0.7586502282116878	0.9518060069061065	0.8982030092800266	0.9376145499598878	1.0	0	0.0	0.003153243998744178	15
2116	0.03354048256762358	0.011540278198179203	0.004243841096814798	0.9153648505534878	-1	0	0	0.2	2	0.8461538461538461	11	0.25	0.8461538461538461	13	11	1	1	0	0.6	10	6	15	0.25	0	0.8339715139523175	0.9352623064143318	0.7175381165629499	0.9224714608607483	0.6506298737002022	0.9458155595008345	0.7176963553838794	0.9351632884025404	1.0	0.07692307692307693	0.0	0.004243841096814798	33
5026	0.0385846066244081	0.014108991203388101	0.005829704131004591	0.9151655474828907	-1	0	0	0.2	2	0.8461538461538461	11	0.3	0.7692307692307693	12	10	2	1	0	0.5	10	5	15	0.16666666666666666	0	0.8654361732519646	0.9257431491026967	0.7175381165629499	0.9293354728247063	0.7493940098676559	0.95018661008519	0.7176963553838794	0.9359954121906082	1.0	0.08333333333333333	0.0	0.005829704131004591	35
4468	0.03414516939384974	0.011904674037322732	0.0039009388812737264	0.9152676240571243	-1	0	0	0.2	2	0.8461538461538461	11	0.25	0.8461538461538461	13	11	1	1	0	0.6	10	6	15	0.25	0	0.8339715139523175	0.9305575319575414	0.7175381165629499	0.9224714608607483	0.7529779826685737	0.951781965055128	0.855743861815238	0.9361217226916729	1.0	0.07692307692307693	0.0	0.0039009388812737264	14
2326	0.03463122079433914	0.012066849269177117	0.0034187929444850634	0.9156402334611752	-1	0	0	0.2	2	0.8461538461538461	11	0.25	0.8461538461538461	13	11	1	1	0	0.6	10	6	15	0.25	0	0.8339715139523175	0.9352623064143318	0.7175381165629499	0.9224714608607483	0.7529779826685737	0.9507063541772467	0.855743861815238	0.9371505208225812	1.0	0.07692307692307693	0.0	0.0034187929444850634	27
4742	0.03587342833081006	0.01387605268117676	0.005646820000306286	0.9150078213264421	-1	0	0	0.2	2	0.8461538461538461	11	0.3	0.7692307692307693	12	10	2	1	0	0.5	10	5	15	0.16666666666666666	0	0.8654361732519646	0.9250262692385514	0.7175381165629499	0.9293354728247063	0.7493940098676559	0.95018661008519	0.7176963553838794	0.9357877687304331	1.0	0.08333333333333333	0.0	0.005646820000306286	28
4463	0.03658962856541821	0.014826013213631774	0.006175862075254866	0.9151984880635351	-1	0	0	0.2	2	0.8461538461538461	11	0.3	0.7692307692307693	12	10	2	1	0	0.5	10	5	15	0.16666666666666666	0	0.8654361732519646	0.9250262692385514	0.7175381165629499	0.9293354728247063	0.7493940098676559	0.95018661008519	0.7176963553838794	0.9357877687304331	1.0	0.08333333333333333	0.0	0.006175862075254866	24
43	None	None	None	None	None	0	0	0.75	6	0.2	2	0.75	0.2	7	2	4	2	0	1.0	4	4	12	0.2857142857142857	0.5	0.5527055437354318	0.8850012645157677	0.565337668358917	0.9270907647763253	0.6912136974733072	0.9259469599133936	0.7886540590075698	0.9144988580130526	0.6428571428571428	0.5714285714285714	0.0	None	0
3414	0.03372237261440708	0.011992325874216595	0.002970035022408248	0.916090555250091	-1	0	0	0.2	2	0.8461538461538461	11	0.25	0.8461538461538461	13	11	1	1	0	0.6	10	6	15	0.25	0	0.8339715139523175	0.9352623064143318	0.7175381165629499	0.9224714608607483	0.6506298737002022	0.9458155595008345	0.7176963553838794	0.9351632884025404	1.0	0	0.0	0.002970035022408248	8
4172	0.03649272972852568	0.01403357982971463	0.005540057207140664	0.9145399175003786	-1	0	0	0.2	2	0.8461538461538461	11	0.3	0.7692307692307693	12	10	2	1	0	0.5	10	5	15	0.16666666666666666	0	0.8654361732519646	0.9250262692385514	0.7175381165629499	0.9293354728247063	0.704640050955945	0.9483359076651005	0.7505715505907953	0.9350137420907491	1.0	0	0.0	0.005540057207140664	39
2318	0.03338325905262617	0.011476658080305086	0.00398524198297569	0.9150323663619644	-1	0	0	0.2	2	0.8461538461538461	11	0.25	0.8461538461538461	13	11	1	1	0	0.6	10	6	15	0.25	0	0.8339715139523175	0.9352623064143318	0.7175381165629499	0.9224714608607483	0.6506298737002022	0.9458155595008345	0.7176963553838794	0.9351632884025404	1.0	0.07692307692307693	0.0	0.00398524198297569	46
3054	0.03469610610465101	0.012224022541474002	0.003710959797100375	0.9151729349635717	-1	0	0	0.2	2	0.8461538461538461	11	0.25	0.8461538461538461	13	11	1	1	0	0.6	10	6	15	0.25	0	0.8339715139523175	0.9352623064143318	0.7175381165629499	0.9224714608607483	0.6506298737002022	0.9458155595008345	0.7176963553838794	0.9351632884025404	1.0	0.07692307692307693	0.0	0.003710959797100375	25
3269	0.03345419493563163	0.010589195536505804	0.005071862398205256	0.915728429079029	-1	0	0	0.2	2	0.8461538461538461	11	0.2727272727272727	0.8461538461538461	13	11	1	1	0	0.45454545454545453	11	5	15	0.25	0	0.7450377618241231	0.9185354945793086	0.7175381165629499	0.9257461321000571	0.5843666538091279	0.9318379662621812	0.8188928639125705	0.9255549002177412	1.0	0.07692307692307693	0.0	0.005071862398205256	41
3160	0.0345856088929255	0.012228049077301642	0.004569079442295305	0.9145752695805428	-1	0	0	0.2	2	0.8461538461538461	11	0.25	0.8461538461538461	13	11	1	1	0	0.6	10	6	15	0.25	0	0.8339715139523175	0.9352623064143318	0.7175381165629499	0.9224714608607483	0.7529779826685737	0.9507063541772467	0.855743861815238	0.9371505208225812	1.0	0.07692307692307693	0.0	0.004569079442295305	23
429	0.007958709207440415	0.00445213766947391	-0.0044345668799278	0.9672343649903171	-1	0	0	0.4	2	0.6	3	0.4375	0.4	4	2	2	1	0	1.0	4	4	7	0.16666666666666666	0	0.49260926058950105	0.9133618277468541	0.7044040294662797	0.6174052069837798	0.4429098459415246	0.8145428930244879	0.8369566424642588	0.8081315262982097	1.0	0.25	0.0	-0.00044345668799278	7
3498	0.0488280355365853	0.009391068200823619	-0.009384995767747397	0.8957334313815479	-1	0	0	0.125	1	1.0	10	1.0	1.0	11	10	0	1	0	0.08333333333333333	12	1	12	0.3333333333333333	0	0.9144136208422445	0.7766073382527836	0.6912699423696094	0.9461271214223905	0.7586502282116878	0.8678478012477808	0.7176963553838794	0.8805804697356332	1.0	0.09090909090909091	0.0	-0.0009384995767747397	2
4079	0.035817902005923385	0.014136444669943484	0.005465527695665154	0.9142908467677225	-1	0	0	0.2	2	0.8461538461538461	11	0.3	0.7692307692307693	12	10	2	1	0	0.5	10	5	15	0.16666666666666666	0	0.8654361732519646	0.9250262692385514	0.7175381165629499	0.9293354728247063	0.7493940098676559	0.95018661008519	0.7176963553838794	0.9357877687304331	1.0	0.08333333333333333	0.0	0.005465527695665154	37
1013	0.024115004762025993	0.010110699580728721	-0.0004228917505512366	0.9709265394981131	-1	0	0	0.4	4	0.5384615384615384	7	0.42857142857142855	0.46153846153846156	10	6	4	2	0	0.7142857142857143	7	5	15	0.25	0.6	0.31408550644860417	0.9316305219808712	0.5370164470355336	0.941531814386136	0.5658595867187565	0.9359645508133371	0.9290747546672268	0.9364969691076657	0.55	0.4	0.0	-4.2289175055123664e-05	47
4301	0.03618315230701545	0.013718733256574897	0.005920565254105979	0.9144319582880893	-1	0	0	0.2	2	0.8461538461538461	11	0.3	0.7692307692307693	12	10	2	1	0	0.5	10	5	15	0.16666666666666666	0	0.8654361732519646	0.9250262692385514	0.7175381165629499	0.9293354728247063	0.7493940098676559	0.95018661008519	0.7176963553838794	0.9357877687304331	1.0	0.08333333333333333	0.0	0.005920565254105979	46
4626	0.03561613894978141	0.009098735584517792	0.006424970397356853	0.9171045024278224	-1	0	0	0.2	2	0.8461538461538461	11	0.3	0.7692307692307693	12	10	2	1	0	0.5	10	5	15	0.16666666666666666	0	0.8654361732519646	0.9250262692385514	0.7175381165629499	0.92948834612109	0.7586502282116878	0.9481072312623113	0.7176963553838794	0.9349665858483427	1.0	0.08333333333333333	0.0	0.006424970397356853	20
154	0.0028880012403880513	0.002826375183071507	-0.002791054073231056	0.9815373106512038	-1	0	0	0.5	1	1.0	1	0.75	0	0	0	2	4	0	1.0	2	2	3	0.5	0	0	0	0	0	0	0	0	0	0	0	0	-0.1	2
595	0.020995272122491082	0.004420443144888838	-0.003749031941425599	0.9346859387789753	-1	0	0	0.125	1	1.0	9	1.0	1.0	10	9	0	1	0	0.09090909090909091	11	1	11	0.3333333333333333	0	0.44835308475973273	0.9376277325988213	0.3769649695935574	0.7668989648340988	0.4804081093155569	0.9177296093189496	0.8613270209239097	0.8913238646281968	1.0	0.1	0.0	-0.0003749031941425599	5
740	0.022612422297724383	0.0037951206587052673	0.0007520065565598186	0.9728087215428042	-1	0	0	0.3	3	0.7692307692307693	10	0.625	0.6923076923076923	11	9	3	2	0	0.16666666666666666	12	2	15	0.25	0	0.299057710992072	0.9346554507382238	0.519110653792479	0.9392094032209086	0.6437435068092998	0.9448412355666683	0.938977924697392	0.9397042083708431	0.5454545454545454	0.2727272727272727	0.0	0.0007520065565598186	6
877	None	None	None	None	None	0	0	0.3	3	0.6923076923076923	9	0.5	0.46153846153846156	9	6	5	4	0	0.8333333333333334	5	6	15	0.36363636363636365	0	0.40933068435860276	0.9641796677735359	0.7175381165629499	0.9215529160044157	0.7586502282116878	0.9574607891000172	0.9032269127752188	0.9505816443617169	0.16666666666666666	0.3333333333333333	0.0	None	0
4784	0.03497140954236609	0.013205382706052874	0.00566383627623951	0.914568203127452	-1	0	0	0.2	2	0.8461538461538461	11	0.3	0.7692307692307693	12	10	2	1	0	0.5	10	5	15	0.16666666666666666	0	0.8654361732519646	0.9250262692385514	0.7175381165629499	0.9293354728247063	0.7493940098676559	0.95018661008519	0.7176963553838794	0.9357877687304331	1.0	0.08333333333333333	0.0	0.00566383627623951	16
4196	0.03922861018625922	0.007247440441479534	-0.006668308320700344	0.9117256863010652	-1	0	0	0.3	3	0.6923076923076923	9	0.375	0.6923076923076923	11	9	3	1	0	0.4	10	4	15	0.125	0	0.8339715139523175	0.9322009305340795	0.7175381165629499	0.9301789749219378	0.6506298737002022	0.949480252013093	0.7176963553838794	0.9378864109919475	1.0	0	0.0	-0.0006668308320700344	2
4136	0.03573936191547053	0.013968320869883715	0.005514120379505766	0.9147264902459176	-1	0	0	0.2	2	0.8461538461538461	11	0.3	0.7692307692307693	12	10	2	1	0	0.5	10	5	15	0.16666666666666666	0	0.8654361732519646	0.9250262692385514	0.7175381165629499	0.9293354728247063	0.7493940098676559	0.95018661008519	0.7176963553838794	0.9357877687304331	1.0	0.08333333333333333	0.0	0.005514120379505766	25
4085	0.037012807269685324	0.014351494494479249	0.00503370756344873	0.9155045011529724	-1	0	0	0.2	2	0.8461538461538461	11	0.3	0.7692307692307693	12	10	2	1	0	0.5	10	5	15	0.16666666666666666	0	0.8654361732519646	0.9250262692385514	0.7175381165629499	0.9293354728247063	0.704640050955945	0.9483359076651005	0.7505715505907953	0.9350137420907491	1.0	0.08333333333333333	0.0	0.00503370756344873	30
450	0.016508347865085427	0.004774299257812077	0.0021929630129116787	0.970261007745161	-1	0	0	0.2	2	0.8461538461538461	11	0.4166666666666667	0.6153846153846154	9	8	5	2	0	1.0	6	6	15	0.15384615384615385	0.5454545454545454	0.299057710992072	0.887657167171958	0.7175381165629499	0.9369500511090871	0.2988238867666011	0.9569153682654722	0.938977924697392	0.9322700405909418	0.5555555555555556	0.4444444444444444	0.0	0.0021929630129116787	33
1240	0.02234214391309651	0.009126379129109592	0.0007524279143162399	0.9681320202711202	-1	0	0	0.3	3	0.6923076923076923	9	0.35714285714285715	0.5384615384615384	10	7	4	2	0	0.8571428571428571	7	6	15	0.2222222222222222	0.5454545454545454	0.31408550644860417	0.9298387772033583	0.5375575247208998	0.9415272854217455	0.48792861057780146	0.9472314636937279	0.9290747546672268	0.9399281619965375	0.55	0.4	0.0	0.0007524279143162399	41
498	0.019749091176867153	0.005434089150862561	-0.005310203927093966	0.9818740398637616	-1	0.25	1	0.5	5	0.5384615384615384	7	0.3333333333333333	0.5384615384615384	11	7	3	0	0	0.5555555555555556	9	5	15	0.0	0.6666666666666666	0.2710914010829139	0.957694775383714	0.6536652438876749	0.8947879883272825	0.6790088681363053	0.9012166984459744	0.9237332475749566	0.9234624268369038	0	0	0.0	-0.0005310203927093966	6
1107	None	None	None	None	None	0	0	0.5	5	0.38461538461538464	5	0.5555555555555556	0.38461538461538464	10	5	4	3	0	0.3333333333333333	9	3	15	0.42857142857142855	0	0.8510295041476921	0.9505136936143241	0.32486018548091106	0.7793452268346104	0.7793426659974021	0.9067148755704272	0.8904628090016048	0.8969491148438667	0.3	0.2	0.0	None	0
3778	0.048294303712033845	0.008610048771534005	-0.008600109012757994	0.8840808909366213	-1	0	0	0.125	1	1.0	10	1.0	1.0	11	10	0	1	0	0.08333333333333333	12	1	12	0.3333333333333333	0	0.9144136208422445	0.7766073382527836	0.6912699423696094	0.9461271214223905	0.7586502282116878	0.8689182841370782	0.7176963553838794	0.8809083880857322	1.0	0.09090909090909091	0.0	-0.0008600109012757995	0
4394	0.02803242231937747	0.007147276050911924	0.004326947907932862	0.9161797846204994	-1	0	0	0.2	2	0.8461538461538461	11	0.3	0.7692307692307693	12	10	2	1	0	0.5	10	5	15	0.16666666666666666	0	0.9056572266969283	0.9230314755604585	0.7175381165629499	0.9220137571853149	0.7493940098676559	0.9596344700163006	0.8296761903369523	0.9374749977503024	1.0	0.16666666666666666	0.0	0.004326947907932862	19
4069	0.03536323691891181	0.012977989202774962	0.005607184324702911	0.9149685945471809	-1	0	0	0.2	2	0.8461538461538461	11	0.3	0.7692307692307693	12	10	2	1	0	0.5	10	5	15	0.16666666666666666	0	0.8654361732519646	0.9250262692385514	0.7175381165629499	0.9293354728247063	0.704640050955945	0.9475469089361218	0.7176963553838794	0.9346891517738835	1.0	0.08333333333333333	0.0	0.005607184324702911	16
1478	0.028710493292222607	0.006957665580340685	0.003447390830880022	0.9163885312694903	-1	0	0	0.2	2	0.8461538461538461	11	0.25	0.8461538461538461	13	11	1	1	0	0.6	10	6	15	0.25	0	0.8969008325516119	0.9364571009304684	0.7175381165629499	0.9148813150960212	0.6506298737002022	0.9547985844462191	0.9032269127752188	0.9373309909150859	1.0	0.15384615384615385	0.0	0.003447390830880022	57
2989	0.03415718811123618	0.01241428105384113	0.003482589028327624	0.9164131412112578	-1	0	0	0.2	2	0.8461538461538461	11	0.25	0.8461538461538461	13	11	1	1	0	0.6	10	6	15	0.25	0	0.8339715139523175	0.9305575319575414	0.7175381165629499	0.9224714608607483	0.6506298737002022	0.948940320538856	0.7176963553838794	0.9349101697662349	1.0	0.07692307692307693	0.0	0.003482589028327624	29
952	0.03362192570971923	0.005970092734436498	-0.0025643917383423084	0.8961699353559257	-1	0	0	0.1111111111111111	1	1.0	11	0.5416666666666666	0.9090909090909091	11	10	1	0	0	0.16666666666666666	2	12	13	0.0	0	0.7003585147482683	0.8150194910225258	0.702604928715599	0.9580680593582667	0.4664508463816651	0.8360580296352808	0.7785080582591153	0.8889775300129232	0	0	0.0	-0.0002564391738342308	23
594	0.002373111439373689	0.0023455532442126005	-0.0023411756266451945	0.9820744626430853	-1	0	0	1.0	1	0	0	1.0	0	1	0	0	2	0	0.5	2	1	2	0.6666666666666666	0	0	0	0	0	0	0	0	0	0	0	0	-0.00023411756266451946	15
1045	None	None	None	None	None	0	0	0.3	3	0.6923076923076923	9	0.35714285714285715	0.5384615384615384	9	7	5	4	0	0.8571428571428571	7	6	15	0.3333333333333333	0	0.299057710992072	0.9738331441366936	0.519110653792479	0.9409275876266452	0.8054809110361669	0.9420842470413372	0.9535339006577367	0.9551259963241007	0.2222222222222222	0.5555555555555556	0.0	None	0
3192	0.03391884081450623	0.01205212784001791	0.003375605566614886	0.9145137986836154	-1	0	0	0.2	2	0.8461538461538461	11	0.25	0.8461538461538461	13	11	1	1	0	0.6	10	6	15	0.25	0	0.8339715139523175	0.9352623064143318	0.7175381165629499	0.9224714608607483	0.7586502282116878	0.9518060069061065	0.8982030092800266	0.9376145499598878	1.0	0.07692307692307693	0.0	0.003375605566614886	22
2366	0.03378319103272221	0.012241613377174032	0.003903175216864199	0.9150524988458305	-1	0	0	0.2	2	0.8461538461538461	11	0.25	0.8461538461538461	13	11	1	1	0	0.6	10	6	15	0.25	0	0.8339715139523175	0.9352623064143318	0.7175381165629499	0.9224714608607483	0.7586502282116878	0.9533838523991987	0.8982030092800266	0.9382924146626672	1.0	0.07692307692307693	0.0	0.003903175216864199	63
2173	0.012732013177790939	0.0032056487090156884	-0.003191924272544703	0.9818050768912384	-1	0	0	0.2	2	0.8461538461538461	11	0.25	0.8461538461538461	13	11	1	1	0	0.6	10	6	15	0.25	0	0.9144136208422445	0.9378409722839002	0.7175381165629499	0.9177390139736671	0.5957782172628601	0.9512283915860247	0.9032269127752188	0.9369578901068207	1.0	0.15384615384615385	0.0	-0.0003191924272544703	11
1698	0.00372518918855909	0.0035414102216152475	-0.003534918779114868	0.9814678895158875	-1	1.0	1	0.8	4	0.2	1	0.5833333333333334	0	4	0	2	2	0	0.75	3	4	7	0.5	0.5	0	0	0	0	0	0	0	0	0	0	0	-0.0003534918779114868	9
3914	0.03647031123851861	0.013695549499744268	0.00538547747252264	0.9146603381660251	-1	0	0	0.2	2	0.8461538461538461	11	0.3	0.7692307692307693	12	10	2	1	0	0.5	10	5	15	0.16666666666666666	0	0.8654361732519646	0.9250262692385514	0.7175381165629499	0.9293354728247063	0.7558141054401307	0.9516817314511281	0.795226418521941	0.9364266667841297	1.0	0.08333333333333333	0.0	0.00538547747252264	34
550	0.032742795803512977	0.002449886678292755	-0.0006808786377450132	0.9167214879222733	-1	0	0	0.1	1	1.0	13	0.4166666666666667	0.8461538461538461	12	11	2	1	0	1.0	6	6	15	0.14285714285714285	0.15384615384615385	0.3512651869696658	0.9710395394989755	0.6912699423696094	0.9430713937161052	0.7947277988663559	0.8979276222100397	0.8614492729298624	0.9443489965385284	1.0	0.25	0.0	-6.808786377450132e-05	96
1447	0.044371474523912706	0.004573676222842999	-0.003912849186307784	0.9252034501106465	-1	0	0	0.2	2	0.8461538461538461	11	0.2727272727272727	0.7692307692307693	12	10	2	2	0	0.45454545454545453	5	11	15	0.3333333333333333	0	0.6993568590479324	0.942773752930208	0.7175381165629499	0.9327809878265607	0.3558366041846022	0.9436245907751629	0.9032269127752188	0.9399081412058992	0.5833333333333334	0.08333333333333333	0.0	-0.00039128491863077837	16
460	0.003766646238674223	0.0025429061101187246	-0.002540401171077846	0.9766798938553073	-1	0	0	0.4	2	0.8	4	0.5833333333333334	0.8	5	4	1	0	0	0.3333333333333333	2	6	7	0.0	0	0.6603587603046192	0.879452705240606	0.2692571843657684	0.9369859607042468	0.1894794598278081	0.8517612561360244	0.9177968094070927	0.8952022010531397	0	0	0.0	-0.0002540401171077846	26
651	0.0016318400451749504	0.0015938810132899756	-0.0015937978967073873	0.9820288206226561	-1	0	0	0	0	0	0	1.0	0	0	0	0	2	0	1.0	1	1	1	0.5	0	0	0	0	0	0	0	0	0	0	0	0	-0.1	1
2438	0.03364266636855843	0.011863132239394298	0.003933222229903155	0.9157592135245568	-1	0	0	0.2	2	0.8461538461538461	11	0.25	0.8461538461538461	13	11	1	1	0	0.6	10	6	15	0.25	0	0.8339715139523175	0.9352623064143318	0.7175381165629499	0.9224714608607483	0.6506298737002022	0.9458155595008345	0.7176963553838794	0.9351632884025404	1.0	0	0.0	0.003933222229903155	55
125	0.02354135163112363	0.009337015725741905	-0.009301659788698347	0.9825506576421743	-1	0.25	1	0.4	4	0.6923076923076923	9	0.3125	0.6923076923076923	12	9	2	2	0	0.3333333333333333	12	4	15	0.4	0.18181818181818182	0.26838620848920025	0.9209051257732401	0.45022157261396706	0.9457460709012264	0.31629231802699076	0.9549903222547511	0.871337294347671	0.9420936211531111	0.6666666666666666	0.16666666666666666	0.0	-0.0009301659788698346	36
209	0.004101221408466277	0.0033049333452074624	-0.0033034289597303583	0.9829010925731538	-1	0	0	0.6	3	0.4	2	0.5833333333333334	0.2	3	1	3	2	0	0.75	3	4	7	0.25	0.5	0.5180679094199794	0.8181987978081146	0.24204159228639782	0.9703727176151903	0.6675786946681492	0.9534720710116308	0.9432979042120817	0.9352982879895947	0.6666666666666666	0.3333333333333333	0.0	-0.00033034289597303585	32
657	0.02594449694915201	0.005550316345853076	-0.005358556857668352	0.9747966596397775	-1	0	0	0.2	2	0.8461538461538461	11	0.35714285714285715	0.6923076923076923	11	9	3	2	0	0.8571428571428571	6	7	15	0.25	0.5454545454545454	0.299057710992072	0.9001380936662375	0.7175381165629499	0.9412381885928109	0.3972584876940885	0.903916181439934	0.9032269127752188	0.9171819537141482	0.5454545454545454	0.45454545454545453	0.0	-0.0005358556857668351	16
4486	0.035366479855551	0.01390496480019042	0.0056393761949024394	0.9145968607170847	-1	0	0	0.2	2	0.8461538461538461	11	0.3	0.7692307692307693	12	10	2	1	0	0.5	10	5	15	0.16666666666666666	0	0.8654361732519646	0.9250262692385514	0.7175381165629499	0.9293354728247063	0.7493940098676559	0.95018661008519	0.7176963553838794	0.9357877687304331	1.0	0.08333333333333333	0.0	0.0056393761949024394	22
841	0.02910414539647576	0.006020448197521574	-0.005687758105995921	0.9487604595826173	-1	0	0	0.3	3	0.6923076923076923	9	0.375	0.6153846153846154	11	8	3	0	0	0.4	4	10	15	0.0	0	0.5301068031157646	0.9225147325921533	0.7175381165629499	0.957097599243282	0.7586502282116878	0.9342700212573251	0.8931514240178356	0.9396530987503536	0	0	0.0	-0.0005687758105995921	14
3349	0.0351993489294626	0.013508872159118295	0.005717330797577894	0.9148966985798447	-1	0	0	0.2	2	0.8461538461538461	11	0.3	0.7692307692307693	12	10	2	1	0	0.5	10	5	15	0.16666666666666666	0	0.8654361732519646	0.9250262692385514	0.7175381165629499	0.9293354728247063	0.7493940098676559	0.95018661008519	0.7176963553838794	0.9357877687304331	1.0	0.08333333333333333	0.0	0.005717330797577894	33
2944	0.03532421664851033	0.012254740909969277	0.003233551521820411	0.9155948334158907	-1	0	0	0.2	2	0.8461538461538461	11	0.25	0.8461538461538461	13	11	1	1	0	0.6	10	6	15	0.25	0	0.8339715139523175	0.9352623064143318	0.7175381165629499	0.9224714608607483	0.7529779826685737	0.9507063541772467	0.855743861815238	0.9371505208225812	1.0	0.07692307692307693	0.0	0.003233551521820411	20
1582	0.020299694085660114	0.004681442434488262	0.004645594074305471	0.9651702970935027	-1	0	0	0.3	3	0.6923076923076923	9	0.35714285714285715	0.5384615384615384	10	7	4	2	0	0.8571428571428571	7	6	15	0.2222222222222222	0.5454545454545454	0.31408550644860417	0.9302738653415482	0.5375575247208998	0.9415272854217455	0.48792861057780146	0.9472314636937279	0.9290747546672268	0.9400539210403369	0.55	0.4	0.0	0.004645594074305471	41
2395	0.03806743698098873	0.012605931979761934	-0.010761847464645927	0.9282137202568637	-1	0	0	0.2	2	0.8461538461538461	11	0.25	0.8461538461538461	13	11	1	1	0	0.6	10	6	15	0.25	0	0.7771347881338037	0.9287386340113921	0.7175381165629499	0.9224714608607483	0.6506298737002022	0.9458155595008345	0.7674980346228316	0.9330499789325759	1.0	0	0.0	-0.0010761847464645928	2
923	0.03575274269048511	0.0020146424507229903	0.0008448265002907158	0.9222134468705669	-1	0	0	0.1	1	1.0	13	1.0	1.0	14	13	0	1	0	0.06666666666666667	15	1	15	0.3333333333333333	0	0.8339715139523175	0.9277796603527435	0.7175381165629499	0.9202120940749285	0.704640050955945	0.9381408131701723	0.7176963553838794	0.9290671970025336	1.0	0	0.0	0.0008448265002907158	70
2320	0.03284998834187368	0.012142169010588618	0.004418482943830107	0.9143935431365252	-1	0	0	0.2	2	0.8461538461538461	11	0.25	0.8461538461538461	13	11	1	1	0	0.6	10	6	15	0.25	0	0.8339715139523175	0.9352623064143318	0.7175381165629499	0.9224714608607483	0.6506298737002022	0.9458155595008345	0.7176963553838794	0.9351632884025404	1.0	0.07692307692307693	0.0	0.004418482943830107	36
4350	0.03579822465077509	0.014044579395146169	0.005127146116040274	0.9148702814648983	-1	0	0	0.2	2	0.8461538461538461	11	0.3	0.7692307692307693	12	10	2	1	0	0.5	10	5	15	0.16666666666666666	0	0.8654361732519646	0.9250262692385514	0.7175381165629499	0.9293354728247063	0.7493940098676559	0.95018661008519	0.7176963553838794	0.9357877687304331	1.0	0.08333333333333333	0.0	0.005127146116040274	26
4695	0.03520166631596289	0.013436947567456498	0.005329968007196188	0.9151671194793112	-1	0	0	0.2	2	0.8461538461538461	11	0.3	0.7692307692307693	12	10	2	1	0	0.5	10	5	15	0.16666666666666666	0	0.8654361732519646	0.9250262692385514	0.7175381165629499	0.9293354728247063	0.704640050955945	0.9483359076651005	0.7505715505907953	0.9350137420907491	1.0	0.08333333333333333	0.0	0.005329968007196188	23
4721	0.03814035238412705	0.005771623566513496	-0.0055482597959364225	0.8655511842138056	-1	0	0	0.2	2	0.8461538461538461	11	0.25	0.8461538461538461	13	11	1	1	0	0.6	10	6	15	0.25	0	0.8339715139523175	0.7762787537518554	0.9761160882600206	0.937913179888718	0.7586502282116878	0.9220934856776745	0.7176963553838794	0.895055790049933	1.0	0.07692307692307693	0.0	-0.0005548259795936422	4
5006	0.03835367789513567	0.013024996050048176	0.005618280150161032	0.9156559059053052	-1	0	0	0.2	2	0.8461538461538461	11	0.3	0.7692307692307693	12	10	2	1	0	0.5	10	5	15	0.16666666666666666	0	0.8654361732519646	0.9257431491026967	0.7175381165629499	0.9293354728247063	0.7586502282116878	0.9481072312623113	0.7176963553838794	0.9351295984854333	1.0	0.08333333333333333	0.0	0.005618280150161032	41
2414	0.03462644078153474	0.012096344189050506	0.0038489413174143143	0.9152960582866558	-1	0	0	0.2	2	0.8461538461538461	11	0.25	0.8461538461538461	13	11	1	1	0	0.6	10	6	15	0.25	0	0.8339715139523175	0.9352623064143318	0.7175381165629499	0.9224714608607483	0.6506298737002022	0.9458155595008345	0.7176963553838794	0.9351632884025404	1.0	0	0.0	0.0038489413174143143	34
4575	0.03625999088924097	0.013930354299447415	0.005740540074590025	0.9144712301466777	-1	0	0	0.2	2	0.8461538461538461	11	0.3	0.7692307692307693	12	10	2	1	0	0.5	10	5	15	0.16666666666666666	0	0.8654361732519646	0.9250262692385514	0.7175381165629499	0.9293354728247063	0.7493940098676559	0.95018661008519	0.7176963553838794	0.9357877687304331	1.0	0.08333333333333333	0.0	0.005740540074590025	46
391	0.0019511969335977047	0.0018844737787834741	-0.0018836370480620958	0.9851511643436625	-1	0	0	1.0	2	0.0	0	0.75	0	1	0	1	0	0	1.0	2	2	3	0.0	0	0	0	0	0	0	0	0	0	0	0	0	-0.00018836370480620958	18
4378	0.03603869768424626	0.013971104226830178	0.00550321397816891	0.9150563197067773	-1	0	0	0.2	2	0.8461538461538461	11	0.3	0.7692307692307693	12	10	2	1	0	0.5	10	5	15	0.16666666666666666	0	0.8654361732519646	0.9250262692385514	0.7175381165629499	0.9293354728247063	0.7493940098676559	0.9496688267555577	0.7181408543559871	0.9355693828822643	1.0	0.08333333333333333	0.0	0.00550321397816891	31
1474	0.02635548969825616	0.00421153616462409	-0.0002510605172885187	0.9511605025737749	-1	0	0	0.2	2	0.8461538461538461	11	0.3	0.6153846153846154	10	8	4	2	0	0.5	5	10	15	0.2	0	0.31408550644860417	0.9104055790458498	0.647334443452535	0.9486969447592023	0.2988238867666011	0.9538562810003257	0.9290747546672268	0.940189270163637	0.55	0.4	0.0	-2.510605172885187e-05	22
3546	0.035953113416206856	0.0157562415756531	0.003306711843516848	0.9142540441255631	-1	0	0	0.1	1	1.0	13	1.0	1.0	14	13	0	1	0	0.06666666666666667	15	1	15	0.3333333333333333	0	0.8339715139523175	0.9358331080112507	0.7175381165629499	0.9160484038551923	0.7586502282116878	0.9473649865290497	0.8256691833058706	0.9342178106329952	1.0	0.07142857142857142	0.0	0.003306711843516848	23
757	0.023227228891770063	0.011209975032812727	-0.009554862586225914	0.9751476366636099	-1	0	0	0.3	3	0.6923076923076923	9	0.4166666666666667	0.5384615384615384	9	7	5	2	0	0.4444444444444444	9	4	15	0.16666666666666666	0.5	0.299057710992072	0.7996052298455211	0.5288288178519565	0.9424094909077656	0.2988238867666011	0.9615596327093445	0.938977924697392	0.9217322981051431	0.5555555555555556	0.4444444444444444	0.0	-0.0009554862586225914	8
4081	0.03594870541904167	0.01390472004941476	0.005652336032133506	0.914482882306237	-1	0	0	0.2	2	0.8461538461538461	11	0.3	0.7692307692307693	12	10	2	1	0	0.5	10	5	15	0.16666666666666666	0	0.8654361732519646	0.9250262692385514	0.7175381165629499	0.9293354728247063	0.704640050955945	0.9475469089361218	0.7176963553838794	0.9346891517738835	1.0	0.08333333333333333	0.0	0.005652336032133506	24
4457	0.0356385568377585	0.013595467307192572	0.005969076872260961	0.9149433587547203	-1	0	0	0.2	2	0.8461538461538461	11	0.3	0.7692307692307693	12	10	2	1	0	0.5	10	5	15	0.16666666666666666	0	0.8654361732519646	0.9250262692385514	0.7175381165629499	0.9293354728247063	0.7493940098676559	0.95018661008519	0.7176963553838794	0.9357877687304331	1.0	0.08333333333333333	0.0	0.005969076872260961	32
3725	0.037585191365051056	0.018777740538997438	0.0022512458748040246	0.9148877394529028	-1	0	0	0.1	1	1.0	13	0.38461538461538464	0.9230769230769231	13	12	1	1	0	0.23076923076923078	13	3	15	0.2	0	0.8339715139523175	0.9305575319575414	0.7175381165629499	0.9224714608607483	0.740137791523624	0.9512994121987955	0.7176963553838794	0.9359128081140655	1.0	0.07692307692307693	0.0	0.0022512458748040246	1
2032	0.0314500072466656	0.007878539854838976	0.0007598656829502299	0.9155493992215623	-1	0	0	0.3	3	0.6923076923076923	9	0.46875	0.6153846153846154	11	8	3	1	0	0.5	8	4	15	0.14285714285714285	0	0.8339715139523175	0.9337549926531176	0.7175381165629499	0.9455289767646259	0.7586502282116878	0.9531381427630216	0.8471215312703754	0.9446686795634951	1.0	0	0.0	0.0007598656829502299	8
2136	0.03408444042237936	0.011960463171350843	0.003160266599874179	0.9149632115306129	-1	0	0	0.2	2	0.8461538461538461	11	0.25	0.8461538461538461	13	11	1	1	0	0.6	10	6	15	0.25	0	0.8339715139523175	0.9352623064143318	0.7175381165629499	0.9224714608607483	0.6506298737002022	0.9458155595008345	0.7176963553838794	0.9351632884025404	1.0	0.07692307692307693	0.0	0.003160266599874179	22
1141	0.018952832331460202	0.006897572532031041	-0.0021132443773430334	0.972850093470919	-1	0	0	0.3	3	0.6923076923076923	9	0.4166666666666667	0.5384615384615384	10	7	4	2	0	1.0	6	6	15	0.2222222222222222	0.7272727272727273	0.299057710992072	0.8979558133777183	0.5660265053103541	0.9280870252940934	0.4609154153322524	0.9529112229241004	0.9229827114011606	0.9295604490756516	0.55	0.5	0.0	-0.00021132443773430332	31
3308	0.03264547782932348	0.010755400714848488	0.003579642150596515	0.9150721941530633	-1	0	0	0.2	2	0.8461538461538461	11	0.25	0.8461538461538461	13	11	1	1	0	0.6	10	6	15	0.25	0	0.8339715139523175	0.9352623064143318	0.7175381165629499	0.9224714608607483	0.6506298737002022	0.9458155595008345	0.7176963553838794	0.9351632884025404	1.0	0.07692307692307693	0.0	0.003579642150596515	23
1168	0.034301107735229756	0.013388172373384946	0.003023773211252957	0.9172369207942247	-1	0	0	0.2	2	0.8333333333333334	10	0.5384615384615384	0.8333333333333334	12	10	1	1	0	0.15384615384615385	13	2	14	0.25	0	0.9213482369848851	0.8620761447919365	0.7044040294662797	0.9516049584512999	0.6598860920442341	0.9390860150525973	0.7666115327691727	0.9252291214524627	1.0	0.4166666666666667	0.0	0.003023773211252957	73
2455	0.03594354703271216	0.00898469839185537	-0.008098545345644985	0.9288394631850843	-1	0	0	0.2	2	0.8461538461538461	11	0.25	0.8461538461538461	13	11	1	1	0	0.6	10	6	15	0.25	0	0.6897002368904105	0.9351529865688122	0.7175381165629499	0.9224714608607483	0.6506298737002022	0.9458155595008345	0.7176963553838794	0.9351268156843376	1.0	0.07692307692307693	0.0	-0.0008098545345644985	0
3664	0.03660305385746964	0.013913149629036687	0.005797681768822492	0.9146704467289553	-1	0	0	0.2	2	0.8461538461538461	11	0.3	0.7692307692307693	12	10	2	1	0	0.5	10	5	15	0.16666666666666666	0	0.8654361732519646	0.9250262692385514	0.7175381165629499	0.9293354728247063	0.7493940098676559	0.9496688267555577	0.7181408543559871	0.9355693828822643	1.0	0.08333333333333333	0.0	0.005797681768822492	94
2045	0.027979111684980913	0.007964292513251826	0.003297912265343994	0.9157395745663178	-1	0	0	0.2	2	0.8461538461538461	11	0.25	0.8461538461538461	13	11	1	1	0	0.6	10	6	15	0.25	0	0.8969008325516119	0.9364571009304684	0.7175381165629499	0.9148813150960212	0.6506298737002022	0.9547985844462191	0.9032269127752188	0.9373309909150859	1.0	0.15384615384615385	0.0	0.003297912265343994	24
899	0.023505463577112282	0.009631686123801001	-0.004284745578970682	0.9751174854283305	-1	0	0	0.3	3	0.6923076923076923	9	0.3125	0.6153846153846154	9	8	5	2	0	0.75	6	8	15	0.15384615384615385	0.18181818181818182	0.299057710992072	0.9082232664820815	0.5560043956493204	0.9351156444970834	0.6230069438979037	0.9523707071833959	0.938977924697392	0.9341280297131368	0.5555555555555556	0.3333333333333333	0.0	-0.00042847455789706815	23
2892	0.034484025993094386	0.011766366748741963	0.0040758343048684755	0.9152056741406963	-1	0	0	0.2	2	0.8461538461538461	11	0.25	0.8461538461538461	13	11	1	1	0	0.6	10	6	15	0.25	0	0.8339715139523175	0.9352623064143318	0.7175381165629499	0.9224714608607483	0.7586502282116878	0.9518060069061065	0.8982030092800266	0.9376145499598878	1.0	0.07692307692307693	0.0	0.0040758343048684755	45
1265	0.03649483523342646	0.014711209469444078	-0.001365581243848974	0.9144687393175961	-1	0	0	0.2	2	0.8461538461538461	11	0.25	0.8461538461538461	13	11	1	1	0	0.6	10	6	15	0.25	0	0.8339715139523175	0.9352623064143318	0.7175381165629499	0.9224714608607483	0.6506298737002022	0.9458155595008345	0.7176963553838794	0.9351632884025404	1.0	0.07692307692307693	0.0	-0.0001365581243848974	32
3222	0.03484968571730442	0.012624654355750076	0.0035006871747057856	0.9157576706886845	-1	0	0	0.2	2	0.8461538461538461	11	0.25	0.8461538461538461	13	11	1	1	0	0.6	10	6	15	0.25	0	0.8339715139523175	0.9352623064143318	0.7175381165629499	0.9224714608607483	0.7586502282116878	0.9518060069061065	0.8982030092800266	0.9376145499598878	1.0	0.07692307692307693	0.0	0.0035006871747057856	22
1263	0.021928030231348095	0.007978225040623796	-0.00797792051507272	0.9183056616971058	-1	0	0	0.2	2	0.8461538461538461	11	0.42857142857142855	0.6923076923076923	11	9	3	1	0	0.7142857142857143	7	5	15	0.125	0.6153846153846154	0.576016994421068	0.9269136274610743	0.6912699423696094	0.9387476915072359	0.7586502282116878	0.9579419226561227	0.9032269127752188	0.9425947015586706	1.0	0.18181818181818182	0.0	-0.000797792051507272	3
1143	0.024586398849762756	0.0007843947428644578	-0.0006810597263893846	0.9185104105303651	-1	0	0	0.3	3	0.6923076923076923	9	0.5357142857142857	0.6153846153846154	10	8	4	1	0	0.5714285714285714	4	7	15	0.1	0	0.6591358056029689	0.93964984493322	0.7044040294662797	0.9347224216537323	0.7586502282116878	0.9557318455084014	0.8813143113190114	0.9440851060521388	1.0	0.2	0.0	-6.810597263893846e-05	14
4977	0.04914810258805609	0.009738749034400444	-0.00862258611957589	0.9325580634573973	-1	0	0	0.4	4	0.6153846153846154	8	0.2777777777777778	0.6153846153846154	11	8	3	0	0	0.6666666666666666	9	6	15	0.0	0.14285714285714285	0.5552108795554699	0.9047051510785418	0.7314651209019778	0.8806572040979386	0.7244913782074595	0.9621692373756127	0.8191626882032543	0.9237992291501711	0	0	0.0	-0.0008622586119575891	1
4380	0.03829928755393275	0.017082671643145687	-0.001706631875232167	0.9137548762518121	-1	0	0	0.1	1	1.0	13	0.2777777777777778	0.8461538461538461	12	11	2	1	0	0.6666666666666666	9	6	15	0.14285714285714285	0	0.8654361732519646	0.9250262692385514	0.7175381165629499	0.9293354728247063	0.7493940098676559	0.9496688267555577	0.7181408543559871	0.9355693828822643	1.0	0.08333333333333333	0.0	-0.0001706631875232167	8
2620	0.03424983946258163	0.012585167582273267	0.0038879532650565366	0.913992059091072	-1	0	0	0.2	2	0.8461538461538461	11	0.25	0.8461538461538461	13	11	1	1	0	0.6	10	6	15	0.25	0	0.8339715139523175	0.9352623064143318	0.7175381165629499	0.9224714608607483	0.6506298737002022	0.9458155595008345	0.7176963553838794	0.9351632884025404	1.0	0.07692307692307693	0.0	0.0038879532650565366	16
4517	0.044462065697146884	0.016525427406642926	0.0007591740481520847	0.9176225440119956	-1	0	0	0.2	2	0.8461538461538461	11	0.3	0.7692307692307693	12	10	2	1	0	0.5	10	5	15	0.16666666666666666	0	0.8503285267746868	0.9128225195564138	0.7175381165629499	0.9293354728247063	0.7493940098676559	0.95018661008519	0.7084373548262459	0.9324217275273565	1.0	0.08333333333333333	0.0	0.0007591740481520847	8
3048	0.0360546275284882	0.015189843589684542	-0.01213275628788817	0.9211351551723352	-1	0	0	0.14285714285714285	1	1.0	8	1.0	1.0	9	8	0	1	0	0.1	10	1	10	0.3333333333333333	0	0.9144136208422445	0.7948057500135874	0.6912699423696094	0.9539687420505277	0.740137791523624	0.8833637813620168	0.7176963553838794	0.8944202710658364	1.0	0	0.0	-0.001213275628788817	0
466	0.02281398580991727	0.006163820994437105	-0.005437450007794629	0.7556954357649694	-1	0	0	0.16666666666666666	1	1.0	7	1.0	1.0	8	7	0	1	0	0.1111111111111111	9	1	9	0.3333333333333333	0	0.42914593719829225	0.9296742549817646	0.3016272660121883	0.9482990805540626	0.5973533806174623	0.9245543253141112	0.9151892220817464	0.9349657927625388	1.0	0.25	0.0	-0.0005437450007794629	2
341	0.004544491913219467	0.004004801976584857	-0.0037965130328684264	0.9685523778452967	-1	0.5	1	0.8333333333333334	5	0.2857142857142857	2	0.45	0.14285714285714285	3	1	5	2	0	0.8	5	4	9	0.16666666666666666	0.5	1.0	0.8258677807104623	0.8335745422971647	0.8022152160866772	0.28567691615030205	0.911251998854517	0.9500496724838497	0.8534531237437316	0.6666666666666666	1.0	0.0	-0.00037965130328684264	11
3438	0.03428474062854403	0.012339643160077018	0.003586723428126995	0.9150782562445234	-1	0	0	0.2	2	0.8461538461538461	11	0.25	0.8461538461538461	13	11	1	1	0	0.6	10	6	15	0.25	0	0.8339715139523175	0.9352623064143318	0.7175381165629499	0.9224714608607483	0.6506298737002022	0.9458155595008345	0.7176963553838794	0.9351632884025404	1.0	0	0.0	0.003586723428126995	25
3408	0.03522808920807921	0.015677215876595086	0.003063998219246667	0.9142480537128916	-1	0	0	0.1	1	1.0	13	1.0	1.0	14	13	0	1	0	0.06666666666666667	15	1	15	0.3333333333333333	0	0.8339715139523175	0.9358331080112507	0.7175381165629499	0.9160484038551923	0.6701016707134858	0.9379340271743463	0.7176963553838794	0.9305447022775319	1.0	0.07142857142857142	0.0	0.003063998219246667	0
3443	0.034482099583862884	0.011911507806484155	0.003848397589149112	0.9150982879594424	-1	0	0	0.2	2	0.8461538461538461	11	0.25	0.8461538461538461	13	11	1	1	0	0.6	10	6	15	0.25	0	0.8339715139523175	0.9352623064143318	0.7175381165629499	0.9224714608607483	0.7586502282116878	0.9518060069061065	0.8982030092800266	0.9376145499598878	1.0	0.07692307692307693	0.0	0.003848397589149112	27
1856	0.03488780426198505	0.01231732170409807	0.004241981212663472	0.915776784703709	-1	0	0	0.2	2	0.8461538461538461	11	0.25	0.8461538461538461	13	11	1	1	0	0.6	10	6	15	0.25	0	0.8339715139523175	0.9352623064143318	0.7175381165629499	0.9224714608607483	0.6506298737002022	0.9458155595008345	0.7176963553838794	0.9351632884025404	1.0	0.07692307692307693	0.0	0.004241981212663472	18
1978	0.040024341919329784	0.00821563013137501	-0.005529653730599415	0.9176096145648283	-1	0	0	0.2	2	0.8461538461538461	11	0.2727272727272727	0.8461538461538461	13	11	1	1	0	0.45454545454545453	5	11	15	0.25	0	0.8969008325516119	0.9335113039729946	0.7175381165629499	0.9329802870855579	0.5611219558767805	0.9506362988660512	0.9032269127752188	0.9395969569468666	1.0	0.07692307692307693	0.0	-0.0005529653730599415	11
541	0.003305544557446366	0.0016392450104094462	-0.001410127237962072	0.981328537989551	-1	0	0	0.6666666666666666	2	0.5	1	0.6666666666666666	0.5	3	1	0	0	0	0.6666666666666666	3	2	4	0.0	0	0.41240607226584525	0.7402016397634474	0.3769649695935574	0.8021094028394817	0.43379331155787765	0.918458162523327	0.8034654447318863	0.8351684244990578	0	0	0.0	-0.0001410127237962072	35
2504	0.03407705704157439	0.011845998463238005	0.004501429243252863	0.9149148766237666	-1	0	0	0.2	2	0.8461538461538461	11	0.25	0.8461538461538461	13	11	1	1	0	0.6	10	6	15	0.25	0	0.8339715139523175	0.9352623064143318	0.7175381165629499	0.9224714608607483	0.6506298737002022	0.9458155595008345	0.7176963553838794	0.9351632884025404	1.0	0.07692307692307693	0.0	0.004501429243252863	71
2233	0.04429732959137181	0.004237566897643787	-0.003941618588123241	0.9242550978304375	-1	0	0	0.2	2	0.8461538461538461	11	0.2727272727272727	0.7692307692307693	12	10	2	2	0	0.45454545454545453	5	11	15	0.3333333333333333	0	0.6993568590479324	0.942773752930208	0.7175381165629499	0.9327809878265607	0.37288612858637443	0.9461776544886421	0.9032269127752188	0.9408249186848195	0.5833333333333334	0.08333333333333333	0.0	-0.0003941618588123241	7
3116	0.034349346376069324	0.012410285395638732	0.0029701534886075747	0.9161067783064367	-1	0	0	0.2	2	0.8461538461538461	11	0.25	0.8461538461538461	13	11	1	1	0	0.6	10	6	15	0.25	0	0.8339715139523175	0.9305575319575414	0.7175381165629499	0.9224714608607483	0.7586502282116878	0.9546810994864452	0.8982030092800266	0.9374061490150049	1.0	0.07692307692307693	0.0	0.0029701534886075747	13
598	0.03998582574140692	0.005877240799214963	-0.001992468714170547	0.90887104387656	-1	0	0	0.2	2	0.8461538461538461	11	0.26785714285714285	0.6923076923076923	10	9	4	1	0	0.875	8	7	15	0.09090909090909091	0	0.3512651869696658	0.9719150377750286	0.7230215085075572	0.9368406825035712	0.7667221405606958	0.9503759419431372	0.9299281285540338	0.9554011379273937	1.0	0.1	0.0	-0.0001992468714170547	52
1859	0.03391296193751942	0.01214129568679596	0.004997039177015073	0.914640923142324	-1	0	0	0.2	2	0.8461538461538461	11	0.25	0.8461538461538461	13	11	1	1	0	0.6	10	6	15	0.25	0	0.8339715139523175	0.9352623064143318	0.7175381165629499	0.9224714608607483	0.6506298737002022	0.9458155595008345	0.7176963553838794	0.9351632884025404	1.0	0.07692307692307693	0.0	0.004997039177015073	30
3139	0.038241004365824414	0.005871765723017128	0.0002671263800237789	0.9181498798298184	-1	0	0	0.2	2	0.8461538461538461	11	0.2727272727272727	0.8461538461538461	13	11	1	1	0	0.45454545454545453	11	5	15	0.25	0	0.8339715139523175	0.9266245543840221	0.7175381165629499	0.9266054514824522	0.6506298737002022	0.9376673485946582	0.7176963553838794	0.9304862284688529	1.0	0	0.0	0.0002671263800237789	7
4959	0.03646291702666829	0.01111720087974612	0.007294798970329597	0.9164572056800954	-1	0	0	0.2	2	0.8461538461538461	11	0.3	0.7692307692307693	12	10	2	1	0	0.5	10	5	15	0.16666666666666666	0	0.8654361732519646	0.9257431491026967	0.7175381165629499	0.9291997712849587	0.7586502282116878	0.9481072312623113	0.7176963553838794	0.935087839203609	1.0	0.08333333333333333	0.0	0.007294798970329597	84
1441	0.027872399040701296	0.007645541356623635	0.003979044492208413	0.9166540796894708	-1	0	0	0.2	2	0.8461538461538461	11	0.25	0.8461538461538461	13	11	1	1	0	0.6	10	6	15	0.25	0	0.8969008325516119	0.9364571009304684	0.7175381165629499	0.9148813150960212	0.6506298737002022	0.9547985844462191	0.9032269127752188	0.9373309909150859	1.0	0.6153846153846154	0.0	0.003979044492208413	83
2330	0.03442849628844936	0.011444625826948777	0.004196797737531785	0.9152926052461713	-1	0	0	0.2	2	0.8461538461538461	11	0.25	0.8461538461538461	13	11	1	1	0	0.6	10	6	15	0.25	0	0.8339715139523175	0.9352623064143318	0.7175381165629499	0.9224714608607483	0.6506298737002022	0.9458155595008345	0.7176963553838794	0.9351632884025404	1.0	0.07692307692307693	0.0	0.004196797737531785	61
2613	0.039662865151160846	0.0073980670434992965	-0.007352511952675559	0.9345626124480847	-1	0	0	0.2	2	0.8461538461538461	11	0.25	0.8461538461538461	13	11	1	1	0	0.6	10	6	15	0.25	0	0.5376026992981869	0.9310542225720904	0.7175381165629499	0.9224714608607483	0.7586502282116878	0.9518060069061065	0.8913765591803325	0.9362856883964576	1.0	0.07692307692307693	0.0	-0.000735251195267556	1
939	0.03356484823687844	0.011401631940439368	0.003525936835064593	0.915416395055497	-1	0	0	0.2	2	0.8461538461538461	11	0.25	0.8461538461538461	13	11	1	1	0	0.6	10	6	15	0.25	0	0.8339715139523175	0.9352623064143318	0.7175381165629499	0.9224714608607483	0.6506298737002022	0.9458155595008345	0.7176963553838794	0.9351632884025404	1.0	0.07692307692307693	0.0	0.003525936835064593	25
1688	0.02746430796406697	0.007514496906437649	0.002851609260751943	0.9162203469437096	-1	0	0	0.2	2	0.8461538461538461	11	0.25	0.8461538461538461	13	11	1	1	0	0.6	10	6	15	0.25	0	0.8969008325516119	0.9364571009304684	0.7175381165629499	0.9148813150960212	0.6506298737002022	0.9547985844462191	0.9032269127752188	0.9373309909150859	1.0	0.15384615384615385	0.0	0.002851609260751943	23
2595	0.03355327530674354	0.011777028452302097	0.003370403821829704	0.9158058875958373	-1	0	0	0.2	2	0.8461538461538461	11	0.25	0.8461538461538461	13	11	1	1	0	0.6	10	6	15	0.25	0	0.8339715139523175	0.9352623064143318	0.7175381165629499	0.9224714608607483	0.6506298737002022	0.9458155595008345	0.7176963553838794	0.9351632884025404	1.0	0.07692307692307693	0.0	0.003370403821829704	13
1450	0.002337525734434259	0.0022821449230589546	-0.002282143877914453	0.9853740986191195	-1	0	0	1.0	2	0.0	0	0.75	0	1	0	1	2	0	1.0	2	2	3	0.4	0	0	0	0	0	0	0	0	0	0	0	0	-0.0002282143877914453	13
3717	0.04734182284136938	0.008223566902898178	-0.008223555598728644	0.8848932668157311	-1	0	0	0.125	1	1.0	10	1.0	1.0	11	10	0	1	0	0.08333333333333333	12	1	12	0.3333333333333333	0	0.9144136208422445	0.7766073382527836	0.6912699423696094	0.9461271214223905	0.7586502282116878	0.8684502540003266	0.7176963553838794	0.8807648350413044	1.0	0.09090909090909091	0.0	-0.0008223555598728643	4
1799	0.03451258215294552	0.013288451877731504	0.0028078872982126063	0.9142095706928925	-1	0	0	0.2	2	0.8461538461538461	11	0.25	0.8461538461538461	13	11	1	1	0	0.6	10	6	15	0.25	0	0.8339715139523175	0.9249645496250177	0.7175381165629499	0.9225559331096268	0.7586502282116878	0.946492715677725	0.7176963553838794	0.9321868671809359	1.0	0.07692307692307693	0.0	0.0028078872982126063	14
4302	0.03576448374773766	0.014074878418000732	0.005174451317620499	0.9147224931583706	-1	0	0	0.2	2	0.8461538461538461	11	0.3	0.7692307692307693	12	10	2	1	0	0.5	10	5	15	0.16666666666666666	0	0.8654361732519646	0.9250262692385514	0.7175381165629499	0.9293354728247063	0.7493940098676559	0.95018661008519	0.7176963553838794	0.9357877687304331	1.0	0.08333333333333333	0.0	0.005174451317620499	26
1373	0.0385412779584538	0.012362384639907992	-0.010958740285535049	0.9293117004481027	-1	0	0	0.2	2	0.8461538461538461	11	0.25	0.8461538461538461	13	11	1	1	0	0.6	10	6	15	0.25	0	0.7771347881338037	0.9287386340113921	0.7175381165629499	0.9224714608607483	0.6506298737002022	0.9458155595008345	0.7674980346228316	0.9330499789325759	1.0	0.07692307692307693	0.0	-0.0010958740285535048	5
2520	0.034634664050989326	0.011880689227299799	0.0033814361402595967	0.915413865080592	-1	0	0	0.2	2	0.8461538461538461	11	0.25	0.8461538461538461	13	11	1	1	0	0.6	10	6	15	0.25	0	0.8339715139523175	0.9352623064143318	0.7175381165629499	0.9224714608607483	0.6506298737002022	0.9458155595008345	0.7176963553838794	0.9351632884025404	1.0	0	0.0	0.0033814361402595967	21
2864	0.03393410404397948	0.012132815768501547	0.00405749989938281	0.9152612851624194	-1	0	0	0.2	2	0.8461538461538461	11	0.25	0.8461538461538461	13	11	1	1	0	0.6	10	6	15	0.25	0	0.8339715139523175	0.9352623064143318	0.7175381165629499	0.9224714608607483	0.6506298737002022	0.9458155595008345	0.7176963553838794	0.9351632884025404	1.0	0	0.0	0.00405749989938281	37
4087	0.048985050537619555	0.009092364943846682	-0.009085374672793342	0.895153367898521	-1	0	0	0.125	1	1.0	10	1.0	1.0	11	10	0	1	0	0.08333333333333333	12	1	12	0.3333333333333333	0	0.9144136208422445	0.7766073382527836	0.6912699423696094	0.9461271214223905	0.7586502282116878	0.8689182841370782	0.7176963553838794	0.8809083880857322	1.0	0.09090909090909091	0.0	-0.0009085374672793342	1
3368	0.034372108145504156	0.013081539409407329	0.002503665618407954	0.9159066103332777	-1	0	0	0.2	2	0.8461538461538461	11	0.25	0.8461538461538461	13	11	1	1	0	0.6	10	6	15	0.25	0	0.8339715139523175	0.9352623064143318	0.7175381165629499	0.9224714608607483	0.740137791523624	0.94836371409895	0.7176963553838794	0.9361836594269257	1.0	0.07692307692307693	0.0	0.002503665618407954	9
2815	0.04016775465037906	0.007813927813769694	-0.007046690956951301	0.9157543315790013	-1	0	0	0.2	2	0.8461538461538461	11	0.25	0.7692307692307693	12	10	2	2	0	0.6	10	6	15	0.3333333333333333	0	0.6591358056029689	0.9405224518245152	0.7175381165629499	0.9226733781572622	0.6598860920442341	0.9526087843247868	0.9007432405871226	0.9397406970793217	0.5416666666666666	0.08333333333333333	0.0	-0.0007046690956951301	4
1523	0.034032029937851156	0.012043608374196314	0.002652326841190391	0.9164804017801276	-1	0	0	0.2	2	0.8461538461538461	11	0.25	0.8461538461538461	13	11	1	1	0	0.6	10	6	15	0.25	0	0.8339715139523175	0.9352623064143318	0.7175381165629499	0.9224714608607483	0.6506298737002022	0.9458155595008345	0.7176963553838794	0.9351632884025404	1.0	0.07692307692307693	0.0	0.002652326841190391	35
2568	0.036113829313443604	0.016515438854370696	0.004648601062711717	0.9142171153043691	-1	0	0	0.1	1	1.0	13	1.0	1.0	14	13	0	1	0	0.06666666666666667	15	1	15	0.3333333333333333	0	0.8654361732519646	0.9340879482791357	0.7175381165629499	0.9268068872124157	0.6752494797476583	0.9526685588694107	0.8521965270005953	0.9388118657528066	1.0	0	0.0	0.004648601062711717	9
3040	0.035266818910795174	0.013837223491387336	0.00226532888341814	0.915530405687981	-1	0	0	0.2	2	0.8461538461538461	11	0.25	0.8461538461538461	13	11	1	1	0	0.6	10	6	15	0.25	0	0.8339715139523175	0.9352623064143318	0.7175381165629499	0.9224714608607483	0.740137791523624	0.94836371409895	0.7176963553838794	0.9361836594269257	1.0	0.07692307692307693	0.0	0.00226532888341814	11
2551	0.034118244785261376	0.011855301353749763	0.0038023628192184714	0.9147275391674229	-1	0	0	0.2	2	0.8461538461538461	11	0.25	0.8461538461538461	13	11	1	1	0	0.6	10	6	15	0.25	0	0.8339715139523175	0.9352623064143318	0.7175381165629499	0.9224714608607483	0.7586502282116878	0.9518060069061065	0.8982030092800266	0.9376145499598878	1.0	0.07692307692307693	0.0	0.0038023628192184714	15
4686	0.035370911563548754	0.013795987635939904	0.004897334227770866	0.9156101938503731	-1	0	0	0.2	2	0.8461538461538461	11	0.3	0.7692307692307693	12	10	2	1	0	0.5	10	5	15	0.16666666666666666	0	0.8654361732519646	0.9250262692385514	0.7175381165629499	0.9293354728247063	0.7558141054401307	0.9516817314511281	0.795226418521941	0.9364266667841297	1.0	0.08333333333333333	0.0	0.004897334227770866	15
40	0.009446820291266003	0.004207941335571245	-0.004128055260979411	0.9751490662538989	-1	0.3333333333333333	1	0.4444444444444444	4	0.6363636363636364	7	0.325	0.6363636363636364	11	7	1	0	0	0.625	8	5	13	0.0	0.25	0.7161289099573926	0.9063574241725141	0.6207499879306027	0.9473135451862986	0.38515439425112924	0.9053532476577182	0.8949573094014484	0.9221888039659806	0	0	0.0	-0.0004128055260979411	15
3695	0.03518275159197551	0.012862130373038646	0.005087119412571686	0.9151084348516196	-1	0	0	0.2	2	0.8461538461538461	11	0.3	0.7692307692307693	12	10	2	1	0	0.5	10	5	15	0.16666666666666666	0	0.8654361732519646	0.9250262692385514	0.7175381165629499	0.9293354728247063	0.7493940098676559	0.95018661008519	0.7176963553838794	0.9357877687304331	1.0	0.08333333333333333	0.0	0.005087119412571686	30
4250	0.028497347842106422	0.0010072144830360588	-0.0009333783597546156	0.9150513878086359	-1	0	0	0.2	2	0.8461538461538461	11	0.2727272727272727	0.8461538461538461	12	11	2	1	0	0.45454545454545453	11	5	15	0.14285714285714285	0	0.8654361732519646	0.9243178006535677	0.7175381165629499	0.9327422538384412	0.6414035559565123	0.955770300834132	0.8299861397686663	0.9390649975135181	1.0	0.08333333333333333	0.0	-9.333783597546156e-05	15
2023	0.03374259229582934	0.011898827871712609	0.00439394685354315	0.9150379187301747	-1	0	0	0.2	2	0.8461538461538461	11	0.25	0.8461538461538461	13	11	1	1	0	0.6	10	6	15	0.25	0	0.8339715139523175	0.9352623064143318	0.7175381165629499	0.9224714608607483	0.7586502282116878	0.9518060069061065	0.8982030092800266	0.9376145499598878	1.0	0.07692307692307693	0.0	0.00439394685354315	55
4091	0.03600989995253091	0.01790419768212287	0.0045383505329013515	0.9151360002546632	-1	0	0	0.1	1	1.0	13	1.0	1.0	14	13	0	1	0	0.06666666666666667	15	1	15	0.3333333333333333	0	0.8654361732519646	0.9293366212623347	0.7175381165629499	0.9268068872124157	0.6939807215263056	0.9557595891901116	0.8779225696349361	0.938736566219665	1.0	0	0.0	0.0045383505329013515	0
440	0.03530445658604274	0.006128090769599393	-0.004230416950966572	0.9223979503493005	-1	0	0	0.1	1	1.0	13	1.0	1.0	14	13	0	1	0	0.06666666666666667	15	1	15	0.3333333333333333	0	0.2677309539721947	0.9471836780928543	0.9415562971072975	0.9385324528576104	0.837486437024641	0.9163808488761099	0.9585909015406437	0.9351651640752703	1.0	0.21428571428571427	0.0	-0.0004230416950966572	14
792	0.0019579716533299663	0.0018311719171457607	-0.001831156718535398	0.9845370758553622	-1	0	0	1.0	1	0	0	1.0	0	1	0	0	1	0	0.5	1	2	2	0.3333333333333333	0	0	0	0	0	0	0	0	0	0	0	0	-0.0001831156718535398	33
4581	0.040273123421535634	0.009883270255862742	-0.007352074463407455	0.9256089720230916	-1	0	0	0.2	2	0.8461538461538461	11	0.3	0.7692307692307693	12	10	2	1	0	0.5	10	5	15	0.16666666666666666	0	0.8055531510430607	0.9116696074450492	0.7175381165629499	0.9293354728247063	0.7493940098676559	0.9496688267555577	0.7181408543559871	0.9318886451208512	1.0	0.16666666666666666	0.0	-0.0007352074463407455	0
4013	0.03967583921407825	0.0019830319165594014	0.001766023062968145	0.9133206132266276	-1	0	0	0.2	2	0.8461538461538461	11	0.38461538461538464	0.8461538461538461	13	11	1	1	0	0.23076923076923078	13	3	15	0.25	0	0.9144136208422445	0.9365594934095545	0.7175381165629499	0.9330476601517429	0.6478236515289872	0.9520865962100218	0.8028069876018936	0.9411410332006827	1.0	0.07692307692307693	0.0	0.001766023062968145	16
3559	0.035682597738596444	0.013753362159568636	0.005509184978220106	0.9148959119994815	-1	0	0	0.2	2	0.8461538461538461	11	0.3	0.7692307692307693	12	10	2	1	0	0.5	10	5	15	0.16666666666666666	0	0.8654361732519646	0.9250262692385514	0.7175381165629499	0.9293354728247063	0.7586502282116878	0.9536151606070847	0.8256691833058706	0.937272021834219	1.0	0.08333333333333333	0.0	0.005509184978220106	35
1638	0.027711393626096256	0.007524308572243028	0.003420350691158713	0.9156764812273588	-1	0	0	0.2	2	0.8461538461538461	11	0.25	0.8461538461538461	13	11	1	1	0	0.6	10	6	15	0.25	0	0.8969008325516119	0.9364571009304684	0.7175381165629499	0.9148813150960212	0.6506298737002022	0.9547985844462191	0.9032269127752188	0.9373309909150859	1.0	0.15384615384615385	0.0	0.003420350691158713	45
2976	0.033333918101627356	0.003494562569488985	-0.0019132388602422126	0.9176649365070455	-1	0	0	0.2	2	0.8461538461538461	11	0.25	0.8461538461538461	13	11	1	1	0	0.6	10	6	15	0.25	0	0.8339715139523175	0.9291906502318513	0.7175381165629499	0.9237738980536471	0.6724459439413323	0.9405588867019599	0.7176963553838794	0.931514612141817	1.0	0	0.0	-0.00019132388602422125	6
1851	0.02843725879118451	0.007937295036417552	0.0031684623596719623	0.9162481820192236	-1	0	0	0.2	2	0.8461538461538461	11	0.25	0.8461538461538461	13	11	1	1	0	0.6	10	6	15	0.25	0	0.8969008325516119	0.9364571009304684	0.7175381165629499	0.9148813150960212	0.6506298737002022	0.9547985844462191	0.9032269127752188	0.9373309909150859	1.0	0.15384615384615385	0.0	0.0031684623596719623	15
4454	0.03933870112802543	0.008512842250631071	-0.0053216860276187996	0.9204669324063011	-1	0	0	0.2	2	0.8461538461538461	11	0.375	0.7692307692307693	11	10	3	1	0	0.625	8	5	15	0.1111111111111111	0.46153846153846156	0.7422546167848697	0.910731251009654	0.7175381165629499	0.9214330842327748	0.740137791523624	0.9530136074927764	0.7872389661894733	0.9307402084071618	1.0	0.09090909090909091	0.0	-0.00053216860276188	9
66	0.016352158027815162	0.005259303525960033	-0.005258181308901323	0.981695087809288	-1	0.25	1	0.5	5	0.6153846153846154	8	0.375	0.6153846153846154	11	8	3	0	0	0.4	10	4	15	0.0	0.4	0.4207578600686882	0.9758313363021826	0.6705120644324936	0.8650438313443913	0.6343918485873579	0.885199461128414	0.904009024811982	0.9264158296637276	0	0	0.0	-0.0005258181308901322	53
3069	0.03653368646158629	0.016363083004667933	0.005105945954112262	0.9147130203445782	-1	0	0	0.1	1	1.0	13	1.0	1.0	14	13	0	1	0	0.06666666666666667	15	1	15	0.3333333333333333	0	0.8654361732519646	0.9340879482791357	0.7175381165629499	0.9268068872124157	0.6414035559565123	0.9511736161865914	0.8521965270005953	0.9381833696567066	1.0	0	0.0	0.005105945954112262	4
4909	0.03584864315681036	0.014102740902118794	0.006182571927558252	0.9143183623343291	-1	0	0	0.2	2	0.8461538461538461	11	0.3	0.7692307692307693	12	10	2	1	0	0.5	10	5	15	0.16666666666666666	0	0.8654361732519646	0.9250262692385514	0.7175381165629499	0.9293354728247063	0.704640050955945	0.9483359076651005	0.7505715505907953	0.9350137420907491	1.0	0.08333333333333333	0.0	0.006182571927558252	60
3875	0.0351092067953958	0.011939152310275309	0.0030504095933311893	0.91417969028255	-1	0	0	0.1	1	1.0	13	0.2777777777777778	0.8461538461538461	12	11	2	1	0	0.6666666666666666	9	6	15	0.14285714285714285	0	0.8654361732519646	0.9250262692385514	0.7175381165629499	0.9293354728247063	0.7493940098676559	0.95018661008519	0.7176963553838794	0.9357877687304331	1.0	0.08333333333333333	0.0	0.0030504095933311893	24
1938	0.04590737791061378	0.0049851348093258195	-0.0023232258713950372	0.907266259188051	-1	0	0	0.2	2	0.8461538461538461	11	0.2727272727272727	0.7692307692307693	12	10	2	2	0	0.45454545454545453	5	11	15	0.3333333333333333	0	0.9056572266969283	0.935626368886543	0.7175381165629499	0.9267991974796012	0.18465030129596838	0.9516109855621846	0.9032269127752188	0.9388490162704727	0.5833333333333334	0.16666666666666666	0.0	-0.0002323225871395037	13
3779	0.02875813962865659	0.007697819402146321	-0.00689462602098671	0.9397164667235709	-1	0	0	0.2	2	0.8461538461538461	11	0.3125	0.8461538461538461	13	11	1	0	0	0.3333333333333333	12	4	15	0.0	0	0.8339715139523175	0.9133970012450207	0.6912699423696094	0.9201995844727713	0.7529779826685737	0.96594514340914	0.8860090326007793	0.9379260182923941	0	0	0.0	-0.000689462602098671	0
1595	0.03325182998059672	0.01137238669841208	0.004057853364254173	0.9152704568840636	-1	0	0	0.2	2	0.8461538461538461	11	0.25	0.8461538461538461	13	11	1	1	0	0.6	10	6	15	0.25	0	0.8339715139523175	0.9352623064143318	0.7175381165629499	0.9224714608607483	0.6506298737002022	0.9468751866593191	0.7807876701047705	0.9355838042037516	1.0	0.07692307692307693	0.0	0.004057853364254173	20
3051	0.03558920876778888	0.013715786575844982	0.0030471521589830594	0.9143923243511912	-1	0	0	0.2	2	0.8461538461538461	11	0.25	0.8461538461538461	13	11	1	1	0	0.6	10	6	15	0.25	0	0.8339715139523175	0.9352623064143318	0.7175381165629499	0.9224714608607483	0.7586502282116878	0.9518060069061065	0.8982030092800266	0.9376145499598878	1.0	0.07692307692307693	0.0	0.0030471521589830594	13
1968	0.03322179083467029	0.011757465078312584	0.0037431622350747036	0.9151937921002558	-1	0	0	0.2	2	0.8461538461538461	11	0.25	0.8461538461538461	13	11	1	1	0	0.6	10	6	15	0.25	0	0.8339715139523175	0.9352623064143318	0.7175381165629499	0.9224714608607483	0.6506298737002022	0.9458155595008345	0.7176963553838794	0.9351632884025404	1.0	0.07692307692307693	0.0	0.0037431622350747036	10
4805	0.035221806238214304	0.012904137873423446	0.007608336172909152	0.9166589938615338	-1	0	0	0.2	2	0.8461538461538461	11	0.3	0.7692307692307693	12	10	2	1	0	0.5	10	5	15	0.16666666666666666	0	0.8654361732519646	0.9250262692385514	0.7175381165629499	0.9291997712849587	0.7493940098676559	0.95018661008519	0.7176963553838794	0.9357464040232768	1.0	0.08333333333333333	0.0	0.007608336172909152	71
2799	0.03420174622253688	0.012395633094204111	0.004611398291289604	0.9154997340902508	-1	0	0	0.2	2	0.8461538461538461	11	0.25	0.8461538461538461	13	11	1	1	0	0.6	10	6	15	0.25	0	0.8339715139523175	0.9352623064143318	0.7175381165629499	0.9224714608607483	0.6506298737002022	0.9458155595008345	0.7176963553838794	0.9351632884025404	1.0	0	0.0	0.004611398291289604	37
3584	0.034583697652930116	0.012242374169817046	0.004329354956885562	0.915464158443039	-1	0	0	0.2	2	0.8461538461538461	11	0.25	0.8461538461538461	13	11	1	1	0	0.6	10	6	15	0.25	0	0.8339715139523175	0.9352623064143318	0.7175381165629499	0.9224714608607483	0.6506298737002022	0.9468751866593191	0.7807876701047705	0.9355838042037516	1.0	0.07692307692307693	0.0	0.004329354956885562	24
423	0.003679578128245798	0.003209034763761359	-0.003147636699319781	0.979871323189288	-1	0.5	1	0.8333333333333334	5	0.16666666666666666	1	0.5333333333333333	0.16666666666666666	6	1	1	0	0	0.6	5	3	8	0.0	0.6666666666666666	0.5009108767119713	0.9757444829351529	0.46733943173212705	0.9109883359298419	0.8141751530304232	0.8571291008044004	0.9334230817843183	0.9311178525135456	0	0	0.0	-0.0003147636699319781	13
637	0.02964060656544475	0.006491520343508411	-0.0064534656189063466	0.9356033171204479	-1	0	0	0.1	1	1.0	13	0.42857142857142855	0.8461538461538461	12	11	2	1	0	0.7142857142857143	5	7	15	0.14285714285714285	0	0.4444339431339264	0.960146707976493	0.7202798125352535	0.9214328490610739	0.8121867541067009	0.9274214731725694	0.9175560776592407	0.9388044142294281	1.0	0.4166666666666667	0.0	-0.0006453465618906347	19
4631	0.039028624309575134	0.016920258450793146	-0.0014847933419452875	0.9142254153028391	-1	0	0	0.1	1	1.0	13	0.23809523809523808	0.8461538461538461	12	11	2	1	0	0.7777777777777778	9	7	15	0.14285714285714285	0	0.8654361732519646	0.9250262692385514	0.7175381165629499	0.9293354728247063	0.7493940098676559	0.95018661008519	0.7176963553838794	0.9357877687304331	1.0	0.08333333333333333	0.0	-0.00014847933419452874	3
1408	0.02255531535511935	0.006814485499718512	0.004400978329891863	0.9643826724487401	-1	0	0	0.3	3	0.6923076923076923	9	0.46875	0.5384615384615384	10	7	4	2	0	0.5	8	4	15	0.2222222222222222	0.36363636363636365	0.31408550644860417	0.9298387772033583	0.5375575247208998	0.9415272854217455	0.48792861057780146	0.9472314636937279	0.9290747546672268	0.9399281619965375	0.55	0.4	0.0	0.004400978329891863	66
1553	0.03836592743975002	0.007959299509404076	0.0036465677568746856	0.9260102114173554	-1	0	0	0.1	1	1.0	13	0.234375	0.8461538461538461	12	11	2	1	0	1.0	8	8	15	0.14285714285714285	0	0.874192567397281	0.9415115185063513	0.7175381165629499	0.9447884805074697	0.7134525185395892	0.9532141672857406	0.8779225696349361	0.9467263604810244	1.0	0.08333333333333333	0.0	0.0036465677568746856	23
4927	0.03687153436320255	0.011742059274305551	0.008025177435702498	0.916039658763444	-1	0	0	0.2	2	0.8461538461538461	11	0.3	0.7692307692307693	12	10	2	1	0	0.5	10	5	15	0.16666666666666666	0	0.8654361732519646	0.9257431491026967	0.7175381165629499	0.9291997712849587	0.7493940098676559	0.95018661008519	0.7176963553838794	0.9359541720900464	1.0	0.08333333333333333	0.0	0.008025177435702498	120
675	0.02218195571976624	0.008834732980030034	0.0016773587377242193	0.9679001589125669	-1	0	0	0.3	3	0.6923076923076923	9	0.35714285714285715	0.5384615384615384	10	7	4	2	0	0.8571428571428571	7	6	15	0.2222222222222222	0.5454545454545454	0.31408550644860417	0.9298387772033583	0.5375575247208998	0.9415272854217455	0.48792861057780146	0.9472314636937279	0.9290747546672268	0.9399281619965375	0.55	0.4	0.0	0.0016773587377242193	24
3906	0.03749617334506793	0.019326062318135693	0.001831422651593242	0.9150044503637088	-1	0	0	0.2	2	0.8461538461538461	11	0.5357142857142857	0.8461538461538461	13	11	1	1	0	0.14285714285714285	14	2	15	0.25	0	0.8339715139523175	0.9305575319575414	0.7175381165629499	0.9224714608607483	0.740137791523624	0.9512994121987955	0.7176963553838794	0.9359128081140655	1.0	0	0.0	0.001831422651593242	2
2950	0.03643710558145139	0.014800566240793301	0.004474083770466881	0.9147253242182031	-1	0	0	0.2	2	0.8461538461538461	11	0.3	0.7692307692307693	12	10	2	1	0	0.5	10	5	15	0.16666666666666666	0	0.9056572266969283	0.9108446822041186	0.7175381165629499	0.9394627206419148	0.704640050955945	0.9477737650122109	0.7578284313240214	0.9343097402261328	1.0	0.08333333333333333	0.0	0.004474083770466881	28
1183	0.023960259692181463	0.010075367252463285	-0.001124468071088334	0.9712070387981747	-1	0	0	0.4	4	0.5384615384615384	7	0.42857142857142855	0.46153846153846156	10	6	4	2	0	0.7142857142857143	7	5	15	0.25	0.6	0.31408550644860417	0.9316305219808712	0.5378280635635828	0.9415276277982337	0.5658595867187565	0.9359645508133371	0.9290747546672268	0.9364954615449234	0.55	0.4	0.0	-0.0001124468071088334	31
1325	0.0016846836881551472	0.001684690837698722	-0.0016846105359754001	0.9819495456580549	-1	0	0	0	0	0	0	1.0	0	0	0	0	2	0	1.0	1	1	1	0.5	0	0	0	0	0	0	0	0	0	0	0	0	-0.1	2
1527	0.03460067711980498	0.012055069448868649	0.00354330268308847	0.9160165542470377	-1	0	0	0.2	2	0.8461538461538461	11	0.25	0.8461538461538461	13	11	1	1	0	0.6	10	6	15	0.25	0	0.8339715139523175	0.9352623064143318	0.7175381165629499	0.9224714608607483	0.6506298737002022	0.9458155595008345	0.7176963553838794	0.9351632884025404	1.0	0	0.0	0.00354330268308847	72
1085	None	None	None	None	None	0.25	1	0.5	5	0.5384615384615384	7	0.6	0.3076923076923077	6	4	8	5	0	1.0	5	5	15	0.2777777777777778	0.6666666666666666	0.3744486469089373	0.9307677250909525	0.48509545020315104	0.9203923851675285	0.578101163904233	0.9787704802092451	0.9628102631234571	0.9506892818349114	0.3333333333333333	0.5	0.0	None	0
3006	0.03490159768441655	0.012299737574120864	0.0043602338416395495	0.914906747763283	-1	0	0	0.2	2	0.8461538461538461	11	0.25	0.8461538461538461	13	11	1	1	0	0.6	10	6	15	0.25	0	0.8339715139523175	0.9352623064143318	0.7175381165629499	0.9224714608607483	0.6506298737002022	0.9458155595008345	0.7176963553838794	0.9351632884025404	1.0	0	0.0	0.0043602338416395495	23
1584	0.02819760871326827	0.008304351578136531	0.00399665666992946	0.9162782075337662	-1	0	0	0.2	2	0.8461538461538461	11	0.25	0.8461538461538461	13	11	1	1	0	0.6	10	6	15	0.25	0	0.8969008325516119	0.9364571009304684	0.7175381165629499	0.9148813150960212	0.6506298737002022	0.9547985844462191	0.9032269127752188	0.9373309909150859	1.0	0.15384615384615385	0.0	0.00399665666992946	24
3853	0.036054774025616104	0.014393426006684806	0.006084234994046346	0.9147368205795597	-1	0	0	0.2	2	0.8461538461538461	11	0.3	0.7692307692307693	12	10	2	1	0	0.5	10	5	15	0.16666666666666666	0	0.8654361732519646	0.9250262692385514	0.7175381165629499	0.9293354728247063	0.7493940098676559	0.95018661008519	0.7176963553838794	0.9357877687304331	1.0	0.08333333333333333	0.0	0.006084234994046346	55
1705	0.052438828580035984	0.01109017360735142	-0.009124089162353062	0.9324315373965191	-1	0	0	0.3	3	0.7692307692307693	10	0.23809523809523808	0.7692307692307693	12	10	2	0	0	0.7777777777777778	9	7	15	0.0	0.14285714285714285	0.7348122501988572	0.9129052527903312	0.7245016187324638	0.8985873300911031	0.454570839751714	0.9609578360855264	0.8619663622032232	0.9294442234497193	0	0	0.0	-0.0009124089162353061	0
2155	0.0349726865588767	0.012189582835762871	0.004043955978257139	0.9148673598447032	-1	0	0	0.2	2	0.8461538461538461	11	0.25	0.8461538461538461	13	11	1	1	0	0.6	10	6	15	0.25	0	0.8339715139523175	0.9352623064143318	0.7175381165629499	0.9224714608607483	0.7586502282116878	0.9518060069061065	0.8982030092800266	0.9376145499598878	1.0	0.07692307692307693	0.0	0.004043955978257139	30
4950	0.030984705846089047	0.006562437817008828	0.003347248757442599	0.915904323354082	-1	0	0	0.2	2	0.8461538461538461	11	0.3	0.7692307692307693	12	10	2	1	0	0.5	10	5	15	0.16666666666666666	0	0.8281758106537878	0.93098063294741	0.7175381165629499	0.9293354728247063	0.7586502282116878	0.9552076462182482	0.8296761903369523	0.9396921229574919	1.0	0.08333333333333333	0.0	0.003347248757442599	12
2647	0.038547395729030445	0.01208340051237113	-0.010351243862506425	0.9282561752048056	-1	0	0	0.2	2	0.8461538461538461	11	0.25	0.8461538461538461	13	11	1	1	0	0.6	10	6	15	0.25	0	0.7771347881338037	0.9287386340113921	0.7175381165629499	0.9224714608607483	0.7586502282116878	0.9518060069061065	0.8938719502299115	0.9355756335257533	1.0	0.07692307692307693	0.0	-0.0010351243862506425	0
1650	0.03356963061432334	0.011284949215456967	0.0034442775161079623	0.914900377817746	-1	0	0	0.2	2	0.8461538461538461	11	0.25	0.8461538461538461	13	11	1	1	0	0.6	10	6	15	0.25	0	0.8339715139523175	0.9352623064143318	0.7175381165629499	0.9224714608607483	0.6506298737002022	0.9458155595008345	0.7176963553838794	0.9351632884025404	1.0	0.07692307692307693	0.0	0.0034442775161079623	53
3278	0.045740986401427416	0.003392712967448128	-0.0033921236424258733	0.9212647154180291	-1	0	0	0.125	1	1.0	10	1.0	1.0	11	10	0	1	0	0.08333333333333333	12	1	12	0.3333333333333333	0	0.9144136208422445	0.7778688144880685	0.6912699423696094	0.9525757540377455	0.740137791523624	0.923628653969259	0.7176963553838794	0.9045362771545975	1.0	0.09090909090909091	0.0	-0.00033921236424258735	0
3052	0.038129835330944294	0.016517480863664037	-0.0023356401647418395	0.9143110026214053	-1	0	0	0.1	1	1.0	13	0.23809523809523808	0.9230769230769231	13	12	1	1	0	0.7777777777777778	9	7	15	0.2	0	0.8339715139523175	0.9352623064143318	0.7175381165629499	0.9224714608607483	0.6506298737002022	0.9458155595008345	0.7176963553838794	0.9351632884025404	1.0	0	0.0	-0.00023356401647418396	5
4943	0.034194136699555844	0.012234210141988996	0.005229426030359174	0.9165333143180878	-1	0	0	0.2	2	0.8461538461538461	11	0.25	0.8461538461538461	13	11	1	1	0	0.6	10	6	15	0.25	0	0.8339715139523175	0.9352623064143318	0.7175381165629499	0.9223358621061694	0.740137791523624	0.94836371409895	0.7176963553838794	0.9361459209053726	1.0	0.07692307692307693	0.0	0.005229426030359174	22
3865	0.041765900237976036	0.008103705138149262	-0.0018654531883345168	0.9199196689475799	-1	0	0	0.3	3	0.6923076923076923	9	0.3125	0.6923076923076923	12	9	2	1	0	0.75	8	6	15	0.2	0	0.8227198993605407	0.9274355222530499	0.7175381165629499	0.9400742559282615	0.42173010297084995	0.9475541375210209	0.9124146316712997	0.9388677083453753	1.0	0.08333333333333333	0.0	-0.00018654531883345168	7
554	0.022923476268658958	0.0026760795222958156	-0.0021573591245141566	0.9802989536234239	-1	0	0	0.3	3	0.7692307692307693	10	0.3409090909090909	0.6923076923076923	12	9	2	0	0	0.36363636363636365	11	4	15	0.0	0	0.35490954797318564	0.9479611103083821	0.4693535735268828	0.9309580006256453	0.7547224486547339	0.8997310125206959	0.9089476161816125	0.928642423751591	0	0	0.0	-0.00021573591245141566	32
44	0.0016348970529971717	0.001571565453700768	-0.0015715654536127624	0.9825815647863906	-1	0	0	0	0	0	0	1.0	0	0	0	0	1	0	1.0	1	1	1	0.25	0	0	0	0	0	0	0	0	0	0	0	0	-0.1	16
4224	0.03655994469725227	0.01513053983775422	0.006032371678279926	0.914981159886881	-1	0	0	0.2	2	0.8461538461538461	11	0.3	0.7692307692307693	12	10	2	1	0	0.5	10	5	15	0.16666666666666666	0	0.8654361732519646	0.9250262692385514	0.7175381165629499	0.9293354728247063	0.7493940098676559	0.95018661008519	0.7176963553838794	0.9357877687304331	1.0	0.08333333333333333	0.0	0.006032371678279926	31
1414	0.025681185980271495	0.010975389708464725	-0.010971135224139311	0.9106996294808276	-1	0.25	1	0.5	5	0.46153846153846156	6	0.375	0.46153846153846156	9	6	5	2	0	0.625	8	5	15	0.18181818181818182	0	0.8793622846205873	0.8988755179333432	0.3211526844991016	0.8957392006189094	0.45644915060187985	0.907600591576723	0.9424184917622876	0.9008534317271973	0.6111111111111112	0.1111111111111111	0.0	-0.0010971135224139312	2
4780	0.03531458266832098	0.013424886083588486	0.005943072422609467	0.9148077242268706	-1	0	0	0.2	2	0.8461538461538461	11	0.3	0.7692307692307693	12	10	2	1	0	0.5	10	5	15	0.16666666666666666	0	0.8654361732519646	0.9250262692385514	0.7175381165629499	0.9293354728247063	0.7493940098676559	0.95018661008519	0.7176963553838794	0.9357877687304331	1.0	0.08333333333333333	0.0	0.005943072422609467	21
1519	0.039000048678208596	0.009281360257336729	-0.008073496982306642	0.9261336365636161	-1	0	0	0.2	2	0.8461538461538461	11	0.5357142857142857	0.8461538461538461	12	11	2	1	0	0.14285714285714285	14	2	15	0.14285714285714285	0	0.6591358056029689	0.9444795132359821	0.6519243029544661	0.9217137626841979	0.43711188451136895	0.9544998719342447	0.8751137593915232	0.941644400716192	1.0	0.08333333333333333	0.0	-0.0008073496982306642	4
4138	0.03623071321595085	0.013761601877856392	0.00487726872068432	0.9155011673535558	-1	0	0	0.2	2	0.8461538461538461	11	0.3	0.7692307692307693	12	10	2	1	0	0.5	10	5	15	0.16666666666666666	0	0.8654361732519646	0.9250262692385514	0.7175381165629499	0.9293354728247063	0.7493940098676559	0.95018661008519	0.7176963553838794	0.9357877687304331	1.0	0.16666666666666666	0.0	0.00487726872068432	29
3826	0.03594929985521433	0.014042641547202106	0.005925709654125347	0.9143599301964596	-1	0	0	0.2	2	0.8461538461538461	11	0.3	0.7692307692307693	12	10	2	1	0	0.5	10	5	15	0.16666666666666666	0	0.8654361732519646	0.9250262692385514	0.7175381165629499	0.9293354728247063	0.704640050955945	0.9475469089361218	0.7176963553838794	0.9346891517738835	1.0	0.08333333333333333	0.0	0.005925709654125347	36
2348	0.027707623994326514	0.007139846714049164	0.0035328015304066027	0.9160673150039489	-1	0	0	0.2	2	0.8461538461538461	11	0.25	0.8461538461538461	13	11	1	1	0	0.6	10	6	15	0.25	0	0.8969008325516119	0.9312994466209181	0.7175381165629499	0.9148813150960212	0.6506298737002022	0.9570459147224699	0.9032269127752188	0.9367367082402341	1.0	0.15384615384615385	0.0	0.0035328015304066027	30
2292	0.039579649049601984	0.007874452777119467	-0.007648721411762765	0.9222838733555528	-1	0	0	0.3	3	0.6923076923076923	9	0.4166666666666667	0.6923076923076923	12	9	2	1	0	1.0	6	6	15	0.2	0	0.819577724668241	0.9216885557932921	0.7175381165629499	0.9293354728247063	0.704640050955945	0.9437500732910686	0.7176963553838794	0.9321818957951464	1.0	0	0.0	-0.0007648721411762765	4
444	0.004362963285848006	0.0035113594069086395	-0.0035094690212451314	0.9713597434662542	-1	0	0	0.5	2	0.75	3	0.5	0.5	3	2	2	0	0	0.75	4	3	6	0.0	0	0.7422546167848697	0.860421308506662	0.25523912872790033	0.9087527615968556	0.5355130826759915	0.8592352603832366	0.7345745825696169	0.8781916113337265	0	0	0.0	-0.00035094690212451315	10
255	0.002373116760090638	0.002324123763270097	-0.0023232042741471418	0.9830147560431515	-1	0	0	1.0	1	0	0	1.0	0	1	0	0	0	0	0.5	2	1	2	0.0	0	0	0	0	0	0	0	0	0	0	0	0	-0.0002323204274147142	21
284	0.002354029138278315	0.002170047972510249	-0.0021697629579409566	0.9856336641114225	-1	0	0	0.6666666666666666	2	0.5	1	0.6666666666666666	0	2	0	1	0	0	0.6666666666666666	2	3	4	0.0	0	0	0	0	0	0	0	0	0	0	0	0	-0.00021697629579409567	39
2133	0.03374114964942463	0.011300964570392211	0.003709741165916804	0.915069292396461	-1	0	0	0.2	2	0.8461538461538461	11	0.25	0.8461538461538461	13	11	1	1	0	0.6	10	6	15	0.25	0	0.8339715139523175	0.9352623064143318	0.7175381165629499	0.9224714608607483	0.7586502282116878	0.9518060069061065	0.8982030092800266	0.9376145499598878	1.0	0.07692307692307693	0.0	0.003709741165916804	61
221	0.0018221676490151532	0.0017695021261931185	-0.0017683746298656478	0.9835259662187684	-1	0	0	1.0	1	0	0	1.0	0	1	0	0	1	0	0.5	2	1	2	0.3333333333333333	0	0	0	0	0	0	0	0	0	0	0	0	-0.00017683746298656478	53
4917	0.03596321457035109	0.013594171840378208	0.005640391003723132	0.9146551089381227	-1	0	0	0.2	2	0.8461538461538461	11	0.3	0.7692307692307693	12	10	2	1	0	0.5	10	5	15	0.16666666666666666	0	0.8654361732519646	0.9250262692385514	0.7175381165629499	0.9293354728247063	0.7493940098676559	0.95018661008519	0.7176963553838794	0.9357877687304331	1.0	0.08333333333333333	0.0	0.005640391003723132	29
4788	0.029396266347296442	0.003748242585938757	0.0028890816124654867	0.9160620669668177	-1	0	0	0.2	2	0.8461538461538461	11	0.3	0.7692307692307693	12	10	2	1	0	0.5	10	5	15	0.16666666666666666	0	0.9056572266969283	0.9230314755604585	0.7175381165629499	0.9223472379410734	0.7586502282116878	0.9591187411644468	0.8293155959668265	0.9373070264332657	1.0	0.16666666666666666	0.0	0.0028890816124654867	10
3027	0.03417515641694404	0.011899930787354079	0.0036229458973438544	0.9148861709122581	-1	0	0	0.2	2	0.8461538461538461	11	0.25	0.8461538461538461	13	11	1	1	0	0.6	10	6	15	0.25	0	0.8339715139523175	0.9352623064143318	0.7175381165629499	0.9224714608607483	0.6506298737002022	0.9458155595008345	0.7176963553838794	0.9351632884025404	1.0	0	0.0	0.0036229458973438544	29
1327	0.03656582335579279	0.016088069207242768	0.0025077372714465886	0.9133432087649629	-1	0	0	0.1	1	1.0	13	1.0	1.0	14	13	0	1	0	0.06666666666666667	15	1	15	0.3333333333333333	0	0.8339715139523175	0.9358331080112507	0.7175381165629499	0.9160484038551923	0.6701016707134858	0.9379340271743463	0.7176963553838794	0.9305447022775319	1.0	0.07142857142857142	0.0	0.0025077372714465886	4
89	0.0016405478055295424	0.0015717503746519657	-0.0015717503745650019	0.9826347075116854	-1	0	0	0	0	0	0	1.0	0	0	0	0	1	0	1.0	1	1	1	0.25	0	0	0	0	0	0	0	0	0	0	0	0	-0.1	16
3435	0.03596356774832884	0.014190105594560786	0.006376266637068054	0.9166954084153474	-1	0	0	0.2	2	0.8461538461538461	11	0.3	0.7692307692307693	12	10	2	1	0	0.5	10	5	15	0.16666666666666666	0	0.8654361732519646	0.9250262692385514	0.7175381165629499	0.9314000129585349	0.7138962692999768	0.9545885922545031	0.8331384268164881	0.9383239355989385	1.0	0.08333333333333333	0.0	0.006376266637068054	44
5024	0.02756181998305261	0.007276143719806384	0.0036772204273507574	0.9163613639717885	-1	0	0	0.2	2	0.8461538461538461	11	0.3	0.7692307692307693	12	10	2	1	0	0.5	10	5	15	0.16666666666666666	0	0.9056572266969283	0.9230314755604585	0.7175381165629499	0.9220137571853149	0.7493940098676559	0.9596344700163006	0.8296761903369523	0.9374749977503024	1.0	0.16666666666666666	0.0	0.0036772204273507574	16
563	0.004350431496366121	0.002443299874091022	-0.0024429039897592444	0.9777688067534543	-1	0	0	0.3333333333333333	2	0.8333333333333334	5	0.5714285714285714	0.8333333333333334	7	5	0	0	0	0.2857142857142857	2	7	8	0.0	0	0.4151141019023868	0.9313295450624516	0.3769649695935574	0.9041521392622747	0.546130919246564	0.9100165861097409	0.8967859163540302	0.9159427460179619	0	0	0.0	-0.00024429039897592444	28
1467	0.03472990347825355	0.012527192514866309	0.004542251440678681	0.9155615144816693	-1	0	0	0.2	2	0.8461538461538461	11	0.25	0.8461538461538461	13	11	1	1	0	0.6	10	6	15	0.25	0	0.8339715139523175	0.9352623064143318	0.7175381165629499	0.9224714608607483	0.6506298737002022	0.9458155595008345	0.7176963553838794	0.9351632884025404	1.0	0.07692307692307693	0.0	0.004542251440678681	94
857	0.014997193619758566	0.0034823973946521997	-0.0032955968182925817	0.9724636029013592	-1	0	0	0.25	2	0.8	8	0.2857142857142857	0.8	8	8	3	2	0	0.8571428571428571	7	6	12	0.2	0.8	0.48709004934661604	0.8932875708776052	0.13868235700891055	0.9370404461201749	0.32942966659297107	0.8155103422383737	0.8153022019992893	0.891266335034173	0.5625	0.25	0.0	-0.0003295596818292582	23
814	0.029733165557137894	0.006676512124550718	-0.006676511539052333	0.9292806250146213	-1	0	0	0.1	1	1.0	13	0.5357142857142857	0.7692307692307693	11	10	3	3	0	0.5714285714285714	7	4	15	0.3333333333333333	0.7692307692307693	0.3512651869696658	0.9678649673562358	0.8853442254606829	0.7413003192627453	0.842712662909204	0.9149946169267253	0.909625740644368	0.90704100025231	0.18181818181818182	0.2727272727272727	0.0	-0.0006676511539052333	9
4271	0.02772017215161626	0.007391199487499132	0.004129215341620961	0.9167794781465476	-1	0	0	0.2	2	0.8461538461538461	11	0.3	0.7692307692307693	12	10	2	1	0	0.5	10	5	15	0.16666666666666666	0	0.9056572266969283	0.9230314755604585	0.7175381165629499	0.9220137571853149	0.7493940098676559	0.9596344700163006	0.8296761903369523	0.9374749977503024	1.0	0.16666666666666666	0.0	0.004129215341620961	11
1665	0.03442906756477421	0.006125382221505065	-0.0060790824600129596	0.9184078239604584	-1	0	0	0.3	3	0.6923076923076923	9	0.625	0.6923076923076923	12	9	2	1	0	0.16666666666666666	12	2	15	0.2	0	0.4598724661956409	0.9184353089046249	0.6912699423696094	0.8985487388369761	0.2480449718794099	0.9457658956557277	0.9032269127752188	0.9232292731429718	1.0	0.5833333333333334	0.0	-0.0006079082460012959	9
4935	0.035640988224669885	0.013995553430360541	0.00582056614129755	0.9146966266835894	-1	0	0	0.2	2	0.8461538461538461	11	0.3	0.7692307692307693	12	10	2	1	0	0.5	10	5	15	0.16666666666666666	0	0.8654361732519646	0.9250262692385514	0.7175381165629499	0.9293354728247063	0.7493940098676559	0.95018661008519	0.7176963553838794	0.9357877687304331	1.0	0.08333333333333333	0.0	0.00582056614129755	23
3488	0.037422415259379053	0.007969592687416946	0.005186247993929312	0.91614154187369	-1	0	0	0.2	2	0.8461538461538461	11	0.3	0.7692307692307693	12	10	2	1	0	0.5	10	5	15	0.16666666666666666	0	0.6591358056029689	0.9465435092177994	0.7175381165629499	0.9226733781572622	0.608990643851316	0.9248792258935552	0.8875720187020847	0.9322167750693158	1.0	0.08333333333333333	0.0	0.005186247993929312	18
344	0.022611079551388445	0.0026869172960653376	-0.0014933814196905848	0.9803980511890744	-1	0	0	0.3	3	0.7692307692307693	10	0.3409090909090909	0.6923076923076923	12	9	2	0	0	0.36363636363636365	11	4	15	0.0	0	0.35490954797318564	0.9479611103083821	0.4693535735268828	0.9309580006256453	0.7547224486547339	0.8997310125206959	0.9089476161816125	0.928642423751591	0	0	0.0	-0.00014933814196905847	86
3666	0.03496890853705877	0.011922316329717917	0.004318876309117551	0.9155387198240141	-1	0	0	0.2	2	0.8461538461538461	11	0.25	0.8461538461538461	13	11	1	1	0	0.6	10	6	15	0.25	0	0.8339715139523175	0.9352623064143318	0.7175381165629499	0.9224714608607483	0.7586502282116878	0.9518060069061065	0.8982030092800266	0.9376145499598878	1.0	0.07692307692307693	0.0	0.004318876309117551	14
4673	0.03412793046658381	0.010068197116022925	0.006580674813669398	0.9167347617062908	-1	0	0	0.2	2	0.8461538461538461	11	0.3	0.7692307692307693	12	10	2	1	0	0.5	10	5	15	0.16666666666666666	0	0.8654361732519646	0.9250262692385514	0.7175381165629499	0.9043567309808741	0.7586502282116878	0.9569639617683899	0.7410016711842431	0.9321590163916573	1.0	0.08333333333333333	0.0	0.006580674813669398	23
4373	0.04760127682645349	0.007477938987129449	-0.007403827640107776	0.8938920165953684	-1	0	0	0.125	1	1.0	10	1.0	1.0	11	10	0	1	0	0.08333333333333333	12	1	12	0.3333333333333333	0	0.9144136208422445	0.7754807314437104	0.6912699423696094	0.945761485404405	0.740137791523624	0.925012116020842	0.7176963553838794	0.9005663878785487	1.0	0.09090909090909091	0.0	-0.0007403827640107775	4
2104	0.0320477530834675	0.007675247853714125	0.007487492959059164	0.9172339412761799	-1	0	0	0.2	2	0.8461538461538461	11	0.2727272727272727	0.7692307692307693	11	10	3	1	0	0.45454545454545453	11	5	15	0.1111111111111111	0	0.9103604295892884	0.9063710128213017	0.6912699423696094	0.9443923849671952	0.690958380629396	0.9275261991590356	0.8415370253785691	0.9276099227706689	1.0	0.5454545454545454	0.0	0.007487492959059164	30
3599	0.032921045787664985	0.013254462239775108	0.004187931011637185	0.9150793819155825	-1	0	0	0.2	2	0.8461538461538461	11	0.3	0.7692307692307693	12	10	2	1	0	0.5	10	5	15	0.16666666666666666	0	0.8654361732519646	0.9250262692385514	0.7175381165629499	0.9188588098621289	0.7586502282116878	0.952841131703813	0.8364622860660298	0.933919552425259	1.0	0.08333333333333333	0.0	0.004187931011637185	20
4864	0.03579987616249512	0.014424226624959142	0.005239486721897886	0.9142889737821358	-1	0	0	0.2	2	0.8461538461538461	11	0.3	0.7692307692307693	12	10	2	1	0	0.5	10	5	15	0.16666666666666666	0	0.8654361732519646	0.9250262692385514	0.7175381165629499	0.9293354728247063	0.7586502282116878	0.9481072312623113	0.7176963553838794	0.934919341458871	1.0	0.08333333333333333	0.0	0.005239486721897886	24
4477	0.03505907807744479	0.013814973544185405	0.005328760440343331	0.9149202425285438	-1	0	0	0.2	2	0.8461538461538461	11	0.3	0.7692307692307693	12	10	2	1	0	0.5	10	5	15	0.16666666666666666	0	0.8654361732519646	0.9250262692385514	0.7175381165629499	0.9293354728247063	0.7479908987820484	0.9504792725731939	0.7896192873517623	0.9359118501505623	1.0	0.16666666666666666	0.0	0.005328760440343331	25
3539	0.0360526533132736	0.013960350796334656	0.005917172160150163	0.9145448716183852	-1	0	0	0.2	2	0.8461538461538461	11	0.3	0.7692307692307693	12	10	2	1	0	0.5	10	5	15	0.16666666666666666	0	0.8654361732519646	0.9250262692385514	0.7175381165629499	0.9293354728247063	0.704640050955945	0.9475469089361218	0.7176963553838794	0.9346891517738835	1.0	0.08333333333333333	0.0	0.005917172160150163	19
4667	0.035932400633323695	0.013826367721996816	0.004975900499853653	0.9162577653132198	-1	0	0	0.2	2	0.8461538461538461	11	0.3	0.7692307692307693	12	10	2	1	0	0.5	10	5	15	0.16666666666666666	0	0.8654361732519646	0.9250262692385514	0.7175381165629499	0.9293354728247063	0.7586502282116878	0.9481072312623113	0.7176963553838794	0.934919341458871	1.0	0.08333333333333333	0.0	0.004975900499853653	18
3728	0.0352970792542155	0.013913639294818947	0.005225538493163171	0.9147462097457336	-1	0	0	0.2	2	0.8461538461538461	11	0.3	0.7692307692307693	12	10	2	1	0	0.5	10	5	15	0.16666666666666666	0	0.8654361732519646	0.9250262692385514	0.7175381165629499	0.9293354728247063	0.7586502282116878	0.952841131703813	0.8256691833058706	0.9369309152849262	1.0	0.08333333333333333	0.0	0.005225538493163171	28
808	0.017557089942166235	0.003449582496613561	-0.00337516022297833	0.9819568093293396	-1	0	0	0.1	1	1.0	13	1.0	1.0	14	13	0	1	0	0.06666666666666667	15	1	15	0.3333333333333333	0	0.6091088705008526	0.9637273301445971	0.7315580605411414	0.8372491420539616	0.438439844902747	0.9322451864239245	0.898106584874267	0.9250561386501288	1.0	0.5714285714285714	0.0	-0.000337516022297833	35
3659	0.01772768974193144	0.0018386503775903221	0.0018317011536302767	0.9136401920994469	-1	0	0	0.2857142857142857	2	0.75	6	0.4166666666666667	0.75	8	6	1	1	0	0.375	8	3	10	0.25	0	0.9056572266969283	0.9047682564110467	0.7044040294662797	0.9368770733208063	0.3837941637069394	0.9610368349346831	0.9238968272630158	0.9380849093321711	1.0	0.25	0.0	0.0018317011536302767	13
4816	0.036860383805761225	0.014736980185446944	0.005335120937622511	0.9148885263292987	-1	0	0	0.2	2	0.8461538461538461	11	0.3	0.7692307692307693	12	10	2	1	0	0.5	10	5	15	0.16666666666666666	0	0.8654361732519646	0.9250262692385514	0.7175381165629499	0.9293354728247063	0.704640050955945	0.943237681847618	0.7176963553838794	0.9329691187684367	1.0	0.08333333333333333	0.0	0.005335120937622511	29
2795	0.04296500781539243	0.006260283310066754	-0.006013558332673891	0.9224402024614646	-1	0	0	0.125	1	1.0	9	1.0	1.0	10	9	0	1	0	0.09090909090909091	11	1	11	0.3333333333333333	0	0.9213482369848851	0.7865695624426308	0.8336930153148149	0.9527899162037906	0.7493940098676559	0.8786005844751894	0.7176963553838794	0.8905268383416013	1.0	0.1	0.0	-0.000601355833267389	5
4916	0.03496133680015939	0.01198251584203749	0.0021401629523635384	0.9148246994049947	-1	0	0	0.125	1	1.0	10	0.42857142857142855	0.8	9	8	2	1	0	0.5714285714285714	7	4	12	0.14285714285714285	0	0.9282828531275259	0.8139023037238375	0.9761160882600206	0.9595440744706321	0.690958380629396	0.88081751902366	0.7938937508356452	0.9014999378409032	1.0	0.1111111111111111	0.0	0.0021401629523635384	12
768	0.038106045447783204	0.009016333810640157	-0.00898558408336933	0.9421866816093745	-1	0	0	0.3	3	0.6923076923076923	9	0.375	0.6923076923076923	12	9	2	1	0	0.4	10	4	15	0.2	0	0.6591358056029689	0.92616173956429	0.7175381165629499	0.9293354728247063	0.7586502282116878	0.9529891151023584	0.7896192873517623	0.9373195158118536	1.0	0.08333333333333333	0.0	-0.000898558408336933	9
2178	0.03223054505663063	0.010389802631987442	-0.009478559635925502	0.9323798460914101	-1	0	0	0.2	2	0.8461538461538461	11	0.25	0.8461538461538461	13	11	1	1	0	0.6	10	6	15	0.25	0	0.8339715139523175	0.9306840962391515	0.7175381165629499	0.9148813150960212	0.6506298737002022	0.9547985844462191	0.9032269127752188	0.9354822486879526	1.0	0.15384615384615385	0.0	-0.0009478559635925502	1
446	0.0019478620415663084	0.0018829393514001138	-0.0018829221684341765	0.984541262875355	-1	0	0	1.0	2	0.0	0	1.0	0	1	0	1	0	0	0.3333333333333333	3	1	3	0.0	1.0	0	0	0	0	0	0	0	0	0	0	0	-0.00018829221684341766	26
4320	0.035712680106532176	0.013948728141597035	0.00578765973509586	0.9140145428415414	-1	0	0	0.2	2	0.8461538461538461	11	0.3	0.7692307692307693	12	10	2	1	0	0.5	10	5	15	0.16666666666666666	0	0.8654361732519646	0.9250262692385514	0.7175381165629499	0.9293354728247063	0.7493940098676559	0.95018661008519	0.7176963553838794	0.9357877687304331	1.0	0.08333333333333333	0.0	0.00578765973509586	30
175	0.03812671869822633	0.019395350974434948	-0.01413888451850879	0.8406712232856137	-1	0	0	0.1	1	1.0	13	1.0	0.8461538461538461	12	11	2	1	0	0.06666666666666667	15	1	15	0.14285714285714285	0	0.6838559206116184	0.7449893113193038	0.6822976839678574	0.9506662856570598	0.7722535427615437	0.9318858018571236	0.6916779194816483	0.9016370751278115	1.0	0.16666666666666666	0.0	-0.001413888451850879	12
1014	0.023202246869675255	0.00737903955047656	-0.0027131269077984477	0.9749446650699489	-1	0.25	1	0.4	4	0.6153846153846154	8	0.3125	0.5384615384615384	10	7	4	2	0	0.75	8	6	15	0.2222222222222222	0.18181818181818182	0.31408550644860417	0.8939345147743258	0.5665675829957204	0.9441285753968017	0.5283012956979305	0.9496354938868972	0.938977924697392	0.9328840308306711	0.55	0.3	0.0	-0.0002713126907798448	14
1598	None	None	None	None	None	0	0	0.5	5	0.38461538461538464	5	0.42857142857142855	0.38461538461538464	10	5	4	3	0	0.7142857142857143	7	5	15	0.42857142857142855	0.2	0.3437279379702139	0.9305380075847696	0.8287128191298343	0.8537036533028515	0.2988238867666011	0.9290437777271943	0.8748031108499124	0.9097299376089989	0.4	0.6	0.0	None	0
1068	0.018959671883807528	0.004128505560459246	-0.004109777609148491	0.9403827772560716	-1	0	0	0.2	2	0.9166666666666666	11	0.5384615384615384	0.9166666666666666	13	11	0	2	0	0.15384615384615385	13	2	14	1.0	0	0.5394173713712738	0.9630878759816484	0.7175381165629499	0.9100256280794794	0.45644915060187985	0.943022419526329	0.9032269127752188	0.9423504554812626	0.5384615384615384	0.07692307692307693	0.0	-0.0004109777609148491	22
3687	0.03616117344055107	0.014207116371257222	0.005991341680938952	0.9143697950034324	-1	0	0	0.2	2	0.8461538461538461	11	0.3	0.7692307692307693	12	10	2	1	0	0.5	10	5	15	0.16666666666666666	0	0.8654361732519646	0.9250262692385514	0.7175381165629499	0.9293354728247063	0.7493940098676559	0.9496688267555577	0.7181408543559871	0.9355693828822643	1.0	0.08333333333333333	0.0	0.005991341680938952	93
2635	0.04085456299306366	0.005749160211783243	-0.00529365434187155	0.9153924610671454	-1	0	0	0.2	2	0.8461538461538461	11	0.25	0.8461538461538461	13	11	1	1	0	0.6	10	6	15	0.25	0	0.7422546167848697	0.9376744596429706	0.7175381165629499	0.9224714608607483	0.6506298737002022	0.9458155595008345	0.7176963553838794	0.9359780010261524	1.0	0	0.0	-0.000529365434187155	3
2349	0.03482013305776549	0.012163921721682777	0.003783808613696754	0.9156653909917535	-1	0	0	0.2	2	0.8461538461538461	11	0.25	0.8461538461538461	13	11	1	1	0	0.6	10	6	15	0.25	0	0.8339715139523175	0.9352623064143318	0.7175381165629499	0.9224714608607483	0.7586502282116878	0.9518060069061065	0.8982030092800266	0.9376145499598878	1.0	0.07692307692307693	0.0	0.003783808613696754	59
2159	0.04094371587259947	0.017758458722407357	-0.0058093924988884185	0.9164304139181609	-1	0	0	0.1	1	1.0	12	1.0	1.0	13	12	0	1	0	0.07142857142857142	14	1	14	0.3333333333333333	0	0.8339715139523175	0.9279810053321429	0.7175381165629499	0.9192678335184757	0.6506298737002022	0.9307597370381913	0.7176963553838794	0.9261486284921944	1.0	0.07692307692307693	0.0	-0.0005809392498888419	8
1370	0.0016846848415640197	0.0016223450915695491	-0.0016222614835096267	0.981981322804697	-1	0	0	0	0	0	0	1.0	0	0	0	0	2	0	1.0	1	1	1	0.5	0	0	0	0	0	0	0	0	0	0	0	0	-0.1	1
858	0.026275180316391825	0.008958928528132432	-0.008563630250065428	0.9326453736626067	-1	0	0	0.2	2	0.8461538461538461	11	0.3125	0.7692307692307693	11	10	3	1	0	0.3333333333333333	12	4	15	0.1111111111111111	0	0.3104873749166378	0.9265877773914875	0.3159359037998336	0.9073873789794947	0.5605082155089777	0.9671666512873779	0.9082111741655886	0.9389744794198671	1.0	0.2727272727272727	0.0	-0.0008563630250065428	6
4854	0.03812202738890244	0.004398272689648873	-0.004372667186018671	0.9192932192275977	-1	0	0	0.2	2	0.8461538461538461	11	0.2727272727272727	0.8461538461538461	13	11	1	1	0	0.45454545454545453	11	5	15	0.25	0	0.7422546167848697	0.9266902787220538	0.7314651209019778	0.9273448292539179	0.690958380629396	0.9547619189360906	0.8028069876018936	0.9376735884100854	1.0	0.07692307692307693	0.0	-0.0004372667186018671	3
4073	0.036656406784674814	0.0034392522040078205	-0.003371353846535139	0.9214813858975643	-1	0	0	0.2	2	0.8461538461538461	11	0.375	0.7692307692307693	11	10	3	1	0	0.625	8	5	15	0.1111111111111111	0.46153846153846156	0.7422546167848697	0.9217432926008137	0.7175381165629499	0.9214330842327748	0.6321772382128226	0.9463925798469349	0.7807876701047705	0.9308448802765384	1.0	0.36363636363636365	0.0	-0.0003371353846535139	5
1972	0.028154832486200244	0.0004262012646756768	-6.30318750732348e-05	0.9150516529261368	-1	0	0	0.2	2	0.8461538461538461	11	0.2727272727272727	0.8461538461538461	13	11	1	1	0	0.45454545454545453	11	5	15	0.25	0	0.8969008325516119	0.9323883463133581	0.7175381165629499	0.9330476601517429	0.6506298737002022	0.9489214620034416	0.8028069876018936	0.9385897647408831	1.0	0.23076923076923078	0.0	-6.303187507323479e-06	16
3583	0.036310948201721864	0.014249269660523683	0.0060154933125617935	0.9144324232911898	-1	0	0	0.2	2	0.8461538461538461	11	0.3	0.7692307692307693	12	10	2	1	0	0.5	10	5	15	0.16666666666666666	0	0.8654361732519646	0.9250262692385514	0.7175381165629499	0.9293354728247063	0.7493940098676559	0.9496688267555577	0.7181408543559871	0.9355693828822643	1.0	0.08333333333333333	0.0	0.0060154933125617935	98
1323	0.018780366699331023	0.006410818757570978	0.0017813895812461053	0.9671294067298286	-1	0	0	0.3	3	0.6923076923076923	9	0.35714285714285715	0.5384615384615384	9	7	5	3	0	0.8571428571428571	7	6	15	0.25	0.5454545454545454	0.299057710992072	0.8957204688671111	0.5560043956493204	0.9491362274657594	0.2988238867666011	0.9557886775366585	0.938977924697392	0.9380128691970175	0.3333333333333333	0.4444444444444444	0.0	0.0017813895812461053	27
3962	0.03578615546561159	0.013523463598065453	0.005628836778542767	0.9150051391420675	-1	0	0	0.2	2	0.8461538461538461	11	0.3	0.7692307692307693	12	10	2	1	0	0.5	10	5	15	0.16666666666666666	0	0.8654361732519646	0.9250262692385514	0.7175381165629499	0.9293354728247063	0.7493940098676559	0.9496688267555577	0.7181408543559871	0.9355693828822643	1.0	0.08333333333333333	0.0	0.005628836778542767	37
3472	0.026567247993088725	0.0044853557408920525	-0.004015907631810875	0.9185415481155913	-1	0	0	0.2857142857142857	2	0.75	6	0.3333333333333333	0.625	7	5	2	2	0	0.8333333333333334	5	6	10	0.3333333333333333	0	0.4843000972536203	0.9398992543689219	0.7175381165629499	0.9462651810945533	0.4934301082944887	0.9282421748111583	0.9032269127752188	0.9385475194444255	0.5714285714285714	0.14285714285714285	0.0	-0.0004015907631810875	8
1387	0.030826579291430543	0.010161173426784674	-0.01000733081142	0.9782595907027893	-1	0.25	1	0.4	4	0.6153846153846154	8	0.4166666666666667	0.46153846153846156	10	6	4	2	0	1.0	6	6	15	0.25	0.2222222222222222	0.31408550644860417	0.9339252740789926	0.6098672606254866	0.9587304797568619	0.38126961174303375	0.9430769606518756	0.9535339006577367	0.9462000360558255	0.55	0.4	0.0	-0.001000733081142	10
1997	0.033818107739153315	0.011868747037555343	0.004128667903859214	0.9158522525263554	-1	0	0	0.2	2	0.8461538461538461	11	0.25	0.8461538461538461	13	11	1	1	0	0.6	10	6	15	0.25	0	0.8339715139523175	0.9352623064143318	0.7175381165629499	0.9224714608607483	0.7586502282116878	0.9518060069061065	0.8982030092800266	0.9376145499598878	1.0	0.07692307692307693	0.0	0.004128667903859214	52
4800	0.03584019903368824	0.01373863464757939	0.005384061530665286	0.9151293049533498	-1	0	0	0.2	2	0.8461538461538461	11	0.3	0.7692307692307693	12	10	2	1	0	0.5	10	5	15	0.16666666666666666	0	0.8654361732519646	0.9250262692385514	0.7175381165629499	0.9293354728247063	0.7493940098676559	0.95018661008519	0.7176963553838794	0.9357877687304331	1.0	0.08333333333333333	0.0	0.005384061530665286	23
198	0.030878456911899783	0.006763090078981977	-0.006638231288778844	0.9249087746912119	-1	0	0	0.1	1	1.0	13	0.35714285714285715	0.6923076923076923	10	9	4	1	0	0.8571428571428571	6	7	15	0.09090909090909091	0	0.5713706329880562	0.9180684480031478	0.6008661393698416	0.8838863684244676	0.39973395711178006	0.9235065418541047	0.6502358824134699	0.9098966125856415	1.0	0	0.0	-0.0006638231288778844	19
2319	0.0341894450668713	0.012078030506599354	0.004742917131226847	0.9150243364161035	-1	0	0	0.2	2	0.8461538461538461	11	0.25	0.8461538461538461	13	11	1	1	0	0.6	10	6	15	0.25	0	0.8969008325516119	0.9289519277371867	0.7175381165629499	0.9330476601517429	0.6506298737002022	0.9430640134229161	0.7938937508356452	0.9352811111176628	1.0	0.07692307692307693	0.0	0.004742917131226847	93
1331	0.015854602908085255	0.002670762322023242	0.0020095398258014466	0.9700584332989818	-1	0	0	0.2	2	0.8461538461538461	11	0.4166666666666667	0.6153846153846154	9	8	5	2	0	1.0	6	6	15	0.15384615384615385	0.5454545454545454	0.299057710992072	0.887657167171958	0.8598552811954729	0.9385830951689824	0.2988238867666011	0.9569153682654722	0.9535339006577367	0.9328566558407174	0.5555555555555556	0.4444444444444444	0.0	0.0020095398258014466	31
3954	0.03595562770555266	0.013638700637117552	0.005574709115292842	0.9147095305808667	-1	0	0	0.2	2	0.8461538461538461	11	0.3	0.7692307692307693	12	10	2	1	0	0.5	10	5	15	0.16666666666666666	0	0.8654361732519646	0.9250262692385514	0.7175381165629499	0.9293354728247063	0.7493940098676559	0.9496688267555577	0.7181408543559871	0.9355693828822643	1.0	0.08333333333333333	0.0	0.005574709115292842	43
449	0.009291347716201223	0.004913147917823724	-0.004904646629493695	0.97095771717477	-1	0	0	0.4	2	0.8	4	0.5833333333333334	0.8	6	4	0	0	0	0.3333333333333333	2	6	7	0.0	0	0.5966736593314541	0.8052484823557	0.547529222476083	0.9520053323418223	0.3807712662834534	0.7817962788229431	0.8514137512596048	0.8692515612346154	0	0	0.0	-0.0004904646629493696	4
2492	0.0339474440177312	0.012808134008223003	0.002037038641635883	0.9160401967880165	-1	0	0	0.2	2	0.8461538461538461	11	0.25	0.8461538461538461	13	11	1	1	0	0.6	10	6	15	0.25	0	0.8969008325516119	0.9289519277371867	0.7175381165629499	0.9330476601517429	0.6691423103882659	0.9472590332126332	0.8982030092800266	0.9368958271891671	1.0	0.07692307692307693	0.0	0.002037038641635883	15
819	0.01510145844653159	0.002751555952199289	-0.002572764092304727	0.9421183612893581	-1	0	0	0.375	3	0.7	7	0.4444444444444444	0.7	9	7	2	3	0	0.3333333333333333	9	3	12	0.5	0	0.6177335120413133	0.9339950840629053	0.4051714094181122	0.8174348854411457	0.7003265798965803	0.9229033227714409	0.848638142305457	0.9011816503514536	0.2222222222222222	0.2222222222222222	0.0	-0.0002572764092304727	37
26	0.01574750812605211	0.006433460453348636	-0.006392743154345816	0.9545217258875865	-1	0.5	1	0.6666666666666666	4	0.5714285714285714	4	0.42857142857142855	0.42857142857142855	6	3	2	0	0	0.42857142857142855	7	3	9	0.0	1.0	0.8306396718167839	0.9308792206929541	0.7405315254702399	0.8917566268942061	0.5810832388200081	0.7779333352421574	0.8529658477992419	0.8794871765286784	0	0	0.0	-0.0006392743154345816	18
24	0.0019012284473666902	0.0018497041168091827	-0.0018496896210383103	0.9845301549294116	-1	0	0	1.0	2	0.0	0	1.0	0	1	0	1	0	0	0.3333333333333333	3	1	3	0.0	1.0	0	0	0	0	0	0	0	0	0	0	0	-0.00018496896210383102	25
2539	0.034253627614132955	0.011851290367298513	0.00278176081864343	0.9156958415835242	-1	0	0	0.2	2	0.8461538461538461	11	0.25	0.8461538461538461	13	11	1	1	0	0.6	10	6	15	0.25	0	0.8339715139523175	0.9352623064143318	0.7175381165629499	0.9224714608607483	0.6506298737002022	0.9458155595008345	0.7176963553838794	0.9351632884025404	1.0	0.07692307692307693	0.0	0.00278176081864343	16
1575	0.011083108731334437	0.0027280263106313064	-0.0025807462559825295	0.9830846158477767	-1	0	0	0.2	2	0.8461538461538461	11	0.25	0.8461538461538461	13	11	1	1	0	0.6	10	6	15	0.25	0	0.9144136208422445	0.9378409722839002	0.7175381165629499	0.9068321737798967	0.7586502282116878	0.9629878123496226	0.8902630926134801	0.9398800725788872	1.0	0.15384615384615385	0.0	-0.00025807462559825295	17
3041	0.01988066970795871	0.005555923124864859	-0.005423648351929262	0.9821472094525049	-1	0	0	0.1	1	1.0	13	0.23809523809523808	0.9230769230769231	13	12	1	1	0	0.7777777777777778	9	7	15	0.2	0	0.9144136208422445	0.9278790147700973	0.7175381165629499	0.9338794503903144	0.685286135086282	0.9560580787424326	0.9032269127752188	0.9405199173073406	1.0	0.15384615384615385	0.0	-0.0005423648351929263	7
3978	0.03709258835544344	0.014653073747466992	0.004572955452701213	0.9154391907038465	-1	0	0	0.2	2	0.8461538461538461	11	0.3	0.7692307692307693	12	10	2	1	0	0.5	10	5	15	0.16666666666666666	0	0.8654361732519646	0.9250262692385514	0.7175381165629499	0.9293354728247063	0.7586502282116878	0.9522468456517288	0.8296761903369523	0.9366714619914931	1.0	0.08333333333333333	0.0	0.004572955452701213	22
531	0.002976786279000646	0.002903069019971788	-0.002903054823544183	0.9826429483911955	-1	0	0	0.5	2	0.6666666666666666	2	0.625	0.6666666666666666	4	2	0	0	0	0.5	4	2	5	0.0	0	0.3033903790656575	0.9700471679731816	0.3789457196861326	0.7844045780550796	0.6099452009060164	0.9464962172302287	0.8272234261205748	0.9273999239336269	0	0	0.0	-0.00029030548235441827	16
3319	0.03730504513299479	0.014169305941936829	0.005937898972885716	0.914948488567249	-1	0	0	0.2	2	0.8461538461538461	11	0.3	0.7692307692307693	12	10	2	1	0	0.5	10	5	15	0.16666666666666666	0	0.8654361732519646	0.9250262692385514	0.7175381165629499	0.9293354728247063	0.7493940098676559	0.9492345365323325	0.7176963553838794	0.9353873203072359	1.0	0.08333333333333333	0.0	0.005937898972885716	17
2269	0.034556558635578286	0.012159323439785538	0.0038650168727169683	0.9148236775700181	-1	0	0	0.2	2	0.8461538461538461	11	0.25	0.8461538461538461	13	11	1	1	0	0.6	10	6	15	0.25	0	0.8339715139523175	0.9352623064143318	0.7175381165629499	0.9224714608607483	0.6506298737002022	0.9458155595008345	0.7176963553838794	0.9351632884025404	1.0	0	0.0	0.0038650168727169683	59
2512	0.038872675866250386	0.005175142933467104	-0.004904178747718262	0.5613686747053922	-1	0	0	0.1	1	1.0	13	1.0	1.0	13	13	1	1	0	0.06666666666666667	15	1	15	0.16666666666666666	0	0.8339715139523175	0.9346410904547857	0.7175381165629499	0.9260194690774276	0.5611219558767804	0.9463655875125293	0.9032269127752188	0.9361914854964578	1.0	0	0.0	-0.0004904178747718262	7
203	None	None	None	None	None	0	0	0.4	4	0.6153846153846154	8	0.5	0.5384615384615384	8	7	6	1	0	0.3	10	3	15	0.06666666666666667	0	0.34416536091757405	0.9536544772445665	0.5316383749084466	0.9263027075519606	0.8064223600453844	0.9311513858011565	0.9456038869123492	0.9381950555667121	1.0	0.125	0.0	None	0
1746	0.034396656927326526	0.011985948214339591	0.003918613909022674	0.9149762134252983	-1	0	0	0.2	2	0.8461538461538461	11	0.25	0.8461538461538461	13	11	1	1	0	0.6	10	6	15	0.25	0	0.8339715139523175	0.9352623064143318	0.7175381165629499	0.9224714608607483	0.6506298737002022	0.9411157659130845	0.7176963553838794	0.9333585189158402	1.0	0.07692307692307693	0.0	0.003918613909022674	22
2999	0.03414749519090319	0.012142795004005148	0.004104482874099596	0.915068798723871	-1	0	0	0.2	2	0.8461538461538461	11	0.25	0.8461538461538461	13	11	1	1	0	0.6	10	6	15	0.25	0	0.8339715139523175	0.9352623064143318	0.7175381165629499	0.9224714608607483	0.6506298737002022	0.9458155595008345	0.7176963553838794	0.9351632884025404	1.0	0	0.0	0.004104482874099596	38
3386	0.03416479223576555	0.01162529548631864	0.003503368969924605	0.9151722097477468	-1	0	0	0.2	2	0.8461538461538461	11	0.25	0.8461538461538461	13	11	1	1	0	0.6	10	6	15	0.25	0	0.8339715139523175	0.9352623064143318	0.7175381165629499	0.9224714608607483	0.7586502282116878	0.9518060069061065	0.8982030092800266	0.9376145499598878	1.0	0.07692307692307693	0.0	0.003503368969924605	20
3815	0.02973565093728204	0.005770774366612843	-0.005584854705071449	0.904898282109986	-1	0	0	0.3	3	0.6923076923076923	9	0.2777777777777778	0.6923076923076923	12	9	2	1	0	0.6666666666666666	9	6	15	0.2	0	0.6076631375662286	0.9329526091199759	0.7175381165629499	0.9298615876187317	0.44186445583510486	0.9433065967914993	0.9032269127752188	0.9356206864642728	1.0	0.08333333333333333	0.0	-0.0005584854705071449	7
4638	0.03552649188977189	0.013505312109423349	0.006101161446775368	0.9147309426432685	-1	0	0	0.2	2	0.8461538461538461	11	0.3	0.7692307692307693	12	10	2	1	0	0.5	10	5	15	0.16666666666666666	0	0.8654361732519646	0.9250262692385514	0.7175381165629499	0.9293354728247063	0.7493940098676559	0.95018661008519	0.7176963553838794	0.9357877687304331	1.0	0.08333333333333333	0.0	0.006101161446775368	67
2203	0.033389362585953423	0.010687137646833529	0.003441340790811984	0.9153394186754972	-1	0	0	0.2	2	0.8461538461538461	11	0.25	0.8461538461538461	13	11	1	1	0	0.6	10	6	15	0.25	0	0.8339715139523175	0.9352623064143318	0.7175381165629499	0.9224714608607483	0.7586502282116878	0.9518060069061065	0.8982030092800266	0.9376145499598878	1.0	0.07692307692307693	0.0	0.003441340790811984	34
1321	0.027968205023189672	0.006708772499997594	-0.0060729116656034615	0.9284991181356639	-1	0.25	1	0.4	4	0.6153846153846154	8	0.3333333333333333	0.5384615384615384	11	7	3	1	0	0.5555555555555556	5	9	15	0.16666666666666666	0	0.576016994421068	0.9367919712759344	0.44948252619393064	0.9630203264037649	0.7586502282116878	0.9425009685015673	0.9331788757882883	0.9487048544731086	1.0	0.36363636363636365	0.0	-0.0006072911665603462	13
141	0.008147586672959587	0.005631883921493689	-0.005358431582465472	0.970121570568088	-1	0.25	1	0.4	4	0.7692307692307693	10	0.3125	0.7692307692307693	13	10	1	0	0	0.3333333333333333	12	4	15	0.0	0.9090909090909091	0.706990472025005	0.882259513974556	0.5314856247943771	0.920176486923313	0.17404828353450624	0.9382478575419312	0.9008534205890896	0.9163082222695774	0	0	0.0	-0.0005358431582465472	10
3608	0.036540612646096975	0.014700975180905273	0.0058451960489687505	0.9144381212928656	-1	0	0	0.2	2	0.8461538461538461	11	0.3	0.7692307692307693	12	10	2	1	0	0.5	10	5	15	0.16666666666666666	0	0.8654361732519646	0.9250262692385514	0.7175381165629499	0.9293354728247063	0.704640050955945	0.9475469089361218	0.7176963553838794	0.9346891517738835	1.0	0	0.0	0.0058451960489687505	15
3448	0.03677643844642501	0.014715622996033661	0.005974790061213692	0.914523370468203	-1	0	0	0.2	2	0.8461538461538461	11	0.3	0.7692307692307693	12	10	2	1	0	0.5	10	5	15	0.16666666666666666	0	0.8654361732519646	0.9250262692385514	0.7175381165629499	0.9293354728247063	0.7493940098676559	0.9496688267555577	0.7181408543559871	0.9355693828822643	1.0	0.08333333333333333	0.0	0.005974790061213692	127
3340	0.030105322690521262	0.0010623933925786374	-0.0009385113909643573	0.9158041541734642	-1	0	0	0.2	2	0.8461538461538461	11	0.2727272727272727	0.8461538461538461	12	11	2	1	0	0.45454545454545453	11	5	15	0.14285714285714285	0	0.8654361732519646	0.9243178006535677	0.7175381165629499	0.9327422538384412	0.7465578870960989	0.956866337142708	0.8815293204240887	0.9395635590981349	1.0	0.08333333333333333	0.0	-9.385113909643572e-05	7
1205	0.023774167028367786	0.004320426762839143	-0.004315186704605649	0.9775452491511891	-1	0	0	0.3	3	0.8461538461538461	11	0.26785714285714285	0.5384615384615384	10	7	4	2	0	0.875	8	7	15	0.2222222222222222	0.15384615384615385	0.3291133019051363	0.9500813945460748	0.31777687200757904	0.929259561576643	0.6505040760369144	0.9503694703384085	0.946723116004124	0.9439902339098653	0.55	0.3	0.0	-0.0004315186704605649	8
3330	0.03846178711692356	0.004989731506108166	0.0004924581958010997	0.9172842071387342	-1	0	0	0.2	2	0.8461538461538461	11	0.2727272727272727	0.8461538461538461	13	11	1	1	0	0.45454545454545453	11	5	15	0.25	0	0.8339715139523175	0.9266245543840221	0.7175381165629499	0.9266054514824522	0.740137791523624	0.9404174867586576	0.7176963553838794	0.9315151371213616	1.0	0.07692307692307693	0.0	0.0004924581958010997	6
1868	0.03460272796249702	0.011633644156053833	0.0034412220303158565	0.9152441652622358	-1	0	0	0.2	2	0.8461538461538461	11	0.25	0.8461538461538461	13	11	1	1	0	0.6	10	6	15	0.25	0	0.8339715139523175	0.9352623064143318	0.7175381165629499	0.9224714608607483	0.6506298737002022	0.9458155595008345	0.7176963553838794	0.9351632884025404	1.0	0	0.0	0.0034412220303158565	22
3582	0.0345462852858647	0.011761122610446543	0.004268473189593544	0.9149758671686197	-1	0	0	0.2	2	0.8461538461538461	11	0.25	0.8461538461538461	13	11	1	1	0	0.6	10	6	15	0.25	0	0.8339715139523175	0.9352623064143318	0.7175381165629499	0.9224714608607483	0.6506298737002022	0.9468751866593191	0.7807876701047705	0.9355838042037516	1.0	0.07692307692307693	0.0	0.004268473189593544	25
1028	0.045458667182449286	0.005041773089939996	-0.004934333760896933	0.9275824633178535	-1	0	0	0.2222222222222222	2	0.8181818181818182	9	0.28888888888888886	0.8181818181818182	11	9	1	1	0	0.5555555555555556	5	9	13	0.25	0	0.9144136208422445	0.9400578099349105	0.7175381165629499	0.9397145658609474	0.4934301082944887	0.9435313269076026	0.9032269127752188	0.9411252165751889	1.0	0.09090909090909091	0.0	-0.0004934333760896933	13
447	0.0033259051077298304	0.00247392789961329	-0.0024673739236414035	0.9732495120064792	-1	0	0	0.5	3	0.5714285714285714	4	0.45	0.42857142857142855	5	3	3	0	0	0.8	4	5	9	0.0	0	0.6603587603046192	0.8817311971596223	0.20593556238838523	0.5913063084896428	0.34572568507849466	0.8991631615923326	0.9126678505749115	0.8208453610076741	0	0	0.0	-0.00024673739236414033	19
3658	0.03506926008069116	0.013254197778787282	0.005262021140582642	0.9145456412500976	-1	0	0	0.2	2	0.8461538461538461	11	0.3	0.7692307692307693	12	10	2	1	0	0.5	10	5	15	0.16666666666666666	0	0.8654361732519646	0.9250262692385514	0.7175381165629499	0.9293354728247063	0.7586502282116878	0.952841131703813	0.8256691833058706	0.9369309152849262	1.0	0.08333333333333333	0.0	0.005262021140582642	57
4735	0.03718051560562747	0.014796526420955901	0.005621721195932238	0.9147063271391668	-1	0	0	0.2	2	0.8461538461538461	11	0.3	0.7692307692307693	12	10	2	1	0	0.5	10	5	15	0.16666666666666666	0	0.8654361732519646	0.9250262692385514	0.7175381165629499	0.9293354728247063	0.7586502282116878	0.952841131703813	0.8256691833058706	0.9369309152849262	1.0	0.08333333333333333	0.0	0.005621721195932238	42
138	0.03206396788309759	0.0040543837504752895	-0.0032172263327150063	0.9080262170417461	-1	0	0	0.1	1	1.0	13	0.25	0.6923076923076923	10	9	4	3	0	0.6	10	6	15	0.2727272727272727	0	0.5397880423012845	0.8727259831339915	0.38556930742399775	0.9145754126616077	0.5292898155647265	0.8823038444239618	0.7785709313760273	0.8912440373693785	0.4	0.3	0.0	-0.00032172263327150065	34
2243	0.03734670624826586	0.017297061059179775	0.0049765161544575625	0.9146034937289546	-1	0	0	0.1	1	1.0	13	1.0	1.0	14	13	0	1	0	0.06666666666666667	15	1	15	0.3333333333333333	0	0.8654361732519646	0.9340879482791357	0.7175381165629499	0.9268068872124157	0.704640050955945	0.9541590110184803	0.9007432405871226	0.9394513176771943	1.0	0.07142857142857142	0.0	0.0049765161544575625	4
4476	0.03592807998996391	0.014241593004469984	0.005174731575449178	0.9158754046802217	-1	0	0	0.2	2	0.8461538461538461	11	0.3	0.7692307692307693	12	10	2	1	0	0.5	10	5	15	0.16666666666666666	0	0.8654361732519646	0.9250262692385514	0.7175381165629499	0.9293354728247063	0.7493940098676559	0.9496688267555577	0.7181408543559871	0.9355693828822643	1.0	0.08333333333333333	0.0	0.005174731575449178	19
626	0.006398330116346491	0.003617337396378594	-0.003617319972654723	0.9808922882090483	-1	0	0	0.5	2	0.75	3	0.6	0.75	4	3	1	0	0	0.4	5	2	6	0.0	0	0.6485160870398612	0.9152897093889125	0.5307259035215188	0.9464530349242922	0.2693437089182337	0.7454102200945584	0.9149237454764416	0.891757064633942	0	0	0.0	-0.0003617319972654723	15
4802	0.03416974630472293	0.011989721693266885	0.004428446542391412	0.9153431485133798	-1	0	0	0.2	2	0.8461538461538461	11	0.25	0.8461538461538461	13	11	1	1	0	0.6	10	6	15	0.25	0	0.8339715139523175	0.9352623064143318	0.7175381165629499	0.9224714608607483	0.740137791523624	0.94836371409895	0.7176963553838794	0.9361836594269257	1.0	0.07692307692307693	0.0	0.004428446542391412	21
3249	0.03594707726087788	0.014308803837255742	0.006058663362549935	0.9150005754765377	-1	0	0	0.2	2	0.8461538461538461	11	0.3	0.7692307692307693	12	10	2	1	0	0.5	10	5	15	0.16666666666666666	0	0.8654361732519646	0.9250262692385514	0.7175381165629499	0.9293354728247063	0.7558141054401307	0.9516817314511281	0.795226418521941	0.9364266667841297	1.0	0.08333333333333333	0.0	0.006058663362549935	15
3859	0.03694735083279733	0.014323292024846525	0.005477459068078053	0.9145948467730614	-1	0	0	0.2	2	0.8461538461538461	11	0.3	0.7692307692307693	12	10	2	1	0	0.5	10	5	15	0.16666666666666666	0	0.8654361732519646	0.9250262692385514	0.7175381165629499	0.9293354728247063	0.7558141054401307	0.9516817314511281	0.795226418521941	0.9364266667841297	1.0	0.08333333333333333	0.0	0.005477459068078053	20
414	0.02872202934255251	0.009867428099507834	-0.0037500221767413746	0.9213777551078948	-1	0	0	0.3	3	0.6923076923076923	9	0.30612244897959184	0.5384615384615384	9	7	5	4	0	1.0	7	7	15	0.3333333333333333	0	0.29215318350363173	0.9530926393354191	0.9415562971072975	0.967856111822636	0.8464580501142958	0.9465110144429559	0.9573652023572454	0.9567509762932748	0.3333333333333333	0.3333333333333333	0.0	-0.00037500221767413743	13
277	0.002905303134925203	0.0028176295752778088	-0.0028173577607117977	0.984959254655486	-1	0	0	0.3333333333333333	1	1.0	2	1.0	1.0	3	2	0	0	0	0.25	1	4	4	0.0	0	0.3437279379702139	0.9456691739269548	0.7175381165629499	0.9741101670606085	0.578315152662068	0.9165741264078869	0.8720870419862861	0.9507520946723355	0	0	0.0	-0.0002817357760711798	22
2797	0.03498070670524784	0.01750645011795398	0.004712890740003328	0.9148210168324755	-1	0	0	0.1	1	1.0	13	1.0	1.0	14	13	0	1	0	0.06666666666666667	15	1	15	0.3333333333333333	0	0.8654361732519646	0.9383315470408706	0.7175381165629499	0.9268068872124157	0.5994857198163585	0.9554234864540392	0.9007432405871226	0.9413268071534944	1.0	0.07142857142857142	0.0	0.004712890740003328	1
2590	0.03524737237739512	0.012349045962323932	0.004355142149657407	0.9154835262212306	-1	0	0	0.2	2	0.8461538461538461	11	0.25	0.8461538461538461	13	11	1	1	0	0.6	10	6	15	0.25	0	0.8339715139523175	0.9352623064143318	0.7175381165629499	0.9224714608607483	0.7586502282116878	0.9471234143962458	0.7176963553838794	0.9356830848216324	1.0	0.07692307692307693	0.0	0.004355142149657407	22
4505	0.03526024421606846	0.013354006423549508	0.0056461658870782735	0.9144287745662633	-1	0	0	0.2	2	0.8461538461538461	11	0.3	0.7692307692307693	12	10	2	1	0	0.5	10	5	15	0.16666666666666666	0	0.8654361732519646	0.9250262692385514	0.7175381165629499	0.9293354728247063	0.7493940098676559	0.95018661008519	0.7176963553838794	0.9357877687304331	1.0	0.08333333333333333	0.0	0.0056461658870782735	47
1480	0.04468670748141681	0.0017929846701858537	0.0015185278566999367	0.9109471400807406	-1	0	0	0.1	1	1.0	12	1.0	0.9166666666666666	12	11	1	2	0	0.07142857142857142	14	1	14	0.4	0	0.6993568590479324	0.942773752930208	0.7175381165629499	0.9327809878265607	0.3837941637069394	0.9474276537199445	0.9032269127752188	0.9412838231058084	0.5416666666666666	0.08333333333333333	0.0	0.0015185278566999367	27
4493	0.03613438657751876	0.01419945254728645	0.0062495646725639715	0.914513758880634	-1	0	0	0.2	2	0.8461538461538461	11	0.3	0.7692307692307693	12	10	2	1	0	0.5	10	5	15	0.16666666666666666	0	0.8654361732519646	0.9250262692385514	0.7175381165629499	0.9293354728247063	0.7493940098676559	0.95018661008519	0.7176963553838794	0.9357877687304331	1.0	0.08333333333333333	0.0	0.0062495646725639715	96
3155	0.03446926756180516	0.012736649481750323	0.004193307063313976	0.9149894075987868	-1	0	0	0.2	2	0.8461538461538461	11	0.25	0.8461538461538461	13	11	1	1	0	0.6	10	6	15	0.25	0	0.8339715139523175	0.9352623064143318	0.7175381165629499	0.9224714608607483	0.7586502282116878	0.9552553149211112	0.8982030092800266	0.9391158844238426	1.0	0.07692307692307693	0.0	0.004193307063313976	25
2694	0.03976798468592842	0.007254668302332643	-0.005754013748902593	0.9146703730288583	-1	0	0	0.2222222222222222	2	0.8181818181818182	9	0.2708333333333333	0.8181818181818182	11	9	1	1	0	0.75	8	6	13	0.25	0	0.4843000972536203	0.9434223248972734	0.7175381165629499	0.9300644001013493	0.5829380261179106	0.9525912832466861	0.9032269127752188	0.9427110900370149	1.0	0.18181818181818182	0.0	-0.0005754013748902594	4
4449	0.03640401185483382	0.014162570285512257	0.005498429307021087	0.9150939149369721	-1	0	0	0.2	2	0.8461538461538461	11	0.3	0.7692307692307693	12	10	2	1	0	0.5	10	5	15	0.16666666666666666	0	0.8654361732519646	0.9250262692385514	0.7175381165629499	0.9293354728247063	0.7493940098676559	0.95018661008519	0.7176963553838794	0.9357877687304331	1.0	0.08333333333333333	0.0	0.005498429307021087	49
2851	0.03466911526672174	0.01211621990168106	0.004005140390045442	0.9149673894404928	-1	0	0	0.2	2	0.8461538461538461	11	0.25	0.8461538461538461	13	11	1	1	0	0.6	10	6	15	0.25	0	0.8339715139523175	0.9352623064143318	0.7175381165629499	0.9224714608607483	0.6506298737002022	0.9458155595008345	0.7176963553838794	0.9351632884025404	1.0	0	0.0	0.004005140390045442	25
1669	0.03393833201632454	0.011829255706333246	0.0037295737617568637	0.9149911748212469	-1	0	0	0.2	2	0.8461538461538461	11	0.25	0.8461538461538461	13	11	1	1	0	0.6	10	6	15	0.25	0	0.8339715139523175	0.9352623064143318	0.7175381165629499	0.9224714608607483	0.6506298737002022	0.9458155595008345	0.7176963553838794	0.9351632884025404	1.0	0.07692307692307693	0.0	0.0037295737617568637	30
4699	0.035426380810835795	0.01332787889715531	0.004666028979224227	0.916010550531156	-1	0	0	0.2	2	0.8461538461538461	11	0.3	0.7692307692307693	12	10	2	1	0	0.5	10	5	15	0.16666666666666666	0	0.8654361732519646	0.9250262692385514	0.7175381165629499	0.9293354728247063	0.7493940098676559	0.9496688267555577	0.7181408543559871	0.9355693828822643	1.0	0.16666666666666666	0.0	0.004666028979224227	15
1998	0.03655680569525982	0.009368234139988522	-0.008225310415674338	0.9273376161010584	-1	0	0	0.2	2	0.8461538461538461	11	0.25	0.8461538461538461	13	11	1	1	0	0.6	10	6	15	0.25	0	0.8339715139523175	0.9267387249960766	0.7175381165629499	0.9148813150960212	0.740137791523624	0.956907643266315	0.9032269127752188	0.9352885039650856	1.0	0.15384615384615385	0.0	-0.0008225310415674338	0
781	0.003271199711442018	0.003120952473034281	-0.003116563416609876	0.9819069342933152	-1	0	0	0.6666666666666666	2	0.5	1	0.6666666666666666	0.5	3	1	0	0	0	0.6666666666666666	3	2	4	0.0	0	0.41240607226584525	0.7402016397634474	0.2630077802893819	0.7358417695426018	0.43379331155787765	0.918458162523327	0.7704992519234293	0.8172293860196722	0	0	0.0	-0.0003116563416609876	13
1245	0.01213545358423188	0.0005447264026455519	-0.000245757004419019	0.9780297867292774	-1	0	0	0.4	4	0.5384615384615384	7	0.35714285714285715	0.38461538461538464	8	5	6	3	0	0.8571428571428571	7	6	15	0.23076923076923078	0.16666666666666666	0.3752080171109836	0.9604791044247365	0.4284042750193384	0.9295566414134948	0.5976690195642371	0.9733210406315158	0.9638438810267438	0.9578092137132261	0.5	0.375	0.0	-2.4575700441901902e-05	30
767	0.03247966021977486	0.008996810077337136	-0.008992765556140496	0.937711729875575	-1	0	0	0.2	2	0.9230769230769231	12	0.5357142857142857	0.9230769230769231	14	12	0	2	0	0.14285714285714285	14	2	15	1.0	0	0.6620830786237436	0.9443855170034277	0.7172675777202667	0.9330563252568651	0.7586502282116878	0.9424882586845498	0.8813497913654949	0.940162098685981	0.6071428571428571	0.2857142857142857	0.0	-0.0008992765556140496	10
798	0.0172599034271034	0.00798070400736918	-0.007886202049941244	0.9622314978253078	-1	0.25	1	0.3	3	0.7692307692307693	10	0.375	0.5384615384615384	10	7	4	3	0	0.625	5	8	15	0.3333333333333333	0.36363636363636365	0.3437279379702139	0.9292616980881409	0.8287128191298343	0.9099662625302042	0.2465034158569072	0.9495910384291948	0.9268761000933275	0.9313850863363832	0.1	0.5	0.0	-0.0007886202049941244	10
448	0.01136488289844287	0.004034999986969744	-0.003972705118931941	0.9630410484172316	-1	0	0	0.25	1	1.0	4	1.0	1.0	5	4	0	0	0	0.16666666666666666	6	1	6	0.0	0	0.5552108795554699	0.9064176203392749	0.6912699423696094	0.8717701012503516	0.7436055095581348	0.9490077532578749	0.7385307404194366	0.9145395853748632	0	0	0.0	-0.0003972705118931941	11
1353	0.0016606591059213844	0.001594153636995228	-0.0015940691923223645	0.9820907575484009	-1	0	0	0	0	0	0	1.0	0	0	0	0	2	0	1.0	1	1	1	0.5	0	0	0	0	0	0	0	0	0	0	0	0	-0.1	1
1492	0.018291520211313257	0.0030659894794710938	-0.002928221862609977	0.980707203801067	-1	0	0	0.375	3	0.5555555555555556	5	0.4583333333333333	0.5555555555555556	7	5	3	2	0	0.375	8	3	11	0.25	0	0.9144136208422445	0.8944762162089693	0.7175381165629499	0.8597887842992582	0.1	0.9590166085414866	0.9258225955836117	0.914343411363119	0.5714285714285714	0.2857142857142857	0.0	-0.0002928221862609977	9
274	0.009965461927122448	0.003275715303879333	-0.003272833106705539	0.9759752440603828	-1	0	0	0.25	1	1.0	4	0.6	0.75	4	3	1	0	0	0.4	2	5	6	0.0	0	0.616605575171614	0.8314506246957216	0.43569043372384986	0.9757869494695016	0.7086709472012972	0.862694339664662	0.8911395421685521	0.9150344264354657	0	0	0.0	-0.0003272833106705539	21
3663	0.03683396038796436	0.013689005714434937	0.005946043441559466	0.9157649515074653	-1	0	0	0.2	2	0.8461538461538461	11	0.3	0.7692307692307693	12	10	2	1	0	0.5	10	5	15	0.16666666666666666	0	0.8654361732519646	0.9250262692385514	0.7175381165629499	0.9293354728247063	0.7586502282116878	0.952841131703813	0.8256691833058706	0.9369309152849262	1.0	0.08333333333333333	0.0	0.005946043441559466	25
1089	0.033136518215796086	0.0030993471900269166	0.00214303136263271	0.6513773344245755	-1	0	0	0.1	1	1.0	13	1.0	1.0	14	13	0	1	0	0.06666666666666667	15	1	15	0.3333333333333333	0	0.9144136208422445	0.9439005566814085	0.7175381165629499	0.9348426426464498	0.3032594386148089	0.940832412492236	0.9032269127752188	0.9399671503595297	1.0	0.07142857142857142	0.0	0.00214303136263271	22
4143	0.036688983759921925	0.014776311876206948	0.006062357865316716	0.9151434394102544	-1	0	0	0.2	2	0.8461538461538461	11	0.3	0.7692307692307693	12	10	2	1	0	0.5	10	5	15	0.16666666666666666	0	0.8654361732519646	0.9250262692385514	0.7175381165629499	0.9293354728247063	0.7493940098676559	0.95018661008519	0.7176963553838794	0.9357877687304331	1.0	0.08333333333333333	0.0	0.006062357865316716	69
2803	0.03388423210690181	0.01181804031965638	0.003808644827375017	0.9148513186282871	-1	0	0	0.2	2	0.8461538461538461	11	0.25	0.8461538461538461	13	11	1	1	0	0.6	10	6	15	0.25	0	0.8969008325516119	0.9289519277371867	0.7175381165629499	0.9330476601517429	0.6506298737002022	0.9430640134229161	0.7938937508356452	0.9352811111176628	1.0	0.07692307692307693	0.0	0.003808644827375017	42
3046	0.03374493412792511	0.012040689770421505	0.003944464466708357	0.9149178087528005	-1	0	0	0.2	2	0.8461538461538461	11	0.25	0.8461538461538461	13	11	1	1	0	0.6	10	6	15	0.25	0	0.8339715139523175	0.9352623064143318	0.7175381165629499	0.9224714608607483	0.6506298737002022	0.9458155595008345	0.7176963553838794	0.9351632884025404	1.0	0	0.0	0.003944464466708357	19
2926	0.03421188767881828	0.011934246597729825	0.004115972207448257	0.9145006027929772	-1	0	0	0.2	2	0.8461538461538461	11	0.25	0.8461538461538461	13	11	1	1	0	0.6	10	6	15	0.25	0	0.8339715139523175	0.9352623064143318	0.7175381165629499	0.9224714608607483	0.6506298737002022	0.9458155595008345	0.7176963553838794	0.9351632884025404	1.0	0.07692307692307693	0.0	0.004115972207448257	26
238	0.024161601791876763	0.007071222466625974	-0.007031522586384948	0.9158648056107296	-1	0	0	0.3	3	0.7692307692307693	10	0.3333333333333333	0.7692307692307693	12	10	2	0	0	0.5555555555555556	5	9	15	0.0	0	0.678535754631335	0.9533001763429485	0.5078743836070881	0.924637749982464	0.5892401328537912	0.9043323409178817	0.8980832434897271	0.9302065964600511	0	0	0.0	-0.0007031522586384948	7
836	0.03099353192934089	0.004128529771457779	-0.003895891763142667	0.9767901997737692	-1	0	0	0.3	3	0.6923076923076923	9	0.4166666666666667	0.6153846153846154	10	8	4	2	0	0.4444444444444444	9	4	15	0.2	0.36363636363636365	0.3291133019051363	0.93571585161144	0.5478501732246166	0.9290846510567086	0.6333752253536018	0.9398569429383722	0.9009052481643901	0.9350250272077196	0.55	0.4	0.0	-0.0003895891763142667	18
4734	0.03651957746074733	0.01471244954078225	0.004868365236320292	0.9158844538229464	-1	0	0	0.2	2	0.8461538461538461	11	0.3	0.7692307692307693	12	10	2	1	0	0.5	10	5	15	0.16666666666666666	0	0.8654361732519646	0.9250262692385514	0.7175381165629499	0.9293354728247063	0.704640050955945	0.9483359076651005	0.7505715505907953	0.9350137420907491	1.0	0.08333333333333333	0.0	0.004868365236320292	16
4082	0.033508451519465424	0.010853675077548688	0.0030962771174769454	0.9151836985721378	-1	0	0	0.125	1	1.0	10	0.42857142857142855	0.8	9	8	2	1	0	0.5714285714285714	7	4	12	0.14285714285714285	0	0.9282828531275259	0.8139023037238375	0.9761160882600206	0.9595440744706321	0.690958380629396	0.88081751902366	0.7938937508356452	0.9014999378409032	1.0	0.1111111111111111	0.0	0.0030962771174769454	18
95	0.007129453127165145	0.003970852590710262	-0.0038603911872702053	0.9740431049280204	-1	0	0	0.5	3	0.7142857142857143	5	0.6428571428571429	0.5714285714285714	6	4	2	0	0	0.2857142857142857	7	2	9	0.0	0.2857142857142857	0.6479391771440269	0.9392768087010146	0.6896186931279842	0.8388795138443902	0.42875061841718265	0.8139292769067517	0.82124699772955	0.8759707500291731	0	0	0.0	-0.00038603911872702053	14
2549	0.034565454862982445	0.009240707254860056	-0.009239072457915427	0.9243550743435862	-1	0	0	0.2	2	0.8461538461538461	11	0.25	0.8461538461538461	13	11	1	1	0	0.6	10	6	15	0.25	0	0.8051839353841643	0.9298455393572678	0.7175381165629499	0.9224714608607483	0.7183217212824939	0.9475628154963368	0.7391801377751933	0.9341137773798409	1.0	0.07692307692307693	0.0	-0.0009239072457915427	2
2905	0.03297492403271766	0.011150430891347513	0.0037771117482522554	0.9152924920909071	-1	0	0	0.2	2	0.8461538461538461	11	0.25	0.8461538461538461	13	11	1	1	0	0.6	10	6	15	0.25	0	0.8339715139523175	0.9352623064143318	0.7175381165629499	0.9224714608607483	0.6506298737002022	0.9458155595008345	0.7176963553838794	0.9351632884025404	1.0	0.07692307692307693	0.0	0.0037771117482522554	12
3375	0.0347811830150857	0.013256910458680382	0.0029732337796748807	0.914557490516109	-1	0	0	0.2	2	0.8461538461538461	11	0.25	0.8461538461538461	13	11	1	1	0	0.6	10	6	15	0.25	0	0.8339715139523175	0.9352623064143318	0.7175381165629499	0.9224714608607483	0.7586502282116878	0.9518060069061065	0.8982030092800266	0.9376145499598878	1.0	0.07692307692307693	0.0	0.0029732337796748807	13
1722	0.03370676280932239	0.012703646148550749	0.00316691059972153	0.9146542262887033	-1	0	0	0.2	2	0.8461538461538461	11	0.25	0.8461538461538461	13	11	1	1	0	0.6	10	6	15	0.25	0	0.8339715139523175	0.9352623064143318	0.7175381165629499	0.9224714608607483	0.6506298737002022	0.9458155595008345	0.7176963553838794	0.9351632884025404	1.0	0.07692307692307693	0.0	0.00316691059972153	22
1763	0.038145994544916816	0.009360301374261523	-0.00852331022038814	0.9130251848056797	-1	0	0	0.3333333333333333	3	0.6363636363636364	7	0.325	0.5454545454545454	8	6	4	3	0	0.4	10	4	13	0.3	0	0.7049942541866928	0.9379067018131964	0.7044040294662797	0.9242771520305519	0.32199068039345635	0.9374437570177048	0.9032269127752188	0.9334755398931229	0.125	0.125	0.0	-0.0008523310220388139	3
4444	0.03030973771606575	0.010177786191990272	0.006508127015627258	0.918231552535413	-1	0	0	0.125	1	1.0	9	0.39285714285714285	0.7777777777777778	8	7	2	1	0	0.5714285714285714	7	4	11	0.14285714285714285	0	0.9282828531275259	0.8262892823427405	0.9761160882600206	0.9588135224652442	0.7155480860765101	0.6975291110416209	0.7582310272250786	0.8638411246181342	1.0	0.125	0.0	0.006508127015627258	26
3736	0.035574574851891146	0.013669234494314906	0.005491264687637795	0.9149653801125356	-1	0	0	0.2	2	0.8461538461538461	11	0.3	0.7692307692307693	12	10	2	1	0	0.5	10	5	15	0.16666666666666666	0	0.8654361732519646	0.9250262692385514	0.7175381165629499	0.9293354728247063	0.7493940098676559	0.95018661008519	0.7176963553838794	0.9357877687304331	1.0	0.08333333333333333	0.0	0.005491264687637795	28
534	0.02720171149288811	0.0056876450878638385	-0.005579404985684332	0.9197460656044831	-1	0	0	0.2	2	0.8461538461538461	11	0.375	0.7692307692307693	11	10	3	1	0	0.625	5	8	15	0.1111111111111111	0	0.3437279379702139	0.9486932073273231	0.6912699423696094	0.9502699886204694	0.7586502282116878	0.9559371474245155	0.9032269127752188	0.9517309424098299	1.0	0.18181818181818182	0.0	-0.0005579404985684332	17
1922	0.0279579482925073	0.007761872408212658	0.0032149240468254915	0.9159437867808561	-1	0	0	0.2	2	0.8461538461538461	11	0.25	0.8461538461538461	13	11	1	1	0	0.6	10	6	15	0.25	0	0.8969008325516119	0.9364571009304684	0.7175381165629499	0.9148813150960212	0.6506298737002022	0.9547985844462191	0.9032269127752188	0.9373309909150859	1.0	0.15384615384615385	0.0	0.0032149240468254915	27
507	0.028559155418363392	0.008258129081864782	-0.008229379606074299	0.9369450351909039	-1	0	0	0.3333333333333333	3	0.6363636363636364	7	0.3611111111111111	0.6363636363636364	8	7	4	1	0	1.0	6	6	13	0.09090909090909091	0.25	0.4444339431339264	0.9540727346444088	0.7071457254385832	0.9285849573141148	0.8425992817005998	0.6690095065927405	0.9299281285540338	0.890985537509546	1.0	0.375	0.0	-0.0008229379606074299	6
3215	0.03309890253607126	0.0110491128797053	0.0038751863431516053	0.9150669158698288	-1	0	0	0.2	2	0.8461538461538461	11	0.25	0.8461538461538461	13	11	1	1	0	0.6	10	6	15	0.25	0	0.8339715139523175	0.9352623064143318	0.7175381165629499	0.9224714608607483	0.7529779826685737	0.9507063541772467	0.855743861815238	0.9371505208225812	1.0	0.07692307692307693	0.0	0.0038751863431516053	11
1212	None	None	None	None	None	0	0	0.3	3	0.6666666666666666	8	0.7	0.5	9	6	4	1	0	0.8	4	5	14	0.1111111111111111	0.36363636363636365	0.3291133019051363	0.8900666433791328	0.7175381165629499	0.9458604214746856	0.2988238867666011	0.9671378155888852	0.938977924697392	0.9414747905112044	1.0	0.5555555555555556	0.0	None	0
130	0.003624037071413722	0.0025216486677908205	-0.002482150785574161	0.9771830506595841	-1	0	0	0.5	2	0.6666666666666666	2	0.625	0.6666666666666666	4	2	0	0	0	0.5	4	2	5	0.0	0	0.35362735720865707	0.8561379666383144	0.8682624760783455	0.9618929840441942	0.8750480007124265	0.9498619015615261	0.9425824928592772	0.9340852628866289	0	0	0.0	-0.0002482150785574161	83
216	0.0020641791461982785	0.0020416322467326307	-0.0020398033972945117	0.9843564509773046	-1	0	0	0.6666666666666666	2	0.5	1	1.0	0	0	0	3	0	0	1.0	2	2	4	0.0	0	0	0	0	0	0	0	0	0	0	0	0	-0.1	1
785	0.034693386821076234	0.012700966358048136	0.00437235702486443	0.915281331559182	-1	0	0	0.2	2	0.8461538461538461	11	0.25	0.8461538461538461	13	11	1	1	0	0.6	10	6	15	0.25	0	0.8339715139523175	0.9352623064143318	0.7175381165629499	0.9224714608607483	0.6506298737002022	0.9458155595008345	0.7176963553838794	0.9351632884025404	1.0	0.07692307692307693	0.0	0.00437235702486443	145
2623	0.033432792276653196	0.011697404042578454	0.003832706044485306	0.9153859860521862	-1	0	0	0.2	2	0.8461538461538461	11	0.25	0.8461538461538461	13	11	1	1	0	0.6	10	6	15	0.25	0	0.8339715139523175	0.9352623064143318	0.7175381165629499	0.9224714608607483	0.7586502282116878	0.9518060069061065	0.8982030092800266	0.9376145499598878	1.0	0.07692307692307693	0.0	0.003832706044485306	43
4165	0.03373482600836588	0.011738082469852177	0.004205050878255435	0.9156426395248257	-1	0	0	0.2	2	0.8461538461538461	11	0.25	0.8461538461538461	13	11	1	1	0	0.6	10	6	15	0.25	0	0.8339715139523175	0.9352623064143318	0.7175381165629499	0.9224714608607483	0.740137791523624	0.94836371409895	0.7176963553838794	0.9361836594269257	1.0	0.07692307692307693	0.0	0.004205050878255435	19
3641	0.04325870612312228	0.007228941862382946	-0.005616741091785015	0.9165463724547436	-1	0	0	0.2	2	0.8461538461538461	11	0.3	0.7692307692307693	12	10	2	1	0	0.5	10	5	15	0.16666666666666666	0	0.8352687349561979	0.9281953051608898	0.7175381165629499	0.9293354728247063	0.704640050955945	0.9475469089361218	0.7176963553838794	0.9356311708065599	1.0	0.08333333333333333	0.0	-0.0005616741091785015	5
2396	0.033847553318030014	0.012172712251077336	0.003941671194265348	0.9158421969923034	-1	0	0	0.2	2	0.8461538461538461	11	0.25	0.8461538461538461	13	11	1	1	0	0.6	10	6	15	0.25	0	0.8339715139523175	0.9352623064143318	0.7175381165629499	0.9224714608607483	0.6506298737002022	0.9458155595008345	0.7176963553838794	0.9351632884025404	1.0	0.07692307692307693	0.0	0.003941671194265348	9
3545	0.035689521802812124	0.01417281652886663	0.0051008489773918565	0.9156862899767645	-1	0	0	0.2	2	0.8461538461538461	11	0.3	0.7692307692307693	12	10	2	1	0	0.5	10	5	15	0.16666666666666666	0	0.8654361732519646	0.9250262692385514	0.7175381165629499	0.9293354728247063	0.704640050955945	0.9475469089361218	0.7176963553838794	0.9346891517738835	1.0	0.08333333333333333	0.0	0.0051008489773918565	12
2843	0.03676850265109727	0.01698603671988009	0.0033395297318451183	0.9144421289827593	-1	0	0	0.1	1	1.0	13	1.0	1.0	14	13	0	1	0	0.06666666666666667	15	1	15	0.3333333333333333	0	0.8339715139523175	0.9358331080112507	0.7175381165629499	0.9160484038551923	0.6598860920442341	0.9402703403218287	0.7176963553838794	0.9314197709391916	1.0	0.07142857142857142	0.0	0.0033395297318451183	0
721	0.027263119466151956	0.009852340165787163	-0.009818983199607594	0.9379749570362673	-1	0	0	0.2	2	0.8461538461538461	11	0.25	0.8461538461538461	13	11	1	1	0	0.6	10	6	15	0.25	0	0.29215318350363173	0.9581807799748678	0.34445559254986463	0.962340570558629	0.8054809110361669	0.9267534625615088	0.9443799353483312	0.951205259970718	1.0	0.15384615384615385	0.0	-0.0009818983199607594	5
4571	0.034832370677670296	0.011222161286190623	0.0034934502993956553	0.9142429032149015	-1	0	0	0.1	1	1.0	13	0.2777777777777778	0.8461538461538461	12	11	2	1	0	0.6666666666666666	9	6	15	0.14285714285714285	0	0.8654361732519646	0.9250262692385514	0.7175381165629499	0.9293354728247063	0.7493940098676559	0.95018661008519	0.7176963553838794	0.9357877687304331	1.0	0.16666666666666666	0.0	0.0034934502993956553	11
2325	0.038998042857204214	0.011777034612917972	-0.01121241596386431	0.9261071258926867	-1	0	0	0.2	2	0.8461538461538461	11	0.3	0.7692307692307693	12	10	2	1	0	0.5	10	5	15	0.16666666666666666	0	0.8654361732519646	0.9250262692385514	0.7175381165629499	0.9327567147941463	0.7493940098676559	0.95018661008519	0.7176963553838794	0.9368471435138985	1.0	0	0.0	-0.001121241596386431	0
3364	0.034124103793757375	0.011712813749291883	0.004491322599984073	0.9149679106654584	-1	0	0	0.2	2	0.8461538461538461	11	0.25	0.8461538461538461	13	11	1	1	0	0.6	10	6	15	0.25	0	0.8339715139523175	0.9352623064143318	0.7175381165629499	0.9224714608607483	0.6506298737002022	0.9458155595008345	0.7176963553838794	0.9351632884025404	1.0	0.07692307692307693	0.0	0.004491322599984073	31
1357	0.04001888240997237	0.010158924557684353	-0.01015885653669531	0.9341381405115278	-1	0	0	0.1	1	1.0	13	1.0	1.0	14	13	0	1	0	0.06666666666666667	15	1	15	0.3333333333333333	0	0.6857871066252523	0.9312873812499557	0.7175381165629499	0.9268068872124157	0.6414035559565123	0.9511736161865914	0.8439044670827253	0.9373152559917525	1.0	0.07142857142857142	0.0	-0.001015885653669531	9
2284	0.03489942895382982	0.012451981714205772	0.004133300011465985	0.9154557176390578	-1	0	0	0.2	2	0.8461538461538461	11	0.25	0.8461538461538461	13	11	1	1	0	0.6	10	6	15	0.25	0	0.8339715139523175	0.9352623064143318	0.7175381165629499	0.9224714608607483	0.7586502282116878	0.9518060069061065	0.8982030092800266	0.9376145499598878	1.0	0.07692307692307693	0.0	0.004133300011465985	62
2634	0.03447600287422255	0.01177319420547921	0.00394168545596386	0.9154797105071153	-1	0	0	0.2	2	0.8461538461538461	11	0.25	0.8461538461538461	13	11	1	1	0	0.6	10	6	15	0.25	0	0.8339715139523175	0.9352623064143318	0.7175381165629499	0.9224714608607483	0.6506298737002022	0.9452438371648991	0.7176963553838794	0.9349385690231569	1.0	0.07692307692307693	0.0	0.00394168545596386	43
3468	0.036346374357104146	0.015074077418477392	0.005670150716491352	0.9148884530291885	-1	0	0	0.2	2	0.8461538461538461	11	0.3	0.7692307692307693	12	10	2	1	0	0.5	10	5	15	0.16666666666666666	0	0.8654361732519646	0.9250262692385514	0.7175381165629499	0.9293354728247063	0.704640050955945	0.9475469089361218	0.7176963553838794	0.9346891517738835	1.0	0.08333333333333333	0.0	0.005670150716491352	23
4000	0.03584661857432034	0.0143735661464247	0.005425379080014266	0.9147195660447701	-1	0	0	0.2	2	0.8461538461538461	11	0.3	0.7692307692307693	12	10	2	1	0	0.5	10	5	15	0.16666666666666666	0	0.8654361732519646	0.9250262692385514	0.7175381165629499	0.9293354728247063	0.7493940098676559	0.9496688267555577	0.7181408543559871	0.9355693828822643	1.0	0.08333333333333333	0.0	0.005425379080014266	21
2861	0.04090966713188383	0.007068158770650986	-0.0063207825411801125	0.915788054702288	-1	0	0	0.2	2	0.8461538461538461	11	0.25	0.7692307692307693	12	10	2	2	0	0.6	10	6	15	0.3333333333333333	0	0.6591358056029689	0.9361775530702027	0.7175381165629499	0.9099879217221326	0.5888263903867191	0.9529606401041328	0.8219086483274118	0.9351881239949045	0.5833333333333333	0.08333333333333333	0.0	-0.0006320782541180112	5
3430	0.03822030698533375	0.010007284473860132	-0.008764969958232028	0.9386062784970404	-1	0	0	0.2	2	0.8461538461538461	11	0.25	0.8461538461538461	13	11	1	1	0	0.6	10	6	15	0.25	0	0.6040661416714286	0.9185480847550824	0.7175381165629499	0.9224714608607483	0.7183217212824939	0.9474649643407306	0.7674980346228316	0.9306790383885154	1.0	0.07692307692307693	0.0	-0.0008764969958232028	0
3999	0.03729473770683907	0.007174943216456152	-0.006968450536165329	0.9236130667524589	-1	0	0	0.2	2	0.8461538461538461	11	0.25	0.8461538461538461	12	11	2	1	0	0.6	10	6	15	0.14285714285714285	0	0.819577724668241	0.9261867204120224	0.7175381165629499	0.932742253838441	0.5980826087307509	0.9578415713239143	0.8296761903369523	0.940520061384002	1.0	0.08333333333333333	0.0	-0.000696845053616533	2
4379	0.03537641913503645	0.01364920168149109	0.00637058293923236	0.9146929352630727	-1	0	0	0.2	2	0.8461538461538461	11	0.3	0.7692307692307693	12	10	2	1	0	0.5	10	5	15	0.16666666666666666	0	0.8654361732519646	0.9250262692385514	0.7175381165629499	0.9293354728247063	0.7493940098676559	0.95018661008519	0.7176963553838794	0.9357877687304331	1.0	0	0.0	0.00637058293923236	26
961	0.020414754090870426	0.0033151703083882994	0.0017737268529562453	0.9389574481095204	-1	0	0	0.125	1	1.0	9	1.0	1.0	10	9	0	1	0	0.09090909090909091	11	1	11	0.3333333333333333	0	0.9144136208422445	0.9175985414522752	0.6142821371411434	0.9250646659068601	0.2153953948093376	0.9359475988441811	0.9158024427792774	0.9265650524382045	1.0	0.2	0.0	0.0017737268529562453	3
4862	0.036456976448857675	0.014136045449352421	0.005263003473764534	0.9149311890877725	-1	0	0	0.2	2	0.8461538461538461	11	0.3	0.7692307692307693	12	10	2	1	0	0.5	10	5	15	0.16666666666666666	0	0.8654361732519646	0.9250262692385514	0.7175381165629499	0.9293354728247063	0.7493940098676559	0.95018661008519	0.7176963553838794	0.9357877687304331	1.0	0.08333333333333333	0.0	0.005263003473764534	17
842	0.017726395449256766	0.005708946146489704	-0.005535965465189001	0.9377908642477443	-1	0	0	0.2	2	0.9230769230769231	12	0.5357142857142857	0.9230769230769231	14	12	0	2	0	0.14285714285714285	14	2	15	1.0	0	0.7269154961067591	0.9629589789996337	0.6274162242378136	0.905117725908807	0.6075496894067838	0.9442595458868698	0.881477328369944	0.9416423981672323	0.5357142857142857	0.07142857142857142	0.0	-0.0005535965465189002	9
2657	0.0343513181830033	0.011958958163319834	0.0036964084948034187	0.915064964477702	-1	0	0	0.2	2	0.8461538461538461	11	0.25	0.8461538461538461	13	11	1	1	0	0.6	10	6	15	0.25	0	0.8339715139523175	0.9352623064143318	0.7175381165629499	0.9224714608607483	0.6506298737002022	0.9458155595008345	0.7176963553838794	0.9351632884025404	1.0	0.07692307692307693	0.0	0.0036964084948034187	37
2180	0.03414166449527087	0.012488896662520581	0.0033629847490618424	0.9141646795545354	-1	0	0	0.2	2	0.8461538461538461	11	0.25	0.8461538461538461	13	11	1	1	0	0.6	10	6	15	0.25	0	0.8339715139523175	0.9352623064143318	0.7175381165629499	0.9224714608607483	0.6506298737002022	0.9458155595008345	0.7176963553838794	0.9351632884025404	1.0	0.07692307692307693	0.0	0.0033629847490618424	34
1095	0.031044287307044855	0.007251240039208555	-0.007139115606850036	0.921900994112612	-1	0.25	1	0.4	4	0.6153846153846154	8	0.2777777777777778	0.6153846153846154	11	8	3	1	0	0.6666666666666666	6	9	15	0.14285714285714285	0.2222222222222222	0.4843000972536203	0.9399202058093767	0.7175381165629499	0.9565727267831259	0.7373315693524091	0.9582784127070075	0.9032269127752188	0.9522191411073906	1.0	0.09090909090909091	0.0	-0.0007139115606850036	13
1269	0.02016271335157995	0.007707105381350411	0.0002636789165939977	0.9679855199552108	-1	0	0	0.3	3	0.6923076923076923	9	0.35714285714285715	0.5384615384615384	10	7	4	2	0	0.8571428571428571	7	6	15	0.2222222222222222	0.5454545454545454	0.31408550644860417	0.9298387772033583	0.5375575247208998	0.9415272854217455	0.48792861057780146	0.9513891601598403	0.9290747546672268	0.9415347333328895	0.55	0.4	0.0	0.0002636789165939977	35
851	0.02191073520251403	0.0032633215565863885	-0.003104390229092497	0.9229112174455365	-1	0	0	0.3	3	0.6923076923076923	9	0.3	0.6923076923076923	12	9	2	1	0	0.5	5	10	15	0.2	0	0.3437279379702139	0.960213535670941	0.7175381165629499	0.9409806568155109	0.5287370574891443	0.959502107351216	0.9158024427792774	0.9543176082152759	1.0	0.5	0.0	-0.0003104390229092497	31
3591	0.03726517546955932	0.014760250033065471	0.00619337347634623	0.9146047320935281	-1	0	0	0.2	2	0.8461538461538461	11	0.3	0.7692307692307693	12	10	2	1	0	0.5	10	5	15	0.16666666666666666	0	0.8654361732519646	0.9250262692385514	0.7175381165629499	0.9293354728247063	0.7586502282116878	0.952841131703813	0.8256691833058706	0.9369309152849262	1.0	0.08333333333333333	0.0	0.00619337347634623	31
1999	0.03623642211126704	0.00678319116397101	-0.005736245503993855	0.8150493531612376	-1	0	0	0.1	1	1.0	13	1.0	1.0	14	13	0	1	0	0.06666666666666667	15	1	15	0.3333333333333333	0	0.9144136208422445	0.859872231726706	0.5372943319126775	0.9218333470621668	0.6691423103882659	0.9149043275922741	0.7524441329665842	0.9019367108802548	1.0	0.2857142857142857	0.0	-0.0005736245503993856	6
3821	0.03834123690621006	0.01905256076450553	0.0034722489124966453	0.914962668592493	-1	0	0	0.2	2	0.8461538461538461	11	0.5357142857142857	0.8461538461538461	13	11	1	1	0	0.14285714285714285	14	2	15	0.25	0	0.8339715139523175	0.9305575319575414	0.7175381165629499	0.9224714608607483	0.740137791523624	0.9512994121987955	0.7176963553838794	0.9359128081140655	1.0	0.07692307692307693	0.0	0.0034722489124966453	2
1047	0.025941475331679	0.007262607623301639	-0.00716592539875334	0.9212422263660545	-1	0	0	0.2	2	0.8461538461538461	11	0.4166666666666667	0.6923076923076923	11	9	3	2	0	0.4444444444444444	9	4	15	0.25	0.46153846153846156	0.576016994421068	0.948448889900377	0.7175381165629499	0.9149329639444999	0.2988238867666011	0.953516238607914	0.9032269127752188	0.9410092836881204	0.5909090909090909	0.18181818181818182	0.0	-0.000716592539875334	10
2653	0.03367857446410427	0.012006143891743462	0.005039988166840584	0.9150031307845893	-1	0	0	0.2	2	0.8461538461538461	11	0.25	0.8461538461538461	13	11	1	1	0	0.6	10	6	15	0.25	0	0.8339715139523175	0.9352623064143318	0.7175381165629499	0.9224714608607483	0.740137791523624	0.94836371409895	0.7176963553838794	0.9361836594269257	1.0	0.07692307692307693	0.0	0.005039988166840584	42
4349	0.03436564485138392	0.009686983494634151	0.006589679196138814	0.919036661977792	-1	0	0	0.2	2	0.8461538461538461	11	0.3	0.7692307692307693	12	10	2	1	0	0.5	10	5	15	0.16666666666666666	0	0.8654361732519646	0.9250262692385514	0.7175381165629499	0.9043567309808741	0.7586502282116878	0.9569639617683899	0.7410016711842431	0.9321590163916573	1.0	0.08333333333333333	0.0	0.006589679196138814	47
2295	0.03977491826323255	0.009659537251302168	-0.009344374549136445	0.9242834912754293	-1	0	0	0.1	1	1.0	13	1.0	1.0	14	13	0	1	0	0.06666666666666667	15	1	15	0.3333333333333333	0	0.819577724668241	0.9265362132078342	0.7175381165629499	0.9268068872124157	0.6414035559565123	0.9511736161865914	0.8521965270005953	0.9358907491140773	1.0	0	0.0	-0.0009344374549136445	1
2230	0.033604476160366235	0.012216083484152599	0.00378642846988039	0.9154903580303823	-1	0	0	0.2	2	0.8461538461538461	11	0.25	0.8461538461538461	13	11	1	1	0	0.6	10	6	15	0.25	0	0.8339715139523175	0.9352623064143318	0.7175381165629499	0.9224714608607483	0.6506298737002022	0.9458155595008345	0.7176963553838794	0.9351632884025404	1.0	0.07692307692307693	0.0	0.00378642846988039	29
3004	0.03436677140759553	0.012686214904695247	0.0032412896713175736	0.9145930306373933	-1	0	0	0.2	2	0.8461538461538461	11	0.25	0.8461538461538461	13	11	1	1	0	0.6	10	6	15	0.25	0	0.8339715139523175	0.9305575319575414	0.7175381165629499	0.9224714608607483	0.7586502282116878	0.9546810994864452	0.8982030092800266	0.9374061490150049	1.0	0.07692307692307693	0.0	0.0032412896713175736	22
2542	0.03435059984426189	0.012840559355857208	0.003532208397671282	0.9146594912384381	-1	0	0	0.2	2	0.8461538461538461	11	0.25	0.8461538461538461	13	11	1	1	0	0.6	10	6	15	0.25	0	0.8339715139523175	0.9352623064143318	0.7175381165629499	0.9224714608607483	0.6506298737002022	0.9458155595008345	0.7176963553838794	0.9351632884025404	1.0	0.07692307692307693	0.0	0.003532208397671282	19
3365	0.03507540914688746	0.013644746076360587	0.004332816487891012	0.9154675965157805	-1	0	0	0.2	2	0.8461538461538461	11	0.3	0.7692307692307693	12	10	2	1	0	0.5	10	5	15	0.16666666666666666	0	0.8654361732519646	0.9250262692385514	0.7175381165629499	0.9293354728247063	0.7586502282116878	0.9485370255318459	0.7176963553838794	0.9350969873596404	1.0	0.08333333333333333	0.0	0.004332816487891012	30
3226	0.037621992976649705	0.00882393955534708	-0.008200532207728747	0.9283712533578211	-1	0	0	0.2	2	0.8461538461538461	11	0.25	0.8461538461538461	13	11	1	1	0	0.6	10	6	15	0.25	0	0.6573687437159953	0.9299944773301936	0.7175381165629499	0.9224714608607483	0.7586502282116878	0.9559267431565028	0.8982030092800266	0.937805790474831	1.0	0.07692307692307693	0.0	-0.0008200532207728748	2
3107	0.034387679278792715	0.011834731308119266	0.003973463181207906	0.9149156650692765	-1	0	0	0.2	2	0.8461538461538461	11	0.25	0.8461538461538461	13	11	1	1	0	0.6	10	6	15	0.25	0	0.8339715139523175	0.9352623064143318	0.7175381165629499	0.9224714608607483	0.7586502282116878	0.9518060069061065	0.8982030092800266	0.9376145499598878	1.0	0.07692307692307693	0.0	0.003973463181207906	41
2499	0.03317034689993253	0.011536165070081431	0.004150458087512533	0.9150753142769656	-1	0	0	0.2	2	0.8461538461538461	11	0.25	0.8461538461538461	13	11	1	1	0	0.6	10	6	15	0.25	0	0.8339715139523175	0.9352623064143318	0.7175381165629499	0.9224714608607483	0.6506298737002022	0.9458155595008345	0.7176963553838794	0.9351632884025404	1.0	0	0.0	0.004150458087512533	27
2399	0.03437438077760865	0.012263891815657109	0.004520279762815429	0.9146915952052604	-1	0	0	0.2	2	0.8461538461538461	11	0.25	0.8461538461538461	13	11	1	1	0	0.6	10	6	15	0.25	0	0.8339715139523175	0.9352623064143318	0.7175381165629499	0.9224714608607483	0.7586502282116878	0.9518060069061065	0.8982030092800266	0.9376145499598878	1.0	0.07692307692307693	0.0	0.004520279762815429	62
4037	0.03346486572564385	0.014860355092208977	-0.013444141587337016	0.9145290286286558	-1	0	0	0.3	3	0.6923076923076923	9	0.4166666666666667	0.6923076923076923	12	9	2	1	0	0.4444444444444444	9	4	15	0.2	0	0.6535215861499524	0.9092022622266112	0.7245016187324638	0.932756459069628	0.2827298480401175	0.9416133845003509	0.9233521871274295	0.9289995137943868	1.0	0.08333333333333333	0.0	-0.0013444141587337015	0
539	0.0033556296493884676	0.002253464842591008	-0.002251069710538101	0.9840131069052372	-1	0	0	0.6666666666666666	2	0.5	1	0.6666666666666666	0.5	3	1	0	0	0	0.6666666666666666	3	2	4	0.0	0	0.41240607226584525	0.9601604196521408	0.2355535442207278	0.7559844862203479	0.43379331155787765	0.9122177842410213	0.8497277569393199	0.901855738516277	0	0	0.0	-0.0002251069710538101	18
3374	0.033877375321712214	0.01108685447015452	0.006265552749771638	0.9173914065881773	-1	0	0	0.2	2	0.8461538461538461	11	0.3	0.7692307692307693	12	10	2	1	0	0.5	10	5	15	0.16666666666666666	0	0.8654361732519646	0.9250262692385514	0.7175381165629499	0.8889295245147862	0.7558141054401307	0.9516817314511281	0.792618994004472	0.9258292148114697	1.0	0.08333333333333333	0.0	0.006265552749771638	57
681	0.018575078715508175	0.007950076820514115	-0.007927445451347485	0.9258236180117241	-1	0	0	0.2857142857142857	2	0.75	6	0.625	0.625	7	5	2	2	0	0.25	8	2	10	0.3333333333333333	0	0.48709004934661604	0.8678017467447768	0.3211526844991016	0.9468325604905796	0.32942966659297107	0.9230582232495694	0.8982030092800266	0.9179885965281173	0.5714285714285714	0.14285714285714285	0.0	-0.0007927445451347485	9
20	0.0118995880407031	0.004414591947067303	-0.004405658367444702	0.9792548656415031	-1	0	0	0.3	3	0.7692307692307693	10	0.45454545454545453	0.6923076923076923	11	9	3	1	0	0.2727272727272727	3	11	15	0.125	0	0.33053594971888745	0.889008629379647	0.4096462263781583	0.8669254791198572	0.6060884988348232	0.9394912715751775	0.8742635697631462	0.9031229783537669	1.0	0	0.0	-0.00044056583674447023	13
1180	0.0165464524857674	0.0051188238812987326	0.0014690527465447004	0.9705225245009069	-1	0	0	0.2	2	0.8461538461538461	11	0.4166666666666667	0.6153846153846154	9	8	5	2	0	1.0	6	6	15	0.15384615384615385	0.5454545454545454	0.299057710992072	0.887657167171958	0.7175381165629499	0.9369500511090871	0.2988238867666011	0.9569153682654722	0.938977924697392	0.9322700405909418	0.5555555555555556	0.4444444444444444	0.0	0.0014690527465447004	32
435	0.0028153830433291557	0.0027567346325759637	-0.0027557366815706805	0.9804731657391371	-1	0	0	1.0	2	0.0	0	0.75	0	0	0	2	1	0	1.0	2	2	3	0.125	0	0	0	0	0	0	0	0	0	0	0	0	-0.1	0
1484	0.028150520546218184	0.007624909650281937	0.004151744189290425	0.9164146471858268	-1	0	0	0.2	2	0.8461538461538461	11	0.25	0.8461538461538461	13	11	1	1	0	0.6	10	6	15	0.25	0	0.8969008325516119	0.9364571009304684	0.7175381165629499	0.9148813150960212	0.6506298737002022	0.9547985844462191	0.9032269127752188	0.9373309909150859	1.0	0.15384615384615385	0.0	0.004151744189290425	35
3224	0.0349580804477008	0.012329519059057072	0.003076687137751331	0.9159139138835929	-1	0	0	0.2	2	0.8461538461538461	11	0.25	0.8461538461538461	13	11	1	1	0	0.6	10	6	15	0.25	0	0.8339715139523175	0.9352623064143318	0.7175381165629499	0.9224714608607483	0.7586502282116878	0.9518060069061065	0.8982030092800266	0.9376145499598878	1.0	0.07692307692307693	0.0	0.003076687137751331	20
3812	0.01643399099186053	0.005111802538629526	-0.0050333194174739405	0.9837533713470181	-1	0	0	0.3	3	0.6923076923076923	9	0.26785714285714285	0.6153846153846154	11	8	3	1	0	0.875	7	8	15	0.14285714285714285	0	0.9282828531275259	0.9432601996594994	0.7175381165629499	0.8311845502773293	0.4588336481090929	0.9467737745624543	0.9032269127752188	0.9189232959776945	1.0	0.09090909090909091	0.0	-0.000503331941747394	7
2513	0.035386017125492226	0.011930720153500995	0.003890402473723479	0.9151983575418328	-1	0	0	0.2	2	0.8461538461538461	11	0.25	0.8461538461538461	13	11	1	1	0	0.6	10	6	15	0.25	0	0.8339715139523175	0.9352623064143318	0.7175381165629499	0.9224714608607483	0.6506298737002022	0.9458155595008345	0.7176963553838794	0.9351632884025404	1.0	0.07692307692307693	0.0	0.003890402473723479	7
1955	0.033870883193451856	0.011520294800981538	0.0042345367902199785	0.9147324256072146	-1	0	0	0.2	2	0.8461538461538461	11	0.25	0.8461538461538461	13	11	1	1	0	0.6	10	6	15	0.25	0	0.8339715139523175	0.9352623064143318	0.7175381165629499	0.9224714608607483	0.6506298737002022	0.9458155595008345	0.7176963553838794	0.9351632884025404	1.0	0.07692307692307693	0.0	0.0042345367902199785	6
1942	0.0343513181830033	0.011958958163319834	0.0036964084948034187	0.915064964477702	-1	0	0	0.2	2	0.8461538461538461	11	0.25	0.8461538461538461	13	11	1	1	0	0.6	10	6	15	0.25	0	0.8339715139523175	0.9352623064143318	0.7175381165629499	0.9224714608607483	0.6506298737002022	0.9458155595008345	0.7176963553838794	0.9351632884025404	1.0	0.07692307692307693	0.0	0.0036964084948034187	16
293	0.027661991721316226	0.011544897718390222	-0.010691363845415993	0.9250247993448673	-1	0.25	1	0.4	4	0.6153846153846154	8	0.375	0.5384615384615384	10	7	4	1	0	0.625	5	8	15	0.1111111111111111	0	0.48847546598566255	0.9635488986856526	0.5003076220257495	0.9450267758368087	0.7689482351881335	0.8443936029730159	0.9240420407157112	0.9310823793316445	1.0	0.3	0.0	-0.0010691363845415993	2
3291	0.03366663789395964	0.010628484973542773	0.005337910337827443	0.9157316183231622	-1	0	0	0.1	1	1.0	13	1.0	0.9230769230769231	12	12	2	1	0	0.06666666666666667	15	1	15	0.125	0	0.8654361732519646	0.9243178006535677	0.7175381165629499	0.9327422538384412	0.5888263903867191	0.9555486552876582	0.8296761903369523	0.9389651517559403	1.0	0.08333333333333333	0.0	0.005337910337827443	0
4555	0.04283574331117629	0.007594488171858247	0.005338346146764477	0.9150203569480447	-1	0	0	0.125	1	1.0	10	1.0	1.0	11	10	0	1	0	0.08333333333333333	12	1	12	0.3333333333333333	0	0.4843000972536203	0.9247576898255532	0.6912699423696094	0.8718654324540218	0.18465030129596838	0.9561729481152145	0.9032269127752188	0.9243532543744796	1.0	0.09090909090909091	0.0	0.005338346146764477	3
2018	0.03691901161076268	0.009918583607472737	-0.007686138194442106	0.9261715376471755	-1	0	0	0.125	1	1.0	9	1.0	1.0	10	9	0	1	0	0.09090909090909091	11	1	11	0.3333333333333333	0	0.9213482369848851	0.7865695624426308	0.7812132888030014	0.928538286013923	0.6793578890575176	0.8758815512259406	0.7524441329665842	0.8744551749165274	1.0	0.4	0.0	-0.0007686138194442106	3
1358	None	None	None	None	None	0.5	1	0.7142857142857143	5	0.25	2	0.625	0.125	4	1	5	2	0	1.0	4	4	10	0.18181818181818182	0.8571428571428571	0.7794989887846162	0.6329109454479299	0.5807066652207106	0.8225338386157166	0.7163710696183403	0.6475347053108992	0.7537527918547446	0.7100276592270157	0.625	0.25	0.0	None	0
4447	0.03776862149195448	0.01931036683366491	0.0015346011837392725	0.9149612388407617	-1	0	0	0.1	1	1.0	13	0.38461538461538464	0.9230769230769231	13	12	1	1	0	0.23076923076923078	13	3	15	0.2	0	0.8339715139523175	0.9305575319575414	0.7175381165629499	0.9224714608607483	0.740137791523624	0.9512994121987955	0.7176963553838794	0.9359128081140655	1.0	0.07692307692307693	0.0	0.0015346011837392725	0
4040	0.03873195003660068	0.018792763943313324	0.0037802652101693946	0.9160206487432879	-1	0	0	0.2	2	0.8461538461538461	11	0.5769230769230769	0.7692307692307693	12	10	2	1	0	0.15384615384615385	13	2	15	0.16666666666666666	0	0.8654361732519646	0.9250262692385514	0.7175381165629499	0.9293354728247063	0.7493940098676559	0.95018661008519	0.7176963553838794	0.9357877687304331	1.0	0.08333333333333333	0.0	0.0037802652101693946	1
21	0.002528804601438036	0.00245926048110564	-0.0024516187382640563	0.9830280696110227	-1	0	0	1.0	1	0	0	1.0	0	0	0	1	1	0	0.5	1	2	2	0.16666666666666666	0	0	0	0	0	0	0	0	0	0	0	0	-0.1	16
4353	0.03592732714406469	0.013311624780203937	0.005429684554513231	0.9149671735544902	-1	0	0	0.2	2	0.8461538461538461	11	0.3	0.7692307692307693	12	10	2	1	0	0.5	10	5	15	0.16666666666666666	0	0.8654361732519646	0.9250262692385514	0.7175381165629499	0.9293354728247063	0.7493940098676559	0.95018661008519	0.7176963553838794	0.9357877687304331	1.0	0.08333333333333333	0.0	0.005429684554513231	35
4423	0.033699045458799544	0.010772083977473429	0.006519772380808513	0.9168875421080217	-1	0	0	0.2	2	0.8461538461538461	11	0.3	0.7692307692307693	12	10	2	1	0	0.5	10	5	15	0.16666666666666666	0	0.8654361732519646	0.9250262692385514	0.7175381165629499	0.8889295245147862	0.7493940098676559	0.95018661008519	0.7176963553838794	0.9250923341199085	1.0	0.08333333333333333	0.0	0.006519772380808513	27
1239	0.022977498836094516	0.004144631422638442	-0.003815200027924214	0.9663650543457802	-1	0.25	1	0.4	4	0.6153846153846154	8	0.3333333333333333	0.5384615384615384	8	7	6	2	0	0.5555555555555556	9	5	15	0.13333333333333333	0	0.3812685120261484	0.9521954305695131	0.38758140023006094	0.8707563324289068	0.3302541077544888	0.9744871806596697	0.96241005885813	0.9451814018537174	0.5625	0.5	0.0	-0.0003815200027924214	21
1986	0.04220375478223152	0.005860542764085178	-0.005817725888329656	0.9217265072082373	-1	0	0	0.125	1	1.0	9	1.0	1.0	10	9	0	1	0	0.09090909090909091	11	1	11	0.3333333333333333	0	0.9213482369848851	0.7865695624426308	0.8336930153148149	0.9527899162037906	0.7241118479692286	0.8732276713706493	0.7176963553838794	0.8889098263609722	1.0	0.1	0.0	-0.0005817725888329656	4
2881	0.03694186030890692	0.014595834040705772	0.005668610708970045	0.9147858148978452	-1	0	0	0.2	2	0.8461538461538461	11	0.3	0.7692307692307693	12	10	2	1	0	0.5	10	5	15	0.16666666666666666	0	0.8654361732519646	0.9250262692385514	0.7175381165629499	0.9293354728247063	0.7586502282116878	0.952841131703813	0.8256691833058706	0.9369309152849262	1.0	0.08333333333333333	0.0	0.005668610708970045	59
1993	0.038640786273369115	0.006585090490070058	-0.002326909988275809	0.9207776537592587	-1	0	0	0.2	2	0.8461538461538461	11	0.2727272727272727	0.7692307692307693	12	10	2	3	0	0.45454545454545453	5	11	15	0.5	0	0.9144136208422445	0.9442793717681093	0.7175381165629499	0.9267991974796012	0.18465030129596838	0.9489655113440906	0.9032269127752188	0.9406893643583658	0.16666666666666666	0.16666666666666666	0.0	-0.00023269099882758092	11
1664	0.028435468723326182	0.008119928750372492	0.003517297987550243	0.9157105267450902	-1	0	0	0.2	2	0.8461538461538461	11	0.25	0.8461538461538461	13	11	1	1	0	0.6	10	6	15	0.25	0	0.8969008325516119	0.9364571009304684	0.7175381165629499	0.9148813150960212	0.6506298737002022	0.9547985844462191	0.9032269127752188	0.9373309909150859	1.0	0.15384615384615385	0.0	0.003517297987550243	23
1769	0.028435817158728196	0.00048737745521788345	5.512888682952655e-05	0.9158099341343583	-1	0	0	0.2	2	0.8461538461538461	11	0.2727272727272727	0.8461538461538461	13	11	1	1	0	0.45454545454545453	11	5	15	0.25	0	0.8969008325516119	0.9289519277371867	0.7175381165629499	0.9330476601517429	0.6506298737002022	0.9468735753554702	0.7176963553838794	0.9367441289342974	1.0	0.07692307692307693	0.0	5.512888682952655e-05	12
3573	0.03592882426805888	0.013947131999391666	0.005674792503068971	0.9152622328538313	-1	0	0	0.2	2	0.8461538461538461	11	0.3	0.7692307692307693	12	10	2	1	0	0.5	10	5	15	0.16666666666666666	0	0.8654361732519646	0.9250262692385514	0.7175381165629499	0.9293354728247063	0.7493940098676559	0.95018661008519	0.7176963553838794	0.9357877687304331	1.0	0.08333333333333333	0.0	0.005674792503068971	59
4198	0.03612833597145817	0.01444371936150368	0.005625938661967525	0.9144927526168303	-1	0	0	0.2	2	0.8461538461538461	11	0.3	0.7692307692307693	12	10	2	1	0	0.5	10	5	15	0.16666666666666666	0	0.8654361732519646	0.9250262692385514	0.7175381165629499	0.9293354728247063	0.7558141054401307	0.9507246781773885	0.795226418521941	0.9360162593295688	1.0	0	0.0	0.005625938661967525	48
350	0.0025568480583459934	0.002478862151219705	-0.0024788438532344294	0.9843862618917375	-1	0	0	0.6666666666666666	2	0.5	1	1.0	0.5	3	1	0	2	0	0.25	1	4	4	1.0	0.6666666666666666	0.36198376000986654	0.892238521693771	0.4340679973890135	0.9292886874134573	0.7634756291176312	0.9343029699262039	0.909814096851416	0.9204242071294112	0.6666666666666666	0	0.0	-0.00024788438532344294	20
2583	0.03648162046656677	0.01218346848796674	0.0061017745490171945	0.9160845168739304	-1	0	0	0.1	1	1.0	13	1.0	0.9230769230769231	13	12	1	2	0	0.06666666666666667	15	1	15	0.4	0	0.8339715139523175	0.9346410904547857	0.7175381165629499	0.9260194690774276	0.4593310594909442	0.9546000275760065	0.9032269127752188	0.9395952254275578	0.5384615384615384	0.07692307692307693	0.0	0.0061017745490171945	2
2585	0.033563316135735065	0.01164737488900605	0.004247972198775923	0.9160027955226855	-1	0	0	0.2	2	0.8461538461538461	11	0.25	0.8461538461538461	13	11	1	2	0	0.6	10	6	15	0.5	0	0.8339715139523175	0.9352623064143318	0.7175381165629499	0.9224714608607483	0.6506298737002022	0.9458155595008345	0.7176963553838794	0.9351632884025404	0.5384615384615384	0	0.0	0.004247972198775923	57
3698	0.03589122872702153	0.014080403297279187	0.006139573310781684	0.9148977614687916	-1	0	0	0.2	2	0.8461538461538461	11	0.3	0.7692307692307693	12	10	2	1	0	0.5	10	5	15	0.16666666666666666	0	0.8654361732519646	0.9250262692385514	0.7175381165629499	0.9293354728247063	0.7493940098676559	0.95018661008519	0.7176963553838794	0.9357877687304331	1.0	0.08333333333333333	0.0	0.006139573310781684	137
3596	0.02699988355174896	0.004418247976263048	-0.0038866984356795723	0.918818635496116	-1	0	0	0.2857142857142857	2	0.75	6	0.3333333333333333	0.625	7	5	2	2	0	0.8333333333333334	5	6	10	0.3333333333333333	0	0.4843000972536203	0.9398992543689219	0.7175381165629499	0.9462651810945533	0.43751498924981413	0.9300705728200157	0.9032269127752188	0.9390794010065997	0.5714285714285714	0.14285714285714285	0.0	-0.00038866984356795726	2
4732	0.03491463952358712	0.013683734044386093	0.005700751863715014	0.9148699734597113	-1	0	0	0.2	2	0.8461538461538461	11	0.3	0.7692307692307693	12	10	2	1	0	0.5	10	5	15	0.16666666666666666	0	0.8654361732519646	0.9250262692385514	0.7175381165629499	0.9293354728247063	0.7493940098676559	0.9511247227512527	0.7176963553838794	0.9361871791008062	1.0	0.16666666666666666	0.0	0.005700751863715014	20
3685	0.035707955693297065	0.014034117296430183	0.005487038975148829	0.9149228366434162	-1	0	0	0.2	2	0.8461538461538461	11	0.3	0.7692307692307693	12	10	2	1	0	0.5	10	5	15	0.16666666666666666	0	0.8654361732519646	0.9250262692385514	0.7175381165629499	0.9293354728247063	0.7493940098676559	0.9496688267555577	0.7181408543559871	0.9355693828822643	1.0	0.08333333333333333	0.0	0.005487038975148829	31
2684	0.034399287605737024	0.012567831683169479	0.00425466485191948	0.915147904175897	-1	0	0	0.2	2	0.8461538461538461	11	0.25	0.8461538461538461	13	11	1	1	0	0.6	10	6	15	0.25	0	0.8339715139523175	0.9352623064143318	0.7175381165629499	0.9224714608607483	0.7586502282116878	0.9533838523991987	0.8982030092800266	0.9382924146626672	1.0	0.07692307692307693	0.0	0.00425466485191948	31
4193	0.036368600847007375	0.013781479407044864	0.005505562492123682	0.9156015892489959	-1	0	0	0.2	2	0.8461538461538461	11	0.3	0.7692307692307693	12	10	2	1	0	0.5	10	5	15	0.16666666666666666	0	0.8654361732519646	0.9250262692385514	0.7175381165629499	0.9293354728247063	0.7493940098676559	0.95018661008519	0.7176963553838794	0.9357877687304331	1.0	0.08333333333333333	0.0	0.005505562492123682	39
4020	0.036184583727668224	0.014125374262904188	0.005256872443876367	0.9160811540039997	-1	0	0	0.2	2	0.8461538461538461	11	0.3	0.7692307692307693	12	10	2	1	0	0.5	10	5	15	0.16666666666666666	0	0.8654361732519646	0.9250262692385514	0.7175381165629499	0.9293354728247063	0.704640050955945	0.9483359076651005	0.7505715505907953	0.9350137420907491	1.0	0.08333333333333333	0.0	0.005256872443876367	20
1395	0.03747600530688503	0.0061273637136444676	2.2239772903084883e-06	0.9210133387570035	-1	0	0	0.2	2	0.8461538461538461	11	0.2727272727272727	0.8461538461538461	13	11	1	1	0	0.45454545454545453	11	5	15	0.25	0	0.8339715139523175	0.9266245543840221	0.7175381165629499	0.9266054514824522	0.6506298737002022	0.9388821760802685	0.7176963553838794	0.9309371359720597	1.0	0	0.0	2.2239772903084883e-06	33
3492	0.03062065569005027	0.006147584792175559	0.004104316015278996	0.9166405986722181	-1	0	0	0.2	2	0.8461538461538461	11	0.25	0.8461538461538461	13	11	1	1	0	0.6	10	6	15	0.25	0	0.8339715139523175	0.9346410904547857	0.7175381165629499	0.9260194690774276	0.6506298737002022	0.9552564672486472	0.9032269127752188	0.9398831291791736	1.0	0.15384615384615385	0.0	0.004104316015278996	30
2928	0.03589118646423869	0.013366082393944089	0.005523998009788267	0.9145218748045665	-1	0	0	0.2	2	0.8461538461538461	11	0.3	0.7692307692307693	12	10	2	1	0	0.5	10	5	15	0.16666666666666666	0	0.8654361732519646	0.9250262692385514	0.7175381165629499	0.9293354728247063	0.704640050955945	0.9472145841953743	0.7176963553838794	0.9345533687093578	1.0	0.08333333333333333	0.0	0.005523998009788267	36
4592	0.035543224174358366	0.013344358849970045	0.006179487633611637	0.9147199788867193	-1	0	0	0.2	2	0.8461538461538461	11	0.3	0.7692307692307693	12	10	2	1	0	0.5	10	5	15	0.16666666666666666	0	0.8654361732519646	0.9250262692385514	0.7175381165629499	0.9293354728247063	0.7493940098676559	0.95018661008519	0.7176963553838794	0.9357877687304331	1.0	0.08333333333333333	0.0	0.006179487633611637	47
2774	0.03616277925136572	0.01418296348959668	0.005466827336266413	0.9149433199167637	-1	0	0	0.2	2	0.8461538461538461	11	0.3	0.7692307692307693	12	10	2	1	0	0.5	10	5	15	0.16666666666666666	0	0.8654361732519646	0.9250262692385514	0.7175381165629499	0.9293354728247063	0.7493940098676559	0.95018661008519	0.7176963553838794	0.9357877687304331	1.0	0.08333333333333333	0.0	0.005466827336266413	67
1135	0.024514812276736013	0.010885373079863507	-0.0003477564003828353	0.9715213588373148	-1	0	0	0.4	4	0.5384615384615384	7	0.42857142857142855	0.46153846153846156	10	6	4	2	0	0.7142857142857143	7	5	15	0.25	0.6	0.31408550644860417	0.9085405907230477	0.5665675829957204	0.9428783037028471	0.5105462393747449	0.9317459623883523	0.9290747546672268	0.9289831685395935	0.55	0.3	0.0	-3.477564003828353e-05	56
2962	0.034980474985249595	0.013896015055117896	0.0032242744929111907	0.9142961534435812	-1	0	0	0.2	2	0.8461538461538461	11	0.25	0.8461538461538461	13	11	1	1	0	0.6	10	6	15	0.25	0	0.8339715139523175	0.9352623064143318	0.7175381165629499	0.9224714608607483	0.740137791523624	0.94836371409895	0.7176963553838794	0.9361836594269257	1.0	0	0.0	0.0032242744929111907	14
3206	0.03393102826876723	0.01187168890029548	0.004008975539788899	0.9152042437360016	-1	0	0	0.2	2	0.8461538461538461	11	0.25	0.8461538461538461	13	11	1	1	0	0.6	10	6	15	0.25	0	0.8339715139523175	0.9352623064143318	0.7175381165629499	0.9224714608607483	0.6506298737002022	0.9458155595008345	0.7176963553838794	0.9351632884025404	1.0	0.07692307692307693	0.0	0.004008975539788899	20
1954	0.04221117389439096	0.007989307204872741	-0.007722846079751114	0.9234852964751044	-1	0	0	0.125	1	1.0	9	1.0	1.0	10	9	0	1	0	0.09090909090909091	11	1	11	0.3333333333333333	0	0.9213482369848851	0.7865695624426308	0.8336930153148149	0.9527899162037906	0.7241118479692286	0.8732276713706493	0.7176963553838794	0.8889098263609722	1.0	0.1	0.0	-0.0007722846079751114	2
119	0.015493702378186447	0.005468161664625053	-0.005464108700937322	0.9629960634344265	-1	0	0	0.5	5	0.46153846153846156	6	0.6	0.38461538461538464	9	5	5	3	0	1.0	5	5	15	0.3	0.14285714285714285	0.6038273377126223	0.9161678383648005	0.549980802622934	0.9416047604219071	0.9533260109603283	0.9782564275573334	0.9355932524310114	0.9522445753668092	0.3333333333333333	0.3333333333333333	0.0	-0.0005464108700937322	24
3043	0.03556577899625527	0.012011379103419565	0.00382945924795423	0.9157823020178386	-1	0	0	0.2	2	0.8461538461538461	11	0.25	0.8461538461538461	13	11	1	1	0	0.6	10	6	15	0.25	0	0.8339715139523175	0.9352623064143318	0.7175381165629499	0.9224714608607483	0.7586502282116878	0.9552553149211112	0.8982030092800266	0.9391158844238426	1.0	0.07692307692307693	0.0	0.00382945924795423	27
4035	0.03659297620179749	0.010947603545078469	-0.009540337473581472	0.9410735915997437	-1	0	0	0.1	1	1.0	13	0.2777777777777778	0.8461538461538461	12	11	2	1	0	0.6666666666666666	9	6	15	0.14285714285714285	0	0.7062914751905731	0.934658609980107	0.7175381165629499	0.9293354728247063	0.740006966976319	0.9442360027212963	0.8291478536816338	0.936361111920024	1.0	0.08333333333333333	0.0	-0.0009540337473581472	1
4847	0.03598109398084978	0.01423595048411526	0.005883544727818078	0.9150292585231985	-1	0	0	0.2	2	0.8461538461538461	11	0.3	0.7692307692307693	12	10	2	1	0	0.5	10	5	15	0.16666666666666666	0	0.8654361732519646	0.9250262692385514	0.7175381165629499	0.9293354728247063	0.7493940098676559	0.95018661008519	0.7176963553838794	0.9357877687304331	1.0	0.08333333333333333	0.0	0.005883544727818078	42
918	0.022692361525477822	0.011455065732847722	-0.0031108222918004892	0.9721438640346802	-1	0	0	0.4	4	0.5384615384615384	7	0.42857142857142855	0.46153846153846156	10	6	4	2	0	0.7142857142857143	7	5	15	0.25	0.6	0.31408550644860417	0.931089656966394	0.5375575247208998	0.9415272854217455	0.48792861057780146	0.9472314636937279	0.9290747546672268	0.9402910158305425	0.55	0.3	0.0	-0.0003110822291800489	24
2456	0.03391643424379393	0.012345137568629398	0.002912301878972627	0.9158999161789307	-1	0	0	0.2	2	0.8461538461538461	11	0.25	0.8461538461538461	13	11	1	1	0	0.6	10	6	15	0.25	0	0.8339715139523175	0.9352623064143318	0.7175381165629499	0.9224714608607483	0.6506298737002022	0.9458155595008345	0.7176963553838794	0.9351632884025404	1.0	0.07692307692307693	0.0	0.002912301878972627	15
1832	0.0362058496191469	0.016274979543818915	0.005396761560979869	0.9142573368526393	-1	0	0	0.1	1	1.0	13	1.0	1.0	14	13	0	1	0	0.06666666666666667	15	1	15	0.3333333333333333	0	0.8654361732519646	0.9340879482791357	0.7175381165629499	0.9268068872124157	0.6414035559565123	0.9511736161865914	0.8521965270005953	0.9381833696567066	1.0	0	0.0	0.005396761560979869	8
217	0.009590996486408305	0.0033369036066202003	-0.00332264708541077	0.9784065782233096	-1	0.3333333333333333	1	0.4444444444444444	4	0.5454545454545454	6	0.3611111111111111	0.45454545454545453	8	5	4	3	0	0.4444444444444444	9	4	13	0.3333333333333333	0.5	0.287495311729958	0.8278356325697305	0.7594085919353206	0.9142072437929629	0.6644051926834722	0.9036515454083013	0.8589515848173972	0.8867856181937432	0.125	0.125	0.0	-0.00033226470854107697	37
845	0.0016903498087362614	0.0016229006285820632	-0.0016228143344163997	0.9821055426098284	-1	0	0	0	0	0	0	1.0	0	0	0	0	2	0	1.0	1	1	1	0.5	0	0	0	0	0	0	0	0	0	0	0	0	-0.1	2
1743	0.028311465278650576	0.006986288487053259	0.00358046377466284	0.9162138508060178	-1	0	0	0.2	2	0.8461538461538461	11	0.25	0.8461538461538461	13	11	1	1	0	0.6	10	6	15	0.25	0	0.8969008325516119	0.9364571009304684	0.7175381165629499	0.9148813150960212	0.6506298737002022	0.9547985844462191	0.9032269127752188	0.9373309909150859	1.0	0.15384615384615385	0.0	0.00358046377466284	34
4283	0.03535628672970485	0.013466982288569828	0.00606100880738885	0.914950362358906	-1	0	0	0.2	2	0.8461538461538461	11	0.3	0.7692307692307693	12	10	2	1	0	0.5	10	5	15	0.16666666666666666	0	0.8654361732519646	0.9250262692385514	0.7175381165629499	0.9293354728247063	0.7493940098676559	0.95018661008519	0.7176963553838794	0.9357877687304331	1.0	0.08333333333333333	0.0	0.00606100880738885	71
3653	0.03581005882096318	0.013833508476812492	0.005223884239411916	0.9160149861042249	-1	0	0	0.2	2	0.8461538461538461	11	0.3	0.7692307692307693	12	10	2	1	0	0.5	10	5	15	0.16666666666666666	0	0.8654361732519646	0.9250262692385514	0.7175381165629499	0.9293354728247063	0.704640050955945	0.9483359076651005	0.7505715505907953	0.9350137420907491	1.0	0	0.0	0.005223884239411916	43
846	0.025867402679096565	0.0022309256812987573	-0.0013587547629047819	0.919639151755127	-1	0	0	0.1	1	1.0	13	0.42857142857142855	0.8461538461538461	12	11	2	1	0	0.7142857142857143	5	7	15	0.14285714285714285	0	0.5926183504609916	0.9680050157189901	0.7202798125352535	0.9214328490610739	0.7947277988663559	0.9382780365700437	0.9203659651161502	0.9460555737028612	1.0	0.25	0.0	-0.00013587547629047818	40
4218	0.03518760316908423	0.012648323218714693	0.007275643083121427	0.9165060023940467	-1	0	0	0.2	2	0.8461538461538461	11	0.3	0.7692307692307693	12	10	2	1	0	0.5	10	5	15	0.16666666666666666	0	0.8654361732519646	0.9250262692385514	0.7175381165629499	0.9291997712849587	0.7493940098676559	0.95018661008519	0.7176963553838794	0.9357464040232768	1.0	0.08333333333333333	0.0	0.007275643083121427	97
4188	0.035466646748105596	0.013588514868291577	0.0057759199114433115	0.9146759447777854	-1	0	0	0.2	2	0.8461538461538461	11	0.3	0.7692307692307693	12	10	2	1	0	0.5	10	5	15	0.16666666666666666	0	0.8654361732519646	0.9250262692385514	0.7175381165629499	0.9293354728247063	0.704640050955945	0.9483359076651005	0.7505715505907953	0.9350137420907491	1.0	0	0.0	0.0057759199114433115	33
3044	0.034382565685372644	0.012340110602526783	0.0034442743161667406	0.9152952911934353	-1	0	0	0.2	2	0.8461538461538461	11	0.25	0.8461538461538461	13	11	1	1	0	0.6	10	6	15	0.25	0	0.8339715139523175	0.9352623064143318	0.7175381165629499	0.9224714608607483	0.740137791523624	0.94836371409895	0.7176963553838794	0.9361836594269257	1.0	0.07692307692307693	0.0	0.0034442743161667406	22
2481	0.03479734446526339	0.012094574128280109	0.004198084089431371	0.9152139668799311	-1	0	0	0.2	2	0.8461538461538461	11	0.25	0.8461538461538461	13	11	1	1	0	0.6	10	6	15	0.25	0	0.8339715139523175	0.9352623064143318	0.7175381165629499	0.9224714608607483	0.6506298737002022	0.9458155595008345	0.7176963553838794	0.9351632884025404	1.0	0	0.0	0.004198084089431371	41
4997	0.050286234654451194	0.010696520313021969	-0.010678701898112255	0.8844666865458477	-1	0	0	0.1111111111111111	1	1.0	11	1.0	1.0	12	11	0	1	0	0.07692307692307693	13	1	13	0.3333333333333333	0	0.9144136208422445	0.7690710498396741	0.6912699423696094	0.946462259870668	0.7493940098676559	0.9192876870730967	0.7176963553838794	0.8974654833781547	1.0	0.08333333333333333	0.0	-0.0010678701898112256	0
3481	0.03627349446026802	0.01811643068613568	0.004797121744410415	0.914468385046884	-1	0	0	0.1	1	1.0	13	1.0	1.0	14	13	0	1	0	0.06666666666666667	15	1	15	0.3333333333333333	0	0.8654361732519646	0.9293366212623347	0.7175381165629499	0.9268068872124157	0.704640050955945	0.956494818275856	0.9007432405871226	0.9390717107818443	1.0	0.07142857142857142	0.0	0.004797121744410415	6
4924	0.024391684811619005	0.006231158140680532	-0.006212359470121438	0.9823323789028897	-1	0	0	0.2	2	0.8461538461538461	11	0.3	0.7692307692307693	12	10	2	1	0	0.5	10	5	15	0.16666666666666666	0	0.9213482369848851	0.9246328093403455	0.7175381165629499	0.9300241223895201	0.7219681816489849	0.9583756388237765	0.8296761903369523	0.939547830861692	1.0	0	0.0	-0.0006212359470121438	0
1974	0.03652630278195317	0.0052591275074087805	-0.004932418351057979	0.5097769924122477	-1	0	0	0.3	3	0.6923076923076923	9	0.2777777777777778	0.6153846153846154	11	8	3	1	0	0.6666666666666666	9	6	15	0.14285714285714285	0	0.7422546167848697	0.9490531587103704	0.7175381165629499	0.9424444750687689	0.5644853906305307	0.9521161609795191	0.9032269127752188	0.9480161923397777	1.0	0.09090909090909091	0.0	-0.0004932418351057978	10
4210	0.03597566753571183	0.0140264593510722	0.005327521709972945	0.9151009612528047	-1	0	0	0.2	2	0.8461538461538461	11	0.3	0.7692307692307693	12	10	2	1	0	0.5	10	5	15	0.16666666666666666	0	0.8654361732519646	0.9250262692385514	0.7175381165629499	0.9293354728247063	0.7493940098676559	0.95018661008519	0.7176963553838794	0.9357877687304331	1.0	0.08333333333333333	0.0	0.005327521709972945	32
2204	0.03867435956816506	0.007916689714938207	-0.00774278901190453	0.9345364043022419	-1	0	0	0.2	2	0.8461538461538461	11	0.25	0.8461538461538461	13	11	1	1	0	0.6	10	6	15	0.25	0	0.5376026992981869	0.9310542225720904	0.7175381165629499	0.9224714608607483	0.6506298737002022	0.9458155595008345	0.7176963553838794	0.9337859002771004	1.0	0.07692307692307693	0.0	-0.000774278901190453	0
4642	0.04329060434806887	0.02060786418360402	-0.010920848780702543	0.9227447038400741	-1	0	0	0.2	2	0.8461538461538461	11	0.3	0.7692307692307693	12	10	2	1	0	0.5	10	5	15	0.16666666666666666	0	0.8654361732519646	0.9250262692385514	0.7175381165629499	0.9555541787133637	0.7493940098676559	0.95018661008519	0.8196345054742833	0.9449570910944547	1.0	0.16666666666666666	0.0	-0.0010920848780702542	1
4632	0.04442243038555633	0.0062027932164572565	-0.004193591959828537	0.9141601358046322	-1	0	0	0.3	3	0.6923076923076923	9	0.2777777777777778	0.6923076923076923	12	9	2	1	0	0.6666666666666666	9	6	15	0.2	0	0.7062914751905731	0.9391712785325239	0.7175381165629499	0.9291109327102466	0.5549804665955733	0.9485858982384544	0.8296761903369523	0.9394430255720112	1.0	0.08333333333333333	0.0	-0.0004193591959828537	3
1695	0.040657649531098544	0.01104868951470648	-0.010589078203968	0.9144917653599358	-1	0	0	0.25	2	0.8	8	0.3	0.7	9	7	2	3	0	0.625	5	8	12	0.5	0	0.9282828531275259	0.9351823950449156	0.7175381165629499	0.934738215857495	0.6321772382128226	0.9433001029428699	0.8697498435672893	0.9378600768051774	0.2222222222222222	0.4444444444444444	0.0	-0.0010589078203968	1
3741	0.03604842293252635	0.013990337558402285	0.005325943799442399	0.9152277847465735	-1	0	0	0.2	2	0.8461538461538461	11	0.3	0.7692307692307693	12	10	2	1	0	0.5	10	5	15	0.16666666666666666	0	0.8654361732519646	0.9250262692385514	0.7175381165629499	0.9293354728247063	0.7558141054401307	0.9527309065444652	0.795226418521941	0.9368826346737007	1.0	0.08333333333333333	0.0	0.005325943799442399	36
1883	0.03607279220593207	0.015858405104272364	0.004798291658321501	0.9149327574329011	-1	0	0	0.1	1	1.0	13	1.0	1.0	14	13	0	1	0	0.06666666666666667	15	1	15	0.3333333333333333	0	0.8654361732519646	0.9340879482791357	0.7175381165629499	0.9268068872124157	0.6414035559565123	0.9511736161865914	0.8521965270005953	0.9381833696567066	1.0	0.07142857142857142	0.0	0.004798291658321501	2
518	0.019807408129471703	0.004521681377518201	-0.004521681355105448	0.980624512619365	-1	0	0	0.2	2	0.9230769230769231	12	0.5357142857142857	0.9230769230769231	14	12	0	0	0	0.14285714285714285	14	2	15	0.0	0	0.41568884123735045	0.9598818814860319	0.8996919162809934	0.9492106480789981	0.7863697267494322	0.9076818647334395	0.938056929453129	0.9424697635959153	0	0	0.0	-0.0004521681355105448	9
2688	0.042438361420380516	0.006184585469001606	-0.006129128255665121	0.9228836506551081	-1	0	0	0.125	1	1.0	9	1.0	1.0	10	9	0	1	0	0.09090909090909091	11	1	11	0.3333333333333333	0	0.9213482369848851	0.7865695624426308	0.8336930153148149	0.9527899162037906	0.7241118479692286	0.8732276713706493	0.7176963553838794	0.8889098263609722	1.0	0.1	0.0	-0.0006129128255665121	5
3793	0.03865220126468406	0.01639563628500296	-0.0017542142190985419	0.9140591844101382	-1	0	0	0.1	1	1.0	13	0.23809523809523808	0.8461538461538461	12	11	2	1	0	0.7777777777777778	9	7	15	0.14285714285714285	0	0.8654361732519646	0.9250262692385514	0.7175381165629499	0.9293354728247063	0.7493940098676559	0.9496688267555577	0.7181408543559871	0.9355693828822643	1.0	0.08333333333333333	0.0	-0.00017542142190985418	8
3950	0.046588460251363484	0.0076349557005630135	-0.007567832228208471	0.8890590618465487	-1	0	0	0.125	1	1.0	10	1.0	1.0	11	10	0	1	0	0.08333333333333333	12	1	12	0.3333333333333333	0	0.9144136208422445	0.7754807314437104	0.6912699423696094	0.945761485404405	0.740137791523624	0.925012116020842	0.7176963553838794	0.9005663878785487	1.0	0.09090909090909091	0.0	-0.0007567832228208471	3
3819	0.03603565252444068	0.014258569597913977	0.005375450406656443	0.9145821675058105	-1	0	0	0.2	2	0.8461538461538461	11	0.3	0.7692307692307693	12	10	2	1	0	0.5	10	5	15	0.16666666666666666	0	0.8654361732519646	0.9250262692385514	0.7175381165629499	0.9293354728247063	0.7558141054401307	0.9516817314511281	0.795226418521941	0.9364266667841297	1.0	0.08333333333333333	0.0	0.005375450406656443	27
265	0.019748319047886185	0.0004679487545671048	0.00029619466826527434	0.9072173182336025	-1	0	0	0.14285714285714285	1	1.0	8	1.0	1.0	9	8	0	1	0	0.1	10	1	10	0.3333333333333333	0	0.41240607226584525	0.9234675281562571	0.3769649695935574	0.7667043613413084	0.6321772382128226	0.9263039965525688	0.8497277569393199	0.8880016773991068	1.0	0.1111111111111111	0.0	0.00029619466826527434	119
5016	0.03679836335662092	0.01444326003457609	0.005438242374004499	0.9146130137111961	-1	0	0	0.2	2	0.8461538461538461	11	0.3	0.7692307692307693	12	10	2	1	0	0.5	10	5	15	0.16666666666666666	0	0.8654361732519646	0.9250262692385514	0.7175381165629499	0.9293354728247063	0.7586502282116878	0.9481072312623113	0.7176963553838794	0.934919341458871	1.0	0.08333333333333333	0.0	0.005438242374004499	20
1308	0.036890314332168765	0.018270380846717463	0.0039867978166102476	0.9144117108493492	-1	0	0	0.2	2	0.8461538461538461	11	0.3125	0.8461538461538461	13	11	1	1	0	0.3333333333333333	12	4	15	0.25	0	0.8339715139523175	0.9352623064143318	0.7175381165629499	0.9224714608607483	0.6506298737002022	0.9458155595008345	0.7176963553838794	0.9351632884025404	1.0	0.07692307692307693	0.0	0.0039867978166102476	5
3969	0.035503651824465944	0.013723013623382732	0.0057494351783898105	0.9149679442769911	-1	0	0	0.2	2	0.8461538461538461	11	0.3	0.7692307692307693	12	10	2	1	0	0.5	10	5	15	0.16666666666666666	0	0.8654361732519646	0.9250262692385514	0.7175381165629499	0.9293354728247063	0.7493940098676559	0.95018661008519	0.7176963553838794	0.9357877687304331	1.0	0.08333333333333333	0.0	0.0057494351783898105	41
874	0.028169472982674092	0.012359219143817476	-0.01235429588826019	0.8973241536433886	-1	0	0	0.125	1	1.0	9	1.0	0.8888888888888888	9	8	1	1	0	0.09090909090909091	11	1	11	0.2	0	0.6293195964656346	0.9384756824422528	0.3211526844991016	0.8551953992770605	0.43379331155787765	0.9289754448810813	0.7444396978870351	0.913510770174666	1.0	0.1111111111111111	0.0	-0.001235429588826019	4
2952	0.021233198842808054	0.005824184075293358	-0.0058057370119717466	0.9815666677910755	-1	0	0	0.2	2	0.8461538461538461	11	0.25	0.8461538461538461	13	11	1	1	0	0.6	10	6	15	0.25	0	0.9144136208422445	0.9378409722839002	0.7175381165629499	0.9233497940775766	0.685286135086282	0.9555373555347282	0.9032269127752188	0.9402937085444351	1.0	0.15384615384615385	0.0	-0.0005805737011971747	1
3600	0.03277891878575213	0.021731726688207453	-0.0215465939564837	0.9736697365181769	-1	0	0	0.2	2	0.8461538461538461	11	0.25	0.8461538461538461	13	11	1	1	0	0.6	10	6	15	0.25	0	0.8339715139523175	0.776215782527897	0.9761160882600206	0.9382099532011974	0.7586502282116878	0.9238320038455755	0.8982030092800266	0.8959664508535755	1.0	0.07692307692307693	0.0	-0.00215465939564837	0
4237	0.036228330140081366	0.01410119535473989	0.006298712172295512	0.9148103629344596	-1	0	0	0.2	2	0.8461538461538461	11	0.3	0.7692307692307693	12	10	2	1	0	0.5	10	5	15	0.16666666666666666	0	0.8654361732519646	0.9250262692385514	0.7175381165629499	0.9293354728247063	0.7493940098676559	0.95018661008519	0.7176963553838794	0.9357877687304331	1.0	0.08333333333333333	0.0	0.006298712172295512	76
3216	0.03416052107005111	0.012300753484117681	0.005086938149720884	0.915004484007051	-1	0	0	0.2	2	0.8461538461538461	11	0.25	0.8461538461538461	13	11	1	1	0	0.6	10	6	15	0.25	0	0.8339715139523175	0.9352623064143318	0.7175381165629499	0.9224714608607483	0.6506298737002022	0.9458155595008345	0.7176963553838794	0.9351632884025404	1.0	0.07692307692307693	0.0	0.005086938149720884	17
4433	0.03582606449893042	0.013773013358734642	0.005337885637951522	0.9150598150469892	-1	0	0	0.2	2	0.8461538461538461	11	0.3	0.7692307692307693	12	10	2	1	0	0.5	10	5	15	0.16666666666666666	0	0.8654361732519646	0.9250262692385514	0.7175381165629499	0.9293354728247063	0.7558141054401307	0.9507246781773885	0.795226418521941	0.9360162593295688	1.0	0.08333333333333333	0.0	0.005337885637951522	34
4059	0.024989189244294597	0.005953468441146096	-0.0058156751066649175	0.9824503905913522	-1	0	0	0.2	2	0.8461538461538461	11	0.3	0.7692307692307693	12	10	2	1	0	0.5	10	5	15	0.16666666666666666	0	0.9213482369848851	0.9246328093403455	0.7175381165629499	0.930163910824465	0.6772142227372739	0.9541266241666734	0.8296761903369523	0.9376364904978144	1.0	0.16666666666666666	0.0	-0.0005815675106664918	0
2017	0.035271933348829436	0.014038047798470708	0.002790619836876431	0.9144885391617532	-1	0	0	0.2	2	0.8461538461538461	11	0.25	0.8461538461538461	13	11	1	1	0	0.6	10	6	15	0.25	0	0.8969008325516119	0.9289519277371867	0.7175381165629499	0.9330476601517429	0.6506298737002022	0.9430640134229161	0.7938937508356452	0.9352811111176628	1.0	0.07692307692307693	0.0	0.002790619836876431	19
4483	0.04216166629639943	0.010067495444486804	-0.010058617345595062	0.9255654994057305	-1	0	0	0.2	2	0.8461538461538461	11	0.3	0.7692307692307693	12	10	2	1	0	0.5	10	5	15	0.16666666666666666	0	0.8654361732519646	0.9250262692385514	0.7175381165629499	0.9304508128104272	0.7558141054401307	0.9507246781773885	0.7868403672581231	0.9363569610056818	1.0	0.08333333333333333	0.0	-0.0010058617345595061	0
2649	0.033554316033785	0.011762457979964952	0.0038691371219566357	0.9153792173170382	-1	0	0	0.2	2	0.8461538461538461	11	0.25	0.8461538461538461	13	11	1	1	0	0.6	10	6	15	0.25	0	0.8339715139523175	0.9352623064143318	0.7175381165629499	0.9224714608607483	0.6506298737002022	0.9458155595008345	0.7176963553838794	0.9351632884025404	1.0	0.07692307692307693	0.0	0.0038691371219566357	32
167	0.007573791875918691	0.0036465208696432683	-0.0036308641040263103	0.9486915957233952	-1	0	0	0.3333333333333333	2	0.7142857142857143	5	0.45	0.42857142857142855	5	3	3	0	0	0.8	4	5	9	0.0	0	0.8092280249685938	0.6298800691924666	0.8896112246290071	0.7957497367964544	0.6648372104920246	0.7615063774327185	0.7052142568394766	0.7344916515239315	0	0	0.0	-0.00036308641040263103	11
1483	0.030163299878968392	0.0022792078658222872	-0.002203553495300489	0.8999877257991009	-1	0	0	0.4	4	0.5384615384615384	7	0.45454545454545453	0.46153846153846156	10	6	4	4	0	0.2727272727272727	11	3	15	0.5	0	0.725026463616915	0.8941363819274966	0.32620152176484224	0.7965866111138005	0.7277089001040272	0.8470528572490005	0.8618668665190817	0.8502832447386851	0.2	0.1	0.0	-0.0002203553495300489	23
1502	0.02793770733164926	0.007665315625632337	0.004143756142217642	0.9160562106154572	-1	0	0	0.2	2	0.8461538461538461	11	0.25	0.8461538461538461	13	11	1	1	0	0.6	10	6	15	0.25	0	0.8969008325516119	0.9364571009304684	0.7175381165629499	0.9148813150960212	0.6506298737002022	0.9547985844462191	0.9032269127752188	0.9373309909150859	1.0	0.15384615384615385	0.0	0.004143756142217642	68
72	0.012949175504282893	0.0052547782919674735	-0.005253822129052557	0.9668755090508666	-1	0.25	1	0.5	5	0.5833333333333334	7	0.4375	0.5	9	6	4	0	0	0.5	8	4	14	0.0	0.4	0.8862676448121045	0.9438523578075215	0.6381155204375819	0.9472468129960049	0.2921967194974452	0.9063697469150318	0.9221369232125568	0.9346249587595603	0	0	0.0	-0.0005253822129052557	42
1289	0.036065534303318145	0.0030500538760494106	0.0012223574920098203	0.919472299020702	-1	0	0	0.2	2	0.8333333333333334	10	0.25	0.8333333333333334	12	10	1	1	0	0.875	8	7	14	0.25	0	0.9123870252157665	0.9272693212404362	0.5613547629905311	0.9675630286985943	0.7586502282116878	0.9356273414030467	0.8461091666392451	0.9464699941583659	1.0	0.3333333333333333	0.0	0.0012223574920098203	33
4151	0.033580536394966234	0.013589381272639145	-0.013297130617044888	0.9288242297968377	-1	0	0	0.3	3	0.7692307692307693	10	0.3	0.6923076923076923	11	9	3	0	0	0.5	10	5	15	0.0	0.14285714285714285	0.576016994421068	0.9011654644956626	0.7314651209019778	0.913398479793743	0.4588336481090929	0.9554952146783833	0.8959257327259255	0.9271858166234306	0	0	0.0	-0.001329713061704489	1
1505	0.03393318906645561	0.011667878255241446	0.0036623630706742187	0.9153834024767687	-1	0	0	0.2	2	0.8461538461538461	11	0.25	0.8461538461538461	13	11	1	1	0	0.6	10	6	15	0.25	0	0.8339715139523175	0.9352623064143318	0.7175381165629499	0.9224714608607483	0.6506298737002022	0.9458155595008345	0.7176963553838794	0.9351632884025404	1.0	0.07692307692307693	0.0	0.0036623630706742187	89
3630	0.036081994070171514	0.014087699725608053	0.005762599341646953	0.9142689774646088	-1	0	0	0.2	2	0.8461538461538461	11	0.3	0.7692307692307693	12	10	2	1	0	0.5	10	5	15	0.16666666666666666	0	0.8654361732519646	0.9250262692385514	0.7175381165629499	0.9293354728247063	0.704640050955945	0.9475469089361218	0.7176963553838794	0.9346891517738835	1.0	0.08333333333333333	0.0	0.005762599341646953	31
2297	0.033925886839972705	0.0116344989995653	0.0033439333840504853	0.9159779265157623	-1	0	0	0.2	2	0.8461538461538461	11	0.25	0.8461538461538461	13	11	1	1	0	0.6	10	6	15	0.25	0	0.8339715139523175	0.9352623064143318	0.7175381165629499	0.9224714608607483	0.740137791523624	0.94836371409895	0.7176963553838794	0.9361836594269257	1.0	0	0.0	0.0033439333840504853	22
1871	0.03425418818175023	0.013396791656150202	0.003031248458422892	0.9144697482336179	-1	0	0	0.2	2	0.8461538461538461	11	0.25	0.8461538461538461	13	11	1	1	0	0.6	10	6	15	0.25	0	0.8339715139523175	0.9352623064143318	0.7175381165629499	0.9224714608607483	0.6506298737002022	0.9458155595008345	0.7176963553838794	0.9351632884025404	1.0	0	0.0	0.003031248458422892	20
273	0.017515118055564268	0.0049870379768435745	-0.004841679832614058	0.9249972251631055	-1	0	0	0.16666666666666666	1	1.0	6	1.0	1.0	7	6	0	1	0	0.125	8	1	8	0.3333333333333333	0	0.9282828531275259	0.8306499826105275	0.9761160882600206	0.9625190484787516	0.7586502282116878	0.6888238054408422	0.7176963553838794	0.8672503522276801	1.0	0	0.0	-0.0004841679832614058	8
4478	0.03566938777973657	0.01401869323145655	0.004961850007570731	0.9157882488127501	-1	0	0	0.2	2	0.8461538461538461	11	0.3	0.7692307692307693	12	10	2	1	0	0.5	10	5	15	0.16666666666666666	0	0.8654361732519646	0.9250262692385514	0.7175381165629499	0.9293354728247063	0.7493940098676559	0.95018661008519	0.7176963553838794	0.9357877687304331	1.0	0.08333333333333333	0.0	0.004961850007570731	20
4139	0.036260091290581796	0.013797019316456632	0.005869082633132877	0.9150011738447833	-1	0	0	0.2	2	0.8461538461538461	11	0.3	0.7692307692307693	12	10	2	1	0	0.5	10	5	15	0.16666666666666666	0	0.8654361732519646	0.9250262692385514	0.7175381165629499	0.9293354728247063	0.704640050955945	0.9483359076651005	0.7505715505907953	0.9350137420907491	1.0	0.08333333333333333	0.0	0.005869082633132877	44
1995	0.03453598378447901	0.011841983593970396	0.0035748654866418674	0.9151671955259053	-1	0	0	0.2	2	0.8461538461538461	11	0.25	0.8461538461538461	13	11	1	1	0	0.6	10	6	15	0.25	0	0.8339715139523175	0.9352623064143318	0.7175381165629499	0.9224714608607483	0.6506298737002022	0.9458155595008345	0.7176963553838794	0.9351632884025404	1.0	0.07692307692307693	0.0	0.0035748654866418674	13
1730	0.027509267155889666	0.007012094737866668	0.003637382890887517	0.9162038912932738	-1	0	0	0.2	2	0.8461538461538461	11	0.25	0.8461538461538461	13	11	1	1	0	0.6	10	6	15	0.25	0	0.8969008325516119	0.9364571009304684	0.7175381165629499	0.9148813150960212	0.6506298737002022	0.9547985844462191	0.9032269127752188	0.9373309909150859	1.0	0.15384615384615385	0.0	0.003637382890887517	43
2260	0.037067435989665186	0.016214181337304866	0.0050632499507381416	0.9149137029130718	-1	0	0	0.1	1	1.0	13	1.0	1.0	14	13	0	1	0	0.06666666666666667	15	1	15	0.3333333333333333	0	0.8654361732519646	0.9340879482791357	0.7175381165629499	0.9268068872124157	0.6414035559565123	0.9511736161865914	0.8521965270005953	0.9381833696567066	1.0	0.07142857142857142	0.0	0.0050632499507381416	20
4534	0.03529467936447389	0.013857389152564549	0.00477340757668401	0.9155998024979791	-1	0	0	0.2	2	0.8461538461538461	11	0.3	0.7692307692307693	12	10	2	1	0	0.5	10	5	15	0.16666666666666666	0	0.8654361732519646	0.9250262692385514	0.7175381165629499	0.9293354728247063	0.7493940098676559	0.95018661008519	0.7176963553838794	0.9357877687304331	1.0	0	0.0	0.00477340757668401	24
3901	0.036503261610210946	0.014111396780706508	0.005924436993776273	0.9150306447185513	-1	0	0	0.2	2	0.8461538461538461	11	0.3	0.7692307692307693	12	10	2	1	0	0.5	10	5	15	0.16666666666666666	0	0.8654361732519646	0.9250262692385514	0.7175381165629499	0.9293354728247063	0.7558141054401307	0.9516817314511281	0.795226418521941	0.9364266667841297	1.0	0.08333333333333333	0.0	0.005924436993776273	18
509	0.002151609718227695	0.0020969051447320293	-0.002096718401758883	0.9851277737814526	-1	0	0	1.0	2	0.0	0	0.75	0	2	0	0	2	0	1.0	2	2	3	1.0	0	0	0	0	0	0	0	0	0	0	0	0	-0.0002096718401758883	20
2599	0.03402989673573202	0.011797388681237295	0.0040273373407588645	0.9153832224443641	-1	0	0	0.2	2	0.8461538461538461	11	0.25	0.8461538461538461	13	11	1	1	0	0.6	10	6	15	0.25	0	0.8339715139523175	0.9352623064143318	0.7175381165629499	0.9224714608607483	0.740137791523624	0.94836371409895	0.7176963553838794	0.9361836594269257	1.0	0.07692307692307693	0.0	0.0040273373407588645	38
330	0.0037591495476341913	0.0019711066544936965	-0.001962381966677906	0.9829754562816289	-1	0	0	0.6666666666666666	2	0.5	1	0.6666666666666666	0.5	3	1	0	0	0	0.6666666666666666	3	2	4	0.0	0	0.4151141019023868	0.7935097829815448	0.41343584682240053	0.9245277571097095	0.4011886332476095	0.7648940596049104	0.7835945266747305	0.8425259826845221	0	0	0.0	-0.00019623819666779061	38
4021	0.035909068075398724	0.014012472737023423	0.005203145509433933	0.9154917604453264	-1	0	0	0.2	2	0.8461538461538461	11	0.3	0.7692307692307693	12	10	2	1	0	0.5	10	5	15	0.16666666666666666	0	0.8654361732519646	0.9250262692385514	0.7175381165629499	0.9293354728247063	0.7493940098676559	0.9496688267555577	0.7181408543559871	0.9355693828822643	1.0	0.08333333333333333	0.0	0.005203145509433933	42
3762	0.03858779468691136	0.00940027072294532	-0.007835978060727092	0.9214325776959734	-1	0	0	0.2	2	0.8461538461538461	11	0.3	0.7692307692307693	12	10	2	1	0	0.5	10	5	15	0.16666666666666666	0	0.7737192760845171	0.931490829165859	0.7175381165629499	0.9293354728247063	0.7493940098676559	0.95018661008519	0.7176963553838794	0.9377061035164742	1.0	0.08333333333333333	0.0	-0.0007835978060727093	0
1222	0.01907093571509703	0.005972574292430622	0.0022017112387657605	0.9668731489894492	-1	0	0	0.3	3	0.6923076923076923	9	0.35714285714285715	0.5384615384615384	9	7	5	3	0	0.8571428571428571	7	6	15	0.25	0.5454545454545454	0.299057710992072	0.8957204688671111	0.5560043956493204	0.9491362274657594	0.2988238867666011	0.9557886775366585	0.938977924697392	0.9380128691970175	0.3333333333333333	0.4444444444444444	0.0	0.0022017112387657605	45
4812	0.02975955009091641	0.007743874244971935	-0.007672962636831267	0.9039203239316816	-1	0	0	0.3	3	0.6923076923076923	9	0.2777777777777778	0.6923076923076923	12	9	2	1	0	0.6666666666666666	9	6	15	0.2	0	0.6076631375662286	0.9329526091199759	0.7175381165629499	0.9298615876187317	0.4866184147468157	0.9492566491542688	0.9032269127752188	0.9379335092483565	1.0	0.08333333333333333	0.0	-0.0007672962636831267	5
4434	0.03636253036964598	0.018098980812175244	0.005364175615806597	0.9152190121878445	-1	0	0	0.1	1	1.0	13	1.0	1.0	14	13	0	1	0	0.06666666666666667	15	1	15	0.3333333333333333	0	0.8654361732519646	0.9293366212623347	0.7175381165629499	0.9268068872124157	0.6861575148682233	0.9555413036604797	0.8521965270005953	0.9386377590599984	1.0	0.07142857142857142	0.0	0.005364175615806597	1
4591	0.0354936267830445	0.013864631921552842	0.005311101744162734	0.9153034658839082	-1	0	0	0.2	2	0.8461538461538461	11	0.3	0.7692307692307693	12	10	2	1	0	0.5	10	5	15	0.16666666666666666	0	0.8654361732519646	0.9250262692385514	0.7175381165629499	0.9293354728247063	0.704640050955945	0.943237681847618	0.7176963553838794	0.9329691187684367	1.0	0.16666666666666666	0.0	0.005311101744162734	29
1715	0.034498473415293586	0.012499456303947842	0.0033584817641641286	0.9147725233252182	-1	0	0	0.2	2	0.8461538461538461	11	0.25	0.8461538461538461	13	11	1	1	0	0.6	10	6	15	0.25	0	0.8339715139523175	0.9352623064143318	0.7175381165629499	0.9224714608607483	0.6506298737002022	0.9458155595008345	0.7176963553838794	0.9351632884025404	1.0	0.07692307692307693	0.0	0.0033584817641641286	32
2914	0.03466126163868345	0.012339693624364621	0.0034443219415162996	0.9149028961406865	-1	0	0	0.2	2	0.8461538461538461	11	0.25	0.8461538461538461	13	11	1	1	0	0.6	10	6	15	0.25	0	0.8969008325516119	0.9289519277371867	0.7175381165629499	0.9330476601517429	0.6506298737002022	0.9430640134229161	0.7938937508356452	0.9352811111176628	1.0	0.07692307692307693	0.0	0.0034443219415162996	30
622	0.03268332265955908	0.012876131103559183	-0.0126046504514461	0.9267736148212328	-1	0	0	0.25	2	0.8	8	0.3	0.8	9	8	2	2	0	0.625	8	5	12	0.2857142857142857	0	0.46460663621800524	0.9231485572467518	0.7745838333580523	0.9394173847682061	0.6288138034590721	0.9194368515918193	0.8363612156024194	0.927839276551174	0.6111111111111112	0	0.0	-0.00126046504514461	6
88	0.019455725765825316	0.005189588364301781	-0.005189446545299382	0.9450457603127774	-1	0	0	0.3	3	0.75	9	0.3888888888888889	0.5833333333333334	10	7	3	6	0	1.0	6	6	14	0.8571428571428571	0.36363636363636365	0.500485234514174	0.87653119282274	0.6004556219631689	0.7750327782531085	0.8068181280988258	0.9056032988498861	0.8300536333281756	0.8604872966436649	0.1	0.2	0.0	-0.0005189446545299382	7
3314	0.03358839418273388	0.011513119417356497	0.0037100643067037786	0.9150187533399756	-1	0	0	0.2	2	0.8461538461538461	11	0.25	0.8461538461538461	13	11	1	1	0	0.6	10	6	15	0.25	0	0.8339715139523175	0.9352623064143318	0.7175381165629499	0.9224714608607483	0.740137791523624	0.94836371409895	0.7176963553838794	0.9361836594269257	1.0	0.07692307692307693	0.0	0.0037100643067037786	12
4879	0.0349923216689841	0.012598774973648124	0.006512982570615341	0.9174571839114334	-1	0	0	0.2	2	0.8461538461538461	11	0.3	0.7692307692307693	12	10	2	1	0	0.5	10	5	15	0.16666666666666666	0	0.8654361732519646	0.9250262692385514	0.7175381165629499	0.9291997712849587	0.7493940098676559	0.95018661008519	0.7176963553838794	0.9357464040232768	1.0	0.08333333333333333	0.0	0.006512982570615341	19
3507	0.022129437248796468	0.0055474263474018645	-0.00549690021047213	0.9815753321716328	-1	0	0	0.2	2	0.8461538461538461	11	0.25	0.8461538461538461	13	11	1	1	0	0.6	10	6	15	0.25	0	0.9144136208422445	0.9378409722839002	0.7175381165629499	0.9233497940775766	0.5957782172628601	0.9512283915860247	0.9032269127752188	0.9384520571501668	1.0	0.15384615384615385	0.0	-0.000549690021047213	2
4108	0.035406513242040756	0.013031566815168745	0.005144537668655857	0.9149085157622	-1	0	0	0.2	2	0.8461538461538461	11	0.3	0.7692307692307693	12	10	2	1	0	0.5	10	5	15	0.16666666666666666	0	0.8654361732519646	0.9250262692385514	0.7175381165629499	0.9293354728247063	0.7493940098676559	0.9496688267555577	0.7181408543559871	0.9355693828822643	1.0	0.08333333333333333	0.0	0.005144537668655857	28
3990	0.04874488465314221	0.008710506748945178	-0.008709510101857986	0.8864183005497868	-1	0	0	0.125	1	1.0	10	1.0	1.0	11	10	0	1	0	0.08333333333333333	12	1	12	0.3333333333333333	0	0.9144136208422445	0.7766073382527836	0.6912699423696094	0.9461271214223905	0.7586502282116878	0.8678478012477808	0.7176963553838794	0.8805804697356332	1.0	0.09090909090909091	0.0	-0.0008709510101857986	2
2818	0.03330813712225063	0.0026136588098029383	0.0024217277689747734	0.6063305086875332	-1	0	0	0.1	1	1.0	12	1.0	0.9166666666666666	12	11	1	2	0	0.07142857142857142	14	1	14	0.4	0	0.9144136208422445	0.9442793717681093	0.7175381165629499	0.9267991974796012	0.18465030129596838	0.950160635924873	0.9032269127752188	0.941151773035833	0.5416666666666666	0.16666666666666666	0.0	0.0024217277689747734	1
2088	0.03376414075145433	0.011302264713868304	0.004192438849379233	0.9157964824528938	-1	0	0	0.2	2	0.8461538461538461	11	0.25	0.8461538461538461	13	11	1	1	0	0.6	10	6	15	0.25	0	0.8339715139523175	0.9352623064143318	0.7175381165629499	0.9224714608607483	0.7586502282116878	0.9518060069061065	0.8982030092800266	0.9376145499598878	1.0	0.07692307692307693	0.0	0.004192438849379233	30
582	0.031829233992225675	0.008106461558297319	-0.008042104401854044	0.9379711436083215	-1	0	0	0.1	1	1.0	13	0.4166666666666667	0.8461538461538461	12	11	2	1	0	1.0	6	6	15	0.14285714285714285	0.15384615384615385	0.3512651869696658	0.960041218226793	0.6912699423696094	0.9430713937161052	0.8121867541067009	0.8727616473201109	0.868435205142731	0.933227480962516	1.0	0.25	0.0	-0.0008042104401854045	13
2820	0.03375014847775797	0.012067156599870675	0.004509188250796165	0.9144332289557963	-1	0	0	0.2	2	0.8461538461538461	11	0.25	0.8461538461538461	13	11	1	1	0	0.6	10	6	15	0.25	0	0.8339715139523175	0.9352623064143318	0.7175381165629499	0.9224714608607483	0.7586502282116878	0.9518060069061065	0.8982030092800266	0.9376145499598878	1.0	0.07692307692307693	0.0	0.004509188250796165	85
2372	0.03416371807321357	0.013245071199451515	0.002727053852689135	0.9149415763490154	-1	0	0	0.2	2	0.8461538461538461	11	0.25	0.8461538461538461	13	11	1	1	0	0.6	10	6	15	0.25	0	0.8339715139523175	0.9352623064143318	0.7175381165629499	0.9224714608607483	0.6506298737002022	0.9458155595008345	0.7176963553838794	0.9351632884025404	1.0	0.07692307692307693	0.0	0.002727053852689135	13
1429	0.03820253972828552	0.0011751902271696754	0.0009694647128345803	0.9132808420959222	-1	0	0	0.2	2	0.8461538461538461	11	0.38461538461538464	0.8461538461538461	13	11	1	1	0	0.23076923076923078	13	3	15	0.25	0	0.9144136208422445	0.9335083462330646	0.7175381165629499	0.9330476601517429	0.6321772382128226	0.9529212547710988	0.7807876701047705	0.9405513384556452	1.0	0.07692307692307693	0.0	0.0009694647128345803	40
3171	0.03877680896359543	0.006647223997391135	-0.005979245364386015	0.9160028990407937	-1	0	0	0.2	2	0.8461538461538461	11	0.25	0.8461538461538461	13	11	1	1	0	0.6	10	6	15	0.25	0	0.8339715139523175	0.9400118918952014	0.7175381165629499	0.9224714608607483	0.7586502282116878	0.9509249470724483	0.8982030092800266	0.9388167554806935	1.0	0.07692307692307693	0.0	-0.0005979245364386014	2
4786	0.0355114386034973	0.011478488901444985	0.006876577531506493	0.9161505255814285	-1	0	0	0.2	2	0.8461538461538461	11	0.3	0.7692307692307693	12	10	2	1	0	0.5	10	5	15	0.16666666666666666	0	0.8654361732519646	0.9257431491026967	0.7175381165629499	0.9291997712849587	0.7586502282116878	0.9481072312623113	0.7176963553838794	0.935087839203609	1.0	0.08333333333333333	0.0	0.006876577531506493	126
4078	0.034836024845177	0.013584271466296486	0.005709869953175712	0.9141784804911604	-1	0	0	0.2	2	0.8461538461538461	11	0.3	0.7692307692307693	12	10	2	1	0	0.5	10	5	15	0.16666666666666666	0	0.8654361732519646	0.9250262692385514	0.7175381165629499	0.9293354728247063	0.7493940098676559	0.95018661008519	0.7176963553838794	0.9357877687304331	1.0	0.08333333333333333	0.0	0.005709869953175712	21
75	0.003502852635122329	0.0024632730852592	-0.0024313181617959703	0.9773031517637734	-1	0	0	0.5	2	0.6666666666666666	2	0.625	0.6666666666666666	4	2	0	0	0	0.5	4	2	5	0.0	0	0.35362735720865707	0.8561379666383144	0.8682624760783455	0.9618929840441942	0.8750480007124265	0.9498619015615261	0.9425824928592772	0.9340852628866289	0	0	0.0	-0.00024313181617959703	27
2536	0.03342762892706842	0.011444692141028424	0.004351797425433298	0.9152484431271419	-1	0	0	0.2	2	0.8461538461538461	11	0.25	0.8461538461538461	13	11	1	1	0	0.6	10	6	15	0.25	0	0.8339715139523175	0.9352623064143318	0.7175381165629499	0.9224714608607483	0.740137791523624	0.94836371409895	0.7176963553838794	0.9361836594269257	1.0	0.07692307692307693	0.0	0.004351797425433298	111
1813	0.03324657302876332	0.011647778191160243	0.0044990568355244825	0.9152137256124158	-1	0	0	0.2	2	0.8461538461538461	11	0.25	0.8461538461538461	13	11	1	1	0	0.6	10	6	15	0.25	0	0.8339715139523175	0.9352623064143318	0.7175381165629499	0.9224714608607483	0.6506298737002022	0.9458155595008345	0.7176963553838794	0.9351632884025404	1.0	0	0.0	0.0044990568355244825	40
1065	0.03786863298401639	0.008943918712240711	-0.008113535121218617	0.928631451723387	-1	0	0	0.2	2	0.8461538461538461	11	0.25	0.8461538461538461	13	11	1	1	0	0.6	10	6	15	0.25	0	0.6573687437159953	0.9299944773301936	0.7175381165629499	0.9224714608607483	0.7586502282116878	0.9538169643853883	0.8471215312703754	0.9368469054888245	1.0	0.07692307692307693	0.0	-0.0008113535121218616	14
4129	0.035431175499773725	0.01386107950009925	0.005329663031878265	0.9147314439399649	-1	0	0	0.2	2	0.8461538461538461	11	0.3	0.7692307692307693	12	10	2	1	0	0.5	10	5	15	0.16666666666666666	0	0.8654361732519646	0.9250262692385514	0.7175381165629499	0.9293354728247063	0.7493940098676559	0.95018661008519	0.7176963553838794	0.9357877687304331	1.0	0.08333333333333333	0.0	0.005329663031878265	33
1834	0.028225599576753083	0.0005800182050461908	0.0002556168265424586	0.9152866488037587	-1	0	0	0.2	2	0.8461538461538461	11	0.2727272727272727	0.8461538461538461	13	11	1	1	0	0.45454545454545453	11	5	15	0.25	0	0.8969008325516119	0.9289519277371867	0.7175381165629499	0.9330476601517429	0.6506298737002022	0.9508120356520463	0.7807876701047705	0.9383286618464087	1.0	0.07692307692307693	0.0	0.0002556168265424586	11
774	0.021996129837476504	0.004970441698605553	-0.004957985974357326	0.960877568102512	-1	0	0	0.3	3	0.6923076923076923	9	0.375	0.5384615384615384	9	7	5	1	0	0.625	5	8	15	0.08333333333333333	0	0.3104873749166378	0.9316725490304075	0.7794774001937924	0.9430045918695203	0.31139376513745953	0.9675107504724795	0.9411569524752841	0.9496707621058887	1.0	0.5555555555555556	0.0	-0.0004957985974357326	14
4443	0.03235106937035755	0.011056983110684145	-0.008403920793855634	0.9408307669050375	-1	0	0	0.3	3	0.7692307692307693	10	0.2727272727272727	0.7692307692307693	11	10	3	0	0	0.45454545454545453	11	5	15	0.0	0.14285714285714285	0.55521087955547	0.8942206020008528	0.7175381165629499	0.91204050825521	0.7586502282116878	0.9643683885437123	0.8880209333456908	0.9302508017336111	0	0	0.0	-0.0008403920793855635	0
3966	0.0348591326805242	0.01343113342067638	0.005349086842183211	0.9145019681399851	-1	0	0	0.2	2	0.8461538461538461	11	0.3	0.7692307692307693	12	10	2	1	0	0.5	10	5	15	0.16666666666666666	0	0.8654361732519646	0.9250262692385514	0.7175381165629499	0.9293354728247063	0.7493940098676559	0.95018661008519	0.7176963553838794	0.9357877687304331	1.0	0.08333333333333333	0.0	0.005349086842183211	37
3445	0.03490377263770537	0.01222785121985065	0.0036785768699385507	0.9145892982128151	-1	0	0	0.2	2	0.8461538461538461	11	0.25	0.8461538461538461	13	11	1	1	0	0.6	10	6	15	0.25	0	0.8339715139523175	0.9352623064143318	0.7175381165629499	0.9224714608607483	0.7586502282116878	0.9518060069061065	0.8982030092800266	0.9376145499598878	1.0	0	0.0	0.0036785768699385507	29
4133	0.035464901253521953	0.013587062239323126	0.005642194184889585	0.9151524771536937	-1	0	0	0.2	2	0.8461538461538461	11	0.3	0.7692307692307693	12	10	2	1	0	0.5	10	5	15	0.16666666666666666	0	0.8654361732519646	0.9250262692385514	0.7175381165629499	0.9293354728247063	0.7493940098676559	0.95018661008519	0.7176963553838794	0.9357877687304331	1.0	0.08333333333333333	0.0	0.005642194184889585	68
3239	0.037756898293479474	0.005567826660319816	-0.005345420732731814	0.9149725973670264	-1	0	0	0.2	2	0.8461538461538461	11	0.25	0.8461538461538461	13	11	1	1	0	0.6	10	6	15	0.25	0	0.8339715139523175	0.9433653234902535	0.7175381165629499	0.9224714608607483	0.47778369497832396	0.934866676109266	0.7176963553838794	0.9340769108227813	1.0	0.07692307692307693	0.0	-0.0005345420732731814	2
2837	0.03675916128772644	0.010384772131530082	0.002325373913192719	0.9155053242991935	-1	0	0	0.2	2	0.8461538461538461	11	0.25	0.8461538461538461	13	11	1	1	0	0.6	10	6	15	0.25	0	0.8339715139523175	0.9341140242917704	0.7175381165629499	0.9224714608607483	0.740137791523624	0.94836371409895	0.7176963553838794	0.9358080295682738	1.0	0.07692307692307693	0.0	0.002325373913192719	7
2175	0.034427820986539376	0.012308184188688122	0.0033014295922562656	0.9161117739056315	-1	0	0	0.2	2	0.8461538461538461	11	0.25	0.8461538461538461	13	11	1	1	0	0.6	10	6	15	0.25	0	0.8339715139523175	0.9352623064143318	0.7175381165629499	0.9224714608607483	0.7586502282116878	0.9518060069061065	0.8982030092800266	0.9376145499598878	1.0	0.07692307692307693	0.0	0.0033014295922562656	24
1209	0.02864377881143011	0.008649523196474895	-0.008629024842953956	0.9148625917178436	-1	0	0	0.2	2	0.8461538461538461	11	0.26785714285714285	0.5384615384615384	8	7	6	3	0	0.875	7	8	15	0.2	0	0.8122872057622944	0.9582842797900124	0.6666236155528918	0.9448966422643453	0.5756164647318165	0.9389906279743779	0.9422452941684037	0.9480094802150548	0.375	0.375	0.0	-0.0008629024842953956	3
1588	0.028011082649371792	0.007606110474458857	0.003136068934376669	0.916582072008186	-1	0	0	0.2	2	0.8461538461538461	11	0.25	0.8461538461538461	13	11	1	1	0	0.6	10	6	15	0.25	0	0.8969008325516119	0.9364571009304684	0.7175381165629499	0.9148813150960212	0.6506298737002022	0.9547985844462191	0.9032269127752188	0.9373309909150859	1.0	0.15384615384615385	0.0	0.003136068934376669	50
29	0.019584187807713843	0.003951801314456766	-0.003925814014155579	0.9543688452781157	-1	0	0	0.16666666666666666	1	1.0	7	0.5	0.7142857142857143	6	5	2	0	0	0.5	3	6	9	0.0	0	0.39389867154199704	0.9493955981109793	0.5382353761944183	0.8938542703434763	0.43215490571731774	0.9490519389529638	0.7087881862764128	0.9347706209502377	0	0	0.0	-0.00039258140141555794	23
2046	0.0334147976987571	0.011559561564784772	0.003798121041489899	0.9149058783570545	-1	0	0	0.2	2	0.8461538461538461	11	0.25	0.8461538461538461	13	11	1	1	0	0.6	10	6	15	0.25	0	0.8339715139523175	0.9352623064143318	0.7175381165629499	0.9224714608607483	0.6506298737002022	0.9458155595008345	0.7176963553838794	0.9351632884025404	1.0	0	0.0	0.003798121041489899	32
510	0.023011440297055354	0.006318486572328046	-0.0062023443785227984	0.9426341202859302	-1	0	0	0.3	3	0.6923076923076923	9	0.26785714285714285	0.5384615384615384	10	7	4	3	0	0.875	7	8	15	0.3333333333333333	0	0.37247175656140563	0.964860772627425	0.36774064423430525	0.9158449592279492	0.7708202046151417	0.9108904311138579	0.9402899398698181	0.9355233297886185	0.3	0.3	0.0	-0.0006202344378522798	7
3416	0.03349220648895277	0.01150716519127482	0.004205328956436924	0.9152153354822321	-1	0	0	0.2	2	0.8461538461538461	11	0.25	0.8461538461538461	13	11	1	1	0	0.6	10	6	15	0.25	0	0.8339715139523175	0.9352623064143318	0.7175381165629499	0.9224714608607483	0.7586502282116878	0.9518060069061065	0.8982030092800266	0.9376145499598878	1.0	0.07692307692307693	0.0	0.004205328956436924	55
2067	0.03581198971025406	0.017153823160361698	0.003995269634674016	0.9147014507156612	-1	0	0	0.1	1	1.0	12	1.0	1.0	13	12	0	1	0	0.07142857142857142	14	1	14	0.3333333333333333	0	0.8339715139523175	0.9352623064143318	0.7175381165629499	0.9224714608607483	0.6506298737002022	0.9458155595008345	0.7176963553838794	0.9351632884025404	1.0	0.07692307692307693	0.0	0.003995269634674016	5
4490	0.025041414442767886	0.009376366846508773	-0.00926938721252995	0.9175063517285053	-1	0	0	0.2	2	0.8461538461538461	11	0.3	0.7692307692307693	12	10	2	1	0	0.5	10	5	15	0.16666666666666666	0	0.8667333942558451	0.920951396448361	0.7175381165629499	0.9293354728247063	0.7493940098676559	0.9496688267555577	0.8296761903369523	0.9344076081435078	1.0	0.08333333333333333	0.0	-0.000926938721252995	3
1098	0.01721008823892878	0.005667606517172552	0.0011246253965128891	0.9708075391218616	-1	0	0	0.2	2	0.8461538461538461	11	0.4166666666666667	0.6153846153846154	9	8	5	2	0	1.0	6	6	15	0.15384615384615385	0.5454545454545454	0.299057710992072	0.887657167171958	0.7175381165629499	0.9369500511090871	0.2988238867666011	0.9569153682654722	0.938977924697392	0.9322700405909418	0.5555555555555556	0.4444444444444444	0.0	0.0011246253965128891	35
1754	None	None	None	None	None	0	0	0.3	3	0.6923076923076923	9	0.4166666666666667	0.5384615384615384	9	7	5	2	0	0.4444444444444444	9	4	15	0.16666666666666666	0	0.299057710992072	0.9415040420761301	0.33125035903058286	0.9619245429091248	0.4302970658458186	0.947431186180077	0.9569586553947905	0.9510378409011307	0.5555555555555556	0.4444444444444444	0.0	None	0
1221	0.030558729573062583	0.00802816434106408	-0.00042111679405171476	0.9355586681516633	-1	0.25	1	0.5	5	0.46153846153846156	6	0.3125	0.46153846153846156	11	6	3	1	0	0.75	8	6	15	0.2	0.2	0.6352097380869453	0.9529895885656624	0.7169970388775837	0.9411111622100826	0.7586502282116878	0.963331987123466	0.9032269127752188	0.953308627550009	1.0	0.2727272727272727	0.0	-4.2111679405171476e-05	32
2827	0.03453670667665941	0.012214813973230076	0.004246813926678677	0.9151964358893324	-1	0	0	0.2	2	0.8461538461538461	11	0.25	0.8461538461538461	13	11	1	1	0	0.6	10	6	15	0.25	0	0.8339715139523175	0.9352623064143318	0.7175381165629499	0.9224714608607483	0.740137791523624	0.94836371409895	0.7176963553838794	0.9361836594269257	1.0	0.07692307692307693	0.0	0.004246813926678677	32
2425	0.03368965997467588	0.01257164369304486	0.004526578699382813	0.9148052109533626	-1	0	0	0.2	2	0.8461538461538461	11	0.25	0.8461538461538461	13	11	1	1	0	0.6	10	6	15	0.25	0	0.8339715139523175	0.9352623064143318	0.7175381165629499	0.9224714608607483	0.6506298737002022	0.9458155595008345	0.7176963553838794	0.9351632884025404	1.0	0.07692307692307693	0.0	0.004526578699382813	43
2206	0.03328536344572636	0.011227269954887974	0.004173577505437141	0.9156276139733814	-1	0	0	0.2	2	0.8461538461538461	11	0.25	0.8461538461538461	13	11	1	1	0	0.6	10	6	15	0.25	0	0.8339715139523175	0.9352623064143318	0.7175381165629499	0.9224714608607483	0.7586502282116878	0.9518060069061065	0.8982030092800266	0.9376145499598878	1.0	0.07692307692307693	0.0	0.004173577505437141	94
2048	0.03927521499534555	0.010270796181703106	-0.008969329789143374	0.9382154056080153	-1	0	0	0.2	2	0.8461538461538461	11	0.25	0.8461538461538461	13	11	1	1	0	0.6	10	6	15	0.25	0	0.6040661416714286	0.9185480847550824	0.7175381165629499	0.9224714608607483	0.7183217212824939	0.9474649643407306	0.7674980346228316	0.9306790383885154	1.0	0.07692307692307693	0.0	-0.0008969329789143374	0
1537	0.03594935191427495	0.010101127672631811	-0.009146599538506883	0.931607217381153	-1	0	0	0.2	2	0.8461538461538461	11	0.25	0.8461538461538461	13	11	1	1	0	0.6	10	6	15	0.25	0	0.8339715139523175	0.9327944343431154	0.7175381165629499	0.9148813150960212	0.7586502282116878	0.9595953860268929	0.9032269127752188	0.9384423964833603	1.0	0.15384615384615385	0.0	-0.0009146599538506883	4
4698	0.03612296094288324	0.014357429782302913	0.00542969296155486	0.9152375367085254	-1	0	0	0.2	2	0.8461538461538461	11	0.3	0.7692307692307693	12	10	2	1	0	0.5	10	5	15	0.16666666666666666	0	0.8654361732519646	0.9250262692385514	0.7175381165629499	0.9293354728247063	0.7493940098676559	0.95018661008519	0.7176963553838794	0.9357877687304331	1.0	0.08333333333333333	0.0	0.00542969296155486	30
4535	0.03556091208478582	0.013508105482994557	0.004957354707863101	0.9158008365546702	-1	0	0	0.2	2	0.8461538461538461	11	0.3	0.7692307692307693	12	10	2	1	0	0.5	10	5	15	0.16666666666666666	0	0.8654361732519646	0.9250262692385514	0.7175381165629499	0.9293354728247063	0.7493940098676559	0.95018661008519	0.7176963553838794	0.9357877687304331	1.0	0.08333333333333333	0.0	0.004957354707863101	18
4852	0.03581416725705528	0.013860644860567666	0.005064668534456276	0.9160008262849736	-1	0	0	0.2	2	0.8461538461538461	11	0.3	0.7692307692307693	12	10	2	1	0	0.5	10	5	15	0.16666666666666666	0	0.8654361732519646	0.9250262692385514	0.7175381165629499	0.9293354728247063	0.7493940098676559	0.95018661008519	0.7176963553838794	0.9357877687304331	1.0	0.08333333333333333	0.0	0.005064668534456276	20
3172	0.03434600455077941	0.013452967032690177	0.0030399128982110638	0.9151985204297698	-1	0	0	0.2	2	0.8461538461538461	11	0.25	0.8461538461538461	13	11	1	1	0	0.6	10	6	15	0.25	0	0.8339715139523175	0.9352623064143318	0.7175381165629499	0.9224714608607483	0.7586502282116878	0.9551574578206304	0.8982030092800266	0.939072280405506	1.0	0.07692307692307693	0.0	0.0030399128982110638	14
3059	0.037992401955044185	0.017135814648484224	-0.0007796324608280201	0.9140743580608157	-1	0	0	0.1	1	1.0	13	1.0	1.0	14	13	0	1	0	0.06666666666666667	15	1	15	0.3333333333333333	0	0.8339715139523175	0.9272308399448184	0.7175381165629499	0.9162445957522228	0.7586502282116878	0.9415051687496995	0.7176963553838794	0.9290340235320049	1.0	0.07142857142857142	0.0	-7.796324608280202e-05	7
4324	0.03621170118935115	0.013731338284389964	0.005908106833818217	0.9148163908982374	-1	0	0	0.2	2	0.8461538461538461	11	0.3	0.7692307692307693	12	10	2	1	0	0.5	10	5	15	0.16666666666666666	0	0.8654361732519646	0.9250262692385514	0.7175381165629499	0.9293354728247063	0.7493940098676559	0.95018661008519	0.7176963553838794	0.9357877687304331	1.0	0.08333333333333333	0.0	0.005908106833818217	31
1740	0.037165563215865505	0.016362628953182752	0.006122103621912066	0.9147794106388905	-1	0	0	0.1	1	1.0	13	1.0	1.0	14	13	0	1	0	0.06666666666666667	15	1	15	0.3333333333333333	0	0.8654361732519646	0.9340879482791357	0.7175381165629499	0.9268068872124157	0.6414035559565123	0.9511736161865914	0.8521965270005953	0.9381833696567066	1.0	0.07142857142857142	0.0	0.006122103621912066	20
3563	0.035913641159448034	0.0148290990818892	0.00532960425749011	0.914574609128619	-1	0	0	0.2	2	0.8461538461538461	11	0.3	0.7692307692307693	12	10	2	1	0	0.5	10	5	15	0.16666666666666666	0	0.8654361732519646	0.9250262692385514	0.7175381165629499	0.9293354728247063	0.7586502282116878	0.952841131703813	0.8256691833058706	0.9369309152849262	1.0	0.08333333333333333	0.0	0.00532960425749011	19
4261	0.036674897750892645	0.014094628643485886	0.005273751254139788	0.9147562915878983	-1	0	0	0.2	2	0.8461538461538461	11	0.3	0.7692307692307693	12	10	2	1	0	0.5	10	5	15	0.16666666666666666	0	0.8654361732519646	0.9250262692385514	0.7175381165629499	0.9293354728247063	0.7493940098676559	0.9496688267555577	0.7181408543559871	0.9355693828822643	1.0	0.16666666666666666	0.0	0.005273751254139788	39
914	0.03377995035832988	0.011932426891476926	0.004380005129313274	0.9148079061113734	-1	0	0	0.2	2	0.8461538461538461	11	0.25	0.8461538461538461	13	11	1	1	0	0.6	10	6	15	0.25	0	0.8339715139523175	0.9352623064143318	0.7175381165629499	0.9224714608607483	0.6506298737002022	0.9458155595008345	0.7176963553838794	0.9351632884025404	1.0	0.07692307692307693	0.0	0.004380005129313274	141
1572	0.0339560228184573	0.012129748516158853	0.0046105577964668226	0.9155116648824883	-1	0	0	0.2	2	0.8461538461538461	11	0.25	0.8461538461538461	13	11	1	1	0	0.6	10	6	15	0.25	0	0.8339715139523175	0.9352623064143318	0.7175381165629499	0.9224714608607483	0.6506298737002022	0.9458155595008345	0.7176963553838794	0.9351632884025404	1.0	0	0.0	0.0046105577964668226	92
4121	0.03532348574333528	0.013690852953357367	0.005440951875242269	0.9152106043633372	-1	0	0	0.2	2	0.8461538461538461	11	0.3	0.7692307692307693	12	10	2	1	0	0.5	10	5	15	0.16666666666666666	0	0.8654361732519646	0.9250262692385514	0.7175381165629499	0.9293354728247063	0.704640050955945	0.9483359076651005	0.7505715505907953	0.9350137420907491	1.0	0.08333333333333333	0.0	0.005440951875242269	19
4636	0.03598515744394622	0.014522236516139781	0.006029247797188059	0.915019898557786	-1	0	0	0.2	2	0.8461538461538461	11	0.3	0.7692307692307693	12	10	2	1	0	0.5	10	5	15	0.16666666666666666	0	0.8654361732519646	0.9250262692385514	0.7175381165629499	0.9293354728247063	0.7493940098676559	0.95018661008519	0.7176963553838794	0.9357877687304331	1.0	0.08333333333333333	0.0	0.006029247797188059	92
3684	0.03555821920842197	0.013794938458037526	0.005602405930369573	0.9151187860258643	-1	0	0	0.2	2	0.8461538461538461	11	0.3	0.7692307692307693	12	10	2	1	0	0.5	10	5	15	0.16666666666666666	0	0.8654361732519646	0.9250262692385514	0.7175381165629499	0.9293354728247063	0.7493940098676559	0.9496688267555577	0.7181408543559871	0.9355693828822643	1.0	0.08333333333333333	0.0	0.005602405930369573	26
1436	0.03038147072244955	0.008504383340144188	-0.006766797442965137	0.9410685781602351	-1	0	0	0.3	3	0.7692307692307693	10	0.2727272727272727	0.7692307692307693	12	10	2	0	0	0.45454545454545453	11	5	15	0.0	0.14285714285714285	0.6945911967538937	0.9127099665682022	0.7245016187324638	0.9044854127025342	0.7479908987820484	0.9559236861269338	0.8908925962916943	0.9280651799957315	0	0	0.0	-0.0006766797442965138	2
1016	0.01956905271873001	0.004741469916131725	-0.004628047571713145	0.9403434804362626	-1	0	0	0.25	2	0.9	9	0.5454545454545454	0.9	11	9	0	2	0	0.18181818181818182	11	2	12	1.0	0	0.3437279379702139	0.9619987431812973	0.5196517314778453	0.846843715408391	0.398297688255845	0.941289217540691	0.9032269127752188	0.9290393820711969	0.5454545454545454	0.09090909090909091	0.0	-0.0004628047571713145	17
2160	0.03443287481475128	0.012048088739982962	0.0034549871587247626	0.9154412797370192	-1	0	0	0.2	2	0.8461538461538461	11	0.25	0.8461538461538461	13	11	1	1	0	0.6	10	6	15	0.25	0	0.8339715139523175	0.9352623064143318	0.7175381165629499	0.9224714608607483	0.6506298737002022	0.9458155595008345	0.7176963553838794	0.9351632884025404	1.0	0.07692307692307693	0.0	0.0034549871587247626	40
4743	0.035712517151535256	0.014063338838917465	0.0060414388980573955	0.9143580430488749	-1	0	0	0.2	2	0.8461538461538461	11	0.3	0.7692307692307693	12	10	2	1	0	0.5	10	5	15	0.16666666666666666	0	0.8654361732519646	0.9250262692385514	0.7175381165629499	0.9293354728247063	0.7493940098676559	0.95018661008519	0.7176963553838794	0.9357877687304331	1.0	0.08333333333333333	0.0	0.0060414388980573955	38
2587	0.028406811604268882	0.0006843142626525402	0.00051817541506218	0.9156699771561614	-1	0	0	0.2	2	0.8461538461538461	11	0.2727272727272727	0.8461538461538461	13	11	1	1	0	0.45454545454545453	11	5	15	0.25	0	0.8969008325516119	0.9289519277371867	0.7175381165629499	0.9330476601517429	0.6506298737002022	0.9508120356520463	0.7807876701047705	0.9383286618464087	1.0	0.07692307692307693	0.0	0.00051817541506218	12
540	0.027096708231783687	0.0032011752358397563	-0.0029397790729917056	0.9134909329919174	-1	0	0	0.2857142857142857	2	0.75	6	0.625	0.625	6	5	3	3	0	0.25	8	2	10	0.3333333333333333	0	0.9144136208422445	0.8424765731500942	0.4051714094181122	0.8289499672288908	0.2690294939635747	0.8918119784031607	0.9602215094805657	0.8566966296873052	0.16666666666666666	0.16666666666666666	0.0	-0.00029397790729917053	9
1317	0.029029944237677918	0.007172027300848522	-0.007128853756427547	0.9175550523171895	-1	0.25	1	0.4	4	0.6153846153846154	8	0.5	0.46153846153846156	9	6	5	1	0	0.8333333333333334	5	6	15	0.09090909090909091	0	0.3437279379702139	0.9455394421056814	0.7175381165629499	0.9333970560970035	0.7586502282116878	0.9600344820970286	0.9032269127752188	0.947404935469527	1.0	0.2222222222222222	0.0	-0.0007128853756427547	9
436	0.022200484542359712	0.01136573460513764	-0.00209920085604251	0.9724763879501365	-1	0	0	0.4	4	0.5384615384615384	7	0.42857142857142855	0.46153846153846156	10	6	4	2	0	0.7142857142857143	7	5	15	0.25	0.6	0.31408550644860417	0.931089656966394	0.5375575247208998	0.9415217540573507	0.48792861057780146	0.9472314636937279	0.9290747546672268	0.9402891355876476	0.55	0.3	0.0	-0.000209920085604251	73
1765	0.034098050775761175	0.012311646361332241	0.004059621619575572	0.9156314698788885	-1	0	0	0.2	2	0.8461538461538461	11	0.25	0.8461538461538461	13	11	1	1	0	0.6	10	6	15	0.25	0	0.8339715139523175	0.9352623064143318	0.7175381165629499	0.9224714608607483	0.527022907073236	0.9441686103647662	0.7176963553838794	0.9345199473358716	1.0	0.07692307692307693	0.0	0.004059621619575572	102
731	0.02367083048523165	0.0057147944119791206	-0.005581527690383956	0.9688760098025757	-1	0	0	0.2	2	0.8461538461538461	11	0.35714285714285715	0.6923076923076923	11	9	3	1	0	0.8571428571428571	6	7	15	0.125	0.5454545454545454	0.3437279379702139	0.941828174351278	0.7175381165629499	0.9385375102836307	0.2988238867666011	0.9551865685604655	0.9268761000933275	0.945657409502558	1.0	0.5454545454545454	0.0	-0.0005581527690383956	14
1153	0.025762793575579746	0.010584317062843927	0.0012602919804696408	0.9695250186246188	-1	0	0	0.4	4	0.5384615384615384	7	0.46875	0.46153846153846156	10	6	4	2	0	0.5	8	4	15	0.25	0.4444444444444444	0.31408550644860417	0.8908853791054497	0.5665675829957204	0.9359697297199098	0.5105462393747449	0.9357570944223383	0.9028024181681787	0.9232190215559128	0.55	0.3	0.0	0.0012602919804696408	75
597	0.0021092697674683454	0.0020342575454315366	-0.0020341792774389742	0.98393889829394	-1	0	0	1.0	2	0.0	0	0.75	0	1	0	1	0	0	1.0	2	2	3	0.0	0	0	0	0	0	0	0	0	0	0	0	0	-0.00020341792774389742	31
930	0.019656731740893184	3.85778615493363e-05	3.548306349258037e-05	0.9072310497747837	-1	0	0	0.14285714285714285	1	1.0	8	1.0	1.0	9	8	0	1	0	0.1	10	1	10	0.3333333333333333	0	0.41240607226584525	0.9234675281562571	0.3769649695935574	0.7667043613413084	0.6321772382128226	0.9263039965525688	0.8497277569393199	0.8880016773991068	1.0	0.1111111111111111	0.0	3.548306349258037e-05	33
4343	0.03539985471298972	0.01342766963211447	0.006118349083290361	0.9151292971228104	-1	0	0	0.2	2	0.8461538461538461	11	0.3	0.7692307692307693	12	10	2	1	0	0.5	10	5	15	0.16666666666666666	0	0.8654361732519646	0.9250262692385514	0.7175381165629499	0.9293354728247063	0.7493940098676559	0.95018661008519	0.7176963553838794	0.9357877687304331	1.0	0	0.0	0.006118349083290361	35
1742	0.028016968205518102	0.007345688408979449	0.0037321483946499553	0.915855809815536	-1	0	0	0.2	2	0.8461538461538461	11	0.25	0.8461538461538461	13	11	1	1	0	0.6	10	6	15	0.25	0	0.8969008325516119	0.9364571009304684	0.7175381165629499	0.9148813150960212	0.6506298737002022	0.9547985844462191	0.9032269127752188	0.9373309909150859	1.0	0.15384615384615385	0.0	0.0037321483946499553	27
3935	0.0392173861990989	0.01854869863696522	0.0007993111723438324	0.9146315453480037	-1	0	0	0.1	1	1.0	13	0.5357142857142857	0.9230769230769231	13	12	1	1	0	0.14285714285714285	14	2	15	0.2	0	0.8339715139523175	0.9262358705215832	0.7175381165629499	0.9226814997663277	0.7586502282116878	0.9490329992558615	0.7176963553838794	0.9336788777384366	1.0	0.07692307692307693	0.0	0.0007993111723438324	1
4039	0.03755827278389717	0.018725217886301125	0.0029749916174591053	0.9151074752136102	-1	0	0	0.2	2	0.8461538461538461	11	0.5357142857142857	0.8461538461538461	13	11	1	1	0	0.14285714285714285	14	2	15	0.25	0	0.8339715139523175	0.9305575319575414	0.7175381165629499	0.9224714608607483	0.740137791523624	0.9512994121987955	0.7176963553838794	0.9359128081140655	1.0	0.07692307692307693	0.0	0.0029749916174591053	3
3413	0.036744762297634785	0.014285481383054717	0.005511551699904073	0.9147842841341948	-1	0	0	0.2	2	0.8461538461538461	11	0.3	0.7692307692307693	12	10	2	1	0	0.5	10	5	15	0.16666666666666666	0	0.8654361732519646	0.9250262692385514	0.7175381165629499	0.9293354728247063	0.7586502282116878	0.952841131703813	0.8256691833058706	0.9369309152849262	1.0	0.08333333333333333	0.0	0.005511551699904073	50
384	0.003371268338165725	0.0029821040204377454	-0.002981924691049924	0.9845655688153135	-1	0	0	0.75	3	0.5	2	0.5	0.5	5	2	0	1	0	0.75	4	3	6	1.0	1.0	0.41240607226584525	0.9409185701420397	0.3769649695935574	0.9212217487224788	0.43379331155787765	0.9021270803216953	0.8497277569393199	0.922919836766757	1.0	0.2	0.0	-0.0002981924691049924	16
2218	0.03378058626399618	0.011835891853300806	0.004376354824636813	0.9152263557100405	-1	0	0	0.2	2	0.8461538461538461	11	0.25	0.8461538461538461	13	11	1	1	0	0.6	10	6	15	0.25	0	0.8339715139523175	0.9352623064143318	0.7175381165629499	0.9224714608607483	0.6506298737002022	0.9458155595008345	0.7176963553838794	0.9351632884025404	1.0	0.07692307692307693	0.0	0.004376354824636813	47
259	0.01065228053629652	0.003896408775704761	-0.0029219763416727137	0.9704042308013675	-1	0	0	0.3333333333333333	2	0.8333333333333334	5	0.4444444444444444	0.8333333333333334	7	5	0	0	0	0.5	6	3	8	0.0	0	0.4151141019023868	0.9133628476074442	0.4287717077936639	0.9116439213793056	0.546130919246564	0.9236095541942135	0.8497277569393199	0.9163612385462749	0	0	0.0	-0.0002921976341672714	23
4247	0.035045669740237984	0.013735151973338215	0.0031392477068580976	0.9156857667130572	-1	0	0	0.2	2	0.8461538461538461	11	0.2727272727272727	0.8461538461538461	13	11	1	1	0	0.45454545454545453	11	5	15	0.25	0	0.4843000972536203	0.9587882884047597	0.7175381165629499	0.938610220036746	0.5426693203894006	0.9324950972993207	0.8028069876018936	0.9444466894558641	1.0	0	0.0	0.0031392477068580976	15
5049	0.0353198019201128	0.013194992007529934	0.0055320748013398344	0.914785765304764	-1	0	0	0.2	2	0.8461538461538461	11	0.3	0.7692307692307693	12	10	2	1	0	0.5	10	5	15	0.16666666666666666	0	0.8654361732519646	0.9250262692385514	0.7175381165629499	0.9293354728247063	0.7586502282116878	0.9481072312623113	0.7176963553838794	0.934919341458871	1.0	0.08333333333333333	0.0	0.0055320748013398344	23
2168	0.028120856174646724	0.008258526647290161	0.00373290866169133	0.9156907638358686	-1	0	0	0.2	2	0.8461538461538461	11	0.25	0.8461538461538461	13	11	1	1	0	0.6	10	6	15	0.25	0	0.8969008325516119	0.9364571009304684	0.7175381165629499	0.9148813150960212	0.6506298737002022	0.9547985844462191	0.9032269127752188	0.9373309909150859	1.0	0.15384615384615385	0.0	0.00373290866169133	26
2415	0.03422072818581203	0.011875398261872977	0.0045798130993866225	0.9155154458329953	-1	0	0	0.2	2	0.8461538461538461	11	0.25	0.8461538461538461	13	11	1	1	0	0.6	10	6	15	0.25	0	0.8339715139523175	0.9352623064143318	0.7175381165629499	0.9224714608607483	0.7529779826685737	0.9507063541772467	0.855743861815238	0.9371505208225812	1.0	0.07692307692307693	0.0	0.0045798130993866225	24
3333	0.036388710097593834	0.014071827516062412	0.004940481541894734	0.9144550034590897	-1	0	0	0.2	2	0.8461538461538461	11	0.3	0.7692307692307693	12	10	2	1	0	0.5	10	5	15	0.16666666666666666	0	0.8654361732519646	0.9250262692385514	0.7175381165629499	0.9293354728247063	0.704640050955945	0.9475469089361218	0.7176963553838794	0.9346891517738835	1.0	0.08333333333333333	0.0	0.004940481541894734	17
2197	0.03779314036063136	0.011338752712917574	-0.010298405293602651	0.9256472201215618	-1	0	0	0.2	2	0.8461538461538461	11	0.25	0.8461538461538461	13	11	1	1	0	0.6	10	6	15	0.25	0	0.8339715139523175	0.9305575319575414	0.7175381165629499	0.9260431746661816	0.6506298737002022	0.948940320538856	0.7176963553838794	0.9359376369055787	1.0	0.07692307692307693	0.0	-0.001029840529360265	1
2090	0.016642889260873508	0.002564581447300417	-0.0025004861270044565	0.9812356474018492	-1	0	0	0.2222222222222222	2	0.8181818181818182	9	0.28888888888888886	0.8181818181818182	11	9	1	1	0	0.5555555555555556	9	5	13	0.25	0	0.9144136208422445	0.9317594226307864	0.7175381165629499	0.9406671724294806	0.18465030129596838	0.9526399110309695	0.9032269127752188	0.9422949157883495	1.0	0.18181818181818182	0.0	-0.00025004861270044567	5
772	0.016982232757505097	0.005193574188390891	0.0017788556352249796	0.9705897097075964	-1	0	0	0.2	2	0.8461538461538461	11	0.4166666666666667	0.6153846153846154	9	8	5	2	0	1.0	6	6	15	0.15384615384615385	0.5454545454545454	0.299057710992072	0.887657167171958	0.7175381165629499	0.9369500511090871	0.2988238867666011	0.9569153682654722	0.938977924697392	0.9322700405909418	0.5555555555555556	0.4444444444444444	0.0	0.0017788556352249796	34
1920	0.034464841422060875	0.011872902291553763	0.0045603354951646476	0.9153854198210526	-1	0	0	0.2	2	0.8461538461538461	11	0.25	0.8461538461538461	13	11	1	1	0	0.6	10	6	15	0.25	0	0.8339715139523175	0.9352623064143318	0.7175381165629499	0.9224714608607483	0.6506298737002022	0.9458155595008345	0.7176963553838794	0.9351632884025404	1.0	0.07692307692307693	0.0	0.0045603354951646476	137
3800	0.036896924531360654	0.01435241252399254	0.004890990639334628	0.9150901456840685	-1	0	0	0.2	2	0.8461538461538461	11	0.3	0.7692307692307693	12	10	2	1	0	0.5	10	5	15	0.16666666666666666	0	0.8654361732519646	0.9250262692385514	0.7175381165629499	0.9293354728247063	0.7558141054401307	0.9516817314511281	0.795226418521941	0.9364266667841297	1.0	0.08333333333333333	0.0	0.004890990639334628	24
73	0.00888884475367962	0.003916510485335457	-0.0031174224252958783	0.9648157927458262	-1	0	0	0.5	5	0.5384615384615384	7	0.375	0.5384615384615384	11	7	3	0	0	0.4	10	4	15	0.0	0.15384615384615385	0.2883740731279159	0.8104874817379286	0.8635787567877429	0.7896365876420565	0.6422745819443667	0.9069812657490495	0.9132417604428468	0.8434879548096542	0	0	0.0	-0.00031174224252958783	39
634	0.021956667070679562	0.007159385056016925	-0.006644114304737286	0.9822287217753033	-1	0	0	0.2	2	0.9230769230769231	12	0.5357142857142857	0.9230769230769231	14	12	0	0	0	0.14285714285714285	14	2	15	0.0	0	0.28162229229327285	0.9444857695074573	0.49383901989022194	0.9471297620004955	0.7528613226124607	0.9271538407184021	0.9433951142586583	0.9401644863338017	0	0	0.0	-0.0006644114304737287	11
3227	0.034659592589855	0.01208783248654104	0.003664028776381021	0.9153259231347219	-1	0	0	0.2	2	0.8461538461538461	11	0.25	0.8461538461538461	13	11	1	1	0	0.6	10	6	15	0.25	0	0.8339715139523175	0.9352623064143318	0.7175381165629499	0.9224714608607483	0.6506298737002022	0.9458155595008345	0.7176963553838794	0.9351632884025404	1.0	0.07692307692307693	0.0	0.003664028776381021	21
2541	0.03457223000782882	0.012129419503300418	0.003622817813627347	0.9151392946096939	-1	0	0	0.2	2	0.8461538461538461	11	0.25	0.8461538461538461	13	11	1	1	0	0.6	10	6	15	0.25	0	0.8339715139523175	0.9352623064143318	0.7175381165629499	0.9224714608607483	0.7586502282116878	0.9518060069061065	0.8982030092800266	0.9376145499598878	1.0	0.07692307692307693	0.0	0.003622817813627347	36
1678	0.033358381247002966	0.011419943058788523	0.0035796671621164417	0.9156722531109462	-1	0	0	0.2	2	0.8461538461538461	11	0.25	0.8461538461538461	13	11	1	1	0	0.6	10	6	15	0.25	0	0.8339715139523175	0.9352623064143318	0.7175381165629499	0.9224714608607483	0.6506298737002022	0.9458155595008345	0.7176963553838794	0.9351632884025404	1.0	0.07692307692307693	0.0	0.0035796671621164417	38
2420	0.033869159681878674	0.01155065856464729	0.0033885374777322757	0.9151387503487407	-1	0	0	0.2	2	0.8461538461538461	11	0.25	0.8461538461538461	13	11	1	1	0	0.6	10	6	15	0.25	0	0.8339715139523175	0.9352623064143318	0.7175381165629499	0.9224714608607483	0.6506298737002022	0.9458155595008345	0.7176963553838794	0.9351632884025404	1.0	0	0.0	0.0033885374777322757	24
1481	0.025831715155695358	0.00469472923104764	-0.004424422560270093	0.9635652926207773	-1	0	0	0.3	3	0.6923076923076923	9	0.42857142857142855	0.46153846153846156	8	6	6	3	0	0.7142857142857143	7	5	15	0.21428571428571427	0.5454545454545454	0.40616431389039603	0.880280828024186	0.5665675829957204	0.9425619556795181	0.4564648133556881	0.9336712818049353	0.9284562277940439	0.9226680847748088	0.25	0.625	0.0	-0.0004424422560270093	13
3106	0.03499507768693537	0.012392076528635186	0.0033202485437065737	0.9157345065876158	-1	0	0	0.2	2	0.8461538461538461	11	0.25	0.8461538461538461	13	11	1	1	0	0.6	10	6	15	0.25	0	0.8339715139523175	0.9352623064143318	0.7175381165629499	0.9224714608607483	0.7586502282116878	0.9518060069061065	0.8982030092800266	0.9376145499598878	1.0	0.07692307692307693	0.0	0.0033202485437065737	20
1562	0.03411774676236353	0.012536020433316227	0.0034310106705972825	0.9159659568481796	-1	0	0	0.2	2	0.8461538461538461	11	0.25	0.8461538461538461	13	11	1	1	0	0.6	10	6	15	0.25	0	0.8339715139523175	0.9352623064143318	0.7175381165629499	0.9224714608607483	0.6506298737002022	0.9458155595008345	0.7176963553838794	0.9351632884025404	1.0	0.07692307692307693	0.0	0.0034310106705972825	28
1383	0.023771587949439142	0.01085324330406467	-0.0005578237214517765	0.9713168227976275	-1	0	0	0.4	4	0.5384615384615384	7	0.42857142857142855	0.46153846153846156	9	6	5	2	0	0.7142857142857143	7	5	15	0.18181818181818182	0.6	0.299057710992072	0.8970533961862603	0.5560043956493204	0.9491362274657594	0.2988238867666011	0.9523880882142678	0.938977924697392	0.9367743283505935	0.5555555555555556	0.3333333333333333	0.0	-5.578237214517765e-05	38
701	0.0016846861285542186	0.0016229026722131914	-0.001622816367871469	0.9821059960794501	-1	0	0	0	0	0	0	1.0	0	0	0	0	2	0	1.0	1	1	1	0.5	0	0	0	0	0	0	0	0	0	0	0	0	-0.1	1
4056	0.03581606115113511	0.013988223424386085	0.0062287205847837935	0.9145050650130958	-1	0	0	0.2	2	0.8461538461538461	11	0.3	0.7692307692307693	12	10	2	1	0	0.5	10	5	15	0.16666666666666666	0	0.8654361732519646	0.9250262692385514	0.7175381165629499	0.9293354728247063	0.7493940098676559	0.95018661008519	0.7176963553838794	0.9357877687304331	1.0	0.08333333333333333	0.0	0.0062287205847837935	78
1133	0.02099858259837209	0.0074517739275793415	-0.005951734025822236	0.9548756505268221	-1	0.25	1	0.4	4	0.6153846153846154	8	0.42857142857142855	0.46153846153846156	9	6	5	2	0	0.7142857142857143	5	7	15	0.18181818181818182	0.16666666666666666	0.299057710992072	0.9337907709858154	0.6912699423696094	0.9331218209277559	0.5553150963156119	0.9338291149508096	0.9177052727188328	0.9335813047550392	0.5555555555555556	0.3333333333333333	0.0	-0.0005951734025822236	2
529	0.026973967938360013	0.008111074430104653	-0.0080033302773359	0.9447046128646106	-1	0	0	0.2	2	0.8461538461538461	11	0.3409090909090909	0.7692307692307693	12	10	2	1	0	0.36363636363636365	4	11	15	0.16666666666666666	0	0.24536218361050013	0.9646392622158231	0.34445559254986463	0.9337527713175741	0.6196371112970223	0.9439662442939516	0.8556209287406386	0.9490863519857873	1.0	0.3333333333333333	0.0	-0.00080033302773359	5
4719	0.02985487250434705	0.006523391593176762	-0.00632713680424209	0.9045990096686966	-1	0	0	0.3	3	0.6923076923076923	9	0.2777777777777778	0.6923076923076923	12	9	2	1	0	0.6666666666666666	9	6	15	0.2	0	0.6076631375662286	0.9329526091199759	0.7175381165629499	0.9298615876187317	0.36915293740105665	0.9429080964050703	0.9032269127752188	0.9354714048224209	1.0	0.08333333333333333	0.0	-0.000632713680424209	5
4748	0.03502618157319237	0.013230313182653096	0.005406993511075941	0.9147861689923266	-1	0	0	0.2	2	0.8461538461538461	11	0.3	0.7692307692307693	12	10	2	1	0	0.5	10	5	15	0.16666666666666666	0	0.8654361732519646	0.9250262692385514	0.7175381165629499	0.9293354728247063	0.7493940098676559	0.95018661008519	0.7176963553838794	0.9357877687304331	1.0	0.08333333333333333	0.0	0.005406993511075941	37
4515	0.03576174379887362	0.012673311577872524	0.0071776679180879915	0.917575465408496	-1	0	0	0.2	2	0.8461538461538461	11	0.3	0.7692307692307693	12	10	2	1	0	0.5	10	5	15	0.16666666666666666	0	0.8654361732519646	0.9250262692385514	0.7175381165629499	0.9291997712849587	0.7493940098676559	0.95018661008519	0.7176963553838794	0.9357464040232768	1.0	0.08333333333333333	0.0	0.0071776679180879915	20
3621	0.034141964534275676	0.012292256765086577	0.004839057484197095	0.9151627171538914	-1	0	0	0.2	2	0.8461538461538461	11	0.25	0.8461538461538461	13	11	1	1	0	0.6	10	6	15	0.25	0	0.8339715139523175	0.9352623064143318	0.7175381165629499	0.9224714608607483	0.6506298737002022	0.9458155595008345	0.7176963553838794	0.9351632884025404	1.0	0.07692307692307693	0.0	0.004839057484197095	29
1924	0.038410526663244605	0.012312801945621283	-0.010202249878989425	0.9282005719770896	-1	0	0	0.2	2	0.8461538461538461	11	0.25	0.8461538461538461	13	11	1	1	0	0.6	10	6	15	0.25	0	0.7771347881338037	0.9287386340113921	0.7175381165629499	0.9224714608607483	0.6506298737002022	0.9458155595008345	0.7674980346228316	0.9330499789325759	1.0	0.07692307692307693	0.0	-0.0010202249878989425	0
1185	0.021830334480795587	0.008565802712004626	0.0013331402785043541	0.9675537448542193	-1	0	0	0.3	3	0.6923076923076923	9	0.35714285714285715	0.5384615384615384	10	7	4	2	0	0.8571428571428571	7	6	15	0.2222222222222222	0.5454545454545454	0.31408550644860417	0.9298387772033583	0.5375575247208998	0.9415272854217455	0.48792861057780146	0.9472314636937279	0.9290747546672268	0.9399281619965375	0.55	0.4	0.0	0.0013331402785043541	47
2074	0.03353119864707468	0.011634890903548557	0.003893228636558998	0.9149599792182994	-1	0	0	0.2	2	0.8461538461538461	11	0.25	0.8461538461538461	13	11	1	1	0	0.6	10	6	15	0.25	0	0.8339715139523175	0.9352623064143318	0.7175381165629499	0.9224714608607483	0.6506298737002022	0.9458155595008345	0.7176963553838794	0.9351632884025404	1.0	0	0.0	0.003893228636558998	53
1100	0.03044979769445547	0.003337336463406066	-0.002821251149800581	0.6883004005417263	-1	0	0	0.1	1	1.0	12	1.0	0.9166666666666666	12	11	1	2	0	0.07142857142857142	14	1	14	0.4	0	0.5577171828961708	0.9366548774522243	0.4712328706653949	0.8412089405358829	0.18465030129596838	0.883137441989412	0.9032269127752188	0.8935775625589272	0.5416666666666666	0.08333333333333333	0.0	-0.0002821251149800581	11
3332	0.033474727129574236	0.011987654735544145	0.004738622473702183	0.9149577588016492	-1	0	0	0.2	2	0.8461538461538461	11	0.25	0.8461538461538461	13	11	1	1	0	0.6	10	6	15	0.25	0	0.8339715139523175	0.9352623064143318	0.7175381165629499	0.9224714608607483	0.740137791523624	0.94836371409895	0.7176963553838794	0.9361836594269257	1.0	0.07692307692307693	0.0	0.004738622473702183	15
1497	0.03404928857167828	0.011496248999000123	0.004315386762558381	0.9154743872753937	-1	0	0	0.2	2	0.8461538461538461	11	0.25	0.8461538461538461	13	11	1	1	0	0.6	10	6	15	0.25	0	0.8339715139523175	0.9352623064143318	0.7175381165629499	0.9224714608607483	0.6506298737002022	0.9458155595008345	0.7176963553838794	0.9351632884025404	1.0	0.07692307692307693	0.0	0.004315386762558381	45
1793	0.03378027043098778	0.011625623167195438	0.0038274821360707837	0.9158252039638588	-1	0	0	0.2	2	0.8461538461538461	11	0.25	0.8461538461538461	13	11	1	1	0	0.6	10	6	15	0.25	0	0.8339715139523175	0.9352623064143318	0.7175381165629499	0.9224714608607483	0.740137791523624	0.94836371409895	0.7176963553838794	0.9361836594269257	1.0	0.07692307692307693	0.0	0.0038274821360707837	66
2788	0.03422532471904653	0.011779646103834533	0.004334703841276054	0.915318291094653	-1	0	0	0.2	2	0.8461538461538461	11	0.25	0.8461538461538461	13	11	1	1	0	0.6	10	6	15	0.25	0	0.8339715139523175	0.9352623064143318	0.7175381165629499	0.9224714608607483	0.740137791523624	0.94836371409895	0.7176963553838794	0.9361836594269257	1.0	0.07692307692307693	0.0	0.004334703841276054	41
2273	0.033880420468341096	0.011612477776798958	0.003768147733491532	0.9153938863547598	-1	0	0	0.2	2	0.8461538461538461	11	0.25	0.8461538461538461	13	11	1	1	0	0.6	10	6	15	0.25	0	0.8339715139523175	0.9352623064143318	0.7175381165629499	0.9224714608607483	0.6506298737002022	0.9458155595008345	0.7176963553838794	0.9351632884025404	1.0	0.07692307692307693	0.0	0.003768147733491532	25
4851	0.03982069537053007	0.007681832187495482	-0.007029928947918416	0.9148066201720032	-1	0	0	0.2	2	0.8461538461538461	11	0.25	0.8461538461538461	13	11	1	1	0	0.6	10	6	15	0.25	0	0.9144136208422445	0.927123765904355	0.7175381165629499	0.933549431102173	0.43751498924981413	0.9541470758268132	0.9032269127752188	0.9393696214053628	1.0	0.07692307692307693	0.0	-0.0007029928947918416	2
2808	0.017726856731036782	0.0013711665199764842	0.001356213142167183	0.9140543828801595	-1	0	0	0.2857142857142857	2	0.75	6	0.4166666666666667	0.75	8	6	1	1	0	0.375	8	3	10	0.25	0	0.9056572266969283	0.9047682564110467	0.7044040294662797	0.9368770733208063	0.39944700543949785	0.9564244140349278	0.9238968272630158	0.9357868330373513	1.0	0.25	0.0	0.001356213142167183	12
2300	0.042579144201819526	0.00578152814387375	0.004269746097133935	0.9138967718525338	-1	0	0	0.1	1	1.0	13	1.0	1.0	14	13	0	1	0	0.06666666666666667	15	1	15	0.3333333333333333	0	0.9144136208422445	0.941846277278444	0.7175381165629499	0.9348426426464498	0.3837941637069394	0.9483488841584643	0.9032269127752188	0.9419243563537069	1.0	0.07142857142857142	0.0	0.004269746097133935	12
4765	0.03393978763060502	0.011975825591774096	0.006992540803730452	0.9167475231138915	-1	0	0	0.2	2	0.8461538461538461	11	0.3	0.7692307692307693	12	10	2	1	0	0.5	10	5	15	0.16666666666666666	0	0.8654361732519646	0.9250262692385514	0.7175381165629499	0.9291997712849587	0.7558141054401307	0.9516817314511281	0.795226418521941	0.9363856856687229	1.0	0.08333333333333333	0.0	0.006992540803730452	68
4938	0.036748979245627235	0.014493968275421928	0.005362161577346822	0.9147302346172596	-1	0	0	0.2	2	0.8461538461538461	11	0.3	0.7692307692307693	12	10	2	1	0	0.5	10	5	15	0.16666666666666666	0	0.8654361732519646	0.9250262692385514	0.7175381165629499	0.9293354728247063	0.7493940098676559	0.9496688267555577	0.7181408543559871	0.9355693828822643	1.0	0	0.0	0.005362161577346822	31
3592	0.03546624542216713	0.013488308182697103	0.004836907355800567	0.9160905482770165	-1	0	0	0.2	2	0.8461538461538461	11	0.3	0.7692307692307693	12	10	2	1	0	0.5	10	5	15	0.16666666666666666	0	0.8654361732519646	0.9250262692385514	0.7175381165629499	0.9293354728247063	0.7586502282116878	0.952841131703813	0.8256691833058706	0.9369309152849262	1.0	0.08333333333333333	0.0	0.004836907355800567	14
4117	0.03354813711757847	0.010048429778789525	0.006553512792146413	0.917013509196795	-1	0	0	0.2	2	0.8461538461538461	11	0.3	0.7692307692307693	12	10	2	1	0	0.5	10	5	15	0.16666666666666666	0	0.8654361732519646	0.9250262692385514	0.7175381165629499	0.8889295245147862	0.7586502282116878	0.9524199692523928	0.8015168453668056	0.9261985401169116	1.0	0.08333333333333333	0.0	0.006553512792146413	31
4205	0.0354004833412988	0.013471869291277751	0.005821247130111718	0.9150032725388518	-1	0	0	0.2	2	0.8461538461538461	11	0.3	0.7692307692307693	12	10	2	1	0	0.5	10	5	15	0.16666666666666666	0	0.8654361732519646	0.9250262692385514	0.7175381165629499	0.9293354728247063	0.7586502282116878	0.95115947321412	0.7176963553838794	0.9362020686843885	1.0	0.08333333333333333	0.0	0.005821247130111718	103
1264	0.0345020906748432	0.012213768719343637	0.003641831977161741	0.9149505644427433	-1	0	0	0.2	2	0.8461538461538461	11	0.25	0.8461538461538461	13	11	1	1	0	0.6	10	6	15	0.25	0	0.8339715139523175	0.9352623064143318	0.7175381165629499	0.9224714608607483	0.6506298737002022	0.9458155595008345	0.7176963553838794	0.9351632884025404	1.0	0.07692307692307693	0.0	0.003641831977161741	108
1819	0.02820284307997337	0.0003605055976416064	0.0001566978401818233	0.9156990814393666	-1	0	0	0.2	2	0.8461538461538461	11	0.2727272727272727	0.8461538461538461	13	11	1	1	0	0.45454545454545453	11	5	15	0.25	0	0.8969008325516119	0.9289519277371867	0.7175381165629499	0.9330476601517429	0.6506298737002022	0.9508120356520463	0.7807876701047705	0.9383286618464087	1.0	0.23076923076923078	0.0	0.0001566978401818233	15
266	0.0018686569748678462	0.0017944737695732398	-0.0017944423378763335	0.9850986170285816	-1	0	0	1.0	1	0	0	1.0	0	1	0	0	3	0	0.5	1	2	2	1.0	0	0	0	0	0	0	0	0	0	0	0	0	-0.00017944423378763336	69
1235	0.03391711814304663	0.012037432084223976	0.004241105322787304	0.9148314939107094	-1	0	0	0.2	2	0.8461538461538461	11	0.25	0.8461538461538461	13	11	1	1	0	0.6	10	6	15	0.25	0	0.8339715139523175	0.9352623064143318	0.7175381165629499	0.9224714608607483	0.6506298737002022	0.9458155595008345	0.7176963553838794	0.9351632884025404	1.0	0.07692307692307693	0.0	0.004241105322787304	111
3095	0.03554651526787364	0.014130997899882508	0.005671174023100441	0.914720486845079	-1	0	0	0.2	2	0.8461538461538461	11	0.3	0.7692307692307693	12	10	2	1	0	0.5	10	5	15	0.16666666666666666	0	0.8654361732519646	0.9250262692385514	0.7175381165629499	0.9293354728247063	0.704640050955945	0.9475469089361218	0.7176963553838794	0.9346891517738835	1.0	0	0.0	0.005671174023100441	34
3733	0.03489763538295164	0.012962163693550301	0.0050982470981164605	0.9150026312758641	-1	0	0	0.2	2	0.8461538461538461	11	0.3	0.7692307692307693	12	10	2	1	0	0.5	10	5	15	0.16666666666666666	0	0.8654361732519646	0.9250262692385514	0.7175381165629499	0.9293354728247063	0.7493940098676559	0.95018661008519	0.7176963553838794	0.9357877687304331	1.0	0.08333333333333333	0.0	0.0050982470981164605	38
4986	0.034956099648305684	0.012189670368362288	0.007098816672849547	0.9173455614128073	-1	0	0	0.2	2	0.8461538461538461	11	0.3	0.7692307692307693	12	10	2	1	0	0.5	10	5	15	0.16666666666666666	0	0.8654361732519646	0.9250262692385514	0.7175381165629499	0.9291997712849587	0.7493940098676559	0.95018661008519	0.7176963553838794	0.9357464040232768	1.0	0.08333333333333333	0.0	0.007098816672849547	29
535	0.021046727503974714	0.0036834468930227178	-0.003600442793109175	0.9686176418438169	-1	0	0	0.3	3	0.6923076923076923	9	0.4166666666666667	0.5384615384615384	10	7	4	2	0	1.0	6	6	15	0.2222222222222222	0.7272727272727273	0.299057710992072	0.9027547253944028	0.4545577637739405	0.9430206182816842	0.5284001277278907	0.9454043097725644	0.9210935991777829	0.9326895541170174	0.55	0.4	0.0	-0.0003600442793109175	21
1146	None	None	None	None	None	0.25	1	0.3	3	0.7692307692307693	10	0.42857142857142855	0.6153846153846154	9	8	5	1	0	0.7142857142857143	7	5	15	0.07692307692307693	0.3076923076923077	0.576016994421068	0.9434297078028169	0.44948252619393064	0.9615970294153106	0.7586502282116878	0.9509239421697635	0.9124074996423537	0.9525524573855585	1.0	0.3333333333333333	0.0	None	0
2022	0.032575121249547784	0.006072032057308768	0.0022678751428419765	0.915183847597321	-1	0	0	0.2	2	0.8461538461538461	11	0.25	0.8461538461538461	13	11	1	1	0	0.6	10	6	15	0.25	0	0.9144136208422445	0.9353959493213868	0.7175381165629499	0.9285543066392331	0.18465030129596838	0.9557472163082326	0.9032269127752188	0.9410322323161505	1.0	0.15384615384615385	0.0	0.0022678751428419765	12
4720	0.03550910222022826	0.013428829758954552	0.007241840355494474	0.9165895710546171	-1	0	0	0.2	2	0.8461538461538461	11	0.3	0.7692307692307693	12	10	2	1	0	0.5	10	5	15	0.16666666666666666	0	0.8654361732519646	0.9250262692385514	0.7175381165629499	0.9291997712849587	0.7586502282116878	0.9530867492666795	0.7195879411287246	0.9369981494826122	1.0	0.08333333333333333	0.0	0.007241840355494474	14
1628	0.03445294989374346	0.012020874310045683	0.003561228262545622	0.9152304717754964	-1	0	0	0.2	2	0.8461538461538461	11	0.25	0.8461538461538461	13	11	1	1	0	0.6	10	6	15	0.25	0	0.8339715139523175	0.9352623064143318	0.7175381165629499	0.9224714608607483	0.6506298737002022	0.9458155595008345	0.7176963553838794	0.9351632884025404	1.0	0.07692307692307693	0.0	0.003561228262545622	46
2753	0.042317900145682506	0.006493346729477169	-0.006259185776936458	0.9232252088698393	-1	0	0	0.125	1	1.0	9	1.0	1.0	10	9	0	1	0	0.09090909090909091	11	1	11	0.3333333333333333	0	0.9213482369848851	0.7865695624426308	0.8336930153148149	0.9527899162037906	0.7586502282116878	0.8694084379700601	0.7176963553838794	0.8877835647576665	1.0	0	0.0	-0.0006259185776936458	4
176	0.03465765458614785	0.010473604513090037	-0.00942923763513842	0.7642421868117052	-1	0	0	0.1	1	1.0	13	1.0	1.0	14	13	0	1	0	0.06666666666666667	1	15	15	0.3333333333333333	0	0.5057020239380658	0.9451595218058442	0.5085513415033831	0.9504175405439172	0.5661835982549409	0.8461602827232996	0.9022753270294964	0.9242582725575123	1.0	0.21428571428571427	0.0	-0.0009429237635138419	12
2097	0.03367652573552729	0.012110004474818224	0.0034417606663273686	0.9144481789592902	-1	0	0	0.2	2	0.8461538461538461	11	0.25	0.8461538461538461	13	11	1	1	0	0.6	10	6	15	0.25	0	0.8339715139523175	0.9352623064143318	0.7175381165629499	0.9224714608607483	0.6506298737002022	0.9458155595008345	0.7176963553838794	0.9351632884025404	1.0	0.07692307692307693	0.0	0.0034417606663273686	29
4243	0.02285252327684966	0.008663434931614816	-0.008662130187265093	0.9216677866947598	-1	0	0	0.2	2	0.8461538461538461	11	0.2727272727272727	0.8461538461538461	13	11	1	1	0	0.45454545454545453	11	5	15	0.25	0	0.854232246162012	0.9209148207722958	0.7175381165629499	0.9414447073495225	0.7270359512840642	0.9468490384140029	0.9032269127752188	0.9372679399925313	1.0	0.07692307692307693	0.0	-0.0008662130187265093	0
1202	0.0298513410458674	0.006515902322974441	0.0022020612987193435	0.9138157659917433	-1	0	0	0.1	1	1.0	13	0.23809523809523808	0.9230769230769231	13	12	1	1	0	0.7777777777777778	9	7	15	0.2	0	0.8969008325516119	0.9364571009304684	0.7175381165629499	0.9148813150960212	0.6506298737002022	0.9547985844462191	0.9032269127752188	0.9373309909150859	1.0	0.15384615384615385	0.0	0.0022020612987193435	27
1349	0.022221715091592587	0.0087167027356576	0.0014121570015479192	0.9675761959089972	-1	0	0	0.3	3	0.6923076923076923	9	0.35714285714285715	0.5384615384615384	10	7	4	2	0	0.8571428571428571	7	6	15	0.2222222222222222	0.5454545454545454	0.31408550644860417	0.9298387772033583	0.5375575247208998	0.9415272854217455	0.48792861057780146	0.9472314636937279	0.9290747546672268	0.9399281619965375	0.55	0.4	0.0	0.0014121570015479192	48
1296	0.026265161195373424	0.004808091214196997	-0.004157556030645603	0.9778280952586672	-1	0	0	0.4	4	0.5384615384615384	7	0.26785714285714285	0.5384615384615384	9	7	5	3	0	0.875	7	8	15	0.25	0.16666666666666666	0.3291133019051363	0.8625263983562806	0.33125035903058286	0.938599304217788	0.6507392943726653	0.9527240796882622	0.9240427352409424	0.9256864223022498	0.3333333333333333	0.3333333333333333	0.0	-0.0004157556030645603	2
1850	0.033807760325794446	0.01187316089172883	0.0034667852770962396	0.916222471410939	-1	0	0	0.2	2	0.8461538461538461	11	0.25	0.8461538461538461	13	11	1	1	0	0.6	10	6	15	0.25	0	0.8339715139523175	0.9352623064143318	0.7175381165629499	0.9224714608607483	0.6506298737002022	0.9458155595008345	0.7176963553838794	0.9351632884025404	1.0	0.07692307692307693	0.0	0.0034667852770962396	40
2427	0.03499658314828326	0.01758456014809666	0.0027541700758349445	0.9150586197580611	-1	0	0	0.1	1	1.0	13	1.0	1.0	14	13	0	1	0	0.06666666666666667	15	1	15	0.3333333333333333	0	0.8654361732519646	0.9383315470408706	0.7175381165629499	0.9268068872124157	0.6414035559565123	0.9511736161865914	0.8521965270005953	0.939543319493555	1.0	0	0.0	0.0027541700758349445	13
2400	0.028631352578821996	0.007874124068873223	0.0037662948757182044	0.9158919051243866	-1	0	0	0.2	2	0.8461538461538461	11	0.25	0.8461538461538461	13	11	1	1	0	0.6	10	6	15	0.25	0	0.8969008325516119	0.9364571009304684	0.7175381165629499	0.9148813150960212	0.6506298737002022	0.9547985844462191	0.9032269127752188	0.9373309909150859	1.0	0.15384615384615385	0.0	0.0037662948757182044	56
1297	0.027223393155815578	0.006583476517123269	-0.006559250479132555	0.975970881889592	-1	0.25	1	0.4	4	0.6153846153846154	8	0.375	0.46153846153846156	9	6	5	2	0	0.625	8	5	15	0.18181818181818182	0.2857142857142857	0.4758516382621001	0.9279104177681877	0.6912699423696094	0.8760896656798487	0.5874968312515324	0.9114429059090619	0.848638142305457	0.9072720540399051	0.5555555555555556	0.2222222222222222	0.0	-0.0006559250479132555	4
96	None	None	None	None	None	0	0	0.5	2	0.75	3	0.75	0.25	2	1	3	2	0	0.5	2	4	6	0.2222222222222222	0.4	0.4761427946268049	0.7605850496543403	0.929393468186064	0.6695311567586986	0.5662711545597447	0.8778854270077869	0.9106044043471586	0.7821381874296607	0.75	0.5	0.0	None	0
3083	0.03554970472373527	0.01426413198468662	-0.012164823391724904	0.9230572731175356	-1	0	0	0.14285714285714285	1	1.0	8	1.0	1.0	9	8	0	1	0	0.1	10	1	10	0.3333333333333333	0	0.9144136208422445	0.7948057500135874	0.6912699423696094	0.9539687420505277	0.6895734677267694	0.8810744218064902	0.7176963553838794	0.8937247126402188	1.0	0	0.0	-0.0012164823391724905	1
2674	0.034570192242643266	0.012279758293860875	0.003953732261318769	0.9153943172158893	-1	0	0	0.2	2	0.8461538461538461	11	0.25	0.8461538461538461	13	11	1	1	0	0.6	10	6	15	0.25	0	0.8339715139523175	0.9352623064143318	0.7175381165629499	0.9224714608607483	0.6506298737002022	0.9458155595008345	0.7176963553838794	0.9351632884025404	1.0	0.07692307692307693	0.0	0.003953732261318769	16
2655	0.03476786975796898	0.013748028835827356	0.002833946415960157	0.914286455007516	-1	0	0	0.2	2	0.8461538461538461	11	0.25	0.8461538461538461	13	11	1	1	0	0.6	10	6	15	0.25	0	0.8339715139523175	0.9352623064143318	0.7175381165629499	0.9224714608607483	0.6506298737002022	0.9458155595008345	0.7176963553838794	0.9351632884025404	1.0	0.07692307692307693	0.0	0.002833946415960157	23
1469	0.03438294945977584	0.012409277960739633	0.004012611506447324	0.9148065096408057	-1	0	0	0.2	2	0.8461538461538461	11	0.25	0.8461538461538461	13	11	1	1	0	0.6	10	6	15	0.25	0	0.8339715139523175	0.9352623064143318	0.7175381165629499	0.9224714608607483	0.6506298737002022	0.9458155595008345	0.7176963553838794	0.9351632884025404	1.0	0.07692307692307693	0.0	0.004012611506447324	101
4442	0.038629148356243	0.01679733700139976	-0.0015668009068546505	0.9141817113103556	-1	0	0	0.1	1	1.0	13	1.0	1.0	14	13	0	1	0	0.06666666666666667	15	1	15	0.3333333333333333	0	0.8339715139523175	0.9272308399448184	0.7175381165629499	0.9162445957522228	0.7493940098676559	0.9358505256861871	0.7176963553838794	0.9268430843161319	1.0	0	0.0	-0.00015668009068546505	8
4655	0.03631693713219204	0.0135681963251155	0.007782043582764766	0.9168991572384914	-1	0	0	0.2	2	0.8461538461538461	11	0.3	0.7692307692307693	12	10	2	1	0	0.5	10	5	15	0.16666666666666666	0	0.8654361732519646	0.9250262692385514	0.7175381165629499	0.9291997712849587	0.7493940098676559	0.95018661008519	0.7176963553838794	0.9357464040232768	1.0	0.08333333333333333	0.0	0.007782043582764766	88
2875	0.03456282391494633	0.013416968914706881	0.002729208748096731	0.9141455174787012	-1	0	0	0.2	2	0.8461538461538461	11	0.25	0.8461538461538461	13	11	1	1	0	0.6	10	6	15	0.25	0	0.8339715139523175	0.9352623064143318	0.7175381165629499	0.9224714608607483	0.6506298737002022	0.9458155595008345	0.7176963553838794	0.9351632884025404	1.0	0.15384615384615385	0.0	0.002729208748096731	16
4400	0.035589185148028946	0.014453586715659869	0.005530043925154191	0.9145830500728716	-1	0	0	0.2	2	0.8461538461538461	11	0.3	0.7692307692307693	12	10	2	1	0	0.5	10	5	15	0.16666666666666666	0	0.8654361732519646	0.9250262692385514	0.7175381165629499	0.9293354728247063	0.7493940098676559	0.95018661008519	0.7176963553838794	0.9357877687304331	1.0	0.08333333333333333	0.0	0.005530043925154191	31
2477	0.036030885516238564	0.012588362635965319	0.00041303233223938116	0.9145862924219545	-1	0	0	0.1	1	1.0	13	0.23809523809523808	0.9230769230769231	13	12	1	1	0	0.7777777777777778	9	7	15	0.2	0	0.8339715139523175	0.9352623064143318	0.7175381165629499	0.9224714608607483	0.7586502282116878	0.9518060069061065	0.8982030092800266	0.9376145499598878	1.0	0.07692307692307693	0.0	0.00041303233223938116	12
3096	0.03673481564733264	0.013400183131456135	-0.012400094008383667	0.9240799430234318	-1	0	0	0.14285714285714285	1	1.0	8	1.0	1.0	9	8	0	1	0	0.1	10	1	10	0.3333333333333333	0	0.9144136208422445	0.7948057500135874	0.6912699423696094	0.9539687420505277	0.6895734677267694	0.8810744218064902	0.7176963553838794	0.8937247126402188	1.0	0.1111111111111111	0.0	-0.0012400094008383667	0
2922	0.03418226931247788	0.011488007855864124	0.003923906981164257	0.9154670306176554	-1	0	0	0.2	2	0.8461538461538461	11	0.25	0.8461538461538461	13	11	1	1	0	0.6	10	6	15	0.25	0	0.8339715139523175	0.9352623064143318	0.7175381165629499	0.9224714608607483	0.7586502282116878	0.9518060069061065	0.8982030092800266	0.9376145499598878	1.0	0.07692307692307693	0.0	0.003923906981164257	25
4710	0.036691121425873274	0.014362875523449252	0.0051425335905156645	0.9154073054308973	-1	0	0	0.2	2	0.8461538461538461	11	0.3	0.7692307692307693	12	10	2	1	0	0.5	10	5	15	0.16666666666666666	0	0.8654361732519646	0.9250262692385514	0.7175381165629499	0.9293354728247063	0.7493940098676559	0.95018661008519	0.7176963553838794	0.9357877687304331	1.0	0.08333333333333333	0.0	0.0051425335905156645	26
4995	0.03559226010346997	0.014025738599799607	0.005855853316441741	0.9145126034027056	-1	0	0	0.2	2	0.8461538461538461	11	0.3	0.7692307692307693	12	10	2	1	0	0.5	10	5	15	0.16666666666666666	0	0.8654361732519646	0.9250262692385514	0.7175381165629499	0.9293354728247063	0.7493940098676559	0.95018661008519	0.7176963553838794	0.9357877687304331	1.0	0.08333333333333333	0.0	0.005855853316441741	44
1873	0.03386937235608041	0.012173592561742275	0.005033712421700531	0.9146655426182009	-1	0	0	0.2	2	0.8461538461538461	11	0.25	0.8461538461538461	13	11	1	1	0	0.6	10	6	15	0.25	0	0.8339715139523175	0.9352623064143318	0.7175381165629499	0.9224714608607483	0.6506298737002022	0.9458155595008345	0.7176963553838794	0.9351632884025404	1.0	0	0.0	0.005033712421700531	77
1900	0.03409164512879495	0.012057636403023911	0.004279504781832413	0.9149332336137456	-1	0	0	0.2	2	0.8461538461538461	11	0.25	0.8461538461538461	13	11	1	1	0	0.6	10	6	15	0.25	0	0.8339715139523175	0.9352623064143318	0.7175381165629499	0.9224714608607483	0.6506298737002022	0.9458155595008345	0.7176963553838794	0.9351632884025404	1.0	0.07692307692307693	0.0	0.004279504781832413	10
4715	0.03638819087287455	0.014380128160978707	0.0051540230035766596	0.9148353962703868	-1	0	0	0.2	2	0.8461538461538461	11	0.3	0.7692307692307693	12	10	2	1	0	0.5	10	5	15	0.16666666666666666	0	0.8654361732519646	0.9250262692385514	0.7175381165629499	0.9293354728247063	0.7493940098676559	0.95018661008519	0.7176963553838794	0.9357877687304331	1.0	0.08333333333333333	0.0	0.0051540230035766596	16
1169	0.03437936682394065	0.008888963988323876	-0.008335539124692495	0.9160974747882886	-1	0	0	0.1	1	1.0	13	0.3125	0.6153846153846154	9	8	5	1	0	0.75	8	6	15	0.07692307692307693	0.4	0.3437279379702139	0.9455394421056814	0.7175381165629499	0.952995751181593	0.7586502282116878	0.9658722465452658	0.9032269127752188	0.9555897045241246	1.0	0.2222222222222222	0.0	-0.0008335539124692496	1
4281	0.035563419145038765	0.013579194919748027	0.005658983220674082	0.9149550218335376	-1	0	0	0.2	2	0.8461538461538461	11	0.3	0.7692307692307693	12	10	2	1	0	0.5	10	5	15	0.16666666666666666	0	0.8654361732519646	0.9250262692385514	0.7175381165629499	0.9293354728247063	0.7493940098676559	0.95018661008519	0.7176963553838794	0.9357877687304331	1.0	0.08333333333333333	0.0	0.005658983220674082	33
1430	0.021852514709863314	0.008704194519808027	0.001369458098632539	0.9677488777720771	-1	0	0	0.3	3	0.6923076923076923	9	0.35714285714285715	0.5384615384615384	10	7	4	2	0	0.8571428571428571	7	6	15	0.2222222222222222	0.5454545454545454	0.31408550644860417	0.9298387772033583	0.5375575247208998	0.9415272854217455	0.48792861057780146	0.9472314636937279	0.9290747546672268	0.9399281619965375	0.55	0.4	0.0	0.001369458098632539	53
3133	0.04048561890626381	0.0038315796383042596	-0.0038046465697652936	0.7031239088363068	-1	0	0	0.1	1	1.0	13	1.0	1.0	14	13	0	1	0	0.06666666666666667	15	1	15	0.3333333333333333	0	0.6866944426617956	0.9308846432664517	0.7175381165629499	0.9124686407956597	0.6414035559565123	0.9428916923015574	0.7505715505907953	0.9297489236996453	1.0	0.07142857142857142	0.0	-0.00038046465697652934	5
4225	0.04721326939377302	0.008624999493244294	-0.008624152498500468	0.8825305552175315	-1	0	0	0.125	1	1.0	10	1.0	1.0	11	10	0	1	0	0.08333333333333333	12	1	12	0.3333333333333333	0	0.9144136208422445	0.7766073382527836	0.6912699423696094	0.9461271214223905	0.7586502282116878	0.8690471079067895	0.7176963553838794	0.8809479506576754	1.0	0.09090909090909091	0.0	-0.0008624152498500467	2
4609	0.035212770001298	0.01385634238362557	0.005870268093923772	0.9147519865647591	-1	0	0	0.2	2	0.8461538461538461	11	0.3	0.7692307692307693	12	10	2	1	0	0.5	10	5	15	0.16666666666666666	0	0.8654361732519646	0.9250262692385514	0.7175381165629499	0.9293354728247063	0.7493940098676559	0.95018661008519	0.7176963553838794	0.9357877687304331	1.0	0.08333333333333333	0.0	0.005870268093923772	80
477	0.016469225822689018	0.004610544894231353	0.0007641532502730102	0.9710500249269871	-1	0	0	0.2	2	0.8461538461538461	11	0.4166666666666667	0.6153846153846154	10	8	4	2	0	1.0	6	6	15	0.2	0.5454545454545454	0.31408550644860417	0.9312109376163616	0.6467933657671688	0.9314977732813137	0.34804118723034483	0.9555003580371887	0.9229827114011606	0.9405152304505937	0.55	0.4	0.0	0.0007641532502730102	64
4509	0.03714750616415056	0.014249332499917826	0.005418586518953208	0.9144667965493984	-1	0	0	0.2	2	0.8461538461538461	11	0.3	0.7692307692307693	12	10	2	1	0	0.5	10	5	15	0.16666666666666666	0	0.8654361732519646	0.9250262692385514	0.7175381165629499	0.9293354728247063	0.7558141054401307	0.9516817314511281	0.795226418521941	0.9364266667841297	1.0	0.08333333333333333	0.0	0.005418586518953208	18
1531	0.028268412036684076	0.007723673589141427	0.00328956913223817	0.916154194784446	-1	0	0	0.2	2	0.8461538461538461	11	0.25	0.8461538461538461	13	11	1	1	0	0.6	10	6	15	0.25	0	0.8969008325516119	0.9364571009304684	0.7175381165629499	0.9148813150960212	0.6506298737002022	0.9547985844462191	0.9032269127752188	0.9373309909150859	1.0	0.15384615384615385	0.0	0.00328956913223817	76
993	0.020265428398895165	0.006670211878914478	-0.005899337493042742	0.9417043795894581	-1	0	0	0.1	1	1.0	13	1.0	1.0	14	13	0	1	0	0.06666666666666667	15	1	15	0.3333333333333333	0	0.7999157559043002	0.9714228843380853	0.5608682770539206	0.9274496476291082	0.7586502282116878	0.9457321667204116	0.9032269127752188	0.9515447957986074	1.0	0.07142857142857142	0.0	-0.0005899337493042742	6
1956	0.03408247118557333	0.011959318697776508	0.0037519878984189937	0.9151271722647661	-1	0	0	0.2	2	0.8461538461538461	11	0.25	0.8461538461538461	13	11	1	1	0	0.6	10	6	15	0.25	0	0.8339715139523175	0.9352623064143318	0.7175381165629499	0.9224714608607483	0.6506298737002022	0.9458155595008345	0.7176963553838794	0.9351632884025404	1.0	0.07692307692307693	0.0	0.0037519878984189937	54
2125	0.03506476610467426	0.012420648132918509	0.0030259711816604624	0.9150801437000904	-1	0	0	0.2	2	0.8461538461538461	11	0.25	0.8461538461538461	13	11	1	1	0	0.6	10	6	15	0.25	0	0.8339715139523175	0.9352623064143318	0.7175381165629499	0.9224714608607483	0.6506298737002022	0.9458155595008345	0.7176963553838794	0.9351632884025404	1.0	0.07692307692307693	0.0	0.0030259711816604624	18
329	0.00175128706605244	0.0017296778545121466	-0.0017286527592371528	0.9837862312646551	-1	0	0	1.0	1	0	0	1.0	0	0	0	1	1	0	0.5	2	1	2	0.16666666666666666	0	0	0	0	0	0	0	0	0	0	0	0	-0.1	0
4923	0.03616738242980504	0.014274424417791927	0.005549614313225454	0.9155417212280711	-1	0	0	0.2	2	0.8461538461538461	11	0.3	0.7692307692307693	12	10	2	1	0	0.5	10	5	15	0.16666666666666666	0	0.8654361732519646	0.9250262692385514	0.7175381165629499	0.9293354728247063	0.7493940098676559	0.95018661008519	0.7176963553838794	0.9357877687304331	1.0	0.08333333333333333	0.0	0.005549614313225454	25
4100	0.0351527596743114	0.013035735284895924	0.0058888257792301	0.9143192869553564	-1	0	0	0.2	2	0.8461538461538461	11	0.3	0.7692307692307693	12	10	2	1	0	0.5	10	5	15	0.16666666666666666	0	0.8654361732519646	0.9250262692385514	0.7175381165629499	0.9293354728247063	0.7493940098676559	0.95018661008519	0.7176963553838794	0.9357877687304331	1.0	0.08333333333333333	0.0	0.0058888257792301	23
3651	0.036511314279548776	0.014021412972161687	0.005489332830362196	0.914961834133071	-1	0	0	0.2	2	0.8461538461538461	11	0.3	0.7692307692307693	12	10	2	1	0	0.5	10	5	15	0.16666666666666666	0	0.8654361732519646	0.9250262692385514	0.7175381165629499	0.9293354728247063	0.704640050955945	0.9483359076651005	0.7505715505907953	0.9350137420907491	1.0	0.08333333333333333	0.0	0.005489332830362196	53
3017	0.034906753990250325	0.009755600649277232	-0.009554036364695564	0.9266692399113682	-1	0	0	0.1	1	1.0	13	1.0	1.0	14	13	0	1	0	0.06666666666666667	15	1	15	0.3333333333333333	0	0.7596947024593368	0.9243407644173496	0.7175381165629499	0.9275017597671846	0.3558366041846022	0.9577539097332494	0.9032269127752188	0.9384444847163775	1.0	0.07142857142857142	0.0	-0.0009554036364695564	1
3318	0.0345619834067488	0.01262887045599726	0.004053363340936156	0.9162148946063943	-1	0	0	0.2	2	0.8461538461538461	11	0.25	0.8461538461538461	13	11	1	1	0	0.6	10	6	15	0.25	0	0.8339715139523175	0.9352623064143318	0.7175381165629499	0.9224714608607483	0.7529779826685737	0.9507063541772467	0.855743861815238	0.9371505208225812	1.0	0.07692307692307693	0.0	0.004053363340936156	13
166	0.025262383193464567	0.004648947016161086	-0.004626039272035125	0.9443852815591853	-1	0	0	0.3	3	0.6923076923076923	9	0.42857142857142855	0.6153846153846154	9	8	5	1	0	0.7142857142857143	5	7	15	0.07692307692307693	0	0.44311125515127336	0.9592824561981019	0.5200271876093514	0.9611069155573594	0.8711637952233463	0.8891574109966669	0.9299281285540338	0.9435513620889516	1.0	0.2222222222222222	0.0	-0.00046260392720351244	26
668	0.02057939550044692	0.004307697751407626	-0.003746429987074412	0.9347449688597065	-1	0	0	0.125	1	1.0	9	1.0	1.0	10	9	0	1	0	0.09090909090909091	11	1	11	0.3333333333333333	0	0.44835308475973273	0.9376277325988213	0.3769649695935574	0.7668989648340988	0.4804081093155569	0.9177296093189496	0.8613270209239097	0.8913238646281968	1.0	0.1	0.0	-0.0003746429987074412	5
4556	0.037715648155665034	0.016876186956620066	-0.00217867827158965	0.9135133176579112	-1	0	0	0.1	1	1.0	13	0.23809523809523808	0.8461538461538461	12	11	2	1	0	0.7777777777777778	9	7	15	0.14285714285714285	0	0.8654361732519646	0.9250262692385514	0.7175381165629499	0.9293354728247063	0.6493756788747237	0.9444982136881299	0.7176963553838794	0.9334634053357191	1.0	0.08333333333333333	0.0	-0.000217867827158965	5
3250	0.03708195436884454	0.016960214299456683	0.004224990799575363	0.914885676548283	-1	0	0	0.1	1	1.0	12	1.0	1.0	13	12	0	1	0	0.07142857142857142	14	1	14	0.3333333333333333	0	0.8339715139523175	0.9352623064143318	0.7175381165629499	0.9224714608607483	0.6506298737002022	0.9458155595008345	0.7176963553838794	0.9351632884025404	1.0	0.07692307692307693	0.0	0.004224990799575363	8
394	0.010996909968330333	0.0034219503644422303	-0.003159078714291696	0.9376087840761712	-1	0	0	0.2	1	1.0	5	1.0	1.0	6	5	0	1	0	0.14285714285714285	7	1	7	0.3333333333333333	0	0.5145729144682849	0.9746871707229303	0.23980887600171874	0.9648214619425495	0.5290789185376907	0.8918242905790549	0.8542321085091656	0.9536440778226353	1.0	0	0.0	-0.00031590787142916964	11
4182	0.035926516034324306	0.014207090249402516	0.006030523045770068	0.914715689724244	-1	0	0	0.2	2	0.8461538461538461	11	0.3	0.7692307692307693	12	10	2	1	0	0.5	10	5	15	0.16666666666666666	0	0.8654361732519646	0.9250262692385514	0.7175381165629499	0.9293354728247063	0.7493940098676559	0.95018661008519	0.7176963553838794	0.9357877687304331	1.0	0.08333333333333333	0.0	0.006030523045770068	68
3029	0.035742969995767385	0.01436190607735428	0.002628975095098761	0.9156460990708889	-1	0	0	0.2	2	0.8461538461538461	11	0.25	0.8461538461538461	13	11	1	1	0	0.6	10	6	15	0.25	0	0.8969008325516119	0.9289519277371867	0.7175381165629499	0.9330476601517429	0.6506298737002022	0.9458155595008345	0.7176963553838794	0.9363313089014527	1.0	0.07692307692307693	0.0	0.002628975095098761	12
532	0.01652622627478339	0.004709263743078795	0.0005777289328530598	0.971302795617662	-1	0	0	0.2	2	0.8461538461538461	11	0.4166666666666667	0.6153846153846154	10	8	4	2	0	1.0	6	6	15	0.2	0.5454545454545454	0.31408550644860417	0.9312109376163616	0.6467933657671688	0.9314977732813137	0.34804118723034483	0.9555003580371887	0.9229827114011606	0.9405152304505937	0.55	0.4	0.0	0.0005777289328530598	60
4249	0.03647014793284936	0.014332815231880451	0.005311662071722117	0.9145015837732474	-1	0	0	0.2	2	0.8461538461538461	11	0.3	0.7692307692307693	12	10	2	1	0	0.5	10	5	15	0.16666666666666666	0	0.8654361732519646	0.9250262692385514	0.7175381165629499	0.9293354728247063	0.7493940098676559	0.9496688267555577	0.7181408543559871	0.9355693828822643	1.0	0.08333333333333333	0.0	0.005311662071722117	27
229	0.002370250686299665	0.002173103480147211	-0.002172569016834939	0.9854069054287172	-1	0	0	0.6666666666666666	2	0.5	1	0.6666666666666666	0	2	0	1	0	0	0.6666666666666666	2	3	4	0.0	0	0	0	0	0	0	0	0	0	0	0	0	-0.00021725690168349388	38
3794	0.036333324157698695	0.013869544678125753	0.005180050209868647	0.914465167198828	-1	0	0	0.2	2	0.8461538461538461	11	0.3	0.7692307692307693	12	10	2	1	0	0.5	10	5	15	0.16666666666666666	0	0.8654361732519646	0.9250262692385514	0.7175381165629499	0.9293354728247063	0.7493940098676559	0.95018661008519	0.7176963553838794	0.9357877687304331	1.0	0	0.0	0.005180050209868647	32
742	0.0042143128623541104	0.0036349576223811916	-0.0036074537543501744	0.9773767338655874	-1	0.5	1	0.5	3	0.5	3	0.4444444444444444	0.5	6	3	1	0	0	0.5	6	3	8	0.0	1.0	0.5799307307230805	0.8871429861316592	0.3888428649465414	0.9273748764371047	0.760913449677047	0.7092081041343093	0.8292328165771862	0.8621770637137086	0	0	0.0	-0.00036074537543501743	14
386	0.006310925522185911	0.004337063343400283	-0.004337054278885741	0.9740328026727896	-1	0.5	1	0.7142857142857143	5	0.375	3	0.5	0.25	6	2	3	0	0	0.8	5	4	10	0.0	0.3333333333333333	0.6603587603046192	0.8213039995767087	0.8484407080262205	0.9419305577215491	0.41350845367817735	0.933957649992684	0.896210872800114	0.910537161302708	0	0	0.0	-0.00043370542788857407	10
3891	0.035877110232894256	0.013499073822099276	0.005609541556571572	0.91501443473089	-1	0	0	0.2	2	0.8461538461538461	11	0.3	0.7692307692307693	12	10	2	1	0	0.5	10	5	15	0.16666666666666666	0	0.8654361732519646	0.9250262692385514	0.7175381165629499	0.9293354728247063	0.7493940098676559	0.95018661008519	0.7176963553838794	0.9357877687304331	1.0	0.08333333333333333	0.0	0.005609541556571572	27
4628	0.0360793586058157	0.013882910582115998	0.005770911852099543	0.9148959528811685	-1	0	0	0.2	2	0.8461538461538461	11	0.3	0.7692307692307693	12	10	2	1	0	0.5	10	5	15	0.16666666666666666	0	0.8654361732519646	0.9250262692385514	0.7175381165629499	0.9293354728247063	0.7493940098676559	0.95018661008519	0.7176963553838794	0.9357877687304331	1.0	0.08333333333333333	0.0	0.005770911852099543	47
2241	0.03360528950378312	0.011618021530023892	0.004010300951457756	0.9158307275458788	-1	0	0	0.2	2	0.8461538461538461	11	0.25	0.8461538461538461	13	11	1	1	0	0.6	10	6	15	0.25	0	0.8339715139523175	0.9352623064143318	0.7175381165629499	0.9224714608607483	0.6506298737002022	0.9458155595008345	0.7176963553838794	0.9351632884025404	1.0	0	0.0	0.004010300951457756	15
1841	0.03409569970068461	0.011656334169354405	0.003581117763298659	0.9157990071232991	-1	0	0	0.2	2	0.8461538461538461	11	0.25	0.8461538461538461	13	11	1	1	0	0.6	10	6	15	0.25	0	0.8339715139523175	0.9352623064143318	0.7175381165629499	0.9224714608607483	0.6506298737002022	0.9458155595008345	0.7176963553838794	0.9351632884025404	1.0	0.07692307692307693	0.0	0.003581117763298659	29
4315	0.041488448655871056	0.01827638387943796	-0.0006963578687604444	0.9149573861980986	-1	0	0	0.2	2	0.8461538461538461	11	0.38461538461538464	0.8461538461538461	13	11	1	1	0	0.23076923076923078	13	3	15	0.25	0	0.8339715139523175	0.9225280273056079	0.7175381165629499	0.9192678335184757	0.7373315693524091	0.9421503875237194	0.7176963553838794	0.9286843673935551	1.0	0.07692307692307693	0.0	-6.963578687604445e-05	6
1603	0.02386493128679634	0.003729688242892426	-0.0023719515730726685	0.9273643838503451	-1	0	0	0.2857142857142857	2	0.75	6	0.3333333333333333	0.625	7	5	2	2	0	0.8333333333333334	5	6	10	0.3333333333333333	0	0.9144136208422445	0.9438326048639989	0.7175381165629499	0.9394051376473564	0.18465030129596838	0.940271736916897	0.9032269127752188	0.9411994707327709	0.5714285714285714	0.42857142857142855	0.0	-0.00023719515730726684	10
41	0.003258277709195131	0.002843363632228083	-0.002815174406468354	0.9771528730371785	-1	0	0	0.3333333333333333	1	1.0	2	1.0	1.0	3	2	0	3	0	0.25	4	1	4	1.0	0	0.303569780903964	0.9359419685263469	0.4872365222350556	0.8881809330174254	0.12207286670501358	0.9168508200241035	0.8789934826875324	0.9156599812690127	0.6666666666666666	0	0.0	-0.0002815174406468354	45
3266	0.03726160034183661	0.016737488839144898	-0.00031437605378782077	0.914260677100503	-1	0	0	0.1	1	1.0	13	1.0	1.0	14	13	0	1	0	0.06666666666666667	15	1	15	0.3333333333333333	0	0.8339715139523175	0.9272308399448184	0.7175381165629499	0.9162445957522228	0.7586502282116878	0.9415051687496995	0.7176963553838794	0.9290340235320049	1.0	0.07142857142857142	0.0	-3.1437605378782074e-05	2
4306	0.03655974461300983	0.014567171542764679	0.0057574819809116705	0.9149202954010055	-1	0	0	0.2	2	0.8461538461538461	11	0.3	0.7692307692307693	12	10	2	1	0	0.5	10	5	15	0.16666666666666666	0	0.8654361732519646	0.9250262692385514	0.7175381165629499	0.9293354728247063	0.7493940098676559	0.95018661008519	0.7176963553838794	0.9357877687304331	1.0	0	0.0	0.0057574819809116705	20
2913	0.029655562666335674	0.009861421460974157	0.009666316662681234	0.917724967779518	-1	0	0	0.125	1	1.0	9	0.3142857142857143	0.8888888888888888	9	8	1	1	0	0.7142857142857143	7	5	11	0.2	0	0.9282828531275259	0.8064083338065908	0.9761160882600206	0.9595440744706321	0.7586502282116878	0.9017167926769099	0.7938937508356452	0.9063485342490453	1.0	0.1111111111111111	0.0	0.009666316662681234	20
4334	0.03848287742041061	0.019290346039854002	-0.015841156827308446	0.8040922595231834	-1	0	0	0.125	1	1.0	10	1.0	0.9	10	9	1	2	0	0.08333333333333333	12	1	12	0.4	0	0.7768846264625606	0.7621564889136914	0.841160894952522	0.9556363103842098	0.30079088555229916	0.9303953793045505	0.9451319499449898	0.9068493197587537	0.55	0.1	0.0	-0.0015841156827308446	0
2727	0.036880570110431395	0.014284749487544652	0.005681209447344647	0.914328645100374	-1	0	0	0.2	2	0.8461538461538461	11	0.3	0.7692307692307693	12	10	2	1	0	0.5	10	5	15	0.16666666666666666	0	0.8654361732519646	0.9250262692385514	0.7175381165629499	0.9293354728247063	0.704640050955945	0.9475469089361218	0.7176963553838794	0.9346891517738835	1.0	0.08333333333333333	0.0	0.005681209447344647	20
4041	0.03587199025999804	0.016465224769411816	0.005509574301351269	0.9148447600096142	-1	0	0	0.1	1	1.0	13	1.0	1.0	14	13	0	1	0	0.06666666666666667	15	1	15	0.3333333333333333	0	0.8654361732519646	0.9293366212623347	0.7175381165629499	0.9268068872124157	0.6861575148682233	0.9555413036604797	0.8521965270005953	0.9386377590599984	1.0	0.07142857142857142	0.0	0.005509574301351269	21
2643	0.034446366160585315	0.012022525348164196	0.0038081288470290017	0.9153595466397665	-1	0	0	0.2	2	0.8461538461538461	11	0.25	0.8461538461538461	13	11	1	1	0	0.6	10	6	15	0.25	0	0.8339715139523175	0.9352623064143318	0.7175381165629499	0.9224714608607483	0.740137791523624	0.94836371409895	0.7176963553838794	0.9361836594269257	1.0	0.23076923076923078	0.0	0.0038081288470290017	30
4960	0.0363240173571833	0.013878830187538946	0.005783565532756534	0.9150322719066816	-1	0	0	0.2	2	0.8461538461538461	11	0.3	0.7692307692307693	12	10	2	1	0	0.5	10	5	15	0.16666666666666666	0	0.8654361732519646	0.9250262692385514	0.7175381165629499	0.9293354728247063	0.7493940098676559	0.95018661008519	0.7176963553838794	0.9357877687304331	1.0	0.16666666666666666	0.0	0.005783565532756534	42
2984	0.034990238410357845	0.013407887049319864	0.0050678213790865	0.9145878619150423	-1	0	0	0.2	2	0.8461538461538461	11	0.3	0.7692307692307693	12	10	2	1	0	0.5	10	5	15	0.16666666666666666	0	0.8654361732519646	0.9250262692385514	0.7175381165629499	0.9293354728247063	0.704640050955945	0.9475469089361218	0.7176963553838794	0.9346891517738835	1.0	0.08333333333333333	0.0	0.0050678213790865	9
1128	0.025798324616194523	0.007818748111290475	0.0019593017449512826	0.9272626387051169	-1	0	0	0.4	4	0.5384615384615384	7	0.625	0.5384615384615384	10	7	4	3	0	0.16666666666666666	12	2	15	0.3333333333333333	0	0.7502698624962064	0.7977104073750362	0.33125035903058286	0.8098449177522039	0.6963938151320839	0.9379961062492652	0.8629024584485666	0.863640944182033	0.3	0.1	0.0	0.0019593017449512826	34
2141	0.03499174086149339	0.012001424346392635	0.0036102285268697918	0.9151264427477143	-1	0	0	0.2	2	0.8461538461538461	11	0.25	0.8461538461538461	13	11	1	1	0	0.6	10	6	15	0.25	0	0.8339715139523175	0.9352623064143318	0.7175381165629499	0.9224714608607483	0.7586502282116878	0.9518060069061065	0.8982030092800266	0.9376145499598878	1.0	0.07692307692307693	0.0	0.0036102285268697918	37
3247	0.041056871526525804	0.007495299681244727	-0.00705330121560976	0.912988207462467	-1	0	0	0.3	3	0.6923076923076923	9	0.375	0.6153846153846154	11	8	3	2	0	0.4	10	4	15	0.2857142857142857	0	0.8339715139523175	0.9322009305340795	0.7175381165629499	0.9301789749219378	0.7586502282116878	0.9547412228367623	0.8982030092800266	0.9400916692476208	0.5909090909090909	0.09090909090909091	0.0	-0.000705330121560976	2
779	0.010129886924362522	0.002407837381361626	-0.002293482203877394	0.9783559958348331	-1	0	0	0.3	3	0.6923076923076923	9	0.4166666666666667	0.3076923076923077	4	4	10	5	0	1.0	6	6	15	0.20833333333333334	0.18181818181818182	0.8806713740912272	0.9751445250509049	0.3852956569159353	0.9282720225740567	0.5486952237299668	0.9653406821948709	0.961504157211431	0.9602896089106747	0.25	0.5	0.0	-0.0002293482203877394	12
3768	0.036954570563746354	0.014600799138857942	0.0056717237446157415	0.9150802273234704	-1	0	0	0.2	2	0.8461538461538461	11	0.3	0.7692307692307693	12	10	2	1	0	0.5	10	5	15	0.16666666666666666	0	0.8654361732519646	0.9250262692385514	0.7175381165629499	0.9293354728247063	0.7586502282116878	0.952841131703813	0.8256691833058706	0.9369309152849262	1.0	0.08333333333333333	0.0	0.0056717237446157415	44
996	0.022788251640125844	0.010427717509182127	0.00038629322299375346	0.9145392604903374	-1	0	0	0.4	4	0.5384615384615384	7	0.42857142857142855	0.38461538461538464	8	5	6	3	0	0.7142857142857143	7	5	15	0.23076923076923078	0	0.6177335120413133	0.9402145479671433	0.31825756872127015	0.7117483754207001	0.6631080591501423	0.9370999304666493	0.938977924697392	0.8928472073142257	0.625	0.125	0.0	0.00038629322299375346	2
2850	0.03443648015397547	0.013001154795889295	0.0033167687920225178	0.9148911490467163	-1	0	0	0.2	2	0.8461538461538461	11	0.25	0.8461538461538461	13	11	1	1	0	0.6	10	6	15	0.25	0	0.8339715139523175	0.9352623064143318	0.7175381165629499	0.9224714608607483	0.6506298737002022	0.9458155595008345	0.7176963553838794	0.9351632884025404	1.0	0.07692307692307693	0.0	0.0033167687920225178	24
2182	0.033115257424606075	0.012261763792776327	0.006620880799931661	0.9164328575639749	-1	0	0	0.2	2	0.8461538461538461	11	0.5357142857142857	0.8461538461538461	13	11	1	1	0	0.14285714285714285	14	2	15	0.25	0	0.8339715139523175	0.9352623064143318	0.7175381165629499	0.9224714608607483	0.740137791523624	0.94836371409895	0.7176963553838794	0.9361836594269257	1.0	0.07692307692307693	0.0	0.006620880799931661	0
4622	0.04063924309630021	0.010065199389109339	-0.008159916246581307	0.9265447344241433	-1	0	0	0.2	2	0.8461538461538461	11	0.3	0.7692307692307693	12	10	2	1	0	0.5	10	5	15	0.16666666666666666	0	0.8055531510430607	0.9116696074450492	0.7175381165629499	0.9293354728247063	0.6954137332122551	0.9423631508242098	0.7505715505907953	0.9287944062905054	1.0	0.08333333333333333	0.0	-0.0008159916246581307	2
627	0.039234945045411716	0.010611060434359948	-0.009372635873528228	0.9391214505239225	-1	0	0	0.2	2	0.8461538461538461	11	0.25	0.8461538461538461	13	11	1	1	0	0.6	10	6	15	0.25	0	0.6040661416714286	0.9185480847550824	0.7175381165629499	0.9224714608607483	0.7183217212824939	0.9474649643407306	0.7674980346228316	0.9306790383885154	1.0	0.38461538461538464	0.0	-0.0009372635873528228	7
3440	0.03585568807639442	0.013946072375032575	0.005362454250534448	0.9146380444229255	-1	0	0	0.2	2	0.8461538461538461	11	0.3	0.7692307692307693	12	10	2	1	0	0.5	10	5	15	0.16666666666666666	0	0.8654361732519646	0.9250262692385514	0.7175381165629499	0.9293354728247063	0.7493940098676559	0.95018661008519	0.7176963553838794	0.9357877687304331	1.0	0.08333333333333333	0.0	0.005362454250534448	42
4597	0.03798244120841872	0.016532060300271132	-0.0014581627207304426	0.9136619122032237	-1	0	0	0.2	2	0.8461538461538461	11	0.25	0.7692307692307693	12	10	2	1	0	0.6	10	6	15	0.16666666666666666	0	0.8654361732519646	0.9250262692385514	0.7175381165629499	0.9293354728247063	0.7493940098676559	0.95018661008519	0.7176963553838794	0.9357877687304331	1.0	0.08333333333333333	0.0	-0.00014581627207304427	10
3783	0.019802987746710486	0.00625937464079098	-0.006193896120426416	0.9821570243780448	-1	0	0	0.2	2	0.8461538461538461	11	0.3	0.7692307692307693	12	10	2	1	0	0.5	10	5	15	0.16666666666666666	0	0.9213482369848851	0.9246328093403455	0.7175381165629499	0.930163910824465	0.7219681816489849	0.9583756388237765	0.8296761903369523	0.9395885222871956	1.0	0.16666666666666666	0.0	-0.0006193896120426416	2
360	0.001995449672066661	0.0019271073671757112	-0.001927023041821748	0.9837215632017867	-1	0	0	1.0	2	0.0	0	0.75	0	1	0	1	0	0	1.0	2	2	3	0.0	0	0	0	0	0	0	0	0	0	0	0	0	-0.0001927023041821748	32
520	0.015073568607488656	0.0035057256352004733	-0.0033875002233111854	0.9437762749023495	-1	0	0	0.2	1	1.0	5	1.0	1.0	6	5	0	1	0	0.14285714285714285	7	1	7	0.3333333333333333	0	0.5109513982759036	0.9325618179001539	0.2737211234649604	0.9095646425993053	0.7947277988663559	0.8590201057220647	0.7444396978870351	0.904426889402555	1.0	0.16666666666666666	0.0	-0.00033875002233111853	22
3326	0.03562497684282756	0.013640624757959408	0.005528682868369244	0.9152353094746873	-1	0	0	0.2	2	0.8461538461538461	11	0.3	0.7692307692307693	12	10	2	1	0	0.5	10	5	15	0.16666666666666666	0	0.8654361732519646	0.9250262692385514	0.7175381165629499	0.9293354728247063	0.7493940098676559	0.95018661008519	0.7176963553838794	0.9357877687304331	1.0	0.08333333333333333	0.0	0.005528682868369244	33
1404	0.028376231048058104	0.010712293864120873	-0.01061355149027185	0.9253048889583777	-1	0	0	0.3	3	0.6923076923076923	9	0.3125	0.5384615384615384	9	7	5	2	0	0.75	6	8	15	0.16666666666666666	0	0.7876453874531395	0.9346130902569023	0.33125035903058286	0.929833188058628	0.654989084269007	0.923542920917333	0.8852114233183703	0.9294634208183148	0.5555555555555556	0.3333333333333333	0.0	-0.001061355149027185	3
928	0.016407436825186184	0.004783042217704152	0.0024495584249391677	0.97043472729919	-1	0	0	0.2	2	0.8461538461538461	11	0.4166666666666667	0.6153846153846154	9	8	5	2	0	1.0	6	6	15	0.15384615384615385	0.5454545454545454	0.299057710992072	0.887657167171958	0.7175381165629499	0.9369500511090871	0.2988238867666011	0.9569153682654722	0.938977924697392	0.9322700405909418	0.5555555555555556	0.4444444444444444	0.0	0.0024495584249391677	45
3781	0.036299325231325785	0.013784075986979345	0.005725222039140975	0.9146244470814713	-1	0	0	0.2	2	0.8461538461538461	11	0.3	0.7692307692307693	12	10	2	1	0	0.5	10	5	15	0.16666666666666666	0	0.8654361732519646	0.9250262692385514	0.7175381165629499	0.9293354728247063	0.7493940098676559	0.9496688267555577	0.7181408543559871	0.9355693828822643	1.0	0.08333333333333333	0.0	0.005725222039140975	61
3403	0.03462925360277225	0.012165057369455372	0.002293519395457099	0.9144050474341201	-1	0	0	0.125	1	1.0	10	0.42857142857142855	0.8	9	8	2	1	0	0.5714285714285714	7	4	12	0.14285714285714285	0	0.9282828531275259	0.8139023037238375	0.9761160882600206	0.9595440744706321	0.740137791523624	0.8895537288314367	0.8028069876018936	0.9040162248771005	1.0	0.1111111111111111	0.0	0.002293519395457099	16
1557	0.03480634959834062	0.0066230042006197275	-0.005568107034688478	0.5440890640486792	-1	0	0	0.1	1	1.0	12	1.0	0.9166666666666666	12	11	1	2	0	0.07142857142857142	14	1	14	0.4	0	0.6993568590479324	0.942773752930208	0.7175381165629499	0.9327809878265607	0.3837941637069394	0.9474276537199445	0.9032269127752188	0.9412838231058084	0.5416666666666666	0.08333333333333333	0.0	-0.0005568107034688478	11
3509	0.04026233314314708	0.010593722146798028	-0.008180006868894337	0.9255346814901572	-1	0	0	0.2	2	0.8461538461538461	11	0.25	0.8461538461538461	13	11	1	1	0	0.6	10	6	15	0.25	0	0.7771347881338037	0.9252923020695297	0.7175381165629499	0.9224714608607483	0.7586502282116878	0.9468056365497398	0.8981000964872192	0.9323919420395123	1.0	0.07692307692307693	0.0	-0.0008180006868894337	1
4754	0.036440417864565686	0.014142905186251971	0.005615277619283795	0.9145282185000674	-1	0	0	0.2	2	0.8461538461538461	11	0.3	0.7692307692307693	12	10	2	1	0	0.5	10	5	15	0.16666666666666666	0	0.8654361732519646	0.9250262692385514	0.7175381165629499	0.9293354728247063	0.7493940098676559	0.95018661008519	0.7176963553838794	0.9357877687304331	1.0	0.08333333333333333	0.0	0.005615277619283795	17
4605	0.035017456095654154	0.013511424276621723	0.005310916851147374	0.9146979393111501	-1	0	0	0.2	2	0.8461538461538461	11	0.3	0.7692307692307693	12	10	2	1	0	0.5	10	5	15	0.16666666666666666	0	0.8654361732519646	0.9250262692385514	0.7175381165629499	0.9293354728247063	0.7493940098676559	0.95018661008519	0.7176963553838794	0.9357877687304331	1.0	0.16666666666666666	0.0	0.005310916851147374	24
4430	0.03590767401667293	0.014098243592744286	0.005766160093132763	0.9145444793278649	-1	0	0	0.2	2	0.8461538461538461	11	0.3	0.7692307692307693	12	10	2	1	0	0.5	10	5	15	0.16666666666666666	0	0.8654361732519646	0.9250262692385514	0.7175381165629499	0.9293354728247063	0.7493940098676559	0.95018661008519	0.7176963553838794	0.9357877687304331	1.0	0.08333333333333333	0.0	0.005766160093132763	28
2809	0.0395627964898509	0.007544529126161017	-0.007506771436041009	0.9221028827636432	-1	0	0	0.3	3	0.6923076923076923	9	0.4166666666666667	0.6923076923076923	12	9	2	1	0	1.0	6	6	15	0.2	0	0.819577724668241	0.9216885557932921	0.7175381165629499	0.9293354728247063	0.7493940098676559	0.9466407706295007	0.7176963553838794	0.933348688929437	1.0	0.08333333333333333	0.0	-0.0007506771436041009	1
832	0.003067890955706585	0.002998649400813087	-0.002998557094192338	0.9831072809504184	-1	0	0	0.5	2	0.6666666666666666	2	0.625	0.6666666666666666	4	2	0	0	0	0.5	4	2	5	0.0	0	0.6245428079273522	0.9354492821216935	0.5833601847986692	0.8145874311774753	0.23147306181954014	0.9299178466518495	0.8557415794139679	0.904336730252867	0	0	0.0	-0.00029985570941923383	22
1258	0.043006517851723026	0.010296535363202266	-0.005037145344857847	0.5402252409107173	-1	0	0	0.2	2	0.8461538461538461	11	0.5357142857142857	0.8461538461538461	13	11	1	1	0	0.14285714285714285	14	2	15	0.25	0	0.9144136208422445	0.8732795282152883	0.6912699423696094	0.9469580808398473	0.6288138034590721	0.9308585339972981	0.7391801377751933	0.9220691989823765	1.0	0.38461538461538464	0.0	-0.0005037145344857847	17
2662	0.04099388592956663	0.003216283778268733	-0.001984450342569995	0.9139304939742028	-1	0	0	0.2	2	0.8461538461538461	11	0.23809523809523808	0.8461538461538461	13	11	1	1	0	0.7777777777777778	9	7	15	0.25	0	0.9144136208422445	0.9418997984410156	0.7175381165629499	0.9329802870855579	0.6321772382128226	0.9500339689891792	0.9032269127752188	0.9420290338899736	1.0	0.07692307692307693	0.0	-0.0001984450342569995	4
3947	0.03537093986596143	0.013532774749362231	0.005839136226433181	0.9149852675368803	-1	0	0	0.2	2	0.8461538461538461	11	0.3	0.7692307692307693	12	10	2	1	0	0.5	10	5	15	0.16666666666666666	0	0.8654361732519646	0.9250262692385514	0.7175381165629499	0.9293354728247063	0.7493940098676559	0.95018661008519	0.7176963553838794	0.9357877687304331	1.0	0.08333333333333333	0.0	0.005839136226433181	66
308	0.0249062152395265	0.004119293310683141	-0.0033722868091615476	0.9791172162519627	-1	0	0	0.2	2	0.9230769230769231	12	0.25	0.8461538461538461	12	11	2	0	0	0.6	10	6	15	0.0	0	0.3592174199300118	0.9527113190088735	0.45840976830736724	0.9142301604816815	0.6350817560507542	0.8881917235102126	0.8967859163540302	0.9227719442114013	0	0	0.0	-0.00033722868091615475	32
970	0.027648012573167725	0.008168973452758426	-0.008127978904426241	0.9057384279539563	-1	0	0	0.4	4	0.5384615384615384	7	0.3125	0.5384615384615384	11	7	3	3	0	0.75	8	6	15	0.5	0	0.9144136208422445	0.8281922554329496	0.4051714094181122	0.8210814114139351	0.45644915060187985	0.9598154326545005	0.9602215094805657	0.8899215021134383	0.2727272727272727	0.09090909090909091	0.0	-0.0008127978904426241	7
2010	0.03392253676992329	0.011939844390551084	0.0037021617872755454	0.9152022489524467	-1	0	0	0.2	2	0.8461538461538461	11	0.25	0.8461538461538461	13	11	1	1	0	0.6	10	6	15	0.25	0	0.8339715139523175	0.9352623064143318	0.7175381165629499	0.9224714608607483	0.6568871644872533	0.9459464770107174	0.7176963553838794	0.9352149583329161	1.0	0.07692307692307693	0.0	0.0037021617872755454	24
579	0.03386732187928809	0.005919155545456818	-0.0027309302136965534	0.8955391170450109	-1	0	0	0.1111111111111111	1	1.0	11	0.5416666666666666	0.9090909090909091	11	10	1	0	0	0.16666666666666666	2	12	13	0.0	0	0.7003585147482683	0.8150194910225258	0.702604928715599	0.9580680593582667	0.4664508463816651	0.8360580296352808	0.7785080582591153	0.8889775300129232	0	0	0.0	-0.00027309302136965536	43
1087	0.03428373922046778	0.014075961424388661	0.00259890852580749	0.9166422266265366	-1	0	0	0.2	2	0.8333333333333334	10	0.5384615384615384	0.8333333333333334	12	10	1	1	0	0.15384615384615385	13	2	14	0.25	0	0.9213482369848851	0.8620761447919365	0.7044040294662797	0.9516049584512999	0.6598860920442341	0.9390860150525973	0.7666115327691727	0.9252291214524627	1.0	0.4166666666666667	0.0	0.00259890852580749	56
3142	0.034232439261190226	0.011713248717717619	0.004064261579814203	0.9152785102909384	-1	0	0	0.2	2	0.8461538461538461	11	0.25	0.8461538461538461	13	11	1	1	0	0.6	10	6	15	0.25	0	0.8339715139523175	0.9352623064143318	0.7175381165629499	0.9224714608607483	0.740137791523624	0.94836371409895	0.7176963553838794	0.9361836594269257	1.0	0.07692307692307693	0.0	0.004064261579814203	29
2724	0.03339567585591716	0.012172240980476708	0.004365183603382803	0.9149393439550362	-1	0	0	0.2	2	0.8461538461538461	11	0.25	0.8461538461538461	13	11	1	1	0	0.6	10	6	15	0.25	0	0.8339715139523175	0.9352623064143318	0.7175381165629499	0.9224714608607483	0.7586502282116878	0.9518060069061065	0.8982030092800266	0.9376145499598878	1.0	0.07692307692307693	0.0	0.004365183603382803	45
3405	0.030150551338206006	0.005758395429383646	0.0031003145921602204	0.9144849027443638	-1	0	0	0.2	2	0.8461538461538461	11	0.25	0.8461538461538461	13	11	1	1	0	0.6	10	6	15	0.25	0	0.4843000972536203	0.9426454349930273	0.7175381165629499	0.9442598791200597	0.6698124525306164	0.9485683632423733	0.8982030092800266	0.9452124356807748	1.0	0.07692307692307693	0.0	0.0031003145921602204	23
2605	0.016755714389016834	0.004078945834494098	-0.0037702792384488024	0.9829980825951027	-1	0	0	0.2	2	0.8461538461538461	11	0.23809523809523808	0.8461538461538461	13	11	1	1	0	0.7777777777777778	9	7	15	0.25	0	0.9144136208422445	0.9421337258849982	0.7175381165629499	0.9306860363351278	0.18465030129596838	0.9424827275858785	0.9032269127752188	0.9386534146902059	1.0	0.15384615384615385	0.0	-0.00037702792384488026	3
3823	0.03848348730560949	0.01657848587187216	-0.0019137542224126418	0.914129433787299	-1	0	0	0.1	1	1.0	13	0.23809523809523808	0.8461538461538461	12	11	2	1	0	0.7777777777777778	9	7	15	0.14285714285714285	0	0.8654361732519646	0.9250262692385514	0.7175381165629499	0.9293354728247063	0.7493940098676559	0.95018661008519	0.7176963553838794	0.9357877687304331	1.0	0.08333333333333333	0.0	-0.00019137542224126417	11
2915	0.03656696047316912	0.005096756757718878	0.0037463362326795153	0.9133882951945855	-1	0	0	0.2	2	0.8461538461538461	11	0.23809523809523808	0.8461538461538461	13	11	1	1	0	0.7777777777777778	9	7	15	0.25	0.3333333333333333	0.3437279379702139	0.917100819932131	0.5112730341941196	0.879408577290554	0.7260943361716459	0.9361521975198906	0.8600296123105753	0.9136129998116711	1.0	0.07692307692307693	0.0	0.0037463362326795153	7
630	0.001684685809825305	0.0016227651452922088	-0.00162267952082485	0.9820754212043683	-1	0	0	0	0	0	0	1.0	0	0	0	0	2	0	1.0	1	1	1	0.5	0	0	0	0	0	0	0	0	0	0	0	0	-0.1	2
3650	0.03362346162757126	0.011176488747137333	0.006111852678397229	0.9189885991156163	-1	0	0	0.2	2	0.8461538461538461	11	0.3	0.7692307692307693	12	10	2	1	0	0.5	10	5	15	0.16666666666666666	0	0.8654361732519646	0.9250262692385514	0.7175381165629499	0.8889295245147862	0.7558141054401307	0.9516817314511281	0.792618994004472	0.9258292148114697	1.0	0.08333333333333333	0.0	0.006111852678397229	47
2957	0.03759515118367663	0.007640159905169102	-0.004605471563752554	0.9166503953864416	-1	0	0	0.4	4	0.5	6	0.3333333333333333	0.5	10	6	3	2	0	0.8571428571428571	6	7	14	0.3333333333333333	0	0.6993568590479324	0.9358893984160597	0.7175381165629499	0.9385986906004815	0.3837941637069394	0.9462806361984111	0.9032269127752188	0.9404123449390361	0.6	0.1	0.0	-0.0004605471563752554	5
4774	0.034949687728445034	0.012226315194841528	0.005851238911285018	0.9173699359770566	-1	0	0	0.2	2	0.8461538461538461	11	0.3	0.7692307692307693	12	10	2	1	0	0.5	10	5	15	0.16666666666666666	0	0.8654361732519646	0.9250262692385514	0.7175381165629499	0.9291997712849587	0.7493940098676559	0.95018661008519	0.7176963553838794	0.9357464040232768	1.0	0.08333333333333333	0.0	0.005851238911285018	19
2579	0.04069810662330379	0.005285664192720785	-0.004811499282001621	0.915245022134487	-1	0	0	0.2	2	0.8461538461538461	11	0.25	0.8461538461538461	13	11	1	1	0	0.6	10	6	15	0.25	0	0.7422546167848697	0.9376744596429706	0.7175381165629499	0.9224714608607483	0.6506298737002022	0.9458155595008345	0.7176963553838794	0.9359780010261524	1.0	0.07692307692307693	0.0	-0.00048114992820016213	7
4654	0.03540745046802507	0.013337473014634905	0.005713742032012322	0.914880280176395	-1	0	0	0.2	2	0.8461538461538461	11	0.3	0.7692307692307693	12	10	2	1	0	0.5	10	5	15	0.16666666666666666	0	0.8654361732519646	0.9250262692385514	0.7175381165629499	0.9293354728247063	0.7493940098676559	0.95018661008519	0.7176963553838794	0.9357877687304331	1.0	0.08333333333333333	0.0	0.005713742032012322	12
1144	0.0034516841055177807	0.003342278045189704	-0.00332979500261545	0.9817869063919508	-1	0	0	0.6666666666666666	4	0.16666666666666666	1	0.6666666666666666	0.16666666666666666	4	1	3	2	0	0.75	4	3	8	0.2857142857142857	0	0.6818638441325937	0.9215929714291982	0.8468271024114852	0.7949838315809852	0.42932511410584395	0.9641965581010956	0.854221067138686	0.9145805241335617	0.625	0.25	0.0	-0.000332979500261545	11
4503	0.03589444990912353	0.013495109797792074	0.006249906529129153	0.9147670497536042	-1	0	0	0.2	2	0.8461538461538461	11	0.3	0.7692307692307693	12	10	2	1	0	0.5	10	5	15	0.16666666666666666	0	0.8654361732519646	0.9250262692385514	0.7175381165629499	0.9293354728247063	0.7493940098676559	0.95018661008519	0.7176963553838794	0.9357877687304331	1.0	0.16666666666666666	0.0	0.006249906529129153	46
1629	0.001690522725218087	0.0016223450915695491	-0.0016222614835096267	0.981981322804697	-1	0	0	0	0	0	0	1.0	0	0	0	0	2	0	1.0	1	1	1	0.5	0	0	0	0	0	0	0	0	0	0	0	0	-0.1	0
1318	0.03396535171513925	0.01287878531275021	0.0034232552120959828	0.914193068508703	-1	0	0	0.2	2	0.8461538461538461	11	0.25	0.8461538461538461	13	11	1	1	0	0.6	10	6	15	0.25	0	0.8339715139523175	0.9352623064143318	0.7175381165629499	0.9224714608607483	0.6506298737002022	0.9458155595008345	0.7176963553838794	0.9351632884025404	1.0	0.07692307692307693	0.0	0.0034232552120959828	33
4345	0.03630416924812044	0.013190749585618328	0.0042557626324660255	0.9145101388240972	-1	0	0	0.2	2	0.8461538461538461	11	0.3	0.7692307692307693	12	10	2	1	0	0.5	10	5	15	0.16666666666666666	0	0.8654361732519646	0.9362657563846895	0.7175381165629499	0.9293354728247063	0.704640050955945	0.9483359076651005	0.7620251387734324	0.93845981950808	1.0	0.08333333333333333	0.0	0.0042557626324660255	1
4084	0.036119285335786726	0.014181871896734703	0.005785347021307377	0.9150152966730664	-1	0	0	0.2	2	0.8461538461538461	11	0.3	0.7692307692307693	12	10	2	1	0	0.5	10	5	15	0.16666666666666666	0	0.8654361732519646	0.9250262692385514	0.7175381165629499	0.9293354728247063	0.704640050955945	0.9483359076651005	0.7505715505907953	0.9350137420907491	1.0	0	0.0	0.005785347021307377	27
3708	0.035626143551153316	0.013915770423263571	0.0054657057139459895	0.9148717419944019	-1	0	0	0.2	2	0.8461538461538461	11	0.3	0.7692307692307693	12	10	2	1	0	0.5	10	5	15	0.16666666666666666	0	0.8654361732519646	0.9250262692385514	0.7175381165629499	0.9293354728247063	0.7493940098676559	0.95018661008519	0.7176963553838794	0.9357877687304331	1.0	0.08333333333333333	0.0	0.0054657057139459895	20
264	0.002988657287115462	0.002945793114306367	-0.0029457374310727503	0.9853478908188261	-1	0	0	0.6666666666666666	2	0.5	1	1.0	0	2	0	1	3	0	1.0	2	2	4	0.75	0	0	0	0	0	0	0	0	0	0	0	0	-0.00029457374310727506	20
2057	0.037696501964074695	0.008990798308455127	-0.008199246996501614	0.9285619993611463	-1	0	0	0.2	2	0.8461538461538461	11	0.25	0.8461538461538461	13	11	1	1	0	0.6	10	6	15	0.25	0	0.6573687437159953	0.9299944773301936	0.7175381165629499	0.9224714608607483	0.7586502282116878	0.9538169643853883	0.8471215312703754	0.9368469054888245	1.0	0.07692307692307693	0.0	-0.0008199246996501615	3
3476	0.03890166388319901	0.016316820129104147	-0.0018483281901906627	0.9141472390945137	-1	0	0	0.1	1	1.0	13	0.23809523809523808	0.8461538461538461	12	11	2	1	0	0.7777777777777778	9	7	15	0.14285714285714285	0	0.8654361732519646	0.9250262692385514	0.7175381165629499	0.9293354728247063	0.704640050955945	0.9475469089361218	0.7176963553838794	0.9346891517738835	1.0	0.08333333333333333	0.0	-0.00018483281901906628	6
4617	0.036030248992067054	0.014088249947468068	0.004745699758202689	0.9153300936993689	-1	0	0	0.2	2	0.8461538461538461	11	0.3	0.7692307692307693	12	10	2	1	0	0.5	10	5	15	0.16666666666666666	0	0.8654361732519646	0.9250262692385514	0.7175381165629499	0.9293354728247063	0.704640050955945	0.9483359076651005	0.7505715505907953	0.9350137420907491	1.0	0.08333333333333333	0.0	0.004745699758202689	15
1282	0.018149087451883997	0.005097680406129961	0.0005039104012858398	0.9690091294569626	-1	0	0	0.2	2	0.8461538461538461	11	0.4166666666666667	0.6153846153846154	9	8	5	2	0	1.0	6	6	15	0.15384615384615385	0.5454545454545454	0.299057710992072	0.8939679422447658	0.7175381165629499	0.9369500511090871	0.2988238867666011	0.9569153682654722	0.938977924697392	0.9336232774793	0.5555555555555556	0.4444444444444444	0.0	0.0005039104012858398	39
2226	0.03968569690753623	0.00559635550913262	0.0054456291479213145	0.91402152640982	-1	0	0	0.125	1	1.0	9	1.0	1.0	10	9	0	1	0	0.09090909090909091	11	1	11	0.3333333333333333	0	0.41401401761191703	0.9245824142711756	0.7044040294662797	0.8792877879730142	0.18465030129596838	0.9374132403912303	0.9032269127752188	0.916791078301403	1.0	0.1	0.0	0.0054456291479213145	10
4002	0.03572575163742514	0.013806021787920918	0.005933759803082154	0.9151022618556277	-1	0	0	0.2	2	0.8461538461538461	11	0.3	0.7692307692307693	12	10	2	1	0	0.5	10	5	15	0.16666666666666666	0	0.8654361732519646	0.9250262692385514	0.7175381165629499	0.9293354728247063	0.7493940098676559	0.95018661008519	0.7176963553838794	0.9357877687304331	1.0	0.08333333333333333	0.0	0.005933759803082154	34
4115	0.03446041158151756	0.014030916495474678	-0.0008581571017792068	0.9136214550325031	-1	0	0	0.2	2	0.8461538461538461	11	0.25	0.8461538461538461	13	11	1	1	0	0.6	10	6	15	0.25	0	0.8339715139523175	0.9093837214086131	0.7175381165629499	0.9286643455559541	0.7586502282116878	0.9388498983300909	0.7176963553838794	0.9265322840733871	1.0	0.07692307692307693	0.0	-8.581571017792068e-05	17
2709	0.03380208635661792	0.011965958615385103	0.004023624150287226	0.9157264471689316	-1	0	0	0.2	2	0.8461538461538461	11	0.25	0.8461538461538461	13	11	1	1	0	0.6	10	6	15	0.25	0	0.8339715139523175	0.9352623064143318	0.7175381165629499	0.9224714608607483	0.7586502282116878	0.9518060069061065	0.8982030092800266	0.9376145499598878	1.0	0.07692307692307693	0.0	0.004023624150287226	60
2933	0.03462038249707928	0.013474666588457286	0.002365970148596505	0.9147022326099608	-1	0	0	0.2	2	0.8461538461538461	11	0.25	0.8461538461538461	13	11	1	1	0	0.6	10	6	15	0.25	0	0.8969008325516119	0.9289519277371867	0.7175381165629499	0.9330476601517429	0.6506298737002022	0.9430640134229161	0.7938937508356452	0.9352811111176628	1.0	0.07692307692307693	0.0	0.002365970148596505	12
1086	0.03410628244085439	0.012023069607555018	0.004233259402190733	0.9150145864000313	-1	0	0	0.2	2	0.8461538461538461	11	0.25	0.8461538461538461	13	11	1	1	0	0.6	10	6	15	0.25	0	0.8339715139523175	0.9352623064143318	0.7175381165629499	0.9224714608607483	0.6506298737002022	0.9458155595008345	0.7176963553838794	0.9351632884025404	1.0	0.07692307692307693	0.0	0.004233259402190733	96
1288	0.020352249494788713	0.009310585324847328	-0.002095696305637829	0.9712942053371133	-1	0	0	0.2	2	0.8461538461538461	11	0.5	0.6153846153846154	10	8	4	2	0	0.8333333333333334	6	5	15	0.2	0.9090909090909091	0.299057710992072	0.9293127251134938	0.5375575247208998	0.9341348652256275	0.5978651127072305	0.942311807510901	0.9210935991777829	0.935464335386057	0.55	0.4	0.0	-0.0002095696305637829	31
289	0.0016549054342085566	0.0015874720133922718	-0.001587392541881768	0.9818811952610939	-1	0	0	0	0	0	0	1.0	0	0	0	0	2	0	1.0	1	1	1	0.5	0	0	0	0	0	0	0	0	0	0	0	0	-0.1	1
2470	0.03359726598157455	0.011520294800981538	0.0042345367902199785	0.9147324256072146	-1	0	0	0.2	2	0.8461538461538461	11	0.25	0.8461538461538461	13	11	1	1	0	0.6	10	6	15	0.25	0	0.8339715139523175	0.9352623064143318	0.7175381165629499	0.9224714608607483	0.6506298737002022	0.9458155595008345	0.7176963553838794	0.9351632884025404	1.0	0.07692307692307693	0.0	0.0042345367902199785	66
557	0.035133317053760146	0.0031038573936232224	-0.003000567625996344	0.9396855039040949	-1	0	0	0.2	2	0.9230769230769231	12	1.0	0.9230769230769231	12	12	2	0	0	0.06666666666666667	15	1	15	0.0	0.14285714285714285	0.6479276269075502	0.9112691293852788	0.7044040294662797	0.9036609966078752	0.7586502282116878	0.9662941988939568	0.8473247253522215	0.9334667346603653	0	0	0.0	-0.0003000567625996344	32
124	0.0032398853528438133	0.0017266176949613625	-0.0014690272247649798	0.981463497962895	-1	0	0	0.6666666666666666	2	0.5	1	0.6666666666666666	0.5	3	1	0	0	0	0.6666666666666666	3	2	4	0.0	0	0.41240607226584525	0.7402016397634474	0.3769649695935574	0.8021094028394817	0.43379331155787765	0.918458162523327	0.8034654447318863	0.8351684244990578	0	0	0.0	-0.00014690272247649798	46
4933	0.035054132044846247	0.012590277824041327	0.006745726702963741	0.9167801995332133	-1	0	0	0.2	2	0.8461538461538461	11	0.3	0.7692307692307693	12	10	2	1	0	0.5	10	5	15	0.16666666666666666	0	0.8654361732519646	0.9250262692385514	0.7175381165629499	0.9291997712849587	0.7493940098676559	0.95018661008519	0.7176963553838794	0.9357464040232768	1.0	0.08333333333333333	0.0	0.006745726702963741	107
4570	0.035431053379245916	0.013695091297264228	0.005411422896794821	0.9147501129062309	-1	0	0	0.2	2	0.8461538461538461	11	0.3	0.7692307692307693	12	10	2	1	0	0.5	10	5	15	0.16666666666666666	0	0.8654361732519646	0.9250262692385514	0.7175381165629499	0.9293354728247063	0.704640050955945	0.9483359076651005	0.7505715505907953	0.9350137420907491	1.0	0.08333333333333333	0.0	0.005411422896794821	25
1843	0.04186221651114709	0.004094297443380139	-0.003280150767672061	0.9138906399781246	-1	0	0	0.2	2	0.8461538461538461	11	0.23809523809523808	0.8461538461538461	13	11	1	1	0	0.7777777777777778	9	7	15	0.25	0	0.9144136208422445	0.9418997984410156	0.7175381165629499	0.9329802870855579	0.5829380261179106	0.9486643880720812	0.9032269127752188	0.9415083463594904	1.0	0.23076923076923078	0.0	-0.00032801507676720606	6
1462	0.021419871896235315	0.00821082792477763	0.002619035322786898	0.9657312894154554	-1	0.25	1	0.4	4	0.6153846153846154	8	0.42857142857142855	0.46153846153846156	10	6	4	2	0	0.7142857142857143	7	5	15	0.25	0.5454545454545454	0.299057710992072	0.9293127251134938	0.5378280635635828	0.9341277851875155	0.5978651127072305	0.9436168546253384	0.9210935991777829	0.9359486433515984	0.55	0.4	0.0	0.002619035322786898	78
2028	0.03431632281451624	0.012150257226613398	0.004042519936633001	0.9150431613366625	-1	0	0	0.2	2	0.8461538461538461	11	0.25	0.8461538461538461	13	11	1	1	0	0.6	10	6	15	0.25	0	0.8339715139523175	0.9352623064143318	0.7175381165629499	0.9224714608607483	0.6506298737002022	0.9458155595008345	0.7176963553838794	0.9351632884025404	1.0	0	0.0	0.004042519936633001	74
610	0.03827947867483406	0.0014883829717940392	-0.00021598555589942618	0.926188866259096	-1	0	0	0.1	1	1.0	13	1.0	1.0	14	13	0	1	0	0.06666666666666667	15	1	15	0.3333333333333333	0	0.5568098468596274	0.9378824732840575	0.7175381165629499	0.91492510331712	0.5017679109587402	0.9478662088453479	0.9032269127752188	0.9348342714462436	1.0	0.21428571428571427	0.0	-2.159855558994262e-05	98
4980	0.03542584347789938	0.011584152936136485	0.004953357300848844	0.9157659347855938	-1	0	0	0.2	2	0.8461538461538461	11	0.3	0.7692307692307693	12	10	2	1	0	0.5	10	5	15	0.16666666666666666	0	0.8654361732519646	0.9291537007464937	0.7175381165629499	0.929622474851442	0.7248043044205419	0.9463159819770803	0.7628732922285267	0.935517686586414	1.0	0.08333333333333333	0.0	0.004953357300848844	27
4291	0.03539694660234517	0.004605502519271809	-0.003278038285570022	0.6542671274660063	-1	0	0	0.2	2	0.8461538461538461	11	0.25	0.8461538461538461	13	11	1	1	0	0.6	10	6	15	0.25	0	0.7310261778788368	0.8788324904811273	0.7175381165629499	0.9265343286158683	0.30079088555229916	0.9158337447292694	0.9268761000933275	0.908962416929191	1.0	0.07692307692307693	0.0	-0.0003278038285570022	7
1646	0.033934105945640426	0.012585622863461585	0.003965503523377977	0.9144196468907122	-1	0	0	0.2	2	0.8461538461538461	11	0.25	0.8461538461538461	13	11	1	1	0	0.6	10	6	15	0.25	0	0.8339715139523175	0.9352623064143318	0.7175381165629499	0.9224714608607483	0.6506298737002022	0.9458155595008345	0.7176963553838794	0.9351632884025404	1.0	0.07692307692307693	0.0	0.003965503523377977	33
3974	0.03573438166822713	0.013856937752847465	0.003946981230046305	0.9158664182240657	-1	0	0	0.2	2	0.8461538461538461	11	0.3	0.7692307692307693	12	10	2	1	0	0.5	10	5	15	0.16666666666666666	0	0.8654361732519646	0.9250262692385514	0.7175381165629499	0.9293354728247063	0.7493940098676559	0.9496688267555577	0.7181408543559871	0.9355693828822643	1.0	0.08333333333333333	0.0	0.003946981230046305	20
2086	0.03396236149430854	0.011933513416121758	0.003856625101850753	0.9149611282357023	-1	0	0	0.2	2	0.8461538461538461	11	0.25	0.8461538461538461	13	11	1	1	0	0.6	10	6	15	0.25	0	0.8339715139523175	0.9352623064143318	0.7175381165629499	0.9224714608607483	0.7586502282116878	0.9518060069061065	0.8982030092800266	0.9376145499598878	1.0	0.07692307692307693	0.0	0.003856625101850753	61
4440	0.03543835274740661	0.012956787438259385	0.005557598512089594	0.9150276000735101	-1	0	0	0.2	2	0.8461538461538461	11	0.3	0.7692307692307693	12	10	2	1	0	0.5	10	5	15	0.16666666666666666	0	0.8654361732519646	0.9250262692385514	0.7175381165629499	0.9293354728247063	0.7493940098676559	0.95018661008519	0.7176963553838794	0.9357877687304331	1.0	0	0.0	0.005557598512089594	22
4561	0.03404400294428053	0.0119394860692057	0.006382206875259821	0.916989597105849	-1	0	0	0.2	2	0.8461538461538461	11	0.3	0.7692307692307693	12	10	2	1	0	0.5	10	5	15	0.16666666666666666	0	0.8654361732519646	0.9250262692385514	0.7175381165629499	0.9291997712849587	0.7586502282116878	0.9530867492666795	0.7195879411287246	0.9369981494826122	1.0	0.08333333333333333	0.0	0.006382206875259821	108
677	0.002249625046797271	0.002187069774703878	-0.0021858793965946768	0.9831302722698937	-1	0	0	0.6666666666666666	2	0.5	1	0.6666666666666666	0.5	3	1	0	0	0	0.6666666666666666	3	2	4	0.0	0	0.4151141019023868	0.9121176722737482	0.6912699423696094	0.7729329554840727	0.29410945723617854	0.9279680334539281	0.7902200323819907	0.8849537859606003	0	0	0.0	-0.00021858793965946768	24
967	0.039215100034737646	0.00462150093937163	0.002496502632162324	0.9150687371772832	-1	0	0	0.1	1	1.0	13	1.0	1.0	14	13	0	1	0	0.06666666666666667	15	1	15	0.3333333333333333	0	0.874192567397281	0.9418371122428821	0.7175381165629499	0.9268068872124157	0.5549804665955733	0.9390377340162063	0.8296761903369523	0.9361920658490382	1.0	0.07142857142857142	0.0	0.002496502632162324	17
750	0.002037829524369677	0.0019035090613359969	-0.0019034740815478148	0.9837994329964639	-1	0	0	1.0	2	0.0	0	0.75	0	1	0	1	0	0	1.0	2	2	3	0.0	0	0	0	0	0	0	0	0	0	0	0	0	-0.00019034740815478148	17
1346	0.02244108514481578	0.010924493275065299	-0.0015838666074673492	0.9718897202832716	-1	0	0	0.4	4	0.5384615384615384	7	0.42857142857142855	0.46153846153846156	10	6	4	2	0	0.7142857142857143	7	5	15	0.25	0.6	0.31408550644860417	0.931089656966394	0.5375575247208998	0.9415272854217455	0.48792861057780146	0.9472314636937279	0.9290747546672268	0.9402910158305425	0.55	0.4	0.0	-0.0001583866607467349	27
251	0.010721606170014553	0.003977403785704787	-0.0038943043760258844	0.9571724535414137	-1	0	0	0.4	4	0.6923076923076923	9	0.3409090909090909	0.5384615384615384	11	7	3	4	0	0.36363636363636365	4	11	15	0.6666666666666666	0.5	0.7731047516344105	0.9597931962304714	0.3570870339374935	0.9355681339104989	0.3853115441232541	0.8795931534553376	0.8696764684158204	0.9316471005728427	0.2727272727272727	0.2727272727272727	0.0	-0.00038943043760258846	27
2459	0.034028224975123776	0.012480065617587494	0.004761000263432773	0.9152253093249665	-1	0	0	0.2	2	0.8461538461538461	11	0.25	0.8461538461538461	13	11	1	1	0	0.6	10	6	15	0.25	0	0.8339715139523175	0.9352623064143318	0.7175381165629499	0.9224714608607483	0.6506298737002022	0.9458155595008345	0.7176963553838794	0.9351632884025404	1.0	0	0.0	0.004761000263432773	64
3461	0.040277368941309566	0.010654132716480613	-0.010100584375066833	0.9260047998991683	-1	0	0	0.2	2	0.8461538461538461	11	0.25	0.8461538461538461	13	11	1	1	0	0.6	10	6	15	0.25	0	0.8339715139523175	0.9352623064143318	0.7175381165629499	0.9247859414621111	0.7586502282116878	0.9518060069061065	0.8937116466026459	0.9382512940481722	1.0	0.07692307692307693	0.0	-0.0010100584375066833	0
2993	0.03491212500473826	0.012936060129412055	0.002669172149649159	0.9153175750952496	-1	0	0	0.2	2	0.8461538461538461	11	0.25	0.8461538461538461	13	11	1	1	0	0.6	10	6	15	0.25	0	0.8339715139523175	0.9352623064143318	0.7175381165629499	0.9224714608607483	0.7586502282116878	0.9518060069061065	0.8982030092800266	0.9376145499598878	1.0	0.07692307692307693	0.0	0.002669172149649159	17
1827	0.029555903004352898	0.009227671106954655	0.008784671578050266	0.9172208412633316	-1	0	0	0.125	1	1.0	9	0.3142857142857143	0.8888888888888888	9	8	1	1	0	0.7142857142857143	7	5	11	0.2	0	0.9282828531275259	0.8064083338065908	0.9761160882600206	0.9595440744706321	0.6691423103882659	0.8812158538933412	0.7807876701047705	0.9001620378859546	1.0	0.1111111111111111	0.0	0.008784671578050266	56
5001	0.034872447509899464	0.012563611382949653	0.006624334661877037	0.916546631178489	-1	0	0	0.2	2	0.8461538461538461	11	0.3	0.7692307692307693	12	10	2	1	0	0.5	10	5	15	0.16666666666666666	0	0.8654361732519646	0.9250262692385514	0.7175381165629499	0.9291997712849587	0.7493940098676559	0.95018661008519	0.7176963553838794	0.9357464040232768	1.0	0.08333333333333333	0.0	0.006624334661877037	23
3636	0.03363433180726599	0.012617493686610404	0.0034971115894474225	0.9140097704855861	-1	0	0	0.2	2	0.8461538461538461	11	0.25	0.8461538461538461	13	11	1	1	0	0.6	10	6	15	0.25	0	0.8339715139523175	0.9352623064143318	0.7175381165629499	0.9224714608607483	0.740137791523624	0.94836371409895	0.7176963553838794	0.9361836594269257	1.0	0.07692307692307693	0.0	0.0034971115894474225	10
2503	0.03413215986889776	0.011569349279984526	0.003964073586949758	0.9146608862944393	-1	0	0	0.2	2	0.8461538461538461	11	0.25	0.8461538461538461	13	11	1	1	0	0.6	10	6	15	0.25	0	0.8339715139523175	0.9352623064143318	0.7175381165629499	0.9224714608607483	0.7586502282116878	0.9518060069061065	0.8982030092800266	0.9376145499598878	1.0	0.07692307692307693	0.0	0.003964073586949758	59
573	0.013091607853533317	0.005451717262693502	-0.0053035659905654306	0.9734373175863877	-1	0.25	1	0.5	5	0.46153846153846156	6	0.625	0.3076923076923077	7	4	7	4	0	0.6666666666666666	4	6	15	0.26666666666666666	0	0.7818389817903018	0.9503298903202392	0.22122237305565476	0.8687555321870745	0.7546555206968846	0.9267109459584064	0.938977924697392	0.9212566933090214	0.2857142857142857	0.14285714285714285	0.0	-0.000530356599056543	10
4467	0.03823538915981212	0.016313000207688083	-0.0016464729518626587	0.9142342449941586	-1	0	0	0.1	1	1.0	13	0.23809523809523808	0.8461538461538461	12	11	2	1	0	0.7777777777777778	9	7	15	0.14285714285714285	0	0.8654361732519646	0.9250262692385514	0.7175381165629499	0.9293354728247063	0.7493940098676559	0.9496688267555577	0.7181408543559871	0.9355693828822643	1.0	0.08333333333333333	0.0	-0.00016464729518626586	13
3814	0.036628214023287316	0.014306173537653443	0.006510058480987045	0.9147382752532088	-1	0	0	0.2	2	0.8461538461538461	11	0.3	0.7692307692307693	12	10	2	1	0	0.5	10	5	15	0.16666666666666666	0	0.8654361732519646	0.9250262692385514	0.7175381165629499	0.9293354728247063	0.7493940098676559	0.95018661008519	0.7176963553838794	0.9357877687304331	1.0	0.08333333333333333	0.0	0.006510058480987045	55
3248	0.033336763405651566	0.011881635879434629	0.003404192731825748	0.915049319568992	-1	0	0	0.2	2	0.8461538461538461	11	0.25	0.8461538461538461	13	11	1	1	0	0.6	10	6	15	0.25	0	0.8339715139523175	0.9352623064143318	0.7175381165629499	0.9224714608607483	0.6506298737002022	0.9458155595008345	0.7176963553838794	0.9351632884025404	1.0	0.07692307692307693	0.0	0.003404192731825748	32
1247	0.016411329284658865	0.004425350051132577	0.0011108597228691303	0.9710212524608054	-1	0	0	0.2	2	0.8461538461538461	11	0.4166666666666667	0.6153846153846154	10	8	4	2	0	1.0	6	6	15	0.2	0.5454545454545454	0.31408550644860417	0.9312109376163616	0.6467933657671688	0.9314977732813137	0.34804118723034483	0.9555003580371887	0.9229827114011606	0.9405152304505937	0.55	0.4	0.0	0.0011108597228691303	31
839	0.002957019746790725	0.0027980293264029846	-0.002795878166191623	0.9819756423439686	-1	0	0	0.6666666666666666	2	0.5	1	0.6666666666666666	0.5	3	1	0	0	0	0.6666666666666666	3	2	4	0.0	0	0.4151141019023868	0.9347676178807707	0.41343584682240053	0.8959030152096542	0.43379331155787765	0.9285870233211637	0.7607921885031151	0.9212905236745046	0	0	0.0	-0.0002795878166191623	22
2464	0.03383904033843696	0.012854148815941853	0.0030347181873147146	0.9144899232757335	-1	0	0	0.2	2	0.8461538461538461	11	0.25	0.8461538461538461	13	11	1	1	0	0.6	10	6	15	0.25	0	0.8969008325516119	0.9289519277371867	0.7175381165629499	0.9330476601517429	0.6506298737002022	0.9430640134229161	0.7938937508356452	0.9352811111176628	1.0	0.07692307692307693	0.0	0.0030347181873147146	24
4192	0.03539152059125396	0.013410440017713155	0.00557724247132157	0.9144772956994172	-1	0	0	0.2	2	0.8461538461538461	11	0.3	0.7692307692307693	12	10	2	1	0	0.5	10	5	15	0.16666666666666666	0	0.8654361732519646	0.9250262692385514	0.7175381165629499	0.9293354728247063	0.7493940098676559	0.95018661008519	0.7176963553838794	0.9357877687304331	1.0	0.08333333333333333	0.0	0.00557724247132157	18
4827	0.02975009038854708	0.0008896256931405452	0.000828535131084342	0.9167201508783461	-1	0	0	0.2	2	0.8333333333333334	10	0.5384615384615384	0.8333333333333334	12	10	1	1	0	0.15384615384615385	13	2	14	0.25	0	0.7824988459155773	0.9302388630005957	0.7175381165629499	0.9300897920393141	0.5549804665955733	0.9371355796497288	0.8296761903369523	0.9325641057738191	1.0	0.08333333333333333	0.0	0.000828535131084342	6
680	0.025767821457275897	0.006330132813348777	-0.00623043071114902	0.9399056297829431	-1	0	0	0.4	4	0.6153846153846154	8	0.3	0.6153846153846154	11	8	3	0	0	0.5	10	5	15	0.0	0.14285714285714285	0.4843000972536203	0.9477965443187958	0.6265056678783508	0.9129790651860783	0.8054809110361669	0.9623462030435225	0.8959901166645852	0.9442842988116488	0	0	0.0	-0.000623043071114902	21
653	0.0022262024653471302	0.0020822535173576698	-0.0020822387029677237	0.9843290958880855	-1	0	0	0.6666666666666666	2	0.5	1	0.6666666666666666	0	2	0	1	1	0	0.6666666666666666	3	2	4	0.25	0	0	0	0	0	0	0	0	0	0	0	0	-0.00020822387029677237	20
1835	0.0338069464618192	0.011688400339387254	0.003813066810401387	0.9154183457283253	-1	0	0	0.2	2	0.8461538461538461	11	0.25	0.8461538461538461	13	11	1	1	0	0.6	10	6	15	0.25	0	0.8339715139523175	0.9352623064143318	0.7175381165629499	0.9224714608607483	0.7586502282116878	0.9533838523991987	0.8982030092800266	0.9382924146626672	1.0	0.07692307692307693	0.0	0.003813066810401387	74
98	0.04231005362327746	0.006829856949482774	-0.00639459977672764	0.9381962051661084	-1	0	0	0.5	5	0.5384615384615384	7	0.2777777777777778	0.5384615384615384	11	7	3	1	0	0.6666666666666666	6	9	15	0.16666666666666666	0.15384615384615385	0.49475550387470085	0.9384289205449119	0.2711057872869165	0.8733637264819419	0.718780197719736	0.944717950953409	0.8884394767453662	0.9239894644001296	1.0	0.18181818181818182	0.0	-0.0006394599776727639	4
590	0.016915363124214825	0.005204770680615118	0.002178945488077796	0.9706741269207408	-1	0	0	0.2	2	0.8461538461538461	11	0.4166666666666667	0.6153846153846154	9	8	5	2	0	1.0	6	6	15	0.15384615384615385	0.5454545454545454	0.299057710992072	0.887657167171958	0.7175381165629499	0.9369500511090871	0.2988238867666011	0.9569153682654722	0.938977924697392	0.9322700405909418	0.5555555555555556	0.4444444444444444	0.0	0.002178945488077796	30
1456	0.030615120603629403	0.0102515557791396	0.004895944239054831	0.9168224673221756	-1	0	0	0.2	2	0.8461538461538461	11	0.5357142857142857	0.8461538461538461	13	11	1	1	0	0.14285714285714285	14	2	15	0.25	0	0.8760988837684739	0.9322007403031897	0.7175381165629499	0.9274330247697347	0.3541767283513577	0.9442147948287548	0.9032269127752188	0.9349853062374315	1.0	0.07692307692307693	0.0	0.004895944239054831	28
570	0.04122097090173368	0.0038399073473047466	-0.0038385104594654508	0.8185696852974067	-1	0	0	0.1	1	1.0	13	1.0	0.8461538461538461	12	11	2	3	0	0.06666666666666667	15	1	15	0.42857142857142855	0	0.6778656597067252	0.8860215330831844	0.4977413016209116	0.9340908279426748	0.6306696811516769	0.86741811136754	0.8008098622627684	0.8996597267930747	0.25	0.3333333333333333	0.0	-0.00038385104594654507	17
2941	0.03368948583261933	0.011555051930291011	0.004096099356353662	0.915574146039419	-1	0	0	0.2	2	0.8461538461538461	11	0.25	0.8461538461538461	13	11	1	1	0	0.6	10	6	15	0.25	0	0.8339715139523175	0.9352623064143318	0.7175381165629499	0.9224714608607483	0.7586502282116878	0.9518060069061065	0.8982030092800266	0.9376145499598878	1.0	0	0.0	0.004096099356353662	30
4968	0.03648785981097151	0.01170958531318297	0.007481779273022739	0.916613004200372	-1	0	0	0.2	2	0.8461538461538461	11	0.3	0.7692307692307693	12	10	2	1	0	0.5	10	5	15	0.16666666666666666	0	0.8654361732519646	0.9257431491026967	0.7175381165629499	0.9291997712849587	0.7586502282116878	0.9481072312623113	0.7176963553838794	0.935087839203609	1.0	0.08333333333333333	0.0	0.007481779273022739	129
1559	None	None	None	None	None	0	0	0.5714285714285714	4	0.375	3	0.5	0.25	4	2	5	2	0	0.8	5	4	10	0.16666666666666666	0.5714285714285714	0.7794989887846162	0.6329109454479299	0.5807066652207106	0.8225338386157166	0.7163710696183403	0.6475347053108992	0.7537527918547446	0.7100276592270157	0.625	0.25	0.0	None	0
1351	0.02510259731060636	0.007680906399871623	0.002813207448604044	0.912448001788873	-1	0	0	0.2	2	0.8333333333333334	10	0.25925925925925924	0.8333333333333334	12	10	1	1	0	0.6666666666666666	9	6	14	0.25	0	0.9056572266969283	0.9289414210425875	0.6519243029544661	0.9020421177426005	0.1	0.9663591041128672	0.9021399923640859	0.9379730690452394	1.0	0.16666666666666666	0.0	0.002813207448604044	93
2594	0.035839160068513294	0.013268382783732189	0.0010611030510764314	0.9147330897762425	-1	0	0	0.2	2	0.8461538461538461	11	0.25	0.8461538461538461	13	11	1	1	0	0.6	10	6	15	0.25	0	0.8339715139523175	0.9346410904547857	0.7175381165629499	0.9260194690774276	0.527022907073236	0.9491281641133984	0.9032269127752188	0.9372935479805796	1.0	0	0.0	0.0010611030510764314	8
4269	0.0354161548009028	0.013362616171216103	0.0045540974395051415	0.9157478131820775	-1	0	0	0.2	2	0.8461538461538461	11	0.3	0.7692307692307693	12	10	2	1	0	0.5	10	5	15	0.16666666666666666	0	0.8654361732519646	0.9250262692385514	0.7175381165629499	0.9293354728247063	0.7493940098676559	0.95018661008519	0.7176963553838794	0.9357877687304331	1.0	0.08333333333333333	0.0	0.0045540974395051415	17
707	0.02268350075885775	0.002822459235029102	-0.001662578591615092	0.9801503370276249	-1	0	0	0.3	3	0.7692307692307693	10	0.3409090909090909	0.6923076923076923	12	9	2	0	0	0.36363636363636365	11	4	15	0.0	0	0.35490954797318564	0.9479611103083821	0.4693535735268828	0.9309580006256453	0.7547224486547339	0.8997310125206959	0.9089476161816125	0.928642423751591	0	0	0.0	-0.0001662578591615092	43
1627	0.03350577938904723	0.011341567187239304	0.003984421448472579	0.9150780151791233	-1	0	0	0.2	2	0.8461538461538461	11	0.25	0.8461538461538461	13	11	1	1	0	0.6	10	6	15	0.25	0	0.8339715139523175	0.9352623064143318	0.7175381165629499	0.9224714608607483	0.6506298737002022	0.9458155595008345	0.7176963553838794	0.9351632884025404	1.0	0.5384615384615384	0.0	0.003984421448472579	57
4452	0.03426204252541072	0.0125968101002553	0.00711366301067385	0.9165788729831899	-1	0	0	0.2	2	0.8461538461538461	11	0.3	0.7692307692307693	12	10	2	1	0	0.5	10	5	15	0.16666666666666666	0	0.8654361732519646	0.9250262692385514	0.7175381165629499	0.9291997712849587	0.7493940098676559	0.95018661008519	0.7176963553838794	0.9357464040232768	1.0	0.08333333333333333	0.0	0.00711366301067385	88
3208	0.0194847490139626	0.004059244734115428	-0.003911907959567642	0.9819527196973235	-1	0	0	0.3	3	0.6923076923076923	9	0.4166666666666667	0.6923076923076923	12	9	2	1	0	0.4444444444444444	9	4	15	0.2	0	0.8191229034657408	0.9321554768497096	0.7175381165629499	0.9299311499834723	0.46881414198227106	0.9552097524574633	0.9032269127752188	0.9402111094836866	1.0	0.16666666666666666	0.0	-0.00039119079595676423	7
2192	0.03496641574089625	0.012601172307343542	0.003816879734336047	0.915411275757133	-1	0	0	0.2	2	0.8461538461538461	11	0.25	0.8461538461538461	13	11	1	1	0	0.6	10	6	15	0.25	0	0.8339715139523175	0.9352623064143318	0.7175381165629499	0.9224714608607483	0.6506298737002022	0.9458155595008345	0.7176963553838794	0.9351632884025404	1.0	0	0.0	0.003816879734336047	34
2142	0.03390602126169985	0.012207016425554482	0.0042311245632626875	0.9150356088298559	-1	0	0	0.2	2	0.8461538461538461	11	0.25	0.8461538461538461	13	11	1	1	0	0.6	10	6	15	0.25	0	0.8339715139523175	0.9352623064143318	0.7175381165629499	0.9224714608607483	0.6506298737002022	0.9458155595008345	0.7176963553838794	0.9351632884025404	1.0	0.07692307692307693	0.0	0.0042311245632626875	19
2245	0.038173655721270676	0.0068059972014162225	-0.006274602675850413	0.9156496647751776	-1	0	0	0.2	2	0.8461538461538461	11	0.25	0.8461538461538461	13	11	1	1	0	0.6	10	6	15	0.25	0	0.8339715139523175	0.9400118918952014	0.7175381165629499	0.9224714608607483	0.5611219558767804	0.9444635126544659	0.7176963553838794	0.9362697586230428	1.0	0	0.0	-0.0006274602675850413	1
931	0.031239274547540215	0.014540509023977792	-0.005204439625788208	0.9738720323053891	-1	0	0	0.4	4	0.5384615384615384	7	0.42857142857142855	0.46153846153846156	10	6	4	1	0	0.7142857142857143	7	5	15	0.125	0.6	0.31408550644860417	0.9491963742292099	0.42518050641153093	0.9539294917760883	0.6963938151320839	0.9513396182040328	0.946723116004124	0.9515252672646461	1.0	0.4	0.0	-0.0005204439625788208	19
1550	0.018391653523274935	0.006327738798353133	-0.0061261826927649565	0.9837615215595656	-1	0.25	1	0.6	6	0.38461538461538464	5	0.42857142857142855	0.23076923076923078	9	3	5	1	0	0.7142857142857143	5	7	15	0.125	0.2	0.8793622846205873	0.9550056228702863	0.4051714094181122	0.9520172583096238	0.5819271111719652	0.964072929454476	0.936492307710039	0.9573387293977024	1.0	0.3333333333333333	0.0	-0.0006126182692764956	7
120	0.014655584746653936	0.006015383145624989	-0.005149731161239521	0.9845748661684165	-1	0	0	0.4	4	0.5384615384615384	7	0.375	0.38461538461538464	8	5	6	3	0	0.4	4	10	15	0.23076923076923078	0.16666666666666666	0.45204964913565904	0.9570015338566285	0.5273553747091109	0.9250978558843719	0.5743482342831332	0.9683384415830997	0.9569195788084456	0.9531257626198916	0.5	0.25	0.0	-0.0005149731161239521	26
1186	0.02256405277415108	0.008907222372453335	0.001748807647047936	0.9661915314194103	-1	0.25	1	0.4	4	0.6153846153846154	8	0.42857142857142855	0.46153846153846156	10	6	4	2	0	0.7142857142857143	7	5	15	0.25	0.5454545454545454	0.299057710992072	0.9293127251134938	0.5378280635635828	0.9341277851875155	0.5978651127072305	0.9436168546253384	0.9210935991777829	0.9359486433515984	0.55	0.4	0.0	0.001748807647047936	21
83	0.002709615669156001	0.0026433456237693245	-0.0026421560337641452	0.9803836425435309	-1	0	0	1.0	2	0.0	0	0.75	0	0	0	2	0	0	1.0	2	2	3	0.0	0	0	0	0	0	0	0	0	0	0	0	0	-0.1	16
4835	0.03645631073687408	0.013481960882346175	0.005275790565409219	0.9158100474503423	-1	0	0	0.2	2	0.8461538461538461	11	0.3	0.7692307692307693	12	10	2	1	0	0.5	10	5	15	0.16666666666666666	0	0.8654361732519646	0.9250262692385514	0.7175381165629499	0.9293354728247063	0.7493940098676559	0.95018661008519	0.7176963553838794	0.9357877687304331	1.0	0	0.0	0.005275790565409219	17
4455	0.036366460295692106	0.013754397257790003	0.005706577236119958	0.9149463508558372	-1	0	0	0.2	2	0.8461538461538461	11	0.3	0.7692307692307693	12	10	2	1	0	0.5	10	5	15	0.16666666666666666	0	0.8654361732519646	0.9250262692385514	0.7175381165629499	0.9293354728247063	0.7493940098676559	0.9496688267555577	0.7181408543559871	0.9355693828822643	1.0	0.16666666666666666	0.0	0.005706577236119958	35
22	0.002452451891712309	0.0024237887494047736	-0.0024129751508912846	0.9825447108584479	-1	0	0	1.0	1	0	0	1.0	0	0	0	1	1	0	0.5	1	2	2	0.16666666666666666	0	0	0	0	0	0	0	0	0	0	0	0	-0.1	16
3618	0.035557188743643754	0.013198773950528942	0.005593028609153851	0.9148896806480283	-1	0	0	0.2	2	0.8461538461538461	11	0.3	0.7692307692307693	12	10	2	1	0	0.5	10	5	15	0.16666666666666666	0	0.8654361732519646	0.9250262692385514	0.7175381165629499	0.9293354728247063	0.7493940098676559	0.95018661008519	0.7176963553838794	0.9357877687304331	1.0	0	0.0	0.005593028609153851	56
3995	0.036906477705039555	0.005612990686895825	0.0038350358979425425	0.9152061606193027	-1	0	0	0.2	2	0.8461538461538461	11	0.3125	0.8461538461538461	13	11	1	1	0	0.3333333333333333	12	4	15	0.25	0	0.9144136208422445	0.927123765904355	0.7175381165629499	0.933549431102173	0.6478236515289872	0.9569580916321985	0.9032269127752188	0.9406144164660946	1.0	0.07692307692307693	0.0	0.0038350358979425425	23
4006	0.03565175922108583	0.014016634100878072	0.0060316129322364265	0.9147992655128447	-1	0	0	0.2	2	0.8461538461538461	11	0.3	0.7692307692307693	12	10	2	1	0	0.5	10	5	15	0.16666666666666666	0	0.8654361732519646	0.9250262692385514	0.7175381165629499	0.9293354728247063	0.704640050955945	0.9483359076651005	0.7505715505907953	0.9350137420907491	1.0	0	0.0	0.0060316129322364265	90
4025	0.03505042030685096	0.007384746148948977	0.00010701536108765612	0.9158351546138843	-1	0	0	0.3	3	0.6923076923076923	9	0.4166666666666667	0.6923076923076923	11	9	3	1	0	1.0	6	6	15	0.125	0	0.8339715139523175	0.9258856493521269	0.7175381165629499	0.9301789749219378	0.6506298737002022	0.9504334811566272	0.7807876701047705	0.9363979788181261	1.0	0	0.0	0.00010701536108765612	16
1187	0.03775706373499015	0.006250588303990336	-0.006170382751769438	0.9254755856480791	-1	0	0	0.1	1	1.0	13	1.0	1.0	14	13	0	1	0	0.06666666666666667	15	1	15	0.3333333333333333	0	0.826307523187079	0.9303931284333512	0.7175381165629499	0.939160327884613	0.6596293402621871	0.943376054954419	0.8779225696349361	0.9378578387751668	1.0	0.07142857142857142	0.0	-0.0006170382751769438	13
4236	0.035988497424812055	0.013966820823298575	0.005350971749403671	0.9143321492406117	-1	0	0	0.2	2	0.8461538461538461	11	0.3	0.7692307692307693	12	10	2	1	0	0.5	10	5	15	0.16666666666666666	0	0.8654361732519646	0.9250262692385514	0.7175381165629499	0.9293354728247063	0.7493940098676559	0.9496688267555577	0.7181408543559871	0.9355693828822643	1.0	0.08333333333333333	0.0	0.005350971749403671	39
3645	0.03514566207773622	0.013461176387808844	0.005713554730398007	0.9148561904668304	-1	0	0	0.2	2	0.8461538461538461	11	0.3	0.7692307692307693	12	10	2	1	0	0.5	10	5	15	0.16666666666666666	0	0.8654361732519646	0.9250262692385514	0.7175381165629499	0.9293354728247063	0.7493940098676559	0.95018661008519	0.7176963553838794	0.9357877687304331	1.0	0.08333333333333333	0.0	0.005713554730398007	57
2985	0.03398854835007859	0.011315811197967625	0.003679273437637151	0.9147574584930196	-1	0	0	0.2	2	0.8461538461538461	11	0.25	0.8461538461538461	13	11	1	1	0	0.6	10	6	15	0.25	0	0.8339715139523175	0.9352623064143318	0.7175381165629499	0.9224714608607483	0.6506298737002022	0.9452438371648991	0.7176963553838794	0.9349385690231569	1.0	0.07692307692307693	0.0	0.003679273437637151	25
4792	0.03788046555296043	0.013661264452316652	0.005290925226518987	0.9151998510331398	-1	0	0	0.2	2	0.8461538461538461	11	0.3	0.7692307692307693	12	10	2	1	0	0.5	10	5	15	0.16666666666666666	0	0.8654361732519646	0.9257431491026967	0.7175381165629499	0.9293354728247063	0.7493940098676559	0.95018661008519	0.7176963553838794	0.9359954121906082	1.0	0.08333333333333333	0.0	0.005290925226518987	26
4023	0.03544943587452815	0.01373370961298059	0.005427935700555106	0.9151392963991098	-1	0	0	0.2	2	0.8461538461538461	11	0.3	0.7692307692307693	12	10	2	1	0	0.5	10	5	15	0.16666666666666666	0	0.8654361732519646	0.9250262692385514	0.7175381165629499	0.9293354728247063	0.7493940098676559	0.95018661008519	0.7176963553838794	0.9357877687304331	1.0	0.08333333333333333	0.0	0.005427935700555106	58
1493	0.031835816537411694	0.0030265362123676437	-0.0012830416270198648	0.915726105808513	-1	0.25	1	0.4	4	0.6153846153846154	8	0.4166666666666667	0.46153846153846156	9	6	5	3	0	1.0	6	6	15	0.2727272727272727	0	0.8061789519804252	0.8366732746050918	0.33125035903058286	0.8537516493490097	0.743168671509911	0.8882804758639148	0.8706674295963996	0.8610179301208651	0.2222222222222222	0.1111111111111111	0.0	-0.00012830416270198647	21
28	0.027329733827879153	0.006561506073895428	-0.006561370622100059	0.9655957093421947	-1	0	0	0.125	1	1.0	9	1.0	1.0	10	9	0	0	0	0.09090909090909091	11	1	11	0.0	0	0.7316206751187497	0.922423196512618	0.47151241110935205	0.7776227049561907	0.3836200823659423	0.9181309082219105	0.8969738276664004	0.8857730355757717	0	0	0.0	-0.0006561370622100059	38
2780	0.0335323588579364	0.011580840422789592	0.004412305274371601	0.9145510370073492	-1	0	0	0.2	2	0.8461538461538461	11	0.25	0.8461538461538461	13	11	1	1	0	0.6	10	6	15	0.25	0	0.8339715139523175	0.9352623064143318	0.7175381165629499	0.9224714608607483	0.7586502282116878	0.9518060069061065	0.8982030092800266	0.9376145499598878	1.0	0.07692307692307693	0.0	0.004412305274371601	74
3835	0.0502968037220307	0.010221798264741342	-0.010214524825527994	0.8865764689204415	-1	0	0	0.1111111111111111	1	1.0	11	1.0	1.0	12	11	0	1	0	0.07692307692307693	13	1	13	0.3333333333333333	0	0.9144136208422445	0.7690710498396741	0.6912699423696094	0.946462259870668	0.7493940098676559	0.9192876870730967	0.7176963553838794	0.8974654833781547	1.0	0.08333333333333333	0.0	-0.0010214524825527993	1
636	0.004156679348159797	0.003728645556936686	-0.0037249124140535475	0.9706286416554593	-1	0	0	0.5	2	0.75	3	0.6	0.75	4	3	1	0	0	0.4	2	5	6	0.0	0	0.5363824162852322	0.8120474172275721	0.31998637494146964	0.7635903407649761	0.438845644666732	0.9108354715788131	0.8470022237987014	0.8393281639203194	0	0	0.0	-0.00037249124140535477	22
2102	0.04130127618802898	0.011762216163238201	-0.010910288007368731	0.9218587162529575	-1	0	0	0.125	1	1.0	9	1.0	0.8888888888888888	9	8	1	3	0	0.09090909090909091	11	1	11	0.6	0	0.9282828531275259	0.8064083338065908	0.9761160882600206	0.9595440744706321	0.6691423103882659	0.8812158538933412	0.7807876701047705	0.9001620378859546	0.2222222222222222	0.1111111111111111	0.0	-0.001091028800736873	1
2895	0.036353471736592424	0.014455162562467788	0.005955030249751478	0.9151923273106597	-1	0	0	0.2	2	0.8461538461538461	11	0.3	0.7692307692307693	12	10	2	1	0	0.5	10	5	15	0.16666666666666666	0	0.8654361732519646	0.9250262692385514	0.7175381165629499	0.9293354728247063	0.7586502282116878	0.9560476999629615	0.8256691833058706	0.9383685846495431	1.0	0.08333333333333333	0.0	0.005955030249751478	123
1139	0.03225696349796893	0.0058679350197173435	-0.005495314311469515	0.7599723050603512	-1	0	0	0.1	1	1.0	12	1.0	0.9166666666666666	12	11	1	2	0	0.07142857142857142	14	1	14	0.4	0	0.6591358056029689	0.9231539608830555	0.6142821371411434	0.8665151749842208	0.18465030129596838	0.9168140919945029	0.9032269127752188	0.9048318293693703	0.5416666666666666	0.08333333333333333	0.0	-0.0005495314311469515	3
302	0.0027279449582795004	0.0021312954468080667	-0.002131283620556556	0.9862097777273078	-1	0	0	1.0	2	0.0	0	1.0	0	2	0	0	2	0	0.3333333333333333	1	3	3	1.0	1.0	0	0	0	0	0	0	0	0	0	0	0	-0.00021312836205565562	15
1076	0.016883572204135985	0.00464599663165395	0.0032195416535285184	0.9677472560002727	-1	0	0	0.3	3	0.6923076923076923	9	0.4166666666666667	0.5384615384615384	10	7	4	2	0	1.0	6	6	15	0.2222222222222222	0.7272727272727273	0.299057710992072	0.9410752700484158	0.6467933657671688	0.9280557540684972	0.4609154153322524	0.9448033239802662	0.9009052481643901	0.9383516835848847	0.55	0.5	0.0	0.0032195416535285184	75
2005	0.03494405713746213	0.012167266472483172	0.0033355310793307474	0.9150362626573314	-1	0	0	0.2	2	0.8461538461538461	11	0.25	0.8461538461538461	13	11	1	1	0	0.6	10	6	15	0.25	0	0.8339715139523175	0.9352623064143318	0.7175381165629499	0.9224714608607483	0.6506298737002022	0.9458155595008345	0.7176963553838794	0.9351632884025404	1.0	0	0.0	0.0033355310793307474	25
4388	0.03606493883268316	0.01436507020373578	0.004328142872190241	0.9160252167639599	-1	0	0	0.2	2	0.8461538461538461	11	0.3	0.7692307692307693	12	10	2	1	0	0.5	10	5	15	0.16666666666666666	0	0.8654361732519646	0.9250262692385514	0.7175381165629499	0.9293354728247063	0.7493940098676559	0.95018661008519	0.7176963553838794	0.9357877687304331	1.0	0.08333333333333333	0.0	0.004328142872190241	23
2347	0.03419042580439803	0.011957425452568574	0.004640022143732554	0.9158182565985644	-1	0	0	0.2	2	0.8461538461538461	11	0.25	0.8461538461538461	13	11	1	1	0	0.6	10	6	15	0.25	0	0.8339715139523175	0.9352623064143318	0.7175381165629499	0.9224714608607483	0.6506298737002022	0.9458155595008345	0.7176963553838794	0.9351632884025404	1.0	0.07692307692307693	0.0	0.004640022143732554	8
3001	0.034393038326828745	0.013128453340928672	0.0029942183937683763	0.914668866891969	-1	0	0	0.2	2	0.8461538461538461	11	0.25	0.8461538461538461	13	11	1	1	0	0.6	10	6	15	0.25	0	0.8339715139523175	0.9352623064143318	0.7175381165629499	0.9224714608607483	0.6506298737002022	0.9458155595008345	0.7176963553838794	0.9351632884025404	1.0	0.07692307692307693	0.0	0.0029942183937683763	14
1565	0.034568205104745245	0.012331743586498781	0.002774242984443349	0.9158492254269623	-1	0	0	0.2	2	0.8461538461538461	11	0.25	0.8461538461538461	13	11	1	1	0	0.6	10	6	15	0.25	0	0.8339715139523175	0.9352623064143318	0.7175381165629499	0.9224714608607483	0.6506298737002022	0.9458155595008345	0.7176963553838794	0.9351632884025404	1.0	0.07692307692307693	0.0	0.002774242984443349	52
833	0.002281260989519039	0.002189190361645634	-0.0021891258349384262	0.9845140969353142	-1	0	0	0.75	3	0.3333333333333333	1	0.5555555555555556	0	1	0	3	0	0	1.0	3	3	5	0.0	0.6666666666666666	0	0	0	0	0	0	0	0	0	0	0	-0.00021891258349384263	18
2718	0.0347886696617543	0.012209571462246374	0.004328481123500834	0.9151408730042813	-1	0	0	0.2	2	0.8461538461538461	11	0.25	0.8461538461538461	13	11	1	1	0	0.6	10	6	15	0.25	0	0.8339715139523175	0.9352623064143318	0.7175381165629499	0.9224714608607483	0.6506298737002022	0.9458155595008345	0.7176963553838794	0.9351632884025404	1.0	0	0.0	0.004328481123500834	40
90	0.004774044461919889	0.002471658079620911	-0.002470334472738875	0.9825260236367057	-1	0	0	0.3333333333333333	1	1.0	2	1.0	1.0	2	2	1	0	0	0.25	4	1	4	0.0	0	0.28936393017631074	0.8691699248348215	0.7761938963092211	0.8515859844313634	0.6967005511707371	0.9470668944358867	0.9533223546610904	0.8979842142588631	0	0	0.0	-0.00024703344727388754	63
4126	0.038657100229978175	0.005476999441059528	-0.005072340558032726	0.8664034810252914	-1	0	0	0.2	2	0.8461538461538461	11	0.25	0.8461538461538461	13	11	1	1	0	0.6	10	6	15	0.25	0	0.8339715139523175	0.776215782527897	0.9761160882600206	0.9382099532011974	0.740137791523624	0.9270783722402925	0.7176963553838794	0.8974196801713414	1.0	0.07692307692307693	0.0	-0.0005072340558032726	0
1906	0.03953729095301916	0.009170306598357492	-0.008963280142569443	0.9252384115270015	-1	0	0	0.2	2	0.8461538461538461	11	0.25	0.8461538461538461	13	11	1	1	0	0.6	10	6	15	0.25	0	0.8339715139523175	0.9352623064143318	0.7175381165629499	0.9247859414621111	0.6506298737002022	0.9458155595008345	0.7176963553838794	0.9358233390924374	1.0	0.07692307692307693	0.0	-0.0008963280142569443	1
3752	0.03555311031011184	0.014186116854979896	0.005679928448299954	0.913747523372658	-1	0	0	0.2	2	0.8461538461538461	11	0.3	0.7692307692307693	12	10	2	1	0	0.5	10	5	15	0.16666666666666666	0	0.8654361732519646	0.9250262692385514	0.7175381165629499	0.9293354728247063	0.7493940098676559	0.95018661008519	0.7176963553838794	0.9357877687304331	1.0	0.08333333333333333	0.0	0.005679928448299954	60
4451	0.04343377729259645	0.009185276046787852	-0.009115847852776452	0.8908142216145635	-1	0	0	0.125	1	1.0	9	1.0	1.0	10	9	0	1	0	0.09090909090909091	11	1	11	0.3333333333333333	0	0.9056572266969283	0.7834547440291844	0.6912699423696094	0.9466371459870873	0.7493940098676559	0.8771280626667366	0.7176963553838794	0.8851782747000987	1.0	0.1	0.0	-0.0009115847852776452	4
4235	0.0410982637747999	0.001009793997814746	0.00043303168070848086	0.9134726441214257	-1	0	0	0.2	2	0.8461538461538461	11	0.38461538461538464	0.8461538461538461	13	11	1	1	0	0.23076923076923078	13	3	15	0.25	0	0.9144136208422445	0.9397227757799615	0.7175381165629499	0.9329802870855579	0.3541767283513577	0.9482954263803556	0.9032269127752188	0.9406461047916751	1.0	0.07692307692307693	0.0	0.00043303168070848086	7
485	0.011194466300971692	0.0016723612434339271	-0.0013707976436583163	0.9513228101766098	-1	0	0	0.2	1	1.0	5	1.0	1.0	6	5	0	1	0	0.14285714285714285	7	1	7	0.3333333333333333	0	0.41240607226584525	0.7187074998888238	0.3016272660121883	0.7747927701133798	0.760913449677047	0.8136028450993731	0.8497277569393199	0.7713133942903917	1.0	0.16666666666666666	0.0	-0.00013707976436583164	89
1945	0.03117793430902455	0.012285267735910882	0.006926369713251187	0.9158190193927742	-1	0	0	0.1	1	1.0	13	1.0	1.0	14	13	0	1	0	0.06666666666666667	15	1	15	0.3333333333333333	0	0.8654361732519646	0.9335386312575749	0.7175381165629499	0.9275017597671846	0.4084137697543954	0.953143025480038	0.9032269127752188	0.9390407346084944	1.0	0.07142857142857142	0.0	0.006926369713251187	4
4441	0.035466646748105596	0.013588514868291577	0.0057759199114433115	0.9146759447777854	-1	0	0	0.2	2	0.8461538461538461	11	0.3	0.7692307692307693	12	10	2	1	0	0.5	10	5	15	0.16666666666666666	0	0.8654361732519646	0.9250262692385514	0.7175381165629499	0.9293354728247063	0.704640050955945	0.9483359076651005	0.7505715505907953	0.9350137420907491	1.0	0	0.0	0.0057759199114433115	42
4419	0.035099469443549025	0.013239727856024168	0.004973856717162843	0.9150880470877455	-1	0	0	0.2	2	0.8461538461538461	11	0.3	0.7692307692307693	12	10	2	1	0	0.5	10	5	15	0.16666666666666666	0	0.8654361732519646	0.9250262692385514	0.7175381165629499	0.9293354728247063	0.7493940098676559	0.95018661008519	0.7176963553838794	0.9357877687304331	1.0	0.08333333333333333	0.0	0.004973856717162843	24
1079	0.028355199160933972	0.0013195494130067691	-0.0005833975818054747	0.9125036950387141	-1	0	0	0.3	3	0.6923076923076923	9	0.35714285714285715	0.6153846153846154	11	8	3	1	0	0.8571428571428571	7	6	15	0.14285714285714285	0	0.9144136208422445	0.9312137187670879	0.7175381165629499	0.9507721569698236	0.7586502282116878	0.9482421268951559	0.7640845455472609	0.944000166540799	1.0	0.45454545454545453	0.0	-5.833975818054747e-05	28
687	0.0295112827946727	0.009099785991493648	-0.009076316344116495	0.9428081491517625	-1	0	0	0.1	1	1.0	13	0.4166666666666667	0.8461538461538461	12	11	2	1	0	1.0	6	6	15	0.14285714285714285	0.15384615384615385	0.3818356296177555	0.9061988982405103	0.3769649695935574	0.9410505511795695	0.8016996750845212	0.8457149708740597	0.8965092737926337	0.9043562619793802	1.0	0.08333333333333333	0.0	-0.0009076316344116495	6
2523	0.033945890946789826	0.010991153187413354	0.003532109877433628	0.914998781177389	-1	0	0	0.2	2	0.8461538461538461	11	0.25	0.8461538461538461	13	11	1	1	0	0.6	10	6	15	0.25	0	0.8339715139523175	0.9352623064143318	0.7175381165629499	0.9224714608607483	0.7586502282116878	0.9518060069061065	0.8982030092800266	0.9376145499598878	1.0	0.07692307692307693	0.0	0.003532109877433628	38
3959	0.05068486646664461	0.011239707545626422	-0.011142592020614935	0.8954972711810967	-1	0	0	0.1111111111111111	1	1.0	11	1.0	1.0	12	11	0	1	0	0.07692307692307693	13	1	13	0.3333333333333333	0	0.9144136208422445	0.7690710498396741	0.6912699423696094	0.946462259870668	0.7493940098676559	0.9192876870730967	0.7176963553838794	0.8974654833781547	1.0	0.08333333333333333	0.0	-0.0011142592020614934	0
2063	0.03494048019285391	0.013943282039555176	0.0024720927513693968	0.9149189029453786	-1	0	0	0.2	2	0.8461538461538461	11	0.25	0.8461538461538461	13	11	1	1	0	0.6	10	6	15	0.25	0	0.8969008325516119	0.9289519277371867	0.7175381165629499	0.9330476601517429	0.6506298737002022	0.9430640134229161	0.7938937508356452	0.9352811111176628	1.0	0.07692307692307693	0.0	0.0024720927513693968	16
1869	0.034341845982098	0.011464299919344383	0.0044056833728547	0.9148672270570823	-1	0	0	0.2	2	0.8461538461538461	11	0.25	0.8461538461538461	13	11	1	1	0	0.6	10	6	15	0.25	0	0.8339715139523175	0.9352623064143318	0.7175381165629499	0.9224714608607483	0.6506298737002022	0.9458155595008345	0.7176963553838794	0.9351632884025404	1.0	0.07692307692307693	0.0	0.0044056833728547	40
2589	0.03539796490371715	0.011937817442596655	0.0037104509713001064	0.9154143924246665	-1	0	0	0.2	2	0.8461538461538461	11	0.25	0.8461538461538461	13	11	1	1	0	0.6	10	6	15	0.25	0	0.8339715139523175	0.9352623064143318	0.7175381165629499	0.9224714608607483	0.7529779826685737	0.9507063541772467	0.855743861815238	0.9371505208225812	1.0	0.07692307692307693	0.0	0.0037104509713001064	27
2535	0.03376476503209014	0.011650540380299713	0.003794719809255082	0.9148997756131946	-1	0	0	0.2	2	0.8461538461538461	11	0.25	0.8461538461538461	13	11	1	1	0	0.6	10	6	15	0.25	0	0.8339715139523175	0.9352623064143318	0.7175381165629499	0.9224714608607483	0.6506298737002022	0.9458155595008345	0.7176963553838794	0.9351632884025404	1.0	0.07692307692307693	0.0	0.003794719809255082	58
2739	0.03653249371397686	0.015987896175884704	0.005554820234515499	0.9146601145696217	-1	0	0	0.1	1	1.0	13	1.0	1.0	14	13	0	1	0	0.06666666666666667	15	1	15	0.3333333333333333	0	0.8654361732519646	0.9340879482791357	0.7175381165629499	0.9268068872124157	0.6414035559565123	0.9511736161865914	0.8521965270005953	0.9381833696567066	1.0	0.07142857142857142	0.0	0.005554820234515499	5
358	0.022600933664835787	0.004226642713721474	-0.004220449211247926	0.9809998526047	-1	0	0	0.2	2	0.9230769230769231	12	0.3333333333333333	0.7692307692307693	12	10	2	0	0	0.5555555555555556	9	5	15	0.0	0	0.32137742975999556	0.9003282483033995	0.5209704347304546	0.935241687278758	0.6271954371219766	0.9054872689641568	0.8936398466512853	0.9150502880007698	0	0	0.0	-0.00042204492112479254	13
4022	0.03650263076874103	0.014540890639230699	0.0046379892543036445	0.9145752225172921	-1	0	0	0.2	2	0.8461538461538461	11	0.3	0.7692307692307693	12	10	2	1	0	0.5	10	5	15	0.16666666666666666	0	0.8654361732519646	0.9250262692385514	0.7175381165629499	0.9293354728247063	0.7493940098676559	0.95018661008519	0.7176963553838794	0.9357877687304331	1.0	0.08333333333333333	0.0	0.0046379892543036445	24
1795	0.03702263856937909	0.009275092596141165	-0.009266880626438805	0.9281965599346746	-1	0	0	0.1	1	1.0	13	1.0	1.0	14	13	0	1	0	0.06666666666666667	15	1	15	0.3333333333333333	0	0.7596947024593368	0.9250176491112873	0.7175381165629499	0.9268068872124157	0.6752494797476583	0.951975579621625	0.8521965270005953	0.9357967554525828	1.0	0	0.0	-0.0009266880626438805	2
591	0.0027508199931262425	0.002704857352455556	-0.002704009978932143	0.9816573155884987	-1	0	0	0.75	3	0.25	1	0.6666666666666666	0.25	3	1	2	0	0	1.0	3	3	6	0.0	0	0.5912888633585264	0.886633804961594	0.7175381165629499	0.9340191977306339	0.5692655962899356	0.9365527891896066	0.7645371127009926	0.9217462494615567	0	0	0.0	-0.0002704009978932143	16
2025	0.03437914488836998	0.013064290680287406	0.003268947812879018	0.9148422735398526	-1	0	0	0.2	2	0.8461538461538461	11	0.25	0.8461538461538461	13	11	1	1	0	0.6	10	6	15	0.25	0	0.8339715139523175	0.9352623064143318	0.7175381165629499	0.9224714608607483	0.6506298737002022	0.9458155595008345	0.7176963553838794	0.9351632884025404	1.0	0	0.0	0.003268947812879018	21
2461	0.039824532399943005	0.00017710604172221337	-0.00012561979601801416	0.9126808058338495	-1	0	0	0.2	2	0.8461538461538461	11	0.25	0.8461538461538461	13	11	1	1	0	0.6	10	6	15	0.25	0	0.3840431849630624	0.8564601763172363	0.7175381165629499	0.8552529513885497	0.1350072947019114	0.9043572597791131	0.9213307534414669	0.8739564628962713	1.0	0.07692307692307693	0.0	-1.2561979601801417e-05	11
2095	0.03671256365132751	0.009902583352994647	-0.009824130034175909	0.9267098674060539	-1	0	0	0.1	1	1.0	13	1.0	1.0	14	13	0	1	0	0.06666666666666667	15	1	15	0.3333333333333333	0	0.7596947024593368	0.9250176491112873	0.7175381165629499	0.9268068872124157	0.6752494797476583	0.951975579621625	0.8521965270005953	0.9357967554525828	1.0	0.07142857142857142	0.0	-0.000982413003417591	1
4005	0.03616614928487952	0.014000650119464773	0.004694521689182908	0.9156837010719953	-1	0	0	0.2	2	0.8461538461538461	11	0.3	0.7692307692307693	12	10	2	1	0	0.5	10	5	15	0.16666666666666666	0	0.8654361732519646	0.9250262692385514	0.7175381165629499	0.9293354728247063	0.7493940098676559	0.95018661008519	0.7176963553838794	0.9357877687304331	1.0	0.08333333333333333	0.0	0.004694521689182908	32
2890	0.031939856559742574	0.001257048509541188	0.0006022724766213889	0.9117762237400815	-1	0	0	0.14285714285714285	1	1.0	8	1.0	0.875	8	7	1	2	0	0.1	10	1	10	0.4	0	0.4598724661956409	0.9194025563340854	0.7044040294662797	0.8925664086149377	0.18465030129596838	0.9496691982188425	0.9152051909844173	0.9238839417988473	0.5625	0.125	0.0	0.0006022724766213889	12
364	0.0019100670409883237	0.0018513674904961368	-0.0018505277562157955	0.9852125958015574	-1	0	0	1.0	2	0.0	0	0.75	0	1	0	1	0	0	1.0	2	2	3	0.0	0	0	0	0	0	0	0	0	0	0	0	0	-0.00018505277562157955	23
1003	0.02253714971340457	0.011006987455336768	-0.0018280684764506755	0.9721357072324778	-1	0	0	0.4	4	0.5384615384615384	7	0.42857142857142855	0.46153846153846156	10	6	4	2	0	0.7142857142857143	7	5	15	0.25	0.6	0.31408550644860417	0.931089656966394	0.5375575247208998	0.9415272854217455	0.48792861057780146	0.9472314636937279	0.9290747546672268	0.9402910158305425	0.55	0.3	0.0	-0.00018280684764506756	32
1777	0.03483477783142868	0.012395617885211015	0.0028918938082557323	0.9158657103269998	-1	0	0	0.2	2	0.8461538461538461	11	0.25	0.8461538461538461	13	11	1	1	0	0.6	10	6	15	0.25	0	0.8339715139523175	0.9352623064143318	0.7175381165629499	0.9224714608607483	0.6506298737002022	0.9535768426169434	0.7176963553838794	0.9383763349824054	1.0	0.07692307692307693	0.0	0.0028918938082557323	23
5040	0.03503035477370437	0.01346634777375023	0.005565898952841577	0.9148338939046129	-1	0	0	0.2	2	0.8461538461538461	11	0.3	0.7692307692307693	12	10	2	1	0	0.5	10	5	15	0.16666666666666666	0	0.8654361732519646	0.9250262692385514	0.7175381165629499	0.9293354728247063	0.7493940098676559	0.95018661008519	0.7176963553838794	0.9357877687304331	1.0	0.08333333333333333	0.0	0.005565898952841577	43
1431	0.03447750264512341	0.012421681734216247	0.0032851700530757318	0.9162933378932427	-1	0	0	0.2	2	0.8461538461538461	11	0.25	0.8461538461538461	13	11	1	1	0	0.6	10	6	15	0.25	0	0.8339715139523175	0.9352623064143318	0.7175381165629499	0.9224714608607483	0.6506298737002022	0.9458155595008345	0.7176963553838794	0.9351632884025404	1.0	0.07692307692307693	0.0	0.0032851700530757318	50
830	0.03425201856079952	0.013022167701777975	0.0030978365928327977	0.9170524674259416	-1	0	0	0.2	2	0.8333333333333334	10	0.5384615384615384	0.8333333333333334	12	10	1	1	0	0.15384615384615385	13	2	14	0.25	0	0.9213482369848851	0.8620761447919365	0.7044040294662797	0.9516049584512999	0.6598860920442341	0.9390860150525973	0.7666115327691727	0.9252291214524627	1.0	0.4166666666666667	0.0	0.0030978365928327977	55
1084	0.01401020693357419	0.001269828872241996	-9.442025941418242e-05	0.9782908595598622	-1	0	0	0.4	4	0.5384615384615384	7	0.30612244897959184	0.46153846153846156	7	6	7	3	0	1.0	7	7	15	0.17647058823529413	0.16666666666666666	0.45204964913565904	0.9649841698720233	0.5273553747091109	0.9341096174217611	0.6348298236194967	0.9790300877572639	0.9708169710993193	0.9634014703986622	0.5714285714285714	0.2857142857142857	0.0	-9.442025941418242e-06	31
4472	0.04208039972492992	0.006373294382486563	0.005784511080483869	0.9146545517869701	-1	0	0	0.125	1	1.0	10	1.0	1.0	11	10	0	1	0	0.08333333333333333	12	1	12	0.3333333333333333	0	0.4843000972536203	0.9247576898255532	0.6912699423696094	0.8718654324540218	0.18465030129596838	0.9480161395632455	0.9032269127752188	0.9200679122478815	1.0	0.09090909090909091	0.0	0.005784511080483869	16
744	0.014867455447401822	0.0027286394770568477	-0.002685519820621119	0.9424065298958554	-1	0	0	0.375	3	0.7	7	0.4444444444444444	0.7	9	7	2	3	0	0.3333333333333333	9	3	12	0.5	0	0.6177335120413133	0.9339950840629053	0.4051714094181122	0.8174348854411457	0.7003265798965803	0.9229033227714409	0.848638142305457	0.9011816503514536	0.2222222222222222	0.2222222222222222	0.0	-0.0002685519820621119	42
3419	0.034948474136000995	0.012441380841212862	0.003412378148547357	0.9150170961085562	-1	0	0	0.2	2	0.8461538461538461	11	0.25	0.8461538461538461	13	11	1	1	0	0.6	10	6	15	0.25	0	0.8339715139523175	0.9352623064143318	0.7175381165629499	0.9224714608607483	0.7586502282116878	0.9518060069061065	0.8982030092800266	0.9376145499598878	1.0	0.07692307692307693	0.0	0.003412378148547357	28
3092	0.033984795804802154	0.013027063252833397	0.0036436252295265876	0.9142232202728786	-1	0	0	0.2	2	0.8461538461538461	11	0.25	0.8461538461538461	13	11	1	1	0	0.6	10	6	15	0.25	0	0.8339715139523175	0.9352623064143318	0.7175381165629499	0.9224714608607483	0.740137791523624	0.94836371409895	0.7176963553838794	0.9361836594269257	1.0	0.07692307692307693	0.0	0.0036436252295265876	23
3951	0.035416561897588156	0.013260297043063736	0.005492105595539763	0.9148187678018541	-1	0	0	0.2	2	0.8461538461538461	11	0.3	0.7692307692307693	12	10	2	1	0	0.5	10	5	15	0.16666666666666666	0	0.8654361732519646	0.9250262692385514	0.7175381165629499	0.9293354728247063	0.704640050955945	0.9483359076651005	0.7505715505907953	0.9350137420907491	1.0	0	0.0	0.005492105595539763	58
2019	0.03515103607629686	0.011946679369073163	0.0033611346864421644	0.9153973049767403	-1	0	0	0.2	2	0.8461538461538461	11	0.25	0.8461538461538461	13	11	1	1	0	0.6	10	6	15	0.25	0	0.8339715139523175	0.9352623064143318	0.7175381165629499	0.9224714608607483	0.7586502282116878	0.9518060069061065	0.8982030092800266	0.9376145499598878	1.0	0.07692307692307693	0.0	0.0033611346864421644	29
879	0.01226457199680821	0.000726542438865001	-0.0005685753927285834	0.9781729786300323	-1	0	0	0.4	4	0.5384615384615384	7	0.35714285714285715	0.38461538461538464	8	5	6	3	0	0.8571428571428571	7	6	15	0.23076923076923078	0.16666666666666666	0.3752080171109836	0.9604791044247365	0.3905205601792988	0.9331654766872699	0.5976690195642371	0.9733210406315158	0.9668700812700544	0.9585632777254495	0.5	0.25	0.0	-5.685753927285834e-05	38
1213	0.03345068120037887	0.011733929803303409	0.0043576735789772085	0.9149415814019658	-1	0	0	0.2	2	0.8461538461538461	11	0.25	0.8461538461538461	13	11	1	1	0	0.6	10	6	15	0.25	0	0.8339715139523175	0.9352623064143318	0.7175381165629499	0.9224714608607483	0.6506298737002022	0.9458155595008345	0.7176963553838794	0.9351632884025404	1.0	0.07692307692307693	0.0	0.0043576735789772085	109
787	0.006511415838333212	0.0034530513506669165	-0.0034301083836497893	0.9817298384793911	-1	0	0	0.5	2	0.6666666666666666	2	0.625	0.6666666666666666	4	2	0	0	0	0.5	4	2	5	0.0	0	0.5058938806169204	0.8322276070996839	0.6196670548223552	0.935421525616688	0.2785834616322111	0.7457007606539372	0.8557415794139679	0.8561254911695665	0	0	0.0	-0.00034301083836497893	16
1109	0.028576914971651917	0.009097824577078488	-0.009072817453723868	0.9152673002627507	-1	0	0	0.3	3	0.6923076923076923	9	0.42857142857142855	0.5384615384615384	9	7	5	3	0	0.7142857142857143	5	7	15	0.25	0	0.6352097380869453	0.9592687344773204	0.3747684565351184	0.9065678683504513	0.5086988437871802	0.9238825780978964	0.8671581436583686	0.9335557782883791	0.3333333333333333	0.3333333333333333	0.0	-0.0009072817453723868	3
2906	0.03279963389593098	0.010960860596186714	0.003951193324279776	0.9148132161562916	-1	0	0	0.2	2	0.8461538461538461	11	0.25	0.8461538461538461	13	11	1	1	0	0.6	10	6	15	0.25	0	0.8339715139523175	0.9352623064143318	0.7175381165629499	0.9224714608607483	0.6506298737002022	0.9458155595008345	0.7176963553838794	0.9351632884025404	1.0	0	0.0	0.003951193324279776	37
2658	0.03214020262222675	0.012074904180787509	-0.008700762579627153	0.9407489004937746	-1	0	0	0.3	3	0.7692307692307693	10	0.2727272727272727	0.7692307692307693	12	10	2	0	0	0.45454545454545453	11	5	15	0.0	0.14285714285714285	0.6945911967538937	0.9179839627392183	0.7245016187324638	0.9044854127025342	0.7586502282116878	0.9576730504651305	0.8724816905478749	0.9304838047063441	0	0	0.0	-0.0008700762579627152	0
813	0.01473138842591313	0.0017550860165378474	-0.0016944394849515362	0.9447143963998977	-1	0	0	0.2857142857142857	2	0.875	7	0.5555555555555556	0.75	8	6	1	3	0	0.2222222222222222	9	2	10	0.75	0	0.6177335120413133	0.924720316636115	0.3748135009839884	0.8270577272684669	0.6258916370386644	0.9287769596193345	0.848638142305457	0.9014774861772078	0.125	0.125	0.0	-0.00016944394849515362	39
806	0.02789259789873103	0.007396620250269742	-0.005167164756729162	0.9747158818061413	-1	0.25	1	0.4	4	0.6153846153846154	8	0.26785714285714285	0.5384615384615384	10	7	4	2	0	0.875	8	7	15	0.2222222222222222	0.16666666666666666	0.31408550644860417	0.8939345147743258	0.5665675829957204	0.9441285753968017	0.6092991507083989	0.9598838333296527	0.938977924697392	0.9376885501696312	0.55	0.3	0.0	-0.0005167164756729162	11
764	0.023052113888539446	0.005541233177024406	-0.005538056529630574	0.9707052951316735	-1	0	0	0.3333333333333333	3	0.6363636363636364	7	0.4642857142857143	0.45454545454545453	8	5	4	3	0	0.5714285714285714	7	4	13	0.3333333333333333	0.4444444444444444	0.299057710992072	0.9010321868672594	0.5657559664676711	0.9417059365395268	0.41970862136681786	0.9160653640311158	0.9309418014571148	0.9213135524006766	0.25	0.375	0.0	-0.0005538056529630574	10
3543	0.04096473756871646	0.009877032303756358	-0.009465037402818162	0.9261578475166962	-1	0	0	0.2	2	0.8461538461538461	11	0.3	0.7692307692307693	12	10	2	1	0	0.5	10	5	15	0.16666666666666666	0	0.8654361732519646	0.9250262692385514	0.7245016187324638	0.9315465940785431	0.7493940098676559	0.9496688267555577	0.7176963553838794	0.9362525043375901	1.0	0.08333333333333333	0.0	-0.0009465037402818161	0
1786	0.03374417458499633	0.012391307166949367	0.003551991086494229	0.9163445561878178	-1	0	0	0.2	2	0.8461538461538461	11	0.25	0.8461538461538461	13	11	1	1	0	0.6	10	6	15	0.25	0	0.8339715139523175	0.9352623064143318	0.7175381165629499	0.9224714608607483	0.6506298737002022	0.9458155595008345	0.7176963553838794	0.9351632884025404	1.0	0	0.0	0.003551991086494229	38
2137	0.03416827951342372	0.01236331022514901	0.0033974651153562997	0.9160485117937175	-1	0	0	0.2	2	0.8461538461538461	11	0.25	0.8461538461538461	13	11	1	1	0	0.6	10	6	15	0.25	0	0.8339715139523175	0.9352623064143318	0.7175381165629499	0.9224714608607483	0.740137791523624	0.94836371409895	0.7176963553838794	0.9361836594269257	1.0	0	0.0	0.0033974651153562997	41
1304	0.02619922780867464	0.0044516448397643625	-0.004419826559752025	0.9326945772584435	-1	0	0	0.1	1	1.0	13	0.3125	0.9230769230769231	13	12	1	1	0	0.3333333333333333	4	12	15	0.2	0	0.8051839353841643	0.9657256275033388	0.7169970388775837	0.9308953056205137	0.7586502282116878	0.9618534014847173	0.9032269127752188	0.95501840266941	1.0	0.3076923076923077	0.0	-0.0004419826559752025	16
298	0.006883473907648314	0.004080029760660187	-0.004047928375842778	0.977743055801909	-1	0	0	0.5714285714285714	4	0.5	4	0.35714285714285715	0.5	6	4	3	1	0	0.5714285714285714	4	7	10	0.125	0.25	0.3932802122618078	0.6980102371189165	0.7594085919353206	0.817144384061996	0.37624172635495146	0.8856744044160021	0.8589515848173972	0.8116477922375399	1.0	0.3333333333333333	0.0	-0.0004047928375842778	13
4181	0.0511888951596967	0.010796155347513133	-0.010741921932058487	0.885532584821187	-1	0	0	0.1111111111111111	1	1.0	11	1.0	1.0	12	11	0	1	0	0.07692307692307693	13	1	13	0.3333333333333333	0	0.9144136208422445	0.7690710498396741	0.6912699423696094	0.946462259870668	0.7493940098676559	0.9192876870730967	0.7176963553838794	0.8974654833781547	1.0	0.08333333333333333	0.0	-0.0010741921932058487	0
762	0.011137151540630429	0.0038780805782594385	-0.0030547507757408927	0.9337271643002992	-1	0	0	0.42857142857142855	3	0.625	5	0.47619047619047616	0.625	8	5	1	0	0	0.42857142857142855	7	3	10	0.0	0	0.19166665622892828	0.974787903334863	0.4756046130189949	0.9150112219196542	0.43379331155787765	0.7923958951513557	0.8967859163540302	0.9210655738964528	0	0	0.0	-0.0003054750775740893	24
2917	0.03708931738464205	0.014303183319412272	0.004918691875565018	0.915392628948543	-1	0	0	0.2	2	0.8461538461538461	11	0.3	0.7692307692307693	12	10	2	1	0	0.5	10	5	15	0.16666666666666666	0	0.8654361732519646	0.9250262692385514	0.7175381165629499	0.9293354728247063	0.7558141054401307	0.9516817314511281	0.795226418521941	0.9364266667841297	1.0	0.08333333333333333	0.0	0.004918691875565018	20
517	None	None	None	None	None	0	0	0.3	3	0.6923076923076923	9	0.6	0.5384615384615384	10	7	4	2	0	1.0	5	5	15	0.2222222222222222	0.6153846153846154	0.31408550644860417	0.931089656966394	0.5375575247208998	0.9415272854217455	0.48792861057780146	0.9472314636937279	0.9290747546672268	0.9402910158305425	0.55	0.3	0.0	None	0
1641	0.034263945151713715	0.012472450296958537	0.003561311419655374	0.9160393101826277	-1	0	0	0.2	2	0.8461538461538461	11	0.25	0.8461538461538461	13	11	1	1	0	0.6	10	6	15	0.25	0	0.8339715139523175	0.9352623064143318	0.7175381165629499	0.9224714608607483	0.6506298737002022	0.9458155595008345	0.7176963553838794	0.9351632884025404	1.0	0.07692307692307693	0.0	0.003561311419655374	45
2236	0.03424585718394827	0.011898161761383417	0.004047983343869167	0.9149165098103232	-1	0	0	0.2	2	0.8461538461538461	11	0.25	0.8461538461538461	13	11	1	1	0	0.6	10	6	15	0.25	0	0.8339715139523175	0.9352623064143318	0.7175381165629499	0.9224714608607483	0.7586502282116878	0.9533838523991987	0.8982030092800266	0.9382924146626672	1.0	0.07692307692307693	0.0	0.004047983343869167	68
4804	0.03511573896061596	0.013025457179573464	0.006974442678087932	0.9167480862721621	-1	0	0	0.2	2	0.8461538461538461	11	0.3	0.7692307692307693	12	10	2	1	0	0.5	10	5	15	0.16666666666666666	0	0.8654361732519646	0.9250262692385514	0.7175381165629499	0.9291997712849587	0.7493940098676559	0.95018661008519	0.7176963553838794	0.9357464040232768	1.0	0.08333333333333333	0.0	0.006974442678087932	21
4046	0.035543817097482444	0.013520882234340744	0.0051672865707681976	0.915277086986928	-1	0	0	0.2	2	0.8461538461538461	11	0.3	0.7692307692307693	12	10	2	1	0	0.5	10	5	15	0.16666666666666666	0	0.8654361732519646	0.9250262692385514	0.7175381165629499	0.9293354728247063	0.7493940098676559	0.95018661008519	0.7176963553838794	0.9357877687304331	1.0	0.08333333333333333	0.0	0.0051672865707681976	36
4369	0.03541798052876534	0.013054598047316329	0.005942478879157117	0.9149823380000728	-1	0	0	0.2	2	0.8461538461538461	11	0.3	0.7692307692307693	12	10	2	1	0	0.5	10	5	15	0.16666666666666666	0	0.8654361732519646	0.9250262692385514	0.7175381165629499	0.9293354728247063	0.7493940098676559	0.9496688267555577	0.7181408543559871	0.9355693828822643	1.0	0.08333333333333333	0.0	0.005942478879157117	32
3270	0.0360483392430383	0.018093697435969933	0.0045919817994752015	0.9157429285759977	-1	0	0	0.1	1	1.0	13	1.0	1.0	14	13	0	1	0	0.06666666666666667	15	1	15	0.3333333333333333	0	0.8654361732519646	0.9293366212623347	0.7175381165629499	0.9268068872124157	0.6954137332122551	0.9574273741480978	0.8521965270005953	0.9395021315402341	1.0	0.07142857142857142	0.0	0.0045919817994752015	0
2534	0.03389318491254952	0.011899401874370387	0.004036930151305376	0.9152342895583127	-1	0	0	0.2	2	0.8461538461538461	11	0.25	0.8461538461538461	13	11	1	1	0	0.6	10	6	15	0.25	0	0.8339715139523175	0.9352623064143318	0.7175381165629499	0.9224714608607483	0.6506298737002022	0.9458155595008345	0.7176963553838794	0.9351632884025404	1.0	0	0.0	0.004036930151305376	25
3756	0.03820469138108381	0.006919156440762915	-0.006906566431904284	0.9293910125684954	-1	0	0	0.2	2	0.8461538461538461	11	0.3	0.7692307692307693	12	10	2	1	0	0.5	10	5	15	0.16666666666666666	0	0.7456701288341565	0.9054224310809884	0.7175381165629499	0.9293354728247063	0.7493940098676559	0.95018661008519	0.7402075298080131	0.9305150009562005	1.0	0.08333333333333333	0.0	-0.0006906566431904284	4
2282	0.03636912163564882	0.01437421416382459	0.006046530550764905	0.915148668604362	-1	0	0	0.2	2	0.8461538461538461	11	0.3	0.7692307692307693	12	10	2	1	0	0.5	10	5	15	0.16666666666666666	0	0.8654361732519646	0.9250262692385514	0.7175381165629499	0.9293354728247063	0.7493940098676559	0.95018661008519	0.7176963553838794	0.9357877687304331	1.0	0.08333333333333333	0.0	0.006046530550764905	91
4223	0.040391704256215036	0.007945466562926941	-0.007661830205372652	0.9351701770009522	-1	0	0	0.2	2	0.8461538461538461	11	0.3	0.7692307692307693	12	10	2	1	0	0.5	10	5	15	0.16666666666666666	0	0.6857871066252523	0.9224059804534102	0.7175381165629499	0.9293354728247063	0.7493940098676559	0.9496688267555577	0.7181408543559871	0.9348180885217126	1.0	0.08333333333333333	0.0	-0.0007661830205372652	0
4928	0.036239676437539975	0.014195416119178446	0.005135224004424294	0.9147519669713865	-1	0	0	0.2	2	0.8461538461538461	11	0.3	0.7692307692307693	12	10	2	1	0	0.5	10	5	15	0.16666666666666666	0	0.8654361732519646	0.9250262692385514	0.7175381165629499	0.9293354728247063	0.7586502282116878	0.9481072312623113	0.7176963553838794	0.934919341458871	1.0	0.08333333333333333	0.0	0.005135224004424294	29
2992	0.03629798205771991	0.014322538416174162	0.005950728959801109	0.9142525942316331	-1	0	0	0.2	2	0.8461538461538461	11	0.3	0.7692307692307693	12	10	2	1	0	0.5	10	5	15	0.16666666666666666	0	0.8654361732519646	0.9250262692385514	0.7175381165629499	0.9293354728247063	0.704640050955945	0.9475469089361218	0.7176963553838794	0.9346891517738835	1.0	0.08333333333333333	0.0	0.005950728959801109	32
4989	0.03693963721486037	0.013447085418198754	0.008007120964051387	0.9160144128416413	-1	0	0	0.1	1	1.0	13	1.0	1.0	14	13	0	1	0	0.06666666666666667	15	1	15	0.3333333333333333	0	0.8654361732519646	0.9293366212623347	0.7175381165629499	0.9267544526421121	0.6861575148682233	0.9555413036604797	0.8521965270005953	0.9386229221980061	1.0	0.07142857142857142	0.0	0.008007120964051387	17
980	0.022178814832647088	0.00883583829077624	0.0006303595796289655	0.9678356097878715	-1	0	0	0.3	3	0.6923076923076923	9	0.35714285714285715	0.5384615384615384	10	7	4	2	0	0.8571428571428571	7	6	15	0.2222222222222222	0.5454545454545454	0.31408550644860417	0.9298387772033583	0.5375575247208998	0.9415272854217455	0.48792861057780146	0.9472314636937279	0.9290747546672268	0.9399281619965375	0.55	0.4	0.0	0.0006303595796289655	40
3514	0.04059501300434418	0.019164728186902662	-0.0049867507146735225	0.9159419372996901	-1	0	0	0.1	1	1.0	12	1.0	1.0	13	12	0	1	0	0.07142857142857142	14	1	14	0.3333333333333333	0	0.8339715139523175	0.9279810053321429	0.7175381165629499	0.9192678335184757	0.6895734677267694	0.9325709938877819	0.7176963553838794	0.9267946783057189	1.0	0.07692307692307693	0.0	-0.0004986750714673523	7
4450	0.03538724279907218	0.014043939301243561	0.004952763299891612	0.9155664141724681	-1	0	0	0.2	2	0.8461538461538461	11	0.3	0.7692307692307693	12	10	2	1	0	0.5	10	5	15	0.16666666666666666	0	0.8654361732519646	0.9250262692385514	0.7175381165629499	0.9293354728247063	0.7493940098676559	0.95018661008519	0.7176963553838794	0.9357877687304331	1.0	0.08333333333333333	0.0	0.004952763299891612	22
2327	0.034773931523488344	0.012219769537034972	0.003501887080836702	0.9154244990562728	-1	0	0	0.2	2	0.8461538461538461	11	0.25	0.8461538461538461	13	11	1	1	0	0.6	10	6	15	0.25	0	0.8339715139523175	0.9352623064143318	0.7175381165629499	0.9224714608607483	0.7586502282116878	0.9518060069061065	0.8982030092800266	0.9376145499598878	1.0	0.07692307692307693	0.0	0.003501887080836702	22
3032	0.03530668560445579	0.013012773912946224	0.005250046018896591	0.9152618534548919	-1	0	0	0.2	2	0.8461538461538461	11	0.3	0.7692307692307693	12	10	2	1	0	0.5	10	5	15	0.16666666666666666	0	0.8654361732519646	0.9250262692385514	0.7175381165629499	0.9293354728247063	0.7493940098676559	0.95018661008519	0.7176963553838794	0.9357877687304331	1.0	0.08333333333333333	0.0	0.005250046018896591	34
3164	0.03375698315562978	0.011323833104188443	0.003546977358531786	0.9150588976145505	-1	0	0	0.2	2	0.8461538461538461	11	0.25	0.8461538461538461	13	11	1	1	0	0.6	10	6	15	0.25	0	0.8339715139523175	0.9352623064143318	0.7175381165629499	0.9224714608607483	0.740137791523624	0.94836371409895	0.7176963553838794	0.9361836594269257	1.0	0.07692307692307693	0.0	0.003546977358531786	35
1080	None	None	None	None	None	0.5	1	0.7142857142857143	5	0.25	2	0.625	0.125	4	1	5	2	0	1.0	4	4	10	0.18181818181818182	0.8571428571428571	0.7794989887846162	0.6329109454479299	0.5807066652207106	0.8225338386157166	0.7163710696183403	0.6475347053108992	0.7537527918547446	0.7100276592270157	0.625	0.25	0.0	None	0
1475	0.028294076598989214	0.007975760081703689	0.003669983437232903	0.9157201677864849	-1	0	0	0.2	2	0.8461538461538461	11	0.25	0.8461538461538461	13	11	1	1	0	0.6	10	6	15	0.25	0	0.8969008325516119	0.9364571009304684	0.7175381165629499	0.9148813150960212	0.6506298737002022	0.9547985844462191	0.9032269127752188	0.9373309909150859	1.0	0.15384615384615385	0.0	0.003669983437232903	41
576	0.012168522842516951	0.00048617832618125804	-0.00017621722864107097	0.9780439360600455	-1	0	0	0.4	4	0.5384615384615384	7	0.35714285714285715	0.38461538461538464	8	5	6	3	0	0.8571428571428571	7	6	15	0.23076923076923078	0.16666666666666666	0.3752080171109836	0.9604791044247365	0.3905205601792988	0.9331654766872699	0.5976690195642371	0.9733210406315158	0.9668700812700544	0.9585632777254495	0.5	0.25	0.0	-1.7621722864107096e-05	20
4492	0.03580817427414368	0.013457696363115827	0.005447883086852176	0.9150200363102516	-1	0	0	0.2	2	0.8461538461538461	11	0.3	0.7692307692307693	12	10	2	1	0	0.5	10	5	15	0.16666666666666666	0	0.8654361732519646	0.9250262692385514	0.7175381165629499	0.9293354728247063	0.7493940098676559	0.95018661008519	0.7176963553838794	0.9357877687304331	1.0	0.08333333333333333	0.0	0.005447883086852176	16
1285	0.019764636573590334	0.0060044633346993444	-0.0028598102677462665	0.9723035964350868	-1	0	0	0.2	2	0.8461538461538461	11	0.4166666666666667	0.6153846153846154	10	8	4	2	0	1.0	6	6	15	0.2	0.5454545454545454	0.31408550644860417	0.9174615518716354	0.7044040294662797	0.9282584471520056	0.4609154153322524	0.9505348111225211	0.9229827114011606	0.9334818937471842	0.6	0.5	0.0	-0.00028598102677462666	23
1261	0.02163294803427452	0.007258400159032274	0.0029867802809924403	0.9666109243180364	-1	0	0	0.3	3	0.6923076923076923	9	0.35714285714285715	0.5384615384615384	9	7	5	2	0	0.8571428571428571	7	6	15	0.16666666666666666	0.5454545454545454	0.299057710992072	0.8957204688671111	0.5560043956493204	0.9491362274657594	0.2988238867666011	0.9523880882142678	0.938977924697392	0.9364903949108412	0.5555555555555556	0.4444444444444444	0.0	0.0029867802809924403	57
1379	0.028718564997568273	0.008066535352894486	-0.005329839761037907	0.9142180436179901	-1	0	0	0.4	4	0.5384615384615384	7	0.42857142857142855	0.5384615384615384	11	7	3	2	0	0.7142857142857143	5	7	15	0.3333333333333333	0	0.6825407220759967	0.9604071168570979	0.33125035903058286	0.8840868788959809	0.743168671509911	0.9215932601010295	0.9326197717922279	0.9283448863016751	0.5454545454545454	0.09090909090909091	0.0	-0.0005329839761037907	16
2355	0.04810891180527594	0.008947285020768482	-0.008945233108075998	0.8863652944456355	-1	0	0	0.125	1	1.0	10	1.0	1.0	11	10	0	1	0	0.08333333333333333	12	1	12	0.3333333333333333	0	0.9144136208422445	0.7766073382527836	0.6912699423696094	0.9461271214223905	0.7586502282116878	0.8678478012477808	0.7176963553838794	0.8805804697356332	1.0	0.09090909090909091	0.0	-0.0008945233108075999	7
3117	0.036402595867124736	0.014307605068115362	0.004871878961941195	0.9143493455296938	-1	0	0	0.2	2	0.8461538461538461	11	0.3	0.7692307692307693	12	10	2	1	0	0.5	10	5	15	0.16666666666666666	0	0.8654361732519646	0.9250262692385514	0.7175381165629499	0.9293354728247063	0.7586502282116878	0.952841131703813	0.8256691833058706	0.9369309152849262	1.0	0	0.0	0.004871878961941195	21
943	0.019287668385585943	0.003795744864511653	-0.003658016512453657	0.9807031923465819	-1	0	0	0.2	2	0.9230769230769231	12	0.5357142857142857	0.9230769230769231	14	12	0	0	0	0.14285714285714285	14	2	15	0.0	0	0.3437279379702139	0.9572995039349876	0.7172675777202667	0.920207520901454	0.7586502282116878	0.9560591493851026	0.917118922613197	0.9467657824652534	0	0	0.0	-0.0003658016512453657	9
4672	0.03621833246379584	0.014518370939336145	0.005469991263865206	0.9150479370483718	-1	0	0	0.2	2	0.8461538461538461	11	0.3	0.7692307692307693	12	10	2	1	0	0.5	10	5	15	0.16666666666666666	0	0.8654361732519646	0.9250262692385514	0.7175381165629499	0.9293354728247063	0.7493940098676559	0.95018661008519	0.7176963553838794	0.9357877687304331	1.0	0.08333333333333333	0.0	0.005469991263865206	20
4599	0.03613757652454775	0.004977421414401577	-0.0011470310407413376	0.6740581452207565	-1	0	0	0.125	1	1.0	9	1.0	1.0	10	9	0	1	0	0.09090909090909091	11	1	11	0.3333333333333333	0	0.7824988459155773	0.7631447426662353	0.6912699423696094	0.9496120583957163	0.46648406188256086	0.9269297437861176	0.9451319499449898	0.9016403899237597	1.0	0.1	0.0	-0.00011470310407413375	7
1293	0.03628270065166579	0.016089497593470867	0.0037631041978593498	0.9160792544095898	-1	0	0	0.2	2	0.8461538461538461	11	0.2727272727272727	0.8461538461538461	13	11	1	1	0	0.45454545454545453	11	5	15	0.25	0	0.7030145360805101	0.9176544913502415	0.7175381165629499	0.9335006434272264	0.7428443775394821	0.9470568551738895	0.8182247134775856	0.9337390111810583	1.0	0.07692307692307693	0.0	0.0037631041978593498	3
953	0.028271864879805462	0.008768134059739592	-0.00869827520522075	0.9237048509889025	-1	0	0	0.1	1	1.0	13	0.3125	0.9230769230769231	13	12	1	1	0	0.3333333333333333	4	12	15	0.2	0	0.8339715139523175	0.9431166926466037	0.7175381165629499	0.8861137359543673	0.7586502282116878	0.9583131244831249	0.8982030092800266	0.9349258879916362	1.0	0.15384615384615385	0.0	-0.000869827520522075	3
1656	0.04038987753208008	0.01271525624335686	-0.011345061982789024	0.921843907154084	-1	0	0	0.125	1	1.0	9	1.0	0.8888888888888888	9	8	1	3	0	0.09090909090909091	11	1	11	0.6	0	0.9282828531275259	0.8064083338065908	0.9761160882600206	0.9595440744706321	0.6691423103882659	0.8812158538933412	0.7807876701047705	0.9001620378859546	0.2222222222222222	0.1111111111111111	0.0	-0.0011345061982789024	1
3510	0.031412860789212155	0.007347495909198163	0.003299198436435844	0.9178441829103097	-1	0	0	0.2	2	0.8461538461538461	11	0.25	0.8461538461538461	13	11	1	1	0	0.6	10	6	15	0.25	0	0.8339715139523175	0.9352623064143318	0.7175381165629499	0.8811209173800226	0.7529779826685737	0.9507063541772467	0.851764333794177	0.9271914822778903	1.0	0.07692307692307693	0.0	0.003299198436435844	24
4573	0.037498045948963825	0.014706010411785613	0.004769749737461879	0.9154586212052401	-1	0	0	0.2	2	0.8461538461538461	11	0.3	0.7692307692307693	12	10	2	1	0	0.5	10	5	15	0.16666666666666666	0	0.8654361732519646	0.9250262692385514	0.7175381165629499	0.9293354728247063	0.7586502282116878	0.952841131703813	0.8256691833058706	0.9369309152849262	1.0	0.08333333333333333	0.0	0.004769749737461879	19
468	0.015579684737017683	0.004847048479871106	-0.004841913371508658	0.9830530767570096	-1	0	0	0.4	4	0.6153846153846154	8	0.375	0.6153846153846154	12	8	2	1	0	0.4	10	4	15	0.25	0	0.4128638957178127	0.9682264272161785	0.4771060917994408	0.8456979888466885	0.8054809110361669	0.8831751695717394	0.8850677241796605	0.9153134543144429	1.0	0.16666666666666666	0.0	-0.0004841913371508658	9
667	0.022153987394643197	0.008246242674539389	-0.0011306447266973465	0.9753065347904343	-1	0.25	1	0.4	4	0.6153846153846154	8	0.3125	0.5384615384615384	10	7	4	2	0	0.75	8	6	15	0.2222222222222222	0.18181818181818182	0.299057710992072	0.9265134684133767	0.5375575247208998	0.9409501542971667	0.5988301395048908	0.9452560447246169	0.9290747546672268	0.9380344361541162	0.55	0.4	0.0	-0.00011306447266973465	59
4849	0.021614536558132495	0.005644438665760141	0.004681565629583122	0.9184777021789463	-1	0	0	0.2	2	0.8333333333333334	10	0.25925925925925924	0.8333333333333334	12	10	1	1	0	0.6666666666666666	9	6	14	0.25	0	0.8654361732519646	0.9055792332762357	0.7175381165629499	0.9169008925454437	0.4849665979702825	0.9634372036700815	0.9151764237972477	0.9336661381016574	1.0	0.16666666666666666	0.0	0.004681565629583122	2
4208	0.03555218786144775	0.013551936395584687	0.005377126320385191	0.9145534013849923	-1	0	0	0.2	2	0.8461538461538461	11	0.3	0.7692307692307693	12	10	2	1	0	0.5	10	5	15	0.16666666666666666	0	0.8654361732519646	0.9250262692385514	0.7175381165629499	0.9293354728247063	0.7493940098676559	0.95018661008519	0.7176963553838794	0.9357877687304331	1.0	0	0.0	0.005377126320385191	37
933	0.024141090808198394	0.009912378688229756	-0.0003591335852333718	0.9708553237009199	-1	0	0	0.4	4	0.5384615384615384	7	0.42857142857142855	0.46153846153846156	10	6	4	2	0	0.7142857142857143	7	5	15	0.25	0.6	0.31408550644860417	0.9316305219808712	0.5370164470355336	0.941531814386136	0.5658595867187565	0.9359645508133371	0.9290747546672268	0.9364969691076657	0.55	0.4	0.0	-3.591335852333718e-05	43
1717	0.034617335036083274	0.012315694030767137	0.0036602418181399055	0.9154840024470655	-1	0	0	0.2	2	0.8461538461538461	11	0.25	0.8461538461538461	13	11	1	1	0	0.6	10	6	15	0.25	0	0.8339715139523175	0.9352623064143318	0.7175381165629499	0.9224714608607483	0.6506298737002022	0.9458155595008345	0.7176963553838794	0.9351632884025404	1.0	0	0.0	0.0036602418181399055	59
[truncated: 4,010 more rows]
