# Supplementary material for: Environmental influences on evolvable robots
Source: PLoS One. 2020 May 29;15(5):e0233848. doi: 10.1371/journal.pone.0233848 (PMC7259730; doi:10.1371/journal.pone.0233848)
Supplement: S1 Dataset — (ZIP) [file pone.0233848.s003.zip › data_plosone/all_measures_tilted_18.tsv]

robot_id	velocity	displacement_velocity	displacement_velocity_hill	head_balance	contacts	branching	branching_modules_count	limbs	extremities	length_of_limbs	extensiveness	coverage	joints	hinge_count	active_hinges_count	brick_count	touch_sensor_count	brick_sensor_count	proportion	width	height	absolute_size	sensors	symmetry	avg_period	dev_period	avg_phase_offset	dev_phase_offset	avg_amplitude	dev_amplitude	avg_intra_dev_params	avg_inter_dev_params	sensors_reach	recurrence	synaptic_reception	fitness	cons_fitness
3233	0.023725407658023952	0.009500585531962194	0.009018110263291555	0.9716086477689072	-1	0	0	0.1	1	1.0	13	1.0	0.9230769230769231	13	12	1	1	0	0.06666666666666667	15	1	15	0.2	0	0.8418294764245624	0.890479818358492	0.332140905326023	0.895338769645024	0.65321534713858	0.8703111676640468	0.8912468253818264	0.8858073556383007	1.0	0.15384615384615385	0.0	0.009018110263291555	0.009018110263291555
766	0.022477974570590767	0.012466455449616207	-0.010779862596571311	0.9692845085726638	-1	0	0	0.2	2	0.8461538461538461	11	0.625	0.6153846153846154	10	8	4	3	0	0.16666666666666666	12	2	15	0.3	0	0.6021673136870513	0.912698822356062	0.3910434555726739	0.9434438606725453	0.5357988737164091	0.91551449936101	0.819487567801936	0.9251694341221925	0.1	0.1	0.0	-0.001077986259657131	-0.001077986259657131
2016	0.022563340266036177	0.007954274497947363	0.00690026692784713	0.9704100874092039	-1	0	0	0.1	1	1.0	13	1.0	0.9230769230769231	13	12	1	1	0	0.06666666666666667	15	1	15	0.2	0	0.8418294764245624	0.9250495457629317	0.3789637785827381	0.9330352084941569	0.6018812665247693	0.9057778948542796	0.8978026689623069	0.9220221973368803	1.0	0.23076923076923078	0.0	0.00690026692784713	0.00690026692784713
3343	0.0241233778329583	0.00944035737693041	0.00892322973754153	0.9716900806547685	-1	0	0	0.1	1	1.0	13	1.0	0.9230769230769231	13	12	1	1	0	0.06666666666666667	15	1	15	0.2	0	0.8418294764245624	0.890479818358492	0.332140905326023	0.895338769645024	0.65321534713858	0.8760121733549475	0.8912468253818264	0.8875318030642656	1.0	0.15384615384615385	0.0	0.00892322973754153	0.00892322973754153
184	0.0034183230345477328	0.003046827039376467	-0.003046440875889722	0.9813629078445256	-1	0	0	0.75	3	0.5	2	0.6	0.5	5	2	0	1	0	0.4	5	2	6	1.0	0.5	0.4971709577983702	0.8113241011578629	0.8090061170186033	0.9562055725839672	0.8026376524282186	0.9690930798344759	0.9589208211072464	0.9347769245349891	1.0	0.2	0.0	-0.0003046440875889722	-0.0003046440875889722
3339	0.023646522125168257	0.008528941521936038	0.00817335998291308	0.9716016857219872	-1	0	0	0.1	1	1.0	13	1.0	0.9230769230769231	13	12	1	1	0	0.06666666666666667	15	1	15	0.2	0	0.8418294764245624	0.890479818358492	0.332140905326023	0.895338769645024	0.65321534713858	0.8623674368560409	0.8912468253818264	0.8834731962925115	1.0	0.38461538461538464	0.0	0.00817335998291308	0.00817335998291308
3489	0.024387456642723997	0.008949246802030053	0.008612763520783984	0.9713669238854196	-1	0	0	0.1	1	1.0	13	1.0	0.9230769230769231	13	12	1	1	0	0.06666666666666667	15	1	15	0.2	0	0.8418294764245624	0.890479818358492	0.332140905326023	0.895338769645024	0.65321534713858	0.867979228499071	0.8912468253818264	0.8851141750226031	1.0	0.15384615384615385	0.0	0.008612763520783984	0.008612763520783984
545	0.0021472697946638354	0.0020411273229506964	-0.0020393035646783784	0.982884420264904	-1	0	0	0	0	0	0	1.0	0	0	0	0	0	0	1.0	1	1	1	0.0	0	0	0	0	0	0	0	0	0	0	0	0	-0.1	-0.1
4860	0.023747753954302817	0.009105033173933422	0.00854607601749037	0.9717385453911486	-1	0	0	0.1	1	1.0	13	1.0	0.9230769230769231	13	12	1	1	0	0.06666666666666667	15	1	15	0.2	0	0.8418294764245624	0.890479818358492	0.332140905326023	0.895338769645024	0.6203102451041588	0.8804171387150581	0.8912468253818264	0.8888950340489061	1.0	0.15384615384615385	0.0	0.00854607601749037	0.00854607601749037
231	0.004475081804203084	0.0035852674013728703	-0.00346447936968087	0.9820931044262979	-1	0	0	0.5	2	0.6666666666666666	2	0.5555555555555556	0.6666666666666666	4	2	0	1	0	1.0	3	3	5	0.5	0	0.46422427095829677	0.8855331942819881	0.41784551930691977	0.8988659360715389	0.5327287651345591	0.9303402115087229	0.8436604747939275	0.9067153526795589	1.0	0.5	0.0	-0.000346447936968087	-0.000346447936968087
1511	0.02913093888266235	0.010566968229328944	-0.004470801322566102	0.9632327578762868	-1	0	0	0.1	1	1.0	13	0.23809523809523808	0.7692307692307693	11	10	3	4	0	0.7777777777777778	9	7	15	0.4444444444444444	0	0.8526102616683598	0.8404058953080873	0.332140905326023	0.8917458721629641	0.6182947845642951	0.8949355213168796	0.8912468253818264	0.8776872951214233	0.09090909090909091	0.2727272727272727	0.0	-0.0004470801322566102	-0.0004470801322566102
523	0.001827318652518537	0.0017664164745790157	-0.0017663830039293335	0.9861375950957105	-1	0	0	1.0	1	0	0	1.0	0	1	0	0	1	0	0.5	1	2	2	0.3333333333333333	0	0	0	0	0	0	0	0	0	0	0	0	-0.00017663830039293336	-0.00017663830039293336
4227	0.024124830443415787	0.008749160212661368	0.008362755431732564	0.9714134515752125	-1	0	0	0.1	1	1.0	13	1.0	0.9230769230769231	13	12	1	1	0	0.06666666666666667	15	1	15	0.2	0	0.8418294764245624	0.890479818358492	0.332140905326023	0.895338769645024	0.65321534713858	0.8754879806240871	0.8912468253818264	0.8873714128370244	1.0	0.15384615384615385	0.0	0.008362755431732564	0.008362755431732564
2368	0.02241051729019755	0.008332804191839856	0.0070965713043235484	0.9703801388227834	-1	0	0	0.1	1	1.0	13	1.0	0.9230769230769231	13	12	1	1	0	0.06666666666666667	15	1	15	0.2	0	0.8418294764245624	0.9250495457629317	0.3789637785827381	0.9330352084941569	0.6018812665247693	0.9276865013262064	0.8978026689623069	0.9286627049036762	1.0	0.3076923076923077	0.0	0.0070965713043235484	0.0070965713043235484
2689	0.02316020198755734	0.008070852062774338	0.008070755621578798	0.9709170996637561	-1	0	0	0.1	1	1.0	13	1.0	0.9230769230769231	13	12	1	1	0	0.06666666666666667	15	1	15	0.2	0	0.8291972482586581	0.9191544794736038	0.3910434555726739	0.9317037359121564	0.65321534713858	0.8997714338263374	0.8912468253818264	0.9178072616344368	1.0	0.3076923076923077	0.0	0.008070755621578798	0.008070755621578798
4170	0.02414127239804377	0.009358480320451152	0.003353285527099968	0.9710162257190987	-1	0	0	0.1	1	1.0	13	0.23809523809523808	0.6153846153846154	9	8	5	3	0	0.7777777777777778	9	7	15	0.23076923076923078	0	0.9232215907781338	0.9220827219851677	0.3789637785827381	0.915288248404635	0.6866130909871659	0.8785339469467782	0.8978026689623069	0.9069145670772639	0.1111111111111111	0.2222222222222222	0.0	0.003353285527099968	0.003353285527099968
14	0.023207584509867565	0.006593024388475341	-0.006536787035725685	0.9773613000017166	-1	0	0	0.3	3	0.7692307692307693	10	0.4166666666666667	0.7692307692307693	12	10	2	0	0	0.25	12	3	15	0.0	0	0.5400519825874703	0.936160139929725	0.5691176225084307	0.9390977835557922	0.5594363816595228	0.8925190953145176	0.8517162406105965	0.9250202704036399	0	0	0.0	-0.0006536787035725685	-0.0006536787035725685
3157	0.023138938421764864	0.006539484968203267	0.005302111153014791	0.9703645905559877	-1	0	0	0.1	1	1.0	13	1.0	0.9230769230769231	13	12	1	1	0	0.06666666666666667	15	1	15	0.2	0	0.8418294764245624	0.9045556140996959	0.3789637785827381	0.9249673186500119	0.65321534713858	0.8568327619478106	0.8912468253818264	0.8987417308683806	1.0	0.15384615384615385	0.0	0.005302111153014791	0.005302111153014791
1097	0.025717192700903967	0.000709856855650791	-0.0002625737766541662	0.9716940796830003	-1	0	0	0.2	2	0.8461538461538461	11	0.38461538461538464	0.7692307692307693	12	10	2	1	0	0.23076923076923078	13	3	15	0.16666666666666666	0	0.5909319214407438	0.9072310139103644	0.6016698989940356	0.948516822341846	0.6235303582511296	0.9257668033708414	0.818820374597561	0.9290671058709894	1.0	0.25	0.0	-2.6257377665416623e-05	-2.6257377665416623e-05
4994	0.02364644080236804	0.009193360151333521	0.008474503798454023	0.971505891197855	-1	0	0	0.1	1	1.0	13	1.0	0.9230769230769231	13	12	1	1	0	0.06666666666666667	15	1	15	0.2	0	0.8418294764245624	0.890479818358492	0.332140905326023	0.895338769645024	0.65321534713858	0.867979228499071	0.8912468253818264	0.8851141750226031	1.0	0.23076923076923078	0.0	0.008474503798454023	0.008474503798454023
1251	0.02369839683409883	0.009846423390947047	-0.006272573152304054	0.9703678650654869	-1	0	0	0.1	1	1.0	13	0.3	0.7692307692307693	11	10	3	5	0	0.5	10	5	15	0.5555555555555556	0	0.8418294764245624	0.8611637190456738	0.332140905326023	0.8899540007507711	0.7896859197015423	0.8624194581120467	0.908021102955058	0.8717958023368049	0.09090909090909091	0.18181818181818182	0.0	-0.0006272573152304054	-0.0006272573152304054
2998	0.024217852313809407	0.00924657869422113	0.0077746121286131195	0.9724918685168092	-1	0	0	0.1	1	1.0	13	1.0	0.9230769230769231	13	12	1	1	0	0.06666666666666667	15	1	15	0.2	0	0.756412729645674	0.944102345434002	0.5786211543893103	0.9329882650424003	0.6750756263589675	0.8745832939692989	0.908021102955058	0.9218280321401118	1.0	0.38461538461538464	0.0	0.0077746121286131195	0.0077746121286131195
749	0.024626460782789534	0.0022304614417606827	-0.0016142752315949267	0.9719829755727357	-1	0	0	0.1	1	1.0	13	1.0	0.9230769230769231	13	12	1	1	0	0.06666666666666667	15	1	15	0.2	0	0.5341148387468942	0.9562831466552199	0.7929430107399572	0.9192744439795095	0.2084462925184357	0.9330194054488162	0.938888520741513	0.9380392675325122	1.0	0	0.0	-0.00016142752315949268	-0.00016142752315949268
3135	0.022676055311515772	0.007842923165721204	0.0058519275919915814	0.972372386050029	-1	0	0	0.1	1	1.0	13	1.0	0.9230769230769231	13	12	1	1	0	0.06666666666666667	15	1	15	0.2	0	0.8418294764245624	0.8741357173311735	0.332140905326023	0.8985138143074255	0.6750756263589675	0.8794519385709411	0.8912468253818264	0.8844606721136294	1.0	0.15384615384615385	0.0	0.0058519275919915814	0.0058519275919915814
3895	0.024140281860272127	0.008515588886707311	0.007935630273971064	0.9719077686929414	-1	0	0	0.1	1	1.0	13	1.0	0.9230769230769231	13	12	1	1	0	0.06666666666666667	15	1	15	0.2	0	0.8418294764245624	0.890479818358492	0.332140905326023	0.895338769645024	0.65321534713858	0.8703111676640468	0.8912468253818264	0.8858073556383007	1.0	0.15384615384615385	0.0	0.007935630273971064	0.007935630273971064
4542	0.025043868213504364	0.004446367585839167	0.004380958585339709	0.7295748085241182	-1	0	0	0.1	1	1.0	13	1.0	0.9230769230769231	13	12	1	1	0	0.06666666666666667	15	1	15	0.2	0	0.8418294764245624	0.885641471075032	0.332140905326023	0.895338769645024	0.65321534713858	0.9024631938317207	0.8912468253818264	0.8946786454961584	1.0	0.15384615384615385	0.0	0.004380958585339709	0.004380958585339709
3848	0.02416214145382365	0.008926507566424078	0.00834491075102994	0.9718397016581485	-1	0	0	0.1	1	1.0	13	1.0	0.9230769230769231	13	12	1	1	0	0.06666666666666667	15	1	15	0.2	0	0.8418294764245624	0.890479818358492	0.332140905326023	0.895338769645024	0.65321534713858	0.8708584680127355	0.8912468253818264	0.8859710428730149	1.0	0.15384615384615385	0.0	0.00834491075102994	0.00834491075102994
632	0.016136013764071994	0.0018460825629688178	-0.0008085063363891978	0.9725891607914917	-1	0	0	0.14285714285714285	1	1.0	8	0.35714285714285715	0.75	6	6	3	1	0	0.5714285714285714	7	4	10	0.1	0	0.8180509035558015	0.8824289446536555	0.2529610551020662	0.9751637347263173	0.6224412398734114	0.8812599161163165	0.9288240637918673	0.9284719519800064	1.0	0.5	0.0	-8.085063363891978e-05	-8.085063363891978e-05
2224	0.022439821027393947	0.008058210047598992	0.007015791819711965	0.9702294191505706	-1	0	0	0.1	1	1.0	13	1.0	0.9230769230769231	13	12	1	1	0	0.06666666666666667	15	1	15	0.2	0	0.8418294764245624	0.9250495457629317	0.3789637785827381	0.9330352084941569	0.6018812665247693	0.9057778948542796	0.8978026689623069	0.9220221973368803	1.0	0.23076923076923078	0.0	0.007015791819711965	0.007015791819711965
3439	0.02441550044564681	0.009453489674091943	0.009186400240041958	0.9714920548341438	-1	0	0	0.1	1	1.0	13	1.0	0.9230769230769231	13	12	1	1	0	0.06666666666666667	15	1	15	0.2	0	0.8418294764245624	0.890479818358492	0.332140905326023	0.895338769645024	0.65321534713858	0.867979228499071	0.8912468253818264	0.8851141750226031	1.0	0.15384615384615385	0.0	0.009186400240041958	0.009186400240041958
1784	0.024104100493912775	0.00961625238781527	0.0065891247401671455	0.9670995850745155	-1	0	0	0.1	1	1.0	13	0.3	0.7692307692307693	11	10	3	5	0	0.5	10	5	15	0.5555555555555556	0	0.8418294764245624	0.8577705878755271	0.332140905326023	0.9007211945727678	0.6018812665247693	0.880768183758889	0.8912468253818264	0.8808629926419531	0.09090909090909091	0.18181818181818182	0.0	0.0065891247401671455	0.0065891247401671455
3755	0.02398690182840318	0.008160319213360929	0.007909023241138676	0.971663108097819	-1	0	0	0.1	1	1.0	13	1.0	0.9230769230769231	13	12	1	1	0	0.06666666666666667	15	1	15	0.2	0	0.8418294764245624	0.890479818358492	0.332140905326023	0.895338769645024	0.65321534713858	0.867979228499071	0.8912468253818264	0.8851141750226031	1.0	0.15384615384615385	0.0	0.007909023241138676	0.007909023241138676
3699	0.024256737613609504	0.009441942195666572	0.009052216426089648	0.9714368781428827	-1	0	0	0.1	1	1.0	13	1.0	0.9230769230769231	13	12	1	1	0	0.06666666666666667	15	1	15	0.2	0	0.8418294764245624	0.890479818358492	0.332140905326023	0.895338769645024	0.65321534713858	0.8703111676640468	0.8912468253818264	0.8858073556383007	1.0	0.15384615384615385	0.0	0.009052216426089648	0.009052216426089648
1156	0.02465922838792885	0.002395154050569792	0.0014347401987917661	0.9476514087344938	-1	0	0	0.1	1	1.0	13	0.25	0.7692307692307693	11	10	3	2	0	0.6	10	6	15	0.2222222222222222	0	0.756412729645674	0.9183138121448849	0.7174380205666891	0.9590331121736765	0.65321534713858	0.876640604368628	0.8978026689623069	0.9249281409252431	0.5454545454545454	0.2727272727272727	0.0	0.0014347401987917661	0.0014347401987917661
4015	0.03319223516993578	0.007826741998991606	-0.0061473288555580026	0.9607309634253595	-1	0	0	0.1	1	1.0	13	1.0	0.8461538461538461	12	11	2	1	0	0.06666666666666667	15	1	15	0.14285714285714285	0	0.882525533601348	0.9011157049336097	0.332140905326023	0.8875316893466513	0.7951868596814298	0.8527784400868239	0.908021102955058	0.8819130612036726	1.0	0.08333333333333333	0.0	-0.0006147328855558002	-0.0006147328855558002
3934	0.028234133868947606	0.006375402901540853	0.006314746384027285	0.9657065165201184	-1	0	0	0.1	1	1.0	13	1.0	0.9230769230769231	13	12	1	1	0	0.06666666666666667	15	1	15	0.2	0	0.8418294764245624	0.8612913646658795	0.332140905326023	0.8417401565051058	0.65321534713858	0.9042384040863981	0.8912468253818264	0.8714873376173172	1.0	0.15384615384615385	0.0	0.006314746384027285	0.006314746384027285
1605	0.022469129866976325	0.005854667162378578	0.004968662730579948	0.9678377436784249	-1	0	0	0.1	1	1.0	13	0.2727272727272727	0.8461538461538461	11	11	3	3	0	0.45454545454545453	11	5	15	0.3	0	0.8418294764245624	0.8843897902807765	0.332140905326023	0.9125198992908746	0.6018812665247693	0.8998095989446063	0.8912468253818264	0.8994861076867691	0.09090909090909091	0.2727272727272727	0.0	0.004968662730579948	0.004968662730579948
1667	0.022580339083993373	0.00639943723685579	0.005129001708854401	0.9682752963026009	-1	0	0	0.1	1	1.0	13	0.2727272727272727	0.8461538461538461	11	11	3	3	0	0.45454545454545453	11	5	15	0.3	0	0.8418294764245624	0.8843897902807765	0.332140905326023	0.9125198992908746	0.6018812665247693	0.8998095989446063	0.8912468253818264	0.8994861076867691	0.09090909090909091	0.2727272727272727	0.0	0.005129001708854401	0.005129001708854401
1025	0.018390650049981902	0.010362578263934928	0.003002391581000762	0.9787037110108463	-1	0	0	0.1	1	1.0	13	0.23809523809523808	0.7692307692307693	11	10	3	2	0	0.7777777777777778	9	7	15	0.2222222222222222	0	0.8418294764245624	0.8315206065263201	0.52027855656204	0.9411825967881893	0.6022595212269499	0.9290174701242244	0.9185070669617114	0.9099981157945837	0.5454545454545454	0.18181818181818182	0.0	0.003002391581000762	0.003002391581000762
4507	0.0431864242032515	0.007157593281975999	-0.007154705438456748	0.9737989085106437	-1	0	0	0.1	1	1.0	13	1.0	0.9230769230769231	13	12	1	0	0	0.06666666666666667	15	1	15	0.0	0	0.9232215907781338	0.8967826153366414	0.32958897161660217	0.7747755673385971	0.8802363188528831	0.8550188332662816	0.9459722412418228	0.8486421392332549	0	0	0.0	-0.0007154705438456748	-0.0007154705438456748
4793	0.03730290880066861	0.0024353975146612435	-0.002202625623010494	0.9716810459410904	-1	0	0	0.2	2	0.8461538461538461	11	0.3	0.6923076923076923	10	9	4	1	0	0.5	5	10	15	0.09090909090909091	0	0.8418294764245624	0.8722763548765198	0.3545335326039607	0.9087967162910348	0.6641454867487737	0.8349446423467634	0.8912468253818264	0.8751319915821523	1.0	0.2	0.0	-0.0002202625623010494	-0.0002202625623010494
4053	0.02408154744029975	0.009039262150322528	0.008760828491626214	0.9714039697599947	-1	0	0	0.1	1	1.0	13	1.0	0.9230769230769231	13	12	1	1	0	0.06666666666666667	15	1	15	0.2	0	0.8418294764245624	0.890479818358492	0.332140905326023	0.895338769645024	0.65321534713858	0.867979228499071	0.8912468253818264	0.8851141750226031	1.0	0.15384615384615385	0.0	0.008760828491626214	0.008760828491626214
400	0.0024909696585236215	0.002440022345119812	-0.0024398700995350133	0.9846985151910607	-1	0	0	0.6666666666666666	2	0.5	1	0.6666666666666666	0.5	2	1	1	0	0	0.6666666666666666	3	2	4	0.0	0	0.9236089332469579	0.6239654407346464	0.5075535475101638	0.9137418486989047	0.5787058931738588	0.9854131573498704	0.9112776669378218	0.91371420431205	0	0	0.0	-0.00024398700995350133	-0.00024398700995350133
3167	0.024403383171525888	0.009492493738961381	0.009014379703657125	0.9716639913737146	-1	0	0	0.1	1	1.0	13	1.0	0.9230769230769231	13	12	1	1	0	0.06666666666666667	15	1	15	0.2	0	0.8418294764245624	0.890479818358492	0.332140905326023	0.895338769645024	0.65321534713858	0.8703111676640468	0.8912468253818264	0.8858073556383007	1.0	0.15384615384615385	0.0	0.009014379703657125	0.009014379703657125
5050	0.023791240871573333	0.009045450367341307	0.008624815737059274	0.9717328655290027	-1	0	0	0.1	1	1.0	13	1.0	0.9230769230769231	13	12	1	1	0	0.06666666666666667	15	1	15	0.2	0	0.8418294764245624	0.890479818358492	0.332140905326023	0.895338769645024	0.65321534713858	0.867979228499071	0.8912468253818264	0.8851141750226031	1.0	0.15384615384615385	0.0	0.008624815737059274	0.008624815737059274
4405	0.024386435498637855	0.009781549571083034	0.009379356233930661	0.9716747487486583	-1	0	0	0.1	1	1.0	13	1.0	0.9230769230769231	13	12	1	1	0	0.06666666666666667	15	1	15	0.2	0	0.8418294764245624	0.890479818358492	0.332140905326023	0.895338769645024	0.65321534713858	0.8754879806240871	0.8912468253818264	0.8873714128370244	1.0	0.15384615384615385	0.0	0.009379356233930661	0.009379356233930661
2609	0.02157759798318504	0.011660747314318862	-0.011172462547380914	0.970547523766273	-1	0	0	0.1	1	1.0	13	1.0	0.9230769230769231	13	12	1	1	0	0.06666666666666667	15	1	15	0.2	0	0.8418294764245624	0.9250495457629317	0.3507945634997106	0.9328784112972611	0.6018812665247693	0.8965121457613197	0.8978026689623069	0.9194291139458034	1.0	0.23076923076923078	0.0	-0.0011172462547380914	-0.0011172462547380914
2460	0.026283832362614036	0.005105933376647808	0.004996610880982437	0.9711060265955773	-1	0	0	0.1	1	1.0	13	1.0	0.9230769230769231	13	12	1	1	0	0.06666666666666667	15	1	15	0.2	0	0.9232215907781338	0.9445487558921235	0.3789637785827381	0.8941633321351954	0.998308271924637	0.9386558800869872	0.8978026689623069	0.9286221764709592	1.0	0.15384615384615385	0.0	0.004996610880982437	0.004996610880982437
3675	0.024186548023686257	0.009597203866979999	0.009340183633498879	0.9715643270996979	-1	0	0	0.1	1	1.0	13	1.0	0.9230769230769231	13	12	1	1	0	0.06666666666666667	15	1	15	0.2	0	0.8418294764245624	0.890479818358492	0.332140905326023	0.895338769645024	0.65321534713858	0.867979228499071	0.8912468253818264	0.8851141750226031	1.0	0.15384615384615385	0.0	0.009340183633498879	0.009340183633498879
3519	0.023962354030046915	0.009627531682755144	0.009013896448869173	0.9713101793904896	-1	0	0	0.1	1	1.0	13	1.0	0.9230769230769231	13	12	1	1	0	0.06666666666666667	15	1	15	0.2	0	0.8418294764245624	0.890479818358492	0.332140905326023	0.895338769645024	0.65321534713858	0.8703111676640468	0.8912468253818264	0.8858073556383007	1.0	0.15384615384615385	0.0	0.009013896448869173	0.009013896448869173
1129	0.022334317859085424	0.006696483172494959	0.005721126210811865	0.9673874839138519	-1	0	0	0.1	1	1.0	13	0.2727272727272727	0.8461538461538461	11	11	3	3	0	0.45454545454545453	11	5	15	0.3	0	0.8418294764245624	0.8843897902807765	0.332140905326023	0.9125198992908746	0.6018812665247693	0.8998095989446063	0.8912468253818264	0.8994861076867691	0.09090909090909091	0.2727272727272727	0.0	0.005721126210811865	0.005721126210811865
4481	0.024122147926405393	0.00961308363464039	0.009180372514687875	0.9715485585491979	-1	0	0	0.1	1	1.0	13	1.0	0.9230769230769231	13	12	1	1	0	0.06666666666666667	15	1	15	0.2	0	0.8418294764245624	0.890479818358492	0.332140905326023	0.895338769645024	0.7896859197015423	0.8302112780936998	0.908021102955058	0.8746905027229473	1.0	0.15384615384615385	0.0	0.009180372514687875	0.009180372514687875
3840	0.024253140153397343	0.009322143653453114	0.009078730254473172	0.9715117030270507	-1	0	0	0.1	1	1.0	13	1.0	0.9230769230769231	13	12	1	1	0	0.06666666666666667	15	1	15	0.2	0	0.8418294764245624	0.890479818358492	0.332140905326023	0.895338769645024	0.65321534713858	0.867979228499071	0.8912468253818264	0.8851141750226031	1.0	0.38461538461538464	0.0	0.009078730254473172	0.009078730254473172
3089	0.027234591033957943	0.0014718648883285082	-0.0011759801550025306	0.9723519204407214	-1	0	0	0.1	1	1.0	13	1.0	0.9230769230769231	13	12	1	0	0	0.06666666666666667	15	1	15	0.0	0	0.8418294764245624	0.9319761306146899	0.3789637785827381	0.9264112910819077	0.7896859197015423	0.8887907826506863	0.908021102955058	0.917554507618922	0	0	0.0	-0.00011759801550025307	-0.00011759801550025307
2811	0.024681647357282403	0.008333719765896782	0.008250570990608228	0.9708975414836776	-1	0	0	0.1	1	1.0	13	1.0	0.9230769230769231	13	12	1	1	0	0.06666666666666667	15	1	15	0.2	0	0.8418294764245624	0.8898259094613351	0.332140905326023	0.895338769645024	0.6151904442471963	0.8719087114815118	0.8912468253818264	0.8860613793878409	1.0	0.15384615384615385	0.0	0.008250570990608228	0.008250570990608228
2174	0.022480468303197672	0.007483906326913213	0.0067719278562824855	0.9703493523325742	-1	0	0	0.1	1	1.0	13	1.0	0.9230769230769231	13	12	1	1	0	0.06666666666666667	15	1	15	0.2	0	0.8418294764245624	0.9250495457629317	0.3789637785827381	0.9330352084941569	0.6018812665247693	0.9057778948542796	0.8978026689623069	0.9220221973368803	1.0	0.23076923076923078	0.0	0.0067719278562824855	0.0067719278562824855
3153	0.028665406068910243	0.008479982968545128	-0.00758689314629478	0.9704061097282554	-1	0	0	0.1	1	1.0	13	1.0	0.9230769230769231	13	12	1	1	0	0.06666666666666667	15	1	15	0.2	0	0.8418294764245624	0.8982532874915476	0.332140905326023	0.9199640977865746	0.65321534713858	0.9014519077411044	0.8912468253818264	0.9070185008281322	1.0	0.23076923076923078	0.0	-0.000758689314629478	-0.000758689314629478
2116	0.022749396430228604	0.008844741051361881	0.00722981968769462	0.9703871389119966	-1	0	0	0.1	1	1.0	13	1.0	0.9230769230769231	13	12	1	1	0	0.06666666666666667	15	1	15	0.2	0	0.8418294764245624	0.9250495457629317	0.3789637785827381	0.9330352084941569	0.6018812665247693	0.9057778948542796	0.8978026689623069	0.9220221973368803	1.0	0.23076923076923078	0.0	0.00722981968769462	0.00722981968769462
5026	0.02378540667574835	0.009781115794341995	0.009527105673468825	0.9713161814182109	-1	0	0	0.1	1	1.0	13	1.0	0.9230769230769231	13	12	1	1	0	0.06666666666666667	15	1	15	0.2	0	0.8418294764245624	0.890479818358492	0.332140905326023	0.895338769645024	0.65321534713858	0.867979228499071	0.8912468253818264	0.8851141750226031	1.0	0.15384615384615385	0.0	0.009527105673468825	0.009527105673468825
4468	0.023234678175434533	0.0097725917619982	0.008943342211808777	0.9715833610945043	-1	0	0	0.1	1	1.0	13	1.0	0.9230769230769231	13	12	1	1	0	0.06666666666666667	15	1	15	0.2	0	0.8418294764245624	0.890479818358492	0.332140905326023	0.895338769645024	0.65321534713858	0.8703111676640468	0.8912468253818264	0.8858073556383007	1.0	0.15384615384615385	0.0	0.008943342211808777	0.008943342211808777
2326	0.022381338003117434	0.0073602161395008294	0.007339527288395746	0.9705950357143939	-1	0	0	0.1	1	1.0	13	1.0	0.9230769230769231	13	12	1	1	0	0.06666666666666667	15	1	15	0.2	0	0.8526102616683598	0.8500814749522788	0.332140905326023	0.8946425261121856	0.7342503995484229	0.8804790430185984	0.8978026689623069	0.8762180313575265	1.0	0.15384615384615385	0.0	0.007339527288395746	0.007339527288395746
4742	0.0300887043150776	0.012804942819759076	-0.012718815728464642	0.9215936636345092	-1	0	0	0.1	1	1.0	13	0.5357142857142857	0.9230769230769231	13	12	1	1	0	0.14285714285714285	2	14	15	0.2	0	0.8418294764245624	0.7718248715332107	0.332140905326023	0.9157922888289187	0.8802363188528831	0.8707512359948077	0.8912468253818264	0.8626632219629815	1.0	0.15384615384615385	0.0	-0.0012718815728464642	-0.0012718815728464642
4463	0.023971624516767532	0.009865278824973088	0.009455266270593269	0.971817949200184	-1	0	0	0.1	1	1.0	13	1.0	0.9230769230769231	13	12	1	1	0	0.06666666666666667	15	1	15	0.2	0	0.8418294764245624	0.890479818358492	0.332140905326023	0.895338769645024	0.6018812665247693	0.888125847274705	0.8912468253818264	0.8913515324339678	1.0	0.15384615384615385	0.0	0.009455266270593269	0.009455266270593269
43	0.0028570472107881835	0.0028365103237711266	-0.0028330548473403058	0.9765635366714861	-1	0	0	1.0	1	0	0	1.0	0	1	0	0	3	0	0.5	1	2	2	1.0	0	0	0	0	0	0	0	0	0	0	0	0	-0.00028330548473403056	-0.00028330548473403056
3414	0.020437216430684576	0.008051744750211478	0.007771982584825205	0.9722137011542732	-1	0	0	0.1	1	1.0	13	1.0	0.9230769230769231	13	12	1	1	0	0.06666666666666667	15	1	15	0.2	0	0.8418294764245624	0.8964637467237825	0.332140905326023	0.9196040184325964	0.6750756263589675	0.8777157668903034	0.8912468253818264	0.8992419378933618	1.0	0.46153846153846156	0.0	0.007771982584825205	0.007771982584825205
4172	0.0251375500675666	0.005436192303718824	0.005288520048125207	0.972732633874129	-1	0	0	0.1	1	1.0	13	1.0	0.9230769230769231	13	12	1	1	0	0.06666666666666667	15	1	15	0.2	0	0.9232215907781338	0.9360364522075765	0.3789637785827381	0.8952160013066	0.8006877996613172	0.8825045182691054	0.8978026689623069	0.9073435860741174	1.0	0.15384615384615385	0.0	0.005288520048125207	0.005288520048125207
2318	0.022449526440124417	0.007631757869463267	0.00759530996902849	0.9707988143993088	-1	0	0	0.1	1	1.0	13	1.0	0.9230769230769231	13	12	1	1	0	0.06666666666666667	15	1	15	0.2	0	0.8418294764245624	0.8472105205105235	0.332140905326023	0.8930569864324969	0.6018812665247693	0.8761408866376751	0.8912468253818264	0.8733093489353693	1.0	0.15384615384615385	0.0	0.00759530996902849	0.00759530996902849
3054	0.027529786464464932	0.005332315277942706	-0.004618307551587361	0.9607984881269465	-1	0	0	0.1	1	1.0	13	1.0	0.9230769230769231	13	12	1	1	0	0.06666666666666667	15	1	15	0.2	0	0.8418294764245624	0.894755867299318	0.332140905326023	0.9199640977865746	0.6151904442471963	0.8976579314264526	0.8912468253818264	0.9047538729639445	1.0	0.23076923076923078	0.0	-0.0004618307551587361	-0.0004618307551587361
3269	0.023637487585655516	0.009123254023038064	0.008515092579271952	0.9715579649973706	-1	0	0	0.1	1	1.0	13	1.0	0.9230769230769231	13	12	1	1	0	0.06666666666666667	15	1	15	0.2	0	0.8418294764245624	0.890479818358492	0.332140905326023	0.895338769645024	0.65321534713858	0.8703111676640468	0.8912468253818264	0.8858073556383007	1.0	0.15384615384615385	0.0	0.008515092579271952	0.008515092579271952
3160	0.03259849067020746	0.007375225118849802	-0.007373343251843669	0.9446502704419233	-1	0	0	0.1	1	1.0	13	1.0	0.9230769230769231	13	12	1	1	0	0.06666666666666667	15	1	15	0.2	0	0.8418294764245624	0.8612913646658795	0.332140905326023	0.8387219739618965	0.6750756263589675	0.8747177465692042	0.8912468253818264	0.8588833519097837	1.0	0.15384615384615385	0.0	-0.0007373343251843669	-0.0007373343251843669
429	0.01677919013802953	0.002924850943556157	0.001305958916804924	0.9757457638942032	-1	0	0	0.2222222222222222	2	0.8181818181818182	9	0.5909090909090909	0.6363636363636364	9	7	3	1	0	0.18181818181818182	11	2	13	0.125	0	0.7192746097292017	0.853681782420525	0.32958897161660217	0.949912282751016	0.6018812665247693	0.895215536008014	0.8978026689623069	0.9075300123768305	1.0	0.3333333333333333	0.0	0.001305958916804924	0.001305958916804924
3498	0.023984054656851977	0.009423970460436991	0.008818171094433632	0.9716160791611761	-1	0	0	0.1	1	1.0	13	1.0	0.9230769230769231	13	12	1	1	0	0.06666666666666667	15	1	15	0.2	0	0.8418294764245624	0.890479818358492	0.332140905326023	0.895338769645024	0.65321534713858	0.867979228499071	0.8912468253818264	0.8851141750226031	1.0	0.15384615384615385	0.0	0.008818171094433632	0.008818171094433632
4079	0.030378509229248618	0.005509813135163886	-0.002054501267760636	0.9491539228412572	-1	0	0	0.1	1	1.0	13	1.0	0.9230769230769231	13	12	1	1	0	0.06666666666666667	15	1	15	0.2	0	0.8418294764245624	0.890479818358492	0.332140905326023	0.8985150351190493	0.65321534713858	0.8703111676640468	0.8912468253818264	0.8869607609097627	1.0	0.15384615384615385	0.0	-0.00020545012677606358	-0.00020545012677606358
1013	0.029139200291971017	0.0068041351014956385	-0.006795285299924815	0.9560179153664984	-1	0	0	0.1	1	1.0	13	0.23809523809523808	0.9230769230769231	13	12	1	1	0	0.7777777777777778	7	9	15	0.2	0	0.756412729645674	0.9098903364859866	0.3910434555726739	0.9317645688838674	0.65321534713858	0.8726969393563994	0.8912468253818264	0.9075273041632829	1.0	0.23076923076923078	0.0	-0.0006795285299924815	-0.0006795285299924815
4301	0.02432926746913779	0.009915178761566288	0.009484631395352477	0.9716427398094604	-1	0	0	0.1	1	1.0	13	1.0	0.9230769230769231	13	12	1	1	0	0.06666666666666667	15	1	15	0.2	0	0.8418294764245624	0.890479818358492	0.332140905326023	0.895338769645024	0.65321534713858	0.8754879806240871	0.8912468253818264	0.8873714128370244	1.0	0.15384615384615385	0.0	0.009484631395352477	0.009484631395352477
4626	0.024420375093761118	0.009798802456519599	0.00940583176798952	0.9711920349384019	-1	0	0	0.1	1	1.0	13	1.0	0.9230769230769231	13	12	1	1	0	0.06666666666666667	15	1	15	0.2	0	0.8418294764245624	0.890479818358492	0.332140905326023	0.895338769645024	0.6018812665247693	0.888125847274705	0.8912468253818264	0.8913515324339678	1.0	0.15384615384615385	0.0	0.00940583176798952	0.00940583176798952
154	0.0024285830321404286	0.0021571243221615243	-0.0021448442051220274	0.9840614151096985	-1	0	0	0.6666666666666666	2	0.5	1	0.6666666666666666	0.5	3	1	0	0	0	0.6666666666666666	3	2	4	0.0	0	0.1	0.6856148122294594	0.6040794243122181	0.8163466168868884	0.361310367486877	0.8698809603394047	0.8881601659217588	0.8006663357457895	0	0	0.0	-0.00021448442051220272	-0.00021448442051220272
595	0.001789356453741636	0.001737726854238783	-0.0017336402348282383	0.9833300279747295	-1	0	0	1.0	1	0	0	1.0	0	1	0	0	0	0	0.5	2	1	2	0.0	0	0	0	0	0	0	0	0	0	0	0	0	-0.00017336402348282383	-0.00017336402348282383
740	0.003446129267208631	0.0017825096907931961	-0.0017825088728335736	0.9865054255576562	-1	0	0	1.0	2	0.0	0	1.0	0	2	0	0	2	0	0.3333333333333333	1	3	3	1.0	1.0	0	0	0	0	0	0	0	0	0	0	0	-0.00017825088728335735	-0.00017825088728335735
877	0.0196076861300551	0.00678047802234205	-0.006664495948218205	0.9406699487958449	-1	0	0	0.2	2	0.8461538461538461	11	0.5	0.6153846153846154	10	8	4	4	0	0.8333333333333334	6	5	15	0.4	0	0.8418294764245624	0.8193173295504601	0.332140905326023	0.909905027890618	0.6384784464418682	0.8756787184889946	0.8945696899159464	0.8727443968602973	0.1	0.3	0.0	-0.0006664495948218204	-0.0006664495948218204
4784	0.02433512673736315	0.009762918666615088	0.009188448371356503	0.9714579607551642	-1	0	0	0.1	1	1.0	13	1.0	0.9230769230769231	13	12	1	1	0	0.06666666666666667	15	1	15	0.2	0	0.8418294764245624	0.890479818358492	0.332140905326023	0.895338769645024	0.65321534713858	0.867979228499071	0.8912468253818264	0.8851141750226031	1.0	0.15384615384615385	0.0	0.009188448371356503	0.009188448371356503
4196	0.023823215615389925	0.009572440620687264	0.009124814154476286	0.9716285684028659	-1	0	0	0.1	1	1.0	13	1.0	0.9230769230769231	13	12	1	1	0	0.06666666666666667	15	1	15	0.2	0	0.8418294764245624	0.890479818358492	0.332140905326023	0.895338769645024	0.65321534713858	0.9024631938317207	0.8912468253818264	0.8961978358782587	1.0	0.15384615384615385	0.0	0.009124814154476286	0.009124814154476286
4136	0.029832717074481912	0.006055688703041089	-0.004195660037831022	0.9683258975719222	-1	0	0	0.2	2	0.9230769230769231	12	0.5357142857142857	0.9230769230769231	13	12	1	0	0	0.14285714285714285	2	14	15	0.0	0	0.9232215907781338	0.9268528007273046	0.35404849456808635	0.9087127862177868	0.7896859197015423	0.8639072287203444	0.9231477125038279	0.9027788456405786	0	0	0.0	-0.00041956600378310216	-0.00041956600378310216
4085	0.023796119136057278	0.008956621654300282	0.00857505865595895	0.9715162124997093	-1	0	0	0.1	1	1.0	13	1.0	0.9230769230769231	13	12	1	1	0	0.06666666666666667	15	1	15	0.2	0	0.8418294764245624	0.890479818358492	0.332140905326023	0.895338769645024	0.65321534713858	0.867979228499071	0.8912468253818264	0.8851141750226031	1.0	0.15384615384615385	0.0	0.00857505865595895	0.00857505865595895
450	0.003393672832409036	0.003024087327637127	-0.00301796302404718	0.982102634677563	-1	0	0	0.25	1	1.0	3	0.625	0	1	0	3	2	0	0.5	2	4	5	0.2222222222222222	0	0	0	0	0	0	0	0	0	0	0	0	-0.000301796302404718	-0.000301796302404718
1240	0.019381682221647562	0.0038033279855983594	-0.003651152972519036	0.9549135951153203	-1	0	0	0.1	1	1.0	13	0.25	0.8461538461538461	12	11	2	1	0	0.6	6	10	15	0.14285714285714285	0	0.6203066232869064	0.9254206891780358	0.786454422955732	0.9634381364233201	0.6020703938758596	0.9038680858770158	0.9086813143830875	0.9356527356512608	1.0	0.08333333333333333	0.0	-0.0003651152972519036	-0.0003651152972519036
498	0.038142262483725375	0.012534614878607495	-0.012386244152382236	0.810388761435745	-1	0	0	0.1	1	1.0	13	1.0	0.9230769230769231	13	12	1	1	0	0.06666666666666667	15	1	15	0.2	0	0.5981403124009874	0.9012720628462868	0.24091706386865477	0.9288913946184627	0.5076382250103858	0.7029498435774484	0.8935683927636151	0.8677109180205437	1.0	0.15384615384615385	0.0	-0.0012386244152382236	-0.0012386244152382236
1107	0.023945117731964578	0.0018813938563429743	0.0018725603644982015	0.9508350194576908	-1	0	0	0.1	1	1.0	13	0.2727272727272727	0.7692307692307693	11	10	3	3	0	0.45454545454545453	11	5	15	0.3333333333333333	0	0.756412729645674	0.913189101418187	0.7174380205666891	0.9610010992629832	0.6022595212269499	0.862380407774978	0.8978026689623069	0.9215998553270878	0.09090909090909091	0.2727272727272727	0.0	0.0018725603644982015	0.0018725603644982015
3778	0.02392637394059016	0.008920161303006026	0.008522132978537964	0.971619437194093	-1	0	0	0.1	1	1.0	13	1.0	0.9230769230769231	13	12	1	1	0	0.06666666666666667	15	1	15	0.2	0	0.8418294764245624	0.890479818358492	0.332140905326023	0.895338769645024	0.65321534713858	0.8861065133146225	0.8912468253818264	0.8906988530017559	1.0	0.15384615384615385	0.0	0.008522132978537964	0.008522132978537964
4394	0.024836046984765752	0.006166721510026897	0.005866608608491905	0.9726873392153378	-1	0	0	0.1	1	1.0	13	1.0	0.9230769230769231	13	12	1	1	0	0.06666666666666667	15	1	15	0.2	0	0.9232215907781338	0.9360364522075765	0.3789637785827381	0.8952160013066	0.8802363188528831	0.8852604802145657	0.8978026689623069	0.9080933793524485	1.0	0.15384615384615385	0.0	0.005866608608491905	0.005866608608491905
4069	0.023933035599318673	0.009458849236656642	0.008817375963791244	0.9715400558672251	-1	0	0	0.1	1	1.0	13	1.0	0.9230769230769231	13	12	1	1	0	0.06666666666666667	15	1	15	0.2	0	0.8418294764245624	0.890479818358492	0.332140905326023	0.895338769645024	0.65321534713858	0.867979228499071	0.8912468253818264	0.8851141750226031	1.0	0.15384615384615385	0.0	0.008817375963791244	0.008817375963791244
1478	0.021794890856599646	0.006819411015028066	0.005703709439849585	0.9675584730514243	-1	0	0	0.1	1	1.0	13	0.2727272727272727	0.8461538461538461	11	11	3	3	0	0.45454545454545453	11	5	15	0.3	0	0.8418294764245624	0.8843897902807765	0.332140905326023	0.9125198992908746	0.6018812665247693	0.8998095989446063	0.8912468253818264	0.8994861076867691	0.09090909090909091	0.2727272727272727	0.0	0.005703709439849585	0.005703709439849585
2989	0.022726296599692438	0.006415475299215198	0.006415473948519921	0.9708530223513091	-1	0	0	0.1	1	1.0	13	1.0	0.9230769230769231	13	12	1	1	0	0.06666666666666667	15	1	15	0.2	0	0.8526102616683598	0.8500814749522788	0.332140905326023	0.8946425261121856	0.65321534713858	0.8891265209413406	0.8978026689623069	0.8792540431236016	1.0	0.15384615384615385	0.0	0.006415473948519921	0.006415473948519921
952	0.03254510157425922	0.004844949956138708	-0.004719164749033841	0.9825043350600926	-1	0	0	0.2	2	0.9230769230769231	12	0.5357142857142857	0.6923076923076923	10	9	4	4	0	0.14285714285714285	14	2	15	0.36363636363636365	0	0.882525533601348	0.885803048411868	0.332140905326023	0.9487042388185779	0.8349611192772126	0.8620903757499112	0.9293148347880352	0.9060450411613383	0.15000000000000002	0.2	0.0	-0.00047191647490338405	-0.00047191647490338405
594	0.022801479300270374	0.006875953847974957	0.005862457208594776	0.9670645217053742	-1	0	0	0.1	1	1.0	13	0.2727272727272727	0.8461538461538461	11	11	3	3	0	0.45454545454545453	11	5	15	0.3	0	0.8418294764245624	0.8843897902807765	0.332140905326023	0.9125198992908746	0.7896859197015423	0.8966287070026422	0.908021102955058	0.8984325853555093	0.09090909090909091	0.2727272727272727	0.0	0.005862457208594776	0.005862457208594776
1045	0.015856527489205494	0.0046322642146384785	-0.004505601246805124	0.9567566860488924	-1	0.3333333333333333	1	0.5555555555555556	5	0.5454545454545454	6	0.325	0.5454545454545454	9	6	3	1	0	0.625	5	8	13	0.14285714285714285	0.25	0.7708457379882211	0.8735355205238576	0.6396861039034262	0.9056085381411503	0.49779721822267187	0.8648289990190531	0.8788529694194229	0.8825267370109819	1.0	0	0.0	-0.00045056012468051236	-0.00045056012468051236
3192	0.024042569063729882	0.009130727077234708	0.008738320589335855	0.9714867515076332	-1	0	0	0.1	1	1.0	13	1.0	0.9230769230769231	13	12	1	1	0	0.06666666666666667	15	1	15	0.2	0	0.8418294764245624	0.890479818358492	0.332140905326023	0.895338769645024	0.65321534713858	0.8703111676640468	0.8912468253818264	0.8858073556383007	1.0	0.15384615384615385	0.0	0.008738320589335855	0.008738320589335855
2366	0.023505744286411237	0.008447421346235344	0.008113913838882705	0.9715378439806157	-1	0	0	0.1	1	1.0	13	1.0	0.9230769230769231	13	12	1	1	0	0.06666666666666667	15	1	15	0.2	0	0.8418294764245624	0.9242994501945875	0.332140905326023	0.9199640977865746	0.65321534713858	0.9003893138842871	0.8912468253818264	0.9154358031130121	1.0	0.15384615384615385	0.0	0.008113913838882705	0.008113913838882705
2173	0.02266725640179274	0.008482362818595735	0.006928487712261692	0.9700796837536646	-1	0	0	0.1	1	1.0	13	1.0	0.9230769230769231	13	12	1	1	0	0.06666666666666667	15	1	15	0.2	0	0.8418294764245624	0.9250495457629317	0.3789637785827381	0.9330352084941569	0.6018812665247693	0.9057778948542796	0.8978026689623069	0.9220221973368803	1.0	0.23076923076923078	0.0	0.006928487712261692	0.006928487712261692
1698	0.023221650582697654	0.008638403515707722	0.006118934785025934	0.9669804030378845	-1	0	0	0.1	1	1.0	13	0.3	0.7692307692307693	11	10	3	4	0	0.5	10	5	15	0.4444444444444444	0	0.8418294764245624	0.8577705878755271	0.332140905326023	0.9007211945727678	0.6018812665247693	0.880768183758889	0.8912468253818264	0.8808629926419531	0.09090909090909091	0.18181818181818182	0.0	0.006118934785025934	0.006118934785025934
3914	0.023884620506353774	0.008293635459865263	0.007986169831178735	0.9715627403318315	-1	0	0	0.1	1	1.0	13	1.0	0.9230769230769231	13	12	1	1	0	0.06666666666666667	15	1	15	0.2	0	0.8418294764245624	0.890479818358492	0.332140905326023	0.895338769645024	0.6203102451041588	0.8804171387150581	0.8912468253818264	0.8888950340489061	1.0	0.38461538461538464	0.0	0.007986169831178735	0.007986169831178735
550	0.0017577151659761672	0.0017025472046944914	-0.0016988043883964328	0.9835527879288151	-1	0	0	1.0	1	0	0	1.0	0	1	0	0	0	0	0.5	2	1	2	0.0	0	0	0	0	0	0	0	0	0	0	0	0	-0.00016988043883964327	-0.00016988043883964327
1447	0.023604077993594045	0.005620395991695878	0.0034778201290282325	0.9644392954251847	-1	0	0	0.1	1	1.0	13	0.25	0.7692307692307693	11	10	3	4	0	0.6	10	6	15	0.4444444444444444	0	0.8418294764245624	0.8665642297961531	0.332140905326023	0.9319155390358054	0.7896859197015423	0.9110628136900846	0.908021102955058	0.9064774487914894	0.09090909090909091	0.18181818181818182	0.0	0.0034778201290282325	0.0034778201290282325
460	0.0020507183441940075	0.00167017264834338	-0.0016701695353947413	0.9864977454833005	-1	0	0	1.0	1	0	0	1.0	0	1	0	0	3	0	0.5	1	2	2	1.0	0	0	0	0	0	0	0	0	0	0	0	0	-0.00016701695353947413	-0.00016701695353947413
651	0.0018119481239971225	0.001728865544127357	-0.0017288040631566262	0.9852964547466921	-1	0	0	1.0	1	0	0	1.0	0	1	0	0	1	0	0.5	1	2	2	0.3333333333333333	0	0	0	0	0	0	0	0	0	0	0	0	-0.00017288040631566263	-0.00017288040631566263
2438	0.024707539105619007	0.008455290842521737	0.008322070093504214	0.971427662616847	-1	0	0	0.1	1	1.0	13	1.0	0.9230769230769231	13	12	1	1	0	0.06666666666666667	15	1	15	0.2	0	0.8418294764245624	0.8898259094613351	0.332140905326023	0.895338769645024	0.6018812665247693	0.8660153724460959	0.8912468253818264	0.8843077707433441	1.0	0.15384615384615385	0.0	0.008322070093504214	0.008322070093504214
125	0.015753476527839958	0.0038672901060326434	-0.003792303505695844	0.9727279964744313	-1	0	0	0.2	2	0.9230769230769231	12	0.234375	0.7692307692307693	11	10	3	1	0	1.0	8	8	15	0.1111111111111111	0.14285714285714285	0.5534548296646535	0.8913480614076474	0.8762505788380821	0.8959236898484763	0.4851481934134072	0.887602108126679	0.8951990533984353	0.8916716978973371	1.0	0.18181818181818182	0.0	-0.0003792303505695844	-0.0003792303505695844
209	0.006337220771626853	0.002811659415181764	-0.0027635959386860644	0.9808837202413594	-1	0	0	0.5	2	0.75	3	0.6	0.75	5	3	0	2	0	0.4	5	2	6	1.0	0	0.2369290141083365	0.9620335116039004	0.7435739006128613	0.9349391305153565	0.5884190626802628	0.8468477430599085	0.8672442510814156	0.9266180841808109	0.6000000000000001	0.2	0.0	-0.0002763595938686064	-0.0002763595938686064
657	0.028721701328012703	0.01104218471562071	-0.011025246198106149	0.9435481272966486	-1	0	0	0.1111111111111111	1	1.0	11	1.0	0.9090909090909091	11	10	1	1	0	0.07692307692307693	13	1	13	0.2	0	0.3864364091839963	0.9358512624304994	0.5605250600047383	0.8802934063379866	0.6182947845642951	0.8637583767088263	0.8578907077527884	0.8979002720849965	1.0	0.2727272727272727	0.0	-0.0011025246198106149	-0.0011025246198106149
4486	0.024118280467280095	0.008703424374750399	0.008234067397219802	0.9718113254244121	-1	0	0	0.1	1	1.0	13	1.0	0.9230769230769231	13	12	1	1	0	0.06666666666666667	15	1	15	0.2	0	0.8418294764245624	0.890479818358492	0.332140905326023	0.895338769645024	0.65321534713858	0.867979228499071	0.8912468253818264	0.8851141750226031	1.0	0.15384615384615385	0.0	0.008234067397219802	0.008234067397219802
841	0.02160967937359033	0.011087447194090725	-0.01097792018142362	0.966422667237557	-1	0	0	0.1111111111111111	1	1.0	11	1.0	0.9090909090909091	11	10	1	1	0	0.07692307692307693	13	1	13	0.2	0	0.4842005169281389	0.8904907888954825	0.3910434555726739	0.9417307279730385	0.6018812665247693	0.8966188024223751	0.7670879578685259	0.9126321418572078	1.0	0.2727272727272727	0.0	-0.001097792018142362	-0.001097792018142362
3349	0.02381178967786625	0.00927384478302094	0.008624803426603708	0.9718959255762493	-1	0	0	0.1	1	1.0	13	1.0	0.9230769230769231	13	12	1	1	0	0.06666666666666667	15	1	15	0.2	0	0.8418294764245624	0.890479818358492	0.332140905326023	0.895338769645024	0.6151904442471963	0.8646802238920046	0.8912468253818264	0.8841449681698331	1.0	0.15384615384615385	0.0	0.008624803426603708	0.008624803426603708
2944	0.025187617580397472	0.007625816075893428	0.007505787849340965	0.9710932091297916	-1	0	0	0.1	1	1.0	13	1.0	0.9230769230769231	13	12	1	1	0	0.06666666666666667	15	1	15	0.2	0	0.8418294764245624	0.8898259094613351	0.332140905326023	0.895338769645024	0.6151904442471963	0.8656212857542765	0.8912468253818264	0.8841920404221066	1.0	0.15384615384615385	0.0	0.007505787849340965	0.007505787849340965
1582	0.024297046230013816	0.0036579054565672835	-0.002407186838070339	0.9818627944881378	-1	0	0	0.1	1	1.0	13	0.23809523809523808	0.7692307692307693	11	10	3	4	0	0.7777777777777778	7	9	15	0.4444444444444444	0	0.8418294764245624	0.8780125626911217	0.332140905326023	0.9139697031494499	0.65321534713858	0.8812471628392751	0.8912468253818264	0.8922287395474398	0.09090909090909091	0.2727272727272727	0.0	-0.00024071868380703393	-0.00024071868380703393
2395	0.023545855733906912	0.006716704209199957	0.006701000545608993	0.9704020528407552	-1	0	0	0.1	1	1.0	13	1.0	0.9230769230769231	13	12	1	1	0	0.06666666666666667	15	1	15	0.2	0	0.8418294764245624	0.8472105205105235	0.332140905326023	0.8930569864324969	0.65321534713858	0.8840524228596712	0.8912468253818264	0.8760494912105524	1.0	0.15384615384615385	0.0	0.006701000545608993	0.006701000545608993
923	0.02452706238609562	0.0018159368019188794	0.0018120496590624	0.9506532339180338	-1	0	0	0.1	1	1.0	13	0.2727272727272727	0.7692307692307693	11	10	3	3	0	0.45454545454545453	11	5	15	0.3333333333333333	0	0.756412729645674	0.913189101418187	0.7174380205666891	0.9610010992629832	0.6022595212269499	0.862380407774978	0.8978026689623069	0.9215998553270878	0.09090909090909091	0.2727272727272727	0.0	0.0018120496590624	0.0018120496590624
2320	0.022326508334457176	0.00896903425787159	0.007333507424524057	0.9705552271784195	-1	0	0	0.1	1	1.0	13	1.0	0.9230769230769231	13	12	1	1	0	0.06666666666666667	15	1	15	0.2	0	0.8418294764245624	0.9250495457629317	0.3789637785827381	0.9330352084941569	0.6018812665247693	0.8965121457613197	0.8978026689623069	0.9194909932179718	1.0	0.23076923076923078	0.0	0.007333507424524057	0.007333507424524057
4350	0.02227299808606929	0.007808909132500178	0.007518614171448634	0.9715155782046991	-1	0	0	0.1	1	1.0	13	1.0	0.9230769230769231	13	12	1	1	0	0.06666666666666667	15	1	15	0.2	0	0.8418294764245624	0.8480796987327541	0.332140905326023	0.8930569864324969	0.65321534713858	0.9099575741599113	0.8912468253818264	0.886118940830817	1.0	0.15384615384615385	0.0	0.007518614171448634	0.007518614171448634
4695	0.02432273837122059	0.009826034287591807	0.009403126795632228	0.9718673963740461	-1	0	0	0.1	1	1.0	13	1.0	0.9230769230769231	13	12	1	1	0	0.06666666666666667	15	1	15	0.2	0	0.8418294764245624	0.890479818358492	0.332140905326023	0.895338769645024	0.65321534713858	0.9024631938317207	0.8912468253818264	0.8961978358782587	1.0	0.15384615384615385	0.0	0.009403126795632228	0.009403126795632228
4721	0.022036379887949563	0.008600866312484516	0.00825968156610267	0.9713842965160974	-1	0	0	0.1	1	1.0	13	1.0	0.9230769230769231	13	12	1	1	0	0.06666666666666667	15	1	15	0.2	0	0.8418294764245624	0.8480796987327541	0.332140905326023	0.8930569864324969	0.65321534713858	0.8854393514947667	0.8912468253818264	0.8767835385321415	1.0	0.15384615384615385	0.0	0.00825968156610267	0.00825968156610267
5006	0.02462463995507726	0.010012923060503342	0.009172382088369811	0.9719135106672795	-1	0	0	0.1	1	1.0	13	1.0	0.9230769230769231	13	12	1	1	0	0.06666666666666667	15	1	15	0.2	0	0.8418294764245624	0.890479818358492	0.332140905326023	0.895338769645024	0.6151904442471963	0.8646802238920046	0.8912468253818264	0.8841449681698331	1.0	0.15384615384615385	0.0	0.009172382088369811	0.009172382088369811
2414	0.019805074221857188	0.0015872587480464443	-0.0015669101672613197	0.9808657875802665	-1	0	0	0.1	1	1.0	13	1.0	0.9230769230769231	13	12	1	1	0	0.06666666666666667	15	1	15	0.2	0	0.8418294764245624	0.9097974015301034	0.332140905326023	0.9198627219404806	0.65321534713858	0.8620021105924488	0.8912468253818264	0.8997595215325459	1.0	0.23076923076923078	0.0	-0.00015669101672613196	-0.00015669101672613196
4575	0.022472633156408153	0.00847183733739937	0.008230234814835863	0.9713244960894818	-1	0	0	0.1	1	1.0	13	1.0	0.9230769230769231	13	12	1	1	0	0.06666666666666667	15	1	15	0.2	0	0.8418294764245624	0.8480796987327541	0.332140905326023	0.8930569864324969	0.6151904442471963	0.8751737102469505	0.8912468253818264	0.8732299437551706	1.0	0.15384615384615385	0.0	0.008230234814835863	0.008230234814835863
391	0.001675783376710729	0.0016494693290198977	-0.0016494693286497884	0.9852185971277827	-1	0	0	0	0	0	0	1.0	0	0	0	0	2	0	1.0	1	1	1	0.5	0	0	0	0	0	0	0	0	0	0	0	0	-0.1	-0.1
4378	0.02464505822920101	0.008958148061482192	0.008955470294538368	0.9723113898405968	-1	0	0	0.1	1	1.0	13	1.0	0.8461538461538461	12	11	2	1	0	0.06666666666666667	15	1	15	0.14285714285714285	0	0.8418294764245624	0.897190540949313	0.332140905326023	0.900493436539654	0.6275483068316745	0.8755704229761359	0.8912468253818264	0.8915573800735591	1.0	0.16666666666666666	0.0	0.008955470294538368	0.008955470294538368
1474	0.022258466161843217	0.006728249947095364	0.005327418770609439	0.9677929814296063	-1	0	0	0.1	1	1.0	13	0.2727272727272727	0.8461538461538461	11	11	3	3	0	0.45454545454545453	11	5	15	0.3	0	0.8418294764245624	0.8843897902807765	0.332140905326023	0.9125198992908746	0.6018812665247693	0.8998095989446063	0.8912468253818264	0.8994861076867691	0.09090909090909091	0.2727272727272727	0.0	0.005327418770609439	0.005327418770609439
3546	0.023725928220242925	0.008884464244562558	0.00841317853300338	0.9716943702586792	-1	0	0	0.1	1	1.0	13	1.0	0.9230769230769231	13	12	1	1	0	0.06666666666666667	15	1	15	0.2	0	0.8418294764245624	0.890479818358492	0.332140905326023	0.895338769645024	0.65321534713858	0.8703111676640468	0.8912468253818264	0.8858073556383007	1.0	0.15384615384615385	0.0	0.00841317853300338	0.00841317853300338
757	0.02065641690507632	0.0104335897160111	-0.010390199868885936	0.958852432488694	-1	0	0	0.2	2	0.9230769230769231	12	0.5357142857142857	0.9230769230769231	13	12	1	2	0	0.14285714285714285	14	2	15	0.4	0	0.4589738299490233	0.8724434411480765	0.8492723625267233	0.9469949326265577	0.44712329052202343	0.8959765267362692	0.8973451284055789	0.9104911987275358	0.5769230769230769	0.15384615384615385	0.0	-0.0010390199868885936	-0.0010390199868885936
4081	0.02413170704337172	0.009346297471876788	0.008762960718864864	0.971593636898968	-1	0	0	0.1	1	1.0	13	1.0	0.9230769230769231	13	12	1	1	0	0.06666666666666667	15	1	15	0.2	0	0.8418294764245624	0.890479818358492	0.332140905326023	0.895338769645024	0.65321534713858	0.8952138055255359	0.8912468253818264	0.8936984471056524	1.0	0.15384615384615385	0.0	0.008762960718864864	0.008762960718864864
4457	0.023631737298836476	0.010064218789442374	0.009449573402099338	0.9718001563918236	-1	0	0	0.1	1	1.0	13	1.0	0.9230769230769231	13	12	1	1	0	0.06666666666666667	15	1	15	0.2	0	0.8418294764245624	0.890479818358492	0.332140905326023	0.895338769645024	0.65321534713858	0.867979228499071	0.8912468253818264	0.8851141750226031	1.0	0.15384615384615385	0.0	0.009449573402099338	0.009449573402099338
3725	0.023849966904754147	0.009213960543475888	0.008732607643862146	0.9715754929152418	-1	0	0	0.1	1	1.0	13	1.0	0.9230769230769231	13	12	1	1	0	0.06666666666666667	15	1	15	0.2	0	0.8418294764245624	0.890479818358492	0.332140905326023	0.895338769645024	0.65321534713858	0.8754879806240871	0.8912468253818264	0.8873714128370244	1.0	0.23076923076923078	0.0	0.008732607643862146	0.008732607643862146
2032	0.02298226174753147	0.008341240499593288	0.0067715253999995695	0.9702272901006387	-1	0	0	0.1	1	1.0	13	1.0	0.9230769230769231	13	12	1	1	0	0.06666666666666667	15	1	15	0.2	0	0.8418294764245624	0.9250495457629317	0.3789637785827381	0.9330352084941569	0.6018812665247693	0.9057778948542796	0.8978026689623069	0.9220221973368803	1.0	0.23076923076923078	0.0	0.0067715253999995695	0.0067715253999995695
2136	0.02702936385728083	0.0012582111400069459	0.0011907910573716414	0.7270997370955854	-1	0	0	0.1	1	1.0	13	1.0	0.9230769230769231	13	12	1	1	0	0.06666666666666667	15	1	15	0.2	0	0.8418294764245624	0.9292076410709557	0.332140905326023	0.9197518152837768	0.6750756263589675	0.8673460314908943	0.8978026689623069	0.9086353290929484	1.0	0.3076923076923077	0.0	0.0011907910573716414	0.0011907910573716414
1141	0.03240414482746278	0.0048101412948913765	0.0041987828466436465	0.9607998528082812	-1	0	0	0.1	1	1.0	13	0.375	0.7692307692307693	11	10	3	5	0	0.4	10	4	15	0.5555555555555556	0	0.8418294764245624	0.8536444117235078	0.3437062673073776	0.8994496759286473	0.5215413363520718	0.8907380609728572	0.8912468253818264	0.8826361582632957	0.09090909090909091	0.18181818181818182	0.0	0.0041987828466436465	0.0041987828466436465
3308	0.024179453270530987	0.00909098537778019	0.008828228806994598	0.9712205691164543	-1	0	0	0.1	1	1.0	13	1.0	0.9230769230769231	13	12	1	1	0	0.06666666666666667	15	1	15	0.2	0	0.8418294764245624	0.890479818358492	0.332140905326023	0.895338769645024	0.65321534713858	0.8861065133146225	0.8912468253818264	0.8906988530017559	1.0	0.15384615384615385	0.0	0.008828228806994598	0.008828228806994598
1168	0.024812805805382702	0.0012843514775740478	0.0012835247633129036	0.9501547557916727	-1	0	0	0.1	1	1.0	13	0.2727272727272727	0.7692307692307693	10	10	4	3	0	0.45454545454545453	11	5	15	0.25	0	0.7944367313204438	0.8828779323177633	0.5482008995747136	0.9608032248148326	0.6277374341827648	0.8073173605204476	0.8945696899159464	0.9017899073820013	0.1	0.3	0.0	0.0012835247633129036	0.0012835247633129036
2455	0.02670747841130658	0.00850963802147634	-0.008347172730863429	0.9715465717224517	-1	0	0	0.1	1	1.0	13	1.0	0.9230769230769231	13	12	1	1	0	0.06666666666666667	15	1	15	0.2	0	0.8418294764245624	0.9242994501945875	0.3789637785827381	0.9162607359353833	0.6151904442471963	0.9281000385315336	0.8912468253818264	0.9230292769685905	1.0	0.23076923076923078	0.0	-0.0008347172730863428	-0.0008347172730863428
3664	0.021492464984971527	0.007656753676004562	0.007440353261767026	0.971578704952971	-1	0	0	0.1	1	1.0	13	1.0	0.9230769230769231	13	12	1	1	0	0.06666666666666667	15	1	15	0.2	0	0.8418294764245624	0.9052742124129551	0.332140905326023	0.9199640977865746	0.6716139666297885	0.9157913443129948	0.8927068868982236	0.9138728900079162	1.0	0.3076923076923077	0.0	0.007440353261767026	0.007440353261767026
2045	0.023314650155283632	0.007321051468960231	0.006177675503722446	0.9704280404420524	-1	0	0	0.1	1	1.0	13	0.5357142857142857	0.7692307692307693	10	10	4	4	0	0.14285714285714285	14	2	15	0.3333333333333333	0	0.8472198690464612	0.9150686557679364	0.385003617077706	0.9299290543558091	0.6641454867487737	0.9008329302668631	0.9117617374216628	0.9160428493028964	0.1	0.3	0.0	0.006177675503722446	0.006177675503722446
899	0.022133930046300113	0.0032105015374603234	0.0021789617270199643	0.9537229353579351	-1	0	0	0.1	1	1.0	13	0.25	0.8461538461538461	12	11	2	1	0	0.6	6	10	15	0.14285714285714285	0	0.6203066232869064	0.94426705025935	0.787532336522022	0.9644099266180527	0.6020703938758596	0.9117490790153887	0.9086813143830875	0.9438260781582094	1.0	0.16666666666666666	0.0	0.0021789617270199643	0.0021789617270199643
2892	0.0239408056528988	0.009982433012819047	0.009338022565260277	0.9715253346594428	-1	0	0	0.1	1	1.0	13	1.0	0.9230769230769231	13	12	1	1	0	0.06666666666666667	15	1	15	0.2	0	0.8418294764245624	0.890479818358492	0.332140905326023	0.895338769645024	0.65321534713858	0.8703111676640468	0.8912468253818264	0.8858073556383007	1.0	0.15384615384615385	0.0	0.009338022565260277	0.009338022565260277
1265	0.019606405555157524	0.004427750192665646	-0.0035893570290650356	0.7574633626129242	-1	0	0	0.14285714285714285	1	1.0	8	1.0	0.875	8	7	1	1	0	0.1	10	1	10	0.2	0	0.44296748532053565	0.9396404698710394	0.5385653158501794	0.922746661153797	0.7071482760452603	0.8663216791680497	0.8611611232116941	0.9140998585233462	1.0	0.125	0.0	-0.00035893570290650357	-0.00035893570290650357
3222	0.02379477986335882	0.008346109524123521	0.007749070358411436	0.9718556754850133	-1	0	0	0.1	1	1.0	13	1.0	0.9230769230769231	13	12	1	1	0	0.06666666666666667	15	1	15	0.2	0	0.8418294764245624	0.890479818358492	0.332140905326023	0.895338769645024	0.65321534713858	0.867979228499071	0.8912468253818264	0.8851141750226031	1.0	0.15384615384615385	0.0	0.007749070358411436	0.007749070358411436
1263	0.021049497848093273	0.011105681924504443	-0.011099329049187196	0.924292725908632	-1	0	0	0.1	1	1.0	13	1.0	0.9230769230769231	13	12	1	1	0	0.06666666666666667	15	1	15	0.2	0	0.4102285633918575	0.9366707722913111	0.8554708253447746	0.9133380926123629	0.6018812665247693	0.9242825909037384	0.9421487818006029	0.9253270120776871	1.0	0.23076923076923078	0.0	-0.0011099329049187195	-0.0011099329049187195
1143	0.018707476015131223	0.0039901330286359615	0.001461305709112151	0.9789528595090764	-1	0	0	0.2	2	0.9230769230769231	12	0.5357142857142857	0.9230769230769231	13	12	1	0	0	0.14285714285714285	14	2	15	0.0	0	0.2539602579616002	0.9085654288724352	0.8352616003044926	0.865598037155092	0.2672440779876069	0.9442561708285889	0.9515911240664078	0.9112898377330229	0	0	0.0	0.001461305709112151	0.001461305709112151
4977	0.024128907566490367	0.00956826609032025	0.008692445279140218	0.9715802847794837	-1	0	0	0.1	1	1.0	13	1.0	0.9230769230769231	13	12	1	1	0	0.06666666666666667	15	1	15	0.2	0	0.8418294764245624	0.890479818358492	0.332140905326023	0.895338769645024	0.65321534713858	0.867979228499071	0.8912468253818264	0.8851141750226031	1.0	0.23076923076923078	0.0	0.008692445279140218	0.008692445279140218
4380	0.021673293578479226	0.007207702465126667	0.007110776485549993	0.9713769655635822	-1	0	0	0.1	1	1.0	13	1.0	0.9230769230769231	13	12	1	1	0	0.06666666666666667	15	1	15	0.2	0	0.8418294764245624	0.8480796987327541	0.332140905326023	0.8930569864324969	0.65321534713858	0.8894684758477647	0.8912468253818264	0.8782290251669006	1.0	0.15384615384615385	0.0	0.007110776485549993	0.007110776485549993
2620	0.023563826660070238	0.008213527501635402	0.007918044433237448	0.9715042008884283	-1	0	0	0.1	1	1.0	13	1.0	0.9230769230769231	13	12	1	1	0	0.06666666666666667	15	1	15	0.2	0	0.8418294764245624	0.8898259094613351	0.332140905326023	0.895338769645024	0.7896859197015423	0.8983271736302397	0.908021102955058	0.8945487445680501	1.0	0.6153846153846154	0.0	0.007918044433237448	0.007918044433237448
4517	0.023461541563713096	0.009154642126625027	0.008757735100015132	0.9715980112232029	-1	0	0	0.1	1	1.0	13	1.0	0.9230769230769231	13	12	1	1	0	0.06666666666666667	15	1	15	0.2	0	0.8418294764245624	0.890479818358492	0.332140905326023	0.895338769645024	0.65321534713858	0.867979228499071	0.8912468253818264	0.8851141750226031	1.0	0.15384615384615385	0.0	0.008757735100015132	0.008757735100015132
3048	0.02433886417284464	0.009469424129618457	0.008999289854504742	0.9715940215904704	-1	0	0	0.1	1	1.0	13	1.0	0.9230769230769231	13	12	1	1	0	0.06666666666666667	15	1	15	0.2	0	0.8418294764245624	0.890479818358492	0.332140905326023	0.895338769645024	0.6233654667716995	0.8685924025359926	0.8912468253818264	0.8852957829291908	1.0	0.15384615384615385	0.0	0.008999289854504742	0.008999289854504742
466	0.022939995498505242	0.007782445232410992	-0.007773998694536159	0.9680935054863179	-1	0	0	0.2222222222222222	2	0.8181818181818182	9	0.5416666666666666	0.6363636363636364	9	7	3	1	0	0.16666666666666666	12	2	13	0.125	0	0.756412729645674	0.9270361795159102	0.3789637785827381	0.9507767929231942	0.6018812665247693	0.9151009552115346	0.912278357254253	0.9325689935035907	1.0	0.2222222222222222	0.0	-0.0007773998694536159	-0.0007773998694536159
341	0.0217351551329939	0.0065709615285842364	-0.0065604350624114205	0.9675596360133935	-1	0	0	0.2	2	0.8461538461538461	11	0.234375	0.6923076923076923	9	9	5	1	0	1.0	8	8	15	0.07142857142857142	0	0.5613364350423523	0.9576236201606533	0.5585864400755484	0.9594090964126704	0.9134319342399074	0.9586737945777308	0.6708953650299597	0.9585750210892909	1.0	0.1111111111111111	0.0	-0.000656043506241142	-0.000656043506241142
3438	0.0239054969206251	0.008342017305015742	0.008234758637553756	0.9719915267489997	-1	0	0	0.1	1	1.0	13	1.0	0.8461538461538461	12	11	2	2	0	0.06666666666666667	15	1	15	0.2857142857142857	0	0.8418294764245624	0.8978482870393657	0.332140905326023	0.900493436539654	0.6367627961213694	0.9093011599263344	0.8912468253818264	0.9026595665800479	0.5416666666666666	0.25	0.0	0.008234758637553756	0.008234758637553756
3408	0.023670735694447727	0.009083931825318158	0.008759803004526005	0.9714762844263641	-1	0	0	0.1	1	1.0	13	1.0	0.9230769230769231	13	12	1	1	0	0.06666666666666667	15	1	15	0.2	0	0.8418294764245624	0.890479818358492	0.332140905326023	0.895338769645024	0.65321534713858	0.8741300871339092	0.8912468253818264	0.8869576883296544	1.0	0.15384615384615385	0.0	0.008759803004526005	0.008759803004526005
3443	0.03081701831332674	0.011677165059511638	-0.011622602947686614	0.9668939365034365	-1	0	0	0.1	1	1.0	13	1.0	0.9230769230769231	13	12	1	1	0	0.06666666666666667	15	1	15	0.2	0	0.8418294764245624	0.9206986376171992	0.332140905326023	0.9216805649694964	0.6277611152563265	0.8783161251137206	0.8912468253818264	0.9087074060272485	1.0	0.23076923076923078	0.0	-0.0011622602947686613	-0.0011622602947686613
1856	0.02413031520379317	0.008841473234568558	-0.004174818923780702	0.96713432069193	-1	0	0	0.1	1	1.0	13	1.0	0.9230769230769231	13	12	1	1	0	0.06666666666666667	15	1	15	0.2	0	0.8418294764245624	0.8960694828800451	0.332140905326023	0.9203906553498721	0.65321534713858	0.8938135042304924	0.8978026689623069	0.9041393080164588	1.0	0.23076923076923078	0.0	-0.00041748189237807024	-0.00041748189237807024
1978	0.022683392294146835	0.008041609697184484	0.00681110134418952	0.9704375683379475	-1	0	0	0.1	1	1.0	13	1.0	0.9230769230769231	13	12	1	1	0	0.06666666666666667	15	1	15	0.2	0	0.8418294764245624	0.9250495457629317	0.3789637785827381	0.9330352084941569	0.6018812665247693	0.9057778948542796	0.8978026689623069	0.9220221973368803	1.0	0.23076923076923078	0.0	0.00681110134418952	0.00681110134418952
541	0.03010119155670086	0.006120599669006695	-0.00581286914590164	0.962359610878585	-1	0	0	0.1	1	1.0	13	0.2727272727272727	0.8461538461538461	11	11	3	3	0	0.45454545454545453	11	5	15	0.3	0	0.8418294764245624	0.8751416652405172	0.332140905326023	0.9305936303098779	0.65321534713858	0.8700145071649041	0.8912468253818264	0.8954860133136802	0.09090909090909091	0.2727272727272727	0.0	-0.000581286914590164	-0.000581286914590164
2504	0.024211226755424378	0.0082729732857584	0.008121716030987028	0.9713873204329163	-1	0	0	0.1	1	1.0	13	1.0	0.9230769230769231	13	12	1	1	0	0.06666666666666667	15	1	15	0.2	0	0.8418294764245624	0.8898259094613351	0.332140905326023	0.895338769645024	0.7896859197015423	0.8327857433009076	0.908021102955058	0.875116892151756	1.0	0.15384615384615385	0.0	0.008121716030987028	0.008121716030987028
2233	0.022810466268026363	0.00846646895458849	0.007460768417309391	0.9701551519652412	-1	0	0	0.1	1	1.0	13	1.0	0.9230769230769231	13	12	1	1	0	0.06666666666666667	15	1	15	0.2	0	0.8418294764245624	0.9250495457629317	0.3789637785827381	0.9330352084941569	0.6018812665247693	0.8965121457613197	0.8978026689623069	0.9194909932179718	1.0	0.23076923076923078	0.0	0.007460768417309391	0.007460768417309391
3116	0.02394196399190835	0.008913406780129564	0.008340188941749337	0.9718399777348312	-1	0	0	0.1	1	1.0	13	1.0	0.9230769230769231	13	12	1	1	0	0.06666666666666667	15	1	15	0.2	0	0.8418294764245624	0.890479818358492	0.332140905326023	0.895338769645024	0.6151904442471963	0.8646802238920046	0.8912468253818264	0.8841449681698331	1.0	0.15384615384615385	0.0	0.008340188941749337	0.008340188941749337
598	0.0149153422382796	0.004196459626137185	0.002754042561572003	0.9713323507133019	-1	0	0	0.2	2	0.8333333333333334	10	0.2916666666666667	0.6666666666666666	9	8	4	1	0	0.75	6	8	14	0.09090909090909091	0.25	0.756412729645674	0.8881213009507695	0.7174380205666891	0.9647920716579005	0.65321534713858	0.8290982956688712	0.8978026689623069	0.9105629646105045	1.0	0.1111111111111111	0.0	0.002754042561572003	0.002754042561572003
1859	0.02332844147081194	0.009227146576039236	0.006139032799842155	0.9675363814116651	-1	0	0	0.1	1	1.0	13	0.3	0.7692307692307693	11	10	3	5	0	0.5	10	5	15	0.5555555555555556	0	0.8418294764245624	0.8577705878755271	0.332140905326023	0.9007211945727678	0.6018812665247693	0.880768183758889	0.8912468253818264	0.8808629926419531	0.09090909090909091	0.18181818181818182	0.0	0.006139032799842155	0.006139032799842155
3139	0.02421669568855024	0.008569489426264947	0.008088351746269307	0.9720319477209787	-1	0	0	0.1	1	1.0	13	1.0	0.9230769230769231	13	12	1	1	0	0.06666666666666667	15	1	15	0.2	0	0.8418294764245624	0.890479818358492	0.332140905326023	0.895338769645024	0.65321534713858	0.8703111676640468	0.8912468253818264	0.8858073556383007	1.0	0.15384615384615385	0.0	0.008088351746269307	0.008088351746269307
4959	0.04052296317562156	0.011961232456586392	-0.007174666197112597	0.7162033562498662	-1	0	0	0.1	1	1.0	13	1.0	0.9230769230769231	13	12	1	1	0	0.06666666666666667	15	1	15	0.2	0	0.8418294764245624	0.8876578192831022	0.5786211543893103	0.9020261946459837	0.5215413363520718	0.8303088281208494	0.8381779591343341	0.8763451679026905	1.0	0.15384615384615385	0.0	-0.0007174666197112597	-0.0007174666197112597
1441	0.0236015570942087	0.008093624209734683	0.005935955025055066	0.9707619227680142	-1	0	0	0.1	1	1.0	13	1.0	0.9230769230769231	13	12	1	1	0	0.06666666666666667	15	1	15	0.2	0	0.32674477657458445	0.9456718883746845	0.8352616003044926	0.9314474759092242	0.2740706832894585	0.9161548519695866	0.938888520741513	0.9320787951352797	1.0	0	0.0	0.005935955025055066	0.005935955025055066
2330	0.02231277729479762	0.008879311611059744	0.007140621462166862	0.9713186909631699	-1	0	0	0.1	1	1.0	13	1.0	0.9230769230769231	13	12	1	1	0	0.06666666666666667	15	1	15	0.2	0	0.8418294764245624	0.9250495457629317	0.3789637785827381	0.9330352084941569	0.5215413363520718	0.8866077945096474	0.8978026689623069	0.9169250109285909	1.0	0.23076923076923078	0.0	0.007140621462166862	0.007140621462166862
2613	0.024117554590772007	0.010243656345625825	0.009533983271674049	0.9715823247891774	-1	0	0	0.1	1	1.0	13	1.0	0.9230769230769231	13	12	1	1	0	0.06666666666666667	15	1	15	0.2	0	0.8418294764245624	0.890479818358492	0.332140905326023	0.895338769645024	0.7896859197015423	0.8416069032584059	0.908021102955058	0.8776955176498894	1.0	0.15384615384615385	0.0	0.009533983271674049	0.009533983271674049
939	0.009967085088709247	0.003526452310086366	-0.003272922913789208	0.9757670779074774	-1	0	0	0.3333333333333333	2	0.7142857142857143	5	0.6428571428571429	0.42857142857142855	4	3	4	1	0	0.2857142857142857	7	2	9	0.09090909090909091	0	0.901509780607142	0.6381960174977434	0.5858389587282662	0.935681176775163	0.7852505894541558	0.8626875201204806	0.8301950277361199	0.8447826389865307	1.0	0.25	0.0	-0.0003272922913789208	-0.0003272922913789208
1688	0.02507286193043528	0.010043751073864115	-0.002769902026805311	0.9704504299396021	-1	0	0	0.1	1	1.0	13	0.4166666666666667	0.6153846153846154	9	8	5	7	0	0.4444444444444444	9	4	15	0.5384615384615384	0	0.756412729645674	0.8959640485252665	0.3789637785827381	0.9080408084020091	0.65321534713858	0.9163649585149075	0.8764640942186672	0.907124523484744	0.1111111111111111	0.3333333333333333	0.0	-0.00027699020268053107	-0.00027699020268053107
2595	0.022241891413883108	0.008695127358064889	0.006843720439711258	0.9712445279057846	-1	0	0	0.1	1	1.0	13	1.0	0.9230769230769231	13	12	1	1	0	0.06666666666666667	15	1	15	0.2	0	0.8418294764245624	0.9255296226520362	0.3789637785827381	0.9330352084941569	0.6018812665247693	0.9057778948542796	0.8978026689623069	0.9221884697521244	1.0	0.3076923076923077	0.0	0.006843720439711258	0.006843720439711258
1450	0.024357144520120055	0.008923640029615038	-0.0072438571160892895	0.9670850253236782	-1	0	0	0.1	1	1.0	13	0.45454545454545453	0.7692307692307693	11	10	3	4	0	0.2727272727272727	11	3	15	0.4444444444444444	0	0.8418294764245624	0.8847967984894549	0.3789637785827381	0.9083441731493068	0.6018812665247693	0.9171131499499611	0.8912468253818264	0.9042471710057695	0.13636363636363635	0.36363636363636365	0.0	-0.0007243857116089289	-0.0007243857116089289
3717	0.02363214691406302	0.008637993097262795	0.008172067492112297	0.9716524942031414	-1	0	0	0.1	1	1.0	13	1.0	0.9230769230769231	13	12	1	1	0	0.06666666666666667	15	1	15	0.2	0	0.8418294764245624	0.890479818358492	0.332140905326023	0.895338769645024	0.65321534713858	0.867979228499071	0.8912468253818264	0.8851141750226031	1.0	0.15384615384615385	0.0	0.008172067492112297	0.008172067492112297
1799	0.02379878026361265	0.009260350681043654	0.0063528719441805865	0.967864144219179	-1	0	0	0.1	1	1.0	13	0.3	0.7692307692307693	11	10	3	5	0	0.5	10	5	15	0.5555555555555556	0	0.8418294764245624	0.8577705878755271	0.332140905326023	0.9007211945727678	0.6018812665247693	0.880768183758889	0.8912468253818264	0.8808629926419531	0.09090909090909091	0.18181818181818182	0.0	0.0063528719441805865	0.0063528719441805865
4302	0.023564496211417697	0.008744990340462909	0.00825420658907571	0.9719417926088452	-1	0	0	0.1	1	1.0	13	1.0	0.9230769230769231	13	12	1	1	0	0.06666666666666667	15	1	15	0.2	0	0.8418294764245624	0.890479818358492	0.332140905326023	0.895338769645024	0.65321534713858	0.8857631278754967	0.8912468253818264	0.8905885331036804	1.0	0.15384615384615385	0.0	0.00825420658907571	0.00825420658907571
1373	0.02361175045369092	0.005981565597672154	0.004838467017912646	0.9674690707502737	-1	0	0	0.1	1	1.0	13	0.3409090909090909	0.7692307692307693	11	10	3	3	0	0.36363636363636365	11	4	15	0.3333333333333333	0	0.8418294764245624	0.8797097335363688	0.332140905326023	0.9109012256321858	0.5215413363520718	0.885878414994855	0.8912468253818264	0.8929495144445528	0.09090909090909091	0.2727272727272727	0.0	0.004838467017912646	0.004838467017912646
2520	0.02320243211913113	0.00873562090298745	0.008316519367752621	0.9713715122207648	-1	0	0	0.1	1	1.0	13	1.0	0.9230769230769231	13	12	1	1	0	0.06666666666666667	15	1	15	0.2	0	0.8418294764245624	0.9242994501945875	0.332140905326023	0.9199640977865746	0.65321534713858	0.9003893138842871	0.8912468253818264	0.9154358031130121	1.0	0.15384615384615385	0.0	0.008316519367752621	0.008316519367752621
2864	0.02277408904521054	0.00793003187634447	0.005786097572383831	0.9722759238450096	-1	0	0	0.1	1	1.0	13	1.0	0.9230769230769231	13	12	1	1	0	0.06666666666666667	15	1	15	0.2	0	0.8418294764245624	0.8741357173311735	0.332140905326023	0.8985138143074255	0.6750756263589675	0.8794519385709411	0.8912468253818264	0.8844606721136294	1.0	0.46153846153846156	0.0	0.005786097572383831	0.005786097572383831
4087	0.023755293477528826	0.009504969932100366	0.008965744947934399	0.9716169963946897	-1	0	0	0.1	1	1.0	13	1.0	0.9230769230769231	13	12	1	1	0	0.06666666666666667	15	1	15	0.2	0	0.8418294764245624	0.890479818358492	0.332140905326023	0.895338769645024	0.65321534713858	0.8760121733549475	0.8912468253818264	0.8875318030642656	1.0	0.15384615384615385	0.0	0.008965744947934399	0.008965744947934399
3368	0.02507659658664737	0.0029020235674819977	0.0025335448515408955	0.9643421204733249	-1	0	0	0.1	1	1.0	13	1.0	0.9230769230769231	13	12	1	1	0	0.06666666666666667	15	1	15	0.2	0	0.8418294764245624	0.8935492977206698	0.332140905326023	0.8791619026391171	0.6151904442471963	0.8867781405437605	0.8912468253818264	0.8866289845866209	1.0	0.15384615384615385	0.0	0.0025335448515408955	0.0025335448515408955
2815	0.028930680325135894	0.0028786657395349345	-0.0018087334746370908	0.9717603348476671	-1	0	0	0.1	1	1.0	13	1.0	0.9230769230769231	13	12	1	1	0	0.06666666666666667	15	1	15	0.2	0	0.8418294764245624	0.8959177842336388	0.332140905326023	0.9199640977865746	0.65321534713858	0.9054396135256624	0.8912468253818264	0.9075910119113545	1.0	0.23076923076923078	0.0	-0.00018087334746370908	-0.00018087334746370908
1523	0.018477999042760537	0.0024775707015835917	-0.0022082388780314925	0.9654379254060035	-1	0	0	0.2	2	0.8461538461538461	11	0.23809523809523808	0.6923076923076923	11	9	3	4	0	0.7777777777777778	7	9	15	0.5	0.15384615384615385	0.8418294764245624	0.8780125626911217	0.332140905326023	0.9248780699245737	0.65321534713858	0.8812471628392751	0.8912468253818264	0.8968645807334222	0.09090909090909091	0.2727272727272727	0.0	-0.00022082388780314926	-0.00022082388780314926
2568	0.02429183071781163	0.008603410421059542	0.00819325429940878	0.9715656204209636	-1	0	0	0.1	1	1.0	13	1.0	0.9230769230769231	13	12	1	1	0	0.06666666666666667	15	1	15	0.2	0	0.8418294764245624	0.890479818358492	0.332140905326023	0.895338769645024	0.6151904442471963	0.8646802238920046	0.8912468253818264	0.8841449681698331	1.0	0.15384615384615385	0.0	0.00819325429940878	0.00819325429940878
3040	0.023851452686018865	0.009881598594053062	0.009542685290768195	0.971573636599613	-1	0	0	0.1	1	1.0	13	1.0	0.9230769230769231	13	12	1	1	0	0.06666666666666667	15	1	15	0.2	0	0.8418294764245624	0.890479818358492	0.332140905326023	0.895338769645024	0.65321534713858	0.867979228499071	0.8912468253818264	0.8851141750226031	1.0	0.15384615384615385	0.0	0.009542685290768195	0.009542685290768195
2551	0.022855924351834374	0.0072455859564367515	0.007238043120806774	0.9707688608525836	-1	0	0	0.1	1	1.0	13	1.0	0.9230769230769231	13	12	1	1	0	0.06666666666666667	15	1	15	0.2	0	0.8418294764245624	0.8472105205105235	0.332140905326023	0.8930569864324969	0.65321534713858	0.8840524228596712	0.8912468253818264	0.8760494912105524	1.0	0.15384615384615385	0.0	0.007238043120806774	0.007238043120806774
4686	0.023897710499883863	0.009213005928927154	0.00857630576849847	0.9716890065940205	-1	0	0	0.1	1	1.0	13	1.0	0.9230769230769231	13	12	1	1	0	0.06666666666666667	15	1	15	0.2	0	0.8418294764245624	0.890479818358492	0.332140905326023	0.895338769645024	0.65321534713858	0.867979228499071	0.8912468253818264	0.8851141750226031	1.0	0.15384615384615385	0.0	0.00857630576849847	0.00857630576849847
40	0.010459029573200319	0.003727930199450608	-0.003714705599406458	0.9840056512801264	-1	0	0	0.5	3	0.7142857142857143	5	0.6428571428571429	0.5714285714285714	6	4	2	5	0	0.2857142857142857	7	2	9	0.8333333333333334	0.5714285714285714	0.4616262783456747	0.8926655238286155	0.47992734646022284	0.9260206539051486	0.5674129867149224	0.9542452921145178	0.8699521100270569	0.9283090090286024	0.16666666666666666	0.3333333333333333	0.0	-0.0003714705599406458	-0.0003714705599406458
3695	0.02640664535331633	0.013249617232404845	-0.012804555667821073	0.9685681868462437	-1	0	0	0.1	1	1.0	13	1.0	0.9230769230769231	13	12	1	1	0	0.06666666666666667	15	1	15	0.2	0	0.8418294764245624	0.890479818358492	0.332140905326023	0.8936518502818392	0.65321534713858	0.8703111676640468	0.8912468253818264	0.8852032579739267	1.0	0.15384615384615385	0.0	-0.0012804555667821074	-0.0012804555667821074
4250	0.023966946295676486	0.009103261592427879	0.00847460953321642	0.9716134653179476	-1	0	0	0.1	1	1.0	13	1.0	0.9230769230769231	13	12	1	1	0	0.06666666666666667	15	1	15	0.2	0	0.8418294764245624	0.890479818358492	0.332140905326023	0.895338769645024	0.65321534713858	0.867979228499071	0.8912468253818264	0.8851141750226031	1.0	0.15384615384615385	0.0	0.00847460953321642	0.00847460953321642
2023	0.02168796119963215	0.008600189074779685	0.006478224691867843	0.9715126587051994	-1	0	0	0.1	1	1.0	13	1.0	0.9230769230769231	13	12	1	1	0	0.06666666666666667	15	1	15	0.2	0	0.8418294764245624	0.9176658873104011	0.3789637785827381	0.9330352084941569	0.6018812665247693	0.9057778948542796	0.8978026689623069	0.9195430330003428	1.0	0.23076923076923078	0.0	0.006478224691867843	0.006478224691867843
4091	0.023883313799569348	0.009383817628970413	0.008953976271100983	0.9714946355814548	-1	0	0	0.1	1	1.0	13	1.0	0.9230769230769231	13	12	1	1	0	0.06666666666666667	15	1	15	0.2	0	0.8418294764245624	0.890479818358492	0.332140905326023	0.895338769645024	0.65321534713858	0.867979228499071	0.8912468253818264	0.8851141750226031	1.0	0.15384615384615385	0.0	0.008953976271100983	0.008953976271100983
440	0.0019111257391021448	0.0017183669285012275	-0.0017182992658777757	0.9841834428020636	-1	0	0	1.0	1	0	0	1.0	0	1	0	0	0	0	0.5	1	2	2	0.0	0	0	0	0	0	0	0	0	0	0	0	0	-0.00017182992658777756	-0.00017182992658777756
792	0.013720638195926766	0.0043349694085283485	-0.0043245691141721	0.9549345727034055	-1	0	0	0.14285714285714285	1	1.0	8	0.3333333333333333	0.75	7	6	2	3	0	0.8333333333333334	6	5	10	0.42857142857142855	0	0.8324607329952137	0.9486741180930541	0.5385653158501794	0.9572995534690295	0.7678830922792521	0.7116885905580114	0.8578907077527884	0.909712162275965	0.14285714285714285	0.14285714285714285	0.0	-0.00043245691141721	-0.00043245691141721
4581	0.023992278734114577	0.009913286580940069	0.009573293390098532	0.9715441234886427	-1	0	0	0.1	1	1.0	13	1.0	0.9230769230769231	13	12	1	1	0	0.06666666666666667	15	1	15	0.2	0	0.8418294764245624	0.890479818358492	0.332140905326023	0.895338769645024	0.65321534713858	0.867979228499071	0.8912468253818264	0.8851141750226031	1.0	0.15384615384615385	0.0	0.009573293390098532	0.009573293390098532
4013	0.02356269485291164	0.008375055378543403	0.008102454298706919	0.9716746645753186	-1	0	0	0.1	1	1.0	13	1.0	0.9230769230769231	13	12	1	1	0	0.06666666666666667	15	1	15	0.2	0	0.8418294764245624	0.890479818358492	0.332140905326023	0.895338769645024	0.65321534713858	0.867979228499071	0.8912468253818264	0.8851141750226031	1.0	0.15384615384615385	0.0	0.008102454298706919	0.008102454298706919
3559	0.030609090462962903	0.003777406010236357	8.720747648946677e-05	0.9353950084224724	-1	0	0	0.1	1	1.0	13	1.0	1.0	14	13	0	1	0	0.06666666666666667	15	1	15	0.3333333333333333	0	0.882525533601348	0.7068737983017261	0.332140905326023	0.9114246454065751	0.8404620592571002	0.8521831757982815	0.8912468253818264	0.8394862667492742	1.0	0.14285714285714285	0.0	8.720747648946677e-05	8.720747648946677e-05
1638	0.023785416692134152	0.008894731954086686	0.006210298192728597	0.9668177585950987	-1	0	0	0.1	1	1.0	13	0.3	0.7692307692307693	11	10	3	5	0	0.5	10	5	15	0.5555555555555556	0	0.8418294764245624	0.8577705878755271	0.332140905326023	0.9007211945727678	0.6018812665247693	0.8669361408187924	0.8912468253818264	0.8763992412324422	0.09090909090909091	0.18181818181818182	0.0	0.006210298192728597	0.006210298192728597
2976	0.0302310252596526	0.01300303318562905	-0.0040391974312891	0.9694570663064304	-1	0	0	0.1	1	1.0	13	1.0	0.9230769230769231	13	12	1	1	0	0.06666666666666667	15	1	15	0.2	0	0.8418294764245624	0.890479818358492	0.332140905326023	0.8910585438450668	0.65321534713858	0.8819345669837946	0.8912468253818264	0.8878909284785846	1.0	0.15384615384615385	0.0	-0.00040391974312891006	-0.00040391974312891006
1851	0.022986613476650833	0.008474287761665998	0.00731261051422981	0.9701600946368438	-1	0	0	0.1	1	1.0	13	1.0	0.9230769230769231	13	12	1	1	0	0.06666666666666667	15	1	15	0.2	0	0.8418294764245624	0.9250495457629317	0.3789637785827381	0.9330352084941569	0.6018812665247693	0.9057778948542796	0.8978026689623069	0.9220221973368803	1.0	0.23076923076923078	0.0	0.00731261051422981	0.00731261051422981
4454	0.024394060316739265	0.0024519672721976223	-0.002376861437276745	0.9721557564495742	-1	0	0	0.1	1	1.0	13	1.0	0.9230769230769231	13	12	1	1	0	0.06666666666666667	15	1	15	0.2	0	0.8418294764245624	0.890479818358492	0.332140905326023	0.9103679489314587	0.6018812665247693	0.8863026127044453	0.8912468253818264	0.8962065926397076	1.0	0.23076923076923078	0.0	-0.00023768614372767448	-0.00023768614372767448
66	0.0055002989308984606	0.004067746383046852	-0.003985131390951871	0.9768705390300522	-1	0.3333333333333333	1	0.625	5	0.4444444444444444	4	0.39285714285714285	0.1111111111111111	4	1	6	0	0	0.5714285714285714	7	4	11	0.0	0.5	0.36672225430823685	0.9279165819540808	0.4063077000236661	0.9373233424940057	0.45329763344467205	0.8442365838179618	0.8331980837388098	0.9102548394252303	0	0	0.0	-0.0003985131390951871	-0.0003985131390951871
3069	0.024244421096338585	0.009739572637112526	0.009120995180572309	0.9715003922964608	-1	0	0	0.1	1	1.0	13	1.0	0.9230769230769231	13	12	1	1	0	0.06666666666666667	15	1	15	0.2	0	0.8418294764245624	0.890479818358492	0.332140905326023	0.895338769645024	0.65321534713858	0.8703111676640468	0.8912468253818264	0.8858073556383007	1.0	0.15384615384615385	0.0	0.009120995180572309	0.009120995180572309
4909	0.023965733076126785	0.008872447085114362	0.008186798566301261	0.9722378507743793	-1	0	0	0.1	1	1.0	13	1.0	0.9230769230769231	13	12	1	1	0	0.06666666666666667	15	1	15	0.2	0	0.8418294764245624	0.890479818358492	0.332140905326023	0.895338769645024	0.65321534713858	0.8754879806240871	0.8912468253818264	0.8873714128370244	1.0	0.23076923076923078	0.0	0.008186798566301261	0.008186798566301261
3875	0.024152717530800942	0.00978148584710734	0.009248500111905658	0.9716523330313956	-1	0	0	0.1	1	1.0	13	1.0	0.9230769230769231	13	12	1	1	0	0.06666666666666667	15	1	15	0.2	0	0.8418294764245624	0.890479818358492	0.332140905326023	0.895338769645024	0.6151904442471963	0.8646802238920046	0.8912468253818264	0.8841449681698331	1.0	0.15384615384615385	0.0	0.009248500111905658	0.009248500111905658
1938	0.027622562670301783	0.004430184306266981	-0.004072570214165949	0.9649226088289389	-1	0	0	0.1	1	1.0	13	0.23809523809523808	0.8461538461538461	12	11	2	3	0	0.7777777777777778	7	9	15	0.42857142857142855	0	0.8802949696100706	0.8545720540329912	0.332140905326023	0.8990455211155699	0.8300150729753536	0.8467671602275296	0.8978198767240492	0.868643416370661	0.08333333333333333	0.08333333333333333	0.0	-0.0004072570214165949	-0.0004072570214165949
3779	0.02415878575826795	0.009713677505114225	0.009448036545495803	0.9714246546074727	-1	0	0	0.1	1	1.0	13	1.0	0.9230769230769231	13	12	1	1	0	0.06666666666666667	15	1	15	0.2	0	0.8418294764245624	0.890479818358492	0.332140905326023	0.895338769645024	0.65321534713858	0.867979228499071	0.8912468253818264	0.8851141750226031	1.0	0.15384615384615385	0.0	0.009448036545495803	0.009448036545495803
1595	0.02224499467327907	0.006584774635420309	0.00492022218058465	0.9690550852047779	-1	0	0	0.1	1	1.0	13	0.2727272727272727	0.8461538461538461	11	11	3	3	0	0.45454545454545453	11	5	15	0.3	0	0.8418294764245624	0.8852790848877173	0.332140905326023	0.9125198992908746	0.6018812665247693	0.8998095989446063	0.8912468253818264	0.8997488061381542	0.09090909090909091	0.2727272727272727	0.0	0.00492022218058465	0.00492022218058465
3051	0.030571242537297674	0.013070699986870172	-0.004535024816784514	0.9692609992485045	-1	0	0	0.1	1	1.0	13	1.0	0.9230769230769231	13	12	1	1	0	0.06666666666666667	15	1	15	0.2	0	0.8418294764245624	0.890479818358492	0.332140905326023	0.8910585438450668	0.65321534713858	0.8819345669837946	0.8912468253818264	0.8878909284785846	1.0	0.15384615384615385	0.0	-0.00045350248167845135	-0.00045350248167845135
1968	0.027205336261117544	0.004685237970901174	0.0045893184579745535	0.9635461004380441	-1	0	0	0.1	1	1.0	13	1.0	0.9230769230769231	13	12	1	1	0	0.06666666666666667	15	1	15	0.2	0	0.8418294764245624	0.9123468800670705	0.332140905326023	0.9243321365075251	0.65321534713858	0.9100115349805231	0.9239755983438209	0.9157824562899703	1.0	0.23076923076923078	0.0	0.0045893184579745535	0.0045893184579745535
4805	0.02371136056787074	0.008986068151268307	0.00845702183852133	0.9714912005080827	-1	0	0	0.1	1	1.0	13	1.0	0.9230769230769231	13	12	1	1	0	0.06666666666666667	15	1	15	0.2	0	0.8418294764245624	0.890479818358492	0.332140905326023	0.895338769645024	0.65321534713858	0.8787639736160463	0.8912468253818264	0.8883801344979919	1.0	0.15384615384615385	0.0	0.00845702183852133	0.00845702183852133
2799	0.025662264676832573	0.00797209313390831	0.007961236486061368	0.9705603281128081	-1	0	0	0.1	1	1.0	13	1.0	0.9230769230769231	13	12	1	1	0	0.06666666666666667	15	1	15	0.2	0	0.8418294764245624	0.8926838877418823	0.332140905326023	0.8970503838279136	0.6151904442471963	0.8716344126316675	0.8912468253818264	0.8875814432701099	1.0	0.15384615384615385	0.0	0.007961236486061368	0.007961236486061368
3584	0.022733755737571627	0.007226427300343548	0.006819233726800308	0.9717817330319873	-1	0	0	0.1	1	1.0	13	1.0	0.7692307692307693	10	10	4	1	0	0.06666666666666667	15	1	15	0.08333333333333333	0	0.882525533601348	0.9136451989820025	0.3555523419543805	0.9106126441984895	0.6641454867487737	0.9025340177989805	0.9213271441864068	0.9090375607258281	1.0	0.2	0.0	0.006819233726800308	0.006819233726800308
423	0.001748090288354897	0.0017256074500146955	-0.0017234021253016507	0.9833256564860416	-1	0	0	1.0	1	0	0	1.0	0	1	0	0	0	0	0.5	2	1	2	0.0	0	0	0	0	0	0	0	0	0	0	0	0	-0.00017234021253016506	-0.00017234021253016506
637	0.00676757310353132	0.0028166802125363793	-0.002814815216155592	0.9827271085116873	-1	0	0	0.5	2	0.6666666666666666	2	0.625	0.6666666666666666	4	2	0	0	0	0.5	4	2	5	0.0	0	0.5008309200191696	0.7853151515262933	0.6823352297652197	0.8796642811471664	0.8278982602591002	0.7948884034381876	0.8532175608265811	0.8244711568056217	0	0	0.0	-0.0002814815216155592	-0.0002814815216155592
4631	0.0242186131926088	0.008677331669023269	0.00830583998640928	0.9717499077651436	-1	0	0	0.1	1	1.0	13	1.0	0.9230769230769231	13	12	1	1	0	0.06666666666666667	15	1	15	0.2	0	0.8418294764245624	0.890479818358492	0.332140905326023	0.895338769645024	0.65321534713858	0.867979228499071	0.8912468253818264	0.8851141750226031	1.0	0.15384615384615385	0.0	0.00830583998640928	0.00830583998640928
1408	0.02225957603780166	0.0064061855476848775	0.005321705979115296	0.9677740945248071	-1	0	0	0.1	1	1.0	13	0.2727272727272727	0.8461538461538461	11	11	3	3	0	0.45454545454545453	11	5	15	0.3	0	0.8418294764245624	0.8843897902807765	0.332140905326023	0.9125198992908746	0.7896859197015423	0.8966287070026422	0.908021102955058	0.8984325853555093	0.09090909090909091	0.2727272727272727	0.0	0.005321705979115296	0.005321705979115296
1553	0.027943017447783474	0.011626786833033777	-0.007269163348378127	0.9621877744319992	-1	0	0	0.1	1	1.0	13	0.23809523809523808	0.7692307692307693	11	10	3	2	0	0.7777777777777778	9	7	15	0.2222222222222222	0	0.8526102616683598	0.89871216518222	0.332140905326023	0.9049797147197999	0.7960017675262258	0.8705918920754208	0.908021102955058	0.8922891869809105	0.5454545454545454	0.6363636363636364	0.0	-0.0007269163348378127	-0.0007269163348378127
4927	0.02339644346336544	0.008521782815637384	0.008071838560708311	0.9718803679542708	-1	0	0	0.1	1	1.0	13	1.0	0.9230769230769231	13	12	1	1	0	0.06666666666666667	15	1	15	0.2	0	0.8418294764245624	0.890479818358492	0.332140905326023	0.895338769645024	0.65321534713858	0.8787639736160463	0.8912468253818264	0.8883801344979919	1.0	0.15384615384615385	0.0	0.008071838560708311	0.008071838560708311
675	0.020641320906348116	0.008564180276897952	-0.008498829500399797	0.9827685798136366	-1	0	0	0.3	3	0.7692307692307693	10	0.23809523809523808	0.7692307692307693	11	10	3	0	0	0.7777777777777778	7	9	15	0.0	0	0.7708457379882211	0.9604265679498505	0.6396861039034262	0.8419623841712521	0.4991046694566855	0.9087255157275524	0.8578907077527884	0.9158124492206424	0	0	0.0	-0.0008498829500399798	-0.0008498829500399798
3906	0.024150836837037823	0.008820766585276089	0.008309779933361346	0.9718454383538773	-1	0	0	0.1	1	1.0	13	1.0	0.9230769230769231	13	12	1	1	0	0.06666666666666667	15	1	15	0.2	0	0.8418294764245624	0.890479818358492	0.332140905326023	0.895338769645024	0.65321534713858	0.8754879806240871	0.8912468253818264	0.8873714128370244	1.0	0.15384615384615385	0.0	0.008309779933361346	0.008309779933361346
2950	0.02241574929302937	0.008243877891766916	0.00790973754210748	0.971551868507468	-1	0	0	0.1	1	1.0	13	1.0	0.9230769230769231	13	12	1	1	0	0.06666666666666667	15	1	15	0.2	0	0.8418294764245624	0.9168293143816807	0.332140905326023	0.9199640977865746	0.6233654667716995	0.8846422357561452	0.8912468253818264	0.9082964933190197	1.0	0.23076923076923078	0.0	0.00790973754210748	0.00790973754210748
1183	0.018089580669534183	0.0034541918048232732	-0.0034151144423751776	0.9822293886047652	-1	0	0	0.14285714285714285	1	1.0	8	1.0	0.875	8	7	1	1	0	0.1	10	1	10	0.2	0	0.3696827818612088	0.9193000568167498	0.5385653158501794	0.908857180645137	0.7960017675262258	0.9170683608778677	0.8611611232116941	0.9151808308870983	1.0	0.125	0.0	-0.0003415114442375178	-0.0003415114442375178
1325	0.023068061242700052	0.0070039918803859805	0.005527253429594183	0.9671221919772668	-1	0	0	0.1	1	1.0	13	0.3409090909090909	0.7692307692307693	11	10	3	3	0	0.36363636363636365	11	4	15	0.3333333333333333	0	0.8418294764245624	0.8797097335363688	0.332140905326023	0.9109012256321858	0.5215413363520718	0.8809009861781353	0.8912468253818264	0.8913999245144658	0.18181818181818182	0.09090909090909091	0.0	0.005527253429594183	0.005527253429594183
1527	0.022514989311413228	0.006788143380879852	0.005606225211458946	0.9674170050186308	-1	0	0	0.1	1	1.0	13	0.2727272727272727	0.8461538461538461	11	11	3	3	0	0.45454545454545453	11	5	15	0.3	0	0.8418294764245624	0.8843897902807765	0.332140905326023	0.9125198992908746	0.7896859197015423	0.8966287070026422	0.908021102955058	0.8984325853555093	0.09090909090909091	0.2727272727272727	0.0	0.005606225211458946	0.005606225211458946
1085	0.013161017045066632	0.009019723712699015	-0.008852793672655242	0.9684246478842347	-1	0	0	0.16666666666666666	1	1.0	7	1.0	0.8571428571428571	7	6	1	1	0	0.1111111111111111	9	1	9	0.2	0	0.852722593777582	0.8700290752108985	0.32958897161660217	0.931242384455319	0.65321534713858	0.9190991333000353	0.7670879578685259	0.9099020163191103	1.0	0.42857142857142855	0.0	-0.0008852793672655242	-0.0008852793672655242
3006	0.02246499559260207	0.010052476567427453	0.008841627303260732	0.972001919801977	-1	0	0	0.1	1	1.0	13	1.0	0.9230769230769231	13	12	1	1	0	0.06666666666666667	15	1	15	0.2	0	0.8418294764245624	0.917353488758583	0.332140905326023	0.9199640977865746	0.65321534713858	0.8793145730125527	0.8912468253818264	0.9070591991346322	1.0	0.23076923076923078	0.0	0.008841627303260732	0.008841627303260732
1584	0.02324505499901109	0.009108177394151876	0.006853613803814935	0.9671273224295726	-1	0	0	0.1	1	1.0	13	0.3	0.7692307692307693	11	10	3	5	0	0.5	10	5	15	0.5555555555555556	0	0.8418294764245624	0.8577705878755271	0.332140905326023	0.9007211945727678	0.6018812665247693	0.8669361408187924	0.8912468253818264	0.8763992412324422	0.09090909090909091	0.18181818181818182	0.0	0.006853613803814935	0.006853613803814935
3853	0.023486205765652076	0.00912845085660435	0.008468093967932671	0.9718258398196131	-1	0	0	0.1	1	1.0	13	1.0	0.9230769230769231	13	12	1	1	0	0.06666666666666667	15	1	15	0.2	0	0.8418294764245624	0.890479818358492	0.332140905326023	0.895338769645024	0.7896859197015423	0.8302112780936998	0.908021102955058	0.8746905027229473	1.0	0.15384615384615385	0.0	0.008468093967932671	0.008468093967932671
1705	0.023032244897887362	0.008701413168295178	0.005972058446094423	0.9673886670866186	-1	0	0	0.1	1	1.0	13	0.3	0.7692307692307693	11	10	3	5	0	0.5	10	5	15	0.5555555555555556	0	0.8418294764245624	0.8577705878755271	0.332140905326023	0.9007211945727678	0.7896859197015423	0.8823804555164154	0.908021102955058	0.8814021574713047	0.09090909090909091	0.18181818181818182	0.0	0.005972058446094423	0.005972058446094423
2155	0.021846293323056112	0.004493019627712072	-0.0008820177424877083	0.9646553536790493	-1	0	0	0.1	1	1.0	13	1.0	1.0	14	13	0	1	0	0.06666666666666667	1	15	15	0.3333333333333333	0	0.8418294764245624	0.9376424229347761	0.385003617077706	0.9428865780989063	0.5617113014384205	0.9241092262487084	0.9117617374216628	0.935312244591698	1.0	0.2857142857142857	0.0	-8.820177424877083e-05	-8.820177424877083e-05
4950	0.02378392084265949	0.009804933255996125	0.009296393485810404	0.9718151476000396	-1	0	0	0.1	1	1.0	13	1.0	0.9230769230769231	13	12	1	1	0	0.06666666666666667	15	1	15	0.2	0	0.8418294764245624	0.890479818358492	0.332140905326023	0.895338769645024	0.7896859197015423	0.840303778618351	0.908021102955058	0.8773464628151566	1.0	0.15384615384615385	0.0	0.009296393485810404	0.009296393485810404
2647	0.022975828622533497	0.009149843847454188	0.00885517024014625	0.9714373941529809	-1	0	0	0.1	1	1.0	13	1.0	0.9230769230769231	13	12	1	1	0	0.06666666666666667	15	1	15	0.2	0	0.8418294764245624	0.9168293143816807	0.332140905326023	0.9199640977865746	0.65321534713858	0.8825563778220015	0.8912468253818264	0.9077318487649647	1.0	0.23076923076923078	0.0	0.00885517024014625	0.00885517024014625
1650	0.023484315872382817	0.008089999902642147	0.005769244273547659	0.9673605523881728	-1	0	0	0.1	1	1.0	13	0.3	0.7692307692307693	11	10	3	5	0	0.5	10	5	15	0.5555555555555556	0	0.8418294764245624	0.8577705878755271	0.332140905326023	0.9007211945727678	0.7896859197015423	0.8594518900258103	0.908021102955058	0.8740920570944796	0.09090909090909091	0.18181818181818182	0.0	0.005769244273547659	0.005769244273547659
3278	0.02641682038771965	0.010227871827694683	-0.01018178711839756	0.919736216826241	-1	0	0	0.1	1	1.0	13	0.5357142857142857	0.9230769230769231	13	12	1	1	0	0.14285714285714285	2	14	15	0.2	0	0.8418294764245624	0.8411693820938255	0.332140905326023	0.9134756650457911	0.6750756263589675	0.8521107909436114	0.8912468253818264	0.872696402075341	1.0	0.15384615384615385	0.0	-0.001018178711839756	-0.001018178711839756
3052	0.02417325703623291	0.008116618820233684	0.0079370130288496	0.9702374633932789	-1	0	0	0.1	1	1.0	13	1.0	0.7692307692307693	10	10	4	3	0	0.06666666666666667	15	1	15	0.25	0	0.882525533601348	0.9129814306995913	0.3555523419543805	0.9106126441984895	0.732380773030255	0.9022224942674347	0.9030319675729797	0.9087084710735008	0.1	0.2	0.0	0.0079370130288496	0.0079370130288496
4943	0.03130175536935468	0.010198222533733904	-0.009067449594075603	0.83601146209995	-1	0	0	0.1	1	1.0	13	0.2727272727272727	0.8461538461538461	12	11	2	3	0	0.45454545454545453	5	11	15	0.42857142857142855	0	0.8418294764245624	0.9142666484955589	0.3545335326039607	0.8951524119216393	0.6275483068316745	0.8860427837696485	0.8912468253818264	0.8991155948773992	0.08333333333333333	0.25	0.0	-0.0009067449594075603	-0.0009067449594075603
3865	0.024249533349894742	0.008791451692542827	0.008377468633953385	0.9717681820076765	-1	0	0	0.1	1	1.0	13	1.0	0.9230769230769231	13	12	1	1	0	0.06666666666666667	15	1	15	0.2	0	0.8418294764245624	0.890479818358492	0.332140905326023	0.895338769645024	0.65321534713858	0.8703111676640468	0.8912468253818264	0.8858073556383007	1.0	0.15384615384615385	0.0	0.008377468633953385	0.008377468633953385
554	0.024662542890804304	0.011086170098265425	-0.009895722485320705	0.9430339771286871	-1	0	0	0.2	2	0.9230769230769231	12	0.5357142857142857	0.9230769230769231	13	12	1	2	0	0.14285714285714285	14	2	15	0.4	0	0.4554588265589345	0.8779814819141109	0.9514137603063786	0.9058970324449106	0.4851481934134072	0.8586487823068839	0.8921089546416878	0.8822626675003186	0.5769230769230769	0.23076923076923078	0.0	-0.0009895722485320706	-0.0009895722485320706
44	0.0024611726893150297	0.0018593121610048964	-0.001856624948175027	0.9831063343240349	-1	0	0	1.0	2	0.0	0	1.0	0	2	0	0	0	0	0.3333333333333333	3	1	3	0.0	1.0	0	0	0	0	0	0	0	0	0	0	0	-0.0001856624948175027	-0.0001856624948175027
4224	0.0242209719626022	0.009112895164182153	0.008686586755658476	0.9713367786111288	-1	0	0	0.1	1	1.0	13	1.0	0.9230769230769231	13	12	1	1	0	0.06666666666666667	15	1	15	0.2	0	0.8418294764245624	0.890479818358492	0.332140905326023	0.895338769645024	0.65321534713858	0.867979228499071	0.8912468253818264	0.8851141750226031	1.0	0.15384615384615385	0.0	0.008686586755658476	0.008686586755658476
1414	0.022003507583524866	0.006723805412013513	0.005519200821068321	0.9684074008584339	-1	0	0	0.1	1	1.0	13	1.0	0.9230769230769231	13	12	1	1	0	0.06666666666666667	15	1	15	0.2	0	0.8418294764245624	0.9057917580921291	0.332140905326023	0.9273824528661624	0.6018812665247693	0.9012827109744982	0.8912468253818264	0.9121900365893865	1.0	0.3076923076923077	0.0	0.005519200821068321	0.005519200821068321
4780	0.024287072573442026	0.007925601433341293	0.007760280626113521	0.9714692495569297	-1	0	0	0.1	1	1.0	13	1.0	0.9230769230769231	13	12	1	1	0	0.06666666666666667	15	1	15	0.2	0	0.8418294764245624	0.8898259094613351	0.332140905326023	0.895338769645024	0.65321534713858	0.8650275249623937	0.8912468253818264	0.8840180235379301	1.0	0.15384615384615385	0.0	0.007760280626113521	0.007760280626113521
1519	0.021609039474232566	0.005947216449262918	-0.005946673776843934	0.9193754836150037	-1	0	0	0.2	2	0.8461538461538461	11	0.26785714285714285	0.6923076923076923	11	9	3	4	0	0.875	7	8	15	0.5	0	0.8418294764245624	0.8775323308545304	0.332140905326023	0.9303031262401738	0.6018812665247693	0.8863388953298834	0.8912468253818264	0.9006827028513436	0.09090909090909091	0.2727272727272727	0.0	-0.0005946673776843934	-0.0005946673776843934
4138	0.02371332217848351	0.009698710268304898	0.00911102857140867	0.9714152580971416	-1	0	0	0.1	1	1.0	13	1.0	0.9230769230769231	13	12	1	1	0	0.06666666666666667	15	1	15	0.2	0	0.8418294764245624	0.890479818358492	0.332140905326023	0.895338769645024	0.65321534713858	0.8760121733549475	0.8912468253818264	0.8875318030642656	1.0	0.15384615384615385	0.0	0.00911102857140867	0.00911102857140867
3826	0.02432664778398012	0.007754887543519854	0.007605667810262047	0.9714177388799559	-1	0	0	0.1	1	1.0	13	1.0	0.9230769230769231	13	12	1	1	0	0.06666666666666667	15	1	15	0.2	0	0.8418294764245624	0.8898259094613351	0.332140905326023	0.895338769645024	0.65321534713858	0.8650275249623937	0.8912468253818264	0.8840180235379301	1.0	0.15384615384615385	0.0	0.007605667810262047	0.007605667810262047
2348	0.023218030610627566	0.007846412554541948	0.007807904427409655	0.9708920601016111	-1	0	0	0.1	1	1.0	13	1.0	0.9230769230769231	13	12	1	1	0	0.06666666666666667	15	1	15	0.2	0	0.8418294764245624	0.8472105205105235	0.332140905326023	0.8930569864324969	0.65321534713858	0.8756647422577363	0.8912468253818264	0.8731477087214053	1.0	0.15384615384615385	0.0	0.007807904427409655	0.007807904427409655
2292	0.028003009857256896	0.008762410300520303	-0.004401628953445057	0.9675950141478671	-1	0	0	0.1	1	1.0	13	1.0	0.9230769230769231	13	12	1	1	0	0.06666666666666667	15	1	15	0.2	0	0.8418294764245624	0.8492216707860231	0.332140905326023	0.8977410982232235	0.6151904442471963	0.8761071537130642	0.8912468253818264	0.8756992027826989	1.0	0.15384615384615385	0.0	-0.0004401628953445057	-0.0004401628953445057
444	0.0017830146574707828	0.0017063560882446447	-0.0017023807712050914	0.9833628699654133	-1	0	0	1.0	1	0	0	1.0	0	1	0	0	0	0	0.5	2	1	2	0.0	0	0	0	0	0	0	0	0	0	0	0	0	-0.00017023807712050914	-0.00017023807712050914
255	0.01836774882560696	0.0049961818883116895	-0.004913285482884789	0.9794384862597088	-1	0	0	0.375	3	0.8	8	0.5454545454545454	0.8	11	8	0	0	0	0.18181818181818182	11	2	12	0.0	0.2	0.6311749044020744	0.8577807839385658	0.8492723625267233	0.9290846270861766	0.4851481934134072	0.9135585170331432	0.8921089546416878	0.9040036957678809	0	0	0.0	-0.0004913285482884789	-0.0004913285482884789
284	0.0020501530394458245	0.0019537603520239527	-0.0019537603111525717	0.9856274496384637	-1	0	0	0.5	1	1.0	1	1.0	1.0	1	1	1	2	0	0.3333333333333333	1	3	3	0.3333333333333333	0	0.15978276177541068	0.5	0.7059091824953668	0.5	0.5720687145663309	0.5	0.9108567916263779	0.5	1.0	0	0.9850645367769386	-0.00019537603111525716	-0.00019537603111525716
2133	0.022751595336254204	0.008109310655464004	0.00702990221794729	0.9700870759516486	-1	0	0	0.1	1	1.0	13	1.0	0.9230769230769231	13	12	1	1	0	0.06666666666666667	15	1	15	0.2	0	0.8418294764245624	0.9250495457629317	0.3789637785827381	0.9330352084941569	0.6018812665247693	0.9057778948542796	0.8978026689623069	0.9220221973368803	1.0	0.23076923076923078	0.0	0.00702990221794729	0.00702990221794729
221	0.0018136447690045	0.0017283932017743825	-0.0017283293393218105	0.9852393986391782	-1	0	0	1.0	1	0	0	1.0	0	1	0	0	1	0	0.5	1	2	2	0.3333333333333333	0	0	0	0	0	0	0	0	0	0	0	0	-0.00017283293393218104	-0.00017283293393218104
4917	0.023689425754629356	0.009663991555117246	0.009143425804823207	0.9716155779177821	-1	0	0	0.1	1	1.0	13	1.0	0.9230769230769231	13	12	1	1	0	0.06666666666666667	15	1	15	0.2	0	0.8418294764245624	0.890479818358492	0.332140905326023	0.895338769645024	0.65321534713858	0.867979228499071	0.8912468253818264	0.8851141750226031	1.0	0.15384615384615385	0.0	0.009143425804823207	0.009143425804823207
4788	0.02557749650408831	0.001981520844640992	-0.0018244905983562582	0.9718372182360838	-1	0	0	0.1	1	1.0	13	1.0	0.9230769230769231	13	12	1	1	0	0.06666666666666667	15	1	15	0.2	0	0.8418294764245624	0.8866255859500165	0.332140905326023	0.895338769645024	0.6750756263589675	0.8727303348049853	0.8912468253818264	0.8852221007381634	1.0	0.15384615384615385	0.0	-0.00018244905983562582	-0.00018244905983562582
3027	0.024940898962006956	0.008840994626031993	0.007853463401818882	0.9725196609741473	-1	0	0	0.1	1	1.0	13	1.0	0.9230769230769231	13	12	1	1	0	0.06666666666666667	15	1	15	0.2	0	0.8418294764245624	0.890479818358492	0.332140905326023	0.895338769645024	0.65321534713858	0.8703111676640468	0.8912468253818264	0.8858073556383007	1.0	0.15384615384615385	0.0	0.007853463401818882	0.007853463401818882
1327	0.023201744909127204	0.00499897987605713	0.004092816830786245	0.9513348761097306	-1	0	0	0.2	2	0.8461538461538461	11	0.2777777777777778	0.6923076923076923	11	9	3	2	0	0.6666666666666666	9	6	15	0.25	0	0.756412729645674	0.8890972402180526	0.332140905326023	0.9603882323793077	0.65321534713858	0.9084623065280324	0.7670879578685259	0.9256414932482318	0.5454545454545454	0.2727272727272727	0.0	0.004092816830786245	0.004092816830786245
89	0.01743775775620869	0.0042062857452549295	-0.0036019339855194324	0.976843860738616	-1	0	0	0.6	6	0.38461538461538464	5	0.5	0.3076923076923077	6	4	8	0	0	0.8333333333333334	6	5	15	0.0	0.2	0.6593186167110457	0.908904561925176	0.4127567218013125	0.9293015600752648	0.2715530546272077	0.9441938607348812	0.7752578995525574	0.9287909162163194	0	0	0.0	-0.00036019339855194326	-0.00036019339855194326
3435	0.023915205900075055	0.00873157601289525	0.008367121140867911	0.9716898359706483	-1	0	0	0.1	1	1.0	13	1.0	0.9230769230769231	13	12	1	1	0	0.06666666666666667	15	1	15	0.2	0	0.8418294764245624	0.890479818358492	0.332140905326023	0.895338769645024	0.65321534713858	0.867979228499071	0.8912468253818264	0.8851141750226031	1.0	0.15384615384615385	0.0	0.008367121140867911	0.008367121140867911
5024	0.022917359040522688	0.008910351319944667	0.008129321812151806	0.9695498729691688	-1	0	0	0.1	1	1.0	13	1.0	0.7692307692307693	10	10	4	3	0	0.06666666666666667	15	1	15	0.25	0	0.882525533601348	0.9136451989820025	0.3555523419543805	0.9106126441984895	0.7378817130101423	0.8717303097922025	0.8945696899159464	0.900143537630252	0.3	0.2	0.0	0.008129321812151806	0.008129321812151806
563	0.01988717710209043	0.0052134100611634015	-0.003974493946690893	0.9842867341014735	-1	0	0	0.5	3	0.42857142857142855	3	0.5	0.42857142857142855	5	3	3	2	0	0.5	3	6	9	0.25	0	0.3578458847784286	0.8560555239085085	0.861517021455423	0.7418930598730621	0.3659362643995455	0.9250415964358754	0.9308052605138125	0.8561754736219453	0.7	0.4	0.0	-0.0003974493946690893	-0.0003974493946690893
1467	0.034275614505773135	0.007805746193917739	-0.005736743474869101	0.9617603785836721	-1	0	0	0.1	1	1.0	13	0.23809523809523808	0.7692307692307693	11	10	3	4	0	0.7777777777777778	9	7	15	0.4444444444444444	0	0.9232215907781338	0.8475304111543225	0.332140905326023	0.8979198998910584	0.7896859197015423	0.861922063139572	0.936991105479074	0.8706829090050484	0.09090909090909091	0.45454545454545453	0.0	-0.0005736743474869102	-0.0005736743474869102
857	0.0018384029855808435	0.0017339139621518683	-0.0017339108406035774	0.9852369160601512	-1	0	0	1.0	1	0	0	1.0	0	1	0	0	0	0	0.5	1	2	2	0.0	0	0	0	0	0	0	0	0	0	0	0	0	-0.00017339108406035775	-0.00017339108406035775
814	0.026110256295951983	0.009828075546645998	-0.0022088415672037185	0.9353652024390121	-1	0	0	0.2	2	0.8461538461538461	11	0.23809523809523808	0.6923076923076923	10	9	4	5	0	0.7777777777777778	9	7	15	0.45454545454545453	0	0.9232215907781338	0.6595611041079248	0.2955974184064422	0.9053051225900614	0.6102771528956226	0.8528320673687704	0.933545628817614	0.8261590448762192	0.1	0.1	0.0	-0.00022088415672037184	-0.00022088415672037184
4271	0.02200805027380957	0.007350155683613696	0.007074551153096776	0.9716733871230899	-1	0	0	0.1	1	1.0	13	1.0	0.9230769230769231	13	12	1	1	0	0.06666666666666667	15	1	15	0.2	0	0.8418294764245624	0.8480796987327541	0.332140905326023	0.8930569864324969	0.65321534713858	0.8784232186238673	0.8912468253818264	0.8743358592481237	1.0	0.15384615384615385	0.0	0.007074551153096776	0.007074551153096776
1665	0.020222293720689566	0.0055321669496180195	-0.0053721005651425425	0.9550428034650472	-1	0	0	0.1	1	1.0	13	0.2727272727272727	0.9230769230769231	13	12	1	2	0	0.45454545454545453	11	5	15	0.4	0	0.5926870215727971	0.910543918634468	0.7647752088319855	0.9499556558596511	0.6182947845642951	0.8796244998679368	0.8978026689623069	0.9181565584156988	0.5384615384615384	0.07692307692307693	0.0	-0.0005372100565142542	-0.0005372100565142542
4935	0.023802224145602107	0.009291679865500698	0.00858237199143927	0.9711336069737875	-1	0	0	0.1	1	1.0	13	1.0	0.9230769230769231	13	12	1	1	0	0.06666666666666667	15	1	15	0.2	0	0.8418294764245624	0.890479818358492	0.332140905326023	0.895338769645024	0.6203102451041588	0.8804171387150581	0.8912468253818264	0.8888950340489061	1.0	0.23076923076923078	0.0	0.00858237199143927	0.00858237199143927
3488	0.023911107974257422	0.008965553949220195	0.0086029858221555	0.9713096749013926	-1	0	0	0.1	1	1.0	13	1.0	0.9230769230769231	13	12	1	1	0	0.06666666666666667	15	1	15	0.2	0	0.8418294764245624	0.890479818358492	0.332140905326023	0.895338769645024	0.65321534713858	0.867979228499071	0.8912468253818264	0.8851141750226031	1.0	0.15384615384615385	0.0	0.0086029858221555	0.0086029858221555
344	0.002463301663577232	0.0018764334778379043	-0.0018763380953959235	0.9832345153220194	-1	0	0	1.0	2	0.0	0	1.0	0	2	0	0	0	0	0.3333333333333333	3	1	3	0.0	1.0	0	0	0	0	0	0	0	0	0	0	0	-0.00018763380953959235	-0.00018763380953959235
3666	0.025178381959799736	0.011797471044092768	0.0034678337865366423	0.9676915659533758	-1	0	0	0.1	1	1.0	13	0.25	0.7692307692307693	10	10	4	4	0	0.6	10	6	15	0.3333333333333333	0	0.8418294764245624	0.9062730277405642	0.3555523419543805	0.9057358025637579	0.6275483068316745	0.8658470531089144	0.8912468253818264	0.8939851055648498	0.1	0.2	0.0	0.0034678337865366423	0.0034678337865366423
4673	0.02348541529607834	0.008482728245610813	0.008221672622727015	0.9723196661544041	-1	0	0	0.1	1	1.0	13	1.0	0.8461538461538461	12	11	2	1	0	0.06666666666666667	15	1	15	0.14285714285714285	0	0.8418294764245624	0.8978482870393657	0.332140905326023	0.900493436539654	0.6641454867487737	0.873696198379069	0.8912468253818264	0.8912365582496816	1.0	0.25	0.0	0.008221672622727015	0.008221672622727015
4373	0.02424310722281632	0.00917125579317267	0.008774378365261262	0.9715388490355694	-1	0	0	0.1	1	1.0	13	1.0	0.9230769230769231	13	12	1	1	0	0.06666666666666667	15	1	15	0.2	0	0.8418294764245624	0.890479818358492	0.332140905326023	0.895338769645024	0.65321534713858	0.867979228499071	0.8912468253818264	0.8851141750226031	1.0	0.15384615384615385	0.0	0.008774378365261262	0.008774378365261262
2104	0.022402420552408247	0.0066900160090840296	-0.005124652687174229	0.9655543136786108	-1	0	0	0.1	1	1.0	13	1.0	0.9230769230769231	13	12	1	1	0	0.06666666666666667	15	1	15	0.2	0	0.8418294764245624	0.9304479591384857	0.3789637785827381	0.9330352084941569	0.6018812665247693	0.9057778948542796	0.8978026689623069	0.9239313851547383	1.0	0.23076923076923078	0.0	-0.0005124652687174229	-0.0005124652687174229
3599	0.028575019516732476	0.00337925060427313	-0.0028773365835034646	0.9688040758351621	-1	0	0	0.1	1	1.0	13	1.0	0.9230769230769231	13	12	1	1	0	0.06666666666666667	15	1	15	0.2	0	0.8418294764245624	0.890479818358492	0.332140905326023	0.8884179811236683	0.65321534713858	0.867979228499071	0.8912468253818264	0.8826582535573338	1.0	0.23076923076923078	0.0	-0.00028773365835034644	-0.00028773365835034644
4864	0.024452895482031816	0.009893138324795672	0.009256123956080782	0.9715707617853374	-1	0	0	0.1	1	1.0	13	1.0	0.9230769230769231	13	12	1	1	0	0.06666666666666667	15	1	15	0.2	0	0.8418294764245624	0.890479818358492	0.332140905326023	0.895338769645024	0.65321534713858	0.8703111676640468	0.8912468253818264	0.8858073556383007	1.0	0.15384615384615385	0.0	0.009256123956080782	0.009256123956080782
4477	0.024557829734437677	0.008764079989811971	0.008241434729109305	0.9728258993797197	-1	0	0	0.1	1	1.0	13	1.0	0.8461538461538461	12	11	2	1	0	0.06666666666666667	15	1	15	0.14285714285714285	0	0.8418294764245624	0.8978482870393657	0.332140905326023	0.900493436539654	0.6641454867487737	0.8703334830885379	0.8912468253818264	0.8902591197527757	1.0	0.16666666666666666	0.0	0.008241434729109305	0.008241434729109305
3539	0.02381002663439825	0.00915479948461092	0.008609001450885445	0.9725384149172503	-1	0	0	0.1	1	1.0	13	1.0	0.8461538461538461	12	11	2	1	0	0.06666666666666667	15	1	15	0.14285714285714285	0	0.8418294764245624	0.8978482870393657	0.332140905326023	0.900493436539654	0.6275483068316745	0.892023941512266	0.8945696899159464	0.8968417226784184	1.0	0.16666666666666666	0.0	0.008609001450885445	0.008609001450885445
4667	0.024141341015836044	0.004763953691002545	-0.002446829483614475	0.9682657284240376	-1	0	0	0.1	1	1.0	13	1.0	0.9230769230769231	13	12	1	1	0	0.06666666666666667	15	1	15	0.2	0	0.8418294764245624	0.8443724284277193	0.332140905326023	0.8930569864324969	0.6018812665247693	0.8820793343519452	0.8912468253818264	0.8745626345269119	1.0	0.15384615384615385	0.0	-0.0002446829483614475	-0.0002446829483614475
3728	0.02329287523542579	0.008844112978109041	0.008330683434508355	0.9716628352016269	-1	0	0	0.1	1	1.0	13	1.0	0.9230769230769231	13	12	1	1	0	0.06666666666666667	15	1	15	0.2	0	0.8418294764245624	0.890479818358492	0.332140905326023	0.895338769645024	0.65321534713858	0.8703111676640468	0.8912468253818264	0.8858073556383007	1.0	0.15384615384615385	0.0	0.008330683434508355	0.008330683434508355
808	None	None	None	None	None	0	0	0.25	2	0.7777777777777778	7	0.7857142857142857	0.5555555555555556	5	5	5	2	0	0.2857142857142857	7	2	11	0.14285714285714285	0	0.9187604627955788	0.6574376299641178	0.24377783509747672	0.9668908057412334	0.6022595212269499	0.6568831978570464	0.9185070669617114	0.8261430828884068	0.7	0	0.0	None	None
3659	0.024117945968207075	0.009752383916769487	0.009400890757086765	0.9717936562944776	-1	0	0	0.1	1	1.0	13	1.0	0.9230769230769231	13	12	1	1	0	0.06666666666666667	15	1	15	0.2	0	0.8418294764245624	0.890479818358492	0.332140905326023	0.895338769645024	0.65321534713858	0.867979228499071	0.8912468253818264	0.8851141750226031	1.0	0.15384615384615385	0.0	0.009400890757086765	0.009400890757086765
4816	0.024178835822376822	0.009128274215458173	0.008633146683299122	0.9714100217530937	-1	0	0	0.1	1	1.0	13	1.0	0.9230769230769231	13	12	1	1	0	0.06666666666666667	15	1	15	0.2	0	0.8418294764245624	0.890479818358492	0.332140905326023	0.895338769645024	0.65321534713858	0.867979228499071	0.8912468253818264	0.8851141750226031	1.0	0.23076923076923078	0.0	0.008633146683299122	0.008633146683299122
2795	0.02075583905944585	0.00796273909882668	-0.007962577000470834	0.9819244726766381	-1	0	0	0.2	2	0.8461538461538461	11	0.5357142857142857	0.8461538461538461	13	11	1	0	0	0.14285714285714285	14	2	15	0.0	0	0.9146139950375467	0.9132033119251504	0.332140905326023	0.9417710554816124	0.7931475794307213	0.8482926985101275	0.917241361727235	0.907712094038763	0	0	0.0	-0.0007962577000470833	-0.0007962577000470833
4916	0.02323307011015278	0.009099044127622207	0.008564133432072948	0.9713654849513637	-1	0	0	0.1	1	1.0	13	1.0	0.9230769230769231	13	12	1	1	0	0.06666666666666667	15	1	15	0.2	0	0.8418294764245624	0.890479818358492	0.332140905326023	0.895338769645024	0.65321534713858	0.8703111676640468	0.8912468253818264	0.8858073556383007	1.0	0.15384615384615385	0.0	0.008564133432072948	0.008564133432072948
768	0.01883211524483825	0.009871243614932463	-0.009867318981745152	0.9758319931380641	-1	0	0	0.1	1	1.0	13	1.0	0.8461538461538461	11	11	3	2	0	0.06666666666666667	15	1	15	0.2	0	0.8418294764245624	0.8714458520222919	0.332140905326023	0.9170489573993993	0.6750756263589675	0.896271241358814	0.8978026689623069	0.8963885228613946	0.5454545454545454	0.2727272727272727	0.0	-0.0009867318981745153	-0.0009867318981745153
2178	0.02261320897733794	0.008191490481748935	0.007302707087813315	0.970350083731981	-1	0	0	0.1	1	1.0	13	1.0	0.9230769230769231	13	12	1	1	0	0.06666666666666667	15	1	15	0.2	0	0.8418294764245624	0.9250495457629317	0.3789637785827381	0.9330352084941569	0.6018812665247693	0.9057778948542796	0.8978026689623069	0.9220221973368803	1.0	0.23076923076923078	0.0	0.007302707087813315	0.007302707087813315
446	0.0017712491262044468	0.0017260980918078715	-0.001723903330933956	0.983335859737827	-1	0	0	1.0	1	0	0	1.0	0	1	0	0	0	0	0.5	2	1	2	0.0	0	0	0	0	0	0	0	0	0	0	0	0	-0.0001723903330933956	-0.0001723903330933956
4320	0.024170119182458292	0.009548883659136136	0.008947570169845235	0.9714268420046526	-1	0	0	0.1	1	1.0	13	1.0	0.9230769230769231	13	12	1	1	0	0.06666666666666667	15	1	15	0.2	0	0.8418294764245624	0.890479818358492	0.332140905326023	0.895338769645024	0.65321534713858	0.8650275249623937	0.8912468253818264	0.8842463854302693	1.0	0.15384615384615385	0.0	0.008947570169845235	0.008947570169845235
175	0.0018951163011095432	0.0018502755102704099	-0.001850254066790851	0.9845318705845486	-1	0	0	1.0	2	0.0	0	1.0	0	1	0	1	0	0	0.3333333333333333	3	1	3	0.0	1.0	0	0	0	0	0	0	0	0	0	0	0	-0.0001850254066790851	-0.0001850254066790851
1014	0.022078450058799933	0.0069797447716657985	0.0013278869485935346	0.9560751425655782	-1	0	0	0.3	3	0.6923076923076923	9	0.375	0.6153846153846154	10	8	4	2	0	0.4	10	4	15	0.2	0	0.882525533601348	0.8715202897037988	0.3138691618662326	0.9397902466152023	0.7231814632846507	0.8987997389377486	0.8912468253818264	0.9073822618731717	0.55	0.3	0.0	0.0013278869485935346	0.0013278869485935346
1598	0.028385983696723786	0.00786008064625887	-0.0016460037062206883	0.9575989220452983	-1	0	0	0.1	1	1.0	13	0.25	0.8461538461538461	12	11	2	4	0	0.6	6	10	15	0.5714285714285714	0	0.8418294764245624	0.8745121259414912	0.332140905326023	0.9077962167443014	0.6275483068316745	0.9019667438388829	0.8912468253818264	0.8955985675555768	0.08333333333333333	0.25	0.0	-0.00016460037062206883	-0.00016460037062206883
1068	0.01988146111218868	0.003934649218426339	-0.0017072691089634032	0.9652632339807343	-1	0	0	0.1	1	1.0	13	0.2727272727272727	0.7692307692307693	11	10	3	3	0	0.45454545454545453	11	5	15	0.3333333333333333	0	0.8324607329952137	0.9323057346812239	0.7174380205666891	0.9653855646679304	0.6022595212269499	0.862380407774978	0.8978026689623069	0.9305632055946097	0.09090909090909091	0.2727272727272727	0.0	-0.00017072691089634032	-0.00017072691089634032
3687	0.023842462450468154	0.008807919380814579	0.008301580579512111	0.9715980577277299	-1	0	0	0.1	1	1.0	13	1.0	0.9230769230769231	13	12	1	1	0	0.06666666666666667	15	1	15	0.2	0	0.8418294764245624	0.890479818358492	0.332140905326023	0.895338769645024	0.65321534713858	0.9024631938317207	0.8912468253818264	0.8961978358782587	1.0	0.15384615384615385	0.0	0.008301580579512111	0.008301580579512111
2635	0.0231688065033657	0.008861692125621714	0.008459460161911368	0.9716492580110464	-1	0	0	0.1	1	1.0	13	1.0	0.9230769230769231	13	12	1	1	0	0.06666666666666667	15	1	15	0.2	0	0.8418294764245624	0.9168293143816807	0.332140905326023	0.9199640977865746	0.65321534713858	0.8825563778220015	0.8912468253818264	0.9077318487649647	1.0	0.23076923076923078	0.0	0.008459460161911368	0.008459460161911368
2349	0.022349180880353026	0.00773687658509477	0.0076763357937386	0.9708613713356886	-1	0	0	0.1	1	1.0	13	1.0	0.9230769230769231	13	12	1	1	0	0.06666666666666667	15	1	15	0.2	0	0.8418294764245624	0.8472105205105235	0.332140905326023	0.8930569864324969	0.6018812665247693	0.8761408866376751	0.8912468253818264	0.8733093489353693	1.0	0.15384615384615385	0.0	0.0076763357937386	0.0076763357937386
2159	0.02196132915119577	0.003815346938495734	-0.0008618697988540346	0.9647540747719349	-1	0	0	0.1	1	1.0	13	1.0	1.0	14	13	0	1	0	0.06666666666666667	1	15	15	0.3333333333333333	0	0.8418294764245624	0.9376424229347761	0.385003617077706	0.9428865780989063	0.5617113014384205	0.9163439746395209	0.9117617374216628	0.9331442755263653	1.0	0.2857142857142857	0.0	-8.618697988540345e-05	-8.618697988540345e-05
1370	0.026789600506297796	0.011930838391371571	-0.006277658043137616	0.9640886740397526	-1	0	0	0.1	1	1.0	13	0.23809523809523808	0.7692307692307693	11	10	3	4	0	0.7777777777777778	9	7	15	0.4444444444444444	0	0.8526102616683598	0.8404058953080873	0.332140905326023	0.8917458721629641	0.6182947845642951	0.8949355213168796	0.8912468253818264	0.8776872951214233	0.09090909090909091	0.2727272727272727	0.0	-0.0006277658043137616	-0.0006277658043137616
858	0.007540035397069022	0.002435018807119021	-0.002335791172720552	0.9780065081323178	-1	0.3333333333333333	1	0.75	6	0.3	3	0.5	0.3	7	3	4	2	0	0.375	8	3	12	0.25	0.5	0.8324607329952137	0.8261416488582006	0.29007121206558584	0.8691774152726477	0.6182947845642951	0.8444505285378912	0.9185070669617114	0.8474385614148603	0.5714285714285714	0	0.0	-0.00023357911727205522	-0.00023357911727205522
4854	0.023938515069872237	0.009483160902545328	0.009070379789310704	0.9713200727540752	-1	0	0	0.1	1	1.0	13	1.0	0.9230769230769231	13	12	1	1	0	0.06666666666666667	15	1	15	0.2	0	0.8418294764245624	0.890479818358492	0.332140905326023	0.895338769645024	0.65321534713858	0.867979228499071	0.8912468253818264	0.8851141750226031	1.0	0.15384615384615385	0.0	0.009070379789310704	0.009070379789310704
4073	0.024330612565913703	0.008055753447553144	0.007707031117970553	0.971834254136231	-1	0	0	0.1	1	1.0	13	1.0	0.9230769230769231	13	12	1	1	0	0.06666666666666667	15	1	15	0.2	0	0.8418294764245624	0.890479818358492	0.332140905326023	0.895338769645024	0.65321534713858	0.867979228499071	0.8912468253818264	0.8851141750226031	1.0	0.15384615384615385	0.0	0.007707031117970553	0.007707031117970553
1972	0.02530973262211615	0.008796986289023895	-0.007508859404471743	0.9697999959735092	-1	0	0	0.1	1	1.0	13	0.3	0.7692307692307693	11	10	3	5	0	0.5	10	5	15	0.5555555555555556	0	0.8418294764245624	0.8577705878755271	0.332140905326023	0.8980798108355635	0.6018812665247693	0.8755996090373781	0.8912468253818264	0.8781245994005191	0.09090909090909091	0.2727272727272727	0.0	-0.0007508859404471743	-0.0007508859404471743
3583	0.024091588021326778	0.00976026165076038	0.009068799858200477	0.9719803012328944	-1	0	0	0.1	1	1.0	13	1.0	0.9230769230769231	13	12	1	1	0	0.06666666666666667	15	1	15	0.2	0	0.8418294764245624	0.890479818358492	0.332140905326023	0.895338769645024	0.65321534713858	0.8703111676640468	0.8912468253818264	0.8858073556383007	1.0	0.15384615384615385	0.0	0.009068799858200477	0.009068799858200477
1323	0.019840491630653528	0.00543886406450325	-0.0053389255072381755	0.9683792884312015	-1	0	0	0.1	1	1.0	13	1.0	0.9230769230769231	13	12	1	1	0	0.06666666666666667	15	1	15	0.2	0	0.4102285633918575	0.9377012570884865	0.8352616003044926	0.951693615919276	0.31195628480147336	0.9217847050406811	0.9496549425705476	0.9381775134075767	1.0	0.07692307692307693	0.0	-0.0005338925507238176	-0.0005338925507238176
3962	0.024417758030739964	0.009478294674363697	0.00915547348092713	0.9713787525995394	-1	0	0	0.1	1	1.0	13	1.0	0.9230769230769231	13	12	1	1	0	0.06666666666666667	15	1	15	0.2	0	0.8418294764245624	0.890479818358492	0.332140905326023	0.895338769645024	0.65321534713858	0.8657028288942604	0.8912468253818264	0.8844439947482701	1.0	0.15384615384615385	0.0	0.00915547348092713	0.00915547348092713
3472	0.023449950235424177	0.009260862913721205	0.009071144974436262	0.9715636581833289	-1	0	0	0.1	1	1.0	13	1.0	0.9230769230769231	13	12	1	1	0	0.06666666666666667	15	1	15	0.2	0	0.8418294764245624	0.890479818358492	0.332140905326023	0.895338769645024	0.65321534713858	0.867979228499071	0.8912468253818264	0.8851141750226031	1.0	0.15384615384615385	0.0	0.009071144974436262	0.009071144974436262
1387	0.021644186697305424	0.010003331622699825	0.004237591008787535	0.9645105632022027	-1	0	0	0.2	2	0.9166666666666666	11	0.5384615384615384	0.9166666666666666	12	11	1	1	0	0.15384615384615385	2	13	14	0.2	0	0.3578458847784286	0.9464406707327895	0.7768720366835203	0.9324533116919069	0.5175635851334295	0.923319445181106	0.9307232213932961	0.9347314201698954	1.0	0.08333333333333333	0.0	0.004237591008787535	0.004237591008787535
1997	0.02216904960811369	0.007975735227801473	0.007333659565094476	0.9701592939805098	-1	0	0	0.1	1	1.0	13	1.0	0.9230769230769231	13	12	1	1	0	0.06666666666666667	15	1	15	0.2	0	0.8418294764245624	0.9250495457629317	0.3789637785827381	0.9330352084941569	0.6018812665247693	0.9057778948542796	0.8978026689623069	0.9220221973368803	1.0	0.23076923076923078	0.0	0.007333659565094476	0.007333659565094476
4800	0.024325752593100172	0.009382317012004539	0.008869639773284742	0.9714175921191829	-1	0	0	0.1	1	1.0	13	1.0	0.9230769230769231	13	12	1	1	0	0.06666666666666667	15	1	15	0.2	0	0.8418294764245624	0.890479818358492	0.332140905326023	0.895338769645024	0.65321534713858	0.867979228499071	0.8912468253818264	0.8851141750226031	1.0	0.15384615384615385	0.0	0.008869639773284742	0.008869639773284742
198	0.0016816425147449263	0.0016316104426907956	-0.0016316104423226418	0.9852444095464369	-1	0	0	0	0	0	0	1.0	0	0	0	0	2	0	1.0	1	1	1	0.5	0	0	0	0	0	0	0	0	0	0	0	0	-0.1	-0.1
2319	0.024100612681661897	0.008839621127014363	0.008333058768972525	0.9716789826884252	-1	0	0	0.1	1	1.0	13	1.0	0.9230769230769231	13	12	1	1	0	0.06666666666666667	15	1	15	0.2	0	0.8418294764245624	0.890479818358492	0.332140905326023	0.895338769645024	0.6151904442471963	0.8646802238920046	0.8912468253818264	0.8841449681698331	1.0	0.15384615384615385	0.0	0.008333058768972525	0.008333058768972525
1331	0.024857716155981133	0.0027004878684433542	-0.0002222675123390342	0.9640289017361138	-1	0	0	0.1	1	1.0	13	1.0	0.9230769230769231	13	12	1	1	0	0.06666666666666667	15	1	15	0.2	0	0.4102285633918575	0.946441240685448	0.8352616003044926	0.9506111210408954	0.2794646815217562	0.9224080519490602	0.9503728756144013	0.9409373484099381	1.0	0.07692307692307693	0.0	-2.222675123390342e-05	-2.222675123390342e-05
3954	0.023379750983255315	0.006558493795823628	0.004213558304661262	0.9706316518198188	-1	0	0	0.1	1	1.0	13	1.0	0.9230769230769231	13	12	1	1	0	0.06666666666666667	15	1	15	0.2	0	0.8418294764245624	0.9079424076805341	0.3789637785827381	0.9267303658930329	0.6750756263589675	0.8585053336638798	0.8912468253818264	0.9011205796120171	1.0	0.15384615384615385	0.0	0.004213558304661262	0.004213558304661262
449	0.0019995399185528213	0.0017702406961156863	-0.0017678516101951834	0.9845983990146151	-1	0	0	1.0	1	0	0	1.0	0	1	0	0	1	0	0.5	2	1	2	0.3333333333333333	0	0	0	0	0	0	0	0	0	0	0	0	-0.00017678516101951835	-0.00017678516101951835
2492	0.023921591235732353	0.0026880723577351923	0.0025737140613809445	0.9708870199334501	-1	0	0	0.1	1	1.0	13	1.0	0.9230769230769231	13	12	1	1	0	0.06666666666666667	15	1	15	0.2	0	0.8418294764245624	0.9168293143816807	0.332140905326023	0.9182676165145792	0.65321534713858	0.8793145730125527	0.8912468253818264	0.9062208160503066	1.0	0.23076923076923078	0.0	0.0025737140613809445	0.0025737140613809445
819	0.022262216943737884	0.003377089716881637	-0.002149302802924811	0.9766231152469296	-1	0	0	0.3	3	0.7692307692307693	10	0.4166666666666667	0.7692307692307693	12	10	2	0	0	0.25	12	3	15	0.0	0	0.4715871734385811	0.9318908113832987	0.7223404768092315	0.9479907434649343	0.5894194256607296	0.8787111231868789	0.7690410840100466	0.924125639260564	0	0	0.0	-0.0002149302802924811	-0.0002149302802924811
26	0.007263073713134072	0.004915782542979326	-0.004881499763139812	0.9725492729658781	-1	0.25	1	0.4	4	0.7692307692307693	10	0.3333333333333333	0.46153846153846156	8	6	6	2	0	0.5555555555555556	5	9	15	0.14285714285714285	0.2	0.631601150573755	0.9229007155405935	0.675432304984089	0.9125874521822953	0.860631677248753	0.929940873885764	0.8293596988681944	0.9221040950181456	0.5625	0.125	0.0	-0.00048814997631398116	-0.00048814997631398116
24	0.002167023776475217	0.0019623238409797027	-0.0019622792486206097	0.9850318410312576	-1	0	0	0.6666666666666666	2	0.5	1	1.0	0	1	0	2	0	0	1.0	2	2	4	0.0	0	0	0	0	0	0	0	0	0	0	0	0	-0.00019622792486206098	-0.00019622792486206098
2539	0.02334196831414453	0.008937508590058436	0.008707461749107113	0.9715435318216746	-1	0	0	0.1	1	1.0	13	1.0	0.9230769230769231	13	12	1	1	0	0.06666666666666667	15	1	15	0.2	0	0.8418294764245624	0.890479818358492	0.332140905326023	0.895338769645024	0.65321534713858	0.867979228499071	0.8912468253818264	0.8851141750226031	1.0	0.15384615384615385	0.0	0.008707461749107113	0.008707461749107113
1575	0.022628308324388266	0.007945985878205148	0.0052646245498836255	0.9697131254481275	-1	0	0	0.1	1	1.0	13	0.3	0.7692307692307693	11	10	3	5	0	0.5	10	5	15	0.5555555555555556	0	0.8418294764245624	0.8588449654938984	0.332140905326023	0.9007211945727678	0.6018812665247693	0.880768183758889	0.8912468253818264	0.8811716782336225	0.09090909090909091	0.18181818181818182	0.0	0.0052646245498836255	0.0052646245498836255
3041	0.030696012208665552	0.015288955566191751	-0.012838055117349704	0.8856483812046351	-1	0	0	0.1	1	1.0	13	1.0	0.9230769230769231	13	12	1	1	0	0.06666666666666667	15	1	15	0.2	0	0.756412729645674	0.939491126413034	0.5006494368822654	0.9386355408261903	0.5215413363520718	0.9010687519576001	0.8912468253818264	0.928226941020269	1.0	0.3076923076923077	0.0	-0.0012838055117349704	-0.0012838055117349704
3978	0.03305867069663208	0.002798824487321141	0.002430285488863767	0.9645271207929782	-1	0	0	0.1	1	1.0	13	1.0	0.9230769230769231	13	12	1	1	0	0.06666666666666667	15	1	15	0.2	0	0.8418294764245624	0.8935492977206698	0.332140905326023	0.8779634151090698	0.6203102451041588	0.8802760536111777	0.8912468253818264	0.8841110384033308	1.0	0.07692307692307693	0.0	0.002430285488863767	0.002430285488863767
531	0.0018850705721725472	0.0017735917519475877	-0.0017735761508326376	0.9844560806097741	-1	0	0	1.0	1	0	0	1.0	0	1	0	0	0	0	0.5	1	2	2	0.0	0	0	0	0	0	0	0	0	0	0	0	0	-0.00017735761508326376	-0.00017735761508326376
3319	0.0235720498649299	0.009208785751933738	0.008728263263465747	0.9718705283147957	-1	0	0	0.1	1	1.0	13	1.0	0.9230769230769231	13	12	1	1	0	0.06666666666666667	15	1	15	0.2	0	0.8418294764245624	0.890479818358492	0.332140905326023	0.895338769645024	0.65321534713858	0.8703111676640468	0.8912468253818264	0.8858073556383007	1.0	0.15384615384615385	0.0	0.008728263263465747	0.008728263263465747
2269	0.022164273258749447	0.008426370661176626	0.0069860477674611576	0.9703946965315228	-1	0	0	0.1	1	1.0	13	1.0	0.9230769230769231	13	12	1	1	0	0.06666666666666667	15	1	15	0.2	0	0.8418294764245624	0.9250495457629317	0.3789637785827381	0.9330352084941569	0.6018812665247693	0.8965121457613197	0.8978026689623069	0.9194909932179718	1.0	0.23076923076923078	0.0	0.0069860477674611576	0.0069860477674611576
2512	0.025960732616593	0.010951117945490807	0.0016510036308913002	0.9718094697151214	-1	0	0	0.1	1	1.0	13	0.23809523809523808	0.8461538461538461	12	11	2	3	0	0.7777777777777778	9	7	15	0.42857142857142855	0	0.4842005169281389	0.9172086667665413	0.6086516980248304	0.9083418429668918	0.65321534713858	0.8742923550450681	0.7831589406812955	0.9013818903015725	0.08333333333333333	0.25	0.0	0.0016510036308913002	0.0016510036308913002
203	0.0031398931801573794	0.0031480407170458896	-0.0031479292420555534	0.984687906809233	-1	0	0	0.5	2	0.6666666666666666	2	0.8333333333333334	0.3333333333333333	3	1	1	2	0	0.6666666666666666	2	3	5	0.5	0	0.48129454449550124	0.7450131253867158	0.2323884027447511	0.7045498957597814	0.5420848452881294	0.957392378951684	0.8059922622156048	0.8434963676702547	0.6666666666666666	0.6666666666666666	0.0	-0.00031479292420555534	-0.00031479292420555534
1746	0.02440474041721171	0.005259911260564726	0.003602901262483851	0.9681938768804801	-1	0	0	0.2	2	0.8461538461538461	11	0.3	0.6923076923076923	11	9	3	4	0	0.5	10	5	15	0.5	0	0.8418294764245624	0.8885538734710041	0.332140905326023	0.9140618538190651	0.65321534713858	0.9096042096710908	0.8912468253818264	0.9046256980611461	0.09090909090909091	0.2727272727272727	0.0	0.003602901262483851	0.003602901262483851
2999	0.029788031091531178	0.0006930839344838531	-3.745038898585944e-05	0.8827297493163189	-1	0	0	0.1	1	1.0	13	1.0	0.9230769230769231	13	12	1	1	0	0.06666666666666667	15	1	15	0.2	0	0.8418294764245624	0.9410556648260148	0.3623192757392884	0.9179342511176949	0.6018812665247693	0.9098868107058147	0.8912468253818264	0.9240779415547281	1.0	0.23076923076923078	0.0	-3.7450388985859444e-06	-3.7450388985859444e-06
3386	0.025459198217725954	0.006654899521698014	0.006654206786526208	0.9718168997125267	-1	0	0	0.1	1	1.0	13	1.0	0.9230769230769231	13	12	1	1	0	0.06666666666666667	15	1	15	0.2	0	0.8418294764245624	0.8798252399877392	0.332140905326023	0.895338769645024	0.65321534713858	0.867979228499071	0.8912468253818264	0.8815112139115409	1.0	0.15384615384615385	0.0	0.006654206786526208	0.006654206786526208
3815	0.024051888861053253	0.008429100805336159	0.008389462211296817	0.9715584665564574	-1	0	0	0.1	1	1.0	13	1.0	0.9230769230769231	13	12	1	1	0	0.06666666666666667	15	1	15	0.2	0	0.8418294764245624	0.8932957590042906	0.332140905326023	0.8970503838279136	0.7931475794307213	0.8710827452299786	0.8912468253818264	0.8876307107827985	1.0	0.15384615384615385	0.0	0.008389462211296817	0.008389462211296817
4638	0.027112949604370575	0.005437073339480287	0.004236794610878403	0.7229241954120507	-1	0	0	0.1	1	1.0	13	1.0	0.9230769230769231	13	12	1	1	0	0.06666666666666667	15	1	15	0.2	0	0.8418294764245624	0.8612913646658795	0.332140905326023	0.8417401565051058	0.6750756263589675	0.8900506539877892	0.8912468253818264	0.865628753287682	1.0	0.15384615384615385	0.0	0.004236794610878403	0.004236794610878403
2203	0.0239343313095808	0.00714640504488828	0.0019590150201006214	0.9698933114761282	-1	0	0	0.1	1	1.0	13	1.0	0.9230769230769231	13	12	1	1	0	0.06666666666666667	15	1	15	0.2	0	0.8418294764245624	0.9255296226520362	0.3789637785827381	0.930722554182753	0.5354438664118749	0.9092690868164377	0.9040384274135153	0.9223120291467755	1.0	0.3076923076923077	0.0	0.0019590150201006214	0.0019590150201006214
1321	0.022710747350708927	0.006893713545715181	0.0062526019504175745	0.967200388647415	-1	0	0	0.1	1	1.0	12	1.0	0.9166666666666666	12	11	1	1	0	0.07142857142857142	14	1	14	0.2	0	0.3403371504028455	0.949458347325229	0.8352616003044926	0.9329472746133927	0.27065738063853273	0.931725296503999	0.9454485747790067	0.9385716261972822	1.0	0.08333333333333333	0.0	0.0062526019504175745	0.0062526019504175745
141	0.003022164694992678	0.002958532418183221	-0.00295343513180843	0.9793879478527611	-1	0	0	0.5	2	0.6666666666666666	2	0.5555555555555556	0.3333333333333333	2	1	2	3	0	1.0	3	3	5	0.42857142857142855	0	0.8308716098714161	0.8443929307733661	0.47065255895992336	0.9645687268192495	0.4708669589041425	0.8649347487338304	0.9387333171789517	0.907550673718642	0.5	0.5	0.132837846816927	-0.000295343513180843	-0.000295343513180843
3608	0.023795528264985887	0.007975944959864435	0.007601446119373046	0.9717330611727039	-1	0	0	0.1	1	1.0	13	1.0	0.9230769230769231	13	12	1	1	0	0.06666666666666667	15	1	15	0.2	0	0.8418294764245624	0.890479818358492	0.332140905326023	0.895338769645024	0.65321534713858	0.8741300871339092	0.8912468253818264	0.8869576883296544	1.0	0.15384615384615385	0.0	0.007601446119373046	0.007601446119373046
3448	0.025009851038664616	0.005951038270374434	-0.0056312829479625995	0.929901709274564	-1	0	0	0.2	2	0.8461538461538461	11	0.38461538461538464	0.8461538461538461	13	11	1	1	0	0.23076923076923078	3	13	15	0.25	0	0.8418294764245624	0.8507582750609058	0.332140905326023	0.894810818470392	0.6750756263589675	0.8424907188497701	0.8912468253818264	0.8644512571171912	1.0	0.15384615384615385	0.0	-0.00056312829479626	-0.00056312829479626
3340	0.022367033966981233	0.008953134879913362	0.008060467099646185	0.972068435655937	-1	0	0	0.1	1	1.0	13	1.0	0.9230769230769231	13	12	1	1	0	0.06666666666666667	15	1	15	0.2	0	0.8418294764245624	0.917353488758583	0.332140905326023	0.9199640977865746	0.65321534713858	0.8793145730125527	0.8912468253818264	0.9070591991346322	1.0	0.3076923076923077	0.0	0.008060467099646185	0.008060467099646185
1205	0.026123436574030264	0.01210191881376357	-0.006608129069405	0.9639616065140815	-1	0	0	0.1	1	1.0	13	0.23809523809523808	0.7692307692307693	11	10	3	4	0	0.7777777777777778	9	7	15	0.4444444444444444	0	0.8526102616683598	0.8404058953080873	0.332140905326023	0.8917458721629641	0.6182947845642951	0.8949355213168796	0.8912468253818264	0.8776872951214233	0.09090909090909091	0.2727272727272727	0.0	-0.0006608129069405	-0.0006608129069405
3330	0.02447864876055843	0.008152312660716005	0.008022310739493227	0.9714149591552433	-1	0	0	0.1	1	1.0	13	1.0	0.9230769230769231	13	12	1	1	0	0.06666666666666667	15	1	15	0.2	0	0.8418294764245624	0.8898259094613351	0.332140905326023	0.895338769645024	0.7896859197015423	0.8297159055295347	0.908021102955058	0.874317447547631	1.0	0.15384615384615385	0.0	0.008022310739493227	0.008022310739493227
1868	0.023788367735630866	0.008524897499196287	0.005405478942986267	0.9678002369967734	-1	0	0	0.1	1	1.0	13	0.3	0.7692307692307693	11	10	3	5	0	0.5	10	5	15	0.5555555555555556	0	0.8418294764245624	0.8577705878755271	0.332140905326023	0.9007211945727678	0.6018812665247693	0.880768183758889	0.8912468253818264	0.8808629926419531	0.09090909090909091	0.18181818181818182	0.0	0.005405478942986267	0.005405478942986267
3582	0.03014838630877499	0.012378413701077272	-0.0032844824344412577	0.969868283083941	-1	0	0	0.1	1	1.0	13	1.0	0.9230769230769231	13	12	1	1	0	0.06666666666666667	15	1	15	0.2	0	0.8418294764245624	0.890479818358492	0.332140905326023	0.8910585438450668	0.65321534713858	0.8786706126756867	0.8912468253818264	0.8868589531285268	1.0	0.15384615384615385	0.0	-0.00032844824344412576	-0.00032844824344412576
1028	0.01902855413313214	0.0016554756188586876	-0.0014599233315354442	0.970871305829009	-1	0	0	0.1	1	1.0	13	0.3125	0.7692307692307693	11	10	3	4	0	0.3333333333333333	12	4	15	0.4444444444444444	0	0.8418294764245624	0.9281362017498505	0.332140905326023	0.9345638325921204	0.5215413363520718	0.9610248535184549	0.9548132378870297	0.9430795300276172	0.09090909090909091	0.36363636363636365	0.0	-0.00014599233315354442	-0.00014599233315354442
447	0.0019180574132825513	0.0018521760192918315	-0.0018519319231849489	0.9849274157005004	-1	0	0	1.0	2	0.0	0	0.75	0	1	0	1	0	0	1.0	2	2	3	0.0	0	0	0	0	0	0	0	0	0	0	0	0	-0.0001851931923184949	-0.0001851931923184949
3658	0.023697855323534463	0.008797104494016173	0.008450782428203685	0.9715550668553466	-1	0	0	0.1	1	1.0	13	1.0	0.9230769230769231	13	12	1	1	0	0.06666666666666667	15	1	15	0.2	0	0.8418294764245624	0.890479818358492	0.332140905326023	0.895338769645024	0.65321534713858	0.9015338342572279	0.8912468253818264	0.8958713681474012	1.0	0.15384615384615385	0.0	0.008450782428203685	0.008450782428203685
4735	0.024002308095789734	0.008376151291743137	0.007942432909910244	0.971863806085753	-1	0	0	0.1	1	1.0	13	1.0	0.9230769230769231	13	12	1	1	0	0.06666666666666667	15	1	15	0.2	0	0.8418294764245624	0.890479818358492	0.332140905326023	0.895338769645024	0.65321534713858	0.867979228499071	0.8912468253818264	0.8851141750226031	1.0	0.23076923076923078	0.0	0.007942432909910244	0.007942432909910244
138	0.024290606545512062	0.00612283548440398	-0.00608522337679738	0.9824107633577969	-1	0	0	0.25	2	0.8888888888888888	8	1.0	0.8888888888888888	9	8	1	2	0	0.09090909090909091	11	1	11	0.4	0.2	0.6080744412224357	0.8970864693917652	0.5671825370114701	0.9337002004843723	0.8241623872352845	0.9403644379962297	0.856418667516341	0.9257213031295846	0.5555555555555556	0.2222222222222222	0.0	-0.0006085223376797379	-0.0006085223376797379
2243	0.022424503069154313	0.008613846472530187	0.007161506317762275	0.9702421366731722	-1	0	0	0.1	1	1.0	13	1.0	0.9230769230769231	13	12	1	1	0	0.06666666666666667	15	1	15	0.2	0	0.8418294764245624	0.9250495457629317	0.3789637785827381	0.9330352084941569	0.6018812665247693	0.901079965778381	0.8978026689623069	0.9207216530472352	1.0	0.07692307692307693	0.0	0.007161506317762275	0.007161506317762275
4476	0.02440427309166746	0.010148708547334089	0.009339379495793195	0.9719449206233945	-1	0	0	0.1	1	1.0	13	1.0	0.9230769230769231	13	12	1	1	0	0.06666666666666667	15	1	15	0.2	0	0.8418294764245624	0.890479818358492	0.332140905326023	0.895338769645024	0.7896859197015423	0.8483723448460335	0.908021102955058	0.8795319780753749	1.0	0.15384615384615385	0.0	0.009339379495793195	0.009339379495793195
626	0.014750939825553542	0.00204881101328645	-0.0002826709587829041	0.9267911743101467	-1	0.25	1	0.6	6	0.38461538461538464	5	0.46875	0.38461538461538464	11	5	3	1	0	0.5	8	4	15	0.25	0.18181818181818182	0.5613364350423523	0.9088491122375337	0.39166787386151813	0.945556797830737	0.8014086121462956	0.9597561316540246	0.928611017108145	0.9413282444721198	1.0	0.18181818181818182	0.0	-2.826709587829041e-05	-2.826709587829041e-05
4802	0.015765100386343222	0.0040775748267137795	-0.003978439096874066	0.9754827824452217	-1	0	0	0.3	3	0.7692307692307693	10	0.5769230769230769	0.7692307692307693	13	10	1	0	0	0.15384615384615385	2	13	15	0.0	0.15384615384615385	0.9232215907781338	0.9268528007273046	0.35404849456808635	0.9087127862177868	0.7896859197015423	0.8639072287203444	0.9231477125038279	0.9027788456405786	0	0	0.0	-0.0003978439096874066	-0.0003978439096874066
3249	0.02502050801955261	0.005205587301533685	-0.004987684091091548	0.9292357788947293	-1	0	0	0.2	2	0.8461538461538461	11	0.38461538461538464	0.8461538461538461	13	11	1	1	0	0.23076923076923078	3	13	15	0.25	0	0.8418294764245624	0.8507582750609058	0.332140905326023	0.894810818470392	0.6750756263589675	0.8424907188497701	0.8912468253818264	0.8644512571171912	1.0	0.15384615384615385	0.0	-0.0004987684091091549	-0.0004987684091091549
3859	0.023156283520673185	0.008362094968301878	0.007915990221787279	0.9714014085232753	-1	0	0	0.1	1	1.0	13	1.0	0.7692307692307693	10	10	4	1	0	0.06666666666666667	15	1	15	0.08333333333333333	0	0.882525533601348	0.9136451989820025	0.3555523419543805	0.9106126441984895	0.7378817130101423	0.8717303097922025	0.8945696899159464	0.900143537630252	1.0	0.2	0.0	0.007915990221787279	0.007915990221787279
414	0.0017835101727461456	0.0017616384427449508	-0.0017609527571479956	0.9848231621231323	-1	0	0	1.0	1	0	0	1.0	0	1	0	0	1	0	0.5	2	1	2	0.3333333333333333	0	0	0	0	0	0	0	0	0	0	0	0	-0.00017609527571479957	-0.00017609527571479957
277	0.0019502930587239496	0.0016258287945478424	-0.0016258163960222506	0.9866925881616285	-1	0	0	1.0	1	0	0	1.0	0	1	0	0	3	0	0.5	1	2	2	1.0	0	0	0	0	0	0	0	0	0	0	0	0	-0.00016258163960222505	-0.00016258163960222505
2797	0.02303141870696007	0.006335435358312078	-0.005567378159075882	0.9290836004467419	-1	0	0	0.2	2	0.8461538461538461	11	0.38461538461538464	0.8461538461538461	13	11	1	1	0	0.23076923076923078	3	13	15	0.25	0	0.8418294764245624	0.8805118865674513	0.332140905326023	0.9220513541450162	0.7931475794307213	0.9220276826502435	0.8978026689623069	0.9099222693257408	1.0	0.23076923076923078	0.0	-0.0005567378159075882	-0.0005567378159075882
2590	0.02270561728866577	0.008332584940793815	0.008102473543064771	0.9714219266073186	-1	0	0	0.1	1	1.0	13	1.0	0.9230769230769231	13	12	1	1	0	0.06666666666666667	15	1	15	0.2	0	0.8418294764245624	0.9168293143816807	0.332140905326023	0.9199640977865746	0.65321534713858	0.9187267924070157	0.8912468253818264	0.918516003874626	1.0	0.23076923076923078	0.0	0.008102473543064771	0.008102473543064771
4505	0.024321982992448164	0.008554213467178984	0.008171081651839732	0.9716180028438816	-1	0	0	0.1	1	1.0	13	1.0	0.9230769230769231	13	12	1	1	0	0.06666666666666667	15	1	15	0.2	0	0.8418294764245624	0.890479818358492	0.332140905326023	0.895338769645024	0.65321534713858	0.867979228499071	0.8912468253818264	0.8851141750226031	1.0	0.15384615384615385	0.0	0.008171081651839732	0.008171081651839732
1480	0.022677314176605755	0.006916954106345404	0.005691047728756347	0.9672911787896741	-1	0	0	0.1	1	1.0	13	0.2727272727272727	0.8461538461538461	11	11	3	3	0	0.45454545454545453	11	5	15	0.3	0	0.8418294764245624	0.8843897902807765	0.332140905326023	0.9125198992908746	0.7896859197015423	0.8966287070026422	0.908021102955058	0.8984325853555093	0.09090909090909091	0.2727272727272727	0.0	0.005691047728756347	0.005691047728756347
4493	0.024042606910269843	0.007947307162512901	0.007536706822836231	0.9720907667891238	-1	0	0	0.1	1	1.0	13	1.0	0.9230769230769231	13	12	1	1	0	0.06666666666666667	15	1	15	0.2	0	0.8418294764245624	0.890479818358492	0.332140905326023	0.895338769645024	0.65321534713858	0.8819345669837946	0.8912468253818264	0.8893712377871646	1.0	0.15384615384615385	0.0	0.007536706822836231	0.007536706822836231
3155	0.03031431517276135	0.011623863565699654	-0.007824458584372094	0.7456229937988497	-1	0	0	0.1	1	1.0	13	1.0	0.9230769230769231	13	12	1	1	0	0.06666666666666667	15	1	15	0.2	0	0.8418294764245624	0.9102114747405093	0.332140905326023	0.897026709364421	0.65321534713858	0.867979228499071	0.8912468253818264	0.8929608511859238	1.0	0.15384615384615385	0.0	-0.0007824458584372093	-0.0007824458584372093
2694	0.022557629911367397	0.009430641067702378	0.004728738073931374	0.971772436056662	-1	0	0	0.1	1	1.0	13	1.0	0.9230769230769231	13	12	1	1	0	0.06666666666666667	15	1	15	0.2	0	0.8418294764245624	0.9155350485766415	0.3789637785827381	0.9330352084941569	0.6018812665247693	0.9138230357398613	0.8978026689623069	0.921257797744324	1.0	0.23076923076923078	0.0	0.004728738073931374	0.004728738073931374
4449	0.02380855132198456	0.00896215697249557	0.00848076717219391	0.971679378378162	-1	0	0	0.1	1	1.0	13	1.0	0.9230769230769231	13	12	1	1	0	0.06666666666666667	15	1	15	0.2	0	0.8418294764245624	0.890479818358492	0.332140905326023	0.895338769645024	0.65321534713858	0.9024631938317207	0.8912468253818264	0.8961978358782587	1.0	0.15384615384615385	0.0	0.00848076717219391	0.00848076717219391
2851	0.02434349152847113	0.002531191538295403	-0.0023615143614352753	0.9720945538973275	-1	0	0	0.1	1	1.0	13	1.0	0.9230769230769231	13	12	1	1	0	0.06666666666666667	15	1	15	0.2	0	0.8418294764245624	0.890479818358492	0.332140905326023	0.9103679489314587	0.6018812665247693	0.8863026127044453	0.8912468253818264	0.8962065926397076	1.0	0.15384615384615385	0.0	-0.00023615143614352753	-0.00023615143614352753
1669	0.022417622530070357	0.006841171550091264	0.005795701627988632	0.9672547719709983	-1	0	0	0.1	1	1.0	13	0.2727272727272727	0.8461538461538461	11	11	3	3	0	0.45454545454545453	11	5	15	0.3	0	0.8418294764245624	0.8843897902807765	0.332140905326023	0.9125198992908746	0.6018812665247693	0.8998095989446063	0.8912468253818264	0.8994861076867691	0.09090909090909091	0.2727272727272727	0.0	0.005795701627988632	0.005795701627988632
4699	0.024366887865201265	0.008553916525176794	0.00813808780532136	0.9717637240174459	-1	0	0	0.1	1	1.0	13	1.0	0.9230769230769231	13	12	1	1	0	0.06666666666666667	15	1	15	0.2	0	0.8418294764245624	0.890479818358492	0.332140905326023	0.895338769645024	0.65321534713858	0.867979228499071	0.8912468253818264	0.8851141750226031	1.0	0.15384615384615385	0.0	0.00813808780532136	0.00813808780532136
1998	0.02838597014502126	0.002397170004878136	0.0014448229034093134	0.9577302858974185	-1	0	0	0.1	1	1.0	13	1.0	0.9230769230769231	13	12	1	1	0	0.06666666666666667	15	1	15	0.2	0	0.4842005169281389	0.9350397445802329	0.4746306097313969	0.920338147167768	0.6018812665247693	0.9013205443607681	0.8978026689623069	0.919968267830192	1.0	0.23076923076923078	0.0	0.0014448229034093134	0.0014448229034093134
781	0.023099579007374745	0.006132013779780573	-0.006059799925283575	0.9696045893681624	-1	0	0	0.2	2	0.8461538461538461	11	0.23809523809523808	0.7692307692307693	12	10	2	2	0	0.7777777777777778	7	9	15	0.3333333333333333	0.25	0.6203066232869064	0.9125110386339569	0.7691979436101104	0.948112419416573	0.6277374341827648	0.8911458780940529	0.8432343189018274	0.9206243340675115	0.5416666666666666	0.08333333333333333	0.0	-0.0006059799925283574	-0.0006059799925283574
1245	0.020825025928546397	0.0037442505486776634	0.0031642207716697673	0.9592005001119807	-1	0	0	0.125	1	1.0	9	1.0	0.8888888888888888	9	8	1	1	0	0.09090909090909091	11	1	11	0.2	0	0.4267140428440908	0.9369171236164376	0.5385653158501794	0.9126111317352713	0.7960017675262258	0.8617350404378257	0.8578907077527884	0.9081529243467752	1.0	0.1111111111111111	0.0	0.0031642207716697673	0.0031642207716697673
767	0.020355970618878262	0.0012227799323582026	0.0010530762892616893	0.9560842490791197	-1	0	0	0.1	1	1.0	13	0.23809523809523808	0.7692307692307693	11	10	3	1	0	0.7777777777777778	7	9	15	0.1111111111111111	0	0.7507128788091609	0.8896922721122349	0.3789637785827381	0.9610850594539779	0.6022595212269499	0.8422776628458947	0.8978026689623069	0.9107792275065058	1.0	0	0.0	0.0010530762892616893	0.0010530762892616893
798	0.01524982841027254	0.0018769887872689998	-0.00013018540939304323	0.9278378049183127	-1	0.25	1	0.6	6	0.38461538461538464	5	0.46875	0.38461538461538464	11	5	3	1	0	0.5	8	4	15	0.25	0.18181818181818182	0.5613364350423523	0.9088491122375337	0.39166787386151813	0.945556797830737	0.8014086121462956	0.9597561316540246	0.928611017108145	0.9413282444721198	1.0	0.18181818181818182	0.0	-1.3018540939304322e-05	-1.3018540939304322e-05
448	0.0019414435262845296	0.0018439418269012846	-0.001843883118915055	0.9850692137694405	-1	0	0	1.0	1	0	0	1.0	0	1	0	0	1	0	0.5	1	2	2	0.3333333333333333	0	0	0	0	0	0	0	0	0	0	0	0	-0.0001843883118915055	-0.0001843883118915055
1353	0.02380706261673263	0.008442108302912761	0.005503649842157425	0.9678114899408901	-1	0	0	0.1	1	1.0	13	0.3	0.7692307692307693	11	10	3	5	0	0.5	10	5	15	0.5555555555555556	0	0.8418294764245624	0.8577705878755271	0.332140905326023	0.9007211945727678	0.6018812665247693	0.880768183758889	0.8912468253818264	0.8808629926419531	0.09090909090909091	0.18181818181818182	0.0	0.005503649842157425	0.005503649842157425
1492	0.021941686383852174	0.00912288686058396	0.004982911299040587	0.9683775725940229	-1	0	0	0.1	1	1.0	13	0.2727272727272727	0.8461538461538461	11	11	3	3	0	0.45454545454545453	11	5	15	0.3	0	0.8418294764245624	0.8885538734710041	0.332140905326023	0.9140618538190651	0.65321534713858	0.9076901831466202	0.8912468253818264	0.9039604632929518	0.09090909090909091	0.2727272727272727	0.0	0.004982911299040587	0.004982911299040587
274	0.0018671824468701492	0.0017910565913077155	-0.0017909703788277376	0.9851570277445476	-1	0	0	1.0	1	0	0	1.0	0	1	0	0	1	0	0.5	1	2	2	0.3333333333333333	0	0	0	0	0	0	0	0	0	0	0	0	-0.00017909703788277376	-0.00017909703788277376
3663	0.024253053505052597	0.007960416911545228	0.007897449124474428	0.9715557526967363	-1	0	0	0.1	1	1.0	13	1.0	0.9230769230769231	13	12	1	1	0	0.06666666666666667	15	1	15	0.2	0	0.8418294764245624	0.8932957590042906	0.332140905326023	0.8970503838279136	0.7931475794307213	0.8710827452299786	0.8912468253818264	0.8876307107827985	1.0	0.15384615384615385	0.0	0.007897449124474428	0.007897449124474428
1089	0.018333462279379497	0.0027758250559468648	0.0018389605772793304	0.9789299513412535	-1	0	0	0.2	2	0.9230769230769231	12	0.5357142857142857	0.9230769230769231	13	12	1	0	0	0.14285714285714285	14	2	15	0.0	0	0.3578458847784286	0.947947630122466	0.740442217217107	0.8605649161650284	0.2084462925184357	0.9063818118381002	0.9222918273024704	0.9113925906106091	0	0	0.0	0.0018389605772793304	0.0018389605772793304
4143	0.023602437045691847	0.007853834901294135	0.0059844962998989015	0.9725182421995189	-1	0	0	0.1	1	1.0	13	1.0	0.9230769230769231	13	12	1	1	0	0.06666666666666667	15	1	15	0.2	0	0.8418294764245624	0.8741357173311735	0.332140905326023	0.8985138143074255	0.6750756263589675	0.8762301735140762	0.8912468253818264	0.8834332858222114	1.0	0.15384615384615385	0.0	0.0059844962998989015	0.0059844962998989015
2803	0.02288325231773452	0.008616763370614669	0.008476924165174383	0.9713766774968944	-1	0	0	0.1	1	1.0	13	1.0	0.9230769230769231	13	12	1	1	0	0.06666666666666667	15	1	15	0.2	0	0.8418294764245624	0.9168293143816807	0.332140905326023	0.9199640977865746	0.65321534713858	0.8825563778220015	0.8912468253818264	0.9077318487649647	1.0	0.23076923076923078	0.0	0.008476924165174383	0.008476924165174383
3046	0.025173168315389308	0.0024493676327962516	-0.0015144808903250215	0.7783514848806209	-1	0	0	0.1	1	1.0	13	1.0	0.9230769230769231	13	12	1	1	0	0.06666666666666667	15	1	15	0.2	0	0.8418294764245624	0.8850143887042611	0.332140905326023	0.895338769645024	0.7896859197015423	0.8483723448460335	0.908021102955058	0.8775811087395013	1.0	0.15384615384615385	0.0	-0.00015144808903250215	-0.00015144808903250215
2926	0.02372103088258924	0.008229929326694753	0.007842477901030893	0.9718999014058404	-1	0	0	0.1	1	1.0	13	1.0	0.9230769230769231	13	12	1	1	0	0.06666666666666667	15	1	15	0.2	0	0.8418294764245624	0.890479818358492	0.332140905326023	0.895338769645024	0.65321534713858	0.8650275249623937	0.8912468253818264	0.8842463854302693	1.0	0.15384615384615385	0.0	0.007842477901030893	0.007842477901030893
238	0.0018218533514155468	0.0017744679555504622	-0.0017726219603809898	0.9837410501349197	-1	0	0	1.0	1	0	0	1.0	0	1	0	0	1	0	0.5	2	1	2	0.3333333333333333	0	0	0	0	0	0	0	0	0	0	0	0	-0.00017726219603809897	-0.00017726219603809897
836	0.02401711319506714	0.002988721145030941	0.0024450915699504904	0.9465950642156076	-1	0	0	0.2	2	0.8461538461538461	11	0.25	0.6923076923076923	11	9	3	2	0	0.6	10	6	15	0.25	0	0.8324607329952137	0.9126062716120616	0.3789637785827381	0.9649231980366555	0.6022595212269499	0.8711983058899286	0.8912468253818264	0.9258069367962597	0.5454545454545454	0.2727272727272727	0.0	0.0024450915699504904	0.0024450915699504904
4734	0.024864404799772193	0.009575138617446211	0.003854358417656453	0.9714400701220247	-1	0	0	0.1	1	1.0	13	0.2777777777777778	0.6153846153846154	8	8	6	7	0	0.6666666666666666	9	6	15	0.4375	0	0.8398171602119039	0.9270886126123276	0.4787924664860242	0.9161301798792262	0.7378817130101423	0.8745569287338195	0.8612090535117078	0.9082001484869721	0.125	0.25	0.0	0.003854358417656453	0.003854358417656453
4082	0.02502681829996946	0.011418414257037653	0.0043291143807861945	0.9684917439067409	-1	0	0	0.1	1	1.0	13	0.25	0.7692307692307693	10	10	4	3	0	0.6	10	6	15	0.25	0	0.8418294764245624	0.9062730277405642	0.3555523419543805	0.9057358025637579	0.6275483068316745	0.8658470531089144	0.8912468253818264	0.8939851055648498	0.1	0.2	0.0	0.0043291143807861945	0.0043291143807861945
95	0.02777631551172996	0.005116810337865911	-0.005017530715708832	0.9632259114118938	-1	0	0	0.4	4	0.6923076923076923	9	0.3409090909090909	0.6153846153846154	12	8	2	1	0	0.36363636363636365	4	11	15	0.25	0.15384615384615385	0.31571005558215237	0.920607689083435	0.4824968361427827	0.9602289867391747	0.6620533981286874	0.9430916823438803	0.8872412250338361	0.9434345863501875	1.0	0.16666666666666666	0.0	-0.0005017530715708832	-0.0005017530715708832
2549	0.021764260783321124	0.007363937511104481	0.007187704568874938	0.9713769375751402	-1	0	0	0.1	1	1.0	13	1.0	0.9230769230769231	13	12	1	1	0	0.06666666666666667	15	1	15	0.2	0	0.8418294764245624	0.8480796987327541	0.332140905326023	0.8930569864324969	0.6151904442471963	0.8751737102469505	0.8912468253818264	0.8732299437551706	1.0	0.15384615384615385	0.0	0.007187704568874938	0.007187704568874938
2905	0.027581632190736415	0.008497986725127	-0.005525801573852963	0.9632037356511787	-1	0	0	0.1	1	1.0	13	1.0	0.9230769230769231	13	12	1	1	0	0.06666666666666667	15	1	15	0.2	0	0.8418294764245624	0.9168293143816807	0.332140905326023	0.9186883485723821	0.6151904442471963	0.8795274733180761	0.8912468253818264	0.9064366464323911	1.0	0.23076923076923078	0.0	-0.0005525801573852963	-0.0005525801573852963
3375	0.024311022672880118	0.00985061236302893	0.009386162920806585	0.9712591299370079	-1	0	0	0.1	1	1.0	13	1.0	0.9230769230769231	13	12	1	1	0	0.06666666666666667	15	1	15	0.2	0	0.8418294764245624	0.890479818358492	0.332140905326023	0.895338769645024	0.65321534713858	0.867979228499071	0.8912468253818264	0.8851141750226031	1.0	0.15384615384615385	0.0	0.009386162920806585	0.009386162920806585
1722	0.02232576246306751	0.008481529605673268	0.00584136838411212	0.9677801537784957	-1	0	0	0.1	1	1.0	12	0.28	0.8333333333333334	10	10	3	6	0	0.5	10	5	14	0.6	0	0.8418294764245624	0.8675145549718394	0.3555523419543805	0.9062108127958892	0.6085358553859826	0.8739086452282223	0.8912468253818264	0.8836834631131869	0.1	0.2	0.0	0.00584136838411212	0.00584136838411212
1763	0.023705691213995427	0.009011097815885872	0.006140365762662335	0.9674746354738205	-1	0	0	0.1	1	1.0	13	0.3	0.7692307692307693	11	10	3	5	0	0.5	10	5	15	0.5555555555555556	0	0.8418294764245624	0.8577705878755271	0.332140905326023	0.9007211945727678	0.5963364830190201	0.8662635811433548	0.8912468253818264	0.876189020478628	0.09090909090909091	0.18181818181818182	0.0	0.006140365762662335	0.006140365762662335
4444	0.023702237715137457	0.008238582562639893	0.007892632166614863	0.9717986199201707	-1	0	0	0.1	1	1.0	13	1.0	0.9230769230769231	13	12	1	1	0	0.06666666666666667	15	1	15	0.2	0	0.8418294764245624	0.890479818358492	0.332140905326023	0.895338769645024	0.65321534713858	0.867979228499071	0.8912468253818264	0.8851141750226031	1.0	0.15384615384615385	0.0	0.007892632166614863	0.007892632166614863
3736	0.024216244103634727	0.008781561195704139	0.008282184151149808	0.9716601880114395	-1	0	0	0.1	1	1.0	13	1.0	0.9230769230769231	13	12	1	1	0	0.06666666666666667	15	1	15	0.2	0	0.8418294764245624	0.890479818358492	0.332140905326023	0.895338769645024	0.65321534713858	0.867979228499071	0.8912468253818264	0.8851141750226031	1.0	0.15384615384615385	0.0	0.008282184151149808	0.008282184151149808
534	0.024471576137213524	0.0028561009809481065	0.001809071989950355	0.946819729570375	-1	0	0	0.2	2	0.8461538461538461	11	0.25	0.6923076923076923	11	9	3	2	0	0.6	10	6	15	0.25	0	0.756412729645674	0.8859319328210806	0.3789637785827381	0.9635829975944632	0.6022595212269499	0.8598682478716484	0.8912468253818264	0.9152807433534494	0.5454545454545454	0.2727272727272727	0.0	0.001809071989950355	0.001809071989950355
1922	0.023615292880389577	0.00908225428519797	0.006352625913029657	0.9673662663417336	-1	0	0	0.1	1	1.0	13	0.3	0.7692307692307693	11	10	3	5	0	0.5	10	5	15	0.5555555555555556	0	0.8418294764245624	0.8577705878755271	0.332140905326023	0.9007211945727678	0.6018812665247693	0.880768183758889	0.8912468253818264	0.8808629926419531	0.09090909090909091	0.18181818181818182	0.0	0.006352625913029657	0.006352625913029657
507	0.0018358756915820597	0.001732515124580271	-0.0017324842909641764	0.9851764134992852	-1	0	0	1.0	1	0	0	1.0	0	1	0	0	1	0	0.5	1	2	2	0.3333333333333333	0	0	0	0	0	0	0	0	0	0	0	0	-0.00017324842909641764	-0.00017324842909641764
3215	0.0233727942282281	0.008880973796730206	0.00856549282012212	0.9714408215976723	-1	0	0	0.1	1	1.0	13	1.0	0.9230769230769231	13	12	1	1	0	0.06666666666666667	15	1	15	0.2	0	0.8418294764245624	0.890479818358492	0.332140905326023	0.895338769645024	0.65321534713858	0.867979228499071	0.8912468253818264	0.8851141750226031	1.0	0.15384615384615385	0.0	0.00856549282012212	0.00856549282012212
1212	0.021303953464020357	0.005555932630988524	-0.000637685034013005	0.9809442254897175	-1	0	0	0.2	2	0.8461538461538461	11	0.3125	0.6153846153846154	9	8	5	4	0	0.75	6	8	15	0.3076923076923077	0	0.8324607329952137	0.9302364222185135	0.5385653158501794	0.9617513397574715	0.7896859197015423	0.8704929121181713	0.908021102955058	0.929132057859443	0.1111111111111111	0.1111111111111111	0.0	-6.37685034013005e-05	-6.37685034013005e-05
130	0.001972007424074531	0.0019036420491936696	-0.0019002131180664652	0.9814065609869982	-1	0	0	1.0	2	0.0	0	0.75	0	1	0	1	0	0	1.0	2	2	3	0.0	0	0	0	0	0	0	0	0	0	0	0	0	-0.00019002131180664652	-0.00019002131180664652
216	0.001994608503570922	0.0019142418469505335	-0.0019141310489319292	0.983680215621343	-1	0	0	1.0	1	0	0	1.0	0	1	0	0	0	0	0.5	1	2	2	0.0	0	0	0	0	0	0	0	0	0	0	0	0	-0.0001914131048931929	-0.0001914131048931929
785	0.0017830212529684572	0.0017381757938430943	-0.0017340637668899225	0.9833080336540976	-1	0	0	1.0	1	0	0	1.0	0	1	0	0	0	0	0.5	2	1	2	0.0	0	0	0	0	0	0	0	0	0	0	0	0	-0.00017340637668899225	-0.00017340637668899225
2623	0.02298923887696263	0.008721780572959133	0.0074383307810298935	0.9727913558300643	-1	0	0	0.1	1	1.0	13	1.0	0.9230769230769231	13	12	1	1	0	0.06666666666666667	15	1	15	0.2	0	0.8418294764245624	0.9247709644816883	0.332140905326023	0.9199640977865746	0.65321534713858	0.9040508712869025	0.8912468253818264	0.916673028099503	1.0	0.15384615384615385	0.0	0.0074383307810298935	0.0074383307810298935
4165	0.023866985457435853	0.009807910744364327	0.009509192503741376	0.9714895620568895	-1	0	0	0.1	1	1.0	13	1.0	0.9230769230769231	13	12	1	1	0	0.06666666666666667	15	1	15	0.2	0	0.8418294764245624	0.890479818358492	0.332140905326023	0.895338769645024	0.65321534713858	0.867979228499071	0.8912468253818264	0.8851141750226031	1.0	0.15384615384615385	0.0	0.009509192503741376	0.009509192503741376
3641	0.0266731131051048	0.003504393344676369	-0.002930554350987009	0.9741231497591253	-1	0	0	0.1	1	1.0	13	1.0	0.9230769230769231	13	12	1	0	0	0.06666666666666667	15	1	15	0.0	0	0.9232215907781338	0.9127882758426292	0.3769261598818984	0.8922770913765081	0.8154906468153518	0.799346517618172	0.9152186258400907	0.87525004549104	0	0	0.0	-0.0002930554350987009	-0.0002930554350987009
2396	0.03160555633211492	0.003993158287930465	-0.003965953639766695	0.9366514205535382	-1	0	0	0.2	2	0.8333333333333334	10	0.3888888888888889	0.8333333333333334	12	10	1	1	0	0.25	3	12	14	0.25	0	0.7908468086785051	0.8943764406626799	0.7310194534954079	0.9332491006439214	0.7636989894895722	0.8114666081322615	0.8912468253818264	0.8887305408629667	1.0	0.08333333333333333	0.0	-0.00039659536397666946	-0.00039659536397666946
3545	0.023935623190282532	0.00911204800907733	0.008550340504766659	0.9717586432380604	-1	0	0	0.1	1	1.0	13	1.0	0.9230769230769231	13	12	1	1	0	0.06666666666666667	15	1	15	0.2	0	0.8418294764245624	0.890479818358492	0.332140905326023	0.895338769645024	0.65321534713858	0.8703111676640468	0.8912468253818264	0.8858073556383007	1.0	0.15384615384615385	0.0	0.008550340504766659	0.008550340504766659
2843	0.02221288047871836	0.008655051621407603	0.008470248729265483	0.972003525697918	-1	0	0	0.1	1	1.0	13	1.0	0.9230769230769231	13	12	1	1	0	0.06666666666666667	15	1	15	0.2	0	0.8418294764245624	0.9168293143816807	0.332140905326023	0.9199640977865746	0.6018812665247693	0.9190463831271142	0.8912468253818264	0.9186229138189677	1.0	0.23076923076923078	0.0	0.008470248729265483	0.008470248729265483
721	0.02436144914894757	0.014167837996534234	-0.01177158491292848	0.9616017069159034	-1	0	0	0.125	1	1.0	10	0.3333333333333333	0.7	8	7	3	1	0	1.0	6	6	12	0.1111111111111111	0	0.7944367313204438	0.8644794709650724	0.4996326569364724	0.9422701264444696	0.6022595212269499	0.8940330819112239	0.8650357538896414	0.9054564969314102	1.0	0	0.0	-0.001177158491292848	-0.001177158491292848
4571	0.02463921703526447	0.009612003205758246	0.0025922087486070925	0.9716197283625658	-1	0	0	0.1	1	1.0	13	0.23809523809523808	0.6153846153846154	9	8	5	6	0	0.7777777777777778	9	7	15	0.46153846153846156	0	0.9232215907781338	0.9220827219851677	0.3789637785827381	0.915288248404635	0.6866130909871659	0.8785339469467782	0.8978026689623069	0.9069145670772639	0.1111111111111111	0.2222222222222222	0.0	0.0025922087486070925	0.0025922087486070925
2325	0.022556076666622165	0.008240738142964325	0.006879409066075074	0.9704993631848726	-1	0	0	0.1	1	1.0	13	1.0	0.9230769230769231	13	12	1	1	0	0.06666666666666667	15	1	15	0.2	0	0.8418294764245624	0.9250495457629317	0.3789637785827381	0.9330352084941569	0.6018812665247693	0.8965121457613197	0.8978026689623069	0.9194909932179718	1.0	0.23076923076923078	0.0	0.006879409066075074	0.006879409066075074
3364	0.02399672494338655	0.008783373247811628	0.008316959556755935	0.971494228077596	-1	0	0	0.1	1	1.0	13	1.0	0.9230769230769231	13	12	1	1	0	0.06666666666666667	15	1	15	0.2	0	0.8418294764245624	0.890479818358492	0.332140905326023	0.895338769645024	0.65321534713858	0.8703111676640468	0.8912468253818264	0.8858073556383007	1.0	0.15384615384615385	0.0	0.008316959556755935	0.008316959556755935
1357	0.024599570152733584	0.003889075825196706	0.0036901590954257495	0.9480383938655319	-1	0	0	0.2	2	0.8461538461538461	11	0.2777777777777778	0.6923076923076923	11	9	3	3	0	0.6666666666666666	9	6	15	0.375	0	0.756412729645674	0.8946846947195223	0.3789637785827381	0.9635717297494819	0.65321534713858	0.8670991830591221	0.8912468253818264	0.919095571845631	0.09090909090909091	0.2727272727272727	0.0	0.0036901590954257495	0.0036901590954257495
2284	0.02271827001509678	0.008331635534994374	0.006765840945353564	0.9704481379139707	-1	0	0	0.1	1	1.0	13	1.0	0.9230769230769231	13	12	1	1	0	0.06666666666666667	15	1	15	0.2	0	0.8418294764245624	0.9250495457629317	0.3789637785827381	0.9330352084941569	0.6018812665247693	0.9057778948542796	0.8978026689623069	0.9220221973368803	1.0	0.23076923076923078	0.0	0.006765840945353564	0.006765840945353564
2634	0.030989355187781797	0.008953086738432904	-0.008131777096222792	0.9627518678417053	-1	0	0	0.1	1	1.0	13	1.0	0.9230769230769231	13	12	1	1	0	0.06666666666666667	15	1	15	0.2	0	0.8418294764245624	0.8932610086744736	0.3789637785827381	0.9214916634788711	0.6151904442471963	0.8567224364901442	0.8912468253818264	0.8933288297701669	1.0	0.23076923076923078	0.0	-0.0008131777096222791	-0.0008131777096222791
3468	0.02375926488420977	0.008458484596586867	0.007973950757079235	0.9717773693681808	-1	0	0	0.1	1	1.0	13	1.0	0.9230769230769231	13	12	1	1	0	0.06666666666666667	15	1	15	0.2	0	0.8418294764245624	0.890479818358492	0.332140905326023	0.895338769645024	0.65321534713858	0.867979228499071	0.8912468253818264	0.8851141750226031	1.0	0.15384615384615385	0.0	0.007973950757079235	0.007973950757079235
4000	0.02455706629364299	0.008629803184026558	0.007529378771188384	0.9714312634922267	-1	0	0	0.1	1	1.0	13	1.0	0.9230769230769231	13	12	1	1	0	0.06666666666666667	15	1	15	0.2	0	0.8418294764245624	0.9185050525305576	0.332140905326023	0.8867458199855859	0.5215413363520718	0.85427413486483	0.8912468253818264	0.8892285287279522	1.0	0.23076923076923078	0.0	0.007529378771188384	0.007529378771188384
2861	0.022797591044634975	0.00849101340972548	0.008379921773948673	0.9708029990390968	-1	0	0	0.1	1	1.0	13	1.0	0.9230769230769231	13	12	1	1	0	0.06666666666666667	15	1	15	0.2	0	0.8418294764245624	0.8472105205105235	0.332140905326023	0.8930569864324969	0.6018812665247693	0.8761408866376751	0.8912468253818264	0.8733093489353693	1.0	0.15384615384615385	0.0	0.008379921773948673	0.008379921773948673
3430	0.023789924445070505	0.00951746703005914	0.008663013658448297	0.9716856899074613	-1	0	0	0.1	1	1.0	13	1.0	0.9230769230769231	13	12	1	1	0	0.06666666666666667	15	1	15	0.2	0	0.8418294764245624	0.890479818358492	0.332140905326023	0.895338769645024	0.65321534713858	0.8703111676640468	0.8912468253818264	0.8858073556383007	1.0	0.15384615384615385	0.0	0.008663013658448297	0.008663013658448297
3999	0.023765543296528118	0.008226028272396485	0.007812167357550948	0.9716415246244543	-1	0	0	0.1	1	1.0	13	1.0	0.9230769230769231	13	12	1	1	0	0.06666666666666667	15	1	15	0.2	0	0.8418294764245624	0.890479818358492	0.332140905326023	0.895338769645024	0.65321534713858	0.867979228499071	0.8912468253818264	0.8851141750226031	1.0	0.15384615384615385	0.0	0.007812167357550948	0.007812167357550948
4379	0.025576570617930994	0.006715151680533736	0.006403152261778524	0.9726638844301211	-1	0	0	0.1	1	1.0	13	1.0	0.9230769230769231	13	12	1	1	0	0.06666666666666667	15	1	15	0.2	0	0.9232215907781338	0.9360364522075765	0.3789637785827381	0.8952160013066	0.943220209708438	0.9191919060406085	0.8978026689623069	0.9183378149323235	1.0	0.23076923076923078	0.0	0.006403152261778524	0.006403152261778524
961	0.02417398016477327	0.0006383948057325537	0.0005690943970781126	0.9500390237370727	-1	0	0	0.1	1	1.0	13	0.2727272727272727	0.7692307692307693	11	10	3	3	0	0.45454545454545453	11	5	15	0.3333333333333333	0	0.756412729645674	0.913189101418187	0.7174380205666891	0.9610010992629832	0.6022595212269499	0.862380407774978	0.8978026689623069	0.9215998553270878	0.09090909090909091	0.2727272727272727	0.0	0.0005690943970781126	0.0005690943970781126
4862	0.02903917845780682	0.0036927993220770565	0.0036788497450996544	0.7262997137357152	-1	0	0	0.1	1	1.0	13	1.0	0.9230769230769231	13	12	1	1	0	0.06666666666666667	15	1	15	0.2	0	0.8418294764245624	0.8673261671322132	0.332140905326023	0.8516708075032704	0.65321534713858	0.8551132435630278	0.8912468253818264	0.8581720148961931	1.0	0.23076923076923078	0.0	0.0036788497450996544	0.0036788497450996544
842	0.0300271053515572	0.012214710658676867	-0.007019504953199956	0.9628288812024207	-1	0	0	0.1	1	1.0	13	0.2727272727272727	0.8461538461538461	11	11	3	3	0	0.45454545454545453	11	5	15	0.3	0	0.8418294764245624	0.8843897902807765	0.332140905326023	0.9075694940151245	0.6018812665247693	0.8998095989446063	0.8912468253818264	0.8976485214384372	0.09090909090909091	0.2727272727272727	0.0	-0.0007019504953199955	-0.0007019504953199955
2657	0.02421818950991642	0.008391597507039472	0.008255464466686594	0.9710062438384542	-1	0	0	0.1	1	1.0	13	1.0	0.9230769230769231	13	12	1	1	0	0.06666666666666667	15	1	15	0.2	0	0.8418294764245624	0.8898259094613351	0.332140905326023	0.895338769645024	0.6018812665247693	0.8661902991160434	0.8912468253818264	0.884359200882466	1.0	0.15384615384615385	0.0	0.008255464466686594	0.008255464466686594
2180	0.017600026823482644	0.003478644412583943	-0.003476753227381646	0.9805067049335916	-1	0	0	0.1	1	1.0	13	1.0	0.9230769230769231	13	12	1	1	0	0.06666666666666667	15	1	15	0.2	0	0.8418294764245624	0.9281917506368117	0.332140905326023	0.9423115040058162	0.65321534713858	0.9041583200854637	0.9118973598457767	0.9263736468770186	1.0	0.23076923076923078	0.0	-0.0003476753227381646	-0.0003476753227381646
1095	0.01819373104546298	0.003535149559555181	0.0010510229333858378	0.9791557546090619	-1	0	0	0.2	2	0.9230769230769231	12	0.5357142857142857	0.9230769230769231	13	12	1	0	0	0.14285714285714285	14	2	15	0.0	0	0.5981403124009874	0.9417004168041979	0.6235026576047356	0.9322000150986147	0.3717363597714939	0.8569834623450798	0.8668907246958502	0.9166628524986444	0	0	0.0	0.0010510229333858378	0.0010510229333858378
1269	0.02317534240058762	0.006511306923379368	0.005304596577787867	0.9683282312862257	-1	0	0	0.1	1	1.0	13	0.2727272727272727	0.8461538461538461	11	11	3	3	0	0.45454545454545453	11	5	15	0.3	0	0.8418294764245624	0.8852790848877173	0.332140905326023	0.9125198992908746	0.7896859197015423	0.8966287070026422	0.908021102955058	0.8986977271453771	0.09090909090909091	0.2727272727272727	0.0	0.005304596577787867	0.005304596577787867
851	0.01715914345198612	0.0038801460416414287	0.0012244429042213788	0.9798664262139394	-1	0	0	0.2	2	0.9230769230769231	12	0.5357142857142857	0.9230769230769231	13	12	1	0	0	0.14285714285714285	14	2	15	0.0	0	0.3578458847784286	0.947947630122466	0.7088924950456706	0.8627333965714687	0.2084462925184357	0.9063818118381002	0.9222918273024704	0.9118810425767018	0	0	0.0	0.0012244429042213788	0.0012244429042213788
3591	0.023680115777650727	0.00855014890350485	0.008014430312863335	0.9717361387585165	-1	0	0	0.1	1	1.0	13	1.0	0.9230769230769231	13	12	1	1	0	0.06666666666666667	15	1	15	0.2	0	0.8418294764245624	0.890479818358492	0.332140905326023	0.895338769645024	0.65321534713858	0.8703111676640468	0.8912468253818264	0.8858073556383007	1.0	0.15384615384615385	0.0	0.008014430312863335	0.008014430312863335
1999	0.022543378070460113	0.00852258392606375	0.007120382772614978	0.9705156327228373	-1	0	0	0.1	1	1.0	13	1.0	0.9230769230769231	13	12	1	1	0	0.06666666666666667	15	1	15	0.2	0	0.8418294764245624	0.9250495457629317	0.3789637785827381	0.9330352084941569	0.6018812665247693	0.9057778948542796	0.8978026689623069	0.9220221973368803	1.0	0.23076923076923078	0.0	0.007120382772614978	0.007120382772614978
3821	0.023568218716912805	0.00893610862238772	0.008138834414722327	0.972129159039975	-1	0	0	0.1	1	1.0	13	1.0	0.9230769230769231	13	12	1	1	0	0.06666666666666667	15	1	15	0.2	0	0.8418294764245624	0.890479818358492	0.332140905326023	0.895338769645024	0.65321534713858	0.8703111676640468	0.8912468253818264	0.8858073556383007	1.0	0.15384615384615385	0.0	0.008138834414722327	0.008138834414722327
1047	0.024866480595325053	0.0031790569185284868	8.046878317939557e-05	0.9379327136354263	-1	0	0	0.1	1	1.0	13	1.0	0.8461538461538461	12	11	2	3	0	0.06666666666666667	1	15	15	0.42857142857142855	0	0.8418294764245624	0.8803373042709929	0.332140905326023	0.9033780990423613	0.6275483068316745	0.9124008617302889	0.8945696899159464	0.8994767426180117	0.08333333333333333	0.25	0.0	8.046878317939557e-05	8.046878317939557e-05
2653	0.02327258403183093	0.008770779916166992	0.00841432834863553	0.9712269328673907	-1	0	0	0.1	1	1.0	13	1.0	0.9230769230769231	13	12	1	1	0	0.06666666666666667	15	1	15	0.2	0	0.8418294764245624	0.9242994501945875	0.332140905326023	0.9199640977865746	0.65321534713858	0.9003893138842871	0.8912468253818264	0.9154358031130121	1.0	0.15384615384615385	0.0	0.00841432834863553	0.00841432834863553
4349	0.02406767698391248	0.009950958296159784	0.009406071369141414	0.9716061442400166	-1	0	0	0.1	1	1.0	13	1.0	0.9230769230769231	13	12	1	1	0	0.06666666666666667	15	1	15	0.2	0	0.8418294764245624	0.890479818358492	0.332140905326023	0.895338769645024	0.65321534713858	0.8760121733549475	0.8912468253818264	0.8875318030642656	1.0	0.15384615384615385	0.0	0.009406071369141414	0.009406071369141414
2295	0.022663218754351407	0.008286375707255732	0.006926820797357915	0.9701845980241011	-1	0	0	0.1	1	1.0	13	1.0	0.9230769230769231	13	12	1	1	0	0.06666666666666667	15	1	15	0.2	0	0.8418294764245624	0.9250495457629317	0.3789637785827381	0.9330352084941569	0.6018812665247693	0.9057778948542796	0.8978026689623069	0.9220221973368803	1.0	0.23076923076923078	0.0	0.006926820797357915	0.006926820797357915
2230	0.022766965829347768	0.008293159710710676	0.007159510784087055	0.970414971106876	-1	0	0	0.1	1	1.0	13	1.0	0.9230769230769231	13	12	1	1	0	0.06666666666666667	15	1	15	0.2	0	0.8418294764245624	0.9250495457629317	0.3789637785827381	0.9330352084941569	0.6018812665247693	0.8965121457613197	0.8978026689623069	0.9194909932179718	1.0	0.23076923076923078	0.0	0.007159510784087055	0.007159510784087055
3004	0.029529194544740022	0.004819598193463182	0.00480866593855531	0.9661121789533635	-1	0	0	0.1	1	1.0	13	1.0	0.9230769230769231	13	12	1	1	0	0.06666666666666667	15	1	15	0.2	0	0.8418294764245624	0.8876707560632244	0.332140905326023	0.8951099922645696	0.7551226765393376	0.904237271910083	0.8912468253818264	0.8958685596370091	1.0	0.23076923076923078	0.0	0.00480866593855531	0.00480866593855531
2542	0.022514771367389653	0.009219304279961387	0.008179805710701914	0.9719824846250829	-1	0	0	0.1	1	1.0	13	1.0	0.9230769230769231	13	12	1	1	0	0.06666666666666667	15	1	15	0.2	0	0.8418294764245624	0.9247709644816883	0.332140905326023	0.9199640977865746	0.65321534713858	0.9040508712869025	0.8912468253818264	0.916673028099503	1.0	0.15384615384615385	0.0	0.008179805710701914	0.008179805710701914
3365	0.022271329714682833	0.009212643653528791	0.00800795237807985	0.9721955880455414	-1	0	0	0.1	1	1.0	13	1.0	0.9230769230769231	13	12	1	1	0	0.06666666666666667	15	1	15	0.2	0	0.8418294764245624	0.917353488758583	0.332140905326023	0.9199640977865746	0.65321534713858	0.8793145730125527	0.8912468253818264	0.9070591991346322	1.0	0.3076923076923077	0.0	0.00800795237807985	0.00800795237807985
3226	0.0243630354598123	0.008251428692478772	0.008043377303863198	0.9714004990797036	-1	0	0	0.1	1	1.0	13	1.0	0.9230769230769231	13	12	1	1	0	0.06666666666666667	15	1	15	0.2	0	0.8418294764245624	0.8898259094613351	0.332140905326023	0.895338769645024	0.6018812665247693	0.8715661964116032	0.8912468253818264	0.8859582508031261	1.0	0.15384615384615385	0.0	0.008043377303863198	0.008043377303863198
3107	0.022774353698694398	0.008567872147482903	0.008283609197426423	0.9715013366108036	-1	0	0	0.1	1	1.0	13	1.0	0.9230769230769231	13	12	1	1	0	0.06666666666666667	15	1	15	0.2	0	0.8418294764245624	0.9168293143816807	0.332140905326023	0.9199640977865746	0.6151904442471963	0.8742467165970725	0.8912468253818264	0.9055360494172411	1.0	0.38461538461538464	0.0	0.008283609197426423	0.008283609197426423
2499	0.023711196267807835	0.008337767793118268	0.008193529699939915	0.9713588943189237	-1	0	0	0.1	1	1.0	13	1.0	0.9230769230769231	13	12	1	1	0	0.06666666666666667	15	1	15	0.2	0	0.8418294764245624	0.8898259094613351	0.332140905326023	0.895338769645024	0.6151904442471963	0.8656212857542765	0.8912468253818264	0.8841920404221066	1.0	0.15384615384615385	0.0	0.008193529699939915	0.008193529699939915
2399	0.022487276023973837	0.012554034295581157	-0.010912184754054966	0.9741413027186784	-1	0	0	0.1	1	1.0	13	1.0	0.9230769230769231	13	12	1	1	0	0.06666666666666667	15	1	15	0.2	0	0.8418294764245624	0.9415843425470829	0.3910434555726739	0.9445637246673664	0.6018812665247693	0.9299874316094325	0.9239755983438209	0.9390026806682651	1.0	0.3076923076923077	0.0	-0.0010912184754054966	-0.0010912184754054966
4037	0.023813958130348433	0.009099081634632088	0.008132565985871984	0.9716454076303153	-1	0	0	0.1	1	1.0	13	1.0	0.9230769230769231	13	12	1	1	0	0.06666666666666667	15	1	15	0.2	0	0.8418294764245624	0.890479818358492	0.332140905326023	0.895338769645024	0.65321534713858	0.8703111676640468	0.8912468253818264	0.8858073556383007	1.0	0.23076923076923078	0.0	0.008132565985871984	0.008132565985871984
539	0.001933439794263982	0.0018974671362665613	-0.001897450992461779	0.9847488422373676	-1	0	0	1.0	2	0.0	0	0.75	0	2	0	0	1	0	1.0	2	2	3	0.5	0	0	0	0	0	0	0	0	0	0	0	0	-0.0001897450992461779	-0.0001897450992461779
3374	0.024026238293039636	0.009643710486327273	0.00927888630350756	0.9714964899325574	-1	0	0	0.1	1	1.0	13	1.0	0.9230769230769231	13	12	1	1	0	0.06666666666666667	15	1	15	0.2	0	0.8418294764245624	0.890479818358492	0.332140905326023	0.895338769645024	0.65321534713858	0.8760121733549475	0.8912468253818264	0.8875318030642656	1.0	0.15384615384615385	0.0	0.00927888630350756	0.00927888630350756
681	0.0018206473788072949	0.0015853793197650391	-0.0015848829683998758	0.9850555065555382	-1	0	0	1.0	1	0	0	1.0	0	1	0	0	0	0	0.5	2	1	2	0.0	0	0	0	0	0	0	0	0	0	0	0	0	-0.00015848829683998757	-0.00015848829683998757
20	0.0026245637526526827	0.00250915245653458	-0.0025090031147151155	0.983126610794562	-1	0	0	1.0	2	0.0	0	0.75	0	1	0	1	5	0	1.0	2	2	3	1.0	0	0	0	0	0	0	0	0	0	0	0	0	-0.00025090031147151153	-0.00025090031147151153
1180	0.022130393549251698	0.00675201437733422	0.005948074143408594	0.9669520705660543	-1	0	0	0.1	1	1.0	13	0.2727272727272727	0.8461538461538461	11	11	3	3	0	0.45454545454545453	11	5	15	0.3	0	0.8418294764245624	0.8843897902807765	0.332140905326023	0.9125198992908746	0.6018812665247693	0.8998095989446063	0.8912468253818264	0.8994861076867691	0.09090909090909091	0.2727272727272727	0.0	0.005948074143408594	0.005948074143408594
435	0.002596288106104809	0.001988016389923638	-0.0019874546697658	0.9769999632060719	-1	0	0	0.5	1	1.0	1	1.0	1.0	1	1	1	1	0	0.3333333333333333	3	1	3	0.16666666666666666	0	0.6016976712081135	0.5	0.7276345890447908	0.5	0.15727223076733746	0.5	0.9203059077619792	0.5	1.0	1.0	0.0	-0.00019874546697658003	-0.00019874546697658003
1484	0.021865956365006885	0.009660141742869477	0.0059613672152052846	0.9702782201423217	-1	0	0	0.1	1	1.0	12	1.0	0.9166666666666666	12	11	1	1	0	0.07142857142857142	14	1	14	0.2	0	0.3422953306765065	0.9509374117644794	0.8352616003044926	0.9340699129180565	0.34877308573504506	0.9195238857550434	0.9355006949857053	0.9360600029055167	1.0	0.08333333333333333	0.0	0.0059613672152052846	0.0059613672152052846
3224	0.024621129335683032	0.006325625856865554	0.006321141938039736	0.9718717652322021	-1	0	0	0.1	1	1.0	13	1.0	0.9230769230769231	13	12	1	1	0	0.06666666666666667	15	1	15	0.2	0	0.8418294764245624	0.8798252399877392	0.332140905326023	0.895338769645024	0.65321534713858	0.8703111676640468	0.8912468253818264	0.8822232408496303	1.0	0.15384615384615385	0.0	0.006321141938039736	0.006321141938039736
3812	0.029989580775649876	0.00529967283770897	-0.005299522940217641	0.9811377120324934	-1	0	0	0.1	1	1.0	13	0.3125	0.8461538461538461	12	11	2	1	0	0.3333333333333333	4	12	15	0.14285714285714285	0	0.8418294764245624	0.920211993977889	0.3555523419543805	0.8973712425227657	0.7896859197015423	0.8563820988440242	0.908021102955058	0.8940739767945143	1.0	0.16666666666666666	0.0	-0.0005299522940217641	-0.0005299522940217641
2513	0.023139935462035133	0.0064884234714662195	-0.005804064728053051	0.9681673597407283	-1	0	0	0.1	1	1.0	13	1.0	0.9230769230769231	13	12	1	1	0	0.06666666666666667	15	1	15	0.2	0	0.8418294764245624	0.8937987028915597	0.3789637785827381	0.9223279831126595	0.65321534713858	0.8689068357261285	0.8912468253818264	0.8970891891707937	1.0	0.23076923076923078	0.0	-0.0005804064728053051	-0.0005804064728053051
1955	0.022833158314057866	0.008234572520002736	0.006651913347164509	0.9701273186604932	-1	0	0	0.1	1	1.0	13	1.0	0.9230769230769231	13	12	1	1	0	0.06666666666666667	15	1	15	0.2	0	0.8418294764245624	0.9250495457629317	0.3789637785827381	0.9330352084941569	0.6018812665247693	0.9057778948542796	0.8978026689623069	0.9220221973368803	1.0	0.23076923076923078	0.0	0.006651913347164509	0.006651913347164509
1942	0.02353858704083076	0.009318042478078528	0.005945959701742744	0.9679818052318506	-1	0	0	0.1	1	1.0	13	0.3	0.7692307692307693	11	10	3	5	0	0.5	10	5	15	0.5555555555555556	0	0.8418294764245624	0.8577705878755271	0.332140905326023	0.9007211945727678	0.6018812665247693	0.8233746203960288	0.8912468253818264	0.8637956354519213	0.09090909090909091	0.18181818181818182	0.0	0.005945959701742744	0.005945959701742744
293	0.0019922066327486007	0.0019442195376121961	-0.0019442195304583349	0.9852113274386974	-1	0	0	1.0	2	0.0	0	1.0	0	2	0	0	1	0	0.3333333333333333	3	1	3	0.5	1.0	0	0	0	0	0	0	0	0	0	0	0	-0.00019442195304583348	-0.00019442195304583348
3291	0.024318989564238086	0.009301512572481142	0.008724595786219555	0.9716163593346737	-1	0	0	0.1	1	1.0	13	1.0	0.9230769230769231	13	12	1	1	0	0.06666666666666667	15	1	15	0.2	0	0.8418294764245624	0.890479818358492	0.332140905326023	0.895338769645024	0.65321534713858	0.8708584680127355	0.8912468253818264	0.8859710428730149	1.0	0.15384615384615385	0.0	0.008724595786219555	0.008724595786219555
4555	0.024148173496086157	0.008471583363125408	0.008057474005302724	0.9716184038251634	-1	0	0	0.1	1	1.0	13	1.0	0.9230769230769231	13	12	1	1	0	0.06666666666666667	15	1	15	0.2	0	0.8418294764245624	0.890479818358492	0.332140905326023	0.895338769645024	0.65321534713858	0.867979228499071	0.8912468253818264	0.8851141750226031	1.0	0.15384615384615385	0.0	0.008057474005302724	0.008057474005302724
2018	0.022982820947233567	0.008408896745286247	0.007114922288435273	0.9702285249760014	-1	0	0	0.1	1	1.0	13	1.0	0.9230769230769231	13	12	1	1	0	0.06666666666666667	15	1	15	0.2	0	0.8418294764245624	0.9250495457629317	0.3789637785827381	0.9330352084941569	0.6018812665247693	0.9057778948542796	0.8978026689623069	0.9220221973368803	1.0	0.23076923076923078	0.0	0.007114922288435273	0.007114922288435273
1358	0.028169890165764398	0.004490426421901069	-0.0032079019651309725	0.9641613867625564	-1	0	0	0.2	2	0.8461538461538461	11	0.35714285714285715	0.6923076923076923	11	9	3	3	0	0.8571428571428571	7	6	15	0.375	0	0.756412729645674	0.891957947727723	0.3789637785827381	0.9617897524707507	0.65321534713858	0.851081961836137	0.7670879578685259	0.9137179998495755	0.09090909090909091	0.2727272727272727	0.0	-0.00032079019651309724	-0.00032079019651309724
4447	0.024112914042613724	0.009827823937606688	0.00926427619289457	0.9716641008229148	-1	0	0	0.1	1	1.0	13	1.0	0.9230769230769231	13	12	1	1	0	0.06666666666666667	15	1	15	0.2	0	0.8418294764245624	0.890479818358492	0.332140905326023	0.895338769645024	0.65321534713858	0.8754879806240871	0.8912468253818264	0.8873714128370244	1.0	0.15384615384615385	0.0	0.00926427619289457	0.00926427619289457
4040	0.024093406374559038	0.009025822606167109	0.008821275672909286	0.9716057101936478	-1	0	0	0.1	1	1.0	13	1.0	0.9230769230769231	13	12	1	1	0	0.06666666666666667	15	1	15	0.2	0	0.8418294764245624	0.890479818358492	0.332140905326023	0.895338769645024	0.65321534713858	0.867979228499071	0.8912468253818264	0.8851141750226031	1.0	0.23076923076923078	0.0	0.008821275672909286	0.008821275672909286
21	0.003500466284163301	0.0028511592034772574	-0.0028509646357533364	0.9784070944972078	-1	0	0	0.5	2	0.6666666666666666	2	0.625	0.3333333333333333	3	1	1	1	0	0.5	2	4	5	0.25	0	0.29390915287609465	0.9117702674825761	0.532050810335004	0.8624389486916051	0.7321416520121435	0.835188516020873	0.9236384372502405	0.8733967696615805	1.0	0	0.0	-0.00028509646357533365	-0.00028509646357533365
4353	0.023977280708643797	0.009489532267764436	0.009075092229677102	0.9716072043366646	-1	0	0	0.1	1	1.0	13	1.0	0.9230769230769231	13	12	1	1	0	0.06666666666666667	15	1	15	0.2	0	0.8418294764245624	0.890479818358492	0.332140905326023	0.895338769645024	0.65321534713858	0.867979228499071	0.8912468253818264	0.8851141750226031	1.0	0.15384615384615385	0.0	0.009075092229677102	0.009075092229677102
4423	0.02410141589048813	0.008945542206819269	0.008437951325898696	0.971660325974975	-1	0	0	0.1	1	1.0	13	1.0	0.9230769230769231	13	12	1	1	0	0.06666666666666667	15	1	15	0.2	0	0.8418294764245624	0.890479818358492	0.332140905326023	0.895338769645024	0.65321534713858	0.867979228499071	0.8912468253818264	0.8851141750226031	1.0	0.15384615384615385	0.0	0.008437951325898696	0.008437951325898696
1239	0.02256647218156163	0.006274805308189184	0.004824336463083142	0.9665291887911129	-1	0	0	0.1	1	1.0	13	0.3409090909090909	0.7692307692307693	11	10	3	3	0	0.36363636363636365	11	4	15	0.3333333333333333	0	0.8418294764245624	0.8806807230190795	0.332140905326023	0.9109012256321858	0.7896859197015423	0.895202390024193	0.908021102955058	0.8962467240015005	0.09090909090909091	0.18181818181818182	0.0	0.004824336463083142	0.004824336463083142
1986	0.02257416212257394	0.008204365449748436	0.0070850589825502954	0.9708756103530167	-1	0	0	0.1	1	1.0	13	1.0	0.9230769230769231	13	12	1	1	0	0.06666666666666667	15	1	15	0.2	0	0.8418294764245624	0.9250495457629317	0.3789637785827381	0.9330352084941569	0.6018812665247693	0.9344066265206997	0.8978026689623069	0.93094161983841	1.0	0.3076923076923077	0.0	0.0070850589825502954	0.0070850589825502954
2881	0.021724185873100415	0.008146426157286866	0.008095456118699712	0.9712196723406714	-1	0	0	0.1	1	1.0	13	1.0	0.9230769230769231	13	12	1	1	0	0.06666666666666667	15	1	15	0.2	0	0.8418294764245624	0.8480796987327541	0.332140905326023	0.8930569864324969	0.65321534713858	0.8756647422577363	0.8912468253818264	0.8733959880515199	1.0	0.15384615384615385	0.0	0.008095456118699712	0.008095456118699712
1993	0.02383008568591608	0.009752037111252124	-0.0075993391168331535	0.9737938727140708	-1	0	0	0.1	1	1.0	13	1.0	0.9230769230769231	13	12	1	1	0	0.06666666666666667	15	1	15	0.2	0	0.8418294764245624	0.9250495457629317	0.3789637785827381	0.9341011081847821	0.6018812665247693	0.8938683312763132	0.8978026689623069	0.9192193280980455	1.0	0.23076923076923078	0.0	-0.0007599339116833154	-0.0007599339116833154
1664	0.023457068846930194	0.008793683308822008	0.006418907727123629	0.96729647550651	-1	0	0	0.1	1	1.0	13	0.3	0.7692307692307693	11	10	3	5	0	0.5	10	5	15	0.5555555555555556	0	0.8418294764245624	0.8577705878755271	0.332140905326023	0.9007211945727678	0.6018812665247693	0.8669361408187924	0.8912468253818264	0.8763992412324422	0.09090909090909091	0.18181818181818182	0.0	0.006418907727123629	0.006418907727123629
1769	0.023014188693827334	0.010401362532626728	0.005947581984359265	0.9700179658773084	-1	0	0	0.1	1	1.0	13	1.0	0.9230769230769231	13	12	1	1	0	0.06666666666666667	15	1	15	0.2	0	0.3578458847784286	0.9458080016834627	0.8352616003044926	0.927373524724909	0.42347548818063163	0.9251211933244123	0.9319386735869547	0.9334041297924075	1.0	0.07692307692307693	0.0	0.005947581984359265	0.005947581984359265
3573	0.02311287340539196	0.007900251805291608	0.005698506220590054	0.9721791945891495	-1	0	0	0.1	1	1.0	13	1.0	0.9230769230769231	13	12	1	1	0	0.06666666666666667	15	1	15	0.2	0	0.8418294764245624	0.8741357173311735	0.332140905326023	0.8985138143074255	0.6750756263589675	0.8794519385709411	0.8912468253818264	0.8844606721136294	1.0	0.15384615384615385	0.0	0.005698506220590054	0.005698506220590054
4198	0.023766363876588602	0.008984165317020936	0.008498919386508564	0.971721176967368	-1	0	0	0.1	1	1.0	13	1.0	0.9230769230769231	13	12	1	1	0	0.06666666666666667	15	1	15	0.2	0	0.8418294764245624	0.890479818358492	0.332140905326023	0.895338769645024	0.65321534713858	0.867979228499071	0.8912468253818264	0.8851141750226031	1.0	0.15384615384615385	0.0	0.008498919386508564	0.008498919386508564
350	0.002903303218241123	0.002833600987480726	-0.002830024028423272	0.976555278501058	-1	0	0	1.0	1	0	0	1.0	0	1	0	0	3	0	0.5	1	2	2	1.0	0	0	0	0	0	0	0	0	0	0	0	0	-0.0002830024028423272	-0.0002830024028423272
2583	0.02600934042877635	0.010060404332317065	-0.0005637386720719058	0.9681171585180488	-1	0	0	0.1	1	1.0	13	1.0	1.0	14	13	0	1	0	0.06666666666666667	1	15	15	0.3333333333333333	0	0.8472198690464612	0.841941089251863	0.332140905326023	0.8889034640771775	0.6085358553859826	0.878122805620902	0.8945696899159464	0.870910654087755	1.0	0.14285714285714285	0.0	-5.6373867207190577e-05	-5.6373867207190577e-05
2585	0.023225082844862605	0.00815582102982266	0.008121622174526211	0.9706789017300198	-1	0	0	0.1	1	1.0	13	1.0	0.9230769230769231	13	12	1	1	0	0.06666666666666667	15	1	15	0.2	0	0.8418294764245624	0.8472105205105235	0.332140905326023	0.8930569864324969	0.65321534713858	0.8840524228596712	0.8912468253818264	0.8760494912105524	1.0	0.15384615384615385	0.0	0.008121622174526211	0.008121622174526211
3698	0.02407848254717306	0.008708176273197482	0.008350970637771767	0.9716809164141293	-1	0	0	0.1	1	1.0	13	1.0	0.9230769230769231	13	12	1	1	0	0.06666666666666667	15	1	15	0.2	0	0.8418294764245624	0.890479818358492	0.332140905326023	0.895338769645024	0.65321534713858	0.867979228499071	0.8912468253818264	0.8851141750226031	1.0	0.15384615384615385	0.0	0.008350970637771767	0.008350970637771767
3596	0.02390164581169804	0.008829150798858635	0.008440982724311388	0.9715678071175338	-1	0	0	0.1	1	1.0	13	1.0	0.9230769230769231	13	12	1	1	0	0.06666666666666667	15	1	15	0.2	0	0.8418294764245624	0.890479818358492	0.332140905326023	0.895338769645024	0.65321534713858	0.867979228499071	0.8912468253818264	0.8851141750226031	1.0	0.15384615384615385	0.0	0.008440982724311388	0.008440982724311388
4732	0.024386427511483563	0.009011773630729074	0.008587392506345638	0.9716506476032564	-1	0	0	0.1	1	1.0	13	1.0	0.9230769230769231	13	12	1	1	0	0.06666666666666667	15	1	15	0.2	0	0.8418294764245624	0.890479818358492	0.332140905326023	0.895338769645024	0.65321534713858	0.8754879806240871	0.8912468253818264	0.8873714128370244	1.0	0.15384615384615385	0.0	0.008587392506345638	0.008587392506345638
3685	0.02392079898261709	0.008290046949232532	0.007800725726873492	0.9718831699859605	-1	0	0	0.1	1	1.0	13	1.0	0.9230769230769231	13	12	1	1	0	0.06666666666666667	15	1	15	0.2	0	0.8418294764245624	0.890479818358492	0.332140905326023	0.895338769645024	0.65321534713858	0.867979228499071	0.8912468253818264	0.8851141750226031	1.0	0.15384615384615385	0.0	0.007800725726873492	0.007800725726873492
2684	0.033222721039183965	0.009746833871497865	-0.009084527297531928	0.9624047421525095	-1	0	0	0.1	1	1.0	13	1.0	0.9230769230769231	13	12	1	1	0	0.06666666666666667	15	1	15	0.2	0	0.8526102616683598	0.8487078946440149	0.332140905326023	0.8757326176259967	0.65321534713858	0.8910370016660742	0.8978026689623069	0.8728247233313864	1.0	0.07692307692307693	0.0	-0.0009084527297531928	-0.0009084527297531928
4193	0.02422445934889407	0.0089727085863542	0.008497099573194708	0.9718006636382422	-1	0	0	0.1	1	1.0	13	1.0	0.9230769230769231	13	12	1	1	0	0.06666666666666667	15	1	15	0.2	0	0.8418294764245624	0.890479818358492	0.332140905326023	0.895338769645024	0.65321534713858	0.867979228499071	0.8912468253818264	0.8851141750226031	1.0	0.15384615384615385	0.0	0.008497099573194708	0.008497099573194708
4020	0.023885629118480568	0.009091617918436703	0.00851163010225783	0.971889840402565	-1	0	0	0.1	1	1.0	13	1.0	0.9230769230769231	13	12	1	1	0	0.06666666666666667	15	1	15	0.2	0	0.8418294764245624	0.890479818358492	0.332140905326023	0.895338769645024	0.65321534713858	0.8760121733549475	0.8912468253818264	0.8875318030642656	1.0	0.15384615384615385	0.0	0.00851163010225783	0.00851163010225783
1395	0.021958667703123488	0.00904857783383675	0.0026999635845407783	0.9689582061687624	-1	0	0	0.1	1	1.0	13	0.3	0.7692307692307693	11	10	3	5	0	0.5	10	5	15	0.5555555555555556	0	0.8418294764245624	0.8627149640327768	0.332140905326023	0.9138939966200277	0.7896859197015423	0.8952422450680358	0.908021102955058	0.8923719198231476	0.09090909090909091	0.2727272727272727	0.0	0.0026999635845407783	0.0026999635845407783
3492	0.023394244087014748	0.009021980483075766	0.008457595991824584	0.9716299857639036	-1	0	0	0.1	1	1.0	13	1.0	0.9230769230769231	13	12	1	1	0	0.06666666666666667	15	1	15	0.2	0	0.8418294764245624	0.890479818358492	0.332140905326023	0.895338769645024	0.65321534713858	0.867979228499071	0.8912468253818264	0.8851141750226031	1.0	0.15384615384615385	0.0	0.008457595991824584	0.008457595991824584
2928	0.022661085785025684	0.008150964263532942	0.007919024634042017	0.9715901882298795	-1	0	0	0.1	1	1.0	13	1.0	0.9230769230769231	13	12	1	1	0	0.06666666666666667	15	1	15	0.2	0	0.8418294764245624	0.9168293143816807	0.332140905326023	0.9199640977865746	0.65321534713858	0.9187267924070157	0.8912468253818264	0.918516003874626	1.0	0.23076923076923078	0.0	0.007919024634042017	0.007919024634042017
4592	0.02357113795991512	0.009588850091891548	0.009160451874608181	0.9712984630434861	-1	0	0	0.1	1	1.0	13	1.0	0.9230769230769231	13	12	1	1	0	0.06666666666666667	15	1	15	0.2	0	0.8418294764245624	0.890479818358492	0.332140905326023	0.895338769645024	0.65321534713858	0.867979228499071	0.8912468253818264	0.8851141750226031	1.0	0.15384615384615385	0.0	0.009160451874608181	0.009160451874608181
2774	0.027010988135885945	0.012184861454980926	0.0032340796284406116	0.9672812477709171	-1	0	0	0.2	2	0.8461538461538461	11	0.2777777777777778	0.6923076923076923	10	9	4	4	0	0.6666666666666666	9	6	15	0.36363636363636365	0	0.8418294764245624	0.9054777790890625	0.3555523419543805	0.9057358025637579	0.6275483068316745	0.8966036384918126	0.8945696899159464	0.9026866562181045	0.2	0.5	0.0	0.0032340796284406116	0.0032340796284406116
1135	0.018334822242129296	0.003932352912666072	0.002081549263355713	0.9682644109246635	-1	0	0	0.2	2	0.8461538461538461	11	0.2777777777777778	0.6923076923076923	10	9	4	2	0	0.6666666666666666	6	9	15	0.18181818181818182	0.2222222222222222	0.4472145401599982	0.9576341681877051	0.8440222643427207	0.9658255105929628	0.608724982737073	0.9016212447854948	0.9393596340634467	0.9474329006652779	0.55	0.1	0.0	0.002081549263355713	0.002081549263355713
2962	0.0241926643512405	0.009329173392407158	0.008768333627123516	0.9715303304978526	-1	0	0	0.1	1	1.0	13	1.0	0.9230769230769231	13	12	1	1	0	0.06666666666666667	15	1	15	0.2	0	0.8418294764245624	0.890479818358492	0.332140905326023	0.895338769645024	0.65321534713858	0.8703111676640468	0.8912468253818264	0.8858073556383007	1.0	0.15384615384615385	0.0	0.008768333627123516	0.008768333627123516
3206	0.028624174044540786	0.006247943570179084	0.003295411428553847	0.7233710390370548	-1	0	0	0.1	1	1.0	13	1.0	0.9230769230769231	13	12	1	1	0	0.06666666666666667	15	1	15	0.2	0	0.8418294764245624	0.8612913646658795	0.332140905326023	0.8417401565051058	0.6750756263589675	0.8747177465692042	0.8912468253818264	0.8597892680020481	1.0	0.15384615384615385	0.0	0.003295411428553847	0.003295411428553847
1954	0.02248967810080967	0.008425189742475907	0.00842284331019222	0.970720297026219	-1	0	0	0.1	1	1.0	13	1.0	0.9230769230769231	13	12	1	1	0	0.06666666666666667	15	1	15	0.2	0	0.8418294764245624	0.8472105205105235	0.332140905326023	0.8930569864324969	0.6018812665247693	0.8761408866376751	0.8912468253818264	0.8733093489353693	1.0	0.15384615384615385	0.0	0.00842284331019222	0.00842284331019222
119	0.0022095851825210252	0.001781341182713036	-0.0017811356723507039	0.9806567578462493	-1	0	0	1.0	1	0	0	1.0	0	1	0	0	1	0	0.5	1	2	2	0.3333333333333333	0	0	0	0	0	0	0	0	0	0	0	0	-0.0001781135672350704	-0.0001781135672350704
3043	0.027426842057913427	0.007306098283250247	0.006937338948341028	0.9683505117278219	-1	0	0	0.1	1	1.0	13	1.0	0.9230769230769231	13	12	1	1	0	0.06666666666666667	15	1	15	0.2	0	0.8418294764245624	0.890479818358492	0.332140905326023	0.8910438987059508	0.6151904442471963	0.8646802238920046	0.8912468253818264	0.8825987473247967	1.0	0.15384615384615385	0.0	0.006937338948341028	0.006937338948341028
4035	0.020573188772573536	0.008048173516804868	0.0032336151508383366	0.9738893584752761	-1	0	0	0.1	1	1.0	13	1.0	0.9230769230769231	13	12	1	1	0	0.06666666666666667	15	1	15	0.2	0	0.8418294764245624	0.8508805076065296	0.332140905326023	0.8930569864324969	0.65321534713858	0.8854393514947667	0.8912468253818264	0.8775702071362291	1.0	0.15384615384615385	0.0	0.0032336151508383366	0.0032336151508383366
4847	0.02447886577424907	0.00881055668181739	0.008346332864896364	0.9715956734290586	-1	0	0	0.1	1	1.0	13	1.0	0.9230769230769231	13	12	1	1	0	0.06666666666666667	15	1	15	0.2	0	0.8418294764245624	0.890479818358492	0.332140905326023	0.895338769645024	0.65321534713858	0.8703111676640468	0.8912468253818264	0.8858073556383007	1.0	0.15384615384615385	0.0	0.008346332864896364	0.008346332864896364
918	0.019865162000769463	0.004407983347077939	-0.004399710519690259	0.98066871700016	-1	0	0	0.2	2	0.8461538461538461	11	0.25	0.6923076923076923	10	9	4	4	0	0.6	10	6	15	0.36363636363636365	0	0.8418294764245624	0.8026041521122875	0.332140905326023	0.8660977178766937	0.7896859197015423	0.9022705274174145	0.9293148347880352	0.8618510171654749	0.1	0.2	0.0	-0.0004399710519690259	-0.0004399710519690259
2456	0.02280774459864748	0.007990199941453311	0.006617111026933688	0.9702205879477803	-1	0	0	0.1	1	1.0	13	1.0	0.9230769230769231	13	12	1	1	0	0.06666666666666667	15	1	15	0.2	0	0.8418294764245624	0.9250495457629317	0.3789637785827381	0.9330352084941569	0.6018812665247693	0.9057778948542796	0.8978026689623069	0.9220221973368803	1.0	0.23076923076923078	0.0	0.006617111026933688	0.006617111026933688
1832	0.0241571345654696	0.009365039584797048	0.005533400479165407	0.9671371470798429	-1	0	0	0.1	1	1.0	13	0.3	0.7692307692307693	11	10	3	5	0	0.5	10	5	15	0.5555555555555556	0	0.8418294764245624	0.8577705878755271	0.332140905326023	0.9007211945727678	0.6018812665247693	0.880768183758889	0.8912468253818264	0.8808629926419531	0.09090909090909091	0.18181818181818182	0.0	0.005533400479165407	0.005533400479165407
217	0.010636459913552745	0.006593630105151488	-0.006185756458835924	0.9692904953094379	-1	0	0	0.4	2	0.8	4	0.5833333333333334	0.8	6	4	0	1	0	0.3333333333333333	2	6	7	0.5	0	0.8964119201729005	0.87921522365425	0.4281343656216281	0.9445344820231842	0.6156370974225311	0.8707250959435429	0.8736308002501906	0.9039968686187423	1.0	0.5	0.0	-0.0006185756458835924	-0.0006185756458835924
845	0.008934862071934436	0.0009594691123973985	0.0004071901812187965	0.9775103194290081	-1	0.5	1	0.42857142857142855	3	0.625	5	0.47619047619047616	0.375	4	3	5	2	0	0.42857142857142855	7	3	10	0.15384615384615385	0.6666666666666666	0.8756105978953961	0.6657003627231937	0.2838244652838075	0.9573264690837411	0.6102771528956226	0.6675459939039027	0.9059643098128926	0.8173991315170371	0.625	0.5	0.0	0.0004071901812187965	0.0004071901812187965
1743	0.0230430346439916	0.0017664106983289836	0.0017654848459203927	0.9623706183086734	-1	0	0	0.1	1	1.0	13	0.3	0.7692307692307693	11	10	3	5	0	0.5	10	5	15	0.5555555555555556	0	0.8418294764245624	0.8503138008064687	0.332140905326023	0.9007211945727678	0.6018812665247693	0.8669361408187924	0.8912468253818264	0.8742226042114717	0.09090909090909091	0.18181818181818182	0.0	0.0017654848459203927	0.0017654848459203927
4283	0.0285321727524587	0.011504021106872903	-0.0018023189451659267	0.9644538226678545	-1	0	0	0.1	1	1.0	13	1.0	1.0	14	13	0	1	0	0.06666666666666667	1	15	15	0.3333333333333333	0	0.8418294764245624	0.8861886674930743	0.332140905326023	0.8918162080122443	0.6275483068316745	0.8882300168907125	0.8945696899159464	0.8887663394217312	1.0	0.14285714285714285	0.0	-0.00018023189451659268	-0.00018023189451659268
3653	0.02451012070162576	0.008092382236057525	0.008042201256120873	0.9710883358374699	-1	0	0	0.1	1	1.0	13	1.0	0.9230769230769231	13	12	1	1	0	0.06666666666666667	15	1	15	0.2	0	0.8418294764245624	0.8898259094613351	0.332140905326023	0.895338769645024	0.65321534713858	0.867979228499071	0.8912468253818264	0.8848873022583316	1.0	0.15384615384615385	0.0	0.008042201256120873	0.008042201256120873
846	0.02047567177696901	0.00104325400780402	0.0003681226476391392	0.9553814186736483	-1	0	0	0.1	1	1.0	13	0.25	0.8461538461538461	12	11	2	1	0	0.6	6	10	15	0.14285714285714285	0	0.6203066232869064	0.9254206891780358	0.787532336522022	0.9644099266180527	0.6020703938758596	0.9117490790153887	0.9086813143830875	0.9380614031839888	1.0	0.08333333333333333	0.0	0.0003681226476391392	0.0003681226476391392
4218	0.03000157400229243	0.005989267363497342	0.00042285164111093937	0.8817283240061342	-1	0	0	0.1	1	1.0	13	1.0	0.9230769230769231	13	12	1	1	0	0.06666666666666667	15	1	15	0.2	0	0.8418294764245624	0.890479818358492	0.332140905326023	0.8927435670455941	0.65321534713858	0.8726658920037559	0.8912468253818264	0.8855923642678613	1.0	0.15384615384615385	0.0	0.00042285164111093937	0.00042285164111093937
4188	0.021922515641442104	0.008444018043545684	0.008214068482242008	0.9713136120909754	-1	0	0	0.1	1	1.0	13	1.0	0.9230769230769231	13	12	1	1	0	0.06666666666666667	15	1	15	0.2	0	0.8418294764245624	0.8480796987327541	0.332140905326023	0.8930569864324969	0.65321534713858	0.913216734815733	0.8912468253818264	0.8874722532855068	1.0	0.15384615384615385	0.0	0.008214068482242008	0.008214068482242008
3044	0.023379057457159354	0.008305827264140943	0.008150886326277506	0.9704678513769223	-1	0	0	0.1	1	1.0	13	1.0	0.7692307692307693	10	10	4	1	0	0.06666666666666667	15	1	15	0.08333333333333333	0	0.882525533601348	0.9129814306995913	0.3555523419543805	0.9106126441984895	0.7046630129536953	0.8698642135202428	0.8945696899159464	0.8993928890424822	1.0	0.1	0.0	0.008150886326277506	0.008150886326277506
2481	0.024541955237780303	0.007904519925917609	0.007836368116307424	0.9715975927091154	-1	0	0	0.1	1	1.0	13	1.0	0.9230769230769231	13	12	1	1	0	0.06666666666666667	15	1	15	0.2	0	0.8418294764245624	0.9052742124129551	0.332140905326023	0.9199640977865746	0.65321534713858	0.9309763646203306	0.8912468253818264	0.919356217559947	1.0	0.23076923076923078	0.0	0.007836368116307424	0.007836368116307424
4997	0.023374921467503605	0.008501757719266293	0.008196739595389007	0.9713366575056036	-1	0	0	0.1	1	1.0	13	1.0	0.9230769230769231	13	12	1	1	0	0.06666666666666667	15	1	15	0.2	0	0.8418294764245624	0.890479818358492	0.332140905326023	0.895338769645024	0.6018812665247693	0.888125847274705	0.8912468253818264	0.8913515324339678	1.0	0.15384615384615385	0.0	0.008196739595389007	0.008196739595389007
3481	0.02944339228024337	0.005726650116738679	0.0006600279824817725	0.8770094302216178	-1	0	0	0.1	1	1.0	13	1.0	0.9230769230769231	13	12	1	1	0	0.06666666666666667	15	1	15	0.2	0	0.8418294764245624	0.890479818358492	0.332140905326023	0.8927435670455941	0.65321534713858	0.880608400244436	0.8912468253818264	0.8880501828367408	1.0	0.15384615384615385	0.0	0.0006600279824817725	0.0006600279824817725
4924	0.024192123142626254	0.009250588538807234	0.008727220371581235	0.9715378770357087	-1	0	0	0.1	1	1.0	13	1.0	0.9230769230769231	13	12	1	1	0	0.06666666666666667	15	1	15	0.2	0	0.8418294764245624	0.890479818358492	0.332140905326023	0.895338769645024	0.65321534713858	0.867979228499071	0.8912468253818264	0.8851141750226031	1.0	0.15384615384615385	0.0	0.008727220371581235	0.008727220371581235
1974	0.022450041351355435	0.008101483058824605	0.00679125605928788	0.9705210576030195	-1	0	0	0.1	1	1.0	13	1.0	0.9230769230769231	13	12	1	1	0	0.06666666666666667	15	1	15	0.2	0	0.8418294764245624	0.9250495457629317	0.3789637785827381	0.9330352084941569	0.6018812665247693	0.8965121457613197	0.8978026689623069	0.9194909932179718	1.0	0.23076923076923078	0.0	0.00679125605928788	0.00679125605928788
4210	0.023656886329801844	0.009353517143612359	0.008730017272897688	0.9714674404625286	-1	0	0	0.1	1	1.0	13	1.0	0.9230769230769231	13	12	1	1	0	0.06666666666666667	15	1	15	0.2	0	0.8418294764245624	0.890479818358492	0.332140905326023	0.895338769645024	0.65321534713858	0.867979228499071	0.8912468253818264	0.8851141750226031	1.0	0.15384615384615385	0.0	0.008730017272897688	0.008730017272897688
2204	0.025854087002920842	0.0130907199874716	-0.010403352475794398	0.969342044210177	-1	0	0	0.1	1	1.0	13	1.0	0.9230769230769231	13	12	1	1	0	0.06666666666666667	15	1	15	0.2	0	0.8418294764245624	0.9140577023440977	0.3789637785827381	0.9319612469228858	0.6151904442471963	0.8548422843743896	0.8978026689623069	0.9047806339224922	1.0	0.38461538461538464	0.0	-0.00104033524757944	-0.00104033524757944
4642	0.02391727158558369	0.009638982684732615	0.009025179029539683	0.9712222480714068	-1	0	0	0.1	1	1.0	13	1.0	0.9230769230769231	13	12	1	1	0	0.06666666666666667	15	1	15	0.2	0	0.8418294764245624	0.890479818358492	0.332140905326023	0.895338769645024	0.65321534713858	0.8703111676640468	0.8912468253818264	0.8858073556383007	1.0	0.23076923076923078	0.0	0.009025179029539683	0.009025179029539683
4632	0.02357154613739259	0.008642876781861455	0.008212613565433374	0.9716196544436939	-1	0	0	0.1	1	1.0	13	1.0	0.9230769230769231	13	12	1	1	0	0.06666666666666667	15	1	15	0.2	0	0.8418294764245624	0.890479818358492	0.332140905326023	0.895338769645024	0.7896859197015423	0.8302112780936998	0.908021102955058	0.8746905027229473	1.0	0.23076923076923078	0.0	0.008212613565433374	0.008212613565433374
1695	0.023209980732894778	0.008298167001348803	0.005530523618686965	0.9676554753748019	-1	0	0	0.1	1	1.0	13	0.3	0.7692307692307693	11	10	3	5	0	0.5	10	5	15	0.5555555555555556	0	0.8418294764245624	0.8577705878755271	0.332140905326023	0.9007211945727678	0.6018812665247693	0.8669361408187924	0.8912468253818264	0.8763992412324422	0.09090909090909091	0.18181818181818182	0.0	0.005530523618686965	0.005530523618686965
3741	0.02427385865995747	0.009915462527554507	0.009384347772453472	0.971760892694782	-1	0	0	0.1	1	1.0	13	1.0	0.9230769230769231	13	12	1	1	0	0.06666666666666667	15	1	15	0.2	0	0.8418294764245624	0.890479818358492	0.332140905326023	0.895338769645024	0.6151904442471963	0.8646802238920046	0.8912468253818264	0.8841449681698331	1.0	0.15384615384615385	0.0	0.009384347772453472	0.009384347772453472
1883	0.024581838402597717	0.00863464858193315	0.005704922165077251	0.9681157757990744	-1	0	0	0.1	1	1.0	13	0.3	0.7692307692307693	11	10	3	5	0	0.5	10	5	15	0.5555555555555556	0	0.8418294764245624	0.858283639157418	0.332140905326023	0.9007211945727678	0.6018812665247693	0.8669361408187924	0.8912468253818264	0.8765512354735769	0.09090909090909091	0.18181818181818182	0.0	0.005704922165077251	0.005704922165077251
518	0.0018105001685313025	0.0017349356333410731	-0.0017348635884948745	0.9852523876022388	-1	0	0	1.0	1	0	0	1.0	0	1	0	0	1	0	0.5	1	2	2	0.3333333333333333	0	0	0	0	0	0	0	0	0	0	0	0	-0.00017348635884948744	-0.00017348635884948744
2688	0.02316019327615202	0.007446530464176934	0.007439788599515327	0.9713058518595088	-1	0	0	0.1	1	1.0	13	1.0	0.9230769230769231	13	12	1	1	0	0.06666666666666667	15	1	15	0.2	0	0.8418294764245624	0.9168293143816807	0.332140905326023	0.9199640977865746	0.65321534713858	0.8850411361806885	0.8912468253818264	0.9084051271131613	1.0	0.23076923076923078	0.0	0.007439788599515327	0.007439788599515327
3793	0.024202914240305528	0.009222099330933776	0.008726480860389357	0.9713332305626894	-1	0	0	0.1	1	1.0	13	1.0	0.9230769230769231	13	12	1	1	0	0.06666666666666667	15	1	15	0.2	0	0.8418294764245624	0.890479818358492	0.332140905326023	0.895338769645024	0.65321534713858	0.867979228499071	0.8912468253818264	0.8851141750226031	1.0	0.15384615384615385	0.0	0.008726480860389357	0.008726480860389357
3950	0.03115084182926166	0.008242157985316002	-0.007624104287471623	0.7684430564290119	-1	0	0	0.1	1	1.0	13	0.5357142857142857	0.9230769230769231	13	12	1	1	0	0.14285714285714285	2	14	15	0.2	0	0.8418294764245624	0.8142808076028172	0.332140905326023	0.9134756650457911	0.7896859197015423	0.7358615537167996	0.908021102955058	0.8347707228876078	1.0	0.15384615384615385	0.0	-0.0007624104287471624	-0.0007624104287471624
3819	0.023759403735265482	0.0090122916409628	0.008475043637422396	0.9714968146782086	-1	0	0	0.1	1	1.0	13	1.0	0.9230769230769231	13	12	1	1	0	0.06666666666666667	15	1	15	0.2	0	0.8418294764245624	0.890479818358492	0.332140905326023	0.895338769645024	0.65321534713858	0.867979228499071	0.8912468253818264	0.8851141750226031	1.0	0.15384615384615385	0.0	0.008475043637422396	0.008475043637422396
265	0.0017813772282684786	0.001761543012532078	-0.001760871653504024	0.9847900281154515	-1	0	0	1.0	1	0	0	1.0	0	1	0	0	1	0	0.5	2	1	2	0.3333333333333333	0	0	0	0	0	0	0	0	0	0	0	0	-0.00017608716535040238	-0.00017608716535040238
5016	0.024095289700331653	0.008782812196593685	0.008471620450877458	0.9717472010256694	-1	0	0	0.1	1	1.0	13	1.0	0.9230769230769231	13	12	1	1	0	0.06666666666666667	15	1	15	0.2	0	0.8418294764245624	0.890479818358492	0.332140905326023	0.895338769645024	0.6203102451041588	0.8804171387150581	0.8912468253818264	0.8888950340489061	1.0	0.15384615384615385	0.0	0.008471620450877458	0.008471620450877458
1308	0.03445158982970058	0.017071324891645572	-0.009973241485934542	0.9610403090690937	-1	0	0	0.1	1	1.0	13	0.5357142857142857	0.5384615384615384	8	7	6	3	0	0.14285714285714285	14	2	15	0.2	0	0.9232215907781338	0.8765347237162221	0.3196518428569099	0.9183848654527619	1.0	0.9225566640375591	0.956494767297513	0.9077170651713036	0.125	0.375	0.0	-0.0009973241485934541	-0.0009973241485934541
3969	0.01785876947310394	0.005775569453922467	-0.005558563148395375	0.6886959933527895	-1	0	0	0.2	2	0.8461538461538461	11	0.5357142857142857	0.8461538461538461	13	11	1	1	0	0.14285714285714285	14	2	15	0.25	0	0.756412729645674	0.9221095436506411	0.5312839661240141	0.9180231019397149	0.616178446476669	0.8803321750440346	0.8276115555021454	0.9083990177347487	1.0	0.15384615384615385	0.0	-0.0005558563148395374	-0.0005558563148395374
874	0.01840921348552349	0.010174529461851234	0.0033270930891813686	0.9789083654274002	-1	0	0	0.1	1	1.0	13	0.23809523809523808	0.7692307692307693	11	10	3	2	0	0.7777777777777778	9	7	15	0.2222222222222222	0	0.8418294764245624	0.8315206065263201	0.52027855656204	0.9411825967881893	0.6022595212269499	0.9290174701242244	0.9185070669617114	0.9099981157945837	0.5454545454545454	0.18181818181818182	0.0	0.0033270930891813686	0.0033270930891813686
2952	0.02551310397914568	0.00465573970874247	0.004594145980426255	0.9709151600106426	-1	0	0	0.1	1	1.0	13	1.0	0.9230769230769231	13	12	1	1	0	0.06666666666666667	15	1	15	0.2	0	0.8418294764245624	0.9187667528275119	0.332140905326023	0.9199640977865746	0.65321534713858	0.8825563778220015	0.8912468253818264	0.9084463275524429	1.0	0.23076923076923078	0.0	0.004594145980426255	0.004594145980426255
3600	0.0218862499605701	0.00839503700172913	0.008213475794336648	0.9712715283645638	-1	0	0	0.1	1	1.0	13	1.0	0.9230769230769231	13	12	1	1	0	0.06666666666666667	15	1	15	0.2	0	0.8418294764245624	0.8480796987327541	0.332140905326023	0.8930569864324969	0.65321534713858	0.8854393514947667	0.8912468253818264	0.8767835385321415	1.0	0.15384615384615385	0.0	0.008213475794336648	0.008213475794336648
4237	0.024604783892309502	0.009128434608317557	0.00899888207011872	0.9712557363481426	-1	0	0	0.1	1	1.0	13	1.0	0.9230769230769231	13	12	1	1	0	0.06666666666666667	15	1	15	0.2	0	0.8418294764245624	0.8898259094613351	0.332140905326023	0.895338769645024	0.6018812665247693	0.8715661964116032	0.8912468253818264	0.8859582508031261	1.0	0.15384615384615385	0.0	0.00899888207011872	0.00899888207011872
3216	0.024087892156053642	0.009672176823269199	0.009078526731063583	0.9717341673037034	-1	0	0	0.1	1	1.0	13	1.0	0.9230769230769231	13	12	1	1	0	0.06666666666666667	15	1	15	0.2	0	0.8418294764245624	0.890479818358492	0.332140905326023	0.895338769645024	0.65321534713858	0.867979228499071	0.8912468253818264	0.8851141750226031	1.0	0.15384615384615385	0.0	0.009078526731063583	0.009078526731063583
4433	0.024125525928984547	0.009778788298138578	0.009171224355890966	0.9718668644578802	-1	0	0	0.1	1	1.0	13	1.0	0.9230769230769231	13	12	1	1	0	0.06666666666666667	15	1	15	0.2	0	0.8418294764245624	0.890479818358492	0.332140905326023	0.895338769645024	0.65321534713858	0.8703111676640468	0.8912468253818264	0.8858073556383007	1.0	0.15384615384615385	0.0	0.009171224355890966	0.009171224355890966
4059	0.024098555018433963	0.00875338659546617	0.008401475176606778	0.971571835187226	-1	0	0	0.1	1	1.0	13	1.0	0.9230769230769231	13	12	1	1	0	0.06666666666666667	15	1	15	0.2	0	0.8418294764245624	0.890479818358492	0.332140905326023	0.895338769645024	0.65321534713858	0.867979228499071	0.8912468253818264	0.8851141750226031	1.0	0.15384615384615385	0.0	0.008401475176606778	0.008401475176606778
2017	0.022691380102645098	0.0079890868673945	0.006859587900447418	0.9701851218181777	-1	0	0	0.1	1	1.0	13	1.0	0.9230769230769231	13	12	1	1	0	0.06666666666666667	15	1	15	0.2	0	0.8418294764245624	0.9250495457629317	0.3789637785827381	0.9330352084941569	0.6018812665247693	0.9057778948542796	0.8978026689623069	0.9220221973368803	1.0	0.23076923076923078	0.0	0.006859587900447418	0.006859587900447418
4483	0.024064821282217642	0.009007708103430769	0.008915755859113991	0.9713336383547329	-1	0	0	0.1	1	1.0	13	1.0	0.9230769230769231	13	12	1	1	0	0.06666666666666667	15	1	15	0.2	0	0.8418294764245624	0.8898259094613351	0.332140905326023	0.895338769645024	0.6018812665247693	0.888125847274705	0.8912468253818264	0.8911354620300359	1.0	0.15384615384615385	0.0	0.008915755859113991	0.008915755859113991
2649	0.03032365924080239	0.009192481426717988	0.007741821792960646	0.9621386405532374	-1	0	0	0.1	1	1.0	13	1.0	0.9230769230769231	13	12	1	1	0	0.06666666666666667	15	1	15	0.2	0	0.8418294764245624	0.9012340905458457	0.332140905326023	0.8933646293588198	0.6151904442471963	0.9144856485371043	0.8912468253818264	0.9033857336679615	1.0	0.23076923076923078	0.0	0.007741821792960646	0.007741821792960646
167	0.0020041912186376525	0.001643798106894863	-0.0016437981036177619	0.9865175338574037	-1	0	0	1.0	1	0	0	1.0	0	1	0	0	3	0	0.5	1	2	2	1.0	0	0	0	0	0	0	0	0	0	0	0	0	-0.0001643798103617762	-0.0001643798103617762
1483	0.02385541745130837	0.009878487299474948	0.005015740216500272	0.9684888084665051	-1	0	0	0.1	1	1.0	13	0.25	0.7692307692307693	11	10	3	4	0	0.6	10	6	15	0.4444444444444444	0	0.8418294764245624	0.8617138589986454	0.332140905326023	0.9027530830281331	0.65321534713858	0.8878542082389143	0.8912468253818264	0.885163935775595	0.09090909090909091	0.2727272727272727	0.0	0.005015740216500272	0.005015740216500272
1502	0.022915110873572005	0.006584594511327215	0.005829440151386717	0.9668514839622102	-1	0	0	0.1	1	1.0	13	0.2727272727272727	0.8461538461538461	11	11	3	3	0	0.45454545454545453	11	5	15	0.3	0	0.8418294764245624	0.8843897902807765	0.332140905326023	0.9125198992908746	0.7896859197015423	0.8966287070026422	0.908021102955058	0.8984325853555093	0.09090909090909091	0.2727272727272727	0.0	0.005829440151386717	0.005829440151386717
72	0.0017644430442754773	0.0017165570330614115	-0.0017144415109262461	0.9835502698064763	-1	0	0	1.0	1	0	0	1.0	0	0	0	1	0	0	0.5	2	1	2	0.0	0	0	0	0	0	0	0	0	0	0	0	0	-0.1	-0.1
1289	0.022759441721328415	0.006731568623447349	0.005783237376874614	0.967401807130289	-1	0	0	0.1	1	1.0	13	1.0	0.9230769230769231	13	12	1	1	0	0.06666666666666667	15	1	15	0.2	0	0.8418294764245624	0.9057917580921291	0.332140905326023	0.9273824528661624	0.6018812665247693	0.9012827109744982	0.8912468253818264	0.9121900365893865	1.0	0.3076923076923077	0.0	0.005783237376874614	0.005783237376874614
4151	0.02537435058902993	0.002829042323250109	-0.001590143995715397	0.7784049041248282	-1	0	0	0.1	1	1.0	13	1.0	0.9230769230769231	13	12	1	1	0	0.06666666666666667	15	1	15	0.2	0	0.8418294764245624	0.8850143887042611	0.332140905326023	0.895338769645024	0.7896859197015423	0.8412508399325676	0.908021102955058	0.8756222654664156	1.0	0.15384615384615385	0.0	-0.00015901439957153972	-0.00015901439957153972
1505	0.02449628102951111	0.010062543411526676	0.005513591594458472	0.9581918613584363	-1	0	0	0.1	1	1.0	13	0.25	0.7692307692307693	11	10	3	4	0	0.6	10	6	15	0.4444444444444444	0	0.8418294764245624	0.8502711524261224	0.332140905326023	0.8591151087267862	0.65321534713858	0.9100454872367323	0.8912468253818264	0.8757690235496878	0.09090909090909091	0.2727272727272727	0.0	0.005513591594458472	0.005513591594458472
3630	0.024374519299016854	0.009590457755907384	0.009106732973724711	0.9716782698388264	-1	0	0	0.1	1	1.0	13	1.0	0.9230769230769231	13	12	1	1	0	0.06666666666666667	15	1	15	0.2	0	0.8418294764245624	0.890479818358492	0.332140905326023	0.895338769645024	0.65321534713858	0.867979228499071	0.8912468253818264	0.8851141750226031	1.0	0.15384615384615385	0.0	0.009106732973724711	0.009106732973724711
2297	0.02422901407679934	0.0085462236117243	0.008371820852699954	0.9718610384149817	-1	0	0	0.1	1	1.0	13	1.0	0.9230769230769231	13	12	1	1	0	0.06666666666666667	15	1	15	0.2	0	0.8418294764245624	0.890479818358492	0.332140905326023	0.895338769645024	0.65321534713858	0.867979228499071	0.8912468253818264	0.8851141750226031	1.0	0.15384615384615385	0.0	0.008371820852699954	0.008371820852699954
1871	0.023200087029951036	0.00887005587027896	-0.005593593985154033	0.96910881425909	-1	0	0	0.1	1	1.0	13	0.3	0.7692307692307693	11	10	3	5	0	0.5	10	5	15	0.5555555555555556	0	0.8418294764245624	0.858283639157418	0.332140905326023	0.9344429158242497	0.6018812665247693	0.880768183758889	0.8912468253818264	0.8959133870159428	0.09090909090909091	0.18181818181818182	0.0	-0.0005593593985154033	-0.0005593593985154033
273	0.0027328529575339445	0.0026490440401626663	-0.0026316042467219043	0.9816623553386518	-1	0	0	1.0	2	0.0	0	0.75	0	2	0	0	0	0	1.0	2	2	3	0.0	0	0	0	0	0	0	0	0	0	0	0	0	-0.00026316042467219045	-0.00026316042467219045
4478	0.024210721246034777	0.008141547490197559	0.008008328729333762	0.9710715646665166	-1	0	0	0.1	1	1.0	13	1.0	0.9230769230769231	13	12	1	1	0	0.06666666666666667	15	1	15	0.2	0	0.8418294764245624	0.8898259094613351	0.332140905326023	0.895338769645024	0.6018812665247693	0.8710035611249769	0.8912468253818264	0.8857891779050735	1.0	0.15384615384615385	0.0	0.008008328729333762	0.008008328729333762
4139	0.023956605746303653	0.009498937279136272	0.008764659888562051	0.9715974539112359	-1	0	0	0.1	1	1.0	13	1.0	0.9230769230769231	13	12	1	1	0	0.06666666666666667	15	1	15	0.2	0	0.8418294764245624	0.890479818358492	0.332140905326023	0.895338769645024	0.65321534713858	0.8787639736160463	0.8912468253818264	0.8883801344979919	1.0	0.15384615384615385	0.0	0.008764659888562051	0.008764659888562051
1995	0.022983068209684293	0.006866053248160121	0.006859636439297792	0.9706896734807068	-1	0	0	0.1	1	1.0	13	1.0	0.8461538461538461	11	11	3	1	0	0.06666666666666667	15	1	15	0.1	0	0.8418294764245624	0.8617138589986454	0.332140905326023	0.9027530830281331	0.6151904442471963	0.8783197283417793	0.8912468253818264	0.8819960292471843	1.0	0.18181818181818182	0.0	0.006859636439297792	0.006859636439297792
1730	0.02302854164863137	0.009330182648330616	0.0054396939913244225	0.9681763252929347	-1	0	0	0.1	1	1.0	13	0.25	0.7692307692307693	11	10	3	4	0	0.6	10	6	15	0.4444444444444444	0	0.8418294764245624	0.8617138589986454	0.332140905326023	0.9027530830281331	0.7896859197015423	0.8769033085330259	0.908021102955058	0.8815377559490697	0.09090909090909091	0.18181818181818182	0.0	0.0054396939913244225	0.0054396939913244225
2260	0.023760714481077673	0.008489095918214003	-0.006700649075327625	0.9745395534544813	-1	0	0	0.1	1	1.0	13	1.0	0.9230769230769231	13	12	1	1	0	0.06666666666666667	15	1	15	0.2	0	0.756412729645674	0.9098903364859866	0.3910434555726739	0.9291110032626996	0.6151904442471963	0.8548422843743896	0.8912468253818264	0.9019871724526763	1.0	0.3076923076923077	0.0	-0.0006700649075327624	-0.0006700649075327624
4534	0.024045230268638366	0.008983568910912555	0.008819619435863152	0.971596575421237	-1	0	0	0.1	1	1.0	13	1.0	0.9230769230769231	13	12	1	1	0	0.06666666666666667	15	1	15	0.2	0	0.8418294764245624	0.8932957590042906	0.332140905326023	0.8970503838279136	0.7724098566696938	0.8854595980191835	0.8912468253818264	0.8920290142753458	1.0	0.23076923076923078	0.0	0.008819619435863152	0.008819619435863152
3901	0.02399952785131753	0.00930226766031796	0.008838554273026381	0.9716124806524017	-1	0	0	0.1	1	1.0	13	1.0	0.9230769230769231	13	12	1	1	0	0.06666666666666667	15	1	15	0.2	0	0.8418294764245624	0.890479818358492	0.332140905326023	0.895338769645024	0.65321534713858	0.8754879806240871	0.8912468253818264	0.8873714128370244	1.0	0.15384615384615385	0.0	0.008838554273026381	0.008838554273026381
509	0.002315906160779098	0.0019171619206321804	-0.001917036982825311	0.9873704878067567	-1	0	0	1.0	1	0	0	1.0	0	1	0	0	3	0	0.5	1	2	2	1.0	0	0	0	0	0	0	0	0	0	0	0	0	-0.0001917036982825311	-0.0001917036982825311
2599	0.023504321994270563	0.008314214947284524	0.007975006686760348	0.971427595622867	-1	0	0	0.1	1	1.0	13	1.0	0.9230769230769231	13	12	1	1	0	0.06666666666666667	15	1	15	0.2	0	0.8418294764245624	0.9242994501945875	0.332140905326023	0.9199640977865746	0.65321534713858	0.9003893138842871	0.8912468253818264	0.9154358031130121	1.0	0.15384615384615385	0.0	0.007975006686760348	0.007975006686760348
330	0.02364945982161318	0.008118157569398357	-0.007290542536092872	0.9462707260872051	-1	0	0	0.3	3	0.8461538461538461	11	0.38461538461538464	0.8461538461538461	12	11	2	3	0	0.23076923076923078	13	3	15	0.42857142857142855	0.16666666666666666	0.6644209190503935	0.9141116158281144	0.7091014229168527	0.8587148367289932	0.6735602580737934	0.9070806908090792	0.7891104690602566	0.8956083527293119	0.6666666666666666	0.08333333333333333	0.0	-0.0007290542536092872	-0.0007290542536092872
4021	0.024004224276800167	0.00855964192363368	0.008073219370337953	0.9718110056781742	-1	0	0	0.1	1	1.0	13	1.0	0.9230769230769231	13	12	1	1	0	0.06666666666666667	15	1	15	0.2	0	0.8418294764245624	0.890479818358492	0.332140905326023	0.895338769645024	0.65321534713858	0.8754879806240871	0.8912468253818264	0.8873714128370244	1.0	0.15384615384615385	0.0	0.008073219370337953	0.008073219370337953
3762	0.0241940618484067	0.009222474796913209	0.0090495225553063	0.9715834724238824	-1	0	0	0.1	1	1.0	13	1.0	0.9230769230769231	13	12	1	1	0	0.06666666666666667	15	1	15	0.2	0	0.8418294764245624	0.890479818358492	0.332140905326023	0.895338769645024	0.65321534713858	0.867979228499071	0.8912468253818264	0.8851141750226031	1.0	0.15384615384615385	0.0	0.0090495225553063	0.0090495225553063
1222	0.025801826237236546	0.0033597405571633124	0.0026953076997917767	0.9494353831221445	-1	0	0	0.2	2	0.8461538461538461	11	0.23809523809523808	0.6923076923076923	11	9	3	2	0	0.7777777777777778	9	7	15	0.25	0	0.756412729645674	0.8946846947195223	0.3789637785827381	0.9635717297494819	0.65321534713858	0.8814958583441138	0.8912468253818264	0.9222866438815728	0.5454545454545454	0.2727272727272727	0.0	0.0026953076997917767	0.0026953076997917767
4812	0.02381431302472248	0.008967465462637107	0.0086445271390982	0.9715453417938227	-1	0	0	0.1	1	1.0	13	1.0	0.9230769230769231	13	12	1	1	0	0.06666666666666667	15	1	15	0.2	0	0.8418294764245624	0.890479818358492	0.332140905326023	0.895338769645024	0.65321534713858	0.8650275249623937	0.8912468253818264	0.8842463854302693	1.0	0.15384615384615385	0.0	0.0086445271390982	0.0086445271390982
4434	0.02358225973641511	0.009105117104088685	0.008717775892857575	0.9716893724862605	-1	0	0	0.1	1	1.0	13	1.0	0.9230769230769231	13	12	1	1	0	0.06666666666666667	15	1	15	0.2	0	0.8418294764245624	0.890479818358492	0.332140905326023	0.895338769645024	0.6151904442471963	0.9020370003747472	0.8912468253818264	0.8960478914503108	1.0	0.15384615384615385	0.0	0.008717775892857575	0.008717775892857575
4591	0.02491519928791728	0.008893062732693214	0.008806861353456822	0.9717486302554565	-1	0	0	0.1	1	1.0	13	1.0	0.9230769230769231	13	12	1	1	0	0.06666666666666667	15	1	15	0.2	0	0.8418294764245624	0.8932957590042906	0.332140905326023	0.8970503838279136	0.7931475794307213	0.8710827452299786	0.8912468253818264	0.8876307107827985	1.0	0.15384615384615385	0.0	0.008806861353456822	0.008806861353456822
1715	0.023582920057419073	0.008977126906597396	0.0060755481504730525	0.9674384135518023	-1	0	0	0.1	1	1.0	13	0.3	0.7692307692307693	11	10	3	5	0	0.5	10	5	15	0.5555555555555556	0	0.8418294764245624	0.8577705878755271	0.332140905326023	0.9007211945727678	0.6018812665247693	0.8669361408187924	0.8912468253818264	0.8763992412324422	0.09090909090909091	0.18181818181818182	0.0	0.0060755481504730525	0.0060755481504730525
2914	0.023811008455259356	0.008294436126981919	0.008033305486512142	0.9719071878814478	-1	0	0	0.1	1	1.0	13	1.0	0.9230769230769231	13	12	1	1	0	0.06666666666666667	15	1	15	0.2	0	0.8418294764245624	0.890479818358492	0.332140905326023	0.895338769645024	0.65321534713858	0.9024631938317207	0.8912468253818264	0.8961978358782587	1.0	0.15384615384615385	0.0	0.008033305486512142	0.008033305486512142
622	0.0018098424743746787	0.0017606766150505741	-0.0017606232276955955	0.984769879766312	-1	0	0	1.0	1	0	0	1.0	0	1	0	0	0	0	0.5	1	2	2	0.0	0	0	0	0	0	0	0	0	0	0	0	0	-0.00017606232276955956	-0.00017606232276955956
88	0.0019916098004792906	0.0019363880672240616	-0.0019363531855344997	0.9851087162698897	-1	0	0	1.0	2	0.0	0	1.0	0	1	0	1	1	0	0.3333333333333333	3	1	3	0.2	1.0	0	0	0	0	0	0	0	0	0	0	0	-0.00019363531855344997	-0.00019363531855344997
3314	0.024254185618779896	0.002169269472959218	-0.0021680949202038838	0.9680083113501854	-1	0	0	0.1	1	1.0	13	1.0	0.9230769230769231	13	12	1	1	0	0.06666666666666667	15	1	15	0.2	0	0.8418294764245624	0.8411036754304962	0.332140905326023	0.8930569864324969	0.7896859197015423	0.8494343184762054	0.908021102955058	0.8629088256275237	1.0	0.15384615384615385	0.0	-0.00021680949202038837	-0.00021680949202038837
4879	0.02876723216163634	0.006987786833103334	0.006797536731160565	0.9666680021729112	-1	0	0	0.1	1	1.0	13	1.0	0.9230769230769231	13	12	1	1	0	0.06666666666666667	15	1	15	0.2	0	0.8418294764245624	0.890479818358492	0.332140905326023	0.9235946859598966	0.65321534713858	0.8754879806240871	0.8912468253818264	0.8983858888583991	1.0	0.15384615384615385	0.0	0.006797536731160565	0.006797536731160565
3507	0.030402632609576614	0.006311618397087875	-0.0042516715661263214	0.9697960526158635	-1	0	0	0.2	2	0.9230769230769231	12	0.5357142857142857	0.9230769230769231	13	12	1	0	0	0.14285714285714285	2	14	15	0.0	0	0.9232215907781338	0.9268528007273046	0.35404849456808635	0.9087127862177868	0.7896859197015423	0.8663818639637092	0.9231477125038279	0.9033976432819154	0	0	0.0	-0.00042516715661263215	-0.00042516715661263215
4108	0.02401604668202135	0.009196536921991925	0.00866850505917098	0.9715433068038726	-1	0	0	0.1	1	1.0	13	1.0	0.9230769230769231	13	12	1	1	0	0.06666666666666667	15	1	15	0.2	0	0.8418294764245624	0.890479818358492	0.332140905326023	0.895338769645024	0.65321534713858	0.8819345669837946	0.8912468253818264	0.8893712377871646	1.0	0.15384615384615385	0.0	0.00866850505917098	0.00866850505917098
3990	0.02338913894553733	0.008813971890834573	0.001755336260355328	0.9726968574773451	-1	0	0	0.1	1	1.0	13	1.0	0.9230769230769231	13	12	1	1	0	0.06666666666666667	15	1	15	0.2	0	0.8418294764245624	0.8932957590042906	0.332140905326023	0.8925560330137619	0.6866130909871659	0.8704730889514316	0.8912468253818264	0.885850742429649	1.0	0.15384615384615385	0.0	0.001755336260355328	0.001755336260355328
2818	0.031710668872468456	0.005604601072289443	-0.0022738820286586315	0.9479850232161485	-1	0	0	0.1	1	1.0	13	1.0	0.9230769230769231	13	12	1	1	0	0.06666666666666667	15	1	15	0.2	0	0.8418294764245624	0.890479818358492	0.332140905326023	0.8985150351190493	0.6018812665247693	0.8660153724460959	0.8912468253818264	0.8857002294984636	1.0	0.15384615384615385	0.0	-0.00022738820286586316	-0.00022738820286586316
2088	0.022722084685651456	0.008886759376144367	0.007392488046333509	0.9701747946458579	-1	0	0	0.1	1	1.0	13	1.0	0.9230769230769231	13	12	1	1	0	0.06666666666666667	15	1	15	0.2	0	0.8418294764245624	0.9250495457629317	0.3789637785827381	0.9330352084941569	0.6018812665247693	0.9057778948542796	0.8978026689623069	0.9220221973368803	1.0	0.23076923076923078	0.0	0.007392488046333509	0.007392488046333509
582	0.02493514527092239	0.005338797066813467	-0.001201755769144169	0.9785996747186176	-1	0	0	0.375	3	0.7	7	0.34285714285714286	0.6	8	6	3	1	0	0.7142857142857143	5	7	12	0.125	0.2857142857142857	0.8324607329952137	0.8578640234790812	0.5997412100082412	0.9448140605866112	0.6014098077857646	0.8860451652663175	0.9185070669617114	0.90287941933644	1.0	0.25	0.0	-0.00012017557691441691	-0.00012017557691441691
2820	0.025329132398238044	0.009695885952909059	0.0011545928516226382	0.965698570374197	-1	0	0	0.1	1	1.0	13	1.0	1.0	14	13	0	1	0	0.06666666666666667	1	15	15	0.3333333333333333	0	0.8472198690464612	0.8427551450711224	0.332140905326023	0.8889034640771775	0.6641454867487737	0.8765152065434563	0.8945696899159464	0.8705802727464144	1.0	0.14285714285714285	0.0	0.0011545928516226382	0.0011545928516226382
2372	0.02232873181374462	0.008481083561084882	0.006742142637924106	0.9706382573244374	-1	0	0	0.1	1	1.0	13	1.0	0.9230769230769231	13	12	1	1	0	0.06666666666666667	15	1	15	0.2	0	0.8418294764245624	0.9250495457629317	0.3789637785827381	0.9330352084941569	0.6018812665247693	0.901079965778381	0.8978026689623069	0.9207216530472352	1.0	0.07692307692307693	0.0	0.006742142637924106	0.006742142637924106
1429	0.022840776023557115	0.007275854304896448	0.006258309823808379	0.9668841024372542	-1	0	0	0.1	1	1.0	13	0.2727272727272727	0.8461538461538461	11	11	3	3	0	0.45454545454545453	11	5	15	0.3	0	0.8418294764245624	0.8843897902807765	0.332140905326023	0.9125198992908746	0.7896859197015423	0.8966287070026422	0.908021102955058	0.8984325853555093	0.09090909090909091	0.2727272727272727	0.0	0.006258309823808379	0.006258309823808379
3171	0.02404877382273424	0.009788192080603879	0.009485096913307482	0.9714765206603468	-1	0	0	0.1	1	1.0	13	1.0	0.9230769230769231	13	12	1	1	0	0.06666666666666667	15	1	15	0.2	0	0.8418294764245624	0.890479818358492	0.332140905326023	0.895338769645024	0.65321534713858	0.867979228499071	0.8912468253818264	0.8851141750226031	1.0	0.15384615384615385	0.0	0.009485096913307482	0.009485096913307482
4786	0.024286785329038413	0.009766501999856646	0.00945569001890656	0.9716497908854624	-1	0	0	0.1	1	1.0	13	1.0	0.9230769230769231	13	12	1	1	0	0.06666666666666667	15	1	15	0.2	0	0.8418294764245624	0.890479818358492	0.332140905326023	0.895338769645024	0.65321534713858	0.867979228499071	0.8912468253818264	0.8851141750226031	1.0	0.15384615384615385	0.0	0.00945569001890656	0.00945569001890656
4078	0.02361330959736427	0.008621730958442257	0.008240988547660227	0.9717057962444335	-1	0	0	0.1	1	1.0	13	1.0	0.9230769230769231	13	12	1	1	0	0.06666666666666667	15	1	15	0.2	0	0.8418294764245624	0.890479818358492	0.332140905326023	0.895338769645024	0.6151904442471963	0.8646802238920046	0.8912468253818264	0.8841449681698331	1.0	0.15384615384615385	0.0	0.008240988547660227	0.008240988547660227
75	0.019632673152634304	0.004411272910229765	-0.004386112673911247	0.982411378060069	-1	0	0	0.2	2	0.9230769230769231	12	1.0	0.9230769230769231	14	12	0	0	0	0.06666666666666667	15	1	15	0.0	0.14285714285714285	0.6756710439582209	0.7687791547145847	0.7254347304383755	0.9424670547998228	0.8587301294369567	0.9478652214715687	0.9004544923149068	0.9088205328189615	0	0	0.0	-0.00043861126739112475	-0.00043861126739112475
2536	0.022052116135053344	0.008121796746609265	0.008093879294426067	0.9701351281484569	-1	0	0	0.1	1	1.0	13	1.0	0.9230769230769231	13	12	1	1	0	0.06666666666666667	15	1	15	0.2	0	0.8418294764245624	0.9117357341803984	0.3789637785827381	0.9330352084941569	0.6018812665247693	0.8965121457613197	0.8978026689623069	0.9149878134876873	1.0	0.23076923076923078	0.0	0.008093879294426067	0.008093879294426067
1813	0.021401647819309037	0.00804864093952944	0.006401070239552076	0.9710825976968845	-1	0	0	0.1	1	1.0	13	1.0	0.9230769230769231	13	12	1	1	0	0.06666666666666667	15	1	15	0.2	0	0.8418294764245624	0.9255296226520362	0.3789637785827381	0.9330352084941569	0.6018812665247693	0.8965121457613197	0.8978026689623069	0.919662192652668	1.0	0.23076923076923078	0.0	0.006401070239552076	0.006401070239552076
1065	0.03043920717470402	0.012980615312541976	-0.007124622366187857	0.9525814562987174	-1	0	0	0.1	1	1.0	13	0.42857142857142855	0.8461538461538461	12	11	2	3	0	0.7142857142857143	5	7	15	0.42857142857142855	0	0.9232215907781338	0.8579386159790252	0.33086493847131254	0.7160959543210402	0.8349611192772126	0.9143538014296184	0.9302508591054947	0.8451618763811349	0.3333333333333333	0.08333333333333333	0.0	-0.0007124622366187856	-0.0007124622366187856
4129	0.02419392154286352	0.009861025541933155	0.00932022555119842	0.9716756884377467	-1	0	0	0.1	1	1.0	13	1.0	0.9230769230769231	13	12	1	1	0	0.06666666666666667	15	1	15	0.2	0	0.8418294764245624	0.890479818358492	0.332140905326023	0.895338769645024	0.65321534713858	0.867979228499071	0.8912468253818264	0.8851141750226031	1.0	0.15384615384615385	0.0	0.00932022555119842	0.00932022555119842
1834	0.025549435622493663	0.01130322175278558	-0.010877731224065415	0.964381427895254	-1	0	0	0.2	2	0.8461538461538461	11	0.3125	0.6923076923076923	10	9	4	2	0	0.3333333333333333	12	4	15	0.18181818181818182	0.6666666666666666	0.8418294764245624	0.8722763548765198	0.3545335326039607	0.9087967162910348	0.6451330353030819	0.8374423487185642	0.8912468253818264	0.8757947016181958	0.55	0.2	0.0	-0.0010877731224065415	-0.0010877731224065415
774	0.0018241785355437494	0.0016376590183754117	-0.0016376197526046486	0.9850224108696972	-1	0	0	1.0	1	0	0	1.0	0	1	0	0	0	0	0.5	2	1	2	0.0	0	0	0	0	0	0	0	0	0	0	0	0	-0.00016376197526046487	-0.00016376197526046487
4443	0.023777841460791312	0.009756422889610969	0.00895669803750864	0.9716253486468158	-1	0	0	0.1	1	1.0	13	1.0	0.9230769230769231	13	12	1	1	0	0.06666666666666667	15	1	15	0.2	0	0.8418294764245624	0.890479818358492	0.332140905326023	0.895338769645024	0.65321534713858	0.867979228499071	0.8912468253818264	0.8851141750226031	1.0	0.15384615384615385	0.0	0.00895669803750864	0.00895669803750864
3966	0.024260860713542363	0.007978150951395507	0.007885673639959647	0.971644639808718	-1	0	0	0.1	1	1.0	13	1.0	0.9230769230769231	13	12	1	1	0	0.06666666666666667	15	1	15	0.2	0	0.8418294764245624	0.8932957590042906	0.332140905326023	0.8970503838279136	0.6203102451041588	0.8880146965852103	0.8912468253818264	0.8928430854310405	1.0	0.15384615384615385	0.0	0.007885673639959647	0.007885673639959647
3445	0.023734438019811243	0.009265254743677023	0.008770172044787743	0.9714862184808437	-1	0	0	0.1	1	1.0	13	1.0	0.9230769230769231	13	12	1	1	0	0.06666666666666667	15	1	15	0.2	0	0.8418294764245624	0.890479818358492	0.332140905326023	0.895338769645024	0.65321534713858	0.867979228499071	0.8912468253818264	0.8851141750226031	1.0	0.15384615384615385	0.0	0.008770172044787743	0.008770172044787743
4133	0.024391306999497774	0.009308673329633671	0.0037558829465681497	0.9716626244165713	-1	0	0	0.1	1	1.0	13	0.2777777777777778	0.6153846153846154	8	8	6	7	0	0.6666666666666666	9	6	15	0.4375	0	0.8398171602119039	0.9270886126123276	0.4787924664860242	0.9161301798792262	0.8719540046848776	0.9067393983038787	0.8612090535117078	0.9170343374850883	0.125	0.25	0.0	0.0037558829465681497	0.0037558829465681497
3239	0.03052878829020621	0.005712446319485851	-0.0038227574877403698	0.9684359633704929	-1	0	0	0.2	2	0.9230769230769231	12	0.5357142857142857	0.9230769230769231	13	12	1	0	0	0.14285714285714285	2	14	15	0.0	0	0.9232215907781338	0.9268528007273046	0.35404849456808635	0.9087127862177868	0.7896859197015423	0.8639072287203444	0.9231477125038279	0.9027788456405786	0	0	0.0	-0.000382275748774037	-0.000382275748774037
2837	0.03254804251308719	0.005675793325064912	-0.004045801658937835	0.9602564797353701	-1	0	0	0.1	1	1.0	13	1.0	0.9230769230769231	13	12	1	1	0	0.06666666666666667	15	1	15	0.2	0	0.8418294764245624	0.8959177842336388	0.332140905326023	0.9199640977865746	0.65321534713858	0.9054396135256624	0.8912468253818264	0.9075910119113545	1.0	0.23076923076923078	0.0	-0.0004045801658937835	-0.0004045801658937835
2175	0.02302116445870231	0.008193493425023601	0.006942572453438697	0.9703533910399038	-1	0	0	0.1	1	1.0	13	1.0	0.9230769230769231	13	12	1	1	0	0.06666666666666667	15	1	15	0.2	0	0.8418294764245624	0.9250495457629317	0.3789637785827381	0.9330352084941569	0.6018812665247693	0.9057778948542796	0.8978026689623069	0.9220221973368803	1.0	0.23076923076923078	0.0	0.006942572453438697	0.006942572453438697
1209	0.02093785065532088	0.006459994488234828	0.004523744043048292	0.967423815992789	-1	0	0	0.1	1	1.0	13	0.5357142857142857	0.6923076923076923	9	9	5	3	0	0.14285714285714285	14	2	15	0.21428571428571427	0	0.8418294764245624	0.9013601338174803	0.3789637785827381	0.925109536886938	0.6750756263589675	0.9245469859461106	0.8978026689623069	0.9176398209116763	0.1111111111111111	0.3333333333333333	0.0	0.004523744043048292	0.004523744043048292
1588	0.023486308417909885	0.008938771677127387	0.006180901551443516	0.9672957920467138	-1	0	0	0.1	1	1.0	13	0.3	0.7692307692307693	11	10	3	5	0	0.5	10	5	15	0.5555555555555556	0	0.8418294764245624	0.8577705878755271	0.332140905326023	0.9007211945727678	0.7896859197015423	0.8823804555164154	0.908021102955058	0.8814021574713047	0.09090909090909091	0.5454545454545454	0.0	0.006180901551443516	0.006180901551443516
29	0.008463527537829377	0.005036215777354606	-0.004962866117876455	0.9450978874851547	-1	0.3333333333333333	1	0.5	4	0.5	5	0.5714285714285714	0.3	7	3	4	2	0	0.42857142857142855	7	3	12	0.25	0.4	0.4420010831374285	0.9011196047032339	0.775607542528085	0.94929783535236	0.5500887817741306	0.8204499871486925	0.9057179085302319	0.9019982034200122	0.5714285714285714	0.14285714285714285	0.0	-0.0004962866117876455	-0.0004962866117876455
2046	0.023095336267875285	0.0062783269221509995	0.006265456937181138	0.9709506226614338	-1	0	0	0.1	1	1.0	13	1.0	0.8461538461538461	11	11	3	1	0	0.06666666666666667	15	1	15	0.1	0	0.8418294764245624	0.8617138589986454	0.332140905326023	0.9027530830281331	0.6151904442471963	0.8783197283417793	0.8912468253818264	0.8819960292471843	1.0	0.18181818181818182	0.0	0.006265456937181138	0.006265456937181138
510	0.0017732556063354808	0.0017267562497805735	-0.0017245041304186335	0.983262021331479	-1	0	0	1.0	1	0	0	1.0	0	1	0	0	0	0	0.5	2	1	2	0.0	0	0	0	0	0	0	0	0	0	0	0	0	-0.00017245041304186334	-0.00017245041304186334
3416	0.024206013535073328	0.009989279861791534	0.009333170592113336	0.9714825662130926	-1	0	0	0.1	1	1.0	13	1.0	0.9230769230769231	13	12	1	1	0	0.06666666666666667	15	1	15	0.2	0	0.8418294764245624	0.890479818358492	0.332140905326023	0.895338769645024	0.65321534713858	0.9024631938317207	0.8912468253818264	0.8961978358782587	1.0	0.15384615384615385	0.0	0.009333170592113336	0.009333170592113336
2067	0.02277631968273303	0.008627722775020266	0.007434894285967157	0.9703094928390728	-1	0	0	0.1	1	1.0	13	1.0	0.9230769230769231	13	12	1	1	0	0.06666666666666667	15	1	15	0.2	0	0.8418294764245624	0.9250495457629317	0.3789637785827381	0.9330352084941569	0.6018812665247693	0.9057778948542796	0.8978026689623069	0.9220221973368803	1.0	0.23076923076923078	0.0	0.007434894285967157	0.007434894285967157
4490	0.0326883973107856	0.0010407445817162597	0.0003500526980648028	0.8809479579546988	-1	0	0	0.1	1	1.0	13	1.0	0.9230769230769231	13	12	1	1	0	0.06666666666666667	15	1	15	0.2	0	0.8418294764245624	0.890479818358492	0.332140905326023	0.896741112817116	0.65321534713858	0.9056085872258763	0.8912468253818264	0.8977782716917798	1.0	0.23076923076923078	0.0	0.0003500526980648028	0.0003500526980648028
1098	0.02597875666974058	0.010291517024894059	-0.008363092870442498	0.969888704926617	-1	0	0	0.1	1	1.0	13	1.0	0.8461538461538461	11	11	3	2	0	0.06666666666666667	15	1	15	0.2	0	0.8418294764245624	0.8883848317962235	0.332140905326023	0.9106843098783823	0.65321534713858	0.9198280339217935	0.8978026689623069	0.9071054174862687	0.5454545454545454	0.2727272727272727	0.0	-0.0008363092870442498	-0.0008363092870442498
1754	0.023464590548423463	0.008849833879013952	0.0063842393805797724	0.9673375132036165	-1	0	0	0.1	1	1.0	13	0.3	0.7692307692307693	11	10	3	5	0	0.5	10	5	15	0.5555555555555556	0	0.8418294764245624	0.8577705878755271	0.332140905326023	0.9007211945727678	0.6018812665247693	0.8669361408187924	0.8912468253818264	0.8763992412324422	0.09090909090909091	0.18181818181818182	0.0	0.0063842393805797724	0.0063842393805797724
1221	0.024393666554002068	0.011541617225433664	-0.007995987234473862	0.9646711061803557	-1	0	0	0.1	1	1.0	13	0.23809523809523808	0.7692307692307693	11	10	3	3	0	0.7777777777777778	9	7	15	0.3333333333333333	0	0.9232215907781338	0.8421347880726545	0.332140905326023	0.8932829822924279	0.7960017675262258	0.8964194338690423	0.9330500027174631	0.879283228656998	0.09090909090909091	0.2727272727272727	0.0	-0.0007995987234473862	-0.0007995987234473862
2827	0.021825628554207648	0.008521327502589212	0.008389713475478556	0.9713829199725502	-1	0	0	0.1	1	1.0	13	1.0	0.9230769230769231	13	12	1	1	0	0.06666666666666667	15	1	15	0.2	0	0.8418294764245624	0.9052742124129551	0.332140905326023	0.9199640977865746	0.65321534713858	0.9309763646203306	0.8912468253818264	0.919356217559947	1.0	0.23076923076923078	0.0	0.008389713475478556	0.008389713475478556
2425	0.022905694002770878	0.00812375113290787	0.006905132532575705	0.9702565296254275	-1	0	0	0.1	1	1.0	13	1.0	0.9230769230769231	13	12	1	1	0	0.06666666666666667	15	1	15	0.2	0	0.8418294764245624	0.9250495457629317	0.3789637785827381	0.9330352084941569	0.6018812665247693	0.8965121457613197	0.8978026689623069	0.9194909932179718	1.0	0.3076923076923077	0.0	0.006905132532575705	0.006905132532575705
2206	0.026960352242418613	0.006039962688532382	-0.00603719088588915	0.9669543522219883	-1	0	0	0.2	2	0.9230769230769231	12	0.5357142857142857	0.9230769230769231	13	12	1	0	0	0.14285714285714285	2	14	15	0.0	0	0.8526102616683598	0.9171542782006618	0.3789637785827381	0.9445497998825204	0.7896859197015423	0.8928476205328267	0.9239755983438209	0.9207971560065952	0	0	0.0	-0.000603719088588915	-0.000603719088588915
2048	0.022227348196351564	0.009219058196083648	0.007479165892737605	0.9703824497960759	-1	0	0	0.1	1	1.0	13	1.0	0.9230769230769231	13	12	1	1	0	0.06666666666666667	15	1	15	0.2	0	0.8418294764245624	0.9250495457629317	0.3789637785827381	0.9330352084941569	0.6018812665247693	0.9057778948542796	0.8978026689623069	0.9220221973368803	1.0	0.23076923076923078	0.0	0.007479165892737605	0.007479165892737605
1537	0.02138578601820941	0.0003871046335993006	-1.5191605341695458e-05	0.9684142809973202	-1	0	0	0.1	1	1.0	13	0.3	0.7692307692307693	11	10	3	5	0	0.5	10	5	15	0.5555555555555556	0	0.8418294764245624	0.8577705878755271	0.332140905326023	0.9162431110547457	0.568909139525487	0.86378333035254	0.8912468253818264	0.8820628319010513	0.09090909090909091	0.18181818181818182	0.0	-1.519160534169546e-06	-1.519160534169546e-06
4698	0.023501540638735843	0.00980646977449217	0.009188833956083062	0.9718000988256514	-1	0	0	0.1	1	1.0	13	1.0	0.9230769230769231	13	12	1	1	0	0.06666666666666667	15	1	15	0.2	0	0.8418294764245624	0.890479818358492	0.332140905326023	0.895338769645024	0.65321534713858	0.867979228499071	0.8912468253818264	0.8851141750226031	1.0	0.15384615384615385	0.0	0.009188833956083062	0.009188833956083062
4535	0.02446252828058279	0.009306154892658566	0.00906201168518596	0.9716563824337087	-1	0	0	0.1	1	1.0	13	1.0	0.9230769230769231	13	12	1	1	0	0.06666666666666667	15	1	15	0.2	0	0.8418294764245624	0.890479818358492	0.332140905326023	0.895338769645024	0.65321534713858	0.867979228499071	0.8912468253818264	0.8851141750226031	1.0	0.15384615384615385	0.0	0.00906201168518596	0.00906201168518596
4852	0.023984958136403223	0.00974407877791044	0.009281326814651587	0.9718065867197938	-1	0	0	0.1	1	1.0	13	1.0	0.9230769230769231	13	12	1	1	0	0.06666666666666667	15	1	15	0.2	0	0.8418294764245624	0.890479818358492	0.332140905326023	0.895338769645024	0.65321534713858	0.867979228499071	0.8912468253818264	0.8851141750226031	1.0	0.15384615384615385	0.0	0.009281326814651587	0.009281326814651587
3172	0.023688559847724954	0.008407630316016209	0.008007309599079183	0.9717723047906652	-1	0	0	0.1	1	1.0	13	1.0	0.9230769230769231	13	12	1	1	0	0.06666666666666667	15	1	15	0.2	0	0.8418294764245624	0.890479818358492	0.332140905326023	0.895338769645024	0.6233654667716995	0.8706341441720145	0.8912468253818264	0.8859039052881789	1.0	0.15384615384615385	0.0	0.008007309599079183	0.008007309599079183
3059	0.02375546872425414	0.0090191295273654	0.008418742570309548	0.9717387244759117	-1	0	0	0.1	1	1.0	13	1.0	0.9230769230769231	13	12	1	1	0	0.06666666666666667	15	1	15	0.2	0	0.8418294764245624	0.890479818358492	0.332140905326023	0.895338769645024	0.7896859197015423	0.8302112780936998	0.908021102955058	0.8746905027229473	1.0	0.15384615384615385	0.0	0.008418742570309548	0.008418742570309548
4324	0.024041803464517234	0.009476990873025209	0.008560506682320062	0.9714196657250158	-1	0	0	0.1	1	1.0	13	1.0	0.9230769230769231	13	12	1	1	0	0.06666666666666667	15	1	15	0.2	0	0.8418294764245624	0.890479818358492	0.332140905326023	0.895338769645024	0.65321534713858	0.8754879806240871	0.8912468253818264	0.8873714128370244	1.0	0.15384615384615385	0.0	0.008560506682320062	0.008560506682320062
1740	0.0371536954383776	0.012858205350521398	-0.01145365979983925	0.9756219089997276	-1	0	0	0.1	1	1.0	13	0.5	0.6153846153846154	9	8	5	6	0	0.8333333333333334	5	6	15	0.46153846153846156	0	0.8418294764245624	0.8786890937899733	0.3769261598818984	0.9119521603399457	0.65321534713858	0.8472934554208237	0.8912468253818264	0.8818885367516484	0.1111111111111111	0.2222222222222222	0.0	-0.001145365979983925	-0.001145365979983925
3563	0.023675382822758065	0.007790881479713716	0.007782341319903507	0.971705946765426	-1	0	0	0.1	1	1.0	13	1.0	0.9230769230769231	13	12	1	1	0	0.06666666666666667	15	1	15	0.2	0	0.8418294764245624	0.8932957590042906	0.332140905326023	0.8970503838279136	0.6866130909871659	0.8757600306822337	0.8912468253818264	0.8890297720586587	1.0	0.07692307692307693	0.0	0.007782341319903507	0.007782341319903507
4261	0.023449729675867052	0.008415585550678182	0.007921173978521079	0.9732779457376535	-1	0	0	0.1	1	1.0	13	1.0	0.9230769230769231	13	12	1	1	0	0.06666666666666667	15	1	15	0.2	0	0.8418294764245624	0.890479818358492	0.332140905326023	0.895338769645024	0.6018812665247693	0.873419777853798	0.8912468253818264	0.8867422679778408	1.0	0.15384615384615385	0.0	0.007921173978521079	0.007921173978521079
914	0.023989799836840388	0.012940641330942035	-0.009751782058824338	0.9745275264118927	-1	0	0	0.2	2	0.8461538461538461	11	0.625	0.6153846153846154	10	8	4	3	0	0.16666666666666666	12	2	15	0.3	0	0.6021673136870513	0.9056703133373767	0.3910434555726739	0.9434438606725453	0.5357988737164091	0.9176206836768565	0.8221466359612624	0.9238288518357294	0.1	0.1	0.0	-0.0009751782058824339	-0.0009751782058824339
1572	0.020079480846630554	0.010863705929107225	-0.010676629410112617	0.9696217407476653	-1	0	0	0.1	1	1.0	13	1.0	0.9230769230769231	13	12	1	1	0	0.06666666666666667	15	1	15	0.2	0	0.4102285633918575	0.9484210173033607	0.8352616003044926	0.9412094989767776	0.2740706832894585	0.9228310942798847	0.9503728756144013	0.9383185603116262	1.0	0.07692307692307693	0.0	-0.0010676629410112618	-0.0010676629410112618
4121	0.023981012687029356	0.009327383469643125	0.008755358718119813	0.9715590622879404	-1	0	0	0.1	1	1.0	13	1.0	0.9230769230769231	13	12	1	1	0	0.06666666666666667	15	1	15	0.2	0	0.8418294764245624	0.890479818358492	0.332140905326023	0.895338769645024	0.65321534713858	0.8703111676640468	0.8912468253818264	0.8858073556383007	1.0	0.23076923076923078	0.0	0.008755358718119813	0.008755358718119813
4636	0.025836842911604575	0.003459006842534546	0.002860478009224442	0.9637902869300953	-1	0	0	0.1	1	1.0	13	1.0	0.9230769230769231	13	12	1	1	0	0.06666666666666667	15	1	15	0.2	0	0.8418294764245624	0.8935492977206698	0.332140905326023	0.8791619026391171	0.6855164966895917	0.8735384413258092	0.8912468253818264	0.8823509229818565	1.0	0.15384615384615385	0.0	0.002860478009224442	0.002860478009224442
3684	0.023937409519173634	0.009000221496129219	0.008498765349906852	0.9718161648260878	-1	0	0	0.1	1	1.0	13	1.0	0.9230769230769231	13	12	1	1	0	0.06666666666666667	15	1	15	0.2	0	0.8418294764245624	0.890479818358492	0.332140905326023	0.895338769645024	0.65321534713858	0.867979228499071	0.8912468253818264	0.8851141750226031	1.0	0.15384615384615385	0.0	0.008498765349906852	0.008498765349906852
1436	0.024818227543781116	0.005608742777870186	0.0036467181357298303	0.9682662998565381	-1	0	0	0.2	2	0.8461538461538461	11	0.3	0.6923076923076923	11	9	3	4	0	0.5	10	5	15	0.5	0	0.8418294764245624	0.8885538734710041	0.332140905326023	0.9140618538190651	0.7896859197015423	0.9177828410585344	0.908021102955058	0.9075689905795817	0.09090909090909091	0.2727272727272727	0.0	0.0036467181357298303	0.0036467181357298303
1016	0.023611338548911027	0.007242585569976035	0.003901391028619817	0.9685406735576065	-1	0	0	0.1	1	1.0	13	1.0	0.9230769230769231	13	12	1	1	0	0.06666666666666667	15	1	15	0.2	0	0.2539602579616002	0.9537523615939397	0.8352616003044926	0.9205738166129369	0.3717363597714939	0.8753806859673415	0.9529403169893013	0.9223934002505064	1.0	0.23076923076923078	0.0	0.003901391028619817	0.003901391028619817
2160	0.02023571779749602	0.007685695842153103	-0.007683717401643062	0.9699875468995025	-1	0	0	0.1	1	1.0	13	1.0	0.9230769230769231	13	12	1	1	0	0.06666666666666667	15	1	15	0.2	0	0.8418294764245624	0.8956849255373397	0.3910434555726739	0.9139691960215042	0.6018812665247693	0.918109069748086	0.8912468253818264	0.9097071186329555	1.0	0.3076923076923077	0.0	-0.0007683717401643063	-0.0007683717401643063
4743	0.024090223942341386	0.009773625015280113	0.009361523917647246	0.971506677095127	-1	0	0	0.1	1	1.0	13	1.0	0.9230769230769231	13	12	1	1	0	0.06666666666666667	15	1	15	0.2	0	0.8418294764245624	0.890479818358492	0.332140905326023	0.895338769645024	0.65321534713858	0.867979228499071	0.8912468253818264	0.8851141750226031	1.0	0.15384615384615385	0.0	0.009361523917647246	0.009361523917647246
2587	0.024728114311100436	0.00873719339186294	0.008592313911527519	0.9713901075220919	-1	0	0	0.1	1	1.0	13	1.0	0.9230769230769231	13	12	1	1	0	0.06666666666666667	15	1	15	0.2	0	0.8418294764245624	0.8898259094613351	0.332140905326023	0.895338769645024	0.6018812665247693	0.8660153724460959	0.8912468253818264	0.8843077707433441	1.0	0.15384615384615385	0.0	0.008592313911527519	0.008592313911527519
540	0.009091959336026776	0.0040067943428150135	-0.004006642447140071	0.9781068507011125	-1	0	0	0.2	1	1.0	5	1.0	0.6	4	3	2	3	0	0.14285714285714285	7	1	7	0.42857142857142855	0	0.8964842176092164	0.8951442266793094	0.7609311180966479	0.9711419401722793	0.6191196886343776	0.668773223610182	0.8703579940353776	0.892931530100782	0.25	0	0.0	-0.0004006642447140071	-0.0004006642447140071
1317	0.023421550256325335	0.005632470302331309	0.004259230654375037	0.9685531006977299	-1	0	0	0.1	1	1.0	13	0.2727272727272727	0.7692307692307693	11	10	3	4	0	0.45454545454545453	11	5	15	0.4444444444444444	0	0.8526102616683598	0.8922600587140225	0.332140905326023	0.9155310441478833	0.7931475794307213	0.9273452577167377	0.908021102955058	0.9127688816885191	0.09090909090909091	0.2727272727272727	0.0	0.004259230654375037	0.004259230654375037
436	0.01467970823022387	0.0036220478558420394	-0.0035828001357080036	0.9781949483533906	-1	0	0	0.16666666666666666	1	1.0	7	1.0	0.7142857142857143	6	5	2	1	0	0.1111111111111111	9	1	9	0.14285714285714285	0	0.7038208766274845	0.955903034888898	0.44651511078110906	0.9540496171902972	0.5884190626802628	0.7564616738443962	0.9225810030120536	0.9179086722981193	1.0	0.16666666666666666	0.0	-0.00035828001357080035	-0.00035828001357080035
1765	0.022114295010138226	0.006746455813480469	0.005656332652552398	0.9674458396163695	-1	0	0	0.1	1	1.0	13	0.2727272727272727	0.8461538461538461	11	11	3	3	0	0.45454545454545453	11	5	15	0.3	0	0.8418294764245624	0.8843897902807765	0.332140905326023	0.9125198992908746	0.6018812665247693	0.8998095989446063	0.8912468253818264	0.8994861076867691	0.09090909090909091	0.2727272727272727	0.0	0.005656332652552398	0.005656332652552398
731	0.001824646950288577	0.0017664703511958311	-0.0017664380374244326	0.9861079772582931	-1	0	0	1.0	1	0	0	1.0	0	1	0	0	1	0	0.5	1	2	2	0.3333333333333333	0	0	0	0	0	0	0	0	0	0	0	0	-0.00017664380374244327	-0.00017664380374244327
1153	0.036914296855276564	0.0113165387849113	-0.011302847047685341	0.7915092797523623	-1	0	0	0.1	1	1.0	13	1.0	0.9230769230769231	13	12	1	1	0	0.06666666666666667	15	1	15	0.2	0	0.4842005169281389	0.9346142772496877	0.6235026576047356	0.9491813339514015	0.42347548818063163	0.9209911529801297	0.7952265660517873	0.9358972782973607	1.0	0.23076923076923078	0.0	-0.0011302847047685342	-0.0011302847047685342
597	0.009752211188429824	0.006154060705899983	-0.00612741767694818	0.9463851409293661	-1	0	0	0.42857142857142855	3	0.75	6	0.3333333333333333	0.75	6	6	3	6	0	0.8333333333333334	5	6	10	0.6	0.5	0.9355490295749403	0.6343807912034066	0.6548815685064522	0.9497775073232454	0.701102042037317	0.7966816533321712	0.8593129131852209	0.8346343527550816	0.25	0.16666666666666666	0.3184065559549299	-0.0006127417676948181	-0.0006127417676948181
930	0.02801469415063625	0.005802506373547333	-0.005772708077957195	0.9819097903706008	-1	0	0	0.2	2	0.9230769230769231	12	0.5357142857142857	0.6923076923076923	10	9	4	4	0	0.14285714285714285	14	2	15	0.36363636363636365	0	0.8418294764245624	0.9029295682083835	0.332140905326023	0.9366348303600986	0.8017424192207656	0.8589972047682394	0.8999459799391349	0.9040904871726212	0.2	0.2	0.0	-0.0005772708077957195	-0.0005772708077957195
4343	0.024170966496199802	0.009331291179961298	0.008965627202091922	0.9716379224284514	-1	0	0	0.1	1	1.0	13	1.0	0.9230769230769231	13	12	1	1	0	0.06666666666666667	15	1	15	0.2	0	0.8418294764245624	0.890479818358492	0.332140905326023	0.895338769645024	0.65321534713858	0.9056085872258763	0.8912468253818264	0.8973168221275181	1.0	0.23076923076923078	0.0	0.008965627202091922	0.008965627202091922
1742	0.023466830843633022	0.008192863343544967	0.00580683351934521	0.9677627767973767	-1	0	0	0.1	1	1.0	13	0.3	0.7692307692307693	11	10	3	5	0	0.5	10	5	15	0.5555555555555556	0	0.8418294764245624	0.8577705878755271	0.332140905326023	0.9007211945727678	0.6018812665247693	0.8669361408187924	0.8912468253818264	0.8763992412324422	0.09090909090909091	0.18181818181818182	0.0	0.00580683351934521	0.00580683351934521
3935	0.024135740157744015	0.009832071311297649	0.009334268108615594	0.9715321988599456	-1	0	0	0.1	1	1.0	13	1.0	0.9230769230769231	13	12	1	1	0	0.06666666666666667	15	1	15	0.2	0	0.8418294764245624	0.890479818358492	0.332140905326023	0.895338769645024	0.65321534713858	0.8760121733549475	0.8912468253818264	0.8875318030642656	1.0	0.15384615384615385	0.0	0.009334268108615594	0.009334268108615594
4039	0.023861620736824	0.008996861605360982	0.008482136002051938	0.9720317267722143	-1	0	0	0.1	1	1.0	13	1.0	0.9230769230769231	13	12	1	1	0	0.06666666666666667	15	1	15	0.2	0	0.8418294764245624	0.890479818358492	0.332140905326023	0.895338769645024	0.65321534713858	0.8703111676640468	0.8912468253818264	0.8858073556383007	1.0	0.15384615384615385	0.0	0.008482136002051938	0.008482136002051938
3413	0.023014854200911577	0.008155215579443698	0.00755450743425763	0.9712666140272639	-1	0	0	0.1	1	1.0	13	1.0	0.9230769230769231	13	12	1	1	0	0.06666666666666667	15	1	15	0.2	0	0.8418294764245624	0.9020580827251155	0.332140905326023	0.9094725606131359	0.65321534713858	0.8997186466146644	0.8912468253818264	0.9038313603731318	1.0	0.23076923076923078	0.0	0.00755450743425763	0.00755450743425763
384	0.0020128545113587077	0.0017810059001171685	-0.0017807113117015284	0.9846626230201295	-1	0	0	1.0	1	0	0	1.0	0	1	0	0	1	0	0.5	2	1	2	0.3333333333333333	0	0	0	0	0	0	0	0	0	0	0	0	-0.00017807113117015283	-0.00017807113117015283
2218	0.026243343084686836	0.009330644198401994	-0.009249437236341055	0.9200212555392344	-1	0	0	0.1	1	1.0	13	0.5357142857142857	0.9230769230769231	13	12	1	1	0	0.14285714285714285	2	14	15	0.2	0	0.8418294764245624	0.8411693820938255	0.332140905326023	0.9134756650457911	0.6018812665247693	0.8531159771924864	0.8912468253818264	0.872992331929165	1.0	0.15384615384615385	0.0	-0.0009249437236341056	-0.0009249437236341056
259	0.0027664354689167273	0.0021053044525902293	-0.0021051628581369186	0.9854388296882879	-1	0	0	0.5	1	1.0	1	1.0	1.0	2	1	0	0	0	0.3333333333333333	1	3	3	0.0	0	0.4017067270259137	0.7608865172053723	0.714939816262545	0.632173211725534	0.6810542620067477	0.860079062932153	0.8450649877555372	0.7634487922116472	0	0	0.0	-0.00021051628581369186	-0.00021051628581369186
4247	0.024194394107422697	0.009543505079297297	0.009018826212343338	0.9714728827199932	-1	0	0	0.1	1	1.0	13	1.0	0.9230769230769231	13	12	1	1	0	0.06666666666666667	15	1	15	0.2	0	0.8418294764245624	0.890479818358492	0.332140905326023	0.895338769645024	0.65321534713858	0.867979228499071	0.8912468253818264	0.8851141750226031	1.0	0.15384615384615385	0.0	0.009018826212343338	0.009018826212343338
5049	0.023763276172120793	0.00906733378851878	0.008512224033985659	0.9716820128374869	-1	0	0	0.1	1	1.0	13	1.0	0.9230769230769231	13	12	1	1	0	0.06666666666666667	15	1	15	0.2	0	0.8418294764245624	0.890479818358492	0.332140905326023	0.895338769645024	0.65321534713858	0.8703111676640468	0.8912468253818264	0.8858073556383007	1.0	0.15384615384615385	0.0	0.008512224033985659	0.008512224033985659
2168	0.022187310167638773	0.009043827242210221	0.007440761335405482	0.9702727796341636	-1	0	0	0.1	1	1.0	13	1.0	0.9230769230769231	13	12	1	1	0	0.06666666666666667	15	1	15	0.2	0	0.8418294764245624	0.9250495457629317	0.3789637785827381	0.9330352084941569	0.6018812665247693	0.8965121457613197	0.8978026689623069	0.9194909932179718	1.0	0.23076923076923078	0.0	0.007440761335405482	0.007440761335405482
2415	0.022913495692181037	0.008363061651014666	0.008108208204142325	0.9716290150437326	-1	0	0	0.1	1	1.0	13	1.0	0.9230769230769231	13	12	1	1	0	0.06666666666666667	15	1	15	0.2	0	0.8418294764245624	0.9168293143816807	0.332140905326023	0.9199640977865746	0.6151904442471963	0.8742467165970725	0.8912468253818264	0.9055360494172411	1.0	0.23076923076923078	0.0	0.008108208204142325	0.008108208204142325
3333	0.023895812483943745	0.00895193145047762	0.00870851796097485	0.9714378159735931	-1	0	0	0.1	1	1.0	13	1.0	0.9230769230769231	13	12	1	1	0	0.06666666666666667	15	1	15	0.2	0	0.8418294764245624	0.890479818358492	0.332140905326023	0.895338769645024	0.65321534713858	0.867979228499071	0.8912468253818264	0.8851141750226031	1.0	0.15384615384615385	0.0	0.00870851796097485	0.00870851796097485
2197	0.026813110008125297	0.009420607696145576	-0.009230088411783586	0.9197873706600914	-1	0	0	0.1	1	1.0	13	0.5357142857142857	0.9230769230769231	13	12	1	1	0	0.14285714285714285	2	14	15	0.2	0	0.8418294764245624	0.8411693820938255	0.332140905326023	0.9134756650457911	0.6018812665247693	0.8531159771924864	0.8912468253818264	0.872992331929165	1.0	0.15384615384615385	0.0	-0.0009230088411783585	-0.0009230088411783585
2090	0.022456765269752977	0.008266700651275717	0.0070875102073840015	0.9703334419235755	-1	0	0	0.1	1	1.0	13	1.0	0.9230769230769231	13	12	1	1	0	0.06666666666666667	15	1	15	0.2	0	0.8418294764245624	0.9250495457629317	0.3789637785827381	0.9330352084941569	0.6018812665247693	0.8965121457613197	0.8978026689623069	0.9194909932179718	1.0	0.23076923076923078	0.0	0.0070875102073840015	0.0070875102073840015
772	0.02173380109444091	0.007881032650376991	-0.006575822593736507	0.872797919153042	-1	0	0	0.2	2	0.9230769230769231	12	0.5357142857142857	0.9230769230769231	13	12	1	0	0	0.14285714285714285	14	2	15	0.0	0	0.6037216321605544	0.8879513551204665	0.20668892822198565	0.9291919663659852	0.43574871948869626	0.7940706569679764	0.8420158898287755	0.8805857417948139	0	0	0.0	-0.0006575822593736507	-0.0006575822593736507
1920	0.031112844950892077	0.00881342994092599	-0.007497919579890079	0.9637995944945541	-1	0	0	0.1	1	1.0	13	1.0	0.9230769230769231	13	12	1	1	0	0.06666666666666667	15	1	15	0.2	0	0.8418294764245624	0.9287008993232442	0.332140905326023	0.9320461015858176	0.6018812665247693	0.913961362843957	0.9239755983438209	0.9252662132246449	1.0	0.15384615384615385	0.0	-0.0007497919579890079	-0.0007497919579890079
3800	0.031470801475073786	0.004549798958703731	0.0006133621342669377	0.8695200768594314	-1	0	0	0.1	1	1.0	13	1.0	0.9230769230769231	13	12	1	1	0	0.06666666666666667	15	1	15	0.2	0	0.8418294764245624	0.890479818358492	0.332140905326023	0.8985150351190493	0.6339198951716346	0.8703744958803378	0.8912468253818264	0.8869795147976381	1.0	0.15384615384615385	0.0	0.0006133621342669377	0.0006133621342669377
73	0.0034290786813152264	0.0029909509512838443	-0.0029899335756461425	0.9775952186170604	-1	0	0	0.5	2	0.6666666666666666	2	0.625	0.3333333333333333	3	1	1	2	0	0.5	4	2	5	0.5	0.5	0.6853097235959659	0.864684629477509	0.24537117564335245	0.9796010351823606	0.4008476845936352	0.9276635429182866	0.9348112563218917	0.9404337985749877	0.6666666666666666	0.3333333333333333	0.0	-0.00029899335756461426	-0.00029899335756461426
634	0.0017514843712752044	0.001703165416089157	-0.0016993835048669302	0.9835230937829352	-1	0	0	1.0	1	0	0	1.0	0	1	0	0	0	0	0.5	2	1	2	0.0	0	0	0	0	0	0	0	0	0	0	0	0	-0.000169938350486693	-0.000169938350486693
3227	0.024028289810396654	0.008513041156425939	0.008142555157388482	0.9715592701333736	-1	0	0	0.1	1	1.0	13	1.0	0.9230769230769231	13	12	1	1	0	0.06666666666666667	15	1	15	0.2	0	0.8418294764245624	0.890479818358492	0.332140905326023	0.895338769645024	0.65321534713858	0.867979228499071	0.8912468253818264	0.8851141750226031	1.0	0.15384615384615385	0.0	0.008142555157388482	0.008142555157388482
2541	0.02414108063085331	0.008331640506026949	0.008199856273951915	0.9712808904029893	-1	0	0	0.1	1	1.0	13	1.0	0.9230769230769231	13	12	1	1	0	0.06666666666666667	15	1	15	0.2	0	0.8418294764245624	0.8898259094613351	0.332140905326023	0.895338769645024	0.65321534713858	0.8650275249623937	0.8912468253818264	0.8840180235379301	1.0	0.15384615384615385	0.0	0.008199856273951915	0.008199856273951915
1678	0.023750857447794933	0.009091492338051036	0.005670949050881262	0.9673116607288926	-1	0	0	0.1	1	1.0	13	0.3	0.7692307692307693	11	10	3	5	0	0.5	10	5	15	0.5555555555555556	0	0.8418294764245624	0.8577705878755271	0.332140905326023	0.9007211945727678	0.7896859197015423	0.8823804555164154	0.908021102955058	0.8814021574713047	0.09090909090909091	0.18181818181818182	0.0	0.005670949050881262	0.005670949050881262
2420	0.022745499323152563	0.009428823392819117	0.009165612598195455	0.9715002173556234	-1	0	0	0.1	1	1.0	13	1.0	0.9230769230769231	13	12	1	1	0	0.06666666666666667	15	1	15	0.2	0	0.8418294764245624	0.9168293143816807	0.332140905326023	0.9199640977865746	0.6151904442471963	0.8742467165970725	0.8912468253818264	0.9055360494172411	1.0	0.23076923076923078	0.0	0.009165612598195455	0.009165612598195455
1481	0.02282901458394529	0.008979584819183614	0.00654572359290252	0.9668644007399146	-1	0	0	0.1	1	1.0	13	0.3	0.7692307692307693	11	10	3	5	0	0.5	10	5	15	0.5555555555555556	0	0.8418294764245624	0.8577705878755271	0.332140905326023	0.9007211945727678	0.6018812665247693	0.880768183758889	0.8912468253818264	0.8808629926419531	0.09090909090909091	0.18181818181818182	0.0	0.00654572359290252	0.00654572359290252
3106	0.023844223446120368	0.009478235223764505	0.008856336535391519	0.9720113770464454	-1	0	0	0.1	1	1.0	13	1.0	0.9230769230769231	13	12	1	1	0	0.06666666666666667	15	1	15	0.2	0	0.8418294764245624	0.890479818358492	0.332140905326023	0.895338769645024	0.65321534713858	0.8703111676640468	0.8912468253818264	0.8858073556383007	1.0	0.15384615384615385	0.0	0.008856336535391519	0.008856336535391519
1562	0.023131199341654172	0.0071194566821083955	0.0051376433194837805	0.9683017631332542	-1	0	0	0.1	1	1.0	13	0.2727272727272727	0.8461538461538461	11	11	3	3	0	0.45454545454545453	11	5	15	0.3	0	0.8418294764245624	0.884422481391898	0.3789637785827381	0.925341690424449	0.6750756263589675	0.9032038073674007	0.8978026689623069	0.9056685197667919	0.09090909090909091	0.2727272727272727	0.0	0.0051376433194837805	0.0051376433194837805
1383	0.023081761797847274	0.009254065338660567	0.006172198299443217	0.9676643186540935	-1	0	0	0.1	1	1.0	13	0.3	0.7692307692307693	11	10	3	5	0	0.5	10	5	15	0.5555555555555556	0	0.8418294764245624	0.8577705878755271	0.332140905326023	0.9007211945727678	0.6018812665247693	0.880768183758889	0.8912468253818264	0.8808629926419531	0.09090909090909091	0.18181818181818182	0.0	0.006172198299443217	0.006172198299443217
701	0.0126425972532465	0.006855431221694578	-0.0066867615220271865	0.9376380373515564	-1	0	0	0.375	3	0.7777777777777778	7	0.3142857142857143	0.7777777777777778	8	7	2	1	0	0.7142857142857143	7	5	11	0.14285714285714285	0.5	0.8324607329952137	0.9228646296712771	0.5921108729105582	0.9418496578374194	0.6149732333252612	0.9159534779695705	0.8885659856881577	0.9276927735913116	1.0	0.125	0.0	-0.0006686761522027186	-0.0006686761522027186
4056	0.023889864668498264	0.0077596124321243735	0.007654248105164847	0.9719559686949809	-1	0	0	0.1	1	1.0	13	1.0	0.9230769230769231	13	12	1	1	0	0.06666666666666667	15	1	15	0.2	0	0.8418294764245624	0.890479818358492	0.332140905326023	0.8950419568003549	0.65321534713858	0.8754879806240871	0.8912468253818264	0.8872659798405341	1.0	0.15384615384615385	0.0	0.007654248105164847	0.007654248105164847
1133	0.024207245896516242	0.007183386336878573	0.0029084208489205607	0.9685734375751652	-1	0	0	0.1	1	1.0	13	0.25	0.6923076923076923	9	9	5	5	0	0.6	10	6	15	0.35714285714285715	0	0.8526102616683598	0.9059810766186016	0.3789637785827381	0.9269214849637373	0.8843230298261396	0.9411750079402974	0.8978026689623069	0.9259541141189443	0.1111111111111111	0.3333333333333333	0.0	0.0029084208489205607	0.0029084208489205607
529	0.001771245117610361	0.00172612058843745	-0.0017239247833392955	0.9833354629683757	-1	0	0	1.0	1	0	0	1.0	0	1	0	0	0	0	0.5	2	1	2	0.0	0	0	0	0	0	0	0	0	0	0	0	0	-0.00017239247833392954	-0.00017239247833392954
4719	0.02420620380815612	0.009780480879161339	0.009354695993813568	0.9717403615896592	-1	0	0	0.1	1	1.0	13	1.0	0.9230769230769231	13	12	1	1	0	0.06666666666666667	15	1	15	0.2	0	0.8418294764245624	0.890479818358492	0.332140905326023	0.895338769645024	0.65321534713858	0.867979228499071	0.8912468253818264	0.8851141750226031	1.0	0.15384615384615385	0.0	0.009354695993813568	0.009354695993813568
4748	0.024040858401792542	0.009430485824117645	0.009095853014266277	0.9714317902079194	-1	0	0	0.1	1	1.0	13	1.0	0.9230769230769231	13	12	1	1	0	0.06666666666666667	15	1	15	0.2	0	0.8418294764245624	0.890479818358492	0.332140905326023	0.895338769645024	0.65321534713858	0.867979228499071	0.8912468253818264	0.8851141750226031	1.0	0.23076923076923078	0.0	0.009095853014266277	0.009095853014266277
4515	0.035796864726811824	0.004051005533279773	0.0034988324005634647	0.9659377105827542	-1	0	0	0.2	2	0.8461538461538461	11	0.5357142857142857	0.7692307692307693	12	10	2	1	0	0.14285714285714285	14	2	15	0.16666666666666666	0	0.882525533601348	0.8698385147288356	0.332140905326023	0.8487502754669952	0.7398803352089436	0.8818861109208936	0.8912468253818264	0.8674110632357032	1.0	0.16666666666666666	0.0	0.0034988324005634647	0.0034988324005634647
3621	0.0242044114760599	0.008703453905310998	0.008328400583345621	0.9716805207048557	-1	0	0	0.1	1	1.0	13	1.0	0.9230769230769231	13	12	1	1	0	0.06666666666666667	15	1	15	0.2	0	0.8418294764245624	0.890479818358492	0.332140905326023	0.895338769645024	0.65321534713858	0.867979228499071	0.8912468253818264	0.8851141750226031	1.0	0.15384615384615385	0.0	0.008328400583345621	0.008328400583345621
1924	0.023779848797950056	0.007455062955535955	0.004526745674489663	0.9675950470352681	-1	0	0	0.1	1	1.0	13	0.2727272727272727	0.6923076923076923	10	9	4	5	0	0.45454545454545453	11	5	15	0.45454545454545453	0	0.8472198690464612	0.8970413703183074	0.3555523419543805	0.9204553913294253	0.7231814632846507	0.9233345812310061	0.9014335428028543	0.9142986534879523	0.1	0.3	0.0	0.004526745674489663	0.004526745674489663
1185	0.024631518295385978	0.0010210549460740535	0.0008213081174504836	0.9501951089369631	-1	0	0	0.1	1	1.0	13	0.2727272727272727	0.7692307692307693	10	10	4	3	0	0.45454545454545453	11	5	15	0.25	0	0.7944367313204438	0.8828779323177633	0.5482008995747136	0.9608032248148326	0.6277374341827648	0.7925396954733454	0.8945696899159464	0.8990290645782136	0.1	0.3	0.0	0.0008213081174504836	0.0008213081174504836
2074	0.02267471655078312	0.008506665220832774	0.007060756663195936	0.9702975699191901	-1	0	0	0.1	1	1.0	13	1.0	0.9230769230769231	13	12	1	1	0	0.06666666666666667	15	1	15	0.2	0	0.8418294764245624	0.9250495457629317	0.3789637785827381	0.9330352084941569	0.6018812665247693	0.9057778948542796	0.8978026689623069	0.9220221973368803	1.0	0.23076923076923078	0.0	0.007060756663195936	0.007060756663195936
1100	0.02950909886420381	0.014133019822044306	-0.008729105444540492	0.9663215093623886	-1	0	0	0.1	1	1.0	13	0.3125	0.8461538461538461	12	11	2	3	0	0.3333333333333333	12	4	15	0.42857142857142855	0	0.8418294764245624	0.8805040144679841	0.332140905326023	0.9017956135334613	0.6275483068316745	0.9052364995507081	0.8945696899159464	0.8963322620575521	0.08333333333333333	0.25	0.0	-0.0008729105444540492	-0.0008729105444540492
3332	0.02410581516210589	0.010101976036968541	0.009673490136644952	0.9715393906394009	-1	0	0	0.1	1	1.0	13	1.0	0.9230769230769231	13	12	1	1	0	0.06666666666666667	15	1	15	0.2	0	0.8418294764245624	0.890479818358492	0.332140905326023	0.895338769645024	0.65321534713858	0.867979228499071	0.8912468253818264	0.8851141750226031	1.0	0.15384615384615385	0.0	0.009673490136644952	0.009673490136644952
1497	0.02363144649364443	0.009265409990422371	0.006644895805103939	0.9678228774864351	-1	0	0	0.1	1	1.0	13	0.3	0.7692307692307693	11	10	3	5	0	0.5	10	5	15	0.5555555555555556	0	0.8418294764245624	0.8577705878755271	0.332140905326023	0.9007211945727678	0.6018812665247693	0.8669361408187924	0.8912468253818264	0.8763992412324422	0.09090909090909091	0.18181818181818182	0.0	0.006644895805103939	0.006644895805103939
1793	0.022918801277502586	0.009064212882350545	0.005933562224718615	0.9681541152827697	-1	0	0	0.1	1	1.0	12	0.28	0.8333333333333334	10	10	3	6	0	0.5	10	5	14	0.6	0	0.8418294764245624	0.8675145549718394	0.3555523419543805	0.9062108127958892	0.6275483068316745	0.8868876029383249	0.8912468253818264	0.8878440757115974	0.1	0.2	0.0	0.005933562224718615	0.005933562224718615
2788	0.023729530169849942	0.00889247738116929	0.00809644452971979	0.9719026756664331	-1	0	0	0.1	1	1.0	13	1.0	0.9230769230769231	13	12	1	1	0	0.06666666666666667	15	1	15	0.2	0	0.8418294764245624	0.890479818358492	0.332140905326023	0.895338769645024	0.6151904442471963	0.8646802238920046	0.8912468253818264	0.8841449681698331	1.0	0.15384615384615385	0.0	0.00809644452971979	0.00809644452971979
2273	0.027441890210686166	0.0019021039268295086	0.00190103040382245	0.9642752250597579	-1	0	0	0.1	1	1.0	13	1.0	0.9230769230769231	13	12	1	1	0	0.06666666666666667	15	1	15	0.2	0	0.8418294764245624	0.9117357341803984	0.3789637785827381	0.93348487270922	0.6018812665247693	0.9057778948542796	0.8978026689623069	0.9178295919322126	1.0	0.23076923076923078	0.0	0.00190103040382245	0.00190103040382245
4851	0.023816022907322106	0.010003159632061203	0.009386342742666502	0.9718262332183707	-1	0	0	0.1	1	1.0	13	1.0	0.9230769230769231	13	12	1	1	0	0.06666666666666667	15	1	15	0.2	0	0.8418294764245624	0.890479818358492	0.332140905326023	0.895338769645024	0.65321534713858	0.867979228499071	0.8912468253818264	0.8851141750226031	1.0	0.15384615384615385	0.0	0.009386342742666502	0.009386342742666502
2808	0.024514426379168633	0.008765126961636076	0.008669192167838914	0.9712018998752344	-1	0	0	0.1	1	1.0	13	1.0	0.9230769230769231	13	12	1	1	0	0.06666666666666667	15	1	15	0.2	0	0.8418294764245624	0.8898259094613351	0.332140905326023	0.895338769645024	0.65321534713858	0.8650275249623937	0.8912468253818264	0.8840180235379301	1.0	0.15384615384615385	0.0	0.008669192167838914	0.008669192167838914
2300	0.023944576118404493	0.009842195714391782	0.009275487886802564	0.9715017588646094	-1	0	0	0.1	1	1.0	13	1.0	0.9230769230769231	13	12	1	1	0	0.06666666666666667	15	1	15	0.2	0	0.8418294764245624	0.890479818358492	0.332140905326023	0.895338769645024	0.65321534713858	0.867979228499071	0.8912468253818264	0.8851141750226031	1.0	0.15384615384615385	0.0	0.009275487886802564	0.009275487886802564
4765	0.024096733876746216	0.003557333527737613	0.0026941597227816043	0.9720476466090916	-1	0	0	0.1	1	1.0	13	1.0	0.9230769230769231	13	12	1	1	0	0.06666666666666667	15	1	15	0.2	0	0.8418294764245624	0.890479818358492	0.332140905326023	0.892877471341719	0.65321534713858	0.867979228499071	0.8912468253818264	0.8842300317801729	1.0	0.15384615384615385	0.0	0.0026941597227816043	0.0026941597227816043
4938	0.023553363054256257	0.009723677379100721	0.00931130153333366	0.9715336120893721	-1	0	0	0.1	1	1.0	13	1.0	0.9230769230769231	13	12	1	1	0	0.06666666666666667	15	1	15	0.2	0	0.8418294764245624	0.890479818358492	0.332140905326023	0.895338769645024	0.6018812665247693	0.9145182481086811	0.8912468253818264	0.9006146867468832	1.0	0.15384615384615385	0.0	0.00931130153333366	0.00931130153333366
3592	0.02186375365684827	0.007564306862509124	0.007370916504026279	0.9716289661858243	-1	0	0	0.1	1	1.0	13	1.0	0.9230769230769231	13	12	1	1	0	0.06666666666666667	15	1	15	0.2	0	0.8418294764245624	0.8480796987327541	0.332140905326023	0.8930569864324969	0.65321534713858	0.8784232186238673	0.8912468253818264	0.8743358592481237	1.0	0.15384615384615385	0.0	0.007370916504026279	0.007370916504026279
4117	0.028306954148107816	0.012657243292872884	-0.0012750468347010957	0.9637147486101091	-1	0	0	0.1	1	1.0	13	1.0	1.0	14	13	0	1	0	0.06666666666666667	1	15	15	0.3333333333333333	0	0.8418294764245624	0.8861886674930743	0.332140905326023	0.8918162080122443	0.6641454867487737	0.8717404862423582	0.8912468253818264	0.8835086570711084	1.0	0.14285714285714285	0.0	-0.00012750468347010957	-0.00012750468347010957
4205	0.02400482527340607	0.009040856242706681	0.008314089783461345	0.971768207296092	-1	0	0	0.1	1	1.0	13	1.0	0.9230769230769231	13	12	1	1	0	0.06666666666666667	15	1	15	0.2	0	0.8418294764245624	0.890479818358492	0.332140905326023	0.895338769645024	0.65321534713858	0.9024631938317207	0.8912468253818264	0.8961978358782587	1.0	0.15384615384615385	0.0	0.008314089783461345	0.008314089783461345
1264	0.0216044363003658	0.009597827095427261	-0.009504426640065303	0.9720275425720194	-1	0	0	0.1	1	1.0	13	1.0	0.7692307692307693	11	10	3	3	0	0.06666666666666667	15	1	15	0.3333333333333333	0	0.8418294764245624	0.8883848317962235	0.332140905326023	0.9079467327770215	0.7896859197015423	0.9199905969616914	0.908021102955058	0.9062311662258247	0.09090909090909091	0.2727272727272727	0.0	-0.0009504426640065302	-0.0009504426640065302
1819	0.023373274925374814	0.009375575565429886	0.006150851435302885	0.9673732327356834	-1	0	0	0.1	1	1.0	13	0.3	0.7692307692307693	11	10	3	5	0	0.5	10	5	15	0.5555555555555556	0	0.8418294764245624	0.8577705878755271	0.332140905326023	0.9007211945727678	0.6018812665247693	0.880768183758889	0.8912468253818264	0.8808629926419531	0.09090909090909091	0.18181818181818182	0.0	0.006150851435302885	0.006150851435302885
266	0.0018265951883750997	0.0017306958832496312	-0.0017306305048673302	0.9852873322639784	-1	0	0	1.0	1	0	0	1.0	0	1	0	0	1	0	0.5	1	2	2	0.3333333333333333	0	0	0	0	0	0	0	0	0	0	0	0	-0.000173063050486733	-0.000173063050486733
1235	0.02432727830759282	0.0027741694560305596	0.002407778648008303	0.9462563974236647	-1	0	0	0.2	2	0.8461538461538461	11	0.25	0.6923076923076923	11	9	3	2	0	0.6	10	6	15	0.25	0	0.756412729645674	0.9186243154215791	0.3789637785827381	0.9617897524707507	0.65321534713858	0.8626329184989185	0.8905643299705586	0.9238333817321592	0.5454545454545454	0.2727272727272727	0.0	0.002407778648008303	0.002407778648008303
3095	0.023661318257837165	0.009418899073121689	0.009189627262033229	0.9714347405084259	-1	0	0	0.1	1	1.0	13	1.0	0.9230769230769231	13	12	1	1	0	0.06666666666666667	15	1	15	0.2	0	0.8418294764245624	0.890479818358492	0.332140905326023	0.895338769645024	0.65321534713858	0.867979228499071	0.8912468253818264	0.8851141750226031	1.0	0.15384615384615385	0.0	0.009189627262033229	0.009189627262033229
3733	0.023724865556453374	0.009525640999012418	0.009173474477267738	0.9713057011391415	-1	0	0	0.1	1	1.0	13	1.0	0.9230769230769231	13	12	1	1	0	0.06666666666666667	15	1	15	0.2	0	0.8418294764245624	0.890479818358492	0.332140905326023	0.895338769645024	0.65321534713858	0.8760121733549475	0.8912468253818264	0.8875318030642656	1.0	0.15384615384615385	0.0	0.009173474477267738	0.009173474477267738
4986	0.024040794508701023	0.009770679872092656	0.00935248994641653	0.9713184382889182	-1	0	0	0.1	1	1.0	13	1.0	0.9230769230769231	13	12	1	1	0	0.06666666666666667	15	1	15	0.2	0	0.8418294764245624	0.890479818358492	0.332140905326023	0.895338769645024	0.65321534713858	0.867979228499071	0.8912468253818264	0.8851141750226031	1.0	0.23076923076923078	0.0	0.00935248994641653	0.00935248994641653
535	0.001815767764942485	0.0017252708236110863	-0.001725210094323129	0.9851772957403656	-1	0	0	1.0	1	0	0	1.0	0	1	0	0	1	0	0.5	1	2	2	0.3333333333333333	0	0	0	0	0	0	0	0	0	0	0	0	-0.0001725210094323129	-0.0001725210094323129
1146	0.022250441379120706	0.0020864070748763336	0.0010531539409992003	0.9510672047979333	-1	0	0	0.3	3	0.6923076923076923	9	0.2777777777777778	0.6153846153846154	11	8	3	2	0	0.6666666666666666	9	6	15	0.2857142857142857	0	0.756412729645674	0.9311026392305052	0.5854612439195307	0.9505334635360543	0.65321534713858	0.8818780650288196	0.873967967071412	0.925757231642674	0.5454545454545454	0.2727272727272727	0.0	0.0010531539409992003	0.0010531539409992003
2022	0.023160567241929088	0.0019157485502622872	0.0018198589471527579	0.9627286175457348	-1	0	0	0.1	1	1.0	13	0.3	0.7692307692307693	11	10	3	5	0	0.5	10	5	15	0.5555555555555556	0	0.8418294764245624	0.8503138008064687	0.332140905326023	0.9007211945727678	0.6018812665247693	0.880768183758889	0.8912468253818264	0.8787540882641581	0.09090909090909091	0.18181818181818182	0.0	0.0018198589471527579	0.0018198589471527579
4720	0.03140141753652655	0.000668465373211907	-0.0004293215331797717	0.88267240681035	-1	0	0	0.1	1	1.0	13	1.0	0.9230769230769231	13	12	1	1	0	0.06666666666666667	15	1	15	0.2	0	0.8418294764245624	0.890479818358492	0.332140905326023	0.896741112817116	0.6018812665247693	0.888125847274705	0.8912468253818264	0.8918365581050222	1.0	0.15384615384615385	0.0	-4.293215331797717e-05	-4.293215331797717e-05
1628	0.02358162890982324	0.0025326657286367576	0.001968817665743293	0.9663880239836874	-1	0	0	0.1	1	1.0	13	0.3125	0.8461538461538461	12	11	2	3	0	0.3333333333333333	12	4	15	0.42857142857142855	0	0.8418294764245624	0.8844122221066408	0.385003617077706	0.9275556454681573	0.6275483068316745	0.8729242898801267	0.8912468253818264	0.8975748556508141	0.08333333333333333	0.16666666666666666	0.0	0.001968817665743293	0.001968817665743293
2753	0.02589647028670618	0.011883866712166933	0.004847800157996754	0.9669834171934072	-1	0	0	0.1	1	1.0	13	0.25	0.7692307692307693	10	10	4	4	0	0.6	10	6	15	0.3333333333333333	0	0.8418294764245624	0.9054777790890625	0.3555523419543805	0.9057358025637579	0.6275483068316745	0.8750922292251478	0.8912468253818264	0.8962599784646145	0.1	0.2	0.0	0.004847800157996754	0.004847800157996754
176	0.004324169693227531	0.004264948789902595	-0.004264879715749993	0.9807004982804407	-1	0	0	0.6666666666666666	4	0.16666666666666666	1	0.6666666666666666	0.16666666666666666	2	1	5	4	0	0.3333333333333333	6	2	8	0.3076923076923077	0.2857142857142857	0.23737809386751224	0.5631618935082776	0.4731880541841007	0.5	0.9930660243624235	0.5173279968968473	0.9592306178899077	0.5269192984193906	0.5	0.5	0.33147155304456244	-0.0004264879715749993	-0.0004264879715749993
2097	0.02265904456721798	0.008991646299275858	0.007184632102956798	0.9712252756168246	-1	0	0	0.1	1	1.0	13	1.0	0.9230769230769231	13	12	1	1	0	0.06666666666666667	15	1	15	0.2	0	0.8418294764245624	0.9250495457629317	0.3789637785827381	0.9330352084941569	0.5215413363520718	0.8866077945096474	0.8978026689623069	0.9169250109285909	1.0	0.23076923076923078	0.0	0.007184632102956798	0.007184632102956798
4243	0.024447639364956922	0.009575786953912457	0.009218516381160023	0.9715740697886378	-1	0	0	0.1	1	1.0	13	1.0	0.9230769230769231	13	12	1	1	0	0.06666666666666667	15	1	15	0.2	0	0.8418294764245624	0.890479818358492	0.332140905326023	0.895338769645024	0.65321534713858	0.9024631938317207	0.8912468253818264	0.8961978358782587	1.0	0.15384615384615385	0.0	0.009218516381160023	0.009218516381160023
1202	0.02263641348188489	0.004392117622792446	0.003181657506091822	0.9547897205117301	-1	0	0	0.1	1	1.0	13	0.2727272727272727	0.7692307692307693	11	10	3	3	0	0.45454545454545453	11	5	15	0.3333333333333333	0	0.4842005169281389	0.9418351209550835	0.8554708253447746	0.9323749330226706	0.6018812665247693	0.8962276554740963	0.8912468253818264	0.9256307779471238	0.09090909090909091	0.36363636363636365	0.0	0.003181657506091822	0.003181657506091822
1349	0.020300773887800463	0.00585143497894519	0.00291917997286968	0.9654374862426939	-1	0	0	0.2	2	0.8461538461538461	11	0.2727272727272727	0.6923076923076923	10	9	4	3	0	0.45454545454545453	11	5	15	0.2727272727272727	0	0.882525533601348	0.842189453326537	0.332140905326023	0.9550039743543309	0.6386675737929586	0.8684322201284093	0.8945696899159464	0.9007547971036306	0.1	0.3	0.0	0.00291917997286968	0.00291917997286968
1296	0.016500489778224155	0.004652348009917396	0.0017713559317284273	0.9717469596240281	-1	0	0	0.3	3	0.6923076923076923	9	0.26785714285714285	0.6153846153846154	11	8	3	2	0	0.875	7	8	15	0.2857142857142857	0.2222222222222222	0.756412729645674	0.8708969321747503	0.7174380205666891	0.9590266068813679	0.65321534713858	0.800421701551457	0.8978026689623069	0.8956949566903506	0.5454545454545454	0.09090909090909091	0.0	0.0017713559317284273	0.0017713559317284273
1850	0.022875905745063308	0.009529658793278632	0.006109967283119615	0.9679507895034349	-1	0	0	0.1	1	1.0	13	0.3	0.7692307692307693	11	10	3	5	0	0.5	10	5	15	0.5555555555555556	0	0.8418294764245624	0.8577705878755271	0.332140905326023	0.9007211945727678	0.6018812665247693	0.8669361408187924	0.8912468253818264	0.8763992412324422	0.09090909090909091	0.2727272727272727	0.0	0.006109967283119615	0.006109967283119615
2427	0.021970372552764152	0.00836811224340197	0.008346877050730676	0.9712667177297907	-1	0	0	0.1	1	1.0	13	1.0	0.9230769230769231	13	12	1	1	0	0.06666666666666667	15	1	15	0.2	0	0.8418294764245624	0.8480796987327541	0.332140905326023	0.8930569864324969	0.65321534713858	0.8784232186238673	0.8912468253818264	0.8743358592481237	1.0	0.15384615384615385	0.0	0.008346877050730676	0.008346877050730676
2400	0.023346705342655864	0.008127178295252271	0.008127103678440288	0.9708486997697364	-1	0	0	0.1	1	1.0	13	1.0	0.9230769230769231	13	12	1	1	0	0.06666666666666667	15	1	15	0.2	0	0.8291972482586581	0.9191544794736038	0.3910434555726739	0.9317037359121564	0.65321534713858	0.8680667379059043	0.8912468253818264	0.9096483440913545	1.0	0.23076923076923078	0.0	0.008127103678440288	0.008127103678440288
1297	0.023645112760795946	0.006770214995812281	0.005661227607843036	0.9659355440997824	-1	0	0	0.1	1	1.0	13	0.3409090909090909	0.7692307692307693	11	10	3	3	0	0.36363636363636365	11	4	15	0.3333333333333333	0	0.8418294764245624	0.8797097335363688	0.332140905326023	0.9109012256321858	0.5215413363520718	0.8809009861781353	0.8912468253818264	0.8913999245144658	0.18181818181818182	0.09090909090909091	0.0	0.005661227607843036	0.005661227607843036
96	0.030693409301826603	0.009515728264364679	-0.009419808909381835	0.9435031994646687	-1	0	0	0.4	4	0.6153846153846154	8	0.2777777777777778	0.5384615384615384	11	7	3	1	0	0.6666666666666666	9	6	15	0.16666666666666666	0	0.47996677796427606	0.9074711284391668	0.49609877952207615	0.887531420994344	0.6964305510644866	0.9575174639251331	0.8916257974292099	0.923300105124587	1.0	0.45454545454545453	0.0	-0.0009419808909381835	-0.0009419808909381835
3083	0.02296622169606864	0.008422261698756305	0.008112037768676812	0.9713992615412077	-1	0	0	0.1	1	1.0	13	1.0	0.9230769230769231	13	12	1	1	0	0.06666666666666667	15	1	15	0.2	0	0.8418294764245624	0.9168293143816807	0.332140905326023	0.9199640977865746	0.65321534713858	0.8825563778220015	0.8912468253818264	0.9077318487649647	1.0	0.23076923076923078	0.0	0.008112037768676812	0.008112037768676812
2674	0.02309949771787403	0.008551606826842419	0.008278319227989073	0.9717090686292473	-1	0	0	0.1	1	1.0	13	1.0	0.9230769230769231	13	12	1	1	0	0.06666666666666667	15	1	15	0.2	0	0.8418294764245624	0.9168293143816807	0.332140905326023	0.9199640977865746	0.65321534713858	0.8825563778220015	0.8912468253818264	0.9077318487649647	1.0	0.23076923076923078	0.0	0.008278319227989073	0.008278319227989073
2655	0.02348989125639533	0.008060464817748424	0.007789562692564528	0.9711407808803112	-1	0	0	0.1	1	1.0	13	1.0	0.9230769230769231	13	12	1	1	0	0.06666666666666667	15	1	15	0.2	0	0.8418294764245624	0.9242994501945875	0.332140905326023	0.9199640977865746	0.65321534713858	0.9275789747106958	0.8912468253818264	0.9240059709894775	1.0	0.15384615384615385	0.0	0.007789562692564528	0.007789562692564528
1469	0.026213899317080482	0.015496551978125465	-0.013844082836477568	0.9659870433739857	-1	0	0	0.1	1	1.0	13	0.3	0.7692307692307693	11	10	3	5	0	0.5	10	5	15	0.5555555555555556	0	0.8418294764245624	0.88487346776624	0.332140905326023	0.9127246850009555	0.6018812665247693	0.8741866709312576	0.8912468253818264	0.8917193231500108	0.09090909090909091	0.2727272727272727	0.0	-0.001384408283647757	-0.001384408283647757
4442	0.023750101389596115	0.008488378748175417	0.007932166214125885	0.9719201009849089	-1	0	0	0.1	1	1.0	13	1.0	0.9230769230769231	13	12	1	1	0	0.06666666666666667	15	1	15	0.2	0	0.8418294764245624	0.890479818358492	0.332140905326023	0.895338769645024	0.65321534713858	0.867979228499071	0.8912468253818264	0.8851141750226031	1.0	0.15384615384615385	0.0	0.007932166214125885	0.007932166214125885
4655	0.030962071580625458	0.0059278660151490655	-0.002301225455864059	0.949497663887893	-1	0	0	0.1	1	1.0	13	1.0	0.9230769230769231	13	12	1	1	0	0.06666666666666667	15	1	15	0.2	0	0.8418294764245624	0.890479818358492	0.332140905326023	0.8985150351190493	0.65321534713858	0.867979228499071	0.8912468253818264	0.8862736828787653	1.0	0.15384615384615385	0.0	-0.0002301225455864059	-0.0002301225455864059
2875	0.02671607485656874	0.006359737974610256	-0.006122508194118778	0.573795871289072	-1	0	0	0.1	1	1.0	13	1.0	0.9230769230769231	13	12	1	1	0	0.06666666666666667	15	1	15	0.2	0	0.8418294764245624	0.9143912706526256	0.3789637785827381	0.9212162665521095	0.65321534713858	0.8404534583353602	0.8912468253818264	0.8968793631724454	1.0	0.23076923076923078	0.0	-0.0006122508194118778	-0.0006122508194118778
4400	0.02366998207143176	0.009114331321333245	0.008521856823602236	0.9718464328904789	-1	0	0	0.1	1	1.0	13	1.0	0.9230769230769231	13	12	1	1	0	0.06666666666666667	15	1	15	0.2	0	0.8418294764245624	0.890479818358492	0.332140905326023	0.895338769645024	0.65321534713858	0.867979228499071	0.8912468253818264	0.8851141750226031	1.0	0.15384615384615385	0.0	0.008521856823602236	0.008521856823602236
2477	0.022944381894168402	0.007519048574275629	0.007457953756762249	0.9706402038624695	-1	0	0	0.1	1	1.0	13	1.0	0.9230769230769231	13	12	1	1	0	0.06666666666666667	15	1	15	0.2	0	0.8418294764245624	0.8472105205105235	0.332140905326023	0.8930569864324969	0.65321534713858	0.8840524228596712	0.8912468253818264	0.8760494912105524	1.0	0.15384615384615385	0.0	0.007457953756762249	0.007457953756762249
3096	0.024558499975341562	0.007850351768106455	0.00776978560541082	0.9717077501099856	-1	0	0	0.1	1	1.0	13	1.0	0.9230769230769231	13	12	1	1	0	0.06666666666666667	15	1	15	0.2	0	0.8418294764245624	0.890479818358492	0.332140905326023	0.895338769645024	0.65321534713858	0.9024631938317207	0.8912468253818264	0.8961978358782587	1.0	0.15384615384615385	0.0	0.00776978560541082	0.00776978560541082
2922	0.02178581787809414	0.009292790160291943	0.008266166834953409	0.9721434297972198	-1	0	0	0.1	1	1.0	13	1.0	0.9230769230769231	13	12	1	1	0	0.06666666666666667	15	1	15	0.2	0	0.8418294764245624	0.917353488758583	0.332140905326023	0.9199640977865746	0.6018812665247693	0.8788633077774491	0.8912468253818264	0.9069398265914249	1.0	0.3076923076923077	0.0	0.008266166834953409	0.008266166834953409
4710	0.02367526242483071	0.009458290172548926	0.008885877742333625	0.9714799903175481	-1	0	0	0.1	1	1.0	13	1.0	0.9230769230769231	13	12	1	1	0	0.06666666666666667	15	1	15	0.2	0	0.8418294764245624	0.890479818358492	0.332140905326023	0.895338769645024	0.65321534713858	0.867979228499071	0.8912468253818264	0.8851141750226031	1.0	0.23076923076923078	0.0	0.008885877742333625	0.008885877742333625
4995	0.028934037184045722	0.005431257241738307	0.001320070650580996	0.8818742920315259	-1	0	0	0.1	1	1.0	13	1.0	0.9230769230769231	13	12	1	1	0	0.06666666666666667	15	1	15	0.2	0	0.8418294764245624	0.890479818358492	0.332140905326023	0.9070124270230205	0.65321534713858	0.9056085872258763	0.8912468253818264	0.9012774414473956	1.0	0.15384615384615385	0.0	0.001320070650580996	0.001320070650580996
1873	0.0234156681645058	0.009318798497605167	0.00627783271431854	0.967692661982386	-1	0	0	0.1	1	1.0	13	0.3	0.7692307692307693	11	10	3	5	0	0.5	10	5	15	0.5555555555555556	0	0.8418294764245624	0.8577705878755271	0.332140905326023	0.9007211945727678	0.6018812665247693	0.880768183758889	0.8912468253818264	0.8808629926419531	0.09090909090909091	0.18181818181818182	0.0	0.00627783271431854	0.00627783271431854
1900	0.024078801836109498	0.005166151998459924	0.0023990497867205597	0.97079647039744	-1	0	0	0.1	1	1.0	13	0.3	0.7692307692307693	11	10	3	3	0	0.5	10	5	15	0.3333333333333333	0	0.8418294764245624	0.8577705878755271	0.332140905326023	0.9013337936897281	0.6018812665247693	0.8669361408187924	0.8912468253818264	0.8766470704694536	0.09090909090909091	0.18181818181818182	0.0	0.0023990497867205597	0.0023990497867205597
4715	0.023850057068436202	0.00901369074453895	0.008386534354178368	0.9718887941284732	-1	0	0	0.1	1	1.0	13	1.0	0.9230769230769231	13	12	1	1	0	0.06666666666666667	15	1	15	0.2	0	0.8418294764245624	0.890479818358492	0.332140905326023	0.895338769645024	0.65321534713858	0.8703111676640468	0.8912468253818264	0.8858073556383007	1.0	0.23076923076923078	0.0	0.008386534354178368	0.008386534354178368
1169	0.02055625889364683	0.005976234170076574	0.0030645652478117017	0.9652280389328615	-1	0	0	0.2	2	0.8461538461538461	11	0.2727272727272727	0.6923076923076923	10	9	4	3	0	0.45454545454545453	11	5	15	0.2727272727272727	0	0.882525533601348	0.842189453326537	0.332140905326023	0.9550039743543309	0.6386675737929586	0.8684322201284093	0.8945696899159464	0.9007547971036306	0.1	0.3	0.0	0.0030645652478117017	0.0030645652478117017
4281	0.02387949487260009	0.009212637315957966	0.008738773246855501	0.9719491676336237	-1	0	0	0.1	1	1.0	13	1.0	0.9230769230769231	13	12	1	1	0	0.06666666666666667	15	1	15	0.2	0	0.8418294764245624	0.890479818358492	0.332140905326023	0.895338769645024	0.6018812665247693	0.8689468532638078	0.8912468253818264	0.8854009767486419	1.0	0.15384615384615385	0.0	0.008738773246855501	0.008738773246855501
1430	0.023162392416410705	0.008315126990815715	0.005389613442493825	0.9676079757382554	-1	0	0	0.1	1	1.0	13	0.3	0.7692307692307693	11	10	3	5	0	0.5	10	5	15	0.5555555555555556	0	0.8418294764245624	0.8577705878755271	0.332140905326023	0.9007211945727678	0.7896859197015423	0.8594518900258103	0.908021102955058	0.8740920570944796	0.09090909090909091	0.18181818181818182	0.0	0.005389613442493825	0.005389613442493825
3133	0.024918420460222444	0.0086670440626265	0.008334614680226391	0.971789166449355	-1	0	0	0.1	1	1.0	13	1.0	0.9230769230769231	13	12	1	1	0	0.06666666666666667	15	1	15	0.2	0	0.8418294764245624	0.9270118046714686	0.332140905326023	0.8931458946131354	0.65321534713858	0.8864114339958747	0.8912468253818264	0.903771485830444	1.0	0.23076923076923078	0.0	0.008334614680226391	0.008334614680226391
4225	0.023904127000261243	0.009156378059278717	0.008642737125727216	0.9717069095237064	-1	0	0	0.1	1	1.0	13	1.0	0.9230769230769231	13	12	1	1	0	0.06666666666666667	15	1	15	0.2	0	0.8418294764245624	0.890479818358492	0.332140905326023	0.895338769645024	0.65321534713858	0.867979228499071	0.8912468253818264	0.8851141750226031	1.0	0.15384615384615385	0.0	0.008642737125727216	0.008642737125727216
4609	0.024065473739651594	0.009844786697676935	0.0094933454336553	0.9724424686669033	-1	0	0	0.1	1	1.0	13	1.0	0.8461538461538461	12	11	2	1	0	0.06666666666666667	15	1	15	0.14285714285714285	0	0.8418294764245624	0.8978482870393657	0.332140905326023	0.900493436539654	0.6641454867487737	0.8703334830885379	0.8912468253818264	0.8902591197527757	1.0	0.16666666666666666	0.0	0.0094933454336553	0.0094933454336553
477	0.0020000803934374623	0.0019122749045110794	-0.0019121532608825209	0.983762362852457	-1	0	0	1.0	1	0	0	1.0	0	1	0	0	0	0	0.5	1	2	2	0.0	0	0	0	0	0	0	0	0	0	0	0	0	-0.00019121532608825208	-0.00019121532608825208
4509	0.023768004471880277	0.008978828103482883	0.008707391213806192	0.971354401347793	-1	0	0	0.1	1	1.0	13	1.0	0.9230769230769231	13	12	1	1	0	0.06666666666666667	15	1	15	0.2	0	0.8418294764245624	0.890479818358492	0.332140905326023	0.895338769645024	0.6203102451041588	0.8804171387150581	0.8912468253818264	0.8888950340489061	1.0	0.15384615384615385	0.0	0.008707391213806192	0.008707391213806192
1531	0.022824766996889064	0.007589921756638106	0.004796360942993796	0.9681388679452938	-1	0	0	0.1	1	1.0	13	0.3	0.7692307692307693	11	10	3	5	0	0.5	10	5	15	0.5555555555555556	0	0.8418294764245624	0.8587916508752994	0.332140905326023	0.9007211945727678	0.7896859197015423	0.8823804555164154	0.908021102955058	0.8816943458917632	0.09090909090909091	0.6363636363636364	0.0	0.004796360942993796	0.004796360942993796
993	0.025090959779553588	0.0021300303289236676	0.001661049259994763	0.9501120935421473	-1	0	0	0.1	1	1.0	13	0.2727272727272727	0.7692307692307693	11	10	3	3	0	0.45454545454545453	11	5	15	0.3333333333333333	0	0.756412729645674	0.913189101418187	0.7174380205666891	0.9610010992629832	0.6022595212269499	0.862380407774978	0.8978026689623069	0.9215998553270878	0.09090909090909091	0.2727272727272727	0.0	0.001661049259994763	0.001661049259994763
1956	0.022088277468988525	0.007968877274581345	0.006528179256565088	0.9709162539171884	-1	0	0	0.1	1	1.0	13	1.0	0.9230769230769231	13	12	1	1	0	0.06666666666666667	15	1	15	0.2	0	0.8418294764245624	0.9250495457629317	0.3789637785827381	0.9330352084941569	0.6018812665247693	0.9111736890059079	0.8978026689623069	0.9235637100219612	1.0	0.23076923076923078	0.0	0.006528179256565088	0.006528179256565088
2125	0.023396591848292667	0.009555634891621112	0.006795149849634989	0.9678609765009981	-1	0	0	0.1	1	1.0	13	0.3	0.7692307692307693	11	10	3	5	0	0.5	10	5	15	0.5555555555555556	0	0.8418294764245624	0.8577705878755271	0.332140905326023	0.9007211945727678	0.6018812665247693	0.867234125800938	0.8912468253818264	0.8764925710075214	0.09090909090909091	0.18181818181818182	0.0	0.006795149849634989	0.006795149849634989
329	0.018973756361886286	0.0020750262935256085	-0.0001412732569440544	0.9598507019022555	-1	0	0	0.1	1	1.0	13	0.2727272727272727	0.7692307692307693	11	10	3	3	0	0.45454545454545453	11	5	15	0.3333333333333333	0	0.8324607329952137	0.9323057346812239	0.7174380205666891	0.9610010992629832	0.6022595212269499	0.862380407774978	0.8978026689623069	0.9278485767020735	0.09090909090909091	0.2727272727272727	0.0	-1.4127325694405441e-05	-1.4127325694405441e-05
4923	0.02400243556724928	0.009026449046845547	0.008385531169935167	0.9717220144240378	-1	0	0	0.1	1	1.0	13	1.0	0.9230769230769231	13	12	1	1	0	0.06666666666666667	15	1	15	0.2	0	0.8418294764245624	0.890479818358492	0.332140905326023	0.895338769645024	0.65321534713858	0.8703111676640468	0.8912468253818264	0.8858073556383007	1.0	0.23076923076923078	0.0	0.008385531169935167	0.008385531169935167
4100	0.023729339009237512	0.0038723818311088044	0.0007764454722778058	0.6007707412669254	-1	0	0	0.1	1	1.0	13	1.0	0.9230769230769231	13	12	1	1	0	0.06666666666666667	15	1	15	0.2	0	0.8418294764245624	0.8935492977206698	0.332140905326023	0.8652409984522218	0.6018812665247693	0.8888332154742768	0.8912468253818264	0.8830848179001444	1.0	0.15384615384615385	0.0	0.0007764454722778058	0.0007764454722778058
3651	0.02417965242963922	0.009263496535531782	0.008986101176870077	0.9714672166716656	-1	0	0	0.1	1	1.0	13	1.0	0.9230769230769231	13	12	1	1	0	0.06666666666666667	15	1	15	0.2	0	0.8418294764245624	0.890479818358492	0.332140905326023	0.895338769645024	0.65321534713858	0.867979228499071	0.8912468253818264	0.8851141750226031	1.0	0.15384615384615385	0.0	0.008986101176870077	0.008986101176870077
3017	0.023840030594377296	0.008530112163668583	0.008106090518159784	0.9717536041362311	-1	0	0	0.1	1	1.0	13	1.0	0.9230769230769231	13	12	1	1	0	0.06666666666666667	15	1	15	0.2	0	0.8418294764245624	0.890479818358492	0.332140905326023	0.895338769645024	0.65321534713858	0.8703111676640468	0.8912468253818264	0.8858073556383007	1.0	0.15384615384615385	0.0	0.008106090518159784	0.008106090518159784
3318	0.025107570807616057	0.0019021609850499036	-0.0017991534884216741	0.971948346762549	-1	0	0	0.1	1	1.0	13	1.0	0.9230769230769231	13	12	1	1	0	0.06666666666666667	15	1	15	0.2	0	0.8418294764245624	0.8866255859500165	0.332140905326023	0.895338769645024	0.65321534713858	0.867979228499071	0.8912468253818264	0.8837881931285504	1.0	0.15384615384615385	0.0	-0.00017991534884216742	-0.00017991534884216742
166	0.0032009656840484273	0.0030037334395876473	-0.0030031163829067845	0.9837620741578663	-1	0	0	0.8	4	0.2	1	0.5833333333333334	0.2	3	1	3	2	0	0.75	4	3	7	0.25	0.4	0.591983850354464	0.6658498019943285	0.3437062673073776	0.8241951310761816	0.804799410835803	0.9427066655885499	0.8764640942186672	0.8426871154442285	0.6666666666666666	0.6666666666666666	0.0	-0.00030031163829067844	-0.00030031163829067844
668	0.023133087555428596	0.013416718557685897	-0.01244520268523886	0.9752259543200014	-1	0	0	0.1	1	1.0	13	0.23809523809523808	0.7692307692307693	11	10	3	1	0	0.7777777777777778	9	7	15	0.1111111111111111	0	0.8842590984187051	0.7872871025468138	0.32958897161660217	0.914988142673107	0.6265876951825278	0.8901428785415975	0.917241361727235	0.8727679488665527	1.0	0.18181818181818182	0.0	-0.001244520268523886	-0.001244520268523886
4556	0.02427303119519409	0.009341127774790698	0.008936163235089684	0.9713620711104337	-1	0	0	0.1	1	1.0	13	1.0	0.9230769230769231	13	12	1	1	0	0.06666666666666667	15	1	15	0.2	0	0.8418294764245624	0.890479818358492	0.332140905326023	0.895338769645024	0.65321534713858	0.8754879806240871	0.8912468253818264	0.8873714128370244	1.0	0.15384615384615385	0.0	0.008936163235089684	0.008936163235089684
3250	0.024333942460619755	0.008946742919195666	0.008824666322271408	0.9715562024467622	-1	0	0	0.1	1	1.0	13	1.0	0.9230769230769231	13	12	1	1	0	0.06666666666666667	15	1	15	0.2	0	0.8418294764245624	0.890479818358492	0.332140905326023	0.895338769645024	0.65321534713858	0.867979228499071	0.8912468253818264	0.8851141750226031	1.0	0.15384615384615385	0.0	0.008824666322271408	0.008824666322271408
394	0.016326595667943453	0.006684489724885917	-0.006452337901201879	0.9312171377081235	-1	0.25	1	0.6	6	0.38461538461538464	5	0.5357142857142857	0.3076923076923077	9	4	5	0	0	0.5714285714285714	7	4	15	0.0	0.18181818181818182	0.6585206884417323	0.9016030056568185	0.39166787386151813	0.9529003914020381	0.8014086121462956	0.9177579064417373	0.7178223231196205	0.9272296066152791	0	0	0.0	-0.0006452337901201879	-0.0006452337901201879
4182	0.024139450347699487	0.009356673425132161	0.008998745732437545	0.9717258881833046	-1	0	0	0.1	1	1.0	13	1.0	0.9230769230769231	13	12	1	1	0	0.06666666666666667	15	1	15	0.2	0	0.8418294764245624	0.890479818358492	0.332140905326023	0.895338769645024	0.7896859197015423	0.8416069032584059	0.908021102955058	0.8776955176498894	1.0	0.15384615384615385	0.0	0.008998745732437545	0.008998745732437545
3029	0.02173572940022277	0.008538299197436983	0.00825186946462057	0.9717880379418633	-1	0	0	0.1	1	1.0	13	1.0	0.9230769230769231	13	12	1	1	0	0.06666666666666667	15	1	15	0.2	0	0.8418294764245624	0.9052742124129551	0.332140905326023	0.9199640977865746	0.65321534713858	0.8957639844282379	0.8912468253818264	0.907490918334711	1.0	0.23076923076923078	0.0	0.00825186946462057	0.00825186946462057
532	0.001820664343518517	0.0017383318415566558	-0.0017382850818463838	0.9852630996036433	-1	0	0	1.0	1	0	0	1.0	0	1	0	0	1	0	0.5	1	2	2	0.3333333333333333	0	0	0	0	0	0	0	0	0	0	0	0	-0.0001738285081846384	-0.0001738285081846384
4249	0.023593397181528693	0.008728952946136029	0.008382789675894732	0.9715531857470161	-1	0	0	0.1	1	1.0	13	1.0	0.9230769230769231	13	12	1	1	0	0.06666666666666667	15	1	15	0.2	0	0.8418294764245624	0.890479818358492	0.332140905326023	0.895338769645024	0.65321534713858	0.867979228499071	0.8912468253818264	0.8851141750226031	1.0	0.15384615384615385	0.0	0.008382789675894732	0.008382789675894732
229	0.01743156499887421	0.007338492566368221	-0.007181742187180997	0.9795357724008095	-1	0	0	0.4	4	0.6153846153846154	8	0.625	0.6153846153846154	12	8	2	0	0	0.16666666666666666	12	2	15	0.0	0.15384615384615385	0.3053089128201729	0.9629454110457509	0.5767137951335017	0.8641931829702035	0.3740807649681116	0.9407301461221205	0.7569087781209677	0.9324054873286817	0	0	0.0	-0.0007181742187180996	-0.0007181742187180996
3794	0.024071088064645946	0.009885641009593046	0.009342085008478981	0.9717066542124841	-1	0	0	0.1	1	1.0	13	1.0	0.9230769230769231	13	12	1	1	0	0.06666666666666667	15	1	15	0.2	0	0.8418294764245624	0.890479818358492	0.332140905326023	0.895338769645024	0.65321534713858	0.867979228499071	0.8912468253818264	0.8851141750226031	1.0	0.15384615384615385	0.0	0.009342085008478981	0.009342085008478981
742	0.01704263324894801	0.005243939170852818	0.000684434446139026	0.9792932115891617	-1	0	0	0.2857142857142857	2	0.875	7	0.5555555555555556	0.875	8	7	1	0	0	0.2222222222222222	9	2	10	0.0	0	0.18640421033446306	0.9031084920965927	0.8037118781330562	0.8668271003510536	0.2084462925184357	0.8413840728892737	0.9494925690114798	0.8726580942367406	0	0	0.0	0.000684434446139026	0.000684434446139026
386	0.0019909708438994016	0.0019441813950954534	-0.001944181256638716	0.9851979055044174	-1	0	0	1.0	2	0.0	0	1.0	0	2	0	0	1	0	0.3333333333333333	3	1	3	0.5	1.0	0	0	0	0	0	0	0	0	0	0	0	-0.0001944181256638716	-0.0001944181256638716
3891	0.029925865205264798	0.00529193684758106	0.005159949645590291	0.9654899682786799	-1	0	0	0.1	1	1.0	13	1.0	0.9230769230769231	13	12	1	1	0	0.06666666666666667	15	1	15	0.2	0	0.8418294764245624	0.8612913646658795	0.332140905326023	0.8417401565051058	0.7931475794307213	0.8763176707418916	0.8912468253818264	0.8603781378991653	1.0	0.15384615384615385	0.0	0.005159949645590291	0.005159949645590291
4628	0.023924852781680564	0.00965350907316236	0.009232905756950283	0.9715956721055112	-1	0	0	0.1	1	1.0	13	1.0	0.9230769230769231	13	12	1	1	0	0.06666666666666667	15	1	15	0.2	0	0.8418294764245624	0.890479818358492	0.332140905326023	0.895338769645024	0.65321534713858	0.867979228499071	0.8912468253818264	0.8851141750226031	1.0	0.23076923076923078	0.0	0.009232905756950283	0.009232905756950283
2241	0.023027792110366957	0.008865435415118599	0.008498296021225173	0.9715418413048756	-1	0	0	0.1	1	1.0	13	1.0	0.9230769230769231	13	12	1	1	0	0.06666666666666667	15	1	15	0.2	0	0.8418294764245624	0.9168293143816807	0.332140905326023	0.9199640977865746	0.65321534713858	0.8825563778220015	0.8912468253818264	0.9077318487649647	1.0	0.23076923076923078	0.0	0.008498296021225173	0.008498296021225173
1841	0.022875203653421213	0.007946652519946218	0.006852181405495129	0.970500435801967	-1	0	0	0.1	1	1.0	13	1.0	0.9230769230769231	13	12	1	1	0	0.06666666666666667	15	1	15	0.2	0	0.8418294764245624	0.9250495457629317	0.3789637785827381	0.9330352084941569	0.6018812665247693	0.9057778948542796	0.8978026689623069	0.9220221973368803	1.0	0.23076923076923078	0.0	0.006852181405495129	0.006852181405495129
4315	0.02369757645214786	0.008834762703411398	0.00837203119594991	0.971614005264242	-1	0	0	0.1	1	1.0	13	1.0	0.9230769230769231	13	12	1	1	0	0.06666666666666667	15	1	15	0.2	0	0.8418294764245624	0.890479818358492	0.332140905326023	0.895338769645024	0.65321534713858	0.867979228499071	0.8912468253818264	0.8851141750226031	1.0	0.15384615384615385	0.0	0.00837203119594991	0.00837203119594991
1603	0.023514813702594523	0.008912788130528768	0.006130667542049826	0.9668565854630451	-1	0	0	0.1	1	1.0	13	0.3	0.7692307692307693	11	10	3	5	0	0.5	10	5	15	0.5555555555555556	0	0.8418294764245624	0.8577705878755271	0.332140905326023	0.9007211945727678	0.6018812665247693	0.880768183758889	0.8912468253818264	0.8808629926419531	0.09090909090909091	0.18181818181818182	0.0	0.006130667542049826	0.006130667542049826
41	0.003445426960293745	0.003347999503322179	-0.0033479026210934152	0.9832576629181561	-1	0	0	0.5	2	0.6666666666666666	2	0.625	0.6666666666666666	3	2	1	3	0	0.5	2	4	5	0.6	0	0.5894940387938116	0.5640996158768602	0.29664356035525996	0.6313185992351446	0.17111324198677194	0.8237634180256262	0.8523271781974121	0.6855185192561627	0.6666666666666666	0.6666666666666666	0.0	-0.0003347902621093415	-0.0003347902621093415
3266	0.03208156548041563	0.002043464496895706	-0.0018769614496105791	0.8670123282971413	-1	0	0	0.1	1	1.0	13	1.0	0.9230769230769231	13	12	1	1	0	0.06666666666666667	15	1	15	0.2	0	0.8418294764245624	0.91795111289124	0.332140905326023	0.8975613237566683	0.65321534713858	0.92006058520794	0.8912468253818264	0.9123606682847449	1.0	0.15384615384615385	0.0	-0.00018769614496105791	-0.00018769614496105791
4306	0.024086355222070272	0.009047670812278736	0.00832459383515742	0.9719920178440765	-1	0	0	0.1	1	1.0	13	1.0	0.9230769230769231	13	12	1	1	0	0.06666666666666667	15	1	15	0.2	0	0.8418294764245624	0.890479818358492	0.332140905326023	0.895338769645024	0.7896859197015423	0.8416069032584059	0.908021102955058	0.8776955176498894	1.0	0.15384615384615385	0.0	0.00832459383515742	0.00832459383515742
2913	0.024447685537878548	0.00853863602859435	0.00834661294444381	0.9713225947129636	-1	0	0	0.1	1	1.0	13	1.0	0.9230769230769231	13	12	1	1	0	0.06666666666666667	15	1	15	0.2	0	0.8418294764245624	0.8898259094613351	0.332140905326023	0.895338769645024	0.65321534713858	0.8650275249623937	0.8912468253818264	0.8840180235379301	1.0	0.15384615384615385	0.0	0.00834661294444381	0.00834661294444381
4334	0.02397687243125162	0.008985507746702103	0.00853088120461398	0.9717126283880234	-1	0	0	0.1	1	1.0	13	1.0	0.9230769230769231	13	12	1	1	0	0.06666666666666667	15	1	15	0.2	0	0.8418294764245624	0.890479818358492	0.332140905326023	0.895338769645024	0.616178446476669	0.8755252527582099	0.8912468253818264	0.8873828046330268	1.0	0.15384615384615385	0.0	0.00853088120461398	0.00853088120461398
2727	0.022665374304712372	0.008434678206227618	0.008150325177392049	0.9715554768321527	-1	0	0	0.1	1	1.0	13	1.0	0.9230769230769231	13	12	1	1	0	0.06666666666666667	15	1	15	0.2	0	0.8418294764245624	0.9168293143816807	0.332140905326023	0.9199640977865746	0.6151904442471963	0.8742467165970725	0.8912468253818264	0.9055360494172411	1.0	0.23076923076923078	0.0	0.008150325177392049	0.008150325177392049
4041	0.029817859573846826	0.0057605618870334545	0.0005282762133920736	0.8807272253741748	-1	0	0	0.1	1	1.0	13	1.0	0.9230769230769231	13	12	1	1	0	0.06666666666666667	15	1	15	0.2	0	0.8418294764245624	0.890479818358492	0.332140905326023	0.8927435670455941	0.65321534713858	0.8726658920037559	0.8912468253818264	0.8855923642678613	1.0	0.15384615384615385	0.0	0.0005282762133920736	0.0005282762133920736
2643	0.02447478192112203	0.008853307406501865	0.007986415168161575	0.9711569191478782	-1	0	0	0.1	1	1.0	13	1.0	0.9230769230769231	13	12	1	1	0	0.06666666666666667	15	1	15	0.2	0	0.756412729645674	0.9259174332659394	0.3789637785827381	0.9095166176529359	0.6018812665247693	0.8446822676399467	0.8912468253818264	0.8980380901642889	1.0	0.15384615384615385	0.0	0.007986415168161575	0.007986415168161575
4960	0.02378374630094726	0.008789716538216839	0.008557941963967865	0.9715442067320609	-1	0	0	0.1	1	1.0	13	1.0	0.9230769230769231	13	12	1	1	0	0.06666666666666667	15	1	15	0.2	0	0.8418294764245624	0.890479818358492	0.332140905326023	0.895338769645024	0.6203102451041588	0.8804171387150581	0.8912468253818264	0.8888950340489061	1.0	0.23076923076923078	0.0	0.008557941963967865	0.008557941963967865
2984	0.023875622993626004	0.008173626966410785	0.007752308750262446	0.9718173422862129	-1	0	0	0.1	1	1.0	13	1.0	0.9230769230769231	13	12	1	1	0	0.06666666666666667	15	1	15	0.2	0	0.8418294764245624	0.890479818358492	0.332140905326023	0.895338769645024	0.65321534713858	0.867979228499071	0.8912468253818264	0.8851141750226031	1.0	0.15384615384615385	0.0	0.007752308750262446	0.007752308750262446
1128	0.025354235946703947	0.006370783301223374	0.0006236781915837818	0.93252498763663	-1	0	0	0.2	2	0.8461538461538461	11	0.23809523809523808	0.6153846153846154	9	8	5	7	0	0.7777777777777778	9	7	15	0.5384615384615384	0	0.9232215907781338	0.6555754527037818	0.2955974184064422	0.9570222307945088	0.6022595212269499	0.864574436194367	0.9185070669617114	0.8660952019876174	0.1111111111111111	0.2222222222222222	0.0	0.0006236781915837818	0.0006236781915837818
2141	0.023765807826799372	0.002034928369756554	0.0019927860750827988	0.9716633062745884	-1	0	0	0.1	1	1.0	13	1.0	0.8461538461538461	11	11	3	1	0	0.06666666666666667	15	1	15	0.1	0	0.8418294764245624	0.8617138589986454	0.332140905326023	0.9033483359387191	0.65321534713858	0.8851209365832589	0.8912468253818264	0.8844721222902066	1.0	0.18181818181818182	0.0	0.0019927860750827988	0.0019927860750827988
3247	0.020431470755901304	0.007187914592446477	-0.006210809020717289	0.9811477250091148	-1	0	0	0.1	1	1.0	13	1.0	0.9230769230769231	13	12	1	0	0	0.06666666666666667	15	1	15	0.0	0	0.9232215907781338	0.907746628309161	0.3789637785827381	0.8949372797880802	0.8802363188528831	0.8374787203900868	0.908021102955058	0.8831636728821503	0	0	0.0	-0.0006210809020717289	-0.0006210809020717289
779	0.034166674368229705	0.00590204600865034	-0.0059019773022846765	0.9827511585525364	-1	0	0	0.2	2	0.9230769230769231	12	0.5357142857142857	0.6923076923076923	10	9	4	4	0	0.14285714285714285	14	2	15	0.36363636363636365	0	0.882525533601348	0.9015860906776221	0.332140905326023	0.9487042388185779	0.8349611192772126	0.8620903757499112	0.9293148347880352	0.9106617087609266	0.15000000000000002	0.2	0.0	-0.0005901977302284676	-0.0005901977302284676
3768	0.025473499372713652	0.006007504806266259	0.005442917595899129	0.9725318166193694	-1	0	0	0.1	1	1.0	13	1.0	0.9230769230769231	13	12	1	1	0	0.06666666666666667	15	1	15	0.2	0	0.9232215907781338	0.9360364522075765	0.3789637785827381	0.8952160013066	0.8006877996613172	0.8825045182691054	0.8978026689623069	0.9073435860741174	1.0	0.15384615384615385	0.0	0.005442917595899129	0.005442917595899129
996	0.02471306806693904	0.0011554974461951398	0.001148508492632696	0.9504302330771569	-1	0	0	0.1	1	1.0	13	0.2727272727272727	0.7692307692307693	11	10	3	3	0	0.45454545454545453	11	5	15	0.3333333333333333	0	0.756412729645674	0.913189101418187	0.7174380205666891	0.9610010992629832	0.6022595212269499	0.862380407774978	0.8978026689623069	0.9215998553270878	0.09090909090909091	0.2727272727272727	0.0	0.001148508492632696	0.001148508492632696
2850	0.023184596618958688	0.009342103668749858	0.00910837301333033	0.9713814555976257	-1	0	0	0.1	1	1.0	13	1.0	0.9230769230769231	13	12	1	1	0	0.06666666666666667	15	1	15	0.2	0	0.8418294764245624	0.9168293143816807	0.332140905326023	0.9199640977865746	0.65321534713858	0.8825563778220015	0.8912468253818264	0.9077318487649647	1.0	0.3076923076923077	0.0	0.00910837301333033	0.00910837301333033
2182	0.022883926272981164	0.008245393539300701	0.007009740929034972	0.9702615698376741	-1	0	0	0.1	1	1.0	13	1.0	0.9230769230769231	13	12	1	1	0	0.06666666666666667	15	1	15	0.2	0	0.8418294764245624	0.9250495457629317	0.3789637785827381	0.9330352084941569	0.6018812665247693	0.9057778948542796	0.8978026689623069	0.9220221973368803	1.0	0.23076923076923078	0.0	0.007009740929034972	0.007009740929034972
4622	0.023560854974887514	0.009491261239954397	0.00912975053989152	0.9716248453227833	-1	0	0	0.1	1	1.0	13	1.0	0.9230769230769231	13	12	1	1	0	0.06666666666666667	15	1	15	0.2	0	0.8418294764245624	0.890479818358492	0.332140905326023	0.895338769645024	0.65321534713858	0.867979228499071	0.8912468253818264	0.8851141750226031	1.0	0.23076923076923078	0.0	0.00912975053989152	0.00912975053989152
627	0.024200850685958366	0.007403364168585173	-0.007402920920095458	0.7498509011420921	-1	0	0	0.2	2	0.9230769230769231	12	0.5357142857142857	0.9230769230769231	13	12	1	0	0	0.14285714285714285	14	2	15	0.0	0	0.6037216321605544	0.8879513551204665	0.20668892822198565	0.9291919663659852	0.43574871948869626	0.7940706569679764	0.8420158898287755	0.8805857417948139	0	0	0.0	-0.0007402920920095457	-0.0007402920920095457
3440	0.021488284137364557	0.00596205818488328	0.0059595552246583874	0.9700440616933483	-1	0	0	0.1	1	1.0	13	1.0	0.9230769230769231	13	12	1	1	0	0.06666666666666667	15	1	15	0.2	0	0.8418294764245624	0.9062555898605436	0.332140905326023	0.8977834136708207	0.6018812665247693	0.8872650004166354	0.8912468253818264	0.897359993966592	1.0	0.23076923076923078	0.0	0.0059595552246583874	0.0059595552246583874
4597	0.023777812994676736	0.008824415533978582	0.008400998582138088	0.9714471007348162	-1	0	0	0.1	1	1.0	13	1.0	0.9230769230769231	13	12	1	1	0	0.06666666666666667	15	1	15	0.2	0	0.8418294764245624	0.890479818358492	0.332140905326023	0.895338769645024	0.6203102451041588	0.8804171387150581	0.8912468253818264	0.8888950340489061	1.0	0.15384615384615385	0.0	0.008400998582138088	0.008400998582138088
3783	0.024484103159937	0.008422819467713408	0.008063696337835217	0.9717967292804398	-1	0	0	0.1	1	1.0	13	1.0	0.9230769230769231	13	12	1	1	0	0.06666666666666667	15	1	15	0.2	0	0.8418294764245624	0.890479818358492	0.332140905326023	0.895338769645024	0.65321534713858	0.867979228499071	0.8912468253818264	0.8851141750226031	1.0	0.15384615384615385	0.0	0.008063696337835217	0.008063696337835217
360	0.0020487270257552297	0.001965491647043209	-0.001964445824354352	0.9846638211088826	-1	0	0	1.0	2	0.0	0	0.75	0	2	0	0	1	0	1.0	2	2	3	0.5	0	0	0	0	0	0	0	0	0	0	0	0	-0.0001964445824354352	-0.0001964445824354352
520	0.012388011134432528	0.00626322760214098	-0.004730271470697743	0.9797978586408129	-1	0	0	0.5	3	0.5	3	0.6666666666666666	0.5	5	3	2	1	0	0.3333333333333333	6	2	8	0.16666666666666666	0	0.8324607329952137	0.9235913991416282	0.9228037291632921	0.9548406175288875	0.6022595212269499	0.9128334877363137	0.8726751991560813	0.9328146545874071	1.0	0.4	0.0	-0.0004730271470697743	-0.0004730271470697743
3326	0.024340837411774983	0.009613955798597236	0.009364678871527048	0.9713755375038183	-1	0	0	0.1	1	1.0	13	1.0	0.9230769230769231	13	12	1	1	0	0.06666666666666667	15	1	15	0.2	0	0.8418294764245624	0.890479818358492	0.332140905326023	0.895338769645024	0.65321534713858	0.867979228499071	0.8912468253818264	0.8851141750226031	1.0	0.15384615384615385	0.0	0.009364678871527048	0.009364678871527048
1404	0.022913603959445947	0.006147320740665492	0.005352769862143923	0.9672921592290799	-1	0	0	0.1	1	1.0	13	0.2727272727272727	0.8461538461538461	11	11	3	3	0	0.45454545454545453	11	5	15	0.3	0	0.8418294764245624	0.8843897902807765	0.332140905326023	0.9125198992908746	0.7896859197015423	0.8966287070026422	0.908021102955058	0.8984325853555093	0.09090909090909091	0.2727272727272727	0.0	0.005352769862143923	0.005352769862143923
928	0.020724257933454032	0.001389029450377167	0.0011546406976597468	0.9562459878375577	-1	0	0	0.1	1	1.0	13	0.23809523809523808	0.7692307692307693	11	10	3	1	0	0.7777777777777778	7	9	15	0.1111111111111111	0	0.7507128788091609	0.8896922721122349	0.3789637785827381	0.9610850594539779	0.6022595212269499	0.8422776628458947	0.8978026689623069	0.9107792275065058	1.0	0	0.0	0.0011546406976597468	0.0011546406976597468
3781	0.0238692727979322	0.009900457058461622	0.00961119995365205	0.9715456544535127	-1	0	0	0.1	1	1.0	13	1.0	0.9230769230769231	13	12	1	1	0	0.06666666666666667	15	1	15	0.2	0	0.8418294764245624	0.890479818358492	0.332140905326023	0.895338769645024	0.65321534713858	0.867979228499071	0.8912468253818264	0.8851141750226031	1.0	0.15384615384615385	0.0	0.00961119995365205	0.00961119995365205
3403	0.031811998973194144	0.00046427458363748104	-0.0002718632118355046	0.8764980224201661	-1	0	0	0.1	1	1.0	13	1.0	0.9230769230769231	13	12	1	1	0	0.06666666666666667	15	1	15	0.2	0	0.8418294764245624	0.890479818358492	0.332140905326023	0.896741112817116	0.65321534713858	0.867979228499071	0.8912468253818264	0.885623472370598	1.0	0.15384615384615385	0.0	-2.718632118355046e-05	-2.718632118355046e-05
1557	0.022946209640582745	0.009109749607939237	0.005236024557829529	0.9687575692813043	-1	0	0	0.1	1	1.0	13	0.25	0.7692307692307693	11	10	3	3	0	0.6	10	6	15	0.3333333333333333	0	0.8418294764245624	0.8617138589986454	0.332140905326023	0.9027530830281331	0.65321534713858	0.8878542082389143	0.8912468253818264	0.885163935775595	0.09090909090909091	0.2727272727272727	0.0	0.005236024557829529	0.005236024557829529
3509	0.024074214032074968	0.008621145355036712	0.008520201643949614	0.9715341076775145	-1	0	0	0.1	1	1.0	13	1.0	0.9230769230769231	13	12	1	1	0	0.06666666666666667	15	1	15	0.2	0	0.8418294764245624	0.890479818358492	0.332140905326023	0.895338769645024	0.6151904442471963	0.8646802238920046	0.8912468253818264	0.8841449681698331	1.0	0.15384615384615385	0.0	0.008520201643949614	0.008520201643949614
4754	0.024139097297397202	0.008441759121990928	0.007832732563268704	0.9719140298553517	-1	0	0	0.1	1	1.0	13	1.0	0.9230769230769231	13	12	1	1	0	0.06666666666666667	15	1	15	0.2	0	0.8418294764245624	0.890479818358492	0.332140905326023	0.895338769645024	0.7896859197015423	0.8302112780936998	0.908021102955058	0.8746905027229473	1.0	0.15384615384615385	0.0	0.007832732563268704	0.007832732563268704
4605	0.024129422159320246	0.008788909593448796	0.008190604493506394	0.9717894391759636	-1	0	0	0.1	1	1.0	13	1.0	0.9230769230769231	13	12	1	1	0	0.06666666666666667	15	1	15	0.2	0	0.8418294764245624	0.890479818358492	0.332140905326023	0.895338769645024	0.65321534713858	0.8703111676640468	0.8912468253818264	0.8858073556383007	1.0	0.15384615384615385	0.0	0.008190604493506394	0.008190604493506394
4430	0.024338298856053958	0.008941013826762125	0.008708557242001634	0.9716080655133272	-1	0	0	0.1	1	1.0	13	1.0	0.9230769230769231	13	12	1	1	0	0.06666666666666667	15	1	15	0.2	0	0.8418294764245624	0.890479818358492	0.332140905326023	0.895338769645024	0.65321534713858	0.867979228499071	0.8912468253818264	0.8851141750226031	1.0	0.15384615384615385	0.0	0.008708557242001634	0.008708557242001634
2809	0.023944028489568343	0.00865747193883857	0.00813156902907674	0.9717131320361686	-1	0	0	0.1	1	1.0	13	1.0	0.9230769230769231	13	12	1	1	0	0.06666666666666667	15	1	15	0.2	0	0.8418294764245624	0.890479818358492	0.332140905326023	0.895338769645024	0.65321534713858	0.867979228499071	0.8912468253818264	0.8851141750226031	1.0	0.15384615384615385	0.0	0.00813156902907674	0.00813156902907674
832	0.01651622603288633	0.00582140757867833	-0.0053276449946197384	0.9732703262241542	-1	0	0	0.375	3	0.7	7	0.5	0.6	8	6	3	1	0	0.375	8	3	12	0.125	0	0.5371465330239653	0.9736229794054366	0.7387487498856652	0.8793436582248048	0.5506820953418178	0.9358497422927832	0.9123457860457852	0.9403820242783656	1.0	0	0.0	-0.0005327644994619739	-0.0005327644994619739
1258	0.023290370363997937	0.0087184665108419	0.004830126147355099	0.9684366138486054	-1	0	0	0.1	1	1.0	13	0.25	0.7692307692307693	11	10	3	4	0	0.6	10	6	15	0.4444444444444444	0	0.8418294764245624	0.8617138589986454	0.332140905326023	0.9027530830281331	0.7896859197015423	0.8743828160297891	0.908021102955058	0.8807296297572786	0.09090909090909091	0.2727272727272727	0.0	0.004830126147355099	0.004830126147355099
2662	0.02249167341150318	0.007577610142843916	0.007544116850637634	0.970614961808889	-1	0	0	0.1	1	1.0	13	1.0	0.9230769230769231	13	12	1	1	0	0.06666666666666667	15	1	15	0.2	0	0.8418294764245624	0.8472105205105235	0.332140905326023	0.8930569864324969	0.6151904442471963	0.8761071537130642	0.8912468253818264	0.873297885638813	1.0	0.15384615384615385	0.0	0.007544116850637634	0.007544116850637634
3947	0.02855001621966125	0.0014248087157166243	-5.609532903024041e-06	0.6049981504919608	-1	0	0	0.1	1	1.0	13	1.0	0.9230769230769231	13	12	1	1	0	0.06666666666666667	15	1	15	0.2	0	0.8418294764245624	0.9174936319187974	0.3789637785827381	0.891841714215068	0.6750756263589675	0.8567505335946122	0.8912468253818264	0.8911304781251104	1.0	0.15384615384615385	0.0	-5.609532903024041e-07	-5.609532903024041e-07
308	0.0022340958002177716	0.002028019290255873	-0.0020278677102986186	0.985497223322774	-1	0	0	1.0	2	0.0	0	0.75	0	2	0	0	2	0	1.0	2	2	3	1.0	0	0	0	0	0	0	0	0	0	0	0	0	-0.00020278677102986186	-0.00020278677102986186
970	0.024174712245268418	0.0010431839860844216	-0.0005221628178800414	0.9458831088542171	-1	0	0	0.2	2	0.8461538461538461	11	0.25	0.6923076923076923	11	9	3	2	0	0.6	10	6	15	0.25	0	0.756412729645674	0.8881028824528914	0.3789637785827381	0.9635829975944632	0.65321534713858	0.8565875716509687	0.8978026689623069	0.9151436215529107	0.5454545454545454	0.2727272727272727	0.0	-5.221628178800414e-05	-5.221628178800414e-05
2010	0.031065290916066312	0.006110053773196193	-0.0061025609780808445	0.8894030169063623	-1	0	0	0.1	1	1.0	13	0.3	0.7692307692307693	11	10	3	5	0	0.5	10	5	15	0.5555555555555556	0	0.8418294764245624	0.8577705878755271	0.3437062673073776	0.8982452512122464	0.6018812665247693	0.8808666875906398	0.8912468253818264	0.8799347118572053	0.09090909090909091	0.2727272727272727	0.0	-0.0006102560978080844	-0.0006102560978080844
579	0.0026888758726178307	0.002401262007792149	-0.002400425025983349	0.9853356658488778	-1	0	0	1.0	1	0	0	1.0	0	1	0	0	3	0	0.5	1	2	2	1.0	0	0	0	0	0	0	0	0	0	0	0	0	-0.0002400425025983349	-0.0002400425025983349
1087	None	None	None	None	None	0	0	0.2222222222222222	2	0.8181818181818182	9	0.7222222222222222	0.6363636363636364	8	7	4	5	0	0.5	6	3	13	0.45454545454545453	0	0.7991211030351183	0.9179432849105781	0.3555523419543805	0.9676517875377666	0.6386675737929586	0.8905951205926181	0.8909060460347514	0.9331817853527988	0.125	0.375	0.0	None	None
3142	0.024039217017091313	0.009411321658283628	0.008931634390480208	0.9719543953000236	-1	0	0	0.1	1	1.0	13	1.0	0.9230769230769231	13	12	1	1	0	0.06666666666666667	15	1	15	0.2	0	0.8418294764245624	0.890479818358492	0.332140905326023	0.895338769645024	0.65321534713858	0.8703111676640468	0.8912468253818264	0.8858073556383007	1.0	0.15384615384615385	0.0	0.008931634390480208	0.008931634390480208
2724	0.03148446499060714	0.006149572487849437	0.00443181284395642	0.9609652294628317	-1	0	0	0.1	1	1.0	13	1.0	0.9230769230769231	13	12	1	1	0	0.06666666666666667	15	1	15	0.2	0	0.8526102616683598	0.8487078946440149	0.332140905326023	0.8723120350044525	0.6151904442471963	0.88493493043223	0.8978026689623069	0.8693653400684286	1.0	0.07692307692307693	0.0	0.00443181284395642	0.00443181284395642
3405	0.024342166576805407	0.0083971832706304	0.007939776972877878	0.9715730094108636	-1	0	0	0.1	1	1.0	13	1.0	0.9230769230769231	13	12	1	1	0	0.06666666666666667	15	1	15	0.2	0	0.8418294764245624	0.890479818358492	0.332140905326023	0.895338769645024	0.65321534713858	0.867979228499071	0.8912468253818264	0.8851141750226031	1.0	0.15384615384615385	0.0	0.007939776972877878	0.007939776972877878
2605	0.022728039483222332	0.0065822265852338874	0.006563863768113202	0.9706110011191671	-1	0	0	0.1	1	1.0	13	0.38461538461538464	0.6923076923076923	10	9	4	5	0	0.23076923076923078	13	3	15	0.45454545454545453	0	0.8879159262232468	0.8751454475083774	0.3555523419543805	0.9105748650574222	0.82172147538154	0.9168153977307352	0.9117617374216628	0.902259509629442	0.1	0.2	0.0	0.006563863768113202	0.006563863768113202
3823	0.023914201130226926	0.009749647851378718	0.009265788117469382	0.971348391111487	-1	0	0	0.1	1	1.0	13	1.0	0.9230769230769231	13	12	1	1	0	0.06666666666666667	15	1	15	0.2	0	0.8418294764245624	0.890479818358492	0.332140905326023	0.895338769645024	0.65321534713858	0.8703111676640468	0.8912468253818264	0.8858073556383007	1.0	0.15384615384615385	0.0	0.009265788117469382	0.009265788117469382
2915	0.023204773737167034	0.009728104468459849	0.008595918335549494	0.9720156315902316	-1	0	0	0.1	1	1.0	13	1.0	0.9230769230769231	13	12	1	1	0	0.06666666666666667	15	1	15	0.2	0	0.8418294764245624	0.917353488758583	0.332140905326023	0.9199640977865746	0.65321534713858	0.8825563778220015	0.8912468253818264	0.9079241340911363	1.0	0.23076923076923078	0.0	0.008595918335549494	0.008595918335549494
630	0.0018809551400560363	0.001678165855295667	-0.0016781654803975975	0.9848253458052297	-1	0	0	1.0	1	0	0	1.0	0	1	0	0	0	0	0.5	2	1	2	0.0	0	0	0	0	0	0	0	0	0	0	0	0	-0.00016781654803975975	-0.00016781654803975975
3650	0.024159970247937108	0.009158089241246883	0.008704765574454884	0.9716617892924017	-1	0	0	0.1	1	1.0	13	1.0	0.9230769230769231	13	12	1	1	0	0.06666666666666667	15	1	15	0.2	0	0.8418294764245624	0.890479818358492	0.332140905326023	0.895338769645024	0.65321534713858	0.867979228499071	0.8912468253818264	0.8851141750226031	1.0	0.15384615384615385	0.0	0.008704765574454884	0.008704765574454884
2957	0.02427818081908887	0.00812478882090354	0.007983587863141873	0.9712271849400572	-1	0	0	0.1	1	1.0	13	1.0	0.9230769230769231	13	12	1	1	0	0.06666666666666667	15	1	15	0.2	0	0.8418294764245624	0.8898259094613351	0.332140905326023	0.895338769645024	0.65321534713858	0.8650275249623937	0.8912468253818264	0.8840180235379301	1.0	0.15384615384615385	0.0	0.007983587863141873	0.007983587863141873
4774	0.028818418919587037	0.012661404611885748	-1.4211539447110096e-05	0.9686166133814628	-1	0	0	0.1	1	1.0	13	0.23809523809523808	0.8461538461538461	12	11	2	3	0	0.7777777777777778	9	7	15	0.42857142857142855	0	0.4842005169281389	0.9012092312916221	0.6086516980248304	0.9181977316871497	0.65321534713858	0.8867590866507928	0.7864541909404261	0.9028206457835635	0.08333333333333333	0.25	0.0	-1.4211539447110097e-06	-1.4211539447110097e-06
2579	0.02273318798789052	0.00865448038403149	0.006938279999683475	0.9705434642947781	-1	0	0	0.1	1	1.0	13	1.0	0.9230769230769231	13	12	1	1	0	0.06666666666666667	15	1	15	0.2	0	0.8418294764245624	0.9250495457629317	0.3789637785827381	0.9330352084941569	0.6018812665247693	0.9057778948542796	0.8978026689623069	0.9220221973368803	1.0	0.23076923076923078	0.0	0.006938279999683475	0.006938279999683475
4654	0.023949424462136784	0.00928146342120957	0.008658314393176688	0.9715296601759957	-1	0	0	0.1	1	1.0	13	1.0	0.9230769230769231	13	12	1	1	0	0.06666666666666667	15	1	15	0.2	0	0.8418294764245624	0.890479818358492	0.332140905326023	0.895338769645024	0.65321534713858	0.8703111676640468	0.8912468253818264	0.8858073556383007	1.0	0.15384615384615385	0.0	0.008658314393176688	0.008658314393176688
1144	0.029865902403426965	0.001884601772752469	0.0012961468919105064	0.9350523050436074	-1	0	0	0.1	1	1.0	13	0.23809523809523808	0.6923076923076923	10	9	4	3	0	0.7777777777777778	7	9	15	0.2727272727272727	0	0.882525533601348	0.8558954194360396	0.332140905326023	0.9670258764817307	0.6977035503288356	0.9332243637755953	0.925385807198575	0.9308061767113457	0.2	0.4	0.0	0.0012961468919105064	0.0012961468919105064
4503	0.023662365912905832	0.009789532188051404	0.009297451949469291	0.9717996714869082	-1	0	0	0.1	1	1.0	13	1.0	0.9230769230769231	13	12	1	1	0	0.06666666666666667	15	1	15	0.2	0	0.8418294764245624	0.890479818358492	0.332140905326023	0.895338769645024	0.6018812665247693	0.8715661964116032	0.8912468253818264	0.8861832843464307	1.0	0.15384615384615385	0.0	0.009297451949469291	0.009297451949469291
1629	0.02187390946551435	0.006603846314107076	0.005478936051866632	0.9676446811956673	-1	0	0	0.1	1	1.0	13	0.2727272727272727	0.8461538461538461	11	11	3	3	0	0.45454545454545453	11	5	15	0.3	0	0.8418294764245624	0.8843897902807765	0.332140905326023	0.9125198992908746	0.6018812665247693	0.8998095989446063	0.8912468253818264	0.8994861076867691	0.09090909090909091	0.2727272727272727	0.0	0.005478936051866632	0.005478936051866632
1318	0.02883117068758771	0.009092195425909059	-0.008364811980230211	0.9221779026198964	-1	0	0	0.1	1	1.0	12	1.0	0.9166666666666666	12	11	1	1	0	0.07142857142857142	14	1	14	0.2	0	0.3422953306765065	0.9509374117644794	0.8037118781330562	0.9120060171724191	0.34877308573504506	0.9195238857550434	0.9309350302049998	0.9295332580870581	1.0	0.08333333333333333	0.0	-0.0008364811980230211	-0.0008364811980230211
4345	0.024197392431983145	0.00970415069906589	0.009313928510294231	0.9715859659563706	-1	0	0	0.1	1	1.0	13	1.0	0.9230769230769231	13	12	1	1	0	0.06666666666666667	15	1	15	0.2	0	0.8418294764245624	0.890479818358492	0.332140905326023	0.895338769645024	0.65321534713858	0.867979228499071	0.8912468253818264	0.8851141750226031	1.0	0.23076923076923078	0.0	0.009313928510294231	0.009313928510294231
4084	0.02410466042046275	0.0097824381184747	0.00918902517513079	0.9714332267848059	-1	0	0	0.1	1	1.0	13	1.0	0.9230769230769231	13	12	1	1	0	0.06666666666666667	15	1	15	0.2	0	0.8418294764245624	0.890479818358492	0.332140905326023	0.895338769645024	0.65321534713858	0.867979228499071	0.8912468253818264	0.8851141750226031	1.0	0.15384615384615385	0.0	0.00918902517513079	0.00918902517513079
3708	0.02884888702732187	0.00632063823290074	0.0034716724398014226	0.724724210671229	-1	0	0	0.1	1	1.0	13	1.0	0.9230769230769231	13	12	1	1	0	0.06666666666666667	15	1	15	0.2	0	0.8418294764245624	0.8612913646658795	0.332140905326023	0.8417401565051058	0.6750756263589675	0.8731131572809828	0.8912468253818264	0.8592030649688253	1.0	0.15384615384615385	0.0	0.0034716724398014226	0.0034716724398014226
264	0.00216164631197833	0.0019393740287702384	-0.0019321978871075565	0.9847389926580348	-1	0	0	0.5	1	1.0	1	1.0	1.0	1	1	1	1	0	0.3333333333333333	3	1	3	0.16666666666666666	0	0.1	0.5	0.9205356272023921	0.5	0.7609073853407006	0.5	0.9721339955679724	0.5	1.0	1.0	0.0	-0.00019321978871075565	-0.00019321978871075565
2057	0.025782894299602267	0.00782842804254841	0.004633569140039754	0.9645579669157034	-1	0	0	0.1	1	1.0	13	1.0	0.9230769230769231	13	12	1	1	0	0.06666666666666667	15	1	15	0.2	0	0.8418294764245624	0.9430458609033733	0.3789637785827381	0.9422740832720515	0.5215413363520718	0.929705916983432	0.9239755983438209	0.9386134550123036	1.0	0.23076923076923078	0.0	0.004633569140039754	0.004633569140039754
3476	0.023855761881582865	0.008099749260782057	0.007771450428276954	0.9716758406228078	-1	0	0	0.1	1	1.0	13	1.0	0.9230769230769231	13	12	1	1	0	0.06666666666666667	15	1	15	0.2	0	0.8418294764245624	0.890479818358492	0.332140905326023	0.895338769645024	0.65321534713858	0.867979228499071	0.8912468253818264	0.8851141750226031	1.0	0.15384615384615385	0.0	0.007771450428276954	0.007771450428276954
4617	0.023894333390058916	0.009305896613860904	0.008737451090015735	0.9714712264130917	-1	0	0	0.1	1	1.0	13	1.0	0.9230769230769231	13	12	1	1	0	0.06666666666666667	15	1	15	0.2	0	0.8418294764245624	0.890479818358492	0.332140905326023	0.895338769645024	0.65321534713858	0.867979228499071	0.8912468253818264	0.8851141750226031	1.0	0.15384615384615385	0.0	0.008737451090015735	0.008737451090015735
1282	0.02208792123089808	0.00936444039275064	0.004656536762722766	0.9684679844036319	-1	0	0	0.1	1	1.0	13	0.2727272727272727	0.8461538461538461	11	11	3	3	0	0.45454545454545453	11	5	15	0.3	0	0.8418294764245624	0.8885538734710041	0.332140905326023	0.9140618538190651	0.65321534713858	0.9076901831466202	0.8912468253818264	0.9039604632929518	0.09090909090909091	0.2727272727272727	0.0	0.004656536762722766	0.004656536762722766
2226	0.02276355506449535	0.008424613744585873	0.007265719322443534	0.9703736379003174	-1	0	0	0.1	1	1.0	13	1.0	0.9230769230769231	13	12	1	1	0	0.06666666666666667	15	1	15	0.2	0	0.8418294764245624	0.9250495457629317	0.3789637785827381	0.9330352084941569	0.6018812665247693	0.9057778948542796	0.8978026689623069	0.9220221973368803	1.0	0.23076923076923078	0.0	0.007265719322443534	0.007265719322443534
4002	0.024087239218441307	0.00924313537692886	0.008796461250186438	0.9716176497302149	-1	0	0	0.1	1	1.0	13	1.0	0.9230769230769231	13	12	1	1	0	0.06666666666666667	15	1	15	0.2	0	0.8418294764245624	0.890479818358492	0.332140905326023	0.895338769645024	0.65321534713858	0.867979228499071	0.8912468253818264	0.8851141750226031	1.0	0.15384615384615385	0.0	0.008796461250186438	0.008796461250186438
4115	0.023783729148843996	0.009461640790147975	0.009116832162235257	0.9714457036622113	-1	0	0	0.1	1	1.0	13	1.0	0.9230769230769231	13	12	1	1	0	0.06666666666666667	15	1	15	0.2	0	0.8418294764245624	0.890479818358492	0.332140905326023	0.895338769645024	0.65321534713858	0.867979228499071	0.8912468253818264	0.8851141750226031	1.0	0.15384615384615385	0.0	0.009116832162235257	0.009116832162235257
2709	0.022779858133119474	0.008860944774786366	0.008419176732418506	0.9713140768797363	-1	0	0	0.1	1	1.0	13	1.0	0.9230769230769231	13	12	1	1	0	0.06666666666666667	15	1	15	0.2	0	0.8044136209155853	0.9152488437231457	0.5786211543893103	0.9231764720169212	0.6151904442471963	0.9129670291577069	0.9156717790169979	0.9172381245516908	1.0	0.23076923076923078	0.0	0.008419176732418506	0.008419176732418506
2933	0.024513850345038304	0.00992170199846252	0.009186669584927587	0.9720468895541176	-1	0	0	0.1	1	1.0	13	1.0	0.9230769230769231	13	12	1	1	0	0.06666666666666667	15	1	15	0.2	0	0.8418294764245624	0.890479818358492	0.332140905326023	0.895338769645024	0.65321534713858	0.8703111676640468	0.8912468253818264	0.8858073556383007	1.0	0.15384615384615385	0.0	0.009186669584927587	0.009186669584927587
1086	0.02255825724914154	0.00634728650189681	0.005157124925071797	0.967856021442618	-1	0	0	0.1	1	1.0	13	0.2727272727272727	0.8461538461538461	11	11	3	3	0	0.45454545454545453	11	5	15	0.3	0	0.8418294764245624	0.8843897902807765	0.332140905326023	0.9125198992908746	0.6018812665247693	0.8998095989446063	0.8912468253818264	0.8994861076867691	0.09090909090909091	0.2727272727272727	0.0	0.005157124925071797	0.005157124925071797
1288	0.02202356535090383	0.006763604503409925	0.005248386298308552	0.9686612097138223	-1	0	0	0.1	1	1.0	13	0.2727272727272727	0.8461538461538461	11	11	3	3	0	0.45454545454545453	11	5	15	0.3	0	0.8418294764245624	0.8852790848877173	0.332140905326023	0.9125198992908746	0.6018812665247693	0.8998095989446063	0.8912468253818264	0.8997488061381542	0.09090909090909091	0.2727272727272727	0.0	0.005248386298308552	0.005248386298308552
289	0.019944195893640566	0.0037529732241173334	-0.0036463883607977658	0.9550394618615415	-1	0	0	0.1	1	1.0	13	0.25	0.8461538461538461	12	11	2	1	0	0.6	6	10	15	0.14285714285714285	0	0.6203066232869064	0.9254206891780358	0.786454422955732	0.9634381364233201	0.6020703938758596	0.8964403169390038	0.9086813143830875	0.9339734140080076	1.0	0.08333333333333333	0.0	-0.00036463883607977657	-0.00036463883607977657
2470	0.02506740503366338	0.008615964366249522	0.00852873023299099	0.970911830382644	-1	0	0	0.1	1	1.0	13	1.0	0.9230769230769231	13	12	1	1	0	0.06666666666666667	15	1	15	0.2	0	0.8418294764245624	0.8898259094613351	0.332140905326023	0.895338769645024	0.65321534713858	0.8650275249623937	0.8912468253818264	0.8840180235379301	1.0	0.15384615384615385	0.0	0.00852873023299099	0.00852873023299099
557	0.0018149269603314545	0.0017692048288011437	-0.0017680764183290463	0.9836333464847824	-1	0	0	1.0	1	0	0	1.0	0	1	0	0	1	0	0.5	2	1	2	0.3333333333333333	0	0	0	0	0	0	0	0	0	0	0	0	-0.00017680764183290463	-0.00017680764183290463
124	0.0017892150549443115	0.001651072764083399	-0.0016510552255960549	0.9780979200205266	-1	0	0	0.5	1	1.0	1	1.0	1.0	1	1	1	1	0	0.3333333333333333	1	3	3	0.16666666666666666	0	0.48516911753383535	0.5	0.46990009626845897	0.5	0.9158512259914031	0.5	0.8876725270948644	0.5	1.0	1.0	0.0	-0.00016510552255960548	-0.00016510552255960548
4933	0.023976314082808904	0.009679379581113675	0.009302369410277785	0.9715845312913713	-1	0	0	0.1	1	1.0	13	1.0	0.9230769230769231	13	12	1	1	0	0.06666666666666667	15	1	15	0.2	0	0.8418294764245624	0.890479818358492	0.332140905326023	0.895338769645024	0.6203102451041588	0.8804171387150581	0.8912468253818264	0.8888950340489061	1.0	0.3076923076923077	0.0	0.009302369410277785	0.009302369410277785
4570	0.030266166978812188	0.006264583141363372	-0.004529742784906376	0.9687199323411614	-1	0	0	0.2	2	0.9230769230769231	12	0.5357142857142857	0.9230769230769231	13	12	1	0	0	0.14285714285714285	2	14	15	0.0	0	0.9232215907781338	0.9268528007273046	0.35404849456808635	0.9087127862177868	0.7896859197015423	0.873504254500747	0.9208402877587127	0.9052138458760784	0	0	0.0	-0.0004529742784906376	-0.0004529742784906376
1843	0.02300905040929271	0.0059962797709158175	0.005980713734412999	0.9707957047344595	-1	0	0	0.1	1	1.0	13	1.0	0.8461538461538461	11	11	3	1	0	0.06666666666666667	15	1	15	0.1	0	0.8418294764245624	0.8617138589986454	0.332140905326023	0.9027530830281331	0.6151904442471963	0.8783197283417793	0.8912468253818264	0.8819960292471843	1.0	0.18181818181818182	0.0	0.005980713734412999	0.005980713734412999
1462	0.028088193187480393	0.010067161599265077	0.0025311503395662838	0.9614513502549759	-1	0	0	0.1	1	1.0	13	0.3333333333333333	0.8461538461538461	12	11	2	5	0	0.5555555555555556	5	9	15	0.7142857142857143	0	0.8418294764245624	0.8525183123964423	0.332140905326023	0.8970448779667921	0.6085358553859826	0.8731356331890876	0.8912468253818264	0.875383957687547	0.08333333333333333	0.16666666666666666	0.0	0.0025311503395662838	0.0025311503395662838
2028	0.022443660407004348	0.008711160768004135	0.007091897595481629	0.9713743919946608	-1	0	0	0.1	1	1.0	13	1.0	0.9230769230769231	13	12	1	1	0	0.06666666666666667	15	1	15	0.2	0	0.8418294764245624	0.9250495457629317	0.3789637785827381	0.9330352084941569	0.5215413363520718	0.8866077945096474	0.8978026689623069	0.9169250109285909	1.0	0.23076923076923078	0.0	0.007091897595481629	0.007091897595481629
610	0.0019670633697127108	0.0016595063266795173	-0.0016594899522465246	0.9867075687878842	-1	0	0	1.0	1	0	0	1.0	0	1	0	0	3	0	0.5	1	2	2	1.0	0	0	0	0	0	0	0	0	0	0	0	0	-0.00016594899522465246	-0.00016594899522465246
4980	0.023630212662597072	0.009998768819283863	0.009048805138005577	0.9718132506933433	-1	0	0	0.1	1	1.0	13	1.0	0.9230769230769231	13	12	1	1	0	0.06666666666666667	15	1	15	0.2	0	0.8418294764245624	0.890479818358492	0.332140905326023	0.895338769645024	0.65321534713858	0.9024631938317207	0.8912468253818264	0.8961978358782587	1.0	0.15384615384615385	0.0	0.009048805138005577	0.009048805138005577
4291	0.023967551076111482	0.008510599030771771	0.008115757734093048	0.9717164008988425	-1	0	0	0.1	1	1.0	13	1.0	0.9230769230769231	13	12	1	1	0	0.06666666666666667	15	1	15	0.2	0	0.8418294764245624	0.890479818358492	0.332140905326023	0.895338769645024	0.65321534713858	0.867979228499071	0.8912468253818264	0.8851141750226031	1.0	0.15384615384615385	0.0	0.008115757734093048	0.008115757734093048
1646	0.02348061192831209	0.009150531064754216	0.006790667290418619	0.9673592728436217	-1	0	0	0.1	1	1.0	13	0.3	0.7692307692307693	11	10	3	5	0	0.5	10	5	15	0.5555555555555556	0	0.8418294764245624	0.8577705878755271	0.332140905326023	0.9007211945727678	0.6018812665247693	0.880768183758889	0.8912468253818264	0.8808629926419531	0.09090909090909091	0.18181818181818182	0.0	0.006790667290418619	0.006790667290418619
3974	0.023715280024072437	0.00935975231159262	0.009269542329259663	0.9726958684773876	-1	0	0	0.1	1	1.0	13	1.0	0.8461538461538461	12	11	2	1	0	0.06666666666666667	15	1	15	0.14285714285714285	0	0.8418294764245624	0.8978482870393657	0.332140905326023	0.900493436539654	0.7896859197015423	0.86301650829055	0.908021102955058	0.8881794279048539	1.0	0.16666666666666666	0.0	0.009269542329259663	0.009269542329259663
2086	0.023902998094847715	0.009039831711695279	0.005603473491657779	0.9677162719493911	-1	0	0	0.1	1	1.0	13	0.3	0.7692307692307693	11	10	3	5	0	0.5	10	5	15	0.5555555555555556	0	0.8418294764245624	0.8577705878755271	0.332140905326023	0.9007211945727678	0.6018812665247693	0.880768183758889	0.8912468253818264	0.8808629926419531	0.09090909090909091	0.18181818181818182	0.0	0.005603473491657779	0.005603473491657779
4440	0.02166650158432931	0.008620383361615634	0.008328850524279304	0.9710566557781536	-1	0	0	0.1	1	1.0	13	1.0	0.9230769230769231	13	12	1	1	0	0.06666666666666667	15	1	15	0.2	0	0.8418294764245624	0.890479818358492	0.332140905326023	0.895338769645024	0.65321534713858	0.9304608734304884	0.8912468253818264	0.9070923679206494	1.0	0.23076923076923078	0.0	0.008328850524279304	0.008328850524279304
4561	0.024224511861291737	0.009204665540835408	0.009168975228606763	0.9715219648321339	-1	0	0	0.1	1	1.0	13	1.0	0.9230769230769231	13	12	1	1	0	0.06666666666666667	15	1	15	0.2	0	0.8418294764245624	0.8932957590042906	0.332140905326023	0.8970503838279136	0.6866130909871659	0.8757600306822337	0.8912468253818264	0.8890297720586587	1.0	0.15384615384615385	0.0	0.009168975228606763	0.009168975228606763
677	0.0018775500653776677	0.0016344706327624664	-0.0016343329310586688	0.9848442255749039	-1	0	0	1.0	1	0	0	1.0	0	1	0	0	0	0	0.5	2	1	2	0.0	0	0	0	0	0	0	0	0	0	0	0	0	-0.00016343329310586688	-0.00016343329310586688
967	0.026521227222052166	0.0025468633824993134	0.0024596554527594777	0.94462118304663	-1	0	0	0.1	1	1.0	13	0.2727272727272727	0.7692307692307693	10	10	4	3	0	0.45454545454545453	11	5	15	0.25	0	0.837145104709888	0.9075517293688582	0.5482008995747136	0.9625565733352816	0.6277374341827648	0.8073173605204476	0.8945696899159464	0.9106159066783626	0.1	0.3	0.0	0.0024596554527594777	0.0024596554527594777
750	0.01609820037422476	0.005206866024483923	-0.005179135707196807	0.9337737073098157	-1	0	0	0.2	1	1.0	5	1.0	1.0	6	5	0	2	0	0.14285714285714285	1	7	7	0.6666666666666666	0	0.6698589624888198	0.8951068946599012	0.8474938304596199	0.7386954806390623	0.7893970447632721	0.8359082994013859	0.8119684318969761	0.8325438988878014	0.75	0.3333333333333333	0.0	-0.0005179135707196807	-0.0005179135707196807
1346	0.021125839437460287	0.003943579493933663	0.003890620858133949	0.9487767050969919	-1	0	0	0.3	3	0.6923076923076923	9	0.3125	0.6153846153846154	10	8	4	2	0	0.75	8	6	15	0.2	0	0.8646705922601182	0.8846486431657681	0.332140905326023	0.9610013055498762	0.6386675737929586	0.8939393238731232	0.8912468253818264	0.9211271232607426	0.55	0.3	0.0	0.003890620858133949	0.003890620858133949
251	0.0019720251981072477	0.0019056577200853933	-0.001902095411541313	0.9813977307824929	-1	0	0	1.0	2	0.0	0	0.75	0	1	0	1	0	0	1.0	2	2	3	0.0	0	0	0	0	0	0	0	0	0	0	0	0	-0.00019020954115413132	-0.00019020954115413132
2459	0.02688056997303616	0.00883677213999198	-0.005602380201455188	0.9665868481495343	-1	0	0	0.1	1	1.0	13	1.0	0.9230769230769231	13	12	1	1	0	0.06666666666666667	15	1	15	0.2	0	0.8418294764245624	0.9168293143816807	0.332140905326023	0.9216805649694964	0.65321534713858	0.9148159895639566	0.8912468253818264	0.917821772447724	1.0	0.23076923076923078	0.0	-0.0005602380201455188	-0.0005602380201455188
3461	0.021804466200193755	0.007729449694286958	0.0060945956840417264	0.9713381109528411	-1	0	0	0.1	1	1.0	13	1.0	0.9230769230769231	13	12	1	1	0	0.06666666666666667	15	1	15	0.2	0	0.8418294764245624	0.8963943289758948	0.332140905326023	0.9203906553498721	0.65321534713858	0.8913876352763743	0.8978026689623069	0.9035072624754527	1.0	0.3076923076923077	0.0	0.0060945956840417264	0.0060945956840417264
2993	0.024128959680343332	0.008899035220194933	0.008379599755223325	0.9719038657854966	-1	0	0	0.1	1	1.0	13	1.0	0.9230769230769231	13	12	1	1	0	0.06666666666666667	15	1	15	0.2	0	0.8418294764245624	0.890479818358492	0.332140905326023	0.895338769645024	0.7896859197015423	0.8416069032584059	0.908021102955058	0.8776955176498894	1.0	0.23076923076923078	0.0	0.008379599755223325	0.008379599755223325
1827	0.02300413923556153	0.0093845407859494	0.006371487450318825	0.9674711554356373	-1	0	0	0.1	1	1.0	13	0.3	0.7692307692307693	11	10	3	5	0	0.5	10	5	15	0.5555555555555556	0	0.8418294764245624	0.8577705878755271	0.332140905326023	0.9007211945727678	0.6018812665247693	0.880768183758889	0.8912468253818264	0.8808629926419531	0.09090909090909091	0.18181818181818182	0.0	0.006371487450318825	0.006371487450318825
5001	0.023557034688122046	0.009697530817450386	0.009304669113400539	0.9715000366803953	-1	0	0	0.1	1	1.0	13	1.0	0.9230769230769231	13	12	1	1	0	0.06666666666666667	15	1	15	0.2	0	0.8418294764245624	0.890479818358492	0.332140905326023	0.895338769645024	0.65321534713858	0.8703111676640468	0.8912468253818264	0.8858073556383007	1.0	0.15384615384615385	0.0	0.009304669113400539	0.009304669113400539
3636	0.024025138483873238	0.008809442419483341	0.008452686202801036	0.9716128596758525	-1	0	0	0.1	1	1.0	13	1.0	0.9230769230769231	13	12	1	1	0	0.06666666666666667	15	1	15	0.2	0	0.8418294764245624	0.890479818358492	0.332140905326023	0.895338769645024	0.65321534713858	0.867979228499071	0.8912468253818264	0.8851141750226031	1.0	0.15384615384615385	0.0	0.008452686202801036	0.008452686202801036
2503	0.022563832833028798	0.008310753548088941	0.007083690812572925	0.9701650851680468	-1	0	0	0.1	1	1.0	13	1.0	0.9230769230769231	13	12	1	1	0	0.06666666666666667	15	1	15	0.2	0	0.8418294764245624	0.9250495457629317	0.3789637785827381	0.9330352084941569	0.6018812665247693	0.9057778948542796	0.8978026689623069	0.9220221973368803	1.0	0.23076923076923078	0.0	0.007083690812572925	0.007083690812572925
573	0.029118064229845756	0.006282843403937269	-0.0003487253921964409	0.9427599008519534	-1	0	0	0.2	2	0.8461538461538461	11	0.234375	0.6923076923076923	11	9	3	1	0	1.0	8	8	15	0.125	0	0.756412729645674	0.8982535595403452	0.7647752088319855	0.9714590097156848	0.6018812665247693	0.8198892209739825	0.8978026689623069	0.9173601259261687	1.0	0	0.0	-3.487253921964409e-05	-3.487253921964409e-05
4467	0.024114470037823372	0.009485044708774822	0.008878738845817595	0.9717655320385118	-1	0	0	0.1	1	1.0	13	1.0	0.9230769230769231	13	12	1	1	0	0.06666666666666667	15	1	15	0.2	0	0.8418294764245624	0.890479818358492	0.332140905326023	0.895338769645024	0.65321534713858	0.867979228499071	0.8912468253818264	0.8851141750226031	1.0	0.15384615384615385	0.0	0.008878738845817595	0.008878738845817595
3814	0.024639554345821008	0.009619290044966245	0.00925483110382935	0.97149609643943	-1	0	0	0.1	1	1.0	13	1.0	0.9230769230769231	13	12	1	1	0	0.06666666666666667	15	1	15	0.2	0	0.8418294764245624	0.890479818358492	0.332140905326023	0.895338769645024	0.65321534713858	0.867979228499071	0.8912468253818264	0.8851141750226031	1.0	0.15384615384615385	0.0	0.00925483110382935	0.00925483110382935
3248	0.02378275398976059	0.008763499717927592	0.008449918399274187	0.9715896148251707	-1	0	0	0.1	1	1.0	13	1.0	0.9230769230769231	13	12	1	1	0	0.06666666666666667	15	1	15	0.2	0	0.8418294764245624	0.890479818358492	0.332140905326023	0.895338769645024	0.7896859197015423	0.8302112780936998	0.908021102955058	0.8746905027229473	1.0	0.15384615384615385	0.0	0.008449918399274187	0.008449918399274187
1247	0.02542139773676199	0.0018821139343921025	0.0017586414827767982	0.9432078866629554	-1	0	0	0.1	1	1.0	13	0.2727272727272727	0.7692307692307693	11	10	3	2	0	0.45454545454545453	11	5	15	0.2222222222222222	0	0.7708457379882211	0.8767130097951025	0.6792038634544424	0.9378512083616269	0.65321534713858	0.8862901894546683	0.8644444668141694	0.9040484717464067	0.5454545454545454	0.2727272727272727	0.0	0.0017586414827767982	0.0017586414827767982
839	0.02477626798612689	0.01620266492639882	-0.009788895158286107	0.9488405642861129	-1	0	0	0.4	4	0.6923076923076923	9	0.4166666666666667	0.6153846153846154	10	8	4	4	0	0.25	12	3	15	0.4	0.16666666666666666	0.5150916338890228	0.8300638232622286	0.6420397868375115	0.9488608632500987	0.37949847577627527	0.9298105394889205	0.8243273983478713	0.9140032645292872	0.25	0.1	0.0	-0.0009788895158286107	-0.0009788895158286107
2464	0.022767283022319586	0.007810543022684246	0.007782215206188354	0.9707704045709478	-1	0	0	0.1	1	1.0	13	1.0	0.9230769230769231	13	12	1	1	0	0.06666666666666667	15	1	15	0.2	0	0.8418294764245624	0.8472105205105235	0.332140905326023	0.8930569864324969	0.65321534713858	0.8756647422577363	0.8912468253818264	0.8731477087214053	1.0	0.15384615384615385	0.0	0.007782215206188354	0.007782215206188354
4192	0.023997915350656047	0.008047616208375174	0.007682439270651491	0.9716679117436973	-1	0	0	0.1	1	1.0	13	1.0	0.9230769230769231	13	12	1	1	0	0.06666666666666667	15	1	15	0.2	0	0.8418294764245624	0.890479818358492	0.332140905326023	0.895338769645024	0.65321534713858	0.867979228499071	0.8912468253818264	0.8851141750226031	1.0	0.23076923076923078	0.0	0.007682439270651491	0.007682439270651491
4827	0.02421423919119628	0.009295441979861395	0.00878993092131879	0.9714676006834075	-1	0	0	0.1	1	1.0	13	1.0	0.9230769230769231	13	12	1	1	0	0.06666666666666667	15	1	15	0.2	0	0.8418294764245624	0.890479818358492	0.332140905326023	0.8907664738139817	0.65321534713858	0.8703111676640468	0.8912468253818264	0.8841830207162674	1.0	0.15384615384615385	0.0	0.00878993092131879	0.00878993092131879
680	0.001919609218306644	0.0017159209493903967	-0.0017159196328207084	0.9849103643444859	-1	0	0	1.0	1	0	0	1.0	0	1	0	0	0	0	0.5	2	1	2	0.0	0	0	0	0	0	0	0	0	0	0	0	0	-0.00017159196328207083	-0.00017159196328207083
653	0.0027479640337269608	0.002617493071415578	-0.0026134416346561477	0.9841979279318682	-1	0	0	0.5	1	1.0	1	1.0	1.0	2	1	0	0	0	0.3333333333333333	3	1	3	0.0	0	0.378393049726267	0.9418012559773155	0.7504542627916695	0.8620851114598383	0.5811554796973406	0.9788868080829228	0.9377522621776501	0.9436260033837413	0	0	0.0	-0.0002613441634656148	-0.0002613441634656148
1835	0.022281470212056755	0.008207573344118799	0.007059183818164391	0.9705669264941809	-1	0	0	0.1	1	1.0	13	1.0	0.9230769230769231	13	12	1	1	0	0.06666666666666667	15	1	15	0.2	0	0.8418294764245624	0.9250495457629317	0.3789637785827381	0.9330352084941569	0.6018812665247693	0.9057778948542796	0.8978026689623069	0.9220221973368803	1.0	0.23076923076923078	0.0	0.007059183818164391	0.007059183818164391
98	0.007429289193323843	0.004092509650715656	-0.003921550595285161	0.9870666503918096	-1	0	0	0.42857142857142855	3	0.625	5	0.5555555555555556	0.375	6	3	3	4	0	0.5	3	6	10	0.5714285714285714	0	0.4464847082339407	0.8777531953146387	0.8408153367427827	0.8328403847527204	0.6749391004563744	0.9300085840706344	0.8537990916381345	0.8864195709649667	0.25	0.8333333333333334	0.0	-0.00039215505952851606	-0.00039215505952851606
590	0.023834707050113615	0.003052129769947625	0.002506145255411187	0.9468597740590784	-1	0	0	0.2	2	0.8461538461538461	11	0.25	0.6923076923076923	11	9	3	2	0	0.6	10	6	15	0.25	0	0.8324607329952137	0.9126062716120616	0.3789637785827381	0.9649231980366555	0.6022595212269499	0.8711983058899286	0.8912468253818264	0.9258069367962597	0.5454545454545454	0.2727272727272727	0.0	0.002506145255411187	0.002506145255411187
1456	0.023291946602296963	0.008543768021320378	0.006004878827522461	0.967368862364505	-1	0	0	0.1	1	1.0	13	0.3	0.7692307692307693	11	10	3	5	0	0.5	10	5	15	0.5555555555555556	0	0.8418294764245624	0.8577705878755271	0.332140905326023	0.9007211945727678	0.6018812665247693	0.8669361408187924	0.8912468253818264	0.8763992412324422	0.09090909090909091	0.18181818181818182	0.0	0.006004878827522461	0.006004878827522461
570	0.01619552281722218	0.0037741864827445445	0.001429034889522249	0.9797458183714884	-1	0	0	0.2	2	0.9230769230769231	12	0.5357142857142857	0.9230769230769231	13	12	1	0	0	0.14285714285714285	14	2	15	0.0	0	0.3578458847784286	0.947947630122466	0.7088924950456706	0.8627333965714687	0.2084462925184357	0.9063818118381002	0.9222918273024704	0.9118810425767018	0	0	0.0	0.001429034889522249	0.001429034889522249
2941	0.0221421470294758	0.007402458712275011	0.007276378739444588	0.9713142155034756	-1	0	0	0.1	1	1.0	13	1.0	0.9230769230769231	13	12	1	1	0	0.06666666666666667	15	1	15	0.2	0	0.8418294764245624	0.8480796987327541	0.332140905326023	0.8930569864324969	0.65321534713858	0.8784232186238673	0.8912468253818264	0.8743358592481237	1.0	0.15384615384615385	0.0	0.007276378739444588	0.007276378739444588
4968	0.026377095756730615	0.0094823132842168	-0.008492865908241892	0.9710510103295338	-1	0	0	0.1	1	1.0	13	1.0	0.9230769230769231	13	12	1	1	0	0.06666666666666667	15	1	15	0.2	0	0.8418294764245624	0.8828305069663732	0.332140905326023	0.895338769645024	0.65321534713858	0.867979228499071	0.8912468253818264	0.8825080269681292	1.0	0.38461538461538464	0.0	-0.0008492865908241891	-0.0008492865908241891
1559	0.02354007965735623	0.00918263150501386	0.002753387865295484	0.9662972109183205	-1	0	0	0.1	1	1.0	13	0.3	0.7692307692307693	11	10	3	5	0	0.5	10	5	15	0.5555555555555556	0	0.8418294764245624	0.8587916508752994	0.3769261598818984	0.8960027062793353	0.548753044134302	0.8772220304317891	0.8912468253818264	0.8781561009458776	0.09090909090909091	0.18181818181818182	0.0	0.002753387865295484	0.002753387865295484
1351	0.02384554883448992	0.007665198659556258	0.0018630305301100233	0.9679708524424204	-1	0	0	0.2	2	0.8461538461538461	11	0.3409090909090909	0.6923076923076923	11	9	3	2	0	0.36363636363636365	11	4	15	0.25	0.5	0.8418294764245624	0.8885538734710041	0.332140905326023	0.9140618538190651	0.65321534713858	0.9076901831466202	0.8912468253818264	0.9039604632929518	0.5454545454545454	0.2727272727272727	0.0	0.0018630305301100233	0.0018630305301100233
2594	0.022847305938760703	0.009988324928738353	0.008443831788601504	0.9719012248970036	-1	0	0	0.1	1	1.0	13	1.0	0.9230769230769231	13	12	1	1	0	0.06666666666666667	15	1	15	0.2	0	0.8418294764245624	0.9247709644816883	0.332140905326023	0.9199640977865746	0.6151904442471963	0.8976579314264526	0.8912468253818264	0.9148318033471441	1.0	0.15384615384615385	0.0	0.008443831788601504	0.008443831788601504
4269	0.024675881308071163	0.009446872474792634	0.007993202303323585	0.9714516464181188	-1	0	0	0.1	1	1.0	13	1.0	0.9230769230769231	13	12	1	1	0	0.06666666666666667	15	1	15	0.2	0	0.8418294764245624	0.9216914493791093	0.3789637785827381	0.8844933170559197	0.5215413363520718	0.8566121232040198	0.8912468253818264	0.8905356333039275	1.0	0.15384615384615385	0.0	0.007993202303323585	0.007993202303323585
707	0.0019995426138344425	0.0017727044107097437	-0.0017726467364119678	0.9850155220488409	-1	0	0	1.0	1	0	0	1.0	0	1	0	0	0	0	0.5	2	1	2	0.0	0	0	0	0	0	0	0	0	0	0	0	0	-0.00017726467364119678	-0.00017726467364119678
1627	0.02303601582046024	0.008849260442888602	0.0060243066363618375	0.9670473561158175	-1	0	0	0.1	1	1.0	13	0.3	0.7692307692307693	11	10	3	5	0	0.5	10	5	15	0.5555555555555556	0	0.8418294764245624	0.8577705878755271	0.332140905326023	0.9007211945727678	0.6018812665247693	0.880768183758889	0.8912468253818264	0.8808629926419531	0.09090909090909091	0.18181818181818182	0.0	0.0060243066363618375	0.0060243066363618375
4452	0.024181156517121445	0.009030484590401358	0.00875888237316111	0.9723450510091818	-1	0	0	0.1	1	1.0	13	1.0	0.8461538461538461	12	11	2	1	0	0.06666666666666667	15	1	15	0.14285714285714285	0	0.8418294764245624	0.8978482870393657	0.332140905326023	0.900493436539654	0.6641454867487737	0.873696198379069	0.8912468253818264	0.8912365582496816	1.0	0.16666666666666666	0.0	0.00875888237316111	0.00875888237316111
3208	0.023735583594691682	0.008378063954410313	0.007927914711553196	0.9721410126362402	-1	0	0	0.1	1	1.0	13	1.0	0.9230769230769231	13	12	1	1	0	0.06666666666666667	15	1	15	0.2	0	0.8418294764245624	0.890479818358492	0.332140905326023	0.895338769645024	0.65321534713858	0.867979228499071	0.8912468253818264	0.8851141750226031	1.0	0.15384615384615385	0.0	0.007927914711553196	0.007927914711553196
2192	0.022565551894019723	0.008109473152794651	0.006836315250145745	0.9704033969249003	-1	0	0	0.1	1	1.0	13	1.0	0.9230769230769231	13	12	1	1	0	0.06666666666666667	15	1	15	0.2	0	0.8418294764245624	0.9250495457629317	0.3789637785827381	0.9330352084941569	0.6018812665247693	0.9057778948542796	0.8978026689623069	0.9220221973368803	1.0	0.23076923076923078	0.0	0.006836315250145745	0.006836315250145745
2142	0.022566053423925467	0.007155147684953564	0.007154137335529301	0.9703812990542925	-1	0	0	0.1	1	1.0	13	1.0	0.8461538461538461	11	11	3	1	0	0.06666666666666667	15	1	15	0.1	0	0.8418294764245624	0.8617138589986454	0.332140905326023	0.9027530830281331	0.65321534713858	0.8878542082389141	0.8912468253818264	0.885163935775595	1.0	0.18181818181818182	0.0	0.007154137335529301	0.007154137335529301
2245	0.02292241903424929	0.007856412118202458	0.0078256076680824	0.97062214712506	-1	0	0	0.1	1	1.0	13	1.0	0.9230769230769231	13	12	1	1	0	0.06666666666666667	15	1	15	0.2	0	0.8418294764245624	0.8472105205105235	0.332140905326023	0.8930569864324969	0.65321534713858	0.8756647422577363	0.8912468253818264	0.8731477087214053	1.0	0.15384615384615385	0.0	0.0078256076680824	0.0078256076680824
931	0.02485177058871223	0.0012407006770900183	0.0011430747583216392	0.9494344636818441	-1	0	0	0.1	1	1.0	13	0.2727272727272727	0.7692307692307693	11	10	3	3	0	0.45454545454545453	11	5	15	0.3333333333333333	0	0.756412729645674	0.913189101418187	0.7174380205666891	0.9610010992629832	0.6022595212269499	0.862380407774978	0.8978026689623069	0.9215998553270878	0.09090909090909091	0.2727272727272727	0.0	0.0011430747583216392	0.0011430747583216392
1550	0.023785904076635993	0.00901767727672922	0.006438290462415819	0.9672213704315618	-1	0	0	0.1	1	1.0	13	0.3	0.7692307692307693	11	10	3	5	0	0.5	10	5	15	0.5555555555555556	0	0.8418294764245624	0.8577705878755271	0.332140905326023	0.9007211945727678	0.6018812665247693	0.880768183758889	0.8912468253818264	0.8808629926419531	0.09090909090909091	0.18181818181818182	0.0	0.006438290462415819	0.006438290462415819
120	0.008900865722786535	0.002612973316285237	-0.0026129685764867024	0.9834299855189004	-1	0	0	0.5	4	0.5	5	0.5	0.5	7	5	4	0	0	0.375	3	8	12	0.0	0	0.8139512476316924	0.9547482406404706	0.801412143205092	0.9523461041022118	0.829005866684809	0.7368568688579019	0.9103187339281954	0.913564481472846	0	0	0.0	-0.00026129685764867024	-0.00026129685764867024
1186	0.02956927354199963	0.0037761894080434646	0.003654153479123344	0.9531476044010886	-1	0	0	0.1	1	1.0	13	0.2727272727272727	0.8461538461538461	11	11	3	3	0	0.45454545454545453	11	5	15	0.3	0	0.8418294764245624	0.8843897902807765	0.332140905326023	0.9138291741582606	0.7896859197015423	0.8966287070026422	0.908021102955058	0.8989337766959415	0.09090909090909091	0.2727272727272727	0.0	0.003654153479123344	0.003654153479123344
83	0.022881724247916294	0.00958284097458646	-0.009533343034852112	0.958144003966812	-1	0	0	0.3	3	0.6666666666666666	8	0.35	0.5833333333333334	9	7	4	2	0	0.625	5	8	14	0.2	0.2	0.4946593601391404	0.9001477441328184	0.4789514502135216	0.9628312569902187	0.8649888385348831	0.959487408111669	0.8294256615248358	0.9464796681114355	0.7222222222222222	0.2222222222222222	0.0	-0.0009533343034852113	-0.0009533343034852113
4835	0.022656155315187117	0.004434516116434649	0.004397688512080862	0.7341860302277742	-1	0	0	0.1	1	1.0	13	1.0	0.9230769230769231	13	12	1	1	0	0.06666666666666667	15	1	15	0.2	0	0.8418294764245624	0.890479818358492	0.332140905326023	0.895338769645024	0.65321534713858	0.8703111676640468	0.8912468253818264	0.8858073556383007	1.0	0.23076923076923078	0.0	0.004397688512080862	0.004397688512080862
4455	0.02438837855167007	0.0060571957408451175	0.005740790153581367	0.9724549140653076	-1	0	0	0.1	1	1.0	13	1.0	0.9230769230769231	13	12	1	1	0	0.06666666666666667	15	1	15	0.2	0	0.9232215907781338	0.9360364522075765	0.3789637785827381	0.8952160013066	0.7342503995484229	0.8917493356123535	0.8978026689623069	0.9098999174437555	1.0	0.23076923076923078	0.0	0.005740790153581367	0.005740790153581367
22	0.010513776223038673	0.0067529883577837875	-0.0067219043097542985	0.979997023301133	-1	0.25	1	0.6	6	0.46153846153846156	6	0.375	0.46153846153846156	11	6	3	0	0	0.4	4	10	15	0.0	0.8	0.5327464254283812	0.9169373729120625	0.6545433275319321	0.8789109485684085	0.6184765365419782	0.9351468171137554	0.775602177899557	0.9129919484773409	0	0	0.0	-0.0006721904309754298	-0.0006721904309754298
3618	0.024524853628214414	0.009073569682390278	0.008513655912836489	0.971885898959666	-1	0	0	0.1	1	1.0	13	1.0	0.9230769230769231	13	12	1	1	0	0.06666666666666667	15	1	15	0.2	0	0.8418294764245624	0.890479818358492	0.332140905326023	0.895338769645024	0.6151904442471963	0.8646802238920046	0.8912468253818264	0.8841449681698331	1.0	0.15384615384615385	0.0	0.008513655912836489	0.008513655912836489
3995	0.023475905137396894	0.007062261548597346	0.006611993548932238	0.9726911546753542	-1	0	0	0.1	1	1.0	13	1.0	0.9230769230769231	13	12	1	1	0	0.06666666666666667	15	1	15	0.2	0	0.8418294764245624	0.8741357173311735	0.332140905326023	0.8985138143074257	0.7931475794307213	0.877997282920059	0.8912468253818264	0.8839948865078413	1.0	0.23076923076923078	0.0	0.006611993548932238	0.006611993548932238
4006	0.024160428860825717	0.009878000801132828	0.009354975435980292	0.9714231739414629	-1	0	0	0.1	1	1.0	13	1.0	0.9230769230769231	13	12	1	1	0	0.06666666666666667	15	1	15	0.2	0	0.8418294764245624	0.890479818358492	0.332140905326023	0.895338769645024	0.65321534713858	0.867979228499071	0.8912468253818264	0.8851141750226031	1.0	0.15384615384615385	0.0	0.009354975435980292	0.009354975435980292
4025	0.024592934747264185	0.010063499240709664	0.009369246788048069	0.9718336279233564	-1	0	0	0.1	1	1.0	13	1.0	0.9230769230769231	13	12	1	1	0	0.06666666666666667	15	1	15	0.2	0	0.8418294764245624	0.890479818358492	0.332140905326023	0.895338769645024	0.65321534713858	0.8703111676640468	0.8912468253818264	0.8858073556383007	1.0	0.15384615384615385	0.0	0.009369246788048069	0.009369246788048069
1187	0.018653381411701853	0.003902322296144039	-0.0008747789729198347	0.9587388218953269	-1	0	0	0.2	2	0.8461538461538461	11	0.42857142857142855	0.6923076923076923	11	9	3	1	0	0.7142857142857143	7	5	15	0.125	0	0.8418294764245624	0.914518930626278	0.7174380205666891	0.959762632579924	0.65321534713858	0.8924200790620946	0.7670879578685259	0.9277456684865455	1.0	0.2727272727272727	0.0	-8.747789729198347e-05	-8.747789729198347e-05
4236	0.024369094603271097	0.009387297637618067	0.008908828327493087	0.9716303899715633	-1	0	0	0.1	1	1.0	13	1.0	0.9230769230769231	13	12	1	1	0	0.06666666666666667	15	1	15	0.2	0	0.8418294764245624	0.890479818358492	0.332140905326023	0.895338769645024	0.6151904442471963	0.8646802238920046	0.8912468253818264	0.8841449681698331	1.0	0.15384615384615385	0.0	0.008908828327493087	0.008908828327493087
3645	0.03235850837008106	0.007595784835798465	-0.007595767022823672	0.9442004236040991	-1	0	0	0.1	1	1.0	13	1.0	0.9230769230769231	13	12	1	1	0	0.06666666666666667	15	1	15	0.2	0	0.8418294764245624	0.8612913646658795	0.332140905326023	0.8387219739618965	0.6750756263589675	0.8747177465692042	0.8912468253818264	0.8588833519097837	1.0	0.15384615384615385	0.0	-0.0007595767022823671	-0.0007595767022823671
2985	0.024349289253920922	0.002086149207133682	-0.002021999443938618	0.9720422553130524	-1	0	0	0.1	1	1.0	13	1.0	0.9230769230769231	13	12	1	1	0	0.06666666666666667	15	1	15	0.2	0	0.8418294764245624	0.890479818358492	0.332140905326023	0.9103679489314587	0.7896859197015423	0.8613518156602267	0.908021102955058	0.8889555782081898	1.0	0.15384615384615385	0.0	-0.0002021999443938618	-0.0002021999443938618
4792	0.02970903601476251	0.005517607021961926	0.001140668481420875	0.8747604772256276	-1	0	0	0.1	1	1.0	13	1.0	0.9230769230769231	13	12	1	1	0	0.06666666666666667	15	1	15	0.2	0	0.8418294764245624	0.890479818358492	0.332140905326023	0.8927435670455941	0.65321534713858	0.8726658920037559	0.8912468253818264	0.8855923642678613	1.0	0.15384615384615385	0.0	0.001140668481420875	0.001140668481420875
4023	0.0240903299898412	0.008014865046043896	-0.008009467347241027	0.9835193019919926	-1	0	0	0.1	1	1.0	13	1.0	0.9230769230769231	13	12	1	1	0	0.06666666666666667	15	1	15	0.2	0	0.8418294764245624	0.8631073068364853	0.332140905326023	0.8932865741706493	0.7931475794307213	0.8614461062834192	0.8912468253818264	0.8733768464696654	1.0	0.07692307692307693	0.0	-0.0008009467347241027	-0.0008009467347241027
1493	0.022460255038713964	0.0082371191474577	0.006349707962490869	0.9703533535099852	-1	0	0	0.3	3	0.6923076923076923	9	0.45454545454545453	0.5384615384615384	10	7	4	3	0	0.2727272727272727	11	3	15	0.3333333333333333	0.8	0.7991211030351183	0.8871525520892969	0.3789637785827381	0.9039095720677662	0.65321534713858	0.8901814194664781	0.8803750306892734	0.8939752068415998	0.1	0.2	0.0	0.006349707962490869	0.006349707962490869
28	0.004975751859888651	0.0036737876217715956	-0.0036305463838458662	0.9848334315664604	-1	0	0	0.4	4	0.6153846153846154	8	0.375	0.38461538461538464	8	5	6	1	0	0.625	5	8	15	0.07692307692307693	0.5714285714285714	0.22794789906097188	0.8837698872307285	0.6015208529297466	0.8120970336526228	0.5678634153716479	0.8739519496837708	0.8839347232620329	0.8593087327493549	1.0	0.25	0.0	-0.00036305463838458665	-0.00036305463838458665
2780	0.0267445698392425	0.010166565874138637	-0.00022439243824773326	0.9666621502872175	-1	0	0	0.1	1	1.0	13	1.0	1.0	14	13	0	1	0	0.06666666666666667	1	15	15	0.3333333333333333	0	0.8472198690464612	0.841941089251863	0.332140905326023	0.8889034640771775	0.6641454867487737	0.8765152065434563	0.8945696899159464	0.8703498734695733	1.0	0.14285714285714285	0.0	-2.2439243824773326e-05	-2.2439243824773326e-05
3835	0.0239202773058321	0.00962538808219828	0.009176652318115958	0.9714896829267706	-1	0	0	0.1	1	1.0	13	1.0	0.9230769230769231	13	12	1	1	0	0.06666666666666667	15	1	15	0.2	0	0.8418294764245624	0.890479818358492	0.332140905326023	0.895338769645024	0.65321534713858	0.8703111676640468	0.8912468253818264	0.8858073556383007	1.0	0.15384615384615385	0.0	0.009176652318115958	0.009176652318115958
636	0.015193606694977943	0.0016818722675347093	-0.00021948126230417818	0.9273841673514147	-1	0.25	1	0.6	6	0.38461538461538464	5	0.46875	0.38461538461538464	11	5	3	1	0	0.5	8	4	15	0.25	0.18181818181818182	0.5613364350423523	0.9088491122375337	0.39166787386151813	0.945556797830737	0.8014086121462956	0.9597561316540246	0.928611017108145	0.9413282444721198	1.0	0.18181818181818182	0.0	-2.194812623041782e-05	-2.194812623041782e-05
2102	0.022361714748459608	0.006953315606648169	0.0069433766625794655	0.9704899260699476	-1	0	0	0.1	1	1.0	13	1.0	0.9230769230769231	13	12	1	1	0	0.06666666666666667	15	1	15	0.2	0	0.8418294764245624	0.8494618960682518	0.332140905326023	0.8926376330744009	0.65321534713858	0.8993729035893914	0.8912468253818264	0.882142569355886	1.0	0.15384615384615385	0.0	0.0069433766625794655	0.0069433766625794655
2895	0.020396235669321125	0.0020166658407418077	-0.0019411320162552397	0.9810889260889522	-1	0	0	0.1	1	1.0	13	1.0	0.9230769230769231	13	12	1	1	0	0.06666666666666667	15	1	15	0.2	0	0.8418294764245624	0.8852640227562917	0.332140905326023	0.8969474862519006	0.6750756263589675	0.8404052747554336	0.8912468253818264	0.8761087258387849	1.0	0.15384615384615385	0.0	-0.00019411320162552396	-0.00019411320162552396
1139	0.02485584283262574	0.0019225693659578637	0.001861131140022343	0.9506968746894093	-1	0	0	0.1	1	1.0	13	0.2727272727272727	0.7692307692307693	11	10	3	3	0	0.45454545454545453	11	5	15	0.3333333333333333	0	0.756412729645674	0.913189101418187	0.7174380205666891	0.9610010992629832	0.6022595212269499	0.8628013216194649	0.8978026689623069	0.9216853411930721	0.09090909090909091	0.2727272727272727	0.0	0.001861131140022343	0.001861131140022343
302	0.0023900905127129286	0.0018872746135102784	-0.0018871217273280678	0.9872692672651059	-1	0	0	1.0	1	0	0	1.0	0	1	0	0	3	0	0.5	1	2	2	1.0	0	0	0	0	0	0	0	0	0	0	0	0	-0.0001887121727328068	-0.0001887121727328068
1076	0.02631947436292272	0.0023443176006152882	-0.0008079978936621937	0.8960799475660199	-1	0	0	0.1	1	1.0	12	1.0	0.9166666666666666	12	11	1	1	0	0.07142857142857142	14	1	14	0.2	0	0.4554588265589345	0.928300036055102	0.9387209376584895	0.9155625600618458	0.6149732333252612	0.8061721047171846	0.886641063401871	0.8931415217261367	1.0	0.25	0.0	-8.079978936621937e-05	-8.079978936621937e-05
2005	0.02234227255505929	0.007331964539296965	0.007331062861919067	0.970912950930239	-1	0	0	0.1	1	1.0	13	1.0	0.9230769230769231	13	12	1	1	0	0.06666666666666667	15	1	15	0.2	0	0.8418294764245624	0.8472105205105235	0.332140905326023	0.8930569864324969	0.6018812665247693	0.8761408866376751	0.8912468253818264	0.8733093489353693	1.0	0.15384615384615385	0.0	0.007331062861919067	0.007331062861919067
4388	0.03239183637249822	0.00787781657290619	-0.005416076741392691	0.9599202554441078	-1	0	0	0.1	1	1.0	13	1.0	0.8461538461538461	12	11	2	1	0	0.06666666666666667	15	1	15	0.14285714285714285	0	0.882525533601348	0.9011157049336097	0.332140905326023	0.8875316893466513	0.7667258329957315	0.8857894953672709	0.8978198767240492	0.8916748317563913	1.0	0.08333333333333333	0.0	-0.0005416076741392691	-0.0005416076741392691
2347	0.021723071688464195	0.008147208742379038	0.006950586959642093	0.9709540881246732	-1	0	0	0.1	1	1.0	13	1.0	0.9230769230769231	13	12	1	1	0	0.06666666666666667	15	1	15	0.2	0	0.8418294764245624	0.9317993774193595	0.3789637785827381	0.9330352084941569	0.6018812665247693	0.9217941900997451	0.8978026689623069	0.9290358567378642	1.0	0.23076923076923078	0.0	0.006950586959642093	0.006950586959642093
3001	0.024078481710078585	0.007741062940098019	0.007565678328643675	0.971428980879243	-1	0	0	0.1	1	1.0	13	1.0	0.9230769230769231	13	12	1	1	0	0.06666666666666667	15	1	15	0.2	0	0.8418294764245624	0.8898259094613351	0.332140905326023	0.895338769645024	0.6018812665247693	0.8715661964116032	0.8912468253818264	0.8859582508031261	1.0	0.15384615384615385	0.0	0.007565678328643675	0.007565678328643675
1565	0.02385784118050216	0.009113775479589498	0.006156257161470803	0.9672260236660635	-1	0	0	0.1	1	1.0	13	0.3	0.7692307692307693	11	10	3	5	0	0.5	10	5	15	0.5555555555555556	0	0.8418294764245624	0.8577705878755271	0.332140905326023	0.9007211945727678	0.6018812665247693	0.8669361408187924	0.8912468253818264	0.8763992412324422	0.09090909090909091	0.18181818181818182	0.0	0.006156257161470803	0.006156257161470803
833	0.021910715503093158	0.007152831852484299	0.005981286782960631	0.9671278826265681	-1	0	0	0.1	1	1.0	13	0.2727272727272727	0.8461538461538461	11	11	3	3	0	0.45454545454545453	11	5	15	0.3	0	0.8418294764245624	0.8843897902807765	0.332140905326023	0.9125198992908746	0.6018812665247693	0.8998095989446063	0.8912468253818264	0.8994861076867691	0.09090909090909091	0.2727272727272727	0.0	0.005981286782960631	0.005981286782960631
2718	0.022581745311380602	0.008671508011784257	0.008431405895209092	0.9714967424206086	-1	0	0	0.1	1	1.0	13	1.0	0.9230769230769231	13	12	1	1	0	0.06666666666666667	15	1	15	0.2	0	0.8418294764245624	0.9168293143816807	0.332140905326023	0.9199640977865746	0.65321534713858	0.8825563778220015	0.8912468253818264	0.9077318487649647	1.0	0.23076923076923078	0.0	0.008431405895209092	0.008431405895209092
90	0.00246559922499913	0.002402206292617891	-0.00239506969856796	0.9828666465617775	-1	0	0	1.0	1	0	0	1.0	0	0	0	1	0	0	0.5	1	2	2	0.0	0	0	0	0	0	0	0	0	0	0	0	0	-0.1	-0.1
4126	0.031036238696808806	0.013584562636852569	-0.004724633052129757	0.9679238148922708	-1	0	0	0.1	1	1.0	13	1.0	0.9230769230769231	13	12	1	1	0	0.06666666666666667	15	1	15	0.2	0	0.8418294764245624	0.890479818358492	0.332140905326023	0.8983704628876362	0.65321534713858	0.867979228499071	0.8912468253818264	0.8862204377624335	1.0	0.15384615384615385	0.0	-0.00047246330521297567	-0.00047246330521297567
1906	0.022479041029546364	0.005981022253822563	0.005837794083514175	0.9708068836687984	-1	0	0	0.1	1	1.0	13	1.0	0.8461538461538461	11	11	3	1	0	0.06666666666666667	15	1	15	0.1	0	0.8418294764245624	0.8617138589986454	0.332140905326023	0.9027530830281331	0.65321534713858	0.8878542082389141	0.8912468253818264	0.885163935775595	1.0	0.18181818181818182	0.0	0.005837794083514175	0.005837794083514175
3752	0.023914661699644825	0.009314638534227877	0.008752289232817364	0.9715805628682627	-1	0	0	0.1	1	1.0	13	1.0	0.9230769230769231	13	12	1	1	0	0.06666666666666667	15	1	15	0.2	0	0.8418294764245624	0.890479818358492	0.332140905326023	0.895338769645024	0.65321534713858	0.8787639736160463	0.8912468253818264	0.8883801344979919	1.0	0.15384615384615385	0.0	0.008752289232817364	0.008752289232817364
4451	0.0242486033607218	0.009247089852554227	0.008917517669295006	0.9717431579611779	-1	0	0	0.1	1	1.0	13	1.0	0.9230769230769231	13	12	1	1	0	0.06666666666666667	15	1	15	0.2	0	0.8418294764245624	0.890479818358492	0.332140905326023	0.895338769645024	0.65321534713858	0.867979228499071	0.8912468253818264	0.8851141750226031	1.0	0.15384615384615385	0.0	0.008917517669295006	0.008917517669295006
4235	0.023200103817892347	0.00790141814191223	0.007883396348563089	0.9725930546669868	-1	0	0	0.1	1	1.0	13	1.0	0.9230769230769231	13	12	1	1	0	0.06666666666666667	15	1	15	0.2	0	0.8418294764245624	0.890479818358492	0.332140905326023	0.8930447905964438	0.65321534713858	0.8760121733549475	0.8912468253818264	0.8867225077265706	1.0	0.15384615384615385	0.0	0.007883396348563089	0.007883396348563089
485	0.0017399484610833929	0.001725568321293415	-0.0017233987485098378	0.9833669388953552	-1	0	0	1.0	1	0	0	1.0	0	1	0	0	0	0	0.5	2	1	2	0.0	0	0	0	0	0	0	0	0	0	0	0	0	-0.0001723398748509838	-0.0001723398748509838
1945	0.02338331864092985	0.008618210712427606	0.0062091604484275234	0.967554022019548	-1	0	0	0.1	1	1.0	13	0.3	0.7692307692307693	11	10	3	5	0	0.5	10	5	15	0.5555555555555556	0	0.8418294764245624	0.8577705878755271	0.332140905326023	0.9007211945727678	0.6018812665247693	0.880768183758889	0.8912468253818264	0.8808629926419531	0.09090909090909091	0.18181818181818182	0.0	0.0062091604484275234	0.0062091604484275234
4441	0.023610596321397236	0.008500512055326936	0.00790526199847282	0.9717637641227747	-1	0	0	0.1	1	1.0	13	1.0	0.9230769230769231	13	12	1	1	0	0.06666666666666667	15	1	15	0.2	0	0.8418294764245624	0.890479818358492	0.332140905326023	0.895338769645024	0.65321534713858	0.8787639736160463	0.8912468253818264	0.8883801344979919	1.0	0.23076923076923078	0.0	0.00790526199847282	0.00790526199847282
4419	0.024127482832333066	0.009712573448631294	0.009268838207916026	0.9714428780082284	-1	0	0	0.1	1	1.0	13	1.0	0.9230769230769231	13	12	1	1	0	0.06666666666666667	15	1	15	0.2	0	0.8418294764245624	0.890479818358492	0.332140905326023	0.895338769645024	0.65321534713858	0.8703111676640468	0.8912468253818264	0.8858073556383007	1.0	0.23076923076923078	0.0	0.009268838207916026	0.009268838207916026
1079	0.015404016867882047	0.0009144682646450167	0.0007180767849921832	0.980165196182645	-1	0	0	0.2	2	0.9230769230769231	12	0.3409090909090909	0.7692307692307693	10	10	4	1	0	0.36363636363636365	11	4	15	0.08333333333333333	0	0.8631942168915632	0.850556717378104	0.5294219362061098	0.9310038257169514	0.6014098077857646	0.9323760780936263	0.8995401475402829	0.910654577436784	1.0	0.2	0.0	0.0007180767849921832	0.0007180767849921832
687	0.021166147829828317	0.004210466498135255	0.0034189777087443134	0.9599728650659831	-1	0	0	0.125	1	1.0	9	1.0	0.8888888888888888	9	8	1	1	0	0.09090909090909091	11	1	11	0.2	0	0.4267140428440908	0.9369171236164376	0.5385653158501794	0.9126111317352713	0.7960017675262258	0.8617350404378257	0.8578907077527884	0.9081529243467752	1.0	0.1111111111111111	0.0	0.0034189777087443134	0.0034189777087443134
2523	0.02473097267078794	0.008766459944387758	0.008646872102967244	0.9714183756013974	-1	0	0	0.1	1	1.0	13	1.0	0.9230769230769231	13	12	1	1	0	0.06666666666666667	15	1	15	0.2	0	0.8418294764245624	0.8898259094613351	0.332140905326023	0.895338769645024	0.6018812665247693	0.8660153724460959	0.8912468253818264	0.8843077707433441	1.0	0.15384615384615385	0.0	0.008646872102967244	0.008646872102967244
3959	0.023926126513002754	0.00983796464726492	0.009438801358550908	0.9714941888910114	-1	0	0	0.1	1	1.0	13	1.0	0.9230769230769231	13	12	1	1	0	0.06666666666666667	15	1	15	0.2	0	0.8418294764245624	0.890479818358492	0.332140905326023	0.895338769645024	0.65321534713858	0.8760121733549475	0.8912468253818264	0.8875318030642656	1.0	0.15384615384615385	0.0	0.009438801358550908	0.009438801358550908
2063	0.022711794433938594	0.00864809156635043	0.007043036515519296	0.9702374065772692	-1	0	0	0.1	1	1.0	13	1.0	0.9230769230769231	13	12	1	1	0	0.06666666666666667	15	1	15	0.2	0	0.8418294764245624	0.9250495457629317	0.3789637785827381	0.9330352084941569	0.6018812665247693	0.9057778948542796	0.8978026689623069	0.9220221973368803	1.0	0.23076923076923078	0.0	0.007043036515519296	0.007043036515519296
1869	0.022964238677973862	0.007793262027549875	0.006680840423932328	0.9703083238681434	-1	0	0	0.1	1	1.0	13	1.0	0.9230769230769231	13	12	1	1	0	0.06666666666666667	15	1	15	0.2	0	0.8418294764245624	0.9250495457629317	0.3789637785827381	0.9330352084941569	0.6018812665247693	0.9057778948542796	0.8978026689623069	0.9220221973368803	1.0	0.23076923076923078	0.0	0.006680840423932328	0.006680840423932328
2589	0.02325229120351465	0.007770104519554374	0.007698357305607404	0.970881244914704	-1	0	0	0.1	1	1.0	13	1.0	0.9230769230769231	13	12	1	1	0	0.06666666666666667	15	1	15	0.2	0	0.8418294764245624	0.8472105205105235	0.332140905326023	0.8930569864324969	0.65321534713858	0.9092330844824675	0.8912468253818264	0.8855951434392798	1.0	0.38461538461538464	0.0	0.007698357305607404	0.007698357305607404
2535	0.022557449354390784	0.00879370911130825	0.008588929835492467	0.971513832264588	-1	0	0	0.1	1	1.0	13	1.0	0.9230769230769231	13	12	1	1	0	0.06666666666666667	15	1	15	0.2	0	0.8418294764245624	0.9168293143816807	0.332140905326023	0.9199640977865746	0.65321534713858	0.8825563778220015	0.8912468253818264	0.9077318487649647	1.0	0.23076923076923078	0.0	0.008588929835492467	0.008588929835492467
2739	0.02428080616744297	0.008773823344092107	0.00840902030316733	0.9715970742416795	-1	0	0	0.1	1	1.0	13	1.0	0.9230769230769231	13	12	1	1	0	0.06666666666666667	15	1	15	0.2	0	0.8418294764245624	0.890479818358492	0.332140905326023	0.895338769645024	0.65321534713858	0.867979228499071	0.8912468253818264	0.8851141750226031	1.0	0.15384615384615385	0.0	0.00840902030316733	0.00840902030316733
358	0.0018899451910335669	0.0016928044418155273	-0.0016927803829321836	0.9848288459969589	-1	0	0	1.0	1	0	0	1.0	0	1	0	0	0	0	0.5	2	1	2	0.0	0	0	0	0	0	0	0	0	0	0	0	0	-0.00016927803829321837	-0.00016927803829321837
4022	0.03349899973063228	0.00431847803989985	0.004277480744967703	0.9638673107227318	-1	0	0	0.1	1	1.0	13	1.0	0.9230769230769231	13	12	1	1	0	0.06666666666666667	15	1	15	0.2	0	0.8418294764245624	0.9037827196363336	0.332140905326023	0.8830662356661474	0.65321534713858	0.8838120880014113	0.8912468253818264	0.8906050243819472	1.0	0.15384615384615385	0.0	0.004277480744967703	0.004277480744967703
1795	0.022488656581343566	0.008557180048147418	0.007216961911144435	0.9703445896497569	-1	0	0	0.1	1	1.0	13	1.0	0.9230769230769231	13	12	1	1	0	0.06666666666666667	15	1	15	0.2	0	0.8418294764245624	0.9250495457629317	0.3789637785827381	0.9330352084941569	0.6018812665247693	0.9057778948542796	0.8978026689623069	0.9220221973368803	1.0	0.23076923076923078	0.0	0.007216961911144435	0.007216961911144435
591	0.0019902005878058154	0.0017622524109617934	-0.0017606537894501364	0.9846208585054921	-1	0	0	1.0	1	0	0	1.0	0	1	0	0	0	0	0.5	2	1	2	0.0	0	0	0	0	0	0	0	0	0	0	0	0	-0.00017606537894501365	-0.00017606537894501365
2025	0.023088151447975915	0.0026067769777392003	0.0007514368852642346	0.7317485304344529	-1	0	0	0.1	1	1.0	13	1.0	0.9230769230769231	13	12	1	1	0	0.06666666666666667	15	1	15	0.2	0	0.8418294764245624	0.8492216707860231	0.332140905326023	0.8930569864324969	0.65321534713858	0.8756647422577363	0.8912468253818264	0.8737233321878967	1.0	0.15384615384615385	0.0	0.0007514368852642346	0.0007514368852642346
2461	0.024098381058271095	0.007990045633394243	0.007797279438715805	0.9710421023882347	-1	0	0	0.1	1	1.0	13	1.0	0.9230769230769231	13	12	1	1	0	0.06666666666666667	15	1	15	0.2	0	0.8418294764245624	0.9242994501945875	0.332140905326023	0.9199640977865746	0.65321534713858	0.9003893138842871	0.8912468253818264	0.9154358031130121	1.0	0.15384615384615385	0.0	0.007797279438715805	0.007797279438715805
2095	0.022810802364222234	0.007966211747422397	0.0067297934937801075	0.970404089179142	-1	0	0	0.1	1	1.0	13	1.0	0.9230769230769231	13	12	1	1	0	0.06666666666666667	15	1	15	0.2	0	0.8418294764245624	0.9250495457629317	0.3789637785827381	0.9330352084941569	0.6018812665247693	0.9056426240338669	0.8978026689623069	0.921984227533256	1.0	0.3076923076923077	0.0	0.0067297934937801075	0.0067297934937801075
4005	0.023874143829022164	0.008815569532325306	0.008268073145362723	0.9716383524063236	-1	0	0	0.1	1	1.0	13	1.0	0.9230769230769231	13	12	1	1	0	0.06666666666666667	15	1	15	0.2	0	0.8418294764245624	0.890479818358492	0.332140905326023	0.895338769645024	0.65321534713858	0.867979228499071	0.8912468253818264	0.8851141750226031	1.0	0.15384615384615385	0.0	0.008268073145362723	0.008268073145362723
2890	0.023755849257642757	0.008163242210271725	0.007662246416949704	0.972050996237821	-1	0	0	0.1	1	1.0	13	1.0	0.9230769230769231	13	12	1	1	0	0.06666666666666667	15	1	15	0.2	0	0.8418294764245624	0.890479818358492	0.332140905326023	0.895338769645024	0.65321534713858	0.8703111676640468	0.8912468253818264	0.8858073556383007	1.0	0.15384615384615385	0.0	0.007662246416949704	0.007662246416949704
364	0.0020719849597988656	0.0020172321891422495	-0.00201492218667797	0.9839054426571765	-1	0	0	0.6666666666666666	2	0.5	1	1.0	0	2	0	1	0	0	1.0	2	2	4	0.0	0	0	0	0	0	0	0	0	0	0	0	0	-0.000201492218667797	-0.000201492218667797
1003	0.022854567420086097	0.00747129765255754	0.004454182037376631	0.9694940174807917	-1	0	0	0.1	1	1.0	13	1.0	0.9230769230769231	13	12	1	1	0	0.06666666666666667	15	1	15	0.2	0	0.2539602579616002	0.9537523615939397	0.8352616003044926	0.9205738166129369	0.3717363597714939	0.8753806859673415	0.9529403169893013	0.9223934002505064	1.0	0.23076923076923078	0.0	0.004454182037376631	0.004454182037376631
1777	0.025500273230301372	0.005593488154579926	-0.0053664465965058495	0.9204158668004357	-1	0	0	0.1	1	1.0	13	0.35714285714285715	0.7692307692307693	11	10	3	5	0	0.8571428571428571	6	7	15	0.5555555555555556	0	0.8418294764245624	0.8502996438320375	0.332140905326023	0.9212783563192246	0.6018812665247693	0.8448800492025271	0.8912468253818264	0.8769577546625261	0.09090909090909091	0.18181818181818182	0.0	-0.000536644659650585	-0.000536644659650585
5040	0.02441851573580774	0.00974604044379773	0.009083330973085753	0.9717455899302593	-1	0	0	0.1	1	1.0	13	1.0	0.9230769230769231	13	12	1	1	0	0.06666666666666667	15	1	15	0.2	0	0.8418294764245624	0.890479818358492	0.332140905326023	0.895338769645024	0.6750756263589675	0.8727303348049853	0.8912468253818264	0.8865338222021127	1.0	0.23076923076923078	0.0	0.009083330973085753	0.009083330973085753
1431	0.026262718083795697	0.008522657264850431	-0.008501296513399547	0.9618349402934803	-1	0	0	0.1	1	1.0	13	0.2727272727272727	0.8461538461538461	11	11	3	3	0	0.45454545454545453	11	5	15	0.3	0	0.8418294764245624	0.8843897902807765	0.332140905326023	0.9090645182045534	0.6018812665247693	0.904352912777772	0.8912468253818264	0.8997543363424687	0.09090909090909091	0.18181818181818182	0.0	-0.0008501296513399547	-0.0008501296513399547
830	0.02919071250657985	0.0014721058546109274	-0.0010581470046711415	0.9615302151629856	-1	0	0	0.1	1	1.0	13	0.375	0.7692307692307693	11	10	3	4	0	0.625	8	5	15	0.4444444444444444	0	0.8418294764245624	0.7945462567498903	0.332140905326023	0.8029988495047115	0.6182947845642951	0.9220129398649215	0.8912468253818264	0.8510132236320401	0.2272727272727273	0.18181818181818182	0.0	-0.00010581470046711415	-0.00010581470046711415
1084	0.02339842464328977	0.006388919386815609	0.00541470784156073	0.9667174641253424	-1	0	0	0.1	1	1.0	13	0.3409090909090909	0.7692307692307693	11	10	3	3	0	0.36363636363636365	11	4	15	0.3333333333333333	0	0.8418294764245624	0.8797097335363688	0.332140905326023	0.9109012256321858	0.5215413363520718	0.885878414994855	0.8912468253818264	0.8929495144445528	0.09090909090909091	0.2727272727272727	0.0	0.00541470784156073	0.00541470784156073
4472	0.023434601024503524	0.008092268058946172	0.006115790026106277	0.9722604791836309	-1	0	0	0.1	1	1.0	13	1.0	0.9230769230769231	13	12	1	1	0	0.06666666666666667	15	1	15	0.2	0	0.8418294764245624	0.8741357173311735	0.332140905326023	0.8985138143074255	0.7931475794307213	0.9121872352440474	0.8912468253818264	0.895963984771135	1.0	0.15384615384615385	0.0	0.006115790026106277	0.006115790026106277
744	0.009233394970136541	0.0017205606615617642	0.0016951265752941762	0.9742211227571578	-1	0	0	0.16666666666666666	1	1.0	6	1.0	0.8333333333333334	6	5	1	1	0	0.125	8	1	8	0.2	0	0.8842590984187051	0.8429626448224704	0.5365814361147316	0.9704406980145884	0.6224412398734114	0.8935642604860446	0.9120990505562615	0.9193209129049946	1.0	0.5	0.0	0.0016951265752941762	0.0016951265752941762
3419	0.023292311008789427	0.00882725693210009	0.008307560480550409	0.9714912005080827	-1	0	0	0.1	1	1.0	13	1.0	0.9230769230769231	13	12	1	1	0	0.06666666666666667	15	1	15	0.2	0	0.8418294764245624	0.890479818358492	0.332140905326023	0.895338769645024	0.65321534713858	0.8787639736160463	0.8912468253818264	0.8883801344979919	1.0	0.15384615384615385	0.0	0.008307560480550409	0.008307560480550409
3092	0.024318556679554026	0.009058033899900791	0.008580767384855139	0.9717087225554993	-1	0	0	0.1	1	1.0	13	1.0	0.9230769230769231	13	12	1	1	0	0.06666666666666667	15	1	15	0.2	0	0.8418294764245624	0.890479818358492	0.332140905326023	0.895338769645024	0.6151904442471963	0.8646802238920046	0.8912468253818264	0.8841449681698331	1.0	0.15384615384615385	0.0	0.008580767384855139	0.008580767384855139
3951	0.025431058563413406	0.014259596449726644	-0.006686937218603995	0.9701042255721284	-1	0	0	0.2	2	0.9230769230769231	12	0.5357142857142857	0.9230769230769231	13	12	1	1	0	0.14285714285714285	2	14	15	0.2	0	0.8418294764245624	0.890479818358492	0.332140905326023	0.895338769645024	0.65321534713858	0.867979228499071	0.8912468253818264	0.8851141750226031	1.0	0.15384615384615385	0.0	-0.0006686937218603995	-0.0006686937218603995
2019	0.021769842268765993	0.008464193217373819	0.005778492812014075	0.9693247834447267	-1	0	0	0.1	1	1.0	12	0.28	0.8333333333333334	10	10	3	6	0	0.5	10	5	14	0.6	0	0.8418294764245624	0.8685479467723832	0.3555523419543805	0.9062108127958892	0.6085358553859826	0.8739086452282223	0.8912468253818264	0.8839921913223846	0.1	0.3	0.0	0.005778492812014075	0.005778492812014075
879	None	None	None	None	None	0	0	0.5	5	0.46153846153846156	6	0.42857142857142855	0.46153846153846156	10	6	4	2	0	0.7142857142857143	7	5	15	0.25	0.36363636363636365	0.7783964358972792	0.9427165806058003	0.5231776648408146	0.8622615888764299	0.5988997786673201	0.8764236856785155	0.8769244806320876	0.9000681949248256	0.6	0.2	0.0	None	None
1213	0.02425059629340461	0.009877873391892104	0.002719996945442667	0.9654317556287899	-1	0	0	0.1	1	1.0	13	0.2727272727272727	0.7692307692307693	11	10	3	3	0	0.45454545454545453	11	5	15	0.3333333333333333	0	0.9232215907781338	0.8955569292831258	0.32958897161660217	0.9169311393739403	0.8802363188528831	0.9111327404579421	0.9239755983438209	0.9082598428381183	0.09090909090909091	0.2727272727272727	0.0	0.002719996945442667	0.002719996945442667
787	0.024606101740228672	0.0022405702255678516	0.0021103174340698864	0.9506526934842888	-1	0	0	0.1	1	1.0	13	0.2727272727272727	0.7692307692307693	11	10	3	3	0	0.45454545454545453	11	5	15	0.3333333333333333	0	0.756412729645674	0.913189101418187	0.7174380205666891	0.9610010992629832	0.6022595212269499	0.862380407774978	0.8978026689623069	0.9215998553270878	0.09090909090909091	0.2727272727272727	0.0	0.0021103174340698864	0.0021103174340698864
1109	0.023752913871648042	0.003226845675313322	0.002509997097654131	0.946681970571871	-1	0	0	0.2	2	0.8461538461538461	11	0.25	0.6923076923076923	11	9	3	2	0	0.6	10	6	15	0.25	0	0.8324607329952137	0.9126062716120616	0.3789637785827381	0.9649231980366555	0.6022595212269499	0.8799711741560325	0.8912468253818264	0.9276305249319609	0.5454545454545454	0.2727272727272727	0.0	0.002509997097654131	0.002509997097654131
2906	0.024528887956149152	0.008710495279542287	0.00858990476371984	0.9713351937563098	-1	0	0	0.1	1	1.0	13	1.0	0.9230769230769231	13	12	1	1	0	0.06666666666666667	15	1	15	0.2	0	0.8418294764245624	0.8898259094613351	0.332140905326023	0.895338769645024	0.7896859197015423	0.8483723448460335	0.908021102955058	0.8792955850688883	1.0	0.15384615384615385	0.0	0.00858990476371984	0.00858990476371984
2658	0.022038298354187705	0.008329299344347623	0.008268310495234068	0.9702430901757001	-1	0	0	0.1	1	1.0	13	1.0	0.9230769230769231	13	12	1	1	0	0.06666666666666667	15	1	15	0.2	0	0.8418294764245624	0.9117357341803984	0.3789637785827381	0.9330352084941569	0.6018812665247693	0.8965121457613197	0.8978026689623069	0.9149878134876873	1.0	0.23076923076923078	0.0	0.008268310495234068	0.008268310495234068
813	0.029596070739460793	0.008379660347427171	-0.008130368517375124	0.8997203452695538	-1	0	0	0.2222222222222222	2	0.9090909090909091	10	0.5416666666666666	0.9090909090909091	11	10	1	2	0	0.16666666666666666	12	2	13	0.4	0	0.4842005169281389	0.8902966192908481	0.7174380205666891	0.9513411206301293	0.65321534713858	0.8964097431777909	0.7670879578685259	0.9174546824978795	0.5454545454545454	0.09090909090909091	0.0	-0.0008130368517375124	-0.0008130368517375124
806	None	None	None	None	None	0	0	0.2	2	0.8461538461538461	11	0.8333333333333334	0.6923076923076923	10	9	4	2	0	0.2222222222222222	9	2	15	0.18181818181818182	0.3076923076923077	0.8324607329952137	0.8477103752401403	0.588411727215213	0.942813760375137	0.5344283043609567	0.9211424824471074	0.9222918273024704	0.9109881851271796	0.55	0	0.0	None	None
764	0.021564534274485507	0.009929458892621259	-0.009886073404976214	0.9643207307755295	-1	0	0	0.1	1	1.0	13	1.0	0.9230769230769231	13	12	1	1	0	0.06666666666666667	15	1	15	0.2	0	0.4592209277969805	0.9203251991142214	0.4081308874842531	0.9604666730413581	0.42347548818063163	0.9132962461368783	0.8978026689623069	0.9348607741511729	1.0	0.07692307692307693	0.0	-0.0009886073404976215	-0.0009886073404976215
3543	0.024535348648397265	0.003605993411071489	-0.00028448103602490897	0.9654127028872214	-1	0	0	0.1	1	1.0	13	1.0	0.9230769230769231	13	12	1	1	0	0.06666666666666667	15	1	15	0.2	0	0.8418294764245624	0.8850143887042611	0.332140905326023	0.895338769645024	0.6018812665247693	0.8715661964116032	0.8912468253818264	0.8843259608145129	1.0	0.15384615384615385	0.0	-2.8448103602490898e-05	-2.8448103602490898e-05
1786	0.023073136464225777	0.009332484284018002	0.006280662489683916	0.9677477569530439	-1	0	0	0.1	1	1.0	13	0.3	0.7692307692307693	11	10	3	5	0	0.5	10	5	15	0.5555555555555556	0	0.8418294764245624	0.8577705878755271	0.332140905326023	0.9007211945727678	0.6018812665247693	0.880768183758889	0.8912468253818264	0.8808629926419531	0.09090909090909091	0.18181818181818182	0.0	0.006280662489683916	0.006280662489683916
2137	0.02297382593559125	0.007790230421165552	0.0077532419301315665	0.9707613691189876	-1	0	0	0.1	1	1.0	13	1.0	0.9230769230769231	13	12	1	1	0	0.06666666666666667	15	1	15	0.2	0	0.8418294764245624	0.8472105205105235	0.332140905326023	0.8930569864324969	0.6151904442471963	0.8761071537130642	0.8912468253818264	0.873297885638813	1.0	0.15384615384615385	0.0	0.0077532419301315665	0.0077532419301315665
1304	0.02325652314277146	0.008596724668177512	0.005842295652113826	0.9674881939141717	-1	0	0	0.1	1	1.0	13	0.3	0.7692307692307693	11	10	3	5	0	0.5	10	5	15	0.5555555555555556	0	0.8418294764245624	0.8577705878755271	0.332140905326023	0.9007211945727678	0.6018812665247693	0.8669361408187924	0.8912468253818264	0.8763992412324422	0.09090909090909091	0.18181818181818182	0.0	0.005842295652113826	0.005842295652113826
298	0.005936086955890851	0.003521400402217238	-0.003506727991451741	0.9769526302960495	-1	0	0	0.6	3	0.4	2	0.5833333333333334	0.4	4	2	2	0	0	0.3333333333333333	6	2	7	0.0	0.3333333333333333	0.525676953619473	0.9223374838634392	0.8264915218211943	0.931785098011286	0.36331935509601015	0.832974582115117	0.9434273658117059	0.9030817216986627	0	0	0.0	-0.0003506727991451741	-0.0003506727991451741
4181	0.023893610452309186	0.008547252196229297	0.008106975821975103	0.9716976601605939	-1	0	0	0.1	1	1.0	13	1.0	0.9230769230769231	13	12	1	1	0	0.06666666666666667	15	1	15	0.2	0	0.8418294764245624	0.890479818358492	0.332140905326023	0.895338769645024	0.65321534713858	0.867979228499071	0.8912468253818264	0.8851141750226031	1.0	0.15384615384615385	0.0	0.008106975821975103	0.008106975821975103
762	0.02070775328799968	0.00564762160868433	-0.003903008082252715	0.9810381919364535	-1	0	0	0.2	2	0.9230769230769231	12	0.5357142857142857	0.9230769230769231	13	12	1	0	0	0.14285714285714285	14	2	15	0.0	0	0.4589738299490233	0.8902693052380344	0.747008930493307	0.9566875201891819	0.3717363597714939	0.8825203923014663	0.7670879578685259	0.9169555255079688	0	0	0.0	-0.0003903008082252715	-0.0003903008082252715
2917	0.024086791731287086	0.008868105257227577	0.008679495080041344	0.97119343832101	-1	0	0	0.1	1	1.0	13	1.0	0.9230769230769231	13	12	1	1	0	0.06666666666666667	15	1	15	0.2	0	0.8418294764245624	0.8898259094613351	0.332140905326023	0.895338769645024	0.65321534713858	0.8650275249623937	0.8912468253818264	0.8840180235379301	1.0	0.15384615384615385	0.0	0.008679495080041344	0.008679495080041344
517	0.008722260270795177	0.0030818103707851807	-0.0030773927691812716	0.982653276240663	-1	0	0	0.5	2	0.75	3	0.6	0.75	3	3	2	2	0	0.4	5	2	6	0.25	0	0.7693410050819616	0.9672181856820695	0.7053353438097104	0.9328401761323738	0.4991046694566855	0.9100854453038696	0.8531135211964298	0.9414089587586839	0.6666666666666666	0.3333333333333333	0.0	-0.00030773927691812717	-0.00030773927691812717
1641	0.022318997081792556	0.0023619481787006207	-0.00020375432650742662	0.9675272788132048	-1	0	0	0.1	1	1.0	13	0.234375	0.7692307692307693	10	10	4	3	0	1.0	8	8	15	0.25	0	0.8879159262232468	0.645166557864598	0.332140905326023	0.6931364798623609	0.8349611192772126	0.9042330607512132	0.9122444860609051	0.7719376076263882	0.1	0.1	0.0	-2.0375432650742663e-05	-2.0375432650742663e-05
2236	0.0246902186067787	0.008439017068009572	0.0083507507308774	0.9712453703833205	-1	0	0	0.1	1	1.0	13	1.0	0.9230769230769231	13	12	1	1	0	0.06666666666666667	15	1	15	0.2	0	0.8418294764245624	0.8898259094613351	0.332140905326023	0.895338769645024	0.616178446476669	0.9023187037104108	0.8912468253818264	0.8959393100640543	1.0	0.38461538461538464	0.0	0.0083507507308774	0.0083507507308774
4804	0.02339034045214084	0.00832740010182937	0.007692621483987798	0.972055296161403	-1	0	0	0.1	1	1.0	13	1.0	0.9230769230769231	13	12	1	1	0	0.06666666666666667	15	1	15	0.2	0	0.8418294764245624	0.890479818358492	0.332140905326023	0.895338769645024	0.6018812665247693	0.8715661964116032	0.8912468253818264	0.8861832843464307	1.0	0.15384615384615385	0.0	0.007692621483987798	0.007692621483987798
4046	0.024266080100429247	0.009487561551752486	0.008887311093932534	0.9713891133792092	-1	0	0	0.1	1	1.0	13	1.0	0.9230769230769231	13	12	1	1	0	0.06666666666666667	15	1	15	0.2	0	0.8418294764245624	0.890479818358492	0.332140905326023	0.895338769645024	0.65321534713858	0.8703111676640468	0.8912468253818264	0.8858073556383007	1.0	0.23076923076923078	0.0	0.008887311093932534	0.008887311093932534
4369	0.02361581761886273	0.008987172156051684	0.008488747235949029	0.9714362643266751	-1	0	0	0.1	1	1.0	13	1.0	0.9230769230769231	13	12	1	1	0	0.06666666666666667	15	1	15	0.2	0	0.8418294764245624	0.890479818358492	0.332140905326023	0.895338769645024	0.65321534713858	0.867979228499071	0.8912468253818264	0.8851141750226031	1.0	0.15384615384615385	0.0	0.008488747235949029	0.008488747235949029
3270	0.023731051234637857	0.008528435293979678	0.007874068760884945	0.9721370952862025	-1	0	0	0.1	1	1.0	13	1.0	0.9230769230769231	13	12	1	1	0	0.06666666666666667	15	1	15	0.2	0	0.8418294764245624	0.890479818358492	0.332140905326023	0.895338769645024	0.65321534713858	0.8703111676640468	0.8912468253818264	0.8858073556383007	1.0	0.15384615384615385	0.0	0.007874068760884945	0.007874068760884945
2534	0.022522747854460564	0.00866673099836616	0.007592986274106406	0.9719728206597611	-1	0	0	0.1	1	1.0	13	1.0	0.9230769230769231	13	12	1	1	0	0.06666666666666667	15	1	15	0.2	0	0.8418294764245624	0.9247709644816883	0.332140905326023	0.9199640977865746	0.65321534713858	0.9040508712869025	0.8912468253818264	0.916673028099503	1.0	0.15384615384615385	0.0	0.007592986274106406	0.007592986274106406
3756	0.023228019070132777	0.008682062002405146	0.007979806992413655	0.9720809320386312	-1	0	0	0.1	1	1.0	13	1.0	0.9230769230769231	13	12	1	1	0	0.06666666666666667	15	1	15	0.2	0	0.8418294764245624	0.9041391351023832	0.332140905326023	0.8962783411456808	0.65321534713858	0.89271749095769	0.8912468253818264	0.8978117165741726	1.0	0.15384615384615385	0.0	0.007979806992413655	0.007979806992413655
2282	0.022431482102495938	0.00812903298052301	0.007336618208179855	0.9692971582199414	-1	0	0	0.1	1	1.0	13	0.3333333333333333	0.7692307692307693	11	10	3	5	0	0.5555555555555556	9	5	15	0.5555555555555556	0	0.8418294764245624	0.8617138589986454	0.332140905326023	0.9027530830281331	0.65321534713858	0.8878542082389143	0.8912468253818264	0.885163935775595	0.09090909090909091	0.18181818181818182	0.0	0.007336618208179855	0.007336618208179855
4223	0.024033600659861203	0.008668228487644824	0.008668101005309741	0.9717234330675074	-1	0	0	0.1	1	1.0	13	1.0	0.9230769230769231	13	12	1	1	0	0.06666666666666667	15	1	15	0.2	0	0.8418294764245624	0.8932957590042906	0.332140905326023	0.8970503838279136	0.6866130909871659	0.8757600306822337	0.8912468253818264	0.8890297720586587	1.0	0.15384615384615385	0.0	0.008668101005309741	0.008668101005309741
4928	0.01988645481395919	0.006703053322137029	0.0019045345045602586	0.9740915904253853	-1	0	0	0.1	1	1.0	13	1.0	0.9230769230769231	13	12	1	1	0	0.06666666666666667	15	1	15	0.2	0	0.8418294764245624	0.8508805076065296	0.332140905326023	0.8930569864324969	0.65321534713858	0.8959122629079647	0.8912468253818264	0.8813728589672699	1.0	0.23076923076923078	0.0	0.0019045345045602586	0.0019045345045602586
2992	0.02522348074631206	0.008729688744596105	-0.008457969911090992	0.9181028204689438	-1	0	0	0.1	1	1.0	13	0.5357142857142857	0.9230769230769231	13	12	1	1	0	0.14285714285714285	2	14	15	0.2	0	0.8418294764245624	0.9212535382704754	0.332140905326023	0.9426196222138534	0.6018812665247693	0.89583528217561	0.8978026689623069	0.922017648085429	1.0	0.3076923076923077	0.0	-0.0008457969911090992	-0.0008457969911090992
4989	0.02414626213747774	0.009996093004577574	0.009371229362239386	0.9717106703254317	-1	0	0	0.1	1	1.0	13	1.0	0.9230769230769231	13	12	1	1	0	0.06666666666666667	15	1	15	0.2	0	0.8418294764245624	0.890479818358492	0.332140905326023	0.895338769645024	0.65321534713858	0.8754879806240871	0.8912468253818264	0.8873714128370244	1.0	0.07692307692307693	0.0	0.009371229362239386	0.009371229362239386
980	0.022119655599310534	0.00577964946102123	0.004974456816771836	0.9677817351186985	-1	0	0	0.1	1	1.0	13	0.2727272727272727	0.8461538461538461	11	11	3	3	0	0.45454545454545453	11	5	15	0.3	0	0.8418294764245624	0.8843897902807765	0.332140905326023	0.9125198992908746	0.6018812665247693	0.8998095989446063	0.8912468253818264	0.8994861076867691	0.09090909090909091	0.2727272727272727	0.0	0.004974456816771836	0.004974456816771836
3514	0.02498938742776339	0.007762086186010563	0.007757791387833027	0.9715367252240114	-1	0	0	0.1	1	1.0	13	1.0	0.9230769230769231	13	12	1	1	0	0.06666666666666667	15	1	15	0.2	0	0.8418294764245624	0.8798252399877392	0.332140905326023	0.895338769645024	0.65321534713858	0.8703111676640468	0.8912468253818264	0.8822232408496303	1.0	0.15384615384615385	0.0	0.007757791387833027	0.007757791387833027
4450	0.024239064317915726	0.009853958887623842	0.009457609123605961	0.9716308924769679	-1	0	0	0.1	1	1.0	13	1.0	0.9230769230769231	13	12	1	1	0	0.06666666666666667	15	1	15	0.2	0	0.8418294764245624	0.890479818358492	0.332140905326023	0.895338769645024	0.65321534713858	0.867979228499071	0.8912468253818264	0.8851141750226031	1.0	0.15384615384615385	0.0	0.009457609123605961	0.009457609123605961
2327	0.023082235610034665	0.008045774980739677	0.007746496690167324	0.9713027878608681	-1	0	0	0.1	1	1.0	13	1.0	0.9230769230769231	13	12	1	1	0	0.06666666666666667	15	1	15	0.2	0	0.8418294764245624	0.9242994501945875	0.332140905326023	0.9199640977865746	0.6151904442471963	0.8930447095395023	0.8912468253818264	0.9133660730623152	1.0	0.15384615384615385	0.0	0.007746496690167324	0.007746496690167324
3032	0.025476639229052866	0.008202808283308247	0.008202463430940653	0.9717736141509936	-1	0	0	0.1	1	1.0	13	1.0	0.9230769230769231	13	12	1	1	0	0.06666666666666667	15	1	15	0.2	0	0.8418294764245624	0.8798252399877392	0.332140905326023	0.895338769645024	0.6151904442471963	0.8646802238920046	0.8912468253818264	0.8805157147219502	1.0	0.15384615384615385	0.0	0.008202463430940653	0.008202463430940653
3164	0.022910418042903214	0.008595200679707258	0.008444655243554547	0.9712704940640277	-1	0	0	0.1	1	1.0	13	1.0	0.9230769230769231	13	12	1	1	0	0.06666666666666667	15	1	15	0.2	0	0.8418294764245624	0.9168293143816807	0.332140905326023	0.9199640977865746	0.65321534713858	0.8825563778220015	0.8912468253818264	0.9077318487649647	1.0	0.07692307692307693	0.0	0.008444655243554547	0.008444655243554547
1080	0.02387858768665727	0.00924531292815286	0.004934215345209489	0.9683863440770312	-1	0	0	0.1	1	1.0	13	0.25	0.7692307692307693	11	10	3	4	0	0.6	10	6	15	0.4444444444444444	0	0.8418294764245624	0.8617138589986454	0.332140905326023	0.9027530830281331	0.7896859197015423	0.882073464100272	0.908021102955058	0.8832255020739771	0.09090909090909091	0.2727272727272727	0.0	0.004934215345209489	0.004934215345209489
1475	0.025516376338887602	0.013896560026710783	-0.013880332591504658	0.707756579735227	-1	0	0	0.1	1	1.0	13	1.0	0.9230769230769231	13	12	1	1	0	0.06666666666666667	15	1	15	0.2	0	0.32674477657458445	0.9456718883746845	0.8352616003044926	0.9314474759092242	0.2740706832894585	0.9161548519695866	0.938888520741513	0.9320787951352797	1.0	0	0.0	-0.0013880332591504657	-0.0013880332591504657
[truncated: 4,031 more rows]
