# Supplementary material for: Environmental influences on evolvable robots
Source: PLoS One. 2020 May 29;15(5):e0233848. doi: 10.1371/journal.pone.0233848 (PMC7259730; doi:10.1371/journal.pone.0233848)
Supplement: S1 Dataset — (ZIP) [file pone.0233848.s003.zip › data_plosone/snapshots_ids_flat_14.tsv]

generation	robot_id
72	3147
72	3678
72	3201
72	3203
72	3541
72	3484
72	3618
72	3668
72	3665
72	3474
72	3310
72	3629
72	3430
72	3667
72	3566
72	3507
72	3542
72	3670
72	3685
72	3469
72	3561
72	3589
72	3519
72	3601
72	3692
72	3491
72	3074
72	3649
72	3293
72	3362
72	3681
72	3575
72	3373
72	3118
72	3471
72	2997
72	3693
72	3222
72	3401
72	3375
72	3651
72	3689
72	3590
72	3490
72	3537
72	3633
72	3684
72	3257
72	3463
72	3500
72	3549
72	3588
72	3652
72	3700
72	3331
72	3504
72	3687
72	3387
72	3623
72	3614
72	3674
72	3655
72	3578
72	3675
72	3553
72	3183
72	3462
72	3176
72	3663
72	3688
72	3318
72	3600
72	3669
72	3638
72	3625
72	3576
72	2894
72	3579
72	3699
72	3630
72	3658
72	3632
72	3698
72	3694
72	3441
72	3431
72	3598
72	3562
72	3686
72	3217
72	2875
72	3422
72	3276
72	3628
72	3501
72	3672
72	3573
72	3619
72	3664
72	3508
50	2414
50	2160
50	2560
50	2501
50	2576
50	2332
50	2498
50	2442
50	2116
50	2451
50	2556
50	2541
50	2520
50	2568
50	2162
50	2592
50	2447
50	2404
50	2566
50	2374
50	2540
50	2309
50	2405
50	2577
50	2341
50	2412
50	2597
50	2487
50	2571
50	2508
50	2453
50	2256
50	2484
50	2533
50	2482
50	2461
50	2378
50	2196
50	2209
50	2284
50	2276
50	2416
50	2400
50	2394
50	2557
50	2594
50	2570
50	2298
50	2524
50	2548
50	2589
50	2339
50	1791
50	2457
50	2510
50	2582
50	2481
50	2546
50	2550
50	2569
50	2561
50	2131
50	2333
50	2532
50	1933
50	2266
50	2564
50	2499
50	2429
50	2509
50	2195
50	2536
50	2462
50	2421
50	2521
50	2460
50	2599
50	2411
50	2449
50	2513
50	2430
50	2551
50	2420
50	2565
50	2393
50	2258
50	2466
50	2567
50	2527
50	2586
50	2456
50	2591
50	2593
50	2069
50	2590
50	2515
50	2172
50	2572
50	2583
50	2350
74	3757
74	3724
74	3709
74	3762
74	3704
74	3769
74	3201
74	3729
74	3203
74	3765
74	3541
74	3484
74	3618
74	3665
74	3781
74	3430
74	3667
74	3566
74	3670
74	3469
74	3589
74	3519
74	3601
74	3692
74	3491
74	3074
74	3649
74	3293
74	3575
74	3373
74	3118
74	3471
74	2997
74	3693
74	3787
74	3401
74	3651
74	3751
74	3739
74	3537
74	3721
74	3790
74	3684
74	3735
74	3752
74	3257
74	3728
74	3500
74	3549
74	3588
74	3758
74	3768
74	3732
74	3504
74	3687
74	3792
74	3788
74	3623
74	3614
74	3750
74	3674
74	3655
74	3771
74	3795
74	3553
74	3744
74	3462
74	3176
74	3785
74	3688
74	3318
74	3738
74	3600
74	3780
74	2894
74	3745
74	3699
74	3720
74	3707
74	3711
74	3658
74	3632
74	3764
74	3694
74	3441
74	3775
74	3759
74	3431
74	3742
74	3562
74	3686
74	3779
74	2875
74	3422
74	3722
74	3276
74	3501
74	3789
74	3619
74	3774
60	3049
60	3065
60	3070
60	3097
60	2982
60	2776
60	2960
60	2970
60	2966
60	2703
60	3069
60	2863
60	3008
60	2758
60	3029
60	2801
60	2790
60	2999
60	2905
60	3074
60	3086
60	2828
60	3007
60	3017
60	3078
60	2947
60	3054
60	3060
60	2932
60	2983
60	2997
60	3048
60	3015
60	3092
60	3089
60	2400
60	3081
60	2914
60	2855
60	3050
60	3025
60	2791
60	3011
60	3009
60	2864
60	3100
60	2817
60	2998
60	3010
60	2786
60	3091
60	2938
60	3019
60	3063
60	2831
60	3059
60	2852
60	2510
60	3003
60	3043
60	2569
60	3079
60	2756
60	2987
60	2737
60	2770
60	3095
60	2888
60	2854
60	2936
60	2923
60	2705
60	2967
60	3002
60	2904
60	2894
60	3037
60	3016
60	3098
60	2995
60	2891
60	3090
60	3099
60	3062
60	2708
60	3052
60	3013
60	2761
60	3044
60	2722
60	2875
60	3033
60	2885
60	2975
60	2981
60	2877
60	3073
60	2935
60	2934
60	2910
76	3876
76	3757
76	3709
76	3814
76	3885
76	3704
76	3769
76	3201
76	3808
76	3878
76	3765
76	3484
76	3667
76	3670
76	3469
76	3888
76	3589
76	3519
76	3074
76	3649
76	3293
76	3858
76	3842
76	3827
76	3829
76	3575
76	3856
76	3118
76	3867
76	3471
76	2997
76	3862
76	3693
76	3844
76	3721
76	3684
76	3735
76	3898
76	3257
76	3728
76	3549
76	3588
76	3758
76	3768
76	3732
76	3504
76	3687
76	3792
76	3882
76	3896
76	3623
76	3883
76	3839
76	3861
76	3614
76	3750
76	3674
76	3655
76	3771
76	3884
76	3820
76	3832
76	3462
76	3846
76	3176
76	3859
76	3318
76	3738
76	3600
76	3897
76	3780
76	3872
76	2894
76	3745
76	3699
76	3720
76	3809
76	3891
76	3658
76	3632
76	3764
76	3887
76	3694
76	3840
76	3441
76	3845
76	3821
76	3860
76	3431
76	3742
76	3824
76	3686
76	3779
76	3830
76	2875
76	3422
76	3276
76	3864
76	3828
76	3619
30	1433
30	1599
30	1521
30	938
30	1452
30	1360
30	1562
30	1559
30	969
30	1577
30	1497
30	1423
30	1463
30	1549
30	1510
30	1495
30	1551
30	1553
30	1533
30	1576
30	1556
30	1540
30	1593
30	1291
30	1345
30	1544
30	1279
30	1012
30	1527
30	1578
30	1120
30	1471
30	1315
30	1563
30	1512
30	1545
30	1536
30	1237
30	1579
30	1164
30	1447
30	1518
30	1484
30	1252
30	1260
30	1067
30	1504
30	1469
30	1568
30	1467
30	1425
30	1583
30	1567
30	1493
30	1158
30	803
30	1410
30	1330
30	1589
30	1450
30	1507
30	1526
30	1585
30	1421
30	1152
30	1422
30	1268
30	1566
30	1569
30	1176
30	1236
30	1430
30	1558
30	1398
30	1413
30	1186
30	1228
30	1383
30	1465
30	1489
30	1339
30	1280
30	1046
30	1293
30	1024
30	1520
30	1596
30	1561
30	1203
30	1555
30	1399
30	1298
30	1513
30	1598
30	1275
30	1427
30	1428
30	1584
30	1436
30	1474
71	3147
71	3201
71	3480
71	3559
71	3203
71	3624
71	3541
71	3484
71	3618
71	3457
71	3474
71	3310
71	3629
71	3430
71	3608
71	3611
71	3566
71	3507
71	3542
71	3469
71	3561
71	3533
71	3589
71	3519
71	3601
71	3491
71	3074
71	3649
71	3293
71	3362
71	3575
71	3596
71	3621
71	3373
71	3118
71	3460
71	3471
71	2997
71	3222
71	3401
71	3639
71	3375
71	3590
71	3490
71	3537
71	3633
71	3025
71	3257
71	3463
71	3500
71	3549
71	3588
71	3331
71	3504
71	3648
71	3387
71	3623
71	3646
71	3614
71	3470
71	3604
71	3578
71	3553
71	3183
71	3462
71	3176
71	3318
71	3616
71	3600
71	3638
71	3252
71	3625
71	3576
71	3456
71	3631
71	2894
71	3579
71	3466
71	3476
71	3565
71	3630
71	3605
71	3632
71	3301
71	3441
71	3431
71	3598
71	3562
71	3543
71	3217
71	2875
71	3422
71	3276
71	3628
71	3501
71	3573
71	3636
71	3585
71	3619
71	3508
54	2601
54	2671
54	2800
54	2675
54	2785
54	2160
54	2776
54	2560
54	2677
54	2501
54	2498
54	2710
54	2759
54	2520
54	2592
54	2703
54	2566
54	2625
54	2758
54	2577
54	2631
54	2487
54	2790
54	2508
54	2453
54	2533
54	2690
54	2461
54	2635
54	2196
54	2755
54	2764
54	2653
54	2781
54	2660
54	2606
54	2400
54	2766
54	2605
54	2778
54	2791
54	2656
54	2798
54	2570
54	2298
54	2786
54	2772
54	2637
54	2614
54	2510
54	2783
54	2736
54	2550
54	2569
54	2780
54	2756
54	2725
54	2620
54	2737
54	2770
54	2746
54	2333
54	2632
54	2700
54	2685
54	2509
54	2195
54	2609
54	2774
54	2705
54	2462
54	2698
54	2654
54	2599
54	2747
54	2763
54	2644
54	2420
54	2788
54	2466
54	2708
54	2567
54	2679
54	2753
54	2586
54	2773
54	2789
54	2761
54	2456
54	2722
54	2665
54	2777
54	2757
54	2762
54	2069
54	2760
54	2172
54	2684
54	2667
54	2796
34	1751
34	1787
34	1599
34	1676
34	1521
34	1760
34	1783
34	1756
34	1608
34	1360
34	1562
34	1559
34	1610
34	1497
34	1423
34	1718
34	1649
34	1726
34	1775
34	1681
34	1741
34	1765
34	1533
34	1576
34	1660
34	1662
34	1544
34	1012
34	1527
34	1120
34	1471
34	1737
34	1651
34	1512
34	1536
34	1763
34	1237
34	1799
34	1164
34	1484
34	1757
34	1252
34	1742
34	1791
34	1067
34	1504
34	1469
34	1736
34	1667
34	1568
34	1682
34	1680
34	1425
34	1664
34	1675
34	1567
34	1493
34	1789
34	1410
34	1330
34	1589
34	1766
34	1779
34	1450
34	1507
34	1526
34	1785
34	1421
34	1735
34	1268
34	1782
34	1566
34	1569
34	1704
34	1430
34	1719
34	1668
34	1398
34	1691
34	1653
34	1489
34	1046
34	1771
34	1024
34	1703
34	1713
34	1707
34	1780
34	1695
34	1752
34	1614
34	1203
34	1298
34	1513
34	1598
34	1725
34	1275
34	1427
34	1679
34	1428
0	67
0	78
0	27
0	40
0	44
0	66
0	95
0	21
0	37
0	58
0	52
0	15
0	92
0	84
0	53
0	12
0	41
0	91
0	77
0	38
0	64
0	19
0	85
0	49
0	45
0	86
0	35
0	88
0	70
0	80
0	17
0	23
0	57
0	39
0	62
0	22
0	29
0	4
0	76
0	25
0	61
0	60
0	81
0	73
0	72
0	89
0	51
0	3
0	11
0	24
0	10
0	33
0	56
0	75
0	59
0	43
0	47
0	32
0	74
0	90
0	99
0	7
0	1
0	5
0	26
0	13
0	71
0	31
0	63
0	54
0	100
0	6
0	96
0	82
0	48
0	83
0	79
0	69
0	87
0	46
0	18
0	20
0	94
0	16
0	36
0	14
0	34
0	9
0	28
0	68
0	98
0	93
0	30
0	97
0	55
0	65
0	50
0	8
0	42
0	2
87	4185
87	3757
87	4174
87	4373
87	4343
87	3704
87	3901
87	4089
87	4411
87	4450
87	4441
87	4433
87	4355
87	4327
87	3667
87	4416
87	4312
87	4408
87	4154
87	4397
87	4263
87	4186
87	4020
87	4081
87	4363
87	4336
87	3471
87	3970
87	3693
87	4078
87	4306
87	4353
87	4374
87	4287
87	4152
87	4208
87	4436
87	4430
87	4162
87	3898
87	4431
87	3758
87	4335
87	4106
87	3907
87	4337
87	4379
87	4440
87	4230
87	4052
87	4054
87	4258
87	4359
87	3982
87	4446
87	4222
87	4413
87	4292
87	4393
87	4438
87	4265
87	4297
87	4167
87	3820
87	3846
87	4420
87	4423
87	4157
87	3738
87	4351
87	4386
87	4358
87	4422
87	4063
87	4414
87	4447
87	4406
87	4443
87	3764
87	4165
87	4434
87	4270
87	4354
87	3694
87	4421
87	4095
87	4404
87	4181
87	4394
87	3431
87	3779
87	4410
87	4382
87	4192
87	4223
87	4284
87	4391
87	4418
87	4419
87	4093
51	2617
51	2601
51	2414
51	2160
51	2560
51	2501
51	2576
51	2498
51	2442
51	2116
51	2451
51	2556
51	2520
51	2568
51	2592
51	2447
51	2404
51	2566
51	2621
51	2309
51	2405
51	2625
51	2624
51	2577
51	2631
51	2645
51	2412
51	2597
51	2487
51	2508
51	2453
51	2533
51	2607
51	2646
51	2482
51	2461
51	2635
51	2378
51	2196
51	2209
51	2276
51	2606
51	2400
51	2605
51	2394
51	2594
51	2570
51	2298
51	2524
51	2548
51	2619
51	2611
51	2637
51	2457
51	2614
51	2510
51	2481
51	2603
51	2546
51	2647
51	2550
51	2569
51	2633
51	2561
51	2627
51	2620
51	2131
51	2333
51	2266
51	2632
51	2564
51	2499
51	2509
51	2195
51	2536
51	2609
51	2462
51	2521
51	2460
51	2599
51	2411
51	2513
51	2604
51	2644
51	2551
51	2420
51	2258
51	2466
51	2567
51	2527
51	2643
51	2586
51	2638
51	2456
51	2591
51	2618
51	2069
51	2590
51	2172
51	2350
79	3757
79	3991
79	3885
79	3704
79	3769
79	3201
79	3901
79	3484
79	4005
79	3952
79	4040
79	3911
79	3667
79	4037
79	3906
79	3670
79	3469
79	3960
79	3888
79	3519
79	3074
79	3649
79	3293
79	4020
79	3827
79	3829
79	3118
79	3969
79	3867
79	3471
79	3910
79	2997
79	3970
79	3977
79	3862
79	3693
79	3844
79	4014
79	4021
79	3735
79	3898
79	3932
79	4002
79	3257
79	3728
79	4047
79	3920
79	3549
79	3588
79	3758
79	3999
79	3984
79	3732
79	3687
79	3907
79	3882
79	3623
79	3883
79	3987
79	3839
79	3982
79	3953
79	4041
79	4025
79	3771
79	4004
79	3964
79	3972
79	3820
79	3846
79	3176
79	4032
79	3738
79	3600
79	3780
79	2894
79	3936
79	3891
79	3658
79	3764
79	4036
79	3694
79	4034
79	3840
79	4029
79	3989
79	3821
79	3860
79	4043
79	3431
79	3742
79	4028
79	3824
79	3779
79	3992
79	3276
79	3864
79	3971
79	4001
79	3946
35	1806
35	1830
35	1787
35	1599
35	1521
35	1760
35	1803
35	1783
35	1756
35	1608
35	1842
35	1360
35	1562
35	1559
35	1497
35	1718
35	1649
35	1836
35	1775
35	1681
35	1847
35	1741
35	1837
35	1846
35	1533
35	1576
35	1660
35	1662
35	1544
35	1012
35	1120
35	1471
35	1822
35	1651
35	1512
35	1810
35	1808
35	1237
35	1164
35	1484
35	1757
35	1791
35	1067
35	1504
35	1469
35	1736
35	1667
35	1568
35	1682
35	1680
35	1425
35	1675
35	1493
35	1789
35	1849
35	1824
35	1410
35	1330
35	1589
35	1779
35	1450
35	1526
35	1785
35	1813
35	1421
35	1735
35	1268
35	1804
35	1782
35	1566
35	1569
35	1430
35	1398
35	1838
35	1691
35	1653
35	1489
35	1828
35	1046
35	1771
35	1703
35	1802
35	1713
35	1829
35	1780
35	1816
35	1695
35	1845
35	1752
35	1614
35	1827
35	1203
35	1840
35	1817
35	1298
35	1819
35	1725
35	1275
35	1427
35	1679
82	4185
82	3757
82	4174
82	3885
82	3704
82	4114
82	3769
82	3201
82	3901
82	4089
82	4134
82	3952
82	4040
82	3911
82	4158
82	4188
82	3667
82	4037
82	3670
82	3469
82	4154
82	4197
82	3074
82	3293
82	4186
82	4020
82	4081
82	3827
82	3829
82	3118
82	3867
82	4149
82	3471
82	2997
82	3970
82	3977
82	3693
82	4102
82	4055
82	4078
82	4152
82	4014
82	4162
82	3898
82	3549
82	3588
82	3758
82	3999
82	4106
82	4128
82	3907
82	3882
82	4052
82	4054
82	3883
82	3839
82	3982
82	4091
82	4085
82	3771
82	4129
82	4193
82	4131
82	4167
82	3820
82	3846
82	4117
82	4157
82	3738
82	4124
82	4156
82	2894
82	4104
82	4063
82	3658
82	4119
82	3764
82	4165
82	4036
82	4141
82	3694
82	4095
82	4181
82	4196
82	3821
82	4138
82	3860
82	4043
82	3431
82	3824
82	3779
82	4160
82	4192
82	3276
82	3864
82	4170
82	4118
82	4183
82	4093
82	4113
38	1996
38	1830
38	1900
38	1599
38	1521
38	1982
38	1884
38	1864
38	1975
38	1360
38	1562
38	1965
38	1959
38	1937
38	1497
38	1836
38	1775
38	1999
38	1681
38	1926
38	1741
38	1913
38	1952
38	1576
38	1662
38	1929
38	1977
38	1544
38	1971
38	1120
38	1898
38	1985
38	1471
38	1899
38	1954
38	1853
38	1512
38	1930
38	1997
38	1859
38	1164
38	1791
38	1067
38	1469
38	1980
38	1667
38	1568
38	1682
38	1890
38	1974
38	1493
38	1789
38	1410
38	1938
38	1589
38	1779
38	1933
38	1928
38	1526
38	1813
38	1421
38	1851
38	1735
38	1979
38	1566
38	1972
38	1918
38	1984
38	1936
38	1912
38	1969
38	1398
38	1653
38	1046
38	1998
38	1703
38	1802
38	1713
38	1829
38	1894
38	1780
38	1961
38	1911
38	1976
38	1924
38	1845
38	1903
38	1905
38	1967
38	1203
38	1840
38	1817
38	1941
38	1970
38	1298
38	1990
38	1819
38	1275
38	1892
38	1963
20	952
20	1091
20	1059
20	748
20	1066
20	938
20	397
20	1035
20	1094
20	1007
20	731
20	1062
20	1078
20	1093
20	1071
20	969
20	976
20	717
20	1031
20	1074
20	928
20	1054
20	903
20	1052
20	965
20	408
20	1068
20	1081
20	1085
20	1048
20	711
20	1043
20	1057
20	1040
20	886
20	1012
20	1083
20	563
20	962
20	855
20	1004
20	656
20	918
20	1005
20	879
20	1032
20	961
20	1063
20	1058
20	1067
20	1069
20	1082
20	882
20	972
20	940
20	811
20	971
20	773
20	735
20	922
20	803
20	1097
20	939
20	1076
20	1090
20	1003
20	1087
20	995
20	951
20	814
20	908
20	856
20	1038
20	513
20	1079
20	978
20	1039
20	1053
20	756
20	1042
20	1096
20	999
20	986
20	1021
20	1046
20	1044
20	1024
20	1088
20	921
20	966
20	994
20	950
20	1027
20	1073
20	815
20	1045
20	865
20	1037
20	795
20	899
64	3216
64	3131
64	3049
64	3284
64	3147
64	3201
64	3225
64	2776
64	3179
64	3203
64	3129
64	2960
64	3239
64	3209
64	3277
64	3207
64	3029
64	3161
64	3274
64	3148
64	3262
64	2999
64	3275
64	3074
64	3086
64	3293
64	3169
64	3007
64	3247
64	3264
64	3191
64	3060
64	3118
64	3220
64	2997
64	3222
64	3120
64	3244
64	3025
64	3257
64	2864
64	3100
64	3261
64	2817
64	3271
64	3295
64	3010
64	3091
64	3292
64	3251
64	3242
64	3281
64	2852
64	2510
64	3300
64	2569
64	2756
64	3250
64	3279
64	3285
64	2737
64	2770
64	3138
64	3294
64	3241
64	3160
64	2888
64	3183
64	3176
64	3123
64	3186
64	2923
64	3288
64	3174
64	3252
64	3202
64	3280
64	2894
64	3269
64	3102
64	3037
64	3204
64	2995
64	3283
64	3090
64	3062
64	3291
64	3287
64	3256
64	3171
64	3198
64	2761
64	3217
64	2875
64	3208
64	3276
64	2935
64	2934
64	3159
64	3146
84	4185
84	3757
84	4174
84	3704
84	3201
84	3901
84	4089
84	4134
84	4268
84	4240
84	3952
84	4040
84	3911
84	3667
84	4037
84	4295
84	4294
84	3670
84	3469
84	4154
84	4197
84	3074
84	4263
84	4186
84	4020
84	4081
84	3827
84	4261
84	4209
84	3118
84	3867
84	3471
84	4296
84	2997
84	3970
84	3693
84	4300
84	4055
84	4078
84	4206
84	4287
84	4152
84	4208
84	4014
84	4162
84	3898
84	4260
84	3758
84	4252
84	4106
84	3907
84	4230
84	3882
84	4052
84	4054
84	4258
84	3982
84	4222
84	4217
84	3771
84	4129
84	4292
84	4131
84	4265
84	4297
84	4248
84	4167
84	3820
84	3846
84	4157
84	3738
84	4124
84	2894
84	4063
84	4280
84	3658
84	3764
84	4165
84	4270
84	4299
84	3694
84	4095
84	4262
84	4181
84	4289
84	3821
84	4138
84	3431
84	3824
84	3779
84	4160
84	4192
84	4228
84	4223
84	4284
84	3864
84	4239
84	4170
84	4183
84	4093
77	3757
77	3814
77	3885
77	3704
77	3769
77	3201
77	3808
77	3901
77	3765
77	3484
77	3928
77	3911
77	3667
77	3906
77	3670
77	3902
77	3469
77	3888
77	3589
77	3519
77	3923
77	3074
77	3649
77	3293
77	3858
77	3827
77	3829
77	3856
77	3118
77	3867
77	3471
77	3910
77	2997
77	3862
77	3693
77	3844
77	3913
77	3735
77	3898
77	3932
77	3257
77	3728
77	3920
77	3549
77	3588
77	3942
77	3758
77	3732
77	3504
77	3687
77	3907
77	3792
77	3882
77	3938
77	3623
77	3883
77	3839
77	3925
77	3614
77	3750
77	3674
77	3655
77	3771
77	3922
77	3921
77	3914
77	3820
77	3832
77	3846
77	3176
77	3318
77	3738
77	3600
77	3780
77	3872
77	2894
77	3936
77	3809
77	3891
77	3658
77	3764
77	3887
77	3694
77	3840
77	3441
77	3821
77	3860
77	3431
77	3742
77	3824
77	3686
77	3950
77	3779
77	3929
77	3276
77	3864
77	3916
77	3947
77	3619
[truncated: 8,001 more rows]
