# Supplementary material for: Environmental influences on evolvable robots
Source: PLoS One. 2020 May 29;15(5):e0233848. doi: 10.1371/journal.pone.0233848 (PMC7259730; doi:10.1371/journal.pone.0233848)
Supplement: S1 Dataset — (ZIP) [file pone.0233848.s003.zip › data_plosone/all_measures_seasonal_tilted_20.tsv]

robot_id	velocity	displacement_velocity	displacement_velocity_hill	head_balance	contacts	branching	branching_modules_count	limbs	extremities	length_of_limbs	extensiveness	coverage	joints	hinge_count	active_hinges_count	brick_count	touch_sensor_count	brick_sensor_count	proportion	width	height	absolute_size	sensors	symmetry	avg_period	dev_period	avg_phase_offset	dev_phase_offset	avg_amplitude	dev_amplitude	avg_intra_dev_params	avg_inter_dev_params	sensors_reach	recurrence	synaptic_reception	fitness	cons_fitness
3233	0.036321714009620545	0.007119011380313052	0.007059632693005338	0.670469824994945	-1	0	0	0.3	3	0.8461538461538461	11	0.5357142857142857	0.6923076923076923	11	9	3	2	0	0.14285714285714285	2	14	15	0.25	0.15384615384615385	0.8336590882321928	0.9652214463862064	0.39512128845843536	0.9139000193870319	0.7285965916735078	0.9656199661828301	0.9254893046229979	0.9528873132005922	0.5454545454545454	0.09090909090909091	0.0	0.007059632693005338	62
5392	0.036486952726359434	0.00906379283949951	0.009016523009496331	0.677361461245823	-1	0	0	0.3	3	0.8461538461538461	11	0.5357142857142857	0.7692307692307693	12	10	2	1	0	0.14285714285714285	2	14	15	0.16666666666666666	0.15384615384615385	0.7164003008368306	0.9361050033863914	0.3697374111565737	0.9261088815162343	0.6051090979206715	0.9656867580390548	0.924494697675181	0.945322024350657	1.0	0.3333333333333333	0.0	0.009016523009496331	14
766	0.021585873526486273	0.0009846734302270971	-0.0005993161549872405	0.661998922661272	-1	0	0	0.3	3	0.8461538461538461	11	0.38461538461538464	0.7692307692307693	11	10	3	2	0	0.23076923076923078	3	13	15	0.2222222222222222	0.16666666666666666	0.4957116827868388	0.9543576451897055	0.43685332238206004	0.9066690262915662	0.5673181716090511	0.9686324546997287	0.9234879118013528	0.9485657311032251	0.5454545454545454	0.2727272727272727	0.0	-5.993161549872405e-05	41
2016	0.02392387536182062	0.009728682772453109	-0.008716334550344939	0.8172867518920157	-1	0.25	1	0.4	4	0.7692307692307693	10	0.38461538461538464	0.5384615384615384	10	7	4	2	0	0.23076923076923078	13	3	15	0.2222222222222222	1.0	0.6646853855095158	0.9599821356203031	0.41598730542024775	0.9167583728706463	0.661141375028768	0.973555468636213	0.9252371132155779	0.9552492247935771	0.55	0.2	0.0	-0.0008716334550344939	1
3343	0.033740796816416105	0.004945158320901439	0.004931293520199325	0.7125887235036932	-1	0	0	0.3	3	0.8461538461538461	11	0.5357142857142857	0.7692307692307693	12	10	2	1	0	0.14285714285714285	2	14	15	0.16666666666666666	0.15384615384615385	0.6646853855095158	0.9566312112463855	0.41598730542024775	0.8983253486861277	0.6479573816412794	0.9678568402943398	0.924494697675181	0.9474713970923083	1.0	0.25	0.0	0.004931293520199325	12
184	0.03231285678001322	0.007846395058908155	-0.007204568898759195	0.9737464170451157	-1	0	0	0.2	2	0.9230769230769231	12	0.4166666666666667	0.8461538461538461	13	11	1	2	0	0.25	3	12	15	0.5	0	0.3720439075267377	0.9368972782162339	0.43685332238206004	0.9006347666870385	0.7120202182714791	0.9022045611532491	0.8002679461016824	0.9148768320174228	0.5384615384615384	0.38461538461538464	0.0	-0.0007204568898759195	8
5097	0.037060939493116285	0.009148006481182438	0.009091617762164833	0.6592314723614989	-1	0	0	0.3	3	0.8461538461538461	11	0.5357142857142857	0.7692307692307693	12	10	2	1	0	0.14285714285714285	2	14	15	0.16666666666666666	0.15384615384615385	0.7164003008368306	0.9361050033863914	0.3697374111565737	0.9261088815162343	0.6051090979206715	0.9656867580390548	0.924494697675181	0.945322024350657	1.0	0.25	0.0	0.009091617762164833	41
3339	0.036449048060766896	0.005599014705312339	0.0054941382737042814	0.7134891943570953	-1	0	0	0.3	3	0.8461538461538461	11	0.5357142857142857	0.7692307692307693	12	10	2	1	0	0.14285714285714285	2	14	15	0.16666666666666666	0.15384615384615385	0.6646853855095158	0.9566312112463855	0.41598730542024775	0.9017127452805674	0.6479573816412794	0.9678568402943398	0.924494697675181	0.948092462945887	1.0	0.3333333333333333	0.0	0.0054941382737042814	14
3489	0.03755384005038677	0.006931418851923014	0.006865255229056102	0.673787668175321	-1	0	0	0.3	3	0.8461538461538461	11	0.5357142857142857	0.6923076923076923	11	9	3	2	0	0.14285714285714285	2	14	15	0.25	0.15384615384615385	0.8336590882321928	0.9652214463862064	0.39512128845843536	0.9085724889117415	0.7285965916735078	0.9656199661828301	0.9254893046229979	0.951891541164792	0.5454545454545454	0.09090909090909091	0.0	0.006865255229056102	71
545	0.0017667633053996018	0.0017164741167001866	-0.00171436269314076	0.983555034760135	-1	0	0	1.0	1	0	0	1.0	0	0	0	1	0	0	0.5	2	1	2	0.0	0	0	0	0	0	0	0	0	0	0	0	0	-0.1	1
4860	0.037155984926146246	0.009147004428668037	0.009110249635938273	0.6745371871186834	-1	0	0	0.3	3	0.8461538461538461	11	0.5357142857142857	0.7692307692307693	12	10	2	1	0	0.14285714285714285	2	14	15	0.16666666666666666	0.15384615384615385	0.7164003008368306	0.9361050033863914	0.3697374111565737	0.9261088815162343	0.6051090979206715	0.961124109214933	0.9234879118013528	0.9430460289607664	1.0	0.16666666666666666	0.0	0.009110249635938273	35
231	0.0021692678274793284	0.002018973502415282	-0.0020169648100228843	0.9845639057227644	-1	0	0	1.0	2	0.0	0	1.0	0	2	0	0	1	0	0.3333333333333333	3	1	3	0.5	1.0	0	0	0	0	0	0	0	0	0	0	0	-0.00020169648100228842	28
1511	0.035572834120711085	0.010169763241055264	-0.009053117854580291	0.7880705647432955	-1	0	0	0.4	4	0.6923076923076923	9	0.3125	0.5384615384615384	11	7	3	4	0	0.3333333333333333	4	12	15	0.6666666666666666	0.15384615384615385	0.4957116827868388	0.9494958587949889	0.344353533854712	0.9246155787996901	0.5673181716090511	0.9745008458961024	0.9065036072116016	0.9538221854436785	0.3181818181818182	0.2727272727272727	0.0	-0.0009053117854580291	0
523	0.0022630603488349205	0.002196914844516965	-0.002196914772476492	0.9850584304767164	-1	0	0	1.0	3	0.0	0	0.6666666666666666	0	2	0	1	0	0	0.6666666666666666	3	2	4	0.0	1.0	0	0	0	0	0	0	0	0	0	0	0	-0.0002196914772476492	19
5117	0.03719189481491958	0.009360121815557235	0.009305162213350619	0.6696308430229194	-1	0	0	0.3	3	0.8461538461538461	11	0.5357142857142857	0.7692307692307693	12	10	2	1	0	0.14285714285714285	2	14	15	0.16666666666666666	0.15384615384615385	0.7164003008368306	0.9361050033863914	0.3697374111565737	0.9261088815162343	0.6051090979206715	0.9656867580390548	0.924494697675181	0.945322024350657	1.0	0.25	0.0	0.009305162213350619	44
4227	0.03363388680443862	0.009956321860158567	0.00910607079701027	0.6563591605165789	-1	0	0	0.3	3	0.8461538461538461	11	0.5357142857142857	0.7692307692307693	12	10	2	1	0	0.14285714285714285	2	14	15	0.16666666666666666	0.15384615384615385	0.7164003008368306	0.956708460659507	0.39512128845843536	0.9429285507450785	0.6051090979206715	0.9668393205796739	0.9254893046229979	0.956518525094893	1.0	0.16666666666666666	0.0	0.00910607079701027	35
2368	0.03256631059043752	0.007463300959925119	-0.007344663740403321	0.825982791427313	-1	0	0	0.3	3	0.8333333333333334	10	0.5384615384615384	0.75	10	9	3	4	0	0.15384615384615385	2	13	14	0.4444444444444444	0.16666666666666666	0.4957116827868388	0.9493157153411064	0.43685332238206004	0.9057725119355097	0.5673181716090511	0.968389521201204	0.9234879118013528	0.9464337871284245	0.1	0.2	0.0	-0.000734466374040332	0
2689	0.0335625597091681	0.005443475202424563	0.0054380131770920045	0.7096609412659592	-1	0	0	0.3	3	0.8461538461538461	11	0.5357142857142857	0.7692307692307693	12	10	2	1	0	0.14285714285714285	2	14	15	0.16666666666666666	0.15384615384615385	0.6646853855095158	0.9566312112463855	0.41598730542024775	0.8983253486861277	0.6479573816412794	0.9640794046482977	0.924494697675181	0.9455301455798081	1.0	0.25	0.0	0.0054380131770920045	7
4170	0.036676291834733976	0.00722404750788282	0.007204876271054072	0.6794106581523629	-1	0	0	0.3	3	0.8461538461538461	11	0.5357142857142857	0.7692307692307693	12	10	2	1	0	0.14285714285714285	2	14	15	0.16666666666666666	0.15384615384615385	0.7164003008368306	0.9550144001948128	0.3697374111565737	0.9261088815162343	0.6051090979206715	0.961124109214933	0.924494697675181	0.9493339291963911	1.0	0.08333333333333333	0.0	0.007204876271054072	21
14	0.0032086984918316126	0.0031131916004494722	-0.003102790183534237	0.9803155381829433	-1	0	0	0.8333333333333334	5	0.14285714285714285	1	0.6	0	3	0	5	1	0	0.6	5	3	9	0.09090909090909091	0.5	0	0	0	0	0	0	0	0	0	0	0	-0.0003102790183534237	11
3157	0.02969830561369591	0.0049453939373570385	-0.0049293375638722135	0.6580418508937749	-1	0	0	0.4	4	0.6923076923076923	9	0.4166666666666667	0.5384615384615384	10	7	4	3	0	0.25	3	12	15	0.3333333333333333	0.5	0.5760812133866038	0.9633737952915379	0.39512128845843536	0.930390514798082	0.5428304538038471	0.9638262644546264	0.924494697675181	0.9547099239212146	0.3	0.1	0.0	-0.0004929337563872214	3
1097	0.03355661966847308	0.014101325020608102	-0.01372940102494655	0.9783035449513989	-1	0	0	0.4	4	0.6923076923076923	9	0.4166666666666667	0.6153846153846154	11	8	3	2	0	0.25	12	3	15	0.2857142857142857	0.6666666666666666	0.8336590882321928	0.9617348941632949	0.39512128845843536	0.9143955391229533	0.5673181716090511	0.9729406427892917	0.9234879118013528	0.9551411751966911	0.5454545454545454	0.2727272727272727	0.0	-0.0013729401024946551	0
4994	0.03643986549822542	0.008765208781708415	0.008730310718393286	0.6783973903134147	-1	0	0	0.3	3	0.8461538461538461	11	0.5357142857142857	0.7692307692307693	12	10	2	1	0	0.14285714285714285	2	14	15	0.16666666666666666	0.15384615384615385	0.7164003008368306	0.9361050033863914	0.3697374111565737	0.9261088815162343	0.6051090979206715	0.9656867580390548	0.924494697675181	0.945322024350657	1.0	0.25	0.0	0.008730310718393286	34
1251	0.021592032858407835	0.0007120134239382439	-0.000308736747360755	0.6670258923605179	-1	0	0	0.3	3	0.8461538461538461	11	0.38461538461538464	0.7692307692307693	11	10	3	2	0	0.23076923076923078	3	13	15	0.2222222222222222	0.16666666666666666	0.4957116827868388	0.9543576451897055	0.43685332238206004	0.9066690262915662	0.5673181716090511	0.9686324546997287	0.9234879118013528	0.9485657311032251	0.5454545454545454	0.2727272727272727	0.0	-3.08736747360755e-05	17
2998	0.03449050937344306	0.005262205388571944	0.005258632634698567	0.7126473565789406	-1	0	0	0.3	3	0.8461538461538461	11	0.5357142857142857	0.7692307692307693	12	10	2	1	0	0.14285714285714285	2	14	15	0.16666666666666666	0.15384615384615385	0.6646853855095158	0.9566312112463855	0.41598730542024775	0.8983253486861277	0.6479573816412794	0.9640794046482977	0.924494697675181	0.9455301455798081	1.0	0.25	0.0	0.005258632634698567	33
749	0.021830642103381925	0.0004946707505984614	-0.00021572517078850882	0.6660683766535731	-1	0	0	0.3	3	0.8461538461538461	11	0.38461538461538464	0.7692307692307693	11	10	3	2	0	0.23076923076923078	3	13	15	0.2222222222222222	0.16666666666666666	0.4957116827868388	0.9543576451897055	0.43685332238206004	0.9018901865922432	0.5673181716090511	0.9686324546997287	0.9234879118013528	0.9476602403674531	0.5454545454545454	0.2727272727272727	0.0	-2.1572517078850884e-05	62
3135	0.029322619215470032	0.004941302931195251	0.00153555822950082	0.6548425316430135	-1	0	0	0.3	3	0.8461538461538461	11	0.5357142857142857	0.7692307692307693	12	10	2	1	0	0.14285714285714285	2	14	15	0.16666666666666666	0.15384615384615385	0.6646853855095158	0.9566312112463855	0.41598730542024775	0.9017127452805674	0.6479573816412794	0.9640794046482977	0.924494697675181	0.9461728596522389	1.0	0.25	0.0	0.00153555822950082	9
3895	0.03411547657890137	0.009960048957616131	0.009108322216346889	0.6586033834769429	-1	0	0	0.3	3	0.8461538461538461	11	0.5357142857142857	0.7692307692307693	12	10	2	1	0	0.14285714285714285	2	14	15	0.16666666666666666	0.15384615384615385	0.7164003008368306	0.956708460659507	0.39512128845843536	0.9429285507450785	0.6051090979206715	0.9668393205796739	0.9254893046229979	0.956518525094893	1.0	0.16666666666666666	0.0	0.009108322216346889	87
4542	0.0369187403972235	0.009060585796539128	0.009030899491045172	0.6667127932914636	-1	0	0	0.3	3	0.8461538461538461	11	0.5357142857142857	0.7692307692307693	12	10	2	1	0	0.14285714285714285	2	14	15	0.16666666666666666	0.15384615384615385	0.7164003008368306	0.9361050033863914	0.3697374111565737	0.9261088815162343	0.6051090979206715	0.9656867580390548	0.924494697675181	0.945322024350657	1.0	0.25	0.0	0.009030899491045172	29
3848	0.024757865542138716	0.006598134232126593	-0.00625640773377285	0.9653722311857962	-1	0	0	0.3	3	0.8461538461538461	11	0.3409090909090909	0.6923076923076923	11	9	3	3	0	0.36363636363636365	4	11	15	0.375	0.15384615384615385	0.8336590882321928	0.9648360407465322	0.3890151513115415	0.919378964433636	0.7285965916735078	0.9542492790553363	0.9254893046229979	0.949206801468273	0.45454545454545453	0.36363636363636365	0.0	-0.000625640773377285	2
632	0.02065961047789562	0.007496593891644799	-0.0074929720707258484	0.9294037810585044	-1	0	0	0.4	4	0.6153846153846154	8	0.3125	0.6153846153846154	11	8	3	0	0	0.75	6	8	15	0.0	0.4444444444444444	0.5372858172789101	0.9145689202607571	0.6495452035714168	0.943610172777169	0.7283553119932787	0.9438006722507235	0.7773580424495986	0.9352164207910991	0	0	0.0	-0.0007492972070725849	5
2224	0.0321141622648932	0.0036478784581624644	0.001958827861001197	0.632970032382987	-1	0	0	0.3	3	0.8461538461538461	11	0.5357142857142857	0.7692307692307693	12	10	2	1	0	0.14285714285714285	2	14	15	0.16666666666666666	0.15384615384615385	0.6646853855095158	0.9566312112463855	0.41598730542024775	0.8983253486861277	0.7641749852647661	0.9652541302415287	0.924494697675181	0.9461188570791212	1.0	0.16666666666666666	0.0	0.001958827861001197	8
3439	0.03754085368337376	0.006729564333023713	0.006609008942052367	0.6663223540951551	-1	0	0	0.3	3	0.8461538461538461	11	0.5357142857142857	0.6923076923076923	11	9	3	2	0	0.14285714285714285	2	14	15	0.25	0.15384615384615385	0.8336590882321928	0.9652214463862064	0.39512128845843536	0.9085724889117415	0.7285965916735078	0.9704762533544976	0.9254893046229979	0.954236540135607	0.5454545454545454	0.09090909090909091	0.0	0.006609008942052367	50
1784	0.030426064571262377	0.005041375947828934	0.00397175936493645	0.7388447602393231	-1	0	0	0.3	3	0.8461538461538461	11	0.5357142857142857	0.7692307692307693	12	10	2	1	0	0.14285714285714285	2	14	15	0.16666666666666666	0.15384615384615385	0.6646853855095158	0.9557841582184184	0.41598730542024775	0.9039095073219501	0.6479573816412794	0.9640794046482977	0.924494697675181	0.9462544294599434	1.0	0.25	0.0	0.00397175936493645	13
3755	0.03795410779820284	0.0063518129626846725	0.006316457212260834	0.6891580275744824	-1	0	0	0.3	3	0.8461538461538461	11	0.5357142857142857	0.6923076923076923	10	9	4	1	0	0.14285714285714285	2	14	15	0.09090909090909091	0.15384615384615385	0.8336590882321928	0.9659317493200197	0.39512128845843536	0.9219869355222827	0.7285965916735078	0.9737160362616386	0.9254893046229979	0.9585995202100849	1.0	0.1	0.0	0.006316457212260834	25
3699	0.03676383510845309	0.006819943561706843	0.006817941779996111	0.6721972020966758	-1	0	0	0.3	3	0.8461538461538461	11	0.5357142857142857	0.6923076923076923	11	9	3	2	0	0.14285714285714285	2	14	15	0.25	0.15384615384615385	0.8336590882321928	0.9652214463862064	0.3890151513115415	0.9095668256657313	0.7285965916735078	0.9709514592444882	0.9295074097836384	0.954653150821189	0.5454545454545454	0.09090909090909091	0.0	0.006817941779996111	26
1156	0.02336058734223762	0.0017479624561820533	-0.0017281782895837328	0.7230757195767374	-1	0	0	0.3	3	0.8461538461538461	11	0.38461538461538464	0.7692307692307693	11	10	3	2	0	0.23076923076923078	3	13	15	0.2222222222222222	0.16666666666666666	0.4957116827868388	0.9543576451897055	0.43685332238206004	0.9101525528784292	0.5673181716090511	0.9642138725595035	0.9234879118013528	0.9470072382824359	0.5454545454545454	0.09090909090909091	0.0	-0.00017281782895837327	11
4015	0.03473327630269764	0.009466107269003148	0.008782441681403127	0.714735475123192	-1	0	0	0.3	3	0.8461538461538461	11	0.5357142857142857	0.7692307692307693	11	10	3	1	0	0.14285714285714285	2	14	15	0.1111111111111111	0.15384615384615385	0.8336590882321928	0.962055744136022	0.39512128845843536	0.9373535096122513	0.7285965916735078	0.971080070377281	0.9254893046229979	0.9589400363096892	1.0	0.18181818181818182	0.0	0.008782441681403127	33
3934	0.026864314053554036	0.008022426379401574	-0.00787568157131192	0.8053907001067218	-1	0	0	0.3	3	0.8461538461538461	11	0.5357142857142857	0.7692307692307693	12	10	2	2	0	0.14285714285714285	2	14	15	0.3333333333333333	0.15384615384615385	0.6752658401823048	0.9509182980746383	0.3697374111565737	0.9261088815162343	0.6051090979206715	0.961124109214933	0.9234879118013528	0.9478475950755136	0.5416666666666666	0.08333333333333333	0.0	-0.0007875681571311921	0
1605	0.023924708073097784	0.009423593233834663	-0.009357770974945499	0.6635925299764183	-1	0	0	0.3	3	0.8461538461538461	11	0.5357142857142857	0.6923076923076923	11	9	3	2	0	0.14285714285714285	2	14	15	0.25	0.15384615384615385	0.4957116827868388	0.9581989413469187	0.43685332238206004	0.9251551032438914	0.5673181716090511	0.9597943450182648	0.9254893046229979	0.9497790068054942	0.5454545454545454	0.36363636363636365	0.0	-0.0009357770974945499	1
1667	0.02813858174290226	0.0026601556854935478	0.0021337243045226697	0.8149205479621104	-1	0	0	0.3	3	0.8461538461538461	11	0.5357142857142857	0.7692307692307693	12	10	2	2	0	0.14285714285714285	2	14	15	0.3333333333333333	0.15384615384615385	0.6646853855095158	0.9566312112463855	0.41598730542024775	0.8977049484660704	0.6479573816412794	0.9666953820719999	0.924494697675181	0.9467455240315931	0.5416666666666667	0.5	0.0	0.0021337243045226697	15
1025	0.022127774166289343	0.0009039777721274458	-0.000498181886039143	0.671919253892395	-1	0	0	0.3	3	0.8461538461538461	11	0.38461538461538464	0.7692307692307693	11	10	3	2	0	0.23076923076923078	3	13	15	0.2222222222222222	0.16666666666666666	0.4957116827868388	0.9543576451897055	0.43685332238206004	0.9018901865922432	0.5673181716090511	0.9686324546997287	0.9234879118013528	0.9476602403674531	0.5454545454545454	0.2727272727272727	0.0	-4.9818188603914295e-05	33
4507	0.03473368601376967	0.01001379043888187	0.008847796154030177	0.6564476089427149	-1	0	0	0.3	3	0.8461538461538461	11	0.5357142857142857	0.7692307692307693	12	10	2	1	0	0.14285714285714285	2	14	15	0.16666666666666666	0.15384615384615385	0.7164003008368306	0.956708460659507	0.39512128845843536	0.9429285507450785	0.6051090979206715	0.9668393205796739	0.9254893046229979	0.956518525094893	1.0	0.25	0.0	0.008847796154030177	53
4793	0.03910145422570195	0.0076082211106911725	0.007211838691427825	0.6826489505878546	-1	0	0	0.3	3	0.8461538461538461	11	0.5357142857142857	0.7692307692307693	12	10	2	1	0	0.14285714285714285	2	14	15	0.16666666666666666	0.15384615384615385	0.7164003008368306	0.9361050033863914	0.3697374111565737	0.9236975579847382	0.6051090979206715	0.961124109214933	0.924494697675181	0.9424212365749969	1.0	0.16666666666666666	0.0	0.007211838691427825	7
4053	0.037315125926392946	0.0074048674130519606	0.0073866621030226716	0.678816228436385	-1	0	0	0.3	3	0.8461538461538461	11	0.5357142857142857	0.7692307692307693	12	10	2	1	0	0.14285714285714285	2	14	15	0.16666666666666666	0.15384615384615385	0.7164003008368306	0.9550144001948128	0.3697374111565737	0.9261088815162343	0.6051090979206715	0.961124109214933	0.924494697675181	0.9493339291963911	1.0	0.25	0.0	0.0073866621030226716	24
5342	0.03715485842574823	0.009056511280125894	0.009037057627497867	0.6761263083890059	-1	0	0	0.3	3	0.8461538461538461	11	0.5357142857142857	0.7692307692307693	12	10	2	1	0	0.14285714285714285	2	14	15	0.16666666666666666	0.15384615384615385	0.7164003008368306	0.9361050033863914	0.3697374111565737	0.9261088815162343	0.6051090979206715	0.9656867580390548	0.924494697675181	0.945322024350657	1.0	0.25	0.0	0.009037057627497867	40
400	0.004279723223896732	0.0030621021380724768	-0.0030604883507214155	0.9808824921392563	-1	0	0	0.5	2	0.75	3	0.6	0.5	3	2	2	1	0	0.4	2	5	6	0.14285714285714285	0	0.6699197633513353	0.9678197343329462	0.6494450499469284	0.8647229223602857	0.3101090882570584	0.8354141682621822	0.9224497445115891	0.9084141798151991	1.0	0	0.0	-0.00030604883507214154	13
3167	0.0332115891612171	0.005253253061211431	0.0052528651240923395	0.7122171370396824	-1	0	0	0.3	3	0.8461538461538461	11	0.5357142857142857	0.7692307692307693	12	10	2	1	0	0.14285714285714285	2	14	15	0.16666666666666666	0.15384615384615385	0.6646853855095158	0.9566312112463855	0.41598730542024775	0.8983253486861277	0.7641749852647661	0.9652541302415287	0.924494697675181	0.9461188570791212	1.0	0.16666666666666666	0.0	0.0052528651240923395	25
5050	0.036652048692880114	0.009163249358455059	0.00911942804882849	0.668247921816103	-1	0	0	0.3	3	0.8461538461538461	11	0.5357142857142857	0.7692307692307693	12	10	2	1	0	0.14285714285714285	2	14	15	0.16666666666666666	0.15384615384615385	0.7164003008368306	0.9361050033863914	0.3697374111565737	0.9261088815162343	0.6051090979206715	0.9656867580390548	0.924494697675181	0.945322024350657	1.0	0.25	0.0	0.00911942804882849	26
4405	0.036950885043714264	0.011100510063128625	-0.004742541207740568	0.776372231050889	-1	0	0	0.1	1	1.0	13	1.0	0.9230769230769231	13	12	1	1	0	0.06666666666666667	15	1	15	0.2	0	0.5991415134414684	0.9513986423986094	0.39512128845843536	0.9459657092034329	0.48162160416783506	0.9625707670006888	0.9254893046229979	0.9538235265840719	1.0	0.23076923076923078	0.0	-0.0004742541207740568	0
2609	0.03357076634077303	0.00557470658875802	0.005449340851364457	0.7130560719318891	-1	0	0	0.3	3	0.8461538461538461	11	0.5357142857142857	0.7692307692307693	12	10	2	1	0	0.14285714285714285	2	14	15	0.16666666666666666	0.15384615384615385	0.6646853855095158	0.9566312112463855	0.41598730542024775	0.8983253486861277	0.6479573816412794	0.9640794046482977	0.924494697675181	0.9455301455798081	1.0	0.25	0.0	0.005449340851364457	18
2460	0.0338248413377715	0.0054350745237086795	0.005262186084351936	0.7082928672578926	-1	0	0	0.3	3	0.8461538461538461	11	0.5357142857142857	0.7692307692307693	12	10	2	1	0	0.14285714285714285	2	14	15	0.16666666666666666	0.15384615384615385	0.6646853855095158	0.9566312112463855	0.41598730542024775	0.8983253486861277	0.6479573816412794	0.9640794046482977	0.924494697675181	0.9455301455798081	1.0	0.25	0.0	0.005262186084351936	15
5532	0.03897719720797945	0.011733892972898495	0.003672600112026512	0.6457204033774427	-1	0	0	0.3	3	0.8461538461538461	11	0.5357142857142857	0.7692307692307693	12	10	2	1	0	0.14285714285714285	2	14	15	0.16666666666666666	0.15384615384615385	0.7164003008368306	0.9468746748199555	0.3697374111565737	0.9162363091205514	0.6426830973698042	0.9651811185304565	0.924494697675181	0.9460879343215015	1.0	0.16666666666666666	0.0	0.003672600112026512	8
3675	0.025230238953824178	0.008100883335821716	-0.0071849891672665	0.9827503882405912	-1	0	0	0.3	3	0.8461538461538461	11	0.38461538461538464	0.6923076923076923	11	9	3	2	0	0.23076923076923078	13	3	15	0.25	1.0	0.8336590882321928	0.9652214463862064	0.39512128845843536	0.9085724889117415	0.7285965916735078	0.9656199661828301	0.9254893046229979	0.951891541164792	0.5454545454545454	0.2727272727272727	0.0	-0.00071849891672665	0
3519	0.037437030679695844	0.007252358689500292	0.007239149093662779	0.6744461478789048	-1	0	0	0.3	3	0.8461538461538461	11	0.5357142857142857	0.7692307692307693	12	10	2	1	0	0.14285714285714285	2	14	15	0.16666666666666666	0.15384615384615385	0.7164003008368306	0.9550144001948128	0.3697374111565737	0.9261088815162343	0.6051090979206715	0.9656867580390548	0.924494697675181	0.9513716045959167	1.0	0.25	0.0	0.007239149093662779	132
1129	0.022249100844340085	0.0008091661877114038	-0.0007419577062231212	0.6774969896246879	-1	0	0	0.3	3	0.8461538461538461	11	0.38461538461538464	0.7692307692307693	11	10	3	2	0	0.23076923076923078	3	13	15	0.2222222222222222	0.16666666666666666	0.4957116827868388	0.9543576451897055	0.43685332238206004	0.9018901865922432	0.5673181716090511	0.9686324546997287	0.9234879118013528	0.9476602403674531	0.5454545454545454	0.2727272727272727	0.0	-7.419577062231213e-05	15
4481	0.034652203394075716	0.008895142806490003	0.007644069026319788	0.7311124125005481	-1	0	0	0.3	3	0.8461538461538461	11	0.5357142857142857	0.7692307692307693	12	10	2	1	0	0.14285714285714285	2	14	15	0.16666666666666666	0.15384615384615385	0.7164003008368306	0.9394575216469316	0.39512128845843536	0.9429285507450785	0.6051090979206715	0.9668393205796739	0.924494697675181	0.9513441485018737	1.0	0.25	0.0	0.007644069026319788	14
3840	0.03730534836788636	0.007218228428359888	0.007208536689281132	0.6745238221853468	-1	0	0	0.3	3	0.8461538461538461	11	0.5357142857142857	0.7692307692307693	12	10	2	1	0	0.14285714285714285	2	14	15	0.16666666666666666	0.15384615384615385	0.7164003008368306	0.9550144001948128	0.3697374111565737	0.9261088815162343	0.6051090979206715	0.9656867580390548	0.924494697675181	0.9513716045959167	1.0	0.25	0.0	0.007208536689281132	82
3089	0.03490748230905818	0.0052682182444847405	0.0052128802942212945	0.7132442481838674	-1	0	0	0.3	3	0.8461538461538461	11	0.5357142857142857	0.7692307692307693	12	10	2	1	0	0.14285714285714285	2	14	15	0.16666666666666666	0.15384615384615385	0.6646853855095158	0.9566312112463855	0.41598730542024775	0.8983253486861277	0.6479573816412794	0.9599957846163044	0.924494697675181	0.9435765205921977	1.0	0.3333333333333333	0.0	0.0052128802942212945	19
2811	0.0344360226815418	0.005257136054378261	0.005168496997246078	0.7119432585890697	-1	0	0	0.3	3	0.8461538461538461	11	0.5357142857142857	0.7692307692307693	12	10	2	1	0	0.14285714285714285	2	14	15	0.16666666666666666	0.15384615384615385	0.6646853855095158	0.9566312112463855	0.41598730542024775	0.8983253486861277	0.6479573816412794	0.9640794046482977	0.924494697675181	0.9455301455798081	1.0	0.16666666666666666	0.0	0.005168496997246078	33
2174	0.03433507240433235	0.005616272434611121	0.005425149255686522	0.7125098650212542	-1	0	0	0.3	3	0.8461538461538461	11	0.5357142857142857	0.7692307692307693	12	10	2	1	0	0.14285714285714285	2	14	15	0.16666666666666666	0.15384615384615385	0.6646853855095158	0.9566312112463855	0.41598730542024775	0.8983253486861277	0.6479573816412794	0.9640794046482977	0.924494697675181	0.9455301455798081	1.0	0.25	0.0	0.005425149255686522	6
3153	0.03275510343928189	0.0054582964389025745	0.005441544049174484	0.7137126849168777	-1	0	0	0.3	3	0.8461538461538461	11	0.5357142857142857	0.7692307692307693	12	10	2	1	0	0.14285714285714285	2	14	15	0.16666666666666666	0.15384615384615385	0.6646853855095158	0.9566312112463855	0.41598730542024775	0.8994885314511277	0.6479573816412794	0.9640794046482977	0.924494697675181	0.9457494771193514	1.0	0.4166666666666667	0.0	0.005441544049174484	2
2116	0.033467957114215414	0.005896669542602327	0.005636865778696226	0.7087580370554943	-1	0	0	0.3	3	0.8461538461538461	11	0.5357142857142857	0.7692307692307693	12	10	2	1	0	0.14285714285714285	2	14	15	0.16666666666666666	0.15384615384615385	0.6646853855095158	0.9566312112463855	0.41598730542024775	0.8983253486861277	0.6479573816412794	0.9640794046482977	0.924494697675181	0.9455301455798081	1.0	0.25	0.0	0.005636865778696226	32
5026	0.036964227968971745	0.009295394694823537	0.009270655207714163	0.6701084288365291	-1	0	0	0.3	3	0.8461538461538461	11	0.5357142857142857	0.7692307692307693	12	10	2	1	0	0.14285714285714285	2	14	15	0.16666666666666666	0.15384615384615385	0.7164003008368306	0.9361050033863914	0.3697374111565737	0.9261088815162343	0.6051090979206715	0.9656867580390548	0.924494697675181	0.945322024350657	1.0	0.25	0.0	0.009270655207714163	71
4468	0.03689545338497832	0.0073760342675242745	0.007361288036840403	0.6828680220854392	-1	0	0	0.3	3	0.8461538461538461	11	0.5357142857142857	0.7692307692307693	12	10	2	1	0	0.14285714285714285	2	14	15	0.16666666666666666	0.15384615384615385	0.7164003008368306	0.9550144001948128	0.3697374111565737	0.9261088815162343	0.6051090979206715	0.9656867580390548	0.924494697675181	0.9513716045959167	1.0	0.25	0.0	0.007361288036840403	20
2326	0.03350692322304309	0.0047705505295599525	-0.003126185652607469	0.5445948505519012	-1	0	0	0.4	4	0.6923076923076923	9	0.3125	0.5384615384615384	11	7	3	3	0	0.3333333333333333	4	12	15	0.5	0.15384615384615385	0.4957116827868388	0.9605225365987755	0.344353533854712	0.919036159397578	0.5673181716090511	0.9704735727270702	0.9234879118013528	0.9542553415410316	0.09090909090909091	0.2727272727272727	0.0	-0.0003126185652607469	6
4742	0.037037570542896	0.009264955424346893	0.009250776323634491	0.6685325536304383	-1	0	0	0.3	3	0.8461538461538461	11	0.5357142857142857	0.7692307692307693	12	10	2	1	0	0.14285714285714285	2	14	15	0.16666666666666666	0.15384615384615385	0.7164003008368306	0.9361050033863914	0.3697374111565737	0.9261088815162343	0.6051090979206715	0.961124109214933	0.9234879118013528	0.9430460289607664	1.0	0.16666666666666666	0.0	0.009250776323634491	51
4463	0.0372768462746659	0.009315711537897509	0.009221527124028293	0.6629677606231179	-1	0	0	0.3	3	0.8461538461538461	11	0.5357142857142857	0.7692307692307693	12	10	2	1	0	0.14285714285714285	2	14	15	0.16666666666666666	0.15384615384615385	0.7164003008368306	0.9361050033863914	0.3697374111565737	0.9261088815162343	0.6051090979206715	0.961124109214933	0.9234879118013528	0.9430460289607664	1.0	0.25	0.0	0.009221527124028293	44
43	0.004715989442892288	0.0025457935447735403	-0.0025326718712544525	0.9821915468020755	-1	0	0	0.5	2	0.6666666666666666	2	1.0	0.6666666666666666	2	2	2	0	0	0.2	5	1	5	0.0	0.5	0.6474704828728318	0.971398987582452	0.5514629109119132	0.9266071998226632	1.0	0.5	0.9585614977513806	0.8829154401873481	0	0	0.0	-0.00025326718712544524	53
3414	0.03481737205464359	0.005133045699585811	0.005127872494355563	0.7122501506878793	-1	0	0	0.3	3	0.8461538461538461	11	0.5357142857142857	0.7692307692307693	12	10	2	1	0	0.14285714285714285	2	14	15	0.16666666666666666	0.15384615384615385	0.6646853855095158	0.9566312112463855	0.41598730542024775	0.8983253486861277	0.6479573816412794	0.9640794046482977	0.924494697675181	0.9455301455798081	1.0	0.3333333333333333	0.0	0.005127872494355563	18
4172	0.034548797047471456	0.009458138078063193	0.008826106177748023	0.6675048144335615	-1	0	0	0.3	3	0.8461538461538461	11	0.5357142857142857	0.7692307692307693	12	10	2	1	0	0.14285714285714285	2	14	15	0.16666666666666666	0.15384615384615385	0.7164003008368306	0.956708460659507	0.39512128845843536	0.9429285507450785	0.6051090979206715	0.9668393205796739	0.9254893046229979	0.956518525094893	1.0	0.25	0.0	0.008826106177748023	55
2318	0.034372911286080936	0.00536581715592006	0.005360456213835716	0.7111944446693435	-1	0	0	0.3	3	0.8461538461538461	11	0.5357142857142857	0.7692307692307693	12	10	2	1	0	0.14285714285714285	2	14	15	0.16666666666666666	0.15384615384615385	0.6646853855095158	0.9566312112463855	0.41598730542024775	0.8983253486861277	0.6479573816412794	0.9640794046482977	0.924494697675181	0.9455301455798081	1.0	0.25	0.0	0.005360456213835716	21
3054	0.03297042712454144	0.00793931667701715	0.006104489375154522	0.7933064776400606	-1	0	0	0.3	3	0.8461538461538461	11	0.5357142857142857	0.7692307692307693	12	10	2	1	0	0.14285714285714285	2	14	15	0.16666666666666666	0.15384615384615385	0.6646853855095158	0.9566312112463855	0.41598730542024775	0.9017127452805674	0.6479573816412794	0.9599957846163044	0.924494697675181	0.9442409269694478	1.0	0.4166666666666667	0.0	0.006104489375154522	7
3269	0.01976063096726251	0.005080229082728652	-0.005076727352784987	0.9685538973416241	-1	0	0	0.3	3	0.8461538461538461	11	0.234375	0.6923076923076923	11	9	3	2	0	1.0	8	8	15	0.25	0.15384615384615385	0.4957116827868388	0.9525583243269258	0.39512128845843536	0.90414101421938	0.7641749852647661	0.9645188537726965	0.9234879118013528	0.9452563665877882	0.5454545454545454	0.18181818181818182	0.0	-0.0005076727352784987	0
5284	0.037131010097077054	0.00900401717726988	0.008942101553903804	0.662593324065328	-1	0	0	0.3	3	0.8461538461538461	11	0.5357142857142857	0.7692307692307693	12	10	2	1	0	0.14285714285714285	2	14	15	0.16666666666666666	0.15384615384615385	0.7164003008368306	0.9361050033863914	0.3697374111565737	0.927036860452139	0.6051090979206715	0.9656867580390548	0.924494697675181	0.9455565547402703	1.0	0.4166666666666667	0.0	0.008942101553903804	13
3160	0.03311241670281325	0.005217458070990305	0.0050382505274479215	0.7114814155554009	-1	0	0	0.3	3	0.8461538461538461	11	0.5357142857142857	0.7692307692307693	12	10	2	1	0	0.14285714285714285	2	14	15	0.16666666666666666	0.15384615384615385	0.6646853855095158	0.9566312112463855	0.41598730542024775	0.8983253486861277	0.6479573816412794	0.9640794046482977	0.924494697675181	0.9455301455798081	1.0	0.16666666666666666	0.0	0.0050382505274479215	19
429	0.021236747198030606	0.007341163928839633	-0.007317366056796742	0.9245840518978266	-1	0	0	0.4	4	0.6153846153846154	8	0.46875	0.38461538461538464	7	5	7	2	0	0.5	8	4	15	0.125	0.14285714285714285	0.8114159311654667	0.9312738342066709	0.7299667821791701	0.7754370690939708	0.2912328224669984	0.9219577489686691	0.875637413293274	0.8913863718943844	0.6428571428571428	0.2857142857142857	0.0	-0.0007317366056796743	5
3498	0.024240762456413753	0.00625022354809556	-0.005470131963266529	0.5634598198584628	-1	0	0	0.3	3	0.8461538461538461	11	0.5357142857142857	0.6923076923076923	11	9	3	3	0	0.14285714285714285	2	14	15	0.375	0.15384615384615385	0.8336590882321928	0.9625164794317599	0.39512128845843536	0.9055709372306285	0.7285965916735078	0.9699843687918308	0.9254893046229979	0.9523012424072895	0.45454545454545453	0.18181818181818182	0.0	-0.0005470131963266529	1
4079	0.03160540926137373	0.0007263180593568089	-0.0006850515257091204	0.6481451177574229	-1	0	0	0.3	3	0.8461538461538461	11	0.5357142857142857	0.7692307692307693	12	10	2	1	0	0.14285714285714285	2	14	15	0.16666666666666666	0.15384615384615385	0.7164003008368306	0.9550144001948128	0.3697374111565737	0.9235319089924341	0.6051090979206715	0.9656867580390548	0.924494697675181	0.950796781937194	1.0	0.08333333333333333	0.0	-6.850515257091205e-05	13
1013	0.021245445860439655	0.0005787265583594271	-0.00045550070286310264	0.6689678870538581	-1	0	0	0.3	3	0.8461538461538461	11	0.38461538461538464	0.7692307692307693	11	10	3	2	0	0.23076923076923078	3	13	15	0.2222222222222222	0.16666666666666666	0.4957116827868388	0.9543576451897055	0.43685332238206004	0.9018901865922432	0.5673181716090511	0.9686324546997287	0.9234879118013528	0.9476602403674531	0.5454545454545454	0.2727272727272727	0.0	-4.555007028631026e-05	39
4301	0.037382458446954356	0.007247982598460562	0.007212809872295765	0.669613978804656	-1	0	0	0.3	3	0.8461538461538461	11	0.5357142857142857	0.7692307692307693	12	10	2	1	0	0.14285714285714285	2	14	15	0.16666666666666666	0.15384615384615385	0.7164003008368306	0.9550144001948128	0.3697374111565737	0.9261088815162343	0.6051090979206715	0.961124109214933	0.924494697675181	0.9493339291963911	1.0	0.25	0.0	0.007212809872295765	17
4626	0.036804345395921305	0.009032281524283264	0.009004762703402053	0.6664457797877519	-1	0	0	0.3	3	0.8461538461538461	11	0.5357142857142857	0.7692307692307693	12	10	2	1	0	0.14285714285714285	2	14	15	0.16666666666666666	0.15384615384615385	0.7164003008368306	0.9361050033863914	0.3697374111565737	0.9261088815162343	0.6051090979206715	0.961124109214933	0.9234879118013528	0.9430460289607664	1.0	0.25	0.0	0.009004762703402053	41
154	0.0026962470189274223	0.002237062476446172	-0.0022370227131373517	0.9797188106389614	-1	1.0	1	0.8	4	0.4	2	0.4666666666666667	0.4	4	2	2	0	0	0.6	3	5	7	0.0	1.0	0.8225710180185424	0.9257041859659827	0.3727805017420992	0.7105740949085866	0.6454834415000728	0.9499393244086092	0.9110360671638298	0.8929542261407234	0	0	0.0	-0.00022370227131373517	35
595	0.0029110319307903464	0.002181938459594406	-0.0021819384507513187	0.9789764121749505	-1	0.5	1	0.6666666666666666	4	0.5	3	0.4444444444444444	0.5	5	3	2	0	0	0.5	3	6	8	0.0	1.0	0.8253960305305494	0.9102460189922497	0.4547691498423504	0.7046114572626596	0.8374534403257481	0.9407470205396893	0.8956657958760631	0.8790663740891095	0	0	0.0	-0.00021819384507513188	61
740	0.009281727525195257	0.004789871340278103	-0.004670739830516008	0.9493692301580782	-1	0	0	0.42857142857142855	3	0.625	5	0.3333333333333333	0.625	8	5	1	0	0	0.8333333333333334	6	5	10	0.0	0	0.6290716743437419	0.7841054791100247	0.595250420762092	0.8762145484186618	0.6661429686153706	0.9541417779812104	0.8551342102940165	0.8903210012585785	0	0	0.0	-0.00046707398305160077	9
5056	0.03698705919848312	0.008933324519902919	0.00892840996726385	0.6599309687085084	-1	0	0	0.3	3	0.8461538461538461	11	0.5357142857142857	0.7692307692307693	12	10	2	1	0	0.14285714285714285	2	14	15	0.16666666666666666	0.15384615384615385	0.7164003008368306	0.9361050033863914	0.3697374111565737	0.9261088815162343	0.6051090979206715	0.961124109214933	0.9234879118013528	0.9430460289607664	1.0	0.25	0.0	0.00892840996726385	22
5421	0.03749011464845988	0.008933741954073066	0.008922797436593195	0.6625154068382293	-1	0	0	0.3	3	0.8461538461538461	11	0.5357142857142857	0.7692307692307693	12	10	2	1	0	0.14285714285714285	2	14	15	0.16666666666666666	0.15384615384615385	0.7164003008368306	0.9361050033863914	0.3697374111565737	0.9261088815162343	0.6051090979206715	0.9656867580390548	0.924494697675181	0.945322024350657	1.0	0.08333333333333333	0.0	0.008922797436593195	18
877	0.02194309896036509	0.0011323504639037842	-0.0008695795958731816	0.6729728432849811	-1	0	0	0.3	3	0.8461538461538461	11	0.38461538461538464	0.7692307692307693	11	10	3	2	0	0.23076923076923078	3	13	15	0.2222222222222222	0.16666666666666666	0.4957116827868388	0.9543576451897055	0.43685332238206004	0.9018901865922432	0.5673181716090511	0.9686324546997287	0.9234879118013528	0.9476602403674531	0.5454545454545454	0.2727272727272727	0.0	-8.695795958731816e-05	23
4784	0.03501967511855447	0.007997284603996532	0.007448674498175927	0.6789829990419318	-1	0	0	0.3	3	0.8461538461538461	11	0.5357142857142857	0.7692307692307693	12	10	2	2	0	0.14285714285714285	2	14	15	0.3333333333333333	0.15384615384615385	0.7164003008368306	0.9361050033863914	0.3697374111565737	0.923705116542307	0.6051090979206715	0.9656867580390548	0.924494697675181	0.9447226032901941	0.5416666666666667	0.16666666666666666	0.0	0.007448674498175927	10
4196	0.0333249650759809	0.006867331966763023	-0.0035154783886491383	0.7717478993656406	-1	0	0	0.4	4	0.6923076923076923	9	0.4166666666666667	0.5384615384615384	10	7	4	2	0	0.25	3	12	15	0.2222222222222222	0.15384615384615385	0.8336590882321928	0.9603071139967503	0.39512128845843536	0.9161590987414706	0.7879892699778452	0.9546101050984048	0.9339522756491996	0.946569091445297	0.55	0.3	0.0	-0.00035154783886491385	5
4136	0.035238034418042054	0.009978345339992315	0.007875428777739042	0.6643796852342676	-1	0	0	0.3	3	0.8461538461538461	11	0.5357142857142857	0.7692307692307693	12	10	2	1	0	0.14285714285714285	2	14	15	0.16666666666666666	0.15384615384615385	0.7164003008368306	0.9394575216469316	0.39512128845843536	0.9429285507450785	0.6051090979206715	0.9668393205796739	0.924494697675181	0.9513441485018737	1.0	0.25	0.0	0.007875428777739042	8
4085	0.03679212996227357	0.007882176717146874	0.005864133124920688	0.7039138911590548	-1	0	0	0.3	3	0.8461538461538461	11	0.5357142857142857	0.7692307692307693	11	10	3	1	0	0.14285714285714285	2	14	15	0.1111111111111111	0.15384615384615385	0.8336590882321928	0.9459070529798611	0.39512128845843536	0.9373535096122513	0.7285965916735078	0.971080070377281	0.9254893046229979	0.9537772079378813	1.0	0.18181818181818182	0.0	0.005864133124920688	9
450	0.002761548114779569	0.0027553402762585505	-0.0027551002158723937	0.9844050577079795	-1	0	0	0.75	3	0.3333333333333333	1	0.625	0.3333333333333333	1	1	3	1	0	0.5	4	2	5	0.1	0.6666666666666666	0.6914643592836001	0.5	0.739339042780697	0.5	0.21511214975146817	0.5	0.9142346670379539	0.5	1.0	0	0.0	-0.00027551002158723934	16
1240	0.03185511090995991	0.005437467879819324	-0.005423618182527802	0.9698430843265639	-1	0	0	0.1	1	1.0	13	0.3125	0.8461538461538461	12	11	2	4	0	0.3333333333333333	4	12	15	0.5714285714285714	0	0.4957116827868388	0.9480585866464396	0.4082974270689987	0.8755296243327246	0.6479573816412794	0.9699744453944087	0.9191273211092107	0.941407018938418	0.20833333333333331	0.3333333333333333	0.0	-0.0005423618182527802	6
498	0.0031047348815849366	0.0030433981880376377	-0.003037007757523853	0.981660646240654	-1	0	0	0.6666666666666666	2	0.5	1	0.6666666666666666	0.5	1	1	2	2	0	0.6666666666666666	3	2	4	0.25	0	0.1	0.5	0.7714956843717113	0.5	1.0	0.5	0.9785367447568072	0.5	1.0	1.0	0.18093090976408777	-0.0003037007757523853	8
1107	0.021550302654648083	0.000678566632103355	-0.00027470834522928757	0.6627372522700902	-1	0	0	0.3	3	0.8461538461538461	11	0.38461538461538464	0.7692307692307693	11	10	3	2	0	0.23076923076923078	3	13	15	0.2222222222222222	0.16666666666666666	0.4957116827868388	0.9543576451897055	0.43685332238206004	0.9066690262915662	0.5673181716090511	0.9686324546997287	0.9234879118013528	0.9485657311032251	0.5454545454545454	0.2727272727272727	0.0	-2.7470834522928757e-05	57
3778	0.037462057763706084	0.00635575343120439	0.006344226410590732	0.66132902152986	-1	0	0	0.3	3	0.8461538461538461	11	0.5357142857142857	0.6923076923076923	11	9	3	2	0	0.14285714285714285	2	14	15	0.25	0.15384615384615385	0.8336590882321928	0.9652214463862064	0.39512128845843536	0.9085724889117415	0.7285965916735078	0.9656199661828301	0.9254893046229979	0.951891541164792	0.5454545454545454	0.2727272727272727	0.0	0.006344226410590732	11
4394	0.035894033612217796	0.007169850274526975	0.006727537134065175	0.6461612649303157	-1	0	0	0.3	3	0.8461538461538461	11	0.5357142857142857	0.7692307692307693	12	10	2	1	0	0.14285714285714285	2	14	15	0.16666666666666666	0.15384615384615385	0.6391925241066205	0.9583507417951264	0.4761324171421131	0.9305507181925415	0.5343467166391509	0.9684018002705934	0.9254893046229979	0.9548351259242266	1.0	0.25	0.0	0.006727537134065175	20
4069	0.0231348892118039	0.005293935561580205	-0.0052836045903147805	0.9541584684366722	-1	0	0	0.3	3	0.8461538461538461	11	0.23809523809523808	0.6923076923076923	11	9	3	2	0	0.7777777777777778	9	7	15	0.25	0.15384615384615385	0.5991415134414684	0.957793927414175	0.344353533854712	0.9130530638106764	0.7285965916735078	0.9486072411084989	0.9234879118013528	0.9424784845499878	0.5454545454545454	0.2727272727272727	0.0	-0.000528360459031478	3
1478	0.029288432066942233	0.0026200595947872343	0.002615125632531033	0.6903819990614031	-1	0	0	0.3	3	0.8461538461538461	11	0.5357142857142857	0.7692307692307693	12	10	2	1	0	0.14285714285714285	2	14	15	0.16666666666666666	0.15384615384615385	0.8336590882321928	0.951297368127052	0.43685332238206004	0.8396692370915461	0.7285965916735078	0.9319404370175062	0.9254893046229979	0.9179576838838381	1.0	0.25	0.0	0.002615125632531033	10
2989	0.034353807711152366	0.0050847996869990255	0.005066228035342713	0.7122513948330422	-1	0	0	0.3	3	0.8461538461538461	11	0.5357142857142857	0.7692307692307693	12	10	2	1	0	0.14285714285714285	2	14	15	0.16666666666666666	0.15384615384615385	0.6646853855095158	0.9566312112463855	0.41598730542024775	0.8983253486861277	0.6479573816412794	0.9640794046482977	0.924494697675181	0.9455301455798081	1.0	0.25	0.0	0.005066228035342713	14
952	0.023488479209399334	0.0021912719171629904	-0.0021868447652754527	0.7209009294559596	-1	0	0	0.3	3	0.8461538461538461	11	0.38461538461538464	0.7692307692307693	11	10	3	2	0	0.23076923076923078	3	13	15	0.2222222222222222	0.16666666666666666	0.4957116827868388	0.9543576451897055	0.43685332238206004	0.8793616581218545	0.5673181716090511	0.9686324546997287	0.9234879118013528	0.943688869647303	0.5454545454545454	0.18181818181818182	0.0	-0.00021868447652754526	13
594	0.00274605348035222	0.0023026607836120435	-0.002302660744242837	0.9798611466672785	-1	1.0	1	0.8	4	0.4	2	0.4666666666666667	0.4	4	2	2	0	0	0.6	3	5	7	0.0	1.0	0.8225710180185424	0.9257041859659827	0.3727805017420992	0.7105740949085866	0.6454834415000728	0.9236743745038746	0.8962559305152841	0.8777551444676622	0	0	0.0	-0.00023026607442428368	49
1045	0.01641865416071673	0.0022617484710310953	-0.0022524396061890644	0.975662118546423	-1	0	0	0.3	3	0.8461538461538461	11	0.3125	0.6923076923076923	11	9	3	1	0	0.3333333333333333	4	12	15	0.125	0.15384615384615385	0.8336590882321928	0.9558223573443239	0.43685332238206004	0.8775644066209896	0.7285965916735078	0.9712457197505947	0.9254893046229979	0.9455544544566601	1.0	0.18181818181818182	0.0	-0.00022524396061890644	2
3192	0.023343708830670204	0.0012972814837753492	-0.001270725044049554	0.6747040515770113	-1	0	0	0.3	3	0.8461538461538461	11	0.5357142857142857	0.7692307692307693	12	10	2	1	0	0.14285714285714285	2	14	15	0.16666666666666666	0.15384615384615385	0.4957116827868388	0.9536799067616971	0.43685332238206004	0.9091444554272144	0.5673181716090511	0.9614367195469877	0.9234879118013528	0.9452171693889634	1.0	0.25	0.0	-0.0001270725044049554	11
2366	0.020406706496476305	0.00412598171886969	-0.003551154800107898	0.5626684243910176	-1	0	0	0.3	3	0.8461538461538461	11	0.5357142857142857	0.7692307692307693	12	10	2	2	0	0.14285714285714285	2	14	15	0.3333333333333333	0.15384615384615385	0.62355092485499	0.9524131758329316	0.41598730542024775	0.8954950943959846	0.6881590311580972	0.9612492198828387	0.9234879118013528	0.9418720520850014	0.5416666666666667	0.3333333333333333	0.0	-0.0003551154800107898	6
2173	0.03354958166743777	0.0053664449643524344	0.005335257967514143	0.710128368049257	-1	0	0	0.3	3	0.8461538461538461	11	0.5357142857142857	0.7692307692307693	12	10	2	1	0	0.14285714285714285	2	14	15	0.16666666666666666	0.15384615384615385	0.6646853855095158	0.9566312112463855	0.41598730542024775	0.8983253486861277	0.6479573816412794	0.9640794046482977	0.924494697675181	0.9455301455798081	1.0	0.16666666666666666	0.0	0.005335257967514143	36
1698	0.033860760154967154	0.00559141284991364	0.005583509679887771	0.7118759847665241	-1	0	0	0.3	3	0.8461538461538461	11	0.5357142857142857	0.7692307692307693	12	10	2	1	0	0.14285714285714285	2	14	15	0.16666666666666666	0.15384615384615385	0.6646853855095158	0.9566312112463855	0.41598730542024775	0.8983253486861277	0.6479573816412794	0.9640794046482977	0.924494697675181	0.9455301455798081	1.0	0.25	0.0	0.005583509679887771	8
5483	0.037335624666374675	0.009153472800591375	0.009134401322662774	0.6642510021330057	-1	0	0	0.3	3	0.8461538461538461	11	0.5357142857142857	0.7692307692307693	12	10	2	1	0	0.14285714285714285	2	14	15	0.16666666666666666	0.15384615384615385	0.7164003008368306	0.9361050033863914	0.3697374111565737	0.9261088815162343	0.6051090979206715	0.9656867580390548	0.924494697675181	0.945322024350657	1.0	0.08333333333333333	0.0	0.009134401322662774	60
5206	0.022936943198921433	0.003580211373357731	-0.0030163226557128452	0.5841076137792929	-1	0	0	0.3	3	0.8461538461538461	11	0.5357142857142857	0.7692307692307693	12	10	2	1	0	0.14285714285714285	2	14	15	0.16666666666666666	0.15384615384615385	0.7729587952296532	0.9361352678709022	0.39512128845843536	0.9245896857500658	0.6051090979206715	0.9699430292677511	0.924494697675181	0.9472757038760736	1.0	0.08333333333333333	0.0	-0.0003016322655712845	7
3914	0.03763857318039213	0.007341926314958869	0.007326242702873847	0.6712043231067828	-1	0	0	0.3	3	0.8461538461538461	11	0.5357142857142857	0.7692307692307693	12	10	2	1	0	0.14285714285714285	2	14	15	0.16666666666666666	0.15384615384615385	0.7164003008368306	0.9550144001948128	0.3697374111565737	0.9261088815162343	0.6051090979206715	0.961124109214933	0.924494697675181	0.9493339291963911	1.0	0.25	0.0	0.007326242702873847	44
550	0.003110267222121911	0.0025987872740872294	-0.0025987383715907345	0.9800741848020624	-1	0.5	1	0.6666666666666666	4	0.5	3	0.4444444444444444	0.5	5	3	2	0	0	0.5	3	6	8	0.0	1.0	0.7207844525314557	0.8983775928263918	0.40768415691188453	0.691813506849027	0.8374534403257481	0.938345233536341	0.8956657958760631	0.8702873367827649	0	0	0.0	-0.00025987383715907344	22
1447	0.0378256684234463	0.009528184143681622	0.0014395049137932655	0.6147553185104673	-1	0	0	0.1	1	1.0	13	1.0	0.8461538461538461	12	11	2	2	0	0.06666666666666667	1	15	15	0.2857142857142857	0	0.6646853855095158	0.9538074086475951	0.39512128845843536	0.900069868216656	0.5673181716090511	0.9686264495407366	0.9234879118013528	0.9471092393920661	0.5416666666666666	0.25	0.0	0.0014395049137932655	65
460	0.002496949081742166	0.0023422725121233	-0.002342249349611928	0.9845123885270542	-1	0	0	0.6666666666666666	2	0.5	1	0.6666666666666666	0.5	3	1	0	0	0	0.6666666666666666	2	3	4	0.0	0	0.6699197633513353	0.9670194529187708	0.7200679832568553	0.5873327791701648	0.24522452830764566	0.8051546038420246	0.9282368483507825	0.8477023696595721	0	0	0.0	-0.00023422493496119283	16
651	0.02232313242987565	0.0006771006062247882	-0.0006052053743264855	0.6671646931610086	-1	0	0	0.3	3	0.8461538461538461	11	0.38461538461538464	0.7692307692307693	11	10	3	2	0	0.23076923076923078	3	13	15	0.2222222222222222	0.16666666666666666	0.4957116827868388	0.9543576451897055	0.43685332238206004	0.9018901865922432	0.5673181716090511	0.9686324546997287	0.9234879118013528	0.9476602403674531	0.5454545454545454	0.2727272727272727	0.0	-6.052053743264855e-05	60
2438	0.03440519921559898	0.005792292914264417	0.00553328043311432	0.7089369298353012	-1	0	0	0.3	3	0.8461538461538461	11	0.5357142857142857	0.7692307692307693	12	10	2	1	0	0.14285714285714285	2	14	15	0.16666666666666666	0.15384615384615385	0.6646853855095158	0.9566312112463855	0.41598730542024775	0.8983253486861277	0.6479573816412794	0.9640794046482977	0.924494697675181	0.9455301455798081	1.0	0.25	0.0	0.00553328043311432	55
125	0.005579313898912222	0.005324669232188997	-0.005313957262848645	0.982522658033387	-1	0	0	0.5	4	0.5555555555555556	5	0.55	0.3333333333333333	5	3	5	2	0	0.8	5	4	11	0.16666666666666666	0.75	0.36402363292711026	0.827325262841555	0.6292561817322404	0.8250962372974177	0.5734451880691535	0.8620017614837183	0.8237755382346955	0.838894148031955	0.6	0	0.0	-0.0005313957262848645	10
209	0.03484627001110779	0.009207715120142151	-0.009195104985850236	0.9342403370314378	-1	0	0	0.25	2	0.9	9	0.5454545454545454	0.9	11	9	0	0	0	0.18181818181818182	11	2	12	0.0	0	0.6598358861804343	0.8789712367152053	0.27887390876631474	0.8069669636651784	0.7313615937625934	0.9102662418423536	0.8825178167779115	0.8710204740404452	0	0	0.0	-0.0009195104985850235	4
5491	0.027316481617787318	0.0012263950079680367	0.0012240009210372031	0.7520004234384621	-1	0	0	0.3	3	0.8461538461538461	11	0.5357142857142857	0.7692307692307693	12	10	2	1	0	0.14285714285714285	2	14	15	0.16666666666666666	0.15384615384615385	0.7164003008368306	0.9361050033863914	0.3697374111565737	0.927036860452139	0.6051090979206715	0.9656867580390548	0.924494697675181	0.9455565547402703	1.0	0.16666666666666666	0.0	0.0012240009210372031	7
657	0.0016003511720239511	0.0013608595331828961	-0.0013603027207238496	0.980165050208472	-1	0	0	0.3333333333333333	1	1.0	2	0.6666666666666666	0.5	1	1	2	0	0	0.6666666666666666	2	3	4	0.0	0	0.28353981937456185	0.5	0.9073657223943481	0.5	0.38445471020487165	0.5	0.9390092165285909	0.5	0	0	0.0	-0.00013603027207238495	39
4486	0.035177775704125676	0.00951424747086044	0.008548193085794586	0.6616842968822662	-1	0	0	0.3	3	0.8461538461538461	11	0.5357142857142857	0.7692307692307693	12	10	2	1	0	0.14285714285714285	2	14	15	0.16666666666666666	0.15384615384615385	0.7164003008368306	0.956708460659507	0.39512128845843536	0.9429285507450785	0.6051090979206715	0.9668393205796739	0.9254893046229979	0.956518525094893	1.0	0.25	0.0	0.008548193085794586	33
841	0.022032225680802913	0.0009197369544414141	-0.0005844219422906084	0.6709376108143759	-1	0	0	0.3	3	0.8461538461538461	11	0.38461538461538464	0.7692307692307693	11	10	3	2	0	0.23076923076923078	3	13	15	0.2222222222222222	0.16666666666666666	0.4957116827868388	0.9543576451897055	0.43685332238206004	0.9018901865922432	0.5673181716090511	0.9686324546997287	0.9234879118013528	0.9476602403674531	0.5454545454545454	0.2727272727272727	0.0	-5.844219422906084e-05	38
3349	0.034126630823018665	0.005066962180896848	0.0050610842357309595	0.7120564943270513	-1	0	0	0.3	3	0.8461538461538461	11	0.5357142857142857	0.7692307692307693	12	10	2	1	0	0.14285714285714285	2	14	15	0.16666666666666666	0.15384615384615385	0.6646853855095158	0.9566312112463855	0.41598730542024775	0.8983253486861277	0.6479573816412794	0.9640794046482977	0.924494697675181	0.9455301455798081	1.0	0.16666666666666666	0.0	0.0050610842357309595	19
2944	0.03337046668238217	0.0053851837239148595	0.005312801918447748	0.7118739547702648	-1	0	0	0.3	3	0.8461538461538461	11	0.5357142857142857	0.7692307692307693	12	10	2	1	0	0.14285714285714285	2	14	15	0.16666666666666666	0.15384615384615385	0.6646853855095158	0.9566312112463855	0.41598730542024775	0.8983253486861277	0.6479573816412794	0.9640794046482977	0.924494697675181	0.9455301455798081	1.0	0.25	0.0	0.005312801918447748	28
1582	0.030142238062867033	0.005282608132265948	0.004469818708477734	0.7382618834624022	-1	0	0	0.3	3	0.8461538461538461	11	0.5357142857142857	0.7692307692307693	12	10	2	1	0	0.14285714285714285	2	14	15	0.16666666666666666	0.15384615384615385	0.6646853855095158	0.9566312112463855	0.41598730542024775	0.9039095073219501	0.6479573816412794	0.9640794046482977	0.924494697675181	0.9465963272174566	1.0	0.25	0.0	0.004469818708477734	20
2395	0.03000006928847944	0.005206371224843011	0.004630484283370045	0.7360278636581735	-1	0	0	0.3	3	0.8461538461538461	11	0.5357142857142857	0.7692307692307693	12	10	2	1	0	0.14285714285714285	2	14	15	0.16666666666666666	0.15384615384615385	0.6646853855095158	0.9566312112463855	0.41598730542024775	0.9039095073219501	0.6479573816412794	0.9678568402943398	0.924494697675181	0.9485016506195839	1.0	0.25	0.0	0.004630484283370045	29
923	0.0338492744917339	0.010130808667717357	-0.004193005189083836	0.9786776889272937	-1	0	0	0.3	3	0.7692307692307693	10	0.3409090909090909	0.6153846153846154	11	8	3	4	0	0.36363636363636365	4	11	15	0.5714285714285714	0	0.8336590882321928	0.9594538050149245	0.43685332238206004	0.9148708766569683	0.5673181716090511	0.9730396622744352	0.9415147609736184	0.9544154985555754	0.18181818181818182	0.2727272727272727	0.0	-0.0004193005189083836	6
2320	0.018560369529869353	0.005714657415612997	-0.005704653958967957	0.9759004595910585	-1	0	0	0.4	4	0.6923076923076923	9	0.2777777777777778	0.6923076923076923	12	9	2	1	0	0.6666666666666666	6	9	15	0.2	0.3333333333333333	0.6646853855095158	0.9566312112463855	0.41598730542024775	0.8983253486861277	0.6479573816412794	0.9640794046482977	0.924494697675181	0.9455301455798081	1.0	0.16666666666666666	0.0	-0.0005704653958967956	0
4350	0.03762049587625333	0.007463366026545904	0.007445820333334185	0.6823493747239033	-1	0	0	0.3	3	0.8461538461538461	11	0.5357142857142857	0.7692307692307693	12	10	2	1	0	0.14285714285714285	2	14	15	0.16666666666666666	0.15384615384615385	0.7164003008368306	0.9550144001948128	0.3697374111565737	0.9261088815162343	0.6051090979206715	0.961124109214933	0.924494697675181	0.9493339291963911	1.0	0.08333333333333333	0.0	0.007445820333334185	16
4695	0.03670278482663797	0.0091250967297773	0.00910072485708935	0.664444825721374	-1	0	0	0.3	3	0.8461538461538461	11	0.5357142857142857	0.7692307692307693	12	10	2	1	0	0.14285714285714285	2	14	15	0.16666666666666666	0.15384615384615385	0.7164003008368306	0.9361050033863914	0.3697374111565737	0.9261088815162343	0.6051090979206715	0.9656867580390548	0.924494697675181	0.945322024350657	1.0	0.25	0.0	0.00910072485708935	40
4721	0.03396161568920898	0.009648578719789988	0.008804834235971672	0.6545748304177885	-1	0	0	0.3	3	0.8461538461538461	11	0.5357142857142857	0.7692307692307693	12	10	2	1	0	0.14285714285714285	2	14	15	0.16666666666666666	0.15384615384615385	0.7164003008368306	0.956708460659507	0.39512128845843536	0.9429285507450785	0.6051090979206715	0.9668393205796739	0.9254893046229979	0.956518525094893	1.0	0.25	0.0	0.008804834235971672	32
5006	0.03738576025371827	0.009130766321231052	0.009098847273958372	0.6699771985615091	-1	0	0	0.3	3	0.8461538461538461	11	0.5357142857142857	0.7692307692307693	12	10	2	1	0	0.14285714285714285	2	14	15	0.16666666666666666	0.15384615384615385	0.7164003008368306	0.9361050033863914	0.3697374111565737	0.9261088815162343	0.6051090979206715	0.9656867580390548	0.924494697675181	0.945322024350657	1.0	0.25	0.0	0.009098847273958372	37
5103	0.037322445063194584	0.009055323441975238	0.009000792846323862	0.6626567025658983	-1	0	0	0.3	3	0.8461538461538461	11	0.5357142857142857	0.7692307692307693	12	10	2	1	0	0.14285714285714285	2	14	15	0.16666666666666666	0.15384615384615385	0.7164003008368306	0.9361050033863914	0.3697374111565737	0.9261088815162343	0.6051090979206715	0.9625298211914572	0.9254893046229979	0.9437276936117666	1.0	0.25	0.0	0.009000792846323862	34
2414	0.03108239770711571	0.0014713520055460027	0.0010560109812226257	0.6885232467548688	-1	0	0	0.3	3	0.8461538461538461	11	0.5357142857142857	0.6923076923076923	11	9	3	2	0	0.14285714285714285	2	14	15	0.25	0.15384615384615385	0.8336590882321928	0.9548919240581357	0.43685332238206004	0.8517308387888437	0.7285965916735078	0.9319290655749837	0.9254893046229979	0.9221909706216995	0.5454545454545454	0.45454545454545453	0.0	0.0010560109812226257	5
4575	0.033847626788285	0.0096967889464883	0.008934851637995577	0.6591656882398172	-1	0	0	0.3	3	0.8461538461538461	11	0.5357142857142857	0.7692307692307693	12	10	2	1	0	0.14285714285714285	2	14	15	0.16666666666666666	0.15384615384615385	0.7164003008368306	0.956708460659507	0.39512128845843536	0.9429285507450785	0.7285965916735078	0.9678580054714405	0.9339522756491996	0.9569635002505035	1.0	0.16666666666666666	0.0	0.008934851637995577	45
391	0.003681403357226834	0.0027747261258610177	-0.0027709635253422723	0.973402532680164	-1	0	0	0.5	2	0.6666666666666666	2	1.0	0.6666666666666666	4	2	0	0	0	0.2	5	1	5	0.0	0.5	0.3020384418563541	0.9564228870544874	0.7059070919009226	0.9456190734386533	0.48399979203546123	0.828106845638681	0.8621655225425786	0.9245326211834951	0	0	0.0	-0.00027709635253422724	14
4378	0.021957835138771014	0.002980181033104129	-0.0029649030239181653	0.8398598121604142	-1	0	0	0.3	3	0.8461538461538461	11	0.5357142857142857	0.7692307692307693	12	10	2	1	0	0.14285714285714285	2	14	15	0.16666666666666666	0.15384615384615385	0.7164003008368306	0.956708460659507	0.39512128845843536	0.9403011797950092	0.6051090979206715	0.9668393205796739	0.9254893046229979	0.955851023305745	1.0	0.16666666666666666	0.0	-0.0002964903023918165	11
1474	0.030981438099617512	0.0063490259043477255	0.002057554938964107	0.7557092517382363	-1	0	0	0.3	3	0.8461538461538461	11	0.5357142857142857	0.7692307692307693	12	10	2	1	0	0.14285714285714285	2	14	15	0.16666666666666666	0.15384615384615385	0.6646853855095158	0.9566312112463855	0.41598730542024775	0.8977049484660704	0.6479573816412794	0.9640794046482977	0.924494697675181	0.9454137326809395	1.0	0.16666666666666666	0.0	0.002057554938964107	34
5184	0.019571879408817203	0.004797358025928515	-0.00479413386261263	0.9623303821582049	-1	0	0	0.3	3	0.8461538461538461	11	0.234375	0.7692307692307693	11	10	3	1	0	1.0	8	8	15	0.1111111111111111	0.15384615384615385	0.5991415134414684	0.9364368309630953	0.344353533854712	0.9250789695808799	0.7285965916735078	0.9639562680899559	0.9234879118013528	0.9442721869050007	1.0	0.2727272727272727	0.0	-0.000479413386261263	2
3546	0.03727384121016979	0.0074412314680305435	0.007424007168246113	0.6832955886927048	-1	0	0	0.3	3	0.8461538461538461	11	0.5357142857142857	0.7692307692307693	12	10	2	1	0	0.14285714285714285	2	14	15	0.16666666666666666	0.15384615384615385	0.7164003008368306	0.9550144001948128	0.3697374111565737	0.9261088815162343	0.6051090979206715	0.9656867580390548	0.924494697675181	0.9513716045959167	1.0	0.25	0.0	0.007424007168246113	107
757	0.0151580430774196	0.003498159186081326	-0.0034969679269405795	0.9569538557718816	-1	0	0	0.375	3	0.6666666666666666	6	0.4583333333333333	0.6666666666666666	9	6	1	0	0	0.375	3	8	11	0.0	0.25	0.5396378848041474	0.8411747443971636	0.34150605406806744	0.8993487705819301	0.6249040532677317	0.8846399992010001	0.8978451251478008	0.8770416889491136	0	0	0.0	-0.00034969679269405794	16
4081	0.03679469042183361	0.007235741742579206	0.0072110497634492315	0.6709306760783993	-1	0	0	0.3	3	0.8461538461538461	11	0.5357142857142857	0.7692307692307693	12	10	2	1	0	0.14285714285714285	2	14	15	0.16666666666666666	0.15384615384615385	0.7164003008368306	0.9550144001948128	0.3697374111565737	0.9261088815162343	0.6051090979206715	0.961124109214933	0.924494697675181	0.9493339291963911	1.0	0.25	0.0	0.0072110497634492315	26
4457	0.035609850058536785	0.009245906441578855	0.008833012661115129	0.6622200399213153	-1	0	0	0.3	3	0.8461538461538461	11	0.5357142857142857	0.7692307692307693	12	10	2	1	0	0.14285714285714285	2	14	15	0.16666666666666666	0.15384615384615385	0.7164003008368306	0.956708460659507	0.39512128845843536	0.9429285507450785	0.6051090979206715	0.9668393205796739	0.9254893046229979	0.956518525094893	1.0	0.25	0.0	0.008833012661115129	66
3725	0.028569796793542497	0.0027351162823595933	-0.002161632505055315	0.8253223313540672	-1	0	0	0.2	2	0.8461538461538461	11	0.5357142857142857	0.7692307692307693	11	10	3	2	0	0.14285714285714285	2	14	15	0.2222222222222222	0	0.8336590882321928	0.9268991152266381	0.39512128845843536	0.8951673853633804	0.7285965916735078	0.9380841225659569	0.9234879118013528	0.9218369266463716	0.5454545454545454	0.45454545454545453	0.0	-0.0002161632505055315	11
2032	0.03447097528842628	0.005347992122692761	0.0053079269185673465	0.7127454476160817	-1	0	0	0.3	3	0.8461538461538461	11	0.5357142857142857	0.7692307692307693	12	10	2	1	0	0.14285714285714285	2	14	15	0.16666666666666666	0.15384615384615385	0.6646853855095158	0.9566312112463855	0.41598730542024775	0.8983253486861277	0.6479573816412794	0.9640794046482977	0.924494697675181	0.9455301455798081	1.0	0.16666666666666666	0.0	0.0053079269185673465	22
2136	0.02568984703001502	0.003196453214919092	-0.0031868064902291137	0.6369802245171361	-1	0	0	0.3	3	0.8461538461538461	11	0.5357142857142857	0.7692307692307693	12	10	2	1	0	0.14285714285714285	2	14	15	0.16666666666666666	0.15384615384615385	0.6646853855095158	0.9566312112463855	0.4384153936816439	0.8836534235087171	0.6479573816412794	0.9599957846163044	0.9170379678829055	0.9408312995165204	1.0	0.3333333333333333	0.0	-0.0003186806490229114	3
1141	0.021944364441742137	0.0009177306494288098	-0.00012043408023932554	0.6678990408552431	-1	0	0	0.3	3	0.8461538461538461	11	0.38461538461538464	0.7692307692307693	11	10	3	2	0	0.23076923076923078	3	13	15	0.2222222222222222	0.16666666666666666	0.4957116827868388	0.9543576451897055	0.43685332238206004	0.9066690262915662	0.5673181716090511	0.9623270936253367	0.9234879118013528	0.9453917118465621	0.5454545454545454	0.2727272727272727	0.0	-1.2043408023932554e-05	9
3308	0.02925056322649149	0.004992333883590755	-0.004198746818500577	0.6295297767431978	-1	0	0	0.2	2	0.9230769230769231	12	0.5357142857142857	0.8461538461538461	11	11	3	1	0	0.14285714285714285	2	14	15	0.1	0	0.8336590882321928	0.9496170373618833	0.39512128845843536	0.8932963598451934	0.7285965916735078	0.9711458847609822	0.9234879118013528	0.9457904685130152	1.0	0.36363636363636365	0.0	-0.0004198746818500577	2
1168	0.021226547416298536	0.0020324912207721584	-0.0011448002107846765	0.6723932186884827	-1	0	0	0.3	3	0.8461538461538461	11	0.38461538461538464	0.7692307692307693	10	10	4	2	0	0.23076923076923078	3	13	15	0.16666666666666666	0.16666666666666666	0.8336590882321928	0.9560575217227675	0.43685332238206004	0.8406464730778529	0.8270249985013652	0.950044859772851	0.9339522756491996	0.928427994496853	0.55	0.4	0.0	-0.00011448002107846764	9
2455	0.01950654060248104	0.003807514289939311	-0.003252237666707845	0.575780749834236	-1	0	0	0.3	3	0.8461538461538461	11	0.5357142857142857	0.7692307692307693	12	10	2	2	0	0.14285714285714285	2	14	15	0.3333333333333333	0.15384615384615385	0.62355092485499	0.9524131758329316	0.41598730542024775	0.8951390464310521	0.6479573816412794	0.9678568402943398	0.9234879118013528	0.9452440510867927	0.5416666666666667	0.25	0.0	-0.0003252237666707845	6
3664	0.036550189948287765	0.00691259592058463	0.006912586948320307	0.6649619923531171	-1	0	0	0.3	3	0.8461538461538461	11	0.5357142857142857	0.6923076923076923	11	9	3	2	0	0.14285714285714285	2	14	15	0.25	0.15384615384615385	0.8336590882321928	0.9652214463862064	0.39512128845843536	0.9085724889117415	0.7285965916735078	0.9704762533544976	0.9254893046229979	0.954236540135607	0.5454545454545454	0.09090909090909091	0.0	0.006912586948320307	8
2045	0.03344885556274818	0.0051968793162931876	0.005121196061929176	0.7103556679074439	-1	0	0	0.3	3	0.8461538461538461	11	0.5357142857142857	0.7692307692307693	12	10	2	1	0	0.14285714285714285	2	14	15	0.16666666666666666	0.15384615384615385	0.6646853855095158	0.9566312112463855	0.41598730542024775	0.8983253486861277	0.6479573816412794	0.9640794046482977	0.924494697675181	0.9455301455798081	1.0	0.25	0.0	0.005121196061929176	28
899	0.0036343281410334332	0.003549136661642038	-0.0035491363720631173	0.9823067486878997	-1	0	0	0.5	3	0.6666666666666666	4	0.5	0.3333333333333333	2	2	5	3	0	1.0	4	4	8	0.21428571428571427	0.4	0.13945074255868706	0.5973672977058027	0.6824058672622597	0.5946277775429744	0.832944216112692	0.7372873532708002	0.9534812925287368	0.6463845856282783	1.0	1.0	0.13381779823797796	-0.00035491363720631174	7
2892	0.030911174848131842	0.005155139856866504	0.003981115509824319	0.7368257134870211	-1	0	0	0.3	3	0.8461538461538461	11	0.5357142857142857	0.7692307692307693	12	10	2	1	0	0.14285714285714285	2	14	15	0.16666666666666666	0.15384615384615385	0.6646853855095158	0.9566312112463855	0.41598730542024775	0.9039095073219501	0.6479573816412794	0.9640794046482977	0.924494697675181	0.9465963272174566	1.0	0.25	0.0	0.003981115509824319	5
1265	0.03104673681247028	0.0030430740354429474	0.0011793205441132486	0.6753358734604704	-1	0	0	0.3	3	0.8461538461538461	11	0.5357142857142857	0.7692307692307693	12	10	2	2	0	0.14285714285714285	2	14	15	0.3333333333333333	0.15384615384615385	0.6646853855095158	0.9566312112463855	0.41598730542024775	0.9004105357506507	0.6479573816412794	0.962575645734828	0.924494697675181	0.9451938580487194	0.5416666666666667	0.3333333333333333	0.0	0.0011793205441132486	76
3222	0.019317013003620605	0.0056726410474097315	-0.00567196859404311	0.975934344859739	-1	0	0	0.4	4	0.6923076923076923	9	0.2777777777777778	0.6923076923076923	12	9	2	1	0	0.6666666666666666	6	9	15	0.2	0.3333333333333333	0.6646853855095158	0.9566312112463855	0.41598730542024775	0.8983253486861277	0.6479573816412794	0.9595569796279341	0.919354789010395	0.943374465305821	1.0	0.25	0.0	-0.000567196859404311	0
1263	0.02181505133401933	0.0007758468572907788	-0.0005133250484080782	0.6723828951246027	-1	0	0	0.3	3	0.8461538461538461	11	0.38461538461538464	0.7692307692307693	11	10	3	2	0	0.23076923076923078	3	13	15	0.2222222222222222	0.16666666666666666	0.4957116827868388	0.9543576451897055	0.43685332238206004	0.9066690262915662	0.5673181716090511	0.9686324546997287	0.9234879118013528	0.9485657311032251	0.5454545454545454	0.2727272727272727	0.0	-5.1332504840807825e-05	10
1143	0.022200218715302	0.0009872323016963374	-0.0007129201946106357	0.665330053661132	-1	0	0	0.3	3	0.8461538461538461	11	0.38461538461538464	0.7692307692307693	11	10	3	2	0	0.23076923076923078	3	13	15	0.2222222222222222	0.16666666666666666	0.4957116827868388	0.9543576451897055	0.43685332238206004	0.9018901865922432	0.5673181716090511	0.9686324546997287	0.9234879118013528	0.9476602403674531	0.5454545454545454	0.2727272727272727	0.0	-7.129201946106357e-05	19
5327	0.037350466164615105	0.0090132179863312	0.008995413693873968	0.658722375034732	-1	0	0	0.3	3	0.8461538461538461	11	0.5357142857142857	0.7692307692307693	12	10	2	1	0	0.14285714285714285	2	14	15	0.16666666666666666	0.15384615384615385	0.7164003008368306	0.9361050033863914	0.3697374111565737	0.9261088815162343	0.6051090979206715	0.9656867580390548	0.924494697675181	0.945322024350657	1.0	0.25	0.0	0.008995413693873968	39
4977	0.03643660651233977	0.009412685918377633	0.009327135888007146	0.6677893980287262	-1	0	0	0.3	3	0.8461538461538461	11	0.5357142857142857	0.7692307692307693	12	10	2	1	0	0.14285714285714285	2	14	15	0.16666666666666666	0.15384615384615385	0.7164003008368306	0.9361050033863914	0.3697374111565737	0.9261088815162343	0.6051090979206715	0.9656867580390548	0.924494697675181	0.945322024350657	1.0	0.08333333333333333	0.0	0.009327135888007146	68
4380	0.03535900782699001	0.008326011477273236	0.007618366908832929	0.6636321881811953	-1	0	0	0.3	3	0.8461538461538461	11	0.5357142857142857	0.7692307692307693	12	10	2	1	0	0.14285714285714285	2	14	15	0.16666666666666666	0.15384615384615385	0.7164003008368306	0.956708460659507	0.39512128845843536	0.9429285507450785	0.6051090979206715	0.9668393205796739	0.9254893046229979	0.956518525094893	1.0	0.25	0.0	0.007618366908832929	29
2620	0.035452884433301114	0.005383789621864344	-0.004094671434434229	0.9823458605308015	-1	0	0	0.3	3	0.7692307692307693	10	0.5769230769230769	0.6153846153846154	10	8	4	4	0	0.15384615384615385	13	2	15	0.4	0	0.40710751066392675	0.9486278170604611	0.39512128845843536	0.9227736872843232	0.7073500599456168	0.9748771718951157	0.9153816983244112	0.9533969792990382	0.3	0.3	0.0	-0.00040946714344342294	0
4517	0.036611329128987465	0.007382457091718653	0.007333777685677521	0.6783844789008855	-1	0	0	0.3	3	0.8461538461538461	11	0.5357142857142857	0.7692307692307693	12	10	2	1	0	0.14285714285714285	2	14	15	0.16666666666666666	0.15384615384615385	0.7164003008368306	0.9550144001948128	0.3697374111565737	0.9261088815162343	0.6051090979206715	0.9656867580390548	0.924494697675181	0.9513716045959167	1.0	0.25	0.0	0.007333777685677521	21
3048	0.034059452571548354	0.005694784954520611	0.005693767993911732	0.7119822687484341	-1	0	0	0.3	3	0.8461538461538461	11	0.5357142857142857	0.7692307692307693	12	10	2	1	0	0.14285714285714285	2	14	15	0.16666666666666666	0.15384615384615385	0.6646853855095158	0.9566312112463855	0.41598730542024775	0.8983253486861277	0.6479573816412794	0.9640794046482977	0.924494697675181	0.9455301455798081	1.0	0.25	0.0	0.005693767993911732	23
466	0.002090604533680809	0.002024656443496753	-0.002024609964210479	0.9849176407428513	-1	0	0	1.0	3	0.0	0	0.6666666666666666	0	2	0	1	0	0	0.6666666666666666	3	2	4	0.0	1.0	0	0	0	0	0	0	0	0	0	0	0	-0.0002024609964210479	25
341	0.01784795610923877	0.010492503034023212	-0.010307151392629986	0.9500778877635252	-1	0.25	1	0.6	6	0.38461538461538464	5	0.5357142857142857	0.3076923076923077	10	4	4	0	0	0.5714285714285714	4	7	15	0.0	0.16666666666666666	0.5810210193500325	0.7974770677419651	0.40580945571550575	0.8851155886787447	0.5598682750863624	0.9093953741830424	0.8456419194856117	0.8705941282237579	0	0	0.0	-0.0010307151392629987	2
3438	0.029831825520256157	0.0014407930183263705	0.0002723507089176062	0.7813964183825691	-1	0	0	0.3	3	0.8461538461538461	11	0.5357142857142857	0.6923076923076923	11	9	3	2	0	0.14285714285714285	2	14	15	0.25	0.15384615384615385	0.4957116827868388	0.9543576451897055	0.43685332238206004	0.9047140802168042	0.5673181716090511	0.9698759240063285	0.9234879118013528	0.9488713184578285	0.5454545454545454	0.09090909090909091	0.0	0.0002723507089176062	2
3408	0.030712804717133363	0.005026092320389151	0.0037823565156377094	0.7365976047151592	-1	0	0	0.3	3	0.8461538461538461	11	0.5357142857142857	0.7692307692307693	12	10	2	1	0	0.14285714285714285	2	14	15	0.16666666666666666	0.15384615384615385	0.6646853855095158	0.9566312112463855	0.41598730542024775	0.9038304211219639	0.6479573816412794	0.9678568402943398	0.924494697675181	0.948486828684228	1.0	0.25	0.0	0.0037823565156377094	5
3443	0.030539133057267215	0.004021511000389773	0.002886434113486504	0.6284772174519409	-1	0	0	0.3	3	0.8461538461538461	11	0.5357142857142857	0.7692307692307693	12	10	2	1	0	0.14285714285714285	2	14	15	0.16666666666666666	0.15384615384615385	0.6646853855095158	0.9566312112463855	0.41598730542024775	0.8983253486861277	0.6479573816412794	0.9678568402943398	0.924494697675181	0.9474713970923083	1.0	0.25	0.0	0.002886434113486504	9
1856	0.032244823587572566	0.0037000550414652148	0.002123261354428434	0.6309231239426267	-1	0	0	0.3	3	0.8461538461538461	11	0.5357142857142857	0.7692307692307693	12	10	2	1	0	0.14285714285714285	2	14	15	0.16666666666666666	0.15384615384615385	0.6646853855095158	0.9566312112463855	0.41598730542024775	0.8983253486861277	0.7641749852647661	0.9652541302415287	0.924494697675181	0.9461188570791212	1.0	0.16666666666666666	0.0	0.002123261354428434	11
1978	0.03298769674738042	0.008055300360973325	0.006342890002431354	0.794252715562155	-1	0	0	0.3	3	0.8461538461538461	11	0.5357142857142857	0.7692307692307693	12	10	2	1	0	0.14285714285714285	2	14	15	0.16666666666666666	0.15384615384615385	0.6646853855095158	0.9566312112463855	0.41598730542024775	0.9017127452805674	0.6479573816412794	0.9599957846163044	0.924494697675181	0.9442409269694478	1.0	0.4166666666666667	0.0	0.006342890002431354	22
541	0.015540582992848924	0.007049094070866701	-0.006617467057090899	0.9766193329175734	-1	0	0	0.5	4	0.6	6	0.3	0.5	7	5	4	2	0	0.625	5	8	12	0.2	0.2222222222222222	0.3185033385410147	0.9376477729031235	0.43685332238206004	0.9198860916185831	0.5673181716090511	0.9537468604340134	0.7078381074065349	0.9385366839137118	0.5714285714285714	0.2857142857142857	0.0	-0.0006617467057090899	3
2504	0.03448538719456822	0.005631515092319517	0.005548214920463609	0.7138647020625071	-1	0	0	0.3	3	0.8461538461538461	11	0.5357142857142857	0.7692307692307693	12	10	2	1	0	0.14285714285714285	2	14	15	0.16666666666666666	0.15384615384615385	0.6646853855095158	0.9566312112463855	0.41598730542024775	0.8983253486861277	0.6479573816412794	0.9640794046482977	0.924494697675181	0.9455301455798081	1.0	0.25	0.0	0.005548214920463609	21
5082	0.03456448600136638	0.0029892216462084668	-0.0005158352120141183	0.6279859213085814	-1	0	0	0.3	3	0.8461538461538461	11	0.5357142857142857	0.6923076923076923	11	9	3	1	0	0.14285714285714285	2	14	15	0.125	0.15384615384615385	0.8336590882321928	0.9310440640527264	0.39512128845843536	0.9230797704030735	0.7285965916735078	0.9609588695228447	0.9254893046229979	0.9406824561947819	1.0	0.18181818181818182	0.0	-5.158352120141183e-05	7
2233	0.03462951701869268	0.005012029723214622	0.005011502764908479	0.7123397243631417	-1	0	0	0.3	3	0.8461538461538461	11	0.5357142857142857	0.7692307692307693	12	10	2	1	0	0.14285714285714285	2	14	15	0.16666666666666666	0.15384615384615385	0.6646853855095158	0.9566312112463855	0.41598730542024775	0.8983253486861277	0.6479573816412794	0.9678568402943398	0.924494697675181	0.9474713970923083	1.0	0.25	0.0	0.005011502764908479	26
3116	0.03436967329776229	0.005303177736148501	0.005291648459086381	0.7129518968212476	-1	0	0	0.3	3	0.8461538461538461	11	0.5357142857142857	0.7692307692307693	12	10	2	1	0	0.14285714285714285	2	14	15	0.16666666666666666	0.15384615384615385	0.6646853855095158	0.9566312112463855	0.41598730542024775	0.8983253486861277	0.6479573816412794	0.9635941974616934	0.924494697675181	0.9452906643406117	1.0	0.25	0.0	0.005291648459086381	33
598	0.0023093130924432266	0.002255210684663627	-0.0022550067210528255	0.9851824941254648	-1	0	0	1.0	3	0.0	0	0.6666666666666666	0	2	0	1	1	0	0.6666666666666666	2	3	4	0.25	1.0	0	0	0	0	0	0	0	0	0	0	0	-0.00022550067210528254	17
1859	0.03243389591309227	0.0037332854359789646	0.0024658870921994954	0.6299557669091497	-1	0	0	0.3	3	0.8461538461538461	11	0.5357142857142857	0.7692307692307693	12	10	2	1	0	0.14285714285714285	2	14	15	0.16666666666666666	0.15384615384615385	0.6646853855095158	0.9566312112463855	0.41598730542024775	0.8983253486861277	0.6479573816412794	0.9678568402943398	0.924494697675181	0.9474713970923083	1.0	0.3333333333333333	0.0	0.0024658870921994954	12
3139	0.03309925654326205	0.008042974787100046	0.0058281909001541244	0.7924811362538247	-1	0	0	0.3	3	0.8461538461538461	11	0.5357142857142857	0.7692307692307693	12	10	2	1	0	0.14285714285714285	2	14	15	0.16666666666666666	0.15384615384615385	0.6646853855095158	0.9566312112463855	0.41598730542024775	0.9017127452805674	0.6479573816412794	0.9640794046482977	0.924494697675181	0.9461728596522389	1.0	0.3333333333333333	0.0	0.0058281909001541244	15
4959	0.03745441225511232	0.009113297674008484	0.00900991364018708	0.6793479864959124	-1	0	0	0.3	3	0.8461538461538461	11	0.5357142857142857	0.7692307692307693	12	10	2	1	0	0.14285714285714285	2	14	15	0.16666666666666666	0.15384615384615385	0.7164003008368306	0.9361050033863914	0.3697374111565737	0.9261088815162343	0.6051090979206715	0.9656867580390548	0.924494697675181	0.945322024350657	1.0	0.08333333333333333	0.0	0.00900991364018708	30
1441	0.023097041622559416	0.0007635934358812402	-0.0007375427949766043	0.6779491676709981	-1	0	0	0.3	3	0.8461538461538461	11	0.38461538461538464	0.7692307692307693	11	10	3	2	0	0.23076923076923078	3	13	15	0.2222222222222222	0.16666666666666666	0.4957116827868388	0.9543576451897055	0.43685332238206004	0.9051870330478629	0.5673181716090511	0.9686324546997287	0.9234879118013528	0.9482821817376583	0.5454545454545454	0.2727272727272727	0.0	-7.375427949766043e-05	4
5130	0.036883560907307454	0.009102761857895585	0.00905360645115433	0.6651516759856719	-1	0	0	0.3	3	0.8461538461538461	11	0.5357142857142857	0.7692307692307693	12	10	2	1	0	0.14285714285714285	2	14	15	0.16666666666666666	0.15384615384615385	0.7164003008368306	0.9361050033863914	0.3697374111565737	0.9261088815162343	0.6051090979206715	0.9656867580390548	0.924494697675181	0.945322024350657	1.0	0.25	0.0	0.00905360645115433	52
2330	0.03306409091622941	0.005198400949413898	0.00517621087614999	0.7109832319196339	-1	0	0	0.3	3	0.8461538461538461	11	0.5357142857142857	0.7692307692307693	12	10	2	1	0	0.14285714285714285	2	14	15	0.16666666666666666	0.15384615384615385	0.6646853855095158	0.9566312112463855	0.41598730542024775	0.8983253486861277	0.6479573816412794	0.9640794046482977	0.924494697675181	0.9455301455798081	1.0	0.25	0.0	0.00517621087614999	36
2613	0.036349480801285285	0.011644424188262874	-0.004081734136063228	0.8277935558552387	-1	0	0	0.3	3	0.8461538461538461	11	0.5357142857142857	0.7692307692307693	12	10	2	1	0	0.14285714285714285	2	14	15	0.16666666666666666	0.15384615384615385	0.6646853855095158	0.9566312112463855	0.41598730542024775	0.8928499665645272	0.7641749852647661	0.9652541302415287	0.924494697675181	0.9451149581170553	1.0	0.16666666666666666	0.0	-0.00040817341360632276	7
939	0.020849255546778897	0.008103962090044489	-0.008087434114112333	0.9771194542759466	-1	0	0	0.2	2	0.9166666666666666	11	1.0	0.75	11	9	2	2	0	0.07142857142857142	14	1	14	0.3333333333333333	0.3076923076923077	0.4957116827868388	0.9421098623431178	0.3727805017420992	0.9073591561242756	0.575070679527532	0.9605575435942367	0.8022583681620328	0.9401773807956062	0.5454545454545454	0.09090909090909091	0.0	-0.0008087434114112333	1
1688	0.030032925223526432	0.005269062356999302	0.004496675633272153	0.7383320631437089	-1	0	0	0.3	3	0.8461538461538461	11	0.5357142857142857	0.7692307692307693	12	10	2	1	0	0.14285714285714285	2	14	15	0.16666666666666666	0.15384615384615385	0.6646853855095158	0.9557841582184184	0.41598730542024775	0.9039095073219501	0.7641749852647661	0.9652541302415287	0.924494697675181	0.9468357530303121	1.0	0.25	0.0	0.004496675633272153	16
2595	0.033381833851288595	0.005130090051608156	0.004952818321330422	0.7130615823861879	-1	0	0	0.3	3	0.8461538461538461	11	0.5357142857142857	0.7692307692307693	12	10	2	1	0	0.14285714285714285	2	14	15	0.16666666666666666	0.15384615384615385	0.6646853855095158	0.9566312112463855	0.41598730542024775	0.8983253486861277	0.6479573816412794	0.9640794046482977	0.924494697675181	0.9455301455798081	1.0	0.25	0.0	0.004952818321330422	14
1450	0.03125918444891988	0.0042961813047852505	0.0008460758169940412	0.6672283445194096	-1	0	0	0.3	3	0.8461538461538461	11	0.5357142857142857	0.7692307692307693	12	10	2	2	0	0.14285714285714285	2	14	15	0.3333333333333333	0.15384615384615385	0.6646853855095158	0.9566312112463855	0.41598730542024775	0.9004105357506507	0.6479573816412794	0.9666953820719999	0.924494697675181	0.9472443683270145	0.5416666666666667	0.4166666666666667	0.0	0.0008460758169940412	42
3717	0.0377600513128489	0.007472741819677708	0.007466005987679697	0.6749730594564975	-1	0	0	0.3	3	0.8461538461538461	11	0.5357142857142857	0.7692307692307693	12	10	2	1	0	0.14285714285714285	2	14	15	0.16666666666666666	0.15384615384615385	0.7164003008368306	0.9550144001948128	0.3697374111565737	0.9267791165496843	0.6051090979206715	0.9618365851547062	0.9254893046229979	0.9497980383935445	1.0	0.25	0.0	0.007466005987679697	92
1799	0.03326139681936724	0.0063326865632082185	0.006015672612177203	0.734054067209208	-1	0	0	0.3	3	0.8461538461538461	11	0.5357142857142857	0.6923076923076923	11	9	3	2	0	0.14285714285714285	2	14	15	0.25	0.15384615384615385	0.8336590882321928	0.9569252348175313	0.43685332238206004	0.881663543439961	0.7285965916735078	0.9622318804816348	0.9254893046229979	0.9417110284434226	0.5454545454545454	0.2727272727272727	0.0	0.006015672612177203	20
4302	0.030572137899010213	0.0027273134111783217	0.0023754177958243685	0.7287909640834045	-1	0	0	0.3	3	0.8461538461538461	11	0.38461538461538464	0.6923076923076923	10	9	4	1	0	0.23076923076923078	3	13	15	0.09090909090909091	0.15384615384615385	0.8336590882321928	0.9659317493200197	0.39512128845843536	0.9116469355286588	0.7285965916735078	0.9737160362616386	0.9254893046229979	0.9567660693043932	1.0	0.1	0.0	0.0023754177958243685	14
1373	0.021155720219895157	0.0005900353880877746	-0.0005776011472215744	0.668911313570479	-1	0	0	0.3	3	0.8461538461538461	11	0.38461538461538464	0.7692307692307693	11	10	3	2	0	0.23076923076923078	3	13	15	0.2222222222222222	0.16666666666666666	0.4957116827868388	0.9543576451897055	0.43685332238206004	0.9018901865922432	0.5673181716090511	0.9686324546997287	0.9234879118013528	0.9476602403674531	0.5454545454545454	0.18181818181818182	0.0	-5.776011472215744e-05	14
2520	0.029794904899008698	0.002041392679593717	0.0020404687401805043	0.8175219116991547	-1	0	0	0.3	3	0.8461538461538461	11	0.5357142857142857	0.7692307692307693	12	10	2	1	0	0.14285714285714285	2	14	15	0.16666666666666666	0.15384615384615385	0.6646853855095158	0.9566312112463855	0.41598730542024775	0.8928499665645272	0.6479573816412794	0.9640794046482977	0.924494697675181	0.9445159211513809	1.0	0.25	0.0	0.0020404687401805043	13
5438	0.03645580746198483	0.009062497759778184	0.009043005790371239	0.6660247675933856	-1	0	0	0.3	3	0.8461538461538461	11	0.5357142857142857	0.7692307692307693	12	10	2	1	0	0.14285714285714285	2	14	15	0.16666666666666666	0.15384615384615385	0.7164003008368306	0.9361050033863914	0.3697374111565737	0.9261088815162343	0.6051090979206715	0.9656867580390548	0.924494697675181	0.945322024350657	1.0	0.25	0.0	0.009043005790371239	30
2864	0.03432356151425715	0.005466351194432562	0.005464023024791399	0.7109021540344039	-1	0	0	0.3	3	0.8461538461538461	11	0.5357142857142857	0.7692307692307693	12	10	2	1	0	0.14285714285714285	2	14	15	0.16666666666666666	0.15384615384615385	0.6646853855095158	0.9566312112463855	0.41598730542024775	0.8983253486861277	0.6479573816412794	0.9599957846163044	0.924494697675181	0.9435765205921977	1.0	0.3333333333333333	0.0	0.005464023024791399	10
5136	0.016888950992361092	0.004981877875394752	-0.004923189238374208	0.9817600690947239	-1	0	0	0.4	4	0.6923076923076923	9	0.5769230769230769	0.6923076923076923	12	9	2	1	0	0.15384615384615385	2	13	15	0.2	0.15384615384615385	0.5991415134414684	0.9293437646129029	0.344353533854712	0.9263254894337531	0.6051090979206715	0.9545814952916387	0.9226058519949458	0.9380722262155577	1.0	0.08333333333333333	0.0	-0.0004923189238374208	0
4087	0.02706480396764134	0.009154529036593745	-0.008837939502802343	0.9568321597009294	-1	0	0	0.3	3	0.7692307692307693	10	0.38461538461538464	0.6923076923076923	11	9	3	2	0	0.23076923076923078	13	3	15	0.25	0	0.5991415134414684	0.9296176294601112	0.39512128845843536	0.9467547165172596	0.7285965916735078	0.9571476813228941	0.9234879118013528	0.9455792969381843	0.5454545454545454	0.36363636363636365	0.0	-0.0008837939502802343	0
3368	0.03403922713557436	0.005522545733409359	0.005467192889158162	0.7141738902121697	-1	0	0	0.3	3	0.8461538461538461	11	0.5357142857142857	0.7692307692307693	12	10	2	1	0	0.14285714285714285	2	14	15	0.16666666666666666	0.15384615384615385	0.6646853855095158	0.9566312112463855	0.41598730542024775	0.8994885314511277	0.6479573816412794	0.9678568402943398	0.924494697675181	0.9476833443787611	1.0	0.4166666666666667	0.0	0.005467192889158162	2
2815	0.030416898759354643	0.004053963530699824	0.0029314258424962846	0.6285723654906583	-1	0	0	0.3	3	0.8461538461538461	11	0.5357142857142857	0.7692307692307693	12	10	2	1	0	0.14285714285714285	2	14	15	0.16666666666666666	0.15384615384615385	0.6646853855095158	0.9566312112463855	0.41598730542024775	0.8983253486861277	0.6479573816412794	0.9640794046482977	0.924494697675181	0.9455301455798081	1.0	0.25	0.0	0.0029314258424962846	9
5549	0.03664931956993088	0.00805023739525597	0.008032694318219685	0.6744755908802971	-1	0	0	0.3	3	0.8461538461538461	11	0.5357142857142857	0.7692307692307693	12	10	2	1	0	0.14285714285714285	2	14	15	0.16666666666666666	0.15384615384615385	0.7164003008368306	0.9361050033863914	0.3697374111565737	0.9307822056158944	0.6051090979206715	0.9656867580390548	0.924494697675181	0.9465218401924939	1.0	0.3333333333333333	0.0	0.008032694318219685	11
1523	0.029649964929725603	0.004948039539461699	0.00403585494366795	0.736882482667555	-1	0	0	0.3	3	0.8461538461538461	11	0.5357142857142857	0.7692307692307693	12	10	2	1	0	0.14285714285714285	2	14	15	0.16666666666666666	0.15384615384615385	0.6646853855095158	0.9557841582184184	0.41598730542024775	0.9039095073219501	0.6479573816412794	0.9640794046482977	0.924494697675181	0.9462544294599434	1.0	0.25	0.0	0.00403585494366795	35
2568	0.031350170593962064	0.0033762697460130863	0.0020702508736802627	0.6293094496646918	-1	0	0	0.3	3	0.8461538461538461	11	0.5357142857142857	0.7692307692307693	12	10	2	1	0	0.14285714285714285	2	14	15	0.16666666666666666	0.15384615384615385	0.6646853855095158	0.9566312112463855	0.41598730542024775	0.8983253486861277	0.6479573816412794	0.9640794046482977	0.924494697675181	0.9455301455798081	1.0	0.25	0.0	0.0020702508736802627	10
3040	0.03501310238729341	0.005045758954789461	0.005026536946840719	0.7123539808201012	-1	0	0	0.3	3	0.8461538461538461	11	0.5357142857142857	0.7692307692307693	12	10	2	1	0	0.14285714285714285	2	14	15	0.16666666666666666	0.15384615384615385	0.6626077067009708	0.9567361141184313	0.5196070822099729	0.9189943731954776	0.86229218409464	0.9711056420391718	0.9252371132155779	0.9531692845010376	1.0	0.25	0.0	0.005026536946840719	27
2551	0.03433288075606846	0.005479755185112254	0.005338055355318459	0.7128651129456804	-1	0	0	0.3	3	0.8461538461538461	11	0.5357142857142857	0.7692307692307693	12	10	2	1	0	0.14285714285714285	2	14	15	0.16666666666666666	0.15384615384615385	0.6646853855095158	0.9566312112463855	0.41598730542024775	0.8983253486861277	0.7641749852647661	0.9652541302415287	0.924494697675181	0.9461188570791212	1.0	0.16666666666666666	0.0	0.005338055355318459	34
4686	0.034992588899514815	0.009897104531639032	0.008973914301287387	0.6571045544293319	-1	0	0	0.3	3	0.8461538461538461	11	0.5357142857142857	0.7692307692307693	12	10	2	1	0	0.14285714285714285	2	14	15	0.16666666666666666	0.15384615384615385	0.7164003008368306	0.956708460659507	0.39512128845843536	0.9429285507450785	0.6051090979206715	0.9668393205796739	0.9254893046229979	0.956518525094893	1.0	0.25	0.0	0.008973914301287387	30
40	0.004889580843052455	0.0038171433777535123	-0.0037752195875763762	0.9837574982614868	-1	0	0	0.6	3	0.6	3	0.4666666666666667	0.6	6	3	0	1	0	0.6	5	3	7	1.0	1.0	0.9269516797880213	0.8980954477312295	0.6424303021328903	0.8540745651478118	0.766170106904369	0.8794714486394716	0.7532818943026216	0.8783466402240944	1.0	0.16666666666666666	0.0	-0.00037752195875763765	15
3695	0.029830860923076075	0.0022351554153421035	0.0019631232667495853	0.7126688415552996	-1	0	0	0.3	3	0.8461538461538461	11	0.38461538461538464	0.6923076923076923	10	9	4	1	0	0.23076923076923078	3	13	15	0.09090909090909091	0.15384615384615385	0.8336590882321928	0.9659317493200197	0.39512128845843536	0.9116469355286588	0.7285965916735078	0.9737160362616386	0.9254893046229979	0.9567660693043932	1.0	0.3	0.0	0.0019631232667495853	13
4250	0.03492644552211368	0.007276582611395505	0.007034665544274835	0.664105692899164	-1	0	0	0.3	3	0.8461538461538461	11	0.5357142857142857	0.7692307692307693	12	10	2	1	0	0.14285714285714285	2	14	15	0.16666666666666666	0.15384615384615385	0.7164003008368306	0.9550144001948128	0.3697374111565737	0.9239863698713607	0.6051090979206715	0.9656867580390548	0.924494697675181	0.9508973106307086	1.0	0.25	0.0	0.007034665544274835	15
5472	0.0374678660110413	0.009186196625675363	0.009156041931758984	0.6683315838608075	-1	0	0	0.3	3	0.8461538461538461	11	0.5357142857142857	0.7692307692307693	12	10	2	1	0	0.14285714285714285	2	14	15	0.16666666666666666	0.15384615384615385	0.7164003008368306	0.9361050033863914	0.3697374111565737	0.9261088815162343	0.6051090979206715	0.9656867580390548	0.924494697675181	0.945322024350657	1.0	0.25	0.0	0.009156041931758984	12
2023	0.03435645390314857	0.00532944678370018	0.005305887674169626	0.712538824362977	-1	0	0	0.3	3	0.8461538461538461	11	0.5357142857142857	0.7692307692307693	12	10	2	1	0	0.14285714285714285	2	14	15	0.16666666666666666	0.15384615384615385	0.6646853855095158	0.9566312112463855	0.41598730542024775	0.8983253486861277	0.6479573816412794	0.9640794046482977	0.924494697675181	0.9455301455798081	1.0	0.25	0.0	0.005305887674169626	16
4091	0.033734387167380774	0.009819273176925231	0.00877586275365768	0.7126069078037984	-1	0	0	0.3	3	0.8461538461538461	11	0.5357142857142857	0.7692307692307693	11	10	3	1	0	0.14285714285714285	2	14	15	0.1111111111111111	0.15384615384615385	0.8336590882321928	0.962055744136022	0.39512128845843536	0.9373535096122513	0.7285965916735078	0.971080070377281	0.9254893046229979	0.9589400363096892	1.0	0.18181818181818182	0.0	0.00877586275365768	43
440	0.01169913178600644	0.003815336380206451	-0.003778505677039947	0.9609122935558229	-1	0	0	0.3333333333333333	2	0.7142857142857143	5	0.375	0.5714285714285714	6	4	2	3	0	0.6666666666666666	6	4	9	0.5	0.3333333333333333	0.5850739973348644	0.8738343101979252	0.6876686632539816	0.9393780241204048	0.46587760967208924	0.8732338368167308	0.8399188622319915	0.9004204343874348	0.16666666666666666	0.5	0.0	-0.0003778505677039947	10
792	0.016219951440798026	0.005420315366726158	-0.003539756600758918	0.9441871242604296	-1	0	0	0.42857142857142855	3	0.625	5	0.4166666666666667	0.625	6	5	3	1	0	0.375	8	3	10	0.1111111111111111	0	0.5372858172789101	0.8932194102730814	0.6404547474781537	0.9028432055957991	0.5520165592629174	0.9026990540949518	0.8422458692465165	0.8996751015946939	1.0	0.16666666666666666	0.0	-0.0003539756600758918	9
4581	0.03778157950551434	0.00933055762437722	0.009261157979683288	0.6689236930917548	-1	0	0	0.3	3	0.8461538461538461	11	0.5357142857142857	0.7692307692307693	12	10	2	1	0	0.14285714285714285	2	14	15	0.16666666666666666	0.15384615384615385	0.7164003008368306	0.9361050033863914	0.3697374111565737	0.9261088815162343	0.6051090979206715	0.961124109214933	0.9234879118013528	0.9430460289607664	1.0	0.25	0.0	0.009261157979683288	33
4013	0.03736576473551344	0.007187195888603605	0.007157766957596089	0.6748538626918437	-1	0	0	0.3	3	0.8461538461538461	11	0.5357142857142857	0.7692307692307693	12	10	2	1	0	0.14285714285714285	2	14	15	0.16666666666666666	0.15384615384615385	0.7164003008368306	0.9550144001948128	0.3697374111565737	0.9261088815162343	0.6051090979206715	0.961124109214933	0.924494697675181	0.9493339291963911	1.0	0.25	0.0	0.007157766957596089	25
3559	0.03541812232113013	0.006401240699225498	0.006064133701176646	0.6575018488993983	-1	0	0	0.3	3	0.8461538461538461	11	0.5357142857142857	0.6923076923076923	11	9	3	2	0	0.14285714285714285	2	14	15	0.25	0.15384615384615385	0.8336590882321928	0.9652214463862064	0.39512128845843536	0.9108733259274661	0.7285965916735078	0.9656199661828301	0.9254893046229979	0.9523174102633476	0.5454545454545454	0.2727272727272727	0.0	0.006064133701176646	17
1638	0.03058085730750817	0.00493736544906915	0.003764355376759235	0.7385095982983481	-1	0	0	0.3	3	0.8461538461538461	11	0.5357142857142857	0.7692307692307693	12	10	2	1	0	0.14285714285714285	2	14	15	0.16666666666666666	0.15384615384615385	0.6646853855095158	0.9557841582184184	0.41598730542024775	0.9039095073219501	0.6479573816412794	0.9640794046482977	0.924494697675181	0.9462544294599434	1.0	0.25	0.0	0.003764355376759235	5
2976	0.0319508379511763	0.0036243444245322217	0.0029198984599303622	0.6352051861975478	-1	0	0	0.3	3	0.8461538461538461	11	0.5357142857142857	0.7692307692307693	12	10	2	1	0	0.14285714285714285	2	14	15	0.16666666666666666	0.15384615384615385	0.6646853855095158	0.9566312112463855	0.41598730542024775	0.8973932441432421	0.6479573816412794	0.9640794046482977	0.924494697675181	0.9453553919656325	1.0	0.25	0.0	0.0029198984599303622	13
1851	0.03423975137311756	0.005560574910984988	0.005530438922664997	0.712685791263377	-1	0	0	0.3	3	0.8461538461538461	11	0.5357142857142857	0.7692307692307693	12	10	2	1	0	0.14285714285714285	2	14	15	0.16666666666666666	0.15384615384615385	0.6646853855095158	0.9566312112463855	0.41598730542024775	0.8983253486861277	0.6479573816412794	0.9640794046482977	0.924494697675181	0.9455301455798081	1.0	0.25	0.0	0.005530438922664997	71
4454	0.0374507469103551	0.007109850803009326	0.007105673367009074	0.6613452705805423	-1	0	0	0.3	3	0.8461538461538461	11	0.5357142857142857	0.7692307692307693	12	10	2	1	0	0.14285714285714285	2	14	15	0.16666666666666666	0.15384615384615385	0.7164003008368306	0.9550144001948128	0.3697374111565737	0.9261088815162343	0.6051090979206715	0.961124109214933	0.924494697675181	0.9493339291963911	1.0	0.25	0.0	0.007105673367009074	19
66	0.034732511518223284	0.00715608148062016	-0.0044562175609855785	0.9779885196291711	-1	0	0	0.2	2	0.9230769230769231	12	0.4166666666666667	0.8461538461538461	13	11	1	3	0	0.25	3	12	15	0.75	0	0.3720439075267377	0.9149796523548844	0.43685332238206004	0.9097674186901061	0.6696347359628755	0.924527068038104	0.7078381074065349	0.9166318282478596	0.07692307692307693	0.15384615384615385	0.0	-0.00044562175609855784	65
5334	0.020977484512658275	0.0037130829297457517	-0.0036878565549102633	0.96602445609972	-1	0	0	0.3	3	0.8461538461538461	11	0.234375	0.7692307692307693	11	10	3	3	0	1.0	8	8	15	0.3333333333333333	0.15384615384615385	0.5991415134414684	0.9240083132894997	0.39512128845843536	0.922115787795513	0.5673181716090511	0.9635642754663607	0.9234879118013528	0.9398122552641087	0.36363636363636365	0.36363636363636365	0.0	-0.0003687856554910263	3
3069	0.03217736232019789	0.003536886313030406	0.002171090097710134	0.6233614468449646	-1	0	0	0.3	3	0.8461538461538461	11	0.5357142857142857	0.7692307692307693	12	10	2	1	0	0.14285714285714285	2	14	15	0.16666666666666666	0.15384615384615385	0.6646853855095158	0.9566312112463855	0.41598730542024775	0.8983253486861277	0.6479573816412794	0.9640794046482977	0.924494697675181	0.9455301455798081	1.0	0.25	0.0	0.002171090097710134	8
4909	0.028467917549431662	0.004215518238455965	-0.0041983627778867235	0.6915602185785115	-1	0	0	0.4	4	0.6923076923076923	9	0.4166666666666667	0.6153846153846154	11	8	3	1	0	0.25	3	12	15	0.14285714285714285	0.15384615384615385	0.8336590882321928	0.9339185970088342	0.39512128845843536	0.9067415630402503	0.7285965916735078	0.9598843044871932	0.9254893046229979	0.9369878835338218	1.0	0.18181818181818182	0.0	-0.00041983627778867236	6
3875	0.03735373981584543	0.0067874501523055	0.006746228879767655	0.6790516678257845	-1	0	0	0.3	3	0.8461538461538461	11	0.5357142857142857	0.6923076923076923	11	9	3	2	0	0.14285714285714285	2	14	15	0.25	0.15384615384615385	0.8336590882321928	0.9652214463862064	0.39512128845843536	0.9085724889117415	0.7285965916735078	0.9656199661828301	0.9254893046229979	0.951891541164792	0.5454545454545454	0.09090909090909091	0.0	0.006746228879767655	14
5067	0.03676253696316828	0.00894739566857714	0.008928130242033752	0.6718416005123788	-1	0	0	0.3	3	0.8461538461538461	11	0.5357142857142857	0.7692307692307693	12	10	2	1	0	0.14285714285714285	2	14	15	0.16666666666666666	0.15384615384615385	0.7164003008368306	0.9361050033863914	0.3697374111565737	0.927036860452139	0.6051090979206715	0.9656867580390548	0.924494697675181	0.9455565547402703	1.0	0.4166666666666667	0.0	0.008928130242033752	33
1938	0.031221318428578327	0.005330474245444421	0.004872315495418078	0.7373373929877101	-1	0	0	0.3	3	0.8461538461538461	11	0.5357142857142857	0.7692307692307693	12	10	2	1	0	0.14285714285714285	2	14	15	0.16666666666666666	0.15384615384615385	0.6646853855095158	0.9566312112463855	0.41598730542024775	0.9039095073219501	0.6479573816412794	0.9640794046482977	0.924494697675181	0.9465963272174566	1.0	0.25	0.0	0.004872315495418078	4
3779	0.03632360553059559	0.007512606888170246	0.007496936229770543	0.6706871128250087	-1	0	0	0.3	3	0.8461538461538461	11	0.5357142857142857	0.7692307692307693	12	10	2	1	0	0.14285714285714285	2	14	15	0.16666666666666666	0.15384615384615385	0.7164003008368306	0.9550144001948128	0.36668434258312677	0.9316826285987383	0.6051090979206715	0.9656867580390548	0.9254638866577114	0.9526571873842751	1.0	0.3333333333333333	0.0	0.007496936229770543	31
1595	0.034888083983295855	0.0053978453162416345	0.0053542659910319765	0.7122460267586332	-1	0	0	0.3	3	0.8461538461538461	11	0.5357142857142857	0.7692307692307693	12	10	2	1	0	0.14285714285714285	2	14	15	0.16666666666666666	0.15384615384615385	0.6646853855095158	0.9566312112463855	0.41598730542024775	0.8983253486861277	0.6479573816412794	0.9640794046482977	0.924494697675181	0.9455301455798081	1.0	0.25	0.0	0.0053542659910319765	55
3051	0.034235588678794136	0.0055881341259709175	0.005562842792535231	0.7122695944491829	-1	0	0	0.3	3	0.8461538461538461	11	0.5357142857142857	0.7692307692307693	12	10	2	1	0	0.14285714285714285	2	14	15	0.16666666666666666	0.15384615384615385	0.6646853855095158	0.9566312112463855	0.41598730542024775	0.8983253486861277	0.6479573816412794	0.9599957846163044	0.924494697675181	0.9435765205921977	1.0	0.3333333333333333	0.0	0.005562842792535231	24
1968	0.017374307973559273	0.0040583849755312165	-0.00308260506422716	0.6724195184128414	-1	0	0	0.4	4	0.6923076923076923	9	0.5769230769230769	0.6923076923076923	11	9	3	1	0	0.15384615384615385	2	13	15	0.125	0.15384615384615385	0.4957116827868388	0.9567357406034767	0.39512128845843536	0.8989440319430678	0.7285965916735078	0.9647240912486533	0.9276668073603952	0.946010436124818	1.0	0.2727272727272727	0.0	-0.000308260506422716	5
4805	0.03742362737635184	0.007408110420089103	0.007394889741728933	0.672450472253221	-1	0	0	0.3	3	0.8461538461538461	11	0.5357142857142857	0.7692307692307693	12	10	2	1	0	0.14285714285714285	2	14	15	0.16666666666666666	0.15384615384615385	0.7164003008368306	0.9550144001948128	0.3697374111565737	0.9261088815162343	0.6051090979206715	0.961124109214933	0.924494697675181	0.9493339291963911	1.0	0.25	0.0	0.007394889741728933	14
5055	0.03391823550419043	0.010089235435756424	0.00910397961001213	0.6712452389566348	-1	0	0	0.3	3	0.8461538461538461	11	0.5357142857142857	0.7692307692307693	12	10	2	1	0	0.14285714285714285	2	14	15	0.16666666666666666	0.15384615384615385	0.7164003008368306	0.956708460659507	0.39512128845843536	0.9429285507450785	0.6051090979206715	0.9668393205796739	0.9254893046229979	0.956518525094893	1.0	0.25	0.0	0.00910397961001213	21
2799	0.03526947012807607	0.005461413347466718	0.005287368527467394	0.7131380364807938	-1	0	0	0.3	3	0.8461538461538461	11	0.5357142857142857	0.7692307692307693	12	10	2	1	0	0.14285714285714285	2	14	15	0.16666666666666666	0.15384615384615385	0.6626077067009708	0.9567361141184313	0.5196070822099729	0.9189943731954776	0.8886601708696171	0.9716724830019022	0.924494697675181	0.9534718306599276	1.0	0.25	0.0	0.005287368527467394	75
3584	0.030610857544844397	0.0058209945027272204	0.0008334152504509418	0.6544635232159473	-1	0	0	0.3	3	0.8461538461538461	11	0.5357142857142857	0.7692307692307693	12	10	2	1	0	0.14285714285714285	2	14	15	0.16666666666666666	0.15384615384615385	0.6646853855095158	0.9566312112463855	0.41598730542024775	0.9017127452805674	0.7641749852647661	0.9652541302415287	0.924494697675181	0.9467550158540752	1.0	0.16666666666666666	0.0	0.0008334152504509418	10
423	0.00866871846796722	0.0030805775589635024	-0.0030674499498128246	0.9869100345137604	-1	0	0	0.16666666666666666	1	1.0	6	0.5	0.5	3	3	4	1	0	1.0	4	4	8	0.08333333333333333	0	0.5790068774371921	0.9561620145004956	0.4787691948781722	0.8212679978047787	0.7071165700056566	0.7756440735413607	0.8190715584219223	0.8753684273363982	1.0	0.3333333333333333	0.0	-0.00030674499498128244	15
637	0.012189984217998339	0.003410341824845962	-0.002513388099806115	0.9561568056194055	-1	0	0	0.3333333333333333	2	0.8571428571428571	6	0.5625	0.8571428571428571	8	6	0	1	0	0.25	8	2	9	0.5	0	0.4957116827868388	0.9423010608892131	0.344353533854712	0.8031807793815698	0.5856634710927865	0.8972736810513577	0.763069649432189	0.8930445675189923	1.0	0.375	0.0	-0.0002513388099806115	13
4631	0.03734022831152207	0.009019858341470422	0.008990943291534341	0.673873487973974	-1	0	0	0.3	3	0.8461538461538461	11	0.5357142857142857	0.7692307692307693	12	10	2	1	0	0.14285714285714285	2	14	15	0.16666666666666666	0.15384615384615385	0.7164003008368306	0.9361050033863914	0.3697374111565737	0.9261088815162343	0.6051090979206715	0.9656867580390548	0.924494697675181	0.945322024350657	1.0	0.25	0.0	0.008990943291534341	60
1408	0.03653102547609394	0.00544610749388234	-0.004212482445319557	0.9823670725543359	-1	0	0	0.3	3	0.7692307692307693	10	0.5769230769230769	0.6153846153846154	10	8	4	4	0	0.15384615384615385	13	2	15	0.4	0	0.40710751066392675	0.9486278170604611	0.39512128845843536	0.9227736872843232	0.7073500599456168	0.9748771718951157	0.9153816983244112	0.9533969792990382	0.3	0.3	0.0	-0.0004212482445319557	1
1553	0.03130227551642962	0.00532391257691239	0.0046444885610859975	0.73757954418619	-1	0	0	0.3	3	0.8461538461538461	11	0.5357142857142857	0.7692307692307693	12	10	2	1	0	0.14285714285714285	2	14	15	0.16666666666666666	0.15384615384615385	0.6646853855095158	0.9566312112463855	0.41598730542024775	0.9039095073219501	0.6479573816412794	0.9640794046482977	0.924494697675181	0.9465963272174566	1.0	0.25	0.0	0.0046444885610859975	5
4927	0.03495532211703158	0.009764004416219708	0.008944466178085914	0.6683762998456073	-1	0	0	0.3	3	0.8461538461538461	11	0.5357142857142857	0.7692307692307693	12	10	2	1	0	0.14285714285714285	2	14	15	0.16666666666666666	0.15384615384615385	0.7164003008368306	0.956708460659507	0.39512128845843536	0.9429285507450785	0.6051090979206715	0.9668393205796739	0.9254893046229979	0.956518525094893	1.0	0.08333333333333333	0.0	0.008944466178085914	32
675	0.003131426808268171	0.002651399558859692	-0.002651345909075432	0.9800939190042216	-1	0.5	1	0.6666666666666666	4	0.5	3	0.4444444444444444	0.5	5	3	2	0	0	0.5	3	6	8	0.0	1.0	0.7207844525314557	0.8983775928263918	0.40768415691188453	0.691813506849027	0.8374534403257481	0.938345233536341	0.8956657958760631	0.8702873367827649	0	0	0.0	-0.0002651345909075432	8
3906	0.036677330794072885	0.007243634329812481	0.0072166577277613065	0.6719466446828819	-1	0	0	0.3	3	0.8461538461538461	11	0.5357142857142857	0.7692307692307693	12	10	2	1	0	0.14285714285714285	2	14	15	0.16666666666666666	0.15384615384615385	0.7164003008368306	0.9550144001948128	0.3697374111565737	0.9261088815162343	0.6051090979206715	0.961124109214933	0.924494697675181	0.9493339291963911	1.0	0.25	0.0	0.0072166577277613065	34
2950	0.035693393337852986	0.005198538942159169	0.005118161343243896	0.7129720469490624	-1	0	0	0.3	3	0.8461538461538461	11	0.5357142857142857	0.7692307692307693	12	10	2	1	0	0.14285714285714285	2	14	15	0.16666666666666666	0.15384615384615385	0.6626077067009708	0.9567361141184313	0.5196070822099729	0.9183935785209862	0.86229218409464	0.9711056420391718	0.9252371132155779	0.9530494611116723	1.0	0.25	0.0	0.005118161343243896	37
5137	0.03731736734667686	0.009108935512754525	0.009085220979738668	0.677587119972973	-1	0	0	0.3	3	0.8461538461538461	11	0.5357142857142857	0.7692307692307693	12	10	2	1	0	0.14285714285714285	2	14	15	0.16666666666666666	0.15384615384615385	0.7164003008368306	0.9361050033863914	0.3697374111565737	0.9261088815162343	0.6051090979206715	0.9656867580390548	0.924494697675181	0.945322024350657	1.0	0.25	0.0	0.009085220979738668	30
1183	0.021473381951111044	0.0009071145703306375	-0.0004942366960795254	0.6660473031054727	-1	0	0	0.3	3	0.8461538461538461	11	0.38461538461538464	0.7692307692307693	11	10	3	2	0	0.23076923076923078	3	13	15	0.2222222222222222	0.16666666666666666	0.4957116827868388	0.9543576451897055	0.43685332238206004	0.9066690262915662	0.5673181716090511	0.9686324546997287	0.9234879118013528	0.9485657311032251	0.5454545454545454	0.2727272727272727	0.0	-4.942366960795254e-05	61
1325	0.03150475661950091	0.0052218708373038426	0.004585024454930605	0.7377230011754364	-1	0	0	0.3	3	0.8461538461538461	11	0.5357142857142857	0.7692307692307693	12	10	2	1	0	0.14285714285714285	2	14	15	0.16666666666666666	0.15384615384615385	0.6646853855095158	0.9566312112463855	0.41598730542024775	0.9039095073219501	0.6479573816412794	0.9678568402943398	0.924494697675181	0.9485016506195839	1.0	0.25	0.0	0.004585024454930605	97
1527	0.03022418459968582	0.003528804029570678	0.002378099481055354	0.6285177213191853	-1	0	0	0.3	3	0.8461538461538461	11	0.5357142857142857	0.7692307692307693	12	10	2	1	0	0.14285714285714285	2	14	15	0.16666666666666666	0.15384615384615385	0.6646853855095158	0.9566312112463855	0.41598730542024775	0.8983253486861277	0.6479573816412794	0.9640794046482977	0.924494697675181	0.9455301455798081	1.0	0.25	0.0	0.002378099481055354	4
1085	0.02128971159570216	0.000977056303073946	-0.0007007410863956436	0.6749275002584795	-1	0	0	0.3	3	0.8461538461538461	11	0.38461538461538464	0.7692307692307693	11	10	3	2	0	0.23076923076923078	3	13	15	0.2222222222222222	0.16666666666666666	0.4957116827868388	0.9543576451897055	0.43685332238206004	0.9066690262915662	0.5673181716090511	0.9686324546997287	0.9234879118013528	0.9485657311032251	0.5454545454545454	0.18181818181818182	0.0	-7.007410863956437e-05	31
3006	0.03648566842996017	0.007016428584517939	0.006993777218374117	0.6742015814244393	-1	0	0	0.3	3	0.8461538461538461	11	0.5357142857142857	0.6923076923076923	11	9	3	2	0	0.14285714285714285	2	14	15	0.25	0.15384615384615385	0.8336590882321928	0.9652214463862064	0.39512128845843536	0.9085724889117415	0.7285965916735078	0.9704762533544976	0.9254893046229979	0.954236540135607	0.5454545454545454	0.09090909090909091	0.0	0.006993777218374117	31
1584	0.021873688950998615	0.00058672988637347	-0.0005450267449733637	0.6668944514657371	-1	0	0	0.3	3	0.8461538461538461	11	0.38461538461538464	0.7692307692307693	11	10	3	2	0	0.23076923076923078	3	13	15	0.2222222222222222	0.16666666666666666	0.4957116827868388	0.9543576451897055	0.43685332238206004	0.9018901865922432	0.5673181716090511	0.9686324546997287	0.9234879118013528	0.9476602403674531	0.5454545454545454	0.36363636363636365	0.0	-5.450267449733637e-05	3
3853	0.029215168754384374	0.005670712149584812	-0.0015390918606072047	0.6649097118992995	-1	0	0	0.3	3	0.8461538461538461	11	0.5357142857142857	0.7692307692307693	11	10	3	1	0	0.14285714285714285	2	14	15	0.1111111111111111	0.15384615384615385	0.8336590882321928	0.9505782685843007	0.3890151513115415	0.911106752925145	0.7285965916735078	0.9442955588340186	0.9254893046229979	0.9373070054856033	1.0	0.2727272727272727	0.0	-0.00015390918606072047	13
1705	0.01904359490700724	0.0059333439567696745	-0.005930350063282464	0.9760964916694733	-1	0	0	0.4	4	0.6923076923076923	9	0.2777777777777778	0.6923076923076923	12	9	2	1	0	0.6666666666666666	6	9	15	0.2	0.3333333333333333	0.6646853855095158	0.9566312112463855	0.41598730542024775	0.8983253486861277	0.6479573816412794	0.9640794046482977	0.924494697675181	0.9455301455798081	1.0	0.25	0.0	-0.0005930350063282464	0
2155	0.034786870862446154	0.005649954226533553	0.00549621902116595	0.7131826183354049	-1	0	0	0.3	3	0.8461538461538461	11	0.5357142857142857	0.7692307692307693	12	10	2	1	0	0.14285714285714285	2	14	15	0.16666666666666666	0.15384615384615385	0.6646853855095158	0.9566312112463855	0.41598730542024775	0.8983253486861277	0.6479573816412794	0.9640794046482977	0.924494697675181	0.9455301455798081	1.0	0.25	0.0	0.00549621902116595	16
4950	0.02390981928429759	0.005060087256172158	-0.004716450687009803	0.9730192315665074	-1	0	0	0.3	3	0.7692307692307693	10	0.25	0.7692307692307693	12	10	2	3	0	0.6	6	10	15	0.5	0.14285714285714285	0.8195476454025155	0.9475583816332614	0.39512128845843536	0.9463364798083105	0.4781182241148937	0.9689746091789017	0.9254893046229979	0.9555743295723358	0.16666666666666666	0.25	0.0	-0.00047164506870098026	3
2647	0.034080208140838356	0.005362613374566728	0.005316653107650806	0.7118480590274123	-1	0	0	0.3	3	0.8461538461538461	11	0.5357142857142857	0.7692307692307693	12	10	2	1	0	0.14285714285714285	2	14	15	0.16666666666666666	0.15384615384615385	0.6646853855095158	0.9566312112463855	0.41598730542024775	0.8983253486861277	0.6479573816412794	0.9640794046482977	0.924494697675181	0.9455301455798081	1.0	0.25	0.0	0.005316653107650806	32
1650	0.030526609145930892	0.005135234396010896	0.004071417536747419	0.7371589158805103	-1	0	0	0.3	3	0.8461538461538461	11	0.5357142857142857	0.7692307692307693	12	10	2	1	0	0.14285714285714285	2	14	15	0.16666666666666666	0.15384615384615385	0.6646853855095158	0.9566312112463855	0.41598730542024775	0.9039095073219501	0.6479573816412794	0.9640794046482977	0.924494697675181	0.9465963272174566	1.0	0.25	0.0	0.004071417536747419	6
3278	0.03333057838161838	0.0047843116547487035	0.004771924719752772	0.7099156010355983	-1	0	0	0.3	3	0.8461538461538461	11	0.5357142857142857	0.7692307692307693	12	10	2	1	0	0.14285714285714285	2	14	15	0.16666666666666666	0.15384615384615385	0.6646853855095158	0.9566312112463855	0.41598730542024775	0.8983253486861277	0.7641749852647661	0.9652541302415287	0.924494697675181	0.9461188570791212	1.0	0.16666666666666666	0.0	0.004771924719752772	10
3052	0.029261961020628526	0.0023600592710807124	0.002219437195150013	0.8171063039549665	-1	0	0	0.3	3	0.8461538461538461	11	0.5357142857142857	0.7692307692307693	12	10	2	1	0	0.14285714285714285	2	14	15	0.16666666666666666	0.15384615384615385	0.6646853855095158	0.9566312112463855	0.41598730542024775	0.8928499665645272	0.6479573816412794	0.953112781338516	0.9203406851333411	0.9394571895687557	1.0	0.3333333333333333	0.0	0.002219437195150013	10
5326	0.037605830841694644	0.008978810573186492	0.008897115381631395	0.6590542349870336	-1	0	0	0.3	3	0.8461538461538461	11	0.5357142857142857	0.7692307692307693	12	10	2	1	0	0.14285714285714285	2	14	15	0.16666666666666666	0.15384615384615385	0.7164003008368306	0.9361050033863914	0.3697374111565737	0.9261088815162343	0.6051090979206715	0.9656867580390548	0.924494697675181	0.945322024350657	1.0	0.25	0.0	0.008897115381631395	24
4943	0.03541805278412414	0.010130851874459364	0.007764235756478044	0.700956567579139	-1	0	0	0.3	3	0.8461538461538461	11	0.5357142857142857	0.7692307692307693	12	10	2	1	0	0.14285714285714285	2	14	15	0.16666666666666666	0.15384615384615385	0.5809021633469925	0.9645793166912611	0.5196070822099729	0.9239769350466567	0.6735550130545555	0.9643408534328523	0.9327999070618233	0.9540499840483984	1.0	0.25	0.0	0.007764235756478044	23
3865	0.03492680478356815	0.006547358838537368	0.006368271331926076	0.6638462571023642	-1	0	0	0.3	3	0.8461538461538461	11	0.5357142857142857	0.7692307692307693	12	10	2	1	0	0.14285714285714285	2	14	15	0.16666666666666666	0.15384615384615385	0.6321224728672086	0.9585886104097904	0.4761324171421131	0.901290938930995	0.5343467166391509	0.9652495373043115	0.924494697675181	0.9474786041455893	1.0	0.25	0.0	0.006368271331926076	15
554	0.021509611563326363	0.0010479260045569933	-0.0005301821149957942	0.6614267517197393	-1	0	0	0.3	3	0.8461538461538461	11	0.38461538461538464	0.7692307692307693	11	10	3	2	0	0.23076923076923078	3	13	15	0.2222222222222222	0.16666666666666666	0.4957116827868388	0.9543576451897055	0.43685332238206004	0.9018901865922432	0.5673181716090511	0.9686324546997287	0.9234879118013528	0.9476602403674531	0.5454545454545454	0.2727272727272727	0.0	-5.301821149957942e-05	26
44	0.0032982487016019746	0.0032912198246785544	-0.003288510483704595	0.9821503736626924	-1	0	0	0.5	2	0.6666666666666666	2	0.625	0.6666666666666666	4	2	0	2	0	0.5	4	2	5	1.0	0	0.8291410873651499	0.9464705124313628	0.6980442818470932	0.8877937443381824	0.5825125434607792	0.9530014901226691	0.8889317165894266	0.9340193808275774	0.75	0.5	0.0	-0.0003288510483704595	21
4224	0.03865861900064463	0.018509568278626532	-0.0057618346495730225	0.8039760723367758	-1	0	0	0.3	3	0.8461538461538461	11	0.5357142857142857	0.7692307692307693	12	10	2	1	0	0.14285714285714285	2	14	15	0.16666666666666666	0.15384615384615385	0.7164003008368306	0.956708460659507	0.39512128845843536	0.9406290725043104	0.6051090979206715	0.9666388231820192	0.9234879118013528	0.9558456890458104	1.0	0.25	0.0	-0.0005761834649573022	0
1414	0.034449742173155856	0.005447233302081896	0.0053517975977686255	0.7128147030213493	-1	0	0	0.3	3	0.8461538461538461	11	0.5357142857142857	0.7692307692307693	12	10	2	1	0	0.14285714285714285	2	14	15	0.16666666666666666	0.15384615384615385	0.6646853855095158	0.9566312112463855	0.41598730542024775	0.8983253486861277	0.6479573816412794	0.9678568402943398	0.924494697675181	0.9474713970923083	1.0	0.25	0.0	0.0053517975977686255	72
4780	0.034905127430404005	0.00995266327068266	0.009018695640852671	0.6635840665946253	-1	0	0	0.3	3	0.8461538461538461	11	0.5357142857142857	0.7692307692307693	12	10	2	1	0	0.14285714285714285	2	14	15	0.16666666666666666	0.15384615384615385	0.7164003008368306	0.956708460659507	0.39512128845843536	0.9429285507450785	0.6051090979206715	0.9668393205796739	0.9254893046229979	0.956518525094893	1.0	0.25	0.0	0.009018695640852671	27
1519	0.03047984710942275	0.005464825513844336	0.004285730393649782	0.7376348484157651	-1	0	0	0.3	3	0.8461538461538461	11	0.5357142857142857	0.7692307692307693	12	10	2	1	0	0.14285714285714285	2	14	15	0.16666666666666666	0.15384615384615385	0.6646853855095158	0.9566312112463855	0.41598730542024775	0.9039095073219501	0.6479573816412794	0.9640794046482977	0.924494697675181	0.9465963272174566	1.0	0.16666666666666666	0.0	0.004285730393649782	30
4138	0.03632928945869927	0.007195181580261578	0.007071686039615742	0.6813835899303308	-1	0	0	0.3	3	0.8461538461538461	11	0.5357142857142857	0.7692307692307693	12	10	2	1	0	0.14285714285714285	2	14	15	0.16666666666666666	0.15384615384615385	0.7164003008368306	0.9550144001948128	0.36668434258312677	0.9271223348821624	0.6051090979206715	0.9656867580390548	0.9254638866577114	0.9516009299378217	1.0	0.25	0.0	0.007071686039615742	13
3826	0.037321309714940194	0.007045439517307585	0.006985329710215432	0.6757749406166346	-1	0	0	0.3	3	0.8461538461538461	11	0.5357142857142857	0.6923076923076923	11	9	3	2	0	0.14285714285714285	2	14	15	0.25	0.15384615384615385	0.8336590882321928	0.9652214463862064	0.39512128845843536	0.9085724889117415	0.7285965916735078	0.9704762533544976	0.9254893046229979	0.954236540135607	0.5454545454545454	0.09090909090909091	0.0	0.006985329710215432	23
2348	0.033584041537284254	0.005326059579506341	0.005295532763256559	0.7100158794563591	-1	0	0	0.3	3	0.8461538461538461	11	0.5357142857142857	0.7692307692307693	12	10	2	1	0	0.14285714285714285	2	14	15	0.16666666666666666	0.15384615384615385	0.6646853855095158	0.9566312112463855	0.41598730542024775	0.8983253486861277	0.6479573816412794	0.9640794046482977	0.924494697675181	0.9455301455798081	1.0	0.25	0.0	0.005295532763256559	31
2292	0.03464157564974232	0.0052404075508708904	0.005235113528974349	0.7127910193953353	-1	0	0	0.3	3	0.8461538461538461	11	0.5357142857142857	0.7692307692307693	12	10	2	1	0	0.14285714285714285	2	14	15	0.16666666666666666	0.15384615384615385	0.6646853855095158	0.9566312112463855	0.41598730542024775	0.8983253486861277	0.7641749852647661	0.9652541302415287	0.924494697675181	0.9461188570791212	1.0	0.16666666666666666	0.0	0.005235113528974349	30
444	0.03145124612979553	0.0007128040468784755	-0.0007080174828995557	0.6302250179348995	-1	0	0	0.25	2	0.8	8	0.3333333333333333	0.8	8	8	3	1	0	0.4444444444444444	9	4	12	0.1	0	0.8282550434548067	0.7304724836839802	0.5880193300638812	0.8957210683120901	0.6037506873077861	0.8962390599479628	0.8786710199229804	0.8541962536300577	1.0	0	0.0	-7.080174828995557e-05	5
255	0.016528028494311627	0.004516171936128681	-0.004354690239436096	0.9541901209338091	-1	0	0	0.3	3	0.7692307692307693	10	0.5357142857142857	0.6153846153846154	10	8	4	0	0	0.5714285714285714	4	7	15	0.0	0.18181818181818182	0.42050366844253506	0.9040417782256378	0.6986631113222197	0.8754948116302943	0.6198370176710791	0.9211826380154486	0.8354873250953962	0.9017932066170142	0	0	0.0	-0.00043546902394360964	6
284	0.01629140455228608	0.006055443202778024	-0.005518075661640394	0.9819648545561162	-1	0	0	0.25	2	0.7777777777777778	7	0.3055555555555556	0.5555555555555556	5	5	5	2	0	1.0	6	6	11	0.14285714285714285	0	0.4094732971255465	0.9195259506930071	0.17343520133399035	0.9153804533012865	0.7954680050113282	0.7725535378228965	0.9285029790290495	0.882185895895719	0.6	0.2	0.0	-0.0005518075661640394	10
2133	0.035231366323244216	0.009529578415991643	-0.001656872946684232	0.8283961845909101	-1	0	0	0.3	3	0.8461538461538461	11	0.5357142857142857	0.7692307692307693	12	10	2	1	0	0.14285714285714285	2	14	15	0.16666666666666666	0.15384615384615385	0.6646853855095158	0.9566312112463855	0.41598730542024775	0.8928499665645272	0.6479573816412794	0.9640794046482977	0.924494697675181	0.9445159211513809	1.0	0.25	0.0	-0.0001656872946684232	10
221	0.01887807054265863	0.0054724396836599775	-0.005254800009271035	0.9789444889108255	-1	0	0	0.4	4	0.6153846153846154	8	0.3125	0.6153846153846154	12	8	2	0	0	0.75	6	8	15	0.0	0.25	0.25915127067532895	0.9429130786194961	0.5595925561778932	0.9126411361810918	0.45754252413761803	0.9338069879555707	0.9148688787465483	0.9308060427787836	0	0	0.0	-0.0005254800009271035	14
4917	0.023455343424303807	0.002181636754003251	-0.00041350459023444246	0.6635528652471914	-1	0	0	0.3	3	0.8461538461538461	11	0.5357142857142857	0.7692307692307693	12	10	2	1	0	0.14285714285714285	2	14	15	0.16666666666666666	0.15384615384615385	0.7164003008368306	0.9361050033863914	0.3697374111565737	0.9223972632250756	0.6051090979206715	0.961124109214933	0.9234879118013528	0.9420892175569734	1.0	0.08333333333333333	0.0	-4.1350459023444243e-05	12
4788	0.03810641164150089	0.012563596955313684	-0.007983998993578895	0.6784142284889634	-1	0	0	0.3	3	0.8461538461538461	11	0.5357142857142857	0.7692307692307693	12	10	2	1	0	0.14285714285714285	2	14	15	0.16666666666666666	0.15384615384615385	0.8336590882321928	0.9601595352325953	0.39512128845843536	0.9163252102269067	0.7285965916735078	0.974405088951993	0.9254893046229979	0.9557099537814506	1.0	0.08333333333333333	0.0	-0.0007983998993578896	1
3027	0.030593703408797322	0.005716919686730241	0.005426575112293414	0.7332345822010767	-1	0	0	0.3	3	0.8461538461538461	11	0.5357142857142857	0.7692307692307693	12	10	2	1	0	0.14285714285714285	2	14	15	0.16666666666666666	0.15384615384615385	0.6646853855095158	0.9566312112463855	0.41598730542024775	0.8983253486861277	0.7641749852647661	0.9652541302415287	0.924494697675181	0.9461188570791212	1.0	0.16666666666666666	0.0	0.005426575112293414	20
5445	0.03684843658314482	0.009152242245264921	0.009112286195596236	0.6626801494873719	-1	0	0	0.3	3	0.8461538461538461	11	0.5357142857142857	0.7692307692307693	12	10	2	1	0	0.14285714285714285	2	14	15	0.16666666666666666	0.15384615384615385	0.7164003008368306	0.9361050033863914	0.3697374111565737	0.9261088815162343	0.6051090979206715	0.961124109214933	0.9234879118013528	0.9430460289607664	1.0	0.25	0.0	0.009112286195596236	25
5309	0.03618749694905695	0.009206603544479662	0.00913996171430541	0.6683242562605101	-1	0	0	0.3	3	0.8461538461538461	11	0.5357142857142857	0.7692307692307693	12	10	2	1	0	0.14285714285714285	2	14	15	0.16666666666666666	0.15384615384615385	0.7164003008368306	0.9361050033863914	0.3697374111565737	0.9261088815162343	0.6051090979206715	0.9656867580390548	0.924494697675181	0.945322024350657	1.0	0.25	0.0	0.00913996171430541	26
5256	0.03728588634042353	0.008628690682220795	0.008625763486403154	0.6582635576725606	-1	0	0	0.3	3	0.8461538461538461	11	0.5357142857142857	0.7692307692307693	12	10	2	1	0	0.14285714285714285	2	14	15	0.16666666666666666	0.15384615384615385	0.7164003008368306	0.9361050033863914	0.3697374111565737	0.9261088815162343	0.6051090979206715	0.961124109214933	0.9234879118013528	0.9430460289607664	1.0	0.3333333333333333	0.0	0.008625763486403154	12
5346	0.03685032000152847	0.008758348849417095	0.008750534056715782	0.6788746546724211	-1	0	0	0.3	3	0.8461538461538461	11	0.5357142857142857	0.7692307692307693	12	10	2	1	0	0.14285714285714285	2	14	15	0.16666666666666666	0.15384615384615385	0.7164003008368306	0.9361050033863914	0.344353533854712	0.8895561123004209	0.6051090979206715	0.9656867580390548	0.924494697675181	0.9371840062417994	1.0	0.25	0.0	0.008750534056715782	17
1327	0.031058660049692283	0.0030420149395397815	0.00118968643109225	0.6600977757634443	-1	0	0	0.3	3	0.8461538461538461	11	0.5357142857142857	0.7692307692307693	12	10	2	2	0	0.14285714285714285	2	14	15	0.3333333333333333	0.15384615384615385	0.6646853855095158	0.9566312112463855	0.41598730542024775	0.8954950943959846	0.6479573816412794	0.9666953820719999	0.924494697675181	0.9463434838540264	0.5416666666666667	0.3333333333333333	0.0	0.00118968643109225	103
89	0.008673980360588385	0.0033724638843627215	-0.0033721299697475836	0.9850921303693712	-1	0	0	0.16666666666666666	1	1.0	6	0.4	0.6666666666666666	5	4	2	1	0	0.8	5	4	8	0.14285714285714285	0	0.5396378848041474	0.8522775012883116	0.6869936946635139	0.8067274987176309	0.6357821842874446	0.760909288961123	0.6501474135293346	0.8094403079330607	1.0	0.4	0.0	-0.0003372129969747584	23
3435	0.015355351862297176	0.007119819977822622	-0.006952142855266565	0.6316710575038909	-1	0	0	0.3	3	0.8461538461538461	11	0.5357142857142857	0.6923076923076923	12	9	2	1	0	0.14285714285714285	14	2	15	0.2	0.15384615384615385	0.6646853855095158	0.9566312112463855	0.41598730542024775	0.9017127452805674	0.6479573816412794	0.9645382551941761	0.924494697675181	0.9463987458241876	1.0	0.3333333333333333	0.0	-0.0006952142855266565	0
5024	0.036761680710910995	0.009164963748738316	0.009141223392689421	0.6629382725059891	-1	0	0	0.3	3	0.8461538461538461	11	0.5357142857142857	0.7692307692307693	12	10	2	1	0	0.14285714285714285	2	14	15	0.16666666666666666	0.15384615384615385	0.7164003008368306	0.9361050033863914	0.3697374111565737	0.9261088815162343	0.6051090979206715	0.9656867580390548	0.924494697675181	0.945322024350657	1.0	0.25	0.0	0.009141223392689421	92
563	0.012148876588196172	0.003837543189584349	-0.003075286719553051	0.9563356683410948	-1	0	0	0.3333333333333333	2	0.8571428571428571	6	0.5625	0.8571428571428571	8	6	0	2	0	0.25	8	2	9	1.0	0	0.4957116827868388	0.9423010608892131	0.344353533854712	0.8031807793815698	0.5673181716090511	0.9414141397012958	0.8447260062738681	0.9109608147788616	0.5625	0.375	0.0	-0.0003075286719553051	17
1467	0.03194010321808578	0.0037332574062308456	0.002522030154567934	0.6355880633855986	-1	0	0	0.3	3	0.8461538461538461	11	0.5357142857142857	0.7692307692307693	12	10	2	1	0	0.14285714285714285	2	14	15	0.16666666666666666	0.15384615384615385	0.6646853855095158	0.9566312112463855	0.41598730542024775	0.8983253486861277	0.6479573816412794	0.9599957846163044	0.924494697675181	0.9435765205921977	1.0	0.16666666666666666	0.0	0.002522030154567934	26
857	0.022527018545843172	0.0006416167760338828	-0.0004478503890076353	0.671578501944011	-1	0	0	0.3	3	0.8461538461538461	11	0.38461538461538464	0.7692307692307693	11	10	3	2	0	0.23076923076923078	3	13	15	0.2222222222222222	0.16666666666666666	0.4957116827868388	0.9543576451897055	0.43685332238206004	0.9018901865922432	0.5673181716090511	0.9686324546997287	0.9234879118013528	0.9476602403674531	0.5454545454545454	0.2727272727272727	0.0	-4.478503890076353e-05	45
814	0.005439019398339019	0.0037083111139279866	-0.0037070906598716713	0.9710913103333586	-1	0.3333333333333333	1	0.5	4	0.7	7	0.4	0.7	9	7	2	0	0	0.3	3	10	12	0.0	1.0	0.5901978595710926	0.8886381344332063	0.4107250152026266	0.6540256157983549	0.493255081927048	0.9616476117142619	0.8723440434995731	0.8785218181844743	0	0	0.0	-0.0003707090659871671	11
4271	0.03415465751949642	0.010082210676210256	0.008875050188288897	0.670797734227162	-1	0	0	0.3	3	0.8461538461538461	11	0.5357142857142857	0.7692307692307693	12	10	2	1	0	0.14285714285714285	2	14	15	0.16666666666666666	0.15384615384615385	0.7164003008368306	0.956708460659507	0.39512128845843536	0.9429285507450785	0.6051090979206715	0.9668393205796739	0.9254893046229979	0.956518525094893	1.0	0.16666666666666666	0.0	0.008875050188288897	68
1665	0.031032349060865782	0.005620123092208944	0.0018839575026273825	0.7552392070522476	-1	0	0	0.3	3	0.8461538461538461	11	0.5357142857142857	0.7692307692307693	12	10	2	1	0	0.14285714285714285	2	14	15	0.16666666666666666	0.15384615384615385	0.6646853855095158	0.9566312112463855	0.41598730542024775	0.8977049484660704	0.6479573816412794	0.9640794046482977	0.924494697675181	0.9454137326809395	1.0	0.25	0.0	0.0018839575026273825	20
4935	0.037572593117235306	0.008823723702162419	0.00881025149721324	0.6743500930126025	-1	0	0	0.3	3	0.8461538461538461	11	0.5357142857142857	0.7692307692307693	12	10	2	1	0	0.14285714285714285	2	14	15	0.16666666666666666	0.15384615384615385	0.7164003008368306	0.9361050033863914	0.3697374111565737	0.9261088815162343	0.6051090979206715	0.961124109214933	0.9234879118013528	0.9430460289607664	1.0	0.08333333333333333	0.0	0.00881025149721324	26
3488	0.028665188948762126	0.0027720803751640033	0.0005310778135846528	0.6460343928787676	-1	0	0	0.3	3	0.8461538461538461	11	0.5357142857142857	0.7692307692307693	12	10	2	2	0	0.14285714285714285	2	14	15	0.3333333333333333	0.15384615384615385	0.6646853855095158	0.9566312112463855	0.41598730542024775	0.8951390464310521	0.6479573816412794	0.9645382551941761	0.924494697675181	0.9451671464404917	0.5416666666666667	0.16666666666666666	0.0	0.0005310778135846528	9
5426	0.037486369494929415	0.00927895420500544	0.009244348584298597	0.6644358331375544	-1	0	0	0.3	3	0.8461538461538461	11	0.5357142857142857	0.7692307692307693	12	10	2	1	0	0.14285714285714285	2	14	15	0.16666666666666666	0.15384615384615385	0.7164003008368306	0.9361050033863914	0.3697374111565737	0.9261088815162343	0.6051090979206715	0.9656867580390548	0.924494697675181	0.945322024350657	1.0	0.25	0.0	0.009244348584298597	47
344	0.014149958078506527	0.00388476407100049	-0.0038847631231340605	0.9726014119629063	-1	0	0	0.4	2	0.6	3	0.4666666666666667	0.4	3	2	3	1	0	0.6	3	5	7	0.1111111111111111	0	0.2442737583907278	0.9739267579786772	0.36526851566517726	0.8745033948740238	0.7243899638074801	0.9767373882552584	0.9564320621701744	0.9568813917713462	1.0	0.6666666666666666	0.0	-0.00038847631231340605	10
3666	0.03141653935706695	0.0037036193551906317	-0.0034184673695267006	0.7914832012788298	-1	0	0	0.3	3	0.7692307692307693	10	0.38461538461538464	0.6923076923076923	11	9	3	1	0	0.23076923076923078	13	3	15	0.125	0	0.8336590882321928	0.9635093879109156	0.39512128845843536	0.9032614112371526	0.7285965916735078	0.9349195226435646	0.9254893046229979	0.9384350475012911	1.0	0.09090909090909091	0.0	-0.00034184673695267004	5
4673	0.034492906576788857	0.009564601207973493	0.008762556391638088	0.6526654823559328	-1	0	0	0.3	3	0.8461538461538461	11	0.5357142857142857	0.7692307692307693	12	10	2	1	0	0.14285714285714285	2	14	15	0.16666666666666666	0.15384615384615385	0.7164003008368306	0.956708460659507	0.39512128845843536	0.9433289694764094	0.6051090979206715	0.9668393205796739	0.9254893046229979	0.9566219048443274	1.0	0.25	0.0	0.008762556391638088	32
4373	0.03777398365610058	0.004633403441497601	0.0025153672745830396	0.6733744676084166	-1	0	0	0.3	3	0.8461538461538461	11	0.5357142857142857	0.6923076923076923	10	9	4	2	0	0.14285714285714285	2	14	15	0.18181818181818182	0.15384615384615385	0.8336590882321928	0.9603071139967503	0.39512128845843536	0.9161590987414706	0.8270249985013652	0.9594593543527644	0.9339522756491996	0.9485246653746614	0.55	0.4	0.0	0.0025153672745830396	17
2104	0.03343451218749487	0.0055731342686771235	0.005411553834685547	0.7098374029550074	-1	0	0	0.3	3	0.8461538461538461	11	0.5357142857142857	0.7692307692307693	12	10	2	1	0	0.14285714285714285	2	14	15	0.16666666666666666	0.15384615384615385	0.6646853855095158	0.9566312112463855	0.41598730542024775	0.8983253486861277	0.6479573816412794	0.9640794046482977	0.924494697675181	0.9455301455798081	1.0	0.25	0.0	0.005411553834685547	22
3599	0.037597058916807084	0.006871682060580116	0.006810613826540582	0.6796832256662745	-1	0	0	0.3	3	0.8461538461538461	11	0.5357142857142857	0.6923076923076923	11	9	3	2	0	0.14285714285714285	2	14	15	0.25	0.15384615384615385	0.8336590882321928	0.9652214463862064	0.39512128845843536	0.9085724889117415	0.7285965916735078	0.9656199661828301	0.9254893046229979	0.951891541164792	0.5454545454545454	0.09090909090909091	0.0	0.006810613826540582	27
4864	0.03710892836963715	0.008509747589421012	0.008501623664277242	0.6649097752437829	-1	0	0	0.3	3	0.8461538461538461	11	0.5357142857142857	0.7692307692307693	12	10	2	1	0	0.14285714285714285	2	14	15	0.16666666666666666	0.15384615384615385	0.7164003008368306	0.9361050033863914	0.3697374111565737	0.9261088815162343	0.6051090979206715	0.961124109214933	0.9234879118013528	0.9430460289607664	1.0	0.25	0.0	0.008501623664277242	22
4477	0.036669617163849186	0.007227409563761353	0.007042677431103203	0.6567730834851068	-1	0	0	0.3	3	0.8461538461538461	11	0.5357142857142857	0.6923076923076923	11	9	3	2	0	0.14285714285714285	2	14	15	0.25	0.15384615384615385	0.8336590882321928	0.9488200537903997	0.39512128845843536	0.9076803156815202	0.7285965916735078	0.9704762533544976	0.9254893046229979	0.9478150915170719	0.5454545454545454	0.09090909090909091	0.0	0.007042677431103203	10
3539	0.03653042686142005	0.007005476618173942	0.00694611378062793	0.6660946497537891	-1	0	0	0.3	3	0.8461538461538461	11	0.5357142857142857	0.6923076923076923	11	9	3	2	0	0.14285714285714285	2	14	15	0.25	0.15384615384615385	0.8336590882321928	0.9652214463862064	0.39512128845843536	0.8985756489112328	0.7285965916735078	0.9704762533544976	0.9254893046229979	0.9525356567477341	0.5454545454545454	0.09090909090909091	0.0	0.00694611378062793	14
4667	0.03495960451478641	0.008768544116101673	0.007313223644858679	0.728838187283163	-1	0	0	0.3	3	0.8461538461538461	11	0.5357142857142857	0.7692307692307693	12	10	2	1	0	0.14285714285714285	2	14	15	0.16666666666666666	0.15384615384615385	0.7164003008368306	0.9394575216469316	0.39512128845843536	0.9429285507450785	0.6051090979206715	0.9668393205796739	0.924494697675181	0.9513441485018737	1.0	0.25	0.0	0.007313223644858679	10
3728	0.03675416449283313	0.006650787031645182	0.0065791889995333586	0.6673570728865618	-1	0	0	0.3	3	0.8461538461538461	11	0.5357142857142857	0.6923076923076923	11	9	3	2	0	0.14285714285714285	2	14	15	0.25	0.15384615384615385	0.8336590882321928	0.9652214463862064	0.39512128845843536	0.9085724889117415	0.7285965916735078	0.9704762533544976	0.9254893046229979	0.954236540135607	0.5454545454545454	0.09090909090909091	0.0	0.0065791889995333586	11
808	0.02182929013327635	0.0010073103919939113	-0.0008077050969350086	0.6776504150793892	-1	0	0	0.3	3	0.8461538461538461	11	0.38461538461538464	0.7692307692307693	11	10	3	2	0	0.23076923076923078	3	13	15	0.2222222222222222	0.16666666666666666	0.4957116827868388	0.9543576451897055	0.43685332238206004	0.9018901865922432	0.5673181716090511	0.9686324546997287	0.9234879118013528	0.9476602403674531	0.5454545454545454	0.2727272727272727	0.0	-8.077050969350085e-05	93
3659	0.0372847092677139	0.007041255261124769	0.007015593650968855	0.6777107341614731	-1	0	0	0.3	3	0.8461538461538461	11	0.5357142857142857	0.6923076923076923	11	9	3	2	0	0.14285714285714285	2	14	15	0.25	0.15384615384615385	0.8336590882321928	0.9652214463862064	0.3890151513115415	0.9095668256657313	0.7285965916735078	0.9656199661828301	0.9254893046229979	0.9520748284389855	0.5454545454545454	0.09090909090909091	0.0	0.007015593650968855	20
4816	0.03402564286816436	0.005665172371476252	0.005665162623475802	0.7856910618611934	-1	0	0	0.3	3	0.8461538461538461	11	0.5357142857142857	0.7692307692307693	12	10	2	1	0	0.14285714285714285	2	14	15	0.16666666666666666	0.15384615384615385	0.8245914609214567	0.9253737468677218	0.3697374111565737	0.9261088815162343	0.6051090979206715	0.961124109214933	0.9234879118013528	0.9399854817146152	1.0	0.25	0.0	0.005665162623475802	7
2795	0.03548207669191214	0.010707803565637433	-0.001623316268781694	0.8289309146268549	-1	0	0	0.3	3	0.8461538461538461	11	0.5357142857142857	0.7692307692307693	12	10	2	1	0	0.14285714285714285	2	14	15	0.16666666666666666	0.15384615384615385	0.6646853855095158	0.9566312112463855	0.41598730542024775	0.8928499665645272	0.7641749852647661	0.9652541302415287	0.924494697675181	0.9451149581170553	1.0	0.16666666666666666	0.0	-0.0001623316268781694	10
4916	0.034477848572534706	0.008703998974545298	0.006564688255557358	0.7369276324350968	-1	0	0	0.3	3	0.8461538461538461	11	0.5357142857142857	0.7692307692307693	12	10	2	1	0	0.14285714285714285	2	14	15	0.16666666666666666	0.15384615384615385	0.7164003008368306	0.9394575216469316	0.39512128845843536	0.9429285507450785	0.6051090979206715	0.9668393205796739	0.924494697675181	0.9513441485018737	1.0	0.25	0.0	0.006564688255557358	13
768	0.017070060922512842	0.004225286681499789	-0.0020685705336920147	0.9470793836838969	-1	0	0	0.2857142857142857	2	0.875	7	0.625	0.625	7	5	2	1	0	0.25	8	2	10	0.16666666666666666	0	0.5372858172789101	0.8964408094141308	0.6904350955085002	0.8952524471626536	0.49483249690499315	0.888173975918093	0.8280986728576754	0.8933432295037141	1.0	0	0.0	-0.00020685705336920146	47
2178	0.03448619041533703	0.005316313103282352	0.005261303425256296	0.7131612821462228	-1	0	0	0.3	3	0.8461538461538461	11	0.5357142857142857	0.7692307692307693	12	10	2	1	0	0.14285714285714285	2	14	15	0.16666666666666666	0.15384615384615385	0.6646853855095158	0.9566312112463855	0.41598730542024775	0.8983253486861277	0.6479573816412794	0.9678568402943398	0.924494697675181	0.9474713970923083	1.0	0.25	0.0	0.005261303425256296	46
446	0.0033350282869318705	0.003299555495259287	-0.003299551223009532	0.9848679063354062	-1	0	0	0.75	3	0.5	2	0.6	0.5	5	2	0	1	0	0.4	2	5	6	1.0	0.5	0.8961029471599161	0.9645506379309617	0.69717824606092	0.6700614517915034	0.6524375086017256	0.9750453582284172	0.8650353860729111	0.9281856916965103	1.0	0.4	0.0	-0.00032995512230095316	7
4320	0.024864369598970783	0.004815906786975224	-0.004807010933835336	0.95100336694409	-1	0	0	0.2	2	0.9230769230769231	12	0.2777777777777778	0.7692307692307693	11	10	3	3	0	0.6666666666666666	6	9	15	0.3333333333333333	0	0.5991415134414684	0.9466917670261662	0.39512128845843536	0.9457071390800358	0.7285965916735078	0.9571476813228941	0.9234879118013528	0.950115519665877	0.2727272727272727	0.45454545454545453	0.0	-0.0004807010933835336	1
175	0.00250622406234394	0.002448491230241632	-0.002448491135002502	0.9859398753117682	-1	1.0	1	1.0	4	0.25	1	0.5	0	1	0	4	0	0	0.75	3	4	6	0.0	1.0	0	0	0	0	0	0	0	0	0	0	0	-0.0002448491135002502	45
1014	0.021760182046717327	0.0005311073139187582	-0.0002273810239012065	0.6625129329644706	-1	0	0	0.3	3	0.8461538461538461	11	0.38461538461538464	0.7692307692307693	11	10	3	2	0	0.23076923076923078	3	13	15	0.2222222222222222	0.16666666666666666	0.4957116827868388	0.9543576451897055	0.43685332238206004	0.9018901865922432	0.5673181716090511	0.9686324546997287	0.9234879118013528	0.9476602403674531	0.5454545454545454	0.2727272727272727	0.0	-2.2738102390120652e-05	19
1598	0.03380024972733164	0.005514968342289957	0.005357001769807078	0.7129695539083409	-1	0	0	0.3	3	0.8461538461538461	11	0.5357142857142857	0.7692307692307693	12	10	2	1	0	0.14285714285714285	2	14	15	0.16666666666666666	0.15384615384615385	0.6646853855095158	0.9566312112463855	0.41598730542024775	0.8983253486861277	0.6479573816412794	0.9640794046482977	0.924494697675181	0.9455301455798081	1.0	0.25	0.0	0.005357001769807078	44
1068	0.021553489064643362	0.0009908955517656465	-0.00045345071836910687	0.660726933463728	-1	0	0	0.3	3	0.8461538461538461	11	0.38461538461538464	0.7692307692307693	11	10	3	2	0	0.23076923076923078	3	13	15	0.2222222222222222	0.16666666666666666	0.4957116827868388	0.9543576451897055	0.43685332238206004	0.9018901865922432	0.5673181716090511	0.9686324546997287	0.9234879118013528	0.9476602403674531	0.5454545454545454	0.2727272727272727	0.0	-4.534507183691069e-05	12
3687	0.03685513658147552	0.006926528227901057	0.00683886955690614	0.6709663924580688	-1	0	0	0.3	3	0.8461538461538461	11	0.5357142857142857	0.6923076923076923	11	9	3	2	0	0.14285714285714285	2	14	15	0.25	0.15384615384615385	0.8336590882321928	0.9652214463862064	0.39512128845843536	0.9085724889117415	0.7285965916735078	0.9656199661828301	0.9254893046229979	0.951891541164792	0.5454545454545454	0.09090909090909091	0.0	0.00683886955690614	9
5080	0.03659674860506921	0.009210459440185663	0.009193513276197328	0.6665195307605178	-1	0	0	0.3	3	0.8461538461538461	11	0.5357142857142857	0.7692307692307693	12	10	2	1	0	0.14285714285714285	2	14	15	0.16666666666666666	0.15384615384615385	0.7164003008368306	0.9361050033863914	0.3697374111565737	0.9261088815162343	0.6051090979206715	0.9656867580390548	0.924494697675181	0.945322024350657	1.0	0.3333333333333333	0.0	0.009193513276197328	95
2635	0.03475471408975498	0.005680055503853495	0.005642823952142692	0.7126236118594271	-1	0	0	0.3	3	0.8461538461538461	11	0.5357142857142857	0.7692307692307693	12	10	2	1	0	0.14285714285714285	2	14	15	0.16666666666666666	0.15384615384615385	0.6646853855095158	0.9566312112463855	0.41598730542024775	0.8983253486861277	0.6479573816412794	0.9640794046482977	0.924494697675181	0.9455301455798081	1.0	0.25	0.0	0.005642823952142692	13
2349	0.03372746648929586	0.0051187544144681366	0.005118688254680535	0.7111074180341588	-1	0	0	0.3	3	0.8461538461538461	11	0.5357142857142857	0.7692307692307693	12	10	2	1	0	0.14285714285714285	2	14	15	0.16666666666666666	0.15384615384615385	0.6646853855095158	0.9566312112463855	0.41598730542024775	0.8983253486861277	0.661141375028768	0.9686889035938459	0.9252371132155779	0.9479189440781982	1.0	0.25	0.0	0.005118688254680535	14
2159	0.03444558215191102	0.00534782341249774	0.005267579088459747	0.7123547250692916	-1	0	0	0.3	3	0.8461538461538461	11	0.5357142857142857	0.7692307692307693	12	10	2	1	0	0.14285714285714285	2	14	15	0.16666666666666666	0.15384615384615385	0.6646853855095158	0.9566312112463855	0.41598730542024775	0.8983253486861277	0.6479573816412794	0.9640794046482977	0.924494697675181	0.9455301455798081	1.0	0.25	0.0	0.005267579088459747	33
1370	0.03103050395643325	0.005080022520134758	0.004149490672215456	0.7371220647920844	-1	0	0	0.3	3	0.8461538461538461	11	0.5357142857142857	0.7692307692307693	12	10	2	1	0	0.14285714285714285	2	14	15	0.16666666666666666	0.15384615384615385	0.6646853855095158	0.9566312112463855	0.41598730542024775	0.9039095073219501	0.6479573816412794	0.9678568402943398	0.924494697675181	0.9485016506195839	1.0	0.16666666666666666	0.0	0.004149490672215456	11
858	0.022213343384563423	0.0009470270555166127	-0.0008964663087469613	0.6654342097753223	-1	0	0	0.3	3	0.8461538461538461	11	0.38461538461538464	0.7692307692307693	11	10	3	2	0	0.23076923076923078	3	13	15	0.2222222222222222	0.16666666666666666	0.4957116827868388	0.9543576451897055	0.43685332238206004	0.9066690262915662	0.5673181716090511	0.9686324546997287	0.9234879118013528	0.9485657311032251	0.5454545454545454	0.2727272727272727	0.0	-8.964663087469613e-05	25
4854	0.0214647532731362	0.006928276154757872	-0.006928131817762079	0.9821795494494523	-1	0	0	0.3	3	0.7692307692307693	10	0.45454545454545453	0.6923076923076923	11	9	3	2	0	0.2727272727272727	11	3	15	0.25	0	0.8336590882321928	0.9588224757360669	0.6440928759615103	0.9419830346548317	0.7285965916735078	0.9699233642405726	0.9415147609736184	0.9583606229009316	0.5454545454545454	0.2727272727272727	0.0	-0.0006928131817762079	2
4073	0.0375150553837345	0.0073295460367723475	0.007113757362684456	0.7734227304496155	-1	0	0	0.3	3	0.8461538461538461	11	0.5357142857142857	0.7692307692307693	12	10	2	1	0	0.14285714285714285	2	14	15	0.16666666666666666	0.15384615384615385	0.7164003008368306	0.9361050033863914	0.36668434258312677	0.9267833982390009	0.6051090979206715	0.9656867580390548	0.9254638866577114	0.9454923197022155	1.0	0.25	0.0	0.007113757362684456	30
1972	0.03459850403727316	0.005568847872132854	0.005463161935837509	0.7140930551466929	-1	0	0	0.3	3	0.8461538461538461	11	0.5357142857142857	0.7692307692307693	12	10	2	1	0	0.14285714285714285	2	14	15	0.16666666666666666	0.15384615384615385	0.6646853855095158	0.9566312112463855	0.41598730542024775	0.8983253486861277	0.6479573816412794	0.9640794046482977	0.924494697675181	0.9455301455798081	1.0	0.25	0.0	0.005463161935837509	24
3583	0.036906486250724464	0.006191569561169653	0.006158758233715376	0.661628603704271	-1	0	0	0.3	3	0.8461538461538461	11	0.5357142857142857	0.6923076923076923	11	9	3	2	0	0.14285714285714285	2	14	15	0.25	0.15384615384615385	0.8336590882321928	0.9652214463862064	0.39512128845843536	0.9085724889117415	0.7285965916735078	0.9656199661828301	0.9254893046229979	0.951891541164792	0.5454545454545454	0.09090909090909091	0.0	0.006158758233715376	23
1323	0.025642613585922534	0.009562792444639583	-0.00926619943676318	0.8786400045369883	-1	0	0	0.3	3	0.8461538461538461	11	0.5357142857142857	0.6923076923076923	11	9	3	2	0	0.14285714285714285	2	14	15	0.25	0.15384615384615385	0.4957116827868388	0.9581989413469187	0.43685332238206004	0.9221479736468854	0.5673181716090511	0.9597943450182648	0.9254893046229979	0.9490965728289809	0.5454545454545454	0.2727272727272727	0.0	-0.000926619943676318	1
3962	0.036025016364219044	0.00658715063488545	0.0057914711565133625	0.6299681915587645	-1	0	0	0.1	1	1.0	13	1.0	0.8461538461538461	12	11	2	2	0	0.06666666666666667	1	15	15	0.2857142857142857	0	0.6646853855095158	0.9504306358156103	0.39512128845843536	0.9020022828276724	0.746385788469137	0.9711626862097847	0.9234879118013528	0.9476820550117845	0.5416666666666666	0.25	0.0	0.0057914711565133625	9
3472	0.026920903002971633	0.004633209308327607	-0.0025499194768189735	0.9736458550308306	-1	0	0	0.3	3	0.6923076923076923	9	0.4166666666666667	0.6153846153846154	10	8	4	1	0	0.25	3	12	15	0.1	0	0.6646853855095158	0.9480745567393529	0.41598730542024775	0.906703353333954	0.746385788469137	0.9690464395430929	0.9234879118013528	0.946554189577191	1.0	0.1	0.0	-0.00025499194768189735	8
1387	0.011025098792017254	0.00309972985796981	-0.0006040778368737869	0.9807523781369445	-1	0	0	0.25	2	0.9	9	1.0	0.7	9	7	2	0	0	0.08333333333333333	12	1	12	0.0	0.18181818181818182	0.8867136146549228	0.9383220538115902	0.10469285501064456	0.8623434413277972	0.22763985655627966	0.9730913183875131	0.9674918333514335	0.9379076772811334	0	0	0.0	-6.040778368737869e-05	3
1997	0.03329658252174165	0.0056132420665685225	0.005532097338965819	0.7126725276526791	-1	0	0	0.3	3	0.8461538461538461	11	0.5357142857142857	0.7692307692307693	12	10	2	1	0	0.14285714285714285	2	14	15	0.16666666666666666	0.15384615384615385	0.6646853855095158	0.9566312112463855	0.41598730542024775	0.8983253486861277	0.6479573816412794	0.9640794046482977	0.924494697675181	0.9455301455798081	1.0	0.25	0.0	0.005532097338965819	5
4800	0.036453361540029976	0.009017276121460027	0.008987425656683734	0.6762994147871098	-1	0	0	0.3	3	0.8461538461538461	11	0.5357142857142857	0.7692307692307693	12	10	2	1	0	0.14285714285714285	2	14	15	0.16666666666666666	0.15384615384615385	0.7164003008368306	0.9361050033863914	0.3697374111565737	0.9261088815162343	0.6051090979206715	0.9656867580390548	0.924494697675181	0.945322024350657	1.0	0.25	0.0	0.008987425656683734	59
5169	0.03734323004968021	0.009154708920089134	0.009134268926252567	0.6745470953252273	-1	0	0	0.3	3	0.8461538461538461	11	0.5357142857142857	0.7692307692307693	12	10	2	1	0	0.14285714285714285	2	14	15	0.16666666666666666	0.15384615384615385	0.7164003008368306	0.9345043844923939	0.3697374111565737	0.9261088815162343	0.6051090979206715	0.9646673335996553	0.924494697675181	0.944335341523598	1.0	0.08333333333333333	0.0	0.009134268926252567	15
198	0.013966017548529587	0.003261437175102105	-0.003190558645793411	0.9553401217377552	-1	0.25	1	0.6	6	0.46153846153846156	6	0.375	0.46153846153846156	11	6	3	1	0	0.625	5	8	15	0.2	0.2857142857142857	0.5853757038208157	0.9301689664158127	0.26261862795525176	0.8176006942502698	0.647326285990468	0.9056665117101486	0.8166620079553512	0.8925540821626198	1.0	0.18181818181818182	0.0	-0.0003190558645793411	75
2319	0.02093589731835752	0.004293278593537295	-0.0035542016620579023	0.5760218564166134	-1	0	0	0.3	3	0.8461538461538461	11	0.5357142857142857	0.7692307692307693	12	10	2	2	0	0.14285714285714285	2	14	15	0.3333333333333333	0.15384615384615385	0.62355092485499	0.9524131758329316	0.41598730542024775	0.8954950943959846	0.6881590311580972	0.9612492198828387	0.9234879118013528	0.9418720520850014	0.5416666666666667	0.25	0.0	-0.00035542016620579024	5
1331	0.022103941584524035	0.0020065176557963423	-0.0014496552348171152	0.7257780884841609	-1	0	0	0.3	3	0.8461538461538461	11	0.5357142857142857	0.8461538461538461	12	11	2	1	0	0.14285714285714285	2	14	15	0.14285714285714285	0.15384615384615385	0.8336590882321928	0.9643663477210807	0.3697374111565737	0.9201891955727158	0.8864176768057026	0.9768151162351905	0.9415147609736184	0.9593516465015235	1.0	0.16666666666666666	0.0	-0.00014496552348171153	9
5257	0.03672895753762961	0.009087953724558123	0.00906159142854482	0.6721807829000512	-1	0	0	0.3	3	0.8461538461538461	11	0.5357142857142857	0.7692307692307693	12	10	2	1	0	0.14285714285714285	2	14	15	0.16666666666666666	0.15384615384615385	0.7164003008368306	0.9361050033863914	0.3697374111565737	0.9261088815162343	0.6051090979206715	0.9656867580390548	0.924494697675181	0.945322024350657	1.0	0.08333333333333333	0.0	0.00906159142854482	48
3954	0.03657377143657381	0.007745090901052289	0.007658817170428024	0.6715102378027487	-1	0	0	0.3	3	0.8461538461538461	11	0.5357142857142857	0.7692307692307693	12	10	2	1	0	0.14285714285714285	2	14	15	0.16666666666666666	0.15384615384615385	0.7164003008368306	0.9550144001948128	0.36668434258312677	0.9274536279794217	0.6051090979206715	0.966275545815786	0.9254893046229979	0.9519502363119744	1.0	0.25	0.0	0.007658817170428024	40
449	0.021457782229925608	0.0008718923674247548	-0.0006910729915869321	0.6689076982450018	-1	0	0	0.3	3	0.8461538461538461	11	0.38461538461538464	0.7692307692307693	11	10	3	2	0	0.23076923076923078	3	13	15	0.2222222222222222	0.16666666666666666	0.4957116827868388	0.9543576451897055	0.43685332238206004	0.9018901865922432	0.5673181716090511	0.9686324546997287	0.9234879118013528	0.9476602403674531	0.5454545454545454	0.2727272727272727	0.0	-6.910729915869321e-05	27
2492	0.03375642773999986	0.005477586462388804	0.005413494990253943	0.7122572229341637	-1	0	0	0.3	3	0.8461538461538461	11	0.5357142857142857	0.7692307692307693	12	10	2	1	0	0.14285714285714285	2	14	15	0.16666666666666666	0.15384615384615385	0.6646853855095158	0.9566312112463855	0.41598730542024775	0.8983253486861277	0.6479573816412794	0.9640794046482977	0.924494697675181	0.9455301455798081	1.0	0.25	0.0	0.005413494990253943	24
819	0.021107312430437498	0.0008898390300547824	-0.0006315063037819229	0.6706313631636757	-1	0	0	0.3	3	0.8461538461538461	11	0.38461538461538464	0.7692307692307693	11	10	3	2	0	0.23076923076923078	3	13	15	0.2222222222222222	0.16666666666666666	0.4957116827868388	0.9543576451897055	0.43685332238206004	0.9066690262915662	0.5673181716090511	0.9686324546997287	0.9234879118013528	0.9485657311032251	0.5454545454545454	0.2727272727272727	0.0	-6.315063037819229e-05	17
26	0.001973305134327719	0.0018088913941397351	-0.0018076321264551246	0.9849132580832078	-1	0	0	1.0	1	0	0	1.0	0	1	0	0	1	0	0.5	2	1	2	0.3333333333333333	0	0	0	0	0	0	0	0	0	0	0	0	-0.00018076321264551246	21
24	0.012754571216634503	0.003966231815549522	-0.0037605779022962206	0.9778893468892944	-1	0.25	1	0.4	4	0.6923076923076923	9	0.38461538461538464	0.6153846153846154	10	8	4	3	0	0.23076923076923078	13	3	15	0.3	1.0	0.3956706998704782	0.9654888173212198	0.3121661389157186	0.9433039773816706	0.3368321012817792	0.9457888095885474	0.8847492150377058	0.9526067574954799	0.4	0.4	0.0	-0.00037605779022962204	63
2539	0.03331306209272441	0.0056448544339626275	-0.0051461388213499965	0.560844509542492	-1	0	0	0.4	4	0.6923076923076923	9	0.4166666666666667	0.5384615384615384	11	7	3	3	0	0.25	3	12	15	0.5	0.5	0.4957116827868388	0.9531424345321167	0.39512128845843536	0.8944695244297964	0.7641749852647661	0.960124949475482	0.9234879118013528	0.9414238130829444	0.18181818181818182	0.18181818181818182	0.0	-0.0005146138821349996	0
1575	0.030830999468428762	0.005185315032067851	0.004106784917549651	0.7367439798280111	-1	0	0	0.3	3	0.8461538461538461	11	0.5357142857142857	0.7692307692307693	12	10	2	1	0	0.14285714285714285	2	14	15	0.16666666666666666	0.15384615384615385	0.6646853855095158	0.9566312112463855	0.41598730542024775	0.9039095073219501	0.6479573816412794	0.9599957846163044	0.924494697675181	0.9446787047343569	1.0	0.25	0.0	0.004106784917549651	31
3041	0.02395694064405836	0.009293606921908178	-0.008745741894408594	0.8181397743894753	-1	0.25	1	0.4	4	0.7692307692307693	10	0.38461538461538464	0.5384615384615384	10	7	4	2	0	0.23076923076923078	13	3	15	0.2222222222222222	1.0	0.6646853855095158	0.9599821356203031	0.41598730542024775	0.9150490057769776	0.6479573816412794	0.9732960410525145	0.924494697675181	0.9547878256068959	0.55	0.2	0.0	-0.0008745741894408594	0
3978	0.03738096022872189	0.007366684157650468	0.007332391889962817	0.6834704708578092	-1	0	0	0.3	3	0.8461538461538461	11	0.5357142857142857	0.7692307692307693	12	10	2	1	0	0.14285714285714285	2	14	15	0.16666666666666666	0.15384615384615385	0.7164003008368306	0.9550144001948128	0.3697374111565737	0.9261088815162343	0.6051090979206715	0.961124109214933	0.924494697675181	0.9493339291963911	1.0	0.25	0.0	0.007332391889962817	21
531	0.024747548280232	0.003434217121140226	-0.0016388254753225157	0.9080237869828134	-1	0.25	1	0.5	5	0.5384615384615384	7	0.5	0.46153846153846156	10	6	4	0	0	0.8333333333333334	6	5	15	0.0	0.46153846153846156	0.8179440700263264	0.9320288326219552	0.7206715120179924	0.864716225710744	0.6962660614830096	0.9114444477280454	0.8357427567010975	0.9062119557476179	0	0	0.0	-0.00016388254753225157	82
3319	0.03411403728409674	0.005447197858305841	0.005429069916847737	0.712028569222759	-1	0	0	0.3	3	0.8461538461538461	11	0.5357142857142857	0.7692307692307693	12	10	2	1	0	0.14285714285714285	2	14	15	0.16666666666666666	0.15384615384615385	0.6646853855095158	0.9566312112463855	0.41598730542024775	0.8983253486861277	0.7641749852647661	0.9652541302415287	0.924494697675181	0.9461188570791212	1.0	0.16666666666666666	0.0	0.005429069916847737	18
2269	0.033161210098890885	0.0054628943694761236	0.005352781032089377	0.712077906595314	-1	0	0	0.3	3	0.8461538461538461	11	0.5357142857142857	0.7692307692307693	12	10	2	1	0	0.14285714285714285	2	14	15	0.16666666666666666	0.15384615384615385	0.6646853855095158	0.9566312112463855	0.41598730542024775	0.8983253486861277	0.6479573816412794	0.9640794046482977	0.924494697675181	0.9455301455798081	1.0	0.25	0.0	0.005352781032089377	44
2512	0.0333860421973489	0.0014169107558908408	-0.0006779450413126597	0.7402159200729211	-1	0	0	0.3	3	0.8461538461538461	11	0.5357142857142857	0.7692307692307693	12	10	2	1	0	0.14285714285714285	2	14	15	0.16666666666666666	0.15384615384615385	0.6646853855095158	0.9566312112463855	0.41598730542024775	0.8883841656657123	0.6479573816412794	0.9678568402943398	0.924494697675181	0.9457119857228535	1.0	0.25	0.0	-6.779450413126597e-05	3
5218	0.021283960255138127	0.008074734918953759	-0.008002231358753196	0.9829613375601898	-1	0	0	0.3	3	0.8461538461538461	11	0.38461538461538464	0.7692307692307693	12	10	2	1	0	0.23076923076923078	13	3	15	0.16666666666666666	1.0	0.7164003008368306	0.9213176606567942	0.3697374111565737	0.9218105900985353	0.5244698878884431	0.9649008733072617	0.9234879118013528	0.9397520176692671	1.0	0.25	0.0	-0.0008002231358753195	0
203	0.0021232927302299804	0.0019477837846805601	-0.0019477193596478713	0.9853174786522997	-1	0	0	1.0	2	0.0	0	1.0	0	2	0	0	0	0	0.3333333333333333	3	1	3	0.0	1.0	0	0	0	0	0	0	0	0	0	0	0	-0.00019477193596478712	30
1746	0.03417950021715137	0.004951362084440771	0.004951309211110393	0.712282888733283	-1	0	0	0.3	3	0.8461538461538461	11	0.5357142857142857	0.7692307692307693	12	10	2	1	0	0.14285714285714285	2	14	15	0.16666666666666666	0.15384615384615385	0.6646853855095158	0.9566312112463855	0.41598730542024775	0.8983253486861277	0.6479573816412794	0.9640794046482977	0.924494697675181	0.9455301455798081	1.0	0.25	0.0	0.004951309211110393	36
2999	0.019128547179434456	0.005671353551310848	-0.005671117403797302	0.9759655042090003	-1	0	0	0.4	4	0.6923076923076923	9	0.2777777777777778	0.6923076923076923	12	9	2	1	0	0.6666666666666666	6	9	15	0.2	0.3333333333333333	0.6646853855095158	0.9566312112463855	0.41598730542024775	0.8983253486861277	0.661141375028768	0.9686889035938459	0.9252371132155779	0.9479189440781982	1.0	0.25	0.0	-0.0005671117403797302	0
3386	0.037119963118926506	0.007151994177582476	0.007115888069075977	0.6789310042732832	-1	0	0	0.3	3	0.8461538461538461	11	0.5357142857142857	0.6923076923076923	11	9	3	2	0	0.14285714285714285	2	14	15	0.25	0.15384615384615385	0.8336590882321928	0.9652214463862064	0.39512128845843536	0.9085724889117415	0.7285965916735078	0.9704762533544976	0.9254893046229979	0.954236540135607	0.5454545454545454	0.09090909090909091	0.0	0.007115888069075977	39
3815	0.03717850384421501	0.007160396099541893	0.007129769129729705	0.6710920263466278	-1	0	0	0.3	3	0.8461538461538461	11	0.5357142857142857	0.7692307692307693	12	10	2	1	0	0.14285714285714285	2	14	15	0.16666666666666666	0.15384615384615385	0.7164003008368306	0.9550144001948128	0.3697374111565737	0.9261088815162343	0.6051090979206715	0.9656867580390548	0.924494697675181	0.9513716045959167	1.0	0.25	0.0	0.007129769129729705	32
4638	0.02396387504773706	0.0024821563773699544	-0.00045492304155401195	0.6762285739993399	-1	0	0	0.3	3	0.8461538461538461	11	0.5357142857142857	0.7692307692307693	12	10	2	1	0	0.14285714285714285	2	14	15	0.16666666666666666	0.15384615384615385	0.7164003008368306	0.9361050033863914	0.3697374111565737	0.9223972632250756	0.6051090979206715	0.9656867580390548	0.924494697675181	0.9444011947858046	1.0	0.25	0.0	-4.5492304155401193e-05	14
2203	0.031595531946359945	0.003604467438061773	0.0022590771313170236	0.6311567986155655	-1	0	0	0.3	3	0.8461538461538461	11	0.5357142857142857	0.7692307692307693	12	10	2	1	0	0.14285714285714285	2	14	15	0.16666666666666666	0.15384615384615385	0.6646853855095158	0.9566312112463855	0.41598730542024775	0.8983253486861277	0.6479573816412794	0.9678568402943398	0.924494697675181	0.9474713970923083	1.0	0.25	0.0	0.0022590771313170236	7
1321	0.03158983187317242	0.004226170910098849	0.0006495266025540353	0.6681163025605404	-1	0	0	0.3	3	0.8461538461538461	11	0.5357142857142857	0.7692307692307693	12	10	2	2	0	0.14285714285714285	2	14	15	0.3333333333333333	0.15384615384615385	0.6646853855095158	0.9566312112463855	0.41598730542024775	0.9004105357506507	0.6479573816412794	0.9645382551941761	0.924494697675181	0.9461512092937229	0.5416666666666667	0.4166666666666667	0.0	0.0006495266025540353	70
141	0.034189143910037814	0.00777297938566004	-0.005600775565346747	0.9780762749187818	-1	0	0	0.2	2	0.9230769230769231	12	0.4166666666666667	0.8461538461538461	13	11	1	2	0	0.25	3	12	15	0.5	0	0.3720439075267377	0.9149796523548844	0.43685332238206004	0.9097674186901061	0.6696347359628755	0.924527068038104	0.7078381074065349	0.9166318282478596	0.5384615384615384	0.38461538461538464	0.0	-0.0005600775565346748	16
3608	0.037943944173437334	0.010484955802543381	0.0068916303266038	0.7224767339326321	-1	0	0	0.4	4	0.6923076923076923	9	0.5769230769230769	0.6153846153846154	11	8	3	1	0	0.15384615384615385	2	13	15	0.14285714285714285	0.15384615384615385	0.8336590882321928	0.9623076564336721	0.39512128845843536	0.908881233982898	0.7285965916735078	0.9631533960916386	0.9254893046229979	0.9495238181798729	1.0	0.36363636363636365	0.0	0.0068916303266038	46
3448	0.03655080895300096	0.007304796159400258	0.007304795795032421	0.6823716572970208	-1	0	0	0.3	3	0.8461538461538461	11	0.5357142857142857	0.6923076923076923	11	9	3	2	0	0.14285714285714285	2	14	15	0.25	0.15384615384615385	0.8336590882321928	0.9652214463862064	0.39512128845843536	0.9118389159686452	0.7285965916735078	0.9694770100247374	0.9254893046229979	0.9543187719668377	0.5454545454545454	0.18181818181818182	0.0	0.007304795795032421	16
3340	0.03177883583247065	0.0031408992426302613	0.0022370024435899786	0.617788888338616	-1	0	0	0.3	3	0.8461538461538461	11	0.5357142857142857	0.7692307692307693	12	10	2	1	0	0.14285714285714285	2	14	15	0.16666666666666666	0.15384615384615385	0.6646853855095158	0.9566312112463855	0.41598730542024775	0.8983253486861277	0.6479573816412794	0.9640794046482977	0.924494697675181	0.9455301455798081	1.0	0.25	0.0	0.0022370024435899786	8
1205	0.02111134605758092	0.000753871454424146	-0.0003670484630502963	0.6607178820756217	-1	0	0	0.3	3	0.8461538461538461	11	0.38461538461538464	0.7692307692307693	11	10	3	2	0	0.23076923076923078	3	13	15	0.2222222222222222	0.16666666666666666	0.4957116827868388	0.9543576451897055	0.43685332238206004	0.9066690262915662	0.5673181716090511	0.9686324546997287	0.9234879118013528	0.9485657311032251	0.5454545454545454	0.2727272727272727	0.0	-3.670484630502963e-05	63
3330	0.03721437989541159	0.007122331938087242	0.007052847773276305	0.66704501267507	-1	0	0	0.3	3	0.8461538461538461	11	0.5357142857142857	0.6923076923076923	11	9	3	2	0	0.14285714285714285	2	14	15	0.25	0.15384615384615385	0.8336590882321928	0.9652214463862064	0.39512128845843536	0.9085724889117415	0.7285965916735078	0.9656199661828301	0.9254893046229979	0.951891541164792	0.5454545454545454	0.09090909090909091	0.0	0.007052847773276305	35
1868	0.02020043074440051	0.003968817947615598	-0.0033147945363438277	0.5684141699392122	-1	0	0	0.3	3	0.8461538461538461	11	0.5357142857142857	0.7692307692307693	12	10	2	2	0	0.14285714285714285	2	14	15	0.3333333333333333	0.15384615384615385	0.62355092485499	0.9524131758329316	0.41598730542024775	0.8954950943959846	0.6479573816412794	0.9678568402943398	0.9234879118013528	0.9453095547079547	0.5416666666666667	0.3333333333333333	0.0	-0.00033147945363438275	4
3582	0.03031868268139883	0.006063961488245001	0.000631569615892811	0.6493874846031917	-1	0	0	0.3	3	0.8461538461538461	11	0.5357142857142857	0.7692307692307693	12	10	2	1	0	0.14285714285714285	2	14	15	0.16666666666666666	0.15384615384615385	0.6646853855095158	0.9566312112463855	0.41598730542024775	0.9017127452805674	0.6479573816412794	0.9674776872618334	0.92658548919239	0.9478933053242916	1.0	0.3333333333333333	0.0	0.000631569615892811	8
1028	0.02207505782416211	0.0009087709691289484	-0.0006957802446713885	0.6776370094481683	-1	0	0	0.3	3	0.8461538461538461	11	0.38461538461538464	0.7692307692307693	11	10	3	2	0	0.23076923076923078	3	13	15	0.2222222222222222	0.16666666666666666	0.4957116827868388	0.9543576451897055	0.43685332238206004	0.9018901865922432	0.5673181716090511	0.9686324546997287	0.9234879118013528	0.9476602403674531	0.5454545454545454	0.2727272727272727	0.0	-6.957802446713885e-05	24
447	0.0054823059093593125	0.003094806635592411	-0.0026517988715710067	0.9763378426831093	-1	0	0	0.5	2	0.75	3	1.0	0.5	3	2	2	1	0	0.16666666666666666	6	1	6	0.14285714285714285	0.4	0.9006339202675593	0.592440803801231	0.43387132783433396	0.9071351126294792	0.7737285368059019	0.9623846428058865	0.943645847854422	0.8770806811442748	1.0	0.6666666666666666	0.0	-0.00026517988715710065	23
3658	0.026302330905294435	0.0034911200164677715	-0.003425307124110453	0.965947863301242	-1	0	0	0.4	4	0.6923076923076923	9	0.3	0.6153846153846154	11	8	3	1	0	0.5	10	5	15	0.14285714285714285	0.15384615384615385	0.8336590882321928	0.9558223573443239	0.43685332238206004	0.8917050843729442	0.7285965916735078	0.9678586343223161	0.9254893046229979	0.9459624768472658	1.0	0.09090909090909091	0.0	-0.0003425307124110453	2
4735	0.03434588774390627	0.009840398450523475	0.009116195106517571	0.6678565168907766	-1	0	0	0.3	3	0.8461538461538461	11	0.5357142857142857	0.7692307692307693	12	10	2	1	0	0.14285714285714285	2	14	15	0.16666666666666666	0.15384615384615385	0.7164003008368306	0.956708460659507	0.39512128845843536	0.9429285507450785	0.6051090979206715	0.9668393205796739	0.9254893046229979	0.956518525094893	1.0	0.25	0.0	0.009116195106517571	35
138	0.022393402309651488	0.004315604965729211	-0.0033522186476345112	0.9384042048482835	-1	0	0	0.4	4	0.5384615384615384	7	0.375	0.46153846153846156	7	6	7	3	0	0.625	8	5	15	0.17647058823529413	0	0.764890850477635	0.9444779246274688	0.7159419564524507	0.9745566136718046	0.28749168213066756	0.9380526190578928	0.960970321010396	0.9554526711135611	0.14285714285714285	0.14285714285714285	0.0	-0.00033522186476345114	47
2243	0.03435999845828325	0.005123023293472356	0.005104937983304902	0.7120895856260883	-1	0	0	0.3	3	0.8461538461538461	11	0.5357142857142857	0.7692307692307693	12	10	2	1	0	0.14285714285714285	2	14	15	0.16666666666666666	0.15384615384615385	0.6646853855095158	0.9566312112463855	0.41598730542024775	0.8983253486861277	0.6479573816412794	0.9678568402943398	0.924494697675181	0.9474713970923083	1.0	0.25	0.0	0.005104937983304902	26
4476	0.037082332563197484	0.008927918566499356	0.008880214758828602	0.6595690305273049	-1	0	0	0.3	3	0.8461538461538461	11	0.5357142857142857	0.7692307692307693	12	10	2	1	0	0.14285714285714285	2	14	15	0.16666666666666666	0.15384615384615385	0.7164003008368306	0.9361050033863914	0.3697374111565737	0.9261088815162343	0.6051090979206715	0.9656867580390548	0.924494697675181	0.945322024350657	1.0	0.25	0.0	0.008880214758828602	48
626	0.016305770279404084	0.0018783650693535822	-0.000987959070072545	0.9429715789516753	-1	0	0	0.2857142857142857	2	0.875	7	0.625	0.625	7	5	2	1	0	0.25	8	2	10	0.16666666666666666	0	0.5372858172789101	0.8893613629678474	0.6904350955085002	0.906893523011316	0.49483249690499315	0.888173975918093	0.8700392784739359	0.895129890018196	1.0	0.2857142857142857	0.0	-9.87959070072545e-05	67
4802	0.03671045563482189	0.007218373998875702	0.007170224946578355	0.6709901300027421	-1	0	0	0.3	3	0.8461538461538461	11	0.5357142857142857	0.7692307692307693	12	10	2	1	0	0.14285714285714285	2	14	15	0.16666666666666666	0.15384615384615385	0.7164003008368306	0.9550144001948128	0.3697374111565737	0.9261088815162343	0.6051090979206715	0.961124109214933	0.924494697675181	0.9493339291963911	1.0	0.25	0.0	0.007170224946578355	7
3249	0.03161144463898567	0.0056057491004709815	-0.005221139475336747	0.9155700523904038	-1	0	0	0.3	3	0.8333333333333334	10	0.28	0.5833333333333334	9	7	4	5	0	0.5	5	10	14	0.5	0.16666666666666666	0.8336590882321928	0.9634807336255703	0.39512128845843536	0.9124049609307721	0.9254534053292227	0.9749420834763735	0.9234879118013528	0.9565789972127536	0.1111111111111111	0.3333333333333333	0.0	-0.0005221139475336747	2
3859	0.03708151062766696	0.006963772989499875	0.006946139264505147	0.6685637173534216	-1	0	0	0.3	3	0.8461538461538461	11	0.5357142857142857	0.6923076923076923	11	9	3	2	0	0.14285714285714285	2	14	15	0.25	0.15384615384615385	0.8336590882321928	0.9652214463862064	0.39512128845843536	0.9085724889117415	0.7285965916735078	0.9656199661828301	0.9254893046229979	0.951891541164792	0.5454545454545454	0.2727272727272727	0.0	0.006946139264505147	13
414	None	None	None	None	None	0	0	0.3333333333333333	2	0.8333333333333334	5	0.6666666666666666	0.5	4	3	3	1	0	0.75	4	3	8	0.1111111111111111	0	0.6663321536522409	0.9041363981115788	0.5737338036752517	0.8215358624718588	0.4342162104595798	0.9065431387209644	0.8132712523357649	0.8822931144150953	1.0	0	0.0	None	0
277	0.002406345899853683	0.002062832407020591	-0.0020628296290731273	0.9821362100207901	-1	0	0	0.5	1	1.0	1	1.0	1.0	2	1	0	1	0	0.3333333333333333	1	3	3	0.3333333333333333	0	0.5276454766403761	0.9096205001671689	0.6255519201960906	0.6413567507885264	0.34541076532224235	0.5975992807939378	0.8255182884650913	0.7493683981516809	1.0	1.0	0.0	-0.00020628296290731274	40
2797	0.01634779732378634	0.004509682562208533	-0.004502509699382235	0.9812281395671738	-1	0	0	0.2	2	0.9230769230769231	12	0.5357142857142857	0.9230769230769231	14	12	0	1	0	0.14285714285714285	2	14	15	0.5	0	0.4957116827868388	0.9495808232255649	0.41598730542024775	0.8783037088489835	0.5673181716090511	0.9506932062173536	0.8439356925101723	0.9323743786251111	1.0	0.21428571428571427	0.0	-0.0004502509699382235	6
2590	0.033612326174360406	0.005703680165400534	0.005622315771013497	0.7124117568526749	-1	0	0	0.3	3	0.8461538461538461	11	0.5357142857142857	0.7692307692307693	12	10	2	1	0	0.14285714285714285	2	14	15	0.16666666666666666	0.15384615384615385	0.6646853855095158	0.9566312112463855	0.41598730542024775	0.8983253486861277	0.6479573816412794	0.9640794046482977	0.924494697675181	0.9455301455798081	1.0	0.25	0.0	0.005622315771013497	56
4505	0.03748868305380862	0.008985572682661938	0.008956510735100464	0.6675169627688109	-1	0	0	0.3	3	0.8461538461538461	11	0.5357142857142857	0.7692307692307693	12	10	2	1	0	0.14285714285714285	2	14	15	0.16666666666666666	0.15384615384615385	0.7164003008368306	0.9361050033863914	0.3697374111565737	0.927036860452139	0.7629301830528663	0.9680239370722102	0.9259188571248794	0.9467950690774812	1.0	0.4166666666666667	0.0	0.008956510735100464	45
1480	0.03291253674150459	0.007923976912345546	0.006373906329415746	0.7924894655380366	-1	0	0	0.3	3	0.8461538461538461	11	0.5357142857142857	0.7692307692307693	12	10	2	1	0	0.14285714285714285	2	14	15	0.16666666666666666	0.15384615384615385	0.6646853855095158	0.9566312112463855	0.41598730542024775	0.9017127452805674	0.6479573816412794	0.9640794046482977	0.924494697675181	0.9461728596522389	1.0	0.3333333333333333	0.0	0.006373906329415746	26
4493	0.03771485828004861	0.0072112126604075445	0.007187880780954853	0.6751885449269714	-1	0	0	0.3	3	0.8461538461538461	11	0.5357142857142857	0.7692307692307693	12	10	2	1	0	0.14285714285714285	2	14	15	0.16666666666666666	0.15384615384615385	0.7164003008368306	0.9550144001948128	0.3697374111565737	0.9261088815162343	0.6051090979206715	0.961124109214933	0.924494697675181	0.9493339291963911	1.0	0.08333333333333333	0.0	0.007187880780954853	13
3155	0.03648771451805906	0.006150955682458346	0.005256248723526335	0.6356055940953189	-1	0	0	0.1	1	1.0	13	0.5357142857142857	0.8461538461538461	12	11	2	2	0	0.14285714285714285	2	14	15	0.2857142857142857	0	0.6646853855095158	0.9448999160363944	0.41598730542024775	0.8823515988682908	0.7641749852647661	0.9640980553089082	0.9234879118013528	0.937949049637266	0.5416666666666666	0.16666666666666666	0.0	0.005256248723526335	37
2694	0.03208789762318311	0.003177540282301438	-0.0028774241167709652	0.6789235666339187	-1	0	0	0.3	3	0.8461538461538461	11	0.5357142857142857	0.7692307692307693	12	10	2	1	0	0.14285714285714285	2	14	15	0.16666666666666666	0.15384615384615385	0.6646853855095158	0.9566312112463855	0.41598730542024775	0.9051571273115903	0.6479573816412794	0.9640794046482977	0.924494697675181	0.946839263444376	1.0	0.25	0.0	-0.0002877424116770965	4
4449	0.03478055377801739	0.008878347636803277	0.007695750347722528	0.7364858128834834	-1	0	0	0.3	3	0.8461538461538461	11	0.5357142857142857	0.7692307692307693	12	10	2	1	0	0.14285714285714285	2	14	15	0.16666666666666666	0.15384615384615385	0.7164003008368306	0.9394575216469316	0.39512128845843536	0.9429285507450785	0.6051090979206715	0.9668393205796739	0.924494697675181	0.9513441485018737	1.0	0.25	0.0	0.007695750347722528	20
2851	0.030820826016007035	0.005300362886915358	-0.005132062330386002	0.548019805011112	-1	0	0	0.4	4	0.6923076923076923	9	0.3125	0.5384615384615384	11	7	3	3	0	0.3333333333333333	4	12	15	0.5	0.15384615384615385	0.49155632516974884	0.9605537623385638	0.344353533854712	0.9350860160227393	0.7549645784484847	0.9740570238580748	0.9234879118013528	0.9593752663934535	0.09090909090909091	0.2727272727272727	0.0	-0.0005132062330386002	0
1669	0.03384214256780003	0.005358554251425539	0.005345891540478886	0.7118191153185425	-1	0	0	0.3	3	0.8461538461538461	11	0.5357142857142857	0.7692307692307693	12	10	2	1	0	0.14285714285714285	2	14	15	0.16666666666666666	0.15384615384615385	0.6646853855095158	0.9566312112463855	0.41598730542024775	0.8983253486861277	0.6479573816412794	0.9640794046482977	0.924494697675181	0.9455301455798081	1.0	0.25	0.0	0.005345891540478886	58
4699	0.018151629229054042	0.003703831103449775	-0.0036612041285271355	0.9791649105324204	-1	0	0	0.3	3	0.7692307692307693	10	0.5769230769230769	0.6923076923076923	11	9	3	2	0	0.15384615384615385	2	13	15	0.25	0	0.5991415134414684	0.9519239753073317	0.39512128845843536	0.9467547165172596	0.7285965916735078	0.9571476813228941	0.9254893046229979	0.9521207710417218	0.5454545454545454	0.36363636363636365	0.0	-0.00036612041285271355	8
1998	0.030259762517579978	0.004969334371273589	0.004260884674501665	0.7358800824534606	-1	0	0	0.3	3	0.8461538461538461	11	0.5357142857142857	0.7692307692307693	12	10	2	1	0	0.14285714285714285	2	14	15	0.16666666666666666	0.15384615384615385	0.6646853855095158	0.9566312112463855	0.41598730542024775	0.9039095073219501	0.6479573816412794	0.9640794046482977	0.924494697675181	0.9465963272174566	1.0	0.16666666666666666	0.0	0.004260884674501665	19
781	0.003230362665801393	0.002399782336425002	-0.0023980987128727474	0.9833480687991244	-1	0	0	0.5	2	0.6666666666666666	2	1.0	0.3333333333333333	3	1	1	0	0	0.2	5	1	5	0.0	1.0	0.8197460055065351	0.9345814119650413	0.3727805017420992	0.6226163177985617	0.8374534403257481	0.8711706770708304	0.8956657958760631	0.8442815700342645	0	0	0.0	-0.00023980987128727473	12
5333	0.03716156221337216	0.009139920114805576	0.009059341182857023	0.6722024213321102	-1	0	0	0.3	3	0.8461538461538461	11	0.5357142857142857	0.7692307692307693	12	10	2	1	0	0.14285714285714285	2	14	15	0.16666666666666666	0.15384615384615385	0.7164003008368306	0.9361050033863914	0.3697374111565737	0.9261088815162343	0.6051090979206715	0.9656867580390548	0.924494697675181	0.945322024350657	1.0	0.25	0.0	0.009059341182857023	20
1245	0.021629275989331537	0.0006044572048378531	-0.0005939386491436088	0.6651590855567666	-1	0	0	0.3	3	0.8461538461538461	11	0.38461538461538464	0.7692307692307693	11	10	3	2	0	0.23076923076923078	3	13	15	0.2222222222222222	0.16666666666666666	0.4957116827868388	0.9543576451897055	0.43685332238206004	0.9018901865922432	0.5673181716090511	0.9686324546997287	0.9234879118013528	0.9476602403674531	0.5454545454545454	0.18181818181818182	0.0	-5.939386491436088e-05	25
767	0.0069184974941845145	0.0038531872737969037	-0.0038445613795093014	0.9708030138061646	-1	0.5	1	0.6666666666666666	4	0.5714285714285714	4	0.45	0.42857142857142855	7	3	1	0	0	0.8	4	5	9	0.0	0.5	0.6224041538959174	0.8728019908826529	0.31225544792334453	0.8531786718789078	0.6249040532677317	0.9194443783536151	0.8232494118797312	0.88495152638228	0	0	0.0	-0.0003844561379509301	12
798	0.023371305645811365	0.00273872121907873	-0.0027080191412325086	0.7552828174441768	-1	0	0	0.3	3	0.8461538461538461	11	0.38461538461538464	0.7692307692307693	10	10	4	2	0	0.23076923076923078	3	13	15	0.16666666666666666	0.16666666666666666	0.8336590882321928	0.9659317493200197	0.39512128845843536	0.9131056347753217	0.9254534053292227	0.9775868837366496	0.9415147609736184	0.9592009646698504	0.55	0.3	0.0	-0.0002708019141232509	28
448	0.0017953857059825645	0.001737459964264868	-0.0017374599642610974	0.9863417727728339	-1	0	0	0	0	0	0	1.0	0	0	0	0	4	0	1.0	1	1	1	1.0	0	0	0	0	0	0	0	0	0	0	0	0	-0.1	3
1353	0.02420360777816697	0.0008843550844961939	0.0007036676599819428	0.7261426495937346	-1	0	0	0.3	3	0.8461538461538461	11	0.5357142857142857	0.7692307692307693	12	10	2	2	0	0.14285714285714285	2	14	15	0.3333333333333333	0.15384615384615385	0.6646853855095158	0.9566312112463855	0.41598730542024775	0.9004105357506507	0.6479573816412794	0.9645382551941761	0.924494697675181	0.9461512092937229	0.5416666666666667	0.25	0.0	0.0007036676599819428	59
1492	0.03110597558542227	0.004612079426728521	0.002239350687795312	0.7600486236266143	-1	0	0	0.3	3	0.8461538461538461	11	0.5357142857142857	0.7692307692307693	12	10	2	1	0	0.14285714285714285	2	14	15	0.16666666666666666	0.15384615384615385	0.6646853855095158	0.9566312112463855	0.41598730542024775	0.8977049484660704	0.6479573816412794	0.9640794046482977	0.924494697675181	0.9454137326809395	1.0	0.25	0.0	0.002239350687795312	24
274	0.0029897174938671015	0.002530284558063888	-0.002514341817537802	0.9797542946632163	-1	0	0	0.75	3	0.25	1	0.75	0.25	3	1	2	0	0	0.5	2	4	6	0.0	0	0.6699197633513353	0.9623699607637176	0.8020566313571065	0.7131415749071524	0.4977061588350578	0.8490648533020702	0.6831151370823245	0.8765175400891794	0	0	0.0	-0.0002514341817537802	24
3663	0.03770882418650361	0.007341609159418582	0.0073220186790451895	0.6825091842115023	-1	0	0	0.3	3	0.8461538461538461	11	0.5357142857142857	0.7692307692307693	12	10	2	1	0	0.14285714285714285	2	14	15	0.16666666666666666	0.15384615384615385	0.7164003008368306	0.9550144001948128	0.3697374111565737	0.9261088815162343	0.6051090979206715	0.961124109214933	0.924494697675181	0.9493339291963911	1.0	0.25	0.0	0.0073220186790451895	61
1089	0.021441749846208186	0.0005770839198342213	-0.000562033616700612	0.6667306014096039	-1	0	0	0.3	3	0.8461538461538461	11	0.38461538461538464	0.7692307692307693	11	10	3	2	0	0.23076923076923078	3	13	15	0.2222222222222222	0.16666666666666666	0.4957116827868388	0.9543576451897055	0.43685332238206004	0.9018901865922432	0.5673181716090511	0.9686324546997287	0.9234879118013528	0.9476602403674531	0.5454545454545454	0.2727272727272727	0.0	-5.62033616700612e-05	25
4143	0.03829763270966083	0.008484507805886651	0.008480055503168424	0.6767635146260005	-1	0	0	0.3	3	0.8461538461538461	11	0.5357142857142857	0.7692307692307693	12	10	2	1	0	0.14285714285714285	2	14	15	0.16666666666666666	0.15384615384615385	0.7164003008368306	0.9512414592150794	0.3697374111565737	0.9274713402202095	0.6051090979206715	0.966275545815786	0.9254893046229979	0.9506495134943467	1.0	0.3333333333333333	0.0	0.008480055503168424	26
2803	0.03305888338547337	0.005735407972206588	0.005725953743023752	0.7126876609016621	-1	0	0	0.3	3	0.8461538461538461	11	0.5357142857142857	0.7692307692307693	12	10	2	1	0	0.14285714285714285	2	14	15	0.16666666666666666	0.15384615384615385	0.6646853855095158	0.9566312112463855	0.41598730542024775	0.8994885314511277	0.6479573816412794	0.9640794046482977	0.924494697675181	0.9457494771193514	1.0	0.4166666666666667	0.0	0.005725953743023752	12
3046	0.027921469214416846	0.003160917739764658	0.002477786808831096	0.6895086822774217	-1	0	0	0.3	3	0.8461538461538461	11	0.38461538461538464	0.6923076923076923	10	9	4	3	0	0.23076923076923078	3	13	15	0.2727272727272727	0.15384615384615385	0.8336590882321928	0.9560575217227675	0.43685332238206004	0.8523376271475369	0.7879892699778452	0.9444945481837692	0.9339522756491996	0.9279568418945267	0.1	0.3	0.0	0.002477786808831096	12
2926	0.03233978119885877	0.0036108943024985925	0.002234486413275977	0.6372022901916978	-1	0	0	0.3	3	0.8461538461538461	11	0.5357142857142857	0.7692307692307693	12	10	2	1	0	0.14285714285714285	2	14	15	0.16666666666666666	0.15384615384615385	0.6646853855095158	0.9566312112463855	0.41598730542024775	0.8983253486861277	0.6479573816412794	0.9678568402943398	0.924494697675181	0.9474713970923083	1.0	0.25	0.0	0.002234486413275977	9
238	0.0019537766346833523	0.0018903322930968415	-0.0018887081370243515	0.9847855044198651	-1	0	0	1.0	2	0.0	0	0.75	0	2	0	0	0	0	1.0	2	2	3	0.0	0	0	0	0	0	0	0	0	0	0	0	0	-0.00018887081370243516	24
836	0.021842937509504393	0.000701290518211966	-0.00048803694134968994	0.6689000194646981	-1	0	0	0.3	3	0.8461538461538461	11	0.38461538461538464	0.7692307692307693	11	10	3	2	0	0.23076923076923078	3	13	15	0.2222222222222222	0.16666666666666666	0.4957116827868388	0.9543576451897055	0.43685332238206004	0.9018901865922432	0.5673181716090511	0.9686324546997287	0.9234879118013528	0.9476602403674531	0.5454545454545454	0.2727272727272727	0.0	-4.880369413496899e-05	14
4734	0.020998415086997253	0.004732503228512253	-0.004687691953498133	0.9493311116570254	-1	0	0	0.3	3	0.8461538461538461	11	0.234375	0.7692307692307693	11	10	3	1	0	1.0	8	8	15	0.1111111111111111	0.15384615384615385	0.5991415134414684	0.9498110285949313	0.344353533854712	0.950270414770552	0.7285965916735078	0.9604020347977711	0.9234879118013528	0.9537524729586179	1.0	0.18181818181818182	0.0	-0.00046876919534981327	2
4082	0.03469332137764429	0.009598013167264687	0.008687158479411976	0.7044737092777491	-1	0	0	0.3	3	0.8461538461538461	11	0.5357142857142857	0.7692307692307693	11	10	3	1	0	0.14285714285714285	2	14	15	0.1111111111111111	0.15384615384615385	0.8336590882321928	0.962055744136022	0.39512128845843536	0.9373535096122513	0.7285965916735078	0.971080070377281	0.9254893046229979	0.9589400363096892	1.0	0.18181818181818182	0.0	0.008687158479411976	72
95	0.03177874142778211	0.013191734100654154	-0.01285847879298167	0.9788737895213002	-1	0	0	0.4	4	0.6923076923076923	9	0.3333333333333333	0.5384615384615384	8	7	6	3	0	0.5555555555555556	9	5	15	0.2	0.3076923076923077	0.5373348554411802	0.8339717187564766	0.5811158313496569	0.9120923406477317	0.4995422607343126	0.9108688486550006	0.8260047670007685	0.8901813878694596	0.125	0.125	0.0	-0.001285847879298167	21
2549	0.03347918885059652	0.0050462673511412785	0.0050444930355728005	0.7082406773258878	-1	0	0	0.3	3	0.8461538461538461	11	0.5357142857142857	0.7692307692307693	12	10	2	1	0	0.14285714285714285	2	14	15	0.16666666666666666	0.15384615384615385	0.6646853855095158	0.9566312112463855	0.41598730542024775	0.8983253486861277	0.6479573816412794	0.9640794046482977	0.924494697675181	0.9455301455798081	1.0	0.25	0.0	0.0050444930355728005	15
2905	0.034747427359804385	0.005350800841996659	0.005306314351601443	0.7110997388202559	-1	0	0	0.3	3	0.8461538461538461	11	0.5357142857142857	0.7692307692307693	12	10	2	1	0	0.14285714285714285	2	14	15	0.16666666666666666	0.15384615384615385	0.6646853855095158	0.9566312112463855	0.41598730542024775	0.8983253486861277	0.661141375028768	0.9686889035938459	0.9252371132155779	0.9479189440781982	1.0	0.25	0.0	0.005306314351601443	20
3375	0.037012933850903366	0.006850778632066964	0.0068177022491192505	0.6654307065960625	-1	0	0	0.3	3	0.8461538461538461	11	0.5357142857142857	0.6923076923076923	11	9	3	2	0	0.14285714285714285	2	14	15	0.25	0.15384615384615385	0.8336590882321928	0.9652214463862064	0.39512128845843536	0.9085724889117415	0.7285965916735078	0.9704762533544976	0.9254893046229979	0.954236540135607	0.5454545454545454	0.09090909090909091	0.0	0.0068177022491192505	20
5077	0.03748320307384104	0.008782598610331446	0.008761753360395674	0.6595863622581319	-1	0	0	0.3	3	0.8461538461538461	11	0.5357142857142857	0.7692307692307693	12	10	2	1	0	0.14285714285714285	2	14	15	0.16666666666666666	0.15384615384615385	0.7164003008368306	0.9361050033863914	0.3697374111565737	0.9261088815162343	0.6051090979206715	0.9656867580390548	0.924494697675181	0.945322024350657	1.0	0.25	0.0	0.008761753360395674	26
1722	0.034721529689978124	0.005503845233188793	0.005464614913703028	0.7111130530027954	-1	0	0	0.3	3	0.8461538461538461	11	0.5357142857142857	0.7692307692307693	12	10	2	1	0	0.14285714285714285	2	14	15	0.16666666666666666	0.15384615384615385	0.6646853855095158	0.9566312112463855	0.41598730542024775	0.8983253486861277	0.6479573816412794	0.9640794046482977	0.924494697675181	0.9455301455798081	1.0	0.25	0.0	0.005464614913703028	10
5464	0.03738748263662398	0.009099359016022539	0.009048229263559159	0.6721408790238239	-1	0	0	0.3	3	0.8461538461538461	11	0.5357142857142857	0.7692307692307693	12	10	2	1	0	0.14285714285714285	2	14	15	0.16666666666666666	0.15384615384615385	0.7164003008368306	0.9361050033863914	0.3697374111565737	0.9261088815162343	0.6051090979206715	0.961124109214933	0.9234879118013528	0.9430460289607664	1.0	0.08333333333333333	0.0	0.009048229263559159	14
1763	0.018784159434858512	0.0046271405959698725	-0.004148650116303165	0.6718304603431855	-1	0	0	0.3	3	0.8461538461538461	11	0.5357142857142857	0.6923076923076923	11	9	3	2	0	0.14285714285714285	2	14	15	0.25	0.15384615384615385	0.4957116827868388	0.9555198242764174	0.39512128845843536	0.9148415391968477	0.5673181716090511	0.9646958378854913	0.9234879118013528	0.9486522091442672	0.5454545454545454	0.2727272727272727	0.0	-0.00041486501163031655	4
4444	0.019593914267877596	0.0043095585302911545	-0.004305755921160376	0.9784153083039989	-1	0	0	0.4	4	0.6923076923076923	9	0.5769230769230769	0.6153846153846154	11	8	3	1	0	0.15384615384615385	2	13	15	0.14285714285714285	0.15384615384615385	0.8336590882321928	0.9412120497307337	0.5510374086788968	0.8838238675415405	0.7285965916735078	0.9565771498376971	0.9254893046229979	0.9328669337788578	1.0	0.36363636363636365	0.0	-0.0004305755921160376	2
3736	0.02912900104387514	0.007674101986623508	-0.006981991022377753	0.5804812500201177	-1	0	0	0.3	3	0.8461538461538461	11	0.5357142857142857	0.6923076923076923	11	9	3	3	0	0.14285714285714285	2	14	15	0.375	0.15384615384615385	0.8336590882321928	0.9625164794317599	0.39512128845843536	0.9038802456623207	0.7285965916735078	0.9694770100247374	0.9254893046229979	0.9517394172126316	0.45454545454545453	0.18181818181818182	0.0	-0.0006981991022377754	1
534	0.002758368073035089	0.002399959861326985	-0.002399944227466156	0.9793996555889687	-1	1.0	1	0.8	4	0.4	2	0.4666666666666667	0.4	4	2	2	0	0	0.6	3	5	7	0.0	1.0	0.8225710180185424	0.9257041859659827	0.3727805017420992	0.7105740949085866	0.6454834415000728	0.9499393244086092	0.9110360671638298	0.8929542261407234	0	0	0.0	-0.0002399944227466156	36
1922	0.03123132595354232	0.0058345800601238874	0.0021743421189500513	0.7549536771965757	-1	0	0	0.3	3	0.8461538461538461	11	0.5357142857142857	0.7692307692307693	12	10	2	1	0	0.14285714285714285	2	14	15	0.16666666666666666	0.15384615384615385	0.6646853855095158	0.9566312112463855	0.41598730542024775	0.8977049484660704	0.6479573816412794	0.9640794046482977	0.924494697675181	0.9454137326809395	1.0	0.25	0.0	0.0021743421189500513	15
507	None	None	None	None	None	0	0	0.5	3	0.7142857142857143	5	0.5625	0.2857142857142857	4	2	4	1	0	1.0	4	4	9	0.1	0.3333333333333333	0.19930558510334334	0.6657681971103186	0.7522519309329934	0.6854828323205183	0.49620678508493005	0.9347599102659436	0.9362172130014143	0.7984769574559478	1.0	0.25	0.0	None	0
3215	0.03422967039861716	0.005347632252876762	0.005343698341147771	0.7125932504165863	-1	0	0	0.3	3	0.8461538461538461	11	0.5357142857142857	0.7692307692307693	12	10	2	1	0	0.14285714285714285	2	14	15	0.16666666666666666	0.15384615384615385	0.6646853855095158	0.9566312112463855	0.41598730542024775	0.8983253486861277	0.6479573816412794	0.9640794046482977	0.924494697675181	0.9455301455798081	1.0	0.25	0.0	0.005343698341147771	25
1212	0.021642107812070925	0.0016305715630723387	-0.0015215405524072025	0.5939733756831423	-1	0	0	0.3	3	0.8461538461538461	11	0.38461538461538464	0.7692307692307693	10	10	4	2	0	0.23076923076923078	3	13	15	0.16666666666666666	0.16666666666666666	0.4957116827868388	0.9493157153411064	0.43685332238206004	0.9084198749018765	0.5673181716090511	0.9726748997076254	0.9234879118013528	0.9494196327055914	0.55	0.2	0.0	-0.00015215405524072025	7
130	0.007863495171320399	0.0037404463212842975	-0.0036497059381150896	0.9289868847865893	-1	0	0	0.25	1	1.0	4	1.0	1.0	5	4	0	1	0	0.16666666666666666	6	1	6	0.3333333333333333	0	0.7341348679118787	0.5625818984116682	0.7155533698268735	0.9283112886234527	0.4468183284900974	0.9397325535507932	0.9140398225296568	0.8644978632649908	1.0	0.4	0.0	-0.00036497059381150897	9
216	0.03344559003581242	0.004459273284348198	-0.004155810924662167	0.9750732642976284	-1	0	0	0.2	2	0.9230769230769231	12	0.4166666666666667	0.8461538461538461	13	11	1	3	0	0.25	3	12	15	0.75	0	0.3720439075267377	0.94628824075677	0.43685332238206004	0.9052531930914618	0.7120202182714791	0.9378919055955488	0.801265185209923	0.9317291994655635	0.07692307692307693	0.15384615384615385	0.0	-0.00041558109246621675	15
785	0.0028868156928687078	0.0024110790976987167	-0.0024098951081543566	0.9709776647342846	-1	0	0	0.5	2	0.75	3	1.0	0.25	2	1	3	0	0	0.6666666666666666	2	3	6	0.0	0	0.5625143387399134	0.9567660199606558	0.7327418554800669	0.8944572033630089	0.4624220129154475	0.8815886111292628	0.9355433426302306	0.9178784431709182	0	0	0.0	-0.00024098951081543565	13
2623	0.028789120023450875	0.0008829515389362897	-0.0008396954063093014	0.5923689278522104	-1	0	0	0.3	3	0.8461538461538461	11	0.5357142857142857	0.7692307692307693	12	10	2	1	0	0.14285714285714285	2	14	15	0.16666666666666666	0.15384615384615385	0.7983914090960125	0.9566328198558355	0.3904313648443794	0.8995785265636966	0.5931590962937447	0.9658112015937635	0.924494697675181	0.9466360411420739	1.0	0.25	0.0	-8.396954063093014e-05	9
4165	0.03459773133922585	0.009937449989545103	0.00849840709935337	0.6629737264709393	-1	0	0	0.3	3	0.8461538461538461	11	0.5357142857142857	0.7692307692307693	12	10	2	1	0	0.14285714285714285	2	14	15	0.16666666666666666	0.15384615384615385	0.7164003008368306	0.956708460659507	0.39512128845843536	0.9429285507450785	0.6051090979206715	0.9668393205796739	0.9254893046229979	0.956518525094893	1.0	0.25	0.0	0.00849840709935337	39
3641	0.037205171781415906	0.006844160691270643	0.006816429867395627	0.6717748541162233	-1	0	0	0.3	3	0.8461538461538461	11	0.5357142857142857	0.6923076923076923	11	9	3	2	0	0.14285714285714285	2	14	15	0.25	0.15384615384615385	0.8336590882321928	0.9652214463862064	0.39512128845843536	0.9085724889117415	0.7285965916735078	0.9656199661828301	0.9254893046229979	0.951891541164792	0.5454545454545454	0.09090909090909091	0.0	0.006816429867395627	14
2396	0.0334412967891874	0.003415023798419386	-0.0016896354264364828	0.671584489696335	-1	0	0	0.3	3	0.8461538461538461	11	0.38461538461538464	0.6923076923076923	10	9	4	3	0	0.23076923076923078	3	13	15	0.2727272727272727	0.15384615384615385	0.8336590882321928	0.9659317493200197	0.39512128845843536	0.9157307937875324	0.8533929852763423	0.9769389034124161	0.9346082759513971	0.9592581114699589	0.1	0.2	0.0	-0.00016896354264364828	15
3545	0.04002098853978327	0.011695117456433026	0.011446605658715754	0.6971881472501436	-1	0	0	0.3	3	0.8461538461538461	11	0.5357142857142857	0.6923076923076923	11	9	3	2	0	0.14285714285714285	2	14	15	0.25	0.15384615384615385	0.8336590882321928	0.9594139243257211	0.5571435458257907	0.882854671934238	0.7285965916735078	0.9591813370463289	0.9254893046229979	0.9415778100636282	0.5454545454545454	0.45454545454545453	0.0	0.011446605658715754	147
2843	0.030862057290405902	0.007524035307350688	-0.007509152107412227	0.9554995385469034	-1	0	0	0.2	2	0.9230769230769231	12	0.4166666666666667	0.7692307692307693	12	10	2	2	0	0.25	3	12	15	0.3333333333333333	0	0.62355092485499	0.9524131758329316	0.41598730542024775	0.8929537664296203	0.7641749852647661	0.9685085584007848	0.9234879118013528	0.9452110395889383	0.5416666666666667	0.25	0.0	-0.0007509152107412228	1
5396	0.03661650609574015	0.008774659389721697	0.008758674717764273	0.659004190795948	-1	0	0	0.3	3	0.8461538461538461	11	0.5357142857142857	0.7692307692307693	12	10	2	1	0	0.14285714285714285	2	14	15	0.16666666666666666	0.15384615384615385	0.7164003008368306	0.9361050033863914	0.3697374111565737	0.9261088815162343	0.6051090979206715	0.9656867580390548	0.924494697675181	0.945322024350657	1.0	0.25	0.0	0.008758674717764273	13
721	0.0017554096677546542	0.0015669427815060482	-0.001566920551640271	0.981018607147844	-1	0	0	0.5	1	1.0	1	1.0	1.0	1	1	1	0	0	0.3333333333333333	1	3	3	0.0	0	0.28353981937456185	0.5	0.9073657223943481	0.5	0.3548700584207056	0.5	0.9420166475426425	0.5	0	0	0.0	-0.0001566920551640271	42
4571	0.03672911165807673	0.008704151213184921	0.008686717027614085	0.6667032810203407	-1	0	0	0.3	3	0.8461538461538461	11	0.5357142857142857	0.7692307692307693	12	10	2	1	0	0.14285714285714285	2	14	15	0.16666666666666666	0.15384615384615385	0.7164003008368306	0.9361050033863914	0.3697374111565737	0.9261088815162343	0.6051090979206715	0.9656867580390548	0.924494697675181	0.945322024350657	1.0	0.25	0.0	0.008686717027614085	50
2325	0.034567223217460454	0.005269616671829122	0.0052688678691189305	0.7120183017901727	-1	0	0	0.3	3	0.8461538461538461	11	0.5357142857142857	0.7692307692307693	12	10	2	1	0	0.14285714285714285	2	14	15	0.16666666666666666	0.15384615384615385	0.6646853855095158	0.9566312112463855	0.41598730542024775	0.8983253486861277	0.6479573816412794	0.9640794046482977	0.924494697675181	0.9455301455798081	1.0	0.16666666666666666	0.0	0.0052688678691189305	45
3364	0.03725321655365458	0.006994369349187302	0.006989901724909081	0.6694807637064649	-1	0	0	0.3	3	0.8461538461538461	11	0.5357142857142857	0.6923076923076923	11	9	3	2	0	0.14285714285714285	2	14	15	0.25	0.15384615384615385	0.8336590882321928	0.9652214463862064	0.39512128845843536	0.9085724889117415	0.7285965916735078	0.9704762533544976	0.9254893046229979	0.954236540135607	0.5454545454545454	0.09090909090909091	0.0	0.006989901724909081	17
1357	0.023926742238833506	0.0021994815369728326	-0.002112609655744155	0.7077298384220418	-1	0	0	0.3	3	0.8461538461538461	11	0.38461538461538464	0.7692307692307693	11	10	3	2	0	0.23076923076923078	3	13	15	0.2222222222222222	0.16666666666666666	0.4957116827868388	0.9543576451897055	0.43685332238206004	0.8922551817767609	0.5673181716090511	0.9686324546997287	0.9234879118013528	0.9459066924496019	0.5454545454545454	0.2727272727272727	0.0	-0.0002112609655744155	9
2284	0.0345011027013799	0.005292561146869941	0.005286264606879997	0.7131069352918562	-1	0	0	0.3	3	0.8461538461538461	11	0.5357142857142857	0.7692307692307693	12	10	2	1	0	0.14285714285714285	2	14	15	0.16666666666666666	0.15384615384615385	0.6646853855095158	0.9566312112463855	0.41598730542024775	0.8983253486861277	0.6479573816412794	0.9640794046482977	0.924494697675181	0.9455301455798081	1.0	0.25	0.0	0.005286264606879997	30
2634	0.031125957499331093	0.0056676395948404325	0.0009035043130352668	0.6523240927352283	-1	0	0	0.3	3	0.8461538461538461	11	0.5357142857142857	0.7692307692307693	12	10	2	1	0	0.14285714285714285	2	14	15	0.16666666666666666	0.15384615384615385	0.6646853855095158	0.9566312112463855	0.41598730542024775	0.9017127452805674	0.7641749852647661	0.9652541302415287	0.924494697675181	0.9467550158540752	1.0	0.25	0.0	0.0009035043130352668	9
3468	0.02467472245184631	0.0067504080470091555	-0.005695991290241559	0.5680174187107594	-1	0	0	0.3	3	0.8461538461538461	11	0.5357142857142857	0.6923076923076923	11	9	3	3	0	0.14285714285714285	2	14	15	0.375	0.15384615384615385	0.8336590882321928	0.9625164794317599	0.39512128845843536	0.9055709372306285	0.7285965916735078	0.9694770100247374	0.9254893046229979	0.9520388425607188	0.2727272727272727	0.18181818181818182	0.0	-0.0005695991290241559	1
4000	0.03524666730726891	0.006373273760219994	0.006013294313553364	0.8303451648831857	-1	0	0	0.3	3	0.8461538461538461	11	0.5357142857142857	0.7692307692307693	11	10	3	1	0	0.14285714285714285	2	14	15	0.1111111111111111	0.15384615384615385	0.8336590882321928	0.962055744136022	0.39512128845843536	0.9373535096122513	0.7285965916735078	0.971080070377281	0.9254893046229979	0.9589400363096892	1.0	0.18181818181818182	0.0	0.006013294313553364	13
2861	0.03333746974501613	0.0055641331217332005	0.005560484286659289	0.7106949652821912	-1	0	0	0.3	3	0.8461538461538461	11	0.5357142857142857	0.7692307692307693	12	10	2	1	0	0.14285714285714285	2	14	15	0.16666666666666666	0.15384615384615385	0.6646853855095158	0.9566312112463855	0.41598730542024775	0.8983253486861277	0.6479573816412794	0.9599957846163044	0.924494697675181	0.9435765205921977	1.0	0.3333333333333333	0.0	0.005560484286659289	45
3430	0.034188134348136	0.005406975805761045	0.005394610641574993	0.712105377730684	-1	0	0	0.3	3	0.8461538461538461	11	0.5357142857142857	0.7692307692307693	12	10	2	1	0	0.14285714285714285	2	14	15	0.16666666666666666	0.15384615384615385	0.6646853855095158	0.9566312112463855	0.41598730542024775	0.8983253486861277	0.6479573816412794	0.9599957846163044	0.924494697675181	0.9435765205921977	1.0	0.3333333333333333	0.0	0.005394610641574993	18
3999	0.02214896396216671	0.005998177033240945	-0.005531957000828394	0.9450839335804639	-1	0	0	0.3	3	0.8461538461538461	11	0.26785714285714285	0.7692307692307693	11	10	3	1	0	0.875	7	8	15	0.1111111111111111	0.15384615384615385	0.5991415134414684	0.9488229760498091	0.344353533854712	0.9161433088808452	0.7285965916735078	0.9502792701891327	0.9234879118013528	0.9401262698844479	1.0	0.09090909090909091	0.0	-0.0005531957000828394	1
4379	0.033572901870060866	0.009942390435896824	0.009179515395964582	0.6580673944658912	-1	0	0	0.3	3	0.8461538461538461	11	0.5357142857142857	0.7692307692307693	12	10	2	1	0	0.14285714285714285	2	14	15	0.16666666666666666	0.15384615384615385	0.7164003008368306	0.956708460659507	0.39512128845843536	0.9429285507450785	0.6051090979206715	0.9668393205796739	0.9254893046229979	0.956518525094893	1.0	0.16666666666666666	0.0	0.009179515395964582	63
5297	0.036784983862588	0.007405965972020621	0.007403727785652861	0.6601979612669662	-1	0	0	0.3	3	0.8461538461538461	11	0.5357142857142857	0.7692307692307693	12	10	2	1	0	0.14285714285714285	2	14	15	0.16666666666666666	0.15384615384615385	0.7164003008368306	0.9361050033863914	0.3697374111565737	0.9307822056158944	0.6051090979206715	0.9656867580390548	0.924494697675181	0.9465218401924939	1.0	0.25	0.0	0.007403727785652861	12
961	0.021202324317703636	0.0017699657089037437	-0.001209175645276296	0.6666697779802611	-1	0	0	0.3	3	0.8461538461538461	11	0.38461538461538464	0.7692307692307693	10	10	4	2	0	0.23076923076923078	3	13	15	0.16666666666666666	0.16666666666666666	0.8336590882321928	0.9560575217227675	0.43685332238206004	0.8406464730778529	0.8270249985013652	0.950044859772851	0.9339522756491996	0.928427994496853	0.55	0.4	0.0	-0.0001209175645276296	25
4862	0.04021283050326019	0.0158161372351741	-0.008128036940710565	0.7345456085712712	-1	0	0	0.3	3	0.8461538461538461	11	0.5357142857142857	0.7692307692307693	12	10	2	1	0	0.14285714285714285	2	14	15	0.16666666666666666	0.15384615384615385	0.7164003008368306	0.9583425860234657	0.3697374111565737	0.9261088815162343	0.6051090979206715	0.9656867580390548	0.924494697675181	0.9525957061264506	1.0	0.25	0.0	-0.0008128036940710565	2
842	None	None	None	None	None	0	0	0.2	2	0.9230769230769231	12	0.46875	0.5384615384615384	7	7	7	5	0	0.5	4	8	15	0.2777777777777778	0.36363636363636365	0.8336590882321928	0.9635862548810709	0.652261612690511	0.8429530290435985	0.9817140924452975	0.963749616039142	0.9339714082503514	0.9396580139899765	0.2857142857142857	0.42857142857142855	0.0	None	0
2657	0.017937433989400196	0.004672810536328065	-0.004532416984348782	0.9812165751266188	-1	0	0	0.4	4	0.6923076923076923	9	0.23809523809523808	0.6923076923076923	11	9	3	1	0	0.7777777777777778	7	9	15	0.125	0.15384615384615385	0.4957116827868388	0.9589674631346481	0.43685332238206004	0.9062626052676042	0.5673181716090511	0.9554992073066906	0.9150189437147164	0.9442238488402562	1.0	0.2727272727272727	0.0	-0.00045324169843487824	2
2180	0.033283943947301324	0.005309455893745761	0.005304070293149835	0.7126380044034735	-1	0	0	0.3	3	0.8461538461538461	11	0.5357142857142857	0.7692307692307693	12	10	2	1	0	0.14285714285714285	2	14	15	0.16666666666666666	0.15384615384615385	0.6646853855095158	0.9566312112463855	0.41598730542024775	0.8983253486861277	0.6479573816412794	0.9678568402943398	0.924494697675181	0.9474713970923083	1.0	0.25	0.0	0.005304070293149835	19
1095	0.017685082575155348	0.004863591870370644	-0.004862370464326547	0.9763285212274346	-1	0	0	0.3	3	0.8461538461538461	11	0.38461538461538464	0.7692307692307693	11	10	3	2	0	0.23076923076923078	3	13	15	0.2222222222222222	0.16666666666666666	0.4957116827868388	0.9543576451897055	0.43685332238206004	0.8996129183643128	0.5673181716090511	0.9686324546997287	0.9234879118013528	0.9472374577115037	0.5454545454545454	0.18181818181818182	0.0	-0.00048623704643265475	6
1269	0.021586765959990095	0.0010377898455943653	-0.0008634449764914119	0.6768918723387183	-1	0	0	0.3	3	0.8461538461538461	11	0.38461538461538464	0.7692307692307693	11	10	3	2	0	0.23076923076923078	3	13	15	0.2222222222222222	0.16666666666666666	0.4957116827868388	0.9543576451897055	0.43685332238206004	0.9066690262915662	0.5673181716090511	0.9686324546997287	0.9234879118013528	0.9485657311032251	0.5454545454545454	0.2727272727272727	0.0	-8.634449764914119e-05	15
851	0.0022366092781188904	0.0014915916653609617	-0.0014912359924339764	0.9796680139685495	-1	0.5	1	0.6666666666666666	4	0.5	3	0.4444444444444444	0.5	5	3	2	0	0	0.5	3	6	8	0.0	1.0	0.8171573359709869	0.909041680268564	0.3727805017420992	0.6909039071548279	0.8374534403257481	0.938345233536341	0.8956657958760631	0.8746779021984435	0	0	0.0	-0.00014912359924339764	42
5498	0.037588187666826964	0.009392836275906615	0.009373082880465886	0.6652101794624208	-1	0	0	0.3	3	0.8461538461538461	11	0.5357142857142857	0.7692307692307693	12	10	2	1	0	0.14285714285714285	2	14	15	0.16666666666666666	0.15384615384615385	0.7164003008368306	0.9361050033863914	0.3697374111565737	0.9261088815162343	0.6051090979206715	0.9656867580390548	0.924494697675181	0.945322024350657	1.0	0.25	0.0	0.009373082880465886	102
3591	0.03750242985624893	0.007401849631153753	0.007372743847380475	0.6786874652541052	-1	0	0	0.3	3	0.8461538461538461	11	0.5357142857142857	0.7692307692307693	12	10	2	1	0	0.14285714285714285	2	14	15	0.16666666666666666	0.15384615384615385	0.7164003008368306	0.9550144001948128	0.3697374111565737	0.9261088815162343	0.6051090979206715	0.961124109214933	0.924494697675181	0.9493339291963911	1.0	0.25	0.0	0.007372743847380475	45
1999	0.03450190868028232	0.00555095827709331	0.005423833680408624	0.7121349773272757	-1	0	0	0.3	3	0.8461538461538461	11	0.5357142857142857	0.7692307692307693	12	10	2	1	0	0.14285714285714285	2	14	15	0.16666666666666666	0.15384615384615385	0.6646853855095158	0.9566312112463855	0.41598730542024775	0.8983253486861277	0.6479573816412794	0.9599957846163044	0.924494697675181	0.9435765205921977	1.0	0.3333333333333333	0.0	0.005423833680408624	22
3821	0.03578264029641075	0.006926902033115057	0.006329215329038817	0.674585009787511	-1	0	0	0.3	3	0.8461538461538461	11	0.5357142857142857	0.6923076923076923	11	9	3	2	0	0.14285714285714285	2	14	15	0.25	0.15384615384615385	0.8336590882321928	0.9652214463862064	0.39512128845843536	0.9069204454255448	0.7285965916735078	0.9694770100247374	0.9254893046229979	0.9534433932842525	0.5454545454545454	0.09090909090909091	0.0	0.006329215329038817	15
1047	0.021548925322784664	0.000643502941105005	-0.0006422252893648958	0.6683105451216369	-1	0	0	0.3	3	0.8461538461538461	11	0.38461538461538464	0.7692307692307693	11	10	3	2	0	0.23076923076923078	3	13	15	0.2222222222222222	0.16666666666666666	0.4957116827868388	0.9543576451897055	0.43685332238206004	0.9066690262915662	0.5673181716090511	0.9686324546997287	0.9234879118013528	0.9485657311032251	0.5454545454545454	0.2727272727272727	0.0	-6.422252893648959e-05	35
2653	0.033757679069210865	0.005145230676849177	0.005141178429166087	0.7115087855768596	-1	0	0	0.3	3	0.8461538461538461	11	0.5357142857142857	0.7692307692307693	12	10	2	1	0	0.14285714285714285	2	14	15	0.16666666666666666	0.15384615384615385	0.6646853855095158	0.9566312112463855	0.41598730542024775	0.8983253486861277	0.6479573816412794	0.9640794046482977	0.924494697675181	0.9455301455798081	1.0	0.16666666666666666	0.0	0.005141178429166087	13
4349	0.02852883213883313	0.007580079634106994	-0.007535603576979208	0.6451036204622167	-1	0	0	0.1	1	1.0	13	1.0	0.8461538461538461	12	11	2	2	0	0.06666666666666667	15	1	15	0.2857142857142857	0	0.7164003008368306	0.9555189550391353	0.344353533854712	0.9293698212050052	0.48162160416783506	0.9643724994818018	0.9244689681081678	0.9517022308525765	0.5416666666666667	0.25	0.0	-0.0007535603576979209	1
2295	0.03326207309264312	0.006730190805256013	0.006498347291734917	0.734171715628603	-1	0	0	0.3	3	0.8461538461538461	11	0.5357142857142857	0.6923076923076923	11	9	3	2	0	0.14285714285714285	2	14	15	0.25	0.15384615384615385	0.8336590882321928	0.9569252348175313	0.43685332238206004	0.881663543439961	0.7285965916735078	0.9622318804816348	0.9254893046229979	0.9417110284434226	0.5454545454545454	0.2727272727272727	0.0	0.006498347291734917	17
2230	0.032265558624260296	0.003764475955595087	0.0024068657241241563	0.6303614419375339	-1	0	0	0.3	3	0.8461538461538461	11	0.5357142857142857	0.7692307692307693	12	10	2	1	0	0.14285714285714285	2	14	15	0.16666666666666666	0.15384615384615385	0.6646853855095158	0.9566312112463855	0.41598730542024775	0.8983253486861277	0.661141375028768	0.9686889035938459	0.9252371132155779	0.9479189440781982	1.0	0.25	0.0	0.0024068657241241563	7
3004	0.03448253500303761	0.013816344398368189	0.011356913057015037	0.7415208094637491	-1	0	0	0.3	3	0.8461538461538461	11	0.5357142857142857	0.6923076923076923	11	9	3	2	0	0.14285714285714285	2	14	15	0.25	0.15384615384615385	0.8336590882321928	0.9652214463862064	0.344353533854712	0.8902739940232897	0.7285965916735078	0.9656199661828301	0.9415147609736184	0.9486998092638175	0.5454545454545454	0.09090909090909091	0.0	0.011356913057015037	1
5526	0.03743134241104857	0.009316963456769673	0.00929651391208483	0.6680150511548385	-1	0	0	0.3	3	0.8461538461538461	11	0.5357142857142857	0.7692307692307693	12	10	2	1	0	0.14285714285714285	2	14	15	0.16666666666666666	0.15384615384615385	0.7164003008368306	0.9361050033863914	0.3697374111565737	0.9261088815162343	0.6051090979206715	0.9656867580390548	0.924494697675181	0.945322024350657	1.0	0.25	0.0	0.00929651391208483	47
2542	0.034653962178632126	0.005432001528420508	0.0052938256181607295	0.7122853391969829	-1	0	0	0.3	3	0.8461538461538461	11	0.5357142857142857	0.7692307692307693	12	10	2	1	0	0.14285714285714285	2	14	15	0.16666666666666666	0.15384615384615385	0.6646853855095158	0.9566312112463855	0.41598730542024775	0.8983253486861277	0.661141375028768	0.9686889035938459	0.9252371132155779	0.9479189440781982	1.0	0.25	0.0	0.0052938256181607295	17
3365	0.03413971403999763	0.005613163790543275	0.005477953819052586	0.712515856839621	-1	0	0	0.3	3	0.8461538461538461	11	0.5357142857142857	0.7692307692307693	12	10	2	1	0	0.14285714285714285	2	14	15	0.16666666666666666	0.15384615384615385	0.6646853855095158	0.9566312112463855	0.41598730542024775	0.8983253486861277	0.6479573816412794	0.9640794046482977	0.924494697675181	0.9455301455798081	1.0	0.25	0.0	0.005477953819052586	38
3226	0.034941567504452556	0.005367065368177511	0.0053163749408318035	0.7135208661819545	-1	0	0	0.3	3	0.8461538461538461	11	0.5357142857142857	0.7692307692307693	12	10	2	1	0	0.14285714285714285	2	14	15	0.16666666666666666	0.15384615384615385	0.6646853855095158	0.9566312112463855	0.41598730542024775	0.8983253486861277	0.6479573816412794	0.9640794046482977	0.924494697675181	0.9455301455798081	1.0	0.25	0.0	0.0053163749408318035	46
3107	0.034422558377372466	0.005575688968374738	0.005526053036274802	0.7124328141283305	-1	0	0	0.3	3	0.8461538461538461	11	0.5357142857142857	0.7692307692307693	12	10	2	1	0	0.14285714285714285	2	14	15	0.16666666666666666	0.15384615384615385	0.6646853855095158	0.9566312112463855	0.41598730542024775	0.8983253486861277	0.6479573816412794	0.9640794046482977	0.924494697675181	0.9455301455798081	1.0	0.25	0.0	0.005526053036274802	11
2499	0.034418775821499846	0.005238006711455907	0.005176355147427226	0.7134382942914312	-1	0	0	0.3	3	0.8461538461538461	11	0.5357142857142857	0.7692307692307693	12	10	2	1	0	0.14285714285714285	2	14	15	0.16666666666666666	0.15384615384615385	0.6646853855095158	0.9566312112463855	0.41598730542024775	0.8983253486861277	0.6479573816412794	0.9678568402943398	0.924494697675181	0.9474713970923083	1.0	0.25	0.0	0.005176355147427226	37
2399	0.03440199017912848	0.005360633788661551	0.004997759348827202	0.7134439378791867	-1	0	0	0.3	3	0.8461538461538461	11	0.5357142857142857	0.7692307692307693	12	10	2	1	0	0.14285714285714285	2	14	15	0.16666666666666666	0.15384615384615385	0.6646853855095158	0.9566312112463855	0.41598730542024775	0.8983253486861277	0.661141375028768	0.9686889035938459	0.9252371132155779	0.9479189440781982	1.0	0.25	0.0	0.004997759348827202	29
4037	0.03455811908648947	0.009726516589172996	0.008902366468479223	0.7203304194513913	-1	0	0	0.3	3	0.8461538461538461	11	0.5357142857142857	0.7692307692307693	11	10	3	1	0	0.14285714285714285	2	14	15	0.1111111111111111	0.15384615384615385	0.8336590882321928	0.962055744136022	0.39512128845843536	0.9373535096122513	0.7285965916735078	0.971080070377281	0.9254893046229979	0.9589400363096892	1.0	0.18181818181818182	0.0	0.008902366468479223	48
539	0.013799010790701961	0.004438016892097571	-0.004431796083917914	0.9765473744771991	-1	0	0	0.2	2	0.9230769230769231	12	0.38461538461538464	0.9230769230769231	13	12	1	2	0	0.23076923076923078	3	13	15	0.4	0	0.4957116827868388	0.9456703740111831	0.43685332238206004	0.8919903826088633	0.5673181716090511	0.9581907511867805	0.9254893046229979	0.9370264228843567	0.5769230769230769	0.23076923076923078	0.0	-0.0004431796083917914	11
3374	0.033529962467201115	0.005581971913463109	0.005569266967561831	0.7101614760603212	-1	0	0	0.3	3	0.8461538461538461	11	0.5357142857142857	0.7692307692307693	12	10	2	1	0	0.14285714285714285	2	14	15	0.16666666666666666	0.15384615384615385	0.6646853855095158	0.9566312112463855	0.41598730542024775	0.8983253486861277	0.6479573816412794	0.9640794046482977	0.924494697675181	0.9455301455798081	1.0	0.25	0.0	0.005569266967561831	12
681	0.0028061929721567413	0.002345422217632161	-0.002345212232555462	0.9800088864651355	-1	1.0	1	0.8	4	0.4	2	0.4666666666666667	0.4	4	2	2	0	0	0.6	3	5	7	0.0	1.0	0.8225710180185424	0.9257041859659827	0.3727805017420992	0.7105740949085866	0.6454834415000728	0.9499393244086092	0.9110360671638298	0.8929542261407234	0	0	0.0	-0.0002345212232555462	31
20	0.014667960585010785	0.005777001231988279	-0.005577940659202345	0.9808842258983652	-1	0	0	0.4	4	0.6923076923076923	9	0.35714285714285715	0.6153846153846154	12	8	2	1	0	0.8571428571428571	7	6	15	0.25	0.5	0.47681759723998135	0.9029743851087106	0.788989879468469	0.9301598414636115	0.42156749718657094	0.9313147062730599	0.9179540240046485	0.9224165555820123	1.0	0.16666666666666666	0.0	-0.0005577940659202345	45
1180	0.014412497788222114	0.004596693500144498	-0.0045962622010571625	0.9823512421746244	-1	0	0	0.2	2	0.9230769230769231	12	0.38461538461538464	0.9230769230769231	13	12	1	1	0	0.23076923076923078	3	13	15	0.2	0	0.4957116827868388	0.9543986329516148	0.39512128845843536	0.891393012243373	0.5673181716090511	0.9556557440971937	0.9234879118013528	0.9392816445552006	1.0	0.23076923076923078	0.0	-0.00045962622010571624	4
435	0.003422581159321016	0.0029902275539869195	-0.0029524839520441125	0.9679382503837306	-1	0	0	0.5	2	0.5	2	0.75	0.25	3	1	2	0	0	0.5	4	2	6	0.0	0	0.7641887366060635	0.9759140197680068	0.8803946409098135	0.9798390687152614	0.8156413147882946	0.9721322242453799	0.9762247220048882	0.976164824963308	0	0	0.0	-0.00029524839520441126	6
1484	0.02008197640725269	0.0055473967189121134	-0.004996123899381345	0.9739058955973141	-1	0	0	0.3	3	0.8333333333333334	10	0.3888888888888889	0.6666666666666666	9	8	4	4	0	0.25	3	12	14	0.36363636363636365	0.16666666666666666	0.4957116827868388	0.9592354342976525	0.43685332238206004	0.9174566904120232	0.5673181716090511	0.9569813276502265	0.9254893046229979	0.9473291816527917	0.16666666666666666	0.2222222222222222	0.0	-0.0004996123899381345	2
3224	0.032215804709997936	0.003899272270102217	0.002698683224176018	0.6346493948611003	-1	0	0	0.3	3	0.8461538461538461	11	0.5357142857142857	0.7692307692307693	12	10	2	1	0	0.14285714285714285	2	14	15	0.16666666666666666	0.15384615384615385	0.6646853855095158	0.9566312112463855	0.41598730542024775	0.8988565729743143	0.7641749852647661	0.9652541302415287	0.924494697675181	0.9462178319361103	1.0	0.16666666666666666	0.0	0.002698683224176018	2
3812	0.03757244806304313	0.007432103124440272	0.007431503681345156	0.6787942952003276	-1	0	0	0.3	3	0.8461538461538461	11	0.5357142857142857	0.7692307692307693	12	10	2	1	0	0.14285714285714285	2	14	15	0.16666666666666666	0.15384615384615385	0.7164003008368306	0.9550144001948128	0.3697374111565737	0.9261088815162343	0.6051090979206715	0.961124109214933	0.924494697675181	0.9493339291963911	1.0	0.25	0.0	0.007431503681345156	45
2513	0.03029088794368487	0.005504318841985591	0.001491066565355611	0.6449468480759674	-1	0	0	0.3	3	0.8461538461538461	11	0.5357142857142857	0.7692307692307693	12	10	2	1	0	0.14285714285714285	2	14	15	0.16666666666666666	0.15384615384615385	0.6646853855095158	0.9566312112463855	0.41598730542024775	0.9017127452805674	0.6479573816412794	0.9640794046482977	0.924494697675181	0.9461728596522389	1.0	0.3333333333333333	0.0	0.001491066565355611	11
1955	0.030339735866285435	0.004451125658036553	0.0005531522613921019	0.715977305388146	-1	0	0	0.3	3	0.8461538461538461	11	0.5357142857142857	0.7692307692307693	12	10	2	1	0	0.14285714285714285	2	14	15	0.16666666666666666	0.15384615384615385	0.6646853855095158	0.9395662226591691	0.41598730542024775	0.8983253486861277	0.6479573816412794	0.9640794046482977	0.9234879118013528	0.9392032600357306	1.0	0.25	0.0	0.0005531522613921019	9
1942	0.03227480187246762	0.007971582269726466	0.0067759490799019885	0.7967689438222761	-1	0	0	0.3	3	0.8461538461538461	11	0.5357142857142857	0.7692307692307693	12	10	2	1	0	0.14285714285714285	2	14	15	0.16666666666666666	0.15384615384615385	0.6646853855095158	0.9566312112463855	0.41598730542024775	0.9017127452805674	0.6479573816412794	0.9599957846163044	0.924494697675181	0.9442409269694478	1.0	0.4166666666666667	0.0	0.0067759490799019885	16
293	0.009759861858893965	0.004477126647917507	-0.004396892075444676	0.9561582540229633	-1	0	0	0.4	4	0.6153846153846154	8	0.4166666666666667	0.46153846153846156	10	6	4	0	0	1.0	6	6	15	0.0	0	0.537358896156028	0.942290662661473	0.6253909305504035	0.9029827173495591	0.39386582090144096	0.9270260270122199	0.868848962466701	0.9256603299203995	0	0	0.0	-0.0004396892075444676	6
3291	0.034879322330709187	0.005262576351866206	0.005175654766844701	0.712021914683582	-1	0	0	0.3	3	0.8461538461538461	11	0.5357142857142857	0.7692307692307693	12	10	2	1	0	0.14285714285714285	2	14	15	0.16666666666666666	0.15384615384615385	0.6646853855095158	0.9566312112463855	0.41598730542024775	0.8983253486861277	0.6479573816412794	0.9640794046482977	0.924494697675181	0.9455301455798081	1.0	0.16666666666666666	0.0	0.005175654766844701	19
4555	0.03444373384594636	0.009804210965823899	0.008885967265923958	0.6571804937119627	-1	0	0	0.3	3	0.8461538461538461	11	0.5357142857142857	0.7692307692307693	12	10	2	1	0	0.14285714285714285	2	14	15	0.16666666666666666	0.15384615384615385	0.7164003008368306	0.956708460659507	0.39512128845843536	0.9429285507450785	0.6051090979206715	0.9668393205796739	0.9254893046229979	0.956518525094893	1.0	0.25	0.0	0.008885967265923958	38
2018	0.0343089923272134	0.0056987949929026525	0.005521466553446013	0.7132549859808497	-1	0	0	0.3	3	0.8461538461538461	11	0.5357142857142857	0.7692307692307693	12	10	2	1	0	0.14285714285714285	2	14	15	0.16666666666666666	0.15384615384615385	0.6646853855095158	0.9566312112463855	0.41598730542024775	0.8983253486861277	0.6479573816412794	0.9640794046482977	0.924494697675181	0.9455301455798081	1.0	0.25	0.0	0.005521466553446013	97
1358	0.024009363514222743	0.002590563301682	-0.0024982333008962522	0.7093162755530509	-1	0	0	0.3	3	0.8461538461538461	11	0.38461538461538464	0.7692307692307693	11	10	3	2	0	0.23076923076923078	3	13	15	0.2222222222222222	0.16666666666666666	0.4957116827868388	0.9543576451897055	0.43685332238206004	0.8993904226904775	0.5673181716090511	0.9649679531462106	0.9234879118013528	0.9452584099473064	0.5454545454545454	0.2727272727272727	0.0	-0.0002498233300896252	7
4447	0.03443094960856715	0.009740548987028887	0.00846418813815693	0.661576210146906	-1	0	0	0.3	3	0.8461538461538461	11	0.5357142857142857	0.7692307692307693	12	10	2	1	0	0.14285714285714285	2	14	15	0.16666666666666666	0.15384615384615385	0.7164003008368306	0.956708460659507	0.39512128845843536	0.9429285507450785	0.6051090979206715	0.9668393205796739	0.9254893046229979	0.956518525094893	1.0	0.25	0.0	0.00846418813815693	45
4040	0.03732134113485526	0.0072035208846341955	0.007140573841505138	0.6732654346164915	-1	0	0	0.3	3	0.8461538461538461	11	0.5357142857142857	0.7692307692307693	12	10	2	1	0	0.14285714285714285	2	14	15	0.16666666666666666	0.15384615384615385	0.7164003008368306	0.9550144001948128	0.3697374111565737	0.9261088815162343	0.6051090979206715	0.9656867580390548	0.924494697675181	0.9513716045959167	1.0	0.25	0.0	0.007140573841505138	14
21	None	None	None	None	None	0	0	0.4	4	0.5384615384615384	7	0.42857142857142855	0.46153846153846156	7	6	7	1	0	0.7142857142857143	7	5	15	0.058823529411764705	0.46153846153846156	0.47184786961645847	0.9493558377168136	0.47734921701026034	0.8112114805890356	0.7956132520642722	0.8285270084474298	0.9141809576701094	0.8795343789163497	1.0	0.2857142857142857	0.0	None	0
4353	0.03483650171348752	0.009502250085960257	0.00845632149526871	0.6655835994936852	-1	0	0	0.3	3	0.8461538461538461	11	0.5357142857142857	0.7692307692307693	12	10	2	1	0	0.14285714285714285	2	14	15	0.16666666666666666	0.15384615384615385	0.5809021633469925	0.9508874788362303	0.3697374111565737	0.9027789450431706	0.5908559851107323	0.9617493959466878	0.9234879118013528	0.942969921688404	1.0	0.25	0.0	0.00845632149526871	17
4423	0.035223641637864095	0.009366619420743436	0.008920995601292845	0.6694040169115678	-1	0	0	0.3	3	0.8461538461538461	11	0.5357142857142857	0.7692307692307693	12	10	2	1	0	0.14285714285714285	2	14	15	0.16666666666666666	0.15384615384615385	0.7164003008368306	0.956708460659507	0.39512128845843536	0.9429285507450785	0.6051090979206715	0.9668393205796739	0.9254893046229979	0.956518525094893	1.0	0.25	0.0	0.008920995601292845	52
1239	0.011104430433813095	0.0035788869151326336	-0.000606625051471676	0.9798081542205239	-1	0	0	0.25	2	0.9	9	1.0	0.7	9	7	2	0	0	0.08333333333333333	12	1	12	0.0	0.18181818181818182	0.8867136146549228	0.9383220538115902	0.10469285501064456	0.8623434413277972	0.22763985655627966	0.9730913183875131	0.9674918333514335	0.9379076772811334	0	0	0.0	-6.0662505147167595e-05	13
1986	0.03472369300573485	0.0050354630587443406	0.004983572381619158	0.7124707085795654	-1	0	0	0.3	3	0.8461538461538461	11	0.5357142857142857	0.7692307692307693	12	10	2	1	0	0.14285714285714285	2	14	15	0.16666666666666666	0.15384615384615385	0.6646853855095158	0.9566312112463855	0.41598730542024775	0.8983253486861277	0.6479573816412794	0.9640794046482977	0.924494697675181	0.9455301455798081	1.0	0.25	0.0	0.004983572381619158	20
2881	0.03361527389936554	0.005275057789852516	0.005214203676425943	0.7118207909341059	-1	0	0	0.3	3	0.8461538461538461	11	0.5357142857142857	0.7692307692307693	12	10	2	1	0	0.14285714285714285	2	14	15	0.16666666666666666	0.15384615384615385	0.6646853855095158	0.9566312112463855	0.41598730542024775	0.8983253486861277	0.6479573816412794	0.9640794046482977	0.924494697675181	0.9455301455798081	1.0	0.25	0.0	0.005214203676425943	20
1993	0.03375783753403855	0.00516433906030432	0.005146170839912154	0.711856519861096	-1	0	0	0.3	3	0.8461538461538461	11	0.5357142857142857	0.7692307692307693	12	10	2	1	0	0.14285714285714285	2	14	15	0.16666666666666666	0.15384615384615385	0.6646853855095158	0.9566312112463855	0.41598730542024775	0.8983253486861277	0.6479573816412794	0.9640794046482977	0.924494697675181	0.9455301455798081	1.0	0.16666666666666666	0.0	0.005146170839912154	13
5059	0.036188299638307345	0.009427196726798379	0.009232426974126472	0.657570547268258	-1	0	0	0.3	3	0.8461538461538461	11	0.5357142857142857	0.7692307692307693	12	10	2	1	0	0.14285714285714285	2	14	15	0.16666666666666666	0.15384615384615385	0.7391194294103282	0.9282391654498092	0.3697374111565737	0.9261088815162343	0.6051090979206715	0.9656867580390548	0.9234879118013528	0.9431362466191278	1.0	0.25	0.0	0.009232426974126472	19
1664	0.015918321540183796	0.0041311682569444294	-0.004113764897793222	0.978952832643207	-1	0	0	0.3	3	0.8461538461538461	11	0.23809523809523808	0.7692307692307693	11	10	3	1	0	0.7777777777777778	7	9	15	0.1111111111111111	0.15384615384615385	0.4957116827868388	0.9567357406034767	0.39512128845843536	0.8989440319430678	0.7285965916735078	0.9613133636216881	0.9234879118013528	0.9443554036173668	1.0	0.2727272727272727	0.0	-0.0004113764897793222	3
1769	0.029908927298528013	0.004987466640126899	0.004420884091671218	0.7333488481755772	-1	0	0	0.3	3	0.8461538461538461	11	0.5357142857142857	0.7692307692307693	12	10	2	1	0	0.14285714285714285	2	14	15	0.16666666666666666	0.15384615384615385	0.6646853855095158	0.9566312112463855	0.41598730542024775	0.9039095073219501	0.6479573816412794	0.9640794046482977	0.924494697675181	0.9465963272174566	1.0	0.25	0.0	0.004420884091671218	19
3573	0.03697014617754749	0.006970577148775811	0.006910671574822026	0.6691010762649643	-1	0	0	0.3	3	0.8461538461538461	11	0.5357142857142857	0.6923076923076923	11	9	3	2	0	0.14285714285714285	2	14	15	0.25	0.15384615384615385	0.8336590882321928	0.9652214463862064	0.39512128845843536	0.9085724889117415	0.7285965916735078	0.9704762533544976	0.9254893046229979	0.954236540135607	0.5454545454545454	0.09090909090909091	0.0	0.006910671574822026	21
4198	0.03743699807270164	0.009152102605163276	0.009123862845735489	0.6743533724715242	-1	0	0	0.3	3	0.8461538461538461	11	0.5357142857142857	0.7692307692307693	12	10	2	1	0	0.14285714285714285	2	14	15	0.16666666666666666	0.15384615384615385	0.7164003008368306	0.9361050033863914	0.3697374111565737	0.9261088815162343	0.6051090979206715	0.9656867580390548	0.924494697675181	0.945322024350657	1.0	0.25	0.0	0.009123862845735489	102
5373	0.03603709984960993	0.008372652626542493	0.008281635981516938	0.6500214401047752	-1	0	0	0.3	3	0.8461538461538461	11	0.5357142857142857	0.7692307692307693	11	10	3	1	0	0.14285714285714285	2	14	15	0.1111111111111111	0.15384615384615385	0.8336590882321928	0.9426411316414637	0.39512128845843536	0.9224931260443807	0.7285965916735078	0.9697293188020059	0.9254893046229979	0.9485489704078521	1.0	0.18181818181818182	0.0	0.008281635981516938	11
350	0.00328796611033162	0.002480640460091619	-0.0024806247609405166	0.9804777178574239	-1	0	0	0.5	1	1.0	1	1.0	1.0	2	1	0	0	0	0.3333333333333333	1	3	3	0.0	0	0.2743654538803727	0.5557152205450961	0.6292491297563123	0.6635804739830922	0.34541076532224235	0.5975992807939378	0.823742332678698	0.6065542872364431	0	0	0.0	-0.00024806247609405167	26
2583	0.030923758254306526	0.006215598722007247	0.006215229274764145	0.6616154708927457	-1	0	0	0.3	3	0.8461538461538461	11	0.5357142857142857	0.7692307692307693	12	10	2	1	0	0.14285714285714285	2	14	15	0.16666666666666666	0.15384615384615385	0.8336590882321928	0.951567058784903	0.43685332238206004	0.8829578585211609	0.7641749852647661	0.9640519507159248	0.9254638866577114	0.940619971517681	1.0	0.25	0.0	0.006215229274764145	15
5262	0.03692727353698971	0.00926375618455345	0.009159781636353911	0.6685767556922548	-1	0	0	0.3	3	0.8461538461538461	11	0.5357142857142857	0.7692307692307693	12	10	2	1	0	0.14285714285714285	2	14	15	0.16666666666666666	0.15384615384615385	0.7164003008368306	0.9361050033863914	0.3697374111565737	0.9261088815162343	0.6051090979206715	0.9656867580390548	0.924494697675181	0.945322024350657	1.0	0.25	0.0	0.009159781636353911	81
2585	0.033540213035836305	0.005313102182087589	0.0052456596662126724	0.7098743650080113	-1	0	0	0.3	3	0.8461538461538461	11	0.5357142857142857	0.7692307692307693	12	10	2	1	0	0.14285714285714285	2	14	15	0.16666666666666666	0.15384615384615385	0.6646853855095158	0.9566312112463855	0.41598730542024775	0.8983253486861277	0.6479573816412794	0.9678568402943398	0.924494697675181	0.9474713970923083	1.0	0.25	0.0	0.0052456596662126724	15
3698	0.0374193567674619	0.00693289875613575	0.006879291574737743	0.6732879762061572	-1	0	0	0.3	3	0.8461538461538461	11	0.5357142857142857	0.6923076923076923	11	9	3	2	0	0.14285714285714285	2	14	15	0.25	0.15384615384615385	0.8336590882321928	0.9652214463862064	0.39512128845843536	0.9085724889117415	0.7285965916735078	0.9656199661828301	0.9254893046229979	0.951891541164792	0.5454545454545454	0.09090909090909091	0.0	0.006879291574737743	17
3596	0.037551192628630284	0.006713489961196836	0.0065401629486550455	0.6735424908541208	-1	0	0	0.3	3	0.8461538461538461	11	0.5357142857142857	0.6923076923076923	11	9	3	2	0	0.14285714285714285	2	14	15	0.25	0.15384615384615385	0.8336590882321928	0.9652214463862064	0.39512128845843536	0.9085724889117415	0.7285965916735078	0.9704762533544976	0.9254893046229979	0.954236540135607	0.5454545454545454	0.18181818181818182	0.0	0.0065401629486550455	15
4732	0.025320733049263373	0.007323899830204668	-0.006360139190797404	0.904036569632473	-1	0	0	0.3	3	0.8461538461538461	11	0.5357142857142857	0.6923076923076923	11	9	3	2	0	0.14285714285714285	2	14	15	0.25	0.15384615384615385	0.4305858575022241	0.9509174446348951	0.5571435458257907	0.9059109290855385	0.34009684160479403	0.9503052346454255	0.9217144854928102	0.9385724775002304	0.5454545454545454	0.36363636363636365	0.0	-0.0006360139190797404	0
3685	0.02213715699845484	0.0032643877805452605	-0.0029564649411015493	0.6563850781262217	-1	0	0	0.3	3	0.8461538461538461	11	0.5357142857142857	0.7692307692307693	12	10	2	1	0	0.14285714285714285	2	14	15	0.16666666666666666	0.15384615384615385	0.7117467560306141	0.9550777719965223	0.5196070822099729	0.9083654012749726	0.6679962241454127	0.959881134654358	0.924494697675181	0.9448977867651984	1.0	0.25	0.0	-0.0002956464941101549	13
2684	0.03371358495108345	0.005272452446393569	0.005266623760648498	0.7113654043676467	-1	0	0	0.3	3	0.8461538461538461	11	0.5357142857142857	0.7692307692307693	12	10	2	1	0	0.14285714285714285	2	14	15	0.16666666666666666	0.15384615384615385	0.6646853855095158	0.9566312112463855	0.41598730542024775	0.8983253486861277	0.6479573816412794	0.9678568402943398	0.924494697675181	0.9474713970923083	1.0	0.25	0.0	0.005266623760648498	27
4193	0.03435830695231804	0.009781395891428816	0.008970732864849344	0.6592047487328134	-1	0	0	0.3	3	0.8461538461538461	11	0.5357142857142857	0.7692307692307693	12	10	2	1	0	0.14285714285714285	2	14	15	0.16666666666666666	0.15384615384615385	0.7164003008368306	0.956708460659507	0.39512128845843536	0.9429285507450785	0.6051090979206715	0.9668393205796739	0.9254893046229979	0.956518525094893	1.0	0.25	0.0	0.008970732864849344	44
4020	0.01956478242066014	0.003238506888965838	-0.0024127050193559585	0.9677043393261406	-1	0	0	0.4	4	0.6923076923076923	9	0.2777777777777778	0.6923076923076923	12	9	2	1	0	0.6666666666666666	6	9	15	0.2	0.3333333333333333	0.7164003008368306	0.956708460659507	0.39512128845843536	0.9429285507450785	0.6051090979206715	0.9668393205796739	0.9254893046229979	0.956518525094893	1.0	0.25	0.0	-0.00024127050193559584	3
1395	0.02218960261404995	0.000597303651189959	-0.00058089219702515	0.6678339837207763	-1	0	0	0.3	3	0.8461538461538461	11	0.38461538461538464	0.7692307692307693	11	10	3	2	0	0.23076923076923078	3	13	15	0.2222222222222222	0.16666666666666666	0.4957116827868388	0.9543576451897055	0.43685332238206004	0.9018901865922432	0.5673181716090511	0.9686324546997287	0.9234879118013528	0.9476602403674531	0.5454545454545454	0.18181818181818182	0.0	-5.8089219702514996e-05	9
3492	0.03744366338408429	0.006790555886991346	0.006770451484800674	0.6666921239802821	-1	0	0	0.3	3	0.8461538461538461	11	0.5357142857142857	0.6923076923076923	11	9	3	2	0	0.14285714285714285	2	14	15	0.25	0.15384615384615385	0.8336590882321928	0.9652214463862064	0.39512128845843536	0.9085724889117415	0.7285965916735078	0.9704762533544976	0.9254893046229979	0.954236540135607	0.5454545454545454	0.09090909090909091	0.0	0.006770451484800674	34
2928	0.032060933613687934	0.003522417748935375	0.0022578431048120382	0.6232332252722841	-1	0	0	0.3	3	0.8461538461538461	11	0.5357142857142857	0.7692307692307693	12	10	2	1	0	0.14285714285714285	2	14	15	0.16666666666666666	0.15384615384615385	0.6646853855095158	0.9566312112463855	0.41598730542024775	0.8983253486861277	0.6479573816412794	0.9640794046482977	0.924494697675181	0.9455301455798081	1.0	0.25	0.0	0.0022578431048120382	9
4592	0.0345006532383437	0.009988814735337066	0.009135641779291392	0.6682004129308587	-1	0	0	0.3	3	0.8461538461538461	11	0.5357142857142857	0.7692307692307693	12	10	2	1	0	0.14285714285714285	2	14	15	0.16666666666666666	0.15384615384615385	0.7164003008368306	0.956708460659507	0.39512128845843536	0.9429285507450785	0.6051090979206715	0.9668393205796739	0.9254893046229979	0.956518525094893	1.0	0.25	0.0	0.009135641779291392	44
2774	0.029001280394844578	0.0050113774207838505	0.0009956672992157134	0.6499604785536619	-1	0	0	0.3	3	0.8461538461538461	11	0.5357142857142857	0.7692307692307693	12	10	2	1	0	0.14285714285714285	2	14	15	0.16666666666666666	0.15384615384615385	0.6646853855095158	0.9566312112463855	0.41598730542024775	0.9017127452805674	0.6943888835044837	0.9688537906243775	0.9279380969049037	0.9486236199941152	1.0	0.3333333333333333	0.0	0.0009956672992157134	8
1135	0.02158678261429588	0.0007620735731214139	-0.00042303748443120004	0.6666522424998549	-1	0	0	0.3	3	0.8461538461538461	11	0.38461538461538464	0.7692307692307693	11	10	3	2	0	0.23076923076923078	3	13	15	0.2222222222222222	0.16666666666666666	0.4957116827868388	0.9543576451897055	0.43685332238206004	0.9066690262915662	0.5673181716090511	0.9686324546997287	0.9234879118013528	0.9485657311032251	0.5454545454545454	0.2727272727272727	0.0	-4.2303748443120005e-05	48
2962	0.029707821933778224	0.00437016077709365	0.00027528780142332065	0.6671460331273551	-1	0	0	0.3	3	0.8461538461538461	11	0.5357142857142857	0.7692307692307693	12	10	2	1	0	0.14285714285714285	2	14	15	0.16666666666666666	0.15384615384615385	0.6646853855095158	0.9566312112463855	0.41598730542024775	0.8993818832225039	0.6479573816412794	0.9640794046482977	0.9254638866577114	0.9457293086608741	1.0	0.25	0.0	0.00027528780142332065	10
3206	0.0328074656812903	0.0054981273845863265	0.005487659022516434	0.7098413637755725	-1	0	0	0.3	3	0.8461538461538461	11	0.5357142857142857	0.7692307692307693	12	10	2	1	0	0.14285714285714285	2	14	15	0.16666666666666666	0.15384615384615385	0.6646853855095158	0.9566312112463855	0.41598730542024775	0.8983253486861277	0.6479573816412794	0.9640794046482977	0.924494697675181	0.9455301455798081	1.0	0.25	0.0	0.005487659022516434	18
1954	0.034083260716952245	0.005516136394049745	0.005251942086620101	0.7131532615241851	-1	0	0	0.3	3	0.8461538461538461	11	0.5357142857142857	0.7692307692307693	12	10	2	1	0	0.14285714285714285	2	14	15	0.16666666666666666	0.15384615384615385	0.6646853855095158	0.9566312112463855	0.41598730542024775	0.8983253486861277	0.6479573816412794	0.9599957846163044	0.924494697675181	0.9435765205921977	1.0	0.3333333333333333	0.0	0.005251942086620101	14
119	0.011778569649403601	0.005672774877893108	-0.005645715961725458	0.971706832637991	-1	0	0	0.4	2	0.8	4	0.5833333333333334	0.8	6	4	0	2	0	0.3333333333333333	6	2	7	1.0	0	0.6338200398748173	0.6720394965593991	0.479892976890422	0.8462614984362355	0.6696114346739244	0.9587845312173732	0.6893226952861461	0.8649021813467637	0.6666666666666667	0.3333333333333333	0.0	-0.0005645715961725458	44
3043	0.03449803032294728	0.005859736734749026	0.005653555399807162	0.7136515116734964	-1	0	0	0.3	3	0.8461538461538461	11	0.5357142857142857	0.7692307692307693	12	10	2	1	0	0.14285714285714285	2	14	15	0.16666666666666666	0.15384615384615385	0.6646853855095158	0.9566312112463855	0.41598730542024775	0.8983253486861277	0.6479573816412794	0.9599957846163044	0.924494697675181	0.9435765205921977	1.0	0.3333333333333333	0.0	0.005653555399807162	17
4035	0.03680821448136456	0.005894305085646971	0.005848071720464849	0.6359958817737397	-1	0	0	0.3	3	0.8461538461538461	11	0.5357142857142857	0.7692307692307693	12	10	2	1	0	0.14285714285714285	2	14	15	0.16666666666666666	0.15384615384615385	0.8336590882321928	0.9650442343721961	0.36668434258312677	0.9127005049665022	0.7285965916735078	0.9722418129438847	0.9254893046229979	0.9557965591264437	1.0	0.3333333333333333	0.0	0.005848071720464849	9
4847	0.034105449804515284	0.009220463769626175	0.008399091672890355	0.6547069864344244	-1	0	0	0.3	3	0.8461538461538461	11	0.5357142857142857	0.7692307692307693	12	10	2	1	0	0.14285714285714285	2	14	15	0.16666666666666666	0.15384615384615385	0.7164003008368306	0.956708460659507	0.39512128845843536	0.9429285507450785	0.6051090979206715	0.9668393205796739	0.9254893046229979	0.956518525094893	1.0	0.25	0.0	0.008399091672890355	24
918	0.02218753181402065	0.0006319545434399109	-0.00030271867262685596	0.6768101885960298	-1	0	0	0.3	3	0.8461538461538461	11	0.38461538461538464	0.7692307692307693	11	10	3	2	0	0.23076923076923078	3	13	15	0.2222222222222222	0.16666666666666666	0.4957116827868388	0.9543576451897055	0.43685332238206004	0.9018901865922432	0.5673181716090511	0.9686324546997287	0.9234879118013528	0.9476602403674531	0.5454545454545454	0.2727272727272727	0.0	-3.0271867262685595e-05	81
2456	0.0322069049448071	0.007636451872375424	0.0056671031553319744	0.7946336366406476	-1	0	0	0.3	3	0.8461538461538461	11	0.5357142857142857	0.7692307692307693	12	10	2	1	0	0.14285714285714285	2	14	15	0.16666666666666666	0.15384615384615385	0.6646853855095158	0.9566312112463855	0.41598730542024775	0.9017127452805674	0.6479573816412794	0.9640794046482977	0.924494697675181	0.9461728596522389	1.0	0.3333333333333333	0.0	0.0056671031553319744	49
5119	0.037302790753776204	0.00731354833181996	0.007288361149479529	0.6826122029506823	-1	0	0	0.3	3	0.8461538461538461	11	0.5357142857142857	0.7692307692307693	12	10	2	1	0	0.14285714285714285	2	14	15	0.16666666666666666	0.15384615384615385	0.7164003008368306	0.9550144001948128	0.3697374111565737	0.9261088815162343	0.6051090979206715	0.9656867580390548	0.924494697675181	0.9513716045959167	1.0	0.25	0.0	0.007288361149479529	13
1832	0.034554354061926834	0.0053481414322863975	0.005146034765499069	0.7137845641220772	-1	0	0	0.3	3	0.8461538461538461	11	0.5357142857142857	0.7692307692307693	12	10	2	1	0	0.14285714285714285	2	14	15	0.16666666666666666	0.15384615384615385	0.6646853855095158	0.9566312112463855	0.41598730542024775	0.8983253486861277	0.6479573816412794	0.9577800041968605	0.919354789010395	0.9425704739012203	1.0	0.25	0.0	0.005146034765499069	15
5351	0.03750509165107829	0.008962852726770007	0.008940272200138738	0.6757785459826469	-1	0	0	0.3	3	0.8461538461538461	11	0.5357142857142857	0.7692307692307693	12	10	2	1	0	0.14285714285714285	2	14	15	0.16666666666666666	0.15384615384615385	0.7164003008368306	0.9361050033863914	0.3697374111565737	0.9261088815162343	0.6051090979206715	0.9656867580390548	0.924494697675181	0.945322024350657	1.0	0.25	0.0	0.008940272200138738	23
217	0.002560426174479441	0.0024831340816381746	-0.0024818575850029862	0.9812007208619403	-1	0	0	1.0	1	0	0	1.0	0	1	0	0	0	0	0.5	1	2	2	0.0	0	0	0	0	0	0	0	0	0	0	0	0	-0.00024818575850029864	15
845	0.016404993830367053	0.005946313734584372	-0.005090135066586148	0.9788656709594911	-1	0	0	0.3	3	0.8461538461538461	11	0.23809523809523808	0.7692307692307693	11	10	3	1	0	0.7777777777777778	9	7	15	0.1111111111111111	0.16666666666666666	0.4957116827868388	0.9458296660479072	0.43685332238206004	0.9201760323571179	0.5673181716090511	0.9518664406255131	0.8319218618198374	0.9406455029387232	1.0	0.18181818181818182	0.0	-0.0005090135066586148	8
1743	0.03329605735882513	0.005602670280475785	0.005419055989137272	0.7086159141319195	-1	0	0	0.3	3	0.8461538461538461	11	0.5357142857142857	0.7692307692307693	12	10	2	1	0	0.14285714285714285	2	14	15	0.16666666666666666	0.15384615384615385	0.6646853855095158	0.9566312112463855	0.41598730542024775	0.8983253486861277	0.6479573816412794	0.9640794046482977	0.924494697675181	0.9455301455798081	1.0	0.25	0.0	0.005419055989137272	31
4283	0.033973792688220296	0.009811468861969763	0.008587697733892145	0.6570602202828459	-1	0	0	0.3	3	0.8461538461538461	11	0.5357142857142857	0.7692307692307693	12	10	2	1	0	0.14285714285714285	2	14	15	0.16666666666666666	0.15384615384615385	0.7164003008368306	0.956708460659507	0.39512128845843536	0.9429285507450785	0.6051090979206715	0.9668393205796739	0.9254893046229979	0.956518525094893	1.0	0.16666666666666666	0.0	0.008587697733892145	38
3653	0.041586240088578065	0.009129768935533949	0.008977399136787682	0.7052164135714508	-1	0	0	0.3	3	0.8461538461538461	11	0.5357142857142857	0.6923076923076923	11	9	3	2	0	0.14285714285714285	2	14	15	0.25	0.15384615384615385	0.8336590882321928	0.9652214463862064	0.39512128845843536	0.9101709300600531	0.7285965916735078	0.9528494222443176	0.9273168094556834	0.9469358777526676	0.5454545454545454	0.36363636363636365	0.0	0.008977399136787682	85
846	0.002401785229594623	0.002327612845630867	-0.002327498856735648	0.9847602886333492	-1	1.0	1	1.0	4	0.0	0	0.5555555555555556	0	2	0	2	0	0	1.0	3	3	5	0.0	1.0	0	0	0	0	0	0	0	0	0	0	0	-0.0002327498856735648	10
4218	0.039966138539375314	0.011846319100477424	0.011484022050456602	0.6999828130223789	-1	0	0	0.3	3	0.8461538461538461	11	0.5357142857142857	0.6923076923076923	11	9	3	2	0	0.14285714285714285	2	14	15	0.25	0.15384615384615385	0.8336590882321928	0.9594139243257211	0.5571435458257907	0.882854671934238	0.7285965916735078	0.9519681096552037	0.9254893046229979	0.9383762176348667	0.5454545454545454	0.36363636363636365	0.0	0.011484022050456602	30
4188	0.03626906335133337	0.0074472121171972215	0.0074420971410986084	0.6776633949344952	-1	0	0	0.3	3	0.8461538461538461	11	0.5357142857142857	0.7692307692307693	12	10	2	1	0	0.14285714285714285	2	14	15	0.16666666666666666	0.15384615384615385	0.7164003008368306	0.9361050033863914	0.3697374111565737	0.9307822056158944	0.6051090979206715	0.9656867580390548	0.924494697675181	0.9465218401924939	1.0	0.25	0.0	0.0074420971410986084	33
3044	0.03193761070227549	0.005095729769266438	0.0035179716314466427	0.6683807304463836	-1	0	0	0.3	3	0.8461538461538461	11	0.5357142857142857	0.7692307692307693	12	10	2	1	0	0.14285714285714285	2	14	15	0.16666666666666666	0.15384615384615385	0.6626077067009708	0.9567361141184313	0.5196070822099729	0.9183935785209862	0.86229218409464	0.9711056420391718	0.9252371132155779	0.9530494611116723	1.0	0.25	0.0	0.0035179716314466427	21
2481	0.031205943249862502	0.0035456542642046144	0.0026851490665752717	0.6294472236642245	-1	0	0	0.3	3	0.8461538461538461	11	0.5357142857142857	0.7692307692307693	12	10	2	1	0	0.14285714285714285	2	14	15	0.16666666666666666	0.15384615384615385	0.6646853855095158	0.9566312112463855	0.41598730542024775	0.8983253486861277	0.6479573816412794	0.9678568402943398	0.924494697675181	0.9474713970923083	1.0	0.16666666666666666	0.0	0.0026851490665752717	13
4997	0.03633686540250508	0.009143385524124983	0.009112026077801814	0.6626065067543199	-1	0	0	0.3	3	0.8461538461538461	11	0.5357142857142857	0.7692307692307693	12	10	2	1	0	0.14285714285714285	2	14	15	0.16666666666666666	0.15384615384615385	0.7164003008368306	0.9361050033863914	0.3697374111565737	0.9261088815162343	0.6051090979206715	0.9656867580390548	0.924494697675181	0.945322024350657	1.0	0.25	0.0	0.009112026077801814	44
3481	0.03666843701659335	0.007042560630422294	0.006905764550058576	0.6624457973184765	-1	0	0	0.3	3	0.8461538461538461	11	0.5357142857142857	0.6923076923076923	11	9	3	2	0	0.14285714285714285	2	14	15	0.25	0.15384615384615385	0.8336590882321928	0.9648360407465322	0.39512128845843536	0.9226432515097425	0.7285965916735078	0.9721711316619912	0.9254893046229979	0.957496531970982	0.5454545454545454	0.18181818181818182	0.0	0.006905764550058576	49
4924	0.03731326110321146	0.0074374228418331995	0.007270489265686981	0.6544235745194064	-1	0	0	0.3	3	0.8461538461538461	11	0.5357142857142857	0.6923076923076923	11	9	3	2	0	0.14285714285714285	2	14	15	0.25	0.15384615384615385	0.8336590882321928	0.9488200537903997	0.39512128845843536	0.9085724889117415	0.7285965916735078	0.9704762533544976	0.9254893046229979	0.947991114517658	0.5454545454545454	0.09090909090909091	0.0	0.007270489265686981	11
1974	0.03302258991038461	0.005281431786113719	0.0052577357609374376	0.7114966822471466	-1	0	0	0.3	3	0.8461538461538461	11	0.5357142857142857	0.7692307692307693	12	10	2	1	0	0.14285714285714285	2	14	15	0.16666666666666666	0.15384615384615385	0.6646853855095158	0.9566312112463855	0.41598730542024775	0.8983253486861277	0.6479573816412794	0.9640794046482977	0.924494697675181	0.9455301455798081	1.0	0.16666666666666666	0.0	0.0052577357609374376	39
4210	0.036228687903369396	0.009769456921174986	0.008473582360896363	0.6694311643981736	-1	0	0	0.3	3	0.8461538461538461	11	0.5357142857142857	0.7692307692307693	12	10	2	1	0	0.14285714285714285	2	14	15	0.16666666666666666	0.15384615384615385	0.7164003008368306	0.956708460659507	0.39512128845843536	0.9429285507450785	0.6051090979206715	0.9668393205796739	0.9254893046229979	0.956518525094893	1.0	0.25	0.0	0.008473582360896363	39
5394	0.030661238585050234	0.0018907110399639952	-0.0011070751700422278	0.7796497827439446	-1	0	0	0.3	3	0.8461538461538461	11	0.5357142857142857	0.7692307692307693	11	10	3	1	0	0.14285714285714285	2	14	15	0.1111111111111111	0.15384615384615385	0.4957116827868388	0.9198319867447021	0.43685332238206004	0.9205566713018708	0.5673181716090511	0.963678340341781	0.9234879118013528	0.938357617199469	1.0	0.18181818181818182	0.0	-0.00011070751700422278	1
2204	0.03474768218037132	0.005237968052877134	0.005230992064448321	0.7124922073436102	-1	0	0	0.3	3	0.8461538461538461	11	0.5357142857142857	0.7692307692307693	12	10	2	1	0	0.14285714285714285	2	14	15	0.16666666666666666	0.15384615384615385	0.6646853855095158	0.9566312112463855	0.41598730542024775	0.8983253486861277	0.746385788469137	0.9619593760931325	0.924494697675181	0.9444988082501797	1.0	0.16666666666666666	0.0	0.005230992064448321	43
4642	0.03462526700989642	0.00997738564799411	0.008873329329556109	0.6580253928342046	-1	0	0	0.3	3	0.8461538461538461	11	0.5357142857142857	0.7692307692307693	12	10	2	1	0	0.14285714285714285	2	14	15	0.16666666666666666	0.15384615384615385	0.7164003008368306	0.9394575216469316	0.39512128845843536	0.9429285507450785	0.6051090979206715	0.9668393205796739	0.924494697675181	0.9513441485018737	1.0	0.25	0.0	0.008873329329556109	14
4632	0.03676865167452128	0.008914905221177508	0.008886038751577898	0.6784690673958012	-1	0	0	0.3	3	0.8461538461538461	11	0.5357142857142857	0.7692307692307693	12	10	2	1	0	0.14285714285714285	2	14	15	0.16666666666666666	0.15384615384615385	0.7164003008368306	0.9361050033863914	0.3697374111565737	0.9261088815162343	0.6051090979206715	0.9656867580390548	0.924494697675181	0.945322024350657	1.0	0.25	0.0	0.008886038751577898	26
1695	0.030835483163446194	0.004998509267729771	0.0046051224442297065	0.7379488673898795	-1	0	0	0.3	3	0.8461538461538461	11	0.5357142857142857	0.7692307692307693	12	10	2	1	0	0.14285714285714285	2	14	15	0.16666666666666666	0.15384615384615385	0.6646853855095158	0.9557841582184184	0.41598730542024775	0.9039095073219501	0.6479573816412794	0.9640794046482977	0.924494697675181	0.9462544294599434	1.0	0.25	0.0	0.0046051224442297065	6
3741	0.037357410659244604	0.006694132915265768	0.006617649646812839	0.6654786394585708	-1	0	0	0.3	3	0.8461538461538461	11	0.5357142857142857	0.6923076923076923	11	9	3	2	0	0.14285714285714285	2	14	15	0.25	0.15384615384615385	0.8336590882321928	0.9652214463862064	0.39512128845843536	0.9085724889117415	0.7285965916735078	0.9656199661828301	0.9254893046229979	0.951891541164792	0.5454545454545454	0.09090909090909091	0.0	0.006617649646812839	21
1883	0.03040639599385095	0.005181143564106436	0.004303381335368107	0.7369388679197759	-1	0	0	0.3	3	0.8461538461538461	11	0.5357142857142857	0.7692307692307693	12	10	2	1	0	0.14285714285714285	2	14	15	0.16666666666666666	0.15384615384615385	0.6646853855095158	0.9566312112463855	0.41598730542024775	0.9039095073219501	0.6479573816412794	0.9640794046482977	0.924494697675181	0.9465963272174566	1.0	0.25	0.0	0.004303381335368107	18
518	0.022230869225608536	0.0007197187543709757	-0.0005391457501438824	0.6710726509789721	-1	0	0	0.3	3	0.8461538461538461	11	0.38461538461538464	0.7692307692307693	11	10	3	2	0	0.23076923076923078	3	13	15	0.2222222222222222	0.16666666666666666	0.4957116827868388	0.9543576451897055	0.43685332238206004	0.9018901865922432	0.5673181716090511	0.9686324546997287	0.9234879118013528	0.9476602403674531	0.5454545454545454	0.2727272727272727	0.0	-5.391457501438824e-05	88
2688	0.03397142681608568	0.005620199352700785	0.0054375002228041055	0.7105862578361843	-1	0	0	0.3	3	0.8461538461538461	11	0.5357142857142857	0.7692307692307693	12	10	2	1	0	0.14285714285714285	2	14	15	0.16666666666666666	0.15384615384615385	0.6646853855095158	0.9566312112463855	0.41598730542024775	0.8983253486861277	0.6479573816412794	0.9640794046482977	0.924494697675181	0.9455301455798081	1.0	0.25	0.0	0.0054375002228041055	34
3793	0.037472956147908534	0.007320201880917231	0.007310401171900709	0.6822804571091831	-1	0	0	0.3	3	0.8461538461538461	11	0.5357142857142857	0.7692307692307693	12	10	2	1	0	0.14285714285714285	2	14	15	0.16666666666666666	0.15384615384615385	0.7164003008368306	0.9550144001948128	0.3697374111565737	0.9261088815162343	0.6051090979206715	0.961124109214933	0.924494697675181	0.9493339291963911	1.0	0.25	0.0	0.007310401171900709	21
3950	0.03747455455017033	0.007588622370668002	0.007588068211911872	0.6801334167164126	-1	0	0	0.3	3	0.8461538461538461	11	0.5357142857142857	0.7692307692307693	12	10	2	1	0	0.14285714285714285	2	14	15	0.16666666666666666	0.15384615384615385	0.7164003008368306	0.9550144001948128	0.3697374111565737	0.9261088815162343	0.6051090979206715	0.961124109214933	0.924494697675181	0.9493339291963911	1.0	0.25	0.0	0.007588068211911872	25
3819	0.03689030869728538	0.00721452248920235	0.007134326003630382	0.677121110767686	-1	0	0	0.3	3	0.8461538461538461	11	0.5357142857142857	0.6923076923076923	11	9	3	2	0	0.14285714285714285	2	14	15	0.25	0.15384615384615385	0.8336590882321928	0.9652214463862064	0.39512128845843536	0.9085724889117415	0.7285965916735078	0.9704762533544976	0.9254893046229979	0.954236540135607	0.5454545454545454	0.09090909090909091	0.0	0.007134326003630382	28
265	0.003062176615699252	0.0024208232876398337	-0.0024194475237901284	0.9749093475579808	-1	0	0	0.5	2	0.3333333333333333	1	0.5555555555555556	0.3333333333333333	2	1	2	3	0	1.0	3	3	5	0.42857142857142855	1.0	0.6595611117832829	0.5588913700031185	0.4560596560865783	0.9659596443820452	0.19177659296252897	0.6100265274586417	0.924821504374655	0.7930191339454665	0.5	0.5	0.15610489284673132	-0.00024194475237901284	22
5016	0.036469669842327315	0.008818515794300819	0.008787673539511074	0.6783782132901653	-1	0	0	0.3	3	0.8461538461538461	11	0.5357142857142857	0.7692307692307693	12	10	2	1	0	0.14285714285714285	2	14	15	0.16666666666666666	0.15384615384615385	0.7164003008368306	0.9361050033863914	0.3697374111565737	0.9261088815162343	0.6051090979206715	0.961124109214933	0.9234879118013528	0.9430460289607664	1.0	0.08333333333333333	0.0	0.008787673539511074	18
1308	0.020014099126710247	0.003465703119139352	-0.002879927897974019	0.5830875878785629	-1	0	0	0.3	3	0.8461538461538461	11	0.5357142857142857	0.8461538461538461	13	11	1	1	0	0.14285714285714285	2	14	15	0.25	0.15384615384615385	0.4957116827868388	0.9526636064707187	0.39512128845843536	0.8943659447510006	0.6038534721128989	0.9593371500458526	0.9234879118013528	0.9408300168532177	1.0	0.23076923076923078	0.0	-0.0002879927897974019	9
3969	0.03424672749270115	0.0074206624729068965	0.0074136765118127165	0.7813618238016325	-1	0	0	0.3	3	0.8461538461538461	11	0.5357142857142857	0.7692307692307693	11	10	3	1	0	0.14285714285714285	2	14	15	0.1111111111111111	0.15384615384615385	0.8336590882321928	0.962055744136022	0.39512128845843536	0.9379435366254338	0.7285965916735078	0.9716344658344657	0.9295074097836384	0.9593322235841841	1.0	0.18181818181818182	0.0	0.0074136765118127165	9
874	0.0032674846630731296	0.0029924627172683636	-0.0029872613732160745	0.9803600203801295	-1	0	0	0.5	2	0.75	3	0.6666666666666666	0.25	2	1	3	1	0	1.0	3	3	6	0.1111111111111111	0	0.5625143387399134	0.9567660199606558	0.39280228368431713	0.7794209582845792	0.4624220129154475	0.8815886111292628	0.900500286134635	0.8930482330663411	1.0	0.5	0.0	-0.00029872613732160745	10
2952	0.03340639096098621	0.0050275613153537325	0.0050221887996447995	0.7101691274776684	-1	0	0	0.3	3	0.8461538461538461	11	0.5357142857142857	0.7692307692307693	12	10	2	1	0	0.14285714285714285	2	14	15	0.16666666666666666	0.15384615384615385	0.6646853855095158	0.9566312112463855	0.41598730542024775	0.8983253486861277	0.7641749852647661	0.9652541302415287	0.924494697675181	0.9461188570791212	1.0	0.16666666666666666	0.0	0.0050221887996447995	12
5300	0.03750200795163423	0.00917739711571502	0.00913257468451809	0.6725239085928425	-1	0	0	0.3	3	0.8461538461538461	11	0.5357142857142857	0.7692307692307693	12	10	2	1	0	0.14285714285714285	2	14	15	0.16666666666666666	0.15384615384615385	0.7164003008368306	0.9361050033863914	0.3697374111565737	0.9261088815162343	0.6051090979206715	0.9656867580390548	0.924494697675181	0.945322024350657	1.0	0.25	0.0	0.00913257468451809	27
3600	0.0372267954542584	0.006999300225091567	0.006946447814627048	0.666671777513854	-1	0	0	0.3	3	0.8461538461538461	11	0.5357142857142857	0.6923076923076923	11	9	3	2	0	0.14285714285714285	2	14	15	0.25	0.15384615384615385	0.8336590882321928	0.9652214463862064	0.39512128845843536	0.9085724889117415	0.7285965916735078	0.9656199661828301	0.9254893046229979	0.951891541164792	0.5454545454545454	0.2727272727272727	0.0	0.006946447814627048	12
4237	0.033475134155704515	0.007080091019840188	0.006471606905578263	0.7675583103648455	-1	0	0	0.3	3	0.8461538461538461	11	0.5357142857142857	0.7692307692307693	12	10	2	1	0	0.14285714285714285	2	14	15	0.16666666666666666	0.15384615384615385	0.7164003008368306	0.9394575216469316	0.39512128845843536	0.9429285507450785	0.6051090979206715	0.9668393205796739	0.924494697675181	0.9513441485018737	1.0	0.16666666666666666	0.0	0.006471606905578263	12
3216	0.02327184292537053	0.009069654361987225	-0.008877018275893852	0.6661988803094548	-1	0	0	0.3	3	0.8461538461538461	11	0.5357142857142857	0.6923076923076923	11	9	3	2	0	0.14285714285714285	2	14	15	0.25	0.15384615384615385	0.4957116827868388	0.9581989413469187	0.43685332238206004	0.9251551032438914	0.7285965916735078	0.9653873006855739	0.9254893046229979	0.9521960184409398	0.5454545454545454	0.18181818181818182	0.0	-0.0008877018275893851	0
4433	0.03735110676855907	0.007248592800080921	0.007246818170884218	0.6765508603173942	-1	0	0	0.3	3	0.8461538461538461	11	0.5357142857142857	0.7692307692307693	12	10	2	1	0	0.14285714285714285	2	14	15	0.16666666666666666	0.15384615384615385	0.7164003008368306	0.9550144001948128	0.3697374111565737	0.9261088815162343	0.6051090979206715	0.961124109214933	0.924494697675181	0.9493339291963911	1.0	0.25	0.0	0.007246818170884218	14
4059	0.022830772925027	0.009192860622086333	-0.009149026450005714	0.9816776112523095	-1	0	0	0.3	3	0.8461538461538461	11	0.4166666666666667	0.6923076923076923	10	9	4	1	0	0.25	12	3	15	0.09090909090909091	0.6666666666666666	0.6391925241066205	0.9606572088131211	0.5196070822099729	0.9421470419075402	0.4781182241148937	0.9745809215746826	0.9339522756491996	0.9612345749839097	1.0	0.2	0.0	-0.0009149026450005714	0
2017	0.03330690399819041	0.0075423004328615635	0.00611324234461192	0.7923058345581538	-1	0	0	0.3	3	0.8461538461538461	11	0.5357142857142857	0.7692307692307693	12	10	2	1	0	0.14285714285714285	2	14	15	0.16666666666666666	0.15384615384615385	0.6646853855095158	0.9604883423009476	0.41598730542024775	0.9017127452805674	0.6479573816412794	0.9599957846163044	0.924494697675181	0.9459218942042316	1.0	0.4166666666666667	0.0	0.00611324234461192	16
4483	0.037144935476336384	0.007259819284494593	0.007248300541203326	0.6830041464698495	-1	0	0	0.3	3	0.8461538461538461	11	0.5357142857142857	0.7692307692307693	12	10	2	1	0	0.14285714285714285	2	14	15	0.16666666666666666	0.15384615384615385	0.7164003008368306	0.9550144001948128	0.3697374111565737	0.9261088815162343	0.6051090979206715	0.9656867580390548	0.924494697675181	0.9513716045959167	1.0	0.25	0.0	0.007248300541203326	15
2649	0.03297939277666429	0.005045460350467337	0.00504540660994829	0.7115256364062572	-1	0	0	0.3	3	0.8461538461538461	11	0.5357142857142857	0.7692307692307693	12	10	2	1	0	0.14285714285714285	2	14	15	0.16666666666666666	0.15384615384615385	0.6646853855095158	0.9566312112463855	0.41598730542024775	0.8983253486861277	0.6479573816412794	0.9640794046482977	0.924494697675181	0.9455301455798081	1.0	0.25	0.0	0.00504540660994829	18
167	0.001777763462529088	0.0017246369933598743	-0.0017225254281294528	0.9834087645056643	-1	0	0	1.0	1	0	0	1.0	0	1	0	0	0	0	0.5	2	1	2	0.0	0	0	0	0	0	0	0	0	0	0	0	0	-0.00017225254281294527	50
1483	0.031978353801207005	0.0056677073852415445	0.00173907523545169	0.646755380558403	-1	0	0	0.3	3	0.8461538461538461	11	0.5357142857142857	0.7692307692307693	12	10	2	1	0	0.14285714285714285	2	14	15	0.16666666666666666	0.15384615384615385	0.6646853855095158	0.9566312112463855	0.41598730542024775	0.9017127452805674	0.6479573816412794	0.9640794046482977	0.924494697675181	0.9461728596522389	1.0	0.25	0.0	0.00173907523545169	69
1502	0.029826078323126774	0.0022133578882447174	0.0017696237886609461	0.8136666490442652	-1	0	0	0.3	3	0.8461538461538461	11	0.5357142857142857	0.7692307692307693	12	10	2	1	0	0.14285714285714285	2	14	15	0.16666666666666666	0.15384615384615385	0.6646853855095158	0.9395662226591691	0.41598730542024775	0.8977049484660704	0.6479573816412794	0.9599957846163044	0.9234879118013528	0.9369044728847165	1.0	0.3333333333333333	0.0	0.0017696237886609461	44
72	0.020451761615852326	0.005507211863498115	-0.005485558445901787	0.9854144671991341	-1	0	0	0.3	3	0.6923076923076923	9	0.3333333333333333	0.6923076923076923	12	9	2	0	0	0.5555555555555556	5	9	15	0.0	0	0.39190844404898534	0.9241130896815749	0.38617343702994844	0.8584723778373297	0.35585347310772625	0.7544958906292769	0.8240557446934605	0.8591597567154159	0	0	0.0	-0.0005485558445901787	22
1289	0.02163592097878734	0.0006150954422371711	-0.0005215489248130602	0.6665546390484987	-1	0	0	0.3	3	0.8461538461538461	11	0.38461538461538464	0.7692307692307693	11	10	3	2	0	0.23076923076923078	3	13	15	0.2222222222222222	0.16666666666666666	0.4957116827868388	0.9543576451897055	0.43685332238206004	0.9066690262915662	0.5673181716090511	0.9686324546997287	0.9234879118013528	0.9485657311032251	0.5454545454545454	0.2727272727272727	0.0	-5.215489248130602e-05	41
4151	0.036738456103388994	0.009636981692901466	0.009552621964104436	0.6648703759090746	-1	0	0	0.3	3	0.8461538461538461	11	0.5357142857142857	0.7692307692307693	12	10	2	1	0	0.14285714285714285	2	14	15	0.16666666666666666	0.15384615384615385	0.7164003008368306	0.9361050033863914	0.3697374111565737	0.9261088815162343	0.6051090979206715	0.961124109214933	0.9234879118013528	0.9430460289607664	1.0	0.25	0.0	0.009552621964104436	47
1505	0.030305264472467605	0.005055469924090519	0.004463218954893798	0.7366972781311818	-1	0	0	0.3	3	0.8461538461538461	11	0.5357142857142857	0.7692307692307693	12	10	2	1	0	0.14285714285714285	2	14	15	0.16666666666666666	0.15384615384615385	0.6646853855095158	0.9557841582184184	0.41598730542024775	0.9039095073219501	0.6479573816412794	0.9640794046482977	0.924494697675181	0.9462544294599434	1.0	0.25	0.0	0.004463218954893798	25
3630	0.03748282590995914	0.006626714368764741	0.006569091756506687	0.6638326969601934	-1	0	0	0.3	3	0.8461538461538461	11	0.5357142857142857	0.6923076923076923	11	9	3	2	0	0.14285714285714285	2	14	15	0.25	0.15384615384615385	0.8336590882321928	0.9652214463862064	0.39512128845843536	0.9085724889117415	0.7285965916735078	0.960507649836891	0.9254893046229979	0.9496460982758148	0.5454545454545454	0.09090909090909091	0.0	0.006569091756506687	14
2297	0.034683287426606556	0.004848327221731033	0.0048427466765397775	0.7126892260359875	-1	0	0	0.3	3	0.8461538461538461	11	0.5357142857142857	0.7692307692307693	12	10	2	1	0	0.14285714285714285	2	14	15	0.16666666666666666	0.15384615384615385	0.6646853855095158	0.9566312112463855	0.41598730542024775	0.8983253486861277	0.6479573816412794	0.9678568402943398	0.924494697675181	0.9474713970923083	1.0	0.25	0.0	0.0048427466765397775	20
1871	0.03368051937232883	0.0049643834333017835	0.004951875038604493	0.7111995765795568	-1	0	0	0.3	3	0.8461538461538461	11	0.5357142857142857	0.7692307692307693	12	10	2	1	0	0.14285714285714285	2	14	15	0.16666666666666666	0.15384615384615385	0.6646853855095158	0.9566312112463855	0.41598730542024775	0.8983253486861277	0.6479573816412794	0.9640794046482977	0.924494697675181	0.9455301455798081	1.0	0.25	0.0	0.004951875038604493	8
5442	0.033453451831797376	0.008270397093828132	0.008265618749866636	0.6642628067726106	-1	0	0	0.3	3	0.8461538461538461	11	0.5357142857142857	0.7692307692307693	12	10	2	1	0	0.14285714285714285	2	14	15	0.16666666666666666	0.15384615384615385	0.8208664032913022	0.9261403154942146	0.3697374111565737	0.9388316929628486	0.6051090979206715	0.9656867580390548	0.9234879118013528	0.9461258388325242	1.0	0.25	0.0	0.008265618749866636	11
273	0.0068954893061399375	0.0038927432823259766	-0.0038915054641610013	0.974757824527729	-1	0	0	0.25	1	1.0	3	1.0	1.0	4	3	0	1	0	0.2	1	5	5	0.3333333333333333	0	0.4104005277211435	0.9434668172985443	0.7094661515451085	0.6803625782217793	0.43932566139672974	0.8568442213591957	0.8572989384151307	0.8564974136305389	1.0	0.25	0.0	-0.00038915054641610014	25
4478	0.03417713587753198	0.009869042314424424	0.009069948298326929	0.6665263877452092	-1	0	0	0.3	3	0.8461538461538461	11	0.5357142857142857	0.7692307692307693	12	10	2	1	0	0.14285714285714285	2	14	15	0.16666666666666666	0.15384615384615385	0.7164003008368306	0.956708460659507	0.39512128845843536	0.9429285507450785	0.6051090979206715	0.9668393205796739	0.9254893046229979	0.956518525094893	1.0	0.25	0.0	0.009069948298326929	60
4139	0.0368567067190346	0.0070842788303657435	0.006816315431651256	0.6653620950169242	-1	0	0	0.3	3	0.8461538461538461	11	0.5357142857142857	0.6923076923076923	11	9	3	2	0	0.14285714285714285	2	14	15	0.25	0.15384615384615385	0.8336590882321928	0.9488200537903997	0.39512128845843536	0.9085724889117415	0.7285965916735078	0.9704762533544976	0.9254893046229979	0.947991114517658	0.5454545454545454	0.09090909090909091	0.0	0.006816315431651256	9
1995	0.0179267219374761	0.004379883253136584	-0.004166357663723508	0.6817374780609454	-1	0	0	0.2	2	0.9230769230769231	12	0.5357142857142857	0.9230769230769231	14	12	0	1	0	0.14285714285714285	2	14	15	0.5	0	0.4957116827868388	0.9495808232255649	0.41598730542024775	0.8783037088489835	0.7641749852647661	0.9522955099983974	0.8762836789426678	0.933100470662173	1.0	0.14285714285714285	0.0	-0.00041663576637235083	3
1730	0.0299513046040953	0.005002632533421081	0.004419995660341263	0.7386221450385986	-1	0	0	0.3	3	0.8461538461538461	11	0.5357142857142857	0.7692307692307693	12	10	2	1	0	0.14285714285714285	2	14	15	0.16666666666666666	0.15384615384615385	0.6646853855095158	0.9557841582184184	0.41598730542024775	0.9039095073219501	0.6479573816412794	0.9599957846163044	0.924494697675181	0.9443252521643528	1.0	0.25	0.0	0.004419995660341263	6
2260	0.015008708487133779	0.0038625542315767285	-0.0038345760829226775	0.9775826045176353	-1	0	0	0.4	4	0.6923076923076923	9	0.2777777777777778	0.6923076923076923	12	9	2	1	0	0.6666666666666666	6	9	15	0.2	0.3333333333333333	0.6646853855095158	0.9566312112463855	0.41598730542024775	0.8983253486861277	0.6479573816412794	0.9678568402943398	0.924494697675181	0.9474713970923083	1.0	0.25	0.0	-0.00038345760829226776	4
4534	0.03723067717699204	0.007409948275896281	0.007395680354589144	0.6788814040576341	-1	0	0	0.3	3	0.8461538461538461	11	0.5357142857142857	0.7692307692307693	12	10	2	1	0	0.14285714285714285	2	14	15	0.16666666666666666	0.15384615384615385	0.7164003008368306	0.9550144001948128	0.3697374111565737	0.9261088815162343	0.6051090979206715	0.961124109214933	0.924494697675181	0.9493339291963911	1.0	0.25	0.0	0.007395680354589144	16
3901	0.0375430951609019	0.0067427803664218	0.00671343725497652	0.6655785012995505	-1	0	0	0.3	3	0.8461538461538461	11	0.5357142857142857	0.7692307692307693	12	10	2	1	0	0.14285714285714285	2	14	15	0.16666666666666666	0.15384615384615385	0.7164003008368306	0.9550144001948128	0.3697374111565737	0.9261088815162343	0.6051090979206715	0.9656867580390548	0.924494697675181	0.9513716045959167	1.0	0.08333333333333333	0.0	0.00671343725497652	12
509	0.00275453865988213	0.002487309838769849	-0.0024870156595979518	0.9843682979349495	-1	0	0	0.75	3	0.0	0	0.5555555555555556	0	2	0	2	0	0	1.0	3	3	5	0.0	0	0	0	0	0	0	0	0	0	0	0	0	-0.0002487015659597952	22
2599	0.03458770619751097	0.00511225472836674	0.005104813327280801	0.7117795716174473	-1	0	0	0.3	3	0.8461538461538461	11	0.5357142857142857	0.7692307692307693	12	10	2	1	0	0.14285714285714285	2	14	15	0.16666666666666666	0.15384615384615385	0.6646853855095158	0.9566312112463855	0.41598730542024775	0.8983253486861277	0.6479573816412794	0.9640794046482977	0.924494697675181	0.9455301455798081	1.0	0.25	0.0	0.005104813327280801	27
330	0.010918146516478466	0.003179117040751735	-0.0028661175717966166	0.937442619499124	-1	0	0	0.4	2	0.8	4	0.5833333333333334	0.8	6	4	0	1	0	0.3333333333333333	6	2	7	0.5	0	0.578654356282669	0.8152499555769201	0.27887390876631474	0.8802106888963708	0.6239653532026829	0.8845440813032863	0.8342873456655632	0.8627554746433956	1.0	0.3333333333333333	0.0	-0.0002866117571796617	7
4021	0.036501559258861865	0.013841344576982424	0.00845159048076494	0.8128844155018727	-1	0	0	0.3	3	0.8461538461538461	11	0.5357142857142857	0.7692307692307693	12	10	2	1	0	0.14285714285714285	2	14	15	0.16666666666666666	0.15384615384615385	0.7164003008368306	0.9550144001948128	0.36668434258312677	0.9233110856077971	0.6051090979206715	0.961124109214933	0.9254638866577114	0.948685668108119	1.0	0.25	0.0	0.00845159048076494	1
3762	0.03659883367056819	0.007929628149398587	0.007867605314121664	0.6783903348660163	-1	0	0	0.3	3	0.8461538461538461	11	0.5357142857142857	0.7692307692307693	12	10	2	1	0	0.14285714285714285	2	14	15	0.16666666666666666	0.15384615384615385	0.7164003008368306	0.9550144001948128	0.36668434258312677	0.9274536279794217	0.6051090979206715	0.966275545815786	0.9254893046229979	0.9519502363119744	1.0	0.25	0.0	0.007867605314121664	74
5288	0.03731824973340964	0.009060401695368809	0.009046556920848879	0.6789610441010843	-1	0	0	0.3	3	0.8461538461538461	11	0.5357142857142857	0.7692307692307693	12	10	2	1	0	0.14285714285714285	2	14	15	0.16666666666666666	0.15384615384615385	0.7164003008368306	0.9361050033863914	0.3697374111565737	0.9261088815162343	0.6051090979206715	0.9656867580390548	0.924494697675181	0.945322024350657	1.0	0.25	0.0	0.009046556920848879	45
1222	0.03312318928317525	0.005773807179088788	0.005635859589646289	0.7101615095093684	-1	0	0	0.3	3	0.8461538461538461	11	0.5357142857142857	0.7692307692307693	12	10	2	1	0	0.14285714285714285	2	14	15	0.16666666666666666	0.15384615384615385	0.6646853855095158	0.9566312112463855	0.41598730542024775	0.8983253486861277	0.6479573816412794	0.9640794046482977	0.924494697675181	0.9455301455798081	1.0	0.25	0.0	0.005635859589646289	50
4812	0.033406737808028164	0.007319793311715156	0.007011545475847321	0.76840899512913	-1	0	0	0.3	3	0.8461538461538461	11	0.5357142857142857	0.7692307692307693	12	10	2	1	0	0.14285714285714285	2	14	15	0.16666666666666666	0.15384615384615385	0.7164003008368306	0.9394575216469316	0.39512128845843536	0.9429285507450785	0.6051090979206715	0.9708201385801664	0.9254893046229979	0.9533407902523912	1.0	0.16666666666666666	0.0	0.007011545475847321	5
4434	0.03765629205138428	0.006908151382692751	0.006871404668891677	0.6659689370476924	-1	0	0	0.3	3	0.8461538461538461	11	0.5357142857142857	0.7692307692307693	12	10	2	1	0	0.14285714285714285	2	14	15	0.16666666666666666	0.15384615384615385	0.7164003008368306	0.9550144001948128	0.3697374111565737	0.9261088815162343	0.6051090979206715	0.961124109214933	0.924494697675181	0.9493339291963911	1.0	0.25	0.0	0.006871404668891677	12
4591	0.036791400901233694	0.007306363812886528	0.007296071624553593	0.6835218342155325	-1	0	0	0.3	3	0.8461538461538461	11	0.5357142857142857	0.7692307692307693	12	10	2	1	0	0.14285714285714285	2	14	15	0.16666666666666666	0.15384615384615385	0.7164003008368306	0.9550144001948128	0.3697374111565737	0.9261088815162343	0.6051090979206715	0.9656867580390548	0.924494697675181	0.9513716045959167	1.0	0.25	0.0	0.007296071624553593	10
1715	0.0180133934123278	0.005000389933601291	-0.004746869570739015	0.9809976817918118	-1	0	0	0.4	4	0.6923076923076923	9	0.23809523809523808	0.6923076923076923	11	9	3	1	0	0.7777777777777778	7	9	15	0.125	0.15384615384615385	0.4957116827868388	0.9589674631346481	0.43685332238206004	0.9062626052676042	0.5673181716090511	0.9621602114285261	0.9254893046229979	0.9471190272219964	1.0	0.2727272727272727	0.0	-0.0004746869570739015	2
2914	0.03202829542951028	0.003456877277732641	0.0022752327560733665	0.6382713208881089	-1	0	0	0.3	3	0.8461538461538461	11	0.5357142857142857	0.7692307692307693	12	10	2	1	0	0.14285714285714285	2	14	15	0.16666666666666666	0.15384615384615385	0.6646853855095158	0.9566312112463855	0.41598730542024775	0.8983253486861277	0.6479573816412794	0.9678568402943398	0.924494697675181	0.9474713970923083	1.0	0.25	0.0	0.0022752327560733665	15
622	0.014677134316171021	0.007038487820647448	-0.007023362724837778	0.9798192286351999	-1	0	0	0.3	3	0.8461538461538461	11	0.38461538461538464	0.8461538461538461	13	11	1	1	0	0.23076923076923078	3	13	15	0.25	0.16666666666666666	0.4957116827868388	0.9500222151694157	0.43685332238206004	0.949750591838043	0.5673181716090511	0.933264435117139	0.9234879118013528	0.9448352282033674	1.0	0.15384615384615385	0.0	-0.0007023362724837779	8
88	0.02444431075843819	0.0081559770278295	-0.00811499422022175	0.9533812305498854	-1	0	0	0.125	1	1.0	9	1.0	1.0	10	9	0	1	0	0.09090909090909091	1	11	11	0.3333333333333333	0	0.37935630529164294	0.8924932910265182	0.7467180200429315	0.9601246315427651	0.47483460786009984	0.7329648394634064	0.8444588052476616	0.891145521976626	1.0	0.2	0.0	-0.0008114994220221749	30
3314	0.033567812281061205	0.0055486986135527055	0.005488115344086191	0.7098990833990572	-1	0	0	0.3	3	0.8461538461538461	11	0.5357142857142857	0.7692307692307693	12	10	2	1	0	0.14285714285714285	2	14	15	0.16666666666666666	0.15384615384615385	0.6646853855095158	0.9566312112463855	0.41598730542024775	0.8983253486861277	0.7641749852647661	0.9652541302415287	0.924494697675181	0.9461188570791212	1.0	0.16666666666666666	0.0	0.005488115344086191	58
4879	0.036553433201959244	0.00886073961518409	0.008852017199279123	0.660368349326647	-1	0	0	0.3	3	0.8461538461538461	11	0.5357142857142857	0.7692307692307693	12	10	2	1	0	0.14285714285714285	2	14	15	0.16666666666666666	0.15384615384615385	0.7164003008368306	0.9361050033863914	0.3697374111565737	0.9261088815162343	0.6051090979206715	0.9656867580390548	0.924494697675181	0.945322024350657	1.0	0.25	0.0	0.008852017199279123	17
3507	0.03643088913558364	0.0066525109319131095	0.00664863839866744	0.6694461580213666	-1	0	0	0.3	3	0.8461538461538461	11	0.5357142857142857	0.7692307692307693	12	10	2	1	0	0.14285714285714285	2	14	15	0.16666666666666666	0.15384615384615385	0.6321224728672086	0.9585886104097904	0.4761324171421131	0.901290938930995	0.5343467166391509	0.9659024273790565	0.9254893046229979	0.947803479607275	1.0	0.25	0.0	0.00664863839866744	42
4108	0.03418881128740759	0.007460236943363126	-0.007395861231410988	0.7494822982582183	-1	0	0	0.4	4	0.6923076923076923	9	0.4166666666666667	0.5384615384615384	10	7	4	2	0	0.25	3	12	15	0.2222222222222222	0.15384615384615385	0.8336590882321928	0.9628982019247858	0.4761324171421131	0.8919583887056751	0.7879892699778452	0.9594409682549028	0.9339522756491996	0.9449865261565479	0.55	0.3	0.0	-0.0007395861231410987	1
3990	0.03750845037551599	0.007103719730394654	0.0070629043232373805	0.6673652865148425	-1	0	0	0.3	3	0.8461538461538461	11	0.5357142857142857	0.7692307692307693	12	10	2	1	0	0.14285714285714285	2	14	15	0.16666666666666666	0.15384615384615385	0.7164003008368306	0.9550144001948128	0.3697374111565737	0.9261088815162343	0.6051090979206715	0.961124109214933	0.924494697675181	0.9493339291963911	1.0	0.25	0.0	0.0070629043232373805	22
2818	0.03326419041216358	0.005661600186324412	0.005535283284316898	0.705253197282351	-1	0	0	0.3	3	0.8461538461538461	11	0.5357142857142857	0.7692307692307693	12	10	2	1	0	0.14285714285714285	2	14	15	0.16666666666666666	0.15384615384615385	0.6646853855095158	0.9566312112463855	0.41598730542024775	0.8983253486861277	0.7641749852647661	0.9652541302415287	0.924494697675181	0.9461188570791212	1.0	0.16666666666666666	0.0	0.005535283284316898	78
2088	0.03394335956913541	0.005582246386309234	0.005582224163965847	0.7122760880318274	-1	0	0	0.3	3	0.8461538461538461	11	0.5357142857142857	0.7692307692307693	12	10	2	1	0	0.14285714285714285	2	14	15	0.16666666666666666	0.15384615384615385	0.6646853855095158	0.9566312112463855	0.41598730542024775	0.8983253486861277	0.6479573816412794	0.9640794046482977	0.924494697675181	0.9455301455798081	1.0	0.25	0.0	0.005582224163965847	41
582	0.029944744784923764	0.006824138085789971	-0.005175764753527944	0.8314123535974185	-1	0	0	0.2	2	0.9230769230769231	12	0.5357142857142857	0.9230769230769231	14	12	0	0	0	0.14285714285714285	14	2	15	0.0	0	0.378205896463456	0.904224661918509	0.759051458705845	0.9081212158767481	0.9555389671906781	0.9142207390385402	0.8894809551574061	0.9089398281956361	0	0	0.0	-0.0005175764753527944	5
2820	0.01629026605068786	0.0043833217348996	-0.004163756963008179	0.9764375049847985	-1	0	0	0.3	3	0.8461538461538461	11	0.23809523809523808	0.6923076923076923	11	9	3	2	0	0.7777777777777778	7	9	15	0.25	0.15384615384615385	0.4957116827868388	0.9543576451897055	0.43685332238206004	0.9112601349433651	0.5673181716090511	0.9642138725595035	0.9234879118013528	0.947234616781982	0.5454545454545454	0.45454545454545453	0.0	-0.00041637569630081786	2
2372	0.03297794151584252	0.0051878329798584815	0.005159321439161216	0.710670821218029	-1	0	0	0.3	3	0.8461538461538461	11	0.5357142857142857	0.7692307692307693	12	10	2	1	0	0.14285714285714285	2	14	15	0.16666666666666666	0.15384615384615385	0.6646853855095158	0.9566312112463855	0.41598730542024775	0.8983253486861277	0.661141375028768	0.9686889035938459	0.9252371132155779	0.9479189440781982	1.0	0.25	0.0	0.005159321439161216	34
1429	0.0345493772457549	0.005144747901470005	0.00511968969368385	0.7124174988350007	-1	0	0	0.3	3	0.8461538461538461	11	0.5357142857142857	0.7692307692307693	12	10	2	1	0	0.14285714285714285	2	14	15	0.16666666666666666	0.15384615384615385	0.6646853855095158	0.9566312112463855	0.41598730542024775	0.8983253486861277	0.6479573816412794	0.9640794046482977	0.924494697675181	0.9455301455798081	1.0	0.25	0.0	0.00511968969368385	35
3171	0.034841481553305007	0.014987310837284168	0.007149989041170514	0.7276475490044043	-1	0	0	0.3	3	0.8461538461538461	11	0.5357142857142857	0.6923076923076923	11	9	3	2	0	0.14285714285714285	2	14	15	0.25	0.15384615384615385	0.9006339202675593	0.9519225399790504	0.39512128845843536	0.8485209198066156	0.7285965916735078	0.9347907338830809	0.9254893046229979	0.9210824687303275	0.5454545454545454	0.09090909090909091	0.0	0.007149989041170514	6
4786	0.027873623057351596	0.007659523644521284	-0.007301593637966825	0.9488021509765711	-1	0	0	0.2	2	0.9230769230769231	12	0.2777777777777778	0.7692307692307693	12	10	2	1	0	0.6666666666666666	9	6	15	0.16666666666666666	0	0.5645706474344114	0.9519652123796339	0.5196070822099729	0.9473419816455607	0.4781182241148937	0.9710913837990338	0.9254893046229979	0.9581230973714351	1.0	0.25	0.0	-0.0007301593637966824	0
4078	0.04175600602488863	0.008633381785669813	0.008557596854785418	0.7052892496166614	-1	0	0	0.3	3	0.8461538461538461	11	0.5357142857142857	0.6923076923076923	11	9	3	2	0	0.14285714285714285	2	14	15	0.25	0.15384615384615385	0.8336590882321928	0.9652214463862064	0.39512128845843536	0.9101709300600531	0.7285965916735078	0.9528494222443176	0.9273168094556834	0.9469358777526676	0.5454545454545454	0.36363636363636365	0.0	0.008557596854785418	26
75	0.015994230356617064	0.002294434459499176	-0.0014246675497270936	0.9431911388124977	-1	0	0	0.2857142857142857	2	0.875	7	0.625	0.625	7	5	2	1	0	0.25	8	2	10	0.16666666666666666	0	0.5372858172789101	0.8893613629678474	0.6904350955085002	0.906893523011316	0.49483249690499315	0.888173975918093	0.8700392784739359	0.895129890018196	1.0	0	0.0	-0.00014246675497270935	58
2536	0.034467093843061604	0.005132134498114511	0.00508914072294541	0.7130958264439594	-1	0	0	0.3	3	0.8461538461538461	11	0.5357142857142857	0.7692307692307693	12	10	2	1	0	0.14285714285714285	2	14	15	0.16666666666666666	0.15384615384615385	0.6646853855095158	0.9566312112463855	0.41598730542024775	0.8983253486861277	0.6479573816412794	0.9640794046482977	0.924494697675181	0.9455301455798081	1.0	0.25	0.0	0.00508914072294541	13
1813	0.034541550408832195	0.004919251808175229	0.004898166894002106	0.7122501105031606	-1	0	0	0.3	3	0.8461538461538461	11	0.5357142857142857	0.7692307692307693	12	10	2	1	0	0.14285714285714285	2	14	15	0.16666666666666666	0.15384615384615385	0.6646853855095158	0.9566312112463855	0.41598730542024775	0.8983253486861277	0.6479573816412794	0.9640794046482977	0.924494697675181	0.9455301455798081	1.0	0.25	0.0	0.004898166894002106	30
1065	0.02598040558758272	0.002019101314829767	-0.001580877955304473	0.7201770048167244	-1	0	0	0.3	3	0.8461538461538461	11	0.38461538461538464	0.7692307692307693	11	10	3	2	0	0.23076923076923078	3	13	15	0.2222222222222222	0.16666666666666666	0.4957116827868388	0.954114943359213	0.43685332238206004	0.9018901865922432	0.5673181716090511	0.9686324546997287	0.9234879118013528	0.9475682758634115	0.5454545454545454	0.2727272727272727	0.0	-0.0001580877955304473	6
4129	0.037334403246683114	0.007407072635557309	0.00736781543594245	0.6790252216266803	-1	0	0	0.3	3	0.8461538461538461	11	0.5357142857142857	0.7692307692307693	12	10	2	1	0	0.14285714285714285	2	14	15	0.16666666666666666	0.15384615384615385	0.7164003008368306	0.9550144001948128	0.3697374111565737	0.9267791165496843	0.6051090979206715	0.9618365851547062	0.9254893046229979	0.9497980383935445	1.0	0.25	0.0	0.00736781543594245	17
1834	0.03447677669617435	0.004930747468891339	0.004930697969528487	0.7123944866029166	-1	0	0	0.3	3	0.8461538461538461	11	0.5357142857142857	0.7692307692307693	12	10	2	1	0	0.14285714285714285	2	14	15	0.16666666666666666	0.15384615384615385	0.6646853855095158	0.9566312112463855	0.41598730542024775	0.8983253486861277	0.6479573816412794	0.9640794046482977	0.924494697675181	0.9455301455798081	1.0	0.25	0.0	0.004930697969528487	21
5176	0.036564821531238884	0.008756877106238728	0.00873820882908915	0.6684842351368894	-1	0	0	0.3	3	0.8461538461538461	11	0.5357142857142857	0.7692307692307693	12	10	2	1	0	0.14285714285714285	2	14	15	0.16666666666666666	0.15384615384615385	0.7164003008368306	0.9361050033863914	0.3697374111565737	0.9261088815162343	0.6051090979206715	0.9656867580390548	0.924494697675181	0.945322024350657	1.0	0.25	0.0	0.00873820882908915	29
774	0.010038295341274924	0.0047503183044901	-0.0001793979477322805	0.9786650041189114	-1	0	0	0.25	2	0.9	9	1.0	0.8	10	8	1	0	0	0.08333333333333333	12	1	12	0.0	0.18181818181818182	0.8867136146549228	0.9297497532562852	0.15838305135280067	0.8575204125141451	0.3400383343002134	0.9678615376496814	0.9669535756223273	0.9304902436439989	0	0	0.0	-1.793979477322805e-05	7
4443	0.03670608136626765	0.008943509581988661	0.008912670482552404	0.670941028876668	-1	0	0	0.3	3	0.8461538461538461	11	0.5357142857142857	0.7692307692307693	12	10	2	1	0	0.14285714285714285	2	14	15	0.16666666666666666	0.15384615384615385	0.7164003008368306	0.9361050033863914	0.3697374111565737	0.9261088815162343	0.6051090979206715	0.9656867580390548	0.924494697675181	0.945322024350657	1.0	0.25	0.0	0.008912670482552404	64
3966	0.019419342570339643	0.0053537680392073805	-0.004618827486900765	0.9806614799478853	-1	0	0	0.4	4	0.6153846153846154	8	0.3125	0.5384615384615384	10	7	4	2	0	0.75	6	8	15	0.2222222222222222	0	0.5474265981141536	0.9582171860777852	0.3697374111565737	0.9208088511619144	0.6479573816412794	0.9579505890944374	0.919354789010395	0.9480426370173007	0.55	0.2	0.0	-0.0004618827486900765	5
5204	0.019824282165206937	0.004577232728579607	-0.004575409955262325	0.9618314598438676	-1	0	0	0.3	3	0.8461538461538461	11	0.234375	0.7692307692307693	11	10	3	1	0	1.0	8	8	15	0.1111111111111111	0.15384615384615385	0.5991415134414684	0.9364368309630953	0.344353533854712	0.9250789695808799	0.7285965916735078	0.9639562680899559	0.9234879118013528	0.9442721869050007	1.0	0.36363636363636365	0.0	-0.0004575409955262325	3
3445	0.030918640560565664	0.004985657892617741	0.004721513088452563	0.7470414669020415	-1	0	0	0.3	3	0.8461538461538461	11	0.5357142857142857	0.7692307692307693	12	10	2	1	0	0.14285714285714285	2	14	15	0.16666666666666666	0.15384615384615385	0.6646853855095158	0.9566312112463855	0.41598730542024775	0.8983253486861277	0.6479573816412794	0.9678568402943398	0.924494697675181	0.9474713970923083	1.0	0.25	0.0	0.004721513088452563	10
4133	0.034475734947016556	0.007752245908241529	0.00715692084826528	0.8311180603964791	-1	0	0	0.3	3	0.8461538461538461	11	0.5357142857142857	0.7692307692307693	11	10	3	1	0	0.14285714285714285	2	14	15	0.1111111111111111	0.15384615384615385	0.8336590882321928	0.962055744136022	0.39512128845843536	0.9373535096122513	0.7285965916735078	0.971080070377281	0.9254893046229979	0.9589400363096892	1.0	0.18181818181818182	0.0	0.00715692084826528	19
3239	0.031946551648605395	0.0035616971032688023	0.002469533116404449	0.6254399293915274	-1	0	0	0.3	3	0.8461538461538461	11	0.5357142857142857	0.7692307692307693	12	10	2	1	0	0.14285714285714285	2	14	15	0.16666666666666666	0.15384615384615385	0.6646853855095158	0.9566312112463855	0.41598730542024775	0.8983253486861277	0.7641749852647661	0.9652541302415287	0.924494697675181	0.9461188570791212	1.0	0.16666666666666666	0.0	0.002469533116404449	17
2837	0.03136255478916792	0.003509692437313394	0.0023701805215280876	0.6333403479023711	-1	0	0	0.3	3	0.8461538461538461	11	0.5357142857142857	0.7692307692307693	12	10	2	1	0	0.14285714285714285	2	14	15	0.16666666666666666	0.15384615384615385	0.6646853855095158	0.9566312112463855	0.41598730542024775	0.8983253486861277	0.7641749852647661	0.9657759091038334	0.92658548919239	0.946384534600254	1.0	0.16666666666666666	0.0	0.0023701805215280876	11
2175	0.026277119112633755	0.0027794082916185433	0.001008620711206777	0.8207398247707955	-1	0	0	0.4	4	0.6923076923076923	9	0.38461538461538464	0.6923076923076923	12	9	2	1	0	0.23076923076923078	3	13	15	0.2	0.15384615384615385	0.6646853855095158	0.9566312112463855	0.41598730542024775	0.8983253486861277	0.6479573816412794	0.9640794046482977	0.924494697675181	0.9455301455798081	1.0	0.25	0.0	0.001008620711206777	14
1209	0.020312156498420914	0.0019341797189315584	-0.001934075078047002	0.7055158314575531	-1	0	0	0.3	3	0.8461538461538461	11	0.38461538461538464	0.7692307692307693	11	10	3	2	0	0.23076923076923078	3	13	15	0.2222222222222222	0.16666666666666666	0.5095862116615754	0.9347686967504959	0.43685332238206004	0.9238445893813263	0.5673181716090511	0.9686324546997287	0.9234879118013528	0.9459738268449962	0.5454545454545454	0.2727272727272727	0.0	-0.00019340750780470019	11
5100	0.037502366075350825	0.009161082263228315	0.009136599709793573	0.6632301459169634	-1	0	0	0.3	3	0.8461538461538461	11	0.5357142857142857	0.7692307692307693	12	10	2	1	0	0.14285714285714285	2	14	15	0.16666666666666666	0.15384615384615385	0.7164003008368306	0.9361050033863914	0.3697374111565737	0.9261088815162343	0.6051090979206715	0.9656867580390548	0.924494697675181	0.945322024350657	1.0	0.25	0.0	0.009136599709793573	31
1588	0.033516849661058445	0.00519700038292607	0.005175929042063468	0.7113337094143131	-1	0	0	0.3	3	0.8461538461538461	11	0.5357142857142857	0.7692307692307693	12	10	2	1	0	0.14285714285714285	2	14	15	0.16666666666666666	0.15384615384615385	0.6646853855095158	0.9566312112463855	0.41598730542024775	0.8983253486861277	0.6479573816412794	0.9640794046482977	0.924494697675181	0.9455301455798081	1.0	0.25	0.0	0.005175929042063468	22
29	0.005203917903167006	0.0029966532859457906	-0.0025058386004903504	0.9749867037542076	-1	0	0	0.4	2	0.8	4	1.0	0.8	6	4	0	1	0	0.14285714285714285	7	1	7	0.5	0.3333333333333333	0.7341348679118787	0.6966407964433106	0.7404420687354573	0.9188191121814311	0.5876902416329515	0.9580168098787308	0.9140398225296568	0.8936380180528016	1.0	0.3333333333333333	0.0	-0.00025058386004903505	96
5239	0.023838785009809925	0.0018977490494129917	-0.0012640960362570463	0.7130014274923666	-1	0	0	0.3	3	0.8461538461538461	11	0.5357142857142857	0.8461538461538461	13	11	1	1	0	0.14285714285714285	2	14	15	0.25	0.15384615384615385	0.5991415134414684	0.9297376305137754	0.344353533854712	0.9275717550362851	0.48162160416783506	0.9616167312199508	0.9234879118013528	0.9418349136473261	1.0	0.07692307692307693	0.0	-0.00012640960362570464	10
2046	0.025887317109024217	0.0042774633288907675	-0.0033539895062264214	0.5900062512513082	-1	0	0	0.2	2	0.9230769230769231	12	0.5357142857142857	0.8461538461538461	12	11	2	3	0	0.14285714285714285	2	14	15	0.42857142857142855	0	0.4957116827868388	0.9507889279038935	0.39512128845843536	0.9066490567264961	0.6479573816412794	0.9704402761148471	0.922759640448992	0.9482715675055249	0.4166666666666667	0.3333333333333333	0.0	-0.0003353989506226421	8
510	0.007037149390850585	0.003177360041287453	-0.0031737702968231206	0.9779745614574173	-1	0	0	0.5	2	0.75	3	0.5	0.75	4	3	1	3	0	0.75	3	4	6	0.6	0	0.46048528681053275	0.9571264574639589	0.683677689793583	0.6332887411762301	0.4657021505017087	0.9674530625841589	0.9433811505378468	0.9127755483908365	0.5	0.5	0.0	-0.00031737702968231204	15
3416	0.03700057084898225	0.0071086144079385806	0.007077947331762312	0.6708104480578474	-1	0	0	0.3	3	0.8461538461538461	11	0.5357142857142857	0.6923076923076923	11	9	3	2	0	0.14285714285714285	2	14	15	0.25	0.15384615384615385	0.8336590882321928	0.9652214463862064	0.39512128845843536	0.9085724889117415	0.7285965916735078	0.9656199661828301	0.9254893046229979	0.951891541164792	0.5454545454545454	0.09090909090909091	0.0	0.007077947331762312	34
2067	0.032711503943086966	0.0038377783464217416	0.0024234528988173573	0.6306063356202917	-1	0	0	0.3	3	0.8461538461538461	11	0.5357142857142857	0.7692307692307693	12	10	2	1	0	0.14285714285714285	2	14	15	0.16666666666666666	0.15384615384615385	0.6646853855095158	0.9566312112463855	0.41598730542024775	0.8983253486861277	0.6479573816412794	0.9678568402943398	0.924494697675181	0.9474713970923083	1.0	0.25	0.0	0.0024234528988173573	16
4490	0.036726578705884305	0.00880894153638069	0.008789573492333412	0.6589469196475171	-1	0	0	0.3	3	0.8461538461538461	11	0.5357142857142857	0.7692307692307693	12	10	2	1	0	0.14285714285714285	2	14	15	0.16666666666666666	0.15384615384615385	0.7164003008368306	0.9361050033863914	0.3697374111565737	0.9261088815162343	0.6051090979206715	0.9656867580390548	0.924494697675181	0.945322024350657	1.0	0.08333333333333333	0.0	0.008789573492333412	65
1098	0.021723055644536648	0.0006112038980746878	-0.00031738600935435064	0.6608266560153473	-1	0	0	0.3	3	0.8461538461538461	11	0.38461538461538464	0.7692307692307693	11	10	3	2	0	0.23076923076923078	3	13	15	0.2222222222222222	0.16666666666666666	0.4957116827868388	0.9543576451897055	0.43685332238206004	0.9018901865922432	0.5673181716090511	0.9686324546997287	0.9234879118013528	0.9476602403674531	0.5454545454545454	0.2727272727272727	0.0	-3.173860093543507e-05	10
1754	0.03363948395222379	0.01524661235184152	-0.01366202761662828	0.6354238838441298	-1	0	0	0.4	4	0.6923076923076923	9	0.38461538461538464	0.5384615384615384	10	7	4	2	0	0.23076923076923078	13	3	15	0.2222222222222222	0.15384615384615385	0.40710751066392675	0.9558423104490731	0.39512128845843536	0.9232104450408511	0.746385788469137	0.9778519751471285	0.9234879118013528	0.9575645138074775	0.55	0.2	0.0	-0.001366202761662828	0
1221	0.020515707051622457	0.0014270980854888717	-0.0007272658622112744	0.6622542695442395	-1	0	0	0.3	3	0.8461538461538461	11	0.38461538461538464	0.7692307692307693	11	10	3	2	0	0.23076923076923078	3	13	15	0.2222222222222222	0.16666666666666666	0.4957116827868388	0.9543576451897055	0.43685332238206004	0.9066690262915662	0.5673181716090511	0.9686324546997287	0.9234879118013528	0.9485657311032251	0.5454545454545454	0.2727272727272727	0.0	-7.272658622112745e-05	16
2827	0.03471950320729068	0.005329407531274454	0.005304060751583441	0.7123601702107611	-1	0	0	0.3	3	0.8461538461538461	11	0.5357142857142857	0.7692307692307693	12	10	2	1	0	0.14285714285714285	2	14	15	0.16666666666666666	0.15384615384615385	0.6646853855095158	0.9566312112463855	0.41598730542024775	0.8983253486861277	0.6479573816412794	0.9678568402943398	0.924494697675181	0.9474713970923083	1.0	0.25	0.0	0.005304060751583441	25
2425	0.03366756309436599	0.005381182550321861	0.0052705286156518386	0.7119710221009112	-1	0	0	0.3	3	0.8461538461538461	11	0.5357142857142857	0.7692307692307693	12	10	2	1	0	0.14285714285714285	2	14	15	0.16666666666666666	0.15384615384615385	0.6646853855095158	0.9566312112463855	0.41598730542024775	0.8983253486861277	0.7641749852647661	0.9652541302415287	0.924494697675181	0.9461188570791212	1.0	0.16666666666666666	0.0	0.0052705286156518386	22
2206	0.03298150630848973	0.005703484345395701	0.005492136687986054	0.7106766757143597	-1	0	0	0.3	3	0.8461538461538461	11	0.5357142857142857	0.7692307692307693	12	10	2	1	0	0.14285714285714285	2	14	15	0.16666666666666666	0.15384615384615385	0.6646853855095158	0.9566312112463855	0.41598730542024775	0.8983253486861277	0.6479573816412794	0.9640794046482977	0.924494697675181	0.9455301455798081	1.0	0.16666666666666666	0.0	0.005492136687986054	15
2048	0.03395164284168418	0.005012719295288764	0.0049359825772156704	0.7129036310857229	-1	0	0	0.3	3	0.8461538461538461	11	0.5357142857142857	0.7692307692307693	12	10	2	1	0	0.14285714285714285	2	14	15	0.16666666666666666	0.15384615384615385	0.6646853855095158	0.9566312112463855	0.41598730542024775	0.8983253486861277	0.6479573816412794	0.9640794046482977	0.924494697675181	0.9455301455798081	1.0	0.16666666666666666	0.0	0.0049359825772156704	19
1537	0.029645225890924744	0.0020023185216644446	0.0019176558921518959	0.6889337411998371	-1	0	0	0.3	3	0.8461538461538461	11	0.5357142857142857	0.7692307692307693	12	10	2	1	0	0.14285714285714285	2	14	15	0.16666666666666666	0.15384615384615385	0.8336590882321928	0.951297368127052	0.43685332238206004	0.8396692370915461	0.7285965916735078	0.9319404370175062	0.9254893046229979	0.9179576838838381	1.0	0.25	0.0	0.0019176558921518959	39
4698	0.03847193552465396	0.009181860502826494	0.0004458050939918672	0.6406073665404095	-1	0	0	0.3	3	0.8461538461538461	11	0.5357142857142857	0.7692307692307693	12	10	2	1	0	0.14285714285714285	2	14	15	0.16666666666666666	0.15384615384615385	0.8336590882321928	0.956226419218044	0.5196070822099729	0.9225384662707601	0.7285965916735078	0.9703452500492795	0.9339522756491996	0.9533116483091485	1.0	0.25	0.0	0.0004458050939918672	14
4535	0.034661438958001854	0.009743128772714616	0.008600000711174205	0.6707732315431443	-1	0	0	0.3	3	0.8461538461538461	11	0.5357142857142857	0.7692307692307693	12	10	2	1	0	0.14285714285714285	2	14	15	0.16666666666666666	0.15384615384615385	0.7164003008368306	0.956708460659507	0.39512128845843536	0.946172890842018	0.6051090979206715	0.9668393205796739	0.9254893046229979	0.957369482193594	1.0	0.25	0.0	0.008600000711174205	37
4852	0.029670642254256866	0.016499424154465942	-0.01271567842219663	0.8126099490404155	-1	0	0	0.4	4	0.6923076923076923	9	0.5769230769230769	0.6153846153846154	11	8	3	2	0	0.15384615384615385	2	13	15	0.2857142857142857	0.15384615384615385	0.8336590882321928	0.9120350419588531	0.4153674285326681	0.8985230737008182	0.7285965916735078	0.9661954075978246	0.9254893046229979	0.9323993378771793	0.5454545454545454	0.09090909090909091	0.0	-0.0012715678422196629	0
3172	0.03753528682269887	0.006883579765679916	0.006811663650027092	0.6706306916499092	-1	0	0	0.3	3	0.8461538461538461	11	0.5357142857142857	0.6923076923076923	11	9	3	2	0	0.14285714285714285	2	14	15	0.25	0.15384615384615385	0.8336590882321928	0.9652214463862064	0.39512128845843536	0.9085724889117415	0.7285965916735078	0.9704762533544976	0.9254893046229979	0.954236540135607	0.5454545454545454	0.09090909090909091	0.0	0.006811663650027092	12
3059	0.03346247270048777	0.005150654120531534	0.0051312859137090895	0.7112836973284071	-1	0	0	0.3	3	0.8461538461538461	11	0.5357142857142857	0.7692307692307693	12	10	2	1	0	0.14285714285714285	2	14	15	0.16666666666666666	0.15384615384615385	0.6646853855095158	0.9566312112463855	0.41598730542024775	0.8983253486861277	0.6479573816412794	0.9640794046482977	0.924494697675181	0.9455301455798081	1.0	0.25	0.0	0.0051312859137090895	23
4324	0.03891950831259008	0.01124368202158845	0.011115216663441773	0.7029287303485202	-1	0	0	0.3	3	0.8461538461538461	11	0.5357142857142857	0.6923076923076923	11	9	3	2	0	0.14285714285714285	2	14	15	0.25	0.15384615384615385	0.8336590882321928	0.9594139243257211	0.5571435458257907	0.882854671934238	0.7285965916735078	0.9519681096552037	0.9254893046229979	0.9383762176348667	0.5454545454545454	0.36363636363636365	0.0	0.011115216663441773	39
1740	0.03321247216643838	0.005415941202156226	0.005363242124467065	0.7127317634998519	-1	0	0	0.3	3	0.8461538461538461	11	0.5357142857142857	0.7692307692307693	12	10	2	1	0	0.14285714285714285	2	14	15	0.16666666666666666	0.15384615384615385	0.6646853855095158	0.9566312112463855	0.41598730542024775	0.8983253486861277	0.6479573816412794	0.9640794046482977	0.924494697675181	0.9455301455798081	1.0	0.25	0.0	0.005363242124467065	34
3563	0.03646054551515229	0.006312199854297312	0.006309072105065088	0.6692844261239558	-1	0	0	0.3	3	0.8461538461538461	11	0.5357142857142857	0.7692307692307693	12	10	2	1	0	0.14285714285714285	2	14	15	0.16666666666666666	0.15384615384615385	0.6321224728672086	0.9585886104097904	0.4761324171421131	0.901290938930995	0.5343467166391509	0.9694713787053065	0.924494697675181	0.9496557230288348	1.0	0.25	0.0	0.006309072105065088	30
4261	0.03570364518937925	0.009459175693281844	0.005703493933775131	0.6392176025168532	-1	0	0	0.3	3	0.8461538461538461	11	0.5357142857142857	0.7692307692307693	12	10	2	1	0	0.14285714285714285	2	14	15	0.16666666666666666	0.15384615384615385	0.7164003008368306	0.956708460659507	0.39512128845843536	0.9429285507450785	0.6051090979206715	0.9668393205796739	0.9254893046229979	0.956518525094893	1.0	0.16666666666666666	0.0	0.005703493933775131	8
914	0.02223837078877059	0.0007458975651881873	-0.00035503255452510186	0.6765453189824787	-1	0	0	0.3	3	0.8461538461538461	11	0.38461538461538464	0.7692307692307693	11	10	3	2	0	0.23076923076923078	3	13	15	0.2222222222222222	0.16666666666666666	0.4957116827868388	0.9543576451897055	0.43685332238206004	0.9018901865922432	0.5673181716090511	0.9686324546997287	0.9234879118013528	0.9476602403674531	0.5454545454545454	0.2727272727272727	0.0	-3.550325545251019e-05	24
1572	0.034281522505546065	0.005007839467082868	0.005004256495204716	0.712522842961393	-1	0	0	0.3	3	0.8461538461538461	11	0.5357142857142857	0.7692307692307693	12	10	2	1	0	0.14285714285714285	2	14	15	0.16666666666666666	0.15384615384615385	0.6646853855095158	0.9566312112463855	0.41598730542024775	0.8983253486861277	0.6479573816412794	0.9640794046482977	0.924494697675181	0.9455301455798081	1.0	0.25	0.0	0.005004256495204716	22
4121	0.0340633536813552	0.009602155590624504	0.00893310977911305	0.6632694842246892	-1	0	0	0.3	3	0.8461538461538461	11	0.5357142857142857	0.7692307692307693	12	10	2	1	0	0.14285714285714285	2	14	15	0.16666666666666666	0.15384615384615385	0.7164003008368306	0.956708460659507	0.39512128845843536	0.9429285507450785	0.6051090979206715	0.9668393205796739	0.9254893046229979	0.956518525094893	1.0	0.25	0.0	0.00893310977911305	85
4636	0.034359128525090626	0.010012210776863342	0.009178620526704588	0.6579612265924683	-1	0	0	0.3	3	0.8461538461538461	11	0.5357142857142857	0.7692307692307693	12	10	2	1	0	0.14285714285714285	2	14	15	0.16666666666666666	0.15384615384615385	0.7164003008368306	0.956708460659507	0.39512128845843536	0.9429285507450785	0.6051090979206715	0.9668393205796739	0.9254893046229979	0.956518525094893	1.0	0.25	0.0	0.009178620526704588	45
3684	0.012382818659813676	0.0046115445913725486	-0.0033896652941052766	0.9788494903760049	-1	0.25	1	0.4	4	0.7692307692307693	10	0.38461538461538464	0.6923076923076923	11	9	3	0	0	0.23076923076923078	13	3	15	0.0	1.0	0.8080737183504116	0.959818847940229	0.39512128845843536	0.9023318400992035	0.7285965916735078	0.9560393561059968	0.9254893046229979	0.9440340725237912	0	0	0.0	-0.0003389665294105277	1
1436	0.034184317534383966	0.005330217384556055	0.005156379508431921	0.7131480611909492	-1	0	0	0.3	3	0.8461538461538461	11	0.5357142857142857	0.7692307692307693	12	10	2	1	0	0.14285714285714285	2	14	15	0.16666666666666666	0.15384615384615385	0.6646853855095158	0.9566312112463855	0.41598730542024775	0.8983253486861277	0.6479573816412794	0.9640794046482977	0.924494697675181	0.9455301455798081	1.0	0.25	0.0	0.005156379508431921	79
1016	0.021952755450875047	0.0005094065343710164	-0.0003401052833078657	0.6705558585671225	-1	0	0	0.3	3	0.8461538461538461	11	0.38461538461538464	0.7692307692307693	11	10	3	2	0	0.23076923076923078	3	13	15	0.2222222222222222	0.16666666666666666	0.4957116827868388	0.9543576451897055	0.43685332238206004	0.9018901865922432	0.5673181716090511	0.9686324546997287	0.9234879118013528	0.9476602403674531	0.5454545454545454	0.2727272727272727	0.0	-3.401052833078657e-05	26
2160	0.022987170915605912	0.008032119421894768	-0.00803203767168403	0.6588489787107755	-1	0	0	0.3	3	0.8461538461538461	11	0.5357142857142857	0.6923076923076923	11	9	3	2	0	0.14285714285714285	2	14	15	0.25	0.15384615384615385	0.4957116827868388	0.9581989413469187	0.43685332238206004	0.922414938941176	0.7285965916735078	0.9653873006855739	0.9254893046229979	0.951601962768043	0.5454545454545454	0.18181818181818182	0.0	-0.000803203767168403	2
4743	0.03664521407306572	0.009100780545866462	0.009074485310302057	0.6717088374516446	-1	0	0	0.3	3	0.8461538461538461	11	0.5357142857142857	0.7692307692307693	12	10	2	1	0	0.14285714285714285	2	14	15	0.16666666666666666	0.15384615384615385	0.7164003008368306	0.9361050033863914	0.3697374111565737	0.9261088815162343	0.6051090979206715	0.961124109214933	0.9234879118013528	0.9430460289607664	1.0	0.08333333333333333	0.0	0.009074485310302057	33
2587	0.029792137189641427	0.0018977820810567867	0.0002980588891962409	0.7851343209116876	-1	0	0	0.3	3	0.8461538461538461	11	0.5357142857142857	0.6923076923076923	11	9	3	2	0	0.14285714285714285	2	14	15	0.25	0.15384615384615385	0.4957116827868388	0.9460317980815983	0.43685332238206004	0.9233883782981175	0.5673181716090511	0.9698546572373975	0.9234879118013528	0.9498570081123274	0.5454545454545454	0.18181818181818182	0.0	0.0002980588891962409	1
540	0.0031683500036548268	0.0029760559284427693	-0.002952276338882172	0.980299676003517	-1	0	0	0.5	2	0.75	3	0.6666666666666666	0.25	2	1	3	1	0	1.0	3	3	6	0.1111111111111111	0	0.5625143387399134	0.9567660199606558	0.39280228368431713	0.7794209582845792	0.4624220129154475	0.8815886111292628	0.900500286134635	0.8930482330663411	1.0	0.5	0.0	-0.0002952276338882172	15
1317	0.01730519431853491	0.0061820293647209725	-0.00607118834284802	0.9730849523104215	-1	0	0	0.3	3	0.8461538461538461	11	0.38461538461538464	0.7692307692307693	10	10	4	2	0	0.23076923076923078	3	13	15	0.16666666666666666	0.16666666666666666	0.4957116827868388	0.9583865204509793	0.41598730542024775	0.9028710718406867	0.6479573816412794	0.9637538954689144	0.924494697675181	0.9469640190493928	0.55	0.4	0.0	-0.000607118834284802	2
5385	0.014007127055557081	0.006460269565055889	-0.0059460168136006705	0.9775225734003106	-1	0.25	1	0.4	4	0.7692307692307693	10	0.38461538461538464	0.6153846153846154	11	8	3	1	0	0.23076923076923078	13	3	15	0.14285714285714285	1.0	0.8336590882321928	0.9346653727671502	0.39512128845843536	0.9022574257016107	0.7285965916735078	0.9712062468740951	0.9254893046229979	0.9427048075544615	1.0	0.09090909090909091	0.0	-0.000594601681360067	4
436	0.0020725315941950706	0.0020270386588467975	-0.0020113372955947784	0.9819590249755078	-1	0	0	0.5	1	1.0	1	0.75	0	0	0	2	1	0	1.0	2	2	3	0.125	0	0	0	0	0	0	0	0	0	0	0	0	-0.1	3
1765	0.031134565336777078	0.0050755493176112	0.004013443754936589	0.7379887137294434	-1	0	0	0.3	3	0.8461538461538461	11	0.5357142857142857	0.7692307692307693	12	10	2	1	0	0.14285714285714285	2	14	15	0.16666666666666666	0.15384615384615385	0.6646853855095158	0.9566312112463855	0.41598730542024775	0.9039095073219501	0.6479573816412794	0.9640794046482977	0.924494697675181	0.9465963272174566	1.0	0.25	0.0	0.004013443754936589	5
731	0.02244851521733304	0.00016015447021666728	-0.00013065874950157793	0.6658292608506287	-1	0	0	0.3	3	0.8461538461538461	11	0.38461538461538464	0.7692307692307693	11	10	3	2	0	0.23076923076923078	3	13	15	0.2222222222222222	0.16666666666666666	0.4957116827868388	0.9543576451897055	0.43685332238206004	0.9018901865922432	0.5673181716090511	0.9686324546997287	0.9234879118013528	0.9476602403674531	0.5454545454545454	0.2727272727272727	0.0	-1.3065874950157793e-05	119
1153	0.021322527306801276	0.0006420773047374204	-0.00027168053828309036	0.669872867231617	-1	0	0	0.3	3	0.8461538461538461	11	0.38461538461538464	0.7692307692307693	11	10	3	2	0	0.23076923076923078	3	13	15	0.2222222222222222	0.16666666666666666	0.4957116827868388	0.9543576451897055	0.43685332238206004	0.9066690262915662	0.5673181716090511	0.9686324546997287	0.9234879118013528	0.9485657311032251	0.5454545454545454	0.2727272727272727	0.0	-2.7168053828309036e-05	39
597	0.011651257154162117	0.002656512941223014	-0.002602277752730108	0.9514584953618997	-1	0	0	0.3333333333333333	2	0.8333333333333334	5	0.4	0.6666666666666666	6	4	1	2	0	0.8	5	4	8	0.5	0	0.648099250399469	0.9013149783959584	0.5816086576338702	0.9073327033485379	0.5520165592629174	0.8911736814383437	0.8531300208290553	0.9001357455534128	0.5833333333333334	0	0.0	-0.0002602277752730108	28
930	0.021420216394565712	0.002024803211556506	-0.0015109340691755696	0.7357770121403566	-1	0	0	0.3	3	0.8461538461538461	11	0.38461538461538464	0.8461538461538461	12	11	2	1	0	0.23076923076923078	3	13	15	0.14285714285714285	0.16666666666666666	0.6605538566586941	0.9521926166541248	0.41598730542024775	0.9042742459308636	0.6479573816412794	0.963655496821248	0.924494697675181	0.9447111425806632	1.0	0.16666666666666666	0.0	-0.00015109340691755695	26
4343	0.023886434259485907	0.0009384740591068476	-0.0003743003323132844	0.7759876211561884	-1	0	0	0.3	3	0.8461538461538461	11	0.5357142857142857	0.7692307692307693	12	10	2	1	0	0.14285714285714285	2	14	15	0.16666666666666666	0.15384615384615385	0.6646853855095158	0.953211587918321	0.43685332238206004	0.9113851726402005	0.6479573816412794	0.9582628901066812	0.9254893046229979	0.9440752979964655	1.0	0.16666666666666666	0.0	-3.743003323132844e-05	17
1742	0.03405101739477231	0.00534377762708421	0.005303442257534406	0.7123880969560299	-1	0	0	0.3	3	0.8461538461538461	11	0.5357142857142857	0.7692307692307693	12	10	2	1	0	0.14285714285714285	2	14	15	0.16666666666666666	0.15384615384615385	0.6646853855095158	0.9566312112463855	0.41598730542024775	0.8983253486861277	0.6479573816412794	0.9640794046482977	0.924494697675181	0.9455301455798081	1.0	0.25	0.0	0.005303442257534406	33
3935	0.035110147138001035	0.009887129603090844	0.008984742632494868	0.667704506945799	-1	0	0	0.3	3	0.8461538461538461	11	0.5357142857142857	0.7692307692307693	12	10	2	1	0	0.14285714285714285	2	14	15	0.16666666666666666	0.15384615384615385	0.7164003008368306	0.956708460659507	0.39512128845843536	0.9429285507450785	0.6051090979206715	0.9668393205796739	0.9254893046229979	0.956518525094893	1.0	0.25	0.0	0.008984742632494868	54
4039	0.03726700561875774	0.009215814800391563	0.009187408326007479	0.6735566719665077	-1	0	0	0.3	3	0.8461538461538461	11	0.5357142857142857	0.7692307692307693	12	10	2	1	0	0.14285714285714285	2	14	15	0.16666666666666666	0.15384615384615385	0.7164003008368306	0.9361050033863914	0.3697374111565737	0.9261088815162343	0.6051090979206715	0.9656867580390548	0.924494697675181	0.945322024350657	1.0	0.25	0.0	0.009187408326007479	127
3413	0.03428373812083441	0.0050574332155485305	0.005057301838034437	0.712521966804504	-1	0	0	0.3	3	0.8461538461538461	11	0.5357142857142857	0.7692307692307693	12	10	2	1	0	0.14285714285714285	2	14	15	0.16666666666666666	0.15384615384615385	0.6646853855095158	0.9566312112463855	0.41598730542024775	0.8983253486861277	0.6479573816412794	0.9678568402943398	0.924494697675181	0.9474713970923083	1.0	0.16666666666666666	0.0	0.005057301838034437	13
384	0.0019308080204659375	0.0018687585280971809	-0.0018687193210887884	0.9843192550569841	-1	0	0	1.0	2	0.0	0	0.75	0	1	0	1	0	0	1.0	2	2	3	0.0	0	0	0	0	0	0	0	0	0	0	0	0	-0.00018687193210887884	16
2218	0.01884612504146482	0.005424233351478909	-0.005405601998177133	0.9762111597286913	-1	0	0	0.4	4	0.6923076923076923	9	0.2777777777777778	0.6923076923076923	12	9	2	1	0	0.6666666666666666	6	9	15	0.2	0.3333333333333333	0.6646853855095158	0.9566312112463855	0.41598730542024775	0.8983253486861277	0.661141375028768	0.9631388005716789	0.919354789010395	0.9450677885015942	1.0	0.25	0.0	-0.0005405601998177133	1
5506	0.03737361413159156	0.009273004018596065	0.009241105659193196	0.6644310395983177	-1	0	0	0.3	3	0.8461538461538461	11	0.5357142857142857	0.7692307692307693	12	10	2	1	0	0.14285714285714285	2	14	15	0.16666666666666666	0.15384615384615385	0.7164003008368306	0.9361050033863914	0.3697374111565737	0.9261088815162343	0.6051090979206715	0.9656867580390548	0.924494697675181	0.945322024350657	1.0	0.25	0.0	0.009241105659193196	45
259	0.026738178521175094	0.0023358799815302663	-0.0019133841797704212	0.9167690586115987	-1	0.5	2	0.6	6	0.38461538461538464	5	0.35714285714285715	0.38461538461538464	9	5	5	0	0	0.8571428571428571	6	7	15	0.0	0.2222222222222222	0.7217425866786169	0.8759758534880644	0.5488204395673028	0.8946537092944401	0.6198370176710791	0.8938826410059277	0.7457243318734406	0.8884519340336768	0	0	0.0	-0.00019133841797704213	36
4247	0.03344306246759838	0.008103039614908537	-0.006245257851192023	0.9474718776550315	-1	0	0	0.1	1	1.0	13	0.23809523809523808	0.8461538461538461	12	11	2	2	0	0.7777777777777778	7	9	15	0.2857142857142857	0	0.7164003008368306	0.9340129569818121	0.39512128845843536	0.953277356465547	0.3546307303620574	0.9737143199684752	0.9339522756491996	0.9565865032397025	0.5416666666666667	0.16666666666666666	0.0	-0.0006245257851192023	0
5527	0.03665297688702123	0.00902214169540904	0.008944095959449545	0.6721650979712244	-1	0	0	0.3	3	0.8461538461538461	11	0.5357142857142857	0.7692307692307693	12	10	2	1	0	0.14285714285714285	2	14	15	0.16666666666666666	0.15384615384615385	0.7164003008368306	0.9361050033863914	0.3697374111565737	0.9261088815162343	0.6051090979206715	0.9656867580390548	0.924494697675181	0.945322024350657	1.0	0.25	0.0	0.008944095959449545	22
5049	0.03571370224733679	0.008476535731107434	0.008207356932319856	0.6607561001869162	-1	0	0	0.3	3	0.8461538461538461	11	0.5357142857142857	0.7692307692307693	12	10	2	1	0	0.14285714285714285	2	14	15	0.16666666666666666	0.15384615384615385	0.7164003008368306	0.956708460659507	0.3920682198849884	0.9434011423596053	0.6051090979206715	0.9668393205796739	0.9254893046229979	0.9566405862735665	1.0	0.25	0.0	0.008207356932319856	15
2168	0.03443174674354324	0.00557315305407194	0.005503128668716424	0.7128259805778372	-1	0	0	0.3	3	0.8461538461538461	11	0.5357142857142857	0.7692307692307693	12	10	2	1	0	0.14285714285714285	2	14	15	0.16666666666666666	0.15384615384615385	0.6646853855095158	0.9566312112463855	0.41598730542024775	0.8983253486861277	0.6479573816412794	0.9640794046482977	0.924494697675181	0.9455301455798081	1.0	0.25	0.0	0.005503128668716424	75
2415	0.03135674065490088	0.004915327402239427	0.00431432624169531	0.734510716498995	-1	0	0	0.3	3	0.8461538461538461	11	0.5357142857142857	0.7692307692307693	12	10	2	2	0	0.14285714285714285	2	14	15	0.3333333333333333	0.15384615384615385	0.6646853855095158	0.9566312112463855	0.41598730542024775	0.8983253486861277	0.6479573816412794	0.9640794046482977	0.924494697675181	0.9455301455798081	0.5416666666666666	0.25	0.0	0.00431432624169531	20
3333	0.03339150324444911	0.005223651375629805	0.005212472718841675	0.7105122921993392	-1	0	0	0.3	3	0.8461538461538461	11	0.5357142857142857	0.7692307692307693	12	10	2	1	0	0.14285714285714285	2	14	15	0.16666666666666666	0.15384615384615385	0.6646853855095158	0.9566312112463855	0.41598730542024775	0.8983253486861277	0.6479573816412794	0.9640794046482977	0.924494697675181	0.9455301455798081	1.0	0.25	0.0	0.005212472718841675	12
2197	0.03370414212655836	0.005331551221124926	0.0053154573388023985	0.7113266194321022	-1	0	0	0.3	3	0.8461538461538461	11	0.5357142857142857	0.7692307692307693	12	10	2	1	0	0.14285714285714285	2	14	15	0.16666666666666666	0.15384615384615385	0.6646853855095158	0.9566312112463855	0.41598730542024775	0.8983253486861277	0.7641749852647661	0.9652541302415287	0.924494697675181	0.9461188570791212	1.0	0.16666666666666666	0.0	0.0053154573388023985	30
2090	0.034668643524692316	0.005207354505847647	0.005203627010058034	0.7133712601893161	-1	0	0	0.3	3	0.8461538461538461	11	0.5357142857142857	0.7692307692307693	12	10	2	1	0	0.14285714285714285	2	14	15	0.16666666666666666	0.15384615384615385	0.6646853855095158	0.9566312112463855	0.41598730542024775	0.8983253486861277	0.6479573816412794	0.9640794046482977	0.924494697675181	0.9455301455798081	1.0	0.25	0.0	0.005203627010058034	45
5105	0.03498630572463006	0.00960118666833988	0.008535185775970396	0.6560354261522645	-1	0	0	0.3	3	0.8461538461538461	11	0.5357142857142857	0.7692307692307693	12	10	2	1	0	0.14285714285714285	2	14	15	0.16666666666666666	0.15384615384615385	0.7164003008368306	0.956708460659507	0.39512128845843536	0.9429285507450785	0.6051090979206715	0.9668393205796739	0.9254893046229979	0.956518525094893	1.0	0.25	0.0	0.008535185775970396	26
772	0.02732925682270294	0.004606490482579	-0.004606468815797474	0.973831439191243	-1	0	0	0.4	4	0.6923076923076923	9	0.3125	0.5384615384615384	9	7	5	2	0	0.75	8	6	15	0.16666666666666666	0.2857142857142857	0.4957116827868388	0.9550875803540853	0.7299667821791701	0.9211170026406234	0.6198370176710791	0.9410308240358699	0.832463974287696	0.940562738291015	0.611111111111111	0.3333333333333333	0.0	-0.00046064688157974735	7
1920	0.03415867725627044	0.005357653032623339	0.005256486952580482	0.7126275394403871	-1	0	0	0.3	3	0.8461538461538461	11	0.5357142857142857	0.7692307692307693	12	10	2	1	0	0.14285714285714285	2	14	15	0.16666666666666666	0.15384615384615385	0.6646853855095158	0.9566312112463855	0.41598730542024775	0.8983253486861277	0.6479573816412794	0.9678568402943398	0.924494697675181	0.9474713970923083	1.0	0.25	0.0	0.005256486952580482	24
3800	0.027729311448024284	0.005329994829403085	-0.005181429271076888	0.953208456365289	-1	0	0	0.3	3	0.8461538461538461	11	0.2727272727272727	0.6923076923076923	11	9	3	2	0	0.45454545454545453	5	11	15	0.25	0.15384615384615385	0.8336590882321928	0.9648360407465322	0.39512128845843536	0.9230413493630012	0.7285965916735078	0.9579874130419721	0.9254893046229979	0.9514042303615737	0.5454545454545454	0.2727272727272727	0.0	-0.0005181429271076888	3
73	0.017852632504634067	0.007147427127232843	-0.00714579404196839	0.9809825938602466	-1	0.25	1	0.3	3	0.7692307692307693	10	0.2727272727272727	0.7692307692307693	13	10	1	1	0	0.45454545454545453	11	5	15	0.3333333333333333	0.4	0.6215826955670035	0.8833233167427775	0.5463487208381557	0.7569586876885296	0.731604523396548	0.9467438328347147	0.7886900687858595	0.8821301873604822	1.0	0.23076923076923078	0.0	-0.000714579404196839	32
634	0.021775983452146857	0.0033852395460815775	-0.0018794910974314265	0.6152642171795817	-1	0	0	0.3	3	0.8461538461538461	11	0.38461538461538464	0.7692307692307693	11	10	3	2	0	0.23076923076923078	3	13	15	0.2222222222222222	0.16666666666666666	0.4957116827868388	0.9487053988402802	0.43685332238206004	0.9006534177323708	0.5673181716090511	0.9663141571297224	0.9234879118013528	0.94407232114835	0.5454545454545454	0.2727272727272727	0.0	-0.00018794910974314266	8
3227	0.032088985959919325	0.0036567519742679595	0.002212602603406895	0.6285189943253466	-1	0	0	0.3	3	0.8461538461538461	11	0.5357142857142857	0.7692307692307693	12	10	2	1	0	0.14285714285714285	2	14	15	0.16666666666666666	0.15384615384615385	0.6646853855095158	0.9566312112463855	0.41598730542024775	0.8973932441432421	0.6479573816412794	0.9678568402943398	0.924494697675181	0.9473025244141251	1.0	0.25	0.0	0.002212602603406895	9
2541	0.036001888591311086	0.009769822359352939	-0.0017023141453299908	0.8292759756121455	-1	0	0	0.3	3	0.8461538461538461	11	0.5357142857142857	0.7692307692307693	12	10	2	1	0	0.14285714285714285	2	14	15	0.16666666666666666	0.15384615384615385	0.6646853855095158	0.9566312112463855	0.41598730542024775	0.8928499665645272	0.6479573816412794	0.9640794046482977	0.924494697675181	0.9445159211513809	1.0	0.16666666666666666	0.0	-0.0001702314145329991	6
1678	0.03381310551827794	0.005197324743380923	0.005151680266811296	0.7112411218264181	-1	0	0	0.3	3	0.8461538461538461	11	0.5357142857142857	0.7692307692307693	12	10	2	1	0	0.14285714285714285	2	14	15	0.16666666666666666	0.15384615384615385	0.6646853855095158	0.9566312112463855	0.41598730542024775	0.8983253486861277	0.6479573816412794	0.9640794046482977	0.924494697675181	0.9455301455798081	1.0	0.25	0.0	0.005151680266811296	19
2420	0.034137939560750286	0.005340841882459722	0.005330017601563625	0.7123597841573359	-1	0	0	0.3	3	0.8461538461538461	11	0.5357142857142857	0.7692307692307693	12	10	2	1	0	0.14285714285714285	2	14	15	0.16666666666666666	0.15384615384615385	0.6646853855095158	0.9566312112463855	0.41598730542024775	0.8983253486861277	0.6479573816412794	0.9640794046482977	0.924494697675181	0.9455301455798081	1.0	0.25	0.0	0.005330017601563625	69
1481	0.02207717459033186	0.0010858227884940935	-0.000706828571023783	0.6732289004025964	-1	0	0	0.3	3	0.8461538461538461	11	0.38461538461538464	0.7692307692307693	11	10	3	2	0	0.23076923076923078	3	13	15	0.2222222222222222	0.16666666666666666	0.4957116827868388	0.9543576451897055	0.43685332238206004	0.9018901865922432	0.5673181716090511	0.9686324546997287	0.9234879118013528	0.9476602403674531	0.5454545454545454	0.2727272727272727	0.0	-7.06828571023783e-05	9
3106	0.0199091326157212	0.005319357017987905	-0.004810018452203541	0.9800850417418906	-1	0	0	0.3	3	0.8461538461538461	11	0.3125	0.6923076923076923	12	9	2	5	0	0.3333333333333333	4	12	15	1.0	0.15384615384615385	0.8336590882321928	0.9587041126432253	0.3920682198849884	0.9119574117269368	0.6479573816412794	0.9744766763176614	0.924494697675181	0.954419937649952	0.08333333333333333	0.3333333333333333	0.0	-0.0004810018452203541	3
1562	0.032733453509657	0.0035857000958132803	0.0020217868447487478	0.6349945720808585	-1	0	0	0.3	3	0.8461538461538461	11	0.5357142857142857	0.7692307692307693	12	10	2	1	0	0.14285714285714285	2	14	15	0.16666666666666666	0.15384615384615385	0.6646853855095158	0.9566312112463855	0.41598730542024775	0.8983253486861277	0.6479573816412794	0.9678568402943398	0.924494697675181	0.9474713970923083	1.0	0.25	0.0	0.0020217868447487478	25
5252	0.021876010850295977	0.0034674616336383187	-0.002524329400591271	0.7449917101868776	-1	0	0	0.3	3	0.8461538461538461	11	0.5357142857142857	0.8461538461538461	12	11	2	1	0	0.14285714285714285	2	14	15	0.14285714285714285	0.15384615384615385	0.7164003008368306	0.9361050033863914	0.3697374111565737	0.9267791165496843	0.6051090979206715	0.9656867580390548	0.924494697675181	0.9454912357399533	1.0	0.25	0.0	-0.00025243294005912714	4
5369	0.03820207373170888	0.006885465184378127	0.0067770890967833895	0.7730589254936604	-1	0	0	0.3	3	0.8461538461538461	11	0.5357142857142857	0.7692307692307693	12	10	2	1	0	0.14285714285714285	2	14	15	0.16666666666666666	0.15384615384615385	0.7164003008368306	0.9361050033863914	0.36668434258312677	0.9267833982390009	0.6051090979206715	0.9656867580390548	0.9254638866577114	0.9454923197022155	1.0	0.25	0.0	0.0067770890967833895	10
1383	0.03218477552355883	0.006785445796238826	0.0035829990291145666	0.7130271141821398	-1	0	0	0.3	3	0.8461538461538461	11	0.5357142857142857	0.7692307692307693	12	10	2	2	0	0.14285714285714285	2	14	15	0.3333333333333333	0.15384615384615385	0.8336590882321928	0.9485410351920376	0.43685332238206004	0.8324857338168749	0.8270249985013652	0.9567549777770511	0.9339522756491996	0.9267666602364869	0.5416666666666667	0.3333333333333333	0.0	0.0035829990291145666	2
701	0.006487906440177712	0.002873855551231749	-0.00284473229490226	0.9798176836504779	-1	0	0	0.3333333333333333	2	0.8333333333333334	5	0.5714285714285714	0.6666666666666666	6	4	1	1	0	0.2857142857142857	2	7	8	0.25	0	0.5165352894714335	0.8934780972126455	0.5160518715720761	0.9132090220016711	0.5224703625774373	0.9211498982251227	0.8199069540943728	0.909929068594045	1.0	0.3333333333333333	0.0	-0.000284473229490226	23
4056	0.0336781164615729	0.007786047375242668	0.0077764770250242695	0.7838039412106645	-1	0	0	0.3	3	0.8461538461538461	11	0.5357142857142857	0.7692307692307693	11	10	3	1	0	0.14285714285714285	2	14	15	0.1111111111111111	0.15384615384615385	0.8336590882321928	0.962055744136022	0.39512128845843536	0.94090814201336	0.7285965916735078	0.971080070377281	0.9254893046229979	0.9597486621643423	1.0	0.18181818181818182	0.0	0.0077764770250242695	17
1133	0.022076414998273307	0.0006006836104068341	-0.0004199451592671804	0.6645516910084281	-1	0	0	0.3	3	0.8461538461538461	11	0.38461538461538464	0.7692307692307693	11	10	3	2	0	0.23076923076923078	3	13	15	0.2222222222222222	0.16666666666666666	0.4957116827868388	0.9543576451897055	0.43685332238206004	0.9018901865922432	0.5673181716090511	0.9686324546997287	0.9234879118013528	0.9476602403674531	0.5454545454545454	0.2727272727272727	0.0	-4.199451592671804e-05	36
5305	0.03635845619189734	0.009109175702765936	0.009071683428811214	0.6643567242637396	-1	0	0	0.3	3	0.8461538461538461	11	0.5357142857142857	0.7692307692307693	12	10	2	1	0	0.14285714285714285	2	14	15	0.16666666666666666	0.15384615384615385	0.7164003008368306	0.9361050033863914	0.3697374111565737	0.9261088815162343	0.6051090979206715	0.9656867580390548	0.924494697675181	0.945322024350657	1.0	0.25	0.0	0.009071683428811214	56
529	0.006980429676399368	0.0037168290071307006	-0.0037095362301752407	0.9636378100018897	-1	0.5	1	0.7142857142857143	5	0.375	3	0.4	0.375	5	3	4	0	0	1.0	5	5	10	0.0	0.4	0.9330098276828105	0.9056090383557701	0.772199004130693	0.9367591612513398	0.6808655330794933	0.680702010833007	0.6456999484252746	0.8704051837290816	0	0	0.0	-0.00037095362301752406	11
4719	0.020507572559561503	0.002530465050789644	-0.0024292946262407357	0.9060288664108269	-1	0	0	0.3	3	0.8461538461538461	11	0.5357142857142857	0.8461538461538461	13	11	1	1	0	0.14285714285714285	2	14	15	0.25	0.15384615384615385	0.5991415134414684	0.9513986423986094	0.39512128845843536	0.9437239460465169	0.48162160416783506	0.9625707670006888	0.9254893046229979	0.953187763524601	1.0	0.23076923076923078	0.0	-0.00024292946262407356	5
4748	0.03674522459532987	0.012676726997612176	0.0005669097479549513	0.7893636491821853	-1	0	0	0.3	3	0.8461538461538461	11	0.5357142857142857	0.7692307692307693	12	10	2	1	0	0.14285714285714285	2	14	15	0.16666666666666666	0.15384615384615385	0.7164003008368306	0.956708460659507	0.39512128845843536	0.9406290725043104	0.6051090979206715	0.9668393205796739	0.9254893046229979	0.9559333274738752	1.0	0.25	0.0	0.0005669097479549513	1
5062	0.03757485130059895	0.007301942237172503	0.007273811432778218	0.6708333260299869	-1	0	0	0.3	3	0.8461538461538461	11	0.5357142857142857	0.7692307692307693	12	10	2	1	0	0.14285714285714285	2	14	15	0.16666666666666666	0.15384615384615385	0.7164003008368306	0.9550144001948128	0.3697374111565737	0.9261088815162343	0.6051090979206715	0.961124109214933	0.924494697675181	0.9493339291963911	1.0	0.25	0.0	0.007273811432778218	10
4515	0.03828147348078055	0.00395988993298308	0.0036244366307732266	0.6526161508232111	-1	0	0	0.3	3	0.8461538461538461	11	0.5357142857142857	0.6923076923076923	10	9	4	2	0	0.14285714285714285	2	14	15	0.18181818181818182	0.15384615384615385	0.8336590882321928	0.9380103503231109	0.39512128845843536	0.9161590987414706	0.8270249985013652	0.9568690514756276	0.9325780479883343	0.9391080440686148	0.55	0.3	0.0	0.0036244366307732266	8
3621	0.036278912346287294	0.008666098329807892	0.007326904410169969	0.6972548701967611	-1	0	0	0.3	3	0.8461538461538461	11	0.5357142857142857	0.7692307692307693	12	10	2	1	0	0.14285714285714285	2	14	15	0.16666666666666666	0.15384615384615385	0.7117467560306141	0.9550777719965223	0.5196070822099729	0.9096267521511239	0.6679962241454127	0.959881134654358	0.924494697675181	0.9451618274430154	1.0	0.25	0.0	0.007326904410169969	29
1924	0.03315367738761268	0.005036329839134469	0.004980025637526677	0.7107664198435937	-1	0	0	0.3	3	0.8461538461538461	11	0.5357142857142857	0.7692307692307693	12	10	2	1	0	0.14285714285714285	2	14	15	0.16666666666666666	0.15384615384615385	0.6646853855095158	0.9566312112463855	0.41598730542024775	0.8983253486861277	0.6479573816412794	0.9640794046482977	0.924494697675181	0.9455301455798081	1.0	0.25	0.0	0.004980025637526677	16
1185	0.03444198662454843	0.00515071065942582	0.005143930518778355	0.7131539886488671	-1	0	0	0.3	3	0.8461538461538461	11	0.5357142857142857	0.7692307692307693	12	10	2	1	0	0.14285714285714285	2	14	15	0.16666666666666666	0.15384615384615385	0.6646853855095158	0.9566312112463855	0.41598730542024775	0.8983253486861277	0.6479573816412794	0.9640794046482977	0.924494697675181	0.9455301455798081	1.0	0.25	0.0	0.005143930518778355	33
2074	0.03248722333353792	0.0036879733385043385	0.0022334752295689302	0.6369154170891967	-1	0	0	0.3	3	0.8461538461538461	11	0.5357142857142857	0.7692307692307693	12	10	2	1	0	0.14285714285714285	2	14	15	0.16666666666666666	0.15384615384615385	0.6646853855095158	0.9566312112463855	0.41598730542024775	0.8983253486861277	0.6479573816412794	0.9678568402943398	0.924494697675181	0.9474713970923083	1.0	0.25	0.0	0.0022334752295689302	16
1100	0.021131011089998118	0.000766368133612017	-0.0004535322819785998	0.6627301189038609	-1	0	0	0.3	3	0.8461538461538461	11	0.38461538461538464	0.7692307692307693	11	10	3	2	0	0.23076923076923078	3	13	15	0.2222222222222222	0.16666666666666666	0.4957116827868388	0.9543576451897055	0.43685332238206004	0.9018901865922432	0.5673181716090511	0.9686324546997287	0.9234879118013528	0.9476602403674531	0.5454545454545454	0.2727272727272727	0.0	-4.535322819785998e-05	26
3332	0.030894378306882048	0.005214065308845352	0.004078855239662248	0.7376315161789117	-1	0	0	0.3	3	0.8461538461538461	11	0.5357142857142857	0.7692307692307693	12	10	2	1	0	0.14285714285714285	2	14	15	0.16666666666666666	0.15384615384615385	0.6646853855095158	0.9566312112463855	0.41598730542024775	0.9039095073219501	0.6479573816412794	0.9640794046482977	0.924494697675181	0.9465963272174566	1.0	0.25	0.0	0.004078855239662248	12
1497	0.029454337317832816	0.0030891166672728115	0.0013827251085010654	0.6697453698107686	-1	0	0	0.3	3	0.8461538461538461	11	0.5357142857142857	0.7692307692307693	12	10	2	2	0	0.14285714285714285	2	14	15	0.3333333333333333	0.15384615384615385	0.6646853855095158	0.9566312112463855	0.41598730542024775	0.9004105357506507	0.6479573816412794	0.9666953820719999	0.924494697675181	0.9472443683270145	0.5416666666666667	0.4166666666666667	0.0	0.0013827251085010654	7
1793	0.03575435939996764	0.007199229984813351	-0.00570332721405854	0.9287361218794765	-1	0	0	0.3	3	0.8461538461538461	11	0.2727272727272727	0.6153846153846154	10	8	4	5	0	0.45454545454545453	5	11	15	0.5	0.15384615384615385	0.6646853855095158	0.9575685936345713	0.4082974270689987	0.9023053860027704	0.8864176768057026	0.970538621060465	0.9234879118013528	0.9500169261802415	0.1	0.4	0.0	-0.000570332721405854	1
2788	0.01651850539640745	0.00424639200898577	-0.004233759075144555	0.9785182900645474	-1	0	0	0.3	3	0.8461538461538461	11	0.23809523809523808	0.7692307692307693	11	10	3	1	0	0.7777777777777778	7	9	15	0.1111111111111111	0.15384615384615385	0.4957116827868388	0.9567357406034767	0.39512128845843536	0.8989440319430678	0.7285965916735078	0.9653134628651202	0.9234879118013528	0.946306909581694	1.0	0.18181818181818182	0.0	-0.0004233759075144555	1
2273	0.03456432642621681	0.005037941173358308	0.005004483665858381	0.712388035320519	-1	0	0	0.3	3	0.8461538461538461	11	0.5357142857142857	0.7692307692307693	12	10	2	1	0	0.14285714285714285	2	14	15	0.16666666666666666	0.15384615384615385	0.6646853855095158	0.9566312112463855	0.41598730542024775	0.8983253486861277	0.6479573816412794	0.9640794046482977	0.924494697675181	0.9455301455798081	1.0	0.25	0.0	0.005004483665858381	8
4851	0.034253696345116484	0.00793706536903374	0.007211188278231388	0.6679990361790856	-1	0	0	0.3	3	0.8461538461538461	11	0.5357142857142857	0.7692307692307693	12	10	2	2	0	0.14285714285714285	2	14	15	0.3333333333333333	0.15384615384615385	0.7164003008368306	0.9361050033863914	0.3697374111565737	0.9243418598506417	0.6051090979206715	0.9656867580390548	0.924494697675181	0.9448802740458648	0.5416666666666667	0.3333333333333333	0.0	0.007211188278231388	14
2808	0.02905112251107629	0.0008728520175302077	0.00023162559445874154	0.78279326623942	-1	0	0	0.3	3	0.8461538461538461	11	0.5357142857142857	0.6923076923076923	11	9	3	2	0	0.14285714285714285	2	14	15	0.25	0.15384615384615385	0.4957116827868388	0.9460317980815983	0.43685332238206004	0.9206514582126107	0.5673181716090511	0.9698546572373975	0.9234879118013528	0.949249143367464	0.5454545454545454	0.18181818181818182	0.0	0.00023162559445874154	1
2300	0.03403906205468129	0.005203340370045172	0.005200641477600532	0.7112081423718373	-1	0	0	0.3	3	0.8461538461538461	11	0.5357142857142857	0.7692307692307693	12	10	2	1	0	0.14285714285714285	2	14	15	0.16666666666666666	0.15384615384615385	0.6646853855095158	0.9566312112463855	0.41598730542024775	0.8983253486861277	0.7641749852647661	0.9652541302415287	0.924494697675181	0.9461188570791212	1.0	0.16666666666666666	0.0	0.005200641477600532	30
4765	0.02458576448017168	0.011257913748902794	-0.011025582743177874	0.7467323307168687	-1	0	0	0.3	3	0.8461538461538461	11	0.5357142857142857	0.6923076923076923	11	9	3	2	0	0.14285714285714285	2	14	15	0.25	0.15384615384615385	0.5991415134414684	0.9450084314646127	0.344353533854712	0.9336913867347776	0.48162160416783506	0.9459073047443709	0.9254893046229979	0.9417737356691528	0.5454545454545454	0.09090909090909091	0.0	-0.0011025582743177875	0
4938	0.023492159841577955	0.0040682714525309355	-0.002872131268771632	0.6226404855447777	-1	0	0	0.3	3	0.7692307692307693	10	0.38461538461538464	0.6923076923076923	12	9	2	3	0	0.23076923076923078	13	3	15	0.6	0	0.7164003008368306	0.9379472503293877	0.39512128845843536	0.909104615876913	0.6479573816412794	0.9668843566637988	0.9234879118013528	0.9425411742654916	0.5	0.16666666666666666	0.0	-0.0002872131268771632	8
3592	0.03902891800499563	0.011470351512907484	0.011344181621469086	0.7042743538969046	-1	0	0	0.3	3	0.8461538461538461	11	0.5357142857142857	0.6923076923076923	11	9	3	2	0	0.14285714285714285	2	14	15	0.25	0.15384615384615385	0.8336590882321928	0.9594139243257211	0.5571435458257907	0.882854671934238	0.7285965916735078	0.9591813370463289	0.9254893046229979	0.9415778100636282	0.5454545454545454	0.45454545454545453	0.0	0.011344181621469086	140
4117	0.03706362592748709	0.00737019997054581	0.007333155517829679	0.6667775587050346	-1	0	0	0.3	3	0.8461538461538461	11	0.5357142857142857	0.7692307692307693	12	10	2	1	0	0.14285714285714285	2	14	15	0.16666666666666666	0.15384615384615385	0.7164003008368306	0.9550144001948128	0.36668434258312677	0.9274536279794217	0.6051090979206715	0.966275545815786	0.9254893046229979	0.9519502363119744	1.0	0.25	0.0	0.007333155517829679	28
5440	0.037223638035499426	0.009171572068140392	0.009141021268995523	0.6623815483701873	-1	0	0	0.3	3	0.8461538461538461	11	0.5357142857142857	0.7692307692307693	12	10	2	1	0	0.14285714285714285	2	14	15	0.16666666666666666	0.15384615384615385	0.7164003008368306	0.9361050033863914	0.3697374111565737	0.9261088815162343	0.6051090979206715	0.9656867580390548	0.924494697675181	0.945322024350657	1.0	0.25	0.0	0.009141021268995523	69
4205	0.036919989828153796	0.007790984474221445	0.007761469476240268	0.6820114154824692	-1	0	0	0.3	3	0.8461538461538461	11	0.5357142857142857	0.7692307692307693	12	10	2	1	0	0.14285714285714285	2	14	15	0.16666666666666666	0.15384615384615385	0.7164003008368306	0.9550144001948128	0.36668434258312677	0.9267833982390009	0.6051090979206715	0.9656867580390548	0.9254638866577114	0.9515240246313533	1.0	0.25	0.0	0.007761469476240268	28
1264	0.016591982731296265	0.0017977305592398244	-0.0017842796296867905	0.9758058094669648	-1	0	0	0.3	3	0.8461538461538461	11	0.3125	0.6923076923076923	11	9	3	1	0	0.3333333333333333	4	12	15	0.125	0.15384615384615385	0.8336590882321928	0.9558223573443239	0.43685332238206004	0.8816340036556678	0.7285965916735078	0.9712457197505947	0.9254893046229979	0.9462101824154097	1.0	0.18181818181818182	0.0	-0.00017842796296867904	2
1819	0.03075792813895447	0.005360096180464722	0.004571737401666965	0.737614600662047	-1	0	0	0.3	3	0.8461538461538461	11	0.5357142857142857	0.7692307692307693	12	10	2	1	0	0.14285714285714285	2	14	15	0.16666666666666666	0.15384615384615385	0.6646853855095158	0.9566312112463855	0.41598730542024775	0.9039095073219501	0.6479573816412794	0.9640794046482977	0.924494697675181	0.9465963272174566	1.0	0.25	0.0	0.004571737401666965	5
266	0.008527788017874878	0.0028773595289101226	-0.0028690517380958935	0.9872203924755976	-1	0	0	0.16666666666666666	1	1.0	6	0.5	0.5	3	3	4	1	0	1.0	4	4	8	0.08333333333333333	0	0.5790068774371921	0.9561620145004956	0.4787691948781722	0.8212679978047787	0.7071165700056566	0.7756440735413607	0.8190715584219223	0.8753684273363982	1.0	0.3333333333333333	0.0	-0.00028690517380958934	49
1235	0.031714896787163604	0.0032481533739346694	0.0013237288519929104	0.6695747312133578	-1	0	0	0.3	3	0.8461538461538461	11	0.5357142857142857	0.7692307692307693	12	10	2	2	0	0.14285714285714285	2	14	15	0.3333333333333333	0.15384615384615385	0.6646853855095158	0.9566312112463855	0.41598730542024775	0.8954950943959846	0.6479573816412794	0.9666953820719999	0.924494697675181	0.9463434838540264	0.5416666666666667	0.3333333333333333	0.0	0.0013237288519929104	20
3095	0.03252465566848109	0.0037851226226654276	0.0020498635100934816	0.63459356081646	-1	0	0	0.3	3	0.8461538461538461	11	0.5357142857142857	0.7692307692307693	12	10	2	1	0	0.14285714285714285	2	14	15	0.16666666666666666	0.15384615384615385	0.6646853855095158	0.9566312112463855	0.41598730542024775	0.8983253486861277	0.6479573816412794	0.9640794046482977	0.924494697675181	0.9455301455798081	1.0	0.16666666666666666	0.0	0.0020498635100934816	6
3733	0.03697662927078863	0.007475682111394201	0.00745316686892807	0.6730234790201554	-1	0	0	0.3	3	0.8461538461538461	11	0.5357142857142857	0.7692307692307693	12	10	2	1	0	0.14285714285714285	2	14	15	0.16666666666666666	0.15384615384615385	0.7164003008368306	0.9550144001948128	0.3697374111565737	0.9310117766858096	0.6051090979206715	0.9656867580390548	0.924494697675181	0.9524992019268433	1.0	0.08333333333333333	0.0	0.00745316686892807	21
4986	0.03474364813501571	0.008626186122688204	0.007302845249515128	0.7403118271686404	-1	0	0	0.3	3	0.8461538461538461	11	0.5357142857142857	0.7692307692307693	12	10	2	1	0	0.14285714285714285	2	14	15	0.16666666666666666	0.15384615384615385	0.7164003008368306	0.9394575216469316	0.39512128845843536	0.9429285507450785	0.6051090979206715	0.9668393205796739	0.924494697675181	0.9513441485018737	1.0	0.25	0.0	0.007302845249515128	11
535	0.003819247258704082	0.0021570135878334396	-0.002155264392517023	0.9800473216769947	-1	0	0	0.6666666666666666	2	0.5	1	1.0	0.5	2	1	1	0	0	0.25	4	1	4	0.0	0.6666666666666666	0.6166258666200672	0.9602989169405431	0.5482001228803248	0.6800886064981937	0.6677136805530434	0.7501840682377648	0.8405770683212683	0.8428886138918337	0	0	0.0	-0.0002155264392517023	12
5308	0.03739949508886368	0.008968302965761581	0.008944426661877279	0.658774235418368	-1	0	0	0.3	3	0.8461538461538461	11	0.5357142857142857	0.7692307692307693	12	10	2	1	0	0.14285714285714285	2	14	15	0.16666666666666666	0.15384615384615385	0.7164003008368306	0.9361050033863914	0.3697374111565737	0.9261088815162343	0.6051090979206715	0.9656867580390548	0.924494697675181	0.945322024350657	1.0	0.25	0.0	0.008944426661877279	19
1146	0.022085988857236873	0.0006763206654694944	-0.0001807943496944946	0.6639438407438777	-1	0	0	0.3	3	0.8461538461538461	11	0.38461538461538464	0.7692307692307693	11	10	3	2	0	0.23076923076923078	3	13	15	0.2222222222222222	0.16666666666666666	0.4957116827868388	0.9543576451897055	0.43685332238206004	0.9018901865922432	0.5673181716090511	0.9686324546997287	0.9234879118013528	0.9476602403674531	0.5454545454545454	0.18181818181818182	0.0	-1.807943496944946e-05	14
2022	0.03448259447704755	0.005246272341092316	0.005233453074130659	0.7122930899536862	-1	0	0	0.3	3	0.8461538461538461	11	0.5357142857142857	0.7692307692307693	12	10	2	1	0	0.14285714285714285	2	14	15	0.16666666666666666	0.15384615384615385	0.6646853855095158	0.9566312112463855	0.41598730542024775	0.8983253486861277	0.6479573816412794	0.9640794046482977	0.924494697675181	0.9455301455798081	1.0	0.25	0.0	0.005233453074130659	14
4720	0.03408042914035081	0.009755704350975591	0.008942948432824727	0.6676046637234176	-1	0	0	0.3	3	0.8461538461538461	11	0.5357142857142857	0.7692307692307693	12	10	2	1	0	0.14285714285714285	2	14	15	0.16666666666666666	0.15384615384615385	0.7164003008368306	0.956708460659507	0.39512128845843536	0.9429285507450785	0.6051090979206715	0.9668393205796739	0.9254893046229979	0.956518525094893	1.0	0.16666666666666666	0.0	0.008942948432824727	55
1628	0.033714245649906716	0.0054595054441539635	0.005450904796738817	0.7113504015051957	-1	0	0	0.3	3	0.8461538461538461	11	0.5357142857142857	0.7692307692307693	12	10	2	1	0	0.14285714285714285	2	14	15	0.16666666666666666	0.15384615384615385	0.6646853855095158	0.9566312112463855	0.41598730542024775	0.8983253486861277	0.6479573816412794	0.9640794046482977	0.924494697675181	0.9455301455798081	1.0	0.25	0.0	0.005450904796738817	24
5232	0.03973883896528063	0.01385424167391623	0.0016790585007449904	0.7777914883986874	-1	0	0	0.3	3	0.8461538461538461	11	0.5357142857142857	0.7692307692307693	12	10	2	1	0	0.14285714285714285	2	14	15	0.16666666666666666	0.15384615384615385	0.7164003008368306	0.9361050033863914	0.3697374111565737	0.9213986426817515	0.6051090979206715	0.9656867580390548	0.924494697675181	0.9441579442324965	1.0	0.25	0.0	0.0016790585007449904	10
2753	0.034303320129491804	0.005395046148603882	0.005380988701714019	0.7135358750590157	-1	0	0	0.3	3	0.8461538461538461	11	0.5357142857142857	0.7692307692307693	12	10	2	1	0	0.14285714285714285	2	14	15	0.16666666666666666	0.15384615384615385	0.6646853855095158	0.9566312112463855	0.41598730542024775	0.8983253486861277	0.7641749852647661	0.9652541302415287	0.924494697675181	0.9461188570791212	1.0	0.16666666666666666	0.0	0.005380988701714019	58
176	0.0024245568809451667	0.0020064091831382093	-0.0020064017952179385	0.9819822205234873	-1	0	0	0.5	1	1.0	1	1.0	1.0	2	1	0	1	0	0.3333333333333333	1	3	3	0.3333333333333333	0	0.5276454766403761	0.9096205001671689	0.6255519201960906	0.6413567507885264	0.34541076532224235	0.5975992807939378	0.8255182884650913	0.7493683981516809	1.0	1.0	0.0	-0.00020064017952179384	61
5361	0.03740378727635041	0.0092457713666214	0.00916675618372797	0.6743966097127294	-1	0	0	0.3	3	0.8461538461538461	11	0.5357142857142857	0.7692307692307693	12	10	2	1	0	0.14285714285714285	2	14	15	0.16666666666666666	0.15384615384615385	0.7164003008368306	0.9361050033863914	0.3697374111565737	0.9261088815162343	0.6051090979206715	0.9612896212074683	0.924494697675181	0.9431254452027653	1.0	0.25	0.0	0.00916675618372797	63
2097	0.03383505458675614	0.004871236936943957	0.004866253281770093	0.7128177709788084	-1	0	0	0.3	3	0.8461538461538461	11	0.5357142857142857	0.7692307692307693	12	10	2	1	0	0.14285714285714285	2	14	15	0.16666666666666666	0.15384615384615385	0.6646853855095158	0.9566312112463855	0.41598730542024775	0.8983253486861277	0.6479573816412794	0.9640794046482977	0.924494697675181	0.9455301455798081	1.0	0.25	0.0	0.004866253281770093	16
4243	0.03766955874860073	0.007149977312939796	0.007134243235750774	0.6725038475930414	-1	0	0	0.3	3	0.8461538461538461	11	0.5357142857142857	0.7692307692307693	12	10	2	1	0	0.14285714285714285	2	14	15	0.16666666666666666	0.15384615384615385	0.7164003008368306	0.9550144001948128	0.3697374111565737	0.9261088815162343	0.6051090979206715	0.9656867580390548	0.924494697675181	0.9513716045959167	1.0	0.25	0.0	0.007134243235750774	18
1202	0.021389711132556454	0.0011057961024496926	-0.0006517860510204907	0.6768145107915937	-1	0	0	0.3	3	0.8461538461538461	11	0.38461538461538464	0.7692307692307693	11	10	3	2	0	0.23076923076923078	3	13	15	0.2222222222222222	0.16666666666666666	0.4957116827868388	0.9543576451897055	0.43685332238206004	0.9066690262915662	0.5673181716090511	0.9686324546997287	0.9234879118013528	0.9485657311032251	0.5454545454545454	0.18181818181818182	0.0	-6.517860510204907e-05	15
1349	0.030638866446384028	0.002806878194253312	0.001322311670655992	0.6656821431782807	-1	0	0	0.3	3	0.8461538461538461	11	0.5357142857142857	0.7692307692307693	12	10	2	2	0	0.14285714285714285	2	14	15	0.3333333333333333	0.15384615384615385	0.6646853855095158	0.9566312112463855	0.41598730542024775	0.9004105357506507	0.6479573816412794	0.9666953820719999	0.924494697675181	0.9472443683270145	0.5416666666666667	0.3333333333333333	0.0	0.001322311670655992	12
1296	0.02132707066011793	0.0015262870026775	-0.0004912228918566233	0.6632134996212293	-1	0	0	0.3	3	0.8461538461538461	11	0.38461538461538464	0.7692307692307693	11	10	3	2	0	0.23076923076923078	3	13	15	0.2222222222222222	0.16666666666666666	0.4957116827868388	0.9543576451897055	0.43685332238206004	0.9066690262915662	0.5673181716090511	0.9686324546997287	0.9234879118013528	0.9485657311032251	0.5454545454545454	0.2727272727272727	0.0	-4.912228918566233e-05	22
5328	0.030308705007882124	0.004210894472453786	-0.003653808601201379	0.718324550808876	-1	0	0	0.2	2	0.9230769230769231	12	0.5357142857142857	0.8461538461538461	11	11	3	1	0	0.14285714285714285	2	14	15	0.1	0	0.8336590882321928	0.9318077783889228	0.344353533854712	0.9194674989055931	0.48162160416783506	0.9695528207023393	0.9234879118013528	0.9446388097650279	1.0	0.2727272727272727	0.0	-0.00036538086012013793	0
1850	0.04195243048897201	0.008833042073676994	0.008296322839355804	0.7171244080968326	-1	0	0	0.3	3	0.8461538461538461	11	0.5357142857142857	0.6923076923076923	11	9	3	2	0	0.14285714285714285	2	14	15	0.25	0.15384615384615385	0.8336590882321928	0.9648360407465322	0.39512128845843536	0.9226432515097425	0.7285965916735078	0.9781909592387849	0.9254893046229979	0.9607605986359465	0.5454545454545454	0.18181818181818182	0.0	0.008296322839355804	132
2427	0.03381374734027089	0.005479033936092893	0.005456154669423886	0.7114914929883972	-1	0	0	0.3	3	0.8461538461538461	11	0.5357142857142857	0.7692307692307693	12	10	2	1	0	0.14285714285714285	2	14	15	0.16666666666666666	0.15384615384615385	0.6646853855095158	0.9566312112463855	0.41598730542024775	0.8983253486861277	0.6479573816412794	0.9640794046482977	0.924494697675181	0.9455301455798081	1.0	0.25	0.0	0.005456154669423886	34
2400	0.03435131256113245	0.0056270851302319	0.005551080278072766	0.712725699076019	-1	0	0	0.3	3	0.8461538461538461	11	0.5357142857142857	0.7692307692307693	12	10	2	1	0	0.14285714285714285	2	14	15	0.16666666666666666	0.15384615384615385	0.6646853855095158	0.9566312112463855	0.41598730542024775	0.8983253486861277	0.6479573816412794	0.9640794046482977	0.924494697675181	0.9455301455798081	1.0	0.25	0.0	0.005551080278072766	48
1297	0.028711276939982155	0.002573588134403824	0.0025580941994851553	0.8104695621752627	-1	0	0	0.3	3	0.8461538461538461	11	0.5357142857142857	0.7692307692307693	12	10	2	2	0	0.14285714285714285	2	14	15	0.3333333333333333	0.15384615384615385	0.6646853855095158	0.9566312112463855	0.41598730542024775	0.893216980493352	0.6479573816412794	0.9666953820719999	0.924494697675181	0.9459338990328717	0.5416666666666667	0.3333333333333333	0.0	0.0025580941994851553	92
96	0.0019258785696875062	0.0018910744580527973	-0.0018895028063782603	0.9849804501107114	-1	0	0	1.0	2	0.0	0	0.75	0	2	0	0	0	0	1.0	2	2	3	0.0	0	0	0	0	0	0	0	0	0	0	0	0	-0.00018895028063782603	23
3083	0.02965416402128746	0.00037565463665400356	-0.0001645272776821236	0.7830727835205403	-1	0	0	0.3	3	0.8461538461538461	11	0.5357142857142857	0.6923076923076923	11	9	3	2	0	0.14285714285714285	2	14	15	0.25	0.15384615384615385	0.4957116827868388	0.9460317980815983	0.43685332238206004	0.9199094213754021	0.5673181716090511	0.9698546572373975	0.9234879118013528	0.9490864748568549	0.5454545454545454	0.09090909090909091	0.0	-1.645272776821236e-05	0
2674	0.033953583578952354	0.0048883698737320035	0.004882378783325989	0.710727410991118	-1	0	0	0.3	3	0.8461538461538461	11	0.5357142857142857	0.7692307692307693	12	10	2	1	0	0.14285714285714285	2	14	15	0.16666666666666666	0.15384615384615385	0.6646853855095158	0.9566312112463855	0.41598730542024775	0.8983253486861277	0.6479573816412794	0.9640794046482977	0.924494697675181	0.9455301455798081	1.0	0.25	0.0	0.004882378783325989	18
2655	0.034003585206955615	0.005674563036364256	0.0054508268687493856	0.7116431185380925	-1	0	0	0.3	3	0.8461538461538461	11	0.5357142857142857	0.7692307692307693	12	10	2	1	0	0.14285714285714285	2	14	15	0.16666666666666666	0.15384615384615385	0.6646853855095158	0.9566312112463855	0.41598730542024775	0.8983253486861277	0.6479573816412794	0.9678568402943398	0.924494697675181	0.9474713970923083	1.0	0.25	0.0	0.0054508268687493856	24
1469	0.022013982174710105	0.005845077389967334	-0.0027581902581669646	0.8706589155032994	-1	0	0	0.3	3	0.8461538461538461	11	0.5357142857142857	0.7692307692307693	11	10	3	2	0	0.14285714285714285	2	14	15	0.2222222222222222	0.15384615384615385	0.4957116827868388	0.9567357406034767	0.39512128845843536	0.8936989725720751	0.7285965916735078	0.9653134628651202	0.9234879118013528	0.9453427252703139	0.5454545454545454	0.36363636363636365	0.0	-0.00027581902581669645	3
4442	0.03420123015677486	0.009657265788730832	0.008858396885092703	0.65613198786703	-1	0	0	0.3	3	0.8461538461538461	11	0.5357142857142857	0.7692307692307693	12	10	2	1	0	0.14285714285714285	2	14	15	0.16666666666666666	0.15384615384615385	0.7164003008368306	0.956708460659507	0.39512128845843536	0.9429285507450785	0.6051090979206715	0.9668393205796739	0.9254893046229979	0.956518525094893	1.0	0.25	0.0	0.008858396885092703	30
4655	0.034954857721018286	0.009616625345405413	0.008805175309794824	0.6612046686369271	-1	0	0	0.3	3	0.8461538461538461	11	0.5357142857142857	0.7692307692307693	12	10	2	1	0	0.14285714285714285	2	14	15	0.16666666666666666	0.15384615384615385	0.7164003008368306	0.956708460659507	0.39512128845843536	0.9429285507450785	0.6051090979206715	0.9668393205796739	0.9254893046229979	0.956518525094893	1.0	0.25	0.0	0.008805175309794824	33
2875	0.032973270599104834	0.007713166106406921	0.006825944042022494	0.7926179627625114	-1	0	0	0.3	3	0.8461538461538461	11	0.5357142857142857	0.7692307692307693	12	10	2	1	0	0.14285714285714285	2	14	15	0.16666666666666666	0.15384615384615385	0.6646853855095158	0.9566312112463855	0.41598730542024775	0.9017127452805674	0.6479573816412794	0.9640794046482977	0.924494697675181	0.9461728596522389	1.0	0.3333333333333333	0.0	0.006825944042022494	12
5285	0.037497605084265424	0.008946207351043425	0.008918814309142015	0.6649535025832081	-1	0	0	0.3	3	0.8461538461538461	11	0.5357142857142857	0.7692307692307693	12	10	2	1	0	0.14285714285714285	2	14	15	0.16666666666666666	0.15384615384615385	0.7164003008368306	0.9361050033863914	0.3697374111565737	0.9261088815162343	0.6051090979206715	0.9656867580390548	0.924494697675181	0.945322024350657	1.0	0.25	0.0	0.008918814309142015	18
4400	0.03491927782722013	0.0061856340962713	-0.005863101858033059	0.6444025359371164	-1	0	0	0.3	3	0.8461538461538461	11	0.5357142857142857	0.6923076923076923	11	9	3	2	0	0.14285714285714285	2	14	15	0.25	0.15384615384615385	0.8336590882321928	0.9594139243257211	0.5571435458257907	0.8715922616616749	0.8214595953999163	0.9602775237228046	0.9234879118013528	0.9401634983993973	0.5454545454545454	0.45454545454545453	0.0	-0.0005863101858033058	2
2477	0.03437993229164858	0.005475841580189627	0.005421546265817037	0.7107101332812427	-1	0	0	0.3	3	0.8461538461538461	11	0.5357142857142857	0.7692307692307693	12	10	2	1	0	0.14285714285714285	2	14	15	0.16666666666666666	0.15384615384615385	0.6646853855095158	0.9566312112463855	0.41598730542024775	0.8983253486861277	0.6479573816412794	0.9640794046482977	0.924494697675181	0.9455301455798081	1.0	0.25	0.0	0.005421546265817037	15
3096	0.03419013050005447	0.007097021972919834	0.005251851107362202	0.7996887893359533	-1	0	0	0.3	3	0.8461538461538461	11	0.5357142857142857	0.7692307692307693	12	10	2	1	0	0.14285714285714285	2	14	15	0.16666666666666666	0.15384615384615385	0.6646853855095158	0.9566312112463855	0.41598730542024775	0.9017127452805674	0.7641749852647661	0.9652541302415287	0.924494697675181	0.9467550158540752	1.0	0.16666666666666666	0.0	0.005251851107362202	8
2922	0.03393817588869502	0.005824698786450162	0.005621163832301154	0.7135892980638002	-1	0	0	0.3	3	0.8461538461538461	11	0.5357142857142857	0.7692307692307693	12	10	2	1	0	0.14285714285714285	2	14	15	0.16666666666666666	0.15384615384615385	0.6646853855095158	0.9566312112463855	0.41598730542024775	0.8983253486861277	0.6479573816412794	0.9599957846163044	0.924494697675181	0.9435765205921977	1.0	0.3333333333333333	0.0	0.005621163832301154	55
4710	0.034990773427787225	0.009052156176202125	0.008408452659970235	0.6563950282422926	-1	0	0	0.3	3	0.8461538461538461	11	0.5357142857142857	0.7692307692307693	12	10	2	1	0	0.14285714285714285	2	14	15	0.16666666666666666	0.15384615384615385	0.7164003008368306	0.9394575216469316	0.39512128845843536	0.9429285507450785	0.6051090979206715	0.9668393205796739	0.924494697675181	0.9513441485018737	1.0	0.25	0.0	0.008408452659970235	14
4995	0.03411443221276944	0.008837809712026594	0.007516440574987893	0.7321272574015587	-1	0	0	0.3	3	0.8461538461538461	11	0.5357142857142857	0.7692307692307693	12	10	2	1	0	0.14285714285714285	2	14	15	0.16666666666666666	0.15384615384615385	0.7164003008368306	0.9394575216469316	0.39512128845843536	0.9429285507450785	0.6051090979206715	0.9668393205796739	0.924494697675181	0.9513441485018737	1.0	0.16666666666666666	0.0	0.007516440574987893	12
1873	0.03291323913361983	0.0055246652101384125	0.005523945419218384	0.7108725981847975	-1	0	0	0.3	3	0.8461538461538461	11	0.5357142857142857	0.7692307692307693	12	10	2	1	0	0.14285714285714285	2	14	15	0.16666666666666666	0.15384615384615385	0.6646853855095158	0.9566312112463855	0.41598730542024775	0.8983253486861277	0.6479573816412794	0.9678568402943398	0.924494697675181	0.9474713970923083	1.0	0.25	0.0	0.005523945419218384	73
1900	0.03322802834953885	0.007941632678413503	0.00604855999137864	0.7937652726687785	-1	0	0	0.3	3	0.8461538461538461	11	0.5357142857142857	0.7692307692307693	12	10	2	1	0	0.14285714285714285	2	14	15	0.16666666666666666	0.15384615384615385	0.6646853855095158	0.9566312112463855	0.41598730542024775	0.9017127452805674	0.6479573816412794	0.9599957846163044	0.924494697675181	0.9442409269694478	1.0	0.4166666666666667	0.0	0.00604855999137864	21
4715	0.03519474306548058	0.009637063588819517	0.008816513672012766	0.6601871882444108	-1	0	0	0.3	3	0.8461538461538461	11	0.5357142857142857	0.7692307692307693	12	10	2	1	0	0.14285714285714285	2	14	15	0.16666666666666666	0.15384615384615385	0.7164003008368306	0.956708460659507	0.39512128845843536	0.9429285507450785	0.6051090979206715	0.9668393205796739	0.9254893046229979	0.956518525094893	1.0	0.25	0.0	0.008816513672012766	42
1169	0.02170194308774241	0.001511395235417175	-0.0014293545150434132	0.7342692852528405	-1	0	0	0.3	3	0.8461538461538461	11	0.38461538461538464	0.8461538461538461	13	11	1	1	0	0.23076923076923078	3	13	15	0.25	0.16666666666666666	0.4957116827868388	0.9618149519487711	0.39512128845843536	0.90084929119225	0.5673181716090511	0.9543388087265389	0.9234879118013528	0.943973943201889	1.0	0.15384615384615385	0.0	-0.0001429354515043413	12
4281	0.039740551121421844	0.006725756972371763	0.006649595353987561	0.6514576205630314	-1	0	0	0.3	3	0.8461538461538461	11	0.5357142857142857	0.6923076923076923	10	9	4	2	0	0.14285714285714285	2	14	15	0.18181818181818182	0.15384615384615385	0.8336590882321928	0.9603071139967503	0.39512128845843536	0.9161590987414706	0.7879892699778452	0.9546101050984048	0.9339522756491996	0.946569091445297	0.55	0.3	0.0	0.006649595353987561	15
1430	0.03136835445833464	0.0035842192463226208	0.0005763791829000093	0.6747744275352403	-1	0	0	0.3	3	0.8461538461538461	11	0.5357142857142857	0.7692307692307693	12	10	2	2	0	0.14285714285714285	2	14	15	0.3333333333333333	0.15384615384615385	0.6646853855095158	0.9566312112463855	0.41598730542024775	0.8954950943959846	0.6479573816412794	0.9666953820719999	0.924494697675181	0.9463434838540264	0.5416666666666667	0.25	0.0	0.0005763791829000093	14
3133	0.041163922889029196	0.01013142450335533	0.009867834231693864	0.7080631910913799	-1	0	0	0.3	3	0.8461538461538461	11	0.5357142857142857	0.6923076923076923	11	9	3	2	0	0.14285714285714285	2	14	15	0.25	0.15384615384615385	0.8336590882321928	0.9652214463862064	0.39512128845843536	0.9101709300600531	0.7285965916735078	0.9576375278517698	0.9273168094556834	0.9487823692999653	0.5454545454545454	0.36363636363636365	0.0	0.009867834231693864	143
4225	0.03703749094027807	0.007607564938527127	0.007592062506562394	0.681103088822563	-1	0	0	0.3	3	0.8461538461538461	11	0.5357142857142857	0.7692307692307693	12	10	2	1	0	0.14285714285714285	2	14	15	0.16666666666666666	0.15384615384615385	0.7164003008368306	0.9550144001948128	0.36668434258312677	0.9267833982390009	0.6051090979206715	0.961124109214933	0.9254638866577114	0.9494923970144002	1.0	0.25	0.0	0.007592062506562394	36
4609	0.03456868955196227	0.009532017883974873	0.008850625066179995	0.6604488007444935	-1	0	0	0.3	3	0.8461538461538461	11	0.5357142857142857	0.7692307692307693	12	10	2	1	0	0.14285714285714285	2	14	15	0.16666666666666666	0.15384615384615385	0.7164003008368306	0.956708460659507	0.39512128845843536	0.9429285507450785	0.6051090979206715	0.9668393205796739	0.9254893046229979	0.956518525094893	1.0	0.25	0.0	0.008850625066179995	67
5310	0.03645817648549766	0.008710662518376808	0.008182955544955753	0.6722994845509314	-1	0	0	0.3	3	0.8461538461538461	11	0.5357142857142857	0.7692307692307693	12	10	2	1	0	0.14285714285714285	2	14	15	0.16666666666666666	0.15384615384615385	0.7164003008368306	0.9361050033863914	0.3697374111565737	0.9187090973564775	0.6051090979206715	0.9656867580390548	0.924494697675181	0.9435117799494294	1.0	0.25	0.0	0.008182955544955753	13
5236	0.03720342741485331	0.009307022225143754	0.009277018633870796	0.666422236230204	-1	0	0	0.3	3	0.8461538461538461	11	0.5357142857142857	0.7692307692307693	12	10	2	1	0	0.14285714285714285	2	14	15	0.16666666666666666	0.15384615384615385	0.7164003008368306	0.9361050033863914	0.3697374111565737	0.9261088815162343	0.6051090979206715	0.9656867580390548	0.924494697675181	0.945322024350657	1.0	0.25	0.0	0.009277018633870796	19
477	0.002771295356521337	0.0023214007671595437	-0.002321327016676708	0.9798249892812986	-1	1.0	1	0.8	4	0.4	2	0.4666666666666667	0.4	4	2	2	0	0	0.6	3	5	7	0.0	1.0	0.8225710180185424	0.9257041859659827	0.3727805017420992	0.7105740949085866	0.6454834415000728	0.9499393244086092	0.9110360671638298	0.8929542261407234	0	0	0.0	-0.0002321327016676708	32
4509	0.035017523527449315	0.008785016335097652	0.007135591984725054	0.7292572992568955	-1	0	0	0.3	3	0.8461538461538461	11	0.5357142857142857	0.7692307692307693	12	10	2	1	0	0.14285714285714285	2	14	15	0.16666666666666666	0.15384615384615385	0.7164003008368306	0.9394575216469316	0.39512128845843536	0.946172890842018	0.6051090979206715	0.9668393205796739	0.924494697675181	0.9522913202207575	1.0	0.25	0.0	0.007135591984725054	18
1531	0.031969529499614985	0.004216822137830017	0.0006235713774753193	0.6674315378766242	-1	0	0	0.3	3	0.8461538461538461	11	0.5357142857142857	0.7692307692307693	12	10	2	2	0	0.14285714285714285	2	14	15	0.3333333333333333	0.15384615384615385	0.6646853855095158	0.9566312112463855	0.41598730542024775	0.9004105357506507	0.6479573816412794	0.9666953820719999	0.924494697675181	0.9472443683270145	0.5416666666666667	0.3333333333333333	0.0	0.0006235713774753193	16
993	0.021822723298676537	0.0007004270936118749	-0.00011717574228909726	0.8979163532933931	-1	0	0	0.5	4	0.5	5	0.34285714285714286	0.4	6	4	5	2	0	0.7142857142857143	5	7	12	0.16666666666666666	0.18181818181818182	0.5901978595710926	0.8959788619302069	0.41843915519533786	0.8991806029435033	0.6437504098291724	0.9437421814042064	0.8084682419536983	0.9158404633496373	0.5833333333333334	0.16666666666666666	0.0	-1.1717574228909726e-05	23
1956	0.032918013117364496	0.003528852490776443	0.0018472339447100825	0.6286169424932229	-1	0	0	0.3	3	0.8461538461538461	11	0.5357142857142857	0.7692307692307693	12	10	2	1	0	0.14285714285714285	2	14	15	0.16666666666666666	0.15384615384615385	0.6646853855095158	0.9566312112463855	0.41598730542024775	0.8983253486861277	0.6479573816412794	0.9640794046482977	0.924494697675181	0.9455301455798081	1.0	0.25	0.0	0.0018472339447100825	9
2125	0.024063953028616063	0.007923923526366384	-0.00791330561753138	0.6610030823622033	-1	0	0	0.3	3	0.8461538461538461	11	0.5357142857142857	0.6923076923076923	11	9	3	2	0	0.14285714285714285	2	14	15	0.25	0.15384615384615385	0.4957116827868388	0.9581989413469187	0.43685332238206004	0.922414938941176	0.5673181716090511	0.9597943450182648	0.9254893046229979	0.9491565189537122	0.5454545454545454	0.18181818181818182	0.0	-0.000791330561753138	2
329	0.0025653596910099924	0.0019234644859949378	-0.0019081664050191098	0.9820190226307641	-1	0	0	0.5	2	0.6666666666666666	2	0.8333333333333334	0.3333333333333333	3	1	1	0	0	0.6666666666666666	2	3	5	0.0	0	0.6699197633513353	0.9623699607637176	0.8020566313571065	0.7131415749071524	0.4977061588350578	0.8831080485588455	0.6831151370823245	0.8867697158275751	0	0	0.0	-0.000190816640501911	37
4923	0.03392693828262995	0.009837364536115726	0.00897085596943965	0.7171706893437158	-1	0	0	0.3	3	0.8461538461538461	11	0.5357142857142857	0.7692307692307693	11	10	3	1	0	0.14285714285714285	2	14	15	0.1111111111111111	0.15384615384615385	0.8336590882321928	0.962055744136022	0.39512128845843536	0.9403114383120911	0.7285965916735078	0.971080070377281	0.9254893046229979	0.959610888744464	1.0	0.18181818181818182	0.0	0.00897085596943965	25
4100	0.03282156899496566	0.004605573363910729	-0.002479062437920759	0.7323369371868591	-1	0	0	0.3	3	0.8461538461538461	11	0.5357142857142857	0.7692307692307693	12	10	2	1	0	0.14285714285714285	2	14	15	0.16666666666666666	0.15384615384615385	0.5474265981141536	0.9119363104630724	0.41598730542024775	0.9256030970448784	0.5244698878884431	0.9639011705187764	0.9090116270049198	0.9378723743373018	1.0	0.25	0.0	-0.0002479062437920759	10
3651	0.02125124367456308	0.0019737234103364854	-0.0007427663374135815	0.9829001837249896	-1	0	0	0.4	4	0.6923076923076923	9	0.25	0.5384615384615384	10	7	4	3	0	0.6	6	10	15	0.3333333333333333	0.15384615384615385	0.9006339202675593	0.9713306606961031	0.344353533854712	0.9167540107007472	0.7285965916735078	0.9496778001796266	0.9347742286168671	0.9504137950573492	0.2	0.4	0.0	-7.427663374135816e-05	6
3017	0.03433660359588073	0.0039666557309907015	0.001893809143993153	0.6301827578353759	-1	0	0	0.3	3	0.8461538461538461	11	0.5357142857142857	0.7692307692307693	12	10	2	1	0	0.14285714285714285	2	14	15	0.16666666666666666	0.15384615384615385	0.6626077067009708	0.9567361141184313	0.5196070822099729	0.9183935785209862	0.86229218409464	0.9711056420391718	0.9252371132155779	0.9530494611116723	1.0	0.25	0.0	0.001893809143993153	9
3318	0.03678502510995876	0.0066992582044606295	0.006666659828798152	0.6709424560314292	-1	0	0	0.3	3	0.8461538461538461	11	0.5357142857142857	0.6923076923076923	11	9	3	2	0	0.14285714285714285	2	14	15	0.25	0.15384615384615385	0.8336590882321928	0.9652214463862064	0.39512128845843536	0.9085724889117415	0.7285965916735078	0.9704762533544976	0.9254893046229979	0.954236540135607	0.5454545454545454	0.09090909090909091	0.0	0.006666659828798152	22
5229	0.03744397799437456	0.008859125118284421	0.008827539372888278	0.664957083372981	-1	0	0	0.3	3	0.8461538461538461	11	0.5357142857142857	0.7692307692307693	12	10	2	1	0	0.14285714285714285	2	14	15	0.16666666666666666	0.15384615384615385	0.7164003008368306	0.9361050033863914	0.3697374111565737	0.9261088815162343	0.6051090979206715	0.9656867580390548	0.924494697675181	0.945322024350657	1.0	0.25	0.0	0.008827539372888278	18
166	0.0019839414726348778	0.0019156433268880883	-0.0019118481353897464	0.9813396263893057	-1	0	0	1.0	2	0.0	0	0.75	0	1	0	1	0	0	1.0	2	2	3	0.0	0	0	0	0	0	0	0	0	0	0	0	0	-0.00019118481353897464	24
668	0.014084949076710656	0.004769206083626286	-0.004636017745167463	0.976530114447176	-1	0	0	0.3	3	0.8461538461538461	11	0.38461538461538464	0.8461538461538461	13	11	1	1	0	0.23076923076923078	3	13	15	0.25	0.16666666666666666	0.5396378848041474	0.9400234027005032	0.43685332238206004	0.8979920989903704	0.6249040532677317	0.942317555222194	0.7078381074065349	0.9291354085638036	1.0	0.23076923076923078	0.0	-0.0004636017745167463	5
4556	0.018282964362579878	0.005310228175546398	-0.0051500296086249885	0.9800347927370875	-1	0	0	0.3	3	0.8461538461538461	11	0.5357142857142857	0.7692307692307693	11	10	3	1	0	0.14285714285714285	2	14	15	0.1111111111111111	0.15384615384615385	0.5991415134414684	0.9516741048087819	0.344353533854712	0.9186863980980541	0.48162160416783506	0.9503271388253186	0.9234879118013528	0.9418823729700977	1.0	0.36363636363636365	0.0	-0.0005150029608624988	1
3250	0.036462327605060144	0.006596710401503203	0.006531329405683661	0.6717192631536546	-1	0	0	0.3	3	0.8461538461538461	11	0.5357142857142857	0.6923076923076923	11	9	3	2	0	0.14285714285714285	2	14	15	0.25	0.15384615384615385	0.8336590882321928	0.9652214463862064	0.39512128845843536	0.9085724889117415	0.7285965916735078	0.9656199661828301	0.9254893046229979	0.951891541164792	0.5454545454545454	0.09090909090909091	0.0	0.006531329405683661	29
394	0.0019243571393048092	0.0019225769265104249	-0.0019224889612973375	0.984219678819466	-1	0	0	1.0	2	0.0	0	0.75	0	1	0	1	0	0	1.0	2	2	3	0.0	0	0	0	0	0	0	0	0	0	0	0	0	-0.00019224889612973374	23
4182	0.03438657760517523	0.007093193597294622	0.007090566944075003	0.6625171910642638	-1	0	0	0.3	3	0.8461538461538461	11	0.5357142857142857	0.7692307692307693	12	10	2	1	0	0.14285714285714285	2	14	15	0.16666666666666666	0.15384615384615385	0.7164003008368306	0.9550144001948128	0.36668434258312677	0.9244503222208768	0.6051090979206715	0.961124109214933	0.9254638866577114	0.9489479078499218	1.0	0.3333333333333333	0.0	0.007090566944075003	20
5185	0.03507606163766679	0.009446293234678861	0.008549396131984723	0.6700428790768136	-1	0	0	0.3	3	0.8461538461538461	11	0.5357142857142857	0.7692307692307693	12	10	2	1	0	0.14285714285714285	2	14	15	0.16666666666666666	0.15384615384615385	0.7164003008368306	0.956708460659507	0.39512128845843536	0.9429285507450785	0.6051090979206715	0.9668393205796739	0.9254893046229979	0.956518525094893	1.0	0.25	0.0	0.008549396131984723	26
3029	0.031514245494365635	0.0037355308525244047	0.0025393997148713803	0.6337215955891682	-1	0	0	0.3	3	0.8461538461538461	11	0.5357142857142857	0.7692307692307693	12	10	2	1	0	0.14285714285714285	2	14	15	0.16666666666666666	0.15384615384615385	0.6646853855095158	0.9566312112463855	0.41598730542024775	0.8983253486861277	0.6479573816412794	0.9678568402943398	0.924494697675181	0.9474713970923083	1.0	0.25	0.0	0.0025393997148713803	8
532	0.003398605476932291	0.0032252476311866746	-0.003224953824730732	0.9787786284916112	-1	0.5	1	0.6666666666666666	4	0.5	3	0.4444444444444444	0.5	5	3	2	0	0	0.5	3	6	8	0.0	1.0	0.6649994727063495	0.9132270879175809	0.4547691498423504	0.7046114572626596	0.8374534403257481	0.9407470205396893	0.8808042714363771	0.8803730659433495	0	0	0.0	-0.0003224953824730732	13
4249	0.034965495835713276	0.009422797159477105	0.008427972252578306	0.6707894723973684	-1	0	0	0.3	3	0.8461538461538461	11	0.5357142857142857	0.7692307692307693	12	10	2	1	0	0.14285714285714285	2	14	15	0.16666666666666666	0.15384615384615385	0.7164003008368306	0.956708460659507	0.39512128845843536	0.9429285507450785	0.6051090979206715	0.9668393205796739	0.9254893046229979	0.956518525094893	1.0	0.25	0.0	0.008427972252578306	34
229	0.002784781295924029	0.0022789749424402834	-0.0022789744440264745	0.9794687437085328	-1	1.0	1	0.8	4	0.4	2	0.4666666666666667	0.4	4	2	2	0	0	0.6	3	5	7	0.0	1.0	0.8225710180185424	0.9257041859659827	0.3727805017420992	0.7105740949085866	0.6454834415000728	0.9499393244086092	0.9110360671638298	0.8929542261407234	0	0	0.0	-0.00022789744440264746	53
3794	0.03698810925566375	0.006976866784399447	0.006944717644762029	0.6793438735571866	-1	0	0	0.3	3	0.8461538461538461	11	0.5357142857142857	0.6923076923076923	11	9	3	2	0	0.14285714285714285	2	14	15	0.25	0.15384615384615385	0.8336590882321928	0.9652214463862064	0.39512128845843536	0.9085724889117415	0.7285965916735078	0.9704762533544976	0.9254893046229979	0.954236540135607	0.5454545454545454	0.09090909090909091	0.0	0.006944717644762029	11
742	0.012849538014996486	0.003977826174159068	-0.002819359642172275	0.95626090391881	-1	0	0	0.16666666666666666	1	1.0	6	1.0	1.0	7	6	0	1	0	0.125	8	1	8	0.3333333333333333	0	0.4957116827868388	0.939772896407522	0.344353533854712	0.7813370064400654	0.5673181716090511	0.9452715422343264	0.7078381074065349	0.9080476498832523	1.0	0.2857142857142857	0.0	-0.0002819359642172275	18
386	0.0028885817831592474	0.002401761450025204	-0.0023997293496250127	0.98338285167094	-1	0	0	0.5	1	1.0	1	1.0	1.0	2	1	0	0	0	0.3333333333333333	1	3	3	0.0	0	0.5647218612910733	0.9808264117074313	0.44574235525054834	0.906374150600968	0.8420247841781908	0.8291694146736793	0.9619590212793279	0.9305339145432526	0	0	0.0	-0.00023997293496250127	35
3891	0.03900516658749887	0.012918190774258997	0.005791361474516732	0.7664982271207921	-1	0	0	0.3	3	0.8461538461538461	11	0.5357142857142857	0.7692307692307693	12	10	2	1	0	0.14285714285714285	2	14	15	0.16666666666666666	0.15384615384615385	0.7164003008368306	0.9550144001948128	0.3697374111565737	0.9227243685130578	0.6051090979206715	0.961124109214933	0.924494697675181	0.9485515133543515	1.0	0.25	0.0	0.005791361474516732	10
4628	0.0215940711224782	0.005589236720205209	-0.004939962940991885	0.9229687515133393	-1	0	0	0.3	3	0.8461538461538461	11	0.5357142857142857	0.8461538461538461	13	11	1	1	0	0.14285714285714285	2	14	15	0.25	0.15384615384615385	0.5991415134414684	0.9513986423986094	0.39512128845843536	0.9465139717880687	0.48162160416783506	0.9625707670006888	0.9254893046229979	0.9539815021661334	1.0	0.15384615384615385	0.0	-0.0004939962940991885	6
2241	0.02035499267735525	0.004354768155270279	-0.003509195320251445	0.5742213588455057	-1	0	0	0.3	3	0.8461538461538461	11	0.5357142857142857	0.7692307692307693	12	10	2	2	0	0.14285714285714285	2	14	15	0.3333333333333333	0.15384615384615385	0.621473246046445	0.9525188393679155	0.5236914505744732	0.9169293489258166	0.86229218409464	0.9626801397603303	0.9234879118013528	0.9470215757811151	0.5416666666666667	0.3333333333333333	0.0	-0.00035091953202514447	5
1841	0.03330445643562394	0.00553409119473812	0.005365030543261333	0.709665696014546	-1	0	0	0.3	3	0.8461538461538461	11	0.5357142857142857	0.7692307692307693	12	10	2	1	0	0.14285714285714285	2	14	15	0.16666666666666666	0.15384615384615385	0.6646853855095158	0.9566312112463855	0.41598730542024775	0.8983253486861277	0.6479573816412794	0.9640794046482977	0.924494697675181	0.9455301455798081	1.0	0.25	0.0	0.005365030543261333	55
4315	0.03583307566341374	0.006524118541341739	0.006417940636496329	0.6601944147385137	-1	0	0	0.3	3	0.8461538461538461	11	0.5357142857142857	0.7692307692307693	12	10	2	1	0	0.14285714285714285	2	14	15	0.16666666666666666	0.15384615384615385	0.6321224728672086	0.9585886104097904	0.4761324171421131	0.901290938930995	0.5343467166391509	0.9652495373043115	0.924494697675181	0.9474786041455893	1.0	0.25	0.0	0.006417940636496329	14
1603	0.028874620848299355	0.002755145002880886	0.0019435594269907141	0.6724853363497121	-1	0	0	0.3	3	0.8461538461538461	11	0.5357142857142857	0.7692307692307693	12	10	2	2	0	0.14285714285714285	2	14	15	0.3333333333333333	0.15384615384615385	0.6646853855095158	0.9566312112463855	0.41598730542024775	0.9039095073219501	0.6479573816412794	0.9678568402943398	0.924494697675181	0.9485016506195839	0.5416666666666666	0.4166666666666667	0.0	0.0019435594269907141	7
41	0.0028287765472075226	0.002838198541070948	-0.002838144410740599	0.9819362833328094	-1	0	0	0.6666666666666666	2	0.5	1	1.0	0.5	1	1	2	0	0	0.25	4	1	4	0.0	0.6666666666666666	0.940533201828236	0.5	0.7234189808479947	0.5	0.17499992355662436	0.5	0.9616301518932248	0.5	0	0	0.0	-0.0002838144410740599	15
3266	0.032614547250625466	0.006054242280141709	-0.00032246355743119543	0.6528241924749945	-1	0	0	0.3	3	0.8461538461538461	11	0.5357142857142857	0.7692307692307693	12	10	2	1	0	0.14285714285714285	2	14	15	0.16666666666666666	0.15384615384615385	0.6646853855095158	0.9566312112463855	0.41598730542024775	0.9017127452805674	0.7641749852647661	0.9652541302415287	0.924494697675181	0.9467550158540752	1.0	0.16666666666666666	0.0	-3.224635574311954e-05	6
4306	0.04118148881093817	0.009560387936044312	0.009317533667300605	0.7005430245643367	-1	0	0	0.3	3	0.8461538461538461	11	0.5357142857142857	0.6923076923076923	11	9	3	2	0	0.14285714285714285	2	14	15	0.25	0.15384615384615385	0.8336590882321928	0.9488200537903997	0.39512128845843536	0.9085724889117415	0.7285965916735078	0.9528494222443176	0.9254893046229979	0.9393899574119466	0.5454545454545454	0.36363636363636365	0.0	0.009317533667300605	32
2913	0.03384143124776721	0.005332955873215685	0.005331118600972358	0.711720358320511	-1	0	0	0.3	3	0.8461538461538461	11	0.5357142857142857	0.7692307692307693	12	10	2	1	0	0.14285714285714285	2	14	15	0.16666666666666666	0.15384615384615385	0.6646853855095158	0.9566312112463855	0.41598730542024775	0.8983253486861277	0.7641749852647661	0.9652541302415287	0.924494697675181	0.9461188570791212	1.0	0.16666666666666666	0.0	0.005331118600972358	51
4334	0.03670065292475808	0.009057591884409265	0.009025194796094909	0.6719570085223914	-1	0	0	0.3	3	0.8461538461538461	11	0.5357142857142857	0.7692307692307693	12	10	2	1	0	0.14285714285714285	2	14	15	0.16666666666666666	0.15384615384615385	0.7164003008368306	0.9361050033863914	0.3697374111565737	0.9261088815162343	0.6051090979206715	0.961124109214933	0.9234879118013528	0.9430460289607664	1.0	0.25	0.0	0.009025194796094909	41
5376	0.03743432081584152	0.009383579135035213	0.009356717032656538	0.6643562887960485	-1	0	0	0.3	3	0.8461538461538461	11	0.5357142857142857	0.7692307692307693	12	10	2	1	0	0.14285714285714285	2	14	15	0.16666666666666666	0.15384615384615385	0.7164003008368306	0.9361050033863914	0.3697374111565737	0.9261088815162343	0.6051090979206715	0.9656867580390548	0.924494697675181	0.945322024350657	1.0	0.08333333333333333	0.0	0.009356717032656538	37
2727	0.030749701539362545	0.005105593705198199	0.004344035236716299	0.7382384859736377	-1	0	0	0.3	3	0.8461538461538461	11	0.5357142857142857	0.7692307692307693	12	10	2	1	0	0.14285714285714285	2	14	15	0.16666666666666666	0.15384615384615385	0.6646853855095158	0.9566312112463855	0.41598730542024775	0.8874832494432656	0.661141375028768	0.9686889035938459	0.9252371132155779	0.9460197637659404	1.0	0.25	0.0	0.004344035236716299	5
4041	0.03454367427670569	0.010088043499029828	0.008888019442467043	0.7108258748187315	-1	0	0	0.3	3	0.8461538461538461	11	0.5357142857142857	0.7692307692307693	11	10	3	1	0	0.14285714285714285	2	14	15	0.1111111111111111	0.15384615384615385	0.8336590882321928	0.962055744136022	0.39512128845843536	0.9373535096122513	0.7285965916735078	0.971080070377281	0.9254893046229979	0.9589400363096892	1.0	0.18181818181818182	0.0	0.008888019442467043	31
2643	0.020598919390664484	0.005738926062018314	-0.005260142801536608	0.6652533297019044	-1	0	0	0.3	3	0.8461538461538461	11	0.5357142857142857	0.7692307692307693	11	10	3	1	0	0.14285714285714285	2	14	15	0.1111111111111111	0.15384615384615385	0.4957116827868388	0.9589674631346481	0.43685332238206004	0.9062626052676042	0.5673181716090511	0.9565499087962847	0.9254893046229979	0.9446609835622949	1.0	0.2727272727272727	0.0	-0.0005260142801536608	2
4960	0.03752535849386329	0.00934903046794908	0.009286047748039277	0.668241328880859	-1	0	0	0.3	3	0.8461538461538461	11	0.5357142857142857	0.7692307692307693	12	10	2	1	0	0.14285714285714285	2	14	15	0.16666666666666666	0.15384615384615385	0.7164003008368306	0.9361050033863914	0.3697374111565737	0.9261088815162343	0.6051090979206715	0.9656867580390548	0.924494697675181	0.945322024350657	1.0	0.16666666666666666	0.0	0.009286047748039277	39
2984	0.031088616057383434	0.011327250240054237	-0.011040922847546476	0.9422746799019166	-1	0	0	0.4	4	0.6923076923076923	9	0.38461538461538464	0.5384615384615384	9	7	5	3	0	0.23076923076923078	3	13	15	0.25	0.15384615384615385	0.4957116827868388	0.959740678414072	0.39512128845843536	0.9238984592070482	0.5673181716090511	0.9724360920520173	0.9166924268917	0.9559361236957954	0.1111111111111111	0.2222222222222222	0.0	-0.0011040922847546475	0
1128	0.021615650917580217	0.0009129754245998842	-0.0005915411346481482	0.6670881638150294	-1	0	0	0.3	3	0.8461538461538461	11	0.38461538461538464	0.7692307692307693	11	10	3	2	0	0.23076923076923078	3	13	15	0.2222222222222222	0.16666666666666666	0.4957116827868388	0.9543576451897055	0.43685332238206004	0.9018901865922432	0.5673181716090511	0.9686324546997287	0.9234879118013528	0.9476602403674531	0.5454545454545454	0.2727272727272727	0.0	-5.9154113464814824e-05	30
2141	0.03442368373667032	0.00537768074167749	0.005311593149713386	0.710426099796319	-1	0	0	0.3	3	0.8461538461538461	11	0.5357142857142857	0.7692307692307693	12	10	2	1	0	0.14285714285714285	2	14	15	0.16666666666666666	0.15384615384615385	0.6646853855095158	0.9566312112463855	0.41598730542024775	0.8983253486861277	0.6479573816412794	0.9640794046482977	0.924494697675181	0.9455301455798081	1.0	0.16666666666666666	0.0	0.005311593149713386	31
3247	0.03391331511773817	0.005366632601337691	0.00534806214983583	0.7106165690264954	-1	0	0	0.3	3	0.8461538461538461	11	0.5357142857142857	0.7692307692307693	12	10	2	1	0	0.14285714285714285	2	14	15	0.16666666666666666	0.15384615384615385	0.6646853855095158	0.9566312112463855	0.41598730542024775	0.8983253486861277	0.7641749852647661	0.9652541302415287	0.924494697675181	0.9461188570791212	1.0	0.16666666666666666	0.0	0.00534806214983583	16
779	0.026963506984171114	0.004597424929628513	0.003001564162519155	0.9123452650304249	-1	0	0	0.5	5	0.5384615384615384	7	0.4166666666666667	0.46153846153846156	8	6	6	1	0	0.4444444444444444	9	4	15	0.07142857142857142	0.15384615384615385	0.6019097356500817	0.8798800630357053	0.43225943233494313	0.9144110990887965	0.6437504098291724	0.9186527742349134	0.7107630484573876	0.905629378729059	1.0	0.25	0.0	0.003001564162519155	38
3768	0.033000876080660095	0.0029301978882109495	-0.0019560274617602823	0.6733898443830584	-1	0	0	0.3	3	0.8461538461538461	11	0.5357142857142857	0.7692307692307693	11	10	3	1	0	0.14285714285714285	2	14	15	0.1111111111111111	0.15384615384615385	0.4957116827868388	0.9426413820093371	0.43685332238206004	0.9205566713018708	0.5673181716090511	0.963499365810399	0.9234879118013528	0.9448435961053109	1.0	0.18181818181818182	0.0	-0.00019560274617602823	1
996	0.022466639446263172	0.0007855427426688937	-0.0006590476020760968	0.6729762286909736	-1	0	0	0.3	3	0.8461538461538461	11	0.38461538461538464	0.7692307692307693	11	10	3	2	0	0.23076923076923078	3	13	15	0.2222222222222222	0.16666666666666666	0.4957116827868388	0.9543576451897055	0.43685332238206004	0.9018901865922432	0.5673181716090511	0.9686324546997287	0.9234879118013528	0.9476602403674531	0.5454545454545454	0.2727272727272727	0.0	-6.590476020760968e-05	27
2850	0.029031008475548747	0.003519550587616433	-0.0028237517079496514	0.6039783274957001	-1	0	0	0.3	3	0.8461538461538461	11	0.5357142857142857	0.7692307692307693	12	10	2	1	0	0.14285714285714285	2	14	15	0.16666666666666666	0.15384615384615385	0.7475117021255058	0.9455996673569547	0.41598730542024775	0.8983253486861277	0.661141375028768	0.9686889035938459	0.9234879118013528	0.9438562276753131	1.0	0.25	0.0	-0.00028237517079496516	11
2182	0.03450211573794727	0.005221531695637035	0.005061812323258672	0.7125708497479843	-1	0	0	0.3	3	0.8461538461538461	11	0.5357142857142857	0.7692307692307693	12	10	2	1	0	0.14285714285714285	2	14	15	0.16666666666666666	0.15384615384615385	0.6646853855095158	0.9566312112463855	0.41598730542024775	0.8983253486861277	0.6479573816412794	0.9640794046482977	0.924494697675181	0.9455301455798081	1.0	0.25	0.0	0.005061812323258672	30
4622	0.035706911909277744	0.008852521479528445	0.008034926162550023	0.6702871462974881	-1	0	0	0.3	3	0.8461538461538461	11	0.5357142857142857	0.7692307692307693	12	10	2	1	0	0.14285714285714285	2	14	15	0.16666666666666666	0.15384615384615385	0.7164003008368306	0.9394575216469316	0.39512128845843536	0.9429285507450785	0.6051090979206715	0.9668393205796739	0.924494697675181	0.9513441485018737	1.0	0.16666666666666666	0.0	0.008034926162550023	8
627	0.002944076738235813	0.002235568938958856	-0.002235227151114888	0.9747613078395811	-1	0	0	0.5	2	0.75	3	0.75	0.5	3	2	2	1	0	0.5	2	4	6	0.14285714285714285	0	0.8197460055065351	0.9414641545112047	0.3727805017420992	0.7378787459438861	0.5716045590250702	0.869907970223813	0.8257564990013622	0.8703779754584324	1.0	0.3333333333333333	0.0	-0.00022352271511148883	33
3440	0.03747243484443605	0.006931077760336498	0.006868583193613516	0.6765794722845144	-1	0	0	0.3	3	0.8461538461538461	11	0.5357142857142857	0.6923076923076923	11	9	3	2	0	0.14285714285714285	2	14	15	0.25	0.15384615384615385	0.8336590882321928	0.9652214463862064	0.39512128845843536	0.9085724889117415	0.7285965916735078	0.9656199661828301	0.9254893046229979	0.951891541164792	0.5454545454545454	0.2727272727272727	0.0	0.006868583193613516	32
5468	0.03697808423736139	0.009152675528377922	0.00913028309504622	0.6681846446502642	-1	0	0	0.3	3	0.8461538461538461	11	0.5357142857142857	0.7692307692307693	12	10	2	1	0	0.14285714285714285	2	14	15	0.16666666666666666	0.15384615384615385	0.7164003008368306	0.9361050033863914	0.3697374111565737	0.9261088815162343	0.6051090979206715	0.9656867580390548	0.924494697675181	0.945322024350657	1.0	0.25	0.0	0.00913028309504622	58
4597	0.033694616164455474	0.009841028263095086	0.008922958169108684	0.6607477942491526	-1	0	0	0.3	3	0.8461538461538461	11	0.5357142857142857	0.7692307692307693	12	10	2	1	0	0.14285714285714285	2	14	15	0.16666666666666666	0.15384615384615385	0.7164003008368306	0.956708460659507	0.39512128845843536	0.9429285507450785	0.6051090979206715	0.9668393205796739	0.9254893046229979	0.956518525094893	1.0	0.25	0.0	0.008922958169108684	49
3783	0.03621579717104562	0.007129265529623298	0.007040012327507558	0.6793121120978043	-1	0	0	0.3	3	0.8461538461538461	11	0.5357142857142857	0.6923076923076923	11	9	3	2	0	0.14285714285714285	2	14	15	0.25	0.15384615384615385	0.8336590882321928	0.9652214463862064	0.39512128845843536	0.8831363957179755	0.7285965916735078	0.9704762533544976	0.9254893046229979	0.9500807498368997	0.5454545454545454	0.09090909090909091	0.0	0.007040012327507558	16
360	0.03375970345930984	0.009286541611366531	-0.00905555815506018	0.974705596952629	-1	0	0	0.2	2	0.9230769230769231	12	0.4166666666666667	0.8461538461538461	13	11	1	3	0	0.25	3	12	15	0.75	0	0.3720439075267377	0.94628824075677	0.43685332238206004	0.8731521755247081	0.7120202182714791	0.9378919055955488	0.801265185209923	0.9244402802647872	0.07692307692307693	0.15384615384615385	0.0	-0.000905555815506018	3
520	0.007170029604600377	0.003914008725583319	-0.003876185917868001	0.9539668541586374	-1	0	0	0.42857142857142855	3	0.625	5	0.5555555555555556	0.375	6	3	3	0	0	0.5	6	3	10	0.0	0	0.7919440711337435	0.8900551852293607	0.5133588386236998	0.8817452714659395	0.8452651137959645	0.925199420336829	0.8435011771208636	0.9007140342363706	0	0	0.0	-0.0003876185917868001	9
3326	0.0341256864756874	0.004999274643507708	0.004998755999613632	0.7120131568738857	-1	0	0	0.3	3	0.8461538461538461	11	0.5357142857142857	0.7692307692307693	12	10	2	1	0	0.14285714285714285	2	14	15	0.16666666666666666	0.15384615384615385	0.6646853855095158	0.9566312112463855	0.41598730542024775	0.8983253486861277	0.7641749852647661	0.9652541302415287	0.924494697675181	0.9461188570791212	1.0	0.16666666666666666	0.0	0.004998755999613632	14
1404	0.017593465456965572	0.006371209059415526	-0.00444663770720009	0.9790300697223316	-1	0	0	0.4	4	0.6666666666666666	8	0.3181818181818182	0.5833333333333334	11	7	2	3	0	0.36363636363636365	4	11	14	0.75	0.16666666666666666	0.4957116827868388	0.9605225365987755	0.344353533854712	0.9177556259445734	0.5673181716090511	0.9745008458961024	0.9234879118013528	0.956161787005787	0.09090909090909091	0.2727272727272727	0.0	-0.000444663770720009	4
928	0.02188299092270759	0.0009933549792443617	-0.00041069198166024227	0.6746791450841056	-1	0	0	0.3	3	0.8461538461538461	11	0.38461538461538464	0.7692307692307693	11	10	3	2	0	0.23076923076923078	3	13	15	0.2222222222222222	0.16666666666666666	0.4957116827868388	0.9543576451897055	0.43685332238206004	0.9018901865922432	0.5673181716090511	0.9686324546997287	0.9234879118013528	0.9476602403674531	0.5454545454545454	0.2727272727272727	0.0	-4.106919816602423e-05	65
3781	0.029349470538750904	0.004444348898950837	-0.00152695162752694	0.8944400351264566	-1	0	0	0.2	2	0.8461538461538461	11	0.38461538461538464	0.6923076923076923	11	9	3	4	0	0.23076923076923078	3	13	15	0.5	0	0.9006339202675593	0.9543896287172007	0.344353533854712	0.8936133755589071	0.7285965916735078	0.9636399519774589	0.9254893046229979	0.9435055116052959	0.18181818181818182	0.09090909090909091	0.0	-0.000152695162752694	6
3403	0.022348886765897347	0.006354305888397672	-0.0055469962388068885	0.9593983893917528	-1	0	0	0.3333333333333333	3	0.6363636363636364	7	0.5416666666666666	0.5454545454545454	9	6	3	5	0	0.375	3	8	13	0.7142857142857143	0	0.8336590882321928	0.9488976507098624	0.344353533854712	0.8622274232802514	0.7285965916735078	0.9487328611768185	0.9254893046229979	0.9280971713098837	0.2222222222222222	0.1111111111111111	0.0	-0.0005546996238806888	1
1557	0.030572918993534	0.004967356154747722	0.004251386820193802	0.7373653783215652	-1	0	0	0.3	3	0.8461538461538461	11	0.5357142857142857	0.7692307692307693	12	10	2	1	0	0.14285714285714285	2	14	15	0.16666666666666666	0.15384615384615385	0.6646853855095158	0.9566312112463855	0.41598730542024775	0.9039095073219501	0.6479573816412794	0.9640794046482977	0.924494697675181	0.9465963272174566	1.0	0.25	0.0	0.004251386820193802	13
5516	0.03589163298461104	0.00898410501313009	0.008956937673137075	0.6608039842362974	-1	0	0	0.3	3	0.8461538461538461	11	0.5357142857142857	0.7692307692307693	12	10	2	1	0	0.14285714285714285	2	14	15	0.16666666666666666	0.15384615384615385	0.7164003008368306	0.9361050033863914	0.3697374111565737	0.9261088815162343	0.6051090979206715	0.9656867580390548	0.924494697675181	0.945322024350657	1.0	0.25	0.0	0.008956937673137075	24
3509	0.036685826686750946	0.007183881533280114	0.007101089830901511	0.6753067940279509	-1	0	0	0.3	3	0.8461538461538461	11	0.5357142857142857	0.6923076923076923	11	9	3	2	0	0.14285714285714285	2	14	15	0.25	0.15384615384615385	0.8336590882321928	0.9652214463862064	0.39512128845843536	0.9085724889117415	0.7285965916735078	0.9656199661828301	0.9254893046229979	0.951891541164792	0.5454545454545454	0.2727272727272727	0.0	0.007101089830901511	37
4754	0.03513683247369297	0.009564800604742265	0.008548375881177822	0.6677355488145053	-1	0	0	0.3	3	0.8461538461538461	11	0.5357142857142857	0.7692307692307693	12	10	2	1	0	0.14285714285714285	2	14	15	0.16666666666666666	0.15384615384615385	0.7164003008368306	0.956708460659507	0.39512128845843536	0.9429285507450785	0.6051090979206715	0.9668393205796739	0.9254893046229979	0.956518525094893	1.0	0.25	0.0	0.008548375881177822	25
4605	0.03315561179503535	0.004463860104912559	0.002367450361879795	0.6636811578398343	-1	0	0	0.3	3	0.8461538461538461	11	0.5357142857142857	0.7692307692307693	12	10	2	1	0	0.14285714285714285	2	14	15	0.16666666666666666	0.15384615384615385	0.7164003008368306	0.956708460659507	0.39512128845843536	0.94065992431389	0.6051090979206715	0.9668393205796739	0.9254893046229979	0.9559410859117539	1.0	0.25	0.0	0.002367450361879795	11
4430	0.03629139792175222	0.009178401587930303	0.009152275769467609	0.6676385513980503	-1	0	0	0.3	3	0.8461538461538461	11	0.5357142857142857	0.7692307692307693	12	10	2	1	0	0.14285714285714285	2	14	15	0.16666666666666666	0.15384615384615385	0.7164003008368306	0.9361050033863914	0.3697374111565737	0.9261088815162343	0.6051090979206715	0.961124109214933	0.9234879118013528	0.9430460289607664	1.0	0.25	0.0	0.009152275769467609	45
2809	0.0341719194277371	0.005204723125562702	0.005200420656286971	0.7122538993085537	-1	0	0	0.3	3	0.8461538461538461	11	0.5357142857142857	0.7692307692307693	12	10	2	1	0	0.14285714285714285	2	14	15	0.16666666666666666	0.15384615384615385	0.6646853855095158	0.9566312112463855	0.41598730542024775	0.8983253486861277	0.7641749852647661	0.9652541302415287	0.924494697675181	0.9461188570791212	1.0	0.16666666666666666	0.0	0.005200420656286971	24
832	0.01034319856546976	0.0070284161014936815	-0.007028023365292664	0.9693088748442191	-1	0.3333333333333333	1	0.625	5	0.5	5	0.5714285714285714	0.3	5	3	6	2	0	0.42857142857142855	7	3	12	0.14285714285714285	0.4444444444444444	0.910103229692921	0.8229385733895841	0.168669122017497	0.9053817411454742	0.8013962055067354	0.6999858661370203	0.9625943215735706	0.8245341129892562	0.6	0.4	0.0	-0.0007028023365292664	2
1258	0.02233153581385423	0.0005680209663245699	-0.00031062815292278427	0.6669988558444803	-1	0	0	0.3	3	0.8461538461538461	11	0.38461538461538464	0.7692307692307693	11	10	3	2	0	0.23076923076923078	3	13	15	0.2222222222222222	0.16666666666666666	0.4957116827868388	0.9543576451897055	0.43685332238206004	0.9018901865922432	0.5673181716090511	0.9686324546997287	0.9234879118013528	0.9476602403674531	0.5454545454545454	0.18181818181818182	0.0	-3.106281529227843e-05	32
2662	0.03170329068293937	0.007975254541769762	0.006469525573684592	0.7975704174878645	-1	0	0	0.3	3	0.8461538461538461	11	0.5357142857142857	0.7692307692307693	12	10	2	1	0	0.14285714285714285	2	14	15	0.16666666666666666	0.15384615384615385	0.6646853855095158	0.9566312112463855	0.41598730542024775	0.9017127452805674	0.661141375028768	0.9686889035938459	0.9252371132155779	0.9485350058379534	1.0	0.3333333333333333	0.0	0.006469525573684592	13
5094	0.020192519580578373	0.004568058341174842	-0.004558382738295498	0.9612114983269124	-1	0	0	0.3	3	0.8461538461538461	11	0.234375	0.7692307692307693	11	10	3	2	0	1.0	8	8	15	0.2222222222222222	0.15384615384615385	0.5991415134414684	0.9364368309630953	0.344353533854712	0.9250789695808799	0.7285965916735078	0.9597616390866228	0.9234879118013528	0.9422303106836666	0.5454545454545454	0.2727272727272727	0.0	-0.0004558382738295498	1
3947	0.037380027448639774	0.007371614793709855	0.007361621623171108	0.6667409558583648	-1	0	0	0.3	3	0.8461538461538461	11	0.5357142857142857	0.7692307692307693	12	10	2	1	0	0.14285714285714285	2	14	15	0.16666666666666666	0.15384615384615385	0.7164003008368306	0.9550144001948128	0.36668434258312677	0.9267833982390009	0.6051090979206715	0.961124109214933	0.9254638866577114	0.9494923970144002	1.0	0.25	0.0	0.007361621623171108	75
308	0.017304640197385084	0.0046997391656531644	-0.004682990863881624	0.9623380800131924	-1	0.25	1	0.5	5	0.5	6	0.4	0.4166666666666667	8	5	5	0	0	0.7142857142857143	7	5	14	0.0	0.2857142857142857	0.8282550434548067	0.8642088885640989	0.7289551652221389	0.8388018546191891	0.5639531402538932	0.9192569274982794	0.832463974287696	0.8784083709987845	0	0	0.0	-0.0004682990863881624	9
970	0.0189888185423099	0.005237923586993005	-0.005224404661814233	0.9662020777725119	-1	0	0	0.3	3	0.7692307692307693	10	0.375	0.6153846153846154	10	8	4	2	0	0.625	8	5	15	0.2	0.14285714285714285	0.5853757038208157	0.8817861343935266	0.3911238998057386	0.901541957026438	0.591827947920371	0.9043326758958758	0.8133861662706592	0.8962978788749884	0.55	0.3	0.0	-0.0005224404661814233	6
2010	0.030973829524798307	0.005251214985667854	0.0021113534757631384	0.7562749972349189	-1	0	0	0.3	3	0.8461538461538461	11	0.5357142857142857	0.7692307692307693	12	10	2	1	0	0.14285714285714285	2	14	15	0.16666666666666666	0.15384615384615385	0.6646853855095158	0.9566312112463855	0.41598730542024775	0.8977049484660704	0.6479573816412794	0.9640794046482977	0.924494697675181	0.9454137326809395	1.0	0.16666666666666666	0.0	0.0021113534757631384	21
579	0.0020245640162302476	0.0019921771752289368	-0.001992177171507068	0.9852818381293467	-1	0	0	1.0	2	0.0	0	0.75	0	2	0	0	0	0	1.0	2	2	3	0.0	0	0	0	0	0	0	0	0	0	0	0	0	-0.0001992177171507068	22
1087	0.02167849885880729	0.0009456601642145542	-0.0005729529610678032	0.6759585391851012	-1	0	0	0.3	3	0.8461538461538461	11	0.38461538461538464	0.7692307692307693	11	10	3	2	0	0.23076923076923078	3	13	15	0.2222222222222222	0.16666666666666666	0.4957116827868388	0.9543576451897055	0.43685332238206004	0.9066690262915662	0.5673181716090511	0.9686324546997287	0.9234879118013528	0.9485657311032251	0.5454545454545454	0.2727272727272727	0.0	-5.7295296106780317e-05	36
3142	0.033623425357921635	0.005007028788807645	0.005006481792763931	0.7122525764455254	-1	0	0	0.3	3	0.8461538461538461	11	0.5357142857142857	0.7692307692307693	12	10	2	1	0	0.14285714285714285	2	14	15	0.16666666666666666	0.15384615384615385	0.6646853855095158	0.9566312112463855	0.41598730542024775	0.8983253486861277	0.6479573816412794	0.9678568402943398	0.924494697675181	0.9474713970923083	1.0	0.25	0.0	0.005006481792763931	20
2724	0.03280907186806009	0.015225931802776064	-0.013570869442247262	0.6347919304925799	-1	0	0	0.4	4	0.6923076923076923	9	0.38461538461538464	0.5384615384615384	10	7	4	2	0	0.23076923076923078	13	3	15	0.2222222222222222	0.15384615384615385	0.40710751066392675	0.9558423104490731	0.39512128845843536	0.9232104450408511	0.746385788469137	0.9778519751471285	0.9234879118013528	0.9575645138074775	0.55	0.3	0.0	-0.0013570869442247262	0
3405	0.03720671966122268	0.006802423505727306	0.0067770003304191044	0.6661610007082628	-1	0	0	0.3	3	0.8461538461538461	11	0.5357142857142857	0.6923076923076923	11	9	3	2	0	0.14285714285714285	2	14	15	0.25	0.15384615384615385	0.8336590882321928	0.9652214463862064	0.39512128845843536	0.9085724889117415	0.7285965916735078	0.9656199661828301	0.9254893046229979	0.951891541164792	0.5454545454545454	0.09090909090909091	0.0	0.0067770003304191044	16
2605	0.034264507001948975	0.005173866757139959	0.005140682040634712	0.7126802701223678	-1	0	0	0.3	3	0.8461538461538461	11	0.5357142857142857	0.7692307692307693	12	10	2	1	0	0.14285714285714285	2	14	15	0.16666666666666666	0.15384615384615385	0.6646853855095158	0.9566312112463855	0.41598730542024775	0.8983253486861277	0.6479573816412794	0.9640794046482977	0.924494697675181	0.9455301455798081	1.0	0.16666666666666666	0.0	0.005140682040634712	20
3823	0.03774178227118419	0.007052559178704057	0.007031321238409534	0.6757736973652737	-1	0	0	0.3	3	0.8461538461538461	11	0.5357142857142857	0.7692307692307693	12	10	2	1	0	0.14285714285714285	2	14	15	0.16666666666666666	0.15384615384615385	0.7164003008368306	0.9550144001948128	0.3697374111565737	0.9261088815162343	0.6051090979206715	0.961124109214933	0.924494697675181	0.9493339291963911	1.0	0.25	0.0	0.007031321238409534	42
2915	0.0339937577092315	0.007030649576897302	0.0069787954132849075	0.8169684289660648	-1	0	0	0.3	3	0.8461538461538461	11	0.38461538461538464	0.6923076923076923	10	9	4	1	0	0.23076923076923078	3	13	15	0.09090909090909091	0.15384615384615385	0.8336590882321928	0.9659317493200197	0.39512128845843536	0.9208487233400154	0.7285965916735078	0.9700545677417153	0.9254893046229979	0.9565703753180267	1.0	0.2	0.0	0.0069787954132849075	139
630	0.007060162181672395	0.0040022987074396724	-0.003993958882014949	0.9750588338000481	-1	0	0	0.5	2	0.75	3	0.6	0.75	5	3	0	0	0	0.4	2	5	6	0.0	0	0.5396378848041474	0.8496891085618793	0.6869936946635139	0.8050776021874693	0.6357821842874446	0.8195629703922558	0.7517976731481961	0.8255815047720922	0	0	0.0	-0.00039939588820149486	10
3650	0.03642303922248766	0.007205717291937447	0.006607322181040646	0.6337713960453197	-1	0	0	0.1	1	1.0	13	1.0	0.8461538461538461	12	11	2	2	0	0.06666666666666667	1	15	15	0.2857142857142857	0	0.6646853855095158	0.9504306358156103	0.39512128845843536	0.9020022828276724	0.746385788469137	0.9711626862097847	0.9234879118013528	0.9476820550117845	0.5416666666666666	0.25	0.0	0.006607322181040646	40
5255	0.0363291466192985	0.008472779764173618	0.008454986526465764	0.6596424404207725	-1	0	0	0.3	3	0.8461538461538461	11	0.5357142857142857	0.7692307692307693	12	10	2	1	0	0.14285714285714285	2	14	15	0.16666666666666666	0.15384615384615385	0.7164003008368306	0.9361050033863914	0.3697374111565737	0.9261088815162343	0.6051090979206715	0.9656867580390548	0.924494697675181	0.945322024350657	1.0	0.25	0.0	0.008454986526465764	12
2957	0.0334848005811173	0.005314523432170095	0.005313603231076961	0.7098758465246444	-1	0	0	0.3	3	0.8461538461538461	11	0.5357142857142857	0.7692307692307693	12	10	2	1	0	0.14285714285714285	2	14	15	0.16666666666666666	0.15384615384615385	0.6646853855095158	0.9566312112463855	0.41598730542024775	0.8983253486861277	0.6479573816412794	0.9640794046482977	0.924494697675181	0.9455301455798081	1.0	0.25	0.0	0.005313603231076961	27
4774	0.03519411291658109	0.00879090036946374	0.008054585057442165	0.660660706746915	-1	0	0	0.3	3	0.8461538461538461	11	0.5357142857142857	0.7692307692307693	12	10	2	1	0	0.14285714285714285	2	14	15	0.16666666666666666	0.15384615384615385	0.7164003008368306	0.9394575216469316	0.39512128845843536	0.9429285507450785	0.6051090979206715	0.9668393205796739	0.924494697675181	0.9513441485018737	1.0	0.25	0.0	0.008054585057442165	8
2579	0.03377846925859408	0.005083090923464117	0.005080203004246069	0.7096928910083956	-1	0	0	0.3	3	0.8461538461538461	11	0.5357142857142857	0.7692307692307693	12	10	2	1	0	0.14285714285714285	2	14	15	0.16666666666666666	0.15384615384615385	0.6646853855095158	0.9566312112463855	0.41598730542024775	0.8983253486861277	0.6479573816412794	0.9640794046482977	0.924494697675181	0.9455301455798081	1.0	0.16666666666666666	0.0	0.005080203004246069	20
4654	0.03484387145911051	0.003152816359307835	0.002292184440101589	0.6538247945826214	-1	0	0	0.3	3	0.8461538461538461	11	0.5769230769230769	0.6923076923076923	11	9	3	2	0	0.15384615384615385	2	13	15	0.25	0.15384615384615385	0.8336590882321928	0.9612886605726587	0.39512128845843536	0.9068022962833588	0.7285965916735078	0.9650354379906337	0.9254893046229979	0.9495525070644909	0.5454545454545454	0.09090909090909091	0.0	0.002292184440101589	14
1144	0.02231704302014994	0.0024595204565973435	-0.0017266417346687571	0.6462207178499706	-1	0	0	0.3	3	0.8461538461538461	11	0.38461538461538464	0.7692307692307693	11	10	3	2	0	0.23076923076923078	3	13	15	0.2222222222222222	0.16666666666666666	0.8336590882321928	0.953195158031066	0.43685332238206004	0.8378357798688633	0.7285965916735078	0.9572377390212911	0.9415147609736184	0.9300948429627304	0.5454545454545454	0.36363636363636365	0.0	-0.0001726641734668757	4
4503	0.035758473136900316	0.008690224677154497	0.008124954315729991	0.6737077477437432	-1	0	0	0.3	3	0.8461538461538461	11	0.5357142857142857	0.7692307692307693	12	10	2	1	0	0.14285714285714285	2	14	15	0.16666666666666666	0.15384615384615385	0.7164003008368306	0.956708460659507	0.3920682198849884	0.9434011423596053	0.6051090979206715	0.9668393205796739	0.9254893046229979	0.9566405862735665	1.0	0.16666666666666666	0.0	0.008124954315729991	10
1629	0.030071541737439495	0.0052140772678338325	0.004400527184421418	0.7346352667406315	-1	0	0	0.3	3	0.8461538461538461	11	0.5357142857142857	0.7692307692307693	12	10	2	1	0	0.14285714285714285	2	14	15	0.16666666666666666	0.15384615384615385	0.6646853855095158	0.9566312112463855	0.41598730542024775	0.9039095073219501	0.6479573816412794	0.9640794046482977	0.924494697675181	0.9465963272174566	1.0	0.25	0.0	0.004400527184421418	18
1318	0.020947941239742595	0.001589274922238177	-0.0007084468861231542	0.6768197371782485	-1	0	0	0.3	3	0.8461538461538461	11	0.38461538461538464	0.7692307692307693	11	10	3	2	0	0.23076923076923078	3	13	15	0.2222222222222222	0.16666666666666666	0.4957116827868388	0.9543576451897055	0.43685332238206004	0.9066690262915662	0.5673181716090511	0.9686324546997287	0.9234879118013528	0.9485657311032251	0.5454545454545454	0.2727272727272727	0.0	-7.084468861231542e-05	19
4345	0.03657158348150387	0.008963787357363879	0.008910677674681863	0.6626588398533377	-1	0	0	0.3	3	0.8461538461538461	11	0.5357142857142857	0.7692307692307693	12	10	2	1	0	0.14285714285714285	2	14	15	0.16666666666666666	0.15384615384615385	0.7164003008368306	0.9361050033863914	0.3697374111565737	0.9261088815162343	0.6051090979206715	0.961124109214933	0.9234879118013528	0.9430460289607664	1.0	0.25	0.0	0.008910677674681863	49
4084	0.03457709817246926	0.009544422095945485	0.008898739245169318	0.6695843727745878	-1	0	0	0.3	3	0.8461538461538461	11	0.5357142857142857	0.7692307692307693	12	10	2	1	0	0.14285714285714285	2	14	15	0.16666666666666666	0.15384615384615385	0.7164003008368306	0.956708460659507	0.39512128845843536	0.9429285507450785	0.6051090979206715	0.9668393205796739	0.9254893046229979	0.956518525094893	1.0	0.25	0.0	0.008898739245169318	96
5460	0.03490626064022584	0.009692678924150487	0.007024080960017721	0.7701764543163829	-1	0	0	0.3	3	0.8461538461538461	11	0.5357142857142857	0.7692307692307693	12	10	2	1	0	0.14285714285714285	2	14	15	0.16666666666666666	0.15384615384615385	0.7164003008368306	0.9361050033863914	0.3697374111565737	0.9311081849623722	0.6051090979206715	0.9656867580390548	0.924494697675181	0.946607333260451	1.0	0.25	0.0	0.007024080960017721	9
3708	0.03704167765452671	0.007457515280069246	0.00726364804176537	0.6702277559616445	-1	0	0	0.3	3	0.8461538461538461	11	0.5357142857142857	0.6923076923076923	11	9	3	2	0	0.14285714285714285	2	14	15	0.25	0.15384615384615385	0.8336590882321928	0.9687171677188361	0.39512128845843536	0.9085724889117415	0.7285965916735078	0.9656199661828301	0.9254893046229979	0.9535364099208871	0.5454545454545454	0.2727272727272727	0.0	0.00726364804176537	11
264	0.005044638787133226	0.003055969192946087	-0.0029238343634962723	0.9729168066550301	-1	0	0	0.5	2	0.75	3	0.6	0.75	5	3	0	0	0	0.4	5	2	6	0.0	0	0.3057051211310634	0.9094533516978581	0.7572813727102778	0.8760910782104327	0.4485129213551751	0.747496284968325	0.868138123548222	0.8560342616962977	0	0	0.0	-0.00029238343634962723	15
2057	0.034392077539224034	0.005614479308276104	0.005407677667920249	0.7143820736243618	-1	0	0	0.3	3	0.8461538461538461	11	0.5357142857142857	0.7692307692307693	12	10	2	1	0	0.14285714285714285	2	14	15	0.16666666666666666	0.15384615384615385	0.6646853855095158	0.9566312112463855	0.41598730542024775	0.8983253486861277	0.6479573816412794	0.9640794046482977	0.924494697675181	0.9455301455798081	1.0	0.25	0.0	0.005407677667920249	21
3476	0.03281628137908705	0.007963114270567605	0.006622702824655123	0.7938649722475978	-1	0	0	0.3	3	0.8461538461538461	11	0.5357142857142857	0.7692307692307693	12	10	2	1	0	0.14285714285714285	2	14	15	0.16666666666666666	0.15384615384615385	0.6646853855095158	0.9566312112463855	0.41598730542024775	0.9017127452805674	0.6479573816412794	0.9640794046482977	0.924494697675181	0.9461728596522389	1.0	0.25	0.0	0.006622702824655123	15
4617	0.037429227196524424	0.0072858133793564026	0.0072601360948363535	0.6822297212118834	-1	0	0	0.3	3	0.8461538461538461	11	0.5357142857142857	0.7692307692307693	12	10	2	1	0	0.14285714285714285	2	14	15	0.16666666666666666	0.15384615384615385	0.7164003008368306	0.9550144001948128	0.3697374111565737	0.9261088815162343	0.6051090979206715	0.9656867580390548	0.924494697675181	0.9513716045959167	1.0	0.25	0.0	0.0072601360948363535	17
1282	0.03353602302867162	0.005407643313165	0.0054014410333620795	0.7098911961500709	-1	0	0	0.3	3	0.8461538461538461	11	0.5357142857142857	0.7692307692307693	12	10	2	1	0	0.14285714285714285	2	14	15	0.16666666666666666	0.15384615384615385	0.6646853855095158	0.9566312112463855	0.41598730542024775	0.8983253486861277	0.6479573816412794	0.9640794046482977	0.924494697675181	0.9455301455798081	1.0	0.25	0.0	0.0054014410333620795	70
2226	0.03248503420648302	0.003500375820531593	0.0021406986811206338	0.6238086277804648	-1	0	0	0.3	3	0.8461538461538461	11	0.5357142857142857	0.7692307692307693	12	10	2	1	0	0.14285714285714285	2	14	15	0.16666666666666666	0.15384615384615385	0.6646853855095158	0.9566312112463855	0.41598730542024775	0.8983253486861277	0.6479573816412794	0.9678568402943398	0.924494697675181	0.9474713970923083	1.0	0.25	0.0	0.0021406986811206338	9
4002	0.034938576402711446	0.006221037674552938	-0.0036769505390513092	0.779050393523748	-1	0	0	0.4	4	0.6923076923076923	9	0.4166666666666667	0.5384615384615384	10	7	4	2	0	0.25	3	12	15	0.2222222222222222	0.15384615384615385	0.8336590882321928	0.9628982019247858	0.4761324171421131	0.8919583887056751	0.8270249985013652	0.9638756451282148	0.9339522756491996	0.947036105204473	0.55	0.4	0.0	-0.0003676950539051309	3
4115	0.039109239820737655	0.005270669005958076	-0.0052620537627149615	0.9732688968475839	-1	0	0	0.2	2	0.9230769230769231	12	0.4166666666666667	0.6923076923076923	10	9	4	3	0	0.25	3	12	15	0.2727272727272727	0	0.7925246275776671	0.9567146795480015	0.39512128845843536	0.9161430745365808	0.7879892699778452	0.9428893180434986	0.924494697675181	0.9406751701402098	0.5	0.4	0.0	-0.0005262053762714961	2
2709	0.03456087585753104	0.0052232294905198455	0.005223225032804452	0.7121582369172001	-1	0	0	0.3	3	0.8461538461538461	11	0.5357142857142857	0.7692307692307693	12	10	2	1	0	0.14285714285714285	2	14	15	0.16666666666666666	0.15384615384615385	0.6646853855095158	0.9566312112463855	0.41598730542024775	0.8983253486861277	0.6479573816412794	0.9640794046482977	0.924494697675181	0.9455301455798081	1.0	0.25	0.0	0.005223225032804452	22
2933	0.034925624010516805	0.005510495366141158	0.0054805953607591105	0.7128712914558198	-1	0	0	0.3	3	0.8461538461538461	11	0.5357142857142857	0.7692307692307693	12	10	2	1	0	0.14285714285714285	2	14	15	0.16666666666666666	0.15384615384615385	0.6646853855095158	0.9566312112463855	0.41598730542024775	0.8983253486861277	0.6479573816412794	0.9640794046482977	0.924494697675181	0.9455301455798081	1.0	0.16666666666666666	0.0	0.0054805953607591105	35
1086	0.02138153000765632	0.0007210026225861589	-0.0004585155139443802	0.6665522191438318	-1	0	0	0.3	3	0.8461538461538461	11	0.38461538461538464	0.7692307692307693	11	10	3	2	0	0.23076923076923078	3	13	15	0.2222222222222222	0.16666666666666666	0.4957116827868388	0.9543576451897055	0.43685332238206004	0.9018901865922432	0.5673181716090511	0.9686324546997287	0.9234879118013528	0.9476602403674531	0.5454545454545454	0.2727272727272727	0.0	-4.585155139443802e-05	53
1288	0.02131737960384055	0.000784044755715739	-0.0005533171278782984	0.6734685115755954	-1	0	0	0.3	3	0.8461538461538461	11	0.38461538461538464	0.7692307692307693	11	10	3	2	0	0.23076923076923078	3	13	15	0.2222222222222222	0.16666666666666666	0.4957116827868388	0.9543576451897055	0.43685332238206004	0.9066690262915662	0.5673181716090511	0.9686324546997287	0.9234879118013528	0.9485657311032251	0.5454545454545454	0.18181818181818182	0.0	-5.533171278782985e-05	13
5275	0.03651882760058494	0.009295419939898589	-0.0041198694612811	0.7533888986376287	-1	0	0	0.3	3	0.8461538461538461	11	0.5357142857142857	0.7692307692307693	11	10	3	1	0	0.14285714285714285	2	14	15	0.1111111111111111	0.15384615384615385	0.8336590882321928	0.9225898179330674	0.43685332238206004	0.8836136414334078	0.7285965916735078	0.942953928040528	0.9254893046229979	0.9195890405653168	1.0	0.18181818181818182	0.0	-0.00041198694612811003	3
289	0.002710770326012355	0.002245427007232793	-0.0022453797586558183	0.9797192791991565	-1	1.0	1	0.8	4	0.4	2	0.4666666666666667	0.4	4	2	2	0	0	0.6	3	5	7	0.0	1.0	0.8225710180185424	0.9257041859659827	0.3727805017420992	0.7105740949085866	0.6454834415000728	0.9499393244086092	0.9110360671638298	0.8929542261407234	0	0	0.0	-0.00022453797586558183	65
5279	0.03748905615398477	0.009154798459028711	0.009132333299924467	0.6608786863386589	-1	0	0	0.3	3	0.8461538461538461	11	0.5357142857142857	0.7692307692307693	12	10	2	1	0	0.14285714285714285	2	14	15	0.16666666666666666	0.15384615384615385	0.7164003008368306	0.9361050033863914	0.3697374111565737	0.9261088815162343	0.6051090979206715	0.9637230329655804	0.924494697675181	0.9443195523831807	1.0	0.25	0.0	0.009132333299924467	49
2470	0.033982625545117634	0.0053329250085722224	0.005314775776969025	0.712388834178008	-1	0	0	0.3	3	0.8461538461538461	11	0.5357142857142857	0.7692307692307693	12	10	2	1	0	0.14285714285714285	2	14	15	0.16666666666666666	0.15384615384615385	0.6646853855095158	0.9566312112463855	0.41598730542024775	0.8983253486861277	0.6943888835044837	0.9653263344786139	0.9279380969049037	0.9461554650187604	1.0	0.25	0.0	0.005314775776969025	19
557	0.0028236206841633135	0.002767573352536397	-0.0027671287706419064	0.9838420247750889	-1	0	0	0.75	3	0.0	0	0.8333333333333334	0	2	0	2	1	0	0.6666666666666666	3	2	5	0.16666666666666666	0	0	0	0	0	0	0	0	0	0	0	0	-0.0002767128770641906	19
124	0.01612854170934791	0.004705184196686897	-0.004699902101973393	0.9299969459569609	-1	0	0	0.3333333333333333	2	0.7142857142857143	5	0.375	0.5714285714285714	5	4	3	2	0	0.6666666666666666	6	4	9	0.2222222222222222	0	0.48843586955255713	0.8943132101345547	0.4859640109802349	0.9611403997077962	0.46587760967208924	0.8798769576668701	0.7974429905119845	0.9201952120525676	0.6	0.8	0.0	-0.0004699902101973393	14
4933	0.01698135349459626	0.004821817487756954	-0.00464128480264855	0.9812681051153123	-1	0	0	0.2	2	0.9230769230769231	12	0.5357142857142857	0.9230769230769231	14	12	0	1	0	0.14285714285714285	2	14	15	0.5	0	0.5991415134414684	0.9494322304436977	0.344353533854712	0.942957021127131	0.48162160416783506	0.9526451818558919	0.924494697675181	0.948490872086727	1.0	0.35714285714285715	0.0	-0.00046412848026485497	4
4570	0.0374452121526362	0.007118924046496	0.007067754409817175	0.6811567083916166	-1	0	0	0.3	3	0.8461538461538461	11	0.5357142857142857	0.7692307692307693	12	10	2	1	0	0.14285714285714285	2	14	15	0.16666666666666666	0.15384615384615385	0.7164003008368306	0.9550144001948128	0.3697374111565737	0.9261088815162343	0.6051090979206715	0.9656867580390548	0.924494697675181	0.9513716045959167	1.0	0.25	0.0	0.007067754409817175	13
1843	0.03199591672359431	0.0069759132382275725	-0.006970427356533036	0.8846414798181087	-1	0	0	0.4	4	0.6923076923076923	9	0.3125	0.5384615384615384	11	7	3	3	0	0.3333333333333333	4	12	15	0.5	0.15384615384615385	0.4957116827868388	0.9605225365987755	0.344353533854712	0.9162606545774499	0.5673181716090511	0.9704735727270702	0.9234879118013528	0.9537178992057939	0.09090909090909091	0.2727272727272727	0.0	-0.0006970427356533036	0
1462	0.03108768962547605	0.0027653267913137487	0.0010239169985105912	0.6775412189520633	-1	0	0	0.3	3	0.8461538461538461	11	0.5357142857142857	0.7692307692307693	12	10	2	2	0	0.14285714285714285	2	14	15	0.3333333333333333	0.15384615384615385	0.6646853855095158	0.9566312112463855	0.41598730542024775	0.8954950943959846	0.6479573816412794	0.9666953820719999	0.924494697675181	0.9463434838540264	0.5416666666666667	0.3333333333333333	0.0	0.0010239169985105912	15
2028	0.03501850750154139	0.009953850198356179	-0.0016470753915674061	0.8312570041082579	-1	0	0	0.3	3	0.8461538461538461	11	0.5357142857142857	0.7692307692307693	12	10	2	1	0	0.14285714285714285	2	14	15	0.16666666666666666	0.15384615384615385	0.6646853855095158	0.9566312112463855	0.41598730542024775	0.8928499665645272	0.6479573816412794	0.9640794046482977	0.924494697675181	0.9445159211513809	1.0	0.25	0.0	-0.00016470753915674062	11
610	0.0033421578530965575	0.0026799430758978242	-0.0026781940168408833	0.978227543458211	-1	1.0	1	0.8	4	0.4	2	0.4375	0.4	4	2	2	0	0	1.0	4	4	7	0.0	0.6666666666666666	0.8225710180185424	0.9257041859659827	0.3727805017420992	0.7105740949085866	0.5702357775490106	0.937669595846566	0.8992066772369369	0.885327166705988	0	0	0.0	-0.0002678194016840883	21
[truncated: 4,614 more rows]
