# Supplementary material for: Environmental influences on evolvable robots
Source: PLoS One. 2020 May 29;15(5):e0233848. doi: 10.1371/journal.pone.0233848 (PMC7259730; doi:10.1371/journal.pone.0233848)
Supplement: S1 Dataset — (ZIP) [file pone.0233848.s003.zip › data_plosone/snapshots_ids_seasonal_tilted_5.tsv]

generation	robot_id
72	3569
72	3488
72	3654
72	3678
72	3483
72	3624
72	3668
72	3457
72	3629
72	3634
72	3637
72	3507
72	3478
72	3572
72	3472
72	3589
72	3691
72	3531
72	3309
72	3266
72	3601
72	3676
72	3437
72	3661
72	3577
72	3681
72	3596
72	3460
72	3428
72	3693
72	3639
72	3679
72	3651
72	3689
72	3564
72	3609
72	3581
72	3403
72	3570
72	3458
72	3554
72	3513
72	3642
72	3538
72	3333
72	3549
72	3271
72	3452
72	3700
72	3606
72	3504
72	3687
72	3597
72	3674
72	3211
72	3602
72	3517
72	3584
72	3675
72	3409
72	3553
72	3677
72	3688
72	3318
72	3288
72	3647
72	3593
72	3600
72	3669
72	3576
72	3697
72	3520
72	3530
72	3579
72	3699
72	3662
72	3659
72	3671
72	3683
72	3630
72	3696
72	3529
72	3424
72	3643
72	3694
72	3555
72	3592
72	3617
72	3441
72	3598
72	3206
72	3562
72	3265
72	3543
72	3422
72	3486
72	3181
72	3546
72	3548
72	3636
50	1806
50	2598
50	2507
50	2485
50	2584
50	2318
50	2558
50	2556
50	2541
50	2505
50	2592
50	2540
50	2137
50	2405
50	2577
50	2341
50	2235
50	2597
50	2373
50	2410
50	2571
50	2600
50	2367
50	2467
50	2581
50	2496
50	2413
50	2544
50	2534
50	2596
50	2345
50	2516
50	2553
50	2531
50	2486
50	2476
50	2365
50	2557
50	2594
50	2548
50	1811
50	2491
50	2389
50	2595
50	2589
50	2454
50	2455
50	2510
50	2582
50	1403
50	2407
50	2465
50	2192
50	2401
50	2580
50	2376
50	2434
50	2561
50	2545
50	2327
50	2564
50	2538
50	2470
50	2536
50	2555
50	2506
50	2588
50	2475
50	2521
50	2522
50	2460
50	2273
50	2173
50	2314
50	2280
50	2513
50	2275
50	2427
50	2574
50	2425
50	2565
50	2303
50	2393
50	2493
50	2530
50	2527
50	2402
50	2586
50	2325
50	2591
50	2112
50	2543
50	2472
50	2537
50	2268
50	1646
50	2590
50	2452
50	2562
50	2444
74	3569
74	3757
74	3654
74	3678
74	3717
74	3769
74	3730
74	3624
74	3765
74	3668
74	3753
74	3629
74	3760
74	3478
74	3767
74	3743
74	3691
74	3531
74	3309
74	3266
74	3601
74	3676
74	3799
74	3437
74	3661
74	3577
74	3773
74	3596
74	3746
74	3693
74	3714
74	3639
74	3651
74	3751
74	3739
74	3564
74	3403
74	3721
74	3570
74	3790
74	3458
74	3554
74	3735
74	3513
74	3752
74	3642
74	3708
74	3728
74	3763
74	3756
74	3538
74	3452
74	3700
74	3732
74	3504
74	3788
74	3733
74	3748
74	3736
74	3770
74	3517
74	3725
74	3675
74	3793
74	3784
74	3785
74	3740
74	3318
74	3738
74	3593
74	3600
74	3669
74	3780
74	3716
74	3520
74	3745
74	3707
74	3683
74	3711
74	3630
74	3696
74	3529
74	3791
74	3643
74	3777
74	3794
74	3617
74	3441
74	3759
74	3742
74	3206
74	3265
74	3422
74	3797
74	3701
74	3737
74	3546
74	3800
74	3548
74	3636
60	2640
60	3065
60	3070
60	2962
60	3058
60	3097
60	2982
60	3094
60	2960
60	2951
60	3026
60	3031
60	2991
60	3069
60	3018
60	2887
60	2758
60	2958
60	2898
60	2964
60	3053
60	3074
60	3086
60	2893
60	3078
60	2947
60	3054
60	2943
60	3060
60	2932
60	2920
60	2613
60	2842
60	2486
60	2988
60	3089
60	3081
60	3039
60	3050
60	3025
60	2791
60	2918
60	3088
60	2782
60	2786
60	3091
60	3019
60	3063
60	3021
60	3071
60	2794
60	2989
60	3005
60	3061
60	2972
60	2736
60	3077
60	2859
60	2896
60	2911
60	2545
60	3068
60	3095
60	2994
60	2739
60	3046
60	2985
60	3042
60	2936
60	3055
60	2901
60	2779
60	2902
60	3093
60	2894
60	3098
60	2965
60	2995
60	3090
60	2843
60	3099
60	3062
60	2913
60	2840
60	3052
60	2886
60	3013
60	2862
60	2992
60	3020
60	3030
60	3084
60	3033
60	2912
60	2885
60	2933
60	3075
60	3082
60	2821
60	2928
76	3569
76	3876
76	3757
76	3870
76	3678
76	3769
76	3878
76	3624
76	3765
76	3806
76	3899
76	3668
76	3753
76	3854
76	3760
76	3478
76	3888
76	3889
76	3743
76	3691
76	3802
76	3531
76	3309
76	3601
76	3676
76	3886
76	3437
76	3661
76	3827
76	3577
76	3856
76	3822
76	3874
76	3746
76	3862
76	3693
76	3639
76	3651
76	3739
76	3403
76	3844
76	3570
76	3790
76	3554
76	3513
76	3898
76	3642
76	3728
76	3763
76	3756
76	3538
76	3826
76	3452
76	3700
76	3732
76	3504
76	3892
76	3788
76	3807
76	3733
76	3866
76	3849
76	3839
76	3861
76	3770
76	3517
76	3884
76	3841
76	3785
76	3740
76	3880
76	3738
76	3593
76	3811
76	3669
76	3879
76	3520
76	3745
76	3812
76	3711
76	3630
76	3834
76	3819
76	3887
76	3791
76	3643
76	3794
76	3441
76	3845
76	3821
76	3860
76	3265
76	3422
76	3816
76	3701
76	3737
76	3817
76	3548
76	3900
76	3857
30	1212
30	555
30	1528
30	1564
30	1297
30	1461
30	1600
30	1452
30	1007
30	1360
30	1300
30	1548
30	462
30	1439
30	1266
30	1495
30	1551
30	1292
30	1258
30	1174
30	1335
30	1525
30	1553
30	1278
30	1570
30	1240
30	1540
30	1593
30	1291
30	1358
30	1544
30	1578
30	1202
30	1542
30	1471
30	1313
30	1512
30	1451
30	1459
30	1352
30	1486
30	1579
30	1286
30	1363
30	1272
30	1164
30	1532
30	1447
30	1484
30	1539
30	1385
30	1467
30	1267
30	1403
30	1185
30	1582
30	1493
30	810
30	1572
30	1589
30	1450
30	1265
30	1422
30	1268
30	1434
30	1412
30	1566
30	1569
30	1554
30	1401
30	1590
30	1547
30	1558
30	1187
30	1349
30	1490
30	1443
30	1228
30	1560
30	1489
30	1339
30	1303
30	1355
30	1201
30	1571
30	1586
30	1594
30	1561
30	1203
30	1462
30	1555
30	1565
30	1269
30	1287
30	50
30	1275
30	1428
30	899
30	1406
30	1179
71	3569
71	3488
71	3582
71	3483
71	3559
71	3624
71	3457
71	3629
71	3634
71	3566
71	3637
71	3507
71	3626
71	3478
71	3545
71	3572
71	3472
71	3589
71	3531
71	3309
71	3266
71	3601
71	3491
71	3649
71	3437
71	3577
71	3596
71	3365
71	3460
71	3428
71	3361
71	3639
71	3564
71	3609
71	3581
71	3403
71	3633
71	3570
71	3641
71	3458
71	3554
71	3513
71	3642
71	3538
71	3333
71	3549
71	3271
71	3452
71	3606
71	3504
71	3594
71	3623
71	3646
71	3620
71	3614
71	3597
71	3211
71	3602
71	3604
71	3517
71	3584
71	3409
71	3553
71	3462
71	3615
71	3318
71	3288
71	3647
71	3616
71	3593
71	3600
71	3638
71	3576
71	3591
71	3520
71	3530
71	3579
71	3630
71	3529
71	3424
71	3643
71	3555
71	3592
71	3617
71	3441
71	3511
71	3431
71	3598
71	3206
71	3562
71	3265
71	3543
71	3422
71	3486
71	3181
71	3546
71	3468
71	3548
71	3636
71	3574
54	2640
54	2689
54	2800
54	2675
54	2584
54	2785
54	2723
54	2629
54	2677
54	2710
54	2505
54	2707
54	2681
54	2703
54	2540
54	2724
54	2676
54	2758
54	2622
54	2341
54	2410
54	2600
54	2496
54	2607
54	2646
54	2544
54	2596
54	2730
54	2613
54	2553
54	2764
54	2714
54	2606
54	2752
54	2486
54	2476
54	2766
54	2778
54	2791
54	2712
54	2751
54	2491
54	2782
54	2786
54	2742
54	2799
54	2749
54	2794
54	2510
54	2783
54	2612
54	2642
54	2401
54	2736
54	2649
54	2545
54	2770
54	2746
54	2709
54	2745
54	2739
54	2685
54	2795
54	2470
54	2769
54	2774
54	2750
54	2705
54	2588
54	2779
54	2698
54	2793
54	2460
54	2657
54	2763
54	2669
54	2784
54	2626
54	2574
54	2303
54	2493
54	2679
54	2753
54	2659
54	2402
54	2694
54	2789
54	2761
54	2630
54	2638
54	2792
54	2591
54	2743
54	2787
54	2472
54	2618
54	2695
54	2668
54	2760
54	2796
34	555
34	1787
34	1528
34	1564
34	1461
34	1760
34	1783
34	1756
34	1784
34	1007
34	1300
34	1747
34	1790
34	1610
34	1759
34	1439
34	1681
34	1755
34	1258
34	1765
34	1714
34	1698
34	1335
34	1525
34	1278
34	1570
34	1240
34	1291
34	1578
34	1727
34	1754
34	1471
34	1684
34	1770
34	1773
34	1720
34	1613
34	1763
34	1702
34	1286
34	1363
34	1692
34	1484
34	1539
34	1682
34	1467
34	1659
34	1748
34	1403
34	1764
34	1685
34	1675
34	1612
34	1582
34	1789
34	1797
34	1781
34	1731
34	1589
34	1779
34	1450
34	1796
34	1632
34	1785
34	1774
34	1735
34	1268
34	1566
34	1569
34	1705
34	1719
34	1349
34	1786
34	1443
34	1228
34	1653
34	1771
34	1355
34	1617
34	1713
34	1730
34	1707
34	1201
34	1732
34	1753
34	1586
34	1711
34	1768
34	1752
34	1594
34	1203
34	1777
34	1646
34	50
34	1679
34	1652
34	1654
34	1640
34	1406
34	1762
0	67
0	78
0	27
0	40
0	44
0	66
0	95
0	21
0	37
0	58
0	52
0	15
0	92
0	84
0	53
0	12
0	41
0	91
0	77
0	38
0	64
0	19
0	85
0	49
0	45
0	86
0	35
0	88
0	70
0	80
0	17
0	23
0	57
0	39
0	62
0	22
0	29
0	4
0	76
0	25
0	61
0	60
0	81
0	73
0	72
0	89
0	51
0	3
0	11
0	24
0	10
0	33
0	56
0	75
0	59
0	43
0	47
0	32
0	74
0	90
0	99
0	7
0	1
0	5
0	26
0	13
0	71
0	31
0	63
0	54
0	100
0	6
0	96
0	82
0	48
0	83
0	79
0	69
0	87
0	46
0	18
0	20
0	94
0	16
0	36
0	14
0	34
0	9
0	28
0	68
0	98
0	93
0	30
0	97
0	55
0	65
0	50
0	8
0	42
0	2
87	4385
87	3876
87	4019
87	4370
87	4072
87	4373
87	4343
87	4411
87	4320
87	3806
87	4268
87	4042
87	4333
87	4450
87	4309
87	4441
87	4433
87	4082
87	4408
87	3906
87	4326
87	3743
87	3802
87	4215
87	4263
87	4201
87	4226
87	4449
87	3969
87	4415
87	4376
87	3862
87	3651
87	4395
87	3927
87	4340
87	4273
87	4078
87	4206
87	4374
87	4347
87	4208
87	4021
87	4255
87	3892
87	4164
87	4337
87	4377
87	4009
87	4440
87	4052
87	4148
87	4304
87	4437
87	4264
87	4427
87	4258
87	4407
87	4366
87	4446
87	4409
87	4413
87	4393
87	4439
87	4023
87	4068
87	4191
87	4420
87	4155
87	4171
87	3954
87	3975
87	4424
87	4124
87	3669
87	4445
87	4176
87	3974
87	3520
87	4386
87	4358
87	4108
87	4120
87	4236
87	4182
87	4443
87	4194
87	4401
87	4434
87	4316
87	4322
87	4181
87	4394
87	3940
87	4139
87	4349
87	4410
87	4228
87	4417
87	4419
51	1806
51	2598
51	2601
51	2640
51	2485
51	2584
51	2629
51	2318
51	2558
51	2556
51	2541
51	2505
51	2592
51	2540
51	2137
51	2405
51	2625
51	2622
51	2341
51	2235
51	2628
51	2410
51	2600
51	2467
51	2581
51	2496
51	2607
51	2646
51	2413
51	2544
51	2534
51	2635
51	2608
51	2596
51	2345
51	2613
51	2516
51	2553
51	2606
51	2486
51	2476
51	2365
51	2636
51	2639
51	2594
51	2623
51	2548
51	2619
51	2491
51	2595
51	2589
51	2637
51	2454
51	2455
51	2510
51	2582
51	2612
51	2407
51	2465
51	2642
51	2401
51	2580
51	2434
51	2649
51	2620
51	2545
51	2327
51	2632
51	2564
51	2538
51	2470
51	2506
51	2588
51	2475
51	2521
51	2522
51	2460
51	2513
51	2604
51	2626
51	2275
51	2574
51	2565
51	2303
51	2493
51	2530
51	2527
51	2402
51	2586
51	2634
51	2630
51	2638
51	2591
51	2543
51	2472
51	2618
51	1646
51	2452
51	2562
51	2444
79	3876
79	3757
79	4019
79	3678
79	3769
79	3624
79	3765
79	3806
79	3753
79	4042
79	3986
79	4005
79	3915
79	3918
79	4037
79	4039
79	3906
79	3854
79	3760
79	3478
79	3960
79	3888
79	3889
79	3743
79	3802
79	3531
79	3309
79	3676
79	4012
79	3886
79	4026
79	3437
79	3967
79	3856
79	3822
79	3904
79	3969
79	3746
79	3862
79	3966
79	4050
79	4030
79	3979
79	3651
79	3927
79	3403
79	3570
79	3790
79	4014
79	4021
79	3728
79	3763
79	3999
79	3700
79	3732
79	3892
79	4009
79	3788
79	3982
79	3953
79	3925
79	4010
79	3944
79	3517
79	3921
79	4033
79	4023
79	3964
79	4046
79	3957
79	4032
79	4035
79	3954
79	3975
79	3669
79	3974
79	3520
79	3912
79	3926
79	3745
79	3949
79	4017
79	4036
79	4034
79	3981
79	4006
79	3845
79	3821
79	3930
79	3940
79	3265
79	3937
79	3816
79	3701
79	3737
79	3908
79	3916
79	3934
79	4001
79	3900
35	1806
35	555
35	1830
35	1787
35	1528
35	1461
35	1814
35	1760
35	1803
35	1756
35	1007
35	1841
35	1826
35	1300
35	1747
35	1759
35	1439
35	1681
35	1821
35	1837
35	1258
35	1765
35	1834
35	1714
35	1335
35	1525
35	1570
35	1240
35	1291
35	1578
35	1823
35	1727
35	1754
35	1471
35	1684
35	1820
35	1770
35	1773
35	1720
35	1763
35	1702
35	1811
35	1363
35	1692
35	1484
35	1682
35	1467
35	1659
35	1748
35	1403
35	1764
35	1685
35	1612
35	1582
35	1789
35	1849
35	1824
35	1809
35	1781
35	1731
35	1589
35	1843
35	1779
35	1796
35	1785
35	1774
35	1569
35	1705
35	1719
35	1349
35	1786
35	1838
35	1443
35	1228
35	1653
35	1771
35	1802
35	1355
35	1713
35	1829
35	1730
35	1201
35	1753
35	1839
35	1586
35	1711
35	1752
35	1594
35	1203
35	1840
35	1777
35	1646
35	50
35	1679
35	1652
35	1654
35	1640
35	1835
35	1406
35	1762
82	3876
82	4019
82	4072
82	4179
82	4114
82	4134
82	4184
82	3765
82	3806
82	4123
82	4142
82	4042
82	4005
82	4101
82	4082
82	4110
82	4151
82	3906
82	3854
82	3743
82	3802
82	3531
82	3309
82	4197
82	4159
82	3886
82	4026
82	3967
82	4103
82	3904
82	3969
82	3746
82	4079
82	3862
82	4163
82	4102
82	3651
82	4055
82	3927
82	4078
82	4200
82	4021
82	4162
82	4199
82	3700
82	3892
82	4164
82	4146
82	4009
82	4109
82	4052
82	4148
82	3953
82	4126
82	3517
82	3921
82	4023
82	4068
82	4046
82	4167
82	4191
82	4189
82	4155
82	4171
82	4035
82	3954
82	4136
82	3975
82	4190
82	4124
82	3669
82	4176
82	3974
82	4112
82	4156
82	3520
82	4108
82	4120
82	4133
82	3949
82	4182
82	4194
82	4165
82	4181
82	4196
82	4092
82	3930
82	3940
82	4139
82	3937
82	4153
82	4116
82	4192
82	3701
82	3737
82	4083
82	3934
82	3900
82	4097
82	4113
38	1806
38	555
38	1996
38	1951
38	1982
38	1760
38	1869
38	1803
38	1987
38	1975
38	1841
38	1826
38	1927
38	1995
38	1907
38	1934
38	1871
38	1913
38	1935
38	1837
38	1916
38	1258
38	1902
38	1525
38	1952
38	1983
38	1923
38	1570
38	1240
38	1291
38	1977
38	1971
38	1966
38	1578
38	1909
38	1727
38	1684
38	1932
38	1860
38	1931
38	1870
38	1856
38	1997
38	1859
38	1811
38	1692
38	1980
38	1682
38	1991
38	1403
38	1764
38	1685
38	1974
38	1883
38	1867
38	1582
38	1973
38	1949
38	1854
38	1943
38	1731
38	1843
38	1779
38	1785
38	1948
38	1979
38	1986
38	1918
38	1786
38	1921
38	1912
38	1960
38	1896
38	1863
38	1994
38	1968
38	1998
38	1713
38	1730
38	1958
38	1201
38	1961
38	1886
38	1911
38	1976
38	1711
38	1992
38	1967
38	1203
38	1840
38	1964
38	1970
38	1646
38	1872
38	1652
38	1654
38	1947
38	1406
38	1892
38	1881
20	655
20	1091
20	555
20	858
20	974
20	930
20	1007
20	1062
20	893
20	934
20	955
20	960
20	1009
20	462
20	1100
20	802
20	1074
20	1061
20	891
20	928
20	837
20	1065
20	1051
20	859
20	1050
20	1081
20	1043
20	1057
20	1040
20	989
20	897
20	1049
20	962
20	752
20	973
20	1026
20	918
20	1005
20	1028
20	982
20	946
20	1016
20	1080
20	907
20	450
20	1072
20	867
20	860
20	958
20	1063
20	1025
20	1067
20	1075
20	968
20	882
20	874
20	990
20	944
20	971
20	810
20	1047
20	1097
20	1076
20	1003
20	1087
20	503
20	814
20	997
20	1092
20	967
20	894
20	998
20	1030
20	1079
20	672
20	926
20	964
20	1053
20	999
20	986
20	1021
20	1046
20	1099
20	1088
20	1011
20	712
20	950
20	948
20	1064
20	963
20	791
20	689
20	981
20	50
20	1022
20	902
20	1029
20	1098
20	899
20	957
64	3216
64	3070
64	2982
64	3299
64	3225
64	3179
64	3107
64	3277
64	3069
64	2898
64	3274
64	3148
64	3262
64	2964
64	3266
64	3228
64	3293
64	3110
64	3078
64	3247
64	2947
64	3296
64	3155
64	3190
64	3272
64	3260
64	2842
64	3144
64	2486
64	3199
64	3039
64	3113
64	3195
64	2918
64	3261
64	3271
64	3295
64	3091
64	3292
64	3153
64	3251
64	3229
64	3063
64	3071
64	2989
64	3270
64	3300
64	3077
64	3211
64	3218
64	3215
64	3250
64	2896
64	2911
64	3138
64	3223
64	3278
64	3178
64	3167
64	2739
64	3176
64	2936
64	3123
64	3230
64	3288
64	3135
64	3252
64	3280
64	3267
64	3269
64	3102
64	3098
64	3103
64	2995
64	3090
64	3224
64	3168
64	3141
64	3231
64	3287
64	2840
64	3243
64	3052
64	3255
64	3171
64	3206
64	3286
64	3265
64	3217
64	3208
64	3276
64	3181
64	3137
64	2885
64	3154
64	3143
64	3075
64	3297
64	3289
64	2821
84	3876
84	4019
84	4072
84	3806
84	4142
84	4268
84	4042
84	4245
84	4005
84	4279
84	4294
84	4082
84	4110
84	4272
84	4214
84	3906
84	4276
84	3854
84	3743
84	3802
84	4215
84	4263
84	4201
84	4226
84	3967
84	4291
84	3969
84	4079
84	3862
84	4275
84	4251
84	3651
84	3927
84	4273
84	4225
84	4078
84	4206
84	4287
84	4208
84	4021
84	4199
84	4255
84	4252
84	3892
84	4164
84	4146
84	4288
84	4009
84	4230
84	4052
84	4148
84	4264
84	4258
84	3953
84	4290
84	4126
84	4217
84	3517
84	3921
84	4023
84	4068
84	4046
84	4167
84	4191
84	4244
84	4155
84	4171
84	3954
84	4136
84	4237
84	3975
84	4190
84	4124
84	3669
84	4176
84	3974
84	3520
84	4108
84	4120
84	4236
84	3949
84	4182
84	4194
84	4218
84	4181
84	4196
84	4205
84	3940
84	4139
84	3937
84	4116
84	4228
84	3701
84	4284
84	3737
84	4278
84	4241
84	4234
84	3900
84	4097
77	3569
77	3876
77	3757
77	3678
77	3769
77	3878
77	3624
77	3765
77	3806
77	3668
77	3753
77	3928
77	3915
77	3918
77	3906
77	3854
77	3760
77	3478
77	3888
77	3889
77	3743
77	3802
77	3531
77	3309
77	3676
77	3886
77	3437
77	3577
77	3856
77	3822
77	3904
77	3935
77	3746
77	3862
77	3639
77	3651
77	3927
77	3403
77	3844
77	3570
77	3790
77	3913
77	3932
77	3728
77	3763
77	3538
77	3700
77	3732
77	3504
77	3892
77	3907
77	3788
77	3807
77	3733
77	3866
77	3839
77	3861
77	3931
77	3925
77	3944
77	3517
77	3921
77	3884
77	3914
77	3740
77	3880
77	3738
77	3669
77	3879
77	3520
77	3912
77	3926
77	3745
77	3949
77	3711
77	3630
77	3834
77	3887
77	3791
77	3643
77	3441
77	3845
77	3821
77	3945
77	3930
77	3940
77	3950
77	3265
77	3929
77	3937
77	3422
77	3816
77	3701
77	3737
77	3817
77	3908
77	3916
77	3934
77	3900
[truncated: 8,001 more rows]
