# Supplementary material for: Environmental influences on evolvable robots
Source: PLoS One. 2020 May 29;15(5):e0233848. doi: 10.1371/journal.pone.0233848 (PMC7259730; doi:10.1371/journal.pone.0233848)
Supplement: S1 Dataset — (ZIP) [file pone.0233848.s003.zip › data_plosone/all_measures_flat_13.tsv]

robot_id	velocity	displacement_velocity	displacement_velocity_hill	head_balance	contacts	branching	branching_modules_count	limbs	extremities	length_of_limbs	extensiveness	coverage	joints	hinge_count	active_hinges_count	brick_count	touch_sensor_count	brick_sensor_count	proportion	width	height	absolute_size	sensors	symmetry	avg_period	dev_period	avg_phase_offset	dev_phase_offset	avg_amplitude	dev_amplitude	avg_intra_dev_params	avg_inter_dev_params	sensors_reach	recurrence	synaptic_reception	fitness	cons_fitness
3233	0.06480928499183768	0.028786463271553837	0.02862019142733751	0.6078049211560941	-1	0	0	0.1	1	1.0	13	1.0	1.0	14	13	0	2	0	0.06666666666666667	1	15	15	0.6666666666666666	0	0.8832512631668745	0.9057011801291631	0.4669068022461606	0.9492999168241802	0.38848119561512173	0.9691106669421745	0.9131482213127275	0.9468154016163861	0.6071428571428571	0.2857142857142857	0.0	0.02862019142733751	0.02862019142733751
766	0.044748637276563974	0.00969781979345342	0.009030746616193297	0.7275980585911612	-1	0	0	0.1	1	1.0	13	1.0	1.0	14	13	0	2	0	0.06666666666666667	1	15	15	0.6666666666666666	0	0.8443053821158533	0.9032699297280122	0.5104746794177993	0.9408966431556515	0.7374788605601533	0.9568062291762551	0.9336252233053207	0.9370177389412395	0.5357142857142857	0.21428571428571427	0.0	0.009030746616193297	0.009030746616193297
2016	0.04147676158875437	0.00605650354196886	-0.0018558568036491398	0.6861235102006844	-1	0	0	0.1	1	1.0	13	1.0	1.0	14	13	0	2	0	0.06666666666666667	1	15	15	0.6666666666666666	0	0.7373162699649557	0.8571590943321133	0.4669068022461606	0.9417188496977382	0.38848119561512173	0.9643174857677523	0.8992001465627727	0.932370961822791	0.5714285714285714	0.07142857142857142	0.0	-0.00018558568036491398	-0.00018558568036491398
3343	0.060012128938637055	0.01956041021956594	0.017525431817191305	0.6863009867715871	-1	0	0	0.1	1	1.0	13	1.0	1.0	14	13	0	2	0	0.06666666666666667	1	15	15	0.6666666666666666	0	0.8314562863036452	0.9055976103371027	0.4669068022461606	0.9534004635786235	0.3069971691099044	0.9701559806600356	0.9179924229995103	0.9488416001176252	0.5357142857142857	0.21428571428571427	0.0	0.017525431817191305	0.017525431817191305
184	0.0032305828580559983	0.00013408149586744048	-7.192875495442769e-05	0.9794617742513921	-1	0	0	0.5	2	0.75	3	1.0	0.75	5	3	0	2	0	0.16666666666666666	6	1	6	1.0	0.4	0.38551950428333825	0.8583053878312876	0.5693038820442587	0.8979455387000899	0.20584936506771453	0.7676024204099566	0.861575652575487	0.8485881449014192	0.6000000000000001	0.2	0.0	-7.192875495442769e-06	-7.192875495442769e-06
3339	0.0650134902897761	0.02611190355965732	0.02524258568519468	0.6143196568502942	-1	0	0	0.1	1	1.0	13	1.0	1.0	14	13	0	2	0	0.06666666666666667	1	15	15	0.6666666666666666	0	0.8832512631668745	0.9057011801291631	0.4669068022461606	0.9492999168241802	0.38848119561512173	0.9691106669421745	0.9131482213127275	0.9468154016163861	0.5357142857142857	0.21428571428571427	0.0	0.02524258568519468	0.02524258568519468
3489	0.06434294982326666	0.027131052783616983	0.02706262416515828	0.6002895467859386	-1	0	0	0.1	1	1.0	13	1.0	1.0	14	13	0	2	0	0.06666666666666667	1	15	15	0.6666666666666666	0	0.8832512631668745	0.9057011801291631	0.4669068022461606	0.9492999168241802	0.38848119561512173	0.9691106669421745	0.9131482213127275	0.9468154016163861	0.5357142857142857	0.21428571428571427	0.0	0.02706262416515828	0.02706262416515828
545	0.03011908311473905	0.016083791428195795	-0.01607070099008606	0.8789858594891466	-1	0	0	0.4	4	0.6923076923076923	9	0.3	0.6153846153846154	11	8	3	1	0	0.5	10	5	15	0.14285714285714285	0.15384615384615385	0.8321359626538614	0.9320893853381822	0.3782741779176252	0.9683529500982714	0.5979254798774198	0.9557412914662888	0.9479450360505385	0.9542415804204866	1.0	0	0.0	-0.001607070099008606	-0.001607070099008606
4860	0.06388281814957242	0.026781017456586367	0.026315297763549853	0.6035611406107226	-1	0	0	0.1	1	1.0	13	1.0	1.0	14	13	0	2	0	0.06666666666666667	1	15	15	0.6666666666666666	0	0.8832512631668745	0.9057011801291631	0.4669068022461606	0.9492999168241802	0.38848119561512173	0.9691106669421745	0.9131482213127275	0.9468154016163861	0.5357142857142857	0.07142857142857142	0.0	0.026315297763549853	0.026315297763549853
231	None	None	None	None	None	0	0	0.3	3	0.6923076923076923	9	0.5357142857142857	0.3076923076923077	5	4	9	5	0	0.5714285714285714	4	7	15	0.23809523809523808	0.3076923076923077	0.24280002483606208	0.9123344131169915	0.8867244491287376	0.9392478956366986	0.5270041544903512	0.9623878892580439	0.9468394121378174	0.9412701532179569	0.4	0.6	0.0	None	None
1511	0.0676283985097615	0.021999176494535474	0.020433926961682954	0.6940145519744128	-1	0	0	0.1	1	1.0	13	1.0	1.0	14	13	0	2	0	0.06666666666666667	1	15	15	0.6666666666666666	0	0.8832512631668745	0.8688099945375664	0.4328892777664823	0.9557077843725891	0.3069971691099044	0.972492550567217	0.9353586054004362	0.9449301618921216	0.5357142857142857	0.14285714285714285	0.0	0.020433926961682954	0.020433926961682954
523	0.03340052887801981	0.006734991313451361	0.0064981507368988	0.8878058991838167	-1	0	0	0.4	4	0.6923076923076923	9	0.3	0.6153846153846154	11	8	3	1	0	0.5	10	5	15	0.14285714285714285	0.15384615384615385	0.8321359626538614	0.8713086604876903	0.3782741779176252	0.9683529500982714	0.5979254798774198	0.9557412914662888	0.9084831495639797	0.942783198356117	1.0	0	0.0	0.0064981507368988	0.0064981507368988
4227	0.0647502002081677	0.02634951609455246	0.02595523347044538	0.6119045179837631	-1	0	0	0.1	1	1.0	13	1.0	1.0	14	13	0	2	0	0.06666666666666667	1	15	15	0.6666666666666666	0	0.8832512631668745	0.9057011801291631	0.4669068022461606	0.9492999168241802	0.38848119561512173	0.9691106669421745	0.9131482213127275	0.9468154016163861	0.5357142857142857	0.21428571428571427	0.0	0.02595523347044538	0.02595523347044538
2368	0.06413597693624465	0.025792383692761094	0.025001422056717886	0.5988951894123338	-1	0	0	0.1	1	1.0	13	1.0	1.0	14	13	0	2	0	0.06666666666666667	1	15	15	0.6666666666666666	0	0.8832512631668745	0.9057011801291631	0.4669068022461606	0.9492924818835771	0.38848119561512173	0.9691106669421745	0.9135127597400405	0.9468128087795842	0.5357142857142857	0.21428571428571427	0.0	0.025001422056717886	0.025001422056717886
2689	0.06448496231024502	0.02627523029648929	0.025244828300274674	0.6047772886405467	-1	0	0	0.1	1	1.0	13	1.0	1.0	14	13	0	2	0	0.06666666666666667	1	15	15	0.6666666666666666	0	0.8832512631668745	0.9057011801291631	0.4669068022461606	0.9492999168241802	0.38848119561512173	0.9691106669421745	0.9131482213127275	0.9468154016163861	0.5357142857142857	0.21428571428571427	0.0	0.025244828300274674	0.025244828300274674
4170	0.06441918634454713	0.026159032265966373	0.025730679412729926	0.6126176625545932	-1	0	0	0.1	1	1.0	13	1.0	1.0	14	13	0	2	0	0.06666666666666667	1	15	15	0.6666666666666666	0	0.8832512631668745	0.9057011801291631	0.4669068022461606	0.9492999168241802	0.38848119561512173	0.9691106669421745	0.9131482213127275	0.9468154016163861	0.5714285714285714	0.42857142857142855	0.0	0.025730679412729926	0.025730679412729926
14	0.004596949983722762	0.0004311450797228467	-0.0004291811292404852	0.9739426337693219	-1	0	0	0.2	1	1.0	5	1.0	1.0	6	5	0	0	0	0.14285714285714285	1	7	7	0.0	0	0.6037569047547912	0.5331602271788726	0.4005272979618386	0.9356291864961597	0.26311302919749885	0.887742709764355	0.834893024602153	0.8355881236235602	0	0	0.0	-4.291811292404852e-05	-4.291811292404852e-05
3157	0.0644378840543114	0.02624879995523138	0.024857378378529943	0.6040104163798756	-1	0	0	0.1	1	1.0	13	1.0	1.0	14	13	0	2	0	0.06666666666666667	1	15	15	0.6666666666666666	0	0.8832512631668745	0.9057011801291631	0.4669068022461606	0.9492924818835771	0.38848119561512173	0.9691106669421745	0.9135127597400405	0.9468128087795842	0.5357142857142857	0.07142857142857142	0.0	0.024857378378529943	0.024857378378529943
1097	0.061818869728626526	0.02020067708475679	0.012820778313250271	0.7304294935422722	-1	0	0	0.1	1	1.0	13	1.0	1.0	14	13	0	2	0	0.06666666666666667	1	15	15	0.6666666666666666	0	0.9577233043484819	0.9132752046723734	0.4758640333226154	0.9643578926745145	0.7250217485939704	0.9628322071592297	0.9335456248431725	0.9511487073574364	0.5357142857142857	0	0.0	0.012820778313250271	0.012820778313250271
4994	0.06093780749465879	0.008215285366799583	-0.008195955411220557	0.6277292522293927	-1	0	0	0.2	2	0.9230769230769231	12	1.0	0.9230769230769231	14	12	0	2	0	0.06666666666666667	1	15	15	1.0	0.14285714285714285	0.7373162699649557	0.9144251529089377	0.5731822048571619	0.9615906337278025	0.23245308899800515	0.9408504905613656	0.9352707342753208	0.94187641485975	0.5714285714285714	0.07142857142857142	0.0	-0.0008195955411220557	-0.0008195955411220557
1251	0.06373496577152057	0.01891358664332904	0.01890275714119343	0.7081865576401105	-1	0	0	0.1	1	1.0	13	1.0	1.0	14	13	0	2	0	0.06666666666666667	1	15	15	0.6666666666666666	0	0.8832512631668745	0.8963093674182593	0.4669068022461606	0.9492924818835771	0.38848119561512173	0.9691106669421745	0.9135127597400405	0.9450160976554852	0.5357142857142857	0.07142857142857142	0.0	0.01890275714119343	0.01890275714119343
2998	0.06505489359745298	0.025375278594161707	0.023856797065897516	0.6113417700135247	-1	0	0	0.1	1	1.0	13	1.0	1.0	14	13	0	2	0	0.06666666666666667	1	15	15	0.6666666666666666	0	0.8832512631668745	0.9051345123272171	0.4669068022461606	0.9492999168241802	0.38848119561512173	0.9691106669421745	0.9131482213127275	0.9467042209017422	0.5357142857142857	0.21428571428571427	0.0	0.023856797065897516	0.023856797065897516
749	0.05091228994017482	0.006877689704579163	0.003727391619107247	0.6730693225080949	-1	0	0	0.125	1	1.0	10	1.0	1.0	11	10	0	1	0	0.08333333333333333	12	1	12	0.3333333333333333	0	0.8409062236914145	0.961544918120616	0.4669068022461606	0.9178927744977226	0.49273361807044813	0.9059998989202216	0.8355976858924599	0.9329522795206473	1.0	0.09090909090909091	0.0	0.003727391619107247	0.003727391619107247
3135	0.06030649643334144	0.01790248956247499	0.016177298399693067	0.7106674519719391	-1	0	0	0.1	1	1.0	13	1.0	1.0	14	13	0	2	0	0.06666666666666667	1	15	15	0.6666666666666666	0	0.8832512631668745	0.9015239022130562	0.4328892777664823	0.9557043160985416	0.3069971691099044	0.972492550567217	0.9331737022121782	0.9502830135945843	0.5357142857142857	0.14285714285714285	0.0	0.016177298399693067	0.016177298399693067
3895	0.06292869784619066	0.026351798776902812	0.02635118069078815	0.6127546404680447	-1	0	0	0.1	1	1.0	13	1.0	1.0	14	13	0	2	0	0.06666666666666667	1	15	15	0.6666666666666666	0	0.8832512631668745	0.9057011801291631	0.4669068022461606	0.9492999168241802	0.38848119561512173	0.968335272343788	0.9126260928342157	0.9463841754529586	0.5714285714285714	0.07142857142857142	0.0	0.02635118069078815	0.02635118069078815
4542	0.0633874528091949	0.026375866229059707	0.025958225308772027	0.609582173785419	-1	0	0	0.1	1	1.0	13	1.0	1.0	14	13	0	2	0	0.06666666666666667	1	15	15	0.6666666666666666	0	0.8832512631668745	0.9057011801291631	0.4669068022461606	0.9492999168241802	0.38848119561512173	0.9691106669421745	0.9131482213127275	0.9468154016163861	0.5357142857142857	0.21428571428571427	0.0	0.025958225308772027	0.025958225308772027
3848	0.06591528299808767	0.026776662660993326	0.02657561312562131	0.6043525108381544	-1	0	0	0.1	1	1.0	13	1.0	1.0	14	13	0	2	0	0.06666666666666667	1	15	15	0.6666666666666666	0	0.8832512631668745	0.9057011801291631	0.4669068022461606	0.9492999168241802	0.38848119561512173	0.9696159342823639	0.9131482213127275	0.9471002618895855	0.5357142857142857	0.21428571428571427	0.0	0.02657561312562131	0.02657561312562131
632	0.035052533994610176	0.0013257399942276206	-0.001258238062629916	0.9261671738532913	-1	0	0	0.2	2	0.8333333333333334	10	0.5833333333333334	0.6666666666666666	10	8	3	3	0	0.6666666666666666	6	4	14	0.375	0	0.2310562876283344	0.8027522933186167	0.31203750943565944	0.9003332889662989	0.36335388824227655	0.9232074396743756	0.8480971518678374	0.883954350464347	0.2	0.2	0.0	-0.0001258238062629916	-0.0001258238062629916
2224	0.06537109929926443	0.027376321784912328	0.026022583594179402	0.6064306315527523	-1	0	0	0.1	1	1.0	13	1.0	1.0	14	13	0	2	0	0.06666666666666667	1	15	15	0.6666666666666666	0	0.8832512631668745	0.9057011801291631	0.4669068022461606	0.9492924818835771	0.38848119561512173	0.9691106669421745	0.9135127597400405	0.9468128087795842	0.5357142857142857	0.21428571428571427	0.0	0.026022583594179402	0.026022583594179402
3439	0.05432498814096909	0.013211572718589153	0.009567248244258813	0.6520467894613149	-1	0	0	0.1	1	1.0	13	1.0	1.0	14	13	0	2	0	0.06666666666666667	1	15	15	0.6666666666666666	0	0.9255963026423346	0.9100172577652108	0.5098815578022938	0.9385225539164812	0.38848119561512173	0.9683660690201891	0.9080185980720473	0.943762319507426	0.5357142857142857	0.21428571428571427	0.0	0.009567248244258813	0.009567248244258813
1784	0.06411985701795753	0.025708537245716288	0.02182075927631108	0.6047014880271315	-1	0	0	0.1	1	1.0	13	1.0	1.0	14	13	0	2	0	0.06666666666666667	1	15	15	0.6666666666666666	0	0.8832512631668745	0.9057011801291631	0.4669068022461606	0.9492924818835771	0.38848119561512173	0.9691106669421745	0.9135127597400405	0.9468128087795842	0.5357142857142857	0.21428571428571427	0.0	0.02182075927631108	0.02182075927631108
3755	0.04519615733456673	0.008156998789646482	-0.007105143101254786	0.7386047583708408	-1	0	0	0.2	2	0.8461538461538461	11	0.5357142857142857	0.8461538461538461	13	11	1	0	0	0.14285714285714285	14	2	15	0.0	0	0.9709594899678807	0.8183634154734499	0.5508566684219163	0.9241389775286087	0.4093536946862887	0.9576927197465906	0.9294595928589711	0.9148964354397735	0	0	0.0	-0.0007105143101254787	-0.0007105143101254787
3699	0.06539631717426381	0.027603800805304838	0.027185688577357026	0.6073432060921022	-1	0	0	0.1	1	1.0	13	1.0	1.0	14	13	0	2	0	0.06666666666666667	1	15	15	0.6666666666666666	0	0.8832512631668745	0.9057011801291631	0.4669068022461606	0.9492999168241802	0.38848119561512173	0.9691106669421745	0.9131482213127275	0.9468154016163861	0.5714285714285714	0.21428571428571427	0.0	0.027185688577357026	0.027185688577357026
1156	0.06273932935862245	0.020414398200492224	0.02033519393233427	0.717581423421173	-1	0	0	0.1	1	1.0	13	1.0	1.0	14	13	0	2	0	0.06666666666666667	1	15	15	0.6666666666666666	0	0.8832512631668745	0.8963093674182593	0.4669068022461606	0.9492924818835771	0.38848119561512173	0.9691106669421745	0.9135127597400405	0.9450160976554852	0.5357142857142857	0.21428571428571427	0.0	0.02033519393233427	0.02033519393233427
4015	0.06440821970169242	0.028308030608048693	0.028268274978995207	0.6059906665890276	-1	0	0	0.1	1	1.0	13	1.0	1.0	14	13	0	2	0	0.06666666666666667	1	15	15	0.6666666666666666	0	0.8832512631668745	0.9057011801291631	0.4669068022461606	0.9492999168241802	0.38848119561512173	0.9691106669421745	0.9131482213127275	0.9468154016163861	0.5357142857142857	0.07142857142857142	0.0	0.028268274978995207	0.028268274978995207
3934	0.06489214639077959	0.02678997850335023	0.02668106746285847	0.6142627959669235	-1	0	0	0.1	1	1.0	13	1.0	1.0	14	13	0	2	0	0.06666666666666667	1	15	15	0.6666666666666666	0	0.8832512631668745	0.9057011801291631	0.4669068022461606	0.9492999168241802	0.38848119561512173	0.9691106669421745	0.9131482213127275	0.9468154016163861	0.5357142857142857	0.21428571428571427	0.0	0.02668106746285847	0.02668106746285847
1605	0.06094906471745379	0.011585456498173647	0.009951303975692868	0.608312546083654	-1	0	0	0.1	1	1.0	13	1.0	1.0	14	13	0	2	0	0.06666666666666667	1	15	15	0.6666666666666666	0	0.8832512631668745	0.8963093674182593	0.5098815578022938	0.9494702649591669	0.38848119561512173	0.9691106669421745	0.8873567992843653	0.9450801381927304	0.5357142857142857	0.07142857142857142	0.0	0.009951303975692868	0.009951303975692868
1667	0.05092400962935877	0.007783135739660354	0.007149321673883167	0.6661721378648393	-1	0	0	0.1	1	1.0	13	1.0	1.0	14	13	0	2	0	0.06666666666666667	1	15	15	0.6666666666666666	0	0.8832512631668745	0.8963093674182593	0.5098815578022938	0.9448953754420936	0.38848119561512173	0.9691106669421745	0.9135127597400405	0.943475386893102	0.5357142857142857	0.21428571428571427	0.0	0.007149321673883167	0.007149321673883167
1025	0.05932903649850646	0.009315507921548479	0.0074594559283514715	0.7269115905116105	-1	0	0	0.1	1	1.0	13	1.0	1.0	14	13	0	2	0	0.06666666666666667	1	15	15	0.6666666666666666	0	0.8832512631668745	0.8963093674182593	0.5098815578022938	0.9339967309167597	0.38848119561512173	0.9691106669421745	0.9135127597400405	0.9399624731260767	0.5357142857142857	0.21428571428571427	0.0	0.0074594559283514715	0.0074594559283514715
4507	0.06352683049379507	0.026341269854198452	0.02578308232917088	0.610461795066186	-1	0	0	0.1	1	1.0	13	1.0	1.0	14	13	0	2	0	0.06666666666666667	1	15	15	0.6666666666666666	0	0.8832512631668745	0.9057011801291631	0.4669068022461606	0.9492999168241802	0.38848119561512173	0.9691106669421745	0.9131482213127275	0.9468154016163861	0.6071428571428571	0.07142857142857142	0.0	0.02578308232917088	0.02578308232917088
4793	0.0630807817219673	0.027269935502209557	0.0270660141687684	0.6042653221824061	-1	0	0	0.1	1	1.0	13	1.0	1.0	14	13	0	2	0	0.06666666666666667	1	15	15	0.6666666666666666	0	0.8832512631668745	0.9057011801291631	0.4669068022461606	0.9492999168241802	0.38848119561512173	0.9691106669421745	0.9131482213127275	0.9468154016163861	0.5357142857142857	0.21428571428571427	0.0	0.0270660141687684	0.0270660141687684
4053	0.06358814159982283	0.02635325526870961	0.02580038089333447	0.6062406954461502	-1	0	0	0.1	1	1.0	13	1.0	1.0	14	13	0	2	0	0.06666666666666667	1	15	15	0.6666666666666666	0	0.8832512631668745	0.9057011801291631	0.4669068022461606	0.9492999168241802	0.38848119561512173	0.9691106669421745	0.9131482213127275	0.9468154016163861	0.5357142857142857	0.35714285714285715	0.0	0.02580038089333447	0.02580038089333447
400	0.02585080706161642	0.0009564698180427995	0.0009330421074757924	0.9461800636782398	-1	0	0	0.14285714285714285	1	1.0	8	0.625	0.625	6	5	3	0	0	1.0	4	4	10	0.0	0	0.19115593485693633	0.8304185541946332	0.600332292804648	0.8869078715799551	0.6331795844877873	0.9427780596301458	0.920631611971031	0.8956696605423122	0	0	0.0	0.0009330421074757924	0.0009330421074757924
3167	0.06457811221597994	0.028676695129155827	0.028027886618363463	0.6086776241322416	-1	0	0	0.1	1	1.0	13	1.0	1.0	14	13	0	2	0	0.06666666666666667	1	15	15	0.6666666666666666	0	0.8832512631668745	0.9057011801291631	0.4669068022461606	0.9492999168241802	0.38848119561512173	0.9691106669421745	0.9131482213127275	0.9468154016163861	0.5357142857142857	0.21428571428571427	0.0	0.028027886618363463	0.028027886618363463
5050	0.06354524301734715	0.00895426062002883	-0.005153765265168095	0.7342978437751777	-1	0	0	0.1	1	1.0	13	1.0	1.0	14	13	0	2	0	0.06666666666666667	1	15	15	0.6666666666666666	0	0.7373162699649557	0.9095481697903656	0.4669068022461606	0.9589264357183136	0.3069971691099044	0.9490550999276302	0.9331737022121782	0.9423743124411371	0.5357142857142857	0.07142857142857142	0.0	-0.0005153765265168095	-0.0005153765265168095
4405	0.05927691509736333	0.018300856948926674	0.01678364499651764	0.7140329533955772	-1	0	0	0.1	1	1.0	13	1.0	1.0	14	13	0	2	0	0.06666666666666667	1	15	15	0.6666666666666666	0	0.8832512631668745	0.9015239022130562	0.4328892777664823	0.9557043160985416	0.3069971691099044	0.972492550567217	0.9331737022121782	0.9502830135945843	0.5357142857142857	0.14285714285714285	0.0	0.01678364499651764	0.01678364499651764
2609	0.06283718255234473	0.02539497306603928	0.022425456044856955	0.6043964552607126	-1	0	0	0.1	1	1.0	13	1.0	1.0	14	13	0	2	0	0.06666666666666667	1	15	15	0.6666666666666666	0	0.8832512631668745	0.9057011801291631	0.4669068022461606	0.9492924818835771	0.38848119561512173	0.9691106669421745	0.9135127597400405	0.9468128087795842	0.5357142857142857	0.07142857142857142	0.0	0.022425456044856955	0.022425456044856955
2460	0.05220304509508242	0.016982556652077957	0.01497048436918313	0.5848091019785172	-1	0	0	0.2	2	0.9230769230769231	12	1.0	0.9230769230769231	14	12	0	2	0	0.06666666666666667	1	15	15	1.0	0.14285714285714285	0.8832512631668745	0.9108561723068521	0.5098815578022938	0.9572700835762809	0.3069971691099044	0.9713653450421806	0.9331737022121782	0.9519285581278721	0.6071428571428571	0.07142857142857142	0.0	0.01497048436918313	0.01497048436918313
3675	0.06532140452830008	0.027165997324126553	0.026446957650186134	0.6039613382302338	-1	0	0	0.1	1	1.0	13	1.0	1.0	14	13	0	2	0	0.06666666666666667	1	15	15	0.6666666666666666	0	0.8832512631668745	0.9057011801291631	0.4669068022461606	0.9492999168241802	0.38848119561512173	0.9691106669421745	0.9131482213127275	0.9468154016163861	0.6071428571428571	0.07142857142857142	0.0	0.026446957650186134	0.026446957650186134
3519	0.06549631125520881	0.027638778969914894	0.026227569213962108	0.6043241480219911	-1	0	0	0.1	1	1.0	13	1.0	1.0	14	13	0	2	0	0.06666666666666667	1	15	15	0.6666666666666666	0	0.8832512631668745	0.9057011801291631	0.4669068022461606	0.9492999168241802	0.38848119561512173	0.9691106669421745	0.9131482213127275	0.9468154016163861	0.5357142857142857	0.2857142857142857	0.0	0.026227569213962108	0.026227569213962108
1129	0.06402641499609615	0.019296733581338505	0.018575637970298646	0.7195590287033281	-1	0	0	0.1	1	1.0	13	1.0	1.0	14	13	0	2	0	0.06666666666666667	1	15	15	0.6666666666666666	0	0.8832512631668745	0.8963093674182593	0.4669068022461606	0.9492924818835771	0.38848119561512173	0.9691106669421745	0.9135127597400405	0.9450160976554852	0.5357142857142857	0.07142857142857142	0.0	0.018575637970298646	0.018575637970298646
4481	0.0635709845209524	0.027561033329452526	0.02745002861591844	0.6022833033930233	-1	0	0	0.1	1	1.0	13	1.0	1.0	14	13	0	2	0	0.06666666666666667	1	15	15	0.6666666666666666	0	0.8832512631668745	0.9057011801291631	0.4669068022461606	0.9493586559792982	0.4093536946862887	0.969632575251753	0.9112164799028125	0.9471300827455648	0.5714285714285714	0.2857142857142857	0.0	0.02745002861591844	0.02745002861591844
3840	0.06436536611952706	0.028296555812144034	0.02785452787203488	0.6081210445341084	-1	0	0	0.1	1	1.0	13	1.0	1.0	14	13	0	2	0	0.06666666666666667	1	15	15	0.6666666666666666	0	0.8832512631668745	0.9057011801291631	0.4669068022461606	0.9492999168241802	0.38848119561512173	0.9691106669421745	0.9131482213127275	0.9468154016163861	0.5357142857142857	0.21428571428571427	0.0	0.02785452787203488	0.02785452787203488
3089	0.05635562758333188	0.005077383704518713	-0.004210396432708608	0.7934647864996258	-1	0	0	0.1	1	1.0	13	1.0	1.0	14	13	0	2	0	0.06666666666666667	1	15	15	0.6666666666666666	0	0.7373162699649557	0.8952117759716987	0.4328892777664823	0.9539292675664546	0.30832451088923507	0.9614993585386469	0.9331737022121782	0.9425559139940947	0.5357142857142857	0.07142857142857142	0.0	-0.00042103964327086074	-0.00042103964327086074
2811	0.061297138644261825	0.011697103385241764	0.0088659572795354	0.6371022393335459	-1	0	0	0.1	1	1.0	13	1.0	1.0	14	13	0	2	0	0.06666666666666667	1	15	15	0.6666666666666666	0	0.8832512631668745	0.8202221993480435	0.4328892777664823	0.9461334138615823	0.4093536946862887	0.9690085663189414	0.9324736997439991	0.9314234366346027	0.6071428571428571	0.07142857142857142	0.0	0.0088659572795354	0.0088659572795354
2174	0.06443737834236432	0.02646385929231574	0.025464291029443042	0.6076344726866789	-1	0	0	0.1	1	1.0	13	1.0	1.0	14	13	0	2	0	0.06666666666666667	1	15	15	0.6666666666666666	0	0.8832512631668745	0.9057011801291631	0.4669068022461606	0.9492924818835771	0.38848119561512173	0.9691106669421745	0.9135127597400405	0.9468128087795842	0.5357142857142857	0.07142857142857142	0.0	0.025464291029443042	0.025464291029443042
3153	0.06616011545709857	0.028522336009825077	0.02815441616154583	0.6036892165856815	-1	0	0	0.1	1	1.0	13	1.0	1.0	14	13	0	2	0	0.06666666666666667	1	15	15	0.6666666666666666	0	0.8832512631668745	0.9057011801291631	0.4669068022461606	0.9492999168241802	0.38848119561512173	0.9691106669421745	0.9131482213127275	0.9468154016163861	0.5357142857142857	0.21428571428571427	0.0	0.02815441616154583	0.02815441616154583
2116	0.05145317801368914	0.01189432479335439	0.011673006793794577	0.5775061695848619	-1	0	0	0.1	1	1.0	13	1.0	1.0	14	13	0	2	0	0.06666666666666667	1	15	15	0.6666666666666666	0	0.9383512882878978	0.9096927213447276	0.4669068022461606	0.9492924818835771	0.38848119561512173	0.9691106669421745	0.9135127597400405	0.9476069814521371	0.5714285714285714	0.21428571428571427	0.0	0.011673006793794577	0.011673006793794577
5026	0.06515927643520171	0.026085749758834587	0.02539653345746252	0.6163813496657684	-1	0	0	0.1	1	1.0	13	1.0	1.0	14	13	0	2	0	0.06666666666666667	1	15	15	0.6666666666666666	0	0.8832512631668745	0.9057011801291631	0.4669068022461606	0.9492999168241802	0.38848119561512173	0.9691106669421745	0.9131482213127275	0.9468154016163861	0.5357142857142857	0.2857142857142857	0.0	0.02539653345746252	0.02539653345746252
4468	0.06497182780450705	0.026285726625286637	0.025858686583733016	0.5979312595022619	-1	0	0	0.1	1	1.0	13	1.0	1.0	14	13	0	2	0	0.06666666666666667	1	15	15	0.6666666666666666	0	0.8832512631668745	0.9057011801291631	0.4669068022461606	0.9492999168241802	0.38848119561512173	0.9691106669421745	0.9131482213127275	0.9468154016163861	0.5357142857142857	0.21428571428571427	0.0	0.025858686583733016	0.025858686583733016
2326	0.06484996384873894	0.027908694576749212	0.026712674857012574	0.608074330955505	-1	0	0	0.1	1	1.0	13	1.0	1.0	14	13	0	2	0	0.06666666666666667	1	15	15	0.6666666666666666	0	0.8832512631668745	0.9057011801291631	0.4669068022461606	0.9492924818835771	0.38848119561512173	0.9691106669421745	0.9135127597400405	0.9468128087795842	0.5357142857142857	0.07142857142857142	0.0	0.026712674857012574	0.026712674857012574
4742	0.055298272730665975	0.016107943917674478	0.011772287488034706	0.6356583466088634	-1	0	0	0.1	1	1.0	13	1.0	1.0	14	13	0	2	0	0.06666666666666667	1	15	15	0.6666666666666666	0	0.8832512631668745	0.9057011801291631	0.5098815578022938	0.9531375583125218	0.38848119561512173	0.9691106669421745	0.8918496477968709	0.9481873173164069	0.5714285714285714	0.21428571428571427	0.0	0.011772287488034706	0.011772287488034706
4463	0.06482945419802105	0.02865869121396259	0.028503330364514787	0.6068474952553722	-1	0	0	0.1	1	1.0	13	1.0	1.0	14	13	0	2	0	0.06666666666666667	1	15	15	0.6666666666666666	0	0.8832512631668745	0.9057011801291631	0.4669068022461606	0.9492999168241802	0.38848119561512173	0.9691106669421745	0.9131482213127275	0.9468154016163861	0.6071428571428571	0.07142857142857142	0.0	0.028503330364514787	0.028503330364514787
43	0.0012859036991620411	0.00015765803842144617	4.0526376395119477e-07	0.9923310064245624	-1	0	0	0.5	1	1.0	1	1.0	1.0	2	1	0	0	0	0.3333333333333333	3	1	3	0.0	0	0.6029131472986013	0.8024243093559486	0.5247469271043266	0.9824425172412972	0.39197078018677023	0.8358938299584836	0.9399137501223942	0.9130418804177666	0	0	0.0	4.0526376395119477e-07	4.0526376395119477e-07
3414	0.06415769954202263	0.02621115398134856	0.025840345128195625	0.6152134722085774	-1	0	0	0.1	1	1.0	13	1.0	1.0	14	13	0	2	0	0.06666666666666667	1	15	15	0.6666666666666666	0	0.8832512631668745	0.9057011801291631	0.4669068022461606	0.9492999168241802	0.38848119561512173	0.9691106669421745	0.9131482213127275	0.9468154016163861	0.6071428571428571	0.07142857142857142	0.0	0.025840345128195625	0.025840345128195625
4172	0.062363876677844626	0.01240485660274677	0.012204392708785717	0.6113629120884746	-1	0	0	0.1	1	1.0	13	1.0	1.0	14	13	0	2	0	0.06666666666666667	1	15	15	0.6666666666666666	0	0.8832512631668745	0.9218945131084793	0.4758640333226154	0.9579505378961266	0.2394193653369295	0.9737065549217395	0.9331737022121782	0.9555831742719327	0.5357142857142857	0.07142857142857142	0.0	0.012204392708785717	0.012204392708785717
2318	0.056500108894138465	0.006502012706768538	0.001597966923232394	0.6957829868508385	-1	0	0	0.1	1	1.0	13	1.0	1.0	14	13	0	2	0	0.06666666666666667	1	15	15	0.6666666666666666	0	0.8832512631668745	0.8625964183764443	0.32424159302821887	0.9572773374530977	0.30003089277097994	0.97459691823795	0.942583026351993	0.9460640919049472	0.5357142857142857	0.07142857142857142	0.0	0.001597966923232394	0.001597966923232394
3054	0.06396712485970499	0.027495405510831458	0.026203383775827725	0.6045211345020034	-1	0	0	0.1	1	1.0	13	1.0	1.0	14	13	0	2	0	0.06666666666666667	1	15	15	0.6666666666666666	0	0.8832512631668745	0.9057011801291631	0.4669068022461606	0.9492924818835771	0.38848119561512173	0.9691106669421745	0.9135127597400405	0.9468128087795842	0.6071428571428571	0.07142857142857142	0.0	0.026203383775827725	0.026203383775827725
3269	0.06492345728352143	0.027821413409008528	0.027476108196661794	0.6042977600304489	-1	0	0	0.1	1	1.0	13	1.0	1.0	14	13	0	2	0	0.06666666666666667	1	15	15	0.6666666666666666	0	0.8832512631668745	0.9057011801291631	0.4669068022461606	0.9492999168241802	0.38848119561512173	0.9691106669421745	0.9131482213127275	0.9468154016163861	0.5357142857142857	0.07142857142857142	0.0	0.027476108196661794	0.027476108196661794
3160	0.06295083673245727	0.026115750218113156	0.024703848699468484	0.6104685448607139	-1	0	0	0.1	1	1.0	13	1.0	1.0	14	13	0	2	0	0.06666666666666667	1	15	15	0.6666666666666666	0	0.8832512631668745	0.9057011801291631	0.4669068022461606	0.9492924818835771	0.38848119561512173	0.9691106669421745	0.9135127597400405	0.9468128087795842	0.6071428571428571	0.07142857142857142	0.0	0.024703848699468484	0.024703848699468484
429	None	None	None	None	None	0	0	0.125	1	1.0	10	0.8	0.7	8	7	3	4	0	0.6	3	5	12	0.4444444444444444	0	0.19115593485693633	0.7741107891846659	0.6859281909335024	0.6993458502485383	0.6935108457623187	0.950086673222329	0.9191234266769867	0.8421137290907095	0.125	0.375	0.0	None	None
3498	0.06438446789858318	0.027674895874062713	0.02674576259308208	0.6068185759480946	-1	0	0	0.1	1	1.0	13	1.0	1.0	14	13	0	2	0	0.06666666666666667	1	15	15	0.6666666666666666	0	0.8832512631668745	0.9057011801291631	0.4669068022461606	0.9492999168241802	0.38848119561512173	0.9691106669421745	0.9131482213127275	0.9468154016163861	0.5357142857142857	0.21428571428571427	0.0	0.02674576259308208	0.02674576259308208
4079	0.06026094553149867	0.005862012716627633	0.002561782131526784	0.6332285215375143	-1	0	0	0.1	1	1.0	13	1.0	1.0	14	13	0	2	0	0.06666666666666667	1	15	15	0.6666666666666666	0	0.8832512631668745	0.8625964183764443	0.32424159302821887	0.9573758924519516	0.3069971691099044	0.9740828240096197	0.942583026351993	0.9457545351994393	0.5357142857142857	0.14285714285714285	0.0	0.002561782131526784	0.002561782131526784
1013	0.05870371988687555	0.011457521009469365	0.009200852856800282	0.6900893669808086	-1	0	0	0.1	1	1.0	13	1.0	1.0	14	13	0	2	0	0.06666666666666667	1	15	15	0.6666666666666666	0	0.9577233043484819	0.8869879415609724	0.5098815578022938	0.9569838948495631	0.38848119561512173	0.9678158701352372	0.9335456248431725	0.9455957259062094	0.5357142857142857	0.14285714285714285	0.0	0.009200852856800282	0.009200852856800282
4301	0.05532520465499624	0.012612673702830724	-0.0010776589718072536	0.8074644182774001	-1	0	0	0.1	1	1.0	13	1.0	1.0	14	13	0	1	0	0.06666666666666667	1	15	15	0.3333333333333333	0	0.7891112468281851	0.8697811737492941	0.4669068022461606	0.9420704536735458	0.38848119561512173	0.9691106669421745	0.912862719435438	0.9376890907798299	1.0	0.07142857142857142	0.0	-0.00010776589718072536	-0.00010776589718072536
4626	0.0412092688790419	0.008717757323750647	0.001623825388201377	0.6821587660738554	-1	0	0	0.2	2	0.9230769230769231	12	1.0	0.8461538461538461	12	11	2	2	0	0.06666666666666667	15	1	15	0.2857142857142857	0.14285714285714285	0.8832512631668745	0.8743827616382142	0.5670516683752048	0.9419163363182997	0.38848119561512173	0.9658508510858422	0.9294595928589711	0.9364058500587636	0.625	0.16666666666666666	0.0	0.001623825388201377	0.001623825388201377
154	0.0012597938683019444	9.208426927395778e-05	9.184688377772391e-05	0.9977029574917757	-1	0	0	0.6666666666666666	2	0.5	1	0.6666666666666666	0.5	2	1	1	0	0	0.6666666666666666	3	2	4	0.0	0	0.4332689711206701	0.6831370920168635	0.4039845386291573	0.900721771022621	0.7027307809913175	0.7185124459506471	0.8118613231765903	0.7864285466781116	0	0	0.0	9.184688377772391e-05	9.184688377772391e-05
595	0.031437474981579616	0.0017156695064527777	-0.0015357779542810046	0.9210285290044218	-1	0.25	1	0.4	4	0.6923076923076923	9	0.23809523809523808	0.6923076923076923	13	9	1	2	0	0.7777777777777778	9	7	15	1.0	0.25	0.860862489673903	0.9674483007962452	0.5528563133584269	0.9174182239829336	0.9458232854023843	0.9751771379372546	0.947719524991803	0.9591766208953741	0.5384615384615384	0.46153846153846156	0.0	-0.00015357779542810046	-0.00015357779542810046
740	0.060668711530849365	0.017791984217927208	0.011345947965337378	0.7287033833840177	-1	0	0	0.1	1	1.0	13	1.0	1.0	14	13	0	2	0	0.06666666666666667	1	15	15	0.6666666666666666	0	0.9577233043484819	0.9132752046723734	0.4758640333226154	0.9643578926745145	0.7250217485939704	0.9628322071592297	0.9335456248431725	0.9511487073574364	0.5357142857142857	0	0.0	0.011345947965337378	0.011345947965337378
877	0.046979742915096885	0.024937487180443505	0.024900996779236857	0.598855359826811	-1	0	0	0.1	1	1.0	13	0.3125	0.9230769230769231	13	12	1	3	0	0.3333333333333333	4	12	15	0.6	0	0.8409062236914145	0.9615662156593601	0.33538158474160856	0.9328724992685967	0.49273361807044813	0.9100064233386074	0.9294595928589711	0.9382933854919967	0.3076923076923077	0	0.0	0.024900996779236857	0.024900996779236857
4784	0.06495684539812116	0.027840719772263614	0.027596556516590886	0.6072995511424365	-1	0	0	0.1	1	1.0	13	1.0	1.0	14	13	0	2	0	0.06666666666666667	1	15	15	0.6666666666666666	0	0.8832512631668745	0.9057011801291631	0.4669068022461606	0.9492999168241802	0.38848119561512173	0.9691106669421745	0.9131482213127275	0.9468154016163861	0.5714285714285714	0.21428571428571427	0.0	0.027596556516590886	0.027596556516590886
4196	0.06436065404434493	0.026953618467581427	0.02661421214292496	0.6052891876794972	-1	0	0	0.1	1	1.0	13	1.0	1.0	14	13	0	2	0	0.06666666666666667	1	15	15	0.6666666666666666	0	0.8832512631668745	0.9057011801291631	0.4669068022461606	0.9492999168241802	0.38848119561512173	0.9691106669421745	0.9131482213127275	0.9468154016163861	0.5714285714285714	0.07142857142857142	0.0	0.02661421214292496	0.02661421214292496
4136	0.06261710923934324	0.028022287120006633	0.027106345961545583	0.6054561936376619	-1	0	0	0.1	1	1.0	13	1.0	1.0	14	13	0	2	0	0.06666666666666667	1	15	15	0.6666666666666666	0	0.8832512631668745	0.9057011801291631	0.4669068022461606	0.9492999168241802	0.38848119561512173	0.9691106669421745	0.9131482213127275	0.9468154016163861	0.5357142857142857	0.07142857142857142	0.0	0.027106345961545583	0.027106345961545583
4085	0.06453610877506856	0.027686919467991306	0.027448513390610624	0.6061993778720622	-1	0	0	0.1	1	1.0	13	1.0	1.0	14	13	0	2	0	0.06666666666666667	1	15	15	0.6666666666666666	0	0.8832512631668745	0.9057011801291631	0.4669068022461606	0.9492999168241802	0.38848119561512173	0.9691106669421745	0.9131482213127275	0.9468154016163861	0.5357142857142857	0.21428571428571427	0.0	0.027448513390610624	0.027448513390610624
450	0.04038474923380535	0.005136101397551436	0.005011519133572153	0.6344223858497707	-1	0	0	0.3	3	0.6923076923076923	9	0.375	0.6923076923076923	11	9	3	5	0	0.625	5	8	15	0.625	0	0.5208985067861316	0.9236103568171855	0.3146441364704375	0.9599447518722554	0.32085981993260937	0.891109726337936	0.8881004569847732	0.9302408768672732	0.2727272727272727	0.18181818181818182	0.0	0.005011519133572153	0.005011519133572153
1240	0.06887950184746715	0.015545246425849524	0.011023061731325957	0.665844429217199	-1	0	0	0.1	1	1.0	13	1.0	1.0	14	13	0	2	0	0.06666666666666667	1	15	15	0.6666666666666666	0	0.8832512631668745	0.8762327157191575	0.4669068022461606	0.9492924818835771	0.38848119561512173	0.9691106669421745	0.9135127597400405	0.9414540212468313	0.5357142857142857	0.21428571428571427	0.0	0.011023061731325957	0.011023061731325957
498	0.03031584137723254	0.005333935394147499	0.00533121019076742	0.9281843253590121	-1	0	0	0.1	1	1.0	13	0.5357142857142857	0.9230769230769231	13	12	1	1	0	0.14285714285714285	2	14	15	0.2	0	0.6276620689811708	0.8287219843380219	0.32561820608418185	0.8976911628319726	0.36335388824227655	0.963078806406366	0.7660079379506134	0.9118625769356826	1.0	0.15384615384615385	0.0	0.00533121019076742	0.00533121019076742
1107	0.052860158011323634	0.005727958133200984	0.004616919720972858	0.7099131879137501	-1	0	0	0.1	1	1.0	13	1.0	1.0	14	13	0	2	0	0.06666666666666667	1	15	15	0.6666666666666666	0	0.9255963026423346	0.908115961660145	0.4758640333226154	0.9621937942938985	0.7374788605601533	0.9724023258901531	0.9391253182924654	0.9539056845064166	0.5357142857142857	0.14285714285714285	0.0	0.004616919720972858	0.004616919720972858
3778	0.06314816996440074	0.026509934862864792	0.026218075601974335	0.6022485406726865	-1	0	0	0.1	1	1.0	13	1.0	1.0	14	13	0	2	0	0.06666666666666667	1	15	15	0.6666666666666666	0	0.8832512631668745	0.9057011801291631	0.4669068022461606	0.9492999168241802	0.38848119561512173	0.9691106669421745	0.9131482213127275	0.9468154016163861	0.5357142857142857	0.21428571428571427	0.0	0.026218075601974335	0.026218075601974335
4394	0.0631999796222822	0.00623324425476782	-0.006093161433382889	0.7473202128030793	-1	0	0	0.2	2	0.9230769230769231	12	1.0	0.9230769230769231	13	12	1	2	0	0.06666666666666667	1	15	15	0.4	0.14285714285714285	0.7373162699649557	0.9060609892056092	0.4669068022461606	0.9644678640944668	0.23245308899800515	0.9473408505577939	0.9479450360505385	0.9437013718285349	0.5384615384615384	0.07692307692307693	0.0	-0.0006093161433382889	-0.0006093161433382889
4069	0.05164161679292429	0.004745095473349234	-0.004105431120637169	0.6740925931602489	-1	0	0	0.2	2	0.8461538461538461	11	0.5357142857142857	0.8461538461538461	13	11	1	1	0	0.14285714285714285	14	2	15	0.25	0	0.9255963026423346	0.8710624183462515	0.5528563133584269	0.9467389872055649	0.4093536946862887	0.9718645906186363	0.9294595928589711	0.9414090343569801	1.0	0.15384615384615385	0.0	-0.0004105431120637169	-0.0004105431120637169
1478	0.062054263656249956	0.015261667680322083	0.01335036600197669	0.7377488608663562	-1	0	0	0.1	1	1.0	13	1.0	1.0	14	13	0	2	0	0.06666666666666667	1	15	15	0.6666666666666666	0	0.9255963026423346	0.8540388483718326	0.4669068022461606	0.9456027211615291	0.4093536946862887	0.9725681549027859	0.9076387588022449	0.9387811203461952	0.5357142857142857	0.2857142857142857	0.0	0.01335036600197669	0.01335036600197669
2989	0.06279523352061268	0.026557743714470696	0.02581636361789374	0.6008997878525005	-1	0	0	0.1	1	1.0	13	1.0	1.0	14	13	0	2	0	0.06666666666666667	1	15	15	0.6666666666666666	0	0.8832512631668745	0.9057011801291631	0.4669068022461606	0.9492924818835771	0.38848119561512173	0.9691106669421745	0.9135127597400405	0.9468128087795842	0.5357142857142857	0.21428571428571427	0.0	0.02581636361789374	0.02581636361789374
952	0.05831362036284573	0.010648857079852782	0.010503660510629703	0.6196757145837335	-1	0	0	0.2	2	0.8461538461538461	11	0.5357142857142857	0.8461538461538461	12	11	2	3	0	0.14285714285714285	2	14	15	0.42857142857142855	0	0.7891112468281851	0.9280077177912464	0.4758640333226154	0.9741564416845878	0.5979254798774198	0.9638981746630729	0.9432956181815737	0.9591788789935003	0.4166666666666667	0	0.0	0.010503660510629703	0.010503660510629703
594	0.028900476172562813	0.0009634897996638367	0.0005996399688922386	0.9136404575727495	-1	0	0	0.5	5	0.5384615384615384	7	0.5	0.46153846153846156	9	6	5	0	0	0.8333333333333334	6	5	15	0.0	0.18181818181818182	0.4427056067276669	0.9350885342012855	0.21223556818938522	0.9326094034839257	0.5979254798774198	0.8258206934886243	0.9089480090521351	0.9075261746706567	0	0	0.0	0.0005996399688922386	0.0005996399688922386
1045	0.03682517198953774	0.015076424967058365	-0.010057269656644283	0.8858861272771301	-1	0	0	0.2	2	0.8461538461538461	11	0.5357142857142857	0.7692307692307693	12	10	2	2	0	0.14285714285714285	2	14	15	0.3333333333333333	0	0.8832512631668745	0.8888673024923197	0.5528563133584269	0.9479876684911717	0.38848119561512173	0.971442541601434	0.9316646401036169	0.9446070075098764	0.5416666666666666	0.16666666666666666	0.0	-0.0010057269656644284	-0.0010057269656644284
3192	0.06407602721831	0.02834894108979363	0.02727691642460621	0.6075530675723992	-1	0	0	0.1	1	1.0	13	1.0	1.0	14	13	0	2	0	0.06666666666666667	1	15	15	0.6666666666666666	0	0.8832512631668745	0.9057011801291631	0.4669068022461606	0.9492924818835771	0.38848119561512173	0.9691106669421745	0.9135127597400405	0.9468128087795842	0.5357142857142857	0.21428571428571427	0.0	0.02727691642460621	0.02727691642460621
2366	0.06336299633130549	0.02596591476669229	0.024679637844249987	0.5990247576365906	-1	0	0	0.1	1	1.0	13	1.0	1.0	14	13	0	2	0	0.06666666666666667	1	15	15	0.6666666666666666	0	0.8832512631668745	0.9057011801291631	0.4669068022461606	0.9492924818835771	0.38848119561512173	0.9691106669421745	0.9135127597400405	0.9468128087795842	0.5357142857142857	0.07142857142857142	0.0	0.024679637844249987	0.024679637844249987
2173	0.06335983651237301	0.02631840019509407	0.02537848834237108	0.6047350263055986	-1	0	0	0.1	1	1.0	13	1.0	1.0	14	13	0	2	0	0.06666666666666667	1	15	15	0.6666666666666666	0	0.8832512631668745	0.9057011801291631	0.4669068022461606	0.9492924818835771	0.38848119561512173	0.9691106669421745	0.9135127597400405	0.9468128087795842	0.5357142857142857	0.21428571428571427	0.0	0.02537848834237108	0.02537848834237108
1698	0.06581815744186978	0.027257305983022402	0.02656701151538435	0.6070789991717569	-1	0	0	0.1	1	1.0	13	1.0	1.0	14	13	0	2	0	0.06666666666666667	1	15	15	0.6666666666666666	0	0.8832512631668745	0.9057011801291631	0.4669068022461606	0.9492924818835771	0.38848119561512173	0.9691106669421745	0.9135127597400405	0.9468128087795842	0.5357142857142857	0.21428571428571427	0.0	0.02656701151538435	0.02656701151538435
3914	0.06445184377771102	0.02616244739881896	0.025631553548803677	0.6144897703337853	-1	0	0	0.1	1	1.0	13	1.0	1.0	14	13	0	2	0	0.06666666666666667	1	15	15	0.6666666666666666	0	0.8832512631668745	0.9057011801291631	0.4669068022461606	0.9492999168241802	0.38848119561512173	0.9691106669421745	0.9131482213127275	0.9468154016163861	0.5357142857142857	0.21428571428571427	0.0	0.025631553548803677	0.025631553548803677
550	0.06347118032534226	0.006613677269256271	-0.004835645900117271	0.5906256674571924	-1	0	0	0.2	2	0.9230769230769231	12	1.0	0.7692307692307693	12	10	2	4	0	0.06666666666666667	1	15	15	0.6666666666666666	0.14285714285714285	0.860862489673903	0.9202880504811682	0.6403384742856981	0.8039237839521296	0.5222400470615661	0.9570992394101018	0.8429830556365083	0.9105819977358677	0.125	0.4166666666666667	0.0	-0.0004835645900117271	-0.0004835645900117271
1447	0.03935781923666135	0.005786105072831771	-0.005621464310623953	0.7559822800825203	-1	0	0	0.1	1	1.0	13	0.3	0.8461538461538461	12	11	2	2	0	0.5	5	10	15	0.2857142857142857	0	0.9255963026423346	0.8983913095156831	0.4758640333226154	0.9610276829101239	0.3069971691099044	0.9754421720516724	0.9353586054004362	0.9535653866469144	0.5416666666666667	0.08333333333333333	0.0	-0.0005621464310623953	-0.0005621464310623953
460	0.035686672839971505	0.0006447538056702158	-0.0006408931528450265	0.9560871461651058	-1	0	0	0.5	5	0.46153846153846156	6	0.26785714285714285	0.46153846153846156	10	6	4	2	0	0.875	7	8	15	0.25	0.18181818181818182	0.5439682058419113	0.9229818773957087	0.5839716816746401	0.9593839566399618	0.5754555255697287	0.8936433377368473	0.8424565831028531	0.9303061648673976	0.55	0.1	0.0	-6.408931528450265e-05	-6.408931528450265e-05
651	0.07325572562471379	0.0018944162635064269	0.0016278663978478217	0.6570222293961792	-1	0	0	0.1	1	1.0	13	1.0	1.0	14	13	0	3	0	0.06666666666666667	1	15	15	1.0	0	0.5456600948052742	0.894140389382324	0.4669068022461606	0.8805835524281354	0.32085981993260937	0.8630945405367174	0.7673732264262892	0.8798471483846321	0.5714285714285714	0.14285714285714285	0.0	0.0016278663978478217	0.0016278663978478217
2438	0.06503294271641777	0.02686326373742438	0.02587010043183545	0.6049654720502262	-1	0	0	0.1	1	1.0	13	1.0	1.0	14	13	0	2	0	0.06666666666666667	1	15	15	0.6666666666666666	0	0.8832512631668745	0.9057011801291631	0.4669068022461606	0.9492924818835771	0.38848119561512173	0.9691106669421745	0.9135127597400405	0.9468128087795842	0.5357142857142857	0.21428571428571427	0.0	0.02587010043183545	0.02587010043183545
125	0.028594553264367644	0.001463026160895889	-0.001458585156192189	0.9408176024333121	-1	0	0	0.25	2	0.9	9	0.4	0.8	10	8	1	0	0	0.3	10	3	12	0.0	0	0.6678062012945757	0.9687676340612503	0.18643773067411593	0.8854507786230476	0.3173187601964817	0.6889098479504644	0.8198698959004008	0.8900804640914715	0	0	0.0	-0.0001458585156192189	-0.0001458585156192189
209	0.042426484930934476	0.0013860717519786911	-0.0008363602486870006	0.6477499490805114	-1	0	0	0.4	4	0.6923076923076923	9	0.5769230769230769	0.6153846153846154	10	8	4	2	0	0.15384615384615385	13	2	15	0.2	0.15384615384615385	0.6556821511495896	0.8798135481367515	0.5428191170555812	0.9149638596836224	0.5920108020763374	0.9538156321077806	0.8671923926745935	0.9216346950910088	0.55	0.5	0.0	-8.363602486870006e-05	-8.363602486870006e-05
657	0.07078877537787844	0.010900676246066773	-0.0051815559491478315	0.6846323981037312	-1	0	0	0.2	2	0.9230769230769231	12	1.0	0.9230769230769231	13	12	1	2	0	0.06666666666666667	1	15	15	0.4	0.14285714285714285	0.611313304974013	0.9095874857857488	0.4669068022461606	0.9232065246745769	0.7307479370751194	0.9339141336022311	0.893922726874918	0.9228173847952853	0.6538461538461539	0.23076923076923078	0.0	-0.0005181555949147832	-0.0005181555949147832
4486	0.06415728038561073	0.026247419873437417	0.02587840230867684	0.6158880222296146	-1	0	0	0.1	1	1.0	13	1.0	1.0	14	13	0	2	0	0.06666666666666667	1	15	15	0.6666666666666666	0	0.8832512631668745	0.9057011801291631	0.4669068022461606	0.9492999168241802	0.38848119561512173	0.9691106669421745	0.9131482213127275	0.9468154016163861	0.5357142857142857	0.21428571428571427	0.0	0.02587840230867684	0.02587840230867684
841	0.06641083726979372	0.011572526581415558	0.011557225020793618	0.6711302307434074	-1	0	0	0.1	1	1.0	13	1.0	1.0	14	13	0	2	0	0.06666666666666667	1	15	15	0.6666666666666666	0	0.8832512631668745	0.8963093674182593	0.4669068022461606	0.951089608134244	0.38848119561512173	0.9683467856532402	0.9135127597400405	0.9452366566039498	0.6071428571428572	0.07142857142857142	0.0	0.011557225020793618	0.011557225020793618
3349	0.058150511352969766	0.02532047863560919	0.023309117884681	0.6054929294396401	-1	0	0	0.1	1	1.0	13	1.0	1.0	14	13	0	2	0	0.06666666666666667	1	15	15	0.6666666666666666	0	0.8832512631668745	0.9048524938948693	0.4669068022461606	0.9492999168241802	0.38848119561512173	0.9691106669421745	0.9131482213127275	0.9466490287901915	0.5357142857142857	0.07142857142857142	0.0	0.023309117884681	0.023309117884681
2944	0.057652588252562795	0.0071032679875423265	-0.0049622731318453035	0.7152006138601439	-1	0	0	0.1	1	1.0	13	1.0	1.0	14	13	0	2	0	0.06666666666666667	1	15	15	0.6666666666666666	0	0.8832512631668745	0.9057011801291631	0.4669068022461606	0.9473261226271109	0.38848119561512173	0.9691106669421745	0.9080185980720473	0.9461353289798253	0.5357142857142857	0.07142857142857142	0.0	-0.0004962273131845303	-0.0004962273131845303
1582	0.06349560479529248	0.027261849564837327	0.026531232231109612	0.6047900295434568	-1	0	0	0.1	1	1.0	13	1.0	1.0	14	13	0	2	0	0.06666666666666667	1	15	15	0.6666666666666666	0	0.8832512631668745	0.9057011801291631	0.4669068022461606	0.9492924818835771	0.38848119561512173	0.9691106669421745	0.9135127597400405	0.9468128087795842	0.5357142857142857	0.21428571428571427	0.0	0.026531232231109612	0.026531232231109612
2395	0.06505450197307544	0.026297005768465578	0.02573430017274412	0.5992002802906544	-1	0	0	0.1	1	1.0	13	1.0	1.0	14	13	0	2	0	0.06666666666666667	1	15	15	0.6666666666666666	0	0.8832512631668745	0.9057011801291631	0.4669068022461606	0.9492999168241802	0.38848119561512173	0.9691106669421745	0.9131482213127275	0.9468154016163861	0.5357142857142857	0.21428571428571427	0.0	0.02573430017274412	0.02573430017274412
923	0.07377658561520514	0.013322217153285291	0.01317324618450162	0.7030864855544012	-1	0	0	0.1	1	1.0	13	1.0	1.0	14	13	0	2	0	0.06666666666666667	1	15	15	0.6666666666666666	0	0.8832512631668745	0.9447672763782956	0.32424159302821887	0.9701861553847401	0.6482787819136793	0.964290460921589	0.9444785930373704	0.9610578581201091	0.5357142857142857	0	0.0	0.01317324618450162	0.01317324618450162
2320	0.06376419348875537	0.02606945366007141	0.024764452360884065	0.6023320584655362	-1	0	0	0.1	1	1.0	13	1.0	1.0	14	13	0	2	0	0.06666666666666667	1	15	15	0.6666666666666666	0	0.8832512631668745	0.9057011801291631	0.4669068022461606	0.9492924818835771	0.38848119561512173	0.9691106669421745	0.9135127597400405	0.9468128087795842	0.5357142857142857	0.21428571428571427	0.0	0.024764452360884065	0.024764452360884065
4350	0.060555141874693665	0.01182973697500704	0.00904221177466368	0.6370876411037905	-1	0	0	0.1	1	1.0	13	1.0	1.0	14	13	0	2	0	0.06666666666666667	1	15	15	0.6666666666666666	0	0.8832512631668745	0.8202221993480435	0.4328892777664823	0.9461334138615823	0.4093536946862887	0.9700702276634825	0.9331737022121782	0.9321849570107061	0.5357142857142857	0.07142857142857142	0.0	0.00904221177466368	0.00904221177466368
4695	0.0640721211106344	0.027071306338032942	0.026596750856925984	0.6061903338691672	-1	0	0	0.1	1	1.0	13	1.0	1.0	14	13	0	2	0	0.06666666666666667	1	15	15	0.6666666666666666	0	0.8832512631668745	0.9057011801291631	0.4669068022461606	0.9492999168241802	0.38848119561512173	0.9691106669421745	0.9131482213127275	0.9468154016163861	0.6071428571428571	0.07142857142857142	0.0	0.026596750856925984	0.026596750856925984
4721	0.056949907232322954	0.011010931075771979	0.009644053106825857	0.724437927610245	-1	0	0	0.1	1	1.0	13	1.0	1.0	14	13	0	2	0	0.06666666666666667	1	15	15	0.6666666666666666	0	0.7891112468281851	0.888141049383544	0.4669068022461606	0.9494251516106197	0.38848119561512173	0.9691106669421745	0.9117745713241191	0.9435744938607197	0.5714285714285714	0.2857142857142857	0.0	0.009644053106825857	0.009644053106825857
5006	0.0640428357788817	0.02612816500153785	0.02539121446724786	0.614540339283371	-1	0	0	0.1	1	1.0	13	1.0	1.0	14	13	0	2	0	0.06666666666666667	1	15	15	0.6666666666666666	0	0.8832512631668745	0.9057011801291631	0.4669068022461606	0.9492999168241802	0.38848119561512173	0.9691106669421745	0.9131482213127275	0.9468154016163861	0.5357142857142857	0.35714285714285715	0.0	0.02539121446724786	0.02539121446724786
2414	0.06410040151873952	0.02648471014446032	0.02535783707085206	0.6041221773851729	-1	0	0	0.1	1	1.0	13	1.0	1.0	14	13	0	2	0	0.06666666666666667	1	15	15	0.6666666666666666	0	0.8832512631668745	0.9057011801291631	0.4669068022461606	0.9492924818835771	0.38848119561512173	0.9691106669421745	0.9135127597400405	0.9468128087795842	0.5357142857142857	0.21428571428571427	0.0	0.02535783707085206	0.02535783707085206
4575	0.06411747666296275	0.0258967437774077	0.025567000037732473	0.6162822562437105	-1	0	0	0.1	1	1.0	13	1.0	1.0	14	13	0	2	0	0.06666666666666667	1	15	15	0.6666666666666666	0	0.8832512631668745	0.9057011801291631	0.4669068022461606	0.9492999168241802	0.38848119561512173	0.9691106669421745	0.9131482213127275	0.9468154016163861	0.5357142857142857	0.07142857142857142	0.0	0.025567000037732473	0.025567000037732473
391	0.011796563250200292	0.0002391011692765005	1.803783158686791e-05	0.9842758881814678	-1	0	0	0.5	3	0.5714285714285714	4	0.5625	0.5714285714285714	6	4	2	0	0	0.25	8	2	9	0.0	0.75	0.3138200298231682	0.9002531009305522	0.4477539090189211	0.9482966489763963	0.8373344310067511	0.8476382490515165	0.91002994799304	0.9067960132391625	0	0	0.0	1.803783158686791e-05	1.803783158686791e-05
4378	0.06551005757476362	0.0288616294222856	0.028086969856531373	0.6081426006329116	-1	0	0	0.1	1	1.0	13	1.0	1.0	14	13	0	2	0	0.06666666666666667	1	15	15	0.6666666666666666	0	0.8832512631668745	0.9057011801291631	0.4669068022461606	0.9492999168241802	0.38848119561512173	0.9691106669421745	0.9131482213127275	0.9468154016163861	0.5714285714285714	0.07142857142857142	0.0	0.028086969856531373	0.028086969856531373
1474	0.054922685642551254	0.008060095347936164	-0.007169571069871549	0.6631310474268056	-1	0	0	0.2	2	0.9230769230769231	12	1.0	0.9230769230769231	13	12	1	2	0	0.06666666666666667	1	15	15	0.4	0.14285714285714285	0.7373162699649557	0.8712436669211315	0.4669068022461606	0.9583885780334711	0.3676086965439548	0.9483197958182694	0.902051702897572	0.9341853157166357	0.5384615384615384	0.07692307692307693	0.0	-0.0007169571069871549	-0.0007169571069871549
3546	0.060415609819416	0.013221493342856976	0.013054799693458416	0.6610055393915967	-1	0	0	0.1	1	1.0	13	1.0	1.0	14	13	0	2	0	0.06666666666666667	1	15	15	0.6666666666666666	0	0.8832512631668745	0.8835722300150475	0.4669068022461606	0.9492999168241802	0.38848119561512173	0.9691106669421745	0.9131482213127275	0.9427202469139503	0.5357142857142857	0.21428571428571427	0.0	0.013054799693458416	0.013054799693458416
757	0.0605035785741441	0.011027735502518288	0.010098969549471617	0.627012299625131	-1	0	0	0.1	1	1.0	13	1.0	1.0	14	13	0	2	0	0.06666666666666667	1	15	15	0.6666666666666666	0	0.8832512631668745	0.8963093674182593	0.4669068022461606	0.9492924818835771	0.38848119561512173	0.9691106669421745	0.9135127597400405	0.9450160976554852	0.5357142857142857	0.21428571428571427	0.0	0.010098969549471617	0.010098969549471617
4081	0.0471865685733258	0.006990685371119046	0.0030677818562600974	0.6622876253631037	-1	0	0	0.1	1	1.0	13	1.0	1.0	14	13	0	2	0	0.06666666666666667	1	15	15	0.6666666666666666	0	0.8832512631668745	0.8929121190146341	0.5098815578022938	0.9585569209751618	0.3069971691099044	0.971979123146131	0.9352707342753208	0.949602901620829	0.5357142857142857	0.14285714285714285	0.0	0.0030677818562600974	0.0030677818562600974
4457	0.0649800433156132	0.02720144736810536	0.026704999172505673	0.5960261684934103	-1	0	0	0.1	1	1.0	13	1.0	1.0	14	13	0	2	0	0.06666666666666667	1	15	15	0.6666666666666666	0	0.8832512631668745	0.9057011801291631	0.4669068022461606	0.9492999168241802	0.38848119561512173	0.9691106669421745	0.9131482213127275	0.9468154016163861	0.5357142857142857	0.21428571428571427	0.0	0.026704999172505673	0.026704999172505673
3725	0.06482097834945294	0.02728797955896223	0.02695728301480239	0.6060756771361808	-1	0	0	0.1	1	1.0	13	1.0	1.0	14	13	0	2	0	0.06666666666666667	1	15	15	0.6666666666666666	0	0.8832512631668745	0.9057011801291631	0.4669068022461606	0.9492999168241802	0.38848119561512173	0.9691106669421745	0.9131482213127275	0.9468154016163861	0.5357142857142857	0.21428571428571427	0.0	0.02695728301480239	0.02695728301480239
2032	0.06307346229794196	0.025756182643161422	0.024270023423682473	0.6074059073393296	-1	0	0	0.1	1	1.0	13	1.0	1.0	14	13	0	2	0	0.06666666666666667	1	15	15	0.6666666666666666	0	0.8832512631668745	0.9057011801291631	0.4669068022461606	0.9492924818835771	0.38848119561512173	0.9691106669421745	0.9135127597400405	0.9468128087795842	0.5357142857142857	0.21428571428571427	0.0	0.024270023423682473	0.024270023423682473
2136	0.06479452852211176	0.026308984029266562	0.024065439610122537	0.6073907514457386	-1	0	0	0.1	1	1.0	13	1.0	1.0	14	13	0	2	0	0.06666666666666667	1	15	15	0.6666666666666666	0	0.8832512631668745	0.9057011801291631	0.4669068022461606	0.9492924818835771	0.38848119561512173	0.9691106669421745	0.9135127597400405	0.9468128087795842	0.5357142857142857	0.21428571428571427	0.0	0.024065439610122537	0.024065439610122537
1141	0.060545074425948586	0.0053770043814869535	0.004419434300856059	0.7194073744041085	-1	0	0	0.1	1	1.0	13	1.0	1.0	14	13	0	2	0	0.06666666666666667	1	15	15	0.6666666666666666	0	0.7891112468281851	0.9034507267334846	0.4669068022461606	0.9573553902492354	0.3069971691099044	0.9630625746895081	0.9353586054004362	0.9463151595149332	0.5357142857142857	0.21428571428571427	0.0	0.004419434300856059	0.004419434300856059
3308	0.0634886633610307	0.027359354920485204	0.027222255688048525	0.6029866239682418	-1	0	0	0.1	1	1.0	13	1.0	1.0	14	13	0	2	0	0.06666666666666667	1	15	15	0.6666666666666666	0	0.8832512631668745	0.9057011801291631	0.4669068022461606	0.9492999168241802	0.38848119561512173	0.9691106669421745	0.9131482213127275	0.9468154016163861	0.5357142857142857	0.21428571428571427	0.0	0.027222255688048525	0.027222255688048525
1168	0.06442856251013024	0.020697976009400702	0.020305144984499906	0.7130067837426024	-1	0	0	0.1	1	1.0	13	1.0	1.0	14	13	0	2	0	0.06666666666666667	1	15	15	0.6666666666666666	0	0.8832512631668745	0.8963093674182593	0.4669068022461606	0.9492924818835771	0.38848119561512173	0.9691106669421745	0.9135127597400405	0.9450160976554852	0.5357142857142857	0.35714285714285715	0.0	0.020305144984499906	0.020305144984499906
2455	0.0632142175749346	0.02791749593532706	0.02664118565675285	0.6053263528232808	-1	0	0	0.1	1	1.0	13	1.0	1.0	14	13	0	2	0	0.06666666666666667	1	15	15	0.6666666666666666	0	0.8832512631668745	0.9057011801291631	0.4669068022461606	0.9492924818835771	0.38848119561512173	0.9691106669421745	0.9135127597400405	0.9468128087795842	0.5357142857142857	0.35714285714285715	0.0	0.02664118565675285	0.02664118565675285
3664	0.020617883139962885	0.0033316082458923033	-0.001703649830884961	0.8217547683136661	-1	0	0	0.2	1	1.0	5	1.0	1.0	6	5	0	2	0	0.14285714285714285	1	7	7	0.6666666666666666	0	0.7081350831037687	0.8747822627561268	0.47672196201494527	0.944371261038155	0.12163320294154081	0.7460261165373577	0.9479450360505385	0.8755654276582995	0.5833333333333333	0.16666666666666666	0.0	-0.0001703649830884961	-0.0001703649830884961
2045	0.0634689311183555	0.026533828896051784	0.02555148871318595	0.6055193712934894	-1	0	0	0.1	1	1.0	13	1.0	1.0	14	13	0	2	0	0.06666666666666667	1	15	15	0.6666666666666666	0	0.8832512631668745	0.9057011801291631	0.4669068022461606	0.9492924818835771	0.38848119561512173	0.9691106669421745	0.9135127597400405	0.9468128087795842	0.5357142857142857	0.21428571428571427	0.0	0.02555148871318595	0.02555148871318595
899	0.06068753584408114	0.020780337122320202	0.012452005275535638	0.7324566358676198	-1	0	0	0.1	1	1.0	13	1.0	1.0	14	13	0	2	0	0.06666666666666667	1	15	15	0.6666666666666666	0	0.9577233043484819	0.9132752046723734	0.4758640333226154	0.9643578926745145	0.7250217485939704	0.9628322071592297	0.9335456248431725	0.9511487073574364	0.5357142857142857	0	0.0	0.012452005275535638	0.012452005275535638
2892	0.05352952431940726	0.003211081174468438	-0.0018341499856929409	0.7463355014314375	-1	0	0	0.1	1	1.0	13	1.0	1.0	14	13	0	2	0	0.06666666666666667	1	15	15	0.6666666666666666	0	0.7373162699649557	0.8952117759716987	0.4328892777664823	0.9538620489594443	0.38848119561512173	0.9600378924639569	0.9331737022121782	0.9418241209300487	0.5357142857142857	0.07142857142857142	0.0	-0.00018341499856929408	-0.00018341499856929408
1265	0.06653390918364241	0.011765699953364937	0.008106329917979655	0.6906979283965833	-1	0	0	0.1	1	1.0	13	1.0	1.0	14	13	0	2	0	0.06666666666666667	1	15	15	0.6666666666666666	0	0.9059328568296475	0.8706563892900249	0.5294243073776748	0.9297238407203258	0.40938002463189493	0.9425522547640511	0.9294595928589711	0.9190107823439774	0.5357142857142857	0.35714285714285715	0.0	0.008106329917979655	0.008106329917979655
3222	0.05777235159385828	0.005229192074686734	-0.005138052327985961	0.7427496362212549	-1	0	0	0.1	1	1.0	13	1.0	1.0	14	13	0	2	0	0.06666666666666667	1	15	15	0.6666666666666666	0	0.611313304974013	0.9218857823638167	0.5098815578022938	0.8770892908304563	0.38916117269614126	0.938263100977884	0.8589597467709174	0.9156646825751908	0.5357142857142857	0.07142857142857142	0.0	-0.0005138052327985961	-0.0005138052327985961
1263	0.06322858924690149	0.019773238959709758	0.019517813269878188	0.7134681683782413	-1	0	0	0.1	1	1.0	13	1.0	1.0	14	13	0	2	0	0.06666666666666667	1	15	15	0.6666666666666666	0	0.8832512631668745	0.8963093674182593	0.4669068022461606	0.9492924818835771	0.38848119561512173	0.9691106669421745	0.9135127597400405	0.9450160976554852	0.5357142857142857	0.21428571428571427	0.0	0.019517813269878188	0.019517813269878188
1143	0.06253070031904887	0.01435618143548689	0.012605109815942138	0.7352521827388541	-1	0	0	0.1	1	1.0	13	1.0	1.0	14	13	0	2	0	0.06666666666666667	1	15	15	0.6666666666666666	0	0.9255963026423346	0.8540388483718326	0.4669068022461606	0.9456027211615291	0.4093536946862887	0.9725681549027859	0.9076387588022449	0.9387811203461952	0.5357142857142857	0.21428571428571427	0.0	0.012605109815942138	0.012605109815942138
4977	0.06513692814985439	0.026792133972707903	0.02662457768400026	0.597335511745732	-1	0	0	0.1	1	1.0	13	1.0	1.0	14	13	0	2	0	0.06666666666666667	1	15	15	0.6666666666666666	0	0.8832512631668745	0.9057011801291631	0.4669068022461606	0.9492999168241802	0.38848119561512173	0.9691106669421745	0.9131482213127275	0.9468154016163861	0.5357142857142857	0.07142857142857142	0.0	0.02662457768400026	0.02662457768400026
4380	0.07335746271574474	0.013422985441005984	0.01026364209792023	0.7069254176213899	-1	0	0	0.1	1	1.0	13	1.0	1.0	14	13	0	2	0	0.06666666666666667	1	15	15	0.6666666666666666	0	0.8052783636553441	0.9124428944615692	0.4669068022461606	0.9557424432629537	0.38848119561512173	0.9441397668582449	0.9331737022121782	0.9397949814839229	0.5357142857142857	0.07142857142857142	0.0	0.01026364209792023	0.01026364209792023
2620	0.061052984212396334	0.007818053602404706	-0.0072590191130612845	0.6941525315182603	-1	0	0	0.1	1	1.0	13	1.0	1.0	14	13	0	1	0	0.06666666666666667	1	15	15	0.3333333333333333	0	0.7891112468281851	0.9002598364244785	0.5098815578022938	0.9373125807244131	0.38848119561512173	0.9684646179924344	0.8901796515518025	0.9413939780250948	1.0	0.21428571428571427	0.0	-0.0007259019113061285	-0.0007259019113061285
4517	0.06378173587161967	0.010584373325839327	0.009826035447966001	0.6565797670771425	-1	0	0	0.1	1	1.0	13	1.0	1.0	14	13	0	2	0	0.06666666666666667	1	15	15	0.6666666666666666	0	0.8832512631668745	0.9057011801291631	0.4669068022461606	0.9511065574764709	0.38848119561512173	0.9683467856532402	0.9131482213127275	0.9470326581639109	0.5357142857142857	0.07142857142857142	0.0	0.009826035447966001	0.009826035447966001
3048	0.06353031812917176	0.027025145934912218	0.02603920174959159	0.6052024212133386	-1	0	0	0.1	1	1.0	13	1.0	1.0	14	13	0	2	0	0.06666666666666667	1	15	15	0.6666666666666666	0	0.8832512631668745	0.9057011801291631	0.4669068022461606	0.9492924818835771	0.38848119561512173	0.9691106669421745	0.9135127597400405	0.9468128087795842	0.5357142857142857	0.07142857142857142	0.0	0.02603920174959159	0.02603920174959159
466	0.05481105794459304	0.006842849771906703	0.005761266300446251	0.6669844546556722	-1	0	0	0.1	1	1.0	13	1.0	1.0	14	13	0	0	0	0.06666666666666667	15	1	15	0.0	0	0.9059328568296475	0.8040773301010372	0.6033828518608182	0.9583988195137328	0.38848119561512173	0.9565874199622219	0.932442468157976	0.9273881856646048	0	0	0.0	0.005761266300446251	0.005761266300446251
341	None	None	None	None	None	0	0	0.4	4	0.6923076923076923	9	0.625	0.6153846153846154	10	8	4	1	0	0.375	8	3	15	0.1	0.6666666666666666	0.6874291167350907	0.922497717720143	0.2870865428650359	0.9767351303161282	0.39326030158219866	0.9365849863007012	0.9501427881592335	0.9511474594053765	1.0	0	0.0	None	None
3438	0.06463442332579308	0.02598879329057735	0.02481240552299323	0.6159624018481531	-1	0	0	0.1	1	1.0	13	1.0	1.0	14	13	0	2	0	0.06666666666666667	1	15	15	0.6666666666666666	0	0.8832512631668745	0.9057011801291631	0.4669068022461606	0.9492999168241802	0.38848119561512173	0.9691106669421745	0.9131482213127275	0.9468154016163861	0.5357142857142857	0.07142857142857142	0.0	0.02481240552299323	0.02481240552299323
3408	0.06489146513269332	0.027643994772093738	0.027049297857210514	0.6071667477294257	-1	0	0	0.1	1	1.0	13	1.0	1.0	14	13	0	2	0	0.06666666666666667	1	15	15	0.6666666666666666	0	0.8832512631668745	0.9057011801291631	0.4669068022461606	0.9492999168241802	0.38848119561512173	0.9691106669421745	0.9131482213127275	0.9468154016163861	0.5357142857142857	0.07142857142857142	0.0	0.027049297857210514	0.027049297857210514
3443	0.06420211817060519	0.026025248019777465	0.025386792126625722	0.6151431902785305	-1	0	0	0.1	1	1.0	13	1.0	1.0	14	13	0	2	0	0.06666666666666667	1	15	15	0.6666666666666666	0	0.8832512631668745	0.9057011801291631	0.4669068022461606	0.9492999168241802	0.38848119561512173	0.9691106669421745	0.9131482213127275	0.9468154016163861	0.5357142857142857	0.07142857142857142	0.0	0.025386792126625722	0.025386792126625722
1856	0.06318398956307361	0.012580182115275115	-0.011145317975605588	0.6106549700256116	-1	0	0	0.1	1	1.0	13	1.0	1.0	14	13	0	2	0	0.06666666666666667	1	15	15	0.6666666666666666	0	0.8947034938352321	0.9489504059276918	0.5897102197398132	0.9489190831158522	0.7374788605601533	0.9555908732347924	0.9335456248431725	0.9512521828568506	0.5357142857142857	0.5	0.0	-0.0011145317975605588	-0.0011145317975605588
1978	0.06354278343558234	0.025188201156036618	0.023170838680994073	0.6147734157220311	-1	0	0	0.1	1	1.0	13	1.0	1.0	14	13	0	2	0	0.06666666666666667	1	15	15	0.6666666666666666	0	0.8832512631668745	0.9057011801291631	0.4669068022461606	0.9492924818835771	0.38848119561512173	0.9691106669421745	0.9135127597400405	0.9468128087795842	0.5357142857142857	0.21428571428571427	0.0	0.023170838680994073	0.023170838680994073
541	0.03142193352303726	0.0038765854687927456	0.0037819030267161415	0.9121294095113448	-1	0	0	0.1	1	1.0	13	1.0	1.0	14	13	0	1	0	0.06666666666666667	1	15	15	0.3333333333333333	0	0.6389252400063172	0.793712184877453	0.32561820608418185	0.8943129297694878	0.504080052502595	0.9622254384554685	0.7757093853876943	0.9038028514359906	1.0	0.14285714285714285	0.0	0.0037819030267161415	0.0037819030267161415
2504	0.06461901935999265	0.026610827603550446	0.025716286467492598	0.5945487861718624	-1	0	0	0.1	1	1.0	13	1.0	1.0	14	13	0	2	0	0.06666666666666667	1	15	15	0.6666666666666666	0	0.8832512631668745	0.9057011801291631	0.4669068022461606	0.9492924818835771	0.38848119561512173	0.9691106669421745	0.9135127597400405	0.9468128087795842	0.5357142857142857	0.07142857142857142	0.0	0.025716286467492598	0.025716286467492598
2233	0.05013893022747574	0.0062518133041689255	0.00624305771112717	0.6760197651578042	-1	0	0	0.1	1	1.0	13	1.0	1.0	14	13	0	2	0	0.06666666666666667	1	15	15	0.6666666666666666	0	0.9255963026423346	0.9103915128112445	0.5098815578022938	0.9443577652543432	0.3069971691099044	0.9694399813472752	0.9179924229995103	0.9462927721051555	0.5357142857142857	0.07142857142857142	0.0	0.00624305771112717	0.00624305771112717
3116	0.05098359701201429	0.012351717962145826	0.0066069550906591975	0.6331268038352215	-1	0	0	0.2	2	0.9230769230769231	12	1.0	0.9230769230769231	14	12	0	2	0	0.06666666666666667	1	15	15	1.0	0.14285714285714285	0.7891112468281851	0.9075598234282473	0.4669068022461606	0.953011200164189	0.3069971691099044	0.9478100966126882	0.9180958258810765	0.9388347404085968	0.5357142857142857	0.2857142857142857	0.0	0.0066069550906591975	0.0066069550906591975
598	0.046497064392029525	0.007396942141144895	0.007387550193754347	0.7081349824157305	-1	0	0	0.2	2	0.8461538461538461	11	0.5357142857142857	0.8461538461538461	13	11	1	2	0	0.14285714285714285	2	14	15	0.5	0	0.9255963026423346	0.9160717030941298	0.5528563133584269	0.9617979026520502	0.7374788605601533	0.955051528461451	0.9294595928589711	0.9473880133223874	0.5384615384615385	0	0.0	0.007387550193754347	0.007387550193754347
1859	0.045026631045593644	0.01119660004992443	-0.0016840933674698768	0.65884654441774	-1	0	0	0.1	1	1.0	13	1.0	1.0	14	13	0	2	0	0.06666666666666667	1	15	15	0.6666666666666666	0	0.9255963026423346	0.9267877020540582	0.5528563133584269	0.9512123919507196	0.23245308899800515	0.9730289733626014	0.9335456248431725	0.9539737497931097	0.5357142857142857	0.07142857142857142	0.0	-0.00016840933674698767	-0.00016840933674698767
3139	0.06035807426720586	0.0024907103610419487	0.0007211085679843896	0.876108727612815	-1	0	0	0.2	2	0.9230769230769231	12	1.0	0.9230769230769231	13	12	1	2	0	0.06666666666666667	1	15	15	0.4	0.14285714285714285	0.7373162699649557	0.9088067642056809	0.4669068022461606	0.9595289839035679	0.23245308899800515	0.944349234163153	0.9367055724450797	0.9407810853635706	0.5384615384615384	0.07692307692307693	0.0	0.0007211085679843896	0.0007211085679843896
4959	0.06199617540202898	0.017374006377966954	0.012438217979169072	0.6256358293447608	-1	0	0	0.1	1	1.0	13	1.0	1.0	14	13	0	2	0	0.06666666666666667	1	15	15	0.6666666666666666	0	0.8314562863036452	0.9055976103371027	0.4669068022461606	0.9534032854214557	0.3069971691099044	0.9701559806600356	0.9176450638746005	0.9488426278349104	0.5357142857142857	0.07142857142857142	0.0	0.012438217979169072	0.012438217979169072
1441	0.0659167574242831	0.018959979324490266	0.018886602045135894	0.714982929900567	-1	0	0	0.1	1	1.0	13	1.0	1.0	14	13	0	2	0	0.06666666666666667	1	15	15	0.6666666666666666	0	0.8832512631668745	0.8963093674182593	0.4669068022461606	0.9492924818835771	0.38848119561512173	0.9691106669421745	0.9135127597400405	0.9450160976554852	0.5357142857142857	0.21428571428571427	0.0	0.018886602045135894	0.018886602045135894
2330	0.038190421800719195	0.0061099989522636336	0.002531868218857842	0.8652322459578932	-1	0	0	0.2	2	0.8461538461538461	11	0.5769230769230769	0.7692307692307693	12	10	2	2	0	0.15384615384615385	2	13	15	0.3333333333333333	0	0.980404898011255	0.8757887387935188	0.5528563133584269	0.9209467228818256	0.573416277623221	0.9696059461830363	0.920544375970216	0.9323706264799358	0.5416666666666666	0.08333333333333333	0.0	0.002531868218857842	0.002531868218857842
2613	0.0550978284588922	0.0062321027861467855	0.002997843600232859	0.6463472056729817	-1	0	0	0.1	1	1.0	13	1.0	1.0	14	13	0	2	0	0.06666666666666667	1	15	15	0.6666666666666666	0	0.8832512631668745	0.8625964183764443	0.32424159302821887	0.9572773374530977	0.3069971691099044	0.9740828240096197	0.942583026351993	0.9457132648726988	0.5357142857142857	0.07142857142857142	0.0	0.002997843600232859	0.002997843600232859
939	0.06905588067535298	0.014459969677376727	0.01406684124014932	0.7319564843236885	-1	0	0	0.1	1	1.0	13	1.0	1.0	14	13	0	2	0	0.06666666666666667	1	15	15	0.6666666666666666	0	0.8832512631668745	0.8905353323981772	0.4328892777664823	0.9557077843725891	0.3069971691099044	0.972492550567217	0.9353586054004362	0.9483919365566827	0.5357142857142857	0.14285714285714285	0.0	0.01406684124014932	0.01406684124014932
1688	0.06430518542531909	0.02696236642279326	0.025883623186271205	0.605210066032863	-1	0	0	0.1	1	1.0	13	1.0	1.0	14	13	0	2	0	0.06666666666666667	1	15	15	0.6666666666666666	0	0.8832512631668745	0.9057011801291631	0.4669068022461606	0.9492924818835771	0.38848119561512173	0.9691106669421745	0.9135127597400405	0.9468128087795842	0.5357142857142857	0.21428571428571427	0.0	0.025883623186271205	0.025883623186271205
2595	0.064408290813644	0.0058898907240216665	-0.005848442131985534	0.7516366821924028	-1	0	0	0.2	2	0.9230769230769231	12	1.0	0.9230769230769231	13	12	1	2	0	0.06666666666666667	1	15	15	0.4	0.14285714285714285	0.7373162699649557	0.9060609892056092	0.4669068022461606	0.9645657128999553	0.23245308899800515	0.9473408505577939	0.9479450360505385	0.9437519834893028	0.5384615384615384	0.15384615384615385	0.0	-0.0005848442131985534	-0.0005848442131985534
1450	0.06284051356105018	0.01756161307553509	0.01708347267709297	0.723367954139318	-1	0	0	0.1	1	1.0	13	1.0	1.0	14	13	0	2	0	0.06666666666666667	1	15	15	0.6666666666666666	0	0.8832512631668745	0.8963093674182593	0.4669068022461606	0.9492924818835771	0.38848119561512173	0.9691106669421745	0.9135127597400405	0.9450160976554852	0.5357142857142857	0.21428571428571427	0.0	0.01708347267709297	0.01708347267709297
3717	0.0638517160160023	0.026045533059706426	0.02538208422742528	0.6157224913865651	-1	0	0	0.1	1	1.0	13	1.0	1.0	14	13	0	2	0	0.06666666666666667	1	15	15	0.6666666666666666	0	0.8832512631668745	0.9057011801291631	0.4669068022461606	0.9492999168241802	0.38848119561512173	0.9691106669421745	0.9131482213127275	0.9468154016163861	0.6071428571428571	0.07142857142857142	0.0	0.02538208422742528	0.02538208422742528
1799	0.06333493659359647	0.02568149008475046	0.023936854259155538	0.6080895322308567	-1	0	0	0.1	1	1.0	13	1.0	1.0	14	13	0	2	0	0.06666666666666667	1	15	15	0.6666666666666666	0	0.8832512631668745	0.9057011801291631	0.4669068022461606	0.9492924818835771	0.38848119561512173	0.9691106669421745	0.9135127597400405	0.9468128087795842	0.5357142857142857	0.21428571428571427	0.0	0.023936854259155538	0.023936854259155538
4302	0.06539784456090715	0.026529552514264598	0.02575402567096033	0.6120862316938028	-1	0	0	0.1	1	1.0	13	1.0	1.0	14	13	0	2	0	0.06666666666666667	1	15	15	0.6666666666666666	0	0.8832512631668745	0.9057011801291631	0.4669068022461606	0.9492999168241802	0.38848119561512173	0.9691106669421745	0.9131482213127275	0.9468154016163861	0.5357142857142857	0.07142857142857142	0.0	0.02575402567096033	0.02575402567096033
1373	0.05938776990402632	0.019168756146436945	0.01432450740238686	0.697127370536063	-1	0	0	0.1	1	1.0	13	1.0	1.0	14	13	0	2	0	0.06666666666666667	1	15	15	0.6666666666666666	0	0.8832512631668745	0.8963093674182593	0.5098815578022938	0.9339967309167597	0.38848119561512173	0.9691106669421745	0.9135127597400405	0.9399624731260767	0.5357142857142857	0.21428571428571427	0.0	0.01432450740238686	0.01432450740238686
2520	0.06417430966088004	0.02864660025946429	0.028247589707758407	0.6073218754767702	-1	0	0	0.1	1	1.0	13	1.0	1.0	14	13	0	2	0	0.06666666666666667	1	15	15	0.6666666666666666	0	0.8832512631668745	0.9057011801291631	0.4669068022461606	0.9492999168241802	0.38848119561512173	0.9691106669421745	0.9131482213127275	0.9468154016163861	0.5357142857142857	0.21428571428571427	0.0	0.028247589707758407	0.028247589707758407
2864	0.06416482174564317	0.027225815339609615	0.026205005484179415	0.6052462082883636	-1	0	0	0.1	1	1.0	13	1.0	1.0	14	13	0	2	0	0.06666666666666667	1	15	15	0.6666666666666666	0	0.8832512631668745	0.9057011801291631	0.4669068022461606	0.9492924818835771	0.38848119561512173	0.9691106669421745	0.9135127597400405	0.9468128087795842	0.5357142857142857	0.21428571428571427	0.0	0.026205005484179415	0.026205005484179415
4087	0.06550284347960382	0.02685129617162777	0.02592524313593022	0.6072771186247116	-1	0	0	0.1	1	1.0	13	1.0	1.0	14	13	0	2	0	0.06666666666666667	1	15	15	0.6666666666666666	0	0.8832512631668745	0.9057011801291631	0.4669068022461606	0.9492999168241802	0.38848119561512173	0.9691106669421745	0.9131482213127275	0.9468154016163861	0.5357142857142857	0.07142857142857142	0.0	0.02592524313593022	0.02592524313593022
3368	0.06438271087478102	0.027318467336136198	0.026647904872104326	0.6054477349067434	-1	0	0	0.1	1	1.0	13	1.0	1.0	14	13	0	2	0	0.06666666666666667	1	15	15	0.6666666666666666	0	0.8832512631668745	0.9057011801291631	0.4669068022461606	0.9492999168241802	0.38848119561512173	0.9691106669421745	0.9131482213127275	0.9468154016163861	0.5357142857142857	0.21428571428571427	0.0	0.026647904872104326	0.026647904872104326
2815	0.06425035643690802	0.02694670585393493	0.026538189350024097	0.6082965571380441	-1	0	0	0.1	1	1.0	13	1.0	1.0	14	13	0	2	0	0.06666666666666667	1	15	15	0.6666666666666666	0	0.8832512631668745	0.9057011801291631	0.4669068022461606	0.9492999168241802	0.38848119561512173	0.9691106669421745	0.9131482213127275	0.9468154016163861	0.6071428571428571	0.07142857142857142	0.0	0.026538189350024097	0.026538189350024097
1523	0.06303501587426544	0.018617085487221383	0.01847770433795985	0.7104605386458169	-1	0	0	0.1	1	1.0	13	1.0	1.0	14	13	0	2	0	0.06666666666666667	1	15	15	0.6666666666666666	0	0.8832512631668745	0.8963093674182593	0.4669068022461606	0.9492924818835771	0.38848119561512173	0.9691106669421745	0.9135127597400405	0.9450160976554852	0.5357142857142857	0.21428571428571427	0.0	0.01847770433795985	0.01847770433795985
2568	0.05523710601391442	0.010121508867228783	-0.0040242003846079795	0.7241922189992183	-1	0	0	0.1	1	1.0	13	1.0	1.0	14	13	0	2	0	0.06666666666666667	1	15	15	0.6666666666666666	0	0.8832512631668745	0.9085232649232707	0.4669068022461606	0.9460463246672829	0.38848119561512173	0.9691106669421745	0.9131482213127275	0.9462733916262369	0.5357142857142857	0.07142857142857142	0.0	-0.00040242003846079793	-0.00040242003846079793
3040	0.03181927278949611	0.0023037038451162854	0.00021932675162646023	0.8883906670982649	-1	0.25	1	0.3	3	0.7692307692307693	10	0.38461538461538464	0.7692307692307693	13	10	1	2	0	0.23076923076923078	3	13	15	0.6666666666666666	1.0	0.9255963026423346	0.8678767637621051	0.4669068022461606	0.9509536524884203	0.4093536946862887	0.9755528372326897	0.9294595928589711	0.9450337595860795	0.5384615384615385	0.07692307692307693	0.0	0.00021932675162646023	0.00021932675162646023
2551	0.06427296784938082	0.026330609592520822	0.025553935023774118	0.5955234914108141	-1	0	0	0.1	1	1.0	13	1.0	1.0	14	13	0	2	0	0.06666666666666667	1	15	15	0.6666666666666666	0	0.8832512631668745	0.9057011801291631	0.4669068022461606	0.9492924818835771	0.38848119561512173	0.9691106669421745	0.9135127597400405	0.9468128087795842	0.5357142857142857	0.07142857142857142	0.0	0.025553935023774118	0.025553935023774118
4686	0.039508226459310215	0.005057367976712245	0.0009873037550721059	0.797286472115246	-1	0	0	0.2	2	0.8461538461538461	11	0.5357142857142857	0.8461538461538461	13	11	1	2	0	0.14285714285714285	2	14	15	0.5	0	0.9255963026423346	0.8772343515843564	0.4669068022461606	0.9504664264510247	0.4093536946862887	0.9708195464061113	0.9294595928589711	0.943132361592623	0.576923076923077	0.23076923076923078	0.0	0.0009873037550721059	0.0009873037550721059
40	0.03497364271741666	0.0037691740095687413	0.003624625108316425	0.8852665717091149	-1	0	0	0.3	3	0.8461538461538461	11	0.23809523809523808	0.7692307692307693	13	10	1	2	0	0.7777777777777778	7	9	15	0.6666666666666666	0.15384615384615385	0.7119272959517204	0.8564428370959845	0.6565009433655546	0.9459044613392505	0.5508173159699555	0.9556615043584645	0.9145257486015289	0.9290814829867861	0.5384615384615385	0.07692307692307693	0.0	0.003624625108316425	0.003624625108316425
3695	0.06369764006219582	0.026722539073685114	0.026589721427978594	0.6004858027074216	-1	0	0	0.1	1	1.0	13	1.0	1.0	14	13	0	2	0	0.06666666666666667	1	15	15	0.6666666666666666	0	0.8832512631668745	0.9057011801291631	0.4669068022461606	0.9492999168241802	0.38848119561512173	0.9691106669421745	0.9131482213127275	0.9468154016163861	0.5357142857142857	0.07142857142857142	0.0	0.026589721427978594	0.026589721427978594
4250	0.05741603950879058	0.015052455109942261	0.014689875454420095	0.6669863567504074	-1	0	0	0.1	1	1.0	13	1.0	1.0	14	13	0	2	0	0.06666666666666667	1	15	15	0.6666666666666666	0	0.9579305362966526	0.9125971141765788	0.4669068022461606	0.9473405432090325	0.4093536946862887	0.9447019842191607	0.9131482213127275	0.9365075844900075	0.5357142857142857	0.21428571428571427	0.0	0.014689875454420095	0.014689875454420095
2023	0.06348803615894211	0.02545043579642384	0.024093149391557926	0.614998913383205	-1	0	0	0.1	1	1.0	13	1.0	1.0	14	13	0	2	0	0.06666666666666667	1	15	15	0.6666666666666666	0	0.8832512631668745	0.9057011801291631	0.4669068022461606	0.9492924818835771	0.38848119561512173	0.9691106669421745	0.9135127597400405	0.9468128087795842	0.5357142857142857	0.07142857142857142	0.0	0.024093149391557926	0.024093149391557926
4091	0.0628542419232177	0.02547196525730334	0.025042928535058035	0.6185098168183434	-1	0	0	0.1	1	1.0	13	1.0	1.0	14	13	0	2	0	0.06666666666666667	1	15	15	0.6666666666666666	0	0.8832512631668745	0.9057011801291631	0.4669068022461606	0.9492999168241802	0.38848119561512173	0.9691106669421745	0.9131482213127275	0.9468154016163861	0.5357142857142857	0.21428571428571427	0.0	0.025042928535058035	0.025042928535058035
440	0.0895431171267444	0.003017852256167973	-0.002768562606590059	0.6109182549921792	-1	0	0	0.1	1	1.0	13	1.0	0.9230769230769231	13	12	1	1	0	0.06666666666666667	1	15	15	0.2	0	0.5248182159894226	0.8642784394685854	0.5876663377438288	0.9147310563257744	0.8000895778462203	0.8893111479070721	0.892719584145188	0.8911567074957295	1.0	0.07692307692307693	0.0	-0.0002768562606590059	-0.0002768562606590059
792	0.03800948133452023	0.007323696736119235	0.007194867414310419	0.8593214105780562	-1	0	0	0.3	3	0.8461538461538461	11	0.3125	0.8461538461538461	13	11	1	0	0	0.3333333333333333	4	12	15	0.0	0.6666666666666666	0.7630887455988342	0.9458385779755593	0.326662706169327	0.9387211565354159	0.9514032814447985	0.961333893701461	0.9365065731072719	0.9495105264798144	0	0	0.0	0.007194867414310419	0.007194867414310419
4581	0.05542372487692124	0.009349391423534808	0.004583997279340318	0.7610945201839217	-1	0	0	0.1	1	1.0	13	1.0	1.0	14	13	0	2	0	0.06666666666666667	1	15	15	0.6666666666666666	0	0.7373162699649557	0.9133135797102702	0.4669068022461606	0.9604659569637062	0.2394193653369295	0.951091941384502	0.9352707342753208	0.9446725397530761	0.5357142857142857	0.07142857142857142	0.0	0.004583997279340318	0.004583997279340318
4013	0.04906613618130277	0.0028720192353906705	0.0022224790544160245	0.7346673340192476	-1	0	0	0.1	1	1.0	13	1.0	1.0	14	13	0	2	0	0.06666666666666667	1	15	15	0.6666666666666666	0	0.8832512631668745	0.9085232649232707	0.4669068022461606	0.9491066758464431	0.38848119561512173	0.9690897630774803	0.9080185980720473	0.9472965710122858	0.5357142857142857	0.07142857142857142	0.0	0.0022224790544160245	0.0022224790544160245
3559	0.06502188791192108	0.028827991625133678	0.028555631744560238	0.6074668810770653	-1	0	0	0.1	1	1.0	13	1.0	1.0	14	13	0	2	0	0.06666666666666667	1	15	15	0.6666666666666666	0	0.8832512631668745	0.9057011801291631	0.4669068022461606	0.9492999168241802	0.38848119561512173	0.9691106669421745	0.9131482213127275	0.9468154016163861	0.5357142857142857	0.21428571428571427	0.0	0.028555631744560238	0.028555631744560238
1638	0.06319277390355411	0.018990173684136764	0.01882292028729459	0.7152426403502321	-1	0	0	0.1	1	1.0	13	1.0	1.0	14	13	0	2	0	0.06666666666666667	1	15	15	0.6666666666666666	0	0.8832512631668745	0.8963093674182593	0.4669068022461606	0.9492924818835771	0.38848119561512173	0.9691106669421745	0.9135127597400405	0.9450160976554852	0.5357142857142857	0	0.0	0.01882292028729459	0.01882292028729459
2976	0.06457793504923375	0.026917354562224403	0.02663192044598731	0.6137455361339244	-1	0	0	0.1	1	1.0	13	1.0	1.0	14	13	0	2	0	0.06666666666666667	1	15	15	0.6666666666666666	0	0.8832512631668745	0.9057011801291631	0.4669068022461606	0.9492999168241802	0.38848119561512173	0.9691106669421745	0.9131482213127275	0.9468154016163861	0.5357142857142857	0.21428571428571427	0.0	0.02663192044598731	0.02663192044598731
1851	0.06334385328651412	0.024857916993633614	0.017940312163865737	0.5891589951920699	-1	0	0	0.1	1	1.0	13	1.0	1.0	14	13	0	2	0	0.06666666666666667	1	15	15	0.6666666666666666	0	0.8832512631668745	0.9015239022130562	0.4328892777664823	0.9557077843725891	0.3069971691099044	0.972492550567217	0.9331737022121782	0.9502843038504115	0.5357142857142857	0.14285714285714285	0.0	0.017940312163865737	0.017940312163865737
4454	0.06355174888177074	0.027488577315932745	0.027219718715737848	0.6056876075157156	-1	0	0	0.1	1	1.0	13	1.0	1.0	14	13	0	2	0	0.06666666666666667	1	15	15	0.6666666666666666	0	0.8832512631668745	0.9057011801291631	0.4669068022461606	0.9492999168241802	0.38848119561512173	0.9691106669421745	0.9131482213127275	0.9468154016163861	0.5714285714285714	0.21428571428571427	0.0	0.027219718715737848	0.027219718715737848
66	3.38608401107463e-05	9.636577343991579e-08	-2.391935730996308e-08	0.9999959012526766	-1	0	0	0.3333333333333333	1	1.0	2	1.0	1.0	3	2	0	0	0	0.25	1	4	4	0.0	0	0.3080145159519267	0.8430371722610466	1.0	0.6095201937664069	0.9600630275464569	0.544012411341958	0.950436665830942	0.6830018099442436	0	0	0.0	-2.391935730996308e-09	-2.391935730996308e-09
3069	0.04890081585642425	0.010488633343068066	-0.007316859234029927	0.6899927446269991	-1	0	0	0.2	2	0.8461538461538461	11	0.5357142857142857	0.8461538461538461	13	11	1	1	0	0.14285714285714285	14	2	15	0.25	0	0.9255963026423346	0.8710624183462515	0.5528563133584269	0.9467389872055649	0.4093536946862887	0.9718645906186363	0.9294595928589711	0.9414090343569801	1.0	0.07692307692307693	0.0	-0.0007316859234029927	-0.0007316859234029927
4909	0.06426226606670328	0.027603800805304838	0.027185688577357026	0.6073432060921022	-1	0	0	0.1	1	1.0	13	1.0	1.0	14	13	0	2	0	0.06666666666666667	1	15	15	0.6666666666666666	0	0.8832512631668745	0.9057011801291631	0.4669068022461606	0.9492999168241802	0.38848119561512173	0.9691106669421745	0.9131482213127275	0.9468154016163861	0.5357142857142857	0.2857142857142857	0.0	0.027185688577357026	0.027185688577357026
3875	0.06264664921071142	0.007529648948051678	0.007195353660545751	0.6562266802985359	-1	0	0	0.1	1	1.0	13	1.0	1.0	14	13	0	2	0	0.06666666666666667	1	15	15	0.6666666666666666	0	0.8832512631668745	0.9057011801291631	0.4669068022461606	0.9511065574764709	0.38848119561512173	0.9683467856532402	0.9131482213127275	0.9470326581639109	0.5357142857142857	0.07142857142857142	0.0	0.007195353660545751	0.007195353660545751
1938	0.06441294971347922	0.010086268880564783	-0.009446929960382282	0.6655506348933016	-1	0	0	0.2	2	0.9230769230769231	12	1.0	0.9230769230769231	13	12	1	2	0	0.06666666666666667	1	15	15	0.4	0.14285714285714285	0.7373162699649557	0.9060609892056092	0.4669068022461606	0.9645657128999553	0.23245308899800515	0.9473408505577939	0.9479450360505385	0.9437519834893028	0.5384615384615384	0.07692307692307693	0.0	-0.0009446929960382283	-0.0009446929960382283
3779	0.0653519687737159	0.027040063379019843	0.026520158823630666	0.6062255590461019	-1	0	0	0.1	1	1.0	13	1.0	1.0	14	13	0	2	0	0.06666666666666667	1	15	15	0.6666666666666666	0	0.8832512631668745	0.9057011801291631	0.4669068022461606	0.9492999168241802	0.38848119561512173	0.9691106669421745	0.9131482213127275	0.9468154016163861	0.5357142857142857	0.07142857142857142	0.0	0.026520158823630666	0.026520158823630666
1595	0.08582677005138883	0.010592322273359645	0.010049617826386439	0.7005513537093422	-1	0	0	0.1	1	1.0	13	1.0	1.0	14	13	0	2	0	0.06666666666666667	1	15	15	0.6666666666666666	0	0.43420115504525486	0.9127534882502318	0.5876663377438288	0.8024475297308445	0.399257433691215	0.8444086456850941	0.8468319961685825	0.8597961638312611	0.5357142857142857	0.5714285714285714	0.0	0.010049617826386439	0.010049617826386439
3051	0.06528241483913684	0.029006719475701926	0.02834371724858396	0.6047139719832801	-1	0	0	0.1	1	1.0	13	1.0	1.0	14	13	0	2	0	0.06666666666666667	1	15	15	0.6666666666666666	0	0.8832512631668745	0.9057011801291631	0.4669068022461606	0.9492999168241802	0.38848119561512173	0.9691106669421745	0.9131482213127275	0.9468154016163861	0.5357142857142857	0.21428571428571427	0.0	0.02834371724858396	0.02834371724858396
1968	0.054213396571671874	0.016881905141459624	0.01565122921323802	0.665616684195578	-1	0	0	0.1	1	1.0	13	1.0	1.0	14	13	0	2	0	0.06666666666666667	1	15	15	0.6666666666666666	0	0.8832512631668745	0.9057011801291631	0.5098815578022938	0.9494702649591669	0.38848119561512173	0.9691106669421745	0.8922930373159451	0.9468748743026171	0.5357142857142857	0.07142857142857142	0.0	0.01565122921323802	0.01565122921323802
4805	0.06268257318256676	0.027349349655150904	0.026822820038962802	0.6022208522718648	-1	0	0	0.1	1	1.0	13	1.0	1.0	14	13	0	2	0	0.06666666666666667	1	15	15	0.6666666666666666	0	0.8832512631668745	0.9057011801291631	0.4669068022461606	0.9492999168241802	0.38848119561512173	0.9691106669421745	0.9131482213127275	0.9468154016163861	0.5357142857142857	0.2857142857142857	0.0	0.026822820038962802	0.026822820038962802
2799	0.05440644283198402	0.008847225136507576	0.008002068345200952	0.7372400698946292	-1	0	0	0.1	1	1.0	13	1.0	1.0	14	13	0	2	0	0.06666666666666667	1	15	15	0.6666666666666666	0	0.8832512631668745	0.9057011801291631	0.5098815578022938	0.933973273093026	0.38848119561512173	0.9691106669421745	0.9131482213127275	0.941907232601413	0.5357142857142857	0	0.0	0.008002068345200952	0.008002068345200952
3584	0.06335867733467121	0.025560890255822078	0.02407179046353363	0.6121842147998238	-1	0	0	0.1	1	1.0	13	1.0	1.0	14	13	0	2	0	0.06666666666666667	1	15	15	0.6666666666666666	0	0.8832512631668745	0.9057011801291631	0.4669068022461606	0.9492924818835771	0.38848119561512173	0.9691106669421745	0.9135127597400405	0.9468128087795842	0.5357142857142857	0.07142857142857142	0.0	0.02407179046353363	0.02407179046353363
423	0.039370075390030006	0.0029174744084806354	0.0029163674913064573	0.898365025907384	-1	0	0	0.1	1	1.0	12	1.0	1.0	13	12	0	0	0	0.07142857142857142	1	14	14	0.0	0	0.6749065156664145	0.8535782359002195	0.6565009433655546	0.9496635978396751	0.5424891932257645	0.9412682848598696	0.9145257486015289	0.9235455177934493	0	0	0.0	0.0029163674913064573	0.0029163674913064573
637	0.068619249071837	0.011656719011738752	0.008982893579430367	0.7119468353928897	-1	0	0	0.1	1	1.0	13	1.0	1.0	14	13	0	2	0	0.06666666666666667	1	15	15	0.6666666666666666	0	0.8832512631668745	0.8963093674182593	0.4669068022461606	0.951089608134244	0.38848119561512173	0.9683467856532402	0.9135127597400405	0.9452366566039498	0.5357142857142857	0.21428571428571427	0.0	0.008982893579430367	0.008982893579430367
4631	0.06503526773832971	0.02820288473117585	0.027442925021844543	0.6055618900035512	-1	0	0	0.1	1	1.0	13	1.0	1.0	14	13	0	2	0	0.06666666666666667	1	15	15	0.6666666666666666	0	0.8832512631668745	0.9057011801291631	0.4669068022461606	0.9492999168241802	0.4093536946862887	0.969632575251753	0.9112164799028125	0.9471096968454928	0.5714285714285714	0.2857142857142857	0.0	0.027442925021844543	0.027442925021844543
1408	0.06165238398350118	0.018960397886402993	0.018432849192088176	0.7160804833098542	-1	0	0	0.1	1	1.0	13	1.0	1.0	14	13	0	2	0	0.06666666666666667	1	15	15	0.6666666666666666	0	0.8832512631668745	0.8963093674182593	0.4669068022461606	0.9492924818835771	0.38848119561512173	0.9691106669421745	0.9135127597400405	0.9450160976554852	0.5357142857142857	0.21428571428571427	0.0	0.018432849192088176	0.018432849192088176
1553	0.06359918987361822	0.019498657662220628	0.019238541135095537	0.7160679808525803	-1	0	0	0.1	1	1.0	13	1.0	1.0	14	13	0	2	0	0.06666666666666667	1	15	15	0.6666666666666666	0	0.8832512631668745	0.8963093674182593	0.4669068022461606	0.9492924818835771	0.38848119561512173	0.9691106669421745	0.9135127597400405	0.9450160976554852	0.5357142857142857	0.21428571428571427	0.0	0.019238541135095537	0.019238541135095537
4927	0.06415555874509882	0.028305935216133865	0.027877020942444836	0.6049804353933774	-1	0	0	0.1	1	1.0	13	1.0	1.0	14	13	0	2	0	0.06666666666666667	1	15	15	0.6666666666666666	0	0.8832512631668745	0.9057011801291631	0.4669068022461606	0.9492999168241802	0.38848119561512173	0.9691106669421745	0.9131482213127275	0.9468154016163861	0.5357142857142857	0.07142857142857142	0.0	0.027877020942444836	0.027877020942444836
675	0.040451996206971236	0.003960078788421377	0.0029934690985768814	0.8721770032126832	-1	0	0	0.3	3	0.8461538461538461	11	0.2727272727272727	0.6923076923076923	11	9	3	3	0	0.45454545454545453	11	5	15	0.375	0.15384615384615385	0.39838818521484176	0.9535335691853163	0.326662706169327	0.9149481771539698	0.7489072448414374	0.8812380381145941	0.9074252979220152	0.9218019675250074	0.36363636363636365	0.09090909090909091	0.0	0.0029934690985768814	0.0029934690985768814
3906	0.06434008176066273	0.02782357155181223	0.02758883143899998	0.6042159389915313	-1	0	0	0.1	1	1.0	13	1.0	1.0	14	13	0	2	0	0.06666666666666667	1	15	15	0.6666666666666666	0	0.8832512631668745	0.9057011801291631	0.4669068022461606	0.9492999168241802	0.38848119561512173	0.9691106669421745	0.9131482213127275	0.9468154016163861	0.5357142857142857	0.21428571428571427	0.0	0.02758883143899998	0.02758883143899998
2950	0.0640227397789601	0.025782722593863758	0.025173383102748408	0.6139071903354001	-1	0	0	0.1	1	1.0	13	1.0	1.0	14	13	0	2	0	0.06666666666666667	1	15	15	0.6666666666666666	0	0.8832512631668745	0.9057011801291631	0.4669068022461606	0.9492999168241802	0.38848119561512173	0.9691106669421745	0.9131482213127275	0.9468154016163861	0.5357142857142857	0.07142857142857142	0.0	0.025173383102748408	0.025173383102748408
1183	0.046170735688703946	0.005501518644853708	-0.004256016759144935	0.7705685782321132	-1	0	0	0.1	1	1.0	13	1.0	1.0	14	13	0	2	0	0.06666666666666667	1	15	15	0.6666666666666666	0	0.735257953554586	0.9317629823412422	0.5098815578022938	0.9200897406323566	0.8476162226411986	0.9427141610905804	0.8943705789677519	0.9321032844504941	0.5357142857142857	0.2857142857142857	0.0	-0.0004256016759144935	-0.0004256016759144935
1325	0.06874072926857257	0.01619532736704734	0.009603743897833125	0.6591555014265474	-1	0	0	0.1	1	1.0	13	1.0	1.0	14	13	0	2	0	0.06666666666666667	1	15	15	0.6666666666666666	0	0.8832512631668745	0.8762327157191575	0.4669068022461606	0.9492924818835771	0.38848119561512173	0.9691106669421745	0.9135127597400405	0.9414540212468313	0.5357142857142857	0.35714285714285715	0.0	0.009603743897833125	0.009603743897833125
1527	0.06293870963219994	0.018529999050621575	0.018487963688313538	0.7127711517871376	-1	0	0	0.1	1	1.0	13	1.0	1.0	14	13	0	2	0	0.06666666666666667	1	15	15	0.6666666666666666	0	0.8832512631668745	0.8963093674182593	0.4669068022461606	0.9492924818835771	0.38848119561512173	0.9691106669421745	0.9135127597400405	0.9450160976554852	0.5357142857142857	0.07142857142857142	0.0	0.018487963688313538	0.018487963688313538
1085	0.06045611326048432	0.018342587114291625	0.018238306442148824	0.7066932408342397	-1	0	0	0.1	1	1.0	13	1.0	1.0	14	13	0	2	0	0.06666666666666667	1	15	15	0.6666666666666666	0	0.8832512631668745	0.8963093674182593	0.4669068022461606	0.9492924818835771	0.38848119561512173	0.9691106669421745	0.9135127597400405	0.9450160976554852	0.5357142857142857	0.2857142857142857	0.0	0.018238306442148824	0.018238306442148824
3006	0.06400527265567724	0.02866328285621491	0.028061567354250496	0.6094958128304571	-1	0	0	0.1	1	1.0	13	1.0	1.0	14	13	0	2	0	0.06666666666666667	1	15	15	0.6666666666666666	0	0.8832512631668745	0.9057011801291631	0.4669068022461606	0.9492999168241802	0.38848119561512173	0.9691106669421745	0.9131482213127275	0.9468154016163861	0.5357142857142857	0.21428571428571427	0.0	0.028061567354250496	0.028061567354250496
1584	0.052352019660512936	0.005725187829743936	0.0019067405739248296	0.6711975581754337	-1	0	0	0.1	1	1.0	13	1.0	1.0	14	13	0	2	0	0.06666666666666667	1	15	15	0.6666666666666666	0	0.7891112468281851	0.898417782893126	0.4669068022461606	0.9419725573230178	0.38848119561512173	0.9691106669421745	0.9135127597400405	0.9429058565477474	0.5357142857142857	0.21428571428571427	0.0	0.0019067405739248296	0.0019067405739248296
3853	0.1444712716313053	0.015762943170037957	-0.012822082705234576	0.612066226127059	-1	0	0	0.1	1	1.0	12	1.0	1.0	13	12	0	2	0	0.07142857142857142	1	14	14	0.6666666666666666	0	0.168998372494016	0.9125430369697878	0.5876663377438288	0.8694617458962227	0.8247188137285961	0.9122281504102595	0.8777512129963719	0.8997228194053027	0.5384615384615384	0.6923076923076923	0.0	-0.0012822082705234575	-0.0012822082705234575
1705	0.06100802474941413	0.010391100840334169	0.009056235215626079	0.6635835963866537	-1	0	0	0.1	1	1.0	13	1.0	1.0	14	13	0	2	0	0.06666666666666667	1	15	15	0.6666666666666666	0	0.8832512631668745	0.9057011801291631	0.4669068022461606	0.951089608134244	0.38848119561512173	0.9683467856532402	0.9135127597400405	0.9470265645192787	0.5357142857142857	0.21428571428571427	0.0	0.009056235215626079	0.009056235215626079
2155	0.06078598896275102	0.01471684973831546	0.010898981163374318	0.6759505783122901	-1	0	0	0.1	1	1.0	13	1.0	1.0	14	13	0	2	0	0.06666666666666667	1	15	15	0.6666666666666666	0	0.7373162699649557	0.903772408204325	0.5551122165401307	0.9421135427265269	0.3815412492218035	0.9540129704045271	0.8943705789677519	0.9362715153860658	0.5357142857142857	0.5	0.0	0.010898981163374318	0.010898981163374318
4950	0.06380993401207352	0.027682665482761805	0.027567170727133657	0.6047874685793404	-1	0	0	0.1	1	1.0	13	1.0	1.0	14	13	0	2	0	0.06666666666666667	1	15	15	0.6666666666666666	0	0.8832512631668745	0.9057011801291631	0.4669068022461606	0.9492999168241802	0.38848119561512173	0.9691106669421745	0.9131482213127275	0.9468154016163861	0.5357142857142857	0.07142857142857142	0.0	0.027567170727133657	0.027567170727133657
2647	0.06412694705464048	0.026607341352991472	0.02493158790932786	0.6068187605440329	-1	0	0	0.1	1	1.0	13	1.0	1.0	14	13	0	2	0	0.06666666666666667	1	15	15	0.6666666666666666	0	0.8832512631668745	0.9057011801291631	0.4669068022461606	0.9492924818835771	0.38848119561512173	0.9691106669421745	0.9135127597400405	0.9468128087795842	0.5357142857142857	0.21428571428571427	0.0	0.02493158790932786	0.02493158790932786
1650	0.07286111861480772	0.015390691377624081	0.00762351302245611	0.6642495243661469	-1	0	0	0.1	1	1.0	13	1.0	1.0	14	13	0	2	0	0.06666666666666667	1	15	15	0.6666666666666666	0	0.8832512631668745	0.8963093674182593	0.5098815578022938	0.9537530989208204	0.38848119561512173	0.9691106669421745	0.9135127597400405	0.9466682751051457	0.5357142857142857	0.07142857142857142	0.0	0.00762351302245611	0.00762351302245611
3278	0.06387340529460106	0.026548351364905215	0.026470970189439915	0.6000087680213841	-1	0	0	0.1	1	1.0	13	1.0	1.0	14	13	0	2	0	0.06666666666666667	1	15	15	0.6666666666666666	0	0.8832512631668745	0.9057011801291631	0.4669068022461606	0.9493586559792982	0.38848119561512173	0.9697517627770244	0.9135127597400405	0.9471977341962822	0.5357142857142857	0.21428571428571427	0.0	0.026470970189439915	0.026470970189439915
3052	0.06471922481814561	0.025847763096776586	0.02520745976836709	0.5988686656546612	-1	0	0	0.1	1	1.0	13	1.0	1.0	14	13	0	2	0	0.06666666666666667	1	15	15	0.6666666666666666	0	0.8832512631668745	0.9057011801291631	0.4669068022461606	0.9492924818835771	0.38848119561512173	0.9691106669421745	0.9135127597400405	0.9468128087795842	0.5357142857142857	0.21428571428571427	0.0	0.02520745976836709	0.02520745976836709
4943	0.057274120994120895	0.013948441384606247	0.004755241145023737	0.6681927283529759	-1	0	0	0.1	1	1.0	13	1.0	1.0	14	13	0	2	0	0.06666666666666667	1	15	15	0.6666666666666666	0	0.7891112468281851	0.9110885868538406	0.4669068022461606	0.957240793036567	0.3069971691099044	0.9630625746895081	0.9331737022121782	0.9477864771417744	0.5357142857142857	0.21428571428571427	0.0	0.004755241145023737	0.004755241145023737
3865	0.06487141855483365	0.025969356185803955	0.025021072851775364	0.615646649449628	-1	0	0	0.1	1	1.0	13	1.0	1.0	14	13	0	2	0	0.06666666666666667	1	15	15	0.6666666666666666	0	0.8832512631668745	0.9057011801291631	0.4669068022461606	0.9492999168241802	0.38848119561512173	0.9691106669421745	0.9131482213127275	0.9468154016163861	0.5357142857142857	0.07142857142857142	0.0	0.025021072851775364	0.025021072851775364
554	0.05103945314562119	0.01198036142073052	0.010334572466558703	0.9289452620997011	-1	0	0	0.3	3	0.8461538461538461	11	0.3125	0.8461538461538461	13	11	1	0	0	0.3333333333333333	4	12	15	0.0	0.6666666666666666	0.611313304974013	0.9239691028281602	0.6234602432455107	0.8078480069505529	0.34170746866563273	0.9359851631242944	0.8752984843568524	0.9007307275893945	0	0	0.0	0.010334572466558703	0.010334572466558703
44	None	None	None	None	None	0	0	0.3	3	0.6923076923076923	9	0.5	0.38461538461538464	7	5	7	3	0	0.8333333333333334	5	6	15	0.1875	0.3333333333333333	0.4095671556198669	0.8938665395694793	0.7981755771187462	0.9298373118109854	0.5953800609824453	0.9715914673616488	0.904576461772708	0.9398624626701031	0.2857142857142857	0.5714285714285714	0.0	None	None
4224	0.06468249555211887	0.02743408793061071	0.026842712402205055	0.6050760102098997	-1	0	0	0.1	1	1.0	13	1.0	1.0	14	13	0	2	0	0.06666666666666667	1	15	15	0.6666666666666666	0	0.8832512631668745	0.9057011801291631	0.4669068022461606	0.9492999168241802	0.38848119561512173	0.9691106669421745	0.9131482213127275	0.9468154016163861	0.5357142857142857	0.2857142857142857	0.0	0.026842712402205055	0.026842712402205055
1414	0.06086921674735776	0.011133527614628116	0.009026204394384785	0.6170018690570804	-1	0	0	0.1	1	1.0	13	1.0	1.0	14	13	0	2	0	0.06666666666666667	1	15	15	0.6666666666666666	0	0.8832512631668745	0.8963093674182593	0.4669068022461606	0.9492924818835771	0.38848119561512173	0.9691106669421745	0.9135127597400405	0.9450160976554852	0.5357142857142857	0.21428571428571427	0.0	0.009026204394384785	0.009026204394384785
4780	0.06216054573017897	0.01275591211812589	0.012753169280790885	0.6675509099190087	-1	0	0	0.1	1	1.0	13	1.0	1.0	14	13	0	2	0	0.06666666666666667	1	15	15	0.6666666666666666	0	0.8832512631668745	0.9015239022130562	0.4328892777664823	0.9572128475264408	0.3069971691099044	0.972492550567217	0.9331737022121782	0.9508504319820313	0.5357142857142857	0.2857142857142857	0.0	0.012753169280790885	0.012753169280790885
1519	0.06315393618547267	0.017719428675169745	-0.00490341798624273	0.7336513599428287	-1	0	0	0.1	1	1.0	13	1.0	0.9230769230769231	13	12	1	2	0	0.06666666666666667	15	1	15	0.4	0	0.9255963026423346	0.8202239427267272	0.4669068022461606	0.9504019340441568	0.4093536946862887	0.9708195464061113	0.9294595928589711	0.9345317334670554	0.5384615384615385	0.23076923076923078	0.0	-0.000490341798624273	-0.000490341798624273
4138	0.06433268976633774	0.028413633685170567	0.028177111370662263	0.6078871680866855	-1	0	0	0.1	1	1.0	13	1.0	1.0	14	13	0	2	0	0.06666666666666667	1	15	15	0.6666666666666666	0	0.8832512631668745	0.9057011801291631	0.4669068022461606	0.9492999168241802	0.38848119561512173	0.9691106669421745	0.9131482213127275	0.9468154016163861	0.5357142857142857	0.07142857142857142	0.0	0.028177111370662263	0.028177111370662263
3826	0.06484121620092939	0.02637882257048225	0.02579656925278941	0.6161422233795412	-1	0	0	0.1	1	1.0	13	1.0	1.0	14	13	0	2	0	0.06666666666666667	1	15	15	0.6666666666666666	0	0.8832512631668745	0.9057011801291631	0.4669068022461606	0.9492999168241802	0.38848119561512173	0.9691106669421745	0.9131482213127275	0.9468154016163861	0.6071428571428571	0.07142857142857142	0.0	0.02579656925278941	0.02579656925278941
2348	0.0644959930967869	0.025695011652603898	0.024817319138479635	0.5965681928521902	-1	0	0	0.1	1	1.0	13	1.0	1.0	14	13	0	2	0	0.06666666666666667	1	15	15	0.6666666666666666	0	0.8832512631668745	0.9057011801291631	0.4669068022461606	0.9492924818835771	0.38848119561512173	0.9691106669421745	0.9135127597400405	0.9468128087795842	0.5357142857142857	0.21428571428571427	0.0	0.024817319138479635	0.024817319138479635
2292	0.0635473738043128	0.026707035970362027	0.025091436663779672	0.6058786540756587	-1	0	0	0.1	1	1.0	13	1.0	1.0	14	13	0	2	0	0.06666666666666667	1	15	15	0.6666666666666666	0	0.8832512631668745	0.9057011801291631	0.4669068022461606	0.9492924818835771	0.38848119561512173	0.9691106669421745	0.9135127597400405	0.9468128087795842	0.5357142857142857	0.07142857142857142	0.0	0.025091436663779672	0.025091436663779672
444	0.06561924437303628	0.004023515822341003	-0.0039047206803556633	0.8450208471350493	-1	0	0	0.2	2	0.9230769230769231	12	0.3333333333333333	0.6153846153846154	8	8	6	2	0	0.5555555555555556	5	9	15	0.125	0	0.2931920594685746	0.9538127573435549	0.6991901861231268	0.8455933648687377	0.36501678538430404	0.7362019207017966	0.9052433916683594	0.8719350895250072	0.625	0.375	0.0	-0.00039047206803556633	-0.00039047206803556633
255	0.03386866520097899	0.005232002697335691	-0.0002334663767110534	0.9235192366205837	-1	0	0	0.4	4	0.6923076923076923	9	0.42857142857142855	0.6153846153846154	10	8	4	0	0	0.7142857142857143	5	7	15	0.0	0.25	0.31384947624271253	0.9330937351510366	0.5923528984921228	0.8149496515501115	0.5869998087966085	0.9406872936071072	0.8753145538337536	0.9083649918374073	0	0	0.0	-2.334663767110534e-05	-2.334663767110534e-05
284	0.007144406027799266	0.004247119267528602	0.004047535930058387	0.9889957998754721	-1	0	0	0.5	3	0.7142857142857143	5	0.45	0.2857142857142857	2	2	6	7	0	0.8	5	4	9	0.4375	0.2857142857142857	0.9257428399521321	0.5033420638295573	0.7290276988036765	0.7893548368312597	0.1	0.5	0.9726465444366574	0.6094029224654457	0.5	1.0	0.6119737519135722	0.004047535930058387	0.004047535930058387
2133	0.057230363199391475	0.007448560474570799	0.0047487370699812285	0.6408673577745083	-1	0	0	0.1	1	1.0	13	1.0	1.0	14	13	0	2	0	0.06666666666666667	1	15	15	0.6666666666666666	0	0.8832512631668745	0.8625964183764443	0.32424159302821887	0.9572773374530977	0.3069971691099044	0.9740828240096197	0.942583026351993	0.9457132648726988	0.5357142857142857	0.07142857142857142	0.0	0.0047487370699812285	0.0047487370699812285
221	None	None	None	None	None	0	0	0.375	3	0.6	6	0.6	0.5	7	5	4	3	0	0.8	5	4	12	0.3	0	0.7749242106219784	0.9246261814503726	0.6309789710470192	0.7205419531021718	0.49237985235284176	0.9692868864554632	0.7743452722085414	0.9090412177165601	0.5714285714285714	0.7142857142857143	0.0	None	None
4917	0.06449074778368169	0.027078089482379632	0.02654417197327069	0.6064777957657812	-1	0	0	0.1	1	1.0	13	1.0	1.0	14	13	0	2	0	0.06666666666666667	1	15	15	0.6666666666666666	0	0.8832512631668745	0.9057011801291631	0.4669068022461606	0.9492999168241802	0.38848119561512173	0.9691106669421745	0.9131482213127275	0.9468154016163861	0.5714285714285714	0.07142857142857142	0.0	0.02654417197327069	0.02654417197327069
4788	0.06458156047662454	0.027021281368168785	0.026736667536737067	0.6007736863660798	-1	0	0	0.1	1	1.0	13	1.0	1.0	14	13	0	2	0	0.06666666666666667	1	15	15	0.6666666666666666	0	0.8832512631668745	0.9057011801291631	0.4669068022461606	0.9492999168241802	0.38848119561512173	0.9691106669421745	0.9131482213127275	0.9468154016163861	0.5357142857142857	0.07142857142857142	0.0	0.026736667536737067	0.026736667536737067
3027	0.054887859058025165	0.004998771981588322	-0.0034390983247882456	0.6225428807456193	-1	0	0	0.2	2	0.9230769230769231	12	1.0	0.9230769230769231	13	12	1	2	0	0.06666666666666667	1	15	15	0.4	0.14285714285714285	0.7373162699649557	0.9060609892056092	0.4155309839212487	0.9656240541783196	0.23245308899800515	0.9473408505577939	0.9479450360505385	0.9443053653625261	0.5384615384615384	0.15384615384615385	0.0	-0.0003439098324788246	-0.0003439098324788246
1327	0.06371410344902978	0.019512327274745604	0.019316748607792932	0.7147223356779584	-1	0	0	0.1	1	1.0	13	1.0	1.0	14	13	0	2	0	0.06666666666666667	1	15	15	0.6666666666666666	0	0.8832512631668745	0.8963093674182593	0.4669068022461606	0.9492924818835771	0.38848119561512173	0.9691106669421745	0.9135127597400405	0.9450160976554852	0.5357142857142857	0.07142857142857142	0.0	0.019316748607792932	0.019316748607792932
89	0.04101193465882407	0.0038423280279105292	0.003821603028545383	0.9416035157159363	-1	0	0	0.3	3	0.7692307692307693	10	0.3409090909090909	0.6153846153846154	11	8	3	2	0	0.36363636363636365	4	11	15	0.2857142857142857	0.14285714285714285	0.4924366080011799	0.8954259700289449	0.6327600834279221	0.9246311333810885	0.5770277008826784	0.9249737044166757	0.888106779479229	0.9159674947596679	0.5454545454545454	0.45454545454545453	0.0	0.003821603028545383	0.003821603028545383
3435	0.06345573005224998	0.026773615632989137	0.025693133243596025	0.6063719391092448	-1	0	0	0.1	1	1.0	13	1.0	1.0	14	13	0	2	0	0.06666666666666667	1	15	15	0.6666666666666666	0	0.8832512631668745	0.9057011801291631	0.4669068022461606	0.9492924818835771	0.38848119561512173	0.9691106669421745	0.9135127597400405	0.9468128087795842	0.6071428571428571	0.21428571428571427	0.0	0.025693133243596025	0.025693133243596025
5024	0.06578710350576676	0.023594457335749636	0.02311132517529775	0.6344081601432865	-1	0	0	0.1	1	1.0	13	1.0	1.0	14	13	0	2	0	0.06666666666666667	1	15	15	0.6666666666666666	0	0.8832512631668745	0.9057011801291631	0.4669068022461606	0.9494251516106197	0.38848119561512173	0.9691106669421745	0.9135127597400405	0.9468591117950979	0.5357142857142857	0.2857142857142857	0.0	0.02311132517529775	0.02311132517529775
563	0.057944261808144853	0.006957538015101642	-0.0015705273227870913	0.6890906998260837	-1	0	0	0.1	1	1.0	13	1.0	1.0	14	13	0	2	0	0.06666666666666667	1	15	15	0.6666666666666666	0	0.7891112468281851	0.8521878814237877	0.5473785864779522	0.956907810644583	0.5168404673368279	0.9404000168525922	0.9053185162719549	0.9266925847887013	0.6071428571428571	0.07142857142857142	0.0	-0.00015705273227870913	-0.00015705273227870913
1467	0.06440471484574353	0.015527946409437537	0.013383352212485338	0.7409674694389647	-1	0	0	0.1	1	1.0	13	1.0	1.0	14	13	0	2	0	0.06666666666666667	1	15	15	0.6666666666666666	0	0.9255963026423346	0.8540388483718326	0.4669068022461606	0.9456027211615291	0.4093536946862887	0.9725681549027859	0.9076387588022449	0.9387811203461952	0.5357142857142857	0.07142857142857142	0.0	0.013383352212485338	0.013383352212485338
857	0.0612985623274068	0.01789583909015506	0.01128515903507461	0.7299479346326767	-1	0	0	0.1	1	1.0	13	1.0	1.0	14	13	0	2	0	0.06666666666666667	1	15	15	0.6666666666666666	0	0.9577233043484819	0.9132752046723734	0.4758640333226154	0.9643578926745145	0.7250217485939704	0.9628322071592297	0.9335456248431725	0.9511487073574364	0.5357142857142857	0	0.0	0.01128515903507461	0.01128515903507461
814	0.04648998198920936	0.006920903546511984	0.0025675489221529076	0.78654758842849	-1	0	0	0.3	3	0.7692307692307693	10	0.5357142857142857	0.7692307692307693	13	10	1	0	0	0.14285714285714285	14	2	15	0.0	0.14285714285714285	0.6087806289094595	0.9300789436965397	0.6278503707097438	0.9583819023372054	0.5639014242089677	0.88439325219075	0.888106779479229	0.9299837953378373	0	0	0.0	0.0025675489221529076	0.0025675489221529076
4271	0.06577157203454566	0.028511052501500652	0.028151839656626564	0.6078846088221472	-1	0	0	0.1	1	1.0	13	1.0	1.0	14	13	0	2	0	0.06666666666666667	1	15	15	0.6666666666666666	0	0.8832512631668745	0.9057011801291631	0.4669068022461606	0.9492999168241802	0.38848119561512173	0.9691106669421745	0.9131482213127275	0.9468154016163861	0.5357142857142857	0.07142857142857142	0.0	0.028151839656626564	0.028151839656626564
1665	0.05570145948443224	0.002408709244301263	0.00014715224227249414	0.6346730174444846	-1	0	0	0.1	1	1.0	13	1.0	1.0	14	13	0	2	0	0.06666666666666667	1	15	15	0.6666666666666666	0	0.8832512631668745	0.9057011801291631	0.4669068022461606	0.9474200905205469	0.38848119561512173	0.9691106669421745	0.9135127597400405	0.946167337464017	0.5357142857142857	0.07142857142857142	0.0	0.00014715224227249414	0.00014715224227249414
4935	0.06387549793313053	0.028201016380145928	0.026926077544400757	0.6014683489558025	-1	0	0	0.1	1	1.0	13	1.0	1.0	14	13	0	2	0	0.06666666666666667	1	15	15	0.6666666666666666	0	0.8832512631668745	0.9057011801291631	0.4669068022461606	0.9492999168241802	0.33513709496046695	0.9679706881527854	0.9126260928342157	0.9461838237328788	0.5357142857142857	0.2857142857142857	0.0	0.026926077544400757	0.026926077544400757
3488	0.06487045582812993	0.026028255960545213	0.02550148726722379	0.6181268471252719	-1	0	0	0.1	1	1.0	13	1.0	1.0	14	13	0	2	0	0.06666666666666667	1	15	15	0.6666666666666666	0	0.8832512631668745	0.9057011801291631	0.4669068022461606	0.9492999168241802	0.38848119561512173	0.9691106669421745	0.9131482213127275	0.9468154016163861	0.5357142857142857	0.07142857142857142	0.0	0.02550148726722379	0.02550148726722379
344	0.0038544851252635738	5.24832340608325e-05	-3.951843841732116e-05	0.9955325865584477	-1	0	0	0.3333333333333333	2	0.6666666666666666	4	0.5333333333333333	0.3333333333333333	2	2	5	1	0	0.6	5	3	8	0.07142857142857142	0.5	0.3772724908713213	0.9411840098707998	0.833001580641999	0.7209970096539517	0.45355667904265784	0.6195309570021974	0.9000241702759623	0.8026962179180775	1.0	1.0	0.0	-3.951843841732116e-06	-3.951843841732116e-06
3666	0.06497799017419002	0.028748496601826743	0.027935660225590138	0.6070028793563811	-1	0	0	0.1	1	1.0	13	1.0	1.0	14	13	0	2	0	0.06666666666666667	1	15	15	0.6666666666666666	0	0.8832512631668745	0.9057011801291631	0.4669068022461606	0.9492999168241802	0.38848119561512173	0.9691106669421745	0.9131482213127275	0.9468154016163861	0.5714285714285714	0.07142857142857142	0.0	0.027935660225590138	0.027935660225590138
4673	0.0660713306022718	0.026464226165332033	0.025574470020130146	0.6006622736584497	-1	0	0	0.1	1	1.0	13	1.0	1.0	14	13	0	2	0	0.06666666666666667	1	15	15	0.6666666666666666	0	0.8832512631668745	0.9057011801291631	0.4669068022461606	0.9492999168241802	0.38848119561512173	0.9691106669421745	0.9131482213127275	0.9468154016163861	0.6071428571428571	0.07142857142857142	0.0	0.025574470020130146	0.025574470020130146
4373	0.06349426324541593	0.025194044279719965	0.02389654306878517	0.6084103690482859	-1	0	0	0.1	1	1.0	13	1.0	1.0	14	13	0	2	0	0.06666666666666667	1	15	15	0.6666666666666666	0	0.8832512631668745	0.9051345123272171	0.4669068022461606	0.9492999168241802	0.38848119561512173	0.9691106669421745	0.9131482213127275	0.9467042209017422	0.5714285714285714	0.07142857142857142	0.0	0.02389654306878517	0.02389654306878517
2104	0.06352355079700481	0.026188321528623375	0.02429329811249653	0.6040266587973354	-1	0	0	0.1	1	1.0	13	1.0	1.0	14	13	0	2	0	0.06666666666666667	1	15	15	0.6666666666666666	0	0.8832512631668745	0.9057011801291631	0.4669068022461606	0.9492924818835771	0.38848119561512173	0.9691106669421745	0.9135127597400405	0.9468128087795842	0.5357142857142857	0.07142857142857142	0.0	0.02429329811249653	0.02429329811249653
3599	0.029864993398606262	0.0010564497028185615	0.000978674157767132	0.9358506625915731	-1	0.25	1	0.3	3	0.7692307692307693	10	0.3	0.6923076923076923	11	9	3	2	0	0.5	10	5	15	0.25	0	0.3435840941010871	0.9707326313617604	0.33538158474160856	0.8898577717903313	0.49273361807044813	0.9175094711765375	0.8253126894475878	0.9350277210248831	0.5909090909090908	0.18181818181818182	0.0	0.000978674157767132	0.000978674157767132
4864	0.05874433359254248	0.010801763822293723	0.008069688681430398	0.6384060759579776	-1	0	0	0.1	1	1.0	13	1.0	1.0	14	13	0	2	0	0.06666666666666667	1	15	15	0.6666666666666666	0	0.8832512631668745	0.8202221993480435	0.4328892777664823	0.9461334138615823	0.4093536946862887	0.9700702276634825	0.9331737022121782	0.9321849570107061	0.5357142857142857	0.07142857142857142	0.0	0.008069688681430398	0.008069688681430398
4477	0.06479191439245902	0.02698998752094704	0.026941343600650446	0.601298429415982	-1	0	0	0.1	1	1.0	13	1.0	1.0	14	13	0	2	0	0.06666666666666667	1	15	15	0.6666666666666666	0	0.8832512631668745	0.9057011801291631	0.4669068022461606	0.9492999168241802	0.38848119561512173	0.9691106669421745	0.9131482213127275	0.9468154016163861	0.5357142857142857	0.21428571428571427	0.0	0.026941343600650446	0.026941343600650446
3539	0.06419112678369386	0.010593578492555076	0.010370265529962404	0.6554211026648041	-1	0	0	0.1	1	1.0	13	1.0	1.0	14	13	0	2	0	0.06666666666666667	1	15	15	0.6666666666666666	0	0.8832512631668745	0.9057011801291631	0.4669068022461606	0.9511065574764709	0.38848119561512173	0.9683467856532402	0.9131482213127275	0.9470326581639109	0.5357142857142857	0.21428571428571427	0.0	0.010370265529962404	0.010370265529962404
4667	0.06519551972710107	0.02843326201935716	0.027864358507834756	0.6075666326136234	-1	0	0	0.1	1	1.0	13	1.0	1.0	14	13	0	2	0	0.06666666666666667	1	15	15	0.6666666666666666	0	0.8832512631668745	0.9057011801291631	0.4669068022461606	0.9492999168241802	0.38848119561512173	0.9691106669421745	0.9131482213127275	0.9468154016163861	0.5714285714285714	0.07142857142857142	0.0	0.027864358507834756	0.027864358507834756
3728	0.06402824116987667	0.02687204031164786	0.02648254433746287	0.6052360536032904	-1	0	0	0.1	1	1.0	13	1.0	1.0	14	13	0	2	0	0.06666666666666667	1	15	15	0.6666666666666666	0	0.8832512631668745	0.9057011801291631	0.4669068022461606	0.9492999168241802	0.38848119561512173	0.9691106669421745	0.9131482213127275	0.9468154016163861	0.5357142857142857	0.21428571428571427	0.0	0.02648254433746287	0.02648254433746287
808	0.07302598199383335	0.007970860054289585	0.007970571740968987	0.6780606722758266	-1	0	0	0.1	1	1.0	13	1.0	1.0	14	13	0	2	0	0.06666666666666667	1	15	15	0.6666666666666666	0	0.8947034938352321	0.9021456168921635	0.5283085109929869	0.9230334109819982	0.7374788605601533	0.938433946774853	0.9294595928589711	0.9224824342990804	0.5714285714285714	0.21428571428571427	0.0	0.007970571740968987	0.007970571740968987
3659	0.0629812343531719	0.026498138276411034	0.026076408171287646	0.6013605691214916	-1	0	0	0.1	1	1.0	13	1.0	1.0	14	13	0	2	0	0.06666666666666667	1	15	15	0.6666666666666666	0	0.8832512631668745	0.9057011801291631	0.4669068022461606	0.9492999168241802	0.38848119561512173	0.9691106669421745	0.9131482213127275	0.9468154016163861	0.5357142857142857	0.21428571428571427	0.0	0.026076408171287646	0.026076408171287646
4816	0.06375630787632014	0.02714525264946476	0.026799936631649805	0.6058401590218043	-1	0	0	0.1	1	1.0	13	1.0	1.0	14	13	0	2	0	0.06666666666666667	1	15	15	0.6666666666666666	0	0.8832512631668745	0.9057011801291631	0.4669068022461606	0.9492999168241802	0.38848119561512173	0.9691106669421745	0.9131482213127275	0.9468154016163861	0.5357142857142857	0.21428571428571427	0.0	0.026799936631649805	0.026799936631649805
2795	0.06419691485828384	0.025206119458937925	0.022552864346018213	0.6126011751575935	-1	0	0	0.1	1	1.0	13	1.0	1.0	14	13	0	2	0	0.06666666666666667	1	15	15	0.6666666666666666	0	0.8832512631668745	0.9057011801291631	0.4669068022461606	0.9492924818835771	0.38848119561512173	0.9691106669421745	0.9135127597400405	0.9468128087795842	0.5357142857142857	0.07142857142857142	0.0	0.022552864346018213	0.022552864346018213
4916	0.058102530752876386	0.024514511077797216	0.01426982035434833	0.6005625543071745	-1	0	0	0.1	1	1.0	13	1.0	1.0	14	13	0	2	0	0.06666666666666667	1	15	15	0.6666666666666666	0	0.8832512631668745	0.9057011801291631	0.5098815578022938	0.9531375583125218	0.38848119561512173	0.9691106669421745	0.8918496477968709	0.9481873173164069	0.5357142857142857	0.2857142857142857	0.0	0.01426982035434833	0.01426982035434833
768	0.04705510591233936	0.010808979063766024	-0.005737902330199686	0.7954521210664176	-1	0	0	0.2	2	0.8461538461538461	11	0.5769230769230769	0.7692307692307693	12	10	2	1	0	0.15384615384615385	13	2	15	0.16666666666666666	0	0.9577233043484819	0.9239197931244152	0.5969711757115761	0.9539790720931149	0.7250217485939704	0.9543944813591015	0.9335456248431725	0.9456525225512757	1.0	0	0.0	-0.0005737902330199686	-0.0005737902330199686
2178	0.06385793279744861	0.025825388623350876	0.02504477851433871	0.6137579783130211	-1	0	0	0.1	1	1.0	13	1.0	1.0	14	13	0	2	0	0.06666666666666667	1	15	15	0.6666666666666666	0	0.8832512631668745	0.9057011801291631	0.4669068022461606	0.9492924818835771	0.38848119561512173	0.9686632369347054	0.9126260928342157	0.9465631039923363	0.5357142857142857	0.21428571428571427	0.0	0.02504477851433871	0.02504477851433871
446	0.0336380895282928	0.0034397687983203445	0.0034389602538376883	0.8940902329803597	-1	0	0	0.1	1	1.0	13	1.0	1.0	14	13	0	1	0	0.06666666666666667	1	15	15	0.3333333333333333	0	0.7284562058077692	0.8232454812505652	0.3525501784811695	0.9322142325396824	0.8783960670219464	0.9672361357045359	0.8247992566208862	0.9251825417308283	1.0	0.14285714285714285	0.0	0.0034389602538376883	0.0034389602538376883
4320	0.06133834624180596	0.018979569672862295	0.017609949086081784	0.7107518724101606	-1	0	0	0.1	1	1.0	13	1.0	1.0	14	13	0	2	0	0.06666666666666667	1	15	15	0.6666666666666666	0	0.8832512631668745	0.9015239022130562	0.4328892777664823	0.9557043160985416	0.3069971691099044	0.972492550567217	0.9331737022121782	0.9502830135945843	0.5357142857142857	0.14285714285714285	0.0	0.017609949086081784	0.017609949086081784
175	0.00907952177269585	0.0008013487280322596	0.00046282226187015565	0.9462687709182411	-1	0	0	0.375	3	0.5555555555555556	5	0.55	0.2222222222222222	4	2	6	6	0	0.8	4	5	11	0.42857142857142855	0	0.5604462910547173	0.7076593192599949	0.8041824654156942	0.8551704446965958	0.975340007574478	0.819458897424376	0.8556540329283557	0.8007237551833802	0.375	1.0	0.613539494589192	0.00046282226187015565	0.00046282226187015565
1014	0.052113527601073885	0.01586086168414597	0.015840783384391283	0.6623024126782528	-1	0	0	0.1	1	1.0	13	1.0	1.0	13	13	1	2	0	0.06666666666666667	1	15	15	0.3333333333333333	0	0.9255963026423346	0.9061892066332526	0.5528563133584269	0.9578248230850569	0.7374788605601533	0.955051528461451	0.9294595928589711	0.9435174583153734	0.5384615384615385	0	0.0	0.015840783384391283	0.015840783384391283
1598	0.0639453501434896	0.019434548012441082	0.019319443405194942	0.7174215028043112	-1	0	0	0.1	1	1.0	13	1.0	1.0	14	13	0	2	0	0.06666666666666667	1	15	15	0.6666666666666666	0	0.8832512631668745	0.8963093674182593	0.4669068022461606	0.9492924818835771	0.38848119561512173	0.9691106669421745	0.9135127597400405	0.9450160976554852	0.5357142857142857	0.21428571428571427	0.0	0.019319443405194942	0.019319443405194942
1068	0.05392433809480226	0.012101804821217246	0.009448706187172074	0.6311145980609981	-1	0	0	0.1	1	1.0	13	1.0	1.0	14	13	0	0	0	0.06666666666666667	1	15	15	0.0	0	0.953465955617314	0.7882921726693071	0.7914749096220547	0.9667364015573277	0.7374788605601533	0.9626203243323838	0.9294595928589711	0.9336537616352434	0	0	0.0	0.009448706187172074	0.009448706187172074
3687	0.05450021058903552	0.010969284103543364	0.009486562173465924	0.6734608896873606	-1	0	0	0.1	1	1.0	13	1.0	1.0	14	13	0	2	0	0.06666666666666667	1	15	15	0.6666666666666666	0	0.980404898011255	0.8663829792622171	0.35995417394887186	0.9412755621144728	0.3483428368374769	0.9647292775204434	0.942583026351993	0.9340628198574881	0.5357142857142857	0.07142857142857142	0.0	0.009486562173465924	0.009486562173465924
2635	0.057719263319190715	0.009106697883526839	-0.005875644868261967	0.6897879729287195	-1	0	0	0.1	1	1.0	12	1.0	1.0	13	12	0	2	0	0.07142857142857142	1	14	14	0.6666666666666666	0	0.7373162699649557	0.8935026820765142	0.4669068022461606	0.9533313397803401	0.12163320294154081	0.7623967457722296	0.9370958913501534	0.8912197595030547	0.5769230769230769	0.23076923076923078	0.0	-0.0005875644868261967	-0.0005875644868261967
2349	0.06100151989288558	0.0079677755404129	0.007288508080351144	0.6496677184765298	-1	0	0	0.1	1	1.0	13	1.0	1.0	14	13	0	2	0	0.06666666666666667	1	15	15	0.6666666666666666	0	0.8832512631668745	0.9057011801291631	0.4669068022461606	0.951089608134244	0.38848119561512173	0.9691106669421745	0.9135127597400405	0.9474466780747857	0.5357142857142857	0.21428571428571427	0.0	0.007288508080351144	0.007288508080351144
2159	0.06334971584625479	0.027763303633113915	0.02317999935515787	0.6078093570540857	-1	0	0	0.1	1	1.0	13	1.0	1.0	14	13	0	2	0	0.06666666666666667	1	15	15	0.6666666666666666	0	0.8832512631668745	0.9057011801291631	0.4669068022461606	0.9492924818835771	0.38848119561512173	0.9691106669421745	0.9135127597400405	0.9468128087795842	0.5357142857142857	0.07142857142857142	0.0	0.02317999935515787	0.02317999935515787
1370	0.042831899491989775	0.012547569181849147	-0.00395328850550424	0.6115634820927689	-1	0	0	0.1	1	1.0	13	1.0	1.0	14	13	0	2	0	0.06666666666666667	1	15	15	0.6666666666666666	0	0.8052783636553441	0.8945232343697367	0.4669068022461606	0.9427325496590422	0.38848119561512173	0.9595745053183813	0.9135127597400405	0.937142194548331	0.5357142857142857	0.21428571428571427	0.0	-0.000395328850550424	-0.000395328850550424
858	0.0669014472744682	0.01169934032197264	-0.011273246376427572	0.7254093787231088	-1	0	0	0.2	2	0.9230769230769231	12	1.0	0.9230769230769231	13	12	1	0	0	0.06666666666666667	15	1	15	0.0	0.14285714285714285	0.8409062236914145	0.9405965939303699	0.2541991602041001	0.9503429919173082	0.8890892809261013	0.8991508630266452	0.9374109126411453	0.9330111177029363	0	0	0.0	-0.0011273246376427572	-0.0011273246376427572
4854	0.0652743954106274	0.02652474698936693	0.026374775881165893	0.6168044916062942	-1	0	0	0.1	1	1.0	13	1.0	1.0	14	13	0	2	0	0.06666666666666667	1	15	15	0.6666666666666666	0	0.8832512631668745	0.9057011801291631	0.4669068022461606	0.9492999168241802	0.38848119561512173	0.9691106669421745	0.9131482213127275	0.9468154016163861	0.5357142857142857	0.21428571428571427	0.0	0.026374775881165893	0.026374775881165893
4073	0.06465719935658458	0.02834985716593735	0.02745284574847358	0.6074473680919603	-1	0	0	0.1	1	1.0	13	1.0	1.0	14	13	0	2	0	0.06666666666666667	1	15	15	0.6666666666666666	0	0.8832512631668745	0.9057011801291631	0.4669068022461606	0.9492999168241802	0.38848119561512173	0.9691106669421745	0.9131482213127275	0.9468154016163861	0.5357142857142857	0.21428571428571427	0.0	0.02745284574847358	0.02745284574847358
1972	0.06643774610829058	0.025716117003021913	0.025489043446245214	0.6026605986124992	-1	0	0	0.1	1	1.0	13	1.0	1.0	14	13	0	2	0	0.06666666666666667	1	15	15	0.6666666666666666	0	0.8832512631668745	0.9057011801291631	0.4669068022461606	0.945533865522054	0.38848119561512173	0.9691106669421745	0.9135127597400405	0.9455315906706546	0.5357142857142857	0.21428571428571427	0.0	0.025489043446245214	0.025489043446245214
3583	0.06564437767745039	0.02699058976950124	0.026398278411358358	0.6073397448737754	-1	0	0	0.1	1	1.0	13	1.0	1.0	14	13	0	2	0	0.06666666666666667	1	15	15	0.6666666666666666	0	0.8832512631668745	0.9057011801291631	0.4669068022461606	0.9492999168241802	0.38848119561512173	0.9691106669421745	0.9131482213127275	0.9468154016163861	0.5357142857142857	0.07142857142857142	0.0	0.026398278411358358	0.026398278411358358
1323	0.057444106850707326	0.015022309469526297	0.010815082863961437	0.748102317241307	-1	0	0	0.2	2	0.9230769230769231	12	1.0	0.9230769230769231	13	12	1	2	0	0.06666666666666667	1	15	15	0.4	0.14285714285714285	0.8409062236914145	0.910073776023521	0.4669068022461606	0.9540384032628901	0.3676086965439548	0.9649272714550955	0.9294595928589711	0.9472177589563564	0.5384615384615385	0.23076923076923078	0.0	0.010815082863961437	0.010815082863961437
3962	0.06473716672532921	0.02667819718077337	0.026312938159665324	0.6152305585718313	-1	0	0	0.1	1	1.0	13	1.0	1.0	14	13	0	2	0	0.06666666666666667	1	15	15	0.6666666666666666	0	0.8832512631668745	0.9057011801291631	0.4669068022461606	0.9492999168241802	0.38848119561512173	0.9691106669421745	0.9131482213127275	0.9468154016163861	0.5357142857142857	0.07142857142857142	0.0	0.026312938159665324	0.026312938159665324
3472	0.06193375328956341	0.013616676574487584	-0.011160145417849123	0.617100201374735	-1	0	0	0.1	1	1.0	13	1.0	1.0	14	13	0	2	0	0.06666666666666667	1	15	15	0.6666666666666666	0	0.8947034938352321	0.9489504059276918	0.5897102197398132	0.9489190831158522	0.7374788605601533	0.9555908732347924	0.9335456248431725	0.9512521828568506	0.5357142857142857	0.5	0.0	-0.0011160145417849123	-0.0011160145417849123
1387	0.05983618053644447	0.008011986061796669	0.008006912910152597	0.6761219083161738	-1	0	0	0.1	1	1.0	13	1.0	1.0	14	13	0	2	0	0.06666666666666667	1	15	15	0.6666666666666666	0	0.9255963026423346	0.8922626843735985	0.5528563133584269	0.933814069404012	0.38848119561512173	0.9744066259163832	0.9135127597400405	0.9426824743581109	0.5357142857142857	0.14285714285714285	0.0	0.008006912910152597	0.008006912910152597
1997	0.05775700163845938	0.013377461891627224	0.011623134873794407	0.6424406532254585	-1	0	0	0.1	1	1.0	13	1.0	1.0	14	13	0	2	0	0.06666666666666667	1	15	15	0.6666666666666666	0	0.8832512631668745	0.9218945131084793	0.4758640333226154	0.9579481919898888	0.2394193653369295	0.9737065549217395	0.9331737022121782	0.9555823503346862	0.5357142857142857	0	0.0	0.011623134873794407	0.011623134873794407
4800	0.06402925737381583	0.02857644988000512	0.02816000485355263	0.6078872914632822	-1	0	0	0.1	1	1.0	13	1.0	1.0	14	13	0	2	0	0.06666666666666667	1	15	15	0.6666666666666666	0	0.8832512631668745	0.9057011801291631	0.4669068022461606	0.9492999168241802	0.38848119561512173	0.9691106669421745	0.9131482213127275	0.9468154016163861	0.5357142857142857	0.2857142857142857	0.0	0.02816000485355263	0.02816000485355263
198	0.002841600787550564	0.000299660542476085	0.0002976749733492917	0.9917909845113309	-1	0.5	1	0.8333333333333334	5	0.16666666666666666	1	0.5333333333333333	0.16666666666666666	6	1	1	1	0	0.6	3	5	8	1.0	0.6666666666666666	0.40923286859597213	0.8770113288666447	0.7905014357956966	0.8793966989673279	0.7866984396544918	0.9778830619634493	0.9524115741965921	0.9295677095899232	1.0	0.3333333333333333	0.0	0.0002976749733492917	0.0002976749733492917
2319	0.03565240697627677	0.004053491722402153	-0.002058735404027166	0.9320114602234111	-1	0	0	0.3	3	0.6923076923076923	9	0.3333333333333333	0.6153846153846154	11	8	3	2	0	0.5555555555555556	9	5	15	0.2857142857142857	0	0.1370672939545566	0.7572405434975752	0.30943088240088146	0.8901088667514945	0.38916117269614126	0.9433233447921732	0.8468319961685825	0.8822422091804271	0.5454545454545454	0.45454545454545453	0.0	-0.00020587354040271658	-0.00020587354040271658
1331	0.062100073573855614	0.018291779327905287	0.018282241094190882	0.7070783318262952	-1	0	0	0.1	1	1.0	13	1.0	1.0	14	13	0	2	0	0.06666666666666667	1	15	15	0.6666666666666666	0	0.8832512631668745	0.8963093674182593	0.4669068022461606	0.9492924818835771	0.38848119561512173	0.9691106669421745	0.9135127597400405	0.9450160976554852	0.5357142857142857	0.07142857142857142	0.0	0.018282241094190882	0.018282241094190882
3954	0.050919163730134005	0.005793490445555175	-0.00579344498942006	0.6966738105700734	-1	0	0	0.1	1	1.0	13	1.0	1.0	14	13	0	2	0	0.06666666666666667	1	15	15	0.6666666666666666	0	0.9255963026423346	0.9100172577652108	0.5098815578022938	0.9384218671507555	0.38848119561512173	0.9680109931867379	0.9126260928342157	0.9435270458260355	0.5357142857142857	0.07142857142857142	0.0	-0.000579344498942006	-0.000579344498942006
449	0.03775445363163921	0.0024742839742786563	0.001557337342970626	0.9569363352729556	-1	0	0	0.25	2	0.9	9	0.2857142857142857	0.8	10	8	1	0	0	0.8571428571428571	6	7	12	0.0	0.18181818181818182	0.4707866559016699	0.8586912225175849	0.5705883022388053	0.9240520279464794	0.7044346100820895	0.90019846299848	0.8465123978466912	0.8972962860523265	0	0	0.0	0.001557337342970626	0.001557337342970626
2492	0.05439938094033542	0.008821954907377057	0.001540596625119588	0.7269923562475722	-1	0	0	0.1	1	1.0	13	1.0	1.0	14	13	0	2	0	0.06666666666666667	1	15	15	0.6666666666666666	0	0.6743147874694844	0.9148818522070121	0.4669068022461606	0.9524525969975173	0.3069971691099044	0.9471569391325578	0.9316646401036169	0.9400676497861365	0.5357142857142857	0.2857142857142857	0.0	0.001540596625119588	0.001540596625119588
819	0.06329602273695334	0.019227685232429438	0.019167313950206204	0.7164996272462889	-1	0	0	0.1	1	1.0	13	1.0	1.0	14	13	0	2	0	0.06666666666666667	1	15	15	0.6666666666666666	0	0.8832512631668745	0.8963093674182593	0.4669068022461606	0.9492924818835771	0.38848119561512173	0.9691106669421745	0.9135127597400405	0.9450160976554852	0.5714285714285714	0.21428571428571427	0.0	0.019167313950206204	0.019167313950206204
26	0.03856916347414373	0.0006550862322847146	-0.0006189400720906028	0.9503186817175945	-1	0	0	0.3	3	0.7692307692307693	10	0.45454545454545453	0.6923076923076923	11	9	3	3	0	0.2727272727272727	11	3	15	0.375	0	0.4621464585669569	0.815098280935182	0.5359389767085123	0.9569686888336448	0.5298271351026209	0.9540676265194671	0.8768152263822764	0.9268737817349941	0.2727272727272727	0.09090909090909091	0.0	-6.189400720906028e-05	-6.189400720906028e-05
24	0.04492213088561475	0.0016994459849772865	0.00019151230511370494	0.9263996253096831	-1	0	0	0.2	2	0.8461538461538461	11	0.375	0.6923076923076923	10	9	4	5	0	0.4	4	10	15	0.45454545454545453	0.3076923076923077	0.4539893202368033	0.9538532338476877	0.2414482683548882	0.8428086504134726	0.9605232752642205	0.9053512494113477	0.956299302052215	0.9106857181586576	0.1	0.3	0.0	0.00019151230511370494	0.00019151230511370494
2539	0.06388853633155965	0.025339768331458075	0.0238067592621869	0.6084579233505516	-1	0	0	0.1	1	1.0	13	1.0	1.0	14	13	0	2	0	0.06666666666666667	1	15	15	0.6666666666666666	0	0.8832512631668745	0.9057011801291631	0.4669068022461606	0.9492924818835771	0.38848119561512173	0.9691106669421745	0.9135127597400405	0.9468128087795842	0.5357142857142857	0.21428571428571427	0.0	0.0238067592621869	0.0238067592621869
1575	0.05097127031050763	0.008147279683698208	-0.0005385354197448069	0.723182028525194	-1	0	0	0.1	1	1.0	13	1.0	1.0	14	13	0	2	0	0.06666666666666667	1	15	15	0.6666666666666666	0	0.6947550303617269	0.8965880859332024	0.4669068022461606	0.9524525969975173	0.3069971691099044	0.9471569391325578	0.9316646401036169	0.9359027019828283	0.5357142857142857	0.2857142857142857	0.0	-5.385354197448069e-05	-5.385354197448069e-05
3041	0.06544771628943168	0.027019429793200107	0.02693229927986688	0.6044164873456226	-1	0	0	0.1	1	1.0	13	1.0	1.0	14	13	0	2	0	0.06666666666666667	1	15	15	0.6666666666666666	0	0.8832512631668745	0.9057011801291631	0.4669068022461606	0.9492999168241802	0.38848119561512173	0.9691106669421745	0.9131482213127275	0.9468154016163861	0.6071428571428571	0.21428571428571427	0.0	0.02693229927986688	0.02693229927986688
3978	0.0627951682352847	0.027575001428738317	0.027498681648181835	0.6056983542637673	-1	0	0	0.1	1	1.0	13	1.0	1.0	14	13	0	2	0	0.06666666666666667	1	15	15	0.6666666666666666	0	0.8832512631668745	0.9057011801291631	0.4669068022461606	0.9492999168241802	0.38848119561512173	0.9691106669421745	0.9131482213127275	0.9468154016163861	0.5357142857142857	0.21428571428571427	0.0	0.027498681648181835	0.027498681648181835
531	0.05354767818317192	0.010880302004202673	0.005295799970402313	0.7929123079663658	-1	0	0	0.3	3	0.6923076923076923	9	0.3	0.6153846153846154	11	8	3	2	0	0.5	5	10	15	0.2857142857142857	0	0.9255963026423346	0.9329386354799413	0.5528563133584269	0.8993725703020388	0.9458232854023843	0.9523134918089502	0.9294595928589711	0.9312307158134541	0.5454545454545454	0	0.0	0.005295799970402313	0.005295799970402313
3319	0.057805342940783044	0.01564424900694641	-0.012584375871632688	0.6242622785569556	-1	0	0	0.1	1	1.0	13	1.0	1.0	14	13	0	2	0	0.06666666666666667	1	15	15	0.6666666666666666	0	0.8832512631668745	0.9057011801291631	0.4669068022461606	0.9508554074473081	0.38848119561512173	0.9691106669421745	0.9131482213127275	0.9473632445865364	0.6071428571428571	0.07142857142857142	0.0	-0.0012584375871632688	-0.0012584375871632688
2269	0.04992226467506044	0.012064427602000041	0.006095263911485365	0.6779904846284845	-1	0	0	0.1	1	1.0	13	1.0	1.0	14	13	0	2	0	0.06666666666666667	1	15	15	0.6666666666666666	0	0.8832512631668745	0.8929121190146341	0.5098815578022938	0.9553458227571429	0.3069971691099044	0.971979123146131	0.9352707342753208	0.9483442535213149	0.5357142857142857	0.07142857142857142	0.0	0.006095263911485365	0.006095263911485365
2512	0.04568064878672288	0.008299941886347336	0.002902120602116211	0.6509045925698849	-1	0	0	0.1	1	1.0	13	1.0	1.0	14	13	0	2	0	0.06666666666666667	1	15	15	0.6666666666666666	0	0.8832512631668745	0.8929121190146341	0.5098815578022938	0.9586230428936877	0.3069971691099044	0.971979123146131	0.9352707342753208	0.9496294675569735	0.5357142857142857	0.07142857142857142	0.0	0.002902120602116211	0.002902120602116211
203	0.040492566433365795	0.0035843435181476127	0.0035843343793376314	0.9027507742876466	-1	0	0	0.1	1	1.0	12	1.0	1.0	13	12	0	0	0	0.07142857142857142	1	14	14	0.0	0	0.6749065156664145	0.8535782359002195	0.6565009433655546	0.9496635978396751	0.5424891932257645	0.9412682848598696	0.9145257486015289	0.9235455177934493	0	0	0.0	0.0035843343793376314	0.0035843343793376314
1746	0.06330353598391515	0.019302023461717686	0.01919178578347216	0.7173777490534227	-1	0	0	0.1	1	1.0	13	1.0	1.0	14	13	0	2	0	0.06666666666666667	1	15	15	0.6666666666666666	0	0.8832512631668745	0.8963093674182593	0.4669068022461606	0.9492924818835771	0.38848119561512173	0.9691106669421745	0.9135127597400405	0.9450160976554852	0.5357142857142857	0.07142857142857142	0.0	0.01919178578347216	0.01919178578347216
2999	0.059828071789842306	0.007024622212098809	0.0068822303801118565	0.6762869953377042	-1	0	0	0.1	1	1.0	13	1.0	1.0	14	13	0	2	0	0.06666666666666667	1	15	15	0.6666666666666666	0	0.8409062236914145	0.9284518176274359	0.5283085109929869	0.9098194237934358	0.45106998632397455	0.9268196341691585	0.8771342363190945	0.9220934896827472	0.5714285714285714	0.2857142857142857	0.0	0.0068822303801118565	0.0068822303801118565
3386	0.06405174508365136	0.027627579848271328	0.02743065861415976	0.5973690737097419	-1	0	0	0.1	1	1.0	13	1.0	1.0	14	13	0	2	0	0.06666666666666667	1	15	15	0.6666666666666666	0	0.8832512631668745	0.9057011801291631	0.4669068022461606	0.9492999168241802	0.38848119561512173	0.9691106669421745	0.9131482213127275	0.9468154016163861	0.6071428571428571	0.2857142857142857	0.0	0.02743065861415976	0.02743065861415976
3815	0.06392475470695831	0.02536800140904829	0.023363452323864376	0.6142912083556715	-1	0	0	0.1	1	1.0	13	1.0	1.0	14	13	0	2	0	0.06666666666666667	1	15	15	0.6666666666666666	0	0.8832512631668745	0.9057011801291631	0.4669068022461606	0.9492924818835771	0.38848119561512173	0.9691106669421745	0.9135127597400405	0.9468128087795842	0.5357142857142857	0.21428571428571427	0.0	0.023363452323864376	0.023363452323864376
4638	0.0479914649558339	0.006687518481438064	-0.006241067432957868	0.6916082368911745	-1	0	0	0.1111111111111111	1	1.0	11	1.0	1.0	12	11	0	2	0	0.07692307692307693	1	13	13	0.6666666666666666	0	0.6743147874694844	0.9097085347421738	0.4669068022461606	0.9301426853257527	0.177043145969773	0.7676236985946883	0.9251510267223562	0.8840446159969131	0.5416666666666666	0.08333333333333333	0.0	-0.0006241067432957868	-0.0006241067432957868
2203	0.058406211945160276	0.0023145611777618882	-0.0012895929040426342	0.7942461286723027	-1	0	0	0.2	2	0.9230769230769231	12	1.0	0.9230769230769231	13	12	1	2	0	0.06666666666666667	1	15	15	0.4	0.14285714285714285	0.7373162699649557	0.9088067642056809	0.4669068022461606	0.9596331225375213	0.24638564167585392	0.9457819138504642	0.9367055724450797	0.9413409516980852	0.5384615384615384	0.07692307692307693	0.0	-0.0001289592904042634	-0.0001289592904042634
1321	0.05574885774307368	0.014926865647039564	0.01378749929149111	0.8519797239627313	-1	0	0	0.2	2	0.8461538461538461	11	0.5357142857142857	0.8461538461538461	12	11	2	2	0	0.14285714285714285	2	14	15	0.2857142857142857	0	0.8832512631668745	0.9292664502319014	0.4328892777664823	0.9223839553027634	0.8890892809261013	0.9301607103107293	0.9331737022121782	0.927345296383087	0.5833333333333333	0.16666666666666666	0.0	0.01378749929149111	0.01378749929149111
141	0.03309908837395916	0.002766590483226184	-0.0018588100002781998	0.9463871195594945	-1	0	0	0.4	4	0.6153846153846154	8	0.26785714285714285	0.5384615384615384	10	7	4	2	0	0.875	7	8	15	0.2222222222222222	0.25	0.4608478757924653	0.9428051759411749	0.3548404306158997	0.9280088968087694	0.5368802712002472	0.9109651257858985	0.8483409538137424	0.9283394568953119	0.6	0.3	0.0	-0.00018588100002781997	-0.00018588100002781997
3608	0.06021195721699118	0.005049971657095737	-0.0018793320789821464	0.7199928928414605	-1	0	0	0.1	1	1.0	13	1.0	1.0	14	13	0	2	0	0.06666666666666667	1	15	15	0.6666666666666666	0	0.9255963026423346	0.8713740333591308	0.4669068022461606	0.9456720034234398	0.4093536946862887	0.9725681549027859	0.9117745713241191	0.9415534303364391	0.5357142857142857	0.21428571428571427	0.0	-0.00018793320789821464	-0.00018793320789821464
3448	0.041510344395014824	0.00099755308214249	0.0009959281967446961	0.8553459962065225	-1	0	0	0.1	1	1.0	13	0.45454545454545453	0.8461538461538461	11	11	3	4	0	0.2727272727272727	3	11	15	0.4	0	0.9255963026423346	0.829787424908349	0.4669068022461606	0.938507679199713	0.4093536946862887	0.9641493941014764	0.8589597467709174	0.9264772989217099	0.2272727272727273	0.36363636363636365	0.0	0.0009959281967446961	0.0009959281967446961
3340	0.06528522258611429	0.027536112914989277	0.02728836034982164	0.6055201194488236	-1	0	0	0.1	1	1.0	13	1.0	1.0	14	13	0	2	0	0.06666666666666667	1	15	15	0.6666666666666666	0	0.8832512631668745	0.9057011801291631	0.4669068022461606	0.9492999168241802	0.38848119561512173	0.9691106669421745	0.9131482213127275	0.9468154016163861	0.5357142857142857	0	0.0	0.02728836034982164	0.02728836034982164
1205	0.06755820569730288	0.013666755056249591	0.012866317931133305	0.7268447361959638	-1	0	0	0.1	1	1.0	13	1.0	1.0	14	13	0	2	0	0.06666666666666667	1	15	15	0.6666666666666666	0	0.8832512631668745	0.8911676943444025	0.4328892777664823	0.9557077843725891	0.3069971691099044	0.972492550567217	0.9353586054004362	0.9484979365454288	0.5357142857142857	0.21428571428571427	0.0	0.012866317931133305	0.012866317931133305
3330	0.06498620477184373	0.02714792488221307	0.02645164917652539	0.605764799771564	-1	0	0	0.1	1	1.0	13	1.0	1.0	14	13	0	2	0	0.06666666666666667	1	15	15	0.6666666666666666	0	0.8832512631668745	0.9057011801291631	0.4669068022461606	0.9492999168241802	0.38848119561512173	0.9691106669421745	0.9131482213127275	0.9468154016163861	0.6071428571428571	0.2857142857142857	0.0	0.02645164917652539	0.02645164917652539
1868	0.06420847444066677	0.02670156061492968	0.025357380986310383	0.607200755340269	-1	0	0	0.1	1	1.0	13	1.0	1.0	14	13	0	2	0	0.06666666666666667	1	15	15	0.6666666666666666	0	0.8832512631668745	0.9057011801291631	0.4669068022461606	0.9492924818835771	0.38848119561512173	0.9691106669421745	0.9135127597400405	0.9468128087795842	0.5357142857142857	0.21428571428571427	0.0	0.025357380986310383	0.025357380986310383
3582	0.050425882888224624	0.0042669418118104156	0.0035342832068496785	0.7011611379410778	-1	0	0	0.1	1	1.0	13	1.0	1.0	14	13	0	2	0	0.06666666666666667	1	15	15	0.6666666666666666	0	0.8832512631668745	0.9057011801291631	0.4669068022461606	0.9171554919398841	0.38848119561512173	0.9691106669421745	0.9131482213127275	0.9372724584328347	0.5357142857142857	0.21428571428571427	0.0	0.0035342832068496785	0.0035342832068496785
1028	0.06583428543161994	0.015238354161681034	0.014742409463112255	0.7269052800980242	-1	0	0	0.1	1	1.0	13	1.0	1.0	14	13	0	2	0	0.06666666666666667	1	15	15	0.6666666666666666	0	0.8832512631668745	0.8905353323981772	0.4328892777664823	0.9557077843725891	0.3069971691099044	0.972492550567217	0.9353586054004362	0.9483919365566827	0.5357142857142857	0	0.0	0.014742409463112255	0.014742409463112255
447	0.05771735625668736	0.004196845811615666	-0.0032578251885341347	0.6132024131304675	-1	0	0	0.1	1	1.0	13	0.38461538461538464	0.9230769230769231	12	12	2	3	0	0.23076923076923078	3	13	15	0.375	0	0.9059328568296475	0.9517686353119962	0.5464163175127854	0.9332927931691554	0.718055472255046	0.9220245126705894	0.9294595928589711	0.9368473319889782	0.08333333333333333	0.16666666666666666	0.0	-0.00032578251885341346	-0.00032578251885341346
3658	0.06265491245798491	0.009590219161169353	0.00906097316864267	0.6488851383481522	-1	0	0	0.1	1	1.0	13	1.0	1.0	14	13	0	2	0	0.06666666666666667	1	15	15	0.6666666666666666	0	0.8832512631668745	0.9057011801291631	0.4669068022461606	0.95123746444395	0.38848119561512173	0.9691106669421745	0.9135127597400405	0.9474994822546032	0.5357142857142857	0.07142857142857142	0.0	0.00906097316864267	0.00906097316864267
4735	0.0632309052393697	0.02720677421809309	0.02707913884100201	0.6015939577609091	-1	0	0	0.1	1	1.0	13	1.0	1.0	14	13	0	2	0	0.06666666666666667	1	15	15	0.6666666666666666	0	0.8832512631668745	0.9057011801291631	0.4669068022461606	0.9492999168241802	0.4093536946862887	0.9692108216004122	0.9108432074137744	0.9468716208628759	0.5714285714285714	0.07142857142857142	0.0	0.02707913884100201	0.02707913884100201
138	0.025251948827905827	0.0008153561327702453	-0.00011141133982226196	0.9953281295710847	-1	0	0	0.6	6	0.3076923076923077	4	0.5	0.15384615384615385	7	2	7	2	0	0.8333333333333334	6	5	15	0.15384615384615385	0.14285714285714285	0.6781036323695298	0.8830932278946423	0.22903672983154372	0.9729722127989947	0.7238236029575151	0.8441668526397057	0.9250087755051241	0.9192130714766712	0.5714285714285714	0.14285714285714285	0.0	-1.1141133982226197e-05	-1.1141133982226197e-05
2243	0.06499572676786468	0.02665854979813202	0.026070703012617987	0.6044594159373247	-1	0	0	0.1	1	1.0	13	1.0	1.0	14	13	0	2	0	0.06666666666666667	1	15	15	0.6666666666666666	0	0.8832512631668745	0.9057011801291631	0.4669068022461606	0.9492924818835771	0.38848119561512173	0.9691106669421745	0.9135127597400405	0.9468128087795842	0.5357142857142857	0.07142857142857142	0.0	0.026070703012617987	0.026070703012617987
4476	0.05617961307065264	0.014754376679313116	0.014167031352111326	0.6525555448242082	-1	0	0	0.1	1	1.0	13	1.0	1.0	14	13	0	2	0	0.06666666666666667	1	15	15	0.6666666666666666	0	0.9579305362966526	0.9125971141765788	0.4669068022461606	0.9473405432090325	0.4093536946862887	0.9447019842191607	0.9131482213127275	0.9365075844900075	0.5714285714285714	0.2857142857142857	0.0	0.014167031352111326	0.014167031352111326
626	0.020963849306130072	0.00357436823771892	0.003513283552878935	0.9687077719434136	-1	0	0	0.4	4	0.6923076923076923	9	0.6818181818181818	0.6923076923076923	13	9	1	2	0	0.18181818181818182	2	11	15	1.0	0.3076923076923077	0.6276620689811708	0.9316960285076019	0.4271344956597044	0.9371098377021619	0.36218965586936214	0.9408672238638622	0.8247992566208862	0.9366611108667646	0.5384615384615384	0.15384615384615385	0.0	0.003513283552878935	0.003513283552878935
4802	0.06474202655083199	0.027386839506845128	0.027375668789887907	0.5950165130868745	-1	0	0	0.1	1	1.0	13	1.0	1.0	14	13	0	2	0	0.06666666666666667	1	15	15	0.6666666666666666	0	0.8832512631668745	0.9057011801291631	0.4669068022461606	0.9492999168241802	0.4093536946862887	0.969632575251753	0.9112164799028125	0.9471096968454928	0.5714285714285714	0.2857142857142857	0.0	0.027375668789887907	0.027375668789887907
3249	0.06450802842552425	0.02688696813721077	0.026718721555985328	0.6032621020956528	-1	0	0	0.1	1	1.0	13	1.0	1.0	14	13	0	2	0	0.06666666666666667	1	15	15	0.6666666666666666	0	0.8832512631668745	0.9057011801291631	0.4669068022461606	0.9492999168241802	0.38848119561512173	0.9691106669421745	0.9131482213127275	0.9468154016163861	0.6071428571428571	0.07142857142857142	0.0	0.026718721555985328	0.026718721555985328
3859	0.06505428255299439	0.02678700995236079	0.026450047541553588	0.610254387936402	-1	0	0	0.1	1	1.0	13	1.0	1.0	14	13	0	2	0	0.06666666666666667	1	15	15	0.6666666666666666	0	0.8832512631668745	0.9057011801291631	0.4669068022461606	0.9492999168241802	0.38848119561512173	0.9691106669421745	0.9131482213127275	0.9468154016163861	0.5357142857142857	0.21428571428571427	0.0	0.026450047541553588	0.026450047541553588
414	0.05094535312419285	0.004217767934856821	0.003605409118646512	0.9490911959808405	-1	0	0	0.2	2	0.9230769230769231	12	0.5357142857142857	0.6923076923076923	10	9	4	0	0	0.5714285714285714	4	7	15	0.0	0.3076923076923077	0.24212608835521648	0.9199864882206806	0.49083535136871503	0.8957281316536793	0.7352950359025879	0.9288087266420433	0.9187922270190911	0.9158391161125852	0	0	0.0	0.003605409118646512	0.003605409118646512
277	0.03608929142092746	0.0017641760372257027	0.0014343640700872386	0.9537490564429356	-1	0	0	0.125	1	1.0	9	0.39285714285714285	0.7777777777777778	8	7	2	0	0	0.5714285714285714	4	7	11	0.0	0	0.35440513167824994	0.930393732625848	0.6639670946444831	0.9329904956571209	0.6631572676484861	0.9549927474617063	0.9203765922326437	0.9404979088474776	0	0	0.0	0.0014343640700872386	0.0014343640700872386
2797	0.05753430457651388	0.02080269901472254	0.018208404969089476	0.6834708139287544	-1	0	0	0.1	1	1.0	13	1.0	1.0	14	13	0	2	0	0.06666666666666667	1	15	15	0.6666666666666666	0	0.8314562863036452	0.9055976103371027	0.4669068022461606	0.9534004635786235	0.3069971691099044	0.9701527915763143	0.9179924229995103	0.94883981798047	0.5357142857142857	0.21428571428571427	0.0	0.018208404969089476	0.018208404969089476
2590	0.06304371341372281	0.026324857861809582	0.025481659283038756	0.6057591993684358	-1	0	0	0.1	1	1.0	13	1.0	1.0	14	13	0	2	0	0.06666666666666667	1	15	15	0.6666666666666666	0	0.8832512631668745	0.9057011801291631	0.4669068022461606	0.9492924818835771	0.38848119561512173	0.9691106669421745	0.9135127597400405	0.9468128087795842	0.5357142857142857	0.21428571428571427	0.0	0.025481659283038756	0.025481659283038756
4505	0.07166939717205291	0.002706257478830373	-0.0003470366032395436	0.6443591858606648	-1	0	0	0.1	1	1.0	13	1.0	1.0	14	13	0	2	0	0.06666666666666667	1	15	15	0.6666666666666666	0	0.7373162699649557	0.9028086970199671	0.4328892777664823	0.9546486070341688	0.3069971691099044	0.9521232575876055	0.9331737022121782	0.9402100381913204	0.5714285714285714	0.2857142857142857	0.0	-3.470366032395436e-05	-3.470366032395436e-05
1480	0.06373638536710378	0.020329638751564943	0.019749603901457368	0.7156007266748883	-1	0	0	0.1	1	1.0	13	1.0	1.0	14	13	0	2	0	0.06666666666666667	1	15	15	0.6666666666666666	0	0.8832512631668745	0.8963093674182593	0.4669068022461606	0.9492924818835771	0.38848119561512173	0.9691106669421745	0.9135127597400405	0.9450160976554852	0.5357142857142857	0.07142857142857142	0.0	0.019749603901457368	0.019749603901457368
4493	0.06443944955325956	0.025790541190118532	0.02502155898117464	0.6158111417698284	-1	0	0	0.1	1	1.0	13	1.0	1.0	14	13	0	2	0	0.06666666666666667	1	15	15	0.6666666666666666	0	0.8832512631668745	0.9057011801291631	0.4669068022461606	0.9492999168241802	0.38848119561512173	0.9691106669421745	0.9131482213127275	0.9468154016163861	0.5357142857142857	0.07142857142857142	0.0	0.02502155898117464	0.02502155898117464
3155	0.06294961608779487	0.027093054975207993	0.027039198251821425	0.603648729388651	-1	0	0	0.1	1	1.0	13	1.0	1.0	14	13	0	2	0	0.06666666666666667	1	15	15	0.6666666666666666	0	0.8832512631668745	0.9057011801291631	0.4669068022461606	0.9492999168241802	0.38848119561512173	0.9691106669421745	0.9131482213127275	0.9468154016163861	0.5357142857142857	0.07142857142857142	0.0	0.027039198251821425	0.027039198251821425
2694	0.05409093897625283	0.01173147793943931	0.006432216532283698	0.6940064961055672	-1	0	0	0.1	1	1.0	13	1.0	1.0	14	13	0	2	0	0.06666666666666667	1	15	15	0.6666666666666666	0	0.8832512631668745	0.9051345123272171	0.4669068022461606	0.9458058163227778	0.38848119561512173	0.9691106669421745	0.9080185980720473	0.945508855964189	0.5357142857142857	0.21428571428571427	0.0	0.006432216532283698	0.006432216532283698
4449	0.06401424961021514	0.02590553626761801	0.025306692894831954	0.6156557658335966	-1	0	0	0.1	1	1.0	13	1.0	1.0	14	13	0	2	0	0.06666666666666667	1	15	15	0.6666666666666666	0	0.8832512631668745	0.9057011801291631	0.4669068022461606	0.9492999168241802	0.38848119561512173	0.9691106669421745	0.9131482213127275	0.9468154016163861	0.5357142857142857	0.07142857142857142	0.0	0.025306692894831954	0.025306692894831954
2851	0.06551922994569567	0.027276019487728995	0.027176799586473007	0.6023550226444254	-1	0	0	0.1	1	1.0	13	1.0	1.0	14	13	0	2	0	0.06666666666666667	1	15	15	0.6666666666666666	0	0.8832512631668745	0.9057011801291631	0.4669068022461606	0.9492999168241802	0.38848119561512173	0.9691106669421745	0.9131482213127275	0.9468154016163861	0.5714285714285714	0.21428571428571427	0.0	0.027176799586473007	0.027176799586473007
1669	0.0632910836753551	0.018724443348338542	0.01850999487398535	0.7120853462390195	-1	0	0	0.1	1	1.0	13	1.0	1.0	14	13	0	2	0	0.06666666666666667	1	15	15	0.6666666666666666	0	0.8832512631668745	0.8963093674182593	0.4669068022461606	0.9492924818835771	0.38848119561512173	0.9691106669421745	0.9135127597400405	0.9450160976554852	0.5357142857142857	0.21428571428571427	0.0	0.01850999487398535	0.01850999487398535
4699	0.06344515592300873	0.02654675442594973	0.025992719227641466	0.604537010701923	-1	0	0	0.1	1	1.0	13	1.0	1.0	14	13	0	2	0	0.06666666666666667	1	15	15	0.6666666666666666	0	0.8832512631668745	0.9057011801291631	0.4669068022461606	0.9492999168241802	0.38848119561512173	0.9691106669421745	0.9131482213127275	0.9468154016163861	0.5357142857142857	0.07142857142857142	0.0	0.025992719227641466	0.025992719227641466
1998	0.06578909673053562	0.026945202988635602	0.025934902826742986	0.6072002576577931	-1	0	0	0.1	1	1.0	13	1.0	1.0	14	13	0	2	0	0.06666666666666667	1	15	15	0.6666666666666666	0	0.8832512631668745	0.9057011801291631	0.4669068022461606	0.9492924818835771	0.38848119561512173	0.9691106669421745	0.9135127597400405	0.9468128087795842	0.5357142857142857	0.21428571428571427	0.0	0.025934902826742986	0.025934902826742986
781	0.06072301405106898	0.01225891186049959	0.007562293234811155	0.6900998741485795	-1	0	0	0.1	1	1.0	13	1.0	1.0	14	13	0	2	0	0.06666666666666667	1	15	15	0.6666666666666666	0	0.9772841989105967	0.9089662250621032	0.6146505651232422	0.9584218482426472	0.8457502081413016	0.965540714441061	0.9374109126411453	0.9490153372871831	0.5357142857142857	0.14285714285714285	0.0	0.007562293234811155	0.007562293234811155
1245	0.06446455542629	0.019113381042947485	0.01906861489262835	0.7151646321468139	-1	0	0	0.1	1	1.0	13	1.0	1.0	14	13	0	2	0	0.06666666666666667	1	15	15	0.6666666666666666	0	0.8832512631668745	0.8963093674182593	0.4669068022461606	0.9492924818835771	0.38848119561512173	0.9691106669421745	0.9135127597400405	0.9450160976554852	0.5357142857142857	0.21428571428571427	0.0	0.01906861489262835	0.01906861489262835
767	0.06596650994242698	0.0116481563490644	0.007572170072124824	0.7086028990276416	-1	0	0	0.1	1	1.0	13	1.0	1.0	14	13	0	2	0	0.06666666666666667	1	15	15	0.6666666666666666	0	0.8832512631668745	0.8963093674182593	0.4669068022461606	0.951089608134244	0.38848119561512173	0.9683467856532402	0.9135127597400405	0.9452366566039498	0.6071428571428572	0.07142857142857142	0.0	0.007572170072124824	0.007572170072124824
798	0.06042577534968471	0.01918907829879591	0.012046516643926275	0.7305210283537343	-1	0	0	0.1	1	1.0	13	1.0	1.0	14	13	0	2	0	0.06666666666666667	1	15	15	0.6666666666666666	0	0.9577233043484819	0.9132752046723734	0.4758640333226154	0.9643578926745145	0.7250217485939704	0.9628322071592297	0.9335456248431725	0.9511487073574364	0.5357142857142857	0	0.0	0.012046516643926275	0.012046516643926275
448	0.05882034576500323	0.013306051218938825	0.00393501590986048	0.6311894432126623	-1	0	0	0.125	1	1.0	10	1.0	1.0	11	10	0	1	0	0.08333333333333333	1	12	12	0.3333333333333333	0	0.6284395563592086	0.9135171970460283	0.3525501784811695	0.936855558957874	0.9397918175418379	0.9394634955940698	0.9416406772538395	0.9307869579702848	1.0	0.18181818181818182	0.0	0.00393501590986048	0.00393501590986048
1353	0.06366022271254142	0.01868794993064442	0.018667193627237396	0.7109401937125426	-1	0	0	0.1	1	1.0	13	1.0	1.0	14	13	0	2	0	0.06666666666666667	1	15	15	0.6666666666666666	0	0.8832512631668745	0.8963093674182593	0.4669068022461606	0.9492924818835771	0.38848119561512173	0.9691106669421745	0.9135127597400405	0.9450160976554852	0.5357142857142857	0.21428571428571427	0.0	0.018667193627237396	0.018667193627237396
1492	0.06851072688525839	0.02405920136850042	0.019188649014493193	0.7511978861824855	-1	0	0	0.1	1	1.0	13	1.0	0.9230769230769231	13	12	1	4	0	0.06666666666666667	1	15	15	0.8	0	0.8409062236914145	0.923923769791541	0.5528563133584269	0.9705107433001047	0.5979254798774198	0.9590322600065475	0.9294595928589711	0.9546936504203428	0.23076923076923078	0	0.0	0.019188649014493193	0.019188649014493193
274	0.028384136517898822	0.0011838831227033728	0.001039474311520857	0.9419930382574884	-1	0	0	0.4	4	0.5	6	0.4666666666666667	0.4166666666666667	7	5	6	0	0	0.8333333333333334	5	6	14	0.0	0.2222222222222222	0.4662160913299398	0.8202832339713744	0.3609772701570095	0.9264770889109957	0.329738560016988	0.9203465619216434	0.7101190269401485	0.8971890727331923	0	0	0.0	0.001039474311520857	0.001039474311520857
3663	0.05819103863949421	0.005332766974623739	-0.001992937518550046	0.7408721784016232	-1	0	0	0.1	1	1.0	13	1.0	1.0	14	13	0	2	0	0.06666666666666667	1	15	15	0.6666666666666666	0	0.8832512631668745	0.9051345123272171	0.4669068022461606	0.9419765042097802	0.38848119561512173	0.9691106669421745	0.9131482213127275	0.944253213574742	0.5357142857142857	0.07142857142857142	0.0	-0.0001992937518550046	-0.0001992937518550046
1089	0.06301369241682951	0.017984443844727877	0.017974305923366452	0.7090588849791583	-1	0	0	0.1	1	1.0	13	1.0	1.0	14	13	0	2	0	0.06666666666666667	1	15	15	0.6666666666666666	0	0.8832512631668745	0.8720121298555137	0.4669068022461606	0.9492924818835771	0.38848119561512173	0.9691106669421745	0.9098894917279714	0.9407452350851372	0.5357142857142857	0.21428571428571427	0.0	0.017974305923366452	0.017974305923366452
4143	0.06443115595353403	0.028677646638103824	0.02826146381462043	0.6055810650670916	-1	0	0	0.1	1	1.0	13	1.0	1.0	14	13	0	2	0	0.06666666666666667	1	15	15	0.6666666666666666	0	0.8832512631668745	0.9057011801291631	0.4669068022461606	0.9492999168241802	0.38848119561512173	0.9691106669421745	0.9131482213127275	0.9468154016163861	0.5357142857142857	0.07142857142857142	0.0	0.02826146381462043	0.02826146381462043
2803	0.051173699689227026	0.012652131537428175	0.012325938894408774	0.7508775752106858	-1	0	0	0.1	1	1.0	13	1.0	1.0	14	13	0	2	0	0.06666666666666667	1	15	15	0.6666666666666666	0	0.9482778963051077	0.8624515823370974	0.5098815578022938	0.9500111133925663	0.573416277623221	0.9686857570350063	0.9294595928589711	0.9392005184828551	0.5357142857142857	0.14285714285714285	0.0	0.012325938894408774	0.012325938894408774
3046	0.06076686307175493	0.011431155715798773	0.008174159159478032	0.6403164023762364	-1	0	0	0.1	1	1.0	13	1.0	1.0	14	13	0	2	0	0.06666666666666667	1	15	15	0.6666666666666666	0	0.8832512631668745	0.8202221993480435	0.4328892777664823	0.9461334138615823	0.4093536946862887	0.9700702276634825	0.9331737022121782	0.9321849570107061	0.5357142857142857	0.07142857142857142	0.0	0.008174159159478032	0.008174159159478032
2926	0.06388515908871802	0.02548737844092756	0.02373521081800601	0.6035583974681853	-1	0	0	0.1	1	1.0	13	1.0	1.0	14	13	0	2	0	0.06666666666666667	1	15	15	0.6666666666666666	0	0.8832512631668745	0.9057011801291631	0.4669068022461606	0.9492924818835771	0.38848119561512173	0.9691106669421745	0.9135127597400405	0.9468128087795842	0.5357142857142857	0.07142857142857142	0.0	0.02373521081800601	0.02373521081800601
238	0.04824488070891932	0.004087005256741611	0.001643746454257908	0.9091823033590076	-1	0.25	1	0.4	4	0.6923076923076923	9	0.375	0.5384615384615384	7	7	7	0	0	0.625	5	8	15	0.0	0	0.24280002483606208	0.9458082568791741	0.7707895515626496	0.9348197270009031	0.4275360207818493	0.7057328467773512	0.8322438816672997	0.8940207460748314	0	0	0.0	0.001643746454257908	0.001643746454257908
836	0.0491833882644796	0.013321486937269138	0.008842676134342854	0.7130073244642883	-1	0	0	0.3	3	0.7692307692307693	10	0.5357142857142857	0.7692307692307693	13	10	1	0	0	0.14285714285714285	14	2	15	0.0	0.14285714285714285	0.5781937155897761	0.910518777187981	0.6278503707097438	0.9587741181566789	0.5726259269948708	0.8764900147373464	0.8688741452819666	0.9223986555180708	0	0	0.0	0.008842676134342854	0.008842676134342854
4734	0.062309976995813844	0.02701558848383841	0.026789863441379905	0.6020149187377002	-1	0	0	0.1	1	1.0	13	1.0	1.0	14	13	0	2	0	0.06666666666666667	1	15	15	0.6666666666666666	0	0.8832512631668745	0.9057011801291631	0.4669068022461606	0.9492999168241802	0.38848119561512173	0.9691106669421745	0.9131482213127275	0.9468154016163861	0.5357142857142857	0.07142857142857142	0.0	0.026789863441379905	0.026789863441379905
4082	0.06514888747422125	0.02655081139644877	0.025789903147329266	0.6159450927380237	-1	0	0	0.1	1	1.0	13	1.0	1.0	14	13	0	2	0	0.06666666666666667	1	15	15	0.6666666666666666	0	0.8832512631668745	0.9057011801291631	0.4669068022461606	0.9492999168241802	0.38848119561512173	0.9691106669421745	0.9131482213127275	0.9468154016163861	0.5357142857142857	0.21428571428571427	0.0	0.025789903147329266	0.025789903147329266
95	0.0028022598633899924	0.0003956721425746132	0.0003923024958272707	0.9921230909812949	-1	0.5	1	0.8333333333333334	5	0.16666666666666666	1	0.5333333333333333	0.16666666666666666	6	1	1	1	0	0.6	3	5	8	1.0	0.6666666666666666	0.40923286859597213	0.8770113288666447	0.7905014357956966	0.8793966989673279	0.7866984396544918	0.9778830619634493	0.9524115741965921	0.9295677095899232	1.0	0.3333333333333333	0.0	0.0003923024958272707	0.0003923024958272707
2549	0.064818778177235	0.027213945972013476	0.02605869155962671	0.6054427577404373	-1	0	0	0.1	1	1.0	13	1.0	1.0	14	13	0	2	0	0.06666666666666667	1	15	15	0.6666666666666666	0	0.8832512631668745	0.9057011801291631	0.4669068022461606	0.9492924818835771	0.38848119561512173	0.9691106669421745	0.9135127597400405	0.9468128087795842	0.5357142857142857	0.21428571428571427	0.0	0.02605869155962671	0.02605869155962671
2905	0.055768103522673466	0.007659814954082055	0.005562271244413207	0.5911957308214134	-1	0	0	0.1	1	1.0	13	1.0	1.0	14	13	0	2	0	0.06666666666666667	1	15	15	0.6666666666666666	0	0.9255963026423346	0.8713740333591308	0.4669068022461606	0.9456720034234398	0.4093536946862887	0.9725681549027859	0.9117745713241191	0.9415534303364391	0.6071428571428571	0.21428571428571427	0.0	0.005562271244413207	0.005562271244413207
3375	0.046478396299102026	0.0029761779980838924	-0.0013048627159232482	0.6680395396138166	-1	0	0	0.2	2	0.8461538461538461	11	0.5357142857142857	0.7692307692307693	11	10	3	1	0	0.14285714285714285	2	14	15	0.1111111111111111	0.15384615384615385	0.9709594899678807	0.8825631578346756	0.5897102197398132	0.9456352892479987	0.4093536946862887	0.9633443726661319	0.9294595928589711	0.9378460709494886	1.0	0.18181818181818182	0.0	-0.00013048627159232483	-0.00013048627159232483
1722	0.05403235013550981	0.0033546619173758095	0.0018504803454963503	0.6646656239242186	-1	0	0	0.1	1	1.0	13	1.0	1.0	14	13	0	2	0	0.06666666666666667	1	15	15	0.6666666666666666	0	0.7373162699649557	0.911425537815151	0.4328892777664823	0.9663949407751554	0.2394193653369295	0.9398862232534073	0.9413621708254295	0.9433846538744627	0.5357142857142857	0.2857142857142857	0.0	0.0018504803454963503	0.0018504803454963503
1763	0.05345356592310877	0.014167793307119533	0.01126813254305625	0.6526792298486086	-1	0	0	0.1	1	1.0	13	1.0	1.0	14	13	0	2	0	0.06666666666666667	1	15	15	0.6666666666666666	0	0.8832512631668745	0.9218945131084793	0.4758640333226154	0.9590329159251187	0.23245308899800515	0.9742300189148334	0.9331737022121782	0.9562553101338915	0.5357142857142857	0.07142857142857142	0.0	0.01126813254305625	0.01126813254305625
4444	0.056319653904578625	0.010427190456191199	-0.007969467770549054	0.7874511155225603	-1	0	0	0.1	1	1.0	13	1.0	1.0	14	13	0	2	0	0.06666666666666667	1	15	15	0.6666666666666666	0	0.8832512631668745	0.9051345123272171	0.4669068022461606	0.9419765042097802	0.38848119561512173	0.9691106669421745	0.9131482213127275	0.944253213574742	0.5357142857142857	0.2857142857142857	0.0	-0.0007969467770549054	-0.0007969467770549054
3736	0.06433096360910627	0.026047104131832133	0.025482210831665762	0.6159161880594305	-1	0	0	0.1	1	1.0	13	1.0	1.0	14	13	0	2	0	0.06666666666666667	1	15	15	0.6666666666666666	0	0.8832512631668745	0.9057011801291631	0.4669068022461606	0.9492999168241802	0.38848119561512173	0.9691106669421745	0.9131482213127275	0.9468154016163861	0.5357142857142857	0.2857142857142857	0.0	0.025482210831665762	0.025482210831665762
534	0.05149502341312993	0.012061670363712619	0.010253357529828356	0.9293106577024736	-1	0	0	0.3	3	0.8461538461538461	11	0.3125	0.8461538461538461	13	11	1	0	0	0.3333333333333333	4	12	15	0.0	0.6666666666666666	0.611313304974013	0.9239691028281602	0.6234602432455107	0.8078480069505529	0.34170746866563273	0.9359851631242944	0.8752984843568524	0.9007307275893945	0	0	0.0	0.010253357529828356	0.010253357529828356
1922	0.06286758364501403	0.025480580435587905	0.023715509488420553	0.6102960672756016	-1	0	0	0.1	1	1.0	13	1.0	1.0	14	13	0	2	0	0.06666666666666667	1	15	15	0.6666666666666666	0	0.8832512631668745	0.9057011801291631	0.4669068022461606	0.9492924818835771	0.38848119561512173	0.9691106669421745	0.9135127597400405	0.9468128087795842	0.5357142857142857	0.21428571428571427	0.0	0.023715509488420553	0.023715509488420553
507	0.02794277908799526	0.005795780653812861	0.005795737159085371	0.9332026531076347	-1	0	0	0.1	1	1.0	13	1.0	1.0	14	13	0	1	0	0.06666666666666667	1	15	15	0.3333333333333333	0	0.6276620689811708	0.817125872604401	0.32561820608418185	0.8887033409282213	0.8354770687295501	0.9625483247346437	0.8247992566208862	0.9066751134090066	1.0	0	0.0	0.005795737159085371	0.005795737159085371
3215	0.06463140573554406	0.028496234048620346	0.028186732369131457	0.6082887066385652	-1	0	0	0.1	1	1.0	13	1.0	1.0	14	13	0	2	0	0.06666666666666667	1	15	15	0.6666666666666666	0	0.8832512631668745	0.9057011801291631	0.4669068022461606	0.9492999168241802	0.38848119561512173	0.9691106669421745	0.9131482213127275	0.9468154016163861	0.6071428571428571	0.07142857142857142	0.0	0.028186732369131457	0.028186732369131457
1212	0.05725906906781999	0.004502755873748496	-0.004308757030199834	0.694798968385866	-1	0	0	0.1	1	1.0	13	1.0	1.0	14	13	0	2	0	0.06666666666666667	1	15	15	0.6666666666666666	0	0.8832512631668745	0.8963093674182593	0.4669068022461606	0.9474200905205469	0.4093536946862887	0.9498612483514997	0.9135127597400405	0.9348240640438175	0.5357142857142857	0.2857142857142857	0.0	-0.00043087570301998337	-0.00043087570301998337
130	0.008011148269236011	0.0005527994886272547	-0.00032358324299316965	0.9814812211939635	-1	0.5	1	0.6666666666666666	4	0.5714285714285714	4	0.45	0.42857142857142855	6	3	2	0	0	0.8	4	5	9	0.0	0.5	0.7092169033566228	0.9398522902233932	0.5615812668697033	0.8750077365054924	0.2214654857969304	0.9671823233880803	0.9461097124124632	0.9365988652082938	0	0	0.0	-3.2358324299316965e-05	-3.2358324299316965e-05
216	0.028453637389454788	0.0035044268437213165	-0.0020074172593856597	0.8830589567535885	-1	0	0	0.4	4	0.6923076923076923	9	0.35714285714285715	0.6153846153846154	11	8	3	2	0	0.8571428571428571	6	7	15	0.2857142857142857	0.15384615384615385	0.8321359626538614	0.9214168169020341	0.1559704958033839	0.9602057021510406	0.12163320294154081	0.9285840281455668	0.9542430249645742	0.9391619588145409	0.5454545454545454	0	0.0	-0.00020074172593856598	-0.00020074172593856598
785	0.0010881715071421711	0.00026895115405493766	1.1825631922739413e-06	0.9972819364429334	-1	0	0	1.0	2	0.0	0	1.0	0	1	0	1	3	0	0.3333333333333333	3	1	3	0.6	1.0	0	0	0	0	0	0	0	0	0	0	0	1.1825631922739413e-06	1.1825631922739413e-06
2623	0.0639198747783986	0.025783216230817363	0.0249072902751036	0.6027915972783837	-1	0	0	0.1	1	1.0	13	1.0	1.0	14	13	0	2	0	0.06666666666666667	1	15	15	0.6666666666666666	0	0.8832512631668745	0.9057011801291631	0.4669068022461606	0.9492924818835771	0.38848119561512173	0.9691106669421745	0.9135127597400405	0.9468128087795842	0.5357142857142857	0.21428571428571427	0.0	0.0249072902751036	0.0249072902751036
4165	0.06493774173311224	0.027464792443569027	0.027119371274721794	0.5987919873277818	-1	0	0	0.1	1	1.0	13	1.0	1.0	14	13	0	2	0	0.06666666666666667	1	15	15	0.6666666666666666	0	0.8832512631668745	0.9057011801291631	0.4669068022461606	0.9493586559792982	0.38848119561512173	0.9691106669421745	0.9135127597400405	0.9468358945815416	0.5357142857142857	0.2857142857142857	0.0	0.027119371274721794	0.027119371274721794
3641	0.03938784646105277	0.008268802979520281	-0.005034582155490886	0.7846782138587245	-1	0	0	0.2	2	0.9230769230769231	12	1.0	0.8461538461538461	12	11	2	1	0	0.06666666666666667	15	1	15	0.14285714285714285	0.14285714285714285	0.8832512631668745	0.8722874631522815	0.5098815578022938	0.9425924635161574	0.4024137482929705	0.9644341238190861	0.9294595928589711	0.9354336476786332	1.0	0.08333333333333333	0.0	-0.0005034582155490886	-0.0005034582155490886
2396	0.06386659607518232	0.025840167059414818	0.024536124590321423	0.6139298565487719	-1	0	0	0.1	1	1.0	13	1.0	1.0	14	13	0	2	0	0.06666666666666667	1	15	15	0.6666666666666666	0	0.8832512631668745	0.9057011801291631	0.4669068022461606	0.9492924818835771	0.38848119561512173	0.9691106669421745	0.9135127597400405	0.9468128087795842	0.5357142857142857	0.21428571428571427	0.0	0.024536124590321423	0.024536124590321423
3545	0.06482367527420557	0.026804443189766283	0.026531398828315345	0.6156935479931545	-1	0	0	0.1	1	1.0	13	1.0	1.0	14	13	0	2	0	0.06666666666666667	1	15	15	0.6666666666666666	0	0.8832512631668745	0.9057011801291631	0.4669068022461606	0.9492999168241802	0.38848119561512173	0.9691106669421745	0.9131482213127275	0.9468154016163861	0.6071428571428571	0.07142857142857142	0.0	0.026531398828315345	0.026531398828315345
2843	0.06294437997185634	0.025734127889426636	0.02462692426633587	0.6159215797780748	-1	0	0	0.1	1	1.0	13	1.0	1.0	14	13	0	2	0	0.06666666666666667	1	15	15	0.6666666666666666	0	0.8832512631668745	0.9057011801291631	0.4669068022461606	0.9492924818835771	0.38848119561512173	0.9691106669421745	0.9135127597400405	0.9468128087795842	0.5357142857142857	0.21428571428571427	0.0	0.02462692426633587	0.02462692426633587
721	0.06666056129179868	0.011796030720831102	0.003941575981587866	0.7469148524995208	-1	0	0	0.1	1	1.0	13	1.0	1.0	14	13	0	2	0	0.06666666666666667	1	15	15	0.6666666666666666	0	0.8832512631668745	0.8963093674182593	0.4669068022461606	0.951089608134244	0.38848119561512173	0.9683467856532402	0.9135127597400405	0.9452366566039498	0.6071428571428572	0.07142857142857142	0.0	0.003941575981587866	0.003941575981587866
4571	0.05467615025342752	0.008268774010594837	0.0017353693219196765	0.8030393967882745	-1	0	0	0.1	1	1.0	13	1.0	1.0	14	13	0	2	0	0.06666666666666667	1	15	15	0.6666666666666666	0	0.9482778963051077	0.8624515823370974	0.5098815578022938	0.9539533911502449	0.573416277623221	0.969190551114135	0.9294595928589711	0.9411328544220773	0.5714285714285714	0.07142857142857142	0.0	0.0017353693219196765	0.0017353693219196765
2325	0.06434833678890307	0.027326930847737668	0.02655672937331	0.6038192424136295	-1	0	0	0.1	1	1.0	13	1.0	1.0	14	13	0	2	0	0.06666666666666667	1	15	15	0.6666666666666666	0	0.8832512631668745	0.9057011801291631	0.4669068022461606	0.9492924818835771	0.38848119561512173	0.9691106669421745	0.9135127597400405	0.9468128087795842	0.5357142857142857	0.07142857142857142	0.0	0.02655672937331	0.02655672937331
3364	0.04784663692447719	0.015706343000485914	0.0001957526219053852	0.6767996354295953	-1	0	0	0.1	1	1.0	13	1.0	0.9230769230769231	13	12	1	2	0	0.06666666666666667	1	15	15	0.4	0	0.9255963026423346	0.8747793441470302	0.4669068022461606	0.9266511818874629	0.4093536946862887	0.9752325893517677	0.8901796515518025	0.938068698353153	0.5384615384615384	0.07692307692307693	0.0	0.0001957526219053852	0.0001957526219053852
1357	0.037534917381967105	0.005429378312478405	0.003914845510816014	0.9179621337395669	-1	0.25	1	0.3	3	0.7692307692307693	10	0.3	0.6923076923076923	11	9	3	2	0	0.5	10	5	15	0.25	0	0.7373162699649557	0.9561357869360579	0.30943088240088146	0.9557773117775277	0.3676086965439548	0.951956367920342	0.8901796515518025	0.9546600129239079	0.5454545454545454	0.18181818181818182	0.0	0.003914845510816014	0.003914845510816014
2284	0.06315963852970599	0.025922948868879477	0.024645450678475376	0.6090831653647657	-1	0	0	0.1	1	1.0	13	1.0	1.0	14	13	0	2	0	0.06666666666666667	1	15	15	0.6666666666666666	0	0.8832512631668745	0.9057011801291631	0.4669068022461606	0.9492924818835771	0.38848119561512173	0.9691106669421745	0.9135127597400405	0.9468128087795842	0.5357142857142857	0.21428571428571427	0.0	0.024645450678475376	0.024645450678475376
2634	0.06317082503468183	0.026528704077037328	0.025756872969623947	0.6020548107931879	-1	0	0	0.1	1	1.0	13	1.0	1.0	14	13	0	2	0	0.06666666666666667	1	15	15	0.6666666666666666	0	0.8832512631668745	0.9057011801291631	0.4669068022461606	0.9492924818835771	0.38848119561512173	0.9691106669421745	0.9135127597400405	0.9468128087795842	0.5357142857142857	0.07142857142857142	0.0	0.025756872969623947	0.025756872969623947
3468	0.06493770726582279	0.027328779648439074	0.02708868581202317	0.6022417062631372	-1	0	0	0.1	1	1.0	13	1.0	1.0	14	13	0	2	0	0.06666666666666667	1	15	15	0.6666666666666666	0	0.8832512631668745	0.9057011801291631	0.4669068022461606	0.9492999168241802	0.38848119561512173	0.9691106669421745	0.9131482213127275	0.9468154016163861	0.5357142857142857	0.07142857142857142	0.0	0.02708868581202317	0.02708868581202317
4000	0.06447705077646064	0.02558859785139367	0.024808275441348265	0.6159388995503849	-1	0	0	0.1	1	1.0	13	1.0	1.0	14	13	0	2	0	0.06666666666666667	1	15	15	0.6666666666666666	0	0.8832512631668745	0.9057011801291631	0.4669068022461606	0.9492999168241802	0.38848119561512173	0.9691106669421745	0.9131482213127275	0.9468154016163861	0.5357142857142857	0.07142857142857142	0.0	0.024808275441348265	0.024808275441348265
2861	0.05745555872559229	0.013436052500184231	0.0053617036704511145	0.6817764124807097	-1	0	0	0.1	1	1.0	13	1.0	1.0	14	13	0	2	0	0.06666666666666667	1	15	15	0.6666666666666666	0	0.7891112468281851	0.9110885868538406	0.4669068022461606	0.957240793036567	0.3069971691099044	0.9630625746895081	0.9331737022121782	0.9477864771417744	0.5357142857142857	0.2857142857142857	0.0	0.0053617036704511145	0.0053617036704511145
3430	0.03053930673873258	0.006594178100295931	0.00012777034736054382	0.8817898516620806	-1	0	0	0.2	2	0.8461538461538461	11	0.5357142857142857	0.7692307692307693	11	10	3	1	0	0.14285714285714285	2	14	15	0.1111111111111111	0.15384615384615385	0.7373162699649557	0.9151761153630394	0.4669068022461606	0.9475718175758528	0.3676086965439548	0.9563517833133471	0.9257938756096359	0.9419503416813113	1.0	0.2727272727272727	0.0	0.00012777034736054382	0.00012777034736054382
3999	0.04808797728030741	0.006922097631385062	0.003265066923665795	0.6606665859982583	-1	0	0	0.1	1	1.0	13	1.0	1.0	14	13	0	2	0	0.06666666666666667	1	15	15	0.6666666666666666	0	0.8832512631668745	0.8929121190146341	0.5098815578022938	0.9585569209751618	0.3069971691099044	0.971979123146131	0.9352707342753208	0.949602901620829	0.5357142857142857	0.14285714285714285	0.0	0.003265066923665795	0.003265066923665795
4379	0.04905543621529659	0.0013648423936012506	-0.000876826309131067	0.6775431604322991	-1	0	0	0.1	1	1.0	13	1.0	1.0	14	13	0	2	0	0.06666666666666667	1	15	15	0.6666666666666666	0	0.9255963026423346	0.9100172577652108	0.5098815578022938	0.9384218671507555	0.38848119561512173	0.9683660690201891	0.9131482213127275	0.9437314620205522	0.5714285714285714	0.21428571428571427	0.0	-8.76826309131067e-05	-8.76826309131067e-05
961	0.05532038030666271	0.006719129248196976	-0.0003998643383476004	0.807511765463486	-1	0	0	0.1	1	1.0	13	1.0	1.0	14	13	0	2	0	0.06666666666666667	1	15	15	0.6666666666666666	0	0.7373162699649557	0.9268874064074646	0.4669068022461606	0.9451041458735285	0.3599866154194859	0.9671429298294464	0.8873567992843653	0.948953494542327	0.5357142857142857	0.35714285714285715	0.0	-3.998643383476004e-05	-3.998643383476004e-05
4862	0.06361343941870358	0.02898352057789617	0.02880838120101197	0.6084820644393232	-1	0	0	0.1	1	1.0	13	1.0	1.0	14	13	0	2	0	0.06666666666666667	1	15	15	0.6666666666666666	0	0.8832512631668745	0.9057011801291631	0.4669068022461606	0.9492999168241802	0.38848119561512173	0.9691106669421745	0.9131482213127275	0.9468154016163861	0.5357142857142857	0.21428571428571427	0.0	0.02880838120101197	0.02880838120101197
842	0.06600049641313813	0.01655091139467759	0.015575244483636197	0.8460446957775355	-1	0	0	0.2	2	0.9230769230769231	12	1.0	0.8461538461538461	12	11	2	0	0	0.06666666666666667	15	1	15	0.0	0.14285714285714285	0.8606851263246448	0.9263503721101267	0.7730597327104671	0.9417274888166851	0.5979254798774198	0.9387004201697609	0.8901462778009755	0.935900989881432	0	0	0.0	0.015575244483636197	0.015575244483636197
2657	0.0645394958105014	0.026851841315983012	0.026729084411479212	0.6150439631238126	-1	0	0	0.1	1	1.0	13	1.0	1.0	14	13	0	2	0	0.06666666666666667	1	15	15	0.6666666666666666	0	0.8832512631668745	0.9057011801291631	0.4669068022461606	0.9492999168241802	0.38848119561512173	0.9691106669421745	0.9131482213127275	0.9468154016163861	0.5357142857142857	0.07142857142857142	0.0	0.026729084411479212	0.026729084411479212
2180	0.0574699947891577	0.02262401176162478	0.014263939428260916	0.6095526536937745	-1	0	0	0.1	1	1.0	13	1.0	1.0	14	13	0	2	0	0.06666666666666667	1	15	15	0.6666666666666666	0	0.8832512631668745	0.9057011801291631	0.5098815578022938	0.9494702649591669	0.38848119561512173	0.9691106669421745	0.8922930373159451	0.9468748743026171	0.5357142857142857	0.07142857142857142	0.0	0.014263939428260916	0.014263939428260916
1095	0.02960894990836052	0.010063040235542409	0.007518101324556954	0.8226970826883995	-1	0	0	0.14285714285714285	1	1.0	8	1.0	1.0	9	8	0	0	0	0.1	1	10	10	0.0	0	0.9898503060546291	0.9670170341134711	0.5606134666257171	0.9460769966604793	0.3676086965439548	0.9666766341995616	0.9572687270449458	0.9609669873888711	0	0	0.0	0.007518101324556954	0.007518101324556954
1269	0.02688259652601863	0.002263282675717386	-0.002011548201230043	0.9402847112141651	-1	0.25	1	0.4	4	0.6153846153846154	8	0.2777777777777778	0.5384615384615384	11	7	3	1	0	0.6666666666666666	6	9	15	0.16666666666666666	0	0.8409062236914145	0.9723950769918083	0.39887175328680397	0.9551646592160967	0.5155542656681964	0.9567501929365206	0.9294595928589711	0.9622783016470458	1.0	0.2727272727272727	0.0	-0.00020115482012300433	-0.00020115482012300433
851	None	None	None	None	None	0	0	0.4	4	0.6153846153846154	8	0.5555555555555556	0.5384615384615384	10	7	4	1	0	0.3333333333333333	3	9	15	0.1111111111111111	0.6153846153846154	0.6911832264438387	0.9287908195598693	0.5528563133584269	0.939889369855218	0.5453295489739339	0.9352802273669383	0.8497639592647771	0.9347999452620706	1.0	0	0.0	None	None
3591	0.06349405100193997	0.02657712688298627	0.026121104970036755	0.6038512350625964	-1	0	0	0.1	1	1.0	13	1.0	1.0	14	13	0	2	0	0.06666666666666667	1	15	15	0.6666666666666666	0	0.8832512631668745	0.9057011801291631	0.4669068022461606	0.9492999168241802	0.38848119561512173	0.9691106669421745	0.9131482213127275	0.9468154016163861	0.5357142857142857	0.07142857142857142	0.0	0.026121104970036755	0.026121104970036755
1999	0.06384292120061304	0.025489103630311462	0.023875473694818797	0.6122797714892527	-1	0	0	0.1	1	1.0	13	1.0	1.0	14	13	0	2	0	0.06666666666666667	1	15	15	0.6666666666666666	0	0.8832512631668745	0.9057011801291631	0.4669068022461606	0.9492924818835771	0.38848119561512173	0.9691106669421745	0.9135127597400405	0.9468128087795842	0.5357142857142857	0.21428571428571427	0.0	0.023875473694818797	0.023875473694818797
3821	0.06499000476947057	0.028762399939798105	0.028452537923938058	0.6074707367960896	-1	0	0	0.1	1	1.0	13	1.0	1.0	14	13	0	2	0	0.06666666666666667	1	15	15	0.6666666666666666	0	0.8832512631668745	0.9057011801291631	0.4669068022461606	0.9492999168241802	0.38848119561512173	0.9691106669421745	0.9131482213127275	0.9468154016163861	0.5357142857142857	0.21428571428571427	0.0	0.028452537923938058	0.028452537923938058
1047	0.06843432432877607	0.013454340344569611	0.0095980553970847	0.6849025448065322	-1	0	0	0.1	1	1.0	13	1.0	1.0	14	13	0	2	0	0.06666666666666667	1	15	15	0.6666666666666666	0	0.9059328568296475	0.7746913701590812	0.4680225986308484	0.9545157902069253	0.4163199710252131	0.9477934605066434	0.9294595928589711	0.9162602851855229	0.5714285714285714	0.21428571428571427	0.0	0.0095980553970847	0.0095980553970847
2653	0.06223348495883515	0.02627192222146773	0.018410853405222905	0.582288108566982	-1	0	0	0.1	1	1.0	13	1.0	1.0	14	13	0	2	0	0.06666666666666667	1	15	15	0.6666666666666666	0	0.8832512631668745	0.9015239022130562	0.4328892777664823	0.9557077843725891	0.3069971691099044	0.972492550567217	0.9331737022121782	0.9502843038504115	0.5357142857142857	0.14285714285714285	0.0	0.018410853405222905	0.018410853405222905
4349	0.05839237171139338	0.011210699848322889	0.011195541215948292	0.553183537239353	-1	0	0	0.1	1	1.0	13	1.0	1.0	14	13	0	2	0	0.06666666666666667	1	15	15	0.6666666666666666	0	0.8832512631668745	0.9445969072369645	0.5098815578022938	0.9471153123294583	0.3069971691099044	0.9713032458243592	0.9117745713241191	0.9561061557160361	0.5357142857142857	0.21428571428571427	0.0	0.011195541215948292	0.011195541215948292
2295	0.0652016482908883	0.025789645305785914	0.025707948022407653	0.6027637288968066	-1	0	0	0.1	1	1.0	13	1.0	1.0	14	13	0	2	0	0.06666666666666667	1	15	15	0.6666666666666666	0	0.8832512631668745	0.9057011801291631	0.4669068022461606	0.945533865522054	0.38848119561512173	0.9691106669421745	0.9135127597400405	0.9455315906706546	0.5357142857142857	0.21428571428571427	0.0	0.025707948022407653	0.025707948022407653
2230	0.06404513895156139	0.026133297374424765	0.02516822257654578	0.6046145145275392	-1	0	0	0.1	1	1.0	13	1.0	1.0	14	13	0	2	0	0.06666666666666667	1	15	15	0.6666666666666666	0	0.8832512631668745	0.9057011801291631	0.4669068022461606	0.9492924818835771	0.38848119561512173	0.9691106669421745	0.9135127597400405	0.9468128087795842	0.5357142857142857	0.21428571428571427	0.0	0.02516822257654578	0.02516822257654578
3004	0.06388337655067708	0.027368412217598597	0.027003056131440755	0.6022016235371279	-1	0	0	0.1	1	1.0	13	1.0	1.0	14	13	0	2	0	0.06666666666666667	1	15	15	0.6666666666666666	0	0.8832512631668745	0.9057011801291631	0.4669068022461606	0.9492999168241802	0.38848119561512173	0.9691106669421745	0.9131482213127275	0.9468154016163861	0.5357142857142857	0.21428571428571427	0.0	0.027003056131440755	0.027003056131440755
2542	0.06332518539215462	0.0252378225212969	0.023449255487308023	0.6126356588813491	-1	0	0	0.1	1	1.0	13	1.0	1.0	14	13	0	2	0	0.06666666666666667	1	15	15	0.6666666666666666	0	0.8832512631668745	0.9057011801291631	0.4669068022461606	0.9492924818835771	0.38848119561512173	0.9691106669421745	0.9135127597400405	0.9468128087795842	0.5357142857142857	0.07142857142857142	0.0	0.023449255487308023	0.023449255487308023
3365	0.06401012816075909	0.02603371823910079	0.025314911074105242	0.6148514717035942	-1	0	0	0.1	1	1.0	13	1.0	1.0	14	13	0	2	0	0.06666666666666667	1	15	15	0.6666666666666666	0	0.8832512631668745	0.9057011801291631	0.4669068022461606	0.9492999168241802	0.38848119561512173	0.9691106669421745	0.9131482213127275	0.9468154016163861	0.5357142857142857	0.35714285714285715	0.0	0.025314911074105242	0.025314911074105242
3226	0.05586941244526846	0.015363309339493597	0.004024785543738436	0.7549898484169842	-1	0	0	0.1	1	1.0	13	1.0	1.0	14	13	0	2	0	0.06666666666666667	1	15	15	0.6666666666666666	0	0.9255963026423346	0.8713740333591308	0.4669068022461606	0.9456027211615291	0.4093536946862887	0.9725681549027859	0.9117745713241191	0.9415287036534665	0.5357142857142857	0.21428571428571427	0.0	0.004024785543738436	0.004024785543738436
3107	0.06443835710426232	0.02690945201853601	0.02679426479641249	0.6005736489416535	-1	0	0	0.1	1	1.0	13	1.0	1.0	14	13	0	2	0	0.06666666666666667	1	15	15	0.6666666666666666	0	0.8832512631668745	0.9057011801291631	0.4669068022461606	0.9492999168241802	0.38848119561512173	0.9691106669421745	0.9131482213127275	0.9468154016163861	0.5357142857142857	0.07142857142857142	0.0	0.02679426479641249	0.02679426479641249
2499	0.06539998432911125	0.027107804475773975	0.02617141235293332	0.6055528145474176	-1	0	0	0.1	1	1.0	13	1.0	1.0	14	13	0	2	0	0.06666666666666667	1	15	15	0.6666666666666666	0	0.8832512631668745	0.9057011801291631	0.4669068022461606	0.9492924818835771	0.38848119561512173	0.9686632369347054	0.9126260928342157	0.9465631039923363	0.5357142857142857	0.07142857142857142	0.0	0.02617141235293332	0.02617141235293332
2399	0.06330744644238441	0.027181878028419197	0.026380840760298924	0.6042060046474826	-1	0	0	0.1	1	1.0	13	1.0	1.0	14	13	0	2	0	0.06666666666666667	1	15	15	0.6666666666666666	0	0.8832512631668745	0.9057011801291631	0.4669068022461606	0.9492924818835771	0.38848119561512173	0.9691106669421745	0.9135127597400405	0.9468128087795842	0.5357142857142857	0.21428571428571427	0.0	0.026380840760298924	0.026380840760298924
4037	0.06357908251165625	0.029117821595655888	0.028707125360358004	0.6074848453012645	-1	0	0	0.1	1	1.0	13	1.0	1.0	14	13	0	2	0	0.06666666666666667	1	15	15	0.6666666666666666	0	0.8832512631668745	0.9057011801291631	0.4669068022461606	0.9492999168241802	0.38848119561512173	0.9691106669421745	0.9131482213127275	0.9468154016163861	0.5357142857142857	0.07142857142857142	0.0	0.028707125360358004	0.028707125360358004
539	0.08131510598665825	0.01096299613272943	0.010377301732771417	0.7287116278846117	-1	0	0	0.1	1	1.0	13	1.0	1.0	14	13	0	0	0	0.06666666666666667	15	1	15	0.0	0	0.39022259236249995	0.9066839644894146	0.23233612020217426	0.8338618246924784	0.9514032814447985	0.8546668606149957	0.9614631740857791	0.8683267188266095	0	0	0.0	0.010377301732771417	0.010377301732771417
3374	0.0655646021209481	0.02652978112948986	0.025900866925974184	0.6125140685912458	-1	0	0	0.1	1	1.0	13	1.0	1.0	14	13	0	2	0	0.06666666666666667	1	15	15	0.6666666666666666	0	0.8832512631668745	0.9057011801291631	0.4669068022461606	0.9492999168241802	0.38848119561512173	0.9691106669421745	0.9131482213127275	0.9468154016163861	0.5357142857142857	0.21428571428571427	0.0	0.025900866925974184	0.025900866925974184
681	0.05295201246050175	0.006591410435917485	0.006590342684800992	0.7464855817338641	-1	0	0	0.1	1	1.0	13	1.0	0.8461538461538461	12	11	2	2	0	0.06666666666666667	1	15	15	0.2857142857142857	0	0.9255963026423346	0.8751073161763306	0.5528563133584269	0.9170458401697794	0.8416510729812687	0.967137011736774	0.8589597467709174	0.9293830887965148	0.5416666666666667	0.16666666666666666	0.0	0.006590342684800992	0.006590342684800992
20	0.06429943747522855	0.0021265810916161402	0.0017939385962180063	0.7590831504639922	-1	0	0	0.2	2	0.9230769230769231	12	0.3333333333333333	0.6153846153846154	8	8	6	2	0	0.5555555555555556	5	9	15	0.125	0	0.2931920594685746	0.9538127573435549	0.6991901861231268	0.8455933648687377	0.36501678538430404	0.7362019207017966	0.9052433916683594	0.8719350895250072	0.625	0.375	0.0	0.0017939385962180063	0.0017939385962180063
1180	0.05310237726821219	0.009925973238154516	0.009508999518905246	0.5628350442853274	-1	0	0	0.2	2	0.9230769230769231	12	1.0	0.9230769230769231	14	12	0	2	0	0.06666666666666667	1	15	15	1.0	0.14285714285714285	0.9357259163803203	0.8851253957290962	0.5098815578022938	0.9699444457438515	0.3676086965439548	0.949405734187099	0.9446673482340991	0.94353571142198	0.5357142857142857	0.14285714285714285	0.0	0.009508999518905246	0.009508999518905246
435	None	None	None	None	None	0.5	2	0.5	5	0.5	6	0.5	0.3333333333333333	8	4	5	1	0	0.5714285714285714	4	7	14	0.1	0.5714285714285714	0.3398975942228931	0.9562011338517884	0.6766822760059608	0.9184920998425146	0.816440344299069	0.9659732114423586	0.9140331459115524	0.9502852515103961	1.0	0.375	0.0	None	None
1484	0.06398914714867114	0.019337741138766535	0.019234970005223465	0.7140396519104242	-1	0	0	0.1	1	1.0	13	1.0	1.0	14	13	0	2	0	0.06666666666666667	1	15	15	0.6666666666666666	0	0.8832512631668745	0.8963093674182593	0.4669068022461606	0.9492924818835771	0.38848119561512173	0.9691106669421745	0.9135127597400405	0.9450160976554852	0.5357142857142857	0.21428571428571427	0.0	0.019234970005223465	0.019234970005223465
3224	0.06489181642417824	0.02639069555635733	0.026006736147361622	0.6033523023860083	-1	0	0	0.1	1	1.0	13	1.0	1.0	14	13	0	2	0	0.06666666666666667	1	15	15	0.6666666666666666	0	0.8832512631668745	0.9057011801291631	0.4669068022461606	0.9492999168241802	0.38848119561512173	0.9673282438868611	0.9298000860862755	0.9458344077009175	0.5357142857142857	0.21428571428571427	0.0	0.026006736147361622	0.026006736147361622
3812	0.06290970551581547	0.026396844913646182	0.025834917471858284	0.6080227542464544	-1	0	0	0.1	1	1.0	13	1.0	1.0	14	13	0	2	0	0.06666666666666667	1	15	15	0.6666666666666666	0	0.8832512631668745	0.9057011801291631	0.4669068022461606	0.9492999168241802	0.38848119561512173	0.9691106669421745	0.9131482213127275	0.9468154016163861	0.5357142857142857	0.07142857142857142	0.0	0.025834917471858284	0.025834917471858284
2513	0.05987907064749581	0.014098952048222365	0.010987924040908268	0.6490441433415772	-1	0	0	0.1	1	1.0	13	1.0	1.0	14	13	0	2	0	0.06666666666666667	1	15	15	0.6666666666666666	0	0.8832512631668745	0.9085232649232707	0.4669068022461606	0.9460361050394593	0.38848119561512173	0.9691106669421745	0.9135127597400405	0.9462699988079998	0.5357142857142857	0.07142857142857142	0.0	0.010987924040908268	0.010987924040908268
1955	0.06367531182677526	0.025908562041549975	0.02440452258609086	0.6085721769282212	-1	0	0	0.1	1	1.0	13	1.0	1.0	14	13	0	2	0	0.06666666666666667	1	15	15	0.6666666666666666	0	0.8832512631668745	0.9057011801291631	0.4669068022461606	0.9492924818835771	0.38848119561512173	0.9691106669421745	0.9135127597400405	0.9468128087795842	0.5357142857142857	0	0.0	0.02440452258609086	0.02440452258609086
1942	0.06442089855551664	0.02574186618423872	0.02403942557080918	0.6154020365279689	-1	0	0	0.1	1	1.0	13	1.0	1.0	14	13	0	2	0	0.06666666666666667	1	15	15	0.6666666666666666	0	0.8832512631668745	0.9057011801291631	0.4669068022461606	0.9492924818835771	0.38848119561512173	0.9691106669421745	0.9135127597400405	0.9468128087795842	0.5714285714285714	0.21428571428571427	0.0	0.02403942557080918	0.02403942557080918
293	None	None	None	None	None	0	0	0.5	5	0.38461538461538464	5	0.42857142857142855	0.3076923076923077	7	4	7	3	0	0.7142857142857143	5	7	15	0.2	0.46153846153846156	0.24280002483606208	0.9312434821854557	0.8867244491287376	0.8879412528077176	0.4275360207818493	0.7223819399052012	0.8758694946483253	0.8673098700190709	0.2857142857142857	0.42857142857142855	0.0	None	None
3291	0.06490728500946802	0.026713212923544734	0.025449980135950658	0.6068486659665526	-1	0	0	0.1	1	1.0	13	1.0	1.0	14	13	0	2	0	0.06666666666666667	1	15	15	0.6666666666666666	0	0.8832512631668745	0.9057011801291631	0.4669068022461606	0.9492924818835771	0.38848119561512173	0.9691106669421745	0.9135127597400405	0.9468128087795842	0.5357142857142857	0.21428571428571427	0.0	0.025449980135950658	0.025449980135950658
4555	0.06534307101223037	0.026541752282554995	0.026184646443560704	0.615360515895289	-1	0	0	0.1	1	1.0	13	1.0	1.0	14	13	0	2	0	0.06666666666666667	1	15	15	0.6666666666666666	0	0.8832512631668745	0.9057011801291631	0.4669068022461606	0.9492999168241802	0.38848119561512173	0.9691106669421745	0.9131482213127275	0.9468154016163861	0.5357142857142857	0.21428571428571427	0.0	0.026184646443560704	0.026184646443560704
2018	0.06367887670670942	0.024881315219361353	0.022560558257681877	0.6129991679158628	-1	0	0	0.1	1	1.0	13	1.0	1.0	14	13	0	2	0	0.06666666666666667	1	15	15	0.6666666666666666	0	0.8832512631668745	0.9057011801291631	0.4669068022461606	0.9492924818835771	0.38848119561512173	0.9691106669421745	0.9135127597400405	0.9468128087795842	0.5357142857142857	0	0.0	0.022560558257681877	0.022560558257681877
1358	0.06195724946451437	0.01696430387364759	0.016926339078101656	0.7278842873256987	-1	0	0	0.1	1	1.0	13	1.0	1.0	14	13	0	2	0	0.06666666666666667	1	15	15	0.6666666666666666	0	0.8832512631668745	0.8963093674182593	0.4669068022461606	0.9492924818835771	0.38848119561512173	0.9691106669421745	0.9135127597400405	0.9450160976554852	0.5357142857142857	0.21428571428571427	0.0	0.016926339078101656	0.016926339078101656
4447	0.06493442141258553	0.026590708829548983	0.02606325902335918	0.6006880138346125	-1	0	0	0.1	1	1.0	13	1.0	1.0	14	13	0	2	0	0.06666666666666667	1	15	15	0.6666666666666666	0	0.8832512631668745	0.9057011801291631	0.4669068022461606	0.9492999168241802	0.38848119561512173	0.9691106669421745	0.9131482213127275	0.9468154016163861	0.5714285714285714	0.07142857142857142	0.0	0.02606325902335918	0.02606325902335918
4040	0.05995609408034671	0.010163742158048626	0.008023064555498163	0.6280644604751335	-1	0	0	0.1	1	1.0	13	1.0	1.0	14	13	0	2	0	0.06666666666666667	1	15	15	0.6666666666666666	0	0.8832512631668745	0.8835722300150475	0.4669068022461606	0.9492999168241802	0.38848119561512173	0.9691106669421745	0.9131482213127275	0.9427202469139503	0.5714285714285714	0.21428571428571427	0.0	0.008023064555498163	0.008023064555498163
21	0.024036752403265145	0.0014262044978596	0.0005549353778340999	0.9380274312686832	-1	0.25	1	0.5	5	0.6153846153846154	8	0.42857142857142855	0.5384615384615384	10	7	4	0	0	0.7142857142857143	5	7	15	0.0	0.75	0.5084826888907734	0.9184901041914906	0.6741190668051262	0.9014023564013675	0.4430966506407718	0.9103514540945756	0.8713654433953498	0.9103254313225835	0	0	0.0	0.0005549353778340999	0.0005549353778340999
4353	0.06429632155098049	0.027691831576624644	0.027602944819178382	0.6042487301470354	-1	0	0	0.1	1	1.0	13	1.0	1.0	14	13	0	2	0	0.06666666666666667	1	15	15	0.6666666666666666	0	0.8832512631668745	0.9057011801291631	0.4669068022461606	0.9492999168241802	0.38848119561512173	0.9691106669421745	0.9131482213127275	0.9468154016163861	0.5357142857142857	0.07142857142857142	0.0	0.027602944819178382	0.027602944819178382
4423	0.05766719690328019	0.012876234055295166	0.004900097575711572	0.6754365072346713	-1	0	0	0.1	1	1.0	13	1.0	1.0	14	13	0	2	0	0.06666666666666667	1	15	15	0.6666666666666666	0	0.7891112468281851	0.9110885868538406	0.4669068022461606	0.957240793036567	0.3069971691099044	0.9630625746895081	0.9331737022121782	0.9477864771417744	0.5357142857142857	0.07142857142857142	0.0	0.004900097575711572	0.004900097575711572
1239	0.07119556160209703	0.016048241505747303	0.0156285702031589	0.7133748955232835	-1	0	0	0.1	1	1.0	13	1.0	1.0	14	13	0	2	0	0.06666666666666667	1	15	15	0.6666666666666666	0	0.8832512631668745	0.9677833539944639	0.4758640333226154	0.9636952877903706	0.8416510729812687	0.9788448559287409	0.9479450360505385	0.9708376534371913	0.5357142857142857	0.2857142857142857	0.0	0.0156285702031589	0.0156285702031589
1986	0.06302119687336104	0.027142239381703927	0.026059570939107914	0.6044136585275908	-1	0	0	0.1	1	1.0	13	1.0	1.0	14	13	0	2	0	0.06666666666666667	1	15	15	0.6666666666666666	0	0.8832512631668745	0.9057011801291631	0.4669068022461606	0.9492924818835771	0.38848119561512173	0.9691106669421745	0.9135127597400405	0.9468128087795842	0.5357142857142857	0.21428571428571427	0.0	0.026059570939107914	0.026059570939107914
2881	0.06560621149430818	0.028149693160444526	0.02726374696068941	0.6065161453088415	-1	0	0	0.1	1	1.0	13	1.0	1.0	14	13	0	2	0	0.06666666666666667	1	15	15	0.6666666666666666	0	0.8832512631668745	0.9057011801291631	0.4669068022461606	0.9492924818835771	0.38848119561512173	0.9627172898385675	0.9210008769625978	0.9434474947190544	0.5357142857142857	0.07142857142857142	0.0	0.02726374696068941	0.02726374696068941
1993	0.06352472769989824	0.02542573901367142	0.0237525770236158	0.6166365633721342	-1	0	0	0.1	1	1.0	13	1.0	1.0	14	13	0	2	0	0.06666666666666667	1	15	15	0.6666666666666666	0	0.8832512631668745	0.9057011801291631	0.4669068022461606	0.9492924818835771	0.38848119561512173	0.9691106669421745	0.9135127597400405	0.9468128087795842	0.5357142857142857	0.07142857142857142	0.0	0.0237525770236158	0.0237525770236158
1664	0.06720128371212308	0.02202712688149973	0.020616919449443168	0.7004221481954065	-1	0	0	0.1	1	1.0	13	1.0	1.0	14	13	0	2	0	0.06666666666666667	1	15	15	0.6666666666666666	0	0.8832512631668745	0.8688099945375664	0.4328892777664823	0.9557077843725891	0.3069971691099044	0.972492550567217	0.9353586054004362	0.9449301618921216	0.5357142857142857	0.14285714285714285	0.0	0.020616919449443168	0.020616919449443168
1769	0.05413258713353913	0.01195948983824792	-0.0059746673692135654	0.7922515305055123	-1	0	0	0.1	1	1.0	13	1.0	1.0	14	13	0	2	0	0.06666666666666667	1	15	15	0.6666666666666666	0	0.7891112468281851	0.898417782893126	0.4669068022461606	0.9419725573230178	0.38848119561512173	0.9691106669421745	0.9135127597400405	0.9429058565477474	0.5357142857142857	0.07142857142857142	0.0	-0.0005974667369213566	-0.0005974667369213566
3573	0.0657844237117154	0.027029948141980065	0.026123900540233874	0.6045470271183668	-1	0	0	0.1	1	1.0	13	1.0	1.0	14	13	0	2	0	0.06666666666666667	1	15	15	0.6666666666666666	0	0.8832512631668745	0.9057011801291631	0.4669068022461606	0.9492999168241802	0.38848119561512173	0.9691106669421745	0.9131482213127275	0.9468154016163861	0.5357142857142857	0.07142857142857142	0.0	0.026123900540233874	0.026123900540233874
4198	0.0654414247031843	0.02694990862940668	0.026301378200189157	0.6057503256350733	-1	0	0	0.1	1	1.0	13	1.0	1.0	14	13	0	2	0	0.06666666666666667	1	15	15	0.6666666666666666	0	0.8832512631668745	0.9057011801291631	0.4669068022461606	0.9492999168241802	0.38848119561512173	0.9691106669421745	0.9131482213127275	0.9468154016163861	0.5357142857142857	0.42857142857142855	0.0	0.026301378200189157	0.026301378200189157
350	0.0725651479905947	0.008208212579777052	0.0047411746043601885	0.623476436850289	-1	0	0	0.1	1	1.0	13	1.0	1.0	14	13	0	3	0	0.06666666666666667	1	15	15	1.0	0	0.5007679486682565	0.9386686807588723	0.3967847542077438	0.886359140471499	0.6763386546655827	0.9537524689698914	0.8615085073821802	0.9310468543926353	0.42857142857142855	0.21428571428571427	0.0	0.0047411746043601885	0.0047411746043601885
2583	0.06351528876844198	0.026037723175084872	0.024403195940895975	0.605688845561603	-1	0	0	0.1	1	1.0	13	1.0	1.0	14	13	0	2	0	0.06666666666666667	1	15	15	0.6666666666666666	0	0.8832512631668745	0.9057011801291631	0.4669068022461606	0.9492924818835771	0.38848119561512173	0.9691106669421745	0.9135127597400405	0.9468128087795842	0.5357142857142857	0.21428571428571427	0.0	0.024403195940895975	0.024403195940895975
2585	0.05794405768800408	0.023309071408833214	0.01807260037723805	0.5978696100033034	-1	0	0	0.1	1	1.0	13	1.0	1.0	14	13	0	2	0	0.06666666666666667	1	15	15	0.6666666666666666	0	0.8832512631668745	0.9057011801291631	0.5098815578022938	0.9497320323968731	0.38848119561512173	0.9691106669421745	0.8922930373159451	0.946966511579404	0.5714285714285714	0.21428571428571427	0.0	0.01807260037723805	0.01807260037723805
3698	0.06476040933561009	0.026294630401443145	0.025360033217731344	0.5960007215386522	-1	0	0	0.1	1	1.0	13	1.0	1.0	14	13	0	2	0	0.06666666666666667	1	15	15	0.6666666666666666	0	0.8832512631668745	0.9057011801291631	0.4669068022461606	0.9492999168241802	0.38848119561512173	0.9691106669421745	0.9131482213127275	0.9468154016163861	0.5357142857142857	0.07142857142857142	0.0	0.025360033217731344	0.025360033217731344
3596	0.06445701481229613	0.02748132842029272	0.02724568520790365	0.5984696775686162	-1	0	0	0.1	1	1.0	13	1.0	1.0	14	13	0	2	0	0.06666666666666667	1	15	15	0.6666666666666666	0	0.8832512631668745	0.9057011801291631	0.4669068022461606	0.9492999168241802	0.38848119561512173	0.9691106669421745	0.9131482213127275	0.9468154016163861	0.5357142857142857	0.07142857142857142	0.0	0.02724568520790365	0.02724568520790365
4732	0.06361692411439515	0.026522218866408636	0.026461517438302305	0.5999587488504674	-1	0	0	0.1	1	1.0	13	1.0	1.0	14	13	0	2	0	0.06666666666666667	1	15	15	0.6666666666666666	0	0.8832512631668745	0.9057011801291631	0.4669068022461606	0.9492999168241802	0.38848119561512173	0.9691106669421745	0.9131482213127275	0.9468154016163861	0.5357142857142857	0.21428571428571427	0.0	0.026461517438302305	0.026461517438302305
3685	0.06442131563575641	0.025605120010899103	0.0244495549478381	0.6115621856540057	-1	0	0	0.1	1	1.0	13	1.0	1.0	14	13	0	2	0	0.06666666666666667	1	15	15	0.6666666666666666	0	0.8832512631668745	0.9057011801291631	0.4669068022461606	0.9492999168241802	0.38848119561512173	0.9691106669421745	0.9131482213127275	0.9468154016163861	0.5357142857142857	0.21428571428571427	0.0	0.0244495549478381	0.0244495549478381
2684	0.058342857170969924	0.021232900961738743	0.01198067917174075	0.6848844638958225	-1	0	0	0.1	1	1.0	13	1.0	1.0	14	13	0	2	0	0.06666666666666667	1	15	15	0.6666666666666666	0	0.8314562863036452	0.9055976103371027	0.4669068022461606	0.9534004635786235	0.3069971691099044	0.9701559806600356	0.9179924229995103	0.9488416001176252	0.5357142857142857	0.21428571428571427	0.0	0.01198067917174075	0.01198067917174075
4193	0.0644296406408983	0.024909351454180058	0.02459173856032196	0.603606018265253	-1	0	0	0.1	1	1.0	13	1.0	1.0	14	13	0	2	0	0.06666666666666667	1	15	15	0.6666666666666666	0	0.8832512631668745	0.9057011801291631	0.4669068022461606	0.9494251516106197	0.38848119561512173	0.9691106669421745	0.9135127597400405	0.9468591117950979	0.5357142857142857	0.07142857142857142	0.0	0.02459173856032196	0.02459173856032196
4020	0.06358293849767511	0.025758579036599272	0.025570880858700847	0.6144521991066384	-1	0	0	0.1	1	1.0	13	1.0	1.0	14	13	0	2	0	0.06666666666666667	1	15	15	0.6666666666666666	0	0.8832512631668745	0.9057011801291631	0.4669068022461606	0.9492999168241802	0.38848119561512173	0.9691106669421745	0.9131482213127275	0.9468154016163861	0.6071428571428571	0.07142857142857142	0.0	0.025570880858700847	0.025570880858700847
1395	0.06314467096309062	0.015515656141920143	0.013397278466250426	0.7414511327909435	-1	0	0	0.1	1	1.0	13	1.0	1.0	14	13	0	2	0	0.06666666666666667	1	15	15	0.6666666666666666	0	0.9255963026423346	0.8540388483718326	0.4669068022461606	0.9456027211615291	0.4093536946862887	0.9725681549027859	0.9076387588022449	0.9387811203461952	0.5357142857142857	0.21428571428571427	0.0	0.013397278466250426	0.013397278466250426
3492	0.15958882649143544	0.007059933730678631	-0.006738024263214253	0.6208482517745881	-1	0	0	0.1	1	1.0	13	1.0	1.0	14	13	0	2	0	0.06666666666666667	1	15	15	0.6666666666666666	0	0.15303283322428632	0.9071218129468083	0.5876663377438288	0.8790084276848664	0.779486915691397	0.9188759950736286	0.8777512129963719	0.9028889673853281	0.5357142857142857	0.6428571428571429	0.0	-0.0006738024263214252	-0.0006738024263214252
2928	0.06396295950861887	0.027606119057013098	0.02751631961875171	0.6039828557021325	-1	0	0	0.1	1	1.0	13	1.0	1.0	14	13	0	2	0	0.06666666666666667	1	15	15	0.6666666666666666	0	0.8832512631668745	0.9057011801291631	0.4669068022461606	0.9492999168241802	0.38848119561512173	0.9691106669421745	0.9131482213127275	0.9468154016163861	0.6071428571428571	0.21428571428571427	0.0	0.02751631961875171	0.02751631961875171
4592	0.06542264873400477	0.02738926132859231	0.02662276465371668	0.6038988729921384	-1	0	0	0.1	1	1.0	13	1.0	1.0	14	13	0	2	0	0.06666666666666667	1	15	15	0.6666666666666666	0	0.8832512631668745	0.9057011801291631	0.4669068022461606	0.9492999168241802	0.38848119561512173	0.9691106669421745	0.9131482213127275	0.9468154016163861	0.5357142857142857	0.07142857142857142	0.0	0.02662276465371668	0.02662276465371668
2774	0.06462279068117242	0.025180805651094738	0.02367187313970565	0.6073825409095374	-1	0	0	0.1	1	1.0	13	1.0	1.0	14	13	0	2	0	0.06666666666666667	1	15	15	0.6666666666666666	0	0.8832512631668745	0.9051345123272171	0.4669068022461606	0.9492999168241802	0.38848119561512173	0.9691106669421745	0.9131482213127275	0.9467042209017422	0.6071428571428571	0	0.0	0.02367187313970565	0.02367187313970565
1135	0.04827698626485754	0.015719536322237833	0.012084940718452333	0.6528310798680397	-1	0	0	0.1	1	1.0	13	1.0	1.0	14	13	0	2	0	0.06666666666666667	1	15	15	0.6666666666666666	0	0.8994183799940336	0.8985900048983982	0.4669068022461606	0.9492924818835771	0.4093536946862887	0.9498612483514997	0.9135127597400405	0.9360922406265183	0.5357142857142857	0.21428571428571427	0.0	0.012084940718452333	0.012084940718452333
2962	0.05315550470009088	0.006563549292966184	-0.0038709567450335683	0.7981479726124148	-1	0	0	0.1	1	1.0	13	1.0	1.0	14	13	0	2	0	0.06666666666666667	1	15	15	0.6666666666666666	0	0.7373162699649557	0.8952117759716987	0.4328892777664823	0.9539292675664546	0.30832451088923507	0.9614993585386469	0.9331737022121782	0.9425559139940947	0.6071428571428571	0.07142857142857142	0.0	-0.0003870956745033568	-0.0003870956745033568
3206	0.06306770357331123	0.025575869119552216	0.025175386413648426	0.6160751178941866	-1	0	0	0.1	1	1.0	13	1.0	1.0	14	13	0	2	0	0.06666666666666667	1	15	15	0.6666666666666666	0	0.8832512631668745	0.9057011801291631	0.4669068022461606	0.9492999168241802	0.38848119561512173	0.9691106669421745	0.9131482213127275	0.9468154016163861	0.5357142857142857	0.35714285714285715	0.0	0.025175386413648426	0.025175386413648426
1954	0.04711729373286847	0.009153804681258718	0.0032606855076033328	0.6525932797822998	-1	0	0	0.1	1	1.0	13	1.0	1.0	14	13	0	2	0	0.06666666666666667	1	15	15	0.6666666666666666	0	0.8832512631668745	0.8929121190146341	0.5098815578022938	0.9586230428936877	0.3069971691099044	0.971979123146131	0.9352707342753208	0.9496294675569735	0.5357142857142857	0.07142857142857142	0.0	0.0032606855076033328	0.0032606855076033328
119	0.01415008584441487	0.0012563467543442463	-0.0011423722401164346	0.7213455226615122	-1	0	0	0.2	1	1.0	5	1.0	1.0	6	5	0	0	0	0.14285714285714285	7	1	7	0.0	0	0.6414852388948896	0.9346886311526438	0.5066842001674797	0.8602480376372809	0.6795091491005072	0.9134655606829817	0.8281332560987493	0.9070695176715566	0	0	0.0	-0.00011423722401164346	-0.00011423722401164346
3043	0.06272592873677497	0.025227618508560114	0.023812219647460553	0.6134071039621154	-1	0	0	0.1	1	1.0	13	1.0	1.0	14	13	0	2	0	0.06666666666666667	1	15	15	0.6666666666666666	0	0.8832512631668745	0.9057011801291631	0.4669068022461606	0.9492924818835771	0.38848119561512173	0.9691106669421745	0.9135127597400405	0.9468128087795842	0.5357142857142857	0.21428571428571427	0.0	0.023812219647460553	0.023812219647460553
4035	0.0482718926706255	0.00856952078579716	0.0039262415096664866	0.6488353723719594	-1	0	0	0.1	1	1.0	13	1.0	1.0	14	13	0	2	0	0.06666666666666667	1	15	15	0.6666666666666666	0	0.8832512631668745	0.8929121190146341	0.5098815578022938	0.9585569209751618	0.3069971691099044	0.971979123146131	0.9352707342753208	0.949602901620829	0.5714285714285714	0.07142857142857142	0.0	0.0039262415096664866	0.0039262415096664866
4847	0.06487860352900329	0.025666874080370484	0.02480406253156533	0.6078746423085903	-1	0	0	0.1	1	1.0	13	1.0	1.0	14	13	0	2	0	0.06666666666666667	1	15	15	0.6666666666666666	0	0.8832512631668745	0.9057011801291631	0.4669068022461606	0.9492999168241802	0.38848119561512173	0.9691106669421745	0.9131482213127275	0.9468154016163861	0.5357142857142857	0.07142857142857142	0.0	0.02480406253156533	0.02480406253156533
918	0.06289496822244864	0.020368182440396756	0.020249632551543512	0.7165972056527354	-1	0	0	0.1	1	1.0	13	1.0	1.0	14	13	0	2	0	0.06666666666666667	1	15	15	0.6666666666666666	0	0.8832512631668745	0.8963093674182593	0.4669068022461606	0.9492924818835771	0.38848119561512173	0.9691106669421745	0.9135127597400405	0.9450160976554852	0.5357142857142857	0.2857142857142857	0.0	0.020249632551543512	0.020249632551543512
2456	0.05942908902017866	0.015024833604518876	-0.0038864122222986436	0.6233328290942584	-1	0	0	0.1	1	1.0	13	1.0	1.0	14	13	0	2	0	0.06666666666666667	1	15	15	0.6666666666666666	0	0.7891112468281851	0.8990973788354469	0.4669068022461606	0.9492924818835771	0.38848119561512173	0.9686632369347054	0.9126260928342157	0.945284268180123	0.5357142857142857	0.21428571428571427	0.0	-0.00038864122222986435	-0.00038864122222986435
1832	0.06022225122197598	0.01968775322599034	0.019127806289726816	0.7232947546614699	-1	0	0	0.1	1	1.0	13	1.0	1.0	14	13	0	2	0	0.06666666666666667	1	15	15	0.6666666666666666	0	0.8832512631668745	0.9015239022130562	0.4328892777664823	0.9557077843725891	0.3613404628908853	0.9721758265906595	0.9397561686562547	0.9500985576116519	0.5357142857142857	0.14285714285714285	0.0	0.019127806289726816	0.019127806289726816
217	0.005625055058100497	0.0003557687238328033	0.0002901042984193252	0.9818099286632551	-1	0	0	0.25	1	1.0	3	1.0	1.0	4	3	0	0	0	0.2	1	5	5	0.0	0	0.3324428002754046	0.8912305147977002	0.6559009598060129	0.7895366462227986	0.5274454281512508	0.8942285460654849	0.8426522611298487	0.8645253276985098	0	0	0.0	0.0002901042984193252	0.0002901042984193252
845	0.06372639458980961	0.01185083255197737	0.003732846630382787	0.7044782749096391	-1	0	0	0.1	1	1.0	13	1.0	1.0	14	13	0	0	0	0.06666666666666667	15	1	15	0.0	0	0.8353082010040673	0.8915216659693733	0.30416185167855125	0.8782090194987794	0.49821339092863004	0.9626528345203584	0.9370568433678235	0.9201067118635526	0	0	0.0	0.003732846630382787	0.003732846630382787
1743	0.05966101289616807	0.01097459379276763	0.007902547328479611	0.6387007411039802	-1	0	0	0.1	1	1.0	13	1.0	1.0	14	13	0	2	0	0.06666666666666667	1	15	15	0.6666666666666666	0	0.8832512631668745	0.8202221993480435	0.4328892777664823	0.9460775314290729	0.4093536946862887	0.9700702276634825	0.9331737022121782	0.9321618594263015	0.5357142857142857	0.2857142857142857	0.0	0.007902547328479611	0.007902547328479611
4283	0.06463674453827661	0.02783349478690754	0.027012958721386742	0.6053462387536868	-1	0	0	0.1	1	1.0	13	1.0	1.0	14	13	0	2	0	0.06666666666666667	1	15	15	0.6666666666666666	0	0.8832512631668745	0.9057011801291631	0.4669068022461606	0.9492999168241802	0.38848119561512173	0.9691106669421745	0.9131482213127275	0.9468154016163861	0.6071428571428571	0.07142857142857142	0.0	0.027012958721386742	0.027012958721386742
3653	0.06508509256981401	0.026729663446857017	0.02667029844619644	0.600858903106094	-1	0	0	0.1	1	1.0	13	1.0	1.0	14	13	0	2	0	0.06666666666666667	1	15	15	0.6666666666666666	0	0.8832512631668745	0.9057011801291631	0.4669068022461606	0.9492999168241802	0.38848119561512173	0.9691106669421745	0.9131482213127275	0.9468154016163861	0.5357142857142857	0.21428571428571427	0.0	0.02667029844619644	0.02667029844619644
846	0.06398028828592275	0.0108071251743586	0.01069902670646984	0.7673833087053132	-1	0	0	0.1	1	1.0	13	1.0	1.0	14	13	0	2	0	0.06666666666666667	1	15	15	0.6666666666666666	0	0.9255963026423346	0.9040379885550266	0.5098815578022938	0.9086488345395667	0.8476962390431078	0.9286383635970688	0.9238930481855553	0.9144098389223444	0.5714285714285714	0.14285714285714285	0.0	0.01069902670646984	0.01069902670646984
4218	0.06411393236762256	0.02676416166326766	0.026285820566846013	0.6079046625231116	-1	0	0	0.1	1	1.0	13	1.0	1.0	14	13	0	2	0	0.06666666666666667	1	15	15	0.6666666666666666	0	0.8832512631668745	0.9057011801291631	0.4669068022461606	0.9492999168241802	0.38848119561512173	0.9691106669421745	0.9131482213127275	0.9468154016163861	0.5357142857142857	0.21428571428571427	0.0	0.026285820566846013	0.026285820566846013
4188	0.06564778527725545	0.027544599244586007	0.02706468051357588	0.6064093301705209	-1	0	0	0.1	1	1.0	13	1.0	1.0	14	13	0	2	0	0.06666666666666667	1	15	15	0.6666666666666666	0	0.8832512631668745	0.9057011801291631	0.4669068022461606	0.9492999168241802	0.38848119561512173	0.9691106669421745	0.9131482213127275	0.9468154016163861	0.5357142857142857	0.21428571428571427	0.0	0.02706468051357588	0.02706468051357588
3044	0.06560237406327908	0.02800194596669234	0.02761164507188656	0.6048211244818494	-1	0	0	0.1	1	1.0	13	1.0	1.0	14	13	0	2	0	0.06666666666666667	1	15	15	0.6666666666666666	0	0.8832512631668745	0.9057011801291631	0.4669068022461606	0.9492999168241802	0.38848119561512173	0.9691106669421745	0.9131482213127275	0.9468154016163861	0.6071428571428571	0.07142857142857142	0.0	0.02761164507188656	0.02761164507188656
2481	0.056422980803221584	0.006005206788871228	-0.0020180159588356664	0.7485522654328867	-1	0	0	0.1	1	1.0	13	1.0	1.0	14	13	0	2	0	0.06666666666666667	1	15	15	0.6666666666666666	0	0.8832512631668745	0.9051345123272171	0.4669068022461606	0.9438641270315516	0.38848119561512173	0.9691106669421745	0.9135127597400405	0.9448654627714388	0.5357142857142857	0.07142857142857142	0.0	-0.00020180159588356665	-0.00020180159588356665
4997	0.06453795930387055	0.02717380270204143	0.026768122504433375	0.6061045265012379	-1	0	0	0.1	1	1.0	13	1.0	1.0	14	13	0	2	0	0.06666666666666667	1	15	15	0.6666666666666666	0	0.8832512631668745	0.9057011801291631	0.4669068022461606	0.9492999168241802	0.38848119561512173	0.9691106669421745	0.9131482213127275	0.9468154016163861	0.6071428571428571	0.07142857142857142	0.0	0.026768122504433375	0.026768122504433375
3481	0.06542392718210954	0.02697980025534255	0.026606632286314984	0.6035341329330706	-1	0	0	0.1	1	1.0	13	1.0	1.0	14	13	0	2	0	0.06666666666666667	1	15	15	0.6666666666666666	0	0.8832512631668745	0.9057011801291631	0.4669068022461606	0.9492999168241802	0.38848119561512173	0.9691106669421745	0.9131482213127275	0.9468154016163861	0.5357142857142857	0.21428571428571427	0.0	0.026606632286314984	0.026606632286314984
4924	0.06358595413511732	0.02719821122218717	0.026749435836291115	0.6053619551407394	-1	0	0	0.1	1	1.0	13	1.0	1.0	14	13	0	2	0	0.06666666666666667	1	15	15	0.6666666666666666	0	0.8832512631668745	0.9057011801291631	0.4669068022461606	0.9492999168241802	0.38848119561512173	0.9691106669421745	0.9131482213127275	0.9468154016163861	0.6071428571428571	0.07142857142857142	0.0	0.026749435836291115	0.026749435836291115
1974	0.05520828025643034	0.009608559242969265	0.0012064208743345962	0.7268312251820168	-1	0	0	0.1	1	1.0	13	1.0	1.0	14	13	0	2	0	0.06666666666666667	1	15	15	0.6666666666666666	0	0.6743147874694844	0.9148818522070121	0.4669068022461606	0.9524525969975173	0.3069971691099044	0.9471569391325578	0.9316646401036169	0.9400676497861365	0.5357142857142857	0.2857142857142857	0.0	0.0012064208743345962	0.0012064208743345962
4210	0.06473290533808168	0.0262225797010198	0.025641969232749914	0.6024986102732333	-1	0	0	0.1	1	1.0	13	1.0	1.0	14	13	0	2	0	0.06666666666666667	1	15	15	0.6666666666666666	0	0.8832512631668745	0.9057011801291631	0.4669068022461606	0.9492999168241802	0.38848119561512173	0.9686632369347054	0.9126260928342157	0.9465657083150738	0.5357142857142857	0.21428571428571427	0.0	0.025641969232749914	0.025641969232749914
2204	0.06403287803700206	0.026968848932135112	0.026454737786724657	0.5997782167430745	-1	0	0	0.1	1	1.0	13	1.0	1.0	14	13	0	2	0	0.06666666666666667	1	15	15	0.6666666666666666	0	0.8832512631668745	0.9057011801291631	0.4669068022461606	0.9492924818835771	0.38848119561512173	0.9691106669421745	0.9135127597400405	0.9468128087795842	0.5357142857142857	0.07142857142857142	0.0	0.026454737786724657	0.026454737786724657
4642	0.06539994886700805	0.027860576749868207	0.027386443887657635	0.6076752835429402	-1	0	0	0.1	1	1.0	13	1.0	1.0	14	13	0	2	0	0.06666666666666667	1	15	15	0.6666666666666666	0	0.8832512631668745	0.9057011801291631	0.4669068022461606	0.9492999168241802	0.38848119561512173	0.9691106669421745	0.9131482213127275	0.9468154016163861	0.5357142857142857	0.21428571428571427	0.0	0.027386443887657635	0.027386443887657635
4632	0.06448100508522948	0.026650100718742735	0.026468850913563637	0.601382603134847	-1	0	0	0.1	1	1.0	13	1.0	1.0	14	13	0	2	0	0.06666666666666667	1	15	15	0.6666666666666666	0	0.8832512631668745	0.9057011801291631	0.4669068022461606	0.9492999168241802	0.38848119561512173	0.9691106669421745	0.9131482213127275	0.9468154016163861	0.5357142857142857	0.07142857142857142	0.0	0.026468850913563637	0.026468850913563637
1695	0.06314628774808391	0.018156952334832853	0.01773213402877693	0.7229412160796981	-1	0	0	0.1	1	1.0	13	1.0	1.0	14	13	0	2	0	0.06666666666666667	1	15	15	0.6666666666666666	0	0.8832512631668745	0.8963093674182593	0.4669068022461606	0.9528856943688413	0.38848119561512173	0.9691106669421745	0.9135127597400405	0.9463392859243956	0.5357142857142857	0.21428571428571427	0.0	0.01773213402877693	0.01773213402877693
3741	0.061435405457841326	0.014503507691150339	-0.014503081415378266	0.723584172328751	-1	0	0	0.1	1	1.0	13	1.0	1.0	14	13	0	2	0	0.06666666666666667	1	15	15	0.6666666666666666	0	0.7373162699649557	0.8908735963129312	0.4669068022461606	0.9492999168241802	0.38848119561512173	0.9691106669421745	0.9124516947694916	0.944020038705028	0.5357142857142857	0.42857142857142855	0.0	-0.0014503081415378266	-0.0014503081415378266
1883	0.06536390318663028	0.02596584541513493	0.023633235772263464	0.603494410719783	-1	0	0	0.1	1	1.0	13	1.0	1.0	14	13	0	2	0	0.06666666666666667	1	15	15	0.6666666666666666	0	0.8832512631668745	0.9057011801291631	0.4669068022461606	0.9492924818835771	0.38848119561512173	0.9691106669421745	0.9135127597400405	0.9468128087795842	0.5357142857142857	0.21428571428571427	0.0	0.023633235772263464	0.023633235772263464
518	0.03423780415966558	0.0071193004380764304	0.006719775092176234	0.8866885747035917	-1	0	0	0.4	4	0.6923076923076923	9	0.3	0.6153846153846154	11	8	3	1	0	0.5	10	5	15	0.14285714285714285	0.15384615384615385	0.8321359626538614	0.8713086604876903	0.3782741779176252	0.9683529500982714	0.5979254798774198	0.9557412914662888	0.9084831495639797	0.942783198356117	1.0	0	0.0	0.006719775092176234	0.006719775092176234
2688	0.06361035015275207	0.026456409702567373	0.0249926374683179	0.6033823959393987	-1	0	0	0.1	1	1.0	13	1.0	1.0	14	13	0	2	0	0.06666666666666667	1	15	15	0.6666666666666666	0	0.8832512631668745	0.9057011801291631	0.4669068022461606	0.9492924818835771	0.38848119561512173	0.9691106669421745	0.9135127597400405	0.9468128087795842	0.5357142857142857	0.21428571428571427	0.0	0.0249926374683179	0.0249926374683179
3793	0.06349147312761683	0.027131052783616983	0.02706262416515828	0.6002895467859386	-1	0	0	0.1	1	1.0	13	1.0	1.0	14	13	0	2	0	0.06666666666666667	1	15	15	0.6666666666666666	0	0.8832512631668745	0.9057011801291631	0.4669068022461606	0.9492999168241802	0.38848119561512173	0.9691106669421745	0.9131482213127275	0.9468154016163861	0.5357142857142857	0.21428571428571427	0.0	0.02706262416515828	0.02706262416515828
3950	0.05040545162707759	0.00453191413836643	-0.0031767109783419887	0.665363716284759	-1	0	0	0.2	2	0.8461538461538461	11	0.5357142857142857	0.8461538461538461	13	11	1	1	0	0.14285714285714285	14	2	15	0.25	0	0.9255963026423346	0.8710624183462515	0.5528563133584269	0.946823039660708	0.4093536946862887	0.9718645906186363	0.9294595928589711	0.9414396974187582	1.0	0.15384615384615385	0.0	-0.00031767109783419886	-0.00031767109783419886
3819	0.06488513934950749	0.02684732783383937	0.026636992300042954	0.6002355784178318	-1	0	0	0.1	1	1.0	13	1.0	1.0	14	13	0	2	0	0.06666666666666667	1	15	15	0.6666666666666666	0	0.8832512631668745	0.9057011801291631	0.4669068022461606	0.9492999168241802	0.38848119561512173	0.9691106669421745	0.9131482213127275	0.9468154016163861	0.5357142857142857	0.42857142857142855	0.0	0.026636992300042954	0.026636992300042954
265	0.03450438361825589	0.004279640903030762	0.004279639281421476	0.8897417715182364	-1	0	0	0.1	1	1.0	13	1.0	1.0	14	13	0	1	0	0.06666666666666667	1	15	15	0.3333333333333333	0	0.7284562058077692	0.8232454812505652	0.3525501784811695	0.9322142325396824	0.8783960670219464	0.9672361357045359	0.8247992566208862	0.9251825417308283	1.0	0.14285714285714285	0.0	0.004279639281421476	0.004279639281421476
5016	0.06398185358078219	0.026658742074024803	0.026359391480804177	0.6031315370726689	-1	0	0	0.1	1	1.0	13	1.0	1.0	14	13	0	2	0	0.06666666666666667	1	15	15	0.6666666666666666	0	0.8832512631668745	0.9057011801291631	0.4669068022461606	0.9492999168241802	0.38848119561512173	0.9691106669421745	0.9131482213127275	0.9468154016163861	0.5357142857142857	0.21428571428571427	0.0	0.026359391480804177	0.026359391480804177
1308	0.06313724414579991	0.018897150971581324	0.01865350993235774	0.7152095650498864	-1	0	0	0.1	1	1.0	13	1.0	1.0	14	13	0	2	0	0.06666666666666667	1	15	15	0.6666666666666666	0	0.8832512631668745	0.8963093674182593	0.4669068022461606	0.9492924818835771	0.38848119561512173	0.9691106669421745	0.9135127597400405	0.9450160976554852	0.5357142857142857	0.21428571428571427	0.0	0.01865350993235774	0.01865350993235774
3969	0.06415728038561073	0.026247419873437417	0.02587840230867684	0.6158880222296146	-1	0	0	0.1	1	1.0	13	1.0	1.0	14	13	0	2	0	0.06666666666666667	1	15	15	0.6666666666666666	0	0.8832512631668745	0.9057011801291631	0.4669068022461606	0.9492999168241802	0.38848119561512173	0.9691106669421745	0.9131482213127275	0.9468154016163861	0.5357142857142857	0.07142857142857142	0.0	0.02587840230867684	0.02587840230867684
874	0.07118462716010072	0.00800028968865504	0.0077533999887618365	0.6792095429403133	-1	0	0	0.1	1	1.0	13	1.0	1.0	14	13	0	2	0	0.06666666666666667	1	15	15	0.6666666666666666	0	0.8947034938352321	0.9021456168921635	0.5283085109929869	0.9230334109819982	0.7374788605601533	0.938433946774853	0.9294595928589711	0.9224824342990804	0.5357142857142857	0.21428571428571427	0.0	0.0077533999887618365	0.0077533999887618365
2952	0.05435856748574976	0.018272853208231656	0.01760530582365459	0.661945845983096	-1	0	0	0.1	1	1.0	13	1.0	0.8461538461538461	12	11	2	2	0	0.06666666666666667	1	15	15	0.2857142857142857	0	0.9255963026423346	0.9100555129340197	0.4758640333226154	0.9594524369593395	0.3069971691099044	0.9760884898080616	0.9331737022121782	0.9553176115687626	0.5416666666666666	0.08333333333333333	0.0	0.01760530582365459	0.01760530582365459
3600	0.04704903698156602	0.0012057107463002755	-0.0009087242967413953	0.6845830370579732	-1	0	0	0.1	1	1.0	13	1.0	1.0	14	13	0	2	0	0.06666666666666667	1	15	15	0.6666666666666666	0	0.9255963026423346	0.9100172577652108	0.5098815578022938	0.9384218671507555	0.38848119561512173	0.9683660690201891	0.9131482213127275	0.9437314620205522	0.5357142857142857	0.21428571428571427	0.0	-9.087242967413954e-05	-9.087242967413954e-05
4237	0.06370765407890902	0.026256367203492094	0.02544468845565532	0.6124253415542708	-1	0	0	0.1	1	1.0	13	1.0	1.0	14	13	0	2	0	0.06666666666666667	1	15	15	0.6666666666666666	0	0.8832512631668745	0.9057011801291631	0.4669068022461606	0.9492999168241802	0.38848119561512173	0.9691106669421745	0.9131482213127275	0.9468154016163861	0.5357142857142857	0.07142857142857142	0.0	0.02544468845565532	0.02544468845565532
3216	0.05588014398687338	0.024818035274754464	0.020598175970984043	0.5911208142783912	-1	0	0	0.2	2	0.9230769230769231	12	1.0	0.9230769230769231	14	12	0	2	0	0.06666666666666667	1	15	15	1.0	0.14285714285714285	0.8832512631668745	0.9108561723068521	0.5098815578022938	0.9572700835762809	0.3069971691099044	0.9713653450421806	0.9331737022121782	0.9519285581278721	0.5357142857142857	0.14285714285714285	0.0	0.020598175970984043	0.020598175970984043
4433	0.06453795930387055	0.02717380270204143	0.026768122504433375	0.6061045265012379	-1	0	0	0.1	1	1.0	13	1.0	1.0	14	13	0	2	0	0.06666666666666667	1	15	15	0.6666666666666666	0	0.8832512631668745	0.9057011801291631	0.4669068022461606	0.9492999168241802	0.38848119561512173	0.9691106669421745	0.9131482213127275	0.9468154016163861	0.5357142857142857	0.21428571428571427	0.0	0.026768122504433375	0.026768122504433375
4059	0.06368786805009401	0.028353839914216576	0.02780729126065182	0.6073714203667773	-1	0	0	0.1	1	1.0	13	1.0	1.0	14	13	0	2	0	0.06666666666666667	1	15	15	0.6666666666666666	0	0.8832512631668745	0.9057011801291631	0.4669068022461606	0.9492999168241802	0.38848119561512173	0.9691106669421745	0.9131482213127275	0.9468154016163861	0.5357142857142857	0.42857142857142855	0.0	0.02780729126065182	0.02780729126065182
2017	0.06434892880910581	0.02592469041341705	0.024541129952529484	0.6050380489239842	-1	0	0	0.1	1	1.0	13	1.0	1.0	14	13	0	2	0	0.06666666666666667	1	15	15	0.6666666666666666	0	0.8832512631668745	0.9057011801291631	0.4669068022461606	0.9492924818835771	0.38848119561512173	0.9691106669421745	0.9135127597400405	0.9468128087795842	0.5357142857142857	0.21428571428571427	0.0	0.024541129952529484	0.024541129952529484
4483	0.053037693974071626	0.008083689153806289	0.0029100317125600305	0.8650643039973543	-1	0	0	0.1	1	1.0	13	1.0	1.0	14	13	0	2	0	0.06666666666666667	1	15	15	0.6666666666666666	0	0.9255963026423346	0.8738572045633067	0.4669068022461606	0.946867493124814	0.4093536946862887	0.9723516904217987	0.9117745713241191	0.9422424499795251	0.5714285714285714	0.2857142857142857	0.0	0.0029100317125600305	0.0029100317125600305
2649	0.060952966549687335	0.00869719318522496	0.00800486297631384	0.6773216399772135	-1	0	0	0.1	1	1.0	13	1.0	1.0	14	13	0	2	0	0.06666666666666667	1	15	15	0.6666666666666666	0	0.8409062236914145	0.9284518176274359	0.5283085109929869	0.9098194237934358	0.45106998632397455	0.9268196341691585	0.8771342363190945	0.9220934896827472	0.5357142857142857	0.2857142857142857	0.0	0.00800486297631384	0.00800486297631384
167	0.0006375839467051917	3.5022380408327056e-05	-2.1507149983835626e-05	0.9984966803396172	-1	0	0	0.6666666666666666	2	0.5	1	1.0	0	2	0	1	0	0	1.0	2	2	4	0.0	0	0	0	0	0	0	0	0	0	0	0	0	-2.1507149983835628e-06	-2.1507149983835628e-06
1483	0.04835104609421429	0.004125258732349494	0.0027809133798548952	0.6657359474887651	-1	0	0	0.2	2	0.8461538461538461	11	0.5357142857142857	0.8461538461538461	13	11	1	1	0	0.14285714285714285	14	2	15	0.25	0	0.9255963026423346	0.8710624183462515	0.5528563133584269	0.946823039660708	0.4093536946862887	0.9718645906186363	0.9294595928589711	0.9414396974187582	1.0	0.15384615384615385	0.0	0.0027809133798548952	0.0027809133798548952
1502	0.06325215296834819	0.01877143634515409	0.018465420216128563	0.7162892410711315	-1	0	0	0.1	1	1.0	13	1.0	1.0	14	13	0	2	0	0.06666666666666667	1	15	15	0.6666666666666666	0	0.8832512631668745	0.8963093674182593	0.4669068022461606	0.9492924818835771	0.38848119561512173	0.9691106669421745	0.9135127597400405	0.9450160976554852	0.5357142857142857	0.21428571428571427	0.0	0.018465420216128563	0.018465420216128563
72	0.00017479054986168605	4.232233324539813e-06	-3.801721226675098e-06	0.9996936376229882	-1	0	0	0.3333333333333333	1	1.0	2	0.6666666666666666	0.5	2	1	1	0	0	0.6666666666666666	2	3	4	0.0	0	0.24506726617153762	0.6914038672768164	0.3518650914921807	0.9170947192067107	0.33483463955428483	0.6476255964118236	0.7114238031372123	0.7812456803953529	0	0	0.0	-3.801721226675098e-07	-3.801721226675098e-07
1289	0.057520391840856576	0.010548216061122597	-0.00014980522575966403	0.656947284307384	-1	0	0	0.1	1	1.0	13	1.0	1.0	14	13	0	1	0	0.06666666666666667	1	15	15	0.3333333333333333	0	0.8832512631668745	0.8956903356149404	0.4669068022461606	0.9419725573230178	0.38848119561512173	0.9691106669421745	0.9135127597400405	0.9423735223476135	1.0	0.21428571428571427	0.0	-1.4980522575966404e-05	-1.4980522575966404e-05
4151	0.06596248588860233	0.027635286606690276	0.02690008750460062	0.5973046971320408	-1	0	0	0.1	1	1.0	13	1.0	1.0	14	13	0	2	0	0.06666666666666667	1	15	15	0.6666666666666666	0	0.8832512631668745	0.9057011801291631	0.4669068022461606	0.9492999168241802	0.38848119561512173	0.9691106669421745	0.9131482213127275	0.9468154016163861	0.6071428571428571	0.07142857142857142	0.0	0.02690008750460062	0.02690008750460062
1505	0.06302647715237251	0.019013846956901195	0.018923472248639942	0.7144430328766171	-1	0	0	0.1	1	1.0	13	1.0	1.0	14	13	0	2	0	0.06666666666666667	1	15	15	0.6666666666666666	0	0.8832512631668745	0.8963093674182593	0.4669068022461606	0.9492924818835771	0.38848119561512173	0.9691106669421745	0.9135127597400405	0.9450160976554852	0.5357142857142857	0.21428571428571427	0.0	0.018923472248639942	0.018923472248639942
3630	0.06388307835102904	0.02569872100938534	0.025055886145589033	0.6096107846659105	-1	0	0	0.1	1	1.0	13	1.0	1.0	14	13	0	2	0	0.06666666666666667	1	15	15	0.6666666666666666	0	0.8832512631668745	0.9057011801291631	0.4669068022461606	0.9492999168241802	0.38848119561512173	0.9691106669421745	0.9131482213127275	0.9468154016163861	0.5357142857142857	0.21428571428571427	0.0	0.025055886145589033	0.025055886145589033
2297	0.0648567417373904	0.026853332407411175	0.026525524718110798	0.6024413648478508	-1	0	0	0.1	1	1.0	13	1.0	1.0	14	13	0	2	0	0.06666666666666667	1	15	15	0.6666666666666666	0	0.8832512631668745	0.9057011801291631	0.4669068022461606	0.9492999168241802	0.38848119561512173	0.9691106669421745	0.9131482213127275	0.9468154016163861	0.5357142857142857	0.21428571428571427	0.0	0.026525524718110798	0.026525524718110798
1871	0.0627372405185967	0.026322998143673337	0.025680781189641018	0.6023983617020253	-1	0	0	0.1	1	1.0	13	1.0	1.0	14	13	0	2	0	0.06666666666666667	1	15	15	0.6666666666666666	0	0.8832512631668745	0.9057011801291631	0.4669068022461606	0.9492924818835771	0.38848119561512173	0.9691106669421745	0.9135127597400405	0.9468128087795842	0.5357142857142857	0	0.0	0.025680781189641018	0.025680781189641018
273	0.0035893540862067664	0.0008163420506881864	-0.0008008673545482924	0.9963675714952214	-1	0	0	0.75	3	0.3333333333333333	1	0.5555555555555556	0.3333333333333333	4	1	0	1	0	1.0	3	3	5	1.0	1.0	0.6614708945170704	0.8282819967076572	0.40947533126689006	0.9616793430098366	0.1738357803939128	0.9603046971225061	0.894105859039853	0.9346696593010759	1.0	0.5	0.0	-8.008673545482924e-05	-8.008673545482924e-05
4478	0.054591391701787007	0.00413429196942018	-0.0041259034815269375	0.623670229247467	-1	0	0	0.1	1	1.0	13	1.0	1.0	14	13	0	2	0	0.06666666666666667	1	15	15	0.6666666666666666	0	0.8314562863036452	0.9050096248024314	0.5098815578022938	0.9487230637128069	0.3139634454488287	0.9701050754064214	0.9156303432913993	0.9470458225512594	0.5714285714285714	0.2857142857142857	0.0	-0.00041259034815269375	-0.00041259034815269375
4139	0.06526857665971747	0.02775548378235294	0.026959391839359942	0.6067203968451962	-1	0	0	0.1	1	1.0	13	1.0	1.0	14	13	0	2	0	0.06666666666666667	1	15	15	0.6666666666666666	0	0.8832512631668745	0.9057011801291631	0.4669068022461606	0.9492999168241802	0.38848119561512173	0.9691106669421745	0.9131482213127275	0.9468154016163861	0.5357142857142857	0.21428571428571427	0.0	0.026959391839359942	0.026959391839359942
1995	0.05359975805581124	0.0066837221388341235	0.006113555547867196	0.8347916833355689	-1	0	0	0.1	1	1.0	13	1.0	0.9230769230769231	13	12	1	2	0	0.06666666666666667	15	1	15	0.4	0	0.9255963026423346	0.8772343515843564	0.4669068022461606	0.9504019340441568	0.4093536946862887	0.9708195464061113	0.9294595928589711	0.9431078817448819	0.5384615384615385	0.23076923076923078	0.0	0.006113555547867196	0.006113555547867196
1730	0.06440673346556294	0.028075767420107273	0.027365272808764586	0.60785733710284	-1	0	0	0.1	1	1.0	13	1.0	1.0	14	13	0	2	0	0.06666666666666667	1	15	15	0.6666666666666666	0	0.8832512631668745	0.9057011801291631	0.4669068022461606	0.9492924818835771	0.38848119561512173	0.9691106669421745	0.9135127597400405	0.9468128087795842	0.5357142857142857	0.07142857142857142	0.0	0.027365272808764586	0.027365272808764586
2260	0.055913758784610516	0.013965780671736065	0.009203251557154662	0.66485372835025	-1	0	0	0.1	1	1.0	13	1.0	1.0	14	13	0	2	0	0.06666666666666667	1	15	15	0.6666666666666666	0	0.7891112468281851	0.9110885868538406	0.4669068022461606	0.9573553902492354	0.3069971691099044	0.9630625746895081	0.9331737022121782	0.9478327014433423	0.5357142857142857	0.21428571428571427	0.0	0.009203251557154662	0.009203251557154662
4534	0.0639338668738548	0.026224883369470226	0.025049987695560685	0.6118676362802871	-1	0	0	0.1	1	1.0	13	1.0	1.0	14	13	0	2	0	0.06666666666666667	1	15	15	0.6666666666666666	0	0.8832512631668745	0.9057011801291631	0.4669068022461606	0.9492999168241802	0.38848119561512173	0.9691106669421745	0.9131482213127275	0.9468154016163861	0.5714285714285714	0.21428571428571427	0.0	0.025049987695560685	0.025049987695560685
3901	0.06528835395360394	0.0276772213607379	0.02740065004459966	0.6055443280530421	-1	0	0	0.1	1	1.0	13	1.0	1.0	14	13	0	2	0	0.06666666666666667	1	15	15	0.6666666666666666	0	0.8832512631668745	0.9057011801291631	0.4669068022461606	0.9492999168241802	0.38848119561512173	0.9691106669421745	0.9131482213127275	0.9468154016163861	0.5357142857142857	0.21428571428571427	0.0	0.02740065004459966	0.02740065004459966
509	0.052196251336791524	0.002621022328245404	-0.0024509675738994636	0.8177600203304418	-1	0	0	0.4	4	0.6153846153846154	8	0.375	0.46153846153846156	8	6	6	5	0	0.4	4	10	15	0.35714285714285715	0.14285714285714285	0.7037400401097799	0.8865141531140313	0.5472016930381358	0.8696166037093965	0.7027156031114256	0.940011086569263	0.830094894804965	0.9033465764804243	0.25	0.25	0.0	-0.00024509675738994637	-0.00024509675738994637
2599	0.05299882366624333	0.004146969116010308	0.0038409933339818535	0.6534206743253502	-1	0	0	0.1	1	1.0	13	1.0	1.0	14	13	0	2	0	0.06666666666666667	1	15	15	0.6666666666666666	0	0.8832512631668745	0.9057011801291631	0.4669068022461606	0.9171755850710108	0.38848119561512173	0.9691106669421745	0.9135127597400405	0.9372776413583173	0.5357142857142857	0.21428571428571427	0.0	0.0038409933339818535	0.0038409933339818535
330	0.05449216610038183	0.007400115225724751	0.007372848058740204	0.9252599141509082	-1	0	0	0.3	3	0.8461538461538461	11	0.3125	0.7692307692307693	11	10	3	1	0	0.3333333333333333	4	12	15	0.1111111111111111	0.6666666666666666	0.611313304974013	0.9216948888842945	0.4669068022461606	0.838031050638172	0.4093536946862887	0.9161329713776755	0.7538488114533687	0.8972215340299887	1.0	0.2727272727272727	0.0	0.007372848058740204	0.007372848058740204
4021	0.06277499113854039	0.027661953191710286	0.027474363191714767	0.6064634435311373	-1	0	0	0.1	1	1.0	13	1.0	1.0	14	13	0	2	0	0.06666666666666667	1	15	15	0.6666666666666666	0	0.8832512631668745	0.9057011801291631	0.4669068022461606	0.9492999168241802	0.38848119561512173	0.9691106669421745	0.9131482213127275	0.9468154016163861	0.5357142857142857	0.21428571428571427	0.0	0.027474363191714767	0.027474363191714767
3762	0.06466566712262614	0.026895230233598626	0.026169145714340095	0.6051985578748971	-1	0	0	0.1	1	1.0	13	1.0	1.0	14	13	0	2	0	0.06666666666666667	1	15	15	0.6666666666666666	0	0.8832512631668745	0.9057011801291631	0.4669068022461606	0.9492999168241802	0.38848119561512173	0.9691106669421745	0.9131482213127275	0.9468154016163861	0.6071428571428571	0.42857142857142855	0.0	0.026169145714340095	0.026169145714340095
1222	0.05036785999932835	0.001933694153605565	-0.0019275078273945777	0.7023322815083949	-1	0	0	0.1	1	1.0	13	1.0	1.0	14	13	0	2	0	0.06666666666666667	1	15	15	0.6666666666666666	0	0.7373162699649557	0.9068974429084864	0.4669068022461606	0.9605614291475912	0.2394193653369295	0.951091941384502	0.9373916744721161	0.9433345674013803	0.5357142857142857	0.21428571428571427	0.0	-0.00019275078273945777	-0.00019275078273945777
4812	0.0641472154164581	0.02880727965519356	0.02838156567795524	0.6087952192239897	-1	0	0	0.1	1	1.0	13	1.0	1.0	14	13	0	2	0	0.06666666666666667	1	15	15	0.6666666666666666	0	0.8832512631668745	0.9057011801291631	0.4669068022461606	0.9492999168241802	0.38848119561512173	0.9691106669421745	0.9131482213127275	0.9468154016163861	0.5357142857142857	0.07142857142857142	0.0	0.02838156567795524	0.02838156567795524
4434	0.06501339630404272	0.025916386576104903	0.025184200517311628	0.6077836255803247	-1	0	0	0.1	1	1.0	13	1.0	1.0	14	13	0	2	0	0.06666666666666667	1	15	15	0.6666666666666666	0	0.8832512631668745	0.9057011801291631	0.4669068022461606	0.9492999168241802	0.38848119561512173	0.9691106669421745	0.9131482213127275	0.9468154016163861	0.5357142857142857	0.07142857142857142	0.0	0.025184200517311628	0.025184200517311628
4591	0.06560486479595001	0.026968148384613574	0.026653025286039373	0.6048385930535046	-1	0	0	0.1	1	1.0	13	1.0	1.0	14	13	0	2	0	0.06666666666666667	1	15	15	0.6666666666666666	0	0.8832512631668745	0.9057011801291631	0.4669068022461606	0.9492999168241802	0.38848119561512173	0.9691106669421745	0.9131482213127275	0.9468154016163861	0.5357142857142857	0.2857142857142857	0.0	0.026653025286039373	0.026653025286039373
1715	0.05892880798535072	0.021809468079860794	0.018416100749801805	0.6826096006796882	-1	0	0	0.1	1	1.0	13	1.0	1.0	14	13	0	2	0	0.06666666666666667	1	15	15	0.6666666666666666	0	0.8314562863036452	0.9055976103371027	0.4669068022461606	0.9534004635786235	0.3069971691099044	0.9701559806600356	0.9179924229995103	0.9488416001176252	0.5357142857142857	0.21428571428571427	0.0	0.018416100749801805	0.018416100749801805
2914	0.05581487415872505	0.004654639866623689	-0.0029285414405210404	0.7506777082528535	-1	0	0	0.1	1	1.0	13	1.0	1.0	14	13	0	2	0	0.06666666666666667	1	15	15	0.6666666666666666	0	0.7373162699649557	0.8952117759716987	0.4328892777664823	0.9539292675664546	0.38848119561512173	0.9600378924639569	0.9331737022121782	0.9418520296960581	0.5357142857142857	0.07142857142857142	0.0	-0.00029285414405210407	-0.00029285414405210407
622	0.035406308844277055	0.004960534627960997	-0.004595319464143383	0.8373523883762835	-1	0	0	0.4	4	0.6923076923076923	9	0.38461538461538464	0.6923076923076923	12	9	2	2	0	0.23076923076923078	13	3	15	0.4	0.15384615384615385	0.6789306736181957	0.900068571572964	0.3606347875534326	0.947788149390227	0.7292614353040174	0.9325737210363457	0.9078261795270838	0.929207161662658	0.5416666666666666	0.5	0.0	-0.0004595319464143383	-0.0004595319464143383
88	3.6633260481355506e-09	3.324789841028503e-09	3.461142799353341e-10	0.999999801591325	-1	0	0	0	0	0	0	1.0	0	0	0	0	1	0	1.0	1	1	1	0.25	0	0	0	0	0	0	0	0	0	0	0	0	-0.1	-0.1
3314	0.06509841061485949	0.026569172591270444	0.02610825786289279	0.6154214117037351	-1	0	0	0.1	1	1.0	13	1.0	1.0	14	13	0	2	0	0.06666666666666667	1	15	15	0.6666666666666666	0	0.8832512631668745	0.9057011801291631	0.4669068022461606	0.9492999168241802	0.38848119561512173	0.9691106669421745	0.9131482213127275	0.9468154016163861	0.5357142857142857	0.07142857142857142	0.0	0.02610825786289279	0.02610825786289279
4879	0.0670635673548829	0.028207396647457646	0.027900593215090502	0.6078446039189135	-1	0	0	0.1	1	1.0	13	1.0	1.0	14	13	0	2	0	0.06666666666666667	1	15	15	0.6666666666666666	0	0.8832512631668745	0.9057011801291631	0.4669068022461606	0.9492999168241802	0.38848119561512173	0.9691106669421745	0.9131482213127275	0.9468154016163861	0.5714285714285714	0.07142857142857142	0.0	0.027900593215090502	0.027900593215090502
3507	0.06302289000177223	0.02662955680014453	0.02616625803410302	0.6023498611027597	-1	0	0	0.1	1	1.0	13	1.0	1.0	14	13	0	2	0	0.06666666666666667	1	15	15	0.6666666666666666	0	0.8832512631668745	0.9057011801291631	0.4669068022461606	0.9492999168241802	0.38848119561512173	0.9691106669421745	0.9131482213127275	0.9468154016163861	0.5357142857142857	0.07142857142857142	0.0	0.02616625803410302	0.02616625803410302
4108	0.06455299308353055	0.026601058447231176	0.025506198024260966	0.6026233771464146	-1	0	0	0.1	1	1.0	13	1.0	1.0	14	13	0	2	0	0.06666666666666667	1	15	15	0.6666666666666666	0	0.8832512631668745	0.9057011801291631	0.4669068022461606	0.9492999168241802	0.38848119561512173	0.9691106669421745	0.9131482213127275	0.9468154016163861	0.5714285714285714	0.07142857142857142	0.0	0.025506198024260966	0.025506198024260966
3990	0.06451735701322867	0.027434902646110978	0.02729022050209995	0.6044132180702781	-1	0	0	0.1	1	1.0	13	1.0	1.0	14	13	0	2	0	0.06666666666666667	1	15	15	0.6666666666666666	0	0.8832512631668745	0.9057011801291631	0.4669068022461606	0.9492999168241802	0.38848119561512173	0.9691106669421745	0.9131482213127275	0.9468154016163861	0.5357142857142857	0.07142857142857142	0.0	0.02729022050209995	0.02729022050209995
2818	0.06310273233139567	0.025828821128584426	0.024693961561316514	0.614044498462462	-1	0	0	0.1	1	1.0	13	1.0	1.0	14	13	0	2	0	0.06666666666666667	1	15	15	0.6666666666666666	0	0.8832512631668745	0.9057011801291631	0.4669068022461606	0.9492924818835771	0.38848119561512173	0.9691106669421745	0.9135127597400405	0.9468128087795842	0.5357142857142857	0.35714285714285715	0.0	0.024693961561316514	0.024693961561316514
2088	0.06259430507406054	0.02722859465076795	0.026436950088991797	0.6051969143078845	-1	0	0	0.1	1	1.0	13	1.0	1.0	14	13	0	2	0	0.06666666666666667	1	15	15	0.6666666666666666	0	0.8832512631668745	0.9057011801291631	0.4669068022461606	0.9492924818835771	0.38848119561512173	0.9691106669421745	0.9135127597400405	0.9468128087795842	0.5357142857142857	0.07142857142857142	0.0	0.026436950088991797	0.026436950088991797
582	0.04853749684477145	0.01314971573122696	0.010329927805072909	0.7117631508355549	-1	0	0	0.3	3	0.7692307692307693	10	0.5357142857142857	0.7692307692307693	13	10	1	0	0	0.14285714285714285	14	2	15	0.0	0.14285714285714285	0.5781937155897761	0.910518777187981	0.6278503707097438	0.9587741181566789	0.5726259269948708	0.8764900147373464	0.8688741452819666	0.9223986555180708	0	0	0.0	0.010329927805072909	0.010329927805072909
2820	0.06298000632845972	0.025987015645956374	0.02545303562811129	0.5984370863464505	-1	0	0	0.1	1	1.0	13	1.0	1.0	14	13	0	2	0	0.06666666666666667	1	15	15	0.6666666666666666	0	0.8832512631668745	0.9057011801291631	0.4669068022461606	0.9492924818835771	0.38848119561512173	0.9691106669421745	0.9135127597400405	0.9468128087795842	0.5357142857142857	0.21428571428571427	0.0	0.02545303562811129	0.02545303562811129
2372	0.052884940465320274	0.007552654221647689	0.007048728787891976	0.7381099784892478	-1	0	0	0.1	1	1.0	13	1.0	1.0	14	13	0	2	0	0.06666666666666667	1	15	15	0.6666666666666666	0	0.8832512631668745	0.9057011801291631	0.5098815578022938	0.9339967309167597	0.38848119561512173	0.9691106669421745	0.9135127597400405	0.9419141714883335	0.5357142857142857	0.21428571428571427	0.0	0.007048728787891976	0.007048728787891976
1429	0.059830607241664134	0.009918576430188826	0.007479180120177713	0.6120002473116017	-1	0	0	0.1	1	1.0	13	1.0	1.0	14	13	0	2	0	0.06666666666666667	1	15	15	0.6666666666666666	0	0.8832512631668745	0.8963093674182593	0.4669068022461606	0.9492924818835771	0.38848119561512173	0.9691106669421745	0.9135127597400405	0.9450160976554852	0.5357142857142857	0.21428571428571427	0.0	0.007479180120177713	0.007479180120177713
3171	0.059000087081078935	0.02483633673431098	0.017207809292290564	0.5984354479003837	-1	0	0	0.1	1	1.0	13	1.0	1.0	14	13	0	2	0	0.06666666666666667	1	15	15	0.6666666666666666	0	0.8832512631668745	0.9057011801291631	0.5098815578022938	0.9494702649591669	0.38848119561512173	0.9691106669421745	0.8922930373159451	0.9468748743026171	0.6071428571428571	0.21428571428571427	0.0	0.017207809292290564	0.017207809292290564
4786	0.05780711834510177	0.007327805099531441	-0.00212071366070505	0.6784634196474368	-1	0	0	0.1	1	1.0	13	1.0	1.0	14	13	0	2	0	0.06666666666666667	1	15	15	0.6666666666666666	0	0.8994183799940336	0.9079251592929695	0.4669068022461606	0.9473405432090325	0.4093536946862887	0.9498612483514997	0.9131482213127275	0.9374168259786857	0.5714285714285714	0.07142857142857142	0.0	-0.000212071366070505	-0.000212071366070505
4078	0.06141611488173573	0.011643341888231386	0.009673823784601344	0.615570682073608	-1	0	0	0.1	1	1.0	13	1.0	1.0	14	13	0	2	0	0.06666666666666667	1	15	15	0.6666666666666666	0	0.8832512631668745	0.8835722300150475	0.4669068022461606	0.9492924818835771	0.38848119561512173	0.9691106669421745	0.9135127597400405	0.9427174665102067	0.5714285714285714	0.21428571428571427	0.0	0.009673823784601344	0.009673823784601344
75	0.003861343032838857	0.0001557472257839655	7.660983874919922e-05	0.989399599269517	-1	0	0	0.42857142857142855	3	0.625	5	0.6666666666666666	0.125	2	1	7	6	0	0.6	5	3	10	0.35294117647058826	0	0.8385386555173533	0.8340509177145391	0.35366713132044253	0.8977979919384362	0.804449683330161	0.7140020462417263	0.902573234468043	0.82742732029442	0.5	0.5	0.0	7.660983874919922e-05	7.660983874919922e-05
2536	0.05562098289923865	0.01048370712100802	-0.006045652001021864	0.7999222733291342	-1	0	0	0.1	1	1.0	13	1.0	1.0	14	13	0	2	0	0.06666666666666667	1	15	15	0.6666666666666666	0	0.7891112468281851	0.898417782893126	0.4669068022461606	0.9419725573230178	0.38848119561512173	0.9691106669421745	0.9135127597400405	0.9429058565477474	0.5357142857142857	0.21428571428571427	0.0	-0.0006045652001021864	-0.0006045652001021864
1813	0.06476123014528062	0.026828926011613387	0.026247662564863	0.6024432796069099	-1	0	0	0.1	1	1.0	13	1.0	1.0	14	13	0	2	0	0.06666666666666667	1	15	15	0.6666666666666666	0	0.8832512631668745	0.9057011801291631	0.4669068022461606	0.9492924818835771	0.38848119561512173	0.9691106669421745	0.9135127597400405	0.9468128087795842	0.5357142857142857	0.21428571428571427	0.0	0.026247662564863	0.026247662564863
1065	0.0673084422955658	0.015081795955913626	0.014626351400325461	0.7285250545356852	-1	0	0	0.1	1	1.0	13	1.0	1.0	14	13	0	2	0	0.06666666666666667	1	15	15	0.6666666666666666	0	0.8832512631668745	0.8911676943444025	0.4328892777664823	0.9557077843725891	0.3069971691099044	0.972492550567217	0.9353586054004362	0.9484979365454288	0.5714285714285714	0.14285714285714285	0.0	0.014626351400325461	0.014626351400325461
4129	0.06497228223728406	0.027262179371773384	0.026895419722234404	0.6059385989296999	-1	0	0	0.1	1	1.0	13	1.0	1.0	14	13	0	2	0	0.06666666666666667	1	15	15	0.6666666666666666	0	0.8832512631668745	0.9057011801291631	0.4669068022461606	0.9492999168241802	0.38848119561512173	0.9691106669421745	0.9131482213127275	0.9468154016163861	0.5714285714285714	0.21428571428571427	0.0	0.026895419722234404	0.026895419722234404
1834	0.05535651177117345	0.028046321284786718	0.02598138213983092	0.7013203032571749	-1	0	0	0.1	1	1.0	13	1.0	0.9230769230769231	13	12	1	2	0	0.06666666666666667	1	15	15	0.4	0	0.9255963026423346	0.8460763889538777	0.5528563133584269	0.9447903400466446	0.7374788605601533	0.9660040827234339	0.8799398229378115	0.9327864845586481	0.5384615384615385	0.15384615384615385	0.0	0.02598138213983092	0.02598138213983092
774	0.03286993042115363	0.007086173222250885	0.006728836616802803	0.8879214796244067	-1	0	0	0.4	4	0.6923076923076923	9	0.3	0.6153846153846154	11	8	3	1	0	0.5	10	5	15	0.14285714285714285	0.15384615384615385	0.8321359626538614	0.8713086604876903	0.3782741779176252	0.9683529500982714	0.5979254798774198	0.9557412914662888	0.9084831495639797	0.942783198356117	1.0	0	0.0	0.006728836616802803	0.006728836616802803
4443	0.06255286010183177	0.026672805104236714	0.02642332545287703	0.6013004959666622	-1	0	0	0.1	1	1.0	13	1.0	1.0	14	13	0	2	0	0.06666666666666667	1	15	15	0.6666666666666666	0	0.8832512631668745	0.9057011801291631	0.4669068022461606	0.9492999168241802	0.38848119561512173	0.9691106669421745	0.9131482213127275	0.9468154016163861	0.6071428571428571	0.07142857142857142	0.0	0.02642332545287703	0.02642332545287703
3966	0.06051573134399586	0.011182197156553622	0.009205092286193414	0.6292837159550371	-1	0	0	0.1	1	1.0	13	1.0	1.0	14	13	0	2	0	0.06666666666666667	1	15	15	0.6666666666666666	0	0.8832512631668745	0.8202221993480435	0.4328892777664823	0.9461334138615823	0.4093536946862887	0.9700702276634825	0.9331737022121782	0.9321849570107061	0.5357142857142857	0.07142857142857142	0.0	0.009205092286193414	0.009205092286193414
3445	0.05805095213720631	0.013755517164606088	0.00596087600803078	0.6609305212677108	-1	0	0	0.1	1	1.0	13	1.0	1.0	14	13	0	2	0	0.06666666666666667	1	15	15	0.6666666666666666	0	0.7891112468281851	0.9110885868538406	0.4669068022461606	0.957240793036567	0.3069971691099044	0.9630625746895081	0.9331737022121782	0.9477864771417744	0.5357142857142857	0.07142857142857142	0.0	0.00596087600803078	0.00596087600803078
4133	0.06468606689199138	0.026728658538757825	0.026581567134680868	0.6021593128276285	-1	0	0	0.1	1	1.0	13	1.0	1.0	14	13	0	2	0	0.06666666666666667	1	15	15	0.6666666666666666	0	0.8832512631668745	0.9057011801291631	0.4669068022461606	0.9492999168241802	0.38848119561512173	0.9691106669421745	0.9131482213127275	0.9468154016163861	0.6071428571428571	0.07142857142857142	0.0	0.026581567134680868	0.026581567134680868
3239	0.06479201686089206	0.026118342732333367	0.02532705204714336	0.6169175020131076	-1	0	0	0.1	1	1.0	13	1.0	1.0	14	13	0	2	0	0.06666666666666667	1	15	15	0.6666666666666666	0	0.8832512631668745	0.9057011801291631	0.4669068022461606	0.9492999168241802	0.38848119561512173	0.9691106669421745	0.9131482213127275	0.9468154016163861	0.6071428571428571	0.07142857142857142	0.0	0.02532705204714336	0.02532705204714336
2837	0.06431207414696387	0.026393304874294782	0.026375509472303223	0.6083741450883435	-1	0	0	0.1	1	1.0	13	1.0	1.0	14	13	0	2	0	0.06666666666666667	1	15	15	0.6666666666666666	0	0.8832512631668745	0.9057011801291631	0.4669068022461606	0.9492924818835771	0.38848119561512173	0.969263121819603	0.9135127597400405	0.9468984373936647	0.5357142857142857	0.21428571428571427	0.0	0.026375509472303223	0.026375509472303223
2175	0.06396890580142581	0.027050703764190286	0.02644234920726129	0.598662364216505	-1	0	0	0.1	1	1.0	13	1.0	1.0	14	13	0	2	0	0.06666666666666667	1	15	15	0.6666666666666666	0	0.8832512631668745	0.9057011801291631	0.4669068022461606	0.9492924818835771	0.38848119561512173	0.9691106669421745	0.9135127597400405	0.9468128087795842	0.5357142857142857	0.21428571428571427	0.0	0.02644234920726129	0.02644234920726129
1209	0.05767134895764518	0.009724674212076326	0.003850304271374012	0.7216099721778622	-1	0	0	0.1	1	1.0	13	1.0	1.0	14	13	0	2	0	0.06666666666666667	1	15	15	0.6666666666666666	0	0.8832512631668745	0.90512843815545	0.4669068022461606	0.9492924818835771	0.38848119561512173	0.9691106669421745	0.9135127597400405	0.946700433177989	0.5357142857142857	0.21428571428571427	0.0	0.003850304271374012	0.003850304271374012
1588	0.06381259341883835	0.001991843289306202	0.001964769919894461	0.6029043408534147	-1	0	0	0.1	1	1.0	13	1.0	1.0	14	13	0	2	0	0.06666666666666667	1	15	15	0.6666666666666666	0	0.8832512631668745	0.8963093674182593	0.3915836792092291	0.9533731169296409	0.38848119561512173	0.9691106669421745	0.9309067910415557	0.9465236745772379	0.5357142857142857	0.21428571428571427	0.0	0.001964769919894461	0.001964769919894461
29	0.03400687805108528	0.00048512680178967833	0.0004092424232768935	0.6342174993887447	-1	0	0	0.2	2	0.8461538461538461	11	0.5357142857142857	0.8461538461538461	12	11	2	1	0	0.14285714285714285	14	2	15	0.14285714285714285	0	0.7403438313561445	0.9527167613989878	0.8629306123572817	0.8848909956453649	0.4005752298601447	0.8504085462766292	0.9242008282438338	0.9055254773178398	1.0	0.16666666666666666	0.0	0.0004092424232768935	0.0004092424232768935
2046	0.05716564656487892	0.004777346999157033	0.004312503325873111	0.6605180982277228	-1	0	0	0.2	2	0.9230769230769231	12	1.0	0.9230769230769231	14	12	0	2	0	0.06666666666666667	1	15	15	1.0	0.14285714285714285	0.7373162699649557	0.8963466681172213	0.4669068022461606	0.9663035390156479	0.21052410614249134	0.9431274567202486	0.942583026351993	0.9412499322852875	0.5357142857142857	0.14285714285714285	0.0	0.004312503325873111	0.004312503325873111
510	0.03490226507214609	0.005542121589933785	0.0055418112218475705	0.894992322768286	-1	0	0	0.1	1	1.0	13	1.0	1.0	14	13	0	1	0	0.06666666666666667	1	15	15	0.3333333333333333	0	0.7555978690794956	0.8099700277808564	0.5437600772937952	0.9311887729351167	0.9087260814401569	0.9705729207980098	0.8053495998893662	0.9253222999693652	1.0	0.14285714285714285	0.0	0.0055418112218475705	0.0055418112218475705
3416	0.06368116304345817	0.005327005865616471	0.005302672110755505	0.6530144564430541	-1	0	0	0.1	1	1.0	13	1.0	1.0	14	13	0	2	0	0.06666666666666667	1	15	15	0.6666666666666666	0	0.8832512631668745	0.9057011801291631	0.4669068022461606	0.9511065574764709	0.38848119561512173	0.9691106669421745	0.9131482213127275	0.9474527260743549	0.5714285714285714	0.2857142857142857	0.0	0.005302672110755505	0.005302672110755505
2067	0.06178306470922	0.02648887520851911	0.025822072164722407	0.602260843666799	-1	0	0	0.1	1	1.0	13	1.0	1.0	14	13	0	2	0	0.06666666666666667	1	15	15	0.6666666666666666	0	0.8832512631668745	0.9057011801291631	0.4669068022461606	0.9492924818835771	0.38848119561512173	0.9691106669421745	0.9135127597400405	0.9468128087795842	0.5357142857142857	0.21428571428571427	0.0	0.025822072164722407	0.025822072164722407
4490	0.064189356672961	0.026462445932392765	0.025692055294616187	0.6031988058295757	-1	0	0	0.1	1	1.0	13	1.0	1.0	14	13	0	2	0	0.06666666666666667	1	15	15	0.6666666666666666	0	0.8832512631668745	0.9057011801291631	0.4669068022461606	0.9492999168241802	0.38848119561512173	0.9691106669421745	0.9131482213127275	0.9468154016163861	0.6071428571428571	0.07142857142857142	0.0	0.025692055294616187	0.025692055294616187
1098	0.053766151600808935	0.00787264591308688	0.0063115742771808325	0.8004010888535135	-1	0	0	0.2	2	0.9230769230769231	12	1.0	0.9230769230769231	13	12	1	0	0	0.06666666666666667	15	1	15	0.0	0.14285714285714285	0.9466631655854101	0.9470734870919789	0.7285004171616914	0.9333162502930671	0.7374788605601533	0.9547392023773411	0.9294595928589711	0.9457008310877962	0	0	0.0	0.0063115742771808325	0.0063115742771808325
1754	0.051515171805235606	0.011660615699244432	-0.007431338173825872	0.7280476861452703	-1	0	0	0.2	2	0.8461538461538461	11	0.5357142857142857	0.8461538461538461	13	11	1	1	0	0.14285714285714285	14	2	15	0.25	0	0.8409062236914145	0.9094727735572088	0.5528563133584269	0.9349582104687615	0.4093536946862887	0.9627647484598557	0.8901796515518025	0.9394455257590596	1.0	0.23076923076923078	0.0	-0.0007431338173825872	-0.0007431338173825872
1221	0.06352686007343057	0.01908752026261673	0.018663976219605045	0.7171973827718177	-1	0	0	0.1	1	1.0	13	1.0	1.0	14	13	0	2	0	0.06666666666666667	1	15	15	0.6666666666666666	0	0.8832512631668745	0.8963093674182593	0.4669068022461606	0.9492924818835771	0.38848119561512173	0.9691106669421745	0.9135127597400405	0.9450160976554852	0.5357142857142857	0.07142857142857142	0.0	0.018663976219605045	0.018663976219605045
2827	0.06426916794286004	0.028641084366022394	0.02853918556369625	0.6055430138730699	-1	0	0	0.1	1	1.0	13	1.0	1.0	14	13	0	2	0	0.06666666666666667	1	15	15	0.6666666666666666	0	0.8832512631668745	0.9057011801291631	0.4669068022461606	0.9492999168241802	0.38848119561512173	0.9691106669421745	0.9131482213127275	0.9468154016163861	0.5357142857142857	0.21428571428571427	0.0	0.02853918556369625	0.02853918556369625
2425	0.06832698433061157	0.023703620422460065	0.02324805750162621	0.5896228433780278	-1	0	0	0.1	1	1.0	13	1.0	1.0	14	13	0	2	0	0.06666666666666667	1	15	15	0.6666666666666666	0	0.8832512631668745	0.9057011801291631	0.4669068022461606	0.9492924818835771	0.4093536946862887	0.9655690023962751	0.9135127597400405	0.9448974952768844	0.5357142857142857	0.21428571428571427	0.0	0.02324805750162621	0.02324805750162621
2206	0.06373184639017436	0.026893102079079554	0.025449794610010124	0.6064749844424724	-1	0	0	0.1	1	1.0	13	1.0	1.0	14	13	0	2	0	0.06666666666666667	1	15	15	0.6666666666666666	0	0.8832512631668745	0.9057011801291631	0.4669068022461606	0.9492924818835771	0.38848119561512173	0.9691106669421745	0.9135127597400405	0.9468128087795842	0.5357142857142857	0.07142857142857142	0.0	0.025449794610010124	0.025449794610010124
2048	0.036078781489005514	0.003338814238660028	-0.001432068301784753	0.9330372856754033	-1	0	0	0.3	3	0.6923076923076923	9	0.3333333333333333	0.6153846153846154	11	8	3	2	0	0.5555555555555556	9	5	15	0.2857142857142857	0	0.1370672939545566	0.7572405434975752	0.30943088240088146	0.8901088667514945	0.38916117269614126	0.9433233447921732	0.8468319961685825	0.8822422091804271	0.5454545454545454	0.45454545454545453	0.0	-0.0001432068301784753	-0.0001432068301784753
1537	0.04414364448195822	0.010859487905918315	-0.009080875590102304	0.6589738857600647	-1	0	0	0.2	2	0.8461538461538461	11	0.5357142857142857	0.8461538461538461	13	11	1	1	0	0.14285714285714285	14	2	15	0.25	0	0.9255963026423346	0.8506537207893659	0.5528563133584269	0.946823039660708	0.4093536946862887	0.9718645906186363	0.9294595928589711	0.9382238205541976	1.0	0.15384615384615385	0.0	-0.0009080875590102304	-0.0009080875590102304
4698	0.054040188238443955	0.01107014767863016	-0.010627244555848757	0.7252776971580817	-1	0	0	0.2	2	0.8461538461538461	11	0.5357142857142857	0.8461538461538461	13	11	1	1	0	0.14285714285714285	14	2	15	0.25	0	0.9255963026423346	0.8710624183462515	0.5528563133584269	0.9468538003556797	0.4093536946862887	0.9718645906186363	0.9294595928589711	0.9414509268539791	1.0	0.07692307692307693	0.0	-0.0010627244555848757	-0.0010627244555848757
4535	0.06630342860973165	0.02830344831615898	0.02809357781148356	0.6074722772403846	-1	0	0	0.1	1	1.0	13	1.0	1.0	14	13	0	2	0	0.06666666666666667	1	15	15	0.6666666666666666	0	0.8832512631668745	0.9057011801291631	0.4669068022461606	0.9492999168241802	0.38848119561512173	0.9691106669421745	0.9131482213127275	0.9468154016163861	0.5714285714285714	0.21428571428571427	0.0	0.02809357781148356	0.02809357781148356
4852	0.0653674344039335	0.026753867973865794	0.026018158256629852	0.6102979383806131	-1	0	0	0.1	1	1.0	13	1.0	1.0	14	13	0	2	0	0.06666666666666667	1	15	15	0.6666666666666666	0	0.8832512631668745	0.9057011801291631	0.4669068022461606	0.9492999168241802	0.38848119561512173	0.9691106669421745	0.9131482213127275	0.9468154016163861	0.5357142857142857	0.07142857142857142	0.0	0.026018158256629852	0.026018158256629852
3172	0.04681080911514919	0.007485766396357471	0.0033897104774224473	0.8264722102761464	-1	0	0	0.1	1	1.0	13	0.3333333333333333	0.8461538461538461	12	11	2	2	0	0.5555555555555556	5	9	15	0.2857142857142857	0	0.9255963026423346	0.8749104322258645	0.4328892777664823	0.9558439965091728	0.38848119561512173	0.9743667323421897	0.9331737022121782	0.9471475764135832	0.5416666666666666	0.08333333333333333	0.0	0.0033897104774224473	0.0033897104774224473
3059	0.06328047043444941	0.02869757852559614	0.02790712358288983	0.6059560123180902	-1	0	0	0.1	1	1.0	13	1.0	1.0	14	13	0	2	0	0.06666666666666667	1	15	15	0.6666666666666666	0	0.8832512631668745	0.9057011801291631	0.4669068022461606	0.9492924818835771	0.38848119561512173	0.9691106669421745	0.9135127597400405	0.9468128087795842	0.5357142857142857	0.21428571428571427	0.0	0.02790712358288983	0.02790712358288983
4324	0.06446315428037777	0.026374398930078344	0.025951241774923767	0.6153490646142458	-1	0	0	0.1	1	1.0	13	1.0	1.0	14	13	0	2	0	0.06666666666666667	1	15	15	0.6666666666666666	0	0.8832512631668745	0.9057011801291631	0.4669068022461606	0.9492999168241802	0.38848119561512173	0.9691106669421745	0.9131482213127275	0.9468154016163861	0.5357142857142857	0.21428571428571427	0.0	0.025951241774923767	0.025951241774923767
1740	0.06415840500731913	0.026189764444023652	0.02457997417028029	0.6089438261970519	-1	0	0	0.1	1	1.0	13	1.0	1.0	14	13	0	2	0	0.06666666666666667	1	15	15	0.6666666666666666	0	0.8832512631668745	0.9057011801291631	0.4669068022461606	0.9492924818835771	0.38848119561512173	0.9691106669421745	0.9135127597400405	0.9468128087795842	0.5357142857142857	0.21428571428571427	0.0	0.02457997417028029	0.02457997417028029
3563	0.06415559459313043	0.027068836338684715	0.02673416262103759	0.6003511654811248	-1	0	0	0.1	1	1.0	13	1.0	1.0	14	13	0	2	0	0.06666666666666667	1	15	15	0.6666666666666666	0	0.8832512631668745	0.9057011801291631	0.4669068022461606	0.9492999168241802	0.38848119561512173	0.9691106669421745	0.9131482213127275	0.9468154016163861	0.6071428571428571	0.07142857142857142	0.0	0.02673416262103759	0.02673416262103759
4261	0.06488004866566363	0.02672913064346892	0.02591569203445063	0.602687566416432	-1	0	0	0.1	1	1.0	13	1.0	1.0	14	13	0	2	0	0.06666666666666667	1	15	15	0.6666666666666666	0	0.8832512631668745	0.9057011801291631	0.4669068022461606	0.9492999168241802	0.38848119561512173	0.9691106669421745	0.9131482213127275	0.9468154016163861	0.5357142857142857	0.21428571428571427	0.0	0.02591569203445063	0.02591569203445063
914	0.07825810585758036	0.010845725511906726	0.010808934918779193	0.7927393408304304	-1	0	0	0.1	1	1.0	13	1.0	0.9230769230769231	13	12	1	3	0	0.06666666666666667	15	1	15	0.6	0	0.5456600948052742	0.9082095771836809	0.27393217016603955	0.9635554366648977	0.5979254798774198	0.9446797238707931	0.8873497102324894	0.9427570322402025	0.23076923076923078	0	0.0	0.010808934918779193	0.010808934918779193
1572	0.06509450020097048	0.016862135994076273	0.01583323528592778	0.7433479655968159	-1	0	0	0.1	1	1.0	13	1.0	1.0	14	13	0	2	0	0.06666666666666667	1	15	15	0.6666666666666666	0	0.9255963026423346	0.8540388483718326	0.4669068022461606	0.9456027211615291	0.4093536946862887	0.9725681549027859	0.9076387588022449	0.9387811203461952	0.5357142857142857	0.21428571428571427	0.0	0.01583323528592778	0.01583323528592778
4121	0.05596763755223994	0.00653586693157646	0.006198386877692728	0.739494984489892	-1	0	0	0.1	1	1.0	13	1.0	1.0	14	13	0	2	0	0.06666666666666667	1	15	15	0.6666666666666666	0	0.8832512631668745	0.9051345123272171	0.5098815578022938	0.9475193776713148	0.38848119561512173	0.9691106669421745	0.8918496477968709	0.9460888054920836	0.5357142857142857	0.42857142857142855	0.0	0.006198386877692728	0.006198386877692728
4636	0.06373766675054726	0.0274141402447432	0.027206423668844616	0.5982596179247537	-1	0	0	0.1	1	1.0	13	1.0	1.0	14	13	0	2	0	0.06666666666666667	1	15	15	0.6666666666666666	0	0.8832512631668745	0.9057011801291631	0.4669068022461606	0.9492999168241802	0.38848119561512173	0.9691106669421745	0.9131482213127275	0.9468154016163861	0.5357142857142857	0.42857142857142855	0.0	0.027206423668844616	0.027206423668844616
3684	0.06266049403276695	0.02813220815941165	0.02719593470480869	0.6052661324772568	-1	0	0	0.1	1	1.0	13	1.0	1.0	14	13	0	2	0	0.06666666666666667	1	15	15	0.6666666666666666	0	0.8832512631668745	0.9057011801291631	0.4669068022461606	0.9492999168241802	0.38848119561512173	0.9691106669421745	0.9131482213127275	0.9468154016163861	0.5357142857142857	0.21428571428571427	0.0	0.02719593470480869	0.02719593470480869
1436	0.06411234665176226	0.019024686907446985	0.01897519514280869	0.7139337005531473	-1	0	0	0.1	1	1.0	13	1.0	1.0	14	13	0	2	0	0.06666666666666667	1	15	15	0.6666666666666666	0	0.8832512631668745	0.8963093674182593	0.4669068022461606	0.9492924818835771	0.38848119561512173	0.9691106669421745	0.9135127597400405	0.9450160976554852	0.5357142857142857	0.07142857142857142	0.0	0.01897519514280869	0.01897519514280869
1016	0.05217543868947723	0.01034764569094386	-0.008681722880542513	0.7249337421007265	-1	0	0	0.2	2	0.9230769230769231	12	1.0	0.9230769230769231	13	12	1	2	0	0.06666666666666667	1	15	15	0.4	0.14285714285714285	0.9357259163803203	0.91353236075599	0.4669068022461606	0.9662310402339939	0.3676086965439548	0.9332425977367445	0.9470013415595857	0.9417504069191288	0.5384615384615384	0.23076923076923078	0.0	-0.0008681722880542513	-0.0008681722880542513
2160	0.04500654057065011	0.004971831287631926	0.0009849467950144577	0.7355964093816068	-1	0	0	0.1	1	1.0	13	1.0	1.0	14	13	0	2	0	0.06666666666666667	1	15	15	0.6666666666666666	0	0.8314562863036452	0.897292482337472	0.4669068022461606	0.9415624809223383	0.32786966818107127	0.9718099044441926	0.9230050213592141	0.944227675656671	0.5357142857142857	0.07142857142857142	0.0	0.0009849467950144577	0.0009849467950144577
4743	0.05878950605147469	0.024219425310435312	0.021159918715044683	0.635099708884427	-1	0	0	0.1	1	1.0	13	1.0	1.0	14	13	0	2	0	0.06666666666666667	1	15	15	0.6666666666666666	0	0.9255963026423346	0.8630829087095786	0.4328892777664823	0.9599075134388461	0.38848119561512173	0.9674812459771943	0.9331737022121782	0.9428496193962025	0.5357142857142857	0.07142857142857142	0.0	0.021159918715044683	0.021159918715044683
2587	0.061904055686982096	0.019660975420518253	0.019642130913170613	0.7210160638429822	-1	0	0	0.1	1	1.0	13	1.0	1.0	14	13	0	2	0	0.06666666666666667	1	15	15	0.6666666666666666	0	0.8832512631668745	0.9057011801291631	0.4669068022461606	0.9492999168241802	0.38848119561512173	0.9683715174277904	0.9131482213127275	0.9464041764168296	0.5357142857142857	0.07142857142857142	0.0	0.019642130913170613	0.019642130913170613
540	0.05839463127780642	0.008156291372758653	0.008127668355836358	0.7957223443221397	-1	0	0	0.1	1	1.0	13	1.0	1.0	14	13	0	3	0	0.06666666666666667	1	15	15	1.0	0	0.5456600948052742	0.8990559846714197	0.2807524142452356	0.9397778696500899	0.360454964954297	0.8698354335795829	0.7701746951445855	0.9070353794278451	0.07142857142857142	0.2857142857142857	0.0	0.008127668355836358	0.008127668355836358
1317	0.053999197627486485	0.0078663367807875	0.004375479700018038	0.6584042298180557	-1	0	0	0.1	1	1.0	13	1.0	1.0	14	13	0	2	0	0.06666666666666667	1	15	15	0.6666666666666666	0	0.8832512631668745	0.8840307998183349	0.5098815578022938	0.9386360870022701	0.38848119561512173	0.9691106669421745	0.9099487146929547	0.93905565600042	0.5357142857142857	0.07142857142857142	0.0	0.004375479700018038	0.004375479700018038
436	0.0019430700442682194	0.00010800453186208354	-5.299758226950221e-05	0.9962173554371218	-1	0	0	0.5	3	0.5	3	0.4	0.3333333333333333	5	2	2	2	0	0.8	4	5	8	0.4	0.2857142857142857	0.7600598364926461	0.9128792787401261	0.9223858734806942	0.9733784575089017	0.5979254798774198	0.9408303640518775	0.9260245173322176	0.9480883839547238	0.6	0	0.0	-5.2997582269502206e-06	-5.2997582269502206e-06
1765	0.03584222567667831	0.00708302161442997	0.005377850388092041	0.8376574311436022	-1	0.25	1	0.4	4	0.6153846153846154	8	0.4166666666666667	0.6153846153846154	11	8	3	1	0	0.25	3	12	15	0.14285714285714285	0.16666666666666666	0.9255963026423346	0.8551033229067025	0.6326228417168945	0.9487864614430151	0.4093536946862887	0.9617173514624094	0.9294595928589711	0.9333526834939831	1.0	0.18181818181818182	0.0	0.005377850388092041	0.005377850388092041
731	0.06837018866546128	0.00716106977642402	0.00041751408868329764	0.7562509756199375	-1	0	0	0.1	1	1.0	13	1.0	1.0	14	13	0	0	0	0.06666666666666667	15	1	15	0.0	0	0.39022259236249995	0.9042925587595627	0.23015899743001453	0.7216146191816905	0.9514032814447985	0.8546233862344749	0.9614631740857791	0.8397754533589273	0	0	0.0	0.00041751408868329764	0.00041751408868329764
1153	0.05159061310607528	0.013311327374218768	-0.0012836728875368548	0.6090310668586429	-1	0	0	0.1	1	1.0	13	1.0	1.0	14	13	0	2	0	0.06666666666666667	1	15	15	0.6666666666666666	0	0.8314562863036452	0.9158454370903878	0.5528563133584269	0.9513695012986269	0.2394193653369295	0.9712285616200158	0.9159854221577804	0.9507343494953482	0.5357142857142857	0.35714285714285715	0.0	-0.00012836728875368549	-0.00012836728875368549
597	0.0674293632043162	0.0090838014170955	-6.595878663087752e-05	0.6352698327249049	-1	0	0	0.2	2	0.8461538461538461	11	0.5357142857142857	0.8461538461538461	11	11	3	2	0	0.14285714285714285	2	14	15	0.2	0	0.9255963026423346	0.9329386354799413	0.5528563133584269	0.9088028976995062	0.9458232854023843	0.9523134918089502	0.9294595928589711	0.9335179004433106	0.5454545454545454	0.09090909090909091	0.0	-6.595878663087753e-06	-6.595878663087753e-06
930	0.055618124600903034	0.010743777232807722	0.010504078505081543	0.7939621724082344	-1	0	0	0.1	1	1.0	13	1.0	1.0	14	13	0	2	0	0.06666666666666667	1	15	15	0.6666666666666666	0	0.735257953554586	0.9322644107110493	0.4669068022461606	0.9189472622637547	0.8890892809261013	0.9601146703536484	0.9135127597400405	0.9395580307974891	0.6071428571428572	0.21428571428571427	0.0	0.010504078505081543	0.010504078505081543
4343	0.05213022573010456	0.009611503826215033	-0.008453000677085142	0.705722996719155	-1	0	0	0.2	2	0.8461538461538461	11	0.5357142857142857	0.8461538461538461	13	11	1	1	0	0.14285714285714285	14	2	15	0.25	0	0.9255963026423346	0.8710624183462515	0.5528563133584269	0.9467389872055649	0.4093536946862887	0.9718645906186363	0.9294595928589711	0.9414090343569801	1.0	0.15384615384615385	0.0	-0.0008453000677085141	-0.0008453000677085141
1742	0.06411360607255416	0.01906212481424701	0.018778565464050188	0.7133244393368763	-1	0	0	0.1	1	1.0	13	1.0	1.0	14	13	0	2	0	0.06666666666666667	1	15	15	0.6666666666666666	0	0.8832512631668745	0.8963093674182593	0.4669068022461606	0.9492924818835771	0.38848119561512173	0.9691106669421745	0.9135127597400405	0.9450160976554852	0.5357142857142857	0.21428571428571427	0.0	0.018778565464050188	0.018778565464050188
3935	0.065474905454884	0.027157298358085707	0.027101108561422827	0.6052202996779356	-1	0	0	0.1	1	1.0	13	1.0	1.0	14	13	0	2	0	0.06666666666666667	1	15	15	0.6666666666666666	0	0.8832512631668745	0.9057011801291631	0.4669068022461606	0.9492999168241802	0.38848119561512173	0.9691106669421745	0.9131482213127275	0.9468154016163861	0.5714285714285714	0.21428571428571427	0.0	0.027101108561422827	0.027101108561422827
4039	0.06489110250691009	0.026554133813916796	0.025744357679094162	0.6093119731461984	-1	0	0	0.1	1	1.0	13	1.0	1.0	14	13	0	2	0	0.06666666666666667	1	15	15	0.6666666666666666	0	0.8832512631668745	0.9057011801291631	0.4669068022461606	0.9492999168241802	0.38848119561512173	0.9691106669421745	0.9131482213127275	0.9468154016163861	0.5714285714285714	0.21428571428571427	0.0	0.025744357679094162	0.025744357679094162
3413	0.06317433196433557	0.02708648651024379	0.02685850508570461	0.6022737382845365	-1	0	0	0.1	1	1.0	13	1.0	1.0	14	13	0	2	0	0.06666666666666667	1	15	15	0.6666666666666666	0	0.8832512631668745	0.9057011801291631	0.4669068022461606	0.9492999168241802	0.38848119561512173	0.9691106669421745	0.9131482213127275	0.9468154016163861	0.6071428571428571	0.07142857142857142	0.0	0.02685850508570461	0.02685850508570461
384	0.006389056125733525	0.00032229222289980957	-0.0002975841689662086	0.9563981153015615	-1	0	0	0.4	2	0.6	3	0.4666666666666667	0.4	3	2	3	0	0	0.6	3	5	7	0.0	0	0.33593141050071995	0.8523582393790076	0.6318078494884467	0.8862247636636437	0.43703086501418886	0.7790755923847388	0.8903367895021046	0.8440597589147778	0	0	0.0	-2.9758416896620858e-05	-2.9758416896620858e-05
2218	0.06267882825529891	0.025332661273881514	0.024141215071485825	0.612772970549874	-1	0	0	0.1	1	1.0	13	1.0	1.0	14	13	0	2	0	0.06666666666666667	1	15	15	0.6666666666666666	0	0.8832512631668745	0.9057011801291631	0.4669068022461606	0.9492924818835771	0.38848119561512173	0.9691106669421745	0.9135127597400405	0.9468128087795842	0.5357142857142857	0.21428571428571427	0.0	0.024141215071485825	0.024141215071485825
259	0.001911141689334706	0.0006061620558927495	0.0005974073515641583	0.9882449479287726	-1	0	0	0.5	1	1.0	1	1.0	1.0	2	1	0	0	0	0.3333333333333333	1	3	3	0.0	0	0.6430731711116371	0.6519021023737945	0.4737869682985682	0.9328783175032181	0.38655195206745674	0.8714878449923852	0.8991520170877804	0.8487014243097074	0	0	0.0	0.0005974073515641583	0.0005974073515641583
4247	0.06411921837112823	0.026962855826806895	0.0266442436369844	0.6031854848239581	-1	0	0	0.1	1	1.0	13	1.0	1.0	14	13	0	2	0	0.06666666666666667	1	15	15	0.6666666666666666	0	0.8832512631668745	0.9057011801291631	0.4669068022461606	0.9492999168241802	0.38848119561512173	0.9691106669421745	0.9131482213127275	0.9468154016163861	0.5357142857142857	0.07142857142857142	0.0	0.0266442436369844	0.0266442436369844
5049	0.06409147526391687	0.025761218502827306	0.025348198019133794	0.6125381188702672	-1	0	0	0.1	1	1.0	13	1.0	1.0	14	13	0	2	0	0.06666666666666667	1	15	15	0.6666666666666666	0	0.8832512631668745	0.9057011801291631	0.4669068022461606	0.9492999168241802	0.38848119561512173	0.9691106669421745	0.9131482213127275	0.9468154016163861	0.5357142857142857	0.07142857142857142	0.0	0.025348198019133794	0.025348198019133794
2168	0.06521486315744829	0.025902830296511383	0.02498910135694645	0.603733328198351	-1	0	0	0.1	1	1.0	13	1.0	1.0	14	13	0	2	0	0.06666666666666667	1	15	15	0.6666666666666666	0	0.8832512631668745	0.9057011801291631	0.4669068022461606	0.9492924818835771	0.38848119561512173	0.9691106669421745	0.9135127597400405	0.9468128087795842	0.5357142857142857	0.21428571428571427	0.0	0.02498910135694645	0.02498910135694645
2415	0.05010890563755926	0.002897442763695921	-0.0016403732242901616	0.6519621274524606	-1	0	0	0.1	1	1.0	13	1.0	1.0	14	13	0	2	0	0.06666666666666667	1	15	15	0.6666666666666666	0	0.9255963026423346	0.9100172577652108	0.5098815578022938	0.9450835961193473	0.38848119561512173	0.9683660690201891	0.9135127597400405	0.9458450276489251	0.5357142857142857	0.21428571428571427	0.0	-0.00016403732242901617	-0.00016403732242901617
3333	0.0646071675622117	0.026857103076161234	0.02579583677485127	0.6066973669733029	-1	0	0	0.1	1	1.0	13	1.0	1.0	14	13	0	2	0	0.06666666666666667	1	15	15	0.6666666666666666	0	0.8832512631668745	0.9057011801291631	0.4669068022461606	0.9492999168241802	0.38848119561512173	0.9691106669421745	0.9131482213127275	0.9468154016163861	0.5357142857142857	0.07142857142857142	0.0	0.02579583677485127	0.02579583677485127
2197	0.0523054008492899	0.008596286710936693	-0.00413251407701714	0.7210111793339877	-1	0	0	0.1	1	1.0	13	1.0	1.0	14	13	0	2	0	0.06666666666666667	1	15	15	0.6666666666666666	0	0.8832512631668745	0.9085232649232707	0.4669068022461606	0.9460361050394593	0.38848119561512173	0.9649305011426691	0.9135127597400405	0.9440018012079116	0.5357142857142857	0.21428571428571427	0.0	-0.00041325140770171403	-0.00041325140770171403
2090	0.0588832390193095	0.011446363411293889	0.007885894539852398	0.6390861750497823	-1	0	0	0.1	1	1.0	13	1.0	1.0	14	13	0	2	0	0.06666666666666667	1	15	15	0.6666666666666666	0	0.8832512631668745	0.8202221993480435	0.4328892777664823	0.9460775314290729	0.4093536946862887	0.9700702276634825	0.9331737022121782	0.9321618594263015	0.5357142857142857	0.07142857142857142	0.0	0.007885894539852398	0.007885894539852398
772	0.06835498957223443	0.012712598864355319	0.012174526485481153	0.6575504657738919	-1	0	0	0.1	1	1.0	13	1.0	1.0	14	13	0	2	0	0.06666666666666667	1	15	15	0.6666666666666666	0	0.9709594899678807	0.9529857151192587	0.7104811367756643	0.9305826188116322	0.7374788605601533	0.9465800547071895	0.9335456248431725	0.9440910315299162	0.5357142857142857	0.2857142857142857	0.0	0.012174526485481153	0.012174526485481153
1920	0.06054194516788623	0.013089420691322162	0.009157123927213162	0.5635639903166882	-1	0	0	0.1	1	1.0	13	1.0	1.0	14	13	0	2	0	0.06666666666666667	1	15	15	0.6666666666666666	0	0.9255963026423346	0.8744627629575356	0.4669068022461606	0.9456027211615291	0.4093536946862887	0.9725681549027859	0.9117745713241191	0.9420375868098916	0.5357142857142857	0.21428571428571427	0.0	0.009157123927213162	0.009157123927213162
3800	0.05332990333368925	0.009877174560177749	0.009585754407317182	0.7550199150752472	-1	0	0	0.1	1	1.0	13	1.0	1.0	14	13	0	2	0	0.06666666666666667	1	15	15	0.6666666666666666	0	0.8832512631668745	0.9057011801291631	0.5098815578022938	0.933973273093026	0.38848119561512173	0.9691106669421745	0.9131482213127275	0.941907232601413	0.5357142857142857	0.21428571428571427	0.0	0.009585754407317182	0.009585754407317182
73	5.726055065589971e-05	4.303291380479801e-06	4.303267121010257e-06	0.9989270724599397	-1	0	0	1.0	1	0	0	1.0	0	1	0	0	1	0	0.5	1	2	2	0.3333333333333333	0	0	0	0	0	0	0	0	0	0	0	0	4.303267121010257e-06	4.303267121010257e-06
634	0.057195635298503945	0.01037690264840945	0.0065625956095830724	0.5514740697701808	-1	0	0	0.2	2	0.8461538461538461	11	0.625	0.7692307692307693	12	10	2	3	0	0.16666666666666666	2	12	15	0.5	0	0.4539893202368033	0.9542242164444951	0.2414482683548882	0.8253212757990287	0.9514032814447985	0.9138902675934942	0.9572198054699755	0.9103039601582716	0.4166666666666667	0.25	0.0	0.0065625956095830724	0.0065625956095830724
3227	0.057527787455262096	0.014764935946983223	0.01430042192867769	0.6410092028313308	-1	0	0	0.1	1	1.0	13	1.0	1.0	14	13	0	2	0	0.06666666666666667	1	15	15	0.6666666666666666	0	0.9579305362966526	0.9125971141765788	0.4669068022461606	0.9473405432090325	0.4093536946862887	0.9447019842191607	0.9131482213127275	0.9365075844900075	0.5357142857142857	0.2857142857142857	0.0	0.01430042192867769	0.01430042192867769
2541	0.06542098022237297	0.02646354867001984	0.025564643805056853	0.6046898688915883	-1	0	0	0.1	1	1.0	13	1.0	1.0	14	13	0	2	0	0.06666666666666667	1	15	15	0.6666666666666666	0	0.8832512631668745	0.9057011801291631	0.4669068022461606	0.9492924818835771	0.38848119561512173	0.9691106669421745	0.9135127597400405	0.9468128087795842	0.5357142857142857	0.21428571428571427	0.0	0.025564643805056853	0.025564643805056853
1678	0.06771318016210198	0.013009305515283462	0.012427479885542188	0.7235919393244434	-1	0	0	0.1	1	1.0	13	1.0	1.0	14	13	0	2	0	0.06666666666666667	1	15	15	0.6666666666666666	0	0.8832512631668745	0.8911676943444025	0.4328892777664823	0.9557077843725891	0.3069971691099044	0.972492550567217	0.9353586054004362	0.9484979365454288	0.5357142857142857	0.14285714285714285	0.0	0.012427479885542188	0.012427479885542188
2420	0.06475318453001529	0.02657398301910684	0.02577154624307481	0.6012776243516833	-1	0	0	0.1	1	1.0	13	1.0	1.0	14	13	0	2	0	0.06666666666666667	1	15	15	0.6666666666666666	0	0.8832512631668745	0.9057011801291631	0.4669068022461606	0.9492924818835771	0.38848119561512173	0.9691106669421745	0.9135127597400405	0.9468128087795842	0.5357142857142857	0.21428571428571427	0.0	0.02577154624307481	0.02577154624307481
1481	0.06306509589087271	0.015123083093722728	0.013617069460051862	0.741356432946659	-1	0	0	0.1	1	1.0	13	1.0	1.0	14	13	0	2	0	0.06666666666666667	1	15	15	0.6666666666666666	0	0.9255963026423346	0.8540388483718326	0.4669068022461606	0.9456027211615291	0.4093536946862887	0.9725681549027859	0.9076387588022449	0.9387811203461952	0.5357142857142857	0.2857142857142857	0.0	0.013617069460051862	0.013617069460051862
3106	0.06215628759021041	0.0205104375792561	0.02022332926639135	0.6800658465723775	-1	0	0	0.1	1	1.0	13	1.0	1.0	14	13	0	2	0	0.06666666666666667	1	15	15	0.6666666666666666	0	0.8832512631668745	0.8952339286527496	0.4669068022461606	0.9492999168241802	0.38848119561512173	0.9691106669421745	0.9117745713241191	0.9448189333059276	0.5357142857142857	0.07142857142857142	0.0	0.02022332926639135	0.02022332926639135
1562	0.06401482045897312	0.02521685924604996	0.02227648770105749	0.6025837098418129	-1	0	0	0.1	1	1.0	13	1.0	1.0	14	13	0	2	0	0.06666666666666667	1	15	15	0.6666666666666666	0	0.8832512631668745	0.9051345123272171	0.4669068022461606	0.9492924818835771	0.38848119561512173	0.9691106669421745	0.9135127597400405	0.946701622949815	0.5357142857142857	0.21428571428571427	0.0	0.02227648770105749	0.02227648770105749
1383	0.06414247493331539	0.01451588708135779	0.01405115309640229	0.7231380262157945	-1	0	0	0.1	1	1.0	13	1.0	1.0	14	13	0	2	0	0.06666666666666667	1	15	15	0.6666666666666666	0	0.8832512631668745	0.8905353323981772	0.4328892777664823	0.9557077843725891	0.3069971691099044	0.972492550567217	0.9353586054004362	0.9483919365566827	0.5357142857142857	0.14285714285714285	0.0	0.01405115309640229	0.01405115309640229
701	0.04772428837287033	0.00908157098980045	0.007615052977580039	0.7391654089620496	-1	0	0	0.1	1	1.0	13	1.0	1.0	14	13	0	2	0	0.06666666666666667	1	15	15	0.6666666666666666	0	0.8832512631668745	0.8520076131284079	0.4328892777664823	0.9452951470828029	0.32786966818107127	0.9720953409735171	0.9353586054004362	0.9380153696175273	0.6071428571428572	0.07142857142857142	0.0	0.007615052977580039	0.007615052977580039
4056	0.0637916179997576	0.02576010496684223	0.025004359284348757	0.616309482609662	-1	0	0	0.1	1	1.0	13	1.0	1.0	14	13	0	2	0	0.06666666666666667	1	15	15	0.6666666666666666	0	0.8832512631668745	0.9057011801291631	0.4669068022461606	0.9492999168241802	0.38848119561512173	0.9691106669421745	0.9131482213127275	0.9468154016163861	0.5357142857142857	0.07142857142857142	0.0	0.025004359284348757	0.025004359284348757
1133	0.04429747922706286	0.005602158562717497	0.00031074086262730406	0.6552172450766037	-1	0	0	0.2	2	0.8461538461538461	11	0.5357142857142857	0.7692307692307693	11	10	3	3	0	0.14285714285714285	2	14	15	0.3333333333333333	0	0.8409062236914145	0.8909479797799007	0.5812470233919826	0.9503414794538236	0.3676086965439548	0.9387481746410282	0.9338056679501999	0.9304672278157182	0.36363636363636365	0.36363636363636365	0.0	0.00031074086262730406	0.00031074086262730406
529	0.021223457360024383	0.0009193112349083574	0.0009182871712245381	0.9354223039879941	-1	0	0	0.1	1	1.0	13	1.0	1.0	14	13	0	1	0	0.06666666666666667	1	15	15	0.3333333333333333	0	0.48578768067219275	0.861230782153943	0.2807524142452356	0.957611994462353	0.40005010997598467	0.7405122462962404	0.7701746951445855	0.8805083996498267	1.0	0.5	0.0	0.0009182871712245381	0.0009182871712245381
4719	0.06395405212076946	0.027017238079131024	0.026776651529271882	0.6068571588307148	-1	0	0	0.1	1	1.0	13	1.0	1.0	14	13	0	2	0	0.06666666666666667	1	15	15	0.6666666666666666	0	0.8832512631668745	0.9057011801291631	0.4669068022461606	0.9492999168241802	0.38848119561512173	0.9691106669421745	0.9131482213127275	0.9468154016163861	0.5714285714285714	0.07142857142857142	0.0	0.026776651529271882	0.026776651529271882
4748	0.06269505768968961	0.027568502660696454	0.027030212869855137	0.5998214497927021	-1	0	0	0.1	1	1.0	13	1.0	1.0	14	13	0	2	0	0.06666666666666667	1	15	15	0.6666666666666666	0	0.8832512631668745	0.9057011801291631	0.4669068022461606	0.9492999168241802	0.38848119561512173	0.9691106669421745	0.9131482213127275	0.9468154016163861	0.5357142857142857	0.07142857142857142	0.0	0.027030212869855137	0.027030212869855137
4515	0.058772224128855924	0.011071376114990077	0.010552034887804838	0.5842645857742721	-1	0	0	0.1	1	1.0	13	1.0	1.0	14	13	0	2	0	0.06666666666666667	1	15	15	0.6666666666666666	0	0.9255963026423346	0.8744627629575356	0.4669068022461606	0.9456720034234398	0.4093536946862887	0.9725681549027859	0.9117745713241191	0.9420621115358959	0.5714285714285714	0.21428571428571427	0.0	0.010552034887804838	0.010552034887804838
3621	0.06446117895634514	0.02603641311741247	0.025625983237132964	0.6100239489642614	-1	0	0	0.1	1	1.0	13	1.0	1.0	14	13	0	2	0	0.06666666666666667	1	15	15	0.6666666666666666	0	0.8832512631668745	0.9057011801291631	0.4669068022461606	0.9492999168241802	0.38848119561512173	0.9691106669421745	0.9131482213127275	0.9468154016163861	0.5357142857142857	0.21428571428571427	0.0	0.025625983237132964	0.025625983237132964
1924	0.06406556090543386	0.02542153600862621	0.023231579778997313	0.6134628310047205	-1	0	0	0.1	1	1.0	13	1.0	1.0	14	13	0	2	0	0.06666666666666667	1	15	15	0.6666666666666666	0	0.8832512631668745	0.9057011801291631	0.4669068022461606	0.9492924818835771	0.38848119561512173	0.9691106669421745	0.9135127597400405	0.9468128087795842	0.5357142857142857	0.21428571428571427	0.0	0.023231579778997313	0.023231579778997313
1185	0.06190919147024989	0.01847591145004841	0.017887401464403055	0.7183415285310524	-1	0	0	0.1	1	1.0	13	1.0	1.0	14	13	0	2	0	0.06666666666666667	1	15	15	0.6666666666666666	0	0.8832512631668745	0.8963093674182593	0.4669068022461606	0.9492924818835771	0.38848119561512173	0.9691106669421745	0.9135127597400405	0.9450160976554852	0.5357142857142857	0.07142857142857142	0.0	0.017887401464403055	0.017887401464403055
2074	0.06590016565884667	0.027940467402703163	0.025143249367099198	0.6044995218592489	-1	0	0	0.1	1	1.0	13	1.0	1.0	14	13	0	2	0	0.06666666666666667	1	15	15	0.6666666666666666	0	0.8832512631668745	0.9057011801291631	0.4669068022461606	0.9492924818835771	0.38848119561512173	0.9691106669421745	0.9135127597400405	0.9468128087795842	0.5357142857142857	0.07142857142857142	0.0	0.025143249367099198	0.025143249367099198
1100	0.056441533914033816	0.004763869742450971	-0.004603112636788229	0.6872219076829553	-1	0	0	0.1	1	1.0	13	1.0	1.0	14	13	0	2	0	0.06666666666666667	1	15	15	0.6666666666666666	0	0.8832512631668745	0.8963093674182593	0.4669068022461606	0.9474200905205469	0.4093536946862887	0.9498612483514997	0.9135127597400405	0.9348240640438175	0.5357142857142857	0.2857142857142857	0.0	-0.00046031126367882295	-0.00046031126367882295
3332	0.05789285065427298	0.01403374753326003	0.004713775709647964	0.6725271171773806	-1	0	0	0.1	1	1.0	13	1.0	1.0	14	13	0	2	0	0.06666666666666667	1	15	15	0.6666666666666666	0	0.7891112468281851	0.9110885868538406	0.4669068022461606	0.957240793036567	0.3069971691099044	0.9630625746895081	0.9331737022121782	0.9477864771417744	0.6071428571428571	0.07142857142857142	0.0	0.004713775709647964	0.004713775709647964
1497	0.06310045715456039	0.025612077832335548	0.024223599732327652	0.6148067452539258	-1	0	0	0.1	1	1.0	13	1.0	1.0	14	13	0	2	0	0.06666666666666667	1	15	15	0.6666666666666666	0	0.8832512631668745	0.9057011801291631	0.4669068022461606	0.9492924818835771	0.38848119561512173	0.9691106669421745	0.9135127597400405	0.9468128087795842	0.5357142857142857	0.21428571428571427	0.0	0.024223599732327652	0.024223599732327652
1793	0.06379452771652128	0.018641086113970536	0.018595908349860205	0.7116439269912098	-1	0	0	0.1	1	1.0	13	1.0	1.0	14	13	0	2	0	0.06666666666666667	1	15	15	0.6666666666666666	0	0.8832512631668745	0.8963093674182593	0.4669068022461606	0.9492924818835771	0.38848119561512173	0.9691106669421745	0.9135127597400405	0.9450160976554852	0.5357142857142857	0	0.0	0.018595908349860205	0.018595908349860205
2788	0.06233071822180041	0.0126573320637574	0.011391837595689831	0.6256253724376059	-1	0	0	0.1	1	1.0	13	1.0	1.0	14	13	0	2	0	0.06666666666666667	1	15	15	0.6666666666666666	0	0.8832512631668745	0.8835722300150475	0.4669068022461606	0.9492924818835771	0.38848119561512173	0.9691106669421745	0.9135127597400405	0.9427174665102067	0.5357142857142857	0.35714285714285715	0.0	0.011391837595689831	0.011391837595689831
2273	0.059840686338978245	0.004064667716572512	0.004064143708406383	0.7078156289688277	-1	0	0	0.1	1	1.0	13	1.0	1.0	14	13	0	2	0	0.06666666666666667	1	15	15	0.6666666666666666	0	0.8314562863036452	0.9055976103371027	0.4669068022461606	0.9526119319661764	0.3069971691099044	0.9701559806600356	0.9084025071038806	0.9485559553682146	0.5357142857142857	0.07142857142857142	0.0	0.004064143708406383	0.004064143708406383
4851	0.054411811075573226	0.01783027023728358	0.01771957263542334	0.6672606414734898	-1	0	0	0.1	1	1.0	13	1.0	1.0	14	13	0	2	0	0.06666666666666667	1	15	15	0.6666666666666666	0	0.8832512631668745	0.9057011801291631	0.5098815578022938	0.9494840329446055	0.38848119561512173	0.9691106669421745	0.8918496477968709	0.9468796865813539	0.5357142857142857	0.07142857142857142	0.0	0.01771957263542334	0.01771957263542334
2808	0.053177429085066036	0.006837880585825791	0.004017392207809574	0.8213094791928031	-1	0	0	0.1	1	1.0	13	1.0	1.0	14	13	0	2	0	0.06666666666666667	1	15	15	0.6666666666666666	0	0.8832512631668745	0.9015239022130562	0.4328892777664823	0.9557043160985416	0.3069971691099044	0.972492550567217	0.9331737022121782	0.9502830135945843	0.5357142857142857	0.14285714285714285	0.0	0.004017392207809574	0.004017392207809574
2300	0.06473838186117076	0.026552276511829384	0.025891539321093962	0.6054520952310554	-1	0	0	0.1	1	1.0	13	1.0	1.0	14	13	0	2	0	0.06666666666666667	1	15	15	0.6666666666666666	0	0.8832512631668745	0.9057011801291631	0.4669068022461606	0.9492999168241802	0.38848119561512173	0.9691106669421745	0.9131482213127275	0.9468154016163861	0.5357142857142857	0.21428571428571427	0.0	0.025891539321093962	0.025891539321093962
4765	0.06617026843745655	0.027756041438729506	0.027425134843814463	0.607741388403707	-1	0	0	0.1	1	1.0	13	1.0	1.0	14	13	0	2	0	0.06666666666666667	1	15	15	0.6666666666666666	0	0.8832512631668745	0.9057011801291631	0.4669068022461606	0.9492999168241802	0.38848119561512173	0.9691106669421745	0.9131482213127275	0.9468154016163861	0.5357142857142857	0.2857142857142857	0.0	0.027425134843814463	0.027425134843814463
4938	0.06416691449540252	0.027549457329542493	0.02736863848380521	0.5962957687428635	-1	0	0	0.1	1	1.0	13	1.0	1.0	14	13	0	2	0	0.06666666666666667	1	15	15	0.6666666666666666	0	0.8832512631668745	0.9057011801291631	0.4669068022461606	0.9492999168241802	0.38848119561512173	0.9691106669421745	0.9131482213127275	0.9468154016163861	0.5357142857142857	0.07142857142857142	0.0	0.02736863848380521	0.02736863848380521
3592	0.06467652204613407	0.027005115934598922	0.026660706728121056	0.6051318619169941	-1	0	0	0.1	1	1.0	13	1.0	1.0	14	13	0	2	0	0.06666666666666667	1	15	15	0.6666666666666666	0	0.8832512631668745	0.9057011801291631	0.4669068022461606	0.9492999168241802	0.38848119561512173	0.9691106669421745	0.9131482213127275	0.9468154016163861	0.6071428571428571	0.07142857142857142	0.0	0.026660706728121056	0.026660706728121056
4117	0.06202405666045369	0.009332317551165668	0.008710390152351493	0.6585802034915575	-1	0	0	0.1	1	1.0	13	1.0	1.0	14	13	0	2	0	0.06666666666666667	1	15	15	0.6666666666666666	0	0.8832512631668745	0.9057011801291631	0.4669068022461606	0.9511065574764709	0.38848119561512173	0.9683467856532402	0.9131482213127275	0.9470326581639109	0.5357142857142857	0.07142857142857142	0.0	0.008710390152351493	0.008710390152351493
4205	0.04807831689273274	0.010908781392871273	-0.007804298819811272	0.6932322787939338	-1	0	0	0.2	2	0.8461538461538461	11	0.5357142857142857	0.8461538461538461	13	11	1	1	0	0.14285714285714285	14	2	15	0.25	0	0.9255963026423346	0.8710624183462515	0.5528563133584269	0.9467389872055649	0.4093536946862887	0.9718645906186363	0.9294595928589711	0.9414090343569801	1.0	0.07692307692307693	0.0	-0.0007804298819811273	-0.0007804298819811273
1264	0.062113468227563605	0.018335273603717166	0.0182849768793912	0.7129255811521482	-1	0	0	0.1	1	1.0	13	1.0	1.0	14	13	0	2	0	0.06666666666666667	1	15	15	0.6666666666666666	0	0.8832512631668745	0.8963093674182593	0.4669068022461606	0.9492924818835771	0.38848119561512173	0.9691106669421745	0.9135127597400405	0.9450160976554852	0.5357142857142857	0.21428571428571427	0.0	0.0182849768793912	0.0182849768793912
1819	0.06433142908935882	0.027056571389961027	0.025910837403192843	0.6077627996121875	-1	0	0	0.1	1	1.0	13	1.0	1.0	14	13	0	2	0	0.06666666666666667	1	15	15	0.6666666666666666	0	0.8832512631668745	0.9057011801291631	0.4669068022461606	0.9492924818835771	0.38848119561512173	0.9691106669421745	0.9135127597400405	0.9468128087795842	0.5357142857142857	0.07142857142857142	0.0	0.025910837403192843	0.025910837403192843
266	0.022901981594845137	0.0012182646951244267	0.0012182105960954772	0.9596563687205149	-1	0.3333333333333333	1	0.4444444444444444	4	0.6363636363636364	7	0.4642857142857143	0.45454545454545453	7	5	5	3	0	0.5714285714285714	4	7	13	0.25	0.2	0.3954240047652845	0.7536892540717379	0.696985030397948	0.9201398216873256	0.3876990485340596	0.9418009434856448	0.7671555839567157	0.8924024925619557	0.14285714285714285	0.2857142857142857	0.0	0.0012182105960954772	0.0012182105960954772
1235	0.0632085106267408	0.01897954011886252	0.018280863523367046	0.7169081627052747	-1	0	0	0.1	1	1.0	13	1.0	1.0	14	13	0	2	0	0.06666666666666667	1	15	15	0.6666666666666666	0	0.8832512631668745	0.8963093674182593	0.4669068022461606	0.9492924818835771	0.38848119561512173	0.9691106669421745	0.9135127597400405	0.9450160976554852	0.5357142857142857	0.35714285714285715	0.0	0.018280863523367046	0.018280863523367046
3095	0.048918941783829425	0.00460795713470748	-0.0033177569569166543	0.6649885326243484	-1	0	0	0.2	2	0.8461538461538461	11	0.5357142857142857	0.8461538461538461	13	11	1	1	0	0.14285714285714285	14	2	15	0.25	0	0.9255963026423346	0.8710624183462515	0.5528563133584269	0.9467389872055649	0.4093536946862887	0.9718645906186363	0.9294595928589711	0.9414090343569801	1.0	0.15384615384615385	0.0	-0.00033177569569166544	-0.00033177569569166544
3733	0.06452058125644876	0.028345618192493576	0.02769063971454427	0.6056599450093988	-1	0	0	0.1	1	1.0	13	1.0	1.0	14	13	0	2	0	0.06666666666666667	1	15	15	0.6666666666666666	0	0.8832512631668745	0.9057011801291631	0.4669068022461606	0.9492999168241802	0.38848119561512173	0.9691106669421745	0.9131482213127275	0.9468154016163861	0.5714285714285714	0.2857142857142857	0.0	0.02769063971454427	0.02769063971454427
4986	0.06510393458632192	0.02690336731082521	0.026323143269086417	0.5997496036012266	-1	0	0	0.1	1	1.0	13	1.0	1.0	14	13	0	2	0	0.06666666666666667	1	15	15	0.6666666666666666	0	0.8832512631668745	0.9057011801291631	0.4669068022461606	0.9492999168241802	0.38848119561512173	0.9691106669421745	0.9131482213127275	0.9468154016163861	0.5357142857142857	0.07142857142857142	0.0	0.026323143269086417	0.026323143269086417
535	0.07690466615763329	0.008893437331927372	-0.0024452183617867385	0.6099499379787736	-1	0	0	0.1	1	1.0	13	1.0	1.0	14	13	0	3	0	0.06666666666666667	1	15	15	1.0	0	0.6641998135782481	0.8941365065921598	0.41339424176223327	0.8982859757087229	0.6333415526674968	0.9698758206063354	0.7660079379506134	0.9305147690018252	0.35714285714285715	0.07142857142857142	0.0	-0.00024452183617867387	-0.00024452183617867387
1146	0.03594187820718461	0.010909157873096941	0.010805919409983274	0.9155770821476907	-1	0.25	1	0.3	3	0.7692307692307693	10	0.3	0.6923076923076923	11	9	3	2	0	0.5	10	5	15	0.25	0	0.611313304974013	0.959796390973712	0.33538158474160856	0.8818981096525892	0.49273361807044813	0.9198762570767517	0.8568278729283924	0.9269882188946251	0.5909090909090909	0.18181818181818182	0.0	0.010805919409983274	0.010805919409983274
2022	0.14385294159931705	0.007464198882506293	-0.00597846547615718	0.6368008804962905	-1	0	0	0.1	1	1.0	13	1.0	1.0	14	13	0	2	0	0.06666666666666667	1	15	15	0.6666666666666666	0	0.137605963676715	0.9513900796629046	0.6837712866152161	0.8829456184857285	0.8591483446593919	0.9412062468317791	0.9637000900772679	0.9301686413382622	0.5357142857142857	0.7142857142857143	0.0	-0.000597846547615718	-0.000597846547615718
4720	0.05743423024686645	0.012478924847442289	0.004937435939853166	0.6840695220775697	-1	0	0	0.1	1	1.0	13	1.0	1.0	14	13	0	2	0	0.06666666666666667	1	15	15	0.6666666666666666	0	0.7891112468281851	0.9110885868538406	0.4669068022461606	0.957240793036567	0.3069971691099044	0.9630625746895081	0.9331737022121782	0.9477864771417744	0.5357142857142857	0.07142857142857142	0.0	0.004937435939853166	0.004937435939853166
1628	0.06421956234917159	0.016808186958319152	0.015587767679616909	0.7543909691366452	-1	0	0	0.1	1	1.0	13	1.0	1.0	14	13	0	2	0	0.06666666666666667	1	15	15	0.6666666666666666	0	0.8832512631668745	0.8963093674182593	0.4669068022461606	0.9492924818835771	0.39729750194958413	0.968155255418128	0.9135127597400405	0.9444688669652841	0.5357142857142857	0.21428571428571427	0.0	0.015587767679616909	0.015587767679616909
2753	0.06367755404823428	0.026534760882503373	0.025665159753508335	0.6018191414292594	-1	0	0	0.1	1	1.0	13	1.0	1.0	14	13	0	2	0	0.06666666666666667	1	15	15	0.6666666666666666	0	0.8832512631668745	0.9057011801291631	0.4669068022461606	0.9492924818835771	0.38848119561512173	0.9691106669421745	0.9135127597400405	0.9468128087795842	0.5357142857142857	0.07142857142857142	0.0	0.025665159753508335	0.025665159753508335
176	0.005572983430315606	3.849381920019401e-05	-1.5999993538475257e-05	0.9949980785095562	-1	0	0	0.5	2	0.5	2	0.6	0.5	4	2	1	2	0	0.4	2	5	6	0.5	0	0.3187933516552407	0.8354382549498008	0.506563330519058	0.9066642483580555	0.6709673139149066	0.9205197004662148	0.9042604365506364	0.892437997909639	0.625	0.5	0.0	-1.5999993538475257e-06	-1.5999993538475257e-06
2097	0.0497520084780363	0.004872823841061598	0.0030213875685528393	0.8444527457381885	-1	0	0	0.1	1	1.0	13	1.0	1.0	14	13	0	2	0	0.06666666666666667	1	15	15	0.6666666666666666	0	0.9255963026423346	0.8192827224935487	0.4669068022461606	0.9456027211615291	0.4093536946862887	0.9721326903684585	0.912862719435438	0.9333721045096838	0.5357142857142857	0.07142857142857142	0.0	0.0030213875685528393	0.0030213875685528393
4243	0.06588914444544378	0.026359524850395128	0.02595173149471952	0.612782521637701	-1	0	0	0.1	1	1.0	13	1.0	1.0	14	13	0	2	0	0.06666666666666667	1	15	15	0.6666666666666666	0	0.8832512631668745	0.9057011801291631	0.4669068022461606	0.9492999168241802	0.38848119561512173	0.9691106669421745	0.9131482213127275	0.9468154016163861	0.5357142857142857	0.21428571428571427	0.0	0.02595173149471952	0.02595173149471952
1202	0.06365442409599098	0.01991235451735896	0.01981578453359259	0.7114962259028232	-1	0	0	0.1	1	1.0	13	1.0	1.0	14	13	0	2	0	0.06666666666666667	1	15	15	0.6666666666666666	0	0.8832512631668745	0.8963093674182593	0.4669068022461606	0.9492924818835771	0.38848119561512173	0.9691106669421745	0.9135127597400405	0.9450160976554852	0.5357142857142857	0.21428571428571427	0.0	0.01981578453359259	0.01981578453359259
1349	0.06295832121499122	0.017369662587305955	0.017312429124989984	0.7242784063060026	-1	0	0	0.1	1	1.0	13	1.0	1.0	14	13	0	2	0	0.06666666666666667	1	15	15	0.6666666666666666	0	0.8832512631668745	0.8963093674182593	0.4669068022461606	0.9492924818835771	0.38848119561512173	0.9691106669421745	0.9135127597400405	0.9450160976554852	0.5357142857142857	0.35714285714285715	0.0	0.017312429124989984	0.017312429124989984
1296	0.06442487503604954	0.018451460674646	0.01844593234363812	0.7140300098818554	-1	0	0	0.1	1	1.0	13	1.0	1.0	14	13	0	2	0	0.06666666666666667	1	15	15	0.6666666666666666	0	0.8832512631668745	0.8963093674182593	0.4669068022461606	0.9492924818835771	0.38848119561512173	0.9691106669421745	0.9135127597400405	0.9450160976554852	0.5357142857142857	0.07142857142857142	0.0	0.01844593234363812	0.01844593234363812
1850	0.06793869827554617	0.02632057135311704	0.025697715884133457	0.6191708473758895	-1	0	0	0.1	1	1.0	13	1.0	1.0	14	13	0	2	0	0.06666666666666667	1	15	15	0.6666666666666666	0	0.8832512631668745	0.9057011801291631	0.4669068022461606	0.9492924818835771	0.4093536946862887	0.9655690023962751	0.9135127597400405	0.9448974952768844	0.5357142857142857	0.21428571428571427	0.0	0.025697715884133457	0.025697715884133457
2427	0.0636988474839063	0.026202055802606206	0.025742059821851213	0.6002241667296324	-1	0	0	0.1	1	1.0	13	1.0	1.0	14	13	0	2	0	0.06666666666666667	1	15	15	0.6666666666666666	0	0.8832512631668745	0.9057011801291631	0.4669068022461606	0.9492999168241802	0.38848119561512173	0.9691106669421745	0.9131482213127275	0.9468154016163861	0.5357142857142857	0.07142857142857142	0.0	0.025742059821851213	0.025742059821851213
2400	0.06485523801479089	0.02681852289329096	0.026725864719219138	0.6014010488421758	-1	0	0	0.1	1	1.0	13	1.0	1.0	14	13	0	2	0	0.06666666666666667	1	15	15	0.6666666666666666	0	0.8832512631668745	0.9057011801291631	0.4669068022461606	0.9492999168241802	0.38848119561512173	0.9691106669421745	0.9131482213127275	0.9468154016163861	0.5357142857142857	0.21428571428571427	0.0	0.026725864719219138	0.026725864719219138
1297	0.06838779365430624	0.014051693551690333	0.013250606933409622	0.7261188769202187	-1	0	0	0.1	1	1.0	13	1.0	1.0	14	13	0	2	0	0.06666666666666667	1	15	15	0.6666666666666666	0	0.8832512631668745	0.8911676943444025	0.4328892777664823	0.9557077843725891	0.3069971691099044	0.972492550567217	0.9353586054004362	0.9484979365454288	0.5357142857142857	0.14285714285714285	0.0	0.013250606933409622	0.013250606933409622
96	0.005279566957848247	0.0012611656328779211	-0.0008753370412078363	0.9783462749132391	-1	0	0	0.5714285714285714	4	0.5	4	0.4166666666666667	0.375	5	3	4	4	0	0.6666666666666666	4	6	10	0.4	0.3333333333333333	0.4645164766657876	0.8613673935858431	0.4933725397039117	0.9419789355019823	0.9113715233108666	0.9231787219787807	0.9434421400312021	0.9142554318845898	0.2	0.6	0.0	-8.753370412078363e-05	-8.753370412078363e-05
3083	0.0631812544706848	0.011433545369612344	0.010768388659764124	0.7265234302819246	-1	0	0	0.1	1	1.0	13	1.0	1.0	14	13	0	2	0	0.06666666666666667	1	15	15	0.6666666666666666	0	0.8832512631668745	0.8202221993480435	0.4328892777664823	0.9461334138615823	0.4093536946862887	0.9700702276634825	0.9331737022121782	0.9321849570107061	0.6071428571428571	0.2857142857142857	0.0	0.010768388659764124	0.010768388659764124
2674	0.06343802363370103	0.026754540074493273	0.02531035496155618	0.6044869187291022	-1	0	0	0.1	1	1.0	13	1.0	1.0	14	13	0	2	0	0.06666666666666667	1	15	15	0.6666666666666666	0	0.8832512631668745	0.9057011801291631	0.4669068022461606	0.9492924818835771	0.38848119561512173	0.9691106669421745	0.9135127597400405	0.9468128087795842	0.5357142857142857	0.07142857142857142	0.0	0.02531035496155618	0.02531035496155618
2655	0.06264993160966402	0.025650860481774024	0.023975074446715993	0.6090247917977637	-1	0	0	0.1	1	1.0	13	1.0	1.0	14	13	0	2	0	0.06666666666666667	1	15	15	0.6666666666666666	0	0.8832512631668745	0.9057011801291631	0.4669068022461606	0.9492924818835771	0.38848119561512173	0.9691106669421745	0.9135127597400405	0.9468128087795842	0.5357142857142857	0.21428571428571427	0.0	0.023975074446715993	0.023975074446715993
1469	0.07627754478004946	0.009225703681929551	0.008549346759072318	0.719870971520201	-1	0	0	0.1	1	1.0	13	1.0	1.0	14	13	0	1	0	0.06666666666666667	1	15	15	0.3333333333333333	0	0.7373162699649557	0.9059749284442307	0.4669068022461606	0.9121134928829856	0.2394193653369295	0.9592782240799123	0.8943705789677519	0.9300979866411538	1.0	0.21428571428571427	0.0	0.008549346759072318	0.008549346759072318
4442	0.06461628599122463	0.0259550971413353	0.025024969425571406	0.6123495926295923	-1	0	0	0.1	1	1.0	13	1.0	1.0	14	13	0	2	0	0.06666666666666667	1	15	15	0.6666666666666666	0	0.8832512631668745	0.9057011801291631	0.4669068022461606	0.9492999168241802	0.38848119561512173	0.9691106669421745	0.9131482213127275	0.9468154016163861	0.5357142857142857	0.21428571428571427	0.0	0.025024969425571406	0.025024969425571406
4655	0.06487045582812993	0.026028255960545213	0.02550148726722379	0.6181268471252719	-1	0	0	0.1	1	1.0	13	1.0	1.0	14	13	0	2	0	0.06666666666666667	1	15	15	0.6666666666666666	0	0.8832512631668745	0.9057011801291631	0.4669068022461606	0.9492999168241802	0.38848119561512173	0.9691106669421745	0.9131482213127275	0.9468154016163861	0.5357142857142857	0.21428571428571427	0.0	0.02550148726722379	0.02550148726722379
2875	0.05719079283252175	0.004132145456530946	0.003933377581633175	0.7877786339562847	-1	0	0	0.1	1	1.0	13	1.0	1.0	14	13	0	2	0	0.06666666666666667	1	15	15	0.6666666666666666	0	0.9255963026423346	0.8713740333591308	0.4669068022461606	0.9456720034234398	0.4093536946862887	0.9725681549027859	0.9117745713241191	0.9415534303364391	0.5357142857142857	0.21428571428571427	0.0	0.003933377581633175	0.003933377581633175
4400	0.053328103979351484	0.0062913141419563435	0.0019771132999615994	0.6806356194635422	-1	0	0	0.1	1	1.0	13	1.0	1.0	14	13	0	2	0	0.06666666666666667	1	15	15	0.6666666666666666	0	0.8184397636916279	0.9007828195464408	0.4669068022461606	0.9492999168241802	0.38848119561512173	0.9691106669421745	0.9053862795193147	0.9458626333953045	0.5357142857142857	0.07142857142857142	0.0	0.0019771132999615994	0.0019771132999615994
2477	0.09175326387951613	0.0016911787133906087	0.0005078928710170017	0.6886916136139252	-1	0	0	0.1	1	1.0	13	1.0	1.0	14	13	0	2	0	0.06666666666666667	1	15	15	0.6666666666666666	0	0.43420115504525486	0.8788857941265714	0.5797781847045945	0.8148531834781947	0.399257433691215	0.8444086456850941	0.8468319961685825	0.8479219162083858	0.5357142857142857	0.5	0.0	0.0005078928710170017	0.0005078928710170017
3096	0.06526822355416062	0.027729495320976832	0.026838592267947707	0.6044034919057768	-1	0	0	0.1	1	1.0	13	1.0	1.0	14	13	0	2	0	0.06666666666666667	1	15	15	0.6666666666666666	0	0.8832512631668745	0.9057011801291631	0.4669068022461606	0.9492999168241802	0.38848119561512173	0.969275095555486	0.9131482213127275	0.9469077630894641	0.5357142857142857	0.07142857142857142	0.0	0.026838592267947707	0.026838592267947707
2922	0.05254298075364326	0.00977068763426612	0.009393036729684471	0.5644853972653967	-1	0	0	0.1	1	1.0	13	1.0	1.0	14	13	0	2	0	0.06666666666666667	1	15	15	0.6666666666666666	0	0.9383512882878978	0.9096927213447276	0.4669068022461606	0.9492924818835771	0.38848119561512173	0.9691106669421745	0.9135127597400405	0.9476069814521371	0.5357142857142857	0.07142857142857142	0.0	0.009393036729684471	0.009393036729684471
4710	0.06514093621640206	0.01312892014551553	0.012065464922028783	0.6125952727324403	-1	0	0	0.1	1	1.0	13	1.0	1.0	14	13	0	2	0	0.06666666666666667	1	15	15	0.6666666666666666	0	0.8832512631668745	0.9218945131084793	0.4758640333226154	0.9579505378961266	0.2394193653369295	0.9737065549217395	0.9331737022121782	0.9555831742719327	0.5357142857142857	0.07142857142857142	0.0	0.012065464922028783	0.012065464922028783
4995	0.05280855485996938	0.008448503913985977	0.007340630876362358	0.6981770431889252	-1	0	0	0.1	1	1.0	13	1.0	1.0	14	13	0	2	0	0.06666666666666667	1	15	15	0.6666666666666666	0	0.8832512631668745	0.9109681583756472	0.5528563133584269	0.959733164500342	0.4924756761951693	0.9695958076060237	0.9131482213127275	0.9519519610982068	0.5357142857142857	0.07142857142857142	0.0	0.007340630876362358	0.007340630876362358
1873	0.05506910064870483	0.012158729054762297	0.01114345943271272	0.6630402866618317	-1	0	0	0.1	1	1.0	13	1.0	1.0	14	13	0	2	0	0.06666666666666667	1	15	15	0.6666666666666666	0	0.8409062236914145	0.9364774175743518	0.5283085109929869	0.8989059181489438	0.4510436563783684	0.9348320791206781	0.8747651564828876	0.9250540815545761	0.5714285714285714	0.2857142857142857	0.0	0.01114345943271272	0.01114345943271272
1900	0.06383253350549777	0.02548048607760841	0.023799671847992372	0.6146268158555401	-1	0	0	0.1	1	1.0	13	1.0	1.0	14	13	0	2	0	0.06666666666666667	1	15	15	0.6666666666666666	0	0.8832512631668745	0.9057011801291631	0.4669068022461606	0.9492924818835771	0.38848119561512173	0.9691106669421745	0.9135127597400405	0.9468128087795842	0.5357142857142857	0.21428571428571427	0.0	0.023799671847992372	0.023799671847992372
4715	0.06468286246682672	0.026401345220501655	0.026098332472516958	0.6125035673001098	-1	0	0	0.1	1	1.0	13	1.0	1.0	14	13	0	2	0	0.06666666666666667	1	15	15	0.6666666666666666	0	0.8832512631668745	0.9057011801291631	0.4669068022461606	0.9492999168241802	0.38848119561512173	0.9691106669421745	0.9131482213127275	0.9468154016163861	0.5714285714285714	0.21428571428571427	0.0	0.026098332472516958	0.026098332472516958
1169	0.05533766883993331	0.01313387476607649	0.0025014415143751294	0.7019161290812297	-1	0	0	0.2	2	0.9230769230769231	12	1.0	0.8461538461538461	13	11	1	2	0	0.06666666666666667	1	15	15	0.5	0.14285714285714285	0.8409062236914145	0.908620772733389	0.5528563133584269	0.9614675337810136	0.7374788605601533	0.9448872693968124	0.9374109126411453	0.9418699639743344	0.5384615384615385	0.15384615384615385	0.0	0.0025014415143751294	0.0025014415143751294
4281	0.052841801718813135	0.008257987656727044	-0.0076092060094957005	0.7020720159061475	-1	0	0	0.2	2	0.8461538461538461	11	0.5357142857142857	0.8461538461538461	13	11	1	1	0	0.14285714285714285	14	2	15	0.25	0	0.9255963026423346	0.8710624183462515	0.5528563133584269	0.9467389872055649	0.4093536946862887	0.9718645906186363	0.9294595928589711	0.9414090343569801	1.0	0.07692307692307693	0.0	-0.00076092060094957	-0.00076092060094957
1430	0.06306036707998997	0.025988483298836892	0.02480749118208666	0.6002515835334381	-1	0	0	0.1	1	1.0	13	1.0	1.0	14	13	0	2	0	0.06666666666666667	1	15	15	0.6666666666666666	0	0.8832512631668745	0.9057011801291631	0.4669068022461606	0.9492924818835771	0.38848119561512173	0.9691106669421745	0.9135127597400405	0.9468128087795842	0.5357142857142857	0.21428571428571427	0.0	0.02480749118208666	0.02480749118208666
3133	0.0655459353549414	0.0264135661186125	0.025919909377225502	0.6157315755569668	-1	0	0	0.1	1	1.0	13	1.0	1.0	14	13	0	2	0	0.06666666666666667	1	15	15	0.6666666666666666	0	0.8832512631668745	0.9057011801291631	0.4669068022461606	0.9492999168241802	0.38848119561512173	0.9691106669421745	0.9131482213127275	0.9468154016163861	0.5357142857142857	0.21428571428571427	0.0	0.025919909377225502	0.025919909377225502
4225	0.06419200721983591	0.026000588152729105	0.025480708887534367	0.6149768491914285	-1	0	0	0.1	1	1.0	13	1.0	1.0	14	13	0	2	0	0.06666666666666667	1	15	15	0.6666666666666666	0	0.8832512631668745	0.9057011801291631	0.4669068022461606	0.9492999168241802	0.38848119561512173	0.9691106669421745	0.9131482213127275	0.9468154016163861	0.6071428571428571	0.07142857142857142	0.0	0.025480708887534367	0.025480708887534367
4609	0.0549470009081599	0.010199535818183156	0.001327893957484533	0.7280626597239206	-1	0	0	0.1	1	1.0	13	1.0	1.0	14	13	0	2	0	0.06666666666666667	1	15	15	0.6666666666666666	0	0.6743147874694844	0.9148818522070121	0.4669068022461606	0.9523416847829904	0.3069971691099044	0.9471569391325578	0.9316646401036169	0.9400216894221006	0.5714285714285714	0.07142857142857142	0.0	0.001327893957484533	0.001327893957484533
477	0.06553457417682028	0.0077478864715903595	0.007742691786265557	0.7922143933463343	-1	0	0	0.2	2	0.8461538461538461	11	0.5357142857142857	0.8461538461538461	13	11	1	0	0	0.14285714285714285	2	14	15	0.0	0	0.8414742736598164	0.9347292076548993	0.5897102197398132	0.9431943372625137	0.7374788605601533	0.8934489043160557	0.9294595928589711	0.9263961318449881	0	0	0.0	0.007742691786265557	0.007742691786265557
4509	0.06365782819929323	0.026380515043439145	0.0261965637348654	0.6122013978128693	-1	0	0	0.1	1	1.0	13	1.0	1.0	14	13	0	2	0	0.06666666666666667	1	15	15	0.6666666666666666	0	0.8832512631668745	0.9057011801291631	0.4669068022461606	0.9492999168241802	0.38848119561512173	0.9691106669421745	0.9131482213127275	0.9468154016163861	0.5357142857142857	0.07142857142857142	0.0	0.0261965637348654	0.0261965637348654
1531	0.0629268135413888	0.020518635538063375	0.020256573966186013	0.7173878089921693	-1	0	0	0.1	1	1.0	13	1.0	1.0	14	13	0	2	0	0.06666666666666667	1	15	15	0.6666666666666666	0	0.8832512631668745	0.8963093674182593	0.4669068022461606	0.9492924818835771	0.38848119561512173	0.9691106669421745	0.9135127597400405	0.9450160976554852	0.5357142857142857	0.21428571428571427	0.0	0.020256573966186013	0.020256573966186013
993	0.069820888674568	0.010985554910411192	0.007661758979672813	0.7211199274226355	-1	0	0	0.1	1	1.0	13	1.0	1.0	14	13	0	2	0	0.06666666666666667	1	15	15	0.6666666666666666	0	0.8832512631668745	0.8963093674182593	0.4669068022461606	0.951089608134244	0.38848119561512173	0.9683467856532402	0.9135127597400405	0.9452366566039498	0.5357142857142857	0.07142857142857142	0.0	0.007661758979672813	0.007661758979672813
1956	0.06187334491487837	0.025508393860715604	0.024425857717291954	0.608156330671723	-1	0	0	0.1	1	1.0	13	1.0	1.0	14	13	0	2	0	0.06666666666666667	1	15	15	0.6666666666666666	0	0.8832512631668745	0.9057011801291631	0.4669068022461606	0.9492924818835771	0.38848119561512173	0.9691106669421745	0.9135127597400405	0.9468128087795842	0.5357142857142857	0.21428571428571427	0.0	0.024425857717291954	0.024425857717291954
2125	0.06315393406347382	0.025679285753140133	0.024866448893469447	0.6095480501420713	-1	0	0	0.1	1	1.0	13	1.0	1.0	14	13	0	2	0	0.06666666666666667	1	15	15	0.6666666666666666	0	0.8832512631668745	0.9057011801291631	0.4669068022461606	0.9492924818835771	0.38848119561512173	0.9696159342823639	0.9135127597400405	0.9470976821642468	0.5714285714285714	0	0.0	0.024866448893469447	0.024866448893469447
329	0.029669233261141893	0.0025443817554617046	0.0016484673894776223	0.9300454849503828	-1	0	0	0.3	3	0.8461538461538461	11	0.5	0.6153846153846154	10	8	4	0	0	0.8333333333333334	5	6	15	0.0	0.2222222222222222	0.3365725391333273	0.9441996662511054	0.6420059983554638	0.7868264921507905	0.7820094348720243	0.9543856930423775	0.890025093209198	0.916197455498451	0	0	0.0	0.0016484673894776223	0.0016484673894776223
4923	0.06318112441075409	0.027709027840450862	0.027630000138227525	0.599071852233596	-1	0	0	0.1	1	1.0	13	1.0	1.0	14	13	0	2	0	0.06666666666666667	1	15	15	0.6666666666666666	0	0.8832512631668745	0.9057011801291631	0.4669068022461606	0.9492999168241802	0.38848119561512173	0.9691106669421745	0.9131482213127275	0.9468154016163861	0.5357142857142857	0.07142857142857142	0.0	0.027630000138227525	0.027630000138227525
4100	0.06522572189295203	0.02703942434062728	0.02631644166231547	0.6068546386859199	-1	0	0	0.1	1	1.0	13	1.0	1.0	14	13	0	2	0	0.06666666666666667	1	15	15	0.6666666666666666	0	0.8832512631668745	0.9057011801291631	0.4669068022461606	0.9492999168241802	0.38848119561512173	0.9691106669421745	0.9131482213127275	0.9468154016163861	0.6071428571428571	0.21428571428571427	0.0	0.02631644166231547	0.02631644166231547
3651	0.06494603269055763	0.025965472004888305	0.025708031270961638	0.6077288642528362	-1	0	0	0.1	1	1.0	13	1.0	1.0	14	13	0	2	0	0.06666666666666667	1	15	15	0.6666666666666666	0	0.8832512631668745	0.9057011801291631	0.4669068022461606	0.9492999168241802	0.38848119561512173	0.9691106669421745	0.9131482213127275	0.9468154016163861	0.5357142857142857	0.07142857142857142	0.0	0.025708031270961638	0.025708031270961638
3017	0.049372752124968944	0.005351574559883586	-0.0036147544823310605	0.6983792187771815	-1	0	0	0.2	2	0.9230769230769231	12	1.0	0.9230769230769231	13	12	1	2	0	0.06666666666666667	1	15	15	0.4	0.14285714285714285	0.7373162699649557	0.9037656981964711	0.4669068022461606	0.9565810623426819	0.24638564167585392	0.9526215743317278	0.9294595928589711	0.9414625745048036	0.5384615384615384	0.3076923076923077	0.0	-0.00036147544823310606	-0.00036147544823310606
3318	0.06423903022741985	0.027625977489498868	0.027335740127357636	0.6039188394704583	-1	0	0	0.1	1	1.0	13	1.0	1.0	14	13	0	2	0	0.06666666666666667	1	15	15	0.6666666666666666	0	0.8832512631668745	0.9057011801291631	0.4669068022461606	0.9492999168241802	0.38848119561512173	0.9691106669421745	0.9131482213127275	0.9468154016163861	0.5357142857142857	0.21428571428571427	0.0	0.027335740127357636	0.027335740127357636
166	0.015292694879827729	0.0007190811510646846	0.00043286120690758247	0.9034487008234953	-1	0	0	0.625	5	0.3	3	0.4	0.3	4	3	7	1	0	0.8333333333333334	6	5	12	0.058823529411764705	0	0.761392001439863	0.9726180414083354	0.25908316665200604	0.9558874538074965	0.5486130514944854	0.9599786186667114	0.9403471396702234	0.9635435774041147	1.0	0.25	0.0	0.00043286120690758247	0.00043286120690758247
668	0.07749839131194826	0.004387981477123017	0.00397878405388468	0.6149140379275597	-1	0	0	0.1	1	1.0	13	1.0	1.0	14	13	0	2	0	0.06666666666666667	1	15	15	0.6666666666666666	0	0.39022259236249995	0.9538122380328629	0.2960608386907873	0.8395206937904247	0.9514032814447985	0.9359727636970608	0.9319784961637064	0.9209189414044135	0.5357142857142857	0.5	0.0	0.00397878405388468	0.00397878405388468
4556	0.06440207780151494	0.02673479434721779	0.026458688468772303	0.6033472717044641	-1	0	0	0.1	1	1.0	13	1.0	1.0	14	13	0	2	0	0.06666666666666667	1	15	15	0.6666666666666666	0	0.8832512631668745	0.9057011801291631	0.4669068022461606	0.9492999168241802	0.38848119561512173	0.9691106669421745	0.9131482213127275	0.9468154016163861	0.5357142857142857	0.07142857142857142	0.0	0.026458688468772303	0.026458688468772303
3250	0.05821117551024028	0.014299257124274682	0.009003621331750322	0.6164360306671045	-1	0	0	0.1	1	1.0	13	1.0	1.0	14	13	0	2	0	0.06666666666666667	1	15	15	0.6666666666666666	0	0.8832512631668745	0.8707809783616586	0.4328892777664823	0.9515303782306005	0.38848119561512173	0.9710798048579037	0.9331737022121782	0.9426557285801478	0.5357142857142857	0.21428571428571427	0.0	0.009003621331750322	0.009003621331750322
394	0.039121914878151164	0.004536455280280833	0.004435477221529197	0.6736629956550111	-1	0	0	0.3	3	0.6923076923076923	9	0.375	0.6923076923076923	11	9	3	5	0	0.625	5	8	15	0.625	0	0.5208985067861316	0.9236103568171855	0.3146441364704375	0.9599447518722554	0.32085981993260937	0.891109726337936	0.8881004569847732	0.9302408768672732	0.2727272727272727	0.18181818181818182	0.0	0.004435477221529197	0.004435477221529197
4182	0.06468022846056566	0.02635584743219357	0.0253007584074837	0.6053804873576849	-1	0	0	0.1	1	1.0	13	1.0	1.0	14	13	0	2	0	0.06666666666666667	1	15	15	0.6666666666666666	0	0.8832512631668745	0.9057011801291631	0.4669068022461606	0.9492999168241802	0.38848119561512173	0.9691106669421745	0.9131482213127275	0.9468154016163861	0.5714285714285714	0.07142857142857142	0.0	0.0253007584074837	0.0253007584074837
3029	0.055669831930626336	0.006989818832623617	0.0005300730788666257	0.8297064154932479	-1	0	0	0.1	1	1.0	13	0.5357142857142857	0.9230769230769231	13	12	1	1	0	0.14285714285714285	2	14	15	0.2	0	0.9255963026423346	0.8710624183462515	0.5528563133584269	0.9440700788806954	0.4093536946862887	0.9718645906186363	0.9207356186433031	0.9404508798208863	1.0	0.07692307692307693	0.0	0.0005300730788666257	0.0005300730788666257
532	0.0240950513839229	0.001578419872419352	0.001091877069052937	0.9483978733419092	-1	0	0	0.4	4	0.6666666666666666	8	0.3111111111111111	0.5833333333333334	9	7	4	0	0	0.5555555555555556	9	5	14	0.0	0.16666666666666666	0.6652401438037405	0.9536481210154436	0.3932562265382393	0.9657252022260596	0.5639014242089677	0.876767638563624	0.9525796906039828	0.941303788988897	0	0	0.0	0.001091877069052937	0.001091877069052937
4249	0.06578455320858942	0.027308417070216105	0.026638507326066815	0.6054214855623725	-1	0	0	0.1	1	1.0	13	1.0	1.0	14	13	0	2	0	0.06666666666666667	1	15	15	0.6666666666666666	0	0.8832512631668745	0.9057011801291631	0.4669068022461606	0.9492999168241802	0.38848119561512173	0.9691106669421745	0.9131482213127275	0.9468154016163861	0.5714285714285714	0.21428571428571427	0.0	0.026638507326066815	0.026638507326066815
229	0.03318195552162412	0.012568818842138512	0.011131686046004662	0.9404475431984567	-1	0	0	0.4	4	0.6923076923076923	9	0.3	0.6153846153846154	11	8	3	1	0	0.5	10	5	15	0.14285714285714285	0.15384615384615385	0.5208985067861316	0.9510757149812918	0.36956549897161983	0.9524713336939216	0.5979254798774198	0.9121743655607779	0.8914662867570482	0.9409501502994018	1.0	0	0.0	0.011131686046004662	0.011131686046004662
3794	0.050371796742671594	0.00453582724770549	-0.00373153837482264	0.6768539792170677	-1	0	0	0.2	2	0.8461538461538461	11	0.5357142857142857	0.8461538461538461	13	11	1	1	0	0.14285714285714285	14	2	15	0.25	0	0.9255963026423346	0.8710624183462515	0.5528563133584269	0.9467389872055649	0.4093536946862887	0.9718645906186363	0.9294595928589711	0.9414090343569801	1.0	0.15384615384615385	0.0	-0.00037315383748226397	-0.00037315383748226397
742	0.06893825743213072	0.007336456234868299	-0.0072618250105384585	0.6334914297463031	-1	0	0	0.1	1	1.0	13	1.0	1.0	13	13	1	1	0	0.06666666666666667	1	15	15	0.16666666666666666	0	0.530825762141279	0.9148906529259484	0.27337326302529874	0.9638381103734881	0.5221594534686769	0.894338964826017	0.8873497102324894	0.930724884498782	1.0	0.15384615384615385	0.0	-0.0007261825010538459	-0.0007261825010538459
386	None	None	None	None	None	0.25	1	0.5	5	0.6153846153846154	8	0.46875	0.46153846153846156	9	6	5	3	0	0.5	8	4	15	0.2727272727272727	0.2857142857142857	0.8786165772122029	0.9820342935427193	0.6403384742856981	0.904559493293577	0.9540215557224501	0.9609783131055966	0.9643393577986688	0.9589604494836269	0.1111111111111111	0.3333333333333333	0.0	None	None
3891	0.06393657854657195	0.026273196173266535	0.025835288573516635	0.6143232212279814	-1	0	0	0.1	1	1.0	13	1.0	1.0	14	13	0	2	0	0.06666666666666667	1	15	15	0.6666666666666666	0	0.8832512631668745	0.9057011801291631	0.4669068022461606	0.9492999168241802	0.38848119561512173	0.9691106669421745	0.9131482213127275	0.9468154016163861	0.5357142857142857	0.21428571428571427	0.0	0.025835288573516635	0.025835288573516635
4628	0.06441555272377787	0.026819513394600585	0.026462641500725363	0.6082141870285727	-1	0	0	0.1	1	1.0	13	1.0	1.0	14	13	0	2	0	0.06666666666666667	1	15	15	0.6666666666666666	0	0.8832512631668745	0.9057011801291631	0.4669068022461606	0.9492999168241802	0.38848119561512173	0.9691106669421745	0.9131482213127275	0.9468154016163861	0.6071428571428571	0.21428571428571427	0.0	0.026462641500725363	0.026462641500725363
2241	0.05013462068158116	0.010446119118504184	0.01035355784876162	0.8072040076156781	-1	0	0	0.1	1	1.0	13	1.0	1.0	14	13	0	2	0	0.06666666666666667	1	15	15	0.6666666666666666	0	0.9482778963051077	0.8624515823370974	0.5098815578022938	0.9504679869409056	0.573416277623221	0.9695520160408765	0.9294595928589711	0.9399312815672187	0.5357142857142857	0.07142857142857142	0.0	0.01035355784876162	0.01035355784876162
1841	0.06936115016592852	0.014499239367368782	0.0074976357639882345	0.7557888392995935	-1	0	0	0.1	1	1.0	13	1.0	1.0	14	13	0	2	0	0.06666666666666667	1	15	15	0.6666666666666666	0	0.8832512631668745	0.8963093674182593	0.4669068022461606	0.9497361575708347	0.38848119561512173	0.9687823351600274	0.9076387588022449	0.9449873982264994	0.5357142857142857	0.21428571428571427	0.0	0.0074976357639882345	0.0074976357639882345
4315	0.06421658177700233	0.025768184087378278	0.02511497086325474	0.6158354942314865	-1	0	0	0.1	1	1.0	13	1.0	1.0	14	13	0	2	0	0.06666666666666667	1	15	15	0.6666666666666666	0	0.8832512631668745	0.9057011801291631	0.4669068022461606	0.9492999168241802	0.38848119561512173	0.9691106669421745	0.9131482213127275	0.9468154016163861	0.5357142857142857	0.07142857142857142	0.0	0.02511497086325474	0.02511497086325474
1603	0.06392320401266846	0.020724986751089747	0.020556577052787777	0.7162257388185898	-1	0	0	0.1	1	1.0	13	1.0	1.0	14	13	0	2	0	0.06666666666666667	1	15	15	0.6666666666666666	0	0.8832512631668745	0.8963093674182593	0.4669068022461606	0.9492924818835771	0.38848119561512173	0.9691106669421745	0.9135127597400405	0.9450160976554852	0.5357142857142857	0.21428571428571427	0.0	0.020556577052787777	0.020556577052787777
41	9.90835173677899e-06	3.080796185184988e-08	-1.1406428562593393e-08	0.9999989036008671	-1	0	0	0.6666666666666666	2	0.5	1	1.0	0.5	1	1	2	0	0	0.25	4	1	4	0.0	0.6666666666666666	0.5166179385798346	0.5	0.4053923915074968	0.5	0.23003386544010093	0.5	0.7648937552431303	0.5	0	0	0.0	-1.1406428562593394e-09	-1.1406428562593394e-09
3266	0.06430611010031989	0.026966554871268037	0.026658507941493995	0.5982644946387805	-1	0	0	0.1	1	1.0	13	1.0	1.0	14	13	0	2	0	0.06666666666666667	1	15	15	0.6666666666666666	0	0.8832512631668745	0.9057011801291631	0.4669068022461606	0.9492999168241802	0.38848119561512173	0.9691106669421745	0.9131482213127275	0.9468154016163861	0.5357142857142857	0.21428571428571427	0.0	0.026658507941493995	0.026658507941493995
4306	0.06412513780654892	0.026098788896359408	0.025595421441757884	0.6126772569576135	-1	0	0	0.1	1	1.0	13	1.0	1.0	14	13	0	2	0	0.06666666666666667	1	15	15	0.6666666666666666	0	0.8832512631668745	0.9057011801291631	0.4669068022461606	0.9492999168241802	0.38848119561512173	0.9691106669421745	0.9131482213127275	0.9468154016163861	0.5357142857142857	0.07142857142857142	0.0	0.025595421441757884	0.025595421441757884
2913	0.06363205840285673	0.02667387312412664	0.026181212144346478	0.6065700226635207	-1	0	0	0.1	1	1.0	13	1.0	1.0	14	13	0	2	0	0.06666666666666667	1	15	15	0.6666666666666666	0	0.8832512631668745	0.9057011801291631	0.4669068022461606	0.9492999168241802	0.38848119561512173	0.9691106669421745	0.9131482213127275	0.9468154016163861	0.5357142857142857	0.21428571428571427	0.0	0.026181212144346478	0.026181212144346478
4334	0.0583730045999563	0.017963629043609576	-0.008969632885594589	0.6620654737690732	-1	0	0	0.1	1	1.0	13	1.0	1.0	14	13	0	2	0	0.06666666666666667	1	15	15	0.6666666666666666	0	0.8832512631668745	0.9057011801291631	0.4669068022461606	0.9430695241943675	0.38848119561512173	0.9691106669421745	0.9131482213127275	0.9447214906791608	0.6071428571428571	0.21428571428571427	0.0	-0.0008969632885594588	-0.0008969632885594588
2727	0.05612465506486085	0.012776869908702145	0.008897127973578514	0.676016106851998	-1	0	0	0.1	1	1.0	13	1.0	1.0	14	13	0	2	0	0.06666666666666667	1	15	15	0.6666666666666666	0	0.7891112468281851	0.9110885868538406	0.4669068022461606	0.9573553902492354	0.3069971691099044	0.9630625746895081	0.9331737022121782	0.9478327014433423	0.5357142857142857	0.35714285714285715	0.0	0.008897127973578514	0.008897127973578514
4041	0.06401381979610378	0.026159968357471364	0.025569128728562415	0.6160658753433492	-1	0	0	0.1	1	1.0	13	1.0	1.0	14	13	0	2	0	0.06666666666666667	1	15	15	0.6666666666666666	0	0.8832512631668745	0.9057011801291631	0.4669068022461606	0.9492999168241802	0.38848119561512173	0.9691106669421745	0.9131482213127275	0.9468154016163861	0.5357142857142857	0.21428571428571427	0.0	0.025569128728562415	0.025569128728562415
2643	0.05241013745861443	0.014543729595024252	0.013058163273890387	0.6090393888937788	-1	0	0	0.1	1	1.0	13	1.0	1.0	14	13	0	2	0	0.06666666666666667	1	15	15	0.6666666666666666	0	0.8994183799940336	0.9079251592929695	0.4669068022461606	0.9492924818835771	0.4093536946862887	0.9498612483514997	0.9135127597400405	0.9381912127160142	0.5357142857142857	0.21428571428571427	0.0	0.013058163273890387	0.013058163273890387
4960	0.058937630530791235	0.007575789994461656	0.00023353116801427728	0.6745381964431261	-1	0	0	0.1	1	1.0	13	1.0	1.0	14	13	0	2	0	0.06666666666666667	1	15	15	0.6666666666666666	0	0.8832512631668745	0.9057011801291631	0.4669068022461606	0.9473261226271109	0.38848119561512173	0.9691106669421745	0.9080185980720473	0.9461353289798253	0.5357142857142857	0.21428571428571427	0.0	0.00023353116801427728	0.00023353116801427728
2984	0.05673913454593403	0.021879923403485393	0.012900508937111917	0.6049806874858605	-1	0	0	0.1	1	1.0	13	1.0	1.0	14	13	0	2	0	0.06666666666666667	1	15	15	0.6666666666666666	0	0.8832512631668745	0.9057011801291631	0.5098815578022938	0.9494702649591669	0.38848119561512173	0.9691106669421745	0.8922930373159451	0.9468748743026171	0.6071428571428571	0.21428571428571427	0.0	0.012900508937111917	0.012900508937111917
1128	0.04569522564408347	0.00972084507347823	0.008399777072373351	0.8095551228620224	-1	0	0	0.3	3	0.7692307692307693	10	0.5357142857142857	0.7692307692307693	12	10	2	2	0	0.14285714285714285	2	14	15	0.3333333333333333	0.14285714285714285	0.9357259163803203	0.9220979294680348	0.40123387306403036	0.9774940590486956	0.6552450582526037	0.938806748022759	0.9453354581434431	0.9521656418726494	0.5416666666666666	0	0.0	0.008399777072373351	0.008399777072373351
2141	0.064112293358478	0.026098177606656843	0.025404118984626897	0.6003233359724718	-1	0	0	0.1	1	1.0	13	1.0	1.0	14	13	0	2	0	0.06666666666666667	1	15	15	0.6666666666666666	0	0.8832512631668745	0.9057011801291631	0.4669068022461606	0.9492924818835771	0.38848119561512173	0.9691106669421745	0.9135127597400405	0.9468128087795842	0.5357142857142857	0.07142857142857142	0.0	0.025404118984626897	0.025404118984626897
3247	0.05407132216072546	0.017449737085114627	0.017396424081675743	0.6686309863335007	-1	0	0	0.1	1	1.0	13	1.0	1.0	14	13	0	2	0	0.06666666666666667	1	15	15	0.6666666666666666	0	0.7891112468281851	0.9073138906954887	0.4669068022461606	0.9639855062036105	0.2174903824814157	0.953949622903894	0.9411328760148001	0.9461619450980084	0.5357142857142857	0.21428571428571427	0.0	0.017396424081675743	0.017396424081675743
779	0.01776677414715894	0.0017902916480550196	8.943905712606847e-05	0.950864804653161	-1	0.25	1	0.4	4	0.7692307692307693	10	0.3125	0.6923076923076923	12	9	2	0	0	0.3333333333333333	12	4	15	0.0	0.6666666666666666	0.8019974846451244	0.9178322681236607	0.575477886739274	0.89976661929307	0.33248364613185777	0.9437978403663972	0.9033664613720459	0.922462210051266	0	0	0.0	8.943905712606847e-05	8.943905712606847e-05
3768	0.06414643312735163	0.026458526268972972	0.0263476121682683	0.6156776541488427	-1	0	0	0.1	1	1.0	13	1.0	1.0	14	13	0	2	0	0.06666666666666667	1	15	15	0.6666666666666666	0	0.8832512631668745	0.9057011801291631	0.4669068022461606	0.9492999168241802	0.38848119561512173	0.9691106669421745	0.9131482213127275	0.9468154016163861	0.5357142857142857	0.07142857142857142	0.0	0.0263476121682683	0.0263476121682683
996	0.05773653393074407	0.0103269999096811	0.008772014790789016	0.8013584437656939	-1	0	0	0.1	1	1.0	13	1.0	1.0	14	13	0	2	0	0.06666666666666667	1	15	15	0.6666666666666666	0	0.9577233043484819	0.8654857643110754	0.5098815578022938	0.9499395125217948	0.573416277623221	0.9687897907801788	0.9294595928589711	0.9397265105836258	0.5357142857142857	0.14285714285714285	0.0	0.008772014790789016	0.008772014790789016
2850	0.0648191097625171	0.027177338721214223	0.02689017085851826	0.6007398595662357	-1	0	0	0.1	1	1.0	13	1.0	1.0	14	13	0	2	0	0.06666666666666667	1	15	15	0.6666666666666666	0	0.8832512631668745	0.9057011801291631	0.4669068022461606	0.9492999168241802	0.38848119561512173	0.9691106669421745	0.9131482213127275	0.9468154016163861	0.5357142857142857	0.07142857142857142	0.0	0.02689017085851826	0.02689017085851826
2182	0.05640951426082474	0.007260392672268366	0.005285053940966938	0.6512151179646838	-1	0	0	0.1	1	1.0	13	1.0	1.0	14	13	0	2	0	0.06666666666666667	1	15	15	0.6666666666666666	0	0.8832512631668745	0.8625964183764443	0.32424159302821887	0.9572773374530977	0.3069971691099044	0.9740828240096197	0.942583026351993	0.9457132648726988	0.5357142857142857	0.07142857142857142	0.0	0.005285053940966938	0.005285053940966938
4622	0.06492263887130656	0.026158118360163643	0.025617870115639884	0.6159736358821952	-1	0	0	0.1	1	1.0	13	1.0	1.0	14	13	0	2	0	0.06666666666666667	1	15	15	0.6666666666666666	0	0.8832512631668745	0.9057011801291631	0.4669068022461606	0.9492999168241802	0.38848119561512173	0.9691106669421745	0.9131482213127275	0.9468154016163861	0.5714285714285714	0.07142857142857142	0.0	0.025617870115639884	0.025617870115639884
627	0.05910363881945531	0.010993553075210789	0.009341978193564648	0.7908801426807839	-1	0	0	0.1	1	1.0	13	1.0	1.0	14	13	0	2	0	0.06666666666666667	1	15	15	0.6666666666666666	0	0.9577233043484819	0.8654857643110754	0.5098815578022938	0.9499395125217948	0.573416277623221	0.9687897907801788	0.9294595928589711	0.9397265105836258	0.5357142857142857	0.14285714285714285	0.0	0.009341978193564648	0.009341978193564648
3440	0.05303552706332504	0.012193112401593986	-0.011420771762206001	0.7236300472295104	-1	0	0	0.2	2	0.8461538461538461	11	0.5357142857142857	0.8461538461538461	13	11	1	1	0	0.14285714285714285	14	2	15	0.25	0	0.9255963026423346	0.8710624183462515	0.5528563133584269	0.9467389872055649	0.4093536946862887	0.9718645906186363	0.9294595928589711	0.9414090343569801	1.0	0.07692307692307693	0.0	-0.0011420771762206002	-0.0011420771762206002
4597	0.04284680337420816	0.010629949598247495	0.00794296058760475	0.635095165697444	-1	0	0	0.1	1	1.0	13	1.0	1.0	14	13	0	2	0	0.06666666666666667	1	15	15	0.6666666666666666	0	0.9482778963051077	0.8624515823370974	0.5098815578022938	0.95483092973069	0.573416277623221	0.9687897907801788	0.9294595928589711	0.9412587414226306	0.5714285714285714	0.07142857142857142	0.0	0.00794296058760475	0.00794296058760475
3783	0.064774631910432	0.026536063076028432	0.02586118163516501	0.6155247835868607	-1	0	0	0.1	1	1.0	13	1.0	1.0	14	13	0	2	0	0.06666666666666667	1	15	15	0.6666666666666666	0	0.8832512631668745	0.9057011801291631	0.4669068022461606	0.9492999168241802	0.38848119561512173	0.9691106669421745	0.9131482213127275	0.9468154016163861	0.5357142857142857	0.2857142857142857	0.0	0.02586118163516501	0.02586118163516501
360	0.023117373048923428	0.00027170880565114585	-1.9903167339632906e-05	0.9449209192441848	-1	0	0	0.2	2	0.9230769230769231	12	1.0	0.9230769230769231	14	12	0	2	0	0.06666666666666667	1	15	15	1.0	0.14285714285714285	0.5456600948052742	0.8785679097183129	0.32561820608418185	0.8955283653328812	0.32085981993260937	0.9551568392279857	0.7660079379506134	0.9164743466830704	0.5357142857142857	0.14285714285714285	0.0	-1.9903167339632906e-06	-1.9903167339632906e-06
520	0.011192335026486762	0.0010731985434380873	0.0006581617253837727	0.9731102913073029	-1	0	0	0.4	4	0.5384615384615384	7	0.4166666666666667	0.38461538461538464	5	5	9	2	0	0.25	3	12	15	0.09090909090909091	0	0.168998372494016	0.8232846787552568	0.39682787129081964	0.8732523513208781	0.7642751335963339	0.934190337589634	0.8777512129963719	0.8849910241105772	0.6000000000000001	0.4	0.0	0.0006581617253837727	0.0006581617253837727
3326	0.06368003248190456	0.02662736087445352	0.02657320647129146	0.598947681045138	-1	0	0	0.1	1	1.0	13	1.0	1.0	14	13	0	2	0	0.06666666666666667	1	15	15	0.6666666666666666	0	0.8832512631668745	0.9057011801291631	0.4669068022461606	0.9492999168241802	0.38848119561512173	0.9691106669421745	0.9131482213127275	0.9468154016163861	0.5357142857142857	0.21428571428571427	0.0	0.02657320647129146	0.02657320647129146
1404	0.05143465195235686	0.011814025532186169	0.0016188864622447773	0.7241442476063958	-1	0	0	0.1	1	1.0	13	1.0	1.0	14	13	0	2	0	0.06666666666666667	1	15	15	0.6666666666666666	0	0.9579305362966526	0.90335645106693	0.4669068022461606	0.9474200905205469	0.4093536946862887	0.9447019842191607	0.9135127597400405	0.9343109002066389	0.5357142857142857	0.07142857142857142	0.0	0.0016188864622447773	0.0016188864622447773
928	0.06481732240079822	0.019076041360638563	0.018921934099138314	0.7162914790567216	-1	0	0	0.1	1	1.0	13	1.0	1.0	14	13	0	2	0	0.06666666666666667	1	15	15	0.6666666666666666	0	0.8832512631668745	0.8963093674182593	0.4669068022461606	0.9492924818835771	0.38848119561512173	0.9691106669421745	0.9135127597400405	0.9450160976554852	0.5357142857142857	0.21428571428571427	0.0	0.018921934099138314	0.018921934099138314
3781	0.05864162631282217	0.010118762397211517	-0.010063977480228671	0.6550119927240692	-1	0	0	0.1	1	1.0	13	1.0	1.0	14	13	0	2	0	0.06666666666666667	1	15	15	0.6666666666666666	0	0.8409062236914145	0.9764328790947945	0.5037363982152188	0.9122762875227397	0.7235463078823046	0.9142567750525409	0.9169154039918066	0.94325948085448	0.5714285714285714	0.5	0.0	-0.0010063977480228672	-0.0010063977480228672
3403	0.06704706176283003	0.027922498497960302	0.027528829510966427	0.6065253562937483	-1	0	0	0.1	1	1.0	13	1.0	1.0	14	13	0	2	0	0.06666666666666667	1	15	15	0.6666666666666666	0	0.8832512631668745	0.9057011801291631	0.4669068022461606	0.9492999168241802	0.38848119561512173	0.9691106669421745	0.9131482213127275	0.9468154016163861	0.5357142857142857	0.21428571428571427	0.0	0.027528829510966427	0.027528829510966427
1557	0.06461631949111896	0.010016681531924535	0.006621158261147506	0.7238900076948407	-1	0	0	0.1	1	1.0	13	1.0	1.0	14	13	0	2	0	0.06666666666666667	1	15	15	0.6666666666666666	0	0.8832512631668745	0.8541663994451156	0.4328892777664823	0.9514775220948866	0.38848119561512173	0.9710798048579037	0.9353586054004362	0.9400547081716104	0.5357142857142857	0.2857142857142857	0.0	0.006621158261147506	0.006621158261147506
3509	0.06153226457778274	0.005882238064812365	-0.002122566576160775	0.7338001357201462	-1	0	0	0.1	1	1.0	13	1.0	1.0	14	13	0	2	0	0.06666666666666667	1	15	15	0.6666666666666666	0	0.8832512631668745	0.9072139025599377	0.47776297163065723	0.9467256945100119	0.38848119561512173	0.9691106669421745	0.8754059746295162	0.9462349970506164	0.5357142857142857	0.21428571428571427	0.0	-0.0002122566576160775	-0.0002122566576160775
4754	0.050515763020288255	0.0022587806317702634	-0.002098048926708893	0.6492864186051459	-1	0	0	0.2	2	0.9230769230769231	12	1.0	0.9230769230769231	14	12	0	2	0	0.06666666666666667	1	15	15	1.0	0.14285714285714285	0.7373162699649557	0.8900833909296797	0.4669068022461606	0.9671483962061395	0.23245308899800515	0.9209917841529978	0.9396733131925114	0.9335956760508322	0.5357142857142857	0.07142857142857142	0.0	-0.00020980489267088931	-0.00020980489267088931
4605	0.06380597831603853	0.00954911911057385	0.008802969480493977	0.6610012380010079	-1	0	0	0.1	1	1.0	13	1.0	1.0	14	13	0	2	0	0.06666666666666667	1	15	15	0.6666666666666666	0	0.8832512631668745	0.9057011801291631	0.4669068022461606	0.9511065574764709	0.38848119561512173	0.9683467856532402	0.9131482213127275	0.9470326581639109	0.5357142857142857	0.07142857142857142	0.0	0.008802969480493977	0.008802969480493977
4430	0.06578115922486157	0.026308968695498314	0.02525927842739439	0.6053831054160936	-1	0	0	0.1	1	1.0	13	1.0	1.0	14	13	0	2	0	0.06666666666666667	1	15	15	0.6666666666666666	0	0.8832512631668745	0.9057011801291631	0.4669068022461606	0.9492999168241802	0.38848119561512173	0.9691106669421745	0.9131482213127275	0.9468154016163861	0.5357142857142857	0.07142857142857142	0.0	0.02525927842739439	0.02525927842739439
2809	0.0641437992014745	0.026187125002068257	0.025521644497636137	0.6151385320295282	-1	0	0	0.1	1	1.0	13	1.0	1.0	14	13	0	2	0	0.06666666666666667	1	15	15	0.6666666666666666	0	0.8832512631668745	0.9057011801291631	0.4669068022461606	0.9492999168241802	0.38848119561512173	0.9691106669421745	0.9131482213127275	0.9468154016163861	0.5357142857142857	0.07142857142857142	0.0	0.025521644497636137	0.025521644497636137
832	0.03553644667419333	0.0027299488368283205	0.0013077205331959061	0.9516506808499564	-1	0.25	1	0.4	4	0.6923076923076923	9	0.2727272727272727	0.6923076923076923	12	9	2	0	0	0.45454545454545453	5	11	15	0.0	0.2	0.6095645749349055	0.9107134317798472	0.5969711757115761	0.9402179798532597	0.48402353450165536	0.9192154328839759	0.8550700584933802	0.924363950158534	0	0	0.0	0.0013077205331959061	0.0013077205331959061
1258	0.06332581334168444	0.019179760662334948	0.018985744611904325	0.7178992728051835	-1	0	0	0.1	1	1.0	13	1.0	1.0	14	13	0	2	0	0.06666666666666667	1	15	15	0.6666666666666666	0	0.8832512631668745	0.8963093674182593	0.4669068022461606	0.9492924818835771	0.38848119561512173	0.9691106669421745	0.9135127597400405	0.9450160976554852	0.5357142857142857	0.35714285714285715	0.0	0.018985744611904325	0.018985744611904325
2662	0.05566517487058964	0.005635600941789284	-0.004639521738798981	0.6920068419915746	-1	0	0	0.2	2	0.9230769230769231	12	1.0	0.9230769230769231	13	12	1	2	0	0.06666666666666667	1	15	15	0.4	0.14285714285714285	0.7373162699649557	0.9044735536913043	0.4669068022461606	0.9633665088373141	0.24638564167585392	0.9526215743317278	0.9479450360505385	0.9447728883047753	0.5384615384615384	0.07692307692307693	0.0	-0.0004639521738798981	-0.0004639521738798981
3947	0.06517068030436893	0.026184351292608304	0.025347560951786842	0.6023850767412289	-1	0	0	0.1	1	1.0	13	1.0	1.0	14	13	0	2	0	0.06666666666666667	1	15	15	0.6666666666666666	0	0.8832512631668745	0.9057011801291631	0.4669068022461606	0.9492999168241802	0.38848119561512173	0.9691106669421745	0.9131482213127275	0.9468154016163861	0.5357142857142857	0.21428571428571427	0.0	0.025347560951786842	0.025347560951786842
308	0.04744397316481805	0.001112032952239209	0.0010805950357163107	0.9706859938477698	-1	0.25	1	0.4	4	0.6923076923076923	9	0.3409090909090909	0.6153846153846154	11	8	3	0	0	0.36363636363636365	4	11	15	0.0	0.18181818181818182	0.22107359499280604	0.9625149127151185	0.5072132340040743	0.9392132671049064	0.8290152341104188	0.9135859031228284	0.9565652515301151	0.9416130125626395	0	0	0.0	0.0010805950357163107	0.0010805950357163107
970	0.06280014826643189	0.019272370551606036	0.019176178270914966	0.7149026773169742	-1	0	0	0.1	1	1.0	13	1.0	1.0	14	13	0	2	0	0.06666666666666667	1	15	15	0.6666666666666666	0	0.8832512631668745	0.8963093674182593	0.4669068022461606	0.9492924818835771	0.38848119561512173	0.9691106669421745	0.9135127597400405	0.9450160976554852	0.5357142857142857	0.21428571428571427	0.0	0.019176178270914966	0.019176178270914966
2010	0.05095523278523501	0.008676955759330232	0.0056310338131531105	0.7327841066850463	-1	0	0	0.1	1	1.0	13	1.0	1.0	14	13	0	2	0	0.06666666666666667	1	15	15	0.6666666666666666	0	0.9482778963051077	0.8675744266217893	0.4328892777664823	0.9599075134388461	0.38848119561512173	0.9690417855696579	0.9370591642122047	0.9444332122392843	0.5357142857142857	0.14285714285714285	0.0	0.0056310338131531105	0.0056310338131531105
579	0.047607230331228795	0.013593457741313885	0.011703304091098874	0.6009282743116573	-1	0	0	0.2	2	0.8461538461538461	11	0.5	0.6923076923076923	11	9	3	0	0	0.8333333333333334	5	6	15	0.0	0	0.7413675519209697	0.7418468342359713	0.32481864972152596	0.9242949909263349	0.8519420241860928	0.911894087082623	0.8584016381065055	0.8770644550883013	0	0	0.0	0.011703304091098874	0.011703304091098874
1087	0.05145072330347322	0.016008256274161085	0.01594025112000266	0.6593162096711809	-1	0	0	0.1	1	1.0	13	1.0	1.0	13	13	1	2	0	0.06666666666666667	1	15	15	0.3333333333333333	0	0.9255963026423346	0.9061892066332526	0.5528563133584269	0.9578248230850569	0.7374788605601533	0.955051528461451	0.9294595928589711	0.9435174583153734	0.5384615384615385	0	0.0	0.01594025112000266	0.01594025112000266
3142	0.06356865279129957	0.026050224882407796	0.024899200253030638	0.599932043640959	-1	0	0	0.1	1	1.0	13	1.0	1.0	14	13	0	2	0	0.06666666666666667	1	15	15	0.6666666666666666	0	0.8832512631668745	0.9057011801291631	0.4669068022461606	0.9492924818835771	0.38848119561512173	0.9691106669421745	0.9135127597400405	0.9468128087795842	0.5714285714285714	0.07142857142857142	0.0	0.024899200253030638	0.024899200253030638
2724	0.047630400719204255	0.007148368689822694	-0.006139606138984873	0.6356722824653629	-1	0	0	0.1	1	1.0	13	1.0	1.0	14	13	0	2	0	0.06666666666666667	1	15	15	0.6666666666666666	0	0.7891112468281851	0.9031632176904827	0.4669068022461606	0.9492924818835771	0.38848119561512173	0.9686632369347054	0.9126260928342157	0.9460658374700556	0.5357142857142857	0.07142857142857142	0.0	-0.0006139606138984873	-0.0006139606138984873
3405	0.06167015432767547	0.025710626458692935	0.024833417378064868	0.5997714047689273	-1	0	0	0.1	1	1.0	13	1.0	1.0	14	13	0	2	0	0.06666666666666667	1	15	15	0.6666666666666666	0	0.8832512631668745	0.9057011801291631	0.4669068022461606	0.9492924818835771	0.38848119561512173	0.9691106669421745	0.9135127597400405	0.9468128087795842	0.5357142857142857	0.07142857142857142	0.0	0.024833417378064868	0.024833417378064868
2605	0.055226279909645834	0.010060023404781997	0.005436935480589067	0.637130488869996	-1	0	0	0.2	2	0.9230769230769231	12	1.0	0.9230769230769231	14	12	0	2	0	0.06666666666666667	1	15	15	1.0	0.14285714285714285	0.7891112468281851	0.9075598234282473	0.4669068022461606	0.953003003750813	0.3069971691099044	0.9478100966126882	0.9184414527468221	0.9388312370883765	0.5357142857142857	0.07142857142857142	0.0	0.005436935480589067	0.005436935480589067
3823	0.06473548086720236	0.02633025969340732	0.0259070889025649	0.616361970096091	-1	0	0	0.1	1	1.0	13	1.0	1.0	14	13	0	2	0	0.06666666666666667	1	15	15	0.6666666666666666	0	0.8832512631668745	0.9057011801291631	0.4669068022461606	0.9492999168241802	0.38848119561512173	0.9691106669421745	0.9131482213127275	0.9468154016163861	0.6071428571428571	0.07142857142857142	0.0	0.0259070889025649	0.0259070889025649
2915	0.05095959220450333	0.002406554259968415	0.001747207738686791	0.7040716813512197	-1	0	0	0.1	1	1.0	13	1.0	1.0	14	13	0	2	0	0.06666666666666667	1	15	15	0.6666666666666666	0	0.8832512631668745	0.9057011801291631	0.4669068022461606	0.9171554919398841	0.38848119561512173	0.9691106669421745	0.9131482213127275	0.9372724584328347	0.6071428571428571	0.21428571428571427	0.0	0.001747207738686791	0.001747207738686791
630	0.05699722978069634	0.0193028870789146	0.017906125066418917	0.6230103028364943	-1	0	0	0.1	1	1.0	13	1.0	1.0	14	13	0	2	0	0.06666666666666667	1	15	15	0.6666666666666666	0	0.9867296069539708	0.9099060907496541	0.6146505651232422	0.9584218482426472	0.8457502081413016	0.9649035312292489	0.9374109126411453	0.9488930958878788	0.5357142857142857	0.07142857142857142	0.0	0.017906125066418917	0.017906125066418917
3650	0.13818767854394384	0.018384331070197376	-0.0017235795430599495	0.6069333063833638	-1	0	0	0.1	1	1.0	12	1.0	1.0	13	12	0	2	0	0.07142857142857142	1	14	14	0.6666666666666666	0	0.168998372494016	0.9125430369697878	0.5876663377438288	0.8694617458962227	0.8247188137285961	0.9122281504102595	0.8777512129963719	0.8997228194053027	0.5384615384615384	0.6923076923076923	0.0	-0.00017235795430599495	-0.00017235795430599495
2957	0.06362114487508087	0.026331919487856358	0.0252998396088505	0.6020264870350585	-1	0	0	0.1	1	1.0	13	1.0	1.0	14	13	0	2	0	0.06666666666666667	1	15	15	0.6666666666666666	0	0.8832512631668745	0.9057011801291631	0.4669068022461606	0.9492924818835771	0.38848119561512173	0.9691106669421745	0.9135127597400405	0.9468128087795842	0.5357142857142857	0.07142857142857142	0.0	0.0252998396088505	0.0252998396088505
4774	0.06367326559964431	0.027378235011855833	0.027150327867110496	0.6038278789905023	-1	0	0	0.1	1	1.0	13	1.0	1.0	14	13	0	2	0	0.06666666666666667	1	15	15	0.6666666666666666	0	0.8832512631668745	0.9057011801291631	0.4669068022461606	0.9492999168241802	0.38848119561512173	0.9691106669421745	0.9131482213127275	0.9468154016163861	0.5357142857142857	0.07142857142857142	0.0	0.027150327867110496	0.027150327867110496
2579	0.06475681987029457	0.028353681057807074	0.027169505763836005	0.6061686902747085	-1	0	0	0.1	1	1.0	13	1.0	1.0	14	13	0	2	0	0.06666666666666667	1	15	15	0.6666666666666666	0	0.8832512631668745	0.9057011801291631	0.4669068022461606	0.9492924818835771	0.38848119561512173	0.9691106669421745	0.9135127597400405	0.9468128087795842	0.5357142857142857	0.07142857142857142	0.0	0.027169505763836005	0.027169505763836005
4654	0.057337929437783965	0.013523786675425847	0.004740662269052407	0.6726430467534797	-1	0	0	0.1	1	1.0	13	1.0	1.0	14	13	0	2	0	0.06666666666666667	1	15	15	0.6666666666666666	0	0.7891112468281851	0.9110885868538406	0.4669068022461606	0.957240793036567	0.3069971691099044	0.9630625746895081	0.9331737022121782	0.9477864771417744	0.5357142857142857	0.07142857142857142	0.0	0.004740662269052407	0.004740662269052407
1144	0.06488324970413616	0.018432182780826423	0.01819459285328663	0.7219461670733345	-1	0	0	0.1	1	1.0	13	1.0	1.0	14	13	0	2	0	0.06666666666666667	1	15	15	0.6666666666666666	0	0.8832512631668745	0.8963093674182593	0.4669068022461606	0.9492924818835771	0.38848119561512173	0.9691106669421745	0.9135127597400405	0.9450160976554852	0.5357142857142857	0.21428571428571427	0.0	0.01819459285328663	0.01819459285328663
4503	0.06560874613165783	0.029725887457895377	0.029293249010347792	0.6020847276782642	-1	0	0	0.1	1	1.0	13	1.0	1.0	14	13	0	2	0	0.06666666666666667	1	15	15	0.6666666666666666	0	0.8832512631668745	0.9057011801291631	0.4669068022461606	0.9492999168241802	0.38848119561512173	0.9691106669421745	0.9131482213127275	0.9468154016163861	0.5714285714285714	0.07142857142857142	0.0	0.029293249010347792	0.029293249010347792
1629	0.05345960230125501	0.012866433660393396	-0.0002441847643409415	0.807936655080437	-1	0	0	0.1	1	1.0	13	1.0	1.0	14	13	0	1	0	0.06666666666666667	1	15	15	0.3333333333333333	0	0.7891112468281851	0.8697811737492941	0.4669068022461606	0.9419725573230178	0.38848119561512173	0.9691106669421745	0.912862719435438	0.9376541723973443	1.0	0.21428571428571427	0.0	-2.441847643409415e-05	-2.441847643409415e-05
1318	0.053876201174893196	0.01315492489373162	0.012306812922719339	0.7332807753843091	-1	0	0	0.1	1	1.0	13	1.0	1.0	14	13	0	2	0	0.06666666666666667	1	15	15	0.6666666666666666	0	0.9383512882878978	0.8976046396903218	0.4669068022461606	0.8976009174157075	0.38848119561512173	0.9691106669421745	0.9135127597400405	0.9305973302002132	0.5357142857142857	0.21428571428571427	0.0	0.012306812922719339	0.012306812922719339
4345	0.05041543269034499	0.014397423216615213	-0.010828412196383643	0.7216392383778194	-1	0	0	0.2	2	0.8461538461538461	11	0.5357142857142857	0.8461538461538461	13	11	1	1	0	0.14285714285714285	14	2	15	0.25	0	0.9255963026423346	0.8710624183462515	0.5528563133584269	0.9467389872055649	0.4093536946862887	0.9718645906186363	0.9294595928589711	0.9414090343569801	1.0	0.07692307692307693	0.0	-0.0010828412196383643	-0.0010828412196383643
4084	0.06396890064000375	0.02680997217249924	0.026515566432449726	0.6040624812416432	-1	0	0	0.1	1	1.0	13	1.0	1.0	14	13	0	2	0	0.06666666666666667	1	15	15	0.6666666666666666	0	0.8832512631668745	0.9057011801291631	0.4669068022461606	0.9492999168241802	0.38848119561512173	0.9691106669421745	0.9131482213127275	0.9468154016163861	0.5357142857142857	0.21428571428571427	0.0	0.026515566432449726	0.026515566432449726
3708	0.06606531385315544	0.02630262916674189	0.02569107349435193	0.6130144150627708	-1	0	0	0.1	1	1.0	13	1.0	1.0	14	13	0	2	0	0.06666666666666667	1	15	15	0.6666666666666666	0	0.8832512631668745	0.9057011801291631	0.4669068022461606	0.9492999168241802	0.38848119561512173	0.9691106669421745	0.9131482213127275	0.9468154016163861	0.5357142857142857	0.07142857142857142	0.0	0.02569107349435193	0.02569107349435193
264	0.011828693869817566	0.000881474898303587	-0.0003356201314849635	0.98999799400177	-1	0	0	0.5	3	0.6666666666666666	4	0.4444444444444444	0.5	4	3	3	3	0	0.5	6	3	8	0.3333333333333333	0.3333333333333333	0.4491258077359895	0.9161389921427859	0.6940470490296342	0.916379739572636	0.5952249258266228	0.8490741005935547	0.8446120795714503	0.8975998880023097	0.25	0.75	0.0	-3.356201314849635e-05	-3.356201314849635e-05
2057	0.06375624533333737	0.026211030658896742	0.02442043073945494	0.6026793175494027	-1	0	0	0.1	1	1.0	13	1.0	1.0	14	13	0	2	0	0.06666666666666667	1	15	15	0.6666666666666666	0	0.8832512631668745	0.9057011801291631	0.4669068022461606	0.9492924818835771	0.38848119561512173	0.9691106669421745	0.9135127597400405	0.9468128087795842	0.5357142857142857	0.2857142857142857	0.0	0.02442043073945494	0.02442043073945494
3476	0.052091307906836054	0.011665648949127394	0.011351611882493555	0.5730006490734565	-1	0	0	0.1	1	1.0	13	1.0	1.0	14	13	0	2	0	0.06666666666666667	1	15	15	0.6666666666666666	0	0.9383512882878978	0.9096927213447276	0.4669068022461606	0.9492924818835771	0.38848119561512173	0.9691106669421745	0.9135127597400405	0.9476069814521371	0.5357142857142857	0.21428571428571427	0.0	0.011351611882493555	0.011351611882493555
4617	0.06381277429081375	0.004074145971081163	-0.0035368697499795947	0.7498687295501896	-1	0	0	0.2	2	0.9230769230769231	12	1.0	0.9230769230769231	13	12	1	2	0	0.06666666666666667	1	15	15	0.4	0.14285714285714285	0.7373162699649557	0.9060609892056092	0.4669068022461606	0.9644678640944668	0.23245308899800515	0.9473408505577939	0.9479450360505385	0.9437013718285349	0.5384615384615384	0.07692307692307693	0.0	-0.00035368697499795946	-0.00035368697499795946
1282	0.05806068359732338	0.008803209233093977	0.002152696294815424	0.554025405594208	-1	0	0	0.1	1	1.0	13	1.0	1.0	14	13	0	2	0	0.06666666666666667	1	15	15	0.6666666666666666	0	0.8832512631668745	0.8963093674182593	0.5098815578022938	0.9370131082693312	0.38848119561512173	0.9691106669421745	0.9135127597400405	0.940896191963265	0.5357142857142857	0.2857142857142857	0.0	0.002152696294815424	0.002152696294815424
2226	0.06425423140388918	0.025588919946361942	0.024537031716285573	0.602521972148152	-1	0	0	0.1	1	1.0	13	1.0	1.0	14	13	0	2	0	0.06666666666666667	1	15	15	0.6666666666666666	0	0.8832512631668745	0.9057011801291631	0.4669068022461606	0.9492924818835771	0.38848119561512173	0.9691106669421745	0.9135127597400405	0.9468128087795842	0.5357142857142857	0.21428571428571427	0.0	0.024537031716285573	0.024537031716285573
4002	0.0650546214803603	0.027561788195307888	0.027514461885835652	0.5990423393672071	-1	0	0	0.1	1	1.0	13	1.0	1.0	14	13	0	2	0	0.06666666666666667	1	15	15	0.6666666666666666	0	0.8832512631668745	0.9057011801291631	0.4669068022461606	0.9492999168241802	0.38848119561512173	0.9691106669421745	0.9131482213127275	0.9468154016163861	0.5714285714285714	0.21428571428571427	0.0	0.027514461885835652	0.027514461885835652
4115	0.05563526565133672	0.01401677592078276	0.0029025869468638104	0.7957309969475078	-1	0	0	0.1	1	1.0	13	1.0	1.0	14	13	0	2	0	0.06666666666666667	1	15	15	0.6666666666666666	0	0.9255963026423346	0.8648123126299297	0.4328892777664823	0.9521989831504402	0.38848119561512173	0.9761546099269525	0.9331737022121782	0.9454839556486699	0.5714285714285714	0.07142857142857142	0.0	0.0029025869468638104	0.0029025869468638104
2709	0.06258363961957708	0.011090164733149372	-0.009679699314554487	0.6196188616999434	-1	0	0	0.1	1	1.0	13	1.0	1.0	14	13	0	2	0	0.06666666666666667	1	15	15	0.6666666666666666	0	0.8947034938352321	0.9489504059276918	0.5897102197398132	0.9489190831158522	0.7374788605601533	0.9555908732347924	0.9335456248431725	0.9512521828568506	0.5357142857142857	0.5	0.0	-0.0009679699314554486	-0.0009679699314554486
2933	0.06282776775900424	0.026796444178559944	0.02651296885571288	0.6021503844008924	-1	0	0	0.1	1	1.0	13	1.0	1.0	14	13	0	2	0	0.06666666666666667	1	15	15	0.6666666666666666	0	0.8832512631668745	0.9057011801291631	0.4669068022461606	0.9492999168241802	0.38848119561512173	0.9691106669421745	0.9131482213127275	0.9468154016163861	0.5357142857142857	0.21428571428571427	0.0	0.02651296885571288	0.02651296885571288
1086	0.07167074686400128	0.011148711423630775	0.011118594713648984	0.7148491766941989	-1	0	0	0.1	1	1.0	13	1.0	1.0	14	13	0	2	0	0.06666666666666667	1	15	15	0.6666666666666666	0	0.8832512631668745	0.9447672763782956	0.32424159302821887	0.9701861553847401	0.6482787819136793	0.964290460921589	0.9444785930373704	0.9610578581201091	0.5357142857142857	0	0.0	0.011118594713648984	0.011118594713648984
1288	0.06332499829556953	0.01748384401516034	0.01742352254495367	0.7262536256654464	-1	0	0	0.1	1	1.0	13	1.0	1.0	14	13	0	2	0	0.06666666666666667	1	15	15	0.6666666666666666	0	0.8832512631668745	0.8963093674182593	0.4669068022461606	0.9492924818835771	0.38848119561512173	0.9691106669421745	0.9135127597400405	0.9450160976554852	0.5357142857142857	0.21428571428571427	0.0	0.01742352254495367	0.01742352254495367
289	0.012497685344029997	0.0002498509699647613	-1.2564864104119457e-05	0.9316347161862168	-1	0	0	0.5	5	0.5384615384615384	7	0.46875	0.38461538461538464	9	5	5	0	0	0.5	4	8	15	0.0	0.2857142857142857	0.8781275202470612	0.9427651178473755	0.67279512033347	0.906143545288414	0.36256922070333586	0.9141440959468237	0.8906591385457042	0.9225946610607404	0	0	0.0	-1.2564864104119458e-06	-1.2564864104119458e-06
2470	0.06388210679500754	0.02643401754760872	0.02532874407810805	0.6092849153480967	-1	0	0	0.1	1	1.0	13	1.0	1.0	14	13	0	2	0	0.06666666666666667	1	15	15	0.6666666666666666	0	0.8832512631668745	0.9057011801291631	0.4669068022461606	0.9492924818835771	0.38848119561512173	0.9691106669421745	0.9135127597400405	0.9468128087795842	0.5357142857142857	0	0.0	0.02532874407810805	0.02532874407810805
557	0.03561101368544303	0.004670701550488092	0.004041301550764477	0.9067414959123704	-1	0	0	0.4	4	0.5384615384615384	7	0.5	0.5384615384615384	11	7	3	5	0	0.8333333333333334	5	6	15	0.8333333333333334	0	0.5456600948052742	0.8956228351094697	0.3146441364704375	0.9403403423173468	0.5979254798774198	0.903973429326698	0.7660079379506134	0.915528691895237	0.2727272727272727	0.36363636363636365	0.0	0.004041301550764477	0.004041301550764477
124	0.0035734867997778883	0.00020179607352536068	0.00020167227712159603	0.9823427402148147	-1	0	0	0.25	1	1.0	3	1.0	1.0	4	3	0	0	0	0.2	1	5	5	0.0	0	0.17230320861514964	0.8596951221557038	0.6439607298686436	0.7393522468174537	0.40706839482108437	0.7747158024465792	0.8820449784807877	0.7963278523915526	0	0	0.0	0.00020167227712159603	0.00020167227712159603
4933	0.06402152028408	0.026374398007770875	0.026151225586826782	0.6115852834343866	-1	0	0	0.1	1	1.0	13	1.0	1.0	14	13	0	2	0	0.06666666666666667	1	15	15	0.6666666666666666	0	0.8832512631668745	0.9057011801291631	0.4669068022461606	0.9492999168241802	0.38848119561512173	0.9691106669421745	0.9131482213127275	0.9468154016163861	0.5357142857142857	0.07142857142857142	0.0	0.026151225586826782	0.026151225586826782
4570	0.064999524218891	0.02658306679599476	0.026397297887790598	0.6168498914114511	-1	0	0	0.1	1	1.0	13	1.0	1.0	14	13	0	2	0	0.06666666666666667	1	15	15	0.6666666666666666	0	0.8832512631668745	0.9057011801291631	0.4669068022461606	0.9492999168241802	0.38848119561512173	0.9691106669421745	0.9131482213127275	0.9468154016163861	0.5357142857142857	0.07142857142857142	0.0	0.026397297887790598	0.026397297887790598
1843	0.06274948716950447	0.025103146036165244	0.023988099733993393	0.6136510517796843	-1	0	0	0.1	1	1.0	13	1.0	1.0	14	13	0	2	0	0.06666666666666667	1	15	15	0.6666666666666666	0	0.8832512631668745	0.9057011801291631	0.4669068022461606	0.9492924818835771	0.38848119561512173	0.9691106669421745	0.9135127597400405	0.9468128087795842	0.5357142857142857	0.21428571428571427	0.0	0.023988099733993393	0.023988099733993393
1462	0.056740413667816486	0.01102206470385277	0.009307697228965663	0.6508340680755967	-1	0	0	0.1	1	1.0	13	1.0	1.0	14	13	0	2	0	0.06666666666666667	1	15	15	0.6666666666666666	0	0.9255963026423346	0.8033641432105622	0.32447273346711225	0.9438272021647516	0.5367545477865837	0.9659721178986348	0.9353586054004362	0.9258740982451281	0.5357142857142857	0.21428571428571427	0.0	0.009307697228965663	0.009307697228965663
2028	0.05804033459301953	0.009636435733378535	-0.0075500470976482175	0.7887885432503512	-1	0	0	0.1	1	1.0	13	1.0	1.0	14	13	0	2	0	0.06666666666666667	1	15	15	0.6666666666666666	0	0.8832512631668745	0.9051345123272171	0.4669068022461606	0.9419725573230178	0.38848119561512173	0.9691106669421745	0.9135127597400405	0.9442519465399428	0.5357142857142857	0	0.0	-0.0007550047097648218	-0.0007550047097648218
610	0.019104294514897036	0.0016607168480373218	0.0014251022673990002	0.9375459202820462	-1	0	0	0.3	3	0.8461538461538461	11	0.3	0.7692307692307693	12	10	2	2	0	0.5	5	10	15	0.3333333333333333	0.4	0.3476090322182338	0.8261776298455635	0.2954211328098855	0.9445534391286702	0.48423230324157523	0.814717139625439	0.8630239045865755	0.8763533998830825	0.5416666666666666	0.5	0.0	0.0014251022673990002	0.0014251022673990002
4980	0.06350814167739927	0.026126677518222487	0.025894598283551076	0.6140253374334895	-1	0	0	0.1	1	1.0	13	1.0	1.0	14	13	0	2	0	0.06666666666666667	1	15	15	0.6666666666666666	0	0.8832512631668745	0.9057011801291631	0.4669068022461606	0.9492999168241802	0.38848119561512173	0.9691106669421745	0.9131482213127275	0.9468154016163861	0.5357142857142857	0.35714285714285715	0.0	0.025894598283551076	0.025894598283551076
4291	0.06555577291882932	0.02704576675697728	0.026827324799060626	0.6022950778756695	-1	0	0	0.1	1	1.0	13	1.0	1.0	14	13	0	2	0	0.06666666666666667	1	15	15	0.6666666666666666	0	0.8832512631668745	0.9057011801291631	0.4669068022461606	0.9492999168241802	0.38848119561512173	0.9691106669421745	0.9131482213127275	0.9468154016163861	0.5357142857142857	0.07142857142857142	0.0	0.026827324799060626	0.026827324799060626
1646	0.06283838171858351	0.024431915409735713	0.018503010276769177	0.5829033955595433	-1	0	0	0.1	1	1.0	13	1.0	1.0	14	13	0	2	0	0.06666666666666667	1	15	15	0.6666666666666666	0	0.8832512631668745	0.9015239022130562	0.4328892777664823	0.9557077843725891	0.3069971691099044	0.972492550567217	0.9331737022121782	0.9502843038504115	0.5357142857142857	0.14285714285714285	0.0	0.018503010276769177	0.018503010276769177
3974	0.06511077238892896	0.02662636554466346	0.025910247334936767	0.6052607929146314	-1	0	0	0.1	1	1.0	13	1.0	1.0	14	13	0	2	0	0.06666666666666667	1	15	15	0.6666666666666666	0	0.8832512631668745	0.9057011801291631	0.4669068022461606	0.9492999168241802	0.38848119561512173	0.9691106669421745	0.9131482213127275	0.9468154016163861	0.6071428571428571	0.07142857142857142	0.0	0.025910247334936767	0.025910247334936767
2086	0.06440999162884586	0.026553889013079483	0.024012150434450354	0.6034031962527446	-1	0	0	0.1	1	1.0	13	1.0	1.0	14	13	0	2	0	0.06666666666666667	1	15	15	0.6666666666666666	0	0.8832512631668745	0.9057011801291631	0.4669068022461606	0.9492924818835771	0.38848119561512173	0.9691106669421745	0.9135127597400405	0.9468128087795842	0.5357142857142857	0.21428571428571427	0.0	0.024012150434450354	0.024012150434450354
4440	0.06370602240002092	0.02688846815887908	0.026805265920574924	0.6003954788299659	-1	0	0	0.1	1	1.0	13	1.0	1.0	14	13	0	2	0	0.06666666666666667	1	15	15	0.6666666666666666	0	0.8832512631668745	0.9057011801291631	0.4669068022461606	0.9492999168241802	0.38848119561512173	0.9691106669421745	0.9131482213127275	0.9468154016163861	0.5357142857142857	0.07142857142857142	0.0	0.026805265920574924	0.026805265920574924
4561	0.06383675261087725	0.026446684871527213	0.02567547554863152	0.6157881511482843	-1	0	0	0.1	1	1.0	13	1.0	1.0	14	13	0	2	0	0.06666666666666667	1	15	15	0.6666666666666666	0	0.8832512631668745	0.9057011801291631	0.4669068022461606	0.9492999168241802	0.38848119561512173	0.9691106669421745	0.9131482213127275	0.9468154016163861	0.5357142857142857	0.42857142857142855	0.0	0.02567547554863152	0.02567547554863152
677	0.043277934850693825	0.00903968424220975	0.008842487316773845	0.9264747127025056	-1	0	0	0.3	3	0.8461538461538461	11	0.3125	0.7692307692307693	12	10	2	1	0	0.3333333333333333	4	12	15	0.16666666666666666	0.6666666666666666	0.563642604332779	0.938361048201461	0.6234602432455107	0.8488653280864057	0.34170746866563273	0.9150040073142112	0.8851787068650593	0.9067823004492723	1.0	0.25	0.0	0.008842487316773845	0.008842487316773845
967	0.04275713796969161	0.0031696508291607878	0.0001937552082666691	0.6806278276965891	-1	0	0	0.2	2	0.9230769230769231	12	1.0	0.9230769230769231	13	12	1	2	0	0.06666666666666667	1	15	15	0.4	0.14285714285714285	0.9255963026423346	0.9024995840023801	0.4669068022461606	0.94398469752117	0.3676086965439548	0.9639830483379787	0.9294595928589711	0.9415282273738927	0.5384615384615385	0.23076923076923078	0.0	0.0001937552082666691	0.0001937552082666691
750	0.12814609371467892	0.007587100915614734	0.007112658768410735	0.6348556928456819	-1	0	0	0.1	1	1.0	12	1.0	1.0	13	12	0	2	0	0.07142857142857142	1	14	14	0.6666666666666666	0	0.168998372494016	0.9529333640514298	0.5876663377438288	0.8854319897695067	0.7642751335963339	0.9427661907736504	0.9479450360505385	0.9320229345105248	0.5384615384615385	0.6923076923076923	0.0	0.007112658768410735	0.007112658768410735
1346	0.06404130402207821	0.027876748789242137	0.027037117740602818	0.6055126074015122	-1	0	0	0.1	1	1.0	13	1.0	1.0	14	13	0	2	0	0.06666666666666667	1	15	15	0.6666666666666666	0	0.8832512631668745	0.9057011801291631	0.4669068022461606	0.9492924818835771	0.38848119561512173	0.9691106669421745	0.9135127597400405	0.9468128087795842	0.5357142857142857	0.21428571428571427	0.0	0.027037117740602818	0.027037117740602818
251	0.030546689405018552	0.00117680512812337	0.000385538751100782	0.9585403920197931	-1	0	0	0.5	5	0.46153846153846156	6	0.3125	0.38461538461538464	7	5	7	2	0	0.75	6	8	15	0.125	0.16666666666666666	0.4150602173704563	0.9163185721709957	0.4834228950112962	0.8660996272057433	0.922702342576968	0.812436274716176	0.9045898969640833	0.8708756440399311	0.6428571428571428	0.42857142857142855	0.0	0.000385538751100782	0.000385538751100782
2459	0.05737799251279668	0.008860967566427574	0.007611678871785937	0.742092965673522	-1	0	0	0.1	1	1.0	13	1.0	1.0	14	13	0	2	0	0.06666666666666667	1	15	15	0.6666666666666666	0	0.8832512631668745	0.9057011801291631	0.5098815578022938	0.9339967309167597	0.38848119561512173	0.9691106669421745	0.9135127597400405	0.9419141714883335	0.5357142857142857	0.21428571428571427	0.0	0.007611678871785937	0.007611678871785937
3461	0.06429947068075278	0.02677129125855323	0.026503125932719782	0.6155877241109191	-1	0	0	0.1	1	1.0	13	1.0	1.0	14	13	0	2	0	0.06666666666666667	1	15	15	0.6666666666666666	0	0.8832512631668745	0.9057011801291631	0.4669068022461606	0.9492999168241802	0.38848119561512173	0.9691106669421745	0.9131482213127275	0.9468154016163861	0.6071428571428571	0.21428571428571427	0.0	0.026503125932719782	0.026503125932719782
2993	0.047200028410496135	0.007005202605111551	0.002970732712100866	0.6626889880669156	-1	0	0	0.1	1	1.0	13	1.0	1.0	14	13	0	2	0	0.06666666666666667	1	15	15	0.6666666666666666	0	0.8832512631668745	0.8929121190146341	0.5098815578022938	0.9585569209751618	0.30003089277097994	0.9715395234732662	0.9352707342753208	0.9493467475787247	0.6071428571428571	0.07142857142857142	0.0	0.002970732712100866	0.002970732712100866
1827	0.054415030397371514	0.029062324862127092	0.026190355576453266	0.6857036150678659	-1	0	0	0.1	1	1.0	13	1.0	1.0	14	13	0	2	0	0.06666666666666667	1	15	15	0.6666666666666666	0	0.9255963026423346	0.8630829087095786	0.5528563133584269	0.9515728862785793	0.573416277623221	0.9684338594192146	0.9041911993765955	0.9397774138339893	0.5357142857142857	0.14285714285714285	0.0	0.026190355576453266	0.026190355576453266
5001	0.06609021204830232	0.027011679838566276	0.026237106936563944	0.6035202006242484	-1	0	0	0.1	1	1.0	13	1.0	1.0	14	13	0	2	0	0.06666666666666667	1	15	15	0.6666666666666666	0	0.8832512631668745	0.9057011801291631	0.4669068022461606	0.9492999168241802	0.38848119561512173	0.9691106669421745	0.9131482213127275	0.9468154016163861	0.5357142857142857	0.21428571428571427	0.0	0.026237106936563944	0.026237106936563944
3636	0.06697423903202562	0.0269132277375727	0.026280974264969528	0.6071242104094523	-1	0	0	0.1	1	1.0	13	1.0	1.0	14	13	0	2	0	0.06666666666666667	1	15	15	0.6666666666666666	0	0.8832512631668745	0.9057011801291631	0.4669068022461606	0.9492999168241802	0.38848119561512173	0.9691106669421745	0.9131482213127275	0.9468154016163861	0.5357142857142857	0.07142857142857142	0.0	0.026280974264969528	0.026280974264969528
2503	0.06467287480006262	0.02568548975175721	0.023779310189541852	0.6124107565036356	-1	0	0	0.1	1	1.0	13	1.0	1.0	14	13	0	2	0	0.06666666666666667	1	15	15	0.6666666666666666	0	0.8832512631668745	0.9057011801291631	0.4669068022461606	0.9492924818835771	0.38848119561512173	0.9691106669421745	0.9135127597400405	0.9468128087795842	0.5357142857142857	0.21428571428571427	0.0	0.023779310189541852	0.023779310189541852
573	0.031768181472406086	0.0023694381925086078	0.0011087432489868302	0.9342223259069486	-1	0.25	1	0.4	4	0.6153846153846154	8	0.30612244897959184	0.6153846153846154	12	8	2	1	0	1.0	7	7	15	0.25	0.5	0.26016089625005023	0.9630577033265064	0.6369230607463237	0.8902778478143796	0.397572358662902	0.9440323463704221	0.9167925124061685	0.9385766810913422	1.0	0.16666666666666666	0.0	0.0011087432489868302	0.0011087432489868302
4467	0.052460060569515674	0.0038926521355446943	-0.000840268137515205	0.6403946860229651	-1	0	0	0.2	2	0.9230769230769231	12	1.0	0.9230769230769231	13	12	1	2	0	0.06666666666666667	1	15	15	0.4	0.14285714285714285	0.7373162699649557	0.8700879372132729	0.4669068022461606	0.9583901089784462	0.3676086965439548	0.9483197958182694	0.8934972873482572	0.9339754488929829	0.5384615384615384	0.3076923076923077	0.0	-8.40268137515205e-05	-8.40268137515205e-05
3814	0.06396943752539712	0.025488872168606427	0.024348420322460276	0.6103305980010632	-1	0	0	0.1	1	1.0	13	1.0	1.0	14	13	0	2	0	0.06666666666666667	1	15	15	0.6666666666666666	0	0.8832512631668745	0.9057011801291631	0.4669068022461606	0.9492999168241802	0.38848119561512173	0.9691106669421745	0.9131482213127275	0.9468154016163861	0.6071428571428571	0.07142857142857142	0.0	0.024348420322460276	0.024348420322460276
3248	0.06401232164118362	0.02678369620217128	0.026050234149607353	0.6049900388638455	-1	0	0	0.1	1	1.0	13	1.0	1.0	14	13	0	2	0	0.06666666666666667	1	15	15	0.6666666666666666	0	0.8832512631668745	0.9057011801291631	0.4669068022461606	0.9492999168241802	0.38848119561512173	0.9691106669421745	0.9131482213127275	0.9468154016163861	0.5357142857142857	0.07142857142857142	0.0	0.026050234149607353	0.026050234149607353
1247	0.057106613892279716	0.008097388669522212	0.008090772848803844	0.6760374273304368	-1	0	0	0.1	1	1.0	13	1.0	1.0	14	13	0	2	0	0.06666666666666667	1	15	15	0.6666666666666666	0	0.9255963026423346	0.8540388483718326	0.5098815578022938	0.930041279708714	0.4093536946862887	0.9725681549027859	0.9040297786579616	0.9334374466572739	0.5357142857142857	0.21428571428571427	0.0	0.008090772848803844	0.008090772848803844
839	0.06364368614423811	0.018947864848494558	0.01888228820626468	0.7152481682979841	-1	0	0	0.1	1	1.0	13	1.0	1.0	14	13	0	2	0	0.06666666666666667	1	15	15	0.6666666666666666	0	0.8832512631668745	0.8963093674182593	0.4669068022461606	0.9492924818835771	0.38848119561512173	0.9691106669421745	0.9135127597400405	0.9450160976554852	0.5357142857142857	0.21428571428571427	0.0	0.01888228820626468	0.01888228820626468
2464	0.06327286534098016	0.02608508874410519	0.02358822373291233	0.6034031962527446	-1	0	0	0.1	1	1.0	13	1.0	1.0	14	13	0	2	0	0.06666666666666667	1	15	15	0.6666666666666666	0	0.8832512631668745	0.9057011801291631	0.4669068022461606	0.9492924818835771	0.38848119561512173	0.9691106669421745	0.9135127597400405	0.9468128087795842	0.5357142857142857	0.07142857142857142	0.0	0.02358822373291233	0.02358822373291233
4192	0.0483409590703688	0.007516185559498451	0.003023053262622044	0.6526831610352082	-1	0	0	0.1	1	1.0	13	1.0	1.0	14	13	0	2	0	0.06666666666666667	1	15	15	0.6666666666666666	0	0.8832512631668745	0.8929121190146341	0.5098815578022938	0.9585569209751618	0.3069971691099044	0.971979123146131	0.9352707342753208	0.949602901620829	0.5357142857142857	0.14285714285714285	0.0	0.003023053262622044	0.003023053262622044
4827	0.06549274391410422	0.028507090667154806	0.027575352913210824	0.605710627302202	-1	0	0	0.1	1	1.0	13	1.0	1.0	14	13	0	2	0	0.06666666666666667	1	15	15	0.6666666666666666	0	0.8832512631668745	0.9057011801291631	0.4669068022461606	0.9492999168241802	0.38848119561512173	0.9691106669421745	0.9131482213127275	0.9468154016163861	0.5357142857142857	0.07142857142857142	0.0	0.027575352913210824	0.027575352913210824
680	0.018822554010677967	0.0004478765402214358	-0.00011008786987615152	0.9639006702239404	-1	0.25	1	0.5	5	0.5384615384615384	7	0.26785714285714285	0.46153846153846156	9	6	5	0	0	0.875	7	8	15	0.0	0.75	0.5208985067861316	0.9428358298661211	0.7798762354866033	0.9545458685493436	0.8139707236828213	0.948201809699019	0.9456960422217314	0.9487405964209689	0	0	0.0	-1.1008786987615152e-05	-1.1008786987615152e-05
653	0.0502779523052574	0.009571923101950408	0.009571889612106943	0.9073105689283448	-1	0	0	0.1	1	1.0	13	1.0	1.0	14	13	0	3	0	0.06666666666666667	1	15	15	1.0	0	0.5456600948052742	0.9060827649422956	0.2807524142452356	0.9398089758967997	0.40005010997598467	0.8495802082711902	0.7701746951445855	0.9045407151380738	0.07142857142857142	0.35714285714285715	0.0	0.009571889612106943	0.009571889612106943
1835	0.05078230107275684	0.011367796196660052	0.00915967040721524	0.8018703834106217	-1	0	0	0.1	1	1.0	13	1.0	1.0	14	13	0	2	0	0.06666666666666667	1	15	15	0.6666666666666666	0	0.7373162699649557	0.8928357303445367	0.4669068022461606	0.9492924818835771	0.38848119561512173	0.9691106669421745	0.8999409373518189	0.9443746254246483	0.5357142857142857	0.21428571428571427	0.0	0.00915967040721524	0.00915967040721524
98	6.077513791575712e-09	5.834478167418499e-09	-5.833944906074115e-09	0.9999994622081892	-1	0	0	1.0	1	0	0	1.0	0	0	0	1	3	0	0.5	1	2	2	0.5	0	0	0	0	0	0	0	0	0	0	0	0	-0.1	-0.1
590	0.04170535748560219	0.004712649551070421	0.0046968583980029005	0.8508256557810422	-1	0	0	0.3	3	0.8461538461538461	11	0.3125	0.8461538461538461	13	11	1	0	0	0.3333333333333333	4	12	15	0.0	0.6666666666666666	0.7630887455988342	0.9458385779755593	0.326662706169327	0.9387211565354159	0.9514032814447985	0.9631716296940929	0.9365065731072719	0.9503130908896222	0	0	0.0	0.0046968583980029005	0.0046968583980029005
1456	0.0480855517983301	0.016583116120070955	0.011333077560679045	0.5665747248728921	-1	0	0	0.1	1	1.0	13	1.0	1.0	14	13	0	2	0	0.06666666666666667	1	15	15	0.6666666666666666	0	0.7261097643327139	0.9522065432194836	0.4669068022461606	0.8703138143567233	0.49273361807044813	0.9486199053837785	0.8643645745194293	0.9311054603205323	0.5714285714285714	0.21428571428571427	0.0	0.011333077560679045	0.011333077560679045
570	0.07410039254938035	0.007604780453975591	0.0014293457023408281	0.6987793173346213	-1	0	0	0.2	2	0.9230769230769231	12	1.0	0.9230769230769231	13	12	1	2	0	0.06666666666666667	1	15	15	0.4	0.14285714285714285	0.48578768067219275	0.9558095514735517	0.2807524142452356	0.9258212024044065	0.5778813452264913	0.9278468205236465	0.9460222173119754	0.938048085129151	0.5384615384615384	0.3076923076923077	0.0	0.0014293457023408281	0.0014293457023408281
2941	0.07290221501595735	0.013370996107915822	0.01143012444258052	0.7081653277505044	-1	0	0	0.1	1	1.0	13	1.0	1.0	14	13	0	2	0	0.06666666666666667	1	15	15	0.6666666666666666	0	0.8994183799940336	0.9184170877757093	0.4669068022461606	0.9557424432629537	0.3069971691099044	0.9568183866163189	0.9331737022121782	0.9460326398337384	0.5357142857142857	0.21428571428571427	0.0	0.01143012444258052	0.01143012444258052
4968	0.06402982555198744	0.02713362769604269	0.026754544201849854	0.5997202241293303	-1	0	0	0.1	1	1.0	13	1.0	1.0	14	13	0	2	0	0.06666666666666667	1	15	15	0.6666666666666666	0	0.8832512631668745	0.9057011801291631	0.4669068022461606	0.9492999168241802	0.38848119561512173	0.9691106669421745	0.9131482213127275	0.9468154016163861	0.5357142857142857	0.07142857142857142	0.0	0.026754544201849854	0.026754544201849854
1559	0.06223777235645413	0.018726098810105566	0.01870520924628834	0.732427769998671	-1	0	0	0.1	1	1.0	13	1.0	1.0	14	13	0	2	0	0.06666666666666667	1	15	15	0.6666666666666666	0	0.8832512631668745	0.8963093674182593	0.4669068022461606	0.9492924818835771	0.38848119561512173	0.9691149706107949	0.9135127597400405	0.9450185878338684	0.5357142857142857	0.21428571428571427	0.0	0.01870520924628834	0.01870520924628834
1351	0.0624632414433226	0.018624070084958273	0.018384775956046255	0.7173271488930171	-1	0	0	0.1	1	1.0	13	1.0	1.0	14	13	0	2	0	0.06666666666666667	1	15	15	0.6666666666666666	0	0.8832512631668745	0.8963093674182593	0.4669068022461606	0.9492924818835771	0.38848119561512173	0.9691106669421745	0.9135127597400405	0.9450160976554852	0.5357142857142857	0.07142857142857142	0.0	0.018384775956046255	0.018384775956046255
2594	0.06451657141160969	0.027285713792104517	0.02693034385922803	0.6034165963858966	-1	0	0	0.1	1	1.0	13	1.0	1.0	14	13	0	2	0	0.06666666666666667	1	15	15	0.6666666666666666	0	0.8832512631668745	0.9057011801291631	0.4669068022461606	0.9492999168241802	0.38848119561512173	0.9691106669421745	0.9131482213127275	0.9468154016163861	0.5357142857142857	0.07142857142857142	0.0	0.02693034385922803	0.02693034385922803
4269	0.05361456567402834	0.008131040339576817	0.0035419893732549033	0.6840186269815481	-1	0	0	0.1	1	1.0	13	1.0	1.0	14	13	0	2	0	0.06666666666666667	1	15	15	0.6666666666666666	0	0.8832512631668745	0.9066653803248047	0.4983890036566157	0.941778910081141	0.38848119561512173	0.9691106669421745	0.8959618849672283	0.9445044579405983	0.5714285714285714	0.07142857142857142	0.0	0.0035419893732549033	0.0035419893732549033
707	0.06165976031672647	0.008920420961125915	-0.0015094573369785194	0.6959480818327919	-1	0	0	0.2	2	0.9166666666666666	11	1.0	0.9166666666666666	12	11	1	2	0	0.07142857142857142	1	14	14	0.4	0.15384615384615385	0.7373162699649557	0.9518687490370205	0.2603291674300883	0.9742387669547811	0.1327929357807628	0.9787991832485691	0.9479450360505385	0.970205650738146	0.5416666666666667	0.08333333333333333	0.0	-0.00015094573369785194	-0.00015094573369785194
1627	0.05398179584826197	0.0094060242864666	0.003856613292482568	0.7314434321937869	-1	0	0	0.1	1	1.0	13	1.0	1.0	14	13	0	2	0	0.06666666666666667	1	15	15	0.6666666666666666	0	0.8994183799940336	0.8985900048983982	0.4669068022461606	0.9474200905205469	0.4093536946862887	0.9498612483514997	0.9135127597400405	0.9353255532191813	0.5357142857142857	0.2857142857142857	0.0	0.003856613292482568	0.003856613292482568
4452	0.058434295900157855	0.01686323730671454	-0.005979270083686547	0.7747571143380003	-1	0	0	0.1	1	1.0	13	1.0	1.0	14	13	0	2	0	0.06666666666666667	1	15	15	0.6666666666666666	0	0.7891112468281851	0.898417782893126	0.4669068022461606	0.9419765042097802	0.38848119561512173	0.9691106669421745	0.9131482213127275	0.9429071523265037	0.6071428571428571	0.07142857142857142	0.0	-0.0005979270083686548	-0.0005979270083686548
3208	0.06440631425192482	0.026200120666503995	0.02564290407455608	0.6129978414378865	-1	0	0	0.1	1	1.0	13	1.0	1.0	14	13	0	2	0	0.06666666666666667	1	15	15	0.6666666666666666	0	0.8832512631668745	0.9057011801291631	0.4669068022461606	0.9492999168241802	0.38848119561512173	0.9691106669421745	0.9131482213127275	0.9468154016163861	0.5357142857142857	0.07142857142857142	0.0	0.02564290407455608	0.02564290407455608
2192	0.05586587223135985	0.01739198243460962	0.011186567518432921	0.6374920465521208	-1	0	0	0.1	1	1.0	13	1.0	1.0	14	13	0	2	0	0.06666666666666667	1	15	15	0.6666666666666666	0	0.8832512631668745	0.9057011801291631	0.5098815578022938	0.9531891457222372	0.38848119561512173	0.9691106669421745	0.8922930373159451	0.9482062374681446	0.5357142857142857	0.21428571428571427	0.0	0.011186567518432921	0.011186567518432921
2142	0.062390445809278966	0.025348000002898132	0.02389882217201118	0.612144284448681	-1	0	0	0.1	1	1.0	13	1.0	1.0	14	13	0	2	0	0.06666666666666667	1	15	15	0.6666666666666666	0	0.8832512631668745	0.9057011801291631	0.4669068022461606	0.9492924818835771	0.38848119561512173	0.9691106669421745	0.9135127597400405	0.9468128087795842	0.5357142857142857	0.21428571428571427	0.0	0.02389882217201118	0.02389882217201118
2245	0.06190064357149931	0.012096131454134334	0.0037119460103134157	0.6608295911858636	-1	0	0	0.2	2	0.9230769230769231	12	1.0	0.9230769230769231	14	12	0	2	0	0.06666666666666667	1	15	15	1.0	0.14285714285714285	0.7373162699649557	0.9144251529089377	0.5731822048571619	0.9616755867645694	0.23245308899800515	0.9423405238977374	0.9352707342753208	0.9424105774551644	0.5357142857142857	0.07142857142857142	0.0	0.0037119460103134157	0.0037119460103134157
931	0.0652530170527409	0.0045583558164380925	0.003395955034173549	0.7103320668899097	-1	0	0	0.2	2	0.9230769230769231	12	1.0	0.9230769230769231	13	12	1	0	0	0.06666666666666667	15	1	15	0.0	0.14285714285714285	0.8518434728965045	0.9419339122753607	0.5528563133584269	0.956178117221351	0.2973585957197607	0.97581181484211	0.9513350111920145	0.9604127696347796	0	0	0.0	0.003395955034173549	0.003395955034173549
1550	0.043108050045093826	0.010659363165668862	-0.009083447110298078	0.6615221499706582	-1	0	0	0.2	2	0.8461538461538461	11	0.5357142857142857	0.8461538461538461	13	11	1	1	0	0.14285714285714285	14	2	15	0.25	0	0.9255963026423346	0.8506537207893659	0.5528563133584269	0.946823039660708	0.4093536946862887	0.9718645906186363	0.9294595928589711	0.9382238205541976	1.0	0.15384615384615385	0.0	-0.0009083447110298078	-0.0009083447110298078
120	0.002492759291857166	0.00017332131917795326	0.00012900176811334157	0.9996362940439744	-1	0	0	0.3333333333333333	1	1.0	2	0.6666666666666666	0.5	2	1	1	0	0	0.6666666666666666	2	3	4	0.0	0	0.45539421001298336	0.8901375513479091	0.6444225053804364	0.9722337484207036	0.5658610539348696	0.9725510051014354	0.7067922646091364	0.9557160384169701	0	0	0.0	0.00012900176811334157	0.00012900176811334157
1186	0.05193919720670743	0.014329187686427824	-0.00839529270405053	0.6547118454658762	-1	0	0	0.1	1	1.0	13	1.0	1.0	14	13	0	2	0	0.06666666666666667	1	15	15	0.6666666666666666	0	0.8832512631668745	0.8813554393393432	0.5098815578022938	0.9586230428936877	0.3069971691099044	0.971979123146131	0.9373916744721161	0.9477555219814178	0.5357142857142857	0.14285714285714285	0.0	-0.000839529270405053	-0.000839529270405053
83	2.1812880430762746e-06	6.983485171084744e-09	5.426490757172897e-09	0.9999989397599062	-1	0	0	1.0	1	0	0	1.0	0	1	0	0	1	0	0.5	1	2	2	0.3333333333333333	0	0	0	0	0	0	0	0	0	0	0	0	5.426490757172897e-09	5.426490757172897e-09
4835	0.04694866112123163	0.00850031510864512	0.0035297859378918862	0.6507026577085429	-1	0	0	0.1	1	1.0	13	1.0	1.0	14	13	0	2	0	0.06666666666666667	1	15	15	0.6666666666666666	0	0.8832512631668745	0.8929121190146341	0.5098815578022938	0.9585569209751618	0.3069971691099044	0.971979123146131	0.9352707342753208	0.949602901620829	0.5357142857142857	0.2857142857142857	0.0	0.0035297859378918862	0.0035297859378918862
4455	0.05186375892102027	0.01350479750265444	0.0126254403735898	0.7168334109334582	-1	0	0	0.1	1	1.0	13	1.0	1.0	14	13	0	2	0	0.06666666666666667	1	15	15	0.6666666666666666	0	0.8832512631668745	0.9085232649232707	0.4669068022461606	0.9531715288564677	0.38848119561512173	0.9691106669421745	0.9131482213127275	0.9487454305327022	0.5357142857142857	0.21428571428571427	0.0	0.0126254403735898	0.0126254403735898
22	0.003411350359913252	0.0013401390029002692	0.0009914737441227615	0.9961499850673229	-1	0	0	0.75	3	0.3333333333333333	1	0.5555555555555556	0.3333333333333333	4	1	0	1	0	1.0	3	3	5	1.0	1.0	0.6614708945170704	0.8027240446857887	0.7541911556770297	0.9734329332886543	0.43394325277386614	0.9618541738869834	0.9347277803579636	0.9395737961831333	1.0	0.5	0.0	0.0009914737441227615	0.0009914737441227615
3618	0.06449982854481512	0.02784056033142068	0.027170178531820865	0.6047725998965661	-1	0	0	0.1	1	1.0	13	1.0	1.0	14	13	0	2	0	0.06666666666666667	1	15	15	0.6666666666666666	0	0.8832512631668745	0.9057011801291631	0.4669068022461606	0.9492999168241802	0.38848119561512173	0.9691106669421745	0.9131482213127275	0.9468154016163861	0.6071428571428571	0.21428571428571427	0.0	0.027170178531820865	0.027170178531820865
3995	0.06026539126888538	0.010496340329673993	-0.0008136030778400973	0.6019993504390119	-1	0	0	0.2	2	0.9230769230769231	12	1.0	0.9230769230769231	14	12	0	2	0	0.06666666666666667	1	15	15	1.0	0.14285714285714285	0.7373162699649557	0.9144251529089377	0.5731822048571619	0.9615906337278025	0.23245308899800515	0.9423405238977374	0.9352707342753208	0.9423689075827938	0.5357142857142857	0.21428571428571427	0.0	-8.136030778400973e-05	-8.136030778400973e-05
4006	0.05428720526455822	0.0035481319054085306	-0.0029068764958778896	0.69105119188586	-1	0	0	0.2	2	0.9230769230769231	12	1.0	0.9230769230769231	13	12	1	2	0	0.06666666666666667	1	15	15	0.4	0.14285714285714285	0.7373162699649557	0.9044735536913043	0.4669068022461606	0.9633589919948365	0.24638564167585392	0.9526215743317278	0.9479450360505385	0.944769184100328	0.5384615384615384	0.3076923076923077	0.0	-0.00029068764958778897	-0.00029068764958778897
4025	0.06529156591049277	0.02676339679897181	0.025951317296881934	0.6066648257786187	-1	0	0	0.1	1	1.0	13	1.0	1.0	14	13	0	2	0	0.06666666666666667	1	15	15	0.6666666666666666	0	0.8832512631668745	0.9057011801291631	0.4669068022461606	0.9492999168241802	0.38848119561512173	0.9691106669421745	0.9131482213127275	0.9468154016163861	0.5357142857142857	0.21428571428571427	0.0	0.025951317296881934	0.025951317296881934
1187	0.054917446065926474	0.019705389218190535	0.019267863240809754	0.7011541889837318	-1	0	0	0.1	1	1.0	13	1.0	1.0	14	13	0	2	0	0.06666666666666667	1	15	15	0.6666666666666666	0	0.8832512631668745	0.8963093674182593	0.5098815578022938	0.9339967309167597	0.38848119561512173	0.9691106669421745	0.9135127597400405	0.9399624731260767	0.5357142857142857	0.21428571428571427	0.0	0.019267863240809754	0.019267863240809754
4236	0.05731030345223695	0.014064827503430306	0.00461369680026887	0.6652308302532621	-1	0	0	0.1	1	1.0	13	1.0	1.0	14	13	0	2	0	0.06666666666666667	1	15	15	0.6666666666666666	0	0.7891112468281851	0.9110885868538406	0.4669068022461606	0.957240793036567	0.3069971691099044	0.9630625746895081	0.9331737022121782	0.9477864771417744	0.5357142857142857	0.21428571428571427	0.0	0.00461369680026887	0.00461369680026887
3645	0.05838100371977058	0.012565647312712975	0.008599936283854272	0.5645006869082991	-1	0	0	0.1	1	1.0	13	1.0	1.0	14	13	0	2	0	0.06666666666666667	1	15	15	0.6666666666666666	0	0.9255963026423346	0.8744627629575356	0.4669068022461606	0.9456720034234398	0.4093536946862887	0.9725681549027859	0.9117745713241191	0.9420621115358959	0.5357142857142857	0.07142857142857142	0.0	0.008599936283854272	0.008599936283854272
2985	0.0647190207792073	0.027074672003234664	0.02682442878662268	0.605347634633538	-1	0	0	0.1	1	1.0	13	1.0	1.0	14	13	0	2	0	0.06666666666666667	1	15	15	0.6666666666666666	0	0.8832512631668745	0.9057011801291631	0.4669068022461606	0.9492999168241802	0.38848119561512173	0.9691106669421745	0.9131482213127275	0.9468154016163861	0.6071428571428571	0.07142857142857142	0.0	0.02682442878662268	0.02682442878662268
4792	0.06343140300596946	0.02751820845172495	0.02709645820727159	0.6051666285958497	-1	0	0	0.1	1	1.0	13	1.0	1.0	14	13	0	2	0	0.06666666666666667	1	15	15	0.6666666666666666	0	0.8832512631668745	0.9057011801291631	0.4669068022461606	0.9492999168241802	0.38848119561512173	0.9691106669421745	0.9131482213127275	0.9468154016163861	0.5357142857142857	0.21428571428571427	0.0	0.02709645820727159	0.02709645820727159
4023	0.0650721233055945	0.028421950633573584	0.027754640182566376	0.6058054035832363	-1	0	0	0.1	1	1.0	13	1.0	1.0	14	13	0	2	0	0.06666666666666667	1	15	15	0.6666666666666666	0	0.8832512631668745	0.9057011801291631	0.4669068022461606	0.9492999168241802	0.38848119561512173	0.9691106669421745	0.9131482213127275	0.9468154016163861	0.5357142857142857	0.21428571428571427	0.0	0.027754640182566376	0.027754640182566376
1493	0.0528056735619872	0.020329159952325808	0.017146358958513113	0.6639754859248053	-1	0	0	0.1	1	1.0	13	1.0	1.0	14	13	0	2	0	0.06666666666666667	1	15	15	0.6666666666666666	0	0.9579305362966526	0.90335645106693	0.4669068022461606	0.9492924818835771	0.4093536946862887	0.9459988944811557	0.9135127597400405	0.9355948623018244	0.5357142857142857	0.07142857142857142	0.0	0.017146358958513113	0.017146358958513113
28	0.006002492038073179	0.0009214779834492488	0.00012826214343876596	0.9974131785864295	-1	0.3333333333333333	1	0.5555555555555556	5	0.5454545454545454	6	0.37142857142857144	0.36363636363636365	7	4	5	1	0	0.7142857142857143	5	7	13	0.09090909090909091	0.5	0.5843360594099986	0.9504069907330233	0.5000667302017314	0.963371857085813	0.2269641059511768	0.9083740156602285	0.9681348326424892	0.9447404005196006	1.0	0	0.0	0.00012826214343876596	0.00012826214343876596
2780	0.05438097273865955	0.015784464691294523	0.003571142194617484	0.6289139299498377	-1	0	0	0.1	1	1.0	13	1.0	1.0	14	13	0	2	0	0.06666666666666667	1	15	15	0.6666666666666666	0	0.8832512631668745	0.9000757869237441	0.32424159302821887	0.9439455036809125	0.32160291036827704	0.9668526760586467	0.8754059746295162	0.9425838026856871	0.5357142857142857	0.07142857142857142	0.0	0.003571142194617484	0.003571142194617484
3835	0.0640562793771537	0.009403272851191352	0.008547864731367103	0.6622781265706803	-1	0	0	0.1	1	1.0	13	1.0	1.0	14	13	0	2	0	0.06666666666666667	1	15	15	0.6666666666666666	0	0.8832512631668745	0.9057011801291631	0.4669068022461606	0.9511065574764709	0.38848119561512173	0.9683467856532402	0.9131482213127275	0.9470326581639109	0.5357142857142857	0.07142857142857142	0.0	0.008547864731367103	0.008547864731367103
636	0.037373164030180636	0.00509706489971796	0.0006080424605572992	0.9201375215878336	-1	0	0	0.3	3	0.6923076923076923	9	0.3333333333333333	0.6153846153846154	11	8	3	2	0	0.5555555555555556	5	9	15	0.2857142857142857	0	0.4266464087337054	0.9570817896981486	0.25056041650760214	0.8319890666593808	0.9514032814447985	0.912513603077788	0.946203821783404	0.912910446650103	0.5909090909090909	0.18181818181818182	0.0	0.0006080424605572992	0.0006080424605572992
2102	0.06413507572388166	0.010388957921407637	0.010369856346343223	0.6607747404864488	-1	0	0	0.1	1	1.0	13	1.0	1.0	14	13	0	2	0	0.06666666666666667	1	15	15	0.6666666666666666	0	0.8832512631668745	0.9015239022130562	0.4328892777664823	0.9570973746883742	0.3069971691099044	0.972492550567217	0.9331737022121782	0.9508065492970987	0.5357142857142857	0.2857142857142857	0.0	0.010369856346343223	0.010369856346343223
2895	0.06424472140089812	0.026188163575403375	0.02560217787034969	0.6121099687392626	-1	0	0	0.1	1	1.0	13	1.0	1.0	14	13	0	2	0	0.06666666666666667	1	15	15	0.6666666666666666	0	0.8832512631668745	0.9057011801291631	0.4669068022461606	0.9492999168241802	0.38848119561512173	0.9691106669421745	0.9131482213127275	0.9468154016163861	0.6071428571428571	0.07142857142857142	0.0	0.02560217787034969	0.02560217787034969
1139	0.06354111973592745	0.019304555373363744	0.019239805107940676	0.7140844222532199	-1	0	0	0.1	1	1.0	13	1.0	1.0	14	13	0	2	0	0.06666666666666667	1	15	15	0.6666666666666666	0	0.8832512631668745	0.8963093674182593	0.4669068022461606	0.9492924818835771	0.38848119561512173	0.9691106669421745	0.9135127597400405	0.9450160976554852	0.5357142857142857	0.21428571428571427	0.0	0.019239805107940676	0.019239805107940676
302	0.024028359310104594	0.0007243936792756765	-0.0005824991309963252	0.72920581672906	-1	0	0	0.2857142857142857	2	0.875	7	1.0	0.875	9	7	0	1	0	0.1	10	1	10	0.5	0.2222222222222222	0.38551950428333825	0.9029972053052611	0.26672463792734125	0.9028842884023925	0.20584936506771453	0.8019814072075659	0.861575652575487	0.8757877312947414	1.0	0.1111111111111111	0.0	-5.824991309963252e-05	-5.824991309963252e-05
1076	0.06534411500917167	0.004952737390605694	0.000686463943775534	0.6887153297629256	-1	0	0	0.1	1	1.0	13	1.0	1.0	14	13	0	2	0	0.06666666666666667	1	15	15	0.6666666666666666	0	0.8832512631668745	0.9677833539944639	0.4758640333226154	0.9636952877903706	0.7849433677034379	0.9789386355184411	0.9479450360505385	0.9708804550900998	0.5357142857142857	0.2857142857142857	0.0	0.000686463943775534	0.000686463943775534
2005	0.05627463280525501	0.011434943375756245	0.011347482771281194	0.6931854064833955	-1	0	0	0.2	2	0.9230769230769231	12	1.0	0.9230769230769231	13	12	1	2	0	0.06666666666666667	1	15	15	0.4	0.14285714285714285	0.7373162699649557	0.9069224554272785	0.4669068022461606	0.9623673208130143	0.24638564167585392	0.9542091274678232	0.9367055724450797	0.9454038329263116	0.5384615384615385	0.07692307692307693	0.0	0.011347482771281194	0.011347482771281194
4388	0.06435730947551517	0.027490159850367308	0.027072110486088277	0.6068382918650772	-1	0	0	0.1	1	1.0	13	1.0	1.0	14	13	0	2	0	0.06666666666666667	1	15	15	0.6666666666666666	0	0.8832512631668745	0.9057011801291631	0.4669068022461606	0.9492999168241802	0.38848119561512173	0.9691106669421745	0.9131482213127275	0.9468154016163861	0.5357142857142857	0.21428571428571427	0.0	0.027072110486088277	0.027072110486088277
2347	0.0640026658245416	0.026681193043550974	0.02553549735465043	0.6037815647716152	-1	0	0	0.1	1	1.0	13	1.0	1.0	14	13	0	2	0	0.06666666666666667	1	15	15	0.6666666666666666	0	0.8832512631668745	0.9057011801291631	0.4669068022461606	0.9492924818835771	0.38848119561512173	0.9691106669421745	0.9135127597400405	0.9468128087795842	0.5357142857142857	0.21428571428571427	0.0	0.02553549735465043	0.02553549735465043
3001	0.06554083356137315	0.02671430266978887	0.026193072957512872	0.5998972052335347	-1	0	0	0.1	1	1.0	13	1.0	1.0	14	13	0	2	0	0.06666666666666667	1	15	15	0.6666666666666666	0	0.8832512631668745	0.9057011801291631	0.4669068022461606	0.9492999168241802	0.38848119561512173	0.9691106669421745	0.9131482213127275	0.9468154016163861	0.5357142857142857	0.21428571428571427	0.0	0.026193072957512872	0.026193072957512872
1565	0.06357932243921853	0.017964911168414227	0.017660198315775526	0.7222170099995965	-1	0	0	0.1	1	1.0	13	1.0	1.0	14	13	0	2	0	0.06666666666666667	1	15	15	0.6666666666666666	0	0.8832512631668745	0.8963093674182593	0.4669068022461606	0.9492924818835771	0.38848119561512173	0.9691106669421745	0.9135127597400405	0.9450160976554852	0.5357142857142857	0.21428571428571427	0.0	0.017660198315775526	0.017660198315775526
833	0.06011475999643696	0.002326972480000615	-0.0017735533028180846	0.7311211372280253	-1	0	0	0.1	1	1.0	13	1.0	0.9230769230769231	13	12	1	4	0	0.06666666666666667	1	15	15	0.8	0	0.7373162699649557	0.9255572603862741	0.5528563133584269	0.9642969668374091	0.5979254798774198	0.9592987117370079	0.9391985540742749	0.9522185639470436	0.23076923076923078	0	0.0	-0.00017735533028180847	-0.00017735533028180847
2718	0.06597554278301411	0.027165373714198155	0.026927241142076133	0.6065069598834336	-1	0	0	0.1	1	1.0	13	1.0	1.0	14	13	0	2	0	0.06666666666666667	1	15	15	0.6666666666666666	0	0.8832512631668745	0.9057011801291631	0.4669068022461606	0.9492999168241802	0.38848119561512173	0.9691106669421745	0.9131482213127275	0.9468154016163861	0.5357142857142857	0.07142857142857142	0.0	0.026927241142076133	0.026927241142076133
90	0.007293135246775532	0.0003353664650068905	-5.206188541797911e-05	0.9821849848358513	-1	0.5	2	0.6	6	0.5384615384615384	7	0.45454545454545453	0.46153846153846156	11	6	3	1	0	0.2727272727272727	11	3	15	0.2	1.0	0.5891277799491679	0.9217923931152645	0.7343364229357437	0.9233243226236177	0.734686885534451	0.9659909398768819	0.9220832885193531	0.9408825515858947	1.0	0.18181818181818182	0.0	-5.206188541797911e-06	-5.206188541797911e-06
4126	0.06367102550224003	0.026681403494833823	0.026447013718594772	0.6027543439464862	-1	0	0	0.1	1	1.0	13	1.0	1.0	14	13	0	2	0	0.06666666666666667	1	15	15	0.6666666666666666	0	0.8832512631668745	0.9057011801291631	0.4669068022461606	0.9492999168241802	0.3954474719540461	0.9685842813637323	0.9131482213127275	0.9465218911278181	0.5714285714285714	0.07142857142857142	0.0	0.026447013718594772	0.026447013718594772
1906	0.06502487790688383	0.027707647779865948	0.02543867726084089	0.605957733477968	-1	0	0	0.1	1	1.0	13	1.0	1.0	14	13	0	2	0	0.06666666666666667	1	15	15	0.6666666666666666	0	0.8832512631668745	0.9057011801291631	0.4669068022461606	0.9492924818835771	0.38848119561512173	0.9691106669421745	0.9135127597400405	0.9468128087795842	0.5357142857142857	0.21428571428571427	0.0	0.02543867726084089	0.02543867726084089
3752	0.06268735096491394	0.02688696813721077	0.026718721555985328	0.6032621020956528	-1	0	0	0.1	1	1.0	13	1.0	1.0	14	13	0	2	0	0.06666666666666667	1	15	15	0.6666666666666666	0	0.8832512631668745	0.9057011801291631	0.4669068022461606	0.9492999168241802	0.38848119561512173	0.9691106669421745	0.9131482213127275	0.9468154016163861	0.5357142857142857	0.42857142857142855	0.0	0.026718721555985328	0.026718721555985328
4451	0.06184905898910193	0.021489292324861763	0.02143345894676023	0.6750318278888234	-1	0	0	0.1	1	1.0	13	1.0	1.0	14	13	0	2	0	0.06666666666666667	1	15	15	0.6666666666666666	0	0.8832512631668745	0.8952339286527496	0.4669068022461606	0.9492999168241802	0.38848119561512173	0.9691106669421745	0.9117745713241191	0.9448189333059276	0.5714285714285714	0.07142857142857142	0.0	0.02143345894676023	0.02143345894676023
4235	0.04972149596832044	0.004001973089404407	0.002924581909426554	0.7791187442336808	-1	0	0	0.1	1	1.0	13	1.0	1.0	14	13	0	2	0	0.06666666666666667	1	15	15	0.6666666666666666	0	0.7261097643327139	0.923578933304598	0.5098815578022938	0.9097677672212491	0.4093536946862887	0.955439802334263	0.8645312860109544	0.9323089586017675	0.5357142857142857	0.2857142857142857	0.0	0.002924581909426554	0.002924581909426554
485	None	None	None	None	None	0	0	0.1	1	1.0	13	0.6	0.7692307692307693	10	10	4	0	0	1.0	5	5	15	0.0	0	0.6586831979690898	0.780782944426463	0.32481864972152596	0.9179271545165927	0.8630241507721503	0.9049090468011325	0.8346308799387796	0.8786010558403274	0	0	0.0	None	None
1945	0.06072838628025829	0.0138507640535688	-0.006382450501399726	0.6013726012107754	-1	0	0	0.2	2	0.9230769230769231	12	1.0	0.8461538461538461	12	11	2	2	0	0.06666666666666667	1	15	15	0.2857142857142857	0.14285714285714285	0.7847261163094086	0.8761011292740681	0.29434669190976664	0.9721332711650927	0.12163320294154081	0.9544208945776532	0.9479450360505385	0.9453140418214198	0.5416666666666667	0.16666666666666666	0.0	-0.0006382450501399726	-0.0006382450501399726
4441	0.06490298694981422	0.026608236186947406	0.026527126805209387	0.6019896878500757	-1	0	0	0.1	1	1.0	13	1.0	1.0	14	13	0	2	0	0.06666666666666667	1	15	15	0.6666666666666666	0	0.8832512631668745	0.9057011801291631	0.4669068022461606	0.9492999168241802	0.38848119561512173	0.9691106669421745	0.9131482213127275	0.9468154016163861	0.5357142857142857	0.07142857142857142	0.0	0.026527126805209387	0.026527126805209387
4419	0.0625932391642076	0.024631906314964654	0.02301536918715956	0.6025721649683684	-1	0	0	0.1	1	1.0	13	1.0	1.0	14	13	0	2	0	0.06666666666666667	1	15	15	0.6666666666666666	0	0.8832512631668745	0.9051345123272171	0.4669068022461606	0.9492999168241802	0.38848119561512173	0.9691106669421745	0.9131482213127275	0.9467042209017422	0.5357142857142857	0.07142857142857142	0.0	0.02301536918715956	0.02301536918715956
1079	0.06738121790302891	0.013255003362481702	0.013251887576309573	0.6820169942567151	-1	0	0	0.1	1	1.0	13	1.0	1.0	14	13	0	2	0	0.06666666666666667	1	15	15	0.6666666666666666	0	0.8832512631668745	0.8963093674182593	0.4669068022461606	0.951089608134244	0.38848119561512173	0.9683467856532402	0.9135127597400405	0.9452366566039498	0.6071428571428572	0.07142857142857142	0.0	0.013251887576309573	0.013251887576309573
687	0.0649302517980675	0.02012713793321074	0.0198813072201775	0.7143431989190698	-1	0	0	0.1	1	1.0	13	1.0	1.0	14	13	0	2	0	0.06666666666666667	1	15	15	0.6666666666666666	0	0.8832512631668745	0.8963093674182593	0.4669068022461606	0.9492924818835771	0.38848119561512173	0.9691106669421745	0.9135127597400405	0.9450160976554852	0.5357142857142857	0.21428571428571427	0.0	0.0198813072201775	0.0198813072201775
2523	0.018892890692200768	0.0007864293689237936	-0.000623861062450426	0.9579497724840128	-1	0.25	1	0.4	4	0.6153846153846154	8	0.4166666666666667	0.5384615384615384	10	7	4	2	0	1.0	6	6	15	0.2222222222222222	0	0.1370672939545566	0.9266431710366276	0.30943088240088146	0.9167060211626472	0.7108398591620728	0.9269382295631918	0.9070519659953563	0.9235608532923655	0.55	0.5	0.0	-6.23861062450426e-05	-6.23861062450426e-05
3959	0.06481124566925281	0.027165373714198155	0.026927241142076133	0.6065069598834336	-1	0	0	0.1	1	1.0	13	1.0	1.0	14	13	0	2	0	0.06666666666666667	1	15	15	0.6666666666666666	0	0.8832512631668745	0.9057011801291631	0.4669068022461606	0.9492999168241802	0.38848119561512173	0.9691106669421745	0.9131482213127275	0.9468154016163861	0.5357142857142857	0.14285714285714285	0.0	0.026927241142076133	0.026927241142076133
2063	0.05540165198301488	0.012434320596838574	0.00836331106678832	0.6741083008505182	-1	0	0	0.1	1	1.0	13	1.0	1.0	14	13	0	2	0	0.06666666666666667	1	15	15	0.6666666666666666	0	0.7891112468281851	0.9110885868538406	0.4669068022461606	0.9573553902492354	0.3069971691099044	0.9630625746895081	0.9331737022121782	0.9478327014433423	0.5357142857142857	0.21428571428571427	0.0	0.00836331106678832	0.00836331106678832
1869	0.06512353773218396	0.024979495052246805	0.020949370972254293	0.6087454898468538	-1	0	0	0.1	1	1.0	13	1.0	1.0	14	13	0	2	0	0.06666666666666667	1	15	15	0.6666666666666666	0	0.8832512631668745	0.9051345123272171	0.4669068022461606	0.9492924818835771	0.38848119561512173	0.9691106669421745	0.9135127597400405	0.946701622949815	0.5357142857142857	0.21428571428571427	0.0	0.020949370972254293	0.020949370972254293
2589	0.05597303615277777	0.011410486533223038	-0.0005111323847327114	0.7337331968626681	-1	0	0	0.2	2	0.9230769230769231	12	1.0	0.9230769230769231	14	12	0	2	0	0.06666666666666667	1	15	15	1.0	0.14285714285714285	0.7373162699649557	0.869383225776928	0.4669068022461606	0.9564717707471758	0.2394193653369295	0.96521203645665	0.9232964329778949	0.941004020201898	0.5357142857142857	0.21428571428571427	0.0	-5.1113238473271136e-05	-5.1113238473271136e-05
2535	0.06245480477566188	0.02589884091583987	0.024626027601952476	0.607701133048983	-1	0	0	0.1	1	1.0	13	1.0	1.0	14	13	0	2	0	0.06666666666666667	1	15	15	0.6666666666666666	0	0.8832512631668745	0.9057011801291631	0.4669068022461606	0.9492924818835771	0.38848119561512173	0.9691106669421745	0.9135127597400405	0.9468128087795842	0.5357142857142857	0.21428571428571427	0.0	0.024626027601952476	0.024626027601952476
2739	0.06424543307928468	0.025572427610863837	0.023893856563443228	0.6083656327693117	-1	0	0	0.1	1	1.0	13	1.0	1.0	14	13	0	2	0	0.06666666666666667	1	15	15	0.6666666666666666	0	0.8832512631668745	0.9057011801291631	0.4669068022461606	0.9492924818835771	0.38848119561512173	0.9691106669421745	0.9135127597400405	0.9468128087795842	0.5357142857142857	0.35714285714285715	0.0	0.023893856563443228	0.023893856563443228
358	0.02638451741893383	0.0015984602345684303	-0.0015547835894558525	0.9668410072990503	-1	0.25	1	0.4	4	0.6923076923076923	9	0.3409090909090909	0.6153846153846154	10	8	4	3	0	0.36363636363636365	4	11	15	0.3	0.5	0.7534228993835305	0.9184672791774614	0.37603257676524887	0.9249100012520778	0.47758498695585533	0.9400828609293113	0.8944583651132401	0.9283692731018633	0.2	0.5	0.0	-0.00015547835894558524	-0.00015547835894558524
4022	0.06386423489795977	0.02661577884688204	0.02621682202273692	0.5999447858358978	-1	0	0	0.1	1	1.0	13	1.0	1.0	14	13	0	2	0	0.06666666666666667	1	15	15	0.6666666666666666	0	0.8832512631668745	0.9057011801291631	0.4669068022461606	0.9492999168241802	0.38848119561512173	0.9691106669421745	0.9131482213127275	0.9468154016163861	0.5357142857142857	0.07142857142857142	0.0	0.02621682202273692	0.02621682202273692
1795	0.06419067634278998	0.025909732721505076	0.024196357696094985	0.6055874778341246	-1	0	0	0.1	1	1.0	13	1.0	1.0	14	13	0	2	0	0.06666666666666667	1	15	15	0.6666666666666666	0	0.8832512631668745	0.9057011801291631	0.4669068022461606	0.9492924818835771	0.38848119561512173	0.9691106669421745	0.9135127597400405	0.9468128087795842	0.5357142857142857	0.21428571428571427	0.0	0.024196357696094985	0.024196357696094985
591	0.03347338463602376	0.006870847728663901	0.0064107771307774656	0.8880004718742196	-1	0	0	0.4	4	0.6923076923076923	9	0.3	0.6153846153846154	11	8	3	1	0	0.5	10	5	15	0.14285714285714285	0.15384615384615385	0.8321359626538614	0.8713086604876903	0.3782741779176252	0.9683529500982714	0.5979254798774198	0.9557412914662888	0.9084831495639797	0.942783198356117	1.0	0	0.0	0.0064107771307774656	0.0064107771307774656
[truncated: 4,088 more rows]
