# Supplementary material for: Environmental influences on evolvable robots
Source: PLoS One. 2020 May 29;15(5):e0233848. doi: 10.1371/journal.pone.0233848 (PMC7259730; doi:10.1371/journal.pone.0233848)
Supplement: S1 Dataset — (ZIP) [file pone.0233848.s003.zip › data_plosone/all_measures_flat_12.tsv]

robot_id	velocity	displacement_velocity	displacement_velocity_hill	head_balance	contacts	branching	branching_modules_count	limbs	extremities	length_of_limbs	extensiveness	coverage	joints	hinge_count	active_hinges_count	brick_count	touch_sensor_count	brick_sensor_count	proportion	width	height	absolute_size	sensors	symmetry	avg_period	dev_period	avg_phase_offset	dev_phase_offset	avg_amplitude	dev_amplitude	avg_intra_dev_params	avg_inter_dev_params	sensors_reach	recurrence	synaptic_reception	fitness	cons_fitness
3233	0.10710840996117992	0.043566108500675764	0.04284135529142514	0.6696254752260031	-1	0	0	0.1	1	1.0	13	1.0	1.0	14	13	0	1	0	0.06666666666666667	1	15	15	0.3333333333333333	0	0.49166852187646465	0.788022215648789	0.22441899808119023	0.9482703237085958	0.8955100993591284	0.7777667233594601	0.9395137399197396	0.8611391716330715	1.0	0.07142857142857142	0.0	0.04284135529142514	0.04284135529142514
766	0.07254592261552838	0.01597801760305811	0.012612587532239634	0.7431363585798771	-1	0	0	0.1	1	1.0	13	1.0	1.0	14	13	0	1	0	0.06666666666666667	1	15	15	0.3333333333333333	0	0.720753570487098	0.923050204701972	0.372606455388095	0.9487145377910057	0.6115987894339924	0.9318114291623008	0.8625451489836075	0.935375926717386	1.0	0.07142857142857142	0.0	0.012612587532239634	0.012612587532239634
2016	0.10768198951666862	0.04373809566558309	0.043214117562169016	0.6674227374560535	-1	0	0	0.1	1	1.0	13	1.0	1.0	14	13	0	1	0	0.06666666666666667	1	15	15	0.3333333333333333	0	0.49166852187646465	0.788022215648789	0.22441899808119023	0.9482703237085958	0.9041566191653875	0.8024329573428928	0.9395137399197396	0.8669674624295347	1.0	0.07142857142857142	0.0	0.043214117562169016	0.043214117562169016
3343	0.10623594606538142	0.04285035527219815	0.0414016291257245	0.6603638896939257	-1	0	0	0.1	1	1.0	13	1.0	1.0	14	13	0	1	0	0.06666666666666667	1	15	15	0.3333333333333333	0	0.49166852187646465	0.7930606441014693	0.22441899808119023	0.9482703237085958	0.8955100993591284	0.7777667233594601	0.9395137399197396	0.8623476235851919	1.0	0.14285714285714285	0.0	0.0414016291257245	0.0414016291257245
184	0.031805344160863024	0.003981391834716351	0.0039018904144575966	0.9121650496353398	-1	0	0	0.4	4	0.6153846153846154	8	0.5357142857142857	0.6153846153846154	12	8	2	2	0	0.5714285714285714	4	7	15	0.5	0.2222222222222222	0.5941306660023102	0.9446387886178393	0.3580108260263134	0.9091741924653308	0.4544972145095957	0.9390545882619141	0.8782798497529635	0.9324619519270976	0.5416666666666666	0.25	0.0	0.0039018904144575966	0.0039018904144575966
3339	0.10667105111915356	0.04133837182643663	0.0385873812671612	0.6624380503611209	-1	0	0	0.1	1	1.0	13	1.0	1.0	14	13	0	1	0	0.06666666666666667	1	15	15	0.3333333333333333	0	0.49166852187646465	0.7930606441014693	0.22441899808119023	0.9482703237085958	0.8955100993591284	0.7777667233594601	0.9395137399197396	0.8623476235851919	1.0	0.07142857142857142	0.0	0.0385873812671612	0.0385873812671612
3489	0.10498499900034607	0.04222717741898794	0.040689389095368456	0.6628578406105254	-1	0	0	0.1	1	1.0	13	1.0	1.0	14	13	0	1	0	0.06666666666666667	1	15	15	0.3333333333333333	0	0.49166852187646465	0.788022215648789	0.22441899808119023	0.9482703237085958	0.8955100993591284	0.7777667233594601	0.9395137399197396	0.8611391716330715	1.0	0.07142857142857142	0.0	0.040689389095368456	0.040689389095368456
545	0.06968235129939117	0.017335613728324213	0.011662372733811365	0.6278370775857687	-1	0	0	0.1	1	1.0	13	1.0	1.0	14	13	0	1	0	0.06666666666666667	1	15	15	0.3333333333333333	0	0.6924571203270509	0.8267757143191482	0.41597680644715973	0.9230783538396561	0.4477877022580312	0.9097041273454083	0.8962821230832806	0.8927649555918811	1.0	0.14285714285714285	0.0	0.011662372733811365	0.011662372733811365
4860	0.10202564115093073	0.040915885037961564	0.03867180651636136	0.6616912845116153	-1	0	0	0.1	1	1.0	13	1.0	1.0	14	13	0	1	0	0.06666666666666667	1	15	15	0.3333333333333333	0	0.49166852187646465	0.7930606441014693	0.22441899808119023	0.9482703237085958	0.8955100993591284	0.7777667233594601	0.9395137399197396	0.8623476235851919	1.0	0.07142857142857142	0.0	0.03867180651636136	0.03867180651636136
231	0.06528166651670383	0.0020785662040023133	-0.0003146200790933728	0.8372313260473179	-1	0	0	0.1	1	1.0	13	0.5	0.6923076923076923	10	9	4	5	0	0.8333333333333334	6	5	15	0.45454545454545453	0.5454545454545454	0.3388920339805429	0.9590188396862196	0.9117706990686705	0.9060365565474751	0.8027666939575429	0.9622959774410128	0.9557542790860293	0.9471588110720273	0.1	0.2	0.0	-3.146200790933728e-05	-3.146200790933728e-05
1511	0.1051251794824976	0.0409905611355029	0.03903818889693701	0.6624536093344593	-1	0	0	0.1	1	1.0	13	1.0	1.0	14	13	0	1	0	0.06666666666666667	1	15	15	0.3333333333333333	0	0.49166852187646465	0.788022215648789	0.22441899808119023	0.9482703237085958	0.8955100993591284	0.7777667233594601	0.9395137399197396	0.8611391716330715	1.0	0.07142857142857142	0.0	0.03903818889693701	0.03903818889693701
523	0.07306889534241587	0.017291617837932295	0.007053107657769601	0.649643003737967	-1	0	0	0.1	1	1.0	13	1.0	1.0	14	13	0	0	0	0.06666666666666667	1	15	15	0.0	0	0.7275326787979577	0.8802953235993821	0.3171847079713578	0.938970928399149	0.6115987894339924	0.9500771269376039	0.915597556516057	0.9281253129574805	0	0	0.0	0.007053107657769601	0.007053107657769601
4227	0.10569091004959617	0.04328819412733271	0.042365768843057275	0.662058173578715	-1	0	0	0.1	1	1.0	13	1.0	1.0	14	13	0	1	0	0.06666666666666667	1	15	15	0.3333333333333333	0	0.49166852187646465	0.7930606441014693	0.22441899808119023	0.9482703237085958	0.8955100993591284	0.7777667233594601	0.9395137399197396	0.8623476235851919	1.0	0.07142857142857142	0.0	0.042365768843057275	0.042365768843057275
2368	0.10784906821216617	0.04454069239113344	0.04437383123856736	0.6656173676001064	-1	0	0	0.1	1	1.0	13	1.0	1.0	14	13	0	1	0	0.06666666666666667	1	15	15	0.3333333333333333	0	0.49166852187646465	0.7930606441014693	0.22441899808119023	0.9482703237085958	0.8955100993591284	0.7777667233594601	0.9395137399197396	0.8623476235851919	1.0	0.07142857142857142	0.0	0.04437383123856736	0.04437383123856736
2689	0.10469065742233061	0.04320916193645062	0.04140334026284229	0.6615403682573872	-1	0	0	0.1	1	1.0	13	1.0	1.0	14	13	0	1	0	0.06666666666666667	1	15	15	0.3333333333333333	0	0.49166852187646465	0.8464526901733338	0.22441899808119023	0.9623055320522244	0.8955100993591284	0.6460594588170538	0.9395137399197396	0.8640733526745362	1.0	0.07142857142857142	0.0	0.04140334026284229	0.04140334026284229
4170	0.10740087385339944	0.04275295365700504	0.040202495301124505	0.6650451090653892	-1	0	0	0.1	1	1.0	13	1.0	1.0	14	13	0	1	0	0.06666666666666667	1	15	15	0.3333333333333333	0	0.49166852187646465	0.7930606441014693	0.22441899808119023	0.9482703237085958	0.8955100993591284	0.7777667233594601	0.9395137399197396	0.8623476235851919	1.0	0.07142857142857142	0.0	0.040202495301124505	0.040202495301124505
14	0.048193714033726874	0.0043511570542567575	0.00341240328740257	0.8973849575123998	-1	0	0	0.3	3	0.6923076923076923	9	0.46875	0.5384615384615384	10	7	4	4	0	0.5	4	8	15	0.4444444444444444	0.36363636363636365	0.7176012264995677	0.9157428544035083	0.8682777260086201	0.8813421536181979	0.1595525849914718	0.9623413674958587	0.9590594300847624	0.9271664913499625	0.25	0.2	0.0	0.00341240328740257	0.00341240328740257
3157	0.10521695705280217	0.0434469960549995	0.0409719671846007	0.6619694396661993	-1	0	0	0.1	1	1.0	13	1.0	1.0	14	13	0	1	0	0.06666666666666667	1	15	15	0.3333333333333333	0	0.49166852187646465	0.8464526901733338	0.22441899808119023	0.9623055320522244	0.8955100993591284	0.6460594588170538	0.9395137399197396	0.8640733526745362	1.0	0.07142857142857142	0.0	0.0409719671846007	0.0409719671846007
1097	0.08716714567973294	0.038160831316277136	-0.03304732748199166	0.6291985351781128	-1	0	0	0.1	1	1.0	13	1.0	1.0	14	13	0	0	0	0.06666666666666667	1	15	15	0.0	0	0.49166852187646465	0.8980307007501346	0.24701307403089592	0.9608910538242433	0.8918997284735515	0.9147019774394213	0.8666101951006775	0.9297700931348565	0	0	0.0	-0.003304732748199166	-0.003304732748199166
4994	0.10646945264670178	0.04429568731052168	0.04346155375933044	0.6606786309941188	-1	0	0	0.1	1	1.0	13	1.0	1.0	14	13	0	1	0	0.06666666666666667	1	15	15	0.3333333333333333	0	0.49166852187646465	0.7930606441014693	0.22441899808119023	0.9482703237085958	0.8955100993591284	0.7777667233594601	0.9395137399197396	0.8623476235851919	1.0	0.07142857142857142	0.0	0.04346155375933044	0.04346155375933044
1251	0.07247583772661276	0.022288082897280355	0.022108583495502158	0.6233012638479277	-1	0	0	0.1	1	1.0	13	1.0	1.0	14	13	0	0	0	0.06666666666666667	1	15	15	0.0	0	0.37179685495340753	0.9546377614132678	0.49756207770207306	0.9489823397232892	0.690135794647522	0.9224840569933814	0.877420145857903	0.9435069219626587	0	0	0.0	0.022108583495502158	0.022108583495502158
2998	0.10328181235556419	0.03621834988570219	0.036106813022693786	0.6590156704484338	-1	0	0	0.1	1	1.0	13	1.0	1.0	14	13	0	1	0	0.06666666666666667	1	15	15	0.3333333333333333	0	0.49166852187646465	0.8237141811689581	0.22441899808119023	0.9482703237085958	0.8955100993591284	0.7777667233594601	0.9395137399197396	0.8700055670189658	1.0	0.07142857142857142	0.0	0.036106813022693786	0.036106813022693786
749	0.06938013137184068	0.010675413442804258	0.009639502146368632	0.6952351178731155	-1	0	0	0.1	1	1.0	13	1.0	1.0	14	13	0	1	0	0.06666666666666667	1	15	15	0.3333333333333333	0	0.49504272367020874	0.961573078957081	0.38828802528995626	0.942971817797606	0.690135794647522	0.9408760159903571	0.91738046201475	0.9493494052461005	1.0	0.14285714285714285	0.0	0.009639502146368632	0.009639502146368632
3135	0.09737889089778819	0.026547612674757515	0.02654755953355681	0.6554008963601554	-1	0	0	0.1	1	1.0	12	1.0	1.0	13	12	0	1	0	0.07142857142857142	1	14	14	0.3333333333333333	0	0.4948716046272102	0.8664084735407058	0.26960714998060153	0.9595271173163308	0.8991204702447055	0.8836987059909143	0.9395137399197396	0.9132862325111593	1.0	0.15384615384615385	0.0	0.02654755953355681	0.02654755953355681
3895	0.10664384610240193	0.04298931271534085	0.042087384847651274	0.6642743528588602	-1	0	0	0.1	1	1.0	13	1.0	1.0	14	13	0	1	0	0.06666666666666667	1	15	15	0.3333333333333333	0	0.49166852187646465	0.7930606441014693	0.22441899808119023	0.9482703237085958	0.8955100993591284	0.7777667233594601	0.9395137399197396	0.8623476235851919	1.0	0.07142857142857142	0.0	0.042087384847651274	0.042087384847651274
4542	0.10555971203237043	0.04285286975633449	0.0420327298783693	0.6641154585692819	-1	0	0	0.1	1	1.0	13	1.0	1.0	14	13	0	1	0	0.06666666666666667	1	15	15	0.3333333333333333	0	0.49166852187646465	0.7930606441014693	0.22441899808119023	0.9482703237085958	0.8955100993591284	0.7777667233594601	0.9395137399197396	0.8623476235851919	1.0	0.07142857142857142	0.0	0.0420327298783693	0.0420327298783693
3848	0.10520222763749573	0.04052795620371458	0.03836725540630191	0.6609764678173083	-1	0	0	0.1	1	1.0	13	1.0	1.0	14	13	0	1	0	0.06666666666666667	1	15	15	0.3333333333333333	0	0.49166852187646465	0.7930606441014693	0.22441899808119023	0.9482703237085958	0.8955100993591284	0.7777667233594601	0.9395137399197396	0.8623476235851919	1.0	0.07142857142857142	0.0	0.03836725540630191	0.03836725540630191
632	0.07701199070314459	0.016765510931696228	0.016588256898246733	0.636953275477955	-1	0	0	0.1	1	1.0	13	1.0	1.0	14	13	0	0	0	0.06666666666666667	1	15	15	0.0	0	0.6924571203270509	0.8556986526833088	0.4150564036339892	0.9467859662826841	0.7546888311774623	0.9314541429083216	0.9126193612159672	0.918539733417561	0	0	0.0	0.016588256898246733	0.016588256898246733
2224	0.04013413299192693	0.007879927441669696	0.0035704131450743663	0.6916209667280632	-1	0	0	0.2857142857142857	2	0.875	7	0.5555555555555556	0.875	9	7	0	2	0	0.2222222222222222	9	2	10	1.0	0	0.4948716046272102	0.8547362414251415	0.22441899808119023	0.9501435939167192	0.8918997284735515	0.9304027193486922	0.9319202949163755	0.919644993864575	0.6111111111111112	0.1111111111111111	0.0	0.0035704131450743663	0.0035704131450743663
3439	0.10788951960956478	0.04419738038720419	0.04295736771289835	0.6624768219724413	-1	0	0	0.1	1	1.0	13	1.0	1.0	14	13	0	1	0	0.06666666666666667	1	15	15	0.3333333333333333	0	0.49166852187646465	0.7930606441014693	0.22441899808119023	0.9482703237085958	0.8955100993591284	0.7777667233594601	0.9395137399197396	0.8623476235851919	1.0	0.07142857142857142	0.0	0.04295736771289835	0.04295736771289835
1784	0.10587655502633102	0.03851528213677957	0.03492330007619814	0.66483494661711	-1	0	0	0.1	1	1.0	13	1.0	1.0	14	13	0	1	0	0.06666666666666667	1	15	15	0.3333333333333333	0	0.49166852187646465	0.788022215648789	0.22441899808119023	0.9482703237085958	0.8955100993591284	0.7777667233594601	0.9395137399197396	0.8611391716330715	1.0	0	0.0	0.03492330007619814	0.03492330007619814
3755	0.10890228635117766	0.04418688946387998	0.04406174512600468	0.6701365321639954	-1	0	0	0.1	1	1.0	13	1.0	1.0	14	13	0	1	0	0.06666666666666667	1	15	15	0.3333333333333333	0	0.49166852187646465	0.7930606441014693	0.22441899808119023	0.9482703237085958	0.8991204702447055	0.7742703333863294	0.9395137399197396	0.8615497347948051	1.0	0.14285714285714285	0.0	0.04406174512600468	0.04406174512600468
3699	0.10900021485869034	0.044319568990535366	0.044009085779800526	0.6689856858982888	-1	0	0	0.1	1	1.0	13	1.0	1.0	14	13	0	1	0	0.06666666666666667	1	15	15	0.3333333333333333	0	0.49166852187646465	0.7930606441014693	0.22441899808119023	0.9482703237085958	0.8955100993591284	0.7777667233594601	0.9395137399197396	0.8623476235851919	1.0	0.07142857142857142	0.0	0.044009085779800526	0.044009085779800526
1156	0.10962213073860644	0.0417747232726363	0.040785912897638894	0.6624666781876146	-1	0	0	0.1	1	1.0	13	1.0	1.0	14	13	0	1	0	0.06666666666666667	1	15	15	0.3333333333333333	0	0.49166852187646465	0.788022215648789	0.22441899808119023	0.9482703237085958	0.8955100993591284	0.7777667233594601	0.9395137399197396	0.8611391716330715	1.0	0.07142857142857142	0.0	0.040785912897638894	0.040785912897638894
4015	0.10530833987504505	0.04274757670897553	0.04093485895528356	0.6617835496105096	-1	0	0	0.1	1	1.0	13	1.0	1.0	14	13	0	1	0	0.06666666666666667	1	15	15	0.3333333333333333	0	0.49166852187646465	0.7930606441014693	0.22441899808119023	0.9482703237085958	0.8955100993591284	0.7777667233594601	0.9395137399197396	0.8623476235851919	1.0	0.07142857142857142	0.0	0.04093485895528356	0.04093485895528356
3934	0.10645684240989713	0.043508280985539306	0.042667562885262376	0.6614530249262514	-1	0	0	0.1	1	1.0	13	1.0	1.0	14	13	0	1	0	0.06666666666666667	1	15	15	0.3333333333333333	0	0.49166852187646465	0.7930606441014693	0.22441899808119023	0.9482703237085958	0.8955100993591284	0.7777667233594601	0.9395137399197396	0.8623476235851919	1.0	0.07142857142857142	0.0	0.042667562885262376	0.042667562885262376
1605	0.10821450257847873	0.04236583202262488	0.03962666479575359	0.6634030692948223	-1	0	0	0.1	1	1.0	13	1.0	1.0	14	13	0	1	0	0.06666666666666667	1	15	15	0.3333333333333333	0	0.49166852187646465	0.788022215648789	0.22441899808119023	0.9482703237085958	0.8955100993591284	0.7777667233594601	0.9395137399197396	0.8611391716330715	1.0	0.07142857142857142	0.0	0.03962666479575359	0.03962666479575359
1667	0.10617802019072982	0.039720752199329995	0.0382656742409623	0.6605757645588093	-1	0	0	0.1	1	1.0	13	1.0	1.0	14	13	0	1	0	0.06666666666666667	1	15	15	0.3333333333333333	0	0.49166852187646465	0.788022215648789	0.22441899808119023	0.9482703237085958	0.8955100993591284	0.7777667233594601	0.9395137399197396	0.8611391716330715	1.0	0.07142857142857142	0.0	0.0382656742409623	0.0382656742409623
1025	0.06904241376762688	0.02071823480844773	0.018253019439401885	0.6823365215182216	-1	0	0	0.1	1	1.0	13	1.0	1.0	14	13	0	1	0	0.06666666666666667	15	1	15	0.3333333333333333	0	0.39111902245535923	0.9621017581047019	0.4884455006048494	0.9457499490030165	0.5236483542463202	0.9198755101546122	0.8264580574268197	0.9450292952476359	1.0	0.07142857142857142	0.0	0.018253019439401885	0.018253019439401885
4507	0.09965799873721072	0.012707210222932364	0.012609872879048757	0.6567514823743488	-1	0	0	0.1	1	1.0	13	1.0	1.0	14	13	0	1	0	0.06666666666666667	1	15	15	0.3333333333333333	0	0.49166852187646465	0.7925259237468674	0.22441899808119023	0.9374207478573826	0.8991204702447055	0.5622524010180111	0.9395137399197396	0.8072763170417074	1.0	0.07142857142857142	0.0	0.012609872879048757	0.012609872879048757
4793	0.10795234711547086	0.04509273160154715	0.044911038389966164	0.6726335188329813	-1	0	0	0.1	1	1.0	13	1.0	1.0	14	13	0	1	0	0.06666666666666667	1	15	15	0.3333333333333333	0	0.49166852187646465	0.7930606441014693	0.22441899808119023	0.9482703237085958	0.8955100993591284	0.7777667233594601	0.9395137399197396	0.8623476235851919	1.0	0.07142857142857142	0.0	0.044911038389966164	0.044911038389966164
4053	0.10610670963756122	0.045676914856010914	0.0450845271330263	0.6727502905464384	-1	0	0	0.1	1	1.0	13	1.0	1.0	14	13	0	1	0	0.06666666666666667	1	15	15	0.3333333333333333	0	0.49166852187646465	0.7930606441014693	0.22441899808119023	0.9482703237085958	0.8955100993591284	0.7777667233594601	0.9395137399197396	0.8623476235851919	1.0	0.21428571428571427	0.0	0.0450845271330263	0.0450845271330263
400	0.010101671052769204	0.0015835055075163148	0.00021982603595059434	0.9608520485435937	-1	0	0	0.3333333333333333	2	0.8571428571428571	6	0.75	0.5714285714285714	6	4	2	0	0	0.3333333333333333	6	2	9	0.0	0.25	0.7888954284153428	0.8887975745932559	0.37875469340724655	0.9049882521157486	0.38568396693177365	0.9424719353020299	0.922094834652592	0.9149962029094806	0	0	0.0	0.00021982603595059434	0.00021982603595059434
3167	0.104090079261156	0.04446912474299873	0.04115204150743469	0.662985139485303	-1	0	0	0.1	1	1.0	13	1.0	1.0	14	13	0	1	0	0.06666666666666667	1	15	15	0.3333333333333333	0	0.49166852187646465	0.8464526901733338	0.22441899808119023	0.9623055320522244	0.8955100993591284	0.6460594588170538	0.9395137399197396	0.8640733526745362	1.0	0.14285714285714285	0.0	0.04115204150743469	0.04115204150743469
5050	0.10694566852287146	0.020316260924993355	0.018980889885308466	0.6797386513825792	-1	0	0	0.1	1	1.0	13	1.0	1.0	14	13	0	1	0	0.06666666666666667	1	15	15	0.3333333333333333	0	0.49166852187646465	0.8464526901733338	0.22441899808119023	0.9623055320522244	0.8991204702447055	0.636147235858857	0.9395137399197396	0.862377853974655	1.0	0.07142857142857142	0.0	0.018980889885308466	0.018980889885308466
4405	0.1057940875886499	0.042403302529774596	0.040989567880255415	0.6610843356574734	-1	0	0	0.1	1	1.0	13	1.0	1.0	14	13	0	1	0	0.06666666666666667	1	15	15	0.3333333333333333	0	0.49166852187646465	0.7930606441014693	0.22441899808119023	0.9482703237085958	0.8991204702447055	0.7742703333863294	0.9395137399197396	0.8615497347948051	1.0	0.14285714285714285	0.0	0.040989567880255415	0.040989567880255415
2609	0.10493448110561669	0.0446049633689642	0.04370666928652494	0.6566020849650398	-1	0	0	0.1	1	1.0	13	1.0	1.0	14	13	0	1	0	0.06666666666666667	1	15	15	0.3333333333333333	0	0.49166852187646465	0.8464526901733338	0.22441899808119023	0.9623055320522244	0.8955100993591284	0.6460594588170538	0.9395137399197396	0.8640733526745362	1.0	0.14285714285714285	0.0	0.04370666928652494	0.04370666928652494
2460	0.10747833888468086	0.04270843007813212	0.04196999134782203	0.6587813641836281	-1	0	0	0.1	1	1.0	13	1.0	1.0	14	13	0	1	0	0.06666666666666667	1	15	15	0.3333333333333333	0	0.49166852187646465	0.788022215648789	0.22441899808119023	0.9482703237085958	0.8955100993591284	0.7777667233594601	0.9395137399197396	0.8611391716330715	1.0	0	0.0	0.04196999134782203	0.04196999134782203
3675	0.10770257979414387	0.043199029190438935	0.04180099339284863	0.6622674101114734	-1	0	0	0.1	1	1.0	13	1.0	1.0	14	13	0	1	0	0.06666666666666667	1	15	15	0.3333333333333333	0	0.49166852187646465	0.7930606441014693	0.22441899808119023	0.9482703237085958	0.8955100993591284	0.7777667233594601	0.9395137399197396	0.8623476235851919	1.0	0.14285714285714285	0.0	0.04180099339284863	0.04180099339284863
3519	0.10646428313326217	0.0441796886736464	0.043678332660118745	0.6690534945154625	-1	0	0	0.1	1	1.0	13	1.0	1.0	14	13	0	1	0	0.06666666666666667	1	15	15	0.3333333333333333	0	0.49166852187646465	0.7930606441014693	0.22441899808119023	0.9482703237085958	0.8955100993591284	0.7777667233594601	0.9395137399197396	0.8623476235851919	1.0	0.07142857142857142	0.0	0.043678332660118745	0.043678332660118745
1129	0.07397159635108093	0.025199707078481015	0.02519136023334576	0.6241105696672797	-1	0	0	0.1	1	1.0	13	1.0	1.0	14	13	0	0	0	0.06666666666666667	1	15	15	0.0	0	0.37179685495340753	0.9546377614132678	0.49756207770207306	0.9489823397232892	0.690135794647522	0.9224840569933814	0.877420145857903	0.9435069219626587	0	0	0.0	0.02519136023334576	0.02519136023334576
4481	0.09404257701483772	0.01769571042062442	0.017467894345638394	0.6414311174298222	-1	0	0	0.1	1	1.0	13	1.0	1.0	14	13	0	1	0	0.06666666666666667	1	15	15	0.3333333333333333	0	0.49166852187646465	0.7930606441014693	0.22441899808119023	0.9347614231103011	0.8955100993591284	0.7777667233594601	0.9395137399197396	0.852306173594225	1.0	0.07142857142857142	0.0	0.017467894345638394	0.017467894345638394
3840	0.10874173111279038	0.04239290903866162	0.041071793865898605	0.6617854301695583	-1	0	0	0.1	1	1.0	13	1.0	1.0	14	13	0	1	0	0.06666666666666667	1	15	15	0.3333333333333333	0	0.49166852187646465	0.7930606441014693	0.22441899808119023	0.9482703237085958	0.8991204702447055	0.7790868981430026	0.9395137399197396	0.862650203949335	1.0	0.07142857142857142	0.0	0.041071793865898605	0.041071793865898605
3089	0.10648267738435664	0.04375619658521083	0.04276644845560308	0.6647164600134289	-1	0	0	0.1	1	1.0	13	1.0	1.0	14	13	0	1	0	0.06666666666666667	1	15	15	0.3333333333333333	0	0.49166852187646465	0.7930606441014693	0.22441899808119023	0.9482703237085958	0.8955100993591284	0.7777667233594601	0.9395137399197396	0.8623476235851919	1.0	0.14285714285714285	0.0	0.04276644845560308	0.04276644845560308
2811	0.10573743392778358	0.042902375792899745	0.04161079300587298	0.6606881159386379	-1	0	0	0.1	1	1.0	13	1.0	1.0	14	13	0	1	0	0.06666666666666667	1	15	15	0.3333333333333333	0	0.49166852187646465	0.788022215648789	0.22441899808119023	0.9482703237085958	0.8955100993591284	0.7777667233594601	0.9395137399197396	0.8611391716330715	1.0	0.07142857142857142	0.0	0.04161079300587298	0.04161079300587298
2174	0.10780721279083638	0.04147334110728227	0.038250027013726866	0.666078432691265	-1	0	0	0.1	1	1.0	13	1.0	1.0	14	13	0	1	0	0.06666666666666667	1	15	15	0.3333333333333333	0	0.49166852187646465	0.788022215648789	0.22441899808119023	0.9482703237085958	0.8955100993591284	0.7777667233594601	0.9395137399197396	0.8611391716330715	1.0	0.07142857142857142	0.0	0.038250027013726866	0.038250027013726866
3153	0.10605091280404841	0.04414290939418454	0.04376315424541107	0.6670120457190123	-1	0	0	0.1	1	1.0	13	1.0	1.0	14	13	0	1	0	0.06666666666666667	1	15	15	0.3333333333333333	0	0.49166852187646465	0.7930606441014693	0.22441899808119023	0.9482703237085958	0.8955100993591284	0.7777667233594601	0.9395137399197396	0.8623476235851919	1.0	0.07142857142857142	0.0	0.04376315424541107	0.04376315424541107
2116	0.1025265925431622	0.030643140012035032	0.027268227399381298	0.6487724934024673	-1	0	0	0.1	1	1.0	13	1.0	1.0	14	13	0	1	0	0.06666666666666667	1	15	15	0.3333333333333333	0	0.4932700632518374	0.8780001546904086	0.24701307403089592	0.9586058449812843	0.8918997284735515	0.9023188950695398	0.9247880822803607	0.9202984546335634	1.0	0.07142857142857142	0.0	0.027268227399381298	0.027268227399381298
5026	0.10672517294614885	0.04279362492350795	0.040535780782664156	0.6593422254710128	-1	0	0	0.1	1	1.0	13	1.0	1.0	14	13	0	1	0	0.06666666666666667	1	15	15	0.3333333333333333	0	0.49166852187646465	0.7930606441014693	0.22441899808119023	0.9482703237085958	0.8955100993591284	0.7777667233594601	0.9395137399197396	0.8623476235851919	1.0	0.14285714285714285	0.0	0.040535780782664156	0.040535780782664156
4468	0.10589070272519163	0.04324829226033215	0.04233740975357572	0.6647795148257868	-1	0	0	0.1	1	1.0	13	1.0	1.0	14	13	0	1	0	0.06666666666666667	1	15	15	0.3333333333333333	0	0.49166852187646465	0.7930606441014693	0.22441899808119023	0.9482703237085958	0.8991204702447055	0.7742703333863294	0.9395137399197396	0.8615497347948051	1.0	0.14285714285714285	0.0	0.04233740975357572	0.04233740975357572
2326	0.10202610780732242	0.04244335392394249	0.03914553491701933	0.6663227396234841	-1	0	0	0.1	1	1.0	13	1.0	1.0	14	13	0	1	0	0.06666666666666667	1	15	15	0.3333333333333333	0	0.49166852187646465	0.7930606441014693	0.22441899808119023	0.9482703237085958	0.8955100993591284	0.7777667233594601	0.9395137399197396	0.8623476235851919	1.0	0.14285714285714285	0.0	0.03914553491701933	0.03914553491701933
4742	0.09399718969058442	0.030247805890390552	0.02942858881758312	0.6385111737295894	-1	0	0	0.1	1	1.0	13	1.0	1.0	14	13	0	1	0	0.06666666666666667	1	15	15	0.3333333333333333	0	0.49166852187646465	0.7856774886203026	0.22441899808119023	0.9482703237085958	0.8955100993591284	0.7777667233594601	0.9395137399197396	0.8605809831579644	1.0	0.07142857142857142	0.0	0.02942858881758312	0.02942858881758312
4463	0.10230239091107879	0.04352498612193901	0.04107279259299705	0.6630235775767711	-1	0	0	0.1	1	1.0	13	1.0	1.0	14	13	0	1	0	0.06666666666666667	1	15	15	0.3333333333333333	0	0.49166852187646465	0.8464526901733338	0.22441899808119023	0.9623055320522244	0.8955100993591284	0.6460594588170538	0.9395137399197396	0.8640733526745362	1.0	0.07142857142857142	0.0	0.04107279259299705	0.04107279259299705
43	None	None	None	None	None	0	0	0.3	3	0.6923076923076923	9	0.45454545454545453	0.6153846153846154	10	8	4	3	0	0.2727272727272727	11	3	15	0.3	0.15384615384615385	0.6698227901938681	0.9661211161964464	0.5217009288569198	0.7038279701491412	0.7401806678920827	0.9492914688237636	0.8801721908028023	0.9154369565282656	0.5	0.1	0.0	None	None
3414	0.10553084181019615	0.04209595839873295	0.04021849132609923	0.6655041230736269	-1	0	0	0.1	1	1.0	13	1.0	1.0	14	13	0	1	0	0.06666666666666667	1	15	15	0.3333333333333333	0	0.49166852187646465	0.7930606441014693	0.22441899808119023	0.9482703237085958	0.8991204702447055	0.7742703333863294	0.9395137399197396	0.8615497347948051	1.0	0.07142857142857142	0.0	0.04021849132609923	0.04021849132609923
4172	0.11537060156675222	0.03919456255126321	0.03904347799954425	0.6115786456699351	-1	0	0	0.1	1	1.0	13	1.0	1.0	14	13	0	1	0	0.06666666666666667	1	15	15	0.3333333333333333	0	0.49166852187646465	0.788569337775717	0.22441899808119023	0.9494023805891515	0.8991204702447055	0.562210794185481	0.9395137399197396	0.8174944577635967	1.0	0.07142857142857142	0.0	0.03904347799954425	0.03904347799954425
2318	0.10791613086697871	0.04033049378348572	0.03990536728011895	0.6653744430062398	-1	0	0	0.1	1	1.0	13	1.0	1.0	14	13	0	1	0	0.06666666666666667	1	15	15	0.3333333333333333	0	0.49166852187646465	0.8379035280723081	0.22441899808119023	0.9465869321154907	0.8955100993591284	0.8748710477995585	0.9395137399197396	0.8960497442930723	1.0	0.07142857142857142	0.0	0.03990536728011895	0.03990536728011895
3054	0.1057899779975654	0.04343706569973776	0.0417798069348115	0.6638764772348562	-1	0	0	0.1	1	1.0	13	1.0	1.0	14	13	0	1	0	0.06666666666666667	1	15	15	0.3333333333333333	0	0.49166852187646465	0.7930606441014693	0.22441899808119023	0.9482703237085958	0.8991204702447055	0.7742703333863294	0.9395137399197396	0.8615497347948051	1.0	0.07142857142857142	0.0	0.0417798069348115	0.0417798069348115
3269	0.10443587328561452	0.042815367335164174	0.042147462631893576	0.6678997555220489	-1	0	0	0.1	1	1.0	13	1.0	1.0	14	13	0	1	0	0.06666666666666667	1	15	15	0.3333333333333333	0	0.49166852187646465	0.7930606441014693	0.22441899808119023	0.9482703237085958	0.8955100993591284	0.7777667233594601	0.9395137399197396	0.8623476235851919	1.0	0.07142857142857142	0.0	0.042147462631893576	0.042147462631893576
3160	0.1072538970484833	0.042544861065188025	0.04090587357652348	0.6622885530762657	-1	0	0	0.1	1	1.0	13	1.0	1.0	14	13	0	1	0	0.06666666666666667	1	15	15	0.3333333333333333	0	0.49166852187646465	0.7930606441014693	0.22441899808119023	0.9482703237085958	0.8955100993591284	0.7777667233594601	0.9395137399197396	0.8623476235851919	1.0	0.07142857142857142	0.0	0.04090587357652348	0.04090587357652348
429	3.4577588386257066e-05	1.6975364802019426e-07	1.6966823381186213e-07	0.9999951881556292	-1	0	0	0.3333333333333333	1	1.0	2	1.0	1.0	2	2	1	3	0	0.25	1	4	4	0.5	0	0.6829579604022108	0.6451338047861307	0.709169264626496	0.901842361422418	0.6735500724857585	0.5824159380397095	0.6970927673630359	0.740664847766118	0.5	0.5	0.43849270034100984	1.6966823381186213e-07	1.6966823381186213e-07
3498	0.10598516981841499	0.04308184777413507	0.03977934984272544	0.6643631693088511	-1	0	0	0.1	1	1.0	13	1.0	1.0	14	13	0	1	0	0.06666666666666667	1	15	15	0.3333333333333333	0	0.49166852187646465	0.7930606441014693	0.22441899808119023	0.9482703237085958	0.8955100993591284	0.7777667233594601	0.9395137399197396	0.8623476235851919	1.0	0.07142857142857142	0.0	0.03977934984272544	0.03977934984272544
4079	0.10791508847592754	0.0432735995756496	0.04228450567307121	0.6648914682255329	-1	0	0	0.1	1	1.0	13	1.0	1.0	14	13	0	1	0	0.06666666666666667	1	15	15	0.3333333333333333	0	0.49166852187646465	0.7930606441014693	0.22441899808119023	0.9482703237085958	0.8955100993591284	0.7777667233594601	0.9395137399197396	0.8623476235851919	1.0	0.07142857142857142	0.0	0.04228450567307121	0.04228450567307121
1013	0.01323697017788706	0.0011677787350014655	-0.0011032753026329928	0.9828940537123275	-1	0	0	0.4	2	0.8	4	0.5833333333333334	0.8	6	4	0	2	0	0.3333333333333333	6	2	7	1.0	0	0.2358406283852192	0.9693119538106156	0.36449924629457814	0.9494669067146849	0.6051383905787097	0.9178277223324841	0.8951945714942767	0.9494566784587849	0.5833333333333334	0.3333333333333333	0.0	-0.00011032753026329928	-0.00011032753026329928
4301	0.10675427845896725	0.04494982417648742	0.04461677015201928	0.6680766034984507	-1	0	0	0.1	1	1.0	13	1.0	1.0	14	13	0	1	0	0.06666666666666667	1	15	15	0.3333333333333333	0	0.49166852187646465	0.7930606441014693	0.22441899808119023	0.9482703237085958	0.8955100993591284	0.7777667233594601	0.9395137399197396	0.8623476235851919	1.0	0.14285714285714285	0.0	0.04461677015201928	0.04461677015201928
4626	0.10686599454649556	0.04495045527453704	0.04457050048253034	0.6656151547347666	-1	0	0	0.1	1	1.0	13	1.0	1.0	14	13	0	1	0	0.06666666666666667	1	15	15	0.3333333333333333	0	0.49166852187646465	0.7930606441014693	0.22441899808119023	0.9482703237085958	0.8991204702447055	0.7742703333863294	0.9395137399197396	0.8615497347948051	1.0	0.07142857142857142	0.0	0.04457050048253034	0.04457050048253034
154	0.002893616171107617	0.0002039210397695606	0.00014552284387443475	0.9768805505701422	-1	0	0	0.5	4	0.4	4	0.4	0.3	4	3	7	1	0	0.8333333333333334	6	5	12	0.058823529411764705	0.2	0.4020048270138898	0.9251722589932334	0.5288658653364215	0.8626319112342015	0.8662747741103412	0.9397517637819922	0.9253295134208606	0.9142304976719168	1.0	0.25	0.0	0.00014552284387443475	0.00014552284387443475
595	0.008554362945408825	0.0003785850812170609	0.00014361585182680323	0.9876642633413153	-1	0	0	0.25	1	1.0	3	1.0	1.0	4	3	0	1	0	0.2	1	5	5	0.3333333333333333	0	0.6186277806203607	0.7692201695544895	0.4150564036339892	0.662192703269534	0.6115987894339924	0.9126011119207427	0.7528022935331936	0.8033876733547559	1.0	0.5	0.0	0.00014361585182680323	0.00014361585182680323
740	0.06757692701988707	0.01679115116006836	0.00992812208465146	0.6219737719011407	-1	0	0	0.1	1	1.0	13	1.0	1.0	14	13	0	1	0	0.06666666666666667	1	15	15	0.3333333333333333	0	0.7603299574120248	0.9247197399593048	0.4150564036339892	0.9519706251433531	0.6115987894339924	0.9304929071041499	0.8010155081465853	0.9368154559381855	1.0	0.07142857142857142	0.0	0.00992812208465146	0.00992812208465146
877	0.08097653450210476	0.017129886802012915	0.016595793491657688	0.6331762259680274	-1	0	0	0.1	1	1.0	13	1.0	1.0	14	13	0	0	0	0.06666666666666667	1	15	15	0.0	0	0.7443710749050189	0.9099326711600961	0.3171847079713578	0.9434419036263861	0.6344071785259414	0.9474416045344601	0.915597556516057	0.9354128998878897	0	0	0.0	0.016595793491657688	0.016595793491657688
4784	0.10812665582662304	0.04428722908879731	0.0428880203376761	0.6608095447376545	-1	0	0	0.1	1	1.0	13	1.0	1.0	14	13	0	1	0	0.06666666666666667	1	15	15	0.3333333333333333	0	0.49166852187646465	0.8464526901733338	0.22441899808119023	0.9623055320522244	0.8991204702447055	0.636147235858857	0.9395137399197396	0.862377853974655	1.0	0.07142857142857142	0.0	0.0428880203376761	0.0428880203376761
4196	0.10642125465022866	0.04417151145303884	0.04398716191878173	0.6693162743908778	-1	0	0	0.1	1	1.0	13	1.0	1.0	14	13	0	1	0	0.06666666666666667	1	15	15	0.3333333333333333	0	0.49166852187646465	0.7930606441014693	0.22441899808119023	0.9482703237085958	0.8955100993591284	0.7777667233594601	0.9395137399197396	0.8623476235851919	1.0	0.07142857142857142	0.0	0.04398716191878173	0.04398716191878173
4136	0.10460076688980569	0.044135419671894854	0.04230347776543243	0.6596052629037468	-1	0	0	0.1	1	1.0	13	1.0	1.0	14	13	0	1	0	0.06666666666666667	1	15	15	0.3333333333333333	0	0.49166852187646465	0.7930606441014693	0.22441899808119023	0.9482703237085958	0.8955100993591284	0.7777667233594601	0.9395137399197396	0.8623476235851919	1.0	0.07142857142857142	0.0	0.04230347776543243	0.04230347776543243
4085	0.10685133658891549	0.04486184946476533	0.04417953453330249	0.6702648026071172	-1	0	0	0.1	1	1.0	13	1.0	1.0	14	13	0	1	0	0.06666666666666667	1	15	15	0.3333333333333333	0	0.49166852187646465	0.7930606441014693	0.22441899808119023	0.9482703237085958	0.8955100993591284	0.7777667233594601	0.9395137399197396	0.8623476235851919	1.0	0.07142857142857142	0.0	0.04417953453330249	0.04417953453330249
450	0.06313382102266335	0.010962966955697942	0.010960095144647004	0.7382873348075281	-1	0	0	0.1	1	1.0	13	1.0	1.0	14	13	0	1	0	0.06666666666666667	1	15	15	0.3333333333333333	0	0.749050020647145	0.9075452868038517	0.4150564036339892	0.9425101718428528	0.6508672920407571	0.9371623753315468	0.8149486038962714	0.9305017199314622	1.0	0.14285714285714285	0.0	0.010960095144647004	0.010960095144647004
1240	0.07288230736307173	0.024529047721403865	0.02446032168241226	0.6319149755855327	-1	0	0	0.1	1	1.0	13	1.0	1.0	14	13	0	0	0	0.06666666666666667	1	15	15	0.0	0	0.37179685495340753	0.9546377614132678	0.49756207770207306	0.9489823397232892	0.690135794647522	0.9224840569933814	0.877420145857903	0.9435069219626587	0	0	0.0	0.02446032168241226	0.02446032168241226
498	0.036488798438203796	0.0036447764339967216	0.000701370333863081	0.9245456617699329	-1	0	0	0.3	3	0.7692307692307693	10	0.23809523809523808	0.6923076923076923	12	9	2	1	0	0.7777777777777778	9	7	15	0.2	0.2857142857142857	0.6600929443922976	0.8742528133845283	0.5000501024085808	0.8642267430266106	0.4069614229358466	0.9706500355130621	0.8825927516977511	0.9190523104370067	1.0	0.4166666666666667	0.0	0.000701370333863081	0.000701370333863081
1107	0.050019030714542646	0.0220561348549015	0.02137726053157546	0.6916357380656708	-1	0	0	0.125	1	1.0	10	1.0	1.0	11	10	0	0	0	0.08333333333333333	1	12	12	0.0	0	0.8465478806173874	0.9284845128500666	0.4150564036339892	0.9536807439073007	0.6192597724446968	0.9203187120799203	0.8432240732919514	0.9357378994800304	0	0	0.0	0.02137726053157546	0.02137726053157546
3778	0.0874779996385451	0.03391179964187276	0.033653282237923514	0.6671992064237697	-1	0	0	0.1	1	1.0	13	1.0	1.0	14	13	0	1	0	0.06666666666666667	1	15	15	0.3333333333333333	0	0.49166852187646465	0.7804620222050054	0.22441899808119023	0.9482703237085958	0.8955100993591284	0.7844256721556574	0.9395137399197396	0.8609103433598297	1.0	0.07142857142857142	0.0	0.033653282237923514	0.033653282237923514
4394	0.1068210887506439	0.0433802965023397	0.042048511747517066	0.6613148177027522	-1	0	0	0.1	1	1.0	13	1.0	1.0	14	13	0	1	0	0.06666666666666667	1	15	15	0.3333333333333333	0	0.49166852187646465	0.7930606441014693	0.22441899808119023	0.9482703237085958	0.8955100993591284	0.7777667233594601	0.9395137399197396	0.8623476235851919	1.0	0.21428571428571427	0.0	0.042048511747517066	0.042048511747517066
4069	0.10953854456941142	0.012902231347451347	0.007831412695305535	0.6424055208367314	-1	0	0	0.1	1	1.0	13	1.0	1.0	14	13	0	1	0	0.06666666666666667	1	15	15	0.3333333333333333	0	0.49166852187646465	0.7910350364099942	0.22441899808119023	0.9482703237085958	0.8955100993591284	0.7777667233594601	0.9395137399197396	0.8618602824571449	1.0	0.07142857142857142	0.0	0.007831412695305535	0.007831412695305535
1478	0.10829132269410272	0.04283024079181565	0.04084035764631293	0.6635108283978945	-1	0	0	0.1	1	1.0	13	1.0	1.0	14	13	0	1	0	0.06666666666666667	1	15	15	0.3333333333333333	0	0.49166852187646465	0.788022215648789	0.22441899808119023	0.9482703237085958	0.8955100993591284	0.7777667233594601	0.9395137399197396	0.8611391716330715	1.0	0.07142857142857142	0.0	0.04084035764631293	0.04084035764631293
2989	0.1037573433518533	0.04428698067771372	0.04292712853003919	0.6615170558169077	-1	0	0	0.1	1	1.0	13	1.0	1.0	14	13	0	1	0	0.06666666666666667	1	15	15	0.3333333333333333	0	0.49166852187646465	0.8464526901733338	0.22441899808119023	0.9623055320522244	0.8955100993591284	0.6460594588170538	0.9395137399197396	0.8640733526745362	1.0	0.14285714285714285	0.0	0.04292712853003919	0.04292712853003919
952	0.014467383028370737	0.001761398660463651	-0.0017351550529958037	0.9884266888415109	-1	0	0	0.2	1	1.0	5	1.0	1.0	6	5	0	0	0	0.14285714285714285	1	7	7	0.0	0	0.5957023332849446	0.928214841898571	0.16967583976697337	0.8577017082542459	0.5290769233072357	0.8047199036083728	0.8920289691865417	0.8725829216331721	0	0	0.0	-0.00017351550529958037	-0.00017351550529958037
594	0.02572141558929005	0.006502248143745996	0.006498399458317391	0.8374557534938687	-1	0	0	0.16666666666666666	1	1.0	6	1.0	1.0	7	6	0	1	0	0.125	1	8	8	0.3333333333333333	0	0.6924571203270509	0.917177885423822	0.3171847079713578	0.9042834017856027	0.8110631086988299	0.9507659207116463	0.9014478823331477	0.9266961827645867	1.0	0.2857142857142857	0.0	0.006498399458317391	0.006498399458317391
1045	0.07007130630218344	0.025129775928694715	0.024637384811054888	0.6533035190412675	-1	0	0	0.1	1	1.0	12	1.0	1.0	13	12	0	0	0	0.07142857142857142	1	14	14	0.0	0	0.6319356677242889	0.9505281076117944	0.4150564036339892	0.9550029243907676	0.6192597724446968	0.9123041625833367	0.8431889021164177	0.9418202083483109	0	0	0.0	0.024637384811054888	0.024637384811054888
3192	0.10550578198322251	0.04405953132257095	0.0430443294623219	0.6659114718060082	-1	0	0	0.1	1	1.0	13	1.0	1.0	14	13	0	1	0	0.06666666666666667	1	15	15	0.3333333333333333	0	0.49166852187646465	0.8464526901733338	0.22441899808119023	0.9623055320522244	0.8991204702447055	0.636147235858857	0.9395137399197396	0.862377853974655	1.0	0.14285714285714285	0.0	0.0430443294623219	0.0430443294623219
2366	0.07330997688762632	0.007989561479037314	-0.004547733464214869	0.6434080381283029	-1	0	0	0.125	1	1.0	9	1.0	1.0	10	9	0	1	0	0.09090909090909091	1	11	11	0.3333333333333333	0	0.4948716046272102	0.8833690520822574	0.6320825441783987	0.9565722877935838	0.8955100993591284	0.9243574671037886	0.8545739817679082	0.9269003429294694	1.0	0.1	0.0	-0.0004547733464214869	-0.0004547733464214869
2173	0.10732106991000155	0.042758796924675845	0.04118769775507597	0.663014999211377	-1	0	0	0.1	1	1.0	13	1.0	1.0	14	13	0	1	0	0.06666666666666667	1	15	15	0.3333333333333333	0	0.49166852187646465	0.788022215648789	0.22441899808119023	0.9482703237085958	0.8955100993591284	0.7777667233594601	0.9395137399197396	0.8611391716330715	1.0	0.07142857142857142	0.0	0.04118769775507597	0.04118769775507597
1698	0.10694767129080845	0.04125348669355079	0.04006154307246758	0.6649126846127252	-1	0	0	0.1	1	1.0	13	1.0	1.0	14	13	0	1	0	0.06666666666666667	1	15	15	0.3333333333333333	0	0.49166852187646465	0.788022215648789	0.22441899808119023	0.9482703237085958	0.8955100993591284	0.7865114143040758	0.9395137399197396	0.8631723431764639	1.0	0.14285714285714285	0.0	0.04006154307246758	0.04006154307246758
3914	0.10598055962539722	0.04339041110350124	0.04032246292549417	0.6644857260683148	-1	0	0	0.1	1	1.0	13	1.0	1.0	14	13	0	1	0	0.06666666666666667	1	15	15	0.3333333333333333	0	0.49166852187646465	0.7930606441014693	0.22441899808119023	0.9482703237085958	0.8955100993591284	0.7777667233594601	0.9395137399197396	0.8623476235851919	1.0	0.07142857142857142	0.0	0.04032246292549417	0.04032246292549417
550	0.10967217445713692	0.005005661267450355	0.002980244897418109	0.6381482569097177	-1	0	0	0.1	1	1.0	13	1.0	1.0	14	13	0	1	0	0.06666666666666667	1	15	15	0.3333333333333333	0	0.293274364777086	0.9292995249857557	0.8720246291030355	0.9634098843886035	0.5725250156053874	0.9226788151332371	0.9361733243311673	0.9413281057608411	1.0	0.14285714285714285	0.0	0.002980244897418109	0.002980244897418109
1447	0.10766556652966601	0.04430189046120133	0.04362870424252712	0.6695596792395593	-1	0	0	0.1	1	1.0	13	1.0	1.0	14	13	0	1	0	0.06666666666666667	1	15	15	0.3333333333333333	0	0.49166852187646465	0.788022215648789	0.22441899808119023	0.9482703237085958	0.8955100993591284	0.7777667233594601	0.9395137399197396	0.8611391716330715	1.0	0.07142857142857142	0.0	0.04362870424252712	0.04362870424252712
460	None	None	None	None	None	0	0	0.2	2	0.8461538461538461	11	0.5357142857142857	0.6153846153846154	10	8	4	2	0	0.5714285714285714	7	4	15	0.2	0.5454545454545454	0.8176408169513512	0.9557530861998679	0.30177465794262714	0.9426805582837209	0.42609020357934335	0.9537221334262105	0.8741662627849305	0.9510221896659841	0.55	0.4	0.0	None	None
651	0.059234211220144814	0.020457573195013627	0.01853150993268116	0.5980163448621009	-1	0	0	0.1	1	1.0	13	1.0	1.0	14	13	0	1	0	0.06666666666666667	1	15	15	0.3333333333333333	0	0.684335115936568	0.952044296530503	0.4593913426085548	0.9453953069156943	0.690135794647522	0.9446921531946103	0.9149728916828339	0.9474787745900715	1.0	0.21428571428571427	0.0	0.01853150993268116	0.01853150993268116
2438	0.10473924149294324	0.043615409626823795	0.04269797061390187	0.6643209737560121	-1	0	0	0.1	1	1.0	13	1.0	1.0	14	13	0	1	0	0.06666666666666667	1	15	15	0.3333333333333333	0	0.49166852187646465	0.7930606441014693	0.22441899808119023	0.9482703237085958	0.8955100993591284	0.7777667233594601	0.9395137399197396	0.8623476235851919	1.0	0.07142857142857142	0.0	0.04269797061390187	0.04269797061390187
125	0.006709882906728216	0.00021411570509332034	4.441928742366344e-05	0.9932263301606359	-1	0	0	0.3333333333333333	1	1.0	2	1.0	1.0	3	2	0	0	0	0.25	1	4	4	0.0	0	0.19940524084909023	0.8044543014040249	0.8047832837494084	0.6888589538082353	0.3131833212031069	0.9363499438607323	0.9123228095045601	0.8365231918454561	0	0	0.0	4.441928742366344e-05	4.441928742366344e-05
209	0.017193881138971502	0.0021033060212417992	0.0005152847149156783	0.9767715976466423	-1	0.3333333333333333	1	0.625	5	0.2222222222222222	2	0.4583333333333333	0.2222222222222222	7	2	3	0	0	0.6666666666666666	4	6	11	0.0	0.8	0.4022087720888254	0.7145130539344948	0.5733151464021804	0.8916509144777791	0.4257206233479117	0.8161208141150005	0.8608898647796083	0.8183390865128306	0	0	0.0	0.0005152847149156783	0.0005152847149156783
657	0.07073134074773679	0.015943923211055405	0.014781861022767795	0.6692566413808966	-1	0	0	0.1	1	1.0	13	1.0	1.0	14	13	0	1	0	0.06666666666666667	1	15	15	0.3333333333333333	0	0.7202247550430173	0.9227691316231018	0.372606455388095	0.93825022717503	0.6115987894339924	0.9258820856812643	0.7936156442550859	0.9292701598834673	1.0	0.07142857142857142	0.0	0.014781861022767795	0.014781861022767795
4486	0.11662654282957939	0.041188883852144274	0.041187322656116056	0.665303036494694	-1	0	0	0.1	1	1.0	13	1.0	1.0	14	13	0	1	0	0.06666666666666667	1	15	15	0.3333333333333333	0	0.49166852187646465	0.7680691283515189	0.22441899808119023	0.9473977010669842	0.8955100993591284	0.5624588435862324	0.9395137399197396	0.8094615975036024	1.0	0.14285714285714285	0.0	0.041187322656116056	0.041187322656116056
841	0.08262640766536666	0.019210937545778673	0.019210925162685764	0.6479254675939814	-1	0	0	0.1	1	1.0	13	1.0	1.0	14	13	0	0	0	0.06666666666666667	1	15	15	0.0	0	0.7275326787979577	0.9106057930432745	0.3171847079713578	0.9434419036263861	0.6344071785259414	0.9393477641523235	0.915597556516057	0.9324606544142441	0	0	0.0	0.019210925162685764	0.019210925162685764
3349	0.08450320219588135	0.016536601711892328	0.01589006090498761	0.6568727577439583	-1	0	0	0.1	1	1.0	13	1.0	1.0	14	13	0	1	0	0.06666666666666667	1	15	15	0.3333333333333333	0	0.49166852187646465	0.8840606549059695	0.22441899808119023	0.9567397341924484	0.8918997284735515	0.9030281071447415	0.9395137399197396	0.9207826942648228	1.0	0.07142857142857142	0.0	0.01589006090498761	0.01589006090498761
2944	0.10411139543962657	0.044770542356934874	0.044201871050236166	0.6606871991164478	-1	0	0	0.1	1	1.0	13	1.0	1.0	14	13	0	1	0	0.06666666666666667	1	15	15	0.3333333333333333	0	0.49166852187646465	0.8464526901733338	0.22441899808119023	0.9623055320522244	0.8991204702447055	0.636147235858857	0.9395137399197396	0.862377853974655	1.0	0.14285714285714285	0.0	0.044201871050236166	0.044201871050236166
1582	0.10320294383168249	0.041757698202364926	0.03958583543103073	0.662987864286525	-1	0	0	0.1	1	1.0	13	1.0	1.0	14	13	0	1	0	0.06666666666666667	1	15	15	0.3333333333333333	0	0.49166852187646465	0.788022215648789	0.22441899808119023	0.9482703237085958	0.8955100993591284	0.7777667233594601	0.9395137399197396	0.8611391716330715	1.0	0.14285714285714285	0.0	0.03958583543103073	0.03958583543103073
2395	0.10576050374796467	0.04148087786958074	0.03829770660745128	0.6624931691732525	-1	0	0	0.1	1	1.0	13	1.0	1.0	14	13	0	1	0	0.06666666666666667	1	15	15	0.3333333333333333	0	0.49166852187646465	0.788022215648789	0.22441899808119023	0.9482703237085958	0.8991204702447055	0.7742703333863294	0.9395137399197396	0.8603354126341772	1.0	0.14285714285714285	0.0	0.03829770660745128	0.03829770660745128
923	0.08483879052586417	0.043462472002605966	-0.03625643413021783	0.6266446381686273	-1	0	0	0.1	1	1.0	13	1.0	1.0	14	13	0	0	0	0.06666666666666667	1	15	15	0.0	0	0.4932700632518374	0.9250687974432138	0.26960714998060153	0.9599324919582586	0.8918997284735515	0.9405320702732993	0.8666101951006775	0.9435805533567092	0	0	0.0	-0.0036256434130217826	-0.0036256434130217826
2320	0.10614709576204324	0.039096825373766166	0.03495806115856803	0.6622168212780228	-1	0	0	0.1	1	1.0	13	1.0	1.0	14	13	0	1	0	0.06666666666666667	1	15	15	0.3333333333333333	0	0.49166852187646465	0.788022215648789	0.22441899808119023	0.9482703237085958	0.8955100993591284	0.7777667233594601	0.9395137399197396	0.8611391716330715	1.0	0.14285714285714285	0.0	0.03495806115856803	0.03495806115856803
4350	0.10456985867107453	0.04227055836526774	0.04154933881843737	0.6667932067859854	-1	0	0	0.1	1	1.0	13	1.0	1.0	14	13	0	1	0	0.06666666666666667	1	15	15	0.3333333333333333	0	0.49166852187646465	0.7930606441014693	0.22441899808119023	0.9482703237085958	0.8955100993591284	0.7777667233594601	0.9395137399197396	0.8623476235851919	1.0	0.07142857142857142	0.0	0.04154933881843737	0.04154933881843737
4695	0.10453298920095341	0.03724592300534067	0.03432138885223193	0.6653270960813558	-1	0	0	0.1	1	1.0	13	1.0	1.0	14	13	0	1	0	0.06666666666666667	1	15	15	0.3333333333333333	0	0.49166852187646465	0.789818469914038	0.22441899808119023	0.9468755062853829	0.8955100993591284	0.7416752125438456	0.9395137399197396	0.8523330911529122	1.0	0.07142857142857142	0.0	0.03432138885223193	0.03432138885223193
4721	0.08356549773281832	0.006455446248242382	-0.005211673257815907	0.6651649125336581	-1	0	0	0.125	1	1.0	10	1.0	1.0	11	10	0	1	0	0.08333333333333333	1	12	12	0.3333333333333333	0	0.4948716046272102	0.9161539215862478	0.26960714998060153	0.965545467692383	0.8991204702447055	0.9212700668025265	0.9072148483695467	0.9386584762036821	1.0	0.09090909090909091	0.0	-0.0005211673257815906	-0.0005211673257815906
5006	0.10303593116141246	0.04254020229563514	0.040941230252363396	0.6636754037035935	-1	0	0	0.1	1	1.0	13	1.0	1.0	14	13	0	1	0	0.06666666666666667	1	15	15	0.3333333333333333	0	0.49166852187646465	0.7930606441014693	0.22441899808119023	0.9482703237085958	0.8955100993591284	0.7777667233594601	0.9395137399197396	0.8623476235851919	1.0	0.07142857142857142	0.0	0.040941230252363396	0.040941230252363396
2414	0.10510589542642017	0.04365442614137624	0.04257092231581049	0.66313984779056	-1	0	0	0.1	1	1.0	13	1.0	1.0	14	13	0	1	0	0.06666666666666667	1	15	15	0.3333333333333333	0	0.49166852187646465	0.7930606441014693	0.22441899808119023	0.9482703237085958	0.8955100993591284	0.7777667233594601	0.9395137399197396	0.8623476235851919	1.0	0.14285714285714285	0.0	0.04257092231581049	0.04257092231581049
4575	0.10526397647181164	0.043003911392573084	0.040812389680012946	0.6625709817407435	-1	0	0	0.1	1	1.0	13	1.0	1.0	14	13	0	1	0	0.06666666666666667	1	15	15	0.3333333333333333	0	0.49166852187646465	0.7930606441014693	0.22441899808119023	0.9482703237085958	0.8918997284735515	0.7731716980963209	0.9395137399197396	0.861300041485923	1.0	0.07142857142857142	0.0	0.040812389680012946	0.040812389680012946
391	0.02902494627028921	0.0009212321417448519	0.0007946190841125147	0.9367178396829605	-1	0	0	0.3	3	0.6923076923076923	9	0.2777777777777778	0.6153846153846154	11	8	3	0	0	0.6666666666666666	9	6	15	0.0	0	0.6120339902623939	0.8763017640806253	0.8203903233083742	0.9135409592302789	0.6853288251714296	0.9297883500670779	0.7426137265640893	0.9088484801418715	0	0	0.0	0.0007946190841125147	0.0007946190841125147
4378	0.10081774094828586	0.037330114616994516	0.03372812516192207	0.6720823671946046	-1	0	0	0.1	1	1.0	13	1.0	1.0	13	13	1	1	0	0.06666666666666667	1	15	15	0.16666666666666666	0	0.49166852187646465	0.762917898475232	0.22441899808119023	0.9508347115235695	0.8991204702447055	0.5643928830725616	0.9395137399197396	0.8120371972341665	1.0	0.07692307692307693	0.0	0.03372812516192207	0.03372812516192207
1474	0.10699237640521259	0.04158536485070079	0.03819197639004398	0.6653676562061656	-1	0	0	0.1	1	1.0	13	1.0	1.0	14	13	0	1	0	0.06666666666666667	1	15	15	0.3333333333333333	0	0.49166852187646465	0.788022215648789	0.22441899808119023	0.9482703237085958	0.8955100993591284	0.7777667233594601	0.9395137399197396	0.8611391716330715	1.0	0.14285714285714285	0.0	0.03819197639004398	0.03819197639004398
3546	0.10803844600220824	0.0447394302192205	0.042130705502767755	0.6669080409144441	-1	0	0	0.1	1	1.0	13	1.0	1.0	14	13	0	1	0	0.06666666666666667	1	15	15	0.3333333333333333	0	0.49166852187646465	0.7930606441014693	0.22441899808119023	0.9482703237085958	0.8955100993591284	0.7777667233594601	0.9395137399197396	0.8623476235851919	1.0	0.07142857142857142	0.0	0.042130705502767755	0.042130705502767755
757	0.07594307616789898	0.0218420724093686	-0.013525942054292124	0.6805547330050665	-1	0	0	0.1	1	1.0	13	1.0	1.0	14	13	0	1	0	0.06666666666666667	1	15	15	0.3333333333333333	0	0.6924571203270509	0.8865682682881999	0.3171847079713578	0.9517722801103512	0.8996251801520152	0.9378510285607374	0.9219043443237078	0.9298378931179456	1.0	0.07142857142857142	0.0	-0.0013525942054292124	-0.0013525942054292124
4081	0.10765567329172898	0.04235597221721996	0.040118285195427233	0.6652632760869488	-1	0	0	0.1	1	1.0	13	1.0	1.0	14	13	0	1	0	0.06666666666666667	1	15	15	0.3333333333333333	0	0.49166852187646465	0.7930606441014693	0.22441899808119023	0.9482703237085958	0.8991204702447055	0.7742703333863294	0.9395137399197396	0.8615497347948051	1.0	0.14285714285714285	0.0	0.040118285195427233	0.040118285195427233
4457	0.10724377386329777	0.04296915053673828	0.04087760248941464	0.6645856245960351	-1	0	0	0.1	1	1.0	13	1.0	1.0	14	13	0	1	0	0.06666666666666667	1	15	15	0.3333333333333333	0	0.49166852187646465	0.7930606441014693	0.22441899808119023	0.9482703237085958	0.8955100993591284	0.7777667233594601	0.9395137399197396	0.8623476235851919	1.0	0.07142857142857142	0.0	0.04087760248941464	0.04087760248941464
3725	0.1053423646893883	0.043052051386075846	0.04196457802379168	0.664617472178429	-1	0	0	0.1	1	1.0	13	1.0	1.0	14	13	0	1	0	0.06666666666666667	1	15	15	0.3333333333333333	0	0.49166852187646465	0.7930606441014693	0.22441899808119023	0.9482703237085958	0.8991204702447055	0.7742703333863294	0.9395137399197396	0.8615497347948051	1.0	0.07142857142857142	0.0	0.04196457802379168	0.04196457802379168
2032	0.10478019297428441	0.04257264609806679	0.04210412020507795	0.6668073651800707	-1	0	0	0.1	1	1.0	13	1.0	1.0	14	13	0	1	0	0.06666666666666667	1	15	15	0.3333333333333333	0	0.49166852187646465	0.788022215648789	0.22441899808119023	0.9482703237085958	0.8955100993591284	0.7777667233594601	0.9395137399197396	0.8611391716330715	1.0	0.14285714285714285	0.0	0.04210412020507795	0.04210412020507795
2136	0.10750649894153436	0.04072949700707269	0.0372387597316557	0.6636147308526004	-1	0	0	0.1	1	1.0	13	1.0	1.0	14	13	0	1	0	0.06666666666666667	1	15	15	0.3333333333333333	0	0.49166852187646465	0.788022215648789	0.22441899808119023	0.9482703237085958	0.8955100993591284	0.7777667233594601	0.9395137399197396	0.8611391716330715	1.0	0.07142857142857142	0.0	0.0372387597316557	0.0372387597316557
1141	0.0830618274928675	0.03515967237252045	0.03337379014112244	0.6385052243511204	-1	0	0	0.1111111111111111	1	1.0	11	1.0	1.0	12	11	0	0	0	0.07692307692307693	1	13	13	0.0	0	0.4948716046272102	0.871075011772245	0.3502582258187659	0.9567850002949098	0.8098427330425174	0.9035438536506527	0.8545739817679082	0.9179671273685408	0	0	0.0	0.03337379014112244	0.03337379014112244
3308	0.10592319955846567	0.04348216672039818	0.0432679067586479	0.6704648601681893	-1	0	0	0.1	1	1.0	13	1.0	1.0	14	13	0	1	0	0.06666666666666667	1	15	15	0.3333333333333333	0	0.49166852187646465	0.7930606441014693	0.22441899808119023	0.9482703237085958	0.8991204702447055	0.7742703333863294	0.9395137399197396	0.8615497347948051	1.0	0.07142857142857142	0.0	0.0432679067586479	0.0432679067586479
1168	0.068763602114861	0.025061656476685564	0.024857954119723944	0.64748836058099	-1	0	0	0.1	1	1.0	12	1.0	1.0	13	12	0	0	0	0.07142857142857142	1	14	14	0.0	0	0.6319356677242889	0.9505281076117944	0.4150564036339892	0.9550029243907676	0.6192597724446968	0.9123041625833367	0.8431889021164177	0.9418202083483109	0	0	0.0	0.024857954119723944	0.024857954119723944
2455	0.10479133229552581	0.04430914031924162	0.0434116461887357	0.6594755543090722	-1	0	0	0.1	1	1.0	13	1.0	1.0	14	13	0	1	0	0.06666666666666667	1	15	15	0.3333333333333333	0	0.49166852187646465	0.8464526901733338	0.22441899808119023	0.9623055320522244	0.8991204702447055	0.647971343200715	0.9395137399197396	0.8644007572504848	1.0	0.07142857142857142	0.0	0.0434116461887357	0.0434116461887357
3664	0.1074244236079483	0.04124996635326151	0.03974308467514637	0.6630633355243877	-1	0	0	0.1	1	1.0	13	1.0	1.0	14	13	0	1	0	0.06666666666666667	1	15	15	0.3333333333333333	0	0.49166852187646465	0.788022215648789	0.22441899808119023	0.9482703237085958	0.8955100993591284	0.7777667233594601	0.9395137399197396	0.8611391716330715	1.0	0.07142857142857142	0.0	0.03974308467514637	0.03974308467514637
2045	0.1056509275797085	0.04283114207393306	0.04243341987728332	0.667334039311785	-1	0	0	0.1	1	1.0	13	1.0	1.0	14	13	0	1	0	0.06666666666666667	1	15	15	0.3333333333333333	0	0.49166852187646465	0.7930606441014693	0.22441899808119023	0.9482703237085958	0.8955100993591284	0.7777667233594601	0.9395137399197396	0.8623476235851919	1.0	0.07142857142857142	0.0	0.04243341987728332	0.04243341987728332
899	0.06969039259218589	0.01831620211913346	0.015908480124017608	0.6530018993923332	-1	0	0	0.1	1	1.0	12	1.0	1.0	13	12	0	0	0	0.07142857142857142	1	14	14	0.0	0	0.6319356677242889	0.9505281076117944	0.4150564036339892	0.9550029243907676	0.6838128089746369	0.9045855132822714	0.7561638187882548	0.9401008847924766	0	0	0.0	0.015908480124017608	0.015908480124017608
2892	0.10308915091546998	0.04181711313629498	0.0401018591282775	0.6616774416355705	-1	0	0	0.1	1	1.0	13	1.0	1.0	14	13	0	1	0	0.06666666666666667	1	15	15	0.3333333333333333	0	0.49166852187646465	0.8464526901733338	0.22441899808119023	0.9623055320522244	0.8955100993591284	0.6460594588170538	0.9395137399197396	0.8640733526745362	1.0	0.07142857142857142	0.0	0.0401018591282775	0.0401018591282775
1265	0.0698834514754635	0.025703589687487892	0.024700098815342915	0.618250762005788	-1	0	0	0.1	1	1.0	12	1.0	1.0	13	12	0	0	0	0.07142857142857142	1	14	14	0.0	0	0.6319356677242889	0.9505281076117944	0.4150564036339892	0.9550029243907676	0.6192597724446968	0.9123041625833367	0.8431889021164177	0.9418202083483109	0	0	0.0	0.024700098815342915	0.024700098815342915
3222	0.09559064676814756	0.04747785455992584	0.020932446991959813	0.6539087228750009	-1	0	0	0.1	1	1.0	13	1.0	1.0	14	13	0	1	0	0.06666666666666667	1	15	15	0.3333333333333333	0	0.49166852187646465	0.8583879196393011	0.22441899808119023	0.9613164863115233	0.8955100993591284	0.7884451601451071	0.9212819839049637	0.8918852645270544	1.0	0.07142857142857142	0.0	0.020932446991959813	0.020932446991959813
1263	0.08275946815087114	0.036260819217989355	0.03280296566772372	0.6373504086003481	-1	0	0	0.1111111111111111	1	1.0	11	1.0	1.0	12	11	0	0	0	0.07692307692307693	1	13	13	0.0	0	0.4948716046272102	0.871075011772245	0.3502582258187659	0.9567850002949098	0.8918997284735515	0.9124837412072667	0.8775700551240718	0.9206158917042467	0	0	0.0	0.03280296566772372	0.03280296566772372
1143	0.07443006051333152	0.027077642199621436	0.026908577230728377	0.6755105240068939	-1	0	0	0.1	1	1.0	13	1.0	1.0	14	13	0	0	0	0.06666666666666667	1	15	15	0.0	0	0.35423158536363114	0.949341798767895	0.49756207770207306	0.9375596590764907	0.690135794647522	0.9296523956315231	0.8893375499841119	0.9393669579269865	0	0	0.0	0.026908577230728377	0.026908577230728377
4977	0.10565928426737935	0.04365670535621624	0.04213519405350568	0.6652635458028167	-1	0	0	0.1	1	1.0	13	1.0	1.0	14	13	0	1	0	0.06666666666666667	1	15	15	0.3333333333333333	0	0.49166852187646465	0.7930606441014693	0.22441899808119023	0.9482703237085958	0.8955100993591284	0.7777667233594601	0.9395137399197396	0.8623476235851919	1.0	0.07142857142857142	0.0	0.04213519405350568	0.04213519405350568
4380	0.10343687492005492	0.0438869358201999	0.04098803531851076	0.6651048406837949	-1	0	0	0.1	1	1.0	13	1.0	1.0	14	13	0	1	0	0.06666666666666667	1	15	15	0.3333333333333333	0	0.49166852187646465	0.7930606441014693	0.22441899808119023	0.9482703237085958	0.8955100993591284	0.7777667233594601	0.9395137399197396	0.8623476235851919	1.0	0.07142857142857142	0.0	0.04098803531851076	0.04098803531851076
2620	0.10809011290269782	0.04461433359946985	0.04218775337862495	0.6670464778188432	-1	0	0	0.1	1	1.0	13	1.0	1.0	14	13	0	1	0	0.06666666666666667	1	15	15	0.3333333333333333	0	0.49166852187646465	0.7930606441014693	0.22441899808119023	0.9482703237085958	0.8955100993591284	0.7777667233594601	0.9395137399197396	0.8623476235851919	1.0	0.14285714285714285	0.0	0.04218775337862495	0.04218775337862495
4517	0.09968408888981191	0.03998495483490038	0.037080898211202334	0.6642295409667325	-1	0	0	0.1	1	1.0	13	1.0	1.0	14	13	0	1	0	0.06666666666666667	1	15	15	0.3333333333333333	0	0.49166852187646465	0.7825903321266293	0.22441899808119023	0.9494023805891515	0.8991204702447055	0.562210794185481	0.9395137399197396	0.8157224537401011	1.0	0.07142857142857142	0.0	0.037080898211202334	0.037080898211202334
3048	0.10365721364946573	0.04133837182643663	0.0385873812671612	0.6624380503611209	-1	0	0	0.1	1	1.0	13	1.0	1.0	14	13	0	1	0	0.06666666666666667	1	15	15	0.3333333333333333	0	0.49166852187646465	0.7930606441014693	0.22441899808119023	0.9482703237085958	0.8955100993591284	0.7777667233594601	0.9395137399197396	0.8623476235851919	1.0	0.07142857142857142	0.0	0.0385873812671612	0.0385873812671612
466	0.060723014645416254	0.013432397231070477	5.8302447394239e-05	0.7739784388198332	-1	0	0	0.2222222222222222	2	0.9090909090909091	10	1.0	0.9090909090909091	12	10	0	1	0	0.07692307692307693	13	1	13	0.5	0.16666666666666666	0.7443710749050189	0.8850829614149344	0.3773843119676454	0.9433855193844698	0.6115987894339924	0.9160700556838527	0.7903669690053564	0.9179587669794137	1.0	0.08333333333333333	0.0	5.8302447394239e-05	5.8302447394239e-05
341	1.0938138146470908e-06	1.6425726958772087e-08	1.5733955597545516e-08	0.9999989206950152	-1	0	0	1.0	1	0	0	1.0	0	1	0	0	1	0	0.5	2	1	2	0.3333333333333333	0	0	0	0	0	0	0	0	0	0	0	0	1.5733955597545516e-08	1.5733955597545516e-08
3438	0.10498941772723341	0.04313618261404848	0.041930473181615614	0.6624494989421565	-1	0	0	0.1	1	1.0	13	1.0	1.0	14	13	0	1	0	0.06666666666666667	1	15	15	0.3333333333333333	0	0.49166852187646465	0.7930606441014693	0.22441899808119023	0.9482703237085958	0.8991204702447055	0.7742703333863294	0.9395137399197396	0.8615497347948051	1.0	0.14285714285714285	0.0	0.041930473181615614	0.041930473181615614
3408	0.10558898392647222	0.04363069615152841	0.04153030026543308	0.66400743270075	-1	0	0	0.1	1	1.0	13	1.0	1.0	14	13	0	1	0	0.06666666666666667	1	15	15	0.3333333333333333	0	0.49166852187646465	0.7930606441014693	0.22441899808119023	0.9482703237085958	0.8991204702447055	0.7941329547612668	0.9395137399197396	0.8661533714263605	1.0	0.14285714285714285	0.0	0.04153030026543308	0.04153030026543308
3443	0.10374200134722174	0.04493304915542633	0.04408839804907661	0.65850088690416	-1	0	0	0.1	1	1.0	13	1.0	1.0	14	13	0	1	0	0.06666666666666667	1	15	15	0.3333333333333333	0	0.49166852187646465	0.8464526901733338	0.22441899808119023	0.9623055320522244	0.8955100993591284	0.6460594588170538	0.9395137399197396	0.8640733526745362	1.0	0.07142857142857142	0.0	0.04408839804907661	0.04408839804907661
1856	0.10805776981876672	0.04154971826720623	0.03997182298788442	0.6615948921749915	-1	0	0	0.1	1	1.0	13	1.0	1.0	14	13	0	1	0	0.06666666666666667	1	15	15	0.3333333333333333	0	0.49166852187646465	0.788022215648789	0.22441899808119023	0.9482703237085958	0.8955100993591284	0.7777667233594601	0.9395137399197396	0.8611391716330715	1.0	0.07142857142857142	0.0	0.03997182298788442	0.03997182298788442
1978	0.10626064054890698	0.04528959988164816	0.044625513229047	0.6717286208725668	-1	0	0	0.1	1	1.0	13	1.0	1.0	14	13	0	1	0	0.06666666666666667	1	15	15	0.3333333333333333	0	0.49166852187646465	0.7930606441014693	0.22441899808119023	0.9482703237085958	0.8955100993591284	0.7777667233594601	0.9395137399197396	0.8623476235851919	1.0	0.14285714285714285	0.0	0.044625513229047	0.044625513229047
541	0.08241333861437254	0.008212909490867705	-0.008212187101846888	0.628672430228183	-1	0	0	0.1	1	1.0	13	1.0	1.0	14	13	0	0	0	0.06666666666666667	1	15	15	0.0	0	0.6924571203270509	0.8640651146529753	0.3171847079713578	0.9260964257019321	0.7546888311774623	0.9041979122607012	0.9111383450004892	0.9009195989851669	0	0	0.0	-0.0008212187101846888	-0.0008212187101846888
2504	0.10792156195050215	0.0436961783200648	0.0432838288914132	0.6629514528432241	-1	0	0	0.1	1	1.0	13	1.0	1.0	14	13	0	1	0	0.06666666666666667	1	15	15	0.3333333333333333	0	0.49166852187646465	0.7930606441014693	0.22441899808119023	0.9482703237085958	0.8955100993591284	0.7777667233594601	0.9395137399197396	0.8623476235851919	1.0	0.07142857142857142	0.0	0.0432838288914132	0.0432838288914132
2233	0.05821467440102106	0.002499049765497312	0.0014878636764427485	0.9961737895611433	-1	0	0	0.14285714285714285	1	1.0	8	1.0	1.0	9	8	0	1	0	0.1	1	10	10	0.3333333333333333	0	0.49166852187646465	0.808764626493713	0.22441899808119023	0.7045261969821871	0.8918997284735515	0.5768683658153877	0.9395137399197396	0.7054997058952167	1.0	0.2222222222222222	0.0	0.0014878636764427485	0.0014878636764427485
3116	0.10828543851987055	0.045014258314002	0.04425402440156787	0.6663646975502571	-1	0	0	0.1	1	1.0	13	1.0	1.0	14	13	0	1	0	0.06666666666666667	1	15	15	0.3333333333333333	0	0.49166852187646465	0.7930606441014693	0.22441899808119023	0.9482703237085958	0.8955100993591284	0.7777667233594601	0.9395137399197396	0.8623476235851919	1.0	0.07142857142857142	0.0	0.04425402440156787	0.04425402440156787
598	0.032431858117840315	0.003978990433668391	0.003973937627966157	0.9330689951690647	-1	0	0	0.14285714285714285	1	1.0	8	1.0	1.0	9	8	0	1	0	0.1	1	10	10	0.3333333333333333	0	0.6771398765052211	0.9158991991474877	0.2864884264570541	0.8667881001746262	0.6115987894339924	0.939161882244393	0.7968269165744655	0.9115335488338104	1.0	0.1111111111111111	0.0	0.003973937627966157	0.003973937627966157
1859	0.10779192612915298	0.04307816220432748	0.04178390272111432	0.6609034989829095	-1	0	0	0.1	1	1.0	13	1.0	1.0	14	13	0	1	0	0.06666666666666667	1	15	15	0.3333333333333333	0	0.49166852187646465	0.788022215648789	0.22441899808119023	0.9482703237085958	0.8955100993591284	0.7777667233594601	0.9395137399197396	0.8611391716330715	1.0	0.07142857142857142	0.0	0.04178390272111432	0.04178390272111432
3139	0.10592251702527415	0.04318471291789037	0.04040637851354905	0.6659231785618716	-1	0	0	0.1	1	1.0	13	1.0	1.0	14	13	0	1	0	0.06666666666666667	1	15	15	0.3333333333333333	0	0.49166852187646465	0.7930606441014693	0.22441899808119023	0.9482703237085958	0.8991204702447055	0.7919888069653995	0.9395137399197396	0.8656476840633762	1.0	0.14285714285714285	0.0	0.04040637851354905	0.04040637851354905
4959	0.06115992421504833	0.0077211585977509005	0.003773439692872442	0.8303577156584151	-1	0	0	0.25	2	0.9	9	0.5454545454545454	0.9	11	9	0	2	0	0.18181818181818182	11	2	12	1.0	0	0.4948716046272102	0.8928007730256728	0.22441899808119023	0.9638036176353356	0.8918997284735515	0.9174025638383965	0.9386069916559038	0.9310580540654253	0.5909090909090909	0.09090909090909091	0.0	0.003773439692872442	0.003773439692872442
1441	0.10666246653356705	0.04211089423369174	0.04105257811442556	0.6663046704542135	-1	0	0	0.1	1	1.0	13	1.0	1.0	14	13	0	1	0	0.06666666666666667	1	15	15	0.3333333333333333	0	0.49166852187646465	0.788022215648789	0.22441899808119023	0.9482703237085958	0.8955100993591284	0.7777667233594601	0.9395137399197396	0.8611391716330715	1.0	0.07142857142857142	0.0	0.04105257811442556	0.04105257811442556
2330	0.08411279058336267	0.02349117918191282	0.014842694629537388	0.5860276979238772	-1	0	0	0.1	1	1.0	13	1.0	1.0	14	13	0	1	0	0.06666666666666667	1	15	15	0.3333333333333333	0	0.45069684853793335	0.8290359710126107	0.22441899808119023	0.9482703237085958	0.8955100993591284	0.7777667233594601	0.9395137399197396	0.8713975518209434	1.0	0.07142857142857142	0.0	0.014842694629537388	0.014842694629537388
2613	0.1021171098609613	0.052283096836463296	0.03742283688103904	0.6698187107068658	-1	0	0	0.1	1	1.0	13	1.0	1.0	14	13	0	1	0	0.06666666666666667	1	15	15	0.3333333333333333	0	0.49166852187646465	0.7761312431668208	0.22441899808119023	0.9482703237085958	0.8955100993591284	0.7777667233594601	0.9395137399197396	0.858334213970159	1.0	0.14285714285714285	0.0	0.03742283688103904	0.03742283688103904
939	0.06867016297447633	0.02395219770727926	0.023192112216739977	0.6529036734723854	-1	0	0	0.1	1	1.0	12	1.0	1.0	13	12	0	0	0	0.07142857142857142	1	14	14	0.0	0	0.6319356677242889	0.9505281076117944	0.4150564036339892	0.9550029243907676	0.6192597724446968	0.9123041625833367	0.8431889021164177	0.9418202083483109	0	0	0.0	0.023192112216739977	0.023192112216739977
1688	0.10619464809073216	0.04316713254648942	0.04255246066008923	0.6647131582954131	-1	0	0	0.1	1	1.0	13	1.0	1.0	14	13	0	1	0	0.06666666666666667	1	15	15	0.3333333333333333	0	0.49166852187646465	0.788022215648789	0.22441899808119023	0.9482703237085958	0.8955100993591284	0.7777667233594601	0.9395137399197396	0.8611391716330715	1.0	0.07142857142857142	0.0	0.04255246066008923	0.04255246066008923
2595	0.10619136879902527	0.04392790527579805	0.04324987453589196	0.6639211456100431	-1	0	0	0.1	1	1.0	13	1.0	1.0	14	13	0	1	0	0.06666666666666667	1	15	15	0.3333333333333333	0	0.49166852187646465	0.7930606441014693	0.22441899808119023	0.9482703237085958	0.8955100993591284	0.7777667233594601	0.9395137399197396	0.8623476235851919	1.0	0.07142857142857142	0.0	0.04324987453589196	0.04324987453589196
1450	0.10507087513290143	0.04309474658644944	0.04215423426975699	0.6606096917363491	-1	0	0	0.1	1	1.0	13	1.0	1.0	14	13	0	1	0	0.06666666666666667	1	15	15	0.3333333333333333	0	0.49166852187646465	0.788022215648789	0.22441899808119023	0.9482703237085958	0.8955100993591284	0.7777667233594601	0.9395137399197396	0.8611391716330715	1.0	0.14285714285714285	0.0	0.04215423426975699	0.04215423426975699
3717	0.10802863453227153	0.04383712559907233	0.04359667111490726	0.6690506206935015	-1	0	0	0.1	1	1.0	13	1.0	1.0	14	13	0	1	0	0.06666666666666667	1	15	15	0.3333333333333333	0	0.49166852187646465	0.831775832942796	0.22441899808119023	0.9465869321154907	0.8955100993591284	0.8748710477995585	0.9395137399197396	0.8946616643806727	1.0	0.07142857142857142	0.0	0.04359667111490726	0.04359667111490726
1799	0.09821160670605755	0.024036443251029257	0.024034860413367096	0.6137144228557783	-1	0	0	0.1	1	1.0	13	1.0	1.0	14	13	0	1	0	0.06666666666666667	1	15	15	0.3333333333333333	0	0.49166852187646465	0.7898062094406415	0.22441899808119023	0.9374207478573826	0.8991204702447055	0.5622524010180111	0.9395137399197396	0.8064211965414116	1.0	0.14285714285714285	0.0	0.024034860413367096	0.024034860413367096
4302	0.10728109925622085	0.044141656507040036	0.041123111385325935	0.6652998951859168	-1	0	0	0.1	1	1.0	13	1.0	1.0	14	13	0	1	0	0.06666666666666667	1	15	15	0.3333333333333333	0	0.49166852187646465	0.7930606441014693	0.22441899808119023	0.9482703237085958	0.8955100993591284	0.7777667233594601	0.9395137399197396	0.8623476235851919	1.0	0.07142857142857142	0.0	0.041123111385325935	0.041123111385325935
1373	0.08030332676799481	0.02023573056959316	-0.008461211937035668	0.6374041740591345	-1	0	0	0.1111111111111111	1	1.0	11	1.0	1.0	12	11	0	1	0	0.07692307692307693	1	13	13	0.3333333333333333	0	0.4948716046272102	0.8154253171230226	0.34279197821388063	0.9387193710428037	0.8918997284735515	0.9248477615901443	0.8545739817679082	0.9039241295381122	1.0	0.08333333333333333	0.0	-0.0008461211937035668	-0.0008461211937035668
2520	0.10668198588920058	0.04475455334607025	0.04456883649826632	0.6698803405695097	-1	0	0	0.1	1	1.0	13	1.0	1.0	14	13	0	1	0	0.06666666666666667	1	15	15	0.3333333333333333	0	0.49166852187646465	0.7930606441014693	0.22441899808119023	0.9482703237085958	0.8955100993591284	0.7777667233594601	0.9395137399197396	0.8623476235851919	1.0	0.07142857142857142	0.0	0.04456883649826632	0.04456883649826632
2864	0.10507788445821654	0.04236767904734871	0.041883649753181436	0.6690802937820698	-1	0	0	0.1	1	1.0	13	1.0	1.0	14	13	0	1	0	0.06666666666666667	1	15	15	0.3333333333333333	0	0.49166852187646465	0.7930606441014693	0.22441899808119023	0.9482703237085958	0.9041566191653875	0.8024329573428928	0.9395137399197396	0.8681329600346671	1.0	0.07142857142857142	0.0	0.041883649753181436	0.041883649753181436
4087	0.10498751778002195	0.042610718174278125	0.03883827779377315	0.6629360931292898	-1	0	0	0.1	1	1.0	13	1.0	1.0	14	13	0	1	0	0.06666666666666667	1	15	15	0.3333333333333333	0	0.49166852187646465	0.7930606441014693	0.22441899808119023	0.9482703237085958	0.8955100993591284	0.7777667233594601	0.9395137399197396	0.8623476235851919	1.0	0.07142857142857142	0.0	0.03883827779377315	0.03883827779377315
3368	0.10343110559336714	0.042647946437885435	0.04210652624742563	0.6571695748107855	-1	0	0	0.1	1	1.0	13	1.0	1.0	14	13	0	1	0	0.06666666666666667	1	15	15	0.3333333333333333	0	0.49166852187646465	0.7930606441014693	0.22441899808119023	0.9482703237085958	0.8991204702447055	0.7742703333863294	0.9395137399197396	0.8615497347948051	1.0	0.14285714285714285	0.0	0.04210652624742563	0.04210652624742563
2815	0.08272700374383136	0.004488353246899634	-0.003364087114070191	0.663534816197109	-1	0	0	0.125	1	1.0	10	1.0	1.0	11	10	0	1	0	0.08333333333333333	1	12	12	0.3333333333333333	0	0.4948716046272102	0.9161539215862478	0.26960714998060153	0.965545467692383	0.8991204702447055	0.9212700668025265	0.9072148483695467	0.9386584762036821	1.0	0.09090909090909091	0.0	-0.00033640871140701913	-0.00033640871140701913
1523	0.10557894523826697	0.04013405835889024	0.038660933535820355	0.6614671934379014	-1	0	0	0.1	1	1.0	13	1.0	1.0	14	13	0	1	0	0.06666666666666667	1	15	15	0.3333333333333333	0	0.49166852187646465	0.788022215648789	0.22441899808119023	0.9482703237085958	0.8955100993591284	0.7777667233594601	0.9395137399197396	0.8611391716330715	1.0	0.5	0.0	0.038660933535820355	0.038660933535820355
2568	0.106909806685234	0.0440957488355656	0.04366703579103216	0.6665691564209495	-1	0	0	0.1	1	1.0	13	1.0	1.0	14	13	0	1	0	0.06666666666666667	1	15	15	0.3333333333333333	0	0.49166852187646465	0.788022215648789	0.22441899808119023	0.9482703237085958	0.8955100993591284	0.7777667233594601	0.9395137399197396	0.8611391716330715	1.0	0.07142857142857142	0.0	0.04366703579103216	0.04366703579103216
3040	0.10414413253881988	0.043503646209056904	0.042613774330218616	0.6641558871418239	-1	0	0	0.1	1	1.0	13	1.0	1.0	14	13	0	1	0	0.06666666666666667	1	15	15	0.3333333333333333	0	0.49166852187646465	0.7930606441014693	0.22441899808119023	0.9482703237085958	0.8991204702447055	0.7742703333863294	0.9395137399197396	0.8615497347948051	1.0	0.14285714285714285	0.0	0.042613774330218616	0.042613774330218616
2551	0.10216940752843673	0.04003745529386279	0.03797625157889842	0.659841859378733	-1	0	0	0.1	1	1.0	13	1.0	1.0	14	13	0	1	0	0.06666666666666667	1	15	15	0.3333333333333333	0	0.49166852187646465	0.7930606441014693	0.22441899808119023	0.9482703237085958	0.8955100993591284	0.7777667233594601	0.9395137399197396	0.8623476235851919	1.0	0.07142857142857142	0.0	0.03797625157889842	0.03797625157889842
4686	0.1044757184435008	0.04287435018060359	0.04060979189002235	0.6586258719556592	-1	0	0	0.1	1	1.0	13	1.0	1.0	14	13	0	1	0	0.06666666666666667	1	15	15	0.3333333333333333	0	0.49166852187646465	0.8464526901733338	0.22441899808119023	0.9623055320522244	0.8955100993591284	0.6460594588170538	0.9395137399197396	0.8640733526745362	1.0	0.07142857142857142	0.0	0.04060979189002235	0.04060979189002235
40	0.024378489789367342	0.0011145246817795536	-0.00033409559497849336	0.9183548344537849	-1	0.5	2	0.6	6	0.46153846153846156	6	0.375	0.3076923076923077	7	4	7	3	0	0.625	5	8	15	0.2	0.25	0.6834242319809238	0.8698529440805616	0.422577367956512	0.8644997938728907	0.5528358671760447	0.9043608261591419	0.8927648252780689	0.88077898228669	0.2857142857142857	0.2857142857142857	0.0	-3.3409559497849335e-05	-3.3409559497849335e-05
3695	0.10500683916611137	0.042566931530295254	0.04097852359453662	0.6602596161535486	-1	0	0	0.1	1	1.0	13	1.0	1.0	14	13	0	1	0	0.06666666666666667	1	15	15	0.3333333333333333	0	0.49166852187646465	0.7930606441014693	0.22441899808119023	0.9482703237085958	0.8955100993591284	0.7777667233594601	0.9395137399197396	0.8623476235851919	1.0	0.07142857142857142	0.0	0.04097852359453662	0.04097852359453662
4250	0.10419997668884821	0.04453377952334734	0.04340536439134918	0.6603970240861787	-1	0	0	0.1	1	1.0	13	1.0	1.0	14	13	0	1	0	0.06666666666666667	1	15	15	0.3333333333333333	0	0.49166852187646465	0.8464526901733338	0.22441899808119023	0.9623055320522244	0.8955100993591284	0.7040223571891386	0.9395137399197396	0.8741099004107541	1.0	0.07142857142857142	0.0	0.04340536439134918	0.04340536439134918
2023	0.10704383195362244	0.04496827360140351	0.04457230259747844	0.6685677216082302	-1	0	0	0.1	1	1.0	13	1.0	1.0	14	13	0	1	0	0.06666666666666667	1	15	15	0.3333333333333333	0	0.49166852187646465	0.788022215648789	0.22441899808119023	0.9482703237085958	0.8955100993591284	0.7777667233594601	0.9395137399197396	0.8611391716330715	1.0	0.07142857142857142	0.0	0.04457230259747844	0.04457230259747844
4091	0.10650364231998388	0.043324300692654666	0.04267994187282237	0.664285425725472	-1	0	0	0.1	1	1.0	13	1.0	1.0	14	13	0	1	0	0.06666666666666667	1	15	15	0.3333333333333333	0	0.49166852187646465	0.7930606441014693	0.22441899808119023	0.9482703237085958	0.8955100993591284	0.7844256721556574	0.9395137399197396	0.8638814462725029	1.0	0.07142857142857142	0.0	0.04267994187282237	0.04267994187282237
440	0.007296354914179871	0.00044229444370614434	-4.165631989096985e-05	0.9918557337130512	-1	0.3333333333333333	1	0.5555555555555556	5	0.36363636363636365	4	0.5416666666666666	0.2727272727272727	8	3	4	1	0	0.6666666666666666	4	6	13	0.14285714285714285	0.2857142857142857	0.8548731635613637	0.9097911269353672	0.6843182439722925	0.89905917063392	0.6438992146268971	0.9524860749500801	0.6558671277897401	0.9240472254806714	1.0	0	0.0	-4.165631989096985e-06	-4.165631989096985e-06
792	0.07528505977906466	0.018715425802676138	0.017947623763005287	0.6334778074744479	-1	0	0	0.1	1	1.0	13	1.0	1.0	14	13	0	0	0	0.06666666666666667	1	15	15	0.0	0	0.6924571203270509	0.8556986526833088	0.4150564036339892	0.9467859662826841	0.6508672920407571	0.9412630378645699	0.9126193612159672	0.9225593303665865	0	0	0.0	0.017947623763005287	0.017947623763005287
4581	0.1038595964993111	0.04433024671327357	0.0431930576203901	0.6626088240370493	-1	0	0	0.1	1	1.0	13	1.0	1.0	14	13	0	1	0	0.06666666666666667	1	15	15	0.3333333333333333	0	0.49166852187646465	0.7930606441014693	0.22441899808119023	0.9482703237085958	0.8955100993591284	0.7777667233594601	0.9395137399197396	0.8623476235851919	1.0	0.07142857142857142	0.0	0.0431930576203901	0.0431930576203901
4013	0.09390656463623467	0.02411892254580837	0.018400616370648683	0.6601093163636512	-1	0	0	0.1	1	1.0	13	1.0	1.0	14	13	0	2	0	0.06666666666666667	1	15	15	0.6666666666666666	0	0.49166852187646465	0.7930606441014693	0.22441899808119023	0.9482703237085958	0.8991204702447055	0.7790868981430026	0.9395137399197396	0.862650203949335	0.5357142857142857	0.07142857142857142	0.0	0.018400616370648683	0.018400616370648683
3559	0.10619163860090106	0.04301713143447642	0.04112628361118579	0.6662170824544	-1	0	0	0.1	1	1.0	13	1.0	1.0	14	13	0	1	0	0.06666666666666667	1	15	15	0.3333333333333333	0	0.49166852187646465	0.7930606441014693	0.22441899808119023	0.9482703237085958	0.8955100993591284	0.7777667233594601	0.9395137399197396	0.8623476235851919	1.0	0.07142857142857142	0.0	0.04112628361118579	0.04112628361118579
1638	0.10811233426817898	0.04360158922055992	0.04308543393386619	0.6623706356734732	-1	0	0	0.1	1	1.0	13	1.0	1.0	14	13	0	1	0	0.06666666666666667	1	15	15	0.3333333333333333	0	0.49166852187646465	0.788022215648789	0.22441899808119023	0.9482703237085958	0.8955100993591284	0.7777667233594601	0.9395137399197396	0.8611391716330715	1.0	0.07142857142857142	0.0	0.04308543393386619	0.04308543393386619
2976	0.10535009877056394	0.044012941233890726	0.04308457800481847	0.6651853787660927	-1	0	0	0.1	1	1.0	13	1.0	1.0	14	13	0	1	0	0.06666666666666667	1	15	15	0.3333333333333333	0	0.49166852187646465	0.7930606441014693	0.22441899808119023	0.9482703237085958	0.8955100993591284	0.7777667233594601	0.9395137399197396	0.8623476235851919	1.0	0.07142857142857142	0.0	0.04308457800481847	0.04308457800481847
1851	0.10633593255685911	0.04476347671254556	0.04321415954855846	0.6624311082411509	-1	0	0	0.1	1	1.0	13	1.0	1.0	14	13	0	1	0	0.06666666666666667	1	15	15	0.3333333333333333	0	0.49166852187646465	0.7930606441014693	0.22441899808119023	0.9482703237085958	0.8991204702447055	0.7784647163482793	0.9395137399197396	0.8625075106654965	1.0	0.07142857142857142	0.0	0.04321415954855846	0.04321415954855846
4454	0.08223260510339472	0.0006827518772606093	-0.0006698550348822179	0.9934201232327653	-1	0	0	0.1111111111111111	1	1.0	11	1.0	1.0	12	11	0	1	0	0.07692307692307693	1	13	13	0.3333333333333333	0	0.40428019553573585	0.8905311389421956	0.22441899808119023	0.9089661858116213	0.8918997284735515	0.844477519429652	0.9395137399197396	0.8838831176902133	1.0	0.08333333333333333	0.0	-6.698550348822179e-05	-6.698550348822179e-05
66	0.07066386004824464	0.015671361506079614	0.014170685630138517	0.6619737764443108	-1	0	0	0.1	1	1.0	13	1.0	1.0	14	13	0	1	0	0.06666666666666667	1	15	15	0.3333333333333333	0	0.7202247550430173	0.9227691316231018	0.372606455388095	0.93825022717503	0.6115987894339924	0.9258820856812643	0.7936156442550859	0.9292701598834673	1.0	0.07142857142857142	0.0	0.014170685630138517	0.014170685630138517
3069	0.1077361455546635	0.04366541658550347	0.043022512447152154	0.6611159470920762	-1	0	0	0.1	1	1.0	13	1.0	1.0	14	13	0	1	0	0.06666666666666667	1	15	15	0.3333333333333333	0	0.49166852187646465	0.7930606441014693	0.22441899808119023	0.9482703237085958	0.9041566191653875	0.8024329573428928	0.9395137399197396	0.8681329600346671	1.0	0.07142857142857142	0.0	0.043022512447152154	0.043022512447152154
4909	0.10554039908587329	0.0436740859322465	0.04130637260956379	0.6649229712136713	-1	0	0	0.1	1	1.0	13	1.0	1.0	14	13	0	1	0	0.06666666666666667	1	15	15	0.3333333333333333	0	0.49166852187646465	0.7930606441014693	0.22441899808119023	0.9482703237085958	0.8955100993591284	0.7777667233594601	0.9395137399197396	0.8623476235851919	1.0	0.07142857142857142	0.0	0.04130637260956379	0.04130637260956379
3875	0.10392709588576353	0.042261489361346806	0.038194998555435865	0.6656549714330211	-1	0	0	0.1	1	1.0	13	1.0	1.0	14	13	0	1	0	0.06666666666666667	1	15	15	0.3333333333333333	0	0.49166852187646465	0.7930606441014693	0.22441899808119023	0.9482703237085958	0.8955100993591284	0.7777667233594601	0.9395137399197396	0.8623476235851919	1.0	0.07142857142857142	0.0	0.038194998555435865	0.038194998555435865
1938	0.10763315651270737	0.04265065577066163	0.041525469448944544	0.6641008503845997	-1	0	0	0.1	1	1.0	13	1.0	1.0	14	13	0	1	0	0.06666666666666667	1	15	15	0.3333333333333333	0	0.49166852187646465	0.788022215648789	0.22441899808119023	0.9482703237085958	0.8955100993591284	0.7777667233594601	0.9395137399197396	0.8611391716330715	1.0	0.07142857142857142	0.0	0.041525469448944544	0.041525469448944544
3779	0.10578797955734623	0.040736150911492706	0.036980546716813105	0.6653657186060297	-1	0	0	0.1	1	1.0	13	1.0	1.0	14	13	0	1	0	0.06666666666666667	1	15	15	0.3333333333333333	0	0.49166852187646465	0.7930606441014693	0.22441899808119023	0.9482703237085958	0.8955100993591284	0.7777667233594601	0.9395137399197396	0.8623476235851919	1.0	0.07142857142857142	0.0	0.036980546716813105	0.036980546716813105
1595	0.10458379177919849	0.04210403320269545	0.04085225270574431	0.6607979704391906	-1	0	0	0.1	1	1.0	13	1.0	1.0	14	13	0	1	0	0.06666666666666667	1	15	15	0.3333333333333333	0	0.49166852187646465	0.788022215648789	0.22441899808119023	0.9482703237085958	0.8991204702447055	0.7742703333863294	0.9395137399197396	0.8603354126341772	1.0	0.07142857142857142	0.0	0.04085225270574431	0.04085225270574431
3051	0.10729274467195618	0.04293139804896125	0.04170343918807223	0.6614637471190981	-1	0	0	0.1	1	1.0	13	1.0	1.0	14	13	0	1	0	0.06666666666666667	1	15	15	0.3333333333333333	0	0.49166852187646465	0.7930606441014693	0.22441899808119023	0.9482703237085958	0.8991204702447055	0.7742703333863294	0.9395137399197396	0.8615497347948051	1.0	0	0.0	0.04170343918807223	0.04170343918807223
1968	0.10545716948716359	0.04012184056584266	0.03781527671540691	0.6625479514373025	-1	0	0	0.1	1	1.0	13	1.0	1.0	14	13	0	1	0	0.06666666666666667	1	15	15	0.3333333333333333	0	0.49166852187646465	0.788022215648789	0.22441899808119023	0.9482703237085958	0.8955100993591284	0.7777667233594601	0.9395137399197396	0.8611391716330715	1.0	0.07142857142857142	0.0	0.03781527671540691	0.03781527671540691
4805	0.10628811199157069	0.042772546220134114	0.041726954542486046	0.6619298630229487	-1	0	0	0.1	1	1.0	13	1.0	1.0	14	13	0	1	0	0.06666666666666667	1	15	15	0.3333333333333333	0	0.49166852187646465	0.7930606441014693	0.22441899808119023	0.9482703237085958	0.8955100993591284	0.7777667233594601	0.9395137399197396	0.8623476235851919	1.0	0.07142857142857142	0.0	0.041726954542486046	0.041726954542486046
2799	0.1033918742186957	0.04346090388601775	0.04244804920427359	0.6615365717886278	-1	0	0	0.1	1	1.0	13	1.0	1.0	14	13	0	1	0	0.06666666666666667	1	15	15	0.3333333333333333	0	0.49166852187646465	0.8464526901733338	0.22441899808119023	0.9623055320522244	0.8955100993591284	0.6460594588170538	0.9395137399197396	0.8640733526745362	1.0	0.07142857142857142	0.0	0.04244804920427359	0.04244804920427359
3584	0.10370313694967066	0.042676258617293635	0.0411545066650867	0.6624601937886543	-1	0	0	0.1	1	1.0	13	1.0	1.0	14	13	0	1	0	0.06666666666666667	1	15	15	0.3333333333333333	0	0.49166852187646465	0.7930606441014693	0.22441899808119023	0.9482703237085958	0.8955100993591284	0.7777667233594601	0.9395137399197396	0.8623476235851919	1.0	0.07142857142857142	0.0	0.0411545066650867	0.0411545066650867
423	0.07314195012010102	0.010298108568474362	-0.009542620717203165	0.6638329800632784	-1	0	0	0.1	1	1.0	13	1.0	1.0	14	13	0	1	0	0.06666666666666667	1	15	15	0.3333333333333333	0	0.5855423580866477	0.9238900933033923	0.4406337457698427	0.9074883411054212	0.6037526388462326	0.9209018698271092	0.8395667183053336	0.917698153923928	1.0	0.07142857142857142	0.0	-0.0009542620717203165	-0.0009542620717203165
637	0.07650666037363996	0.007853159569625633	0.005360711234890529	0.7281726207044741	-1	0	0	0.1	1	1.0	12	1.0	1.0	13	12	0	1	0	0.07142857142857142	14	1	14	0.3333333333333333	0	0.4948716046272102	0.854229348929792	0.41597680644715973	0.9520885721418256	0.8918997284735515	0.9446141091704519	0.8545739817679082	0.9263076176396323	1.0	0.15384615384615385	0.0	0.005360711234890529	0.005360711234890529
4631	0.1068492734165915	0.04491553015742155	0.04339471533358127	0.6651219982580572	-1	0	0	0.1	1	1.0	13	1.0	1.0	14	13	0	1	0	0.06666666666666667	1	15	15	0.3333333333333333	0	0.49166852187646465	0.7930606441014693	0.22441899808119023	0.9482703237085958	0.8955100993591284	0.7777667233594601	0.9395137399197396	0.8623476235851919	1.0	0.07142857142857142	0.0	0.04339471533358127	0.04339471533358127
1408	0.1060913426077793	0.03951743702803063	0.03944900363122559	0.667108894112523	-1	0	0	0.1	1	1.0	13	1.0	1.0	14	13	0	1	0	0.06666666666666667	1	15	15	0.3333333333333333	0	0.49166852187646465	0.8379035280723081	0.22441899808119023	0.9465869321154907	0.8955100993591284	0.8748710477995585	0.9395137399197396	0.8960497442930723	1.0	0.07142857142857142	0.0	0.03944900363122559	0.03944900363122559
1553	0.1070539898901041	0.04176576852087294	0.04057741575418614	0.6600998022923588	-1	0	0	0.1	1	1.0	13	1.0	1.0	14	13	0	1	0	0.06666666666666667	1	15	15	0.3333333333333333	0	0.49166852187646465	0.788022215648789	0.22441899808119023	0.9482703237085958	0.8955100993591284	0.7777667233594601	0.9395137399197396	0.8611391716330715	1.0	0.07142857142857142	0.0	0.04057741575418614	0.04057741575418614
4927	0.10712068544740257	0.04385630379816277	0.04346256348451815	0.6686659392651376	-1	0	0	0.1	1	1.0	13	1.0	1.0	14	13	0	1	0	0.06666666666666667	1	15	15	0.3333333333333333	0	0.49166852187646465	0.7930606441014693	0.22441899808119023	0.9482703237085958	0.8955100993591284	0.7777667233594601	0.9395137399197396	0.8623476235851919	1.0	0.14285714285714285	0.0	0.04346256348451815	0.04346256348451815
675	0.06754389932867187	0.006163032918678162	0.0048834164870550315	0.6093248532423101	-1	0	0	0.1	1	1.0	12	1.0	1.0	13	12	0	1	0	0.07142857142857142	1	14	14	0.3333333333333333	0	0.6924571203270509	0.9208548818691544	0.3301565071422008	0.9134900246934978	0.6115987894339924	0.930896472135426	0.7968269165744655	0.9220494920015195	1.0	0.07692307692307693	0.0	0.0048834164870550315	0.0048834164870550315
3906	0.1053668012648314	0.043658126797299475	0.04235081033179644	0.6614319202496036	-1	0	0	0.1	1	1.0	13	1.0	1.0	14	13	0	1	0	0.06666666666666667	1	15	15	0.3333333333333333	0	0.49166852187646465	0.7930606441014693	0.22441899808119023	0.9482703237085958	0.8955100993591284	0.7777667233594601	0.9395137399197396	0.8623476235851919	1.0	0.07142857142857142	0.0	0.04235081033179644	0.04235081033179644
2950	0.1069630899613858	0.04271579539652435	0.040108826437086874	0.6660874879356736	-1	0	0	0.1	1	1.0	13	1.0	1.0	14	13	0	1	0	0.06666666666666667	1	15	15	0.3333333333333333	0	0.49166852187646465	0.7930606441014693	0.22441899808119023	0.9482703237085958	0.8955100993591284	0.7777667233594601	0.9395137399197396	0.8623476235851919	1.0	0.07142857142857142	0.0	0.040108826437086874	0.040108826437086874
1183	0.0689065383345343	0.02629993735058368	0.02582852635634766	0.6563717826496283	-1	0	0	0.1	1	1.0	12	1.0	1.0	13	12	0	0	0	0.07142857142857142	1	14	14	0.0	0	0.6319356677242889	0.9505281076117944	0.4150564036339892	0.9550029243907676	0.6192597724446968	0.9123041625833367	0.8431889021164177	0.9418202083483109	0	0	0.0	0.02582852635634766	0.02582852635634766
1325	0.08319334984612314	0.03303301752981984	0.032891370807710096	0.6449415876401385	-1	0	0	0.125	1	1.0	10	1.0	1.0	11	10	0	0	0	0.08333333333333333	1	12	12	0.0	0	0.4948716046272102	0.832555324317378	0.26960714998060153	0.9451565086716512	0.8918997284735515	0.9116808624953453	0.8545739817679082	0.9056534728357469	0	0	0.0	0.032891370807710096	0.032891370807710096
1527	0.10674337498702931	0.0399316691681954	0.03758023713112972	0.6642376983143019	-1	0	0	0.1	1	1.0	13	1.0	1.0	14	13	0	1	0	0.06666666666666667	1	15	15	0.3333333333333333	0	0.49166852187646465	0.788022215648789	0.22441899808119023	0.9482703237085958	0.8955100993591284	0.7777667233594601	0.9395137399197396	0.8611391716330715	1.0	0.07142857142857142	0.0	0.03758023713112972	0.03758023713112972
1085	0.06352723816348294	0.02285903781515786	0.02281411413157061	0.6494628436153085	-1	0	0	0.1	1	1.0	13	1.0	1.0	14	13	0	0	0	0.06666666666666667	1	15	15	0.0	0	0.36167650309398147	0.9539280225315878	0.49756207770207306	0.9313365370787321	0.5511634583253405	0.929823963268409	0.886754839969425	0.9393798014323527	0	0	0.0	0.02281411413157061	0.02281411413157061
3006	0.08428979307269815	0.00914567030472231	0.003521724861229366	0.6465881319768638	-1	0	0	0.1	1	1.0	13	1.0	1.0	14	13	0	1	0	0.06666666666666667	1	15	15	0.3333333333333333	0	0.49166852187646465	0.9116188141377073	0.22441899808119023	0.927607644910469	0.9005462482798106	0.7974441680693247	0.9395137399197396	0.8894192215072645	1.0	0.07142857142857142	0.0	0.003521724861229366	0.003521724861229366
1584	0.10683979253631494	0.04044298549395792	0.03910026643436719	0.6605991332726864	-1	0	0	0.1	1	1.0	13	1.0	1.0	14	13	0	1	0	0.06666666666666667	1	15	15	0.3333333333333333	0	0.49166852187646465	0.788022215648789	0.22441899808119023	0.9482703237085958	0.8955100993591284	0.7777667233594601	0.9395137399197396	0.8611391716330715	1.0	0.07142857142857142	0.0	0.03910026643436719	0.03910026643436719
3853	0.10500791460146126	0.043755968367631	0.042756696600378376	0.6598057114542379	-1	0	0	0.1	1	1.0	13	1.0	1.0	14	13	0	1	0	0.06666666666666667	1	15	15	0.3333333333333333	0	0.49166852187646465	0.8464526901733338	0.22441899808119023	0.9623055320522244	0.8955100993591284	0.6460594588170538	0.9395137399197396	0.8640733526745362	1.0	0.07142857142857142	0.0	0.042756696600378376	0.042756696600378376
1705	0.10722804892617563	0.042246931818184966	0.04077333651634106	0.6615902916450538	-1	0	0	0.1	1	1.0	13	1.0	1.0	14	13	0	1	0	0.06666666666666667	1	15	15	0.3333333333333333	0	0.49166852187646465	0.788022215648789	0.22441899808119023	0.9482703237085958	0.8991204702447055	0.7742703333863294	0.9395137399197396	0.8603354126341772	1.0	0.07142857142857142	0.0	0.04077333651634106	0.04077333651634106
2155	0.10464673197281099	0.04435961353027674	0.04281223634967335	0.6599119100206612	-1	0	0	0.1	1	1.0	13	1.0	1.0	14	13	0	1	0	0.06666666666666667	1	15	15	0.3333333333333333	0	0.49166852187646465	0.8464526901733338	0.22441899808119023	0.9623055320522244	0.8955100993591284	0.6460594588170538	0.9395137399197396	0.8640733526745362	1.0	0.14285714285714285	0.0	0.04281223634967335	0.04281223634967335
4950	0.1072175303640711	0.04342044003509565	0.04125941691283225	0.6633632695104805	-1	0	0	0.1	1	1.0	13	1.0	1.0	14	13	0	1	0	0.06666666666666667	1	15	15	0.3333333333333333	0	0.49166852187646465	0.7930606441014693	0.22441899808119023	0.9482703237085958	0.8955100993591284	0.7777667233594601	0.9395137399197396	0.8623476235851919	1.0	0.07142857142857142	0.0	0.04125941691283225	0.04125941691283225
2647	0.10609674883672517	0.04491345334093071	0.044141086027713	0.6670256232125404	-1	0	0	0.1	1	1.0	13	1.0	1.0	14	13	0	1	0	0.06666666666666667	1	15	15	0.3333333333333333	0	0.49166852187646465	0.7930606441014693	0.22441899808119023	0.9482703237085958	0.8955100993591284	0.7777667233594601	0.9395137399197396	0.8623476235851919	1.0	0.07142857142857142	0.0	0.044141086027713	0.044141086027713
1650	0.10641355074048767	0.042153951806568606	0.04072800577176216	0.6630788230478534	-1	0	0	0.1	1	1.0	13	1.0	1.0	14	13	0	1	0	0.06666666666666667	1	15	15	0.3333333333333333	0	0.49166852187646465	0.788022215648789	0.22441899808119023	0.9482703237085958	0.8955100993591284	0.7777667233594601	0.9395137399197396	0.8611391716330715	1.0	0.07142857142857142	0.0	0.04072800577176216	0.04072800577176216
3278	0.09205390081271624	0.018416396612687364	0.017666324198459336	0.646183562301705	-1	0	0	0.1	1	1.0	13	1.0	1.0	14	13	0	0	0	0.06666666666666667	1	15	15	0.0	0	0.49166852187646465	0.7758846932283704	0.22441899808119023	0.9482703237085958	0.8955100993591284	0.7777667233594601	0.9395137399197396	0.8582767123731957	0	0	0.0	0.017666324198459336	0.017666324198459336
3052	0.10659446115669892	0.045389017431180845	0.04442319909152644	0.6628600755455216	-1	0	0	0.1	1	1.0	13	1.0	1.0	14	13	0	1	0	0.06666666666666667	1	15	15	0.3333333333333333	0	0.49166852187646465	0.7930606441014693	0.22441899808119023	0.9482703237085958	0.8955100993591284	0.7777667233594601	0.9395137399197396	0.8623476235851919	1.0	0.07142857142857142	0.0	0.04442319909152644	0.04442319909152644
4943	0.10683109342016035	0.04494318507152411	0.044604837528612176	0.6668834074929915	-1	0	0	0.1	1	1.0	13	1.0	1.0	14	13	0	1	0	0.06666666666666667	1	15	15	0.3333333333333333	0	0.49166852187646465	0.7930606441014693	0.22441899808119023	0.9482703237085958	0.8955100993591284	0.7777667233594601	0.9395137399197396	0.8623476235851919	1.0	0.07142857142857142	0.0	0.044604837528612176	0.044604837528612176
3865	0.11164067738730502	0.04545189778510792	0.044897220160664476	0.6606226232211837	-1	0	0	0.1	1	1.0	13	1.0	1.0	14	13	0	1	0	0.06666666666666667	1	15	15	0.3333333333333333	0	0.49166852187646465	0.7930606441014693	0.22441899808119023	0.9482703237085958	0.8955100993591284	0.7777667233594601	0.9395137399197396	0.8623476235851919	1.0	0.07142857142857142	0.0	0.044897220160664476	0.044897220160664476
554	0.039277165804821046	0.0194759972037602	0.011923610825175191	0.667244731491889	-1	0	0	0.16666666666666666	1	1.0	7	1.0	1.0	8	7	0	1	0	0.1111111111111111	1	9	9	0.3333333333333333	0	0.7325623226960584	0.8843211496974162	0.37404700481414405	0.9543561586967211	0.3677901039994592	0.9376085242297728	0.9132145208486695	0.9305191526389103	1.0	0.125	0.0	0.011923610825175191	0.011923610825175191
44	0.046324151359194404	0.002390079098315037	0.002095147584394802	0.8918577455321716	-1	0	0	0.4	4	0.6153846153846154	8	0.42857142857142855	0.5384615384615384	9	7	5	0	0	0.7142857142857143	7	5	15	0.0	0.2222222222222222	0.3138207692758906	0.9358221350169441	0.34073144875571043	0.9501314409384849	0.43662083871740276	0.913031518257325	0.7853701132131313	0.9345880226395554	0	0	0.0	0.002095147584394802	0.002095147584394802
4224	0.10973255636789038	0.044879926401832554	0.044730321740652806	0.6673460794632244	-1	0	0	0.1	1	1.0	13	1.0	1.0	14	13	0	1	0	0.06666666666666667	1	15	15	0.3333333333333333	0	0.49166852187646465	0.7930606441014693	0.22441899808119023	0.9482703237085958	0.8991204702447055	0.7742703333863294	0.9395137399197396	0.8615497347948051	1.0	0.14285714285714285	0.0	0.044730321740652806	0.044730321740652806
1414	0.1068178358186533	0.04253171132687894	0.03942138929630818	0.6644826702244745	-1	0	0	0.1	1	1.0	13	1.0	1.0	14	13	0	1	0	0.06666666666666667	1	15	15	0.3333333333333333	0	0.49166852187646465	0.788022215648789	0.22441899808119023	0.9482703237085958	0.8955100993591284	0.7777667233594601	0.9395137399197396	0.8611391716330715	1.0	0.07142857142857142	0.0	0.03942138929630818	0.03942138929630818
4780	0.07748630590471954	0.03512624492234448	0.03357486323689305	0.6291243564983284	-1	0	0	0.1111111111111111	1	1.0	11	1.0	1.0	12	11	0	0	0	0.07692307692307693	1	13	13	0.0	0	0.4932700632518374	0.8929489791655568	0.24701307403089592	0.9586120890278952	0.8918997284735515	0.9139206726345169	0.9248551646266167	0.9270386460475527	0	0	0.0	0.03357486323689305	0.03357486323689305
1519	0.07571938363244878	0.002918139943219837	0.0010249541291446128	0.6382748385335971	-1	0	0	0.1	1	1.0	12	1.0	1.0	13	12	0	1	0	0.07142857142857142	1	14	14	0.3333333333333333	0	0.4948716046272102	0.8582249605828545	0.41597680644715973	0.951951087861703	0.8918997284735515	0.9177359359902342	0.8545739817679082	0.9167991910102589	1.0	0.07692307692307693	0.0	0.0010249541291446128	0.0010249541291446128
4138	0.10381580461877622	0.04279734559768479	0.03913860416864258	0.6604551580189624	-1	0	0	0.1	1	1.0	13	1.0	1.0	14	13	0	1	0	0.06666666666666667	1	15	15	0.3333333333333333	0	0.49166852187646465	0.8464526901733338	0.22441899808119023	0.9623055320522244	0.8955100993591284	0.6460594588170538	0.9395137399197396	0.8640733526745362	1.0	0.07142857142857142	0.0	0.03913860416864258	0.03913860416864258
3826	0.10435127143178219	0.04395409305478944	0.04325387700728933	0.6672441712608227	-1	0	0	0.1	1	1.0	13	1.0	1.0	14	13	0	1	0	0.06666666666666667	1	15	15	0.3333333333333333	0	0.49166852187646465	0.7930606441014693	0.22441899808119023	0.9482703237085958	0.8955100993591284	0.7777667233594601	0.9395137399197396	0.8623476235851919	1.0	0.07142857142857142	0.0	0.04325387700728933	0.04325387700728933
2348	0.10748276994707844	0.04029911206454783	0.0395906006723082	0.6584348134362544	-1	0	0	0.1	1	1.0	13	1.0	1.0	14	13	0	1	0	0.06666666666666667	1	15	15	0.3333333333333333	0	0.49166852187646465	0.789818469914038	0.22441899808119023	0.9468755062853829	0.8955100993591284	0.7416752125438456	0.9395137399197396	0.8523330911529122	1.0	0.14285714285714285	0.0	0.0395906006723082	0.0395906006723082
2292	0.10622700952078834	0.041900850462705586	0.039706008053010944	0.659192457948835	-1	0	0	0.1	1	1.0	13	1.0	1.0	14	13	0	1	0	0.06666666666666667	1	15	15	0.3333333333333333	0	0.49166852187646465	0.788022215648789	0.22441899808119023	0.9482703237085958	0.8955100993591284	0.7777667233594601	0.9395137399197396	0.8611391716330715	1.0	0.07142857142857142	0.0	0.039706008053010944	0.039706008053010944
444	0.050928650040735116	0.00030556739399147564	-0.00026090620498467896	0.7586580065282875	-1	0	0	0.14285714285714285	1	1.0	8	1.0	1.0	9	8	0	0	0	0.1	10	1	10	0.0	0	0.6438606825738205	0.8519982996875245	0.5000501024085808	0.9075977551079917	0.3190310988619182	0.9657087131425063	0.8825927516977511	0.9211198522095403	0	0	0.0	-2.6090620498467897e-05	-2.6090620498467897e-05
255	0.034426631828527884	0.002814172099717705	0.0013804051008567656	0.9067117482972942	-1	0.25	1	0.3	3	0.7692307692307693	10	0.25	0.7692307692307693	13	10	1	0	0	0.6	10	6	15	0.0	0.2222222222222222	0.5826782182341715	0.872398010055826	0.6020454169784613	0.9276962916614657	0.7882502063949982	0.9276753007439953	0.7836617434539388	0.912287568821321	0	0	0.0	0.0013804051008567656	0.0013804051008567656
284	0.07050758620420605	0.012665492962542456	0.012415541505572737	0.6796489985424529	-1	0	0	0.1	1	1.0	13	1.0	1.0	14	13	0	1	0	0.06666666666666667	1	15	15	0.3333333333333333	0	0.749050020647145	0.8812943871337857	0.4150564036339892	0.9425101718428528	0.6115987894339924	0.9344980979425306	0.7936156442550859	0.9231926840173695	1.0	0.07142857142857142	0.0	0.012415541505572737	0.012415541505572737
2133	0.10771112717150515	0.04042378775020156	0.03767575742118569	0.6650654217727942	-1	0	0	0.1	1	1.0	13	1.0	1.0	14	13	0	1	0	0.06666666666666667	1	15	15	0.3333333333333333	0	0.49166852187646465	0.788022215648789	0.22441899808119023	0.9482703237085958	0.8955100993591284	0.7777667233594601	0.9395137399197396	0.8611391716330715	1.0	0.07142857142857142	0.0	0.03767575742118569	0.03767575742118569
221	0.0280090128006611	0.0049897535371956235	-0.002395657073339217	0.9094245405466242	-1	0	0	0.16666666666666666	1	1.0	6	1.0	1.0	7	6	0	1	0	0.125	8	1	8	0.3333333333333333	0	0.749050020647145	0.921009556646926	0.3674207692558268	0.9112505400577362	0.309490004419575	0.9580101656771534	0.9219043443237078	0.9332379231907202	1.0	0.14285714285714285	0.0	-0.0002395657073339217	-0.0002395657073339217
4917	0.10672212562894544	0.04375669311585368	0.04294635600418714	0.6638497077674095	-1	0	0	0.1	1	1.0	13	1.0	1.0	14	13	0	1	0	0.06666666666666667	1	15	15	0.3333333333333333	0	0.49166852187646465	0.7930606441014693	0.22441899808119023	0.9482703237085958	0.8991204702447055	0.7742703333863294	0.9395137399197396	0.8615497347948051	1.0	0.07142857142857142	0.0	0.04294635600418714	0.04294635600418714
4788	0.10652372602762457	0.0416201908579879	0.03843883232890194	0.6673202836491323	-1	0	0	0.1	1	1.0	13	1.0	1.0	14	13	0	1	0	0.06666666666666667	1	15	15	0.3333333333333333	0	0.49166852187646465	0.7930606441014693	0.22441899808119023	0.9482703237085958	0.8991204702447055	0.7742703333863294	0.9395137399197396	0.8615497347948051	1.0	0.07142857142857142	0.0	0.03843883232890194	0.03843883232890194
3027	0.10841657624385126	0.04354515463204305	0.04269601567733367	0.6614403292631417	-1	0	0	0.1	1	1.0	13	1.0	1.0	14	13	0	1	0	0.06666666666666667	1	15	15	0.3333333333333333	0	0.49166852187646465	0.7930606441014693	0.22441899808119023	0.9482703237085958	0.8955100993591284	0.7777667233594601	0.9395137399197396	0.8623476235851919	1.0	0	0.0	0.04269601567733367	0.04269601567733367
1327	0.10764320258257067	0.04432390710466754	0.04387418547653678	0.665510847535707	-1	0	0	0.1	1	1.0	13	1.0	1.0	14	13	0	1	0	0.06666666666666667	1	15	15	0.3333333333333333	0	0.49166852187646465	0.788022215648789	0.22441899808119023	0.9482703237085958	0.8955100993591284	0.7777667233594601	0.9395137399197396	0.8611391716330715	1.0	0.14285714285714285	0.0	0.04387418547653678	0.04387418547653678
89	0.0018876986739935538	0.0005245059094325398	6.595595587263307e-06	0.9920743951949698	-1	0	0	0.75	3	0.5	2	0.6	0.25	2	1	3	2	0	0.4	5	2	6	0.2222222222222222	0.5	0.5882277388081232	0.9576777467497082	0.41791144676916775	0.8521183800703163	0.5827400565926382	0.9514006359961957	0.938165947870424	0.9318172745030664	0.75	0.5	0.0	6.595595587263307e-06	6.595595587263307e-06
3435	0.10916361924133484	0.043414431631573026	0.04100390227143375	0.6672285900132668	-1	0	0	0.1	1	1.0	13	1.0	1.0	14	13	0	1	0	0.06666666666666667	1	15	15	0.3333333333333333	0	0.49166852187646465	0.7930606441014693	0.22441899808119023	0.9482703237085958	0.8955100993591284	0.7777667233594601	0.9395137399197396	0.8623476235851919	1.0	0.07142857142857142	0.0	0.04100390227143375	0.04100390227143375
5024	0.1098036653282274	0.019006810749689913	-0.018993157803609072	0.6615243834496899	-1	0	0	0.1	1	1.0	13	1.0	1.0	14	13	0	1	0	0.06666666666666667	1	15	15	0.3333333333333333	0	0.4932700632518374	0.8724861266562479	0.22441899808119023	0.9625179470604396	0.8918997284735515	0.8995461841335045	0.9392151944516811	0.9208292804547255	1.0	0.14285714285714285	0.0	-0.0018993157803609071	-0.0018993157803609071
563	0.020521105808362014	0.0017196471446388312	-0.0016545629942999753	0.9662339252352417	-1	0	0	0.4	4	0.6923076923076923	9	0.26785714285714285	0.6153846153846154	12	8	2	1	0	0.875	8	7	15	0.25	0.2857142857142857	0.749050020647145	0.9376492861845351	0.3171847079713578	0.9622358501289472	0.42609020357934335	0.9440346064808663	0.882968184689857	0.9490512787578013	1.0	0	0.0	-0.00016545629942999753	-0.00016545629942999753
1467	0.10603427170337305	0.04338576360070204	0.041983083911953545	0.664108163675051	-1	0	0	0.1	1	1.0	13	1.0	1.0	14	13	0	1	0	0.06666666666666667	1	15	15	0.3333333333333333	0	0.49166852187646465	0.788022215648789	0.22441899808119023	0.9482703237085958	0.8955100993591284	0.7777667233594601	0.9395137399197396	0.8611391716330715	1.0	0.07142857142857142	0.0	0.041983083911953545	0.041983083911953545
857	0.08094142276355265	0.022141355990436772	0.022052916898299746	0.641152966516551	-1	0	0	0.1	1	1.0	13	1.0	1.0	14	13	0	0	0	0.06666666666666667	1	15	15	0.0	0	0.7275326787979577	0.8719152466298158	0.3171847079713578	0.9376015000864254	0.7907958409477847	0.932308040317663	0.9126193612159672	0.9181014465790204	0	0	0.0	0.022052916898299746	0.022052916898299746
814	0.05200243168674015	0.015167718534195502	0.012769411450620933	0.612230762900343	-1	0	0	0.1111111111111111	1	1.0	11	1.0	1.0	12	11	0	1	0	0.07692307692307693	1	13	13	0.3333333333333333	0	0.8243310617772636	0.9049163546249912	0.4150564036339892	0.9616010266978459	0.6115987894339924	0.9252420626582907	0.7903669690053564	0.9348169628981814	1.0	0.08333333333333333	0.0	0.012769411450620933	0.012769411450620933
4271	0.10609702759476027	0.04357744159595747	0.042129927147797355	0.6618122280206142	-1	0	0	0.1	1	1.0	13	1.0	1.0	14	13	0	1	0	0.06666666666666667	1	15	15	0.3333333333333333	0	0.49166852187646465	0.7930606441014693	0.22441899808119023	0.9482703237085958	0.8955100993591284	0.7777667233594601	0.9395137399197396	0.8623476235851919	1.0	0.07142857142857142	0.0	0.042129927147797355	0.042129927147797355
1665	0.10613186505735676	0.042965724213879355	0.04220440813481949	0.6693029391724371	-1	0	0	0.1	1	1.0	13	1.0	1.0	14	13	0	1	0	0.06666666666666667	1	15	15	0.3333333333333333	0	0.49166852187646465	0.788022215648789	0.22441899808119023	0.9482703237085958	0.8955100993591284	0.7777667233594601	0.9395137399197396	0.8611391716330715	1.0	0.14285714285714285	0.0	0.04220440813481949	0.04220440813481949
4935	0.10195787986898142	0.042491901310199774	0.0373312636888669	0.6621126552712628	-1	0	0	0.1	1	1.0	13	1.0	1.0	14	13	0	1	0	0.06666666666666667	1	15	15	0.3333333333333333	0	0.49166852187646465	0.8464526901733338	0.22441899808119023	0.9623055320522244	0.8955100993591284	0.6460594588170538	0.9395137399197396	0.8640733526745362	1.0	0.07142857142857142	0.0	0.0373312636888669	0.0373312636888669
3488	0.10701485077711842	0.04357374509613324	0.04296957819408693	0.6642895814054823	-1	0	0	0.1	1	1.0	13	1.0	1.0	14	13	0	1	0	0.06666666666666667	1	15	15	0.3333333333333333	0	0.49166852187646465	0.7930606441014693	0.22441899808119023	0.9482703237085958	0.8991204702447055	0.7742703333863294	0.9395137399197396	0.8615497347948051	1.0	0.07142857142857142	0.0	0.04296957819408693	0.04296957819408693
344	0.004796530438522616	0.0010121725954582875	0.0008265326046468139	0.9965002401490166	-1	0	0	0.2	1	1.0	5	0.4375	0.2	1	1	5	4	0	1.0	4	4	7	0.2857142857142857	0	0.6762131115460851	0.5	0.3524036605590194	0.5	1.0	0.5	0.9336278881038199	0.5	1.0	1.0	0.21691425025449376	0.0008265326046468139	0.0008265326046468139
3666	0.1051224063797449	0.04026026533112441	0.038310809747866284	0.6627128764443053	-1	0	0	0.1	1	1.0	13	1.0	1.0	14	13	0	1	0	0.06666666666666667	1	15	15	0.3333333333333333	0	0.49166852187646465	0.788022215648789	0.22441899808119023	0.9482703237085958	0.8955100993591284	0.7777667233594601	0.9395137399197396	0.8611391716330715	1.0	0.07142857142857142	0.0	0.038310809747866284	0.038310809747866284
4673	0.09601296591860423	0.04776420689389617	0.019265634495117364	0.6583350598073578	-1	0	0	0.1	1	1.0	13	1.0	1.0	14	13	0	1	0	0.06666666666666667	1	15	15	0.3333333333333333	0	0.49166852187646465	0.8550530714932565	0.22441899808119023	0.9613164863115233	0.8991204702447055	0.7871756390424783	0.9175490723581562	0.8907628224843417	1.0	0.14285714285714285	0.0	0.019265634495117364	0.019265634495117364
4373	0.10574980892480716	0.0433249939351117	0.04165851110117674	0.660131000464715	-1	0	0	0.1	1	1.0	13	1.0	1.0	14	13	0	1	0	0.06666666666666667	1	15	15	0.3333333333333333	0	0.49166852187646465	0.7930606441014693	0.22441899808119023	0.9482703237085958	0.8955100993591284	0.7777667233594601	0.9395137399197396	0.8623476235851919	1.0	0.07142857142857142	0.0	0.04165851110117674	0.04165851110117674
2104	0.11053243629301658	0.04218817383562841	0.03907490660049013	0.6641746496897372	-1	0	0	0.1	1	1.0	13	1.0	1.0	14	13	0	1	0	0.06666666666666667	1	15	15	0.3333333333333333	0	0.49166852187646465	0.788022215648789	0.22441899808119023	0.9482703237085958	0.8955100993591284	0.7777667233594601	0.9395137399197396	0.8611391716330715	1.0	0	0.0	0.03907490660049013	0.03907490660049013
3599	0.10396913496630056	0.04402943092993625	0.04269837074825723	0.6564854106482645	-1	0	0	0.1	1	1.0	13	1.0	1.0	14	13	0	1	0	0.06666666666666667	1	15	15	0.3333333333333333	0	0.49166852187646465	0.8464526901733338	0.22441899808119023	0.9623055320522244	0.8955100993591284	0.6460594588170538	0.9395137399197396	0.8640733526745362	1.0	0.07142857142857142	0.0	0.04269837074825723	0.04269837074825723
4864	0.09479868804589046	0.007623116796854325	0.006603641775116154	0.652296258957173	-1	0	0	0.1	1	1.0	12	1.0	1.0	13	12	0	1	0	0.07142857142857142	1	14	14	0.3333333333333333	0	0.49166852187646465	0.8387255590483546	0.22441899808119023	0.9461450453756023	0.8918997284735515	0.9070190417936589	0.9395137399197396	0.9058696936704047	1.0	0.07692307692307693	0.0	0.006603641775116154	0.006603641775116154
4477	0.10629594937306275	0.04201470920786764	0.03951755513215533	0.6652892835586258	-1	0	0	0.1	1	1.0	13	1.0	1.0	14	13	0	1	0	0.06666666666666667	1	15	15	0.3333333333333333	0	0.49166852187646465	0.7930606441014693	0.22441899808119023	0.9482703237085958	0.8991204702447055	0.7784647163482793	0.9395137399197396	0.8625075106654965	1.0	0.07142857142857142	0.0	0.03951755513215533	0.03951755513215533
3539	0.10639895879975672	0.042069462598638516	0.03959869236891628	0.6617955132329367	-1	0	0	0.1	1	1.0	13	1.0	1.0	14	13	0	1	0	0.06666666666666667	1	15	15	0.3333333333333333	0	0.49166852187646465	0.7930606441014693	0.22441899808119023	0.9482703237085958	0.8955100993591284	0.7777667233594601	0.9395137399197396	0.8623476235851919	1.0	0.07142857142857142	0.0	0.03959869236891628	0.03959869236891628
4667	0.0967759787481731	0.046121077854013995	0.026886419241846978	0.6608784562600314	-1	0	0	0.1	1	1.0	13	1.0	1.0	14	13	0	1	0	0.06666666666666667	1	15	15	0.3333333333333333	0	0.49166852187646465	0.8414567290479028	0.22441899808119023	0.9453207122654781	0.8955100993591284	0.9011873101217669	0.9395137399197396	0.9040633301257193	1.0	0.07142857142857142	0.0	0.026886419241846978	0.026886419241846978
3728	0.10681090140813844	0.04549038842539694	0.04511223699679093	0.6694815334878135	-1	0	0	0.1	1	1.0	13	1.0	1.0	14	13	0	1	0	0.06666666666666667	1	15	15	0.3333333333333333	0	0.49166852187646465	0.7930606441014693	0.22441899808119023	0.9482703237085958	0.8955100993591284	0.7844256721556574	0.9395137399197396	0.8638814462725029	1.0	0.07142857142857142	0.0	0.04511223699679093	0.04511223699679093
808	0.06957966751533327	0.025015563997453454	0.024714529691081673	0.6590705072535907	-1	0	0	0.1	1	1.0	12	1.0	1.0	13	12	0	0	0	0.07142857142857142	1	14	14	0.0	0	0.6319356677242889	0.9505281076117944	0.4150564036339892	0.9550029243907676	0.6192597724446968	0.9123041625833367	0.8431889021164177	0.9418202083483109	0	0	0.0	0.024714529691081673	0.024714529691081673
3659	0.10948158578996063	0.04411353937317442	0.04357636955264545	0.6609317960513639	-1	0	0	0.1	1	1.0	13	1.0	1.0	14	13	0	1	0	0.06666666666666667	1	15	15	0.3333333333333333	0	0.49166852187646465	0.7930606441014693	0.22441899808119023	0.9482703237085958	0.8991204702447055	0.7742703333863294	0.9395137399197396	0.8615497347948051	1.0	0.14285714285714285	0.0	0.04357636955264545	0.04357636955264545
4816	0.10613106398970427	0.0438426658486658	0.04176893852438378	0.6644912106255316	-1	0	0	0.1	1	1.0	13	1.0	1.0	14	13	0	1	0	0.06666666666666667	1	15	15	0.3333333333333333	0	0.49166852187646465	0.7930606441014693	0.22441899808119023	0.9482703237085958	0.8955100993591284	0.7777667233594601	0.9395137399197396	0.8623476235851919	1.0	0.07142857142857142	0.0	0.04176893852438378	0.04176893852438378
2795	0.10518609235947766	0.04328553206372441	0.040447810137553726	0.6644924671242515	-1	0	0	0.1	1	1.0	13	1.0	1.0	14	13	0	1	0	0.06666666666666667	1	15	15	0.3333333333333333	0	0.49166852187646465	0.7930606441014693	0.22441899808119023	0.9482703237085958	0.8955100993591284	0.7777667233594601	0.9395137399197396	0.8623476235851919	1.0	0.14285714285714285	0.0	0.040447810137553726	0.040447810137553726
4916	0.10725784071558297	0.04501337363866291	0.04458974019964781	0.667653986483727	-1	0	0	0.1	1	1.0	13	1.0	1.0	14	13	0	1	0	0.06666666666666667	1	15	15	0.3333333333333333	0	0.49166852187646465	0.7930606441014693	0.22441899808119023	0.9482703237085958	0.8955100993591284	0.7777667233594601	0.9395137399197396	0.8623476235851919	1.0	0.07142857142857142	0.0	0.04458974019964781	0.04458974019964781
768	0.0664155411331013	0.01815993382139161	0.01798408569840144	0.6448442657701183	-1	0	0	0.1	1	1.0	13	1.0	1.0	14	13	0	0	0	0.06666666666666667	1	15	15	0.0	0	0.5742864176733637	0.9490203198669143	0.34279197821388063	0.9312666308138973	0.4477877022580312	0.8842257866536803	0.8163637045554191	0.9256097734661906	0	0	0.0	0.01798408569840144	0.01798408569840144
2178	0.10815734234785301	0.041568679020799415	0.03976109943552202	0.6626972360251662	-1	0	0	0.1	1	1.0	13	1.0	1.0	14	13	0	1	0	0.06666666666666667	1	15	15	0.3333333333333333	0	0.49166852187646465	0.788022215648789	0.22441899808119023	0.9482703237085958	0.8955100993591284	0.7777667233594601	0.9395137399197396	0.8611391716330715	1.0	0.07142857142857142	0.0	0.03976109943552202	0.03976109943552202
446	0.03494247266757521	0.0037326636664809744	0.0006822784617981746	0.9141019322957763	-1	0	0	0.375	3	0.7	7	0.2857142857142857	0.7	7	7	4	0	0	0.8571428571428571	7	6	12	0.0	0.4	0.590371966793459	0.9408885871867182	0.37237599817594547	0.9076324020921215	0.38973367007516985	0.9133523769976983	0.7059155889820522	0.9219574849620294	0	0	0.0	0.0006822784617981746	0.0006822784617981746
4320	0.08680093730718735	0.025417288184987313	0.02514928614809477	0.6642383322093866	-1	0	0	0.1	1	1.0	13	1.0	1.0	14	13	0	1	0	0.06666666666666667	1	15	15	0.3333333333333333	0	0.49166852187646465	0.7804620222050054	0.22441899808119023	0.9482703237085958	0.8955100993591284	0.7777667233594601	0.9395137399197396	0.8593484923068125	1.0	0.07142857142857142	0.0	0.02514928614809477	0.02514928614809477
175	0.00337981929869481	0.0012890025689581259	-5.422646850819503e-05	0.9870570021592098	-1	0	0	0.4	2	0.8	4	0.7	0.4	3	2	3	1	0	0.4	5	2	7	0.1111111111111111	0.3333333333333333	0.5660437258025035	0.8762629213125175	0.9000815691227254	0.9663957182954651	0.9044546567142412	0.9482847271863342	0.931109658655171	0.9394472198127312	1.0	0.3333333333333333	0.0	-5.4226468508195026e-06	-5.4226468508195026e-06
1014	0.06678603054121834	0.022126915809538353	0.02177042660854197	0.6164318578335151	-1	0	0	0.1111111111111111	1	1.0	11	1.0	1.0	12	11	0	0	0	0.07692307692307693	1	13	13	0.0	0	0.579822035069812	0.9518920257614663	0.4150564036339892	0.9500139757024975	0.5714540633455084	0.9210051346587479	0.8414943493191488	0.9424198627555926	0	0	0.0	0.02177042660854197	0.02177042660854197
1598	0.1064414625671397	0.03994428123555864	0.03836287244961333	0.6624508344733688	-1	0	0	0.1	1	1.0	13	1.0	1.0	14	13	0	1	0	0.06666666666666667	1	15	15	0.3333333333333333	0	0.49166852187646465	0.788022215648789	0.22441899808119023	0.9482703237085958	0.8955100993591284	0.7777667233594601	0.9395137399197396	0.8611391716330715	1.0	0.07142857142857142	0.0	0.03836287244961333	0.03836287244961333
1068	0.1055597415247918	0.03859291275146595	0.035554892589527355	0.6613508526935035	-1	0	0	0.1	1	1.0	13	1.0	1.0	14	13	0	1	0	0.06666666666666667	1	15	15	0.3333333333333333	0	0.49166852187646465	0.788022215648789	0.22441899808119023	0.9482703237085958	0.8955100993591284	0.7777667233594601	0.9395137399197396	0.8611391716330715	1.0	0.07142857142857142	0.0	0.035554892589527355	0.035554892589527355
3687	0.10568964985918829	0.04184829490752912	0.038722699213152474	0.6638679709237205	-1	0	0	0.1	1	1.0	13	1.0	1.0	14	13	0	1	0	0.06666666666666667	1	15	15	0.3333333333333333	0	0.49166852187646465	0.788022215648789	0.22441899808119023	0.9482703237085958	0.8955100993591284	0.7777667233594601	0.9395137399197396	0.8611391716330715	1.0	0.07142857142857142	0.0	0.038722699213152474	0.038722699213152474
2635	0.10621717050925751	0.04534562744279541	0.044968382288378635	0.6670047161387094	-1	0	0	0.1	1	1.0	13	1.0	1.0	14	13	0	1	0	0.06666666666666667	1	15	15	0.3333333333333333	0	0.49166852187646465	0.7930606441014693	0.22441899808119023	0.9482703237085958	0.8955100993591284	0.7777667233594601	0.9395137399197396	0.8623476235851919	1.0	0.07142857142857142	0.0	0.044968382288378635	0.044968382288378635
2349	0.105201159497278	0.044832916407838465	0.04326486901108782	0.6603575165071242	-1	0	0	0.1	1	1.0	13	1.0	1.0	14	13	0	1	0	0.06666666666666667	1	15	15	0.3333333333333333	0	0.49166852187646465	0.7930606441014693	0.22441899808119023	0.9482703237085958	0.8955100993591284	0.7777667233594601	0.9395137399197396	0.8623476235851919	1.0	0.07142857142857142	0.0	0.04326486901108782	0.04326486901108782
2159	0.10751537146810618	0.04430439454202686	0.04379063261836864	0.6615539621990363	-1	0	0	0.1	1	1.0	13	1.0	1.0	14	13	0	1	0	0.06666666666666667	1	15	15	0.3333333333333333	0	0.49166852187646465	0.788022215648789	0.22441899808119023	0.9482703237085958	0.8955100993591284	0.7777667233594601	0.9395137399197396	0.8611391716330715	1.0	0.07142857142857142	0.0	0.04379063261836864	0.04379063261836864
1370	0.10754155611295238	0.03868477096244132	0.03539880642035974	0.6645894568364926	-1	0	0	0.1	1	1.0	13	1.0	1.0	14	13	0	1	0	0.06666666666666667	1	15	15	0.3333333333333333	0	0.49166852187646465	0.788022215648789	0.22441899808119023	0.9482703237085958	0.8955100993591284	0.7777667233594601	0.9395137399197396	0.8611391716330715	1.0	0.14285714285714285	0.0	0.03539880642035974	0.03539880642035974
858	0.03914959453772376	0.015032195094063656	0.014881444619744	0.6336012374224961	-1	0	0	0.16666666666666666	1	1.0	7	1.0	1.0	8	7	0	1	0	0.1111111111111111	1	9	9	0.3333333333333333	0	0.8361398139862242	0.9336081809692606	0.42298285264545976	0.951803967316551	0.6508672920407571	0.9051829365994322	0.7903669690053564	0.9326159004707505	1.0	0.25	0.0	0.014881444619744	0.014881444619744
4854	0.10689171006547153	0.044362791675567746	0.04330883102870311	0.6621523650510959	-1	0	0	0.1	1	1.0	13	1.0	1.0	14	13	0	1	0	0.06666666666666667	1	15	15	0.3333333333333333	0	0.49166852187646465	0.7930606441014693	0.22441899808119023	0.9482703237085958	0.8955100993591284	0.7777667233594601	0.9395137399197396	0.8623476235851919	1.0	0.07142857142857142	0.0	0.04330883102870311	0.04330883102870311
4073	0.10812832007761225	0.04390396933417626	0.04351341019955975	0.6643450778411273	-1	0	0	0.1	1	1.0	13	1.0	1.0	14	13	0	1	0	0.06666666666666667	1	15	15	0.3333333333333333	0	0.49166852187646465	0.7930606441014693	0.22441899808119023	0.9482703237085958	0.8955100993591284	0.7777667233594601	0.9395137399197396	0.8623476235851919	1.0	0.07142857142857142	0.0	0.04351341019955975	0.04351341019955975
1972	0.10736669276936173	0.04217324412171869	0.03906448200877113	0.6653629370819727	-1	0	0	0.1	1	1.0	13	1.0	1.0	14	13	0	1	0	0.06666666666666667	1	15	15	0.3333333333333333	0	0.49166852187646465	0.788022215648789	0.22441899808119023	0.9482703237085958	0.8955100993591284	0.7777667233594601	0.9395137399197396	0.8611391716330715	1.0	0.14285714285714285	0.0	0.03906448200877113	0.03906448200877113
3583	0.10481216684137765	0.04285804044737171	0.04097140334636128	0.6666535664073023	-1	0	0	0.1	1	1.0	13	1.0	1.0	14	13	0	1	0	0.06666666666666667	1	15	15	0.3333333333333333	0	0.49166852187646465	0.7930606441014693	0.22441899808119023	0.9482703237085958	0.8991204702447055	0.7919888069653995	0.9395137399197396	0.8656476840633762	1.0	0.14285714285714285	0.0	0.04097140334636128	0.04097140334636128
1323	0.10860945063507017	0.013994517233630845	0.007636611925786633	0.6449269520308137	-1	0	0	0.1	1	1.0	13	1.0	1.0	14	13	0	1	0	0.06666666666666667	1	15	15	0.3333333333333333	0	0.49166852187646465	0.7864551842848091	0.22441899808119023	0.9482703237085958	0.8955100993591284	0.7777667233594601	0.9395137399197396	0.8607658345911657	1.0	0.07142857142857142	0.0	0.007636611925786633	0.007636611925786633
3962	0.10487348065737377	0.04371595501561107	0.04280046646271815	0.6625425966996916	-1	0	0	0.1	1	1.0	13	1.0	1.0	14	13	0	1	0	0.06666666666666667	1	15	15	0.3333333333333333	0	0.49166852187646465	0.7930606441014693	0.22441899808119023	0.9482703237085958	0.8955100993591284	0.7777667233594601	0.9395137399197396	0.8623476235851919	1.0	0.07142857142857142	0.0	0.04280046646271815	0.04280046646271815
3472	0.10496065729579367	0.0413484770832184	0.03945598590699765	0.6621459936289146	-1	0	0	0.1	1	1.0	13	1.0	1.0	14	13	0	1	0	0.06666666666666667	1	15	15	0.3333333333333333	0	0.49166852187646465	0.788022215648789	0.22441899808119023	0.9482703237085958	0.8955100993591284	0.7777667233594601	0.9395137399197396	0.8611391716330715	1.0	0.07142857142857142	0.0	0.03945598590699765	0.03945598590699765
1387	0.10807585362768152	0.04220619844250212	0.040969901016516125	0.6596059440781867	-1	0	0	0.1	1	1.0	13	1.0	1.0	14	13	0	1	0	0.06666666666666667	1	15	15	0.3333333333333333	0	0.49166852187646465	0.788022215648789	0.22441899808119023	0.9482703237085958	0.8955100993591284	0.7777667233594601	0.9395137399197396	0.8611391716330715	1.0	0.07142857142857142	0.0	0.040969901016516125	0.040969901016516125
1997	0.10654848825451749	0.041173343915869874	0.039810101995287825	0.6638205145483739	-1	0	0	0.1	1	1.0	13	1.0	1.0	14	13	0	1	0	0.06666666666666667	1	15	15	0.3333333333333333	0	0.49166852187646465	0.788022215648789	0.22441899808119023	0.9482703237085958	0.8955100993591284	0.7777667233594601	0.9395137399197396	0.8611391716330715	1.0	0.07142857142857142	0.0	0.039810101995287825	0.039810101995287825
4800	0.07199937399240362	0.003636127783453669	0.003146219719924872	0.9934658060452294	-1	0	0	0.125	1	1.0	10	1.0	1.0	11	10	0	1	0	0.08333333333333333	1	12	12	0.3333333333333333	0	0.49166852187646465	0.8887691480014938	0.22441899808119023	0.9157323255016264	0.8918997284735515	0.7822546172162208	0.9395137399197396	0.8714980773658737	1.0	0.09090909090909091	0.0	0.003146219719924872	0.003146219719924872
198	0.013051941333339164	0.003045120373580599	0.002580527616110082	0.9447471364671143	-1	0	0	0.3333333333333333	2	0.8571428571428571	6	0.75	0.42857142857142855	5	3	3	0	0	0.3333333333333333	6	2	9	0.0	0	0.9646169069593487	0.8415275066573294	0.41779716651319154	0.9274693543360115	0.3504238005903505	0.8749439508637845	0.9310211884982358	0.8864010612084088	0	0	0.0	0.002580527616110082	0.002580527616110082
2319	0.10727119529860159	0.04285293793806626	0.04152699150528034	0.662256500491465	-1	0	0	0.1	1	1.0	13	1.0	1.0	14	13	0	1	0	0.06666666666666667	1	15	15	0.3333333333333333	0	0.49166852187646465	0.7930606441014693	0.22441899808119023	0.9482703237085958	0.9041566191653875	0.8024329573428928	0.9395137399197396	0.8681329600346671	1.0	0.07142857142857142	0.0	0.04152699150528034	0.04152699150528034
1331	0.0921370669723011	0.03452120048808308	0.03413584135302832	0.6570073266269605	-1	0	0	0.1	1	1.0	13	1.0	1.0	14	13	0	1	0	0.06666666666666667	1	15	15	0.3333333333333333	0	0.4932700632518374	0.888698721863235	0.24701307403089592	0.960550170605834	0.8955100993591284	0.9021403515325739	0.9212819839049637	0.9239366255985542	1.0	0.07142857142857142	0.0	0.03413584135302832	0.03413584135302832
3954	0.09694005673247692	0.001747406093891158	-0.0010945221372037617	0.9869652753897313	-1	0	0	0.1111111111111111	1	1.0	11	1.0	1.0	12	11	0	1	0	0.07692307692307693	1	13	13	0.3333333333333333	0	0.49166852187646465	0.9080034876476027	0.22441899808119023	0.9088735162824193	0.8918997284735515	0.9143688443648352	0.9395137399197396	0.9104558241397069	1.0	0.08333333333333333	0.0	-0.00010945221372037618	-0.00010945221372037618
449	0.07696732496272758	0.02300427474847585	0.01756232557393417	0.6267712139964285	-1	0	0	0.1	1	1.0	13	1.0	1.0	14	13	0	0	0	0.06666666666666667	1	15	15	0.0	0	0.37179685495340753	0.9548984964133006	0.38358461384133735	0.9324162702703315	0.6344071785259414	0.9394165923822956	0.8893375499841119	0.9430052761231984	0	0	0.0	0.01756232557393417	0.01756232557393417
2492	0.1067824982976297	0.04010398498505219	0.03677354931352081	0.6640750333426372	-1	0	0	0.1	1	1.0	13	1.0	1.0	14	13	0	1	0	0.06666666666666667	1	15	15	0.3333333333333333	0	0.49166852187646465	0.788022215648789	0.22441899808119023	0.9482703237085958	0.8955100993591284	0.7777667233594601	0.9395137399197396	0.8611391716330715	1.0	0.07142857142857142	0.0	0.03677354931352081	0.03677354931352081
819	0.06891019587624635	0.029632672523705515	0.025136569080545634	0.6569706773999018	-1	0	0	0.1	1	1.0	13	1.0	1.0	14	13	0	0	0	0.06666666666666667	1	15	15	0.0	0	0.6862188816882817	0.8378391218645211	0.3124327225626419	0.9332749990884925	0.7391518712781882	0.9198741542282262	0.9146378742796113	0.9038133182117889	0	0	0.0	0.025136569080545634	0.025136569080545634
26	0.0035448340666272074	0.00014719828739400968	-4.6483595277650125e-05	0.9979599828107985	-1	0	0	0.5	1	1.0	1	1.0	1.0	2	1	0	0	0	0.3333333333333333	3	1	3	0.0	0	0.41377733286011154	0.6877192862771352	0.3625519761961518	0.9324860382608487	0.28259439917221696	0.5145841392829433	0.7730431918593211	0.7609297686864912	0	0	0.0	-4.648359527765013e-06	-4.648359527765013e-06
24	0.021260678622698658	0.0036994320019356083	0.0006782783382554876	0.9300251681253561	-1	0	0	0.4	4	0.6153846153846154	8	0.375	0.46153846153846156	9	6	5	1	0	0.4	10	4	15	0.09090909090909091	0.14285714285714285	0.4948390767265862	0.7827276077279358	0.8512860853770615	0.9637897317219923	0.3203857826075687	0.8840112015545937	0.9331689113192604	0.9000739472998994	1.0	0.2222222222222222	0.0	0.0006782783382554876	0.0006782783382554876
2539	0.10520228019300079	0.03883258975285445	0.0388041593741545	0.6686506163809758	-1	0	0	0.1	1	1.0	13	1.0	1.0	14	13	0	1	0	0.06666666666666667	1	15	15	0.3333333333333333	0	0.49166852187646465	0.7811769138216882	0.22441899808119023	0.9482703237085958	0.8955100993591284	0.7777667233594601	0.9395137399197396	0.8595167066557684	1.0	0.14285714285714285	0.0	0.0388041593741545	0.0388041593741545
1575	0.1069009508785502	0.04354924064550197	0.042976495101633976	0.6621231824343115	-1	0	0	0.1	1	1.0	13	1.0	1.0	14	13	0	1	0	0.06666666666666667	1	15	15	0.3333333333333333	0	0.49166852187646465	0.788022215648789	0.22441899808119023	0.9482703237085958	0.8955100993591284	0.7865114143040758	0.9395137399197396	0.8631723431764639	1.0	0.14285714285714285	0.0	0.042976495101633976	0.042976495101633976
3041	0.0865660625552607	0.04112091461803497	0.03758785482827701	0.6599409658758486	-1	0	0	0.1	1	1.0	12	1.0	1.0	13	12	0	1	0	0.07142857142857142	1	14	14	0.3333333333333333	0	0.4948716046272102	0.8664084735407058	0.26960714998060153	0.9595271173163308	0.8918997284735515	0.8843444996285189	0.9395137399197396	0.9134523638791425	1.0	0.07692307692307693	0.0	0.03758785482827701	0.03758785482827701
3978	0.10815181633093844	0.04440456678309202	0.04421211975639236	0.6678013011462953	-1	0	0	0.1	1	1.0	13	1.0	1.0	14	13	0	1	0	0.06666666666666667	1	15	15	0.3333333333333333	0	0.49166852187646465	0.7930606441014693	0.22441899808119023	0.9482703237085958	0.8955100993591284	0.7777667233594601	0.9395137399197396	0.8623476235851919	1.0	0.07142857142857142	0.0	0.04421211975639236	0.04421211975639236
531	0.03040725025959306	0.003040907423675616	0.002220057886485986	0.8755670611592793	-1	0.25	1	0.4	4	0.6153846153846154	8	0.375	0.5384615384615384	9	7	5	1	0	0.625	8	5	15	0.08333333333333333	0.2857142857142857	0.7982621848310124	0.9113355283218798	0.6007884625447962	0.9491967297130304	0.4368832248823756	0.8948956031201603	0.8992664188132855	0.921758764307801	1.0	0.1111111111111111	0.0	0.002220057886485986	0.002220057886485986
3319	0.1073371089430957	0.042060647856842395	0.040601065692349884	0.6616750626796022	-1	0	0	0.1	1	1.0	13	1.0	1.0	14	13	0	1	0	0.06666666666666667	1	15	15	0.3333333333333333	0	0.49166852187646465	0.788022215648789	0.22441899808119023	0.9482703237085958	0.8922667693865751	0.7768406373275979	0.9395137399197396	0.8609257887491575	1.0	0.14285714285714285	0.0	0.040601065692349884	0.040601065692349884
2269	0.09537650243943163	0.004597123581528162	0.0027791500893969085	0.9872991489392267	-1	0	0	0.1111111111111111	1	1.0	11	1.0	1.0	12	11	0	1	0	0.07692307692307693	1	13	13	0.3333333333333333	0	0.49166852187646465	0.9109130589894084	0.22441899808119023	0.9088735162824193	0.8918997284735515	0.9143688443648352	0.9395137399197396	0.911411491599655	1.0	0.08333333333333333	0.0	0.0027791500893969085	0.0027791500893969085
2512	0.10624537933835788	0.042856088988336545	0.04214022237672609	0.6670672507254753	-1	0	0	0.1	1	1.0	13	1.0	1.0	14	13	0	1	0	0.06666666666666667	1	15	15	0.3333333333333333	0	0.49166852187646465	0.788022215648789	0.22441899808119023	0.9482703237085958	0.8955100993591284	0.7777667233594601	0.9395137399197396	0.8611391716330715	1.0	0.07142857142857142	0.0	0.04214022237672609	0.04214022237672609
203	0.0012366295990667382	0.0008046210733376202	1.782786754771635e-05	0.9930569116918664	-1	0	0	0.3333333333333333	1	1.0	2	0.6666666666666666	0.5	1	1	2	1	0	0.6666666666666666	3	2	4	0.125	0	0.36236379399942026	0.5	0.11346208843643772	0.5	0.8441894837604241	0.5	0.9540551384446873	0.5	1.0	0	0.0	1.782786754771635e-05	1.782786754771635e-05
1746	0.10882492138029057	0.04358731904383012	0.042849540298701985	0.6608847788914477	-1	0	0	0.1	1	1.0	13	1.0	1.0	14	13	0	1	0	0.06666666666666667	1	15	15	0.3333333333333333	0	0.49166852187646465	0.788022215648789	0.22441899808119023	0.9482703237085958	0.8955100993591284	0.7777667233594601	0.9395137399197396	0.8611391716330715	1.0	0.07142857142857142	0.0	0.042849540298701985	0.042849540298701985
2999	0.1059710342946372	0.04422666819336821	0.04300596783000496	0.6650174427512262	-1	0	0	0.1	1	1.0	13	1.0	1.0	14	13	0	1	0	0.06666666666666667	1	15	15	0.3333333333333333	0	0.49166852187646465	0.7930606441014693	0.22441899808119023	0.9482703237085958	0.8955100993591284	0.7777667233594601	0.9395137399197396	0.8623476235851919	1.0	0.07142857142857142	0.0	0.04300596783000496	0.04300596783000496
3386	0.10765975507610999	0.04374315989489259	0.04308368499244786	0.6671975603437376	-1	0	0	0.1	1	1.0	13	1.0	1.0	14	13	0	1	0	0.06666666666666667	1	15	15	0.3333333333333333	0	0.49166852187646465	0.7930606441014693	0.22441899808119023	0.9482703237085958	0.8955100993591284	0.7777667233594601	0.9395137399197396	0.8623476235851919	1.0	0.07142857142857142	0.0	0.04308368499244786	0.04308368499244786
3815	0.10864020304541526	0.044701383471987675	0.0443036289330446	0.6679941851246656	-1	0	0	0.1	1	1.0	13	1.0	1.0	14	13	0	1	0	0.06666666666666667	1	15	15	0.3333333333333333	0	0.49166852187646465	0.7930606441014693	0.22441899808119023	0.9482703237085958	0.8955100993591284	0.7777667233594601	0.9395137399197396	0.8623476235851919	1.0	0.07142857142857142	0.0	0.0443036289330446	0.0443036289330446
4638	0.10911922125181249	0.042187602666050865	0.04007617925516143	0.6623182739094604	-1	0	0	0.1	1	1.0	13	1.0	1.0	14	13	0	1	0	0.06666666666666667	1	15	15	0.3333333333333333	0	0.49166852187646465	0.788022215648789	0.22441899808119023	0.9482703237085958	0.8955100993591284	0.7777667233594601	0.9395137399197396	0.8611391716330715	1.0	0.07142857142857142	0.0	0.04007617925516143	0.04007617925516143
2203	0.10592815983257434	0.040271507080313046	0.038378319047644084	0.6609860348751923	-1	0	0	0.1	1	1.0	13	1.0	1.0	14	13	0	1	0	0.06666666666666667	1	15	15	0.3333333333333333	0	0.49166852187646465	0.788022215648789	0.22441899808119023	0.9482703237085958	0.8955100993591284	0.7777667233594601	0.9395137399197396	0.8611391716330715	1.0	0.14285714285714285	0.0	0.038378319047644084	0.038378319047644084
1321	0.10535190901601633	0.04295594829811097	0.041776169555026436	0.6642267003731943	-1	0	0	0.1	1	1.0	13	1.0	1.0	14	13	0	1	0	0.06666666666666667	1	15	15	0.3333333333333333	0	0.49166852187646465	0.788022215648789	0.22441899808119023	0.9482703237085958	0.8955100993591284	0.7777667233594601	0.9395137399197396	0.8611391716330715	1.0	0.07142857142857142	0.0	0.041776169555026436	0.041776169555026436
141	0.0016375030758207048	9.161045130725272e-05	-8.880566808889278e-05	0.9875116287270274	-1	0	0	0.5	2	0.6666666666666666	2	0.5555555555555556	0.3333333333333333	3	1	1	1	0	1.0	3	3	5	0.25	0.5	0.7841766818258493	0.8183999981714184	0.6419187723965301	0.9724678699619927	0.4449225690707584	0.6427418510336536	0.8825341550321727	0.8682725760174859	1.0	0	0.0	-8.880566808889278e-06	-8.880566808889278e-06
3608	0.08236865931360728	0.03668869621448808	-0.03162664550680571	0.6553353763979848	-1	0	0	0.1	1	1.0	13	1.0	1.0	14	13	0	0	0	0.06666666666666667	1	15	15	0.0	0	0.49166852187646465	0.8477775717048301	0.22441899808119023	0.964715176399851	0.8955100993591284	0.7843904550383618	0.9395137399197396	0.8914557388167486	0	0	0.0	-0.003162664550680571	-0.003162664550680571
3448	0.08708506058751096	0.0261279730637055	0.025631313137175697	0.6650328701022432	-1	0	0	0.1	1	1.0	13	1.0	1.0	14	13	0	1	0	0.06666666666666667	1	15	15	0.3333333333333333	0	0.49166852187646465	0.8386992746552225	0.22441899808119023	0.9623055320522244	0.9041566191653875	0.68949544776033	0.9395137399197396	0.8693685683216621	1.0	0.07142857142857142	0.0	0.025631313137175697	0.025631313137175697
3340	0.09274359786239876	0.024474318023714196	0.02405855862912649	0.6497357427077564	-1	0	0	0.1	1	1.0	13	1.0	1.0	14	13	0	0	0	0.06666666666666667	1	15	15	0.0	0	0.49166852187646465	0.7758846932283704	0.22441899808119023	0.9482703237085958	0.8955100993591284	0.7777667233594601	0.9395137399197396	0.8582767123731957	0	0	0.0	0.02405855862912649	0.02405855862912649
1205	0.07585322775256301	0.02632102916469236	0.026309462656478495	0.6669048929909764	-1	0	0	0.1	1	1.0	13	1.0	1.0	14	13	0	0	0	0.06666666666666667	1	15	15	0.0	0	0.28497168747081086	0.9563348905242199	0.2719460630426145	0.9674150920543558	0.47486927891283176	0.8684149882825498	0.8734593437208571	0.942030351848169	0	0	0.0	0.026309462656478495	0.026309462656478495
3330	0.08476578201441276	0.04129404896925194	0.02682248943079275	0.6463791325363181	-1	0	0	0.1	1	1.0	13	1.0	1.0	14	13	0	1	0	0.06666666666666667	1	15	15	0.3333333333333333	0	0.49166852187646465	0.7676395650629922	0.22441899808119023	0.9482703237085958	0.8955100993591284	0.7777667233594601	0.9395137399197396	0.8563680159344921	1.0	0.07142857142857142	0.0	0.02682248943079275	0.02682248943079275
1868	0.09719581359274243	0.04196226163575382	0.0334669638659192	0.6517297472413524	-1	0	0	0.1	1	1.0	13	1.0	1.0	14	13	0	1	0	0.06666666666666667	1	15	15	0.3333333333333333	0	0.49166852187646465	0.828700218890446	0.22441899808119023	0.9488652784806556	0.8955100993591284	0.9032300985155408	0.9395137399197396	0.9040995888346071	1.0	0.07142857142857142	0.0	0.0334669638659192	0.0334669638659192
3582	0.10668507689041713	0.04410228084773258	0.043657692001402744	0.6690510330038351	-1	0	0	0.1	1	1.0	13	1.0	1.0	14	13	0	1	0	0.06666666666666667	1	15	15	0.3333333333333333	0	0.49166852187646465	0.7930606441014693	0.22441899808119023	0.9482703237085958	0.8955100993591284	0.7777667233594601	0.9395137399197396	0.8623476235851919	1.0	0.07142857142857142	0.0	0.043657692001402744	0.043657692001402744
1028	0.06479431879272585	0.024096481105807914	0.02383891979506353	0.6409511574384239	-1	0	0	0.1	1	1.0	13	1.0	1.0	14	13	0	0	0	0.06666666666666667	1	15	15	0.0	0	0.36167650309398147	0.9539280225315878	0.49756207770207306	0.9313365370787321	0.5511634583253405	0.929823963268409	0.886754839969425	0.9393798014323527	0	0	0.0	0.02383891979506353	0.02383891979506353
447	0.056637007708489125	0.002867299151194909	-0.00023138407792611622	0.6811215286267203	-1	0	0	0.3	3	0.6923076923076923	9	0.38461538461538464	0.6923076923076923	12	9	2	1	0	0.23076923076923078	3	13	15	0.2	0	0.7721642555964882	0.9389259412779758	0.8519646080733917	0.9469672757376575	0.5655152384299796	0.8939705083327123	0.9126193612159672	0.9297150269051484	1.0	0.25	0.0	-2.3138407792611624e-05	-2.3138407792611624e-05
3658	0.1048046015745574	0.043529221354326415	0.04307027247086621	0.6654706256033568	-1	0	0	0.1	1	1.0	13	1.0	1.0	14	13	0	1	0	0.06666666666666667	1	15	15	0.3333333333333333	0	0.49166852187646465	0.7930606441014693	0.22441899808119023	0.9482703237085958	0.8955100993591284	0.7777667233594601	0.9395137399197396	0.8623476235851919	1.0	0.07142857142857142	0.0	0.04307027247086621	0.04307027247086621
4735	0.10416196687734915	0.04340730369784414	0.042056910842591666	0.6586789898162156	-1	0	0	0.1	1	1.0	13	1.0	1.0	14	13	0	1	0	0.06666666666666667	1	15	15	0.3333333333333333	0	0.49166852187646465	0.8464526901733338	0.22441899808119023	0.9623055320522244	0.8955100993591284	0.6460594588170538	0.9395137399197396	0.8640733526745362	1.0	0.07142857142857142	0.0	0.042056910842591666	0.042056910842591666
138	0.010378882606825299	0.0008561525092400015	-0.00013615330903592247	0.9326930867990185	-1	0	0	0.3333333333333333	2	0.7142857142857143	5	0.36	0.7142857142857143	7	5	1	1	0	1.0	5	5	9	0.25	0	0.6653255167721408	0.8187831689804693	0.37526178678530975	0.8809629041667647	0.6944928517690372	0.9637577750629385	0.9406281778775472	0.9058035676165054	1.0	0.14285714285714285	0.0	-1.3615330903592248e-05	-1.3615330903592248e-05
2243	0.10646840306264543	0.04081713045995779	0.039347025500077834	0.6607325213265144	-1	0	0	0.1	1	1.0	13	1.0	1.0	14	13	0	1	0	0.06666666666666667	1	15	15	0.3333333333333333	0	0.49166852187646465	0.788022215648789	0.22441899808119023	0.9482703237085958	0.8955100993591284	0.7777667233594601	0.9395137399197396	0.8611391716330715	1.0	0.07142857142857142	0.0	0.039347025500077834	0.039347025500077834
4476	0.10372524308795118	0.042874414476965717	0.041611760485694406	0.6649748024031574	-1	0	0	0.1	1	1.0	13	1.0	1.0	14	13	0	1	0	0.06666666666666667	1	15	15	0.3333333333333333	0	0.49166852187646465	0.7930606441014693	0.22441899808119023	0.9482703237085958	0.8955100993591284	0.7777667233594601	0.9395137399197396	0.8623476235851919	1.0	0.21428571428571427	0.0	0.041611760485694406	0.041611760485694406
626	0.07051324204573528	0.016012770224100577	0.015934823895068038	0.6260119826580519	-1	0	0	0.1	1	1.0	13	1.0	1.0	14	13	0	1	0	0.06666666666666667	1	15	15	0.3333333333333333	0	0.6924571203270509	0.8267757143191482	0.41597680644715973	0.9230783538396561	0.4477877022580312	0.9109772196008583	0.897281447340851	0.8932616997555431	1.0	0.14285714285714285	0.0	0.015934823895068038	0.015934823895068038
4802	0.08010222125613203	0.03150301022759752	0.016592860506862178	0.6550226633935552	-1	0	0	0.2	2	0.9230769230769231	12	0.5357142857142857	0.9230769230769231	14	12	0	1	0	0.14285714285714285	2	14	15	0.5	0	0.49166852187646465	0.8825720722552969	0.22441899808119023	0.9580310265047173	0.8918997284735515	0.8990758226424092	0.9395137399197396	0.9201206695132055	1.0	0.14285714285714285	0.0	0.016592860506862178	0.016592860506862178
3249	0.08780283230965924	0.030163141013329276	0.030086512015978784	0.6619324189561218	-1	0	0	0.1	1	1.0	13	1.0	1.0	14	13	0	1	0	0.06666666666666667	1	15	15	0.3333333333333333	0	0.49166852187646465	0.7804620222050054	0.22441899808119023	0.9482703237085958	0.8955100993591284	0.7777667233594601	0.9395137399197396	0.8593484923068125	1.0	0.07142857142857142	0.0	0.030086512015978784	0.030086512015978784
3859	0.10491783550567156	0.042350077280826716	0.040734653750976776	0.6612283994270493	-1	0	0	0.1	1	1.0	13	1.0	1.0	14	13	0	1	0	0.06666666666666667	1	15	15	0.3333333333333333	0	0.49166852187646465	0.7930606441014693	0.22441899808119023	0.9482703237085958	0.8955100993591284	0.7777667233594601	0.9395137399197396	0.8623476235851919	1.0	0.07142857142857142	0.0	0.040734653750976776	0.040734653750976776
414	0.07258533164071303	0.017309121714800823	0.017295267529952685	0.6203779946362036	-1	0	0	0.1	1	1.0	13	1.0	1.0	14	13	0	1	0	0.06666666666666667	1	15	15	0.3333333333333333	0	0.6924571203270509	0.8267757143191482	0.41597680644715973	0.9230783538396561	0.4477877022580312	0.9109772196008583	0.897281447340851	0.8932616997555431	1.0	0.14285714285714285	0.0	0.017295267529952685	0.017295267529952685
277	0.09346673673603838	0.0038216551104678746	-0.0010482476749629397	0.7835999625310165	-1	0	0	0.1111111111111111	1	1.0	11	1.0	1.0	12	11	0	0	0	0.07692307692307693	13	1	13	0.0	0	0.6763252062107746	0.8226117299749042	0.38139228677404835	0.8898981493102253	0.7326040910292031	0.9687642367507453	0.8966395302923819	0.913153941746573	0	0	0.0	-0.00010482476749629397	-0.00010482476749629397
2797	0.07286138749650842	0.004537454340850589	0.0037218275120664843	0.9951301635933525	-1	0	0	0.125	1	1.0	10	1.0	1.0	11	10	0	1	0	0.08333333333333333	1	12	12	0.3333333333333333	0	0.49166852187646465	0.8751312913614361	0.22441899808119023	0.6918535940620362	0.8918997284735515	0.9209787069399868	0.9395137399197396	0.8503323361823006	1.0	0	0.0	0.0037218275120664843	0.0037218275120664843
2590	0.10586720655963053	0.040929334753882766	0.03807599367069029	0.6648717373004296	-1	0	0	0.1	1	1.0	13	1.0	1.0	14	13	0	1	0	0.06666666666666667	1	15	15	0.3333333333333333	0	0.49166852187646465	0.7930606441014693	0.22441899808119023	0.9482703237085958	0.8955100993591284	0.7777667233594601	0.9395137399197396	0.8623476235851919	1.0	0.14285714285714285	0.0	0.03807599367069029	0.03807599367069029
4505	0.10553476467037325	0.042878719314697035	0.04071409916843697	0.6662113313993325	-1	0	0	0.1	1	1.0	13	1.0	1.0	14	13	0	1	0	0.06666666666666667	1	15	15	0.3333333333333333	0	0.49166852187646465	0.7930606441014693	0.22441899808119023	0.9482703237085958	0.8955100993591284	0.7777667233594601	0.9395137399197396	0.8623476235851919	1.0	0.07142857142857142	0.0	0.04071409916843697	0.04071409916843697
1480	0.10553917258385732	0.0442210163766891	0.043806651014640596	0.666250645930959	-1	0	0	0.1	1	1.0	13	1.0	1.0	14	13	0	1	0	0.06666666666666667	1	15	15	0.3333333333333333	0	0.49166852187646465	0.788022215648789	0.22441899808119023	0.9482703237085958	0.8955100993591284	0.7777667233594601	0.9395137399197396	0.8611391716330715	1.0	0.14285714285714285	0.0	0.043806651014640596	0.043806651014640596
4493	0.10408794764794158	0.044042964717535424	0.04267789289448077	0.6585878043686693	-1	0	0	0.1	1	1.0	13	1.0	1.0	14	13	0	1	0	0.06666666666666667	1	15	15	0.3333333333333333	0	0.49166852187646465	0.8464526901733338	0.22441899808119023	0.9623055320522244	0.8955100993591284	0.6460594588170538	0.9395137399197396	0.8640733526745362	1.0	0.07142857142857142	0.0	0.04267789289448077	0.04267789289448077
3155	0.1064091816840678	0.04320538464299004	0.04287643889441349	0.6687460701408445	-1	0	0	0.1	1	1.0	13	1.0	1.0	14	13	0	1	0	0.06666666666666667	1	15	15	0.3333333333333333	0	0.49166852187646465	0.7930606441014693	0.22441899808119023	0.9482703237085958	0.8955100993591284	0.7777667233594601	0.9395137399197396	0.8623476235851919	1.0	0.07142857142857142	0.0	0.04287643889441349	0.04287643889441349
2694	0.10848096155678101	0.039071479492256686	0.03751263220293193	0.6626805872845558	-1	0	0	0.1	1	1.0	13	1.0	1.0	14	13	0	1	0	0.06666666666666667	1	15	15	0.3333333333333333	0	0.49166852187646465	0.788022215648789	0.22441899808119023	0.9482703237085958	0.8955100993591284	0.7777667233594601	0.9395137399197396	0.8611391716330715	1.0	0.07142857142857142	0.0	0.03751263220293193	0.03751263220293193
4449	0.10827643592170334	0.04424209134477776	0.04350085525324218	0.6591827066640923	-1	0	0	0.1	1	1.0	13	1.0	1.0	14	13	0	1	0	0.06666666666666667	1	15	15	0.3333333333333333	0	0.49166852187646465	0.7930606441014693	0.22441899808119023	0.9482703237085958	0.8955100993591284	0.7777667233594601	0.9395137399197396	0.8623476235851919	1.0	0.07142857142857142	0.0	0.04350085525324218	0.04350085525324218
2851	0.10742003916238003	0.04319036338299459	0.041900425913601	0.6591737853712865	-1	0	0	0.1	1	1.0	13	1.0	1.0	14	13	0	1	0	0.06666666666666667	1	15	15	0.3333333333333333	0	0.49166852187646465	0.788022215648789	0.22441899808119023	0.9482703237085958	0.8955100993591284	0.7777667233594601	0.9395137399197396	0.8611391716330715	1.0	0.07142857142857142	0.0	0.041900425913601	0.041900425913601
1669	0.10828583266459271	0.043019312521962325	0.04078993985691724	0.6629749359771099	-1	0	0	0.1	1	1.0	13	1.0	1.0	14	13	0	1	0	0.06666666666666667	1	15	15	0.3333333333333333	0	0.49166852187646465	0.788022215648789	0.22441899808119023	0.9482703237085958	0.8955100993591284	0.7777667233594601	0.9395137399197396	0.8611391716330715	1.0	0	0.0	0.04078993985691724	0.04078993985691724
4699	0.1083618699036205	0.043639334234223406	0.04261856860306811	0.660946949816988	-1	0	0	0.1	1	1.0	13	1.0	1.0	14	13	0	1	0	0.06666666666666667	1	15	15	0.3333333333333333	0	0.49166852187646465	0.7930606441014693	0.22441899808119023	0.9482703237085958	0.8955100993591284	0.7777667233594601	0.9395137399197396	0.8623476235851919	1.0	0.07142857142857142	0.0	0.04261856860306811	0.04261856860306811
1998	0.10686215481661834	0.043481585168618817	0.04246531225109958	0.6620418154975201	-1	0	0	0.1	1	1.0	13	1.0	1.0	14	13	0	1	0	0.06666666666666667	1	15	15	0.3333333333333333	0	0.49166852187646465	0.788022215648789	0.22441899808119023	0.9482703237085958	0.8955100993591284	0.7777667233594601	0.9395137399197396	0.8611391716330715	1.0	0.07142857142857142	0.0	0.04246531225109958	0.04246531225109958
781	0.06507722163501495	0.014327739215406194	0.0018417714795798904	0.6116160623481165	-1	0	0	0.1	1	1.0	13	1.0	1.0	14	13	0	1	0	0.06666666666666667	1	15	15	0.3333333333333333	0	0.7202247550430173	0.947542893947276	0.372606455388095	0.9587149322656288	0.5188444965066679	0.9169818393046231	0.7903669690053564	0.9434098493910547	1.0	0.07142857142857142	0.0	0.0018417714795798904	0.0018417714795798904
1245	0.049503928746322375	0.003552664483365149	-0.0035348733013161626	0.7189201396399612	-1	0	0	0.16666666666666666	1	1.0	7	1.0	1.0	8	7	0	1	0	0.1111111111111111	1	9	9	0.3333333333333333	0	0.6771398765052211	0.9189484823764926	0.4150564036339892	0.924906518867931	0.6508672920407571	0.7791345226666466	0.7721298007129206	0.8876120428610216	1.0	0.125	0.0	-0.00035348733013161626	-0.00035348733013161626
767	0.045783131313382845	0.020824472551250868	0.020788585987571138	0.7734508951789951	-1	0	0	0.16666666666666666	1	1.0	7	1.0	1.0	8	7	0	0	0	0.1111111111111111	9	1	9	0.0	0	0.7100271106491467	0.9156020133443461	0.5835354355234734	0.9432973583489301	0.6508672920407571	0.934898407665712	0.9126193612159672	0.932139559109289	0	0	0.0	0.020788585987571138	0.020788585987571138
798	0.06971779320158394	0.012189545803153777	0.0045407369662387054	0.6452278199526169	-1	0	0	0.1	1	1.0	13	1.0	1.0	14	13	0	0	0	0.06666666666666667	1	15	15	0.0	0	0.5742864176733637	0.9364280181499579	0.41597680644715973	0.938298185660048	0.46948520093671914	0.820914038781418	0.8338779193866996	0.9098169763129419	0	0	0.0	0.0045407369662387054	0.0045407369662387054
448	0.06023866889768197	0.005570835573640106	0.002856125124216412	0.9655501692371788	-1	0	0	0.2	2	0.8461538461538461	11	0.46875	0.5384615384615384	8	7	6	2	0	0.5	4	8	15	0.13333333333333333	0.46153846153846156	0.2358406283852192	0.9567013397997151	0.4593913426085548	0.862235980793692	0.8464658900148837	0.8163381225844433	0.9257033105828805	0.8947647812507141	0.6875	0.25	0.0	0.002856125124216412	0.002856125124216412
1353	0.07345785908432675	0.030622360607735735	0.022241455244106388	0.6727203897748328	-1	0	0	0.1	1	1.0	13	1.0	1.0	14	13	0	1	0	0.06666666666666667	1	15	15	0.3333333333333333	0	0.6027837554968519	0.9633634124807822	0.46423568967950163	0.950270313706523	0.6068920744469211	0.9376647845081897	0.8376856780219822	0.9515148583323799	1.0	0.21428571428571427	0.0	0.022241455244106388	0.022241455244106388
1492	0.10765030021823625	0.04085020044333736	0.03731449050559597	0.6636907962017264	-1	0	0	0.1	1	1.0	13	1.0	1.0	14	13	0	1	0	0.06666666666666667	1	15	15	0.3333333333333333	0	0.49166852187646465	0.788022215648789	0.22441899808119023	0.9482703237085958	0.8955100993591284	0.7777667233594601	0.9395137399197396	0.8611391716330715	1.0	0.07142857142857142	0.0	0.03731449050559597	0.03731449050559597
274	0.018995298207862093	0.002140535194698757	-0.002137873070772494	0.9450684372392414	-1	0	0	0.375	3	0.6	6	0.5	0.4	7	4	4	3	0	0.6666666666666666	6	4	12	0.3333333333333333	0.4	0.8330887270545159	0.9629832867798223	0.4990063326157884	0.8819742228015254	0.9008379336573006	0.9264824188086191	0.8572780223035612	0.9309429872761079	0.14285714285714285	0.14285714285714285	0.0	-0.0002137873070772494	-0.0002137873070772494
3663	0.08542426812053658	0.001249069666904353	0.0005421015172809305	0.993287298169522	-1	0	0	0.1111111111111111	1	1.0	11	1.0	1.0	12	11	0	1	0	0.07692307692307693	1	13	13	0.3333333333333333	0	0.40428019553573585	0.8905311389421956	0.22441899808119023	0.9089661858116213	0.8918997284735515	0.8421884830928471	0.9395137399197396	0.8832890796533159	1.0	0.08333333333333333	0.0	0.0005421015172809305	0.0005421015172809305
1089	0.07910574613847786	0.028128084189705926	-0.020487311852429333	0.7187582404507127	-1	0	0	0.1	1	1.0	13	1.0	1.0	14	13	0	0	0	0.06666666666666667	1	15	15	0.0	0	0.4932700632518374	0.9339761825951081	0.26612412346167824	0.9562431249995882	0.8918997284735515	0.9410218348488656	0.8809925589901433	0.9445136257155871	0	0	0.0	-0.0020487311852429332	-0.0020487311852429332
4143	0.10466922089549749	0.04418036546863128	0.043490564656743676	0.6718553748149201	-1	0	0	0.1	1	1.0	13	1.0	1.0	14	13	0	1	0	0.06666666666666667	1	15	15	0.3333333333333333	0	0.49166852187646465	0.7930606441014693	0.22441899808119023	0.9482703237085958	0.8955100993591284	0.7777667233594601	0.9395137399197396	0.8623476235851919	1.0	0.14285714285714285	0.0	0.043490564656743676	0.043490564656743676
2803	0.10510606883827336	0.044871505045037605	0.04322673589997729	0.6569533863951048	-1	0	0	0.1	1	1.0	13	1.0	1.0	14	13	0	1	0	0.06666666666666667	1	15	15	0.3333333333333333	0	0.49166852187646465	0.8464526901733338	0.22441899808119023	0.9623055320522244	0.8955100993591284	0.6460594588170538	0.9395137399197396	0.8640733526745362	1.0	0.14285714285714285	0.0	0.04322673589997729	0.04322673589997729
3046	0.1051648634960602	0.043665560259217154	0.04254776479540422	0.6618680906215397	-1	0	0	0.1	1	1.0	13	1.0	1.0	14	13	0	1	0	0.06666666666666667	1	15	15	0.3333333333333333	0	0.49166852187646465	0.7930606441014693	0.22441899808119023	0.9482703237085958	0.8955100993591284	0.7777667233594601	0.9395137399197396	0.8623476235851919	1.0	0.14285714285714285	0.0	0.04254776479540422	0.04254776479540422
2926	0.10664958314808022	0.04269637351617209	0.0397393891969377	0.6652960419998861	-1	0	0	0.1	1	1.0	13	1.0	1.0	14	13	0	1	0	0.06666666666666667	1	15	15	0.3333333333333333	0	0.49166852187646465	0.7930606441014693	0.22441899808119023	0.9482703237085958	0.8955100993591284	0.7777667233594601	0.9395137399197396	0.8623476235851919	1.0	0.07142857142857142	0.0	0.0397393891969377	0.0397393891969377
238	0.005180867816573	0.0010688361646446723	0.0010157436591053158	0.9943978023277089	-1	0	0	0.75	3	0.5	2	0.6	0.5	5	2	0	1	0	0.4	2	5	6	1.0	0.5	0.4757606321736489	0.8612626577212139	0.4309093016569303	0.9404355807331256	0.877060852662494	0.9453202913961848	0.9069075060473207	0.9226120409774454	1.0	0.4	0.0	0.0010157436591053158	0.0010157436591053158
836	0.0598728107589596	0.020383194571835104	0.018429051507152072	0.5858453458217985	-1	0	0	0.1	1	1.0	13	1.0	1.0	14	13	0	1	0	0.06666666666666667	1	15	15	0.3333333333333333	0	0.684335115936568	0.952044296530503	0.4593913426085548	0.9453953069156943	0.690135794647522	0.9446921531946103	0.9149728916828339	0.9474787745900715	1.0	0.21428571428571427	0.0	0.018429051507152072	0.018429051507152072
4734	0.10760511494388575	0.04381680649525146	0.04230934960039046	0.6604114547326263	-1	0	0	0.1	1	1.0	13	1.0	1.0	14	13	0	1	0	0.06666666666666667	1	15	15	0.3333333333333333	0	0.49166852187646465	0.7930606441014693	0.22441899808119023	0.9482703237085958	0.8955100993591284	0.7777667233594601	0.9395137399197396	0.8623476235851919	1.0	0.14285714285714285	0.0	0.04230934960039046	0.04230934960039046
4082	0.08634754243673835	0.029236281347178452	0.029234731574313985	0.6623386565320227	-1	0	0	0.1	1	1.0	13	1.0	1.0	14	13	0	1	0	0.06666666666666667	1	15	15	0.3333333333333333	0	0.49166852187646465	0.7804620222050054	0.22441899808119023	0.9482703237085958	0.8955100993591284	0.7777667233594601	0.9395137399197396	0.8593484923068125	1.0	0.14285714285714285	0.0	0.029234731574313985	0.029234731574313985
95	0.006845225435088069	0.000462407268409467	0.0003581907229551166	0.9956954145477735	-1	0	0	0.3333333333333333	2	0.6666666666666666	4	0.5333333333333333	0.5	3	3	4	6	0	0.6	3	5	8	0.5	0	0.3064353023401525	0.7657248120944211	0.8695953570646944	0.9486042869832961	0.6983724622058158	0.8388716692581518	0.9253924629060984	0.8717521011043038	0.3333333333333333	0.3333333333333333	0.0	0.0003581907229551166	0.0003581907229551166
2549	0.10544759483327025	0.043295181945403355	0.04216637004322453	0.6595966324497438	-1	0	0	0.1	1	1.0	13	1.0	1.0	14	13	0	1	0	0.06666666666666667	1	15	15	0.3333333333333333	0	0.49166852187646465	0.7930606441014693	0.22441899808119023	0.9482703237085958	0.8955100993591284	0.7777667233594601	0.9395137399197396	0.8623476235851919	1.0	0.07142857142857142	0.0	0.04216637004322453	0.04216637004322453
2905	0.10537286547788338	0.042961007236674384	0.03873491362378783	0.6621050295586861	-1	0	0	0.1	1	1.0	13	1.0	1.0	14	13	0	1	0	0.06666666666666667	1	15	15	0.3333333333333333	0	0.49166852187646465	0.8464526901733338	0.22441899808119023	0.9623055320522244	0.8955100993591284	0.6460594588170538	0.9395137399197396	0.8640733526745362	1.0	0.07142857142857142	0.0	0.03873491362378783	0.03873491362378783
3375	0.1040767467218937	0.043507399467150494	0.04103982736639503	0.662203312478016	-1	0	0	0.1	1	1.0	13	1.0	1.0	14	13	0	1	0	0.06666666666666667	1	15	15	0.3333333333333333	0	0.49166852187646465	0.8464526901733338	0.22441899808119023	0.9623055320522244	0.8955100993591284	0.6940610548149091	0.9395137399197396	0.8723627269611082	1.0	0.07142857142857142	0.0	0.04103982736639503	0.04103982736639503
1722	0.0863663460581014	0.024773866939082758	0.023734785861582976	0.6566799016134164	-1	0	0	0.1	1	1.0	13	1.0	1.0	14	13	0	1	0	0.06666666666666667	1	15	15	0.3333333333333333	0	0.49166852187646465	0.766036106100892	0.22441899808119023	0.9482703237085958	0.8955100993591284	0.7777667233594601	0.9395137399197396	0.8559999289072169	1.0	0.07142857142857142	0.0	0.023734785861582976	0.023734785861582976
1763	0.1057604094520567	0.038879921319248556	0.03721735921359479	0.6600127426463755	-1	0	0	0.1	1	1.0	13	1.0	1.0	14	13	0	1	0	0.06666666666666667	1	15	15	0.3333333333333333	0	0.49166852187646465	0.788022215648789	0.22441899808119023	0.9482703237085958	0.8991204702447055	0.7742703333863294	0.9395137399197396	0.8603354126341772	1.0	0.07142857142857142	0.0	0.03721735921359479	0.03721735921359479
4444	0.10625620972118789	0.04337657177850806	0.041593155973603836	0.6609861930788805	-1	0	0	0.1	1	1.0	13	1.0	1.0	14	13	0	1	0	0.06666666666666667	1	15	15	0.3333333333333333	0	0.49166852187646465	0.8464526901733338	0.22441899808119023	0.9623055320522244	0.8991204702447055	0.636147235858857	0.9395137399197396	0.862377853974655	1.0	0.07142857142857142	0.0	0.041593155973603836	0.041593155973603836
3736	0.10708676443584988	0.04198921315848059	0.041091670614698386	0.661044632469009	-1	0	0	0.1	1	1.0	13	1.0	1.0	14	13	0	1	0	0.06666666666666667	1	15	15	0.3333333333333333	0	0.49166852187646465	0.7930606441014693	0.22441899808119023	0.9482703237085958	0.8955100993591284	0.7777667233594601	0.9395137399197396	0.8623476235851919	1.0	0.07142857142857142	0.0	0.041091670614698386	0.041091670614698386
534	0.04067576357775081	0.006856026882561884	0.00618930162883629	0.9957129438205543	-1	0	0	0.375	3	0.8	8	0.4	0.8	11	8	0	0	0	0.3	3	10	12	0.0	1.0	0.9146681585408631	0.9150474832000234	0.616173157212255	0.8736109808327827	0.5326020328944787	0.952931972450189	0.9214217371148183	0.9197804591994141	0	0	0.0	0.00618930162883629	0.00618930162883629
1922	0.10635649098164829	0.04446526225005234	0.04253858961630299	0.6609361385381268	-1	0	0	0.1	1	1.0	13	1.0	1.0	14	13	0	1	0	0.06666666666666667	1	15	15	0.3333333333333333	0	0.49166852187646465	0.8464526901733338	0.22441899808119023	0.9623055320522244	0.8955100993591284	0.6460594588170538	0.9395137399197396	0.8640733526745362	1.0	0.07142857142857142	0.0	0.04253858961630299	0.04253858961630299
507	0.0660740127146052	0.012874728143806451	0.006102791529902934	0.5796797175891484	-1	0	0	0.1	1	1.0	13	1.0	1.0	14	13	0	1	0	0.06666666666666667	1	15	15	0.3333333333333333	0	0.7202247550430173	0.9348590292544591	0.372606455388095	0.9487145377910057	0.6115987894339924	0.9318114291623008	0.8648665251712184	0.9388962678920403	1.0	0.07142857142857142	0.0	0.006102791529902934	0.006102791529902934
3215	0.09739838618562675	0.04232728904914021	0.026901368322204734	0.648472874988846	-1	0	0	0.1	1	1.0	13	1.0	1.0	14	13	0	1	0	0.06666666666666667	1	15	15	0.3333333333333333	0	0.49166852187646465	0.8214483715626647	0.22441899808119023	0.9488652784806556	0.8955100993591284	0.8993185272435605	0.9395137399197396	0.9013418085161092	1.0	0.14285714285714285	0.0	0.026901368322204734	0.026901368322204734
1212	0.08395073190456392	0.036747351083699024	0.035490686874024416	0.6379217133902146	-1	0	0	0.1111111111111111	1	1.0	11	1.0	1.0	12	11	0	0	0	0.07692307692307693	1	13	13	0.0	0	0.4948716046272102	0.871075011772245	0.3502582258187659	0.9567850002949098	0.8098427330425174	0.9035438536506527	0.8545739817679082	0.9179671273685408	0	0	0.0	0.035490686874024416	0.035490686874024416
130	0.013155626970667657	0.0027081862277738306	0.0026158310969121045	0.9740968045526941	-1	0	0	0.4	4	0.6923076923076923	9	0.5	0.38461538461538464	8	5	6	3	0	0.8333333333333334	5	6	15	0.23076923076923078	0.36363636363636365	0.6026769396097089	0.8691629546111436	0.6230072860052539	0.894240672393766	0.44126508216472293	0.920368106556282	0.8771425118697337	0.8964680122084205	0.25	0.5	0.0	0.0026158310969121045	0.0026158310969121045
216	0.0017918250272790342	0.0002802474281815827	7.188694742092223e-05	0.9965280732106846	-1	0	0	0.25	1	1.0	4	0.6	0.75	4	3	1	0	0	0.4	2	5	6	0.0	0	0.5808612714593242	0.8868972570812796	0.23880996797685086	0.9139421715467566	0.8775483608766329	0.6426365958961415	0.953051546290071	0.8415316633334142	0	0	0.0	7.188694742092223e-05	7.188694742092223e-05
785	0.043207039026479876	0.007343566288863277	0.0001268582630073257	0.93516273382722	-1	0	0	0.2	2	0.8461538461538461	11	0.3125	0.8461538461538461	13	11	1	2	0	0.3333333333333333	12	4	15	0.5	0.36363636363636365	0.6771398765052211	0.9556075062069836	0.4150564036339892	0.9511298324188858	0.6115987894339924	0.9103303524090467	0.7903669690053564	0.9418677988810449	0.5384615384615385	0.07692307692307693	0.0	0.0001268582630073257	0.0001268582630073257
2623	0.10436783702556965	0.04406338009395051	0.04092327754323549	0.6649097567469165	-1	0	0	0.1	1	1.0	13	1.0	1.0	14	13	0	1	0	0.06666666666666667	1	15	15	0.3333333333333333	0	0.49166852187646465	0.7930606441014693	0.22441899808119023	0.9482703237085958	0.8955100993591284	0.7777667233594601	0.9395137399197396	0.8623476235851919	1.0	0.07142857142857142	0.0	0.04092327754323549	0.04092327754323549
4165	0.10634984588859965	0.042849097869211976	0.041936860580888705	0.6647097257431462	-1	0	0	0.1	1	1.0	13	1.0	1.0	14	13	0	1	0	0.06666666666666667	1	15	15	0.3333333333333333	0	0.49166852187646465	0.7930606441014693	0.22441899808119023	0.9482703237085958	0.8955100993591284	0.7844256721556574	0.9395137399197396	0.8638814462725029	1.0	0.07142857142857142	0.0	0.041936860580888705	0.041936860580888705
3641	0.10455687909216725	0.04429874173919277	0.04125327726652624	0.6664853644990991	-1	0	0	0.1	1	1.0	13	1.0	1.0	14	13	0	1	0	0.06666666666666667	1	15	15	0.3333333333333333	0	0.49166852187646465	0.7930606441014693	0.22441899808119023	0.9482703237085958	0.8955100993591284	0.7777667233594601	0.9395137399197396	0.8623476235851919	1.0	0.07142857142857142	0.0	0.04125327726652624	0.04125327726652624
2396	0.10591644433695155	0.0406934038454035	0.03855162171025747	0.6631295864685754	-1	0	0	0.1	1	1.0	13	1.0	1.0	14	13	0	1	0	0.06666666666666667	1	15	15	0.3333333333333333	0	0.49166852187646465	0.788022215648789	0.22441899808119023	0.9482703237085958	0.8955100993591284	0.7777667233594601	0.9395137399197396	0.8611391716330715	1.0	0.07142857142857142	0.0	0.03855162171025747	0.03855162171025747
3545	0.1037724915453633	0.043242428031434826	0.04256094370416248	0.6645247163634314	-1	0	0	0.1	1	1.0	13	1.0	1.0	14	13	0	1	0	0.06666666666666667	1	15	15	0.3333333333333333	0	0.49166852187646465	0.7930606441014693	0.22441899808119023	0.9482703237085958	0.8955100993591284	0.7777667233594601	0.9395137399197396	0.8623476235851919	1.0	0.07142857142857142	0.0	0.04256094370416248	0.04256094370416248
2843	0.10151414067454521	0.04280957792711887	0.040823182144302035	0.6580038654145823	-1	0	0	0.1	1	1.0	13	1.0	1.0	14	13	0	1	0	0.06666666666666667	1	15	15	0.3333333333333333	0	0.49166852187646465	0.8464526901733338	0.22441899808119023	0.9623055320522244	0.8955100993591284	0.6460594588170538	0.9395137399197396	0.8640733526745362	1.0	0.07142857142857142	0.0	0.040823182144302035	0.040823182144302035
721	0.049518602719111335	0.006203877850272375	0.0053794061777371225	0.6275641559841327	-1	0	0	0.125	1	1.0	9	1.0	1.0	10	9	0	0	0	0.09090909090909091	1	11	11	0.0	0	0.6201269155153284	0.948350723474818	0.4150564036339892	0.9417928938272935	0.5989691674245289	0.871754380444352	0.8397491680004979	0.9266859309723546	0	0	0.0	0.0053794061777371225	0.0053794061777371225
4571	0.10569224088640916	0.04250691743579848	0.03995641659325797	0.6647582123824134	-1	0	0	0.1	1	1.0	13	1.0	1.0	14	13	0	1	0	0.06666666666666667	1	15	15	0.3333333333333333	0	0.49166852187646465	0.7930606441014693	0.22441899808119023	0.9482703237085958	0.8991204702447055	0.7742703333863294	0.9395137399197396	0.8615497347948051	1.0	0.07142857142857142	0.0	0.03995641659325797	0.03995641659325797
2325	0.10784829213563142	0.042426780874646894	0.04108965641114554	0.6604437156270251	-1	0	0	0.1	1	1.0	13	1.0	1.0	14	13	0	1	0	0.06666666666666667	1	15	15	0.3333333333333333	0	0.49166852187646465	0.788022215648789	0.22441899808119023	0.9482703237085958	0.8955100993591284	0.7777667233594601	0.9395137399197396	0.8611391716330715	1.0	0.07142857142857142	0.0	0.04108965641114554	0.04108965641114554
3364	0.10831843486117933	0.043656875286487595	0.0423722134452757	0.6612884453234587	-1	0	0	0.1	1	1.0	13	1.0	1.0	14	13	0	1	0	0.06666666666666667	1	15	15	0.3333333333333333	0	0.49166852187646465	0.7930606441014693	0.22441899808119023	0.9482703237085958	0.8991204702447055	0.7742703333863294	0.9395137399197396	0.8615497347948051	1.0	0.14285714285714285	0.0	0.0423722134452757	0.0423722134452757
1357	0.09204905317768951	0.026177363074292585	0.025753240483224787	0.643985503199444	-1	0	0	0.1	1	1.0	13	1.0	1.0	14	13	0	0	0	0.06666666666666667	1	15	15	0.0	0	0.49166852187646465	0.7707114671587497	0.22441899808119023	0.9482703237085958	0.8955100993591284	0.7777667233594601	0.9395137399197396	0.8570759658706129	0	0	0.0	0.025753240483224787	0.025753240483224787
2284	0.10862182671832495	0.04422696000170327	0.04370223894556571	0.6648543898517153	-1	0	0	0.1	1	1.0	13	1.0	1.0	14	13	0	1	0	0.06666666666666667	1	15	15	0.3333333333333333	0	0.49166852187646465	0.788022215648789	0.22441899808119023	0.9482703237085958	0.8955100993591284	0.7777667233594601	0.9395137399197396	0.8611391716330715	1.0	0.07142857142857142	0.0	0.04370223894556571	0.04370223894556571
2634	0.10842246183012275	0.04429028013983087	0.042193886210035655	0.6662165310798855	-1	0	0	0.1	1	1.0	13	1.0	1.0	14	13	0	1	0	0.06666666666666667	1	15	15	0.3333333333333333	0	0.49166852187646465	0.7930606441014693	0.22441899808119023	0.9482703237085958	0.8955100993591284	0.7777667233594601	0.9395137399197396	0.8623476235851919	1.0	0.07142857142857142	0.0	0.042193886210035655	0.042193886210035655
3468	0.105545845921933	0.04003419588903996	0.03908489992468558	0.6604851045932658	-1	0	0	0.1	1	1.0	13	1.0	1.0	14	13	0	1	0	0.06666666666666667	1	15	15	0.3333333333333333	0	0.49166852187646465	0.789818469914038	0.22441899808119023	0.9468755062853829	0.8955100993591284	0.7416752125438456	0.9395137399197396	0.8523330911529122	1.0	0.07142857142857142	0.0	0.03908489992468558	0.03908489992468558
4000	0.10735682780388582	0.04494652785002796	0.04453078838808179	0.6694345852317722	-1	0	0	0.1	1	1.0	13	1.0	1.0	14	13	0	1	0	0.06666666666666667	1	15	15	0.3333333333333333	0	0.49166852187646465	0.7930606441014693	0.22441899808119023	0.9482703237085958	0.8955100993591284	0.7777667233594601	0.9395137399197396	0.8623476235851919	1.0	0.07142857142857142	0.0	0.04453078838808179	0.04453078838808179
2861	0.10493359335007717	0.04313305297771686	0.042763386350722875	0.6624278380434723	-1	0	0	0.1	1	1.0	13	1.0	1.0	14	13	0	1	0	0.06666666666666667	1	15	15	0.3333333333333333	0	0.49166852187646465	0.7930606441014693	0.22441899808119023	0.9482703237085958	0.8955100993591284	0.7777667233594601	0.9395137399197396	0.8623476235851919	1.0	0.07142857142857142	0.0	0.042763386350722875	0.042763386350722875
3430	0.105592011432604	0.04410962989395717	0.04199580044379249	0.6651308940068204	-1	0	0	0.1	1	1.0	13	1.0	1.0	14	13	0	1	0	0.06666666666666667	1	15	15	0.3333333333333333	0	0.49166852187646465	0.7930606441014693	0.22441899808119023	0.9482703237085958	0.8955100993591284	0.7777667233594601	0.9395137399197396	0.8623476235851919	1.0	0.14285714285714285	0.0	0.04199580044379249	0.04199580044379249
3999	0.1060223020880179	0.0437728348783082	0.04325244150042502	0.6663178053289388	-1	0	0	0.1	1	1.0	13	1.0	1.0	14	13	0	1	0	0.06666666666666667	1	15	15	0.3333333333333333	0	0.49166852187646465	0.7930606441014693	0.22441899808119023	0.9482703237085958	0.8955100993591284	0.7777667233594601	0.9395137399197396	0.8623476235851919	1.0	0.07142857142857142	0.0	0.04325244150042502	0.04325244150042502
4379	0.10903023920269125	0.043943854586606414	0.043034053185104684	0.6615914582836736	-1	0	0	0.1	1	1.0	13	1.0	1.0	14	13	0	1	0	0.06666666666666667	1	15	15	0.3333333333333333	0	0.49166852187646465	0.7930606441014693	0.22441899808119023	0.9482703237085958	0.8955100993591284	0.7777667233594601	0.9395137399197396	0.8623476235851919	1.0	0.07142857142857142	0.0	0.043034053185104684	0.043034053185104684
961	0.06528881412326294	0.023060286316416212	0.02301363380352062	0.6487531118490897	-1	0	0	0.1	1	1.0	13	1.0	1.0	14	13	0	0	0	0.06666666666666667	1	15	15	0.0	0	0.36167650309398147	0.9539280225315878	0.49756207770207306	0.9313365370787321	0.5511634583253405	0.929823963268409	0.886754839969425	0.9393798014323527	0	0	0.0	0.02301363380352062	0.02301363380352062
4862	0.10421958898299272	0.045042549368002914	0.043197950428412776	0.6600609490769758	-1	0	0	0.1	1	1.0	13	1.0	1.0	14	13	0	1	0	0.06666666666666667	1	15	15	0.3333333333333333	0	0.49166852187646465	0.8464526901733338	0.22441899808119023	0.9623055320522244	0.8955100993591284	0.6460594588170538	0.9395137399197396	0.8640733526745362	1.0	0.07142857142857142	0.0	0.043197950428412776	0.043197950428412776
842	0.06763648250501764	0.020753143504394674	0.020107854981183716	0.6304784605915407	-1	0	0	0.1111111111111111	1	1.0	11	1.0	1.0	12	11	0	0	0	0.07692307692307693	1	13	13	0.0	0	0.579822035069812	0.9518920257614663	0.4150564036339892	0.9500139757024975	0.5714540633455084	0.9210051346587479	0.8414943493191488	0.9424198627555926	0	0	0.0	0.020107854981183716	0.020107854981183716
2657	0.10676221106874009	0.04294620925156754	0.042142699865315006	0.6614353354389619	-1	0	0	0.1	1	1.0	13	1.0	1.0	14	13	0	1	0	0.06666666666666667	1	15	15	0.3333333333333333	0	0.49166852187646465	0.788022215648789	0.22441899808119023	0.9482703237085958	0.8955100993591284	0.7777667233594601	0.9395137399197396	0.8611391716330715	1.0	0.07142857142857142	0.0	0.042142699865315006	0.042142699865315006
2180	0.09600621070501511	0.008927952656275466	0.006993248194810178	0.674684111226055	-1	0	0	0.1	1	1.0	13	1.0	1.0	14	13	0	1	0	0.06666666666666667	1	15	15	0.3333333333333333	0	0.3690906506373124	0.7798772939258886	0.22441899808119023	0.963316878102022	0.8872218436364557	0.9642013810022009	0.9574213768636048	0.9314259592382049	1.0	0.14285714285714285	0.0	0.006993248194810178	0.006993248194810178
1095	0.06457309064926449	0.025294902517490003	0.024137494589205964	0.6323402037816048	-1	0	0	0.1	1	1.0	12	1.0	1.0	13	12	0	0	0	0.07142857142857142	1	14	14	0.0	0	0.6083181633063679	0.9552384534091056	0.4150564036339892	0.9529301994631342	0.578678562404361	0.8940109796313439	0.8397491680004979	0.9389824188451529	0	0	0.0	0.024137494589205964	0.024137494589205964
1269	0.09188769213491417	0.031047863759976282	-0.018523002509547283	0.6741096077441289	-1	0	0	0.1	1	1.0	13	1.0	1.0	14	13	0	0	0	0.06666666666666667	1	15	15	0.0	0	0.4932700632518374	0.9139258133876705	0.26612412346167824	0.9600715717312264	0.8918997284735515	0.9155684199444886	0.8666101951006775	0.933517496890955	0	0	0.0	-0.0018523002509547282	-0.0018523002509547282
851	0.06767325472433232	0.02771850744804473	0.023841621999439493	0.6422053022215006	-1	0	0	0.1	1	1.0	13	1.0	1.0	14	13	0	0	0	0.06666666666666667	1	15	15	0.0	0	0.6862188816882817	0.8378391218645211	0.3124327225626419	0.9332749990884925	0.7391518712781882	0.9198741542282262	0.9146378742796113	0.9038133182117889	0	0	0.0	0.023841621999439493	0.023841621999439493
3591	0.10558806645660741	0.04451615061576122	0.04311223389639755	0.6613409126869794	-1	0	0	0.1	1	1.0	13	1.0	1.0	14	13	0	1	0	0.06666666666666667	1	15	15	0.3333333333333333	0	0.49166852187646465	0.8464526901733338	0.22441899808119023	0.9623055320522244	0.8955100993591284	0.6460594588170538	0.9395137399197396	0.8640733526745362	1.0	0.07142857142857142	0.0	0.04311223389639755	0.04311223389639755
1999	0.11529612753715968	0.017452036481009698	0.013489656351474855	0.6606742460290995	-1	0	0	0.1	1	1.0	13	1.0	1.0	14	13	0	1	0	0.06666666666666667	1	15	15	0.3333333333333333	0	0.49166852187646465	0.8019697675698698	0.22441899808119023	0.9482703237085958	0.8955100993591284	0.7777667233594601	0.9395137399197396	0.8645163677733607	1.0	0.14285714285714285	0.0	0.013489656351474855	0.013489656351474855
3821	0.10702370321698641	0.04342755443153867	0.040837911320817495	0.663824700376691	-1	0	0	0.1	1	1.0	13	1.0	1.0	14	13	0	1	0	0.06666666666666667	1	15	15	0.3333333333333333	0	0.49166852187646465	0.7930606441014693	0.22441899808119023	0.9482703237085958	0.8955100993591284	0.7844256721556574	0.9395137399197396	0.8638814462725029	1.0	0.07142857142857142	0.0	0.040837911320817495	0.040837911320817495
1047	0.06665337788409893	0.019263061424794323	0.018424225285468266	0.6878368026374195	-1	0	0	0.1	1	1.0	13	1.0	1.0	14	13	0	0	0	0.06666666666666667	1	15	15	0.0	0	0.36167650309398147	0.9539280225315878	0.49756207770207306	0.9313365370787321	0.5511634583253405	0.929823963268409	0.886754839969425	0.9393798014323527	0	0	0.0	0.018424225285468266	0.018424225285468266
2653	0.1078967994027481	0.044138725436676816	0.04287285187463939	0.6606693113184823	-1	0	0	0.1	1	1.0	13	1.0	1.0	14	13	0	1	0	0.06666666666666667	1	15	15	0.3333333333333333	0	0.49166852187646465	0.7930606441014693	0.22441899808119023	0.9482703237085958	0.8955100993591284	0.7777667233594601	0.9395137399197396	0.8623476235851919	1.0	0.14285714285714285	0.0	0.04287285187463939	0.04287285187463939
4349	0.10652975661777345	0.044616161239255867	0.0422197290461214	0.664744738654595	-1	0	0	0.1	1	1.0	13	1.0	1.0	14	13	0	1	0	0.06666666666666667	1	15	15	0.3333333333333333	0	0.49166852187646465	0.7930606441014693	0.22441899808119023	0.9482703237085958	0.8955100993591284	0.7777667233594601	0.9395137399197396	0.8623476235851919	1.0	0.07142857142857142	0.0	0.0422197290461214	0.0422197290461214
2295	0.08389534686263993	0.018774094299187256	0.01788379783685345	0.6625596112754923	-1	0	0	0.1	1	1.0	13	1.0	1.0	14	13	0	1	0	0.06666666666666667	1	15	15	0.3333333333333333	0	0.49166852187646465	0.8386992746552225	0.22441899808119023	0.9623055320522244	0.8955100993591284	0.6460594588170538	0.9395137399197396	0.8617681988767311	1.0	0.14285714285714285	0.0	0.01788379783685345	0.01788379783685345
2230	0.10286764265631604	0.043188180789481	0.040333418747570064	0.6612339366303455	-1	0	0	0.1	1	1.0	13	1.0	1.0	14	13	0	1	0	0.06666666666666667	1	15	15	0.3333333333333333	0	0.49166852187646465	0.8464526901733338	0.22441899808119023	0.9623055320522244	0.8955100993591284	0.6460594588170538	0.9395137399197396	0.8640733526745362	1.0	0.07142857142857142	0.0	0.040333418747570064	0.040333418747570064
3004	0.10661556149790027	0.04368724820796214	0.041069394834350126	0.6679845645310583	-1	0	0	0.1	1	1.0	13	1.0	1.0	14	13	0	1	0	0.06666666666666667	1	15	15	0.3333333333333333	0	0.49166852187646465	0.7930606441014693	0.22441899808119023	0.9482703237085958	0.8955100993591284	0.7777667233594601	0.9395137399197396	0.8623476235851919	1.0	0.07142857142857142	0.0	0.041069394834350126	0.041069394834350126
2542	0.10868080115388745	0.04399369535561213	0.04340213909957842	0.6684501035650914	-1	0	0	0.1	1	1.0	13	1.0	1.0	14	13	0	1	0	0.06666666666666667	1	15	15	0.3333333333333333	0	0.49166852187646465	0.788022215648789	0.22441899808119023	0.9482703237085958	0.8955100993591284	0.7777667233594601	0.9395137399197396	0.8611391716330715	1.0	0.14285714285714285	0.0	0.04340213909957842	0.04340213909957842
3365	0.10588082307753278	0.042906503297996376	0.04070159629950827	0.6664041319773806	-1	0	0	0.1	1	1.0	13	1.0	1.0	14	13	0	1	0	0.06666666666666667	1	15	15	0.3333333333333333	0	0.49166852187646465	0.7930606441014693	0.22441899808119023	0.9482703237085958	0.8955100993591284	0.7777667233594601	0.9395137399197396	0.8623476235851919	1.0	0.07142857142857142	0.0	0.04070159629950827	0.04070159629950827
3226	0.10578217377793653	0.04556530247931677	0.0449802250022783	0.6695538937776506	-1	0	0	0.1	1	1.0	13	1.0	1.0	14	13	0	1	0	0.06666666666666667	1	15	15	0.3333333333333333	0	0.49166852187646465	0.7930606441014693	0.22441899808119023	0.9482703237085958	0.8955100993591284	0.7777667233594601	0.9395137399197396	0.8623476235851919	1.0	0.07142857142857142	0.0	0.0449802250022783	0.0449802250022783
3107	0.07464874875978225	0.009701589861338128	0.00723012652779252	0.6584064096578767	-1	0	0	0.3	3	0.8461538461538461	11	0.5357142857142857	0.8461538461538461	14	11	0	1	0	0.14285714285714285	2	14	15	1.0	0.15384615384615385	0.4932700632518374	0.8724861266562479	0.22441899808119023	0.9625179470604396	0.8918997284735515	0.8987457199635638	0.9392151944516811	0.9206145069714355	1.0	0.07142857142857142	0.0	0.00723012652779252	0.00723012652779252
2499	0.10551421985112365	0.04124348944731935	0.03785341116453036	0.6625619629173406	-1	0	0	0.1	1	1.0	13	1.0	1.0	14	13	0	1	0	0.06666666666666667	1	15	15	0.3333333333333333	0	0.49166852187646465	0.788022215648789	0.22441899808119023	0.9482703237085958	0.8955100993591284	0.7777667233594601	0.9395137399197396	0.8611391716330715	1.0	0.14285714285714285	0.0	0.03785341116453036	0.03785341116453036
2399	0.10827415783254808	0.042501764760047134	0.04114161462646235	0.662477629775782	-1	0	0	0.1	1	1.0	13	1.0	1.0	14	13	0	1	0	0.06666666666666667	1	15	15	0.3333333333333333	0	0.49166852187646465	0.788022215648789	0.22441899808119023	0.9482703237085958	0.8955100993591284	0.7777667233594601	0.9395137399197396	0.8611391716330715	1.0	0.07142857142857142	0.0	0.04114161462646235	0.04114161462646235
4037	0.10524791846192158	0.04296781649627474	0.04171475679363758	0.6617057369481871	-1	0	0	0.1	1	1.0	13	1.0	1.0	14	13	0	1	0	0.06666666666666667	1	15	15	0.3333333333333333	0	0.49166852187646465	0.7930606441014693	0.22441899808119023	0.9482703237085958	0.8955100993591284	0.7777667233594601	0.9395137399197396	0.8623476235851919	1.0	0.07142857142857142	0.0	0.04171475679363758	0.04171475679363758
539	0.048940725562390694	0.005097931403861812	0.0029154151039110336	0.8736703793188234	-1	0	0	0.2	2	0.8461538461538461	11	0.4166666666666667	0.5384615384615384	8	7	6	0	0	0.25	3	12	15	0.0	0	0.5990520159259713	0.9720599545897289	0.26612412346167824	0.9654728115497225	0.5511634583253405	0.8933268356022579	0.8095555913040037	0.9526555327247357	0	0	0.0	0.0029154151039110336	0.0029154151039110336
3374	0.10501955007802773	0.043904600739385874	0.04306269728454709	0.6645487714197306	-1	0	0	0.1	1	1.0	13	1.0	1.0	14	13	0	1	0	0.06666666666666667	1	15	15	0.3333333333333333	0	0.49166852187646465	0.7930606441014693	0.22441899808119023	0.9482703237085958	0.8955100993591284	0.7777667233594601	0.9395137399197396	0.8623476235851919	1.0	0.07142857142857142	0.0	0.04306269728454709	0.04306269728454709
681	0.09748755182641236	0.0201242026467628	0.006291709667562063	0.6543074663187065	-1	0	0	0.1	1	1.0	13	1.0	1.0	14	13	0	1	0	0.06666666666666667	1	15	15	0.3333333333333333	0	0.49166852187646465	0.820844611698585	0.22441899808119023	0.9547872937920129	0.8955100993591284	0.5953979050118933	0.9395137399197396	0.8392743605301107	1.0	0.14285714285714285	0.0	0.006291709667562063	0.006291709667562063
20	None	None	None	None	None	0	0	0.25	2	0.9	9	1.0	0.7	8	7	3	6	0	0.3333333333333333	6	2	12	0.6666666666666666	0	0.6444699018011546	0.9717161600648695	0.3100234959428777	0.9200237900102745	0.5920495511299722	0.8774362174441099	0.9229252975268925	0.933966109353422	0.125	0.5	0.0	None	None
1180	0.0755614313815035	0.013557117173125445	0.0064593339406390565	0.6448177185228566	-1	0	0	0.1	1	1.0	13	1.0	1.0	14	13	0	0	0	0.06666666666666667	1	15	15	0.0	0	0.7274330219618776	0.9499697658083582	0.3423317768072954	0.9523033235772101	0.5989691674245289	0.9246620277377624	0.8432240732919514	0.943485807135173	0	0	0.0	0.0064593339406390565	0.0064593339406390565
435	0.06441905072658023	0.013545969106721944	0.012131481597838665	0.6221038571122498	-1	0	0	0.1	1	1.0	13	1.0	1.0	14	13	0	1	0	0.06666666666666667	1	15	15	0.3333333333333333	0	0.7125661331321025	0.928908622806844	0.4150564036339892	0.9555563274572151	0.6115987894339924	0.9362583017162179	0.7936156442550859	0.9413129164954678	1.0	0.07142857142857142	0.0	0.012131481597838665	0.012131481597838665
1484	0.1069108331526996	0.0392495975285719	0.037030849181528255	0.6578947225037841	-1	0	0	0.1	1	1.0	13	1.0	1.0	14	13	0	1	0	0.06666666666666667	1	15	15	0.3333333333333333	0	0.49166852187646465	0.788022215648789	0.22441899808119023	0.9482703237085958	0.8955100993591284	0.7777667233594601	0.9395137399197396	0.8611391716330715	1.0	0.07142857142857142	0.0	0.037030849181528255	0.037030849181528255
3224	0.09245971668228577	0.015108591175565117	0.014089397745678819	0.6511195580888458	-1	0	0	0.1	1	1.0	13	1.0	1.0	14	13	0	0	0	0.06666666666666667	1	15	15	0.0	0	0.49166852187646465	0.8459509534573274	0.22441899808119023	0.9623055320522244	0.8955100993591284	0.6460594588170538	0.9395137399197396	0.8639223487605805	0	0	0.0	0.014089397745678819	0.014089397745678819
3812	0.1073178442488214	0.0450223115004249	0.04465204098088191	0.663232547356229	-1	0	0	0.1	1	1.0	13	1.0	1.0	14	13	0	1	0	0.06666666666666667	1	15	15	0.3333333333333333	0	0.49166852187646465	0.8464526901733338	0.22441899808119023	0.9623055320522244	0.8955100993591284	0.6460594588170538	0.9395137399197396	0.8640733526745362	1.0	0.07142857142857142	0.0	0.04465204098088191	0.04465204098088191
2513	0.1062379158667085	0.04414848687055724	0.043574975905095126	0.6702803967169106	-1	0	0	0.1	1	1.0	13	1.0	1.0	14	13	0	1	0	0.06666666666666667	1	15	15	0.3333333333333333	0	0.49166852187646465	0.7930606441014693	0.22441899808119023	0.9482703237085958	0.8955100993591284	0.7777667233594601	0.9395137399197396	0.8623476235851919	1.0	0.07142857142857142	0.0	0.043574975905095126	0.043574975905095126
1955	0.08003196072362864	0.009732333041056213	0.0017762097407852176	0.6213593174503949	-1	0	0	0.1	1	1.0	13	1.0	1.0	14	13	0	1	0	0.06666666666666667	1	15	15	0.3333333333333333	0	0.4948716046272102	0.9326350694952378	0.3502582258187659	0.9142165122723366	0.830473644738646	0.9405397984425435	0.9019012301163202	0.9298959647272647	1.0	0.07142857142857142	0.0	0.0017762097407852176	0.0017762097407852176
1942	0.10431495219528004	0.042478053265644786	0.0411907605784038	0.6601426943556827	-1	0	0	0.1	1	1.0	13	1.0	1.0	14	13	0	1	0	0.06666666666666667	1	15	15	0.3333333333333333	0	0.49166852187646465	0.788022215648789	0.22441899808119023	0.9482703237085958	0.8955100993591284	0.7777667233594601	0.9395137399197396	0.8611391716330715	1.0	0.07142857142857142	0.0	0.0411907605784038	0.0411907605784038
293	0.019038110579535444	0.005784344348129089	-0.0010724214697247739	0.9397556153787968	-1	0	0	0.4	4	0.6153846153846154	8	0.375	0.46153846153846156	9	6	5	2	0	0.625	8	5	15	0.18181818181818182	0.3333333333333333	0.3411049001464818	0.9556321696380959	0.5432014218089026	0.9168071248575788	0.19030721842536508	0.9267188913787465	0.8646660421254949	0.9351712455164818	0.5555555555555556	0.2222222222222222	0.0	-0.00010724214697247739	-0.00010724214697247739
3291	0.10740767804837002	0.04472742699613227	0.04421600293031436	0.6690837189179013	-1	0	0	0.1	1	1.0	13	1.0	1.0	14	13	0	1	0	0.06666666666666667	1	15	15	0.3333333333333333	0	0.49166852187646465	0.7930606441014693	0.22441899808119023	0.9482703237085958	0.8955100993591284	0.7777667233594601	0.9395137399197396	0.8623476235851919	1.0	0.07142857142857142	0.0	0.04421600293031436	0.04421600293031436
4555	0.10807112303545989	0.04380446898358189	0.04320174321959612	0.6656322287766547	-1	0	0	0.1	1	1.0	13	1.0	1.0	14	13	0	1	0	0.06666666666666667	1	15	15	0.3333333333333333	0	0.49166852187646465	0.7930606441014693	0.22441899808119023	0.9482703237085958	0.8991204702447055	0.7742703333863294	0.9395137399197396	0.8615497347948051	1.0	0.14285714285714285	0.0	0.04320174321959612	0.04320174321959612
2018	0.10677743824389098	0.04236885297659089	0.04051825211895656	0.6608458560714348	-1	0	0	0.1	1	1.0	13	1.0	1.0	14	13	0	1	0	0.06666666666666667	1	15	15	0.3333333333333333	0	0.49166852187646465	0.788022215648789	0.22441899808119023	0.9482703237085958	0.8955100993591284	0.7777667233594601	0.9395137399197396	0.8611391716330715	1.0	0.14285714285714285	0.0	0.04051825211895656	0.04051825211895656
1358	0.10733460017853373	0.040842163178888585	0.039558442221201015	0.662910291283751	-1	0	0	0.1	1	1.0	13	1.0	1.0	14	13	0	1	0	0.06666666666666667	1	15	15	0.3333333333333333	0	0.49166852187646465	0.788022215648789	0.22441899808119023	0.9482703237085958	0.8991204702447055	0.7759438463437814	0.9395137399197396	0.8607194957037873	1.0	0.14285714285714285	0.0	0.039558442221201015	0.039558442221201015
4447	0.10598908583619099	0.042707711433273135	0.041005861836967576	0.6649113399715509	-1	0	0	0.1	1	1.0	13	1.0	1.0	14	13	0	1	0	0.06666666666666667	1	15	15	0.3333333333333333	0	0.49166852187646465	0.7930606441014693	0.22441899808119023	0.9482703237085958	0.8955100993591284	0.7777667233594601	0.9395137399197396	0.8623476235851919	1.0	0.07142857142857142	0.0	0.041005861836967576	0.041005861836967576
4040	0.10845424651387468	0.04365334094285351	0.04106015679676459	0.6645492233537347	-1	0	0	0.1	1	1.0	13	1.0	1.0	14	13	0	1	0	0.06666666666666667	1	15	15	0.3333333333333333	0	0.49166852187646465	0.7930606441014693	0.22441899808119023	0.9482703237085958	0.8991204702447055	0.7790868981430026	0.9395137399197396	0.862650203949335	1.0	0.07142857142857142	0.0	0.04106015679676459	0.04106015679676459
21	0.025359832175992622	0.0028230438071748824	0.002193962055255011	0.9662767445807351	-1	0	0	0.25	2	0.9	9	0.5454545454545454	0.7	9	7	2	3	0	0.18181818181818182	2	11	12	0.5	0	0.8384954025630366	0.9798302770885335	0.6577844168240938	0.8915361351279203	0.5631717582841721	0.7867999328412246	0.8424154205162163	0.9192219905355513	0.1111111111111111	0.2222222222222222	0.0	0.002193962055255011	0.002193962055255011
4353	0.10710470375083248	0.04084694729262547	0.03825858928984589	0.6632561094820738	-1	0	0	0.1	1	1.0	13	1.0	1.0	14	13	0	1	0	0.06666666666666667	1	15	15	0.3333333333333333	0	0.49166852187646465	0.8464526901733338	0.22441899808119023	0.9623055320522244	0.8955100993591284	0.6460594588170538	0.9395137399197396	0.8640733526745362	1.0	0.07142857142857142	0.0	0.03825858928984589	0.03825858928984589
4423	0.10808931458736004	0.043730273916418747	0.04160492281598126	0.6616307032902833	-1	0	0	0.1	1	1.0	13	1.0	1.0	14	13	0	1	0	0.06666666666666667	1	15	15	0.3333333333333333	0	0.49166852187646465	0.7930606441014693	0.22441899808119023	0.9482703237085958	0.8991204702447055	0.7742703333863294	0.9395137399197396	0.8615497347948051	1.0	0.07142857142857142	0.0	0.04160492281598126	0.04160492281598126
1239	0.07969654881729035	0.03582307189044078	0.0357274481614144	0.6419677566422458	-1	0	0	0.125	1	1.0	10	1.0	1.0	11	10	0	0	0	0.08333333333333333	1	12	12	0.0	0	0.4948716046272102	0.8439756608116141	0.4309093016569303	0.9556314370510972	0.8918997284735515	0.8947874510270064	0.8545739817679082	0.908837178411659	0	0	0.0	0.0357274481614144	0.0357274481614144
1986	0.10854503452079746	0.0415391636135311	0.03970351180744779	0.6630467058935686	-1	0	0	0.1	1	1.0	13	1.0	1.0	14	13	0	1	0	0.06666666666666667	1	15	15	0.3333333333333333	0	0.49166852187646465	0.788022215648789	0.22441899808119023	0.9482703237085958	0.8955100993591284	0.7777667233594601	0.9395137399197396	0.8611391716330715	1.0	0.07142857142857142	0.0	0.03970351180744779	0.03970351180744779
2881	0.10740065169640185	0.043691831094467996	0.04084921654664406	0.6646414977788548	-1	0	0	0.1	1	1.0	13	1.0	1.0	14	13	0	1	0	0.06666666666666667	1	15	15	0.3333333333333333	0	0.49166852187646465	0.7930606441014693	0.22441899808119023	0.9482703237085958	0.8955100993591284	0.7777667233594601	0.9395137399197396	0.8623476235851919	1.0	0.07142857142857142	0.0	0.04084921654664406	0.04084921654664406
1993	0.10417717308354119	0.04066037350006509	0.038190258963704315	0.6643986029971017	-1	0	0	0.1	1	1.0	13	1.0	1.0	14	13	0	1	0	0.06666666666666667	1	15	15	0.3333333333333333	0	0.49166852187646465	0.788022215648789	0.22441899808119023	0.9482703237085958	0.8955100993591284	0.7777667233594601	0.9395137399197396	0.8611391716330715	1.0	0.07142857142857142	0.0	0.038190258963704315	0.038190258963704315
1664	0.10561194238924156	0.04165977019829239	0.03870097298566858	0.6635643278032488	-1	0	0	0.1	1	1.0	13	1.0	1.0	14	13	0	1	0	0.06666666666666667	1	15	15	0.3333333333333333	0	0.49166852187646465	0.788022215648789	0.22441899808119023	0.9482703237085958	0.8955100993591284	0.7777667233594601	0.9395137399197396	0.8611391716330715	1.0	0.07142857142857142	0.0	0.03870097298566858	0.03870097298566858
1769	0.10741017406506732	0.04328917006704622	0.04263070021776525	0.6633503600227539	-1	0	0	0.1	1	1.0	13	1.0	1.0	14	13	0	1	0	0.06666666666666667	1	15	15	0.3333333333333333	0	0.49166852187646465	0.788022215648789	0.22441899808119023	0.9482703237085958	0.8955100993591284	0.7777667233594601	0.9395137399197396	0.8611391716330715	1.0	0.14285714285714285	0.0	0.04263070021776525	0.04263070021776525
3573	0.10446247592168705	0.04218470213949609	0.0383488719894726	0.665115163081338	-1	0	0	0.1	1	1.0	13	1.0	1.0	14	13	0	1	0	0.06666666666666667	1	15	15	0.3333333333333333	0	0.49166852187646465	0.7930606441014693	0.22441899808119023	0.9482703237085958	0.8955100993591284	0.7777667233594601	0.9395137399197396	0.8623476235851919	1.0	0.07142857142857142	0.0	0.0383488719894726	0.0383488719894726
4198	0.10507227238801513	0.04339489307478304	0.04155451504008274	0.6638175793964972	-1	0	0	0.1	1	1.0	13	1.0	1.0	14	13	0	1	0	0.06666666666666667	1	15	15	0.3333333333333333	0	0.49166852187646465	0.7930606441014693	0.22441899808119023	0.9482703237085958	0.8955100993591284	0.7777667233594601	0.9395137399197396	0.8623476235851919	1.0	0.07142857142857142	0.0	0.04155451504008274	0.04155451504008274
350	0.011199355640761622	0.00025827424400909105	-6.733145190184729e-05	0.9699012544313215	-1	0	0	0.2	1	1.0	5	1.0	1.0	6	5	0	1	0	0.14285714285714285	1	7	7	0.3333333333333333	0	0.6407472538218519	0.8340900355642049	0.6253410558743141	0.8829661015894434	0.7882502063949982	0.8125955547987808	0.7274984971965879	0.8456515345625336	1.0	0.3333333333333333	0.0	-6.733145190184729e-06	-6.733145190184729e-06
2583	0.10658665142943956	0.043060931800547694	0.04218643378001081	0.6627769889071649	-1	0	0	0.1	1	1.0	13	1.0	1.0	14	13	0	1	0	0.06666666666666667	1	15	15	0.3333333333333333	0	0.49166852187646465	0.788022215648789	0.22441899808119023	0.9482703237085958	0.8955100993591284	0.7777667233594601	0.9395137399197396	0.8611391716330715	1.0	0.14285714285714285	0.0	0.04218643378001081	0.04218643378001081
2585	0.10797330486933994	0.04403951879575891	0.041632194055163524	0.6668194361967351	-1	0	0	0.1	1	1.0	13	1.0	1.0	14	13	0	1	0	0.06666666666666667	1	15	15	0.3333333333333333	0	0.49166852187646465	0.7930606441014693	0.22441899808119023	0.9482703237085958	0.8955100993591284	0.7777667233594601	0.9395137399197396	0.8623476235851919	1.0	0.14285714285714285	0.0	0.041632194055163524	0.041632194055163524
3698	0.10841525562945444	0.03934911538889514	0.037587491274995465	0.6614752713022086	-1	0	0	0.1	1	1.0	13	1.0	1.0	14	13	0	1	0	0.06666666666666667	1	15	15	0.3333333333333333	0	0.49166852187646465	0.8146620378066546	0.22441899808119023	0.9482703237085958	0.8955100993591284	0.7777667233594601	0.9395137399197396	0.8676838312826941	1.0	0.07142857142857142	0.0	0.037587491274995465	0.037587491274995465
3596	0.08106544220016264	0.005344453645167824	-0.004363653921709163	0.6599335786377243	-1	0	0	0.125	1	1.0	10	1.0	1.0	11	10	0	1	0	0.08333333333333333	1	12	12	0.3333333333333333	0	0.4948716046272102	0.9161539215862478	0.26960714998060153	0.965545467692383	0.8991204702447055	0.9212700668025265	0.9072148483695467	0.9386584762036821	1.0	0.09090909090909091	0.0	-0.0004363653921709163	-0.0004363653921709163
4732	0.1046703641494167	0.04506778174961733	0.0441517231887649	0.6636203639299545	-1	0	0	0.1	1	1.0	13	1.0	1.0	14	13	0	1	0	0.06666666666666667	1	15	15	0.3333333333333333	0	0.49166852187646465	0.7930606441014693	0.22441899808119023	0.9482703237085958	0.8955100993591284	0.7777667233594601	0.9395137399197396	0.8623476235851919	1.0	0.07142857142857142	0.0	0.0441517231887649	0.0441517231887649
3685	0.11081063454957492	0.04540355754647679	0.04470646940549579	0.6613516669762012	-1	0	0	0.1	1	1.0	13	1.0	1.0	14	13	0	1	0	0.06666666666666667	1	15	15	0.3333333333333333	0	0.49166852187646465	0.7930606441014693	0.22441899808119023	0.9482703237085958	0.8955100993591284	0.7777667233594601	0.9395137399197396	0.8623476235851919	1.0	0.07142857142857142	0.0	0.04470646940549579	0.04470646940549579
2684	0.10742778628967736	0.044787170986582026	0.0445660382299867	0.6693057578297351	-1	0	0	0.1	1	1.0	13	1.0	1.0	14	13	0	1	0	0.06666666666666667	1	15	15	0.3333333333333333	0	0.49166852187646465	0.7930606441014693	0.22441899808119023	0.9482703237085958	0.8955100993591284	0.7777667233594601	0.9395137399197396	0.8623476235851919	1.0	0.07142857142857142	0.0	0.0445660382299867	0.0445660382299867
4193	0.10640971102524008	0.04431348175733633	0.04392297171114926	0.6690152029789879	-1	0	0	0.1	1	1.0	13	1.0	1.0	14	13	0	1	0	0.06666666666666667	1	15	15	0.3333333333333333	0	0.49166852187646465	0.7930606441014693	0.22441899808119023	0.9482703237085958	0.8955100993591284	0.7777667233594601	0.9395137399197396	0.8623476235851919	1.0	0	0.0	0.04392297171114926	0.04392297171114926
4020	0.1043981462880057	0.040254100857644616	0.03602014854699684	0.6627708661446463	-1	0	0	0.1	1	1.0	13	1.0	1.0	14	13	0	1	0	0.06666666666666667	1	15	15	0.3333333333333333	0	0.49166852187646465	0.788022215648789	0.22441899808119023	0.9482703237085958	0.8955100993591284	0.7777667233594601	0.9395137399197396	0.8611391716330715	1.0	0.07142857142857142	0.0	0.03602014854699684	0.03602014854699684
1395	0.07104545586559012	0.005227619139922587	0.003939012245124336	0.6600608828462027	-1	0	0	0.1	1	1.0	13	1.0	1.0	14	13	0	0	0	0.06666666666666667	1	15	15	0.0	0	0.5742864176733637	0.9492486049968342	0.41597680644715973	0.950186495105949	0.4477877022580312	0.8639186761045047	0.8163637045554191	0.9292424152367997	0	0	0.0	0.003939012245124336	0.003939012245124336
3492	0.10774873743845818	0.044316528204631965	0.04040197725103018	0.6661653609604123	-1	0	0	0.1	1	1.0	13	1.0	1.0	14	13	0	1	0	0.06666666666666667	1	15	15	0.3333333333333333	0	0.49166852187646465	0.7930606441014693	0.22441899808119023	0.9482703237085958	0.8955100993591284	0.7777667233594601	0.9395137399197396	0.8623476235851919	1.0	0.07142857142857142	0.0	0.04040197725103018	0.04040197725103018
2928	0.10714836805859414	0.043293677132369764	0.041297660917482326	0.6597418228981016	-1	0	0	0.1	1	1.0	13	1.0	1.0	14	13	0	1	0	0.06666666666666667	1	15	15	0.3333333333333333	0	0.49166852187646465	0.7930606441014693	0.22441899808119023	0.9482703237085958	0.8955100993591284	0.7777667233594601	0.9395137399197396	0.8623476235851919	1.0	0.07142857142857142	0.0	0.041297660917482326	0.041297660917482326
4592	0.0821268249784183	0.021288379364649116	-0.00545675148804045	0.7122841961160754	-1	0	0	0.2	2	0.9230769230769231	12	0.5357142857142857	0.9230769230769231	14	12	0	2	0	0.14285714285714285	14	2	15	1.0	0	0.4932700632518374	0.8811011124815923	0.22441899808119023	0.9625179470604396	0.8918997284735515	0.9005410189541728	0.939001305469218	0.9230087268993838	0.5357142857142857	0.07142857142857142	0.0	-0.0005456751488040451	-0.0005456751488040451
2774	0.10633396981410294	0.037848747882492255	0.035460989908175054	0.6593013360810052	-1	0	0	0.1	1	1.0	13	1.0	1.0	14	13	0	1	0	0.06666666666666667	1	15	15	0.3333333333333333	0	0.49166852187646465	0.788022215648789	0.22441899808119023	0.9482703237085958	0.8955100993591284	0.7777667233594601	0.9395137399197396	0.8611391716330715	1.0	0.07142857142857142	0.0	0.035460989908175054	0.035460989908175054
1135	0.04684344804671069	0.0008039026770038013	7.095590242277102e-05	0.6694451245595356	-1	0	0	0.14285714285714285	1	1.0	8	1.0	1.0	9	8	0	0	0	0.1	1	10	10	0.0	0	0.5163618985142887	0.9222278264882295	0.4309093016569303	0.9065132307356938	0.49699954495961063	0.8843047293873626	0.7675794184449982	0.9054707291377141	0	0	0.0	7.095590242277102e-05	7.095590242277102e-05
2962	0.10649524809896442	0.04350933889777411	0.041394020683159005	0.6589414315524259	-1	0	0	0.1	1	1.0	13	1.0	1.0	14	13	0	1	0	0.06666666666666667	1	15	15	0.3333333333333333	0	0.49166852187646465	0.7930606441014693	0.22441899808119023	0.9482703237085958	0.8955100993591284	0.7777667233594601	0.9395137399197396	0.8623476235851919	1.0	0.07142857142857142	0.0	0.041394020683159005	0.041394020683159005
3206	0.10298922630093	0.03959317509290386	0.03958213223109663	0.6654319073593696	-1	0	0	0.1	1	1.0	13	1.0	1.0	14	13	0	1	0	0.06666666666666667	1	15	15	0.3333333333333333	0	0.49166852187646465	0.7811769138216882	0.22441899808119023	0.9482703237085958	0.8955100993591284	0.7777667233594601	0.9395137399197396	0.8595167066557684	1.0	0.07142857142857142	0.0	0.03958213223109663	0.03958213223109663
1954	0.10588341684444436	0.03755871302706119	0.03549884810306236	0.6603085886366042	-1	0	0	0.1	1	1.0	13	1.0	1.0	14	13	0	1	0	0.06666666666666667	1	15	15	0.3333333333333333	0	0.49166852187646465	0.788022215648789	0.22441899808119023	0.9482703237085958	0.8955100993591284	0.7777667233594601	0.9395137399197396	0.8611391716330715	1.0	0.07142857142857142	0.0	0.03549884810306236	0.03549884810306236
119	0.007599045850651859	0.00114413890544259	0.0011361698506295414	0.9677063768102592	-1	0	0	0.625	5	0.3	3	0.5	0.3	4	3	7	0	0	0.375	3	8	12	0.0	0	0.36739428077874187	0.8526840757106736	0.24103707841238903	0.7570411686642305	0.5792186468031197	0.8096380573932466	0.7941839426793286	0.8094846638086529	0	0	0.0	0.0011361698506295414	0.0011361698506295414
3043	0.10665631490915005	0.042557782547470564	0.04112622137405539	0.661851740537867	-1	0	0	0.1	1	1.0	13	1.0	1.0	14	13	0	1	0	0.06666666666666667	1	15	15	0.3333333333333333	0	0.49166852187646465	0.7930606441014693	0.22441899808119023	0.9482703237085958	0.8991204702447055	0.7742703333863294	0.9395137399197396	0.8615497347948051	1.0	0	0.0	0.04112622137405539	0.04112622137405539
4035	0.1046097149740007	0.044635700195045404	0.04348647221487595	0.6587371094214544	-1	0	0	0.1	1	1.0	13	1.0	1.0	14	13	0	1	0	0.06666666666666667	1	15	15	0.3333333333333333	0	0.49166852187646465	0.8464526901733338	0.22441899808119023	0.9623055320522244	0.8955100993591284	0.6940610548149091	0.9395137399197396	0.8723627269611082	1.0	0.07142857142857142	0.0	0.04348647221487595	0.04348647221487595
4847	0.10650027141327058	0.043279101327361374	0.0429375143245119	0.6679937608130513	-1	0	0	0.1	1	1.0	13	1.0	1.0	14	13	0	1	0	0.06666666666666667	1	15	15	0.3333333333333333	0	0.49166852187646465	0.7930606441014693	0.22441899808119023	0.9482703237085958	0.8955100993591284	0.7777667233594601	0.9395137399197396	0.8623476235851919	1.0	0.21428571428571427	0.0	0.0429375143245119	0.0429375143245119
918	0.06806382850745814	0.02334385272549081	0.020837672380439556	0.6430156471082829	-1	0	0	0.1111111111111111	1	1.0	11	1.0	1.0	12	11	0	0	0	0.07692307692307693	1	13	13	0.0	0	0.579822035069812	0.9518920257614663	0.4150564036339892	0.9500139757024975	0.5714540633455084	0.9210051346587479	0.8414943493191488	0.9424198627555926	0	0	0.0	0.020837672380439556	0.020837672380439556
2456	0.1067956856215553	0.043184000843873256	0.042229934886272746	0.6610457659341475	-1	0	0	0.1	1	1.0	13	1.0	1.0	14	13	0	1	0	0.06666666666666667	1	15	15	0.3333333333333333	0	0.49166852187646465	0.7930606441014693	0.22441899808119023	0.9482703237085958	0.8955100993591284	0.7777667233594601	0.9395137399197396	0.8623476235851919	1.0	0.07142857142857142	0.0	0.042229934886272746	0.042229934886272746
1832	0.1072727109899122	0.039514510069098556	0.03750202983150971	0.6635492596230912	-1	0	0	0.1	1	1.0	13	1.0	1.0	14	13	0	1	0	0.06666666666666667	1	15	15	0.3333333333333333	0	0.49166852187646465	0.788022215648789	0.22441899808119023	0.9482703237085958	0.8955100993591284	0.7777667233594601	0.9395137399197396	0.8611391716330715	1.0	0.07142857142857142	0.0	0.03750202983150971	0.03750202983150971
217	0.00848074023933825	0.0011956090625335803	0.00048440977082238557	0.9480965212590381	-1	0	0	0.4	2	0.8	4	0.5833333333333334	0.8	6	4	0	0	0	0.3333333333333333	2	6	7	0.0	0	0.5278684329537657	0.8245463935026928	0.6910727163459786	0.8580703877965369	0.6206136607930584	0.9738043304580414	0.8567737764914817	0.9105859099095732	0	0	0.0	0.00048440977082238557	0.00048440977082238557
845	0.1081206131519217	0.009796260885901041	0.009793797554214053	0.6000786294026335	-1	0	0	0.1	1	1.0	13	1.0	1.0	14	13	0	0	0	0.06666666666666667	1	15	15	0.0	0	0.49166852187646465	0.8933337742700215	0.24701307403089592	0.9610766231841253	0.8918997284735515	0.9100822517086189	0.9094510968642406	0.9274918354353737	0	0	0.0	0.009793797554214053	0.009793797554214053
1743	0.10557504583047535	0.042183209966740035	0.03922879242012977	0.6649413256958134	-1	0	0	0.1	1	1.0	13	1.0	1.0	14	13	0	1	0	0.06666666666666667	1	15	15	0.3333333333333333	0	0.49166852187646465	0.788022215648789	0.22441899808119023	0.9482703237085958	0.8955100993591284	0.7777667233594601	0.9395137399197396	0.8611391716330715	1.0	0.14285714285714285	0.0	0.03922879242012977	0.03922879242012977
4283	0.10497912645123217	0.04435546626212239	0.043664207165275096	0.6654486894869933	-1	0	0	0.1	1	1.0	13	1.0	1.0	14	13	0	1	0	0.06666666666666667	1	15	15	0.3333333333333333	0	0.49166852187646465	0.8464526901733338	0.22441899808119023	0.9623055320522244	0.8955100993591284	0.6940610548149091	0.9395137399197396	0.8723627269611082	1.0	0.07142857142857142	0.0	0.043664207165275096	0.043664207165275096
3653	0.07446381882064071	0.0068751431769054185	0.006285993692808615	0.6981695824043337	-1	0	0	0.1	1	1.0	13	1.0	1.0	14	13	0	1	0	0.06666666666666667	1	15	15	0.3333333333333333	0	0.6233296299205537	0.9105926215320393	0.297180331435393	0.9531306562749922	0.8918997284735515	0.9450275052383852	0.9167312643730959	0.9385370177737103	1.0	0.07142857142857142	0.0	0.006285993692808615	0.006285993692808615
846	0.06969059336826311	0.02453757024188281	0.024410977883875515	0.6231901085600382	-1	0	0	0.1	1	1.0	13	1.0	1.0	14	13	0	0	0	0.06666666666666667	1	15	15	0.0	0	0.6083181633063679	0.9555840251707567	0.4150564036339892	0.9508937481773612	0.5511634583253405	0.9082022645486065	0.8414943493191488	0.9412917563026648	0	0	0.0	0.024410977883875515	0.024410977883875515
4218	0.10686064027907388	0.04297797808739048	0.0423587947711426	0.6603586997523807	-1	0	0	0.1	1	1.0	13	1.0	1.0	14	13	0	1	0	0.06666666666666667	1	15	15	0.3333333333333333	0	0.49166852187646465	0.7930606441014693	0.22441899808119023	0.9482703237085958	0.8955100993591284	0.7777667233594601	0.9395137399197396	0.8623476235851919	1.0	0.07142857142857142	0.0	0.0423587947711426	0.0423587947711426
4188	0.10662501049127472	0.04439234832899035	0.04394150988053095	0.6672261900879751	-1	0	0	0.1	1	1.0	13	1.0	1.0	14	13	0	1	0	0.06666666666666667	1	15	15	0.3333333333333333	0	0.49166852187646465	0.7930606441014693	0.22441899808119023	0.9482703237085958	0.8955100993591284	0.7777667233594601	0.9395137399197396	0.8623476235851919	1.0	0.07142857142857142	0.0	0.04394150988053095	0.04394150988053095
3044	0.10924112569241677	0.04219301080338116	0.040547113556793336	0.6600731743368549	-1	0	0	0.1	1	1.0	13	1.0	1.0	14	13	0	1	0	0.06666666666666667	1	15	15	0.3333333333333333	0	0.49166852187646465	0.788022215648789	0.22441899808119023	0.9482703237085958	0.8955100993591284	0.7777667233594601	0.9395137399197396	0.8611391716330715	1.0	0.07142857142857142	0.0	0.040547113556793336	0.040547113556793336
2481	0.10579845863496973	0.04369328208637409	0.04338860332573016	0.6684957082589482	-1	0	0	0.1	1	1.0	13	1.0	1.0	14	13	0	1	0	0.06666666666666667	1	15	15	0.3333333333333333	0	0.49166852187646465	0.7930606441014693	0.22441899808119023	0.9482703237085958	0.8955100993591284	0.7777667233594601	0.9395137399197396	0.8623476235851919	1.0	0.07142857142857142	0.0	0.04338860332573016	0.04338860332573016
4997	0.10845806335476715	0.044310134297186145	0.044182954414598824	0.6684777289533981	-1	0	0	0.1	1	1.0	13	1.0	1.0	14	13	0	1	0	0.06666666666666667	1	15	15	0.3333333333333333	0	0.49166852187646465	0.7930606441014693	0.22441899808119023	0.9482703237085958	0.8955100993591284	0.7777667233594601	0.9395137399197396	0.8623476235851919	1.0	0.07142857142857142	0.0	0.044182954414598824	0.044182954414598824
3481	0.10511835902824887	0.04400175661264253	0.0432694867256647	0.6651429869131665	-1	0	0	0.1	1	1.0	13	1.0	1.0	14	13	0	1	0	0.06666666666666667	1	15	15	0.3333333333333333	0	0.49166852187646465	0.7930606441014693	0.22441899808119023	0.9482703237085958	0.8955100993591284	0.7777667233594601	0.9395137399197396	0.8623476235851919	1.0	0.07142857142857142	0.0	0.0432694867256647	0.0432694867256647
4924	0.10486109399949374	0.04230799043205962	0.04171442278088158	0.6634212562433301	-1	0	0	0.1	1	1.0	13	1.0	1.0	14	13	0	1	0	0.06666666666666667	1	15	15	0.3333333333333333	0	0.49166852187646465	0.7930606441014693	0.22441899808119023	0.9482703237085958	0.8991204702447055	0.7742703333863294	0.9395137399197396	0.8615497347948051	1.0	0.14285714285714285	0.0	0.04171442278088158	0.04171442278088158
1974	0.07246771829586286	0.002663995718916089	0.0003547389200931172	0.9934030479362879	-1	0	0	0.125	1	1.0	10	1.0	1.0	11	10	0	1	0	0.08333333333333333	1	12	12	0.3333333333333333	0	0.49166852187646465	0.8887691480014938	0.22441899808119023	0.9157323255016264	0.8918997284735515	0.7822546172162208	0.9395137399197396	0.8714980773658737	1.0	0.09090909090909091	0.0	0.0003547389200931172	0.0003547389200931172
4210	0.10679212518947177	0.04329542524117587	0.042162936296256635	0.6606252826029559	-1	0	0	0.1	1	1.0	13	1.0	1.0	14	13	0	1	0	0.06666666666666667	1	15	15	0.3333333333333333	0	0.49166852187646465	0.7930606441014693	0.22441899808119023	0.9482703237085958	0.8955100993591284	0.7777667233594601	0.9395137399197396	0.8623476235851919	1.0	0.07142857142857142	0.0	0.042162936296256635	0.042162936296256635
2204	0.1076832396175604	0.04268824783288849	0.04141646844396366	0.6598024930060141	-1	0	0	0.1	1	1.0	13	1.0	1.0	14	13	0	1	0	0.06666666666666667	1	15	15	0.3333333333333333	0	0.49166852187646465	0.788022215648789	0.22441899808119023	0.9482703237085958	0.8955100993591284	0.7777667233594601	0.9395137399197396	0.8611391716330715	1.0	0.14285714285714285	0.0	0.04141646844396366	0.04141646844396366
4642	0.1072244602751502	0.043582935134885904	0.04097753849816629	0.6659420116805207	-1	0	0	0.1	1	1.0	13	1.0	1.0	14	13	0	1	0	0.06666666666666667	1	15	15	0.3333333333333333	0	0.49166852187646465	0.7930606441014693	0.22441899808119023	0.9482703237085958	0.8955100993591284	0.7777667233594601	0.9395137399197396	0.8623476235851919	1.0	0.07142857142857142	0.0	0.04097753849816629	0.04097753849816629
4632	0.10584807105025712	0.043183803115574196	0.042736370936213665	0.6703629687719017	-1	0	0	0.1	1	1.0	13	1.0	1.0	14	13	0	1	0	0.06666666666666667	1	15	15	0.3333333333333333	0	0.49166852187646465	0.7930606441014693	0.22441899808119023	0.9482703237085958	0.8991204702447055	0.7742703333863294	0.9395137399197396	0.8615497347948051	1.0	0.07142857142857142	0.0	0.042736370936213665	0.042736370936213665
1695	0.1042885915262683	0.040687862024038825	0.038418097681946525	0.6617146517110064	-1	0	0	0.1	1	1.0	13	1.0	1.0	14	13	0	1	0	0.06666666666666667	1	15	15	0.3333333333333333	0	0.49166852187646465	0.788022215648789	0.22441899808119023	0.9482703237085958	0.8955100993591284	0.7777667233594601	0.9395137399197396	0.8611391716330715	1.0	0.07142857142857142	0.0	0.038418097681946525	0.038418097681946525
3741	0.10192760667976725	0.052214308890178356	0.03694709594205755	0.6702489105822997	-1	0	0	0.1	1	1.0	13	1.0	1.0	14	13	0	1	0	0.06666666666666667	1	15	15	0.3333333333333333	0	0.49166852187646465	0.7761312431668208	0.22441899808119023	0.9482703237085958	0.8955100993591284	0.7777667233594601	0.9395137399197396	0.858334213970159	1.0	0.07142857142857142	0.0	0.03694709594205755	0.03694709594205755
1883	0.10588844223085467	0.04139101210165549	0.03991573464641644	0.6594174103517991	-1	0	0	0.1	1	1.0	13	1.0	1.0	14	13	0	1	0	0.06666666666666667	1	15	15	0.3333333333333333	0	0.49166852187646465	0.788022215648789	0.22441899808119023	0.9482703237085958	0.8955100993591284	0.7777667233594601	0.9395137399197396	0.8611391716330715	1.0	0.5	0.0	0.03991573464641644	0.03991573464641644
518	0.06944665476149899	0.015912383097459477	0.014721792783182076	0.6692458268578518	-1	0	0	0.1	1	1.0	13	1.0	1.0	14	13	0	1	0	0.06666666666666667	1	15	15	0.3333333333333333	0	0.7202247550430173	0.9227691316231018	0.372606455388095	0.93825022717503	0.6115987894339924	0.9258820856812643	0.7936156442550859	0.9292701598834673	1.0	0.07142857142857142	0.0	0.014721792783182076	0.014721792783182076
2688	0.10837962199740529	0.043518742035089715	0.04249479240215904	0.6621589337732008	-1	0	0	0.1	1	1.0	13	1.0	1.0	14	13	0	1	0	0.06666666666666667	1	15	15	0.3333333333333333	0	0.49166852187646465	0.7930606441014693	0.22441899808119023	0.9482703237085958	0.8955100993591284	0.7777667233594601	0.9395137399197396	0.8623476235851919	1.0	0.07142857142857142	0.0	0.04249479240215904	0.04249479240215904
3793	0.10586571461677009	0.04444007073385765	0.04291703432350096	0.6624509552840359	-1	0	0	0.1	1	1.0	13	1.0	1.0	14	13	0	1	0	0.06666666666666667	1	15	15	0.3333333333333333	0	0.49166852187646465	0.8464526901733338	0.22441899808119023	0.9623055320522244	0.8955100993591284	0.6460594588170538	0.9395137399197396	0.8640733526745362	1.0	0.07142857142857142	0.0	0.04291703432350096	0.04291703432350096
3950	0.10494486493698713	0.04376814579386484	0.043397558352081304	0.6666427883412094	-1	0	0	0.1	1	1.0	13	1.0	1.0	14	13	0	1	0	0.06666666666666667	1	15	15	0.3333333333333333	0	0.49166852187646465	0.7930606441014693	0.22441899808119023	0.9482703237085958	0.8955100993591284	0.7777667233594601	0.9395137399197396	0.8623476235851919	1.0	0.07142857142857142	0.0	0.043397558352081304	0.043397558352081304
3819	0.1077323078337298	0.045437582352429166	0.044290918000568884	0.6636546853640221	-1	0	0	0.1	1	1.0	13	1.0	1.0	14	13	0	1	0	0.06666666666666667	1	15	15	0.3333333333333333	0	0.49166852187646465	0.7930606441014693	0.22441899808119023	0.9482703237085958	0.8955100993591284	0.7777667233594601	0.9395137399197396	0.8623476235851919	1.0	0.07142857142857142	0.0	0.044290918000568884	0.044290918000568884
265	0.000860346918253818	0.000802376047821204	-5.502164531571406e-07	0.9887992394510037	-1	0	0	0.5	1	1.0	1	1.0	1.0	1	1	1	0	0	0.3333333333333333	3	1	3	0.0	0	0.63267733084842	0.5	0.3043103082766013	0.5	0.8435154979210667	0.5	0.9019125316961838	0.5	0	0	0.0	-5.502164531571406e-08	-5.502164531571406e-08
5016	0.10052212321934927	0.03588355363927986	0.03408174333695408	0.6751533032308098	-1	0	0	0.1	1	1.0	13	1.0	1.0	14	13	0	1	0	0.06666666666666667	1	15	15	0.3333333333333333	0	0.49166852187646465	0.8558800202878907	0.22441899808119023	0.9482703237085958	0.8955100993591284	0.7777667233594601	0.9395137399197396	0.8787803032611267	1.0	0.07142857142857142	0.0	0.03408174333695408	0.03408174333695408
1308	0.10653962406483479	0.03856283469303336	0.03545599655044452	0.664610301182718	-1	0	0	0.1	1	1.0	13	1.0	1.0	14	13	0	1	0	0.06666666666666667	1	15	15	0.3333333333333333	0	0.49166852187646465	0.788022215648789	0.22441899808119023	0.9482703237085958	0.8955100993591284	0.7777667233594601	0.9395137399197396	0.8611391716330715	1.0	0.07142857142857142	0.0	0.03545599655044452	0.03545599655044452
3969	0.10803456242898328	0.04402572826349652	0.043423800132300495	0.6649476486842998	-1	0	0	0.1	1	1.0	13	1.0	1.0	14	13	0	1	0	0.06666666666666667	1	15	15	0.3333333333333333	0	0.49166852187646465	0.7930606441014693	0.22441899808119023	0.9482703237085958	0.8955100993591284	0.7777667233594601	0.9395137399197396	0.8623476235851919	1.0	0.07142857142857142	0.0	0.043423800132300495	0.043423800132300495
874	0.06550214437222376	0.024951590132485255	0.02375105375945334	0.6307087381652787	-1	0	0	0.1	1	1.0	12	1.0	1.0	13	12	0	0	0	0.07142857142857142	1	14	14	0.0	0	0.6083181633063679	0.9552384534091056	0.4150564036339892	0.9529301994631342	0.578678562404361	0.8940109796313439	0.8397491680004979	0.9389824188451529	0	0	0.0	0.02375105375945334	0.02375105375945334
2952	0.10348963909230051	0.04304332833728907	0.04102935114685808	0.6638149172160286	-1	0	0	0.1	1	1.0	13	1.0	1.0	14	13	0	1	0	0.06666666666666667	1	15	15	0.3333333333333333	0	0.49166852187646465	0.7930606441014693	0.22441899808119023	0.9482703237085958	0.8955100993591284	0.7777667233594601	0.9395137399197396	0.8623476235851919	1.0	0.14285714285714285	0.0	0.04102935114685808	0.04102935114685808
3600	0.08378138818606853	0.007103187162998222	-0.006521391000146845	0.6657179036266924	-1	0	0	0.125	1	1.0	10	1.0	1.0	11	10	0	1	0	0.08333333333333333	1	12	12	0.3333333333333333	0	0.4948716046272102	0.9161539215862478	0.26960714998060153	0.965545467692383	0.8991204702447055	0.9269411795484916	0.9110562480602671	0.9401928530363693	1.0	0.18181818181818182	0.0	-0.0006521391000146845	-0.0006521391000146845
4237	0.10950771864684807	0.044481483301246176	0.04424932779421164	0.6620189444012656	-1	0	0	0.1	1	1.0	13	1.0	1.0	14	13	0	1	0	0.06666666666666667	1	15	15	0.3333333333333333	0	0.49166852187646465	0.7930606441014693	0.22441899808119023	0.9482703237085958	0.8991204702447055	0.7742703333863294	0.9395137399197396	0.8615497347948051	1.0	0.07142857142857142	0.0	0.04424932779421164	0.04424932779421164
3216	0.08081875002808478	0.023469386357959518	0.023093469362215874	0.6557633604656612	-1	0	0	0.1	1	1.0	13	1.0	1.0	14	13	0	1	0	0.06666666666666667	1	15	15	0.3333333333333333	0	0.49166852187646465	0.8306251352091573	0.22441899808119023	0.9453207122654781	0.8991204702447055	0.9007848472263585	0.9395137399197396	0.9016203637607162	1.0	0.07142857142857142	0.0	0.023093469362215874	0.023093469362215874
4433	0.10549176898812519	0.04490204515562055	0.04439544866193049	0.6678197567121905	-1	0	0	0.1	1	1.0	13	1.0	1.0	14	13	0	1	0	0.06666666666666667	1	15	15	0.3333333333333333	0	0.49166852187646465	0.7930606441014693	0.22441899808119023	0.9482703237085958	0.8955100993591284	0.7777667233594601	0.9395137399197396	0.8623476235851919	1.0	0.07142857142857142	0.0	0.04439544866193049	0.04439544866193049
4059	0.1057065453915877	0.04250026488924871	0.04092151954037184	0.6625356573621362	-1	0	0	0.1	1	1.0	13	1.0	1.0	14	13	0	1	0	0.06666666666666667	1	15	15	0.3333333333333333	0	0.49166852187646465	0.7930606441014693	0.22441899808119023	0.9482703237085958	0.8955100993591284	0.7777667233594601	0.9395137399197396	0.8623476235851919	1.0	0.07142857142857142	0.0	0.04092151954037184	0.04092151954037184
2017	0.10584375300052826	0.04176359520687073	0.04060282536317621	0.6635694475752019	-1	0	0	0.1	1	1.0	13	1.0	1.0	14	13	0	1	0	0.06666666666666667	1	15	15	0.3333333333333333	0	0.49166852187646465	0.788022215648789	0.22441899808119023	0.9482703237085958	0.8955100993591284	0.7777667233594601	0.9395137399197396	0.8611391716330715	1.0	0.14285714285714285	0.0	0.04060282536317621	0.04060282536317621
4483	0.10769339778290116	0.043917072710502734	0.0432966710029916	0.6648630526971622	-1	0	0	0.1	1	1.0	13	1.0	1.0	14	13	0	1	0	0.06666666666666667	1	15	15	0.3333333333333333	0	0.49166852187646465	0.7930606441014693	0.22441899808119023	0.9482703237085958	0.8955100993591284	0.7777667233594601	0.9395137399197396	0.8623476235851919	1.0	0.07142857142857142	0.0	0.0432966710029916	0.0432966710029916
2649	0.05799107050059862	0.00035864392701253327	9.802599185697398e-05	0.9962021245495641	-1	0	0	0.14285714285714285	1	1.0	8	1.0	1.0	9	8	0	1	0	0.1	1	10	10	0.3333333333333333	0	0.49166852187646465	0.808764626493713	0.22441899808119023	0.7045261969821871	0.8918997284735515	0.5768683658153877	0.9395137399197396	0.7054997058952167	1.0	0.2222222222222222	0.0	9.802599185697398e-05	9.802599185697398e-05
167	0.0021011034582874917	0.0002681156370037458	0.0002510901761580473	0.9909523679941424	-1	0	0	0.6666666666666666	2	0.5	1	0.6666666666666666	0.5	3	1	0	0	0	0.6666666666666666	3	2	4	0.0	0	0.7186916947275998	0.8158690506812526	0.735234648277005	0.8519414014491011	0.44126508216472293	0.8066733263231232	0.7710079670459586	0.8257332446529604	0	0	0.0	0.0002510901761580473	0.0002510901761580473
1483	0.10436688611802675	0.040992223158110054	0.03787463079762895	0.6641246793297564	-1	0	0	0.1	1	1.0	13	1.0	1.0	14	13	0	1	0	0.06666666666666667	1	15	15	0.3333333333333333	0	0.49166852187646465	0.788022215648789	0.22441899808119023	0.9482703237085958	0.8955100993591284	0.7777667233594601	0.9395137399197396	0.8611391716330715	1.0	0.07142857142857142	0.0	0.03787463079762895	0.03787463079762895
1502	0.10555113005709692	0.04396192787605844	0.042360828036086234	0.657749737746564	-1	0	0	0.1	1	1.0	13	1.0	1.0	14	13	0	1	0	0.06666666666666667	1	15	15	0.3333333333333333	0	0.49166852187646465	0.788022215648789	0.22441899808119023	0.9482703237085958	0.8955100993591284	0.7777667233594601	0.9395137399197396	0.8611391716330715	1.0	0.07142857142857142	0.0	0.042360828036086234	0.042360828036086234
72	0.0064394872611857465	0.00038782735821631445	0.0003051736497969283	0.9793204552982611	-1	0	0	0.5714285714285714	4	0.5	4	0.5555555555555556	0.375	7	3	2	1	0	0.5	6	3	10	0.25	0.5714285714285714	0.8837153093360118	0.940099943169003	0.3708903556663413	0.9246193920894099	0.40869361654455955	0.9492663116641348	0.7849851301564931	0.9387592764907358	1.0	0	0.0	0.0003051736497969283	0.0003051736497969283
1289	0.08337521142981541	0.03381929056436859	0.032564601713531795	0.6327742973981514	-1	0	0	0.1111111111111111	1	1.0	11	1.0	1.0	12	11	0	0	0	0.07692307692307693	1	13	13	0.0	0	0.4948716046272102	0.871075011772245	0.3502582258187659	0.9567850002949098	0.8098427330425174	0.9035438536506527	0.8545739817679082	0.9179671273685408	0	0	0.0	0.032564601713531795	0.032564601713531795
4151	0.10687394637493668	0.04365890601627484	0.0424909145248193	0.6613893803019729	-1	0	0	0.1	1	1.0	13	1.0	1.0	14	13	0	1	0	0.06666666666666667	1	15	15	0.3333333333333333	0	0.49166852187646465	0.7930606441014693	0.22441899808119023	0.9482703237085958	0.8955100993591284	0.7777667233594601	0.9395137399197396	0.8623476235851919	1.0	0.07142857142857142	0.0	0.0424909145248193	0.0424909145248193
1505	0.07886622380279175	0.015284828448509674	-0.015271218332158509	0.657165203219052	-1	0	0	0.1	1	1.0	13	1.0	1.0	14	13	0	1	0	0.06666666666666667	1	15	15	0.3333333333333333	0	0.4932700632518374	0.9318407809080942	0.24701307403089592	0.962397514734172	0.8872218436364557	0.942074244226488	0.9214874332199924	0.9469593875865479	1.0	0.07142857142857142	0.0	-0.001527121833215851	-0.001527121833215851
3630	0.10300302026877016	0.04329109065167384	0.04184333165038763	0.6615578876952461	-1	0	0	0.1	1	1.0	13	1.0	1.0	14	13	0	1	0	0.06666666666666667	1	15	15	0.3333333333333333	0	0.49166852187646465	0.8464526901733338	0.22441899808119023	0.9623055320522244	0.8955100993591284	0.6460594588170538	0.9395137399197396	0.8640733526745362	1.0	0.14285714285714285	0.0	0.04184333165038763	0.04184333165038763
2297	0.10579009287210313	0.04038283152928002	0.03650424325210032	0.6639953430755192	-1	0	0	0.1	1	1.0	13	1.0	1.0	14	13	0	1	0	0.06666666666666667	1	15	15	0.3333333333333333	0	0.49166852187646465	0.788022215648789	0.22441899808119023	0.9482703237085958	0.9041566191653875	0.8024329573428928	0.9395137399197396	0.8669674624295347	1.0	0.07142857142857142	0.0	0.03650424325210032	0.03650424325210032
1871	0.08661537331326753	0.024516365785423665	0.023912261114288916	0.6497430454426429	-1	0	0	0.1	1	1.0	13	1.0	1.0	14	13	0	1	0	0.06666666666666667	1	15	15	0.3333333333333333	0	0.49166852187646465	0.766036106100892	0.22441899808119023	0.9482703237085958	0.8955100993591284	0.7777667233594601	0.9395137399197396	0.8559999289072169	1.0	0.07142857142857142	0.0	0.023912261114288916	0.023912261114288916
273	0.011175442241737134	0.0001187418199804285	0.00010465057303818591	0.997446606778903	-1	0.5	1	0.5	3	0.5	3	0.5	0.3333333333333333	4	2	3	0	0	1.0	4	4	8	0.0	0	0.15819507556624868	0.7370955446786351	0.19952678882555208	0.9036697285507295	0.30375487917231103	0.8069136899688768	0.8008489848395549	0.8272930179030401	0	0	0.0	0.00010465057303818591	0.00010465057303818591
4478	0.10396797435029857	0.04127102758427946	0.03738456377799873	0.6649420361162139	-1	0	0	0.1	1	1.0	13	1.0	1.0	14	13	0	1	0	0.06666666666666667	1	15	15	0.3333333333333333	0	0.49166852187646465	0.7930606441014693	0.22441899808119023	0.9482703237085958	0.8955100993591284	0.7777667233594601	0.9395137399197396	0.8623476235851919	1.0	0.07142857142857142	0.0	0.03738456377799873	0.03738456377799873
4139	0.10520530969539282	0.04270142694925079	0.039338629759371226	0.6657824199175416	-1	0	0	0.1	1	1.0	13	1.0	1.0	14	13	0	1	0	0.06666666666666667	1	15	15	0.3333333333333333	0	0.49166852187646465	0.7930606441014693	0.22441899808119023	0.9482703237085958	0.8955100993591284	0.7844256721556574	0.9395137399197396	0.8638814462725029	1.0	0.07142857142857142	0.0	0.039338629759371226	0.039338629759371226
1995	0.104001042910363	0.039884756561253655	0.03448078004953203	0.6634281611581525	-1	0	0	0.1	1	1.0	13	1.0	1.0	14	13	0	1	0	0.06666666666666667	1	15	15	0.3333333333333333	0	0.49166852187646465	0.7787388775690389	0.22441899808119023	0.9494023805891515	0.8991204702447055	0.562210794185481	0.9395137399197396	0.8145927064190871	1.0	0.14285714285714285	0.0	0.03448078004953203	0.03448078004953203
1730	0.1069279118736867	0.04325360505712177	0.042138452923801736	0.6637277802518661	-1	0	0	0.1	1	1.0	13	1.0	1.0	14	13	0	1	0	0.06666666666666667	1	15	15	0.3333333333333333	0	0.49166852187646465	0.788022215648789	0.22441899808119023	0.9482703237085958	0.8955100993591284	0.7777667233594601	0.9395137399197396	0.8611391716330715	1.0	0.07142857142857142	0.0	0.042138452923801736	0.042138452923801736
2260	0.10374642745110696	0.04403534822171348	0.04264847985722345	0.6585506723447934	-1	0	0	0.1	1	1.0	13	1.0	1.0	14	13	0	1	0	0.06666666666666667	1	15	15	0.3333333333333333	0	0.49166852187646465	0.8464526901733338	0.22441899808119023	0.9623055320522244	0.8955100993591284	0.6460594588170538	0.9395137399197396	0.8640733526745362	1.0	0.07142857142857142	0.0	0.04264847985722345	0.04264847985722345
4534	0.10735661657643424	0.04322656911151795	0.042186199537983596	0.6620924728782901	-1	0	0	0.1	1	1.0	13	1.0	1.0	14	13	0	1	0	0.06666666666666667	1	15	15	0.3333333333333333	0	0.49166852187646465	0.7930606441014693	0.22441899808119023	0.9482703237085958	0.8955100993591284	0.7777667233594601	0.9395137399197396	0.8623476235851919	1.0	0.07142857142857142	0.0	0.042186199537983596	0.042186199537983596
3901	0.1036356741127094	0.044378877141894896	0.04183871799469076	0.6579884482342396	-1	0	0	0.1	1	1.0	13	1.0	1.0	14	13	0	1	0	0.06666666666666667	1	15	15	0.3333333333333333	0	0.49166852187646465	0.8464526901733338	0.22441899808119023	0.9623055320522244	0.8955100993591284	0.6460594588170538	0.9395137399197396	0.8640733526745362	1.0	0.07142857142857142	0.0	0.04183871799469076	0.04183871799469076
509	0.04947806851593362	0.005279886473596791	0.0035875883827164515	0.5831437200068188	-1	0	0	0.3	3	0.6923076923076923	9	0.38461538461538464	0.6923076923076923	12	9	2	1	0	0.23076923076923078	3	13	15	0.2	0	0.6924571203270509	0.9382531507970432	0.8720246291030355	0.9392028771171115	0.5484965964359192	0.8791515174047327	0.8863413441982881	0.9227963522209723	1.0	0.16666666666666666	0.0	0.0035875883827164515	0.0035875883827164515
2599	0.10490377001722624	0.04304516401257998	0.04051403134707362	0.6643814154901838	-1	0	0	0.1	1	1.0	13	1.0	1.0	14	13	0	1	0	0.06666666666666667	1	15	15	0.3333333333333333	0	0.49166852187646465	0.7930606441014693	0.22441899808119023	0.9482703237085958	0.8955100993591284	0.7777667233594601	0.9395137399197396	0.8623476235851919	1.0	0.07142857142857142	0.0	0.04051403134707362	0.04051403134707362
330	0.031721749556771275	0.001890243918140897	0.0016496365071395856	0.9389525948414003	-1	0	0	0.4	4	0.5384615384615384	7	0.2777777777777778	0.46153846153846156	9	6	5	1	0	0.6666666666666666	9	6	15	0.09090909090909091	0	0.7982621848310124	0.8772586634624239	0.7891535975430297	0.8464998153254979	0.4368832248823756	0.8527027500901943	0.8923717256790561	0.8593654707883965	1.0	0.2222222222222222	0.0	0.0016496365071395856	0.0016496365071395856
4021	0.08763640061758224	0.027350062310886887	0.027278776574119045	0.66453884824208	-1	0	0	0.1	1	1.0	13	1.0	1.0	14	13	0	1	0	0.06666666666666667	1	15	15	0.3333333333333333	0	0.49166852187646465	0.7804620222050054	0.22441899808119023	0.9482703237085958	0.8955100993591284	0.7777667233594601	0.9395137399197396	0.8593484923068125	1.0	0.07142857142857142	0.0	0.027278776574119045	0.027278776574119045
3762	0.1064236284070806	0.015422159519857601	0.011154983513637312	0.6430250345031978	-1	0	0	0.1	1	1.0	13	1.0	1.0	14	13	0	1	0	0.06666666666666667	1	15	15	0.3333333333333333	0	0.49166852187646465	0.7956783314907026	0.22441899808119023	0.9482703237085958	0.8955100993591284	0.7777667233594601	0.9395137399197396	0.862980496337709	1.0	0.07142857142857142	0.0	0.011154983513637312	0.011154983513637312
1222	0.07459786088419457	0.02503698410255785	0.023477705352108715	0.6258589839203333	-1	0	0	0.1	1	1.0	13	1.0	1.0	14	13	0	0	0	0.06666666666666667	1	15	15	0.0	0	0.37179685495340753	0.9546377614132678	0.49756207770207306	0.9485832311070036	0.690135794647522	0.9224840569933814	0.8706083228234581	0.9433608197210362	0	0	0.0	0.023477705352108715	0.023477705352108715
4812	0.10716086368939813	0.045275765474315575	0.04355712921114468	0.6658234502337139	-1	0	0	0.1	1	1.0	13	1.0	1.0	14	13	0	1	0	0.06666666666666667	1	15	15	0.3333333333333333	0	0.49166852187646465	0.7930606441014693	0.22441899808119023	0.9482703237085958	0.8955100993591284	0.7777667233594601	0.9395137399197396	0.8623476235851919	1.0	0.07142857142857142	0.0	0.04355712921114468	0.04355712921114468
4434	0.10541263120814173	0.04435367845491168	0.042811454238627374	0.6596431854475767	-1	0	0	0.1	1	1.0	13	1.0	1.0	14	13	0	1	0	0.06666666666666667	1	15	15	0.3333333333333333	0	0.49166852187646465	0.7930606441014693	0.22441899808119023	0.9482703237085958	0.8955100993591284	0.7777667233594601	0.9395137399197396	0.8623476235851919	1.0	0.07142857142857142	0.0	0.042811454238627374	0.042811454238627374
4591	0.10896837616618583	0.042791067230886895	0.0422400940666906	0.6684925140003574	-1	0	0	0.1	1	1.0	13	1.0	1.0	14	13	0	1	0	0.06666666666666667	1	15	15	0.3333333333333333	0	0.49166852187646465	0.7930606441014693	0.22441899808119023	0.9482703237085958	0.8991204702447055	0.7742703333863294	0.9395137399197396	0.8615497347948051	1.0	0.07142857142857142	0.0	0.0422400940666906	0.0422400940666906
1715	0.10789678985613944	0.04463545368229183	0.04439957632082578	0.6699054737052004	-1	0	0	0.1	1	1.0	13	1.0	1.0	14	13	0	1	0	0.06666666666666667	1	15	15	0.3333333333333333	0	0.49166852187646465	0.788022215648789	0.22441899808119023	0.9482703237085958	0.8955100993591284	0.7777667233594601	0.9395137399197396	0.8611391716330715	1.0	0.14285714285714285	0.0	0.04439957632082578	0.04439957632082578
2914	0.0936378375119887	0.0201064466989369	0.013743561341685853	0.6624370435724879	-1	0	0	0.1	1	1.0	13	1.0	1.0	14	13	0	1	0	0.06666666666666667	1	15	15	0.3333333333333333	0	0.49166852187646465	0.859964499642381	0.22441899808119023	0.9482703237085958	0.8955100993591284	0.7777667233594601	0.9395137399197396	0.8799652056953937	1.0	0.07142857142857142	0.0	0.013743561341685853	0.013743561341685853
622	0.07335812683907011	0.010197287599710697	0.009827151811543594	0.65663284956834	-1	0	0	0.1	1	1.0	13	1.0	1.0	14	13	0	1	0	0.06666666666666667	1	15	15	0.3333333333333333	0	0.7603299574120248	0.8905183790955659	0.4150564036339892	0.9361197555943247	0.6508672920407571	0.9377828742471389	0.8377688875505572	0.9239937327459872	1.0	0.14285714285714285	0.0	0.009827151811543594	0.009827151811543594
88	0.011598165008530089	0.0004930192686472458	-0.0004928393513359421	0.9772106588775602	-1	0	0	0.3333333333333333	2	0.6666666666666666	4	0.5	0.5	3	3	4	1	0	1.0	4	4	8	0.08333333333333333	0	0.769884398879063	0.9720403809548019	0.9164346919838261	0.9418588419997614	0.9364632351779495	0.7967312227291864	0.6775571329672833	0.9286765474691934	1.0	0	0.0	-4.928393513359421e-05	-4.928393513359421e-05
3314	0.10583905916802472	0.04406521066722787	0.0432355546389445	0.6627561748262641	-1	0	0	0.1	1	1.0	13	1.0	1.0	14	13	0	1	0	0.06666666666666667	1	15	15	0.3333333333333333	0	0.49166852187646465	0.7930606441014693	0.22441899808119023	0.9482703237085958	0.8955100993591284	0.7777667233594601	0.9395137399197396	0.8623476235851919	1.0	0.07142857142857142	0.0	0.0432355546389445	0.0432355546389445
4879	0.102892751997656	0.03590670401333466	0.03171051867916154	0.6479540621551834	-1	0	0	0.1	1	1.0	13	1.0	1.0	14	13	0	1	0	0.06666666666666667	1	15	15	0.3333333333333333	0	0.4932700632518374	0.8762116052448202	0.24701307403089592	0.9586058449812843	0.8918997284735515	0.9016436155290565	0.9212819839049637	0.9197039991009484	1.0	0.07142857142857142	0.0	0.03171051867916154	0.03171051867916154
3507	0.10605369559529465	0.0379808921588063	0.03504480249898439	0.666113015695597	-1	0	0	0.1	1	1.0	13	1.0	1.0	14	13	0	1	0	0.06666666666666667	1	15	15	0.3333333333333333	0	0.49166852187646465	0.789818469914038	0.22441899808119023	0.9468755062853829	0.8955100993591284	0.7416752125438456	0.9395137399197396	0.8523330911529122	1.0	0.07142857142857142	0.0	0.03504480249898439	0.03504480249898439
4108	0.10236940190058796	0.04365820103682875	0.039682428015483835	0.6654667053697105	-1	0	0	0.1	1	1.0	13	1.0	1.0	14	13	0	1	0	0.06666666666666667	1	15	15	0.3333333333333333	0	0.49166852187646465	0.7930606441014693	0.22441899808119023	0.9482703237085958	0.8955100993591284	0.7777667233594601	0.9395137399197396	0.8623476235851919	1.0	0.07142857142857142	0.0	0.039682428015483835	0.039682428015483835
3990	0.1054283694134218	0.045354680358849354	0.043716062700694516	0.6613417757095755	-1	0	0	0.1	1	1.0	13	1.0	1.0	14	13	0	1	0	0.06666666666666667	1	15	15	0.3333333333333333	0	0.49166852187646465	0.8464526901733338	0.22441899808119023	0.9623055320522244	0.8955100993591284	0.6940610548149091	0.9395137399197396	0.8723627269611082	1.0	0.07142857142857142	0.0	0.043716062700694516	0.043716062700694516
2818	0.10360441483331403	0.04087183256060003	0.04070514972346762	0.6644090081471478	-1	0	0	0.1	1	1.0	13	1.0	1.0	14	13	0	1	0	0.06666666666666667	1	15	15	0.3333333333333333	0	0.49166852187646465	0.8431036638241926	0.22441899808119023	0.9623055320522244	0.8955100993591284	0.6460594588170538	0.9395137399197396	0.8630703156163138	1.0	0.14285714285714285	0.0	0.04070514972346762	0.04070514972346762
2088	0.09753888991718777	0.04338315652804789	0.024273133875240594	0.6516206851611346	-1	0	0	0.1	1	1.0	13	1.0	1.0	14	13	0	1	0	0.06666666666666667	1	15	15	0.3333333333333333	0	0.49166852187646465	0.8386774225366689	0.22441899808119023	0.964715176399851	0.8918997284735515	0.7832007132042796	0.9395137399197396	0.8889840815792008	1.0	0.07142857142857142	0.0	0.024273133875240594	0.024273133875240594
582	0.07428927975816642	0.018171866634677184	0.015823751116774216	0.7425540016114263	-1	0	0	0.1	1	1.0	13	1.0	1.0	14	13	0	1	0	0.06666666666666667	1	15	15	0.3333333333333333	0	0.720753570487098	0.923050204701972	0.372606455388095	0.9487145377910057	0.6115987894339924	0.9318114291623008	0.8625451489836075	0.935375926717386	1.0	0.07142857142857142	0.0	0.015823751116774216	0.015823751116774216
2820	0.10608582682538947	0.04402925630872945	0.04219618509120938	0.6627452713330797	-1	0	0	0.1	1	1.0	13	1.0	1.0	14	13	0	1	0	0.06666666666666667	1	15	15	0.3333333333333333	0	0.49166852187646465	0.7930606441014693	0.22441899808119023	0.9482703237085958	0.8955100993591284	0.7777667233594601	0.9395137399197396	0.8623476235851919	1.0	0.07142857142857142	0.0	0.04219618509120938	0.04219618509120938
2372	0.10758881140847003	0.03855069057529654	0.036492543880410955	0.6595610766709628	-1	0	0	0.1	1	1.0	13	1.0	1.0	14	13	0	1	0	0.06666666666666667	1	15	15	0.3333333333333333	0	0.49166852187646465	0.788022215648789	0.22441899808119023	0.9482703237085958	0.8955100993591284	0.7777667233594601	0.9395137399197396	0.8611391716330715	1.0	0.14285714285714285	0.0	0.036492543880410955	0.036492543880410955
1429	0.10805852408455148	0.041712030789520925	0.03966017911193262	0.658363578160843	-1	0	0	0.1	1	1.0	13	1.0	1.0	14	13	0	1	0	0.06666666666666667	1	15	15	0.3333333333333333	0	0.49166852187646465	0.788022215648789	0.22441899808119023	0.9482703237085958	0.8955100993591284	0.7777667233594601	0.9395137399197396	0.8611391716330715	1.0	0.07142857142857142	0.0	0.03966017911193262	0.03966017911193262
3171	0.1055383454508393	0.04355870382884924	0.04233364078011625	0.6600397275999628	-1	0	0	0.1	1	1.0	13	1.0	1.0	14	13	0	1	0	0.06666666666666667	1	15	15	0.3333333333333333	0	0.49166852187646465	0.8464526901733338	0.22441899808119023	0.9623055320522244	0.8955100993591284	0.6460594588170538	0.9395137399197396	0.8640733526745362	1.0	0.07142857142857142	0.0	0.04233364078011625	0.04233364078011625
4786	0.10929502066718358	0.04267660188601158	0.040852459480872697	0.663893235028965	-1	0	0	0.1	1	1.0	13	1.0	1.0	14	13	0	1	0	0.06666666666666667	1	15	15	0.3333333333333333	0	0.49166852187646465	0.7930606441014693	0.22441899808119023	0.9482703237085958	0.8955100993591284	0.7777667233594601	0.9395137399197396	0.8623476235851919	1.0	0.07142857142857142	0.0	0.040852459480872697	0.040852459480872697
4078	0.10510004118168066	0.04437652058153359	0.04372367896130128	0.665241224235626	-1	0	0	0.1	1	1.0	13	1.0	1.0	14	13	0	1	0	0.06666666666666667	1	15	15	0.3333333333333333	0	0.49166852187646465	0.7930606441014693	0.22441899808119023	0.9482703237085958	0.8955100993591284	0.7777667233594601	0.9395137399197396	0.8623476235851919	1.0	0.07142857142857142	0.0	0.04372367896130128	0.04372367896130128
75	5.495516224455586e-06	5.049083138411051e-08	2.682191550733609e-09	0.9999981432369296	-1	0	0	1.0	2	0.0	0	0.75	0	2	0	0	0	0	1.0	2	2	3	0.0	0	0	0	0	0	0	0	0	0	0	0	0	2.682191550733609e-09	2.682191550733609e-09
2536	0.10615813110780911	0.04414719923381073	0.04311895374612849	0.6640949421016928	-1	0	0	0.1	1	1.0	13	1.0	1.0	14	13	0	1	0	0.06666666666666667	1	15	15	0.3333333333333333	0	0.49166852187646465	0.7930606441014693	0.22441899808119023	0.9482703237085958	0.8955100993591284	0.7777667233594601	0.9395137399197396	0.8623476235851919	1.0	0.07142857142857142	0.0	0.04311895374612849	0.04311895374612849
1813	0.09652242735472479	0.02070974909093795	0.014738263406240177	0.6324411819927284	-1	0	0	0.1	1	1.0	12	1.0	1.0	13	12	0	1	0	0.07142857142857142	1	14	14	0.3333333333333333	0	0.49166852187646465	0.8632669441079039	0.22441899808119023	0.9509188970959656	0.8991204702447055	0.9085802351202237	0.9395137399197396	0.9143300801457332	1.0	0.07692307692307693	0.0	0.014738263406240177	0.014738263406240177
1065	0.09579147929185597	0.011272938159790377	-0.010915504059771474	0.6257752094172901	-1	0	0	0.1	1	1.0	12	1.0	1.0	13	12	0	0	0	0.07142857142857142	1	14	14	0.0	0	0.34758445633350743	0.9148917103631108	0.18534806086657535	0.936790768174428	0.88254395879936	0.9216722959438488	0.9599763870125344	0.9249829403563006	0	0	0.0	-0.0010915504059771475	-0.0010915504059771475
4129	0.10359208804046006	0.04322574210480577	0.041052889980773694	0.6648050109217495	-1	0	0	0.1	1	1.0	13	1.0	1.0	14	13	0	1	0	0.06666666666666667	1	15	15	0.3333333333333333	0	0.49166852187646465	0.7930606441014693	0.22441899808119023	0.9482703237085958	0.8955100993591284	0.7777667233594601	0.9395137399197396	0.8623476235851919	1.0	0.07142857142857142	0.0	0.041052889980773694	0.041052889980773694
1834	0.10661363677513046	0.04150795544688943	0.03866162745474401	0.6636964184836948	-1	0	0	0.1	1	1.0	13	1.0	1.0	14	13	0	1	0	0.06666666666666667	1	15	15	0.3333333333333333	0	0.49166852187646465	0.788022215648789	0.22441899808119023	0.9482703237085958	0.8955100993591284	0.7777667233594601	0.9395137399197396	0.8611391716330715	1.0	0.14285714285714285	0.0	0.03866162745474401	0.03866162745474401
774	0.07367989595540149	0.024471761574533145	0.02092151136831033	0.6162053261448032	-1	0	0	0.1	1	1.0	13	1.0	1.0	14	13	0	0	0	0.06666666666666667	1	15	15	0.0	0	0.37179685495340753	0.9548984964133006	0.38358461384133735	0.9324162702703315	0.6344071785259414	0.9394165923822956	0.8893375499841119	0.9430052761231984	0	0	0.0	0.02092151136831033	0.02092151136831033
4443	0.04282931890917658	0.0079986793557603	0.0063072942179685865	0.647147267646041	-1	0	0	0.16666666666666666	1	1.0	7	1.0	1.0	8	7	0	1	0	0.1111111111111111	1	9	9	0.3333333333333333	0	0.4948716046272102	0.9068800039891771	0.3502582258187659	0.9576763266146237	0.8918997284735515	0.9361894060332411	0.8725279375834185	0.936655512969806	1.0	0.125	0.0	0.0063072942179685865	0.0063072942179685865
3966	0.10506233307244996	0.04066053038459327	0.03734264081506764	0.6638517357781999	-1	0	0	0.1	1	1.0	13	1.0	1.0	14	13	0	1	0	0.06666666666666667	1	15	15	0.3333333333333333	0	0.49166852187646465	0.7930606441014693	0.22441899808119023	0.9482703237085958	0.8991204702447055	0.7742703333863294	0.9395137399197396	0.8615497347948051	1.0	0.07142857142857142	0.0	0.03734264081506764	0.03734264081506764
3445	0.10560624868181685	0.04181080770747711	0.040372763668190814	0.6615297020177879	-1	0	0	0.1	1	1.0	13	1.0	1.0	14	13	0	1	0	0.06666666666666667	1	15	15	0.3333333333333333	0	0.49166852187646465	0.7930606441014693	0.22441899808119023	0.9482703237085958	0.8991204702447055	0.7742703333863294	0.9395137399197396	0.8615497347948051	1.0	0.14285714285714285	0.0	0.040372763668190814	0.040372763668190814
4133	0.10426222751643453	0.04391573474779399	0.04151888030435902	0.6608198382361936	-1	0	0	0.1	1	1.0	13	1.0	1.0	14	13	0	1	0	0.06666666666666667	1	15	15	0.3333333333333333	0	0.49166852187646465	0.7930606441014693	0.22441899808119023	0.9482703237085958	0.8955100993591284	0.7777667233594601	0.9395137399197396	0.8623476235851919	1.0	0.07142857142857142	0.0	0.04151888030435902	0.04151888030435902
3239	0.10854414096335199	0.04451027563981464	0.04343508229371295	0.660168279092175	-1	0	0	0.1	1	1.0	13	1.0	1.0	14	13	0	1	0	0.06666666666666667	1	15	15	0.3333333333333333	0	0.49166852187646465	0.7930606441014693	0.22441899808119023	0.9482703237085958	0.8955100993591284	0.7777667233594601	0.9395137399197396	0.8623476235851919	1.0	0.07142857142857142	0.0	0.04343508229371295	0.04343508229371295
2837	0.08550658733590867	0.04364948241818559	0.029118714479642285	0.6455000858822987	-1	0	0	0.1	1	1.0	13	1.0	1.0	14	13	0	1	0	0.06666666666666667	1	15	15	0.3333333333333333	0	0.49166852187646465	0.7676395650629922	0.22441899808119023	0.9482703237085958	0.8955100993591284	0.7777667233594601	0.9395137399197396	0.8563680159344921	1.0	0.14285714285714285	0.0	0.029118714479642285	0.029118714479642285
2175	0.10727868217645688	0.04380709342247936	0.042889701851438596	0.6613442771240612	-1	0	0	0.1	1	1.0	13	1.0	1.0	14	13	0	1	0	0.06666666666666667	1	15	15	0.3333333333333333	0	0.49166852187646465	0.7930606441014693	0.22441899808119023	0.9482703237085958	0.8955100993591284	0.7777667233594601	0.9395137399197396	0.8623476235851919	1.0	0.07142857142857142	0.0	0.042889701851438596	0.042889701851438596
1209	0.07081909967334886	0.027640432341482255	0.02719805432557346	0.6661230992930264	-1	0	0	0.1	1	1.0	13	1.0	1.0	14	13	0	0	0	0.06666666666666667	1	15	15	0.0	0	0.35423158536363114	0.949341798767895	0.49756207770207306	0.9375596590764907	0.690135794647522	0.9296523956315231	0.8893375499841119	0.9393669579269865	0	0	0.0	0.02719805432557346	0.02719805432557346
1588	0.10421616060741605	0.04107628011481795	0.03959308309739608	0.6630483652108863	-1	0	0	0.1	1	1.0	13	1.0	1.0	14	13	0	1	0	0.06666666666666667	1	15	15	0.3333333333333333	0	0.49166852187646465	0.788022215648789	0.22441899808119023	0.9482703237085958	0.8955100993591284	0.7777667233594601	0.9395137399197396	0.8611391716330715	1.0	0.07142857142857142	0.0	0.03959308309739608	0.03959308309739608
29	3.647901468606323e-09	3.555157502043687e-09	-3.580509376460595e-10	0.9999998388548174	-1	0	0	0	0	0	0	1.0	0	0	0	0	1	0	1.0	1	1	1	0.25	0	0	0	0	0	0	0	0	0	0	0	0	-0.1	-0.1
2046	0.1074157947647576	0.03956892931977023	0.03813168522148691	0.6632181411131151	-1	0	0	0.1	1	1.0	13	1.0	1.0	14	13	0	1	0	0.06666666666666667	1	15	15	0.3333333333333333	0	0.49166852187646465	0.788022215648789	0.22441899808119023	0.9482703237085958	0.8955100993591284	0.7777667233594601	0.9395137399197396	0.8611391716330715	1.0	0.14285714285714285	0.0	0.03813168522148691	0.03813168522148691
510	0.015975537476895042	0.005636787606045305	-0.001214858655391216	0.9266622800400748	-1	0	0	0.2857142857142857	2	0.875	7	0.7142857142857143	0.5	6	4	3	0	0	0.2857142857142857	7	2	10	0.0	0	0.8929430544692453	0.9012478818997749	0.5633765407937024	0.853416382820289	0.3023861734705363	0.7883400129810684	0.8968591823155068	0.8535336325294952	0	0	0.0	-0.0001214858655391216	-0.0001214858655391216
3416	0.10653578407454252	0.04289219374433491	0.039620698233509534	0.6625639647931694	-1	0	0	0.1	1	1.0	13	1.0	1.0	14	13	0	1	0	0.06666666666666667	1	15	15	0.3333333333333333	0	0.49166852187646465	0.7930606441014693	0.22441899808119023	0.9482703237085958	0.8991204702447055	0.7941329547612668	0.9395137399197396	0.8661533714263605	1.0	0.14285714285714285	0.0	0.039620698233509534	0.039620698233509534
2067	0.10505552480689316	0.04237224267330998	0.041363731284455245	0.6626496475269599	-1	0	0	0.1	1	1.0	13	1.0	1.0	14	13	0	1	0	0.06666666666666667	1	15	15	0.3333333333333333	0	0.49166852187646465	0.788022215648789	0.22441899808119023	0.9482703237085958	0.8955100993591284	0.7777667233594601	0.9395137399197396	0.8611391716330715	1.0	0.14285714285714285	0.0	0.041363731284455245	0.041363731284455245
4490	0.09905471833125427	0.04596070186299792	0.04587645848007466	0.6768520980941077	-1	0	0	0.1	1	1.0	13	1.0	1.0	14	13	0	1	0	0.06666666666666667	1	15	15	0.3333333333333333	0	0.49166852187646465	0.8464526901733338	0.22441899808119023	0.9623055320522244	0.8955100993591284	0.6460594588170538	0.9395137399197396	0.8640733526745362	1.0	0.07142857142857142	0.0	0.04587645848007466	0.04587645848007466
1098	0.05692945265472571	0.02467221559223183	0.024662194335551318	0.6479283327150981	-1	0	0	0.1111111111111111	1	1.0	11	1.0	1.0	12	11	0	0	0	0.07692307692307693	1	13	13	0.0	0	0.7177244323216508	0.927494384369231	0.4150564036339892	0.9498443420503021	0.6192597724446968	0.9169568597745416	0.8414766069936698	0.9328028625958921	0	0	0.0	0.024662194335551318	0.024662194335551318
1754	0.10691167106879858	0.04335988893777503	0.04282006793279631	0.6675044371471321	-1	0	0	0.1	1	1.0	13	1.0	1.0	14	13	0	1	0	0.06666666666666667	1	15	15	0.3333333333333333	0	0.49166852187646465	0.788022215648789	0.22441899808119023	0.9482703237085958	0.8991204702447055	0.7742703333863294	0.9395137399197396	0.8603354126341772	1.0	0.07142857142857142	0.0	0.04282006793279631	0.04282006793279631
1221	0.0869089930565157	0.03879568406268121	0.003974580994080949	0.6769275486116906	-1	0	0	0.1	1	1.0	13	1.0	1.0	14	13	0	0	0	0.06666666666666667	1	15	15	0.0	0	0.4932700632518374	0.9139258133876705	0.26612412346167824	0.9600715717312264	0.8918997284735515	0.9155684199444886	0.8666101951006775	0.933517496890955	0	0	0.0	0.003974580994080949	0.003974580994080949
2827	0.08949103486100657	0.04105402383644773	0.022319191578578427	0.6417531987195566	-1	0	0	0.1	1	1.0	13	1.0	1.0	14	13	0	1	0	0.06666666666666667	1	15	15	0.3333333333333333	0	0.49166852187646465	0.7841562297737109	0.22441899808119023	0.9482703237085958	0.8955100993591284	0.7777667233594601	0.9395137399197396	0.8602202074023164	1.0	0.14285714285714285	0.0	0.022319191578578427	0.022319191578578427
2425	0.10673593494260568	0.042877315743424536	0.04235502203397611	0.668647893427512	-1	0	0	0.1	1	1.0	13	1.0	1.0	14	13	0	1	0	0.06666666666666667	1	15	15	0.3333333333333333	0	0.49166852187646465	0.7930606441014693	0.22441899808119023	0.9482703237085958	0.8955100993591284	0.7777667233594601	0.9395137399197396	0.8623476235851919	1.0	0.07142857142857142	0.0	0.04235502203397611	0.04235502203397611
2206	0.10620478389855154	0.040857957115494725	0.03909199309200176	0.6590631609371489	-1	0	0	0.1	1	1.0	13	1.0	1.0	14	13	0	1	0	0.06666666666666667	1	15	15	0.3333333333333333	0	0.49166852187646465	0.788022215648789	0.22441899808119023	0.9482703237085958	0.8955100993591284	0.7777667233594601	0.9395137399197396	0.8611391716330715	1.0	0.07142857142857142	0.0	0.03909199309200176	0.03909199309200176
2048	0.10471416635997112	0.042903970099147905	0.04233709263514269	0.664358107826327	-1	0	0	0.1	1	1.0	13	1.0	1.0	14	13	0	1	0	0.06666666666666667	1	15	15	0.3333333333333333	0	0.49166852187646465	0.7930606441014693	0.22441899808119023	0.9482703237085958	0.8955100993591284	0.7777667233594601	0.9395137399197396	0.8623476235851919	1.0	0.07142857142857142	0.0	0.04233709263514269	0.04233709263514269
1537	0.10724988209196981	0.040567995671963564	0.03766039502570323	0.663099486838395	-1	0	0	0.1	1	1.0	13	1.0	1.0	14	13	0	1	0	0.06666666666666667	1	15	15	0.3333333333333333	0	0.49166852187646465	0.788022215648789	0.22441899808119023	0.9482703237085958	0.8955100993591284	0.7777667233594601	0.9395137399197396	0.8611391716330715	1.0	0.14285714285714285	0.0	0.03766039502570323	0.03766039502570323
4698	0.10519993602164711	0.044448935700489856	0.04416143938971101	0.6643463723600253	-1	0	0	0.1	1	1.0	13	1.0	1.0	14	13	0	1	0	0.06666666666666667	1	15	15	0.3333333333333333	0	0.49166852187646465	0.8464526901733338	0.22441899808119023	0.9623055320522244	0.8955100993591284	0.6460594588170538	0.9395137399197396	0.8640733526745362	1.0	0.07142857142857142	0.0	0.04416143938971101	0.04416143938971101
4535	0.10555117554595383	0.04392540522767849	0.043582144315759255	0.6690215827922437	-1	0	0	0.1	1	1.0	13	1.0	1.0	14	13	0	1	0	0.06666666666666667	1	15	15	0.3333333333333333	0	0.49166852187646465	0.7930606441014693	0.22441899808119023	0.9482703237085958	0.8955100993591284	0.7777667233594601	0.9395137399197396	0.8623476235851919	1.0	0.07142857142857142	0.0	0.043582144315759255	0.043582144315759255
4852	0.10619771250225017	0.04447695188324261	0.044257879258554775	0.6651653421473355	-1	0	0	0.1	1	1.0	13	1.0	1.0	14	13	0	1	0	0.06666666666666667	1	15	15	0.3333333333333333	0	0.49166852187646465	0.8464526901733338	0.22441899808119023	0.9623055320522244	0.8955100993591284	0.6460594588170538	0.9395137399197396	0.8640733526745362	1.0	0.07142857142857142	0.0	0.044257879258554775	0.044257879258554775
3172	0.10716242644527754	0.0436952702650991	0.04211514061888265	0.667400409645043	-1	0	0	0.1	1	1.0	13	1.0	1.0	14	13	0	1	0	0.06666666666666667	1	15	15	0.3333333333333333	0	0.49166852187646465	0.7930606441014693	0.22441899808119023	0.9482703237085958	0.8955100993591284	0.7777667233594601	0.9395137399197396	0.8623476235851919	1.0	0.14285714285714285	0.0	0.04211514061888265	0.04211514061888265
3059	0.10460816277129913	0.044436383830436244	0.04288345342217952	0.6593566313110093	-1	0	0	0.1	1	1.0	13	1.0	1.0	14	13	0	1	0	0.06666666666666667	1	15	15	0.3333333333333333	0	0.49166852187646465	0.8464526901733338	0.22441899808119023	0.9623055320522244	0.8955100993591284	0.6460594588170538	0.9395137399197396	0.8640733526745362	1.0	0.07142857142857142	0.0	0.04288345342217952	0.04288345342217952
4324	0.10698656296697397	0.0438078567104279	0.04181170380143663	0.6641648721480669	-1	0	0	0.1	1	1.0	13	1.0	1.0	14	13	0	1	0	0.06666666666666667	1	15	15	0.3333333333333333	0	0.49166852187646465	0.7930606441014693	0.22441899808119023	0.9482703237085958	0.8955100993591284	0.7777667233594601	0.9395137399197396	0.8623476235851919	1.0	0.07142857142857142	0.0	0.04181170380143663	0.04181170380143663
1740	0.10735971121595093	0.04213400902163846	0.040479557997820804	0.6601651975895492	-1	0	0	0.1	1	1.0	13	1.0	1.0	14	13	0	1	0	0.06666666666666667	1	15	15	0.3333333333333333	0	0.49166852187646465	0.788022215648789	0.22441899808119023	0.9482703237085958	0.8955100993591284	0.7777667233594601	0.9395137399197396	0.8611391716330715	1.0	0.07142857142857142	0.0	0.040479557997820804	0.040479557997820804
3563	0.1054470392954772	0.04295836985472004	0.04168702874750833	0.66487704918405	-1	0	0	0.1	1	1.0	13	1.0	1.0	14	13	0	1	0	0.06666666666666667	1	15	15	0.3333333333333333	0	0.49166852187646465	0.7930606441014693	0.22441899808119023	0.9482703237085958	0.8955100993591284	0.7777667233594601	0.9395137399197396	0.8623476235851919	1.0	0.07142857142857142	0.0	0.04168702874750833	0.04168702874750833
4261	0.10846779997556982	0.04410233672183023	0.04382263828411411	0.6687743575933077	-1	0	0	0.1	1	1.0	13	1.0	1.0	14	13	0	1	0	0.06666666666666667	1	15	15	0.3333333333333333	0	0.49166852187646465	0.7930606441014693	0.22441899808119023	0.9482703237085958	0.8955100993591284	0.7777667233594601	0.9395137399197396	0.8623476235851919	1.0	0.07142857142857142	0.0	0.04382263828411411	0.04382263828411411
914	0.07601275930306779	0.017960682933194576	0.01741314141636949	0.6322140235864633	-1	0	0	0.1	1	1.0	13	1.0	1.0	14	13	0	0	0	0.06666666666666667	1	15	15	0.0	0	0.6924571203270509	0.8556986526833088	0.4150564036339892	0.9467859662826841	0.6508672920407571	0.9412630378645699	0.9126193612159672	0.9225593303665865	0	0	0.0	0.01741314141636949	0.01741314141636949
1572	0.09680396063622412	0.0478214866989854	0.03255129834532848	0.6603251483805426	-1	0	0	0.1	1	1.0	13	1.0	1.0	14	13	0	1	0	0.06666666666666667	1	15	15	0.3333333333333333	0	0.49166852187646465	0.8471283418788615	0.22441899808119023	0.9453207122654781	0.8955100993591284	0.9011873101217669	0.9395137399197396	0.9053035060071516	1.0	0.07142857142857142	0.0	0.03255129834532848	0.03255129834532848
4121	0.10719913521052192	0.04477189047972694	0.0413559106260846	0.666397791221927	-1	0	0	0.1	1	1.0	13	1.0	1.0	14	13	0	1	0	0.06666666666666667	1	15	15	0.3333333333333333	0	0.49166852187646465	0.7930606441014693	0.22441899808119023	0.9482703237085958	0.8955100993591284	0.7777667233594601	0.9395137399197396	0.8623476235851919	1.0	0.14285714285714285	0.0	0.0413559106260846	0.0413559106260846
4636	0.10629284739098756	0.04234247984029481	0.040705303281186725	0.6608814925949396	-1	0	0	0.1	1	1.0	13	1.0	1.0	14	13	0	1	0	0.06666666666666667	1	15	15	0.3333333333333333	0	0.49166852187646465	0.7930606441014693	0.22441899808119023	0.9482703237085958	0.8991204702447055	0.7742703333863294	0.9395137399197396	0.8615497347948051	1.0	0.14285714285714285	0.0	0.040705303281186725	0.040705303281186725
3684	0.10913079954386691	0.0456286100623065	0.045357090549271034	0.6690951345083402	-1	0	0	0.1	1	1.0	13	1.0	1.0	14	13	0	1	0	0.06666666666666667	1	15	15	0.3333333333333333	0	0.49166852187646465	0.7930606441014693	0.22441899808119023	0.9482703237085958	0.8955100993591284	0.7777667233594601	0.9395137399197396	0.8623476235851919	1.0	0.07142857142857142	0.0	0.045357090549271034	0.045357090549271034
1436	0.08479613229461051	0.02990751588184983	0.029834253008045823	0.6605911404323117	-1	0	0	0.1	1	1.0	13	1.0	1.0	14	13	0	1	0	0.06666666666666667	1	15	15	0.3333333333333333	0	0.49166852187646465	0.7748816483025808	0.22441899808119023	0.9482703237085958	0.8955100993591284	0.7777667233594601	0.9395137399197396	0.8580430395189644	1.0	0.07142857142857142	0.0	0.029834253008045823	0.029834253008045823
1016	0.06856825206192418	0.021910357684546647	0.021300770122301103	0.6188736127471914	-1	0	0	0.1111111111111111	1	1.0	11	1.0	1.0	12	11	0	0	0	0.07692307692307693	1	13	13	0.0	0	0.579822035069812	0.9518920257614663	0.4150564036339892	0.9500139757024975	0.5714540633455084	0.9210051346587479	0.8414943493191488	0.9424198627555926	0	0	0.0	0.021300770122301103	0.021300770122301103
2160	0.10476295897627591	0.04111368404877111	0.039235885486219785	0.6636054657981081	-1	0	0	0.1	1	1.0	13	1.0	1.0	14	13	0	1	0	0.06666666666666667	1	15	15	0.3333333333333333	0	0.49166852187646465	0.788022215648789	0.22441899808119023	0.9482703237085958	0.8955100993591284	0.7777667233594601	0.9395137399197396	0.8611391716330715	1.0	0.07142857142857142	0.0	0.039235885486219785	0.039235885486219785
4743	0.10672823567873191	0.043119732552392556	0.04059067821174548	0.6597064004451514	-1	0	0	0.1	1	1.0	13	1.0	1.0	14	13	0	1	0	0.06666666666666667	1	15	15	0.3333333333333333	0	0.49166852187646465	0.7930606441014693	0.22441899808119023	0.9482703237085958	0.8955100993591284	0.7777667233594601	0.9395137399197396	0.8623476235851919	1.0	0.07142857142857142	0.0	0.04059067821174548	0.04059067821174548
2587	0.10758737066565406	0.04290260783575748	0.041489307032319865	0.659355590747573	-1	0	0	0.1	1	1.0	13	1.0	1.0	14	13	0	1	0	0.06666666666666667	1	15	15	0.3333333333333333	0	0.49166852187646465	0.788022215648789	0.22441899808119023	0.9482703237085958	0.8955100993591284	0.7777667233594601	0.9395137399197396	0.8611391716330715	1.0	0	0.0	0.041489307032319865	0.041489307032319865
540	0.06176264394003001	0.014609858891846175	0.010342455407018218	0.6085600596602057	-1	0	0	0.1	1	1.0	13	1.0	1.0	14	13	0	1	0	0.06666666666666667	1	15	15	0.3333333333333333	0	0.7125661331321025	0.928908622806844	0.4150564036339892	0.9555563274572151	0.6115987894339924	0.9362583017162179	0.7936156442550859	0.9413129164954678	1.0	0.07142857142857142	0.0	0.010342455407018218	0.010342455407018218
1317	0.10696160450199088	0.042182905257928685	0.0407370134284122	0.6604065691263469	-1	0	0	0.1	1	1.0	13	1.0	1.0	14	13	0	1	0	0.06666666666666667	1	15	15	0.3333333333333333	0	0.49166852187646465	0.788022215648789	0.22441899808119023	0.9482703237085958	0.8955100993591284	0.7777667233594601	0.9395137399197396	0.8611391716330715	1.0	0.07142857142857142	0.0	0.0407370134284122	0.0407370134284122
436	0.05308368003174684	0.00628619375891445	0.005068910095526225	0.8124990328305355	-1	0	0	0.3	3	0.6923076923076923	9	0.3409090909090909	0.6153846153846154	11	8	3	1	0	0.36363636363636365	4	11	15	0.14285714285714285	0	0.6924571203270509	0.9040221295796326	0.8720246291030355	0.8525213259700367	0.561821001079274	0.8874324161169513	0.8676037417617579	0.8829509395925634	1.0	0.18181818181818182	0.0	0.005068910095526225	0.005068910095526225
1765	0.10736557569508681	0.04258164578748778	0.04207185371221351	0.6624483662316096	-1	0	0	0.1	1	1.0	13	1.0	1.0	14	13	0	1	0	0.06666666666666667	1	15	15	0.3333333333333333	0	0.49166852187646465	0.788022215648789	0.22441899808119023	0.9482703237085958	0.8955100993591284	0.8526436102175398	0.9249454405167482	0.8799947155387065	1.0	0.07142857142857142	0.0	0.04207185371221351	0.04207185371221351
731	0.06960386594277673	0.016255960675499687	0.015676328843332147	0.642657463929023	-1	0	0	0.1	1	1.0	13	1.0	1.0	14	13	0	1	0	0.06666666666666667	1	15	15	0.3333333333333333	0	0.6924571203270509	0.8267757143191482	0.41597680644715973	0.9230783538396561	0.4477877022580312	0.9109772196008583	0.897281447340851	0.8932616997555431	1.0	0.14285714285714285	0.0	0.015676328843332147	0.015676328843332147
1153	0.06140559274876026	0.02194922346946062	0.021790275973123427	0.6409143059409078	-1	0	0	0.1	1	1.0	12	1.0	1.0	13	12	0	0	0	0.07142857142857142	1	14	14	0.0	0	0.6083181633063679	0.9531454949472045	0.4150564036339892	0.9557510420221461	0.578678562404361	0.9016831007374149	0.8397491680004979	0.9408747014760014	0	0	0.0	0.021790275973123427	0.021790275973123427
597	0.08174824640726983	0.016024535049772567	0.01350846058852255	0.6046191562258816	-1	0	0	0.1	1	1.0	13	1.0	1.0	14	13	0	1	0	0.06666666666666667	1	15	15	0.3333333333333333	0	0.7202247550430173	0.9425561436169742	0.372606455388095	0.9379362906710343	0.6508672920407571	0.9359298409860515	0.9149728916828339	0.9388670725785264	1.0	0.14285714285714285	0.0	0.01350846058852255	0.01350846058852255
930	0.04862421070954231	0.006553354341998852	-0.00010505124747308655	0.8697863659577018	-1	0	0	0.25	2	0.9	9	0.5454545454545454	0.9	11	9	0	0	0	0.18181818181818182	11	2	12	0.0	0	0.5868652436304658	0.9492648665512785	0.4150564036339892	0.9489682185450705	0.6192597724446968	0.9263741380323487	0.8432240732919514	0.9423919662688616	0	0	0.0	-1.0505124747308654e-05	-1.0505124747308654e-05
4343	0.10651559598051293	0.043078477559837486	0.04241823625788731	0.664029991461199	-1	0	0	0.1	1	1.0	13	1.0	1.0	14	13	0	1	0	0.06666666666666667	1	15	15	0.3333333333333333	0	0.49166852187646465	0.7930606441014693	0.22441899808119023	0.9482703237085958	0.8955100993591284	0.7777667233594601	0.9395137399197396	0.8623476235851919	1.0	0.07142857142857142	0.0	0.04241823625788731	0.04241823625788731
1742	0.10629725839272638	0.039678603402443634	0.03674111400865613	0.6598525714866394	-1	0	0	0.1	1	1.0	13	1.0	1.0	14	13	0	1	0	0.06666666666666667	1	15	15	0.3333333333333333	0	0.49166852187646465	0.788022215648789	0.22441899808119023	0.9482703237085958	0.8955100993591284	0.7777667233594601	0.9395137399197396	0.8611391716330715	1.0	0.07142857142857142	0.0	0.03674111400865613	0.03674111400865613
3935	0.10702604584340979	0.043437335290361506	0.04176573316928609	0.6645441128523468	-1	0	0	0.1	1	1.0	13	1.0	1.0	14	13	0	1	0	0.06666666666666667	1	15	15	0.3333333333333333	0	0.49166852187646465	0.7930606441014693	0.22441899808119023	0.9482703237085958	0.8955100993591284	0.7777667233594601	0.9395137399197396	0.8623476235851919	1.0	0.07142857142857142	0.0	0.04176573316928609	0.04176573316928609
4039	0.07139887464835702	0.0019021498197099055	0.0015820318753803659	0.9934334312374229	-1	0	0	0.125	1	1.0	10	1.0	1.0	11	10	0	1	0	0.08333333333333333	1	12	12	0.3333333333333333	0	0.49166852187646465	0.8887691480014938	0.22441899808119023	0.9157323255016264	0.8918997284735515	0.7779448411041819	0.9395137399197396	0.8705572814161981	1.0	0.18181818181818182	0.0	0.0015820318753803659	0.0015820318753803659
3413	0.10683500165791408	0.04381537583682501	0.042695689780772116	0.663302112891479	-1	0	0	0.1	1	1.0	13	1.0	1.0	14	13	0	1	0	0.06666666666666667	1	15	15	0.3333333333333333	0	0.49166852187646465	0.7930606441014693	0.22441899808119023	0.9482703237085958	0.8955100993591284	0.7777667233594601	0.9395137399197396	0.8623476235851919	1.0	0.07142857142857142	0.0	0.042695689780772116	0.042695689780772116
384	0.0024311330840431837	0.0002375699828554214	0.00023620641581497334	0.9892260899452721	-1	0	0	0.75	3	0.5	2	0.6666666666666666	0.25	4	1	1	3	0	1.0	3	3	6	1.0	0.6666666666666666	0.4616244669189397	0.9321983789700182	0.3351154557039767	0.9648852992486263	0.3079583262793671	0.894871974913351	0.664256055511695	0.9365499708161464	0.25	0.75	0.0	0.00023620641581497334	0.00023620641581497334
2218	0.08615282031516133	0.04458717197479785	0.04056260895354894	0.6642912421431589	-1	0	0	0.1111111111111111	1	1.0	11	1.0	1.0	12	11	0	1	0	0.07692307692307693	1	13	13	0.3333333333333333	0	0.4932700632518374	0.8893198901136338	0.24701307403089592	0.9586120890278952	0.8955100993591284	0.9129419952952529	0.9169823021327562	0.9259081442635024	1.0	0.08333333333333333	0.0	0.04056260895354894	0.04056260895354894
259	0.033686519555744865	0.011169046563852477	0.011086485831684095	0.9235544495563027	-1	0.25	1	0.6	6	0.38461538461538464	5	0.5	0.38461538461538464	9	5	5	0	0	0.8333333333333334	5	6	15	0.0	0.2	0.4289244230304643	0.9237061187721457	0.5350567205323788	0.9640312118248653	0.4621922368456909	0.8681235979888641	0.9020126125193847	0.927947541892882	0	0	0.0	0.011086485831684095	0.011086485831684095
4247	0.10615431293707364	0.02766387779189532	0.026212419140561462	0.6465769181744936	-1	0	0	0.1	1	1.0	13	1.0	1.0	14	13	0	1	0	0.06666666666666667	1	15	15	0.3333333333333333	0	0.49166852187646465	0.7823630507930348	0.22441899808119023	0.9374207478573826	0.8991204702447055	0.5622524010180111	0.9395137399197396	0.804107322114323	1.0	0.07142857142857142	0.0	0.026212419140561462	0.026212419140561462
5049	0.10796953562501692	0.04398288354377281	0.043471356380683925	0.6599242717293423	-1	0	0	0.1	1	1.0	13	1.0	1.0	14	13	0	1	0	0.06666666666666667	1	15	15	0.3333333333333333	0	0.49166852187646465	0.7930606441014693	0.22441899808119023	0.9482703237085958	0.8955100993591284	0.7777667233594601	0.9395137399197396	0.8623476235851919	1.0	0.07142857142857142	0.0	0.043471356380683925	0.043471356380683925
2168	0.10744472374118445	0.0426407462303108	0.04122558794879929	0.6614114501828778	-1	0	0	0.1	1	1.0	13	1.0	1.0	14	13	0	1	0	0.06666666666666667	1	15	15	0.3333333333333333	0	0.49166852187646465	0.788022215648789	0.22441899808119023	0.9482703237085958	0.8955100993591284	0.7777667233594601	0.9395137399197396	0.8611391716330715	1.0	0.07142857142857142	0.0	0.04122558794879929	0.04122558794879929
2415	0.08613838429593665	0.02532006312500272	0.024310337963232367	0.6561777135991675	-1	0	0	0.1	1	1.0	13	1.0	1.0	14	13	0	1	0	0.06666666666666667	1	15	15	0.3333333333333333	0	0.49166852187646465	0.766036106100892	0.22441899808119023	0.9482703237085958	0.8955100993591284	0.7777667233594601	0.9395137399197396	0.8559999289072169	1.0	0.14285714285714285	0.0	0.024310337963232367	0.024310337963232367
3333	0.10612281944846974	0.043109533721864685	0.039952027159477065	0.6646095976832258	-1	0	0	0.1	1	1.0	13	1.0	1.0	14	13	0	1	0	0.06666666666666667	1	15	15	0.3333333333333333	0	0.49166852187646465	0.7930606441014693	0.22441899808119023	0.9482703237085958	0.8955100993591284	0.7777667233594601	0.9395137399197396	0.8623476235851919	1.0	0.07142857142857142	0.0	0.039952027159477065	0.039952027159477065
2197	0.10541097206063099	0.04106661414943649	0.03950537619538262	0.6596070923795877	-1	0	0	0.1	1	1.0	13	1.0	1.0	14	13	0	1	0	0.06666666666666667	1	15	15	0.3333333333333333	0	0.49166852187646465	0.788022215648789	0.22441899808119023	0.9482703237085958	0.8955100993591284	0.7777667233594601	0.9395137399197396	0.8611391716330715	1.0	0.07142857142857142	0.0	0.03950537619538262	0.03950537619538262
2090	0.10574959275820017	0.04300822804757544	0.042527851053640375	0.6689574278446512	-1	0	0	0.1	1	1.0	13	1.0	1.0	14	13	0	1	0	0.06666666666666667	1	15	15	0.3333333333333333	0	0.49166852187646465	0.788022215648789	0.22441899808119023	0.9482703237085958	0.8955100993591284	0.7777667233594601	0.9395137399197396	0.8611391716330715	1.0	0.07142857142857142	0.0	0.042527851053640375	0.042527851053640375
772	0.07074554907216955	0.007355347922778208	0.0005394383712796827	0.6435913128379911	-1	0	0	0.1	1	1.0	13	1.0	1.0	14	13	0	1	0	0.06666666666666667	1	15	15	0.3333333333333333	0	0.7202247550430173	0.9228281587282642	0.372606455388095	0.9487145377910057	0.6115987894339924	0.9318114291623008	0.8648665251712184	0.9353129916763074	1.0	0.07142857142857142	0.0	0.0005394383712796827	0.0005394383712796827
1920	0.10628954418769629	0.041038538374181574	0.03964468354286628	0.6612192322795819	-1	0	0	0.1	1	1.0	13	1.0	1.0	14	13	0	1	0	0.06666666666666667	1	15	15	0.3333333333333333	0	0.49166852187646465	0.7849868504142751	0.22441899808119023	0.9468755062853829	0.8955100993591284	0.7416752125438456	0.9395137399197396	0.8511180369318601	1.0	0.07142857142857142	0.0	0.03964468354286628	0.03964468354286628
3800	0.10718936608228645	0.04426056458299929	0.04379606722592636	0.6660114750962081	-1	0	0	0.1	1	1.0	13	1.0	1.0	14	13	0	1	0	0.06666666666666667	1	15	15	0.3333333333333333	0	0.49166852187646465	0.7930606441014693	0.22441899808119023	0.9482703237085958	0.8955100993591284	0.7777667233594601	0.9395137399197396	0.8623476235851919	1.0	0.07142857142857142	0.0	0.04379606722592636	0.04379606722592636
73	0.005114435740517509	0.0006014401488044455	0.0002213321377139003	0.983144395489623	-1	0.3333333333333333	1	0.625	5	0.5	5	0.5	0.3	7	3	4	3	0	0.6666666666666666	6	4	12	0.375	0.6666666666666666	0.19894424192859556	0.9184652363710969	0.6485370053243947	0.964479136050292	0.35584444114420083	0.9139118954040866	0.8804272385220824	0.9367409448269536	0.14285714285714285	0.42857142857142855	0.0	0.0002213321377139003	0.0002213321377139003
634	0.0883075650237631	0.015576245699708186	0.009610822028535568	0.6615386760826119	-1	0	0	0.1	1	1.0	13	1.0	1.0	14	13	0	0	0	0.06666666666666667	1	15	15	0.0	0	0.36167650309398147	0.9427670737908662	0.49756207770207306	0.9411066814280574	0.776634965380578	0.8427638900162324	0.877420145857903	0.9181384660318946	0	0	0.0	0.009610822028535568	0.009610822028535568
3227	0.10362805797630549	0.04310259249058422	0.04047003530615306	0.6649937681450785	-1	0	0	0.1	1	1.0	13	1.0	1.0	14	13	0	1	0	0.06666666666666667	1	15	15	0.3333333333333333	0	0.49166852187646465	0.7974881793152375	0.22441899808119023	0.9482703237085958	0.9041566191653875	0.8024329573428928	0.9395137399197396	0.8691672397074163	1.0	0.14285714285714285	0.0	0.04047003530615306	0.04047003530615306
2541	0.10373842148412726	0.044509838848738735	0.04312015864933895	0.6616782079912651	-1	0	0	0.1	1	1.0	13	1.0	1.0	14	13	0	1	0	0.06666666666666667	1	15	15	0.3333333333333333	0	0.49166852187646465	0.8464526901733338	0.22441899808119023	0.9623055320522244	0.8955100993591284	0.6841934706287353	0.9395137399197396	0.8706432705639748	1.0	0.14285714285714285	0.0	0.04312015864933895	0.04312015864933895
1678	0.10475102608134663	0.039694267534103496	0.03796814951645053	0.6614035935143276	-1	0	0	0.1	1	1.0	13	1.0	1.0	14	13	0	1	0	0.06666666666666667	1	15	15	0.3333333333333333	0	0.49166852187646465	0.788022215648789	0.22441899808119023	0.9498087345196017	0.8955100993591284	0.7777667233594601	0.9395137399197396	0.8624023181909983	1.0	0.07142857142857142	0.0	0.03796814951645053	0.03796814951645053
2420	0.10444695923883233	0.04373982296894385	0.043258527106959724	0.6641662638525773	-1	0	0	0.1	1	1.0	13	1.0	1.0	14	13	0	1	0	0.06666666666666667	1	15	15	0.3333333333333333	0	0.49166852187646465	0.7930606441014693	0.22441899808119023	0.9482703237085958	0.8955100993591284	0.7777667233594601	0.9395137399197396	0.8623476235851919	1.0	0.07142857142857142	0.0	0.043258527106959724	0.043258527106959724
1481	0.10521596092578271	0.042796351491584075	0.04208440373780977	0.6696254752260031	-1	0	0	0.1	1	1.0	13	1.0	1.0	14	13	0	1	0	0.06666666666666667	1	15	15	0.3333333333333333	0	0.49166852187646465	0.788022215648789	0.22441899808119023	0.9482703237085958	0.8955100993591284	0.7777667233594601	0.9395137399197396	0.8611391716330715	1.0	0.07142857142857142	0.0	0.04208440373780977	0.04208440373780977
3106	0.10633589292317144	0.042667773691260756	0.041732141881098944	0.6653126470342362	-1	0	0	0.1	1	1.0	13	1.0	1.0	14	13	0	1	0	0.06666666666666667	1	15	15	0.3333333333333333	0	0.49166852187646465	0.7930606441014693	0.22441899808119023	0.9482703237085958	0.8991204702447055	0.7742703333863294	0.9395137399197396	0.8615497347948051	1.0	0.07142857142857142	0.0	0.041732141881098944	0.041732141881098944
1562	0.1089452130245447	0.040180255904461185	0.03702374467010412	0.6635498263925419	-1	0	0	0.1	1	1.0	13	1.0	1.0	14	13	0	1	0	0.06666666666666667	1	15	15	0.3333333333333333	0	0.49166852187646465	0.788022215648789	0.22441899808119023	0.9482703237085958	0.8955100993591284	0.7777667233594601	0.9395137399197396	0.8611391716330715	1.0	0.07142857142857142	0.0	0.03702374467010412	0.03702374467010412
1383	0.08458046473812228	0.033724644679985726	0.032325523738370124	0.633193587354697	-1	0	0	0.1111111111111111	1	1.0	11	1.0	1.0	12	11	0	0	0	0.07692307692307693	1	13	13	0.0	0	0.4948716046272102	0.871075011772245	0.3502582258187659	0.9567850002949098	0.8098427330425174	0.9035438536506527	0.8545739817679082	0.9179671273685408	0	0	0.0	0.032325523738370124	0.032325523738370124
701	0.0685631189289312	0.02361341145302014	0.020043822364213183	0.631890046738747	-1	0	0	0.1	1	1.0	13	1.0	1.0	14	13	0	1	0	0.06666666666666667	1	15	15	0.3333333333333333	0	0.7187324084504898	0.6678321503232366	0.4087960709399079	0.9040890875800951	0.4645020420559682	0.901995224413603	0.8736269887416189	0.8481931258787644	1.0	0.14285714285714285	0.0	0.020043822364213183	0.020043822364213183
4056	0.10363952301369114	0.04347105591826123	0.04228215832535405	0.6616550069145533	-1	0	0	0.1	1	1.0	13	1.0	1.0	14	13	0	1	0	0.06666666666666667	1	15	15	0.3333333333333333	0	0.49166852187646465	0.7930606441014693	0.22441899808119023	0.9482703237085958	0.8955100993591284	0.7777667233594601	0.9395137399197396	0.8623476235851919	1.0	0.07142857142857142	0.0	0.04228215832535405	0.04228215832535405
1133	0.10801117445825419	0.04249890540439412	0.040936389368696056	0.6634056625470595	-1	0	0	0.1	1	1.0	13	1.0	1.0	14	13	0	1	0	0.06666666666666667	1	15	15	0.3333333333333333	0	0.49166852187646465	0.788022215648789	0.22441899808119023	0.9482703237085958	0.8955100993591284	0.7777667233594601	0.9395137399197396	0.8611391716330715	1.0	0.07142857142857142	0.0	0.040936389368696056	0.040936389368696056
529	0.045937296429368106	0.004305837178608318	0.002520108968749843	0.9748797475745201	-1	0	0	0.3	3	0.6923076923076923	9	0.3333333333333333	0.6153846153846154	11	8	3	0	0	0.5555555555555556	9	5	15	0.0	0.2	0.28630097547960903	0.8753088028527727	0.40444870315145315	0.9574921376135596	0.5345004728769905	0.8588644592021791	0.7858303885769723	0.9080247220587441	0	0	0.0	0.002520108968749843	0.002520108968749843
4719	0.10745401385711008	0.04337482308006208	0.0409314981912471	0.6662313903983987	-1	0	0	0.1	1	1.0	13	1.0	1.0	14	13	0	1	0	0.06666666666666667	1	15	15	0.3333333333333333	0	0.49166852187646465	0.7930606441014693	0.22441899808119023	0.9482703237085958	0.8991204702447055	0.7742703333863294	0.9395137399197396	0.8615497347948051	1.0	0.07142857142857142	0.0	0.0409314981912471	0.0409314981912471
4748	0.10225251986377497	0.04213207408744483	0.040583154611203355	0.6589102827583048	-1	0	0	0.1	1	1.0	13	1.0	1.0	14	13	0	1	0	0.06666666666666667	1	15	15	0.3333333333333333	0	0.49166852187646465	0.7930606441014693	0.22441899808119023	0.9482703237085958	0.8955100993591284	0.7777667233594601	0.9395137399197396	0.8623476235851919	1.0	0.07142857142857142	0.0	0.040583154611203355	0.040583154611203355
4515	0.0737679878141079	0.00248267789301255	0.0022285983487566096	0.9935279064130768	-1	0	0	0.125	1	1.0	10	1.0	1.0	11	10	0	1	0	0.08333333333333333	1	12	12	0.3333333333333333	0	0.49166852187646465	0.8887691480014938	0.22441899808119023	0.9157323255016264	0.8918997284735515	0.7822546172162208	0.9395137399197396	0.8714980773658737	1.0	0.09090909090909091	0.0	0.0022285983487566096	0.0022285983487566096
3621	0.10863660181696426	0.043007100760824465	0.04191700212003567	0.6619161628969472	-1	0	0	0.1	1	1.0	13	1.0	1.0	14	13	0	1	0	0.06666666666666667	1	15	15	0.3333333333333333	0	0.49166852187646465	0.7930606441014693	0.22441899808119023	0.9482703237085958	0.8955100993591284	0.7777667233594601	0.9395137399197396	0.8623476235851919	1.0	0.07142857142857142	0.0	0.04191700212003567	0.04191700212003567
1924	0.10758353570259174	0.04195844365728921	0.040218211493560425	0.660204537622398	-1	0	0	0.1	1	1.0	13	1.0	1.0	14	13	0	1	0	0.06666666666666667	1	15	15	0.3333333333333333	0	0.49166852187646465	0.788022215648789	0.22441899808119023	0.9482703237085958	0.8955100993591284	0.7777667233594601	0.9395137399197396	0.8611391716330715	1.0	0.07142857142857142	0.0	0.040218211493560425	0.040218211493560425
1185	0.10582403991628381	0.013176980220888755	0.013175384380009774	0.6098588930207371	-1	0	0	0.1	1	1.0	13	1.0	1.0	14	13	0	0	0	0.06666666666666667	1	15	15	0.0	0	0.49166852187646465	0.8933337742700215	0.24701307403089592	0.9610766231841253	0.8918997284735515	0.9100822517086189	0.9094510968642406	0.9274918354353737	0	0	0.0	0.013175384380009774	0.013175384380009774
2074	0.10855543578863112	0.0422236866828268	0.040035354945329615	0.6653526555755029	-1	0	0	0.1	1	1.0	13	1.0	1.0	14	13	0	1	0	0.06666666666666667	1	15	15	0.3333333333333333	0	0.49166852187646465	0.788022215648789	0.22441899808119023	0.9482703237085958	0.8955100993591284	0.7777667233594601	0.9395137399197396	0.8611391716330715	1.0	0.14285714285714285	0.0	0.040035354945329615	0.040035354945329615
1100	0.04709406555410755	0.0013079080047164475	-0.00039286640792905546	0.6511843464618808	-1	0	0	0.14285714285714285	1	1.0	8	1.0	1.0	9	8	0	0	0	0.1	1	10	10	0.0	0	0.5163618985142887	0.9222278264882295	0.4309093016569303	0.9065132307356938	0.49699954495961063	0.8843047293873626	0.7675794184449982	0.9054707291377141	0	0	0.0	-3.928664079290554e-05	-3.928664079290554e-05
3332	0.08403570047986544	0.01035224369630367	-0.009727431568017721	0.6346652945963097	-1	0	0	0.125	1	1.0	10	1.0	1.0	11	10	0	1	0	0.08333333333333333	1	12	12	0.3333333333333333	0	0.4948716046272102	0.8863571535670047	0.4309093016569303	0.9676001980485097	0.8991204702447055	0.7838404131602971	0.8545739817679082	0.9043313214890575	1.0	0.09090909090909091	0.0	-0.0009727431568017722	-0.0009727431568017722
1497	0.1059339051330905	0.04347536283745226	0.04206301014304853	0.6640022808054231	-1	0	0	0.1	1	1.0	13	1.0	1.0	14	13	0	1	0	0.06666666666666667	1	15	15	0.3333333333333333	0	0.49166852187646465	0.788022215648789	0.22441899808119023	0.9482703237085958	0.8955100993591284	0.7777667233594601	0.9395137399197396	0.8611391716330715	1.0	0.07142857142857142	0.0	0.04206301014304853	0.04206301014304853
1793	0.10710333610853989	0.04398143684572429	0.04303932640080163	0.6657061304276048	-1	0	0	0.1	1	1.0	13	1.0	1.0	14	13	0	1	0	0.06666666666666667	1	15	15	0.3333333333333333	0	0.49166852187646465	0.788022215648789	0.22441899808119023	0.9482703237085958	0.8955100993591284	0.7777667233594601	0.9395137399197396	0.8611391716330715	1.0	0.07142857142857142	0.0	0.04303932640080163	0.04303932640080163
2788	0.10577185276412156	0.041987623959760224	0.040281221079497255	0.6609444610033067	-1	0	0	0.1	1	1.0	13	1.0	1.0	14	13	0	1	0	0.06666666666666667	1	15	15	0.3333333333333333	0	0.49166852187646465	0.7930606441014693	0.22441899808119023	0.9482703237085958	0.8991204702447055	0.7742703333863294	0.9395137399197396	0.8615497347948051	1.0	0.14285714285714285	0.0	0.040281221079497255	0.040281221079497255
2273	0.10653458651571678	0.04301926707525977	0.04105666930049873	0.6623596094701545	-1	0	0	0.1	1	1.0	13	1.0	1.0	14	13	0	1	0	0.06666666666666667	1	15	15	0.3333333333333333	0	0.49166852187646465	0.7930606441014693	0.22441899808119023	0.9482703237085958	0.8955100993591284	0.7777667233594601	0.9395137399197396	0.8623476235851919	1.0	0.07142857142857142	0.0	0.04105666930049873	0.04105666930049873
4851	0.1043301118192827	0.042570113453248216	0.03871386536927934	0.6652716115662771	-1	0	0	0.1	1	1.0	13	1.0	1.0	14	13	0	1	0	0.06666666666666667	1	15	15	0.3333333333333333	0	0.49166852187646465	0.7930606441014693	0.22441899808119023	0.9482703237085958	0.8955100993591284	0.7777667233594601	0.9395137399197396	0.8623476235851919	1.0	0.07142857142857142	0.0	0.03871386536927934	0.03871386536927934
2808	0.10678918460880944	0.04421695257319521	0.040452686989575194	0.666227584371887	-1	0	0	0.1	1	1.0	13	1.0	1.0	14	13	0	1	0	0.06666666666666667	1	15	15	0.3333333333333333	0	0.49166852187646465	0.7930606441014693	0.22441899808119023	0.9482703237085958	0.8955100993591284	0.7777667233594601	0.9395137399197396	0.8623476235851919	1.0	0.07142857142857142	0.0	0.040452686989575194	0.040452686989575194
2300	0.10464222057869589	0.04276636593189955	0.04198873733915611	0.6631780997805603	-1	0	0	0.1	1	1.0	13	1.0	1.0	14	13	0	1	0	0.06666666666666667	1	15	15	0.3333333333333333	0	0.49166852187646465	0.788022215648789	0.22441899808119023	0.9482703237085958	0.8955100993591284	0.7777667233594601	0.9395137399197396	0.8611391716330715	1.0	0.07142857142857142	0.0	0.04198873733915611	0.04198873733915611
4765	0.09826964882751839	0.011415795057757474	0.008684647609993068	0.6543321836206095	-1	0	0	0.1	1	1.0	13	1.0	1.0	14	13	0	1	0	0.06666666666666667	1	15	15	0.3333333333333333	0	0.49166852187646465	0.7930606441014693	0.22441899808119023	0.9467027262425222	0.8955100993591284	0.7777667233594601	0.9395137399197396	0.8610961604752313	1.0	0.07142857142857142	0.0	0.008684647609993068	0.008684647609993068
4938	0.10715641395358887	0.044404666438017895	0.043993288403928486	0.6678206546512402	-1	0	0	0.1	1	1.0	13	1.0	1.0	14	13	0	1	0	0.06666666666666667	1	15	15	0.3333333333333333	0	0.49166852187646465	0.7930606441014693	0.22441899808119023	0.9482703237085958	0.8955100993591284	0.7777667233594601	0.9395137399197396	0.8623476235851919	1.0	0.07142857142857142	0.0	0.043993288403928486	0.043993288403928486
3592	0.10507573174400064	0.04366673729515548	0.041748238029159467	0.6628066226042053	-1	0	0	0.1	1	1.0	13	1.0	1.0	14	13	0	1	0	0.06666666666666667	1	15	15	0.3333333333333333	0	0.49166852187646465	0.7930606441014693	0.22441899808119023	0.9482703237085958	0.8955100993591284	0.7777667233594601	0.9395137399197396	0.8623476235851919	1.0	0.07142857142857142	0.0	0.041748238029159467	0.041748238029159467
4117	0.10839670876901328	0.04451038432532269	0.04428748248492556	0.6711911111277405	-1	0	0	0.1	1	1.0	13	1.0	1.0	14	13	0	1	0	0.06666666666666667	1	15	15	0.3333333333333333	0	0.49166852187646465	0.7930606441014693	0.22441899808119023	0.9482703237085958	0.8955100993591284	0.7777667233594601	0.9395137399197396	0.8623476235851919	1.0	0.07142857142857142	0.0	0.04428748248492556	0.04428748248492556
4205	0.10735968403315523	0.04390869066781149	0.041101035438632895	0.6646129896504196	-1	0	0	0.1	1	1.0	13	1.0	1.0	14	13	0	1	0	0.06666666666666667	1	15	15	0.3333333333333333	0	0.49166852187646465	0.7930606441014693	0.22441899808119023	0.9482703237085958	0.8955100993591284	0.7777667233594601	0.9395137399197396	0.8623476235851919	1.0	0.07142857142857142	0.0	0.041101035438632895	0.041101035438632895
1264	0.0747927488695528	0.037676073571060224	0.03425058423955843	0.6260839315851118	-1	0	0	0.125	1	1.0	9	1.0	1.0	10	9	0	0	0	0.09090909090909091	1	11	11	0.0	0	0.4948716046272102	0.8876556628727725	0.6320825441783987	0.9565722877935838	0.8918997284735515	0.9248201236123771	0.8545739817679082	0.9279976107028656	0	0	0.0	0.03425058423955843	0.03425058423955843
1819	0.10628820082942794	0.04255685156459007	0.039963432196044306	0.657758803568988	-1	0	0	0.1	1	1.0	13	1.0	1.0	14	13	0	1	0	0.06666666666666667	1	15	15	0.3333333333333333	0	0.49166852187646465	0.788022215648789	0.22441899808119023	0.9482703237085958	0.8955100993591284	0.7777667233594601	0.9395137399197396	0.8611391716330715	1.0	0.07142857142857142	0.0	0.039963432196044306	0.039963432196044306
266	None	None	None	None	None	0	0	0.4	4	0.5384615384615384	7	0.6	0.38461538461538464	8	5	6	4	0	1.0	5	5	15	0.3076923076923077	0.3333333333333333	0.24338188467197663	0.8995358048528631	0.8875808826065453	0.7362358259265125	0.4621922368456909	0.6644141885819729	0.935554988144728	0.7859247597662825	0.125	0.5	0.0	None	None
1235	0.06449003641449148	0.02423466551821666	0.02295964263615235	0.6251301420778449	-1	0	0	0.1	1	1.0	12	1.0	1.0	13	12	0	0	0	0.07142857142857142	1	14	14	0.0	0	0.6083181633063679	0.9552384534091056	0.4150564036339892	0.9529301994631342	0.578678562404361	0.8940109796313439	0.8397491680004979	0.9389824188451529	0	0	0.0	0.02295964263615235	0.02295964263615235
3095	0.10482868647736894	0.044129644096971295	0.043867161911417166	0.6642521443973595	-1	0	0	0.1	1	1.0	13	1.0	1.0	14	13	0	1	0	0.06666666666666667	1	15	15	0.3333333333333333	0	0.49166852187646465	0.8464526901733338	0.22441899808119023	0.9623055320522244	0.8955100993591284	0.6460594588170538	0.9395137399197396	0.8640733526745362	1.0	0.07142857142857142	0.0	0.043867161911417166	0.043867161911417166
3733	0.1068226364466785	0.042315564348422	0.04092999047574337	0.6614881179743948	-1	0	0	0.1	1	1.0	13	1.0	1.0	14	13	0	1	0	0.06666666666666667	1	15	15	0.3333333333333333	0	0.49166852187646465	0.7930606441014693	0.22441899808119023	0.9482703237085958	0.8991204702447055	0.7742703333863294	0.9395137399197396	0.8615497347948051	1.0	0.14285714285714285	0.0	0.04092999047574337	0.04092999047574337
4986	0.10399970636048263	0.0425703531478147	0.04189270174127203	0.6682703803925683	-1	0	0	0.1	1	1.0	13	1.0	1.0	14	13	0	1	0	0.06666666666666667	1	15	15	0.3333333333333333	0	0.49166852187646465	0.7930606441014693	0.22441899808119023	0.9482703237085958	0.8955100993591284	0.7777667233594601	0.9395137399197396	0.8623476235851919	1.0	0.14285714285714285	0.0	0.04189270174127203	0.04189270174127203
535	0.08841872882653222	0.004104401963123858	-0.001333982261411939	0.6317222558315497	-1	0	0	0.1	1	1.0	13	1.0	1.0	14	13	0	0	0	0.06666666666666667	1	15	15	0.0	0	0.6924571203270509	0.9397601186690593	0.3171847079713578	0.9530523671580131	0.6206171881385433	0.9158571141320945	0.9126193612159672	0.9379112411569334	0	0	0.0	-0.0001333982261411939	-0.0001333982261411939
1146	0.07989510886032147	0.025299357018485926	0.025249326073370663	0.6949433047118561	-1	0	0	0.1	1	1.0	13	1.0	1.0	14	13	0	0	0	0.06666666666666667	1	15	15	0.0	0	0.3072718361517113	0.9614024680029128	0.2719460630426145	0.9668588579988981	0.5334368445765313	0.9040844326897806	0.8819827428207888	0.9499781353566497	0	0	0.0	0.025249326073370663	0.025249326073370663
2022	0.10849190900333874	0.04375028220271286	0.04326174969064422	0.66820307377698	-1	0	0	0.1	1	1.0	13	1.0	1.0	14	13	0	1	0	0.06666666666666667	1	15	15	0.3333333333333333	0	0.49166852187646465	0.788022215648789	0.22441899808119023	0.9482703237085958	0.8955100993591284	0.7777667233594601	0.9395137399197396	0.8611391716330715	1.0	0.07142857142857142	0.0	0.04326174969064422	0.04326174969064422
4720	0.10568635051133361	0.04474880337391347	0.04322055193945742	0.656803998527735	-1	0	0	0.1	1	1.0	13	1.0	1.0	14	13	0	1	0	0.06666666666666667	1	15	15	0.3333333333333333	0	0.49166852187646465	0.8464526901733338	0.22441899808119023	0.9623055320522244	0.8955100993591284	0.6460594588170538	0.9395137399197396	0.8640733526745362	1.0	0.07142857142857142	0.0	0.04322055193945742	0.04322055193945742
1628	0.10922240713218298	0.043664707453706576	0.042877886394649886	0.6608347738723659	-1	0	0	0.1	1	1.0	13	1.0	1.0	14	13	0	1	0	0.06666666666666667	1	15	15	0.3333333333333333	0	0.49166852187646465	0.788022215648789	0.22441899808119023	0.9482703237085958	0.8955100993591284	0.7777667233594601	0.9395137399197396	0.8611391716330715	1.0	0.14285714285714285	0.0	0.042877886394649886	0.042877886394649886
2753	0.10288499194590991	0.018252389792946536	0.0046534905607872185	0.6439679302212027	-1	0	0	0.1	1	1.0	13	1.0	1.0	14	13	0	1	0	0.06666666666666667	1	15	15	0.3333333333333333	0	0.4932700632518374	0.8958849013530862	0.24701307403089592	0.9623402455491834	0.8955100993591284	0.9032935044425183	0.9249454405167482	0.9270670921805667	1.0	0.14285714285714285	0.0	0.0046534905607872185	0.0046534905607872185
176	0.011846958907493885	0.002143739049869707	0.002122262781481783	0.9652350857726688	-1	0	0	0.42857142857142855	3	0.625	5	0.7142857142857143	0.375	6	3	3	0	0	0.2857142857142857	7	2	10	0.0	0.25	0.8087283667153162	0.8765021493196947	0.37875469340724655	0.9180174981208554	0.2876763895989086	0.9211919043985494	0.9262925740965818	0.9070407561239584	0	0	0.0	0.002122262781481783	0.002122262781481783
2097	0.10360022439653496	0.041846248611422436	0.038300716301115485	0.6627973201690015	-1	0	0	0.1	1	1.0	13	1.0	1.0	13	13	1	1	0	0.06666666666666667	1	15	15	0.16666666666666666	0	0.49166852187646465	0.7709061088359453	0.22441899808119023	0.9508347115235695	0.8991204702447055	0.5643928830725616	0.9395137399197396	0.8143003926861127	1.0	0.07692307692307693	0.0	0.038300716301115485	0.038300716301115485
4243	0.10480490046384698	0.042690409114733104	0.03921216529543315	0.6648269056918652	-1	0	0	0.1	1	1.0	13	1.0	1.0	14	13	0	1	0	0.06666666666666667	1	15	15	0.3333333333333333	0	0.49166852187646465	0.7930606441014693	0.22441899808119023	0.9482703237085958	0.8955100993591284	0.7777667233594601	0.9395137399197396	0.8623476235851919	1.0	0.07142857142857142	0.0	0.03921216529543315	0.03921216529543315
1202	0.0703989545791148	0.025076514054358783	0.025036292903254872	0.6216047037847477	-1	0	0	0.1	1	1.0	13	1.0	1.0	14	13	0	0	0	0.06666666666666667	1	15	15	0.0	0	0.37179685495340753	0.9546377614132678	0.49756207770207306	0.9489823397232892	0.690135794647522	0.9224840569933814	0.877420145857903	0.9435069219626587	0	0	0.0	0.025036292903254872	0.025036292903254872
1349	0.10771388562263653	0.04063258464090178	0.04063084399845973	0.6642856930836856	-1	0	0	0.1	1	1.0	13	1.0	1.0	14	13	0	1	0	0.06666666666666667	1	15	15	0.3333333333333333	0	0.49166852187646465	0.8379035280723081	0.22441899808119023	0.9465869321154907	0.8955100993591284	0.8748710477995585	0.9395137399197396	0.8960497442930723	1.0	0.07142857142857142	0.0	0.04063084399845973	0.04063084399845973
1296	0.10526627141116099	0.0391010015401629	0.037968384954939725	0.6601171382686484	-1	0	0	0.1	1	1.0	13	1.0	1.0	14	13	0	1	0	0.06666666666666667	1	15	15	0.3333333333333333	0	0.49166852187646465	0.788022215648789	0.22441899808119023	0.9482703237085958	0.8955100993591284	0.7777667233594601	0.9395137399197396	0.8611391716330715	1.0	0.07142857142857142	0.0	0.037968384954939725	0.037968384954939725
1850	0.10765857892321351	0.044200543558613886	0.04353998794574802	0.6674173749279786	-1	0	0	0.1	1	1.0	13	1.0	1.0	14	13	0	1	0	0.06666666666666667	1	15	15	0.3333333333333333	0	0.49166852187646465	0.788022215648789	0.22441899808119023	0.9482703237085958	0.8955100993591284	0.7777667233594601	0.9395137399197396	0.8611391716330715	1.0	0.07142857142857142	0.0	0.04353998794574802	0.04353998794574802
2427	0.10627121578293235	0.04317765749536439	0.04193374662954483	0.6608235296586349	-1	0	0	0.1	1	1.0	13	1.0	1.0	14	13	0	1	0	0.06666666666666667	1	15	15	0.3333333333333333	0	0.49166852187646465	0.788022215648789	0.22441899808119023	0.9482703237085958	0.8955100993591284	0.7777667233594601	0.9395137399197396	0.8611391716330715	1.0	0.07142857142857142	0.0	0.04193374662954483	0.04193374662954483
2400	0.09615843819389668	0.023258991986191194	0.022169764393952168	0.6909394308762535	-1	0	0	0.1	1	1.0	13	1.0	1.0	14	13	0	1	0	0.06666666666666667	1	15	15	0.3333333333333333	0	0.49166852187646465	0.7898062094406415	0.22441899808119023	0.9374207478573826	0.9545963840430346	0.6256109423988674	0.9395137399197396	0.8197463241051692	1.0	0.14285714285714285	0.0	0.022169764393952168	0.022169764393952168
1297	0.08936729414466124	0.03956804379460702	-0.032552454562128734	0.6266504713457369	-1	0	0	0.1	1	1.0	13	1.0	1.0	14	13	0	0	0	0.06666666666666667	1	15	15	0.0	0	0.49166852187646465	0.8980307007501346	0.24701307403089592	0.9608910538242433	0.8918997284735515	0.9147019774394213	0.8666101951006775	0.9297700931348565	0	0	0.0	-0.0032552454562128734	-0.0032552454562128734
96	None	None	None	None	None	0.25	1	0.7	7	0.3076923076923077	4	0.5	0.23076923076923078	6	3	8	0	0	0.8333333333333334	5	6	15	0.0	0.5454545454545454	0.7965460656412796	0.8844873487471925	0.858382543001569	0.8632052601357068	0.33509370339167754	0.8851258342610461	0.9065326131214987	0.8779576814909643	0	0	0.0	None	None
3083	0.1054464562379812	0.04273294928536914	0.0419140144129865	0.6641506262445042	-1	0	0	0.1	1	1.0	13	1.0	1.0	14	13	0	1	0	0.06666666666666667	1	15	15	0.3333333333333333	0	0.49166852187646465	0.7930606441014693	0.22441899808119023	0.9482703237085958	0.8955100993591284	0.7777667233594601	0.9395137399197396	0.8623476235851919	1.0	0.07142857142857142	0.0	0.0419140144129865	0.0419140144129865
2674	0.10738032100565024	0.043381749355497955	0.040201290649562196	0.6635813918069258	-1	0	0	0.1	1	1.0	13	1.0	1.0	14	13	0	1	0	0.06666666666666667	1	15	15	0.3333333333333333	0	0.49166852187646465	0.7930606441014693	0.22441899808119023	0.9482703237085958	0.8955100993591284	0.7777667233594601	0.9395137399197396	0.8623476235851919	1.0	0.07142857142857142	0.0	0.040201290649562196	0.040201290649562196
2655	0.10589203279548946	0.041559471284846515	0.03897290728308951	0.6631739443132043	-1	0	0	0.1	1	1.0	13	1.0	1.0	14	13	0	1	0	0.06666666666666667	1	15	15	0.3333333333333333	0	0.49166852187646465	0.7930606441014693	0.22441899808119023	0.9482703237085958	0.9041566191653875	0.8024329573428928	0.9395137399197396	0.8681329600346671	1.0	0.14285714285714285	0.0	0.03897290728308951	0.03897290728308951
1469	0.10414062394122901	0.04138229173763641	0.03824814358647776	0.6616089618449089	-1	0	0	0.1	1	1.0	13	1.0	1.0	14	13	0	1	0	0.06666666666666667	1	15	15	0.3333333333333333	0	0.49166852187646465	0.788022215648789	0.22441899808119023	0.9482703237085958	0.8955100993591284	0.7777667233594601	0.9395137399197396	0.8611391716330715	1.0	0.14285714285714285	0.0	0.03824814358647776	0.03824814358647776
4442	0.10484738666050473	0.042433548610094844	0.038921137284060166	0.6656718679820173	-1	0	0	0.1	1	1.0	13	1.0	1.0	14	13	0	1	0	0.06666666666666667	1	15	15	0.3333333333333333	0	0.49166852187646465	0.7930606441014693	0.22441899808119023	0.9482703237085958	0.8955100993591284	0.7777667233594601	0.9395137399197396	0.8623476235851919	1.0	0.07142857142857142	0.0	0.038921137284060166	0.038921137284060166
4655	0.11538136957323589	0.02638733329369622	0.0239211299889322	0.6594901599675803	-1	0	0	0.1	1	1.0	13	1.0	1.0	14	13	0	1	0	0.06666666666666667	1	15	15	0.3333333333333333	0	0.49166852187646465	0.8019697675698698	0.22441899808119023	0.9482703237085958	0.8955100993591284	0.7777667233594601	0.9395137399197396	0.8645163677733607	1.0	0.07142857142857142	0.0	0.0239211299889322	0.0239211299889322
2875	0.10084886703433242	0.05163830911301654	0.03793516265692379	0.6610382008671811	-1	0	0	0.1	1	1.0	13	1.0	1.0	14	13	0	1	0	0.06666666666666667	1	15	15	0.3333333333333333	0	0.49166852187646465	0.7704765458574335	0.22441899808119023	0.9482703237085958	0.8955100993591284	0.7777667233594601	0.9395137399197396	0.8570216953408742	1.0	0.07142857142857142	0.0	0.03793516265692379	0.03793516265692379
4400	0.1107515578308178	0.045562164180416254	0.04494405434279685	0.6610988729606575	-1	0	0	0.1	1	1.0	13	1.0	1.0	14	13	0	1	0	0.06666666666666667	1	15	15	0.3333333333333333	0	0.49166852187646465	0.7930606441014693	0.22441899808119023	0.9482703237085958	0.8955100993591284	0.7777667233594601	0.9395137399197396	0.8623476235851919	1.0	0.07142857142857142	0.0	0.04494405434279685	0.04494405434279685
2477	0.107202079887644	0.044682520968401	0.0443284059966298	0.6697522526474226	-1	0	0	0.1	1	1.0	13	1.0	1.0	14	13	0	1	0	0.06666666666666667	1	15	15	0.3333333333333333	0	0.49166852187646465	0.7930606441014693	0.22441899808119023	0.9482703237085958	0.9041566191653875	0.8024329573428928	0.9395137399197396	0.8681329600346671	1.0	0.14285714285714285	0.0	0.0443284059966298	0.0443284059966298
3096	0.1059725572672317	0.03978561945998784	0.037223596644983314	0.6606538738590897	-1	0	0	0.1	1	1.0	13	1.0	1.0	14	13	0	1	0	0.06666666666666667	1	15	15	0.3333333333333333	0	0.49166852187646465	0.788022215648789	0.22441899808119023	0.9482703237085958	0.8955100993591284	0.7777667233594601	0.9395137399197396	0.8611391716330715	1.0	0.07142857142857142	0.0	0.037223596644983314	0.037223596644983314
2922	0.021809883326798497	0.0015764524136641545	0.0015727664749494278	0.7968795973046442	-1	0	0	0.16666666666666666	1	1.0	6	1.0	1.0	7	6	0	1	0	0.125	1	8	8	0.3333333333333333	0	0.5152860262943856	0.8661378126123931	0.4309093016569303	0.9561823347027779	0.8918997284735515	0.9313750548710527	0.8885544023305794	0.9254895582735263	1.0	0.14285714285714285	0.0	0.0015727664749494278	0.0015727664749494278
4710	0.10636607082956245	0.04374826776873593	0.04210578691813588	0.6599155716840408	-1	0	0	0.1	1	1.0	13	1.0	1.0	14	13	0	1	0	0.06666666666666667	1	15	15	0.3333333333333333	0	0.49166852187646465	0.7930606441014693	0.22441899808119023	0.9482703237085958	0.8955100993591284	0.7777667233594601	0.9395137399197396	0.8623476235851919	1.0	0.07142857142857142	0.0	0.04210578691813588	0.04210578691813588
4995	0.10491363159879671	0.04288163818237751	0.038948637157094276	0.6660786392550699	-1	0	0	0.1	1	1.0	13	1.0	1.0	14	13	0	1	0	0.06666666666666667	1	15	15	0.3333333333333333	0	0.49166852187646465	0.7930606441014693	0.22441899808119023	0.9482703237085958	0.8955100993591284	0.7777667233594601	0.9395137399197396	0.8623476235851919	1.0	0.07142857142857142	0.0	0.038948637157094276	0.038948637157094276
1873	0.10819465492277613	0.04248825408037985	0.03847636593573561	0.6638023872418521	-1	0	0	0.1	1	1.0	13	1.0	1.0	14	13	0	1	0	0.06666666666666667	1	15	15	0.3333333333333333	0	0.49166852187646465	0.788022215648789	0.22441899808119023	0.9482703237085958	0.8955100993591284	0.7777667233594601	0.9395137399197396	0.8611391716330715	1.0	0.14285714285714285	0.0	0.03847636593573561	0.03847636593573561
1900	0.10444838604626062	0.043133292780042756	0.0423946413802444	0.6643087470132814	-1	0	0	0.1	1	1.0	13	1.0	1.0	14	13	0	1	0	0.06666666666666667	1	15	15	0.3333333333333333	0	0.49166852187646465	0.7930606441014693	0.22441899808119023	0.9482703237085958	0.8955100993591284	0.7777667233594601	0.9395137399197396	0.8623476235851919	1.0	0.07142857142857142	0.0	0.0423946413802444	0.0423946413802444
4715	0.10497577814837747	0.04424134492215071	0.043801914188555606	0.6691952683148723	-1	0	0	0.1	1	1.0	13	1.0	1.0	14	13	0	1	0	0.06666666666666667	1	15	15	0.3333333333333333	0	0.49166852187646465	0.7930606441014693	0.22441899808119023	0.9482703237085958	0.8955100993591284	0.7777667233594601	0.9395137399197396	0.8623476235851919	1.0	0.07142857142857142	0.0	0.043801914188555606	0.043801914188555606
1169	0.11251243642000543	0.014305927500421166	-8.994369880718748e-05	0.6470794979973	-1	0	0	0.1	1	1.0	13	1.0	1.0	14	13	0	1	0	0.06666666666666667	1	15	15	0.3333333333333333	0	0.49166852187646465	0.797291065569093	0.22441899808119023	0.9482703237085958	0.8955100993591284	0.7777667233594601	0.9395137399197396	0.8633721744748931	1.0	0.07142857142857142	0.0	-8.994369880718748e-06	-8.994369880718748e-06
4281	0.10727838793727416	0.04119374669212191	0.03893659756432363	0.6636063085677972	-1	0	0	0.1	1	1.0	13	1.0	1.0	14	13	0	1	0	0.06666666666666667	1	15	15	0.3333333333333333	0	0.49166852187646465	0.788022215648789	0.22441899808119023	0.9482703237085958	0.8991204702447055	0.7742703333863294	0.9395137399197396	0.8603354126341772	1.0	0.07142857142857142	0.0	0.03893659756432363	0.03893659756432363
1430	0.10370580858856676	0.0066368214781594645	0.003995304254817126	0.6615043852278958	-1	0	0	0.1	1	1.0	12	1.0	1.0	13	12	0	1	0	0.07142857142857142	1	14	14	0.3333333333333333	0	0.49166852187646465	0.8476340219455879	0.22441899808119023	0.9461450453756023	0.8918997284735515	0.9070954459915181	0.9395137399197396	0.9077929745027745	1.0	0.15384615384615385	0.0	0.003995304254817126	0.003995304254817126
3133	0.1043482893807383	0.04333282196974822	0.04182196965140638	0.661425193845561	-1	0	0	0.1	1	1.0	13	1.0	1.0	14	13	0	1	0	0.06666666666666667	1	15	15	0.3333333333333333	0	0.49166852187646465	0.7930606441014693	0.22441899808119023	0.9482703237085958	0.8955100993591284	0.7777667233594601	0.9395137399197396	0.8623476235851919	1.0	0.07142857142857142	0.0	0.04182196965140638	0.04182196965140638
4225	0.10710639019777048	0.04339251500081626	0.04164019255752016	0.6620670671020519	-1	0	0	0.1	1	1.0	13	1.0	1.0	14	13	0	1	0	0.06666666666666667	1	15	15	0.3333333333333333	0	0.49166852187646465	0.7930606441014693	0.22441899808119023	0.9482703237085958	0.8955100993591284	0.7777667233594601	0.9395137399197396	0.8623476235851919	1.0	0.07142857142857142	0.0	0.04164019255752016	0.04164019255752016
4609	0.10853110839431035	0.044901405041116726	0.044625376553148965	0.6667207330269317	-1	0	0	0.1	1	1.0	13	1.0	1.0	14	13	0	1	0	0.06666666666666667	1	15	15	0.3333333333333333	0	0.49166852187646465	0.7930606441014693	0.22441899808119023	0.9482703237085958	0.8955100993591284	0.7777667233594601	0.9395137399197396	0.8623476235851919	1.0	0.07142857142857142	0.0	0.044625376553148965	0.044625376553148965
477	0.06057190512925407	0.0024110473571399968	-0.0024092264453352565	0.7636026007790537	-1	0	0	0.2	2	0.8461538461538461	11	0.5769230769230769	0.7692307692307693	12	10	2	1	0	0.15384615384615385	13	2	15	0.16666666666666666	0	0.6013826424064527	0.8940586035056977	0.6091135273481012	0.9676059885952994	0.6078220201803631	0.943076738455634	0.8524114360496433	0.9415337249914633	1.0	0.08333333333333333	0.0	-0.00024092264453352564	-0.00024092264453352564
4509	0.10658473011231573	0.04370177417706574	0.04233726450949284	0.6648073595148052	-1	0	0	0.1	1	1.0	13	1.0	1.0	14	13	0	1	0	0.06666666666666667	1	15	15	0.3333333333333333	0	0.49166852187646465	0.7930606441014693	0.22441899808119023	0.9482703237085958	0.8955100993591284	0.7844256721556574	0.9395137399197396	0.8638814462725029	1.0	0.07142857142857142	0.0	0.04233726450949284	0.04233726450949284
1531	0.10750954473041592	0.042754315446505785	0.0416203988743258	0.663998036147058	-1	0	0	0.1	1	1.0	13	1.0	1.0	14	13	0	1	0	0.06666666666666667	1	15	15	0.3333333333333333	0	0.49166852187646465	0.788022215648789	0.22441899808119023	0.9482703237085958	0.8955100993591284	0.7777667233594601	0.9395137399197396	0.8611391716330715	1.0	0.07142857142857142	0.0	0.0416203988743258	0.0416203988743258
993	0.07617573336657832	0.01882339271485742	0.018819330808966354	0.6372793182741183	-1	0	0	0.1	1	1.0	13	1.0	1.0	14	13	0	0	0	0.06666666666666667	1	15	15	0.0	0	0.6924571203270509	0.8556986526833088	0.4150564036339892	0.9467859662826841	0.6508672920407571	0.9412630378645699	0.9126193612159672	0.9225593303665865	0	0	0.0	0.018819330808966354	0.018819330808966354
1956	0.09399480364002233	0.04665869599247091	0.02433183454809306	0.6589136104022972	-1	0	0	0.1	1	1.0	13	1.0	1.0	14	13	0	1	0	0.06666666666666667	1	15	15	0.3333333333333333	0	0.4932700632518374	0.8719135721452009	0.24701307403089592	0.9597185875259983	0.8918997284735515	0.8784734976765161	0.9395137399197396	0.9133780112291354	1.0	0.07142857142857142	0.0	0.02433183454809306	0.02433183454809306
2125	0.0882396905073643	0.03849818113189727	0.02893785675997166	0.6478185344002327	-1	0	0	0.1	1	1.0	13	1.0	1.0	14	13	0	1	0	0.06666666666666667	1	15	15	0.3333333333333333	0	0.49166852187646465	0.8414567290479028	0.22441899808119023	0.9453207122654781	0.8991204702447055	0.912774576414418	0.9395137399197396	0.9079658000065066	1.0	0.14285714285714285	0.0	0.02893785675997166	0.02893785675997166
329	0.017767389862205156	0.008353070456681535	0.0013484261790999762	0.9449860917467202	-1	0.25	1	0.5	5	0.6153846153846154	8	0.5357142857142857	0.46153846153846156	9	6	5	3	0	0.5714285714285714	4	7	15	0.2727272727272727	0.25	0.2358406283852192	0.9681056861713819	0.39427540308070885	0.9297976464359653	0.42609020357934335	0.9294331126286254	0.7921657243984013	0.9457395097140234	0.1111111111111111	0.1111111111111111	0.0	0.0013484261790999762	0.0013484261790999762
4923	0.1087665735594259	0.04321717052558578	0.04163476529379545	0.6665983991863169	-1	0	0	0.1	1	1.0	13	1.0	1.0	14	13	0	1	0	0.06666666666666667	1	15	15	0.3333333333333333	0	0.49166852187646465	0.7930606441014693	0.22441899808119023	0.9482703237085958	0.8991204702447055	0.7742703333863294	0.9395137399197396	0.8615497347948051	1.0	0.07142857142857142	0.0	0.04163476529379545	0.04163476529379545
4100	0.10893461874488183	0.00832500813197352	-0.007411454291599687	0.987425006371867	-1	0	0	0.1111111111111111	1	1.0	11	1.0	1.0	12	11	0	1	0	0.07692307692307693	1	13	13	0.3333333333333333	0	0.49166852187646465	0.9124610325557566	0.22441899808119023	0.9088735162824193	0.8918997284735515	0.9143688443648352	0.9395137399197396	0.9119275858856043	1.0	0.08333333333333333	0.0	-0.0007411454291599686	-0.0007411454291599686
3651	0.10584180381198564	0.04432058632379078	0.04278355250191492	0.661892353905827	-1	0	0	0.1	1	1.0	13	1.0	1.0	14	13	0	1	0	0.06666666666666667	1	15	15	0.3333333333333333	0	0.49166852187646465	0.7930606441014693	0.22441899808119023	0.9482703237085958	0.8955100993591284	0.7777667233594601	0.9395137399197396	0.8623476235851919	1.0	0.07142857142857142	0.0	0.04278355250191492	0.04278355250191492
3017	0.10717066543118546	0.039452188489296894	0.03643043644545893	0.6639648642252447	-1	0	0	0.1	1	1.0	13	1.0	1.0	14	13	0	1	0	0.06666666666666667	1	15	15	0.3333333333333333	0	0.49166852187646465	0.788022215648789	0.22441899808119023	0.9482703237085958	0.8955100993591284	0.7777667233594601	0.9395137399197396	0.8611391716330715	1.0	0.07142857142857142	0.0	0.03643043644545893	0.03643043644545893
3318	0.10709505585279955	0.04111191158155499	0.03758010553747804	0.6628741167356405	-1	0	0	0.1	1	1.0	13	1.0	1.0	14	13	0	1	0	0.06666666666666667	1	15	15	0.3333333333333333	0	0.49166852187646465	0.788022215648789	0.22441899808119023	0.9482703237085958	0.8955100993591284	0.7777667233594601	0.9395137399197396	0.8611391716330715	1.0	0.07142857142857142	0.0	0.03758010553747804	0.03758010553747804
166	0.001640533804931529	0.00011725324452038123	0.0001062699740820781	0.995124804385041	-1	0	0	1.0	2	0.0	0	0.75	0	2	0	0	0	0	1.0	2	2	3	0.0	0	0	0	0	0	0	0	0	0	0	0	0	0.0001062699740820781	0.0001062699740820781
668	0.1049473008938831	0.04213153851413248	0.04019473114856015	0.6590470556482431	-1	0	0	0.1	1	1.0	13	1.0	1.0	14	13	0	1	0	0.06666666666666667	1	15	15	0.3333333333333333	0	0.49166852187646465	0.788022215648789	0.22441899808119023	0.9482703237085958	0.8955100993591284	0.7777667233594601	0.9395137399197396	0.8611391716330715	1.0	0.07142857142857142	0.0	0.04019473114856015	0.04019473114856015
4556	0.10526587477899628	0.043834215099015264	0.04346710064383701	0.6615766090796483	-1	0	0	0.1	1	1.0	13	1.0	1.0	14	13	0	1	0	0.06666666666666667	1	15	15	0.3333333333333333	0	0.49166852187646465	0.7930606441014693	0.22441899808119023	0.9482703237085958	0.8955100993591284	0.7777667233594601	0.9395137399197396	0.8623476235851919	1.0	0.07142857142857142	0.0	0.04346710064383701	0.04346710064383701
3250	0.10344791880490407	0.04289105347460852	0.04004039896180438	0.6648073961360661	-1	0	0	0.1	1	1.0	13	1.0	1.0	14	13	0	1	0	0.06666666666666667	1	15	15	0.3333333333333333	0	0.49166852187646465	0.7930606441014693	0.22441899808119023	0.9482703237085958	0.8955100993591284	0.7777667233594601	0.9395137399197396	0.8623476235851919	1.0	0.07142857142857142	0.0	0.04004039896180438	0.04004039896180438
394	0.04050262003342266	0.0031059667604077684	0.002304738260913315	0.9194401628720468	-1	0.25	1	0.4	4	0.6666666666666666	8	0.42424242424242425	0.6666666666666666	12	8	1	2	0	0.2727272727272727	11	3	14	1.0	0.6666666666666666	0.38592638071330254	0.9558124672828813	0.4406337457698427	0.9005207477659667	0.5703720361574162	0.8761872371656958	0.8395667183053336	0.917686258474596	0.75	0.25	0.0	0.002304738260913315	0.002304738260913315
4182	0.1060492943834079	0.04357463572462919	0.041964186827899076	0.6633191546860089	-1	0	0	0.1	1	1.0	13	1.0	1.0	14	13	0	1	0	0.06666666666666667	1	15	15	0.3333333333333333	0	0.49166852187646465	0.7930606441014693	0.22441899808119023	0.9482703237085958	0.8955100993591284	0.7844256721556574	0.9395137399197396	0.8638814462725029	1.0	0.07142857142857142	0.0	0.041964186827899076	0.041964186827899076
3029	0.1067784273371582	0.043953891156155	0.04317558026102886	0.661500759815127	-1	0	0	0.1	1	1.0	13	1.0	1.0	14	13	0	1	0	0.06666666666666667	1	15	15	0.3333333333333333	0	0.49166852187646465	0.7930606441014693	0.22441899808119023	0.9482703237085958	0.8955100993591284	0.7777667233594601	0.9395137399197396	0.8623476235851919	1.0	0.07142857142857142	0.0	0.04317558026102886	0.04317558026102886
532	0.05666599389836178	0.0050101297813835806	0.004289160835273546	0.737422716300747	-1	0	0	0.125	1	1.0	10	1.0	1.0	11	10	0	1	0	0.08333333333333333	1	12	12	0.3333333333333333	0	0.6763252062107746	0.6833466015930174	0.4150564036339892	0.8740517158309972	0.8991204702447055	0.9518540027266209	0.8545739817679082	0.8695378529919489	1.0	0.18181818181818182	0.0	0.004289160835273546	0.004289160835273546
4249	0.10491885532884138	0.04464079845110377	0.04282527147314924	0.6628521098313644	-1	0	0	0.1	1	1.0	13	1.0	1.0	14	13	0	1	0	0.06666666666666667	1	15	15	0.3333333333333333	0	0.49166852187646465	0.8464526901733338	0.22441899808119023	0.9623055320522244	0.8955100993591284	0.7040223571891386	0.9395137399197396	0.8741099004107541	1.0	0.07142857142857142	0.0	0.04282527147314924	0.04282527147314924
229	None	None	None	None	None	0	0	0.25	2	0.7777777777777778	7	0.9166666666666666	0.4444444444444444	6	4	4	2	0	0.75	4	3	11	0.2	0	0.9349234292042841	0.5723415783633646	0.413675100725624	0.751594058129229	0.39323062061764597	0.9424239299401588	0.9458613865513955	0.8018605780391569	0.5833333333333334	0.3333333333333333	0.0	None	None
3794	0.10649573880587518	0.04506955243227356	0.044623217590334587	0.6641265673946759	-1	0	0	0.1	1	1.0	13	1.0	1.0	14	13	0	1	0	0.06666666666666667	1	15	15	0.3333333333333333	0	0.49166852187646465	0.8464526901733338	0.22441899808119023	0.9623055320522244	0.8955100993591284	0.6460594588170538	0.9395137399197396	0.8640733526745362	1.0	0.07142857142857142	0.0	0.044623217590334587	0.044623217590334587
742	0.04560140700396085	0.003563906199002855	0.002107389103831709	0.8282783399047537	-1	0	0	0.125	1	1.0	9	1.0	1.0	10	9	0	1	0	0.09090909090909091	1	11	11	0.3333333333333333	0	0.5163618985142887	0.9235926944898762	0.423443054052045	0.8739349458350564	0.46948520093671914	0.8514070205647937	0.8006751865998832	0.8867561639961429	1.0	0.2	0.0	0.002107389103831709	0.002107389103831709
386	0.07029081219840914	0.017032428108152083	0.016612115218782565	0.6416284524664502	-1	0	0	0.1	1	1.0	13	1.0	1.0	14	13	0	1	0	0.06666666666666667	1	15	15	0.3333333333333333	0	0.6924571203270509	0.8267757143191482	0.41597680644715973	0.9230783538396561	0.4477877022580312	0.9109772196008583	0.897281447340851	0.8932616997555431	1.0	0.14285714285714285	0.0	0.016612115218782565	0.016612115218782565
3891	0.10609365331818574	0.006693176108820326	0.006018127358417627	0.6673720960953713	-1	0	0	0.1	1	1.0	13	1.0	1.0	14	13	0	1	0	0.06666666666666667	1	15	15	0.3333333333333333	0	0.49166852187646465	0.7777993496866125	0.22441899808119023	0.9494023805891515	0.8991204702447055	0.5622107941854811	0.9395137399197396	0.8143184554431514	1.0	0.07142857142857142	0.0	0.006018127358417627	0.006018127358417627
4628	0.10555035871423152	0.044087470466271324	0.04350345422688591	0.664242542467798	-1	0	0	0.1	1	1.0	13	1.0	1.0	14	13	0	1	0	0.06666666666666667	1	15	15	0.3333333333333333	0	0.49166852187646465	0.7930606441014693	0.22441899808119023	0.9482703237085958	0.8955100993591284	0.7777667233594601	0.9395137399197396	0.8623476235851919	1.0	0.07142857142857142	0.0	0.04350345422688591	0.04350345422688591
2241	0.10523249800487652	0.04252500654901698	0.04062969580657642	0.6601121286127769	-1	0	0	0.1	1	1.0	13	1.0	1.0	14	13	0	1	0	0.06666666666666667	1	15	15	0.3333333333333333	0	0.49166852187646465	0.788022215648789	0.22441899808119023	0.9482703237085958	0.8955100993591284	0.7777667233594601	0.9395137399197396	0.8611391716330715	1.0	0.07142857142857142	0.0	0.04062969580657642	0.04062969580657642
1841	0.10404855572841643	0.04128822705001982	0.03970739125315413	0.661203064077559	-1	0	0	0.1	1	1.0	13	1.0	1.0	14	13	0	1	0	0.06666666666666667	1	15	15	0.3333333333333333	0	0.49166852187646465	0.788022215648789	0.22441899808119023	0.9482703237085958	0.8955100993591284	0.7777667233594601	0.9395137399197396	0.8611391716330715	1.0	0.14285714285714285	0.0	0.03970739125315413	0.03970739125315413
4315	0.10589343294839249	0.04379951785469527	0.04337133343181991	0.6684292176593796	-1	0	0	0.1	1	1.0	13	1.0	1.0	14	13	0	1	0	0.06666666666666667	1	15	15	0.3333333333333333	0	0.49166852187646465	0.7930606441014693	0.22441899808119023	0.9482703237085958	0.8955100993591284	0.7777667233594601	0.9395137399197396	0.8623476235851919	1.0	0.07142857142857142	0.0	0.04337133343181991	0.04337133343181991
1603	0.09958230182874846	0.029279579227957795	0.028258656296317238	0.6573505085146938	-1	0	0	0.1	1	1.0	13	1.0	1.0	14	13	0	1	0	0.06666666666666667	1	15	15	0.3333333333333333	0	0.49166852187646465	0.8200809107176702	0.22441899808119023	0.9482703237085958	0.8955100993591284	0.7777667233594601	0.9395137399197396	0.8690669741570182	1.0	0.07142857142857142	0.0	0.028258656296317238	0.028258656296317238
41	0.00163105468208738	0.0001827308860325377	4.348682754711193e-05	0.9950859989843556	-1	0	0	1.0	2	0.0	0	0.75	0	2	0	0	0	0	1.0	2	2	3	0.0	0	0	0	0	0	0	0	0	0	0	0	0	4.348682754711193e-05	4.348682754711193e-05
3266	0.10767126328543793	0.04470387690057363	0.04311767523753929	0.666042809958636	-1	0	0	0.1	1	1.0	13	1.0	1.0	14	13	0	1	0	0.06666666666666667	1	15	15	0.3333333333333333	0	0.49166852187646465	0.7930606441014693	0.22441899808119023	0.9482703237085958	0.8955100993591284	0.7777667233594601	0.9395137399197396	0.8623476235851919	1.0	0.07142857142857142	0.0	0.04311767523753929	0.04311767523753929
4306	0.08807059297248711	0.03462463027412345	0.034617109401163144	0.6538778960073173	-1	0	0	0.1	1	1.0	13	1.0	1.0	14	13	0	1	0	0.06666666666666667	1	15	15	0.3333333333333333	0	0.49166852187646465	0.7930606441014693	0.23662143859725715	0.9428167731519065	0.8955100993591284	0.7777667233594601	0.9395137399197396	0.8580995977114936	1.0	0.07142857142857142	0.0	0.034617109401163144	0.034617109401163144
2913	0.10357455400723622	0.04355626538643225	0.04050351899804573	0.6600679083632939	-1	0	0	0.1	1	1.0	13	1.0	1.0	14	13	0	1	0	0.06666666666666667	1	15	15	0.3333333333333333	0	0.49166852187646465	0.8464526901733338	0.22441899808119023	0.9623055320522244	0.8955100993591284	0.6460594588170538	0.9395137399197396	0.8640733526745362	1.0	0.07142857142857142	0.0	0.04050351899804573	0.04050351899804573
4334	0.10624582449954503	0.04512189197871682	0.04484357804021356	0.6682419162438503	-1	0	0	0.1	1	1.0	13	1.0	1.0	14	13	0	1	0	0.06666666666666667	1	15	15	0.3333333333333333	0	0.49166852187646465	0.7930606441014693	0.22441899808119023	0.9482703237085958	0.8955100993591284	0.7777667233594601	0.9395137399197396	0.8623476235851919	1.0	0.14285714285714285	0.0	0.04484357804021356	0.04484357804021356
2727	0.10841503602411476	0.04405722253065805	0.043709494085829984	0.6679937608130513	-1	0	0	0.1	1	1.0	13	1.0	1.0	14	13	0	1	0	0.06666666666666667	1	15	15	0.3333333333333333	0	0.49166852187646465	0.7930606441014693	0.22441899808119023	0.9482703237085958	0.8955100993591284	0.7777667233594601	0.9395137399197396	0.8623476235851919	1.0	0.07142857142857142	0.0	0.043709494085829984	0.043709494085829984
4041	0.1090302174226162	0.04357189403723448	0.0424450024946284	0.6627766801013288	-1	0	0	0.1	1	1.0	13	1.0	1.0	14	13	0	1	0	0.06666666666666667	1	15	15	0.3333333333333333	0	0.49166852187646465	0.7930606441014693	0.22441899808119023	0.9482703237085958	0.8955100993591284	0.7777667233594601	0.9395137399197396	0.8623476235851919	1.0	0.07142857142857142	0.0	0.0424450024946284	0.0424450024946284
2643	0.09449596428124156	0.00046639894615733095	0.0003377976104624547	0.9862632473385253	-1	0	0	0.1111111111111111	1	1.0	11	1.0	1.0	12	11	0	1	0	0.07692307692307693	1	13	13	0.3333333333333333	0	0.49166852187646465	0.9080034876476027	0.22441899808119023	0.9088735162824193	0.8918997284735515	0.9237578254035187	0.9395137399197396	0.9138305977316327	1.0	0.16666666666666666	0.0	0.0003377976104624547	0.0003377976104624547
4960	0.10662550156971183	0.04477058096784416	0.044077713000810315	0.6616758980190063	-1	0	0	0.1	1	1.0	13	1.0	1.0	14	13	0	1	0	0.06666666666666667	1	15	15	0.3333333333333333	0	0.49166852187646465	0.7930606441014693	0.22441899808119023	0.9482703237085958	0.8955100993591284	0.7777667233594601	0.9395137399197396	0.8623476235851919	1.0	0.14285714285714285	0.0	0.044077713000810315	0.044077713000810315
2984	0.1072741237561975	0.04263534302517947	0.041120687383384424	0.6606439704142163	-1	0	0	0.1	1	1.0	13	1.0	1.0	14	13	0	1	0	0.06666666666666667	1	15	15	0.3333333333333333	0	0.49166852187646465	0.7930606441014693	0.22441899808119023	0.9482703237085958	0.8955100993591284	0.7777667233594601	0.9395137399197396	0.8623476235851919	1.0	0.07142857142857142	0.0	0.041120687383384424	0.041120687383384424
1128	0.06730417392476855	0.024900526489881655	0.0245812781894783	0.654931626076853	-1	0	0	0.1	1	1.0	12	1.0	1.0	13	12	0	0	0	0.07142857142857142	1	14	14	0.0	0	0.6319356677242889	0.9505281076117944	0.4150564036339892	0.9550029243907676	0.6192597724446968	0.9123041625833367	0.8431889021164177	0.9418202083483109	0	0	0.0	0.0245812781894783	0.0245812781894783
2141	0.09272413899634538	0.0216664830944929	0.015803101041521425	0.6699092289359516	-1	0	0	0.1	1	1.0	13	1.0	1.0	14	13	0	1	0	0.06666666666666667	1	15	15	0.3333333333333333	0	0.4932700632518374	0.8820966455005753	0.24701307403089592	0.9615757259707916	0.8955100993591284	0.8789144609530442	0.9395137399197396	0.9171953969140659	1.0	0.07142857142857142	0.0	0.015803101041521425	0.015803101041521425
3247	0.10634468562595639	0.04340481914280287	0.04082400347139104	0.6647302929945933	-1	0	0	0.1	1	1.0	13	1.0	1.0	14	13	0	1	0	0.06666666666666667	1	15	15	0.3333333333333333	0	0.49166852187646465	0.7930606441014693	0.22441899808119023	0.9482703237085958	0.8955100993591284	0.7777667233594601	0.9395137399197396	0.8623476235851919	1.0	0.07142857142857142	0.0	0.04082400347139104	0.04082400347139104
779	0.06924103028214297	0.017089060474021985	0.016886661120494532	0.6400149589327868	-1	0	0	0.1	1	1.0	13	1.0	1.0	14	13	0	1	0	0.06666666666666667	1	15	15	0.3333333333333333	0	0.7603299574120248	0.9437263043679962	0.3661205558026735	0.9484355962279061	0.6115987894339924	0.9266119416797147	0.7903669690053564	0.9402394203903198	1.0	0.07142857142857142	0.0	0.016886661120494532	0.016886661120494532
3768	0.08190802346524388	0.03598621218081872	0.02679921719998279	0.6498970969428071	-1	0	0	0.125	1	1.0	10	1.0	1.0	11	10	0	1	0	0.08333333333333333	1	12	12	0.3333333333333333	0	0.49166852187646465	0.8711434593958312	0.22441899808119023	0.9621441913797474	0.8991204702447055	0.8098290074119081	0.8870666711209864	0.9001113237733945	1.0	0.09090909090909091	0.0	0.02679921719998279	0.02679921719998279
996	0.08388464110206661	0.006265683974334607	0.004252530447035701	0.7208153886171562	-1	0	0	0.1	1	1.0	13	1.0	1.0	14	13	0	0	0	0.06666666666666667	1	15	15	0.0	0	0.4932700632518374	0.9428439878628886	0.26612412346167824	0.9627411928204094	0.7910177615605367	0.9374361892967888	0.8809925589901433	0.9488582420392029	0	0	0.0	0.004252530447035701	0.004252530447035701
2850	0.1078677211751734	0.04333447428200607	0.04185027148614567	0.6618191886680522	-1	0	0	0.1	1	1.0	13	1.0	1.0	14	13	0	1	0	0.06666666666666667	1	15	15	0.3333333333333333	0	0.49166852187646465	0.7930606441014693	0.22441899808119023	0.9482703237085958	0.8955100993591284	0.7777667233594601	0.9395137399197396	0.8623476235851919	1.0	0.07142857142857142	0.0	0.04185027148614567	0.04185027148614567
2182	0.10858581826712745	0.04224817816168924	0.041008656470499616	0.6602669458409969	-1	0	0	0.1	1	1.0	13	1.0	1.0	14	13	0	1	0	0.06666666666666667	1	15	15	0.3333333333333333	0	0.49166852187646465	0.788022215648789	0.22441899808119023	0.9482703237085958	0.8955100993591284	0.7777667233594601	0.9395137399197396	0.8611391716330715	1.0	0.07142857142857142	0.0	0.041008656470499616	0.041008656470499616
4622	0.10430437288585293	0.043405786303896604	0.04217884729227699	0.6624904248482272	-1	0	0	0.1	1	1.0	13	1.0	1.0	14	13	0	1	0	0.06666666666666667	1	15	15	0.3333333333333333	0	0.49166852187646465	0.7930606441014693	0.22441899808119023	0.9482703237085958	0.8955100993591284	0.7777667233594601	0.9395137399197396	0.8623476235851919	1.0	0.07142857142857142	0.0	0.04217884729227699	0.04217884729227699
627	0.05911170689633807	0.012693574605644456	0.012692852242895077	0.6228895389461475	-1	0	0	0.1	1	1.0	12	1.0	1.0	13	12	0	1	0	0.07142857142857142	1	14	14	0.3333333333333333	0	0.7479923897589839	0.9319600791040092	0.4150564036339892	0.9558590843274838	0.6115987894339924	0.9324790949575653	0.7903669690053564	0.9411776155427771	1.0	0.07692307692307693	0.0	0.012692852242895077	0.012692852242895077
3440	0.10526346473032622	0.04313634120666332	0.0425784296191664	0.6688165901217338	-1	0	0	0.1	1	1.0	13	1.0	1.0	14	13	0	1	0	0.06666666666666667	1	15	15	0.3333333333333333	0	0.49166852187646465	0.788022215648789	0.22441899808119023	0.9482703237085958	0.8955100993591284	0.7777667233594601	0.9395137399197396	0.8611391716330715	1.0	0.07142857142857142	0.0	0.0425784296191664	0.0425784296191664
4597	0.09249979263413431	0.012188018076646148	0.0012514952209144257	0.6653689973442463	-1	0	0	0.1	1	1.0	13	1.0	1.0	14	13	0	1	0	0.06666666666666667	1	15	15	0.3333333333333333	0	0.4948716046272102	0.9251908766321951	0.6320825441783987	0.9740183109773656	0.88254395879936	0.9355352877652365	0.9161297206123955	0.9496948404033063	1.0	0.07142857142857142	0.0	0.0012514952209144257	0.0012514952209144257
3783	0.10499447216698113	0.04254429661743265	0.04075467370621373	0.6633870335048924	-1	0	0	0.1	1	1.0	13	1.0	1.0	14	13	0	1	0	0.06666666666666667	1	15	15	0.3333333333333333	0	0.49166852187646465	0.7930606441014693	0.22441899808119023	0.9482703237085958	0.8991204702447055	0.7941329547612668	0.9395137399197396	0.8661533714263605	1.0	0.14285714285714285	0.0	0.04075467370621373	0.04075467370621373
360	0.054998210795465234	0.008666921104644395	-0.005876587689902596	0.9188966785784439	-1	0	0	0.2	2	0.8461538461538461	11	0.5357142857142857	0.8461538461538461	12	11	2	2	0	0.14285714285714285	2	14	15	0.2857142857142857	0.15384615384615385	0.7851596113131434	0.9157254887008178	0.5575399639957722	0.9426121281401498	0.41539710614400993	0.9285708320738925	0.8286723011733509	0.9297681369869959	0.5833333333333334	0.16666666666666666	0.0	-0.0005876587689902596	-0.0005876587689902596
520	0.06306316917235438	0.012765976364281298	0.009564828168615775	0.6145572521882285	-1	0	0	0.1	1	1.0	13	1.0	1.0	14	13	0	1	0	0.06666666666666667	1	15	15	0.3333333333333333	0	0.7125661331321025	0.928908622806844	0.4150564036339892	0.9555563274572151	0.6115987894339924	0.9362583017162179	0.7936156442550859	0.9413129164954678	1.0	0.07142857142857142	0.0	0.009564828168615775	0.009564828168615775
3326	0.10524171693418433	0.042701680871839696	0.041576054590843486	0.6641476010637832	-1	0	0	0.1	1	1.0	13	1.0	1.0	14	13	0	1	0	0.06666666666666667	1	15	15	0.3333333333333333	0	0.49166852187646465	0.7930606441014693	0.22441899808119023	0.9482703237085958	0.8991204702447055	0.7742703333863294	0.9395137399197396	0.8615497347948051	1.0	0.14285714285714285	0.0	0.041576054590843486	0.041576054590843486
1404	0.08352320497660842	0.03290059120122887	0.032248603577102374	0.6392039643250129	-1	0	0	0.1111111111111111	1	1.0	11	1.0	1.0	12	11	0	0	0	0.07692307692307693	1	13	13	0.0	0	0.4948716046272102	0.871075011772245	0.3502582258187659	0.9567850002949098	0.8098427330425174	0.9035438536506527	0.8545739817679082	0.9179671273685408	0	0	0.0	0.032248603577102374	0.032248603577102374
928	0.06547467077338885	0.023247478880518348	0.02299606632097619	0.6279772716043258	-1	0	0	0.1	1	1.0	13	1.0	1.0	14	13	0	1	0	0.06666666666666667	1	15	15	0.3333333333333333	0	0.7187324084504898	0.6678321503232366	0.4087960709399079	0.9040890875800951	0.4645020420559682	0.8836652536837798	0.8736682567483182	0.8397681094763629	1.0	0.14285714285714285	0.0	0.02299606632097619	0.02299606632097619
3781	0.0814312243848783	0.00582202115872146	-0.004818016090735441	0.6629361659305988	-1	0	0	0.125	1	1.0	10	1.0	1.0	11	10	0	1	0	0.08333333333333333	1	12	12	0.3333333333333333	0	0.4948716046272102	0.9161539215862478	0.26960714998060153	0.965545467692383	0.8991204702447055	0.9212700668025265	0.9072148483695467	0.9386584762036821	1.0	0.18181818181818182	0.0	-0.0004818016090735441	-0.0004818016090735441
3403	0.10715531911283581	0.04470385284872506	0.044212413178768374	0.66165387093795	-1	0	0	0.1	1	1.0	13	1.0	1.0	14	13	0	1	0	0.06666666666666667	1	15	15	0.3333333333333333	0	0.49166852187646465	0.7930606441014693	0.22441899808119023	0.9482703237085958	0.8955100993591284	0.7777667233594601	0.9395137399197396	0.8623476235851919	1.0	0.07142857142857142	0.0	0.044212413178768374	0.044212413178768374
1557	0.10672225345535362	0.04338096801580198	0.04295063013408137	0.6657043910856895	-1	0	0	0.1	1	1.0	13	1.0	1.0	14	13	0	1	0	0.06666666666666667	1	15	15	0.3333333333333333	0	0.49166852187646465	0.788022215648789	0.22441899808119023	0.9482703237085958	0.8955100993591284	0.7777667233594601	0.9395137399197396	0.8611391716330715	1.0	0.07142857142857142	0.0	0.04295063013408137	0.04295063013408137
3509	0.0932657584470191	0.024730083404286056	0.024665257293226647	0.6465132224285219	-1	0	0	0.1	1	1.0	13	1.0	1.0	14	13	0	0	0	0.06666666666666667	1	15	15	0.0	0	0.49166852187646465	0.7758846932283704	0.22441899808119023	0.9482703237085958	0.8955100993591284	0.7777667233594601	0.9395137399197396	0.8582767123731957	0	0	0.0	0.024665257293226647	0.024665257293226647
4754	0.10646368603687828	0.04235506231206166	0.04070433801752688	0.6623775441230271	-1	0	0	0.1	1	1.0	13	1.0	1.0	14	13	0	1	0	0.06666666666666667	1	15	15	0.3333333333333333	0	0.49166852187646465	0.7930606441014693	0.22441899808119023	0.9482703237085958	0.8955100993591284	0.7777667233594601	0.9395137399197396	0.8623476235851919	1.0	0.07142857142857142	0.0	0.04070433801752688	0.04070433801752688
4605	0.10668910382320146	0.04448776924380723	0.04398771363456067	0.6675530650824093	-1	0	0	0.1	1	1.0	13	1.0	1.0	14	13	0	1	0	0.06666666666666667	1	15	15	0.3333333333333333	0	0.49166852187646465	0.8464526901733338	0.22441899808119023	0.9623055320522244	0.8955100993591284	0.6460594588170538	0.9395137399197396	0.8640733526745362	1.0	0.07142857142857142	0.0	0.04398771363456067	0.04398771363456067
4430	0.1053408548225872	0.04200743247156594	0.0384930329674241	0.6612134558281204	-1	0	0	0.1	1	1.0	13	1.0	1.0	14	13	0	1	0	0.06666666666666667	1	15	15	0.3333333333333333	0	0.49166852187646465	0.7930606441014693	0.22441899808119023	0.9482703237085958	0.8955100993591284	0.7777667233594601	0.9395137399197396	0.8623476235851919	1.0	0.07142857142857142	0.0	0.0384930329674241	0.0384930329674241
2809	0.08776923083037695	0.003473123423767469	-0.0024985627873750083	0.9925252369641178	-1	0	0	0.1111111111111111	1	1.0	11	1.0	1.0	12	11	0	1	0	0.07692307692307693	1	13	13	0.3333333333333333	0	0.40428019553573585	0.8884121327970629	0.22441899808119023	0.9089661858116213	0.8918997284735515	0.844477519429652	0.9395137399197396	0.8831436745202695	1.0	0.08333333333333333	0.0	-0.0002498562787375008	-0.0002498562787375008
832	0.07533618675441808	0.0121307948490204	0.010284211191285083	0.6392191122589698	-1	0	0	0.1	1	1.0	12	1.0	1.0	13	12	0	0	0	0.07142857142857142	1	14	14	0.0	0	0.3515561512345554	0.9654425812714377	0.49756207770207306	0.9540673558168316	0.690135794647522	0.922307200356238	0.864415001434427	0.9500683781374009	0	0	0.0	0.010284211191285083	0.010284211191285083
1258	0.08057779913985748	0.012061024633823775	0.007479494828684768	0.6159915887793044	-1	0	0	0.1	1	1.0	13	1.0	1.0	14	13	0	0	0	0.06666666666666667	1	15	15	0.0	0	0.49166852187646465	0.9070513576790692	0.25109204608480384	0.9486786052671362	0.8918997284735515	0.9485904883979258	0.8666101951006775	0.9372283117751009	0	0	0.0	0.007479494828684768	0.007479494828684768
2662	0.1049467857877434	0.04183985123434685	0.03964982330035371	0.6637364285648863	-1	0	0	0.1	1	1.0	13	1.0	1.0	14	13	0	1	0	0.06666666666666667	1	15	15	0.3333333333333333	0	0.49166852187646465	0.7930606441014693	0.22441899808119023	0.9482703237085958	0.9041566191653875	0.8024329573428928	0.9395137399197396	0.8681329600346671	1.0	0.14285714285714285	0.0	0.03964982330035371	0.03964982330035371
3947	0.0012581021031533083	8.72851524915091e-05	-8.723744332465565e-05	0.9975143849150424	-1	0	0	0.6666666666666666	2	0.5	1	0.6666666666666666	0.5	3	1	0	2	0	0.6666666666666666	3	2	4	1.0	0	0.5184891090451311	0.8792628154145129	0.8332557866998671	0.9652894506605828	0.865250919186842	0.7141917213847375	0.840369306402508	0.8885050220579656	0.8333333333333333	0.3333333333333333	0.0	-8.723744332465564e-06	-8.723744332465564e-06
308	0.05505623666241132	0.016256434626695064	0.015489962252459362	0.7392496714203207	-1	0	0	0.3	3	0.6923076923076923	9	0.38461538461538464	0.6923076923076923	12	9	2	1	0	0.23076923076923078	3	13	15	0.2	0	0.6842094243104203	0.8879500521605513	0.8519646080733917	0.906713613540116	0.5484965964359192	0.9272978354268536	0.8930749318306763	0.9086013409931991	1.0	0.25	0.0	0.015489962252459362	0.015489962252459362
970	0.05690934482798021	0.016044551858603377	0.013506979980271491	0.6342179280996361	-1	0	0	0.1111111111111111	1	1.0	11	1.0	1.0	12	11	0	0	0	0.07692307692307693	1	13	13	0.0	0	0.6177343627338646	0.9532116592984214	0.27233632209351577	0.9548185053013721	0.5714540633455084	0.9442814332135444	0.9084811558707191	0.9509699527298769	0	0	0.0	0.013506979980271491	0.013506979980271491
2010	0.10647936959425763	0.04390815100565464	0.043466044603475175	0.6677955064040442	-1	0	0	0.1	1	1.0	13	1.0	1.0	14	13	0	1	0	0.06666666666666667	1	15	15	0.3333333333333333	0	0.49166852187646465	0.788022215648789	0.22441899808119023	0.9482703237085958	0.8955100993591284	0.7777667233594601	0.9395137399197396	0.8611391716330715	1.0	0.07142857142857142	0.0	0.043466044603475175	0.043466044603475175
579	0.051151890551545974	0.021594785525568837	0.0215647367781396	0.6395435966541321	-1	0	0	0.125	1	1.0	10	1.0	1.0	11	10	0	0	0	0.08333333333333333	1	12	12	0.0	0	0.6319356677242889	0.944767560360671	0.4150564036339892	0.9480988128586073	0.6192597724446968	0.9044929190359756	0.8431889021164177	0.9348824402922766	0	0	0.0	0.0215647367781396	0.0215647367781396
1087	0.08335404489286735	0.026626108351413977	-0.004838176107530258	0.6577106656643359	-1	0	0	0.1	1	1.0	13	1.0	1.0	14	13	0	1	0	0.06666666666666667	1	15	15	0.3333333333333333	0	0.4948716046272102	0.7085369041810398	0.41597680644715973	0.9391153335341165	0.8918997284735515	0.9139652343816361	0.8545739817679082	0.8803514230363823	1.0	0.14285714285714285	0.0	-0.0004838176107530258	-0.0004838176107530258
3142	0.10314980638864818	0.04229635719336772	0.0386110737992834	0.6664422572589122	-1	0	0	0.1	1	1.0	13	1.0	1.0	14	13	0	1	0	0.06666666666666667	1	15	15	0.3333333333333333	0	0.49166852187646465	0.7930606441014693	0.22441899808119023	0.9482703237085958	0.8955100993591284	0.7777667233594601	0.9395137399197396	0.8623476235851919	1.0	0.07142857142857142	0.0	0.0386110737992834	0.0386110737992834
2724	0.10627082377821007	0.04298103959658481	0.04233373747025704	0.6662304297081594	-1	0	0	0.1	1	1.0	13	1.0	1.0	14	13	0	1	0	0.06666666666666667	1	15	15	0.3333333333333333	0	0.49166852187646465	0.788022215648789	0.22441899808119023	0.9482703237085958	0.8955100993591284	0.7777667233594601	0.9395137399197396	0.8611391716330715	1.0	0	0.0	0.04233373747025704	0.04233373747025704
3405	0.10807803384433759	0.04348060062465803	0.04264518536760789	0.6615789895410684	-1	0	0	0.1	1	1.0	13	1.0	1.0	14	13	0	1	0	0.06666666666666667	1	15	15	0.3333333333333333	0	0.49166852187646465	0.7930606441014693	0.22441899808119023	0.9482703237085958	0.8955100993591284	0.7777667233594601	0.9395137399197396	0.8623476235851919	1.0	0.07142857142857142	0.0	0.04264518536760789	0.04264518536760789
2605	0.10316338764598003	0.04334134030086455	0.0420332774054415	0.6595429926374266	-1	0	0	0.1	1	1.0	13	1.0	1.0	14	13	0	1	0	0.06666666666666667	1	15	15	0.3333333333333333	0	0.49166852187646465	0.7930606441014693	0.22441899808119023	0.9482703237085958	0.8955100993591284	0.7777667233594601	0.9395137399197396	0.8623476235851919	1.0	0.14285714285714285	0.0	0.0420332774054415	0.0420332774054415
3823	0.10677962144358684	0.04116383214929625	0.038939437446446054	0.6585752748041562	-1	0	0	0.1	1	1.0	13	1.0	1.0	14	13	0	1	0	0.06666666666666667	1	15	15	0.3333333333333333	0	0.49166852187646465	0.788022215648789	0.22441899808119023	0.9482703237085958	0.8955100993591284	0.7777667233594601	0.9395137399197396	0.8611391716330715	1.0	0.07142857142857142	0.0	0.038939437446446054	0.038939437446446054
2915	0.03130795608022369	0.00452496571205679	0.0007459749469057485	0.6134151135745173	-1	0	0	0.2857142857142857	2	0.875	7	0.5555555555555556	0.875	9	7	0	2	0	0.2222222222222222	9	2	10	1.0	0	0.4948716046272102	0.8768867693641546	0.26960714998060153	0.9649239640623961	0.8918997284735515	0.9117874398544409	0.9319202949163755	0.9267510242017869	0.6111111111111112	0.1111111111111111	0.0	0.0007459749469057485	0.0007459749469057485
630	0.07170988539036856	0.017367459363688824	0.010985196897120728	0.6255357539422597	-1	0	0	0.1	1	1.0	13	1.0	1.0	14	13	0	1	0	0.06666666666666667	1	15	15	0.3333333333333333	0	0.6924571203270509	0.8267757143191482	0.41597680644715973	0.9230783538396561	0.4477877022580312	0.9110424346152303	0.897281447340851	0.8932872629100344	1.0	0.14285714285714285	0.0	0.010985196897120728	0.010985196897120728
3650	0.1032216280847386	0.04350951289253306	0.04213850740167569	0.6642922266479532	-1	0	0	0.1	1	1.0	13	1.0	1.0	14	13	0	1	0	0.06666666666666667	1	15	15	0.3333333333333333	0	0.49166852187646465	0.7930606441014693	0.22441899808119023	0.9482703237085958	0.8955100993591284	0.7777667233594601	0.9395137399197396	0.8623476235851919	1.0	0.07142857142857142	0.0	0.04213850740167569	0.04213850740167569
2957	0.09500546206705178	0.0022210502937509095	-0.0013786566572205827	0.9859037720506693	-1	0	0	0.1111111111111111	1	1.0	11	1.0	1.0	12	11	0	1	0	0.07692307692307693	1	13	13	0.3333333333333333	0	0.49166852187646465	0.9080034876476027	0.22441899808119023	0.9088735162824193	0.8918997284735515	0.9143688443648352	0.9395137399197396	0.9104558241397069	1.0	0.08333333333333333	0.0	-0.00013786566572205827	-0.00013786566572205827
4774	0.10090443898521768	0.018310352952903265	0.017549951529800177	0.6714613767509132	-1	0	0	0.1	1	1.0	13	1.0	1.0	14	13	0	1	0	0.06666666666666667	1	15	15	0.3333333333333333	0	0.49166852187646465	0.7925259237468674	0.22441899808119023	0.9374207478573826	0.8991204702447055	0.5622524010180111	0.9395137399197396	0.8072763170417074	1.0	0.07142857142857142	0.0	0.017549951529800177	0.017549951529800177
2579	0.10418198071937812	0.04337990385315433	0.04275961436486962	0.6623165372707471	-1	0	0	0.1	1	1.0	13	1.0	1.0	14	13	0	1	0	0.06666666666666667	1	15	15	0.3333333333333333	0	0.49166852187646465	0.8464526901733338	0.22441899808119023	0.9623055320522244	0.8955100993591284	0.6460594588170538	0.9395137399197396	0.8640733526745362	1.0	0.07142857142857142	0.0	0.04275961436486962	0.04275961436486962
4654	0.10609762512319376	0.04337150613754742	0.042483484368990326	0.6602373078955255	-1	0	0	0.1	1	1.0	13	1.0	1.0	14	13	0	1	0	0.06666666666666667	1	15	15	0.3333333333333333	0	0.49166852187646465	0.7930606441014693	0.22441899808119023	0.9482703237085958	0.8955100993591284	0.7777667233594601	0.9395137399197396	0.8623476235851919	1.0	0.07142857142857142	0.0	0.042483484368990326	0.042483484368990326
1144	0.08849166802961717	0.024193747035970704	0.023548220462472975	0.6427575033225552	-1	0	0	0.1	1	1.0	13	1.0	1.0	14	13	0	0	0	0.06666666666666667	1	15	15	0.0	0	0.49166852187646465	0.8368681471129604	0.22441899808119023	0.9465869321154907	0.8955100993591284	0.8748710477995585	0.9395137399197396	0.8958134301083713	0	0	0.0	0.023548220462472975	0.023548220462472975
4503	0.09973198835601889	0.016900751715514736	0.01638953755835148	0.6584101373352567	-1	0	0	0.1	1	1.0	12	1.0	1.0	13	12	0	1	0	0.07142857142857142	1	14	14	0.3333333333333333	0	0.49166852187646465	0.8542777069093606	0.22441899808119023	0.9614329182445112	0.8918997284735515	0.7972259548663929	0.9068329059118926	0.892628438523929	1.0	0.07692307692307693	0.0	0.01638953755835148	0.01638953755835148
1629	0.10986095124291372	0.04003252153595754	0.03990390260238881	0.6676933708692272	-1	0	0	0.1	1	1.0	13	1.0	1.0	14	13	0	1	0	0.06666666666666667	1	15	15	0.3333333333333333	0	0.49166852187646465	0.8379035280723081	0.22441899808119023	0.9465869321154907	0.8955100993591284	0.8748710477995585	0.9395137399197396	0.8960497442930723	1.0	0.07142857142857142	0.0	0.03990390260238881	0.03990390260238881
1318	0.10562099426308001	0.04311995488130563	0.04195655166111837	0.6629378457790278	-1	0	0	0.1	1	1.0	13	1.0	1.0	14	13	0	1	0	0.06666666666666667	1	15	15	0.3333333333333333	0	0.49166852187646465	0.788022215648789	0.22441899808119023	0.9482703237085958	0.8955100993591284	0.7777667233594601	0.9395137399197396	0.8611391716330715	1.0	0.07142857142857142	0.0	0.04195655166111837	0.04195655166111837
4345	0.09864241645089003	0.03437295640489943	0.03406036855273995	0.6399543470643995	-1	0	0	0.1	1	1.0	13	1.0	1.0	14	13	0	1	0	0.06666666666666667	1	15	15	0.3333333333333333	0	0.49166852187646465	0.7712315644313837	0.22441899808119023	0.9494023805891515	0.8991204702447055	0.562210794185481	0.9395137399197396	0.8124154186051696	1.0	0.07142857142857142	0.0	0.03406036855273995	0.03406036855273995
4084	0.07281213587934407	0.0024273836664386638	-0.0021635650895369804	0.9932930440496438	-1	0	0	0.125	1	1.0	10	1.0	1.0	11	10	0	1	0	0.08333333333333333	1	12	12	0.3333333333333333	0	0.49166852187646465	0.8887691480014938	0.22441899808119023	0.9157323255016264	0.8918997284735515	0.7822546172162208	0.9395137399197396	0.8714980773658737	1.0	0.09090909090909091	0.0	-0.00021635650895369805	-0.00021635650895369805
3708	0.10689563104548276	0.04471646616673664	0.04357985049849374	0.6611223350324691	-1	0	0	0.1	1	1.0	13	1.0	1.0	14	13	0	1	0	0.06666666666666667	1	15	15	0.3333333333333333	0	0.49166852187646465	0.7930606441014693	0.22441899808119023	0.9482703237085958	0.8955100993591284	0.7777667233594601	0.9395137399197396	0.8623476235851919	1.0	0.07142857142857142	0.0	0.04357985049849374	0.04357985049849374
264	0.007683084956433711	0.0004983552810294055	0.00048603426953487656	0.9876244049684613	-1	0	0	0.4	2	0.6	3	0.7	0.4	4	2	2	0	0	0.4	2	5	7	0.0	0	0.30785325168763555	0.918342488614287	0.7865719977129044	0.885997972627289	0.6003405486645719	0.9694798320830962	0.944253852390032	0.9335763136958121	0	0	0.0	0.00048603426953487656	0.00048603426953487656
2057	0.10762157291832747	0.04154499454845814	0.03975743985014575	0.6583883971409539	-1	0	0	0.1	1	1.0	13	1.0	1.0	14	13	0	1	0	0.06666666666666667	1	15	15	0.3333333333333333	0	0.49166852187646465	0.788022215648789	0.22441899808119023	0.9482703237085958	0.8955100993591284	0.7777667233594601	0.9395137399197396	0.8611391716330715	1.0	0.07142857142857142	0.0	0.03975743985014575	0.03975743985014575
3476	0.1053596204118263	0.041707049381393864	0.039639345059859554	0.6623346107960256	-1	0	0	0.1	1	1.0	13	1.0	1.0	14	13	0	1	0	0.06666666666666667	1	15	15	0.3333333333333333	0	0.49166852187646465	0.7686581197218185	0.22441899808119023	0.9471780908720081	0.8991204702447055	0.8795399146953514	0.9395137399197396	0.8834104639350496	1.0	0.07142857142857142	0.0	0.039639345059859554	0.039639345059859554
4617	0.10273071623461713	0.043998389191860866	0.042594976398883655	0.6574778959258858	-1	0	0	0.1	1	1.0	13	1.0	1.0	14	13	0	1	0	0.06666666666666667	1	15	15	0.3333333333333333	0	0.49166852187646465	0.8464526901733338	0.22441899808119023	0.9623055320522244	0.8955100993591284	0.6940610548149091	0.9395137399197396	0.8723627269611082	1.0	0.07142857142857142	0.0	0.042594976398883655	0.042594976398883655
1282	0.10687331958743973	0.04180202310338139	0.040358595207896655	0.660384390976436	-1	0	0	0.1	1	1.0	13	1.0	1.0	14	13	0	1	0	0.06666666666666667	1	15	15	0.3333333333333333	0	0.49166852187646465	0.788022215648789	0.22441899808119023	0.9482703237085958	0.8955100993591284	0.7777667233594601	0.9395137399197396	0.8611391716330715	1.0	0.07142857142857142	0.0	0.040358595207896655	0.040358595207896655
2226	0.10650712297448642	0.04133946079514342	0.039300794913575764	0.665293293313326	-1	0	0	0.1	1	1.0	13	1.0	1.0	14	13	0	1	0	0.06666666666666667	1	15	15	0.3333333333333333	0	0.49166852187646465	0.788022215648789	0.22441899808119023	0.9482703237085958	0.8991204702447055	0.7742703333863294	0.9395137399197396	0.8603354126341772	1.0	0.07142857142857142	0.0	0.039300794913575764	0.039300794913575764
4002	0.10643283489926643	0.04379310892614671	0.04251016224683405	0.6606496099013963	-1	0	0	0.1	1	1.0	13	1.0	1.0	14	13	0	1	0	0.06666666666666667	1	15	15	0.3333333333333333	0	0.49166852187646465	0.7930606441014693	0.22441899808119023	0.9482703237085958	0.8955100993591284	0.7777667233594601	0.9395137399197396	0.8623476235851919	1.0	0.07142857142857142	0.0	0.04251016224683405	0.04251016224683405
4115	0.05295300476232303	0.0072006732784220435	0.0007433210200675198	0.9092243530789956	-1	0	0	0.1	1	1.0	13	0.375	0.8461538461538461	12	11	2	3	0	0.625	8	5	15	0.42857142857142855	0.15384615384615385	0.4932700632518374	0.8343000288633429	0.5575399639957722	0.9192579685362398	0.8918997284735515	0.9456918208944609	0.8545739817679082	0.9090415435842958	0.08333333333333333	0.08333333333333333	0.0	0.0007433210200675198	0.0007433210200675198
2709	0.10329632725672823	0.03968833485841444	0.03589271168309828	0.6628609502167918	-1	0	0	0.1	1	1.0	13	1.0	1.0	14	13	0	1	0	0.06666666666666667	1	15	15	0.3333333333333333	0	0.49166852187646465	0.788022215648789	0.22441899808119023	0.9482703237085958	0.8955100993591284	0.7777667233594601	0.9395137399197396	0.8611391716330715	1.0	0.07142857142857142	0.0	0.03589271168309828	0.03589271168309828
2933	0.10650150429569909	0.04385556749693299	0.04210261761192388	0.659571342163721	-1	0	0	0.1	1	1.0	13	1.0	1.0	14	13	0	1	0	0.06666666666666667	1	15	15	0.3333333333333333	0	0.49166852187646465	0.7930606441014693	0.22441899808119023	0.9482703237085958	0.8955100993591284	0.7777667233594601	0.9395137399197396	0.8623476235851919	1.0	0.07142857142857142	0.0	0.04210261761192388	0.04210261761192388
1086	0.08287412642384587	0.01996759164016087	0.019967222004270792	0.63535608805047	-1	0	0	0.1	1	1.0	13	1.0	1.0	14	13	0	0	0	0.06666666666666667	1	15	15	0.0	0	0.7275326787979577	0.8719152466298158	0.3171847079713578	0.9376015000864254	0.6869743018110794	0.9404866950529271	0.915597556516057	0.9214823712361334	0	0	0.0	0.019967222004270792	0.019967222004270792
1288	0.06800931858385591	0.009821301502891388	0.0073299022143536305	0.5989237035517897	-1	0	0	0.1	1	1.0	13	1.0	1.0	14	13	0	1	0	0.06666666666666667	1	15	15	0.3333333333333333	0	0.5860057405662157	0.9350025215984937	0.372606455388095	0.9510709939194182	0.6115987894339924	0.9293002774783377	0.7936156442550859	0.9391446500554708	1.0	0.07142857142857142	0.0	0.0073299022143536305	0.0073299022143536305
289	0.0013351889475065844	8.811929287537159e-05	-3.1356403130667302e-06	0.9967235802978693	-1	0	0	0.5	2	0.75	3	0.75	0.5	4	2	1	0	0	0.5	4	2	6	0.0	0	0.7957992184661586	0.9627772593916648	0.4264243425421075	0.8914996311215014	0.820802687168203	0.8527332244063319	0.9369660978010123	0.9146476989987424	0	0	0.0	-3.13564031306673e-07	-3.13564031306673e-07
2470	0.10752876607768062	0.04343313307854432	0.042768451150957086	0.6594803834555907	-1	0	0	0.1	1	1.0	13	1.0	1.0	14	13	0	1	0	0.06666666666666667	1	15	15	0.3333333333333333	0	0.49166852187646465	0.788022215648789	0.22441899808119023	0.9482703237085958	0.8955100993591284	0.7777667233594601	0.9395137399197396	0.8611391716330715	1.0	0.07142857142857142	0.0	0.042768451150957086	0.042768451150957086
557	0.06633074638553542	0.011352054523431366	0.010826011715430026	0.6671602770533319	-1	0	0	0.1	1	1.0	13	1.0	1.0	14	13	0	1	0	0.06666666666666667	1	15	15	0.3333333333333333	0	0.749050020647145	0.8812943871337857	0.4150564036339892	0.9425101718428528	0.6115987894339924	0.9344980979425306	0.7936156442550859	0.9231926840173695	1.0	0.07142857142857142	0.0	0.010826011715430026	0.010826011715430026
124	0.0020244072501003044	0.0008804077568532331	0.0008791849873179026	0.9930879210524796	-1	0	0	0.75	3	0.3333333333333333	1	0.625	0.3333333333333333	4	1	0	1	0	0.5	2	4	5	1.0	0.6666666666666666	0.7043342211114015	0.9215245315629887	0.6522585702305816	0.9595662208337752	0.23693172216011185	0.7209385016362284	0.9492899765142561	0.8996245859698714	1.0	0	0.0	0.0008791849873179026	0.0008791849873179026
4933	0.08763106326468517	0.028965928737591642	0.028965777917546474	0.662278033673374	-1	0	0	0.1	1	1.0	13	1.0	1.0	14	13	0	1	0	0.06666666666666667	1	15	15	0.3333333333333333	0	0.49166852187646465	0.7804620222050054	0.22441899808119023	0.9482703237085958	0.8955100993591284	0.7777667233594601	0.9395137399197396	0.8593484923068125	1.0	0.07142857142857142	0.0	0.028965777917546474	0.028965777917546474
4570	0.1063605392500743	0.044065020892233825	0.04258047920972709	0.6655796259279232	-1	0	0	0.1	1	1.0	13	1.0	1.0	14	13	0	1	0	0.06666666666666667	1	15	15	0.3333333333333333	0	0.49166852187646465	0.7930606441014693	0.22441899808119023	0.9482703237085958	0.8955100993591284	0.7777667233594601	0.9395137399197396	0.8623476235851919	1.0	0.07142857142857142	0.0	0.04258047920972709	0.04258047920972709
1843	0.10693800703190193	0.04295113592237811	0.041637911924559685	0.6587766468019498	-1	0	0	0.1	1	1.0	13	1.0	1.0	14	13	0	1	0	0.06666666666666667	1	15	15	0.3333333333333333	0	0.49166852187646465	0.788022215648789	0.22441899808119023	0.9482703237085958	0.8955100993591284	0.7777667233594601	0.9395137399197396	0.8611391716330715	1.0	0.07142857142857142	0.0	0.041637911924559685	0.041637911924559685
1462	0.10777996515907583	0.04510221063113791	0.04469700069147872	0.6706676560243665	-1	0	0	0.1	1	1.0	13	1.0	1.0	14	13	0	1	0	0.06666666666666667	1	15	15	0.3333333333333333	0	0.49166852187646465	0.788022215648789	0.22441899808119023	0.9482703237085958	0.8955100993591284	0.7777667233594601	0.9395137399197396	0.8611391716330715	1.0	0.07142857142857142	0.0	0.04469700069147872	0.04469700069147872
2028	0.10446103143322934	0.04069176339344725	0.038431017667174876	0.6651930099064229	-1	0	0	0.1	1	1.0	13	1.0	1.0	14	13	0	1	0	0.06666666666666667	1	15	15	0.3333333333333333	0	0.49166852187646465	0.788022215648789	0.22441899808119023	0.9482703237085958	0.8955100993591284	0.7777667233594601	0.9395137399197396	0.8611391716330715	1.0	0.14285714285714285	0.0	0.038431017667174876	0.038431017667174876
610	0.07016748651501453	0.014715535888822169	0.01312491248468554	0.6226260107456049	-1	0	0	0.1	1	1.0	13	1.0	1.0	14	13	0	1	0	0.06666666666666667	1	15	15	0.3333333333333333	0	0.6924571203270509	0.8417212063651052	0.41597680644715973	0.9421362479744144	0.3677901039994592	0.9249744891820394	0.897281447340851	0.910874734236007	1.0	0.14285714285714285	0.0	0.01312491248468554	0.01312491248468554
4980	0.10693608600690152	0.04470694642286555	0.044236409370236617	0.6616320384190963	-1	0	0	0.1	1	1.0	13	1.0	1.0	14	13	0	1	0	0.06666666666666667	1	15	15	0.3333333333333333	0	0.49166852187646465	0.7930606441014693	0.22441899808119023	0.9482703237085958	0.8955100993591284	0.7777667233594601	0.9395137399197396	0.8623476235851919	1.0	0.07142857142857142	0.0	0.044236409370236617	0.044236409370236617
4291	0.10373513360256321	0.0438024010892926	0.042266483829741804	0.6640461839973651	-1	0	0	0.1	1	1.0	13	1.0	1.0	14	13	0	1	0	0.06666666666666667	1	15	15	0.3333333333333333	0	0.49166852187646465	0.7930606441014693	0.22441899808119023	0.9482703237085958	0.8955100993591284	0.7777667233594601	0.9395137399197396	0.8623476235851919	1.0	0.07142857142857142	0.0	0.042266483829741804	0.042266483829741804
1646	0.10869832004106815	0.043339047257626814	0.042218431113600095	0.6636209254199027	-1	0	0	0.1	1	1.0	13	1.0	1.0	14	13	0	1	0	0.06666666666666667	1	15	15	0.3333333333333333	0	0.49166852187646465	0.788022215648789	0.22441899808119023	0.9482703237085958	0.8955100993591284	0.7777667233594601	0.9395137399197396	0.8611391716330715	1.0	0.07142857142857142	0.0	0.042218431113600095	0.042218431113600095
3974	0.10676463985871903	0.04449193905606784	0.04303344565654272	0.6584584734142891	-1	0	0	0.1	1	1.0	13	1.0	1.0	14	13	0	1	0	0.06666666666666667	1	15	15	0.3333333333333333	0	0.49166852187646465	0.8464526901733338	0.22441899808119023	0.9623055320522244	0.8955100993591284	0.6460594588170538	0.9395137399197396	0.8640733526745362	1.0	0.07142857142857142	0.0	0.04303344565654272	0.04303344565654272
2086	0.10765171611124538	0.039766374615496744	0.03574498155978725	0.663243763464564	-1	0	0	0.1	1	1.0	13	1.0	1.0	14	13	0	1	0	0.06666666666666667	1	15	15	0.3333333333333333	0	0.49166852187646465	0.788022215648789	0.22441899808119023	0.9482703237085958	0.8991204702447055	0.7784647163482793	0.9395137399197396	0.8613002366012679	1.0	0.07142857142857142	0.0	0.03574498155978725	0.03574498155978725
4440	0.09099602238929029	0.016828236912349262	0.01561477577077284	0.647305695422285	-1	0	0	0.1	1	1.0	13	1.0	1.0	14	13	0	0	0	0.06666666666666667	1	15	15	0.0	0	0.49166852187646465	0.7758846932283704	0.22441899808119023	0.9482703237085958	0.8955100993591284	0.7844256721556574	0.9395137399197396	0.8598485238863596	0	0	0.0	0.01561477577077284	0.01561477577077284
4561	0.10351107679862842	0.0420601985354222	0.039541664895939965	0.6643531501745144	-1	0	0	0.1	1	1.0	13	1.0	1.0	14	13	0	1	0	0.06666666666666667	1	15	15	0.3333333333333333	0	0.49166852187646465	0.7930606441014693	0.22441899808119023	0.9482703237085958	0.8955100993591284	0.7777667233594601	0.9395137399197396	0.8623476235851919	1.0	0.07142857142857142	0.0	0.039541664895939965	0.039541664895939965
677	0.06339442858323414	0.009513218914130232	0.009340403951327647	0.7321375037606711	-1	0	0	0.1	1	1.0	13	1.0	1.0	14	13	0	1	0	0.06666666666666667	1	15	15	0.3333333333333333	0	0.749050020647145	0.9075452868038517	0.4150564036339892	0.9425101718428528	0.6508672920407571	0.9371623753315468	0.8149486038962714	0.9305017199314622	1.0	0.14285714285714285	0.0	0.009340403951327647	0.009340403951327647
967	0.08997566172141025	0.020532049861274215	0.013851398391328566	0.6341192894111602	-1	0	0	0.1	1	1.0	13	1.0	1.0	14	13	0	0	0	0.06666666666666667	1	15	15	0.0	0	0.6924571203270509	0.8720543179294044	0.3661205558026735	0.9430081223507163	0.6508672920407571	0.9479708927306403	0.9126193612159672	0.9270777866289489	0	0	0.0	0.013851398391328566	0.013851398391328566
750	0.07477845612258502	0.019424213180978398	0.01913168189485376	0.6340180444017858	-1	0	0	0.1	1	1.0	13	1.0	1.0	14	13	0	0	0	0.06666666666666667	1	15	15	0.0	0	0.6924571203270509	0.8556986526833088	0.4150564036339892	0.9467859662826841	0.6508672920407571	0.9412630378645699	0.9126193612159672	0.9225593303665865	0	0	0.0	0.01913168189485376	0.01913168189485376
1346	0.10732529448809217	0.04258000928911969	0.04100329005239878	0.6632956746735992	-1	0	0	0.1	1	1.0	13	1.0	1.0	14	13	0	1	0	0.06666666666666667	1	15	15	0.3333333333333333	0	0.49166852187646465	0.788022215648789	0.22441899808119023	0.9482703237085958	0.8955100993591284	0.7777667233594601	0.9395137399197396	0.8611391716330715	1.0	0.07142857142857142	0.0	0.04100329005239878	0.04100329005239878
251	0.0029034876714122745	0.0004369541953667249	-0.00025916710937319104	0.9763143472735205	-1	0	0	0.5	3	0.5	3	0.5333333333333333	0.3333333333333333	4	2	3	2	0	0.6	5	3	8	0.25	0	0.7453168694048877	0.9444171642962532	0.8654142871393222	0.92831514995719	0.5236483542463202	0.6000730367670081	0.8895788722740685	0.8736015257296464	0.625	0.5	0.0	-2.5916710937319103e-05	-2.5916710937319103e-05
2459	0.1048991372710922	0.04246297144244118	0.041494719137999625	0.6633456580671061	-1	0	0	0.1	1	1.0	13	1.0	1.0	14	13	0	1	0	0.06666666666666667	1	15	15	0.3333333333333333	0	0.49166852187646465	0.7930606441014693	0.22441899808119023	0.9482703237085958	0.8955100993591284	0.7777667233594601	0.9395137399197396	0.8623476235851919	1.0	0.14285714285714285	0.0	0.041494719137999625	0.041494719137999625
3461	0.10179595514341637	0.04296516909474382	0.040380111803442656	0.6635524632300558	-1	0	0	0.1	1	1.0	13	1.0	1.0	14	13	0	1	0	0.06666666666666667	1	15	15	0.3333333333333333	0	0.49166852187646465	0.831775832942796	0.22441899808119023	0.9465869321154907	0.8955100993591284	0.8748710477995585	0.9395137399197396	0.8946616643806727	1.0	0.07142857142857142	0.0	0.040380111803442656	0.040380111803442656
2993	0.10564971951393151	0.04494951012500815	0.042165421512144675	0.662794010999356	-1	0	0	0.1	1	1.0	13	1.0	1.0	14	13	0	1	0	0.06666666666666667	1	15	15	0.3333333333333333	0	0.49166852187646465	0.8464526901733338	0.22441899808119023	0.9623055320522244	0.8955100993591284	0.6460594588170538	0.9395137399197396	0.8640733526745362	1.0	0.07142857142857142	0.0	0.042165421512144675	0.042165421512144675
1827	0.10731773959477663	0.01627915338168119	0.004062665365785099	0.6432841846736632	-1	0	0	0.1	1	1.0	13	1.0	1.0	14	13	0	1	0	0.06666666666666667	1	15	15	0.3333333333333333	0	0.49166852187646465	0.7864551842848091	0.22441899808119023	0.9482703237085958	0.8955100993591284	0.7777667233594601	0.9395137399197396	0.8607658345911657	1.0	0.07142857142857142	0.0	0.004062665365785099	0.004062665365785099
5001	0.10464190429572835	0.044214752770318465	0.0437235333241801	0.6699632232684176	-1	0	0	0.1	1	1.0	13	1.0	1.0	14	13	0	1	0	0.06666666666666667	1	15	15	0.3333333333333333	0	0.49166852187646465	0.7930606441014693	0.22441899808119023	0.9482703237085958	0.8955100993591284	0.7777667233594601	0.9395137399197396	0.8623476235851919	1.0	0.07142857142857142	0.0	0.0437235333241801	0.0437235333241801
3636	0.10319088148024312	0.050853613620761975	0.034320627260402393	0.6641848660585568	-1	0	0	0.1	1	1.0	13	1.0	1.0	14	13	0	1	0	0.06666666666666667	1	15	15	0.3333333333333333	0	0.49166852187646465	0.7761312431668208	0.22441899808119023	0.9482703237085958	0.8955100993591284	0.7777667233594601	0.9395137399197396	0.858334213970159	1.0	0.07142857142857142	0.0	0.034320627260402393	0.034320627260402393
2503	0.1073615889339169	0.04427335792790148	0.04368731470602545	0.6692994066410572	-1	0	0	0.1	1	1.0	13	1.0	1.0	14	13	0	1	0	0.06666666666666667	1	15	15	0.3333333333333333	0	0.49166852187646465	0.7930606441014693	0.22441899808119023	0.9482703237085958	0.8955100993591284	0.7777667233594601	0.9395137399197396	0.8623476235851919	1.0	0.07142857142857142	0.0	0.04368731470602545	0.04368731470602545
573	0.09061544626016926	0.013764231448234554	0.009048437584727387	0.6915424941925277	-1	0	0	0.1	1	1.0	13	1.0	1.0	14	13	0	0	0	0.06666666666666667	1	15	15	0.0	0	0.23068972599982565	0.9263778533457192	0.2719460630426145	0.961916183909619	0.5511634583253405	0.902176830899222	0.9036304427365547	0.9346882506476524	0	0	0.0	0.009048437584727387	0.009048437584727387
4467	0.08702401903036901	0.008209075426429374	0.008165379761820855	0.6707156971897518	-1	0	0	0.1	1	1.0	13	1.0	1.0	14	13	0	1	0	0.06666666666666667	1	15	15	0.3333333333333333	0	0.49166852187646465	0.7885895968070605	0.22441899808119023	0.9482703237085958	0.8991204702447055	0.7804763553349188	0.9395137399197396	0.8619005415115351	1.0	0.07142857142857142	0.0	0.008165379761820855	0.008165379761820855
3814	0.071341254653398	0.0030579194981115204	-0.0023004896874570216	0.9931575216833961	-1	0	0	0.125	1	1.0	10	1.0	1.0	11	10	0	1	0	0.08333333333333333	1	12	12	0.3333333333333333	0	0.49166852187646465	0.8887691480014938	0.22441899808119023	0.9157323255016264	0.8918997284735515	0.7822546172162208	0.9395137399197396	0.8714980773658737	1.0	0.09090909090909091	0.0	-0.00023004896874570215	-0.00023004896874570215
3248	0.10373025136446382	0.042783574182447645	0.04027797514278935	0.6664014259723468	-1	0	0	0.1	1	1.0	13	1.0	1.0	14	13	0	1	0	0.06666666666666667	1	15	15	0.3333333333333333	0	0.49166852187646465	0.7930606441014693	0.22441899808119023	0.9482703237085958	0.8955100993591284	0.7777667233594601	0.9395137399197396	0.8623476235851919	1.0	0.07142857142857142	0.0	0.04027797514278935	0.04027797514278935
1247	0.08341956302190337	0.03395234880818118	0.032927581684441244	0.6314660195170781	-1	0	0	0.1111111111111111	1	1.0	11	1.0	1.0	12	11	0	0	0	0.07692307692307693	1	13	13	0.0	0	0.4948716046272102	0.871075011772245	0.3502582258187659	0.9567850002949098	0.8098427330425174	0.9035438536506527	0.8545739817679082	0.9179671273685408	0	0	0.0	0.032927581684441244	0.032927581684441244
839	0.08527941588682948	0.021167874145657108	0.02067044902136227	0.6374759337133362	-1	0	0	0.1	1	1.0	13	1.0	1.0	14	13	0	0	0	0.06666666666666667	1	15	15	0.0	0	0.7275326787979577	0.9106057930432745	0.3171847079713578	0.9434419036263861	0.5678171386449661	0.9256265229431065	0.9126193612159672	0.9277232315223798	0	0	0.0	0.02067044902136227	0.02067044902136227
2464	0.10735948048837536	0.04421342957084578	0.04361456564215793	0.6640616997688105	-1	0	0	0.1	1	1.0	13	1.0	1.0	14	13	0	1	0	0.06666666666666667	1	15	15	0.3333333333333333	0	0.49166852187646465	0.7930606441014693	0.22441899808119023	0.9482703237085958	0.8955100993591284	0.7777667233594601	0.9395137399197396	0.8623476235851919	1.0	0.07142857142857142	0.0	0.04361456564215793	0.04361456564215793
4192	0.10466317370597843	0.04354906746329237	0.042902843001889804	0.6612250399938897	-1	0	0	0.1	1	1.0	13	1.0	1.0	14	13	0	1	0	0.06666666666666667	1	15	15	0.3333333333333333	0	0.49166852187646465	0.7930606441014693	0.22441899808119023	0.9482703237085958	0.8955100993591284	0.7777667233594601	0.9395137399197396	0.8623476235851919	1.0	0.07142857142857142	0.0	0.042902843001889804	0.042902843001889804
4827	0.10553524746263208	0.04424794230782259	0.0436537771673382	0.6644571184528214	-1	0	0	0.1	1	1.0	13	1.0	1.0	14	13	0	1	0	0.06666666666666667	1	15	15	0.3333333333333333	0	0.49166852187646465	0.8464526901733338	0.22441899808119023	0.9623055320522244	0.8955100993591284	0.6460594588170538	0.9395137399197396	0.8640733526745362	1.0	0.14285714285714285	0.0	0.0436537771673382	0.0436537771673382
680	0.08166725395026551	0.01426263769796591	0.012888218757086994	0.6527816921260781	-1	0	0	0.1	1	1.0	13	1.0	1.0	14	13	0	0	0	0.06666666666666667	1	15	15	0.0	0	0.6924571203270509	0.8556986526833088	0.43930127964940013	0.944418338186216	0.6508672920407571	0.9412630378645699	0.9126193612159672	0.9214558948597926	0	0	0.0	0.012888218757086994	0.012888218757086994
653	0.04788683452355713	0.015609802025833853	0.008053046418032377	0.693559526604113	-1	0	0	0.16666666666666666	1	1.0	7	1.0	1.0	8	7	0	1	0	0.1111111111111111	1	9	9	0.3333333333333333	0	0.7325623226960584	0.8843211496974162	0.3550390631792806	0.9553300683693504	0.5581129991134327	0.9500404455770729	0.9136211917286433	0.9358771345477876	1.0	0.25	0.0	0.008053046418032377	0.008053046418032377
1835	0.08586906242631323	0.027210539217484026	0.025328570710803938	0.6595933704956249	-1	0	0	0.1	1	1.0	13	1.0	1.0	14	13	0	1	0	0.06666666666666667	1	15	15	0.3333333333333333	0	0.49166852187646465	0.766036106100892	0.22441899808119023	0.9482703237085958	0.8955100993591284	0.7777667233594601	0.9395137399197396	0.8559999289072169	1.0	0.5	0.0	0.025328570710803938	0.025328570710803938
98	1.1327943834592332e-08	9.597019751367874e-09	5.2141288034182446e-09	0.9999977275600114	-1	0	0	0.5	1	1.0	1	0.75	0	0	0	2	0	0	1.0	2	2	3	0.0	0	0	0	0	0	0	0	0	0	0	0	0	-0.1	-0.1
590	0.04590708942676579	0.006179043094733731	-0.003365236565594292	0.7753350446059041	-1	0	0	0.2	2	0.8461538461538461	11	0.25	0.8461538461538461	13	11	1	1	0	0.6	6	10	15	0.25	0.2222222222222222	0.9006697337955435	0.9353758606290725	0.26960714998060153	0.950716654134094	0.42609020357934335	0.9391903893979753	0.9316409691176798	0.9421196072933259	1.0	0.07692307692307693	0.0	-0.0003365236565594292	-0.0003365236565594292
1456	0.10796940393262475	0.042524153567648	0.03949859223643819	0.6645626200995101	-1	0	0	0.1	1	1.0	13	1.0	1.0	14	13	0	1	0	0.06666666666666667	1	15	15	0.3333333333333333	0	0.49166852187646465	0.788022215648789	0.22441899808119023	0.9482703237085958	0.8955100993591284	0.7777667233594601	0.9395137399197396	0.8611391716330715	1.0	0.07142857142857142	0.0	0.03949859223643819	0.03949859223643819
570	0.06433052018705335	0.014138363319863597	0.0057749944948375116	0.7224642332123228	-1	0	0	0.1	1	1.0	13	1.0	1.0	14	13	0	0	0	0.06666666666666667	15	1	15	0.0	0	0.9067142073819984	0.9594590737981848	0.26960714998060153	0.9599198337515287	0.42609020357934335	0.9045841517195993	0.7709221816775519	0.945991160489167	0	0	0.0	0.0057749944948375116	0.0057749944948375116
2941	0.10710894809078512	0.04438459307301798	0.04380503203228932	0.6663681762700748	-1	0	0	0.1	1	1.0	13	1.0	1.0	14	13	0	1	0	0.06666666666666667	1	15	15	0.3333333333333333	0	0.49166852187646465	0.7930606441014693	0.22441899808119023	0.9482703237085958	0.8955100993591284	0.7777667233594601	0.9395137399197396	0.8623476235851919	1.0	0.07142857142857142	0.0	0.04380503203228932	0.04380503203228932
4968	0.10704264874783713	0.043355562989499594	0.04235489530187937	0.6598286226691401	-1	0	0	0.1	1	1.0	13	1.0	1.0	14	13	0	1	0	0.06666666666666667	1	15	15	0.3333333333333333	0	0.49166852187646465	0.7930606441014693	0.22441899808119023	0.9482703237085958	0.8955100993591284	0.7777667233594601	0.9395137399197396	0.8623476235851919	1.0	0.07142857142857142	0.0	0.04235489530187937	0.04235489530187937
1559	0.08500528583653048	0.014692119867166386	0.010868127291250425	0.6374618788718989	-1	0	0	0.1	1	1.0	13	1.0	1.0	14	13	0	1	0	0.06666666666666667	1	15	15	0.3333333333333333	0	0.49166852187646465	0.8980732188445671	0.22441899808119023	0.9557406510316606	0.8918997284735515	0.9184563465829596	0.9249454405167482	0.9280195050715982	1.0	0.07142857142857142	0.0	0.010868127291250425	0.010868127291250425
1351	0.08232704147859217	0.01883498797664388	0.0035352558180086757	0.7581364699747462	-1	0	0	0.2	2	0.9166666666666666	11	0.5384615384615384	0.9166666666666666	13	11	0	2	0	0.15384615384615385	13	2	14	1.0	0	0.4948716046272102	0.879816256726309	0.22441899808119023	0.9630340970738122	0.8918997284735515	0.9048922567411891	0.9319370501391562	0.9242256609248497	0.5769230769230769	0.07692307692307693	0.0	0.0035352558180086757	0.0035352558180086757
2594	0.10632015166250366	0.04247180073146736	0.04174905396475926	0.6644051754722682	-1	0	0	0.1	1	1.0	13	1.0	1.0	14	13	0	1	0	0.06666666666666667	1	15	15	0.3333333333333333	0	0.49166852187646465	0.788022215648789	0.22441899808119023	0.9482703237085958	0.8955100993591284	0.7777667233594601	0.9395137399197396	0.8611391716330715	1.0	0.07142857142857142	0.0	0.04174905396475926	0.04174905396475926
4269	0.10392760674724884	0.04321153445504631	0.041277101052056404	0.6662728793028756	-1	0	0	0.1	1	1.0	13	1.0	1.0	14	13	0	1	0	0.06666666666666667	1	15	15	0.3333333333333333	0	0.49166852187646465	0.7930606441014693	0.22441899808119023	0.9482703237085958	0.8955100993591284	0.7777667233594601	0.9395137399197396	0.8623476235851919	1.0	0.21428571428571427	0.0	0.041277101052056404	0.041277101052056404
707	0.07313371378416599	0.027546927127961647	0.02724158416058875	0.668985694391971	-1	0	0	0.1	1	1.0	13	1.0	1.0	14	13	0	0	0	0.06666666666666667	1	15	15	0.0	0	0.35423158536363114	0.949341798767895	0.49756207770207306	0.9375596590764907	0.690135794647522	0.9296523956315231	0.8893375499841119	0.9393669579269865	0	0	0.0	0.02724158416058875	0.02724158416058875
1627	0.10735642753906402	0.04220171704166867	0.040553180897301706	0.660599736620727	-1	0	0	0.1	1	1.0	13	1.0	1.0	14	13	0	1	0	0.06666666666666667	1	15	15	0.3333333333333333	0	0.49166852187646465	0.788022215648789	0.22441899808119023	0.9482703237085958	0.8955100993591284	0.7777667233594601	0.9395137399197396	0.8611391716330715	1.0	0	0.0	0.040553180897301706	0.040553180897301706
4452	0.10671086496733576	0.04519909598959843	0.043183122643878434	0.6660937092283676	-1	0	0	0.1	1	1.0	13	1.0	1.0	14	13	0	1	0	0.06666666666666667	1	15	15	0.3333333333333333	0	0.49166852187646465	0.7930606441014693	0.22441899808119023	0.9482703237085958	0.8955100993591284	0.7777667233594601	0.9395137399197396	0.8623476235851919	1.0	0.07142857142857142	0.0	0.043183122643878434	0.043183122643878434
3208	0.10689906189756546	0.04371410671090106	0.04101959376367093	0.6648787294933727	-1	0	0	0.1	1	1.0	13	1.0	1.0	14	13	0	1	0	0.06666666666666667	1	15	15	0.3333333333333333	0	0.49166852187646465	0.7930606441014693	0.22441899808119023	0.9482703237085958	0.8955100993591284	0.7777667233594601	0.9395137399197396	0.8623476235851919	1.0	0.07142857142857142	0.0	0.04101959376367093	0.04101959376367093
2192	0.10786247443753014	0.04195403019442481	0.04055360464195464	0.6610615507728684	-1	0	0	0.1	1	1.0	13	1.0	1.0	14	13	0	1	0	0.06666666666666667	1	15	15	0.3333333333333333	0	0.49166852187646465	0.788022215648789	0.22441899808119023	0.9482703237085958	0.8955100993591284	0.7777667233594601	0.9395137399197396	0.8611391716330715	1.0	0.07142857142857142	0.0	0.04055360464195464	0.04055360464195464
2142	0.10586104413073684	0.04101513116103215	0.03889237888943063	0.6634319244140034	-1	0	0	0.1	1	1.0	13	1.0	1.0	14	13	0	1	0	0.06666666666666667	1	15	15	0.3333333333333333	0	0.49166852187646465	0.788022215648789	0.22441899808119023	0.9482703237085958	0.9041566191653875	0.8024329573428928	0.9395137399197396	0.8669674624295347	1.0	0.14285714285714285	0.0	0.03889237888943063	0.03889237888943063
2245	0.10558299770343159	0.04080175267427608	0.03733367099623654	0.6632878709717723	-1	0	0	0.1	1	1.0	13	1.0	1.0	14	13	0	1	0	0.06666666666666667	1	15	15	0.3333333333333333	0	0.49166852187646465	0.788022215648789	0.22441899808119023	0.9482703237085958	0.8955100993591284	0.7777667233594601	0.9395137399197396	0.8611391716330715	1.0	0.14285714285714285	0.0	0.03733367099623654	0.03733367099623654
931	0.08207617128030664	0.015357389178088463	0.0026162851212109383	0.6862731081211524	-1	0	0	0.1	1	1.0	13	1.0	1.0	14	13	0	0	0	0.06666666666666667	1	15	15	0.0	0	0.3366663157738548	0.9542597862658115	0.49756207770207306	0.9288265067372848	0.5511634583253405	0.911936704991173	0.8467582466948569	0.9338932607549235	0	0	0.0	0.0026162851212109383	0.0026162851212109383
1550	0.05847090026103651	0.0008913579038922981	0.0007186500422773142	0.9962094794295889	-1	0	0	0.14285714285714285	1	1.0	8	1.0	1.0	9	8	0	1	0	0.1	1	10	10	0.3333333333333333	0	0.49166852187646465	0.808764626493713	0.22441899808119023	0.7045261969821871	0.8918997284735515	0.5768683658153877	0.9395137399197396	0.7054997058952167	1.0	0.1111111111111111	0.0	0.0007186500422773142	0.0007186500422773142
120	0.010120509729632991	0.0019753596460492886	0.0018730984561367134	0.947317229983474	-1	0	0	0.3333333333333333	2	0.8333333333333334	5	0.6666666666666666	0.6666666666666666	6	4	1	1	0	0.3333333333333333	2	6	8	0.25	0	0.5278684329537657	0.8380152040829171	0.6910727163459786	0.8580703877965369	0.6206136607930584	0.9738043304580414	0.8567737764914817	0.9131593029761857	1.0	0.16666666666666666	0.0	0.0018730984561367134	0.0018730984561367134
1186	0.09005884250806481	0.01827708278621125	0.01621471852362129	0.6741956778099201	-1	0	0	0.1	1	1.0	13	1.0	1.0	14	13	0	0	0	0.06666666666666667	1	15	15	0.0	0	0.3072718361517113	0.9627720638102879	0.2719460630426145	0.9668588579988981	0.5334368445765313	0.9040844326897806	0.8819827428207888	0.9505696228238752	0	0	0.0	0.01621471852362129	0.01621471852362129
83	1.6260574757441601e-06	4.3495751034717576e-09	-3.3219458667041937e-09	0.999998758354571	-1	0	0	1.0	1	0	0	1.0	0	1	0	0	1	0	0.5	2	1	2	0.3333333333333333	0	0	0	0	0	0	0	0	0	0	0	0	-3.3219458667041936e-10	-3.3219458667041936e-10
4835	0.10794804620064379	0.04571302970621229	0.045151863908473824	0.6699882672113202	-1	0	0	0.1	1	1.0	13	1.0	1.0	14	13	0	1	0	0.06666666666666667	1	15	15	0.3333333333333333	0	0.49166852187646465	0.7930606441014693	0.22441899808119023	0.9482703237085958	0.8955100993591284	0.7777667233594601	0.9395137399197396	0.8623476235851919	1.0	0.07142857142857142	0.0	0.045151863908473824	0.045151863908473824
4455	0.10634661406827302	0.040768634260179716	0.03649404897109568	0.66476864407757	-1	0	0	0.1	1	1.0	13	1.0	1.0	14	13	0	1	0	0.06666666666666667	1	15	15	0.3333333333333333	0	0.49166852187646465	0.8464526901733338	0.22441899808119023	0.9623055320522244	0.8955100993591284	0.6460594588170538	0.9395137399197396	0.8640733526745362	1.0	0.07142857142857142	0.0	0.03649404897109568	0.03649404897109568
22	0.0014818346679411165	0.0009487198091858703	-5.187765615427563e-06	0.9856308829769127	-1	0	0	0.6666666666666666	2	0.5	1	0.6666666666666666	0.5	3	1	0	0	0	0.6666666666666666	2	3	4	0.0	0	0.9668972440610846	0.7587825964191972	0.330429638822154	0.7286129721393558	0.3811953587763405	0.830519733468204	0.9496060924370414	0.7757338912563784	0	0	0.0	-5.187765615427563e-07	-5.187765615427563e-07
3618	0.10703320129969535	0.04318680014551937	0.04169167744734215	0.6614611759783828	-1	0	0	0.1	1	1.0	13	1.0	1.0	14	13	0	1	0	0.06666666666666667	1	15	15	0.3333333333333333	0	0.49166852187646465	0.7930606441014693	0.22441899808119023	0.9482703237085958	0.8955100993591284	0.7777667233594601	0.9395137399197396	0.8623476235851919	1.0	0.14285714285714285	0.0	0.04169167744734215	0.04169167744734215
3995	0.1054359326722237	0.04300436435338631	0.04230328701617851	0.666183693195246	-1	0	0	0.1	1	1.0	13	1.0	1.0	14	13	0	1	0	0.06666666666666667	1	15	15	0.3333333333333333	0	0.49166852187646465	0.7930606441014693	0.22441899808119023	0.9482703237085958	0.8955100993591284	0.7777667233594601	0.9395137399197396	0.8623476235851919	1.0	0.07142857142857142	0.0	0.04230328701617851	0.04230328701617851
4006	0.10618588500074015	0.04268342343695601	0.0411354092388767	0.6610091268539877	-1	0	0	0.1	1	1.0	13	1.0	1.0	14	13	0	1	0	0.06666666666666667	1	15	15	0.3333333333333333	0	0.49166852187646465	0.7930606441014693	0.22441899808119023	0.9482703237085958	0.8955100993591284	0.7777667233594601	0.9395137399197396	0.8623476235851919	1.0	0.07142857142857142	0.0	0.0411354092388767	0.0411354092388767
4025	0.1072175303640711	0.04420079060883234	0.042000929657381725	0.6633632695104805	-1	0	0	0.1	1	1.0	13	1.0	1.0	14	13	0	1	0	0.06666666666666667	1	15	15	0.3333333333333333	0	0.49166852187646465	0.7930606441014693	0.22441899808119023	0.9482703237085958	0.8955100993591284	0.7777667233594601	0.9395137399197396	0.8623476235851919	1.0	0.07142857142857142	0.0	0.042000929657381725	0.042000929657381725
1187	0.05855810845183392	0.026832934202992802	0.026832817173953007	0.6530797344369512	-1	0	0	0.1111111111111111	1	1.0	11	1.0	1.0	12	11	0	0	0	0.07692307692307693	1	13	13	0.0	0	0.7177244323216508	0.927494384369231	0.4150564036339892	0.9498443420503021	0.6192597724446968	0.9169568597745416	0.8414766069936698	0.9328028625958921	0	0	0.0	0.026832817173953007	0.026832817173953007
4236	0.10755110249299255	0.04469664427444502	0.04313604977714879	0.661437650129997	-1	0	0	0.1	1	1.0	13	1.0	1.0	14	13	0	1	0	0.06666666666666667	1	15	15	0.3333333333333333	0	0.49166852187646465	0.8464526901733338	0.22441899808119023	0.9623055320522244	0.8955100993591284	0.6460594588170538	0.9395137399197396	0.8640733526745362	1.0	0.07142857142857142	0.0	0.04313604977714879	0.04313604977714879
3645	0.1076700349999338	0.04286553356056585	0.0415472800744168	0.6622252645941835	-1	0	0	0.1	1	1.0	13	1.0	1.0	14	13	0	1	0	0.06666666666666667	1	15	15	0.3333333333333333	0	0.49166852187646465	0.8464526901733338	0.22441899808119023	0.9623055320522244	0.8955100993591284	0.6460594588170538	0.9395137399197396	0.8640733526745362	1.0	0.07142857142857142	0.0	0.0415472800744168	0.0415472800744168
2985	0.10649705456860575	0.042903662882976	0.04100968542886488	0.6651133326499992	-1	0	0	0.1	1	1.0	13	1.0	1.0	14	13	0	1	0	0.06666666666666667	1	15	15	0.3333333333333333	0	0.49166852187646465	0.7930606441014693	0.22441899808119023	0.9482703237085958	0.8991204702447055	0.7742703333863294	0.9395137399197396	0.8615497347948051	1.0	0.14285714285714285	0.0	0.04100968542886488	0.04100968542886488
4792	0.10769177820115776	0.04332786359674345	0.042533048831102295	0.6609437576800103	-1	0	0	0.1	1	1.0	13	1.0	1.0	14	13	0	1	0	0.06666666666666667	1	15	15	0.3333333333333333	0	0.49166852187646465	0.7930606441014693	0.22441899808119023	0.9482703237085958	0.8955100993591284	0.7777667233594601	0.9395137399197396	0.8623476235851919	1.0	0.07142857142857142	0.0	0.042533048831102295	0.042533048831102295
4023	0.04281278347275088	0.001331273404761949	0.0011515152079193613	0.776964657307135	-1	0	0	0.16666666666666666	1	1.0	7	1.0	1.0	8	7	0	1	0	0.1111111111111111	1	9	9	0.3333333333333333	0	0.4948716046272102	0.9068800039891771	0.3502582258187659	0.9576763266146237	0.8918997284735515	0.9361894060332411	0.8725279375834185	0.936655512969806	1.0	0.125	0.0	0.0011515152079193613	0.0011515152079193613
1493	0.10768901888872148	0.04256363867204258	0.040984485083986624	0.6636609106451288	-1	0	0	0.1	1	1.0	13	1.0	1.0	14	13	0	1	0	0.06666666666666667	1	15	15	0.3333333333333333	0	0.49166852187646465	0.788022215648789	0.22441899808119023	0.9482703237085958	0.8955100993591284	0.7777667233594601	0.9395137399197396	0.8611391716330715	1.0	0.07142857142857142	0.0	0.040984485083986624	0.040984485083986624
28	None	None	None	None	None	0	0	0.4	4	0.5384615384615384	7	0.375	0.3076923076923077	7	4	7	5	0	0.625	5	8	15	0.3333333333333333	0.16666666666666666	0.7157767141969927	0.9205825368777601	0.33434542254823746	0.9619547113900196	0.699164737746431	0.9422005745981471	0.9348586371267854	0.9439540683392312	0.14285714285714285	0.2857142857142857	0.0	None	None
2780	0.06469423622303942	0.004238325931231661	0.0035134431452713377	0.8950358597135364	-1	0.25	1	0.4	4	0.6153846153846154	8	0.2777777777777778	0.6153846153846154	11	8	3	1	0	0.6666666666666666	9	6	15	0.14285714285714285	0.2222222222222222	0.49166852187646465	0.8569497980011405	0.4309093016569303	0.9544089208038563	0.8991204702447055	0.5693735420077156	0.9395137399197396	0.8460069165120925	1.0	0.09090909090909091	0.0	0.0035134431452713377	0.0035134431452713377
3835	0.10447018931022128	0.042792929730410725	0.04188013304730681	0.6631131071214709	-1	0	0	0.1	1	1.0	13	1.0	1.0	14	13	0	1	0	0.06666666666666667	1	15	15	0.3333333333333333	0	0.49166852187646465	0.7930606441014693	0.22441899808119023	0.9482703237085958	0.8955100993591284	0.7777667233594601	0.9395137399197396	0.8623476235851919	1.0	0.07142857142857142	0.0	0.04188013304730681	0.04188013304730681
636	0.06332750533910096	0.018474948814117428	0.011382998149774944	0.6558102638177986	-1	0	0	0.1	1	1.0	13	1.0	1.0	14	13	0	1	0	0.06666666666666667	1	15	15	0.3333333333333333	0	0.6889486287141816	0.9478725335148426	0.4150564036339892	0.9516179698296933	0.4654798103291137	0.9115770595280861	0.7860443007446359	0.9392055566825767	1.0	0.2857142857142857	0.0	0.011382998149774944	0.011382998149774944
2102	0.10602310931006607	0.04387296532138499	0.04240535006269819	0.6626840837348809	-1	0	0	0.1	1	1.0	13	1.0	1.0	14	13	0	1	0	0.06666666666666667	1	15	15	0.3333333333333333	0	0.49166852187646465	0.788022215648789	0.22441899808119023	0.9482703237085958	0.8955100993591284	0.7777667233594601	0.9395137399197396	0.8611391716330715	1.0	0.07142857142857142	0.0	0.04240535006269819	0.04240535006269819
2895	0.1064652159377521	0.04445341110865459	0.043868480032975915	0.6592752232702732	-1	0	0	0.1	1	1.0	13	1.0	1.0	14	13	0	1	0	0.06666666666666667	1	15	15	0.3333333333333333	0	0.49166852187646465	0.8464526901733338	0.22441899808119023	0.9623055320522244	0.8955100993591284	0.6460594588170538	0.9395137399197396	0.8640733526745362	1.0	0.14285714285714285	0.0	0.043868480032975915	0.043868480032975915
1139	0.07009966636556376	0.02575040836744633	0.02482990259167897	0.6222098533215615	-1	0	0	0.1	1	1.0	12	1.0	1.0	13	12	0	0	0	0.07142857142857142	1	14	14	0.0	0	0.6319356677242889	0.9505281076117944	0.4150564036339892	0.9550029243907676	0.6192597724446968	0.9123041625833367	0.8431889021164177	0.9418202083483109	0	0	0.0	0.02482990259167897	0.02482990259167897
302	0.020808049161239458	0.0008219743689687076	-8.509170989200898e-05	0.9563444604510626	-1	0	0	0.3	3	0.7692307692307693	10	0.4166666666666667	0.6153846153846154	11	8	3	2	0	0.4444444444444444	9	4	15	0.2857142857142857	0.3333333333333333	0.37157583457492205	0.9351788306553666	0.33491971780576546	0.8824986213004018	0.6037526388462326	0.9249258776512772	0.9134734666625418	0.9167421219689273	0.6363636363636364	0.2727272727272727	0.0	-8.509170989200898e-06	-8.509170989200898e-06
1076	0.08266431002860701	0.03567188899439763	0.03355338197481657	0.6380726285565949	-1	0	0	0.1111111111111111	1	1.0	11	1.0	1.0	12	11	0	0	0	0.07692307692307693	1	13	13	0.0	0	0.4948716046272102	0.871075011772245	0.3502582258187659	0.9567850002949098	0.8918997284735515	0.9124837412072667	0.8775700551240718	0.9206158917042467	0	0	0.0	0.03355338197481657	0.03355338197481657
2005	0.08740561754224627	0.023709807913062094	0.022818445985248712	0.6669767643176225	-1	0	0	0.1	1	1.0	13	1.0	1.0	14	13	0	1	0	0.06666666666666667	1	15	15	0.3333333333333333	0	0.49166852187646465	0.7748816483025808	0.22441899808119023	0.9482703237085958	0.8955100993591284	0.7777667233594601	0.9395137399197396	0.8580430395189644	1.0	0.07142857142857142	0.0	0.022818445985248712	0.022818445985248712
4388	0.10563578269689748	0.04375810390111228	0.042281164840934485	0.661398729409605	-1	0	0	0.1	1	1.0	13	1.0	1.0	14	13	0	1	0	0.06666666666666667	1	15	15	0.3333333333333333	0	0.49166852187646465	0.7930606441014693	0.22441899808119023	0.9482703237085958	0.8955100993591284	0.7777667233594601	0.9395137399197396	0.8623476235851919	1.0	0.07142857142857142	0.0	0.042281164840934485	0.042281164840934485
2347	0.10481698938702613	0.041426815160947136	0.038951644975421765	0.6589176620556068	-1	0	0	0.1	1	1.0	13	1.0	1.0	14	13	0	1	0	0.06666666666666667	1	15	15	0.3333333333333333	0	0.49166852187646465	0.788022215648789	0.22441899808119023	0.9482703237085958	0.8955100993591284	0.7777667233594601	0.9395137399197396	0.8611391716330715	1.0	0.5	0.0	0.038951644975421765	0.038951644975421765
3001	0.10521617087089034	0.043443043290162374	0.04033170073561687	0.6656088490354082	-1	0	0	0.1	1	1.0	13	1.0	1.0	14	13	0	1	0	0.06666666666666667	1	15	15	0.3333333333333333	0	0.49166852187646465	0.7930606441014693	0.22441899808119023	0.9482703237085958	0.8955100993591284	0.7777667233594601	0.9395137399197396	0.8623476235851919	1.0	0.07142857142857142	0.0	0.04033170073561687	0.04033170073561687
1565	0.10346361116142538	0.04119949483223475	0.03916583356862999	0.6604117504267817	-1	0	0	0.1	1	1.0	13	1.0	1.0	14	13	0	1	0	0.06666666666666667	1	15	15	0.3333333333333333	0	0.49166852187646465	0.788022215648789	0.22441899808119023	0.9482703237085958	0.8955100993591284	0.7777667233594601	0.9395137399197396	0.8611391716330715	1.0	0.07142857142857142	0.0	0.03916583356862999	0.03916583356862999
833	0.061080478239178594	0.018224623697694977	0.009415046602902712	0.6985814280688715	-1	0	0	0.1111111111111111	1	1.0	11	1.0	1.0	12	11	0	0	0	0.07692307692307693	1	13	13	0.0	0	0.6862188816882817	0.8252808828308129	0.3171847079713578	0.9571181468076237	0.6483530854832533	0.927602509631853	0.9126193612159672	0.9170419361520011	0	0	0.0	0.009415046602902712	0.009415046602902712
2718	0.10529126998896166	0.044124410281224484	0.043365213794771776	0.660077240311308	-1	0	0	0.1	1	1.0	13	1.0	1.0	14	13	0	1	0	0.06666666666666667	1	15	15	0.3333333333333333	0	0.49166852187646465	0.8464526901733338	0.22441899808119023	0.9623055320522244	0.8955100993591284	0.6460594588170538	0.9395137399197396	0.8640733526745362	1.0	0.07142857142857142	0.0	0.043365213794771776	0.043365213794771776
90	2.257373807246321e-06	1.7129017573529227e-08	-1.3070118845242596e-11	0.999999197936619	-1	0	0	1.0	1	0	0	1.0	0	1	0	0	1	0	0.5	2	1	2	0.3333333333333333	0	0	0	0	0	0	0	0	0	0	0	0	-1.3070118845242595e-12	-1.3070118845242595e-12
4126	0.10546983647698299	0.04261398717768061	0.04135924960019403	0.6643235474485849	-1	0	0	0.1	1	1.0	13	1.0	1.0	14	13	0	1	0	0.06666666666666667	1	15	15	0.3333333333333333	0	0.49166852187646465	0.7930606441014693	0.22441899808119023	0.9482703237085958	0.8991204702447055	0.7742703333863294	0.9395137399197396	0.8615497347948051	1.0	0.07142857142857142	0.0	0.04135924960019403	0.04135924960019403
1906	0.10638878125703768	0.043360539664176495	0.042372862419836926	0.6589046704627859	-1	0	0	0.1	1	1.0	13	1.0	1.0	14	13	0	1	0	0.06666666666666667	1	15	15	0.3333333333333333	0	0.49166852187646465	0.788022215648789	0.22441899808119023	0.9482703237085958	0.8991204702447055	0.7784647163482793	0.9395137399197396	0.8613002366012679	1.0	0.07142857142857142	0.0	0.042372862419836926	0.042372862419836926
3752	0.10852864690091564	0.04128608743703946	0.03936647431366063	0.6636149277400398	-1	0	0	0.1	1	1.0	13	1.0	1.0	14	13	0	1	0	0.06666666666666667	1	15	15	0.3333333333333333	0	0.49166852187646465	0.7930606441014693	0.22441899808119023	0.9482703237085958	0.8991204702447055	0.7742703333863294	0.9395137399197396	0.8615497347948051	1.0	0.14285714285714285	0.0	0.03936647431366063	0.03936647431366063
4451	0.11190147628094692	0.013761773936035757	0.013174956943507008	0.6626851440645919	-1	0	0	0.1	1	1.0	13	1.0	1.0	14	13	0	1	0	0.06666666666666667	1	15	15	0.3333333333333333	0	0.4932700632518374	0.8820136248053193	0.24701307403089592	0.9586058449812843	0.8918997284735515	0.9016436155290565	0.9212819839049637	0.9210379227345814	1.0	0.07142857142857142	0.0	0.013174956943507008	0.013174956943507008
4235	0.10634516452026245	0.04441672470150225	0.04359906607541576	0.6612960894079577	-1	0	0	0.1	1	1.0	13	1.0	1.0	14	13	0	1	0	0.06666666666666667	1	15	15	0.3333333333333333	0	0.49166852187646465	0.7930606441014693	0.22441899808119023	0.9482703237085958	0.8955100993591284	0.7777667233594601	0.9395137399197396	0.8623476235851919	1.0	0.07142857142857142	0.0	0.04359906607541576	0.04359906607541576
485	0.021316812783200516	0.0005297161945839587	0.0003656464829735124	0.9552509210160571	-1	0	0	0.16666666666666666	1	1.0	7	1.0	1.0	8	7	0	1	0	0.1111111111111111	1	9	9	0.3333333333333333	0	0.9006697337955435	0.9196098350727804	0.33125028418390245	0.9655452093340051	0.5581129991134327	0.9585016335840703	0.8979441213469508	0.9511974875875322	1.0	0.125	0.0	0.0003656464829735124	0.0003656464829735124
1945	0.10725636204198673	0.043129569073724734	0.04229109625439283	0.6666535792619553	-1	0	0	0.1	1	1.0	13	1.0	1.0	14	13	0	1	0	0.06666666666666667	1	15	15	0.3333333333333333	0	0.49166852187646465	0.788022215648789	0.22441899808119023	0.9482703237085958	0.8955100993591284	0.7777667233594601	0.9395137399197396	0.8611391716330715	1.0	0.07142857142857142	0.0	0.04229109625439283	0.04229109625439283
4441	0.10723075410788689	0.0442017107499912	0.04369671231041784	0.6717181050068577	-1	0	0	0.1	1	1.0	13	1.0	1.0	14	13	0	1	0	0.06666666666666667	1	15	15	0.3333333333333333	0	0.49166852187646465	0.7930606441014693	0.22441899808119023	0.9482703237085958	0.8955100993591284	0.7777667233594601	0.9395137399197396	0.8623476235851919	1.0	0.07142857142857142	0.0	0.04369671231041784	0.04369671231041784
4419	0.1026948754388274	0.03952203120555111	0.03716196058974515	0.6575224638766062	-1	0	0	0.1	1	1.0	13	1.0	1.0	14	13	0	1	0	0.06666666666666667	1	15	15	0.3333333333333333	0	0.49166852187646465	0.788022215648789	0.22441899808119023	0.9482703237085958	0.8955100993591284	0.7777667233594601	0.9395137399197396	0.8611391716330715	1.0	0.07142857142857142	0.0	0.03716196058974515	0.03716196058974515
1079	0.08266457638076902	0.033977822676285005	0.0317218794368716	0.6354824216507418	-1	0	0	0.1111111111111111	1	1.0	11	1.0	1.0	12	11	0	0	0	0.07692307692307693	1	13	13	0.0	0	0.4948716046272102	0.871075011772245	0.3502582258187659	0.9567850002949098	0.8098427330425174	0.9035438536506527	0.8545739817679082	0.9179671273685408	0	0	0.0	0.0317218794368716	0.0317218794368716
687	0.07562536463716403	0.024345474726861323	0.020530549732641623	0.618179720469213	-1	0	0	0.1	1	1.0	13	1.0	1.0	14	13	0	0	0	0.06666666666666667	1	15	15	0.0	0	0.37179685495340753	0.9548984964133006	0.38358461384133735	0.9324162702703315	0.6344071785259414	0.9394165923822956	0.8893375499841119	0.9430052761231984	0	0	0.0	0.020530549732641623	0.020530549732641623
2523	0.10628672426337563	0.04382857218530053	0.04350162469941266	0.6682406052831704	-1	0	0	0.1	1	1.0	13	1.0	1.0	14	13	0	1	0	0.06666666666666667	1	15	15	0.3333333333333333	0	0.49166852187646465	0.7930606441014693	0.22441899808119023	0.9482703237085958	0.8955100993591284	0.7777667233594601	0.9395137399197396	0.8623476235851919	1.0	0.07142857142857142	0.0	0.04350162469941266	0.04350162469941266
3959	0.10744495939277775	0.04217796413709284	0.04109690698502406	0.6606517757874881	-1	0	0	0.1	1	1.0	13	1.0	1.0	14	13	0	1	0	0.06666666666666667	1	15	15	0.3333333333333333	0	0.49166852187646465	0.7930606441014693	0.22441899808119023	0.9482703237085958	0.8955100993591284	0.7844256721556574	0.9395137399197396	0.8638814462725029	1.0	0.07142857142857142	0.0	0.04109690698502406	0.04109690698502406
2063	0.10680115431303479	0.042234580931007286	0.0408041294810801	0.6621557361181613	-1	0	0	0.1	1	1.0	13	1.0	1.0	14	13	0	1	0	0.06666666666666667	1	15	15	0.3333333333333333	0	0.49166852187646465	0.788022215648789	0.22441899808119023	0.9482703237085958	0.8955100993591284	0.7777667233594601	0.9395137399197396	0.8611391716330715	1.0	0.07142857142857142	0.0	0.0408041294810801	0.0408041294810801
1869	0.07732040042778787	0.022944401159501998	0.021511380585617614	0.6447153921785711	-1	0	0	0.125	1	1.0	10	1.0	1.0	11	10	0	0	0	0.08333333333333333	1	12	12	0.0	0	0.49166852187646465	0.8645386547499443	0.22441899808119023	0.9417693855811521	0.8918997284735515	0.9205701811856034	0.9395137399197396	0.9139089972137268	0	0	0.0	0.021511380585617614	0.021511380585617614
2589	0.10482575066112604	0.04045355251158662	0.03862501820106794	0.6604512384480568	-1	0	0	0.1	1	1.0	13	1.0	1.0	14	13	0	1	0	0.06666666666666667	1	15	15	0.3333333333333333	0	0.49166852187646465	0.788022215648789	0.22441899808119023	0.9482703237085958	0.8955100993591284	0.7777667233594601	0.9395137399197396	0.8611391716330715	1.0	0	0.0	0.03862501820106794	0.03862501820106794
2535	0.10624379309727065	0.04136511483040703	0.038364713442545245	0.6632109344410777	-1	0	0	0.1	1	1.0	13	1.0	1.0	14	13	0	1	0	0.06666666666666667	1	15	15	0.3333333333333333	0	0.49166852187646465	0.788022215648789	0.22441899808119023	0.9482703237085958	0.8955100993591284	0.7777667233594601	0.9395137399197396	0.8611391716330715	1.0	0.07142857142857142	0.0	0.038364713442545245	0.038364713442545245
2739	0.10878872978242352	0.04523080103394542	0.04509803305489982	0.6687174056499197	-1	0	0	0.1	1	1.0	13	1.0	1.0	14	13	0	1	0	0.06666666666666667	1	15	15	0.3333333333333333	0	0.49166852187646465	0.7930606441014693	0.22441899808119023	0.9482703237085958	0.8991204702447055	0.7742703333863294	0.9395137399197396	0.8615497347948051	1.0	0.14285714285714285	0.0	0.04509803305489982	0.04509803305489982
358	0.0316730390028259	0.0015069285444702734	0.0012289881826629938	0.9397876924520424	-1	0	0	0.4	4	0.5384615384615384	7	0.2777777777777778	0.46153846153846156	9	6	5	1	0	0.6666666666666666	9	6	15	0.09090909090909091	0	0.7982621848310124	0.8772586634624239	0.7891535975430297	0.8464998153254979	0.4368832248823756	0.8527027500901943	0.8923717256790561	0.8593654707883965	1.0	0.2222222222222222	0.0	0.0012289881826629938	0.0012289881826629938
4022	0.10463830970064228	0.0431278471626626	0.04028335623750103	0.6653716600104638	-1	0	0	0.1	1	1.0	13	1.0	1.0	14	13	0	1	0	0.06666666666666667	1	15	15	0.3333333333333333	0	0.49166852187646465	0.7930606441014693	0.22441899808119023	0.9482703237085958	0.8955100993591284	0.7777667233594601	0.9395137399197396	0.8623476235851919	1.0	0.07142857142857142	0.0	0.04028335623750103	0.04028335623750103
1795	0.10629606653986513	0.040766764997575214	0.037063155148461265	0.6639617330436668	-1	0	0	0.1	1	1.0	13	1.0	1.0	14	13	0	1	0	0.06666666666666667	1	15	15	0.3333333333333333	0	0.49166852187646465	0.788022215648789	0.22441899808119023	0.9482703237085958	0.8955100993591284	0.7777667233594601	0.9395137399197396	0.8611391716330715	1.0	0.07142857142857142	0.0	0.037063155148461265	0.037063155148461265
591	0.07033369633284128	0.010657258329265226	0.009014360804801424	0.6153022932351576	-1	0	0	0.1	1	1.0	13	1.0	1.0	14	13	0	1	0	0.06666666666666667	1	15	15	0.3333333333333333	0	0.5860057405662157	0.9350025215984937	0.3540490359584104	0.9517115450744261	0.6115987894339924	0.9293002774783377	0.7936156442550859	0.9394079895040217	1.0	0.07142857142857142	0.0	0.009014360804801424	0.009014360804801424
2025	0.1069214731517723	0.04284764385191634	0.04054869140738812	0.6652752529581085	-1	0	0	0.1	1	1.0	13	1.0	1.0	14	13	0	1	0	0.06666666666666667	1	15	15	0.3333333333333333	0	0.49166852187646465	0.788022215648789	0.22441899808119023	0.9482703237085958	0.8955100993591284	0.7777667233594601	0.9395137399197396	0.8611391716330715	1.0	0.07142857142857142	0.0	0.04054869140738812	0.04054869140738812
2461	0.10841948838747875	0.04059031622915041	0.03833200643628314	0.663214918299943	-1	0	0	0.1	1	1.0	13	1.0	1.0	14	13	0	1	0	0.06666666666666667	1	15	15	0.3333333333333333	0	0.49166852187646465	0.788022215648789	0.22441899808119023	0.9482703237085958	0.8955100993591284	0.7777667233594601	0.9395137399197396	0.8611391716330715	1.0	0.07142857142857142	0.0	0.03833200643628314	0.03833200643628314
2095	0.10639735448043366	0.04272170608116061	0.0421570747272616	0.6626380074628755	-1	0	0	0.1	1	1.0	13	1.0	1.0	14	13	0	1	0	0.06666666666666667	1	15	15	0.3333333333333333	0	0.49166852187646465	0.788022215648789	0.22441899808119023	0.9482703237085958	0.8955100993591284	0.7777667233594601	0.9395137399197396	0.8611391716330715	1.0	0.14285714285714285	0.0	0.0421570747272616	0.0421570747272616
4005	0.10823260131398467	0.04453247800857469	0.044067297150900575	0.6677821718579187	-1	0	0	0.1	1	1.0	13	1.0	1.0	14	13	0	1	0	0.06666666666666667	1	15	15	0.3333333333333333	0	0.49166852187646465	0.7930606441014693	0.22441899808119023	0.9482703237085958	0.8955100993591284	0.7777667233594601	0.9395137399197396	0.8623476235851919	1.0	0.07142857142857142	0.0	0.044067297150900575	0.044067297150900575
2890	0.09747346767083769	0.03859912591153473	0.026228947243414628	0.6508588224635852	-1	0	0	0.1	1	1.0	13	1.0	1.0	14	13	0	1	0	0.06666666666666667	1	15	15	0.3333333333333333	0	0.49166852187646465	0.7930606441014693	0.22441899808119023	0.9468496668733325	0.8955100993591284	0.7777667233594601	0.9395137399197396	0.8612123805454729	1.0	0.07142857142857142	0.0	0.026228947243414628	0.026228947243414628
364	0.012653740014420475	0.0006176682240907367	-0.000484246593456682	0.9745357364974193	-1	0	0	0.2	1	1.0	5	1.0	1.0	6	5	0	0	0	0.14285714285714285	1	7	7	0.0	0	0.6247319992471467	0.9658856949476611	0.6251097369638786	0.9016287210199261	0.5236483542463202	0.7658757673631073	0.8199077535548068	0.9044764604814624	0	0	0.0	-4.84246593456682e-05	-4.84246593456682e-05
1003	0.07528082272591391	0.02016472811996921	0.02016322340217286	0.639893462127708	-1	0	0	0.1	1	1.0	13	1.0	1.0	14	13	0	0	0	0.06666666666666667	1	15	15	0.0	0	0.6924571203270509	0.893840780610472	0.3661205558026735	0.9532418914468281	0.7224123129124921	0.9391847525552255	0.9126193612159672	0.9326135383704494	0	0	0.0	0.02016322340217286	0.02016322340217286
1777	0.10447626783614465	0.04212368742724012	0.040016833284254164	0.664183401178464	-1	0	0	0.1	1	1.0	13	1.0	1.0	14	13	0	1	0	0.06666666666666667	1	15	15	0.3333333333333333	0	0.49166852187646465	0.788022215648789	0.22441899808119023	0.9482703237085958	0.8991204702447055	0.7784647163482793	0.9395137399197396	0.8613002366012679	1.0	0.07142857142857142	0.0	0.040016833284254164	0.040016833284254164
5040	0.10362630152840999	0.04319562552067951	0.04248109142979083	0.6604257937804174	-1	0	0	0.1	1	1.0	13	1.0	1.0	14	13	0	1	0	0.06666666666666667	1	15	15	0.3333333333333333	0	0.49166852187646465	0.8464526901733338	0.22441899808119023	0.9623055320522244	0.8955100993591284	0.6460594588170538	0.9395137399197396	0.8640733526745362	1.0	0.07142857142857142	0.0	0.04248109142979083	0.04248109142979083
1431	0.08051243842688179	0.01728125462869627	-0.005921050106879984	0.6335216214869339	-1	0	0	0.1111111111111111	1	1.0	11	1.0	1.0	12	11	0	1	0	0.07692307692307693	1	13	13	0.3333333333333333	0	0.4948716046272102	0.8154253171230226	0.34279197821388063	0.9387193710428037	0.8918997284735515	0.9234523112472562	0.8775700551240718	0.9033462770717539	1.0	0.08333333333333333	0.0	-0.0005921050106879983	-0.0005921050106879983
830	0.07982195027683825	0.018818205883714433	0.011148575657265904	0.6206863655341506	-1	0	0	0.1	1	1.0	13	1.0	1.0	14	13	0	1	0	0.06666666666666667	1	15	15	0.3333333333333333	0	0.6924571203270509	0.697312185758622	0.41597680644715973	0.9223284538461007	0.46948520093671914	0.9190222312035748	0.897281447340851	0.8713214021002638	1.0	0.14285714285714285	0.0	0.011148575657265904	0.011148575657265904
1084	0.038870869228203354	0.002959689698120102	0.002936337049807069	0.6752525595227481	-1	0	0	0.16666666666666666	1	1.0	7	1.0	1.0	8	7	0	0	0	0.1111111111111111	1	9	9	0.0	0	0.45547636672360925	0.9322362848804037	0.5280095193104044	0.9155696296999569	0.3892019125962207	0.8021106077127623	0.7789476950825077	0.8942498189533823	0	0	0.0	0.002936337049807069	0.002936337049807069
4472	0.10634003888529277	0.040944932541665015	0.039203472231246345	0.6620837147946059	-1	0	0	0.1	1	1.0	13	1.0	1.0	14	13	0	1	0	0.06666666666666667	1	15	15	0.3333333333333333	0	0.49166852187646465	0.7930606441014693	0.22441899808119023	0.9482703237085958	0.8955100993591284	0.7777667233594601	0.9395137399197396	0.8623476235851919	1.0	0.07142857142857142	0.0	0.039203472231246345	0.039203472231246345
744	0.07245792008783924	0.01897968537375624	0.01301364819716242	0.6978587867022485	-1	0	0	0.1111111111111111	1	1.0	11	1.0	1.0	12	11	0	0	0	0.07692307692307693	1	13	13	0.0	0	0.579822035069812	0.9518920257614663	0.4150564036339892	0.9473231716765304	0.6037305816104785	0.9162598491732658	0.7657840517519497	0.9402335167014143	0	0	0.0	0.01301364819716242	0.01301364819716242
3419	0.10831345116106816	0.04429874173919277	0.04125327726652624	0.6664853644990991	-1	0	0	0.1	1	1.0	13	1.0	1.0	14	13	0	1	0	0.06666666666666667	1	15	15	0.3333333333333333	0	0.49166852187646465	0.7930606441014693	0.22441899808119023	0.9482703237085958	0.8955100993591284	0.7777667233594601	0.9395137399197396	0.8623476235851919	1.0	0.07142857142857142	0.0	0.04125327726652624	0.04125327726652624
3092	0.10714110755064714	0.04447343349030646	0.04411745337865641	0.6683634539534485	-1	0	0	0.1	1	1.0	13	1.0	1.0	14	13	0	1	0	0.06666666666666667	1	15	15	0.3333333333333333	0	0.49166852187646465	0.7930606441014693	0.22441899808119023	0.9482703237085958	0.8991204702447055	0.7742703333863294	0.9395137399197396	0.8615497347948051	1.0	0.07142857142857142	0.0	0.04411745337865641	0.04411745337865641
3951	0.10685955146059943	0.04303687902939421	0.04253758345257102	0.6686576691418948	-1	0	0	0.1	1	1.0	13	1.0	1.0	14	13	0	1	0	0.06666666666666667	1	15	15	0.3333333333333333	0	0.49166852187646465	0.7930606441014693	0.22441899808119023	0.9482703237085958	0.8955100993591284	0.7777667233594601	0.9395137399197396	0.8623476235851919	1.0	0.07142857142857142	0.0	0.04253758345257102	0.04253758345257102
2019	0.10648249158237934	0.041449364415150715	0.04020130736930624	0.6596691031520716	-1	0	0	0.1	1	1.0	13	1.0	1.0	14	13	0	1	0	0.06666666666666667	1	15	15	0.3333333333333333	0	0.49166852187646465	0.788022215648789	0.22441899808119023	0.9482703237085958	0.8991204702447055	0.7784647163482793	0.9395137399197396	0.8613002366012679	1.0	0.07142857142857142	0.0	0.04020130736930624	0.04020130736930624
879	0.1057014735260604	0.042294338192917086	0.039210542899525136	0.6636039356352934	-1	0	0	0.1	1	1.0	13	1.0	1.0	14	13	0	1	0	0.06666666666666667	1	15	15	0.3333333333333333	0	0.49166852187646465	0.788022215648789	0.22441899808119023	0.9482703237085958	0.8955100993591284	0.7777667233594601	0.9395137399197396	0.8611391716330715	1.0	0.07142857142857142	0.0	0.039210542899525136	0.039210542899525136
1213	0.10941777637364157	0.042490554242053294	0.04170316683098412	0.6612563961935372	-1	0	0	0.1	1	1.0	13	1.0	1.0	14	13	0	1	0	0.06666666666666667	1	15	15	0.3333333333333333	0	0.49166852187646465	0.788022215648789	0.22441899808119023	0.9482703237085958	0.8955100993591284	0.7777667233594601	0.9395137399197396	0.8611391716330715	1.0	0.07142857142857142	0.0	0.04170316683098412	0.04170316683098412
787	0.08414048771994055	0.016839638749593655	0.016268755217058676	0.68982360409013	-1	0	0	0.1	1	1.0	13	1.0	1.0	14	13	0	1	0	0.06666666666666667	1	15	15	0.3333333333333333	0	0.34612357887212414	0.9646394504070099	0.3695857262466954	0.9329452119300086	0.6068920744469211	0.9423748967619782	0.8983319451125108	0.9483946968911211	1.0	0.14285714285714285	0.0	0.016268755217058676	0.016268755217058676
1109	0.06844566157063786	0.02626151209197404	0.025547097917831885	0.6536783954897181	-1	0	0	0.1	1	1.0	12	1.0	1.0	13	12	0	0	0	0.07142857142857142	1	14	14	0.0	0	0.6319356677242889	0.9505281076117944	0.4150564036339892	0.9550029243907676	0.6192597724446968	0.9123041625833367	0.8431889021164177	0.9418202083483109	0	0	0.0	0.025547097917831885	0.025547097917831885
2906	0.1062194440659719	0.04263394083310745	0.04144204147950727	0.6612650837729357	-1	0	0	0.1	1	1.0	13	1.0	1.0	14	13	0	1	0	0.06666666666666667	1	15	15	0.3333333333333333	0	0.49166852187646465	0.7930606441014693	0.22441899808119023	0.9482703237085958	0.8955100993591284	0.7777667233594601	0.9395137399197396	0.8623476235851919	1.0	0.07142857142857142	0.0	0.04144204147950727	0.04144204147950727
2658	0.10532694155331196	0.04095281395054076	0.03982670252777987	0.6632713029509408	-1	0	0	0.1	1	1.0	13	1.0	1.0	14	13	0	2	0	0.06666666666666667	1	15	15	0.6666666666666666	0	0.49166852187646465	0.7930606441014693	0.22441899808119023	0.9482703237085958	0.8955100993591284	0.7777667233594601	0.9395137399197396	0.8623476235851919	0.5714285714285714	0.07142857142857142	0.0	0.03982670252777987	0.03982670252777987
813	0.08338455383926649	0.019900718891060692	0.004129516047634066	0.6477111062146605	-1	0	0	0.1	1	1.0	13	1.0	1.0	14	13	0	0	0	0.06666666666666667	1	15	15	0.0	0	0.7228537330558316	0.9091622906200738	0.3171847079713578	0.950763148712171	0.5240818816705402	0.9430539629539457	0.9126193612159672	0.9364556284658966	0	0	0.0	0.004129516047634066	0.004129516047634066
806	0.06975811945932699	0.023966997510120408	0.023183557001871198	0.6282918830355384	-1	0	0	0.1	1	1.0	12	1.0	1.0	13	12	0	0	0	0.07142857142857142	1	14	14	0.0	0	0.6319356677242889	0.9505281076117944	0.4150564036339892	0.9550029243907676	0.6192597724446968	0.9123041625833367	0.8431889021164177	0.9418202083483109	0	0	0.0	0.023183557001871198	0.023183557001871198
764	0.07800009793616118	0.02569434845288093	0.025600545928586096	0.6718227905851423	-1	0	0	0.1	1	1.0	13	1.0	1.0	14	13	0	0	0	0.06666666666666667	1	15	15	0.0	0	0.3072718361517113	0.9614024680029128	0.2719460630426145	0.9668588579988981	0.5334368445765313	0.9040844326897806	0.8819827428207888	0.9499781353566497	0	0	0.0	0.025600545928586096	0.025600545928586096
3543	0.07086534693391362	0.0043324497833913565	0.003098019537891693	0.6271086589465287	-1	0	0	0.125	1	1.0	10	1.0	1.0	11	10	0	0	0	0.08333333333333333	1	12	12	0.0	0	0.49166852187646465	0.861590466922204	0.2520663595939558	0.9604201823633329	0.8918997284735515	0.7812963136651799	0.9069958115892254	0.8906064262565194	0	0	0.0	0.003098019537891693	0.003098019537891693
1786	0.10784213193636527	0.04384133848332596	0.0425159779515779	0.658202068449915	-1	0	0	0.1	1	1.0	13	1.0	1.0	14	13	0	1	0	0.06666666666666667	1	15	15	0.3333333333333333	0	0.49166852187646465	0.788022215648789	0.22441899808119023	0.9482703237085958	0.8955100993591284	0.7777667233594601	0.9395137399197396	0.8611391716330715	1.0	0.07142857142857142	0.0	0.0425159779515779	0.0425159779515779
2137	0.09999734790085398	0.042621332391497346	0.02355057211018461	0.6522305093475971	-1	0	0	0.1	1	1.0	13	1.0	1.0	14	13	0	1	0	0.06666666666666667	1	15	15	0.3333333333333333	0	0.49166852187646465	0.828700218890446	0.22441899808119023	0.9488652784806556	0.8918997284735515	0.8986399499474751	0.9395137399197396	0.9026026378571067	1.0	0.07142857142857142	0.0	0.02355057211018461	0.02355057211018461
1304	0.04439036461939184	0.0035124168119171077	-0.0014946504300716369	0.7001008879187522	-1	0	0	0.16666666666666666	1	1.0	7	1.0	1.0	8	7	0	0	0	0.1111111111111111	1	9	9	0.0	0	0.42651410714407173	0.9390544511050486	0.5280095193104044	0.9155696296999569	0.3892019125962207	0.7895007702252812	0.7789476950825077	0.8953703288244318	0	0	0.0	-0.0001494650430071637	-0.0001494650430071637
298	0.030877512755384705	0.0011899660433298	-0.0010521908507970094	0.9029301435641702	-1	0.25	1	0.3	3	0.7692307692307693	10	0.42857142857142855	0.46153846153846156	7	6	7	3	0	0.7142857142857143	5	7	15	0.17647058823529413	0	0.8169586639016012	0.7850314901530371	0.6337190461052865	0.9034187867024411	0.8796207767234556	0.9298355724516967	0.8636657261863672	0.8847702647489712	0.14285714285714285	0.2857142857142857	0.0	-0.00010521908507970094	-0.00010521908507970094
4181	0.08471265164857356	0.024237737982245083	0.02367406136389135	0.6491056702067557	-1	0	0	0.1	1	1.0	13	1.0	1.0	14	13	0	1	0	0.06666666666666667	1	15	15	0.3333333333333333	0	0.49166852187646465	0.8336079167893123	0.22441899808119023	0.9623055320522244	0.8955100993591284	0.6460594588170538	0.9395137399197396	0.8602858089051411	1.0	0.07142857142857142	0.0	0.02367406136389135	0.02367406136389135
762	0.0697749456587495	0.027367542572344215	0.022839089410982335	0.7053451397110098	-1	0	0	0.1	1	1.0	13	1.0	1.0	14	13	0	1	0	0.06666666666666667	15	1	15	0.3333333333333333	0	0.39111902245535923	0.9621017581047019	0.4884455006048494	0.9457499490030165	0.5236483542463202	0.9198755101546122	0.8264580574268197	0.9450292952476359	1.0	0.07142857142857142	0.0	0.022839089410982335	0.022839089410982335
2917	0.10531318646165667	0.044326708369052926	0.04279972057123612	0.661449766310239	-1	0	0	0.1	1	1.0	13	1.0	1.0	14	13	0	1	0	0.06666666666666667	1	15	15	0.3333333333333333	0	0.49166852187646465	0.8464526901733338	0.22441899808119023	0.9623055320522244	0.8955100993591284	0.6460594588170538	0.9395137399197396	0.8640733526745362	1.0	0.07142857142857142	0.0	0.04279972057123612	0.04279972057123612
517	0.07444199059665636	0.006285008008435918	0.006283076146580305	0.49687804104340927	-1	0	0	0.1111111111111111	1	1.0	11	1.0	1.0	12	11	0	0	0	0.07692307692307693	1	13	13	0.0	0	0.19701007734074333	0.9365486310633215	0.7369189575392661	0.9715245340906755	0.4929202955460055	0.7716095091940351	0.9355930468019276	0.9227081424204658	0	0	0.0	0.006283076146580305	0.006283076146580305
1641	0.10627088048861749	0.04278934792183685	0.040971917802239174	0.6594087942456905	-1	0	0	0.1	1	1.0	13	1.0	1.0	14	13	0	1	0	0.06666666666666667	1	15	15	0.3333333333333333	0	0.49166852187646465	0.788022215648789	0.22441899808119023	0.9482703237085958	0.8955100993591284	0.7777667233594601	0.9395137399197396	0.8611391716330715	1.0	0.07142857142857142	0.0	0.040971917802239174	0.040971917802239174
2236	0.10747558797871713	0.0421139017664465	0.04058305635427989	0.6590851527049928	-1	0	0	0.1	1	1.0	13	1.0	1.0	14	13	0	1	0	0.06666666666666667	1	15	15	0.3333333333333333	0	0.49166852187646465	0.788022215648789	0.22441899808119023	0.9482703237085958	0.8955100993591284	0.7777667233594601	0.9395137399197396	0.8611391716330715	1.0	0.14285714285714285	0.0	0.04058305635427989	0.04058305635427989
4804	0.10708028346530805	0.0416625222546564	0.040018403243419744	0.664514244796339	-1	0	0	0.1	1	1.0	13	1.0	1.0	14	13	0	1	0	0.06666666666666667	1	15	15	0.3333333333333333	0	0.49166852187646465	0.7930606441014693	0.22441899808119023	0.9482703237085958	0.8991204702447055	0.7742703333863294	0.9395137399197396	0.8615497347948051	1.0	0.14285714285714285	0.0	0.040018403243419744	0.040018403243419744
4046	0.09916554638375359	0.0027627483467048794	-0.002536916178522743	0.986993779879601	-1	0	0	0.1111111111111111	1	1.0	11	1.0	1.0	12	11	0	1	0	0.07692307692307693	1	13	13	0.3333333333333333	0	0.49166852187646465	0.9080034876476027	0.22441899808119023	0.9088735162824193	0.8918997284735515	0.9143688443648352	0.9395137399197396	0.9104558241397069	1.0	0.08333333333333333	0.0	-0.00025369161785227434	-0.00025369161785227434
4369	0.10493008825311734	0.04318792423724023	0.0410043456997523	0.6617588496494724	-1	0	0	0.1	1	1.0	13	1.0	1.0	14	13	0	1	0	0.06666666666666667	1	15	15	0.3333333333333333	0	0.49166852187646465	0.7930606441014693	0.22441899808119023	0.9482703237085958	0.8955100993591284	0.7777667233594601	0.9395137399197396	0.8623476235851919	1.0	0.07142857142857142	0.0	0.0410043456997523	0.0410043456997523
3270	0.10490010109375089	0.042756341379895986	0.04145307484196529	0.6607062637588919	-1	0	0	0.1	1	1.0	13	1.0	1.0	14	13	0	1	0	0.06666666666666667	1	15	15	0.3333333333333333	0	0.49166852187646465	0.7930606441014693	0.22441899808119023	0.9482703237085958	0.8955100993591284	0.7777667233594601	0.9395137399197396	0.8623476235851919	1.0	0.07142857142857142	0.0	0.04145307484196529	0.04145307484196529
2534	0.06123964495623895	0.012573622399206976	-0.0024841537876892387	0.7307909829614382	-1	0	0	0.2	2	0.9166666666666666	11	0.5384615384615384	0.9166666666666666	13	11	0	2	0	0.15384615384615385	13	2	14	1.0	0	0.4948716046272102	0.8758703539861582	0.22441899808119023	0.9630340970738122	0.8918997284735515	0.9056829389578068	0.9384848139667276	0.9235793566030023	0.5384615384615385	0.15384615384615385	0.0	-0.00024841537876892387	-0.00024841537876892387
3756	0.10750087289412731	0.04332706846663635	0.039301863176758225	0.6639775307387566	-1	0	0	0.1	1	1.0	13	1.0	1.0	14	13	0	1	0	0.06666666666666667	1	15	15	0.3333333333333333	0	0.49166852187646465	0.7930606441014693	0.22441899808119023	0.9482703237085958	0.8955100993591284	0.7777667233594601	0.9395137399197396	0.8623476235851919	1.0	0.07142857142857142	0.0	0.039301863176758225	0.039301863176758225
2282	0.10654092633740543	0.04344645828888221	0.04214763886242227	0.6615059914425313	-1	0	0	0.1	1	1.0	13	1.0	1.0	14	13	0	1	0	0.06666666666666667	1	15	15	0.3333333333333333	0	0.49166852187646465	0.7930606441014693	0.22441899808119023	0.9482703237085958	0.8955100993591284	0.7777667233594601	0.9395137399197396	0.8623476235851919	1.0	0.14285714285714285	0.0	0.04214763886242227	0.04214763886242227
4223	0.0525688339895938	0.007183856302635827	0.006984555744363866	0.7153028995054606	-1	0	0	0.16666666666666666	1	1.0	7	1.0	1.0	8	7	0	1	0	0.1111111111111111	1	9	9	0.3333333333333333	0	0.41976679472590683	0.7204474052284874	0.1833622659278879	0.9474928742034345	0.8955100993591284	0.5243885387236017	0.9493802227277942	0.7879136013224667	1.0	0.125	0.0	0.006984555744363866	0.006984555744363866
4928	0.1074697685348829	0.04258864118451815	0.04123724942044122	0.6616436263648271	-1	0	0	0.1	1	1.0	13	1.0	1.0	14	13	0	1	0	0.06666666666666667	1	15	15	0.3333333333333333	0	0.49166852187646465	0.7930606441014693	0.22441899808119023	0.9482703237085958	0.8955100993591284	0.7777667233594601	0.9395137399197396	0.8623476235851919	1.0	0.07142857142857142	0.0	0.04123724942044122	0.04123724942044122
2992	0.10598305421798039	0.043005096438437106	0.042422135753013776	0.663853915154043	-1	0	0	0.1	1	1.0	13	1.0	1.0	14	13	0	1	0	0.06666666666666667	1	15	15	0.3333333333333333	0	0.49166852187646465	0.7930606441014693	0.22441899808119023	0.9482703237085958	0.8955100993591284	0.7777667233594601	0.9395137399197396	0.8623476235851919	1.0	0.07142857142857142	0.0	0.042422135753013776	0.042422135753013776
4989	0.10478782689703564	0.04133837182643663	0.0385873812671612	0.6624380503611209	-1	0	0	0.1	1	1.0	13	1.0	1.0	14	13	0	1	0	0.06666666666666667	1	15	15	0.3333333333333333	0	0.49166852187646465	0.7930606441014693	0.22441899808119023	0.9482703237085958	0.8955100993591284	0.7777667233594601	0.9395137399197396	0.8623476235851919	1.0	0.07142857142857142	0.0	0.0385873812671612	0.0385873812671612
[truncated: 4,039 more rows]
