# Supplementary material for: Environmental influences on evolvable robots
Source: PLoS One. 2020 May 29;15(5):e0233848. doi: 10.1371/journal.pone.0233848 (PMC7259730; doi:10.1371/journal.pone.0233848)
Supplement: S1 Dataset — (ZIP) [file pone.0233848.s003.zip › data_plosone/snapshots_ids_seasonal_tilted_4.tsv]

generation	robot_id
72	3326
72	2939
72	3678
72	3558
72	3668
72	2805
72	3282
72	3374
72	3665
72	3313
72	3566
72	3637
72	3551
72	3685
72	3525
72	3531
72	3309
72	3439
72	3473
72	3692
72	3228
72	3676
72	3536
72	3464
72	3497
72	3447
72	3613
72	3645
72	3260
72	2755
72	3679
72	3089
72	3564
72	3609
72	3254
72	3407
72	3612
72	3554
72	3684
72	3642
72	3213
72	3653
72	3383
72	3700
72	3444
72	3418
72	3687
72	3019
72	3071
72	3623
72	3603
72	3620
72	3571
72	3597
72	3674
72	3655
72	3604
72	3219
72	3675
72	3278
72	3553
72	3433
72	3178
72	2994
72	3695
72	3311
72	3682
72	3319
72	3656
72	3669
72	3625
72	3697
72	3338
72	3520
72	3673
72	3267
72	3650
72	3699
72	2843
72	3658
72	3529
72	3424
72	2827
72	3694
72	3610
72	3555
72	3660
72	3598
72	3206
72	3562
72	3686
72	3528
72	3336
72	3521
72	3486
72	3501
72	2695
72	3672
72	3664
72	3512
50	2598
50	2507
50	2579
50	2584
50	2311
50	2064
50	2554
50	2501
50	2576
50	2419
50	2332
50	2498
50	2127
50	2318
50	2559
50	2520
50	2568
50	2592
50	2404
50	2405
50	2577
50	1935
50	2426
50	2529
50	2484
50	2301
50	2340
50	1852
50	2482
50	2252
50	2378
50	2196
50	2553
50	2319
50	2180
50	2526
50	2517
50	1545
50	2240
50	2080
50	2557
50	2594
50	1801
50	2548
50	2491
50	2595
50	2589
50	2455
50	2339
50	2238
50	2510
50	2582
50	2433
50	2401
50	2580
50	1769
50	2006
50	2563
50	2532
50	2260
50	2327
50	2575
50	2564
50	2538
50	1526
50	2470
50	2324
50	2440
50	2459
50	2536
50	2437
50	2462
50	1984
50	2279
50	2060
50	2599
50	2411
50	1936
50	2420
50	2494
50	2565
50	2303
50	2471
50	1968
50	1788
50	2258
50	2527
50	2519
50	1953
50	1924
50	2591
50	2119
50	2472
50	2452
50	2562
50	2583
50	2511
50	2489
50	2123
50	2350
74	2939
74	3762
74	3729
74	3558
74	3753
74	3761
74	3282
74	3783
74	3781
74	3767
74	3525
74	3743
74	3531
74	3309
74	3439
74	3473
74	3228
74	3536
74	3464
74	3799
74	3497
74	3447
74	3772
74	3613
74	3714
74	3260
74	2755
74	3679
74	3751
74	3739
74	3564
74	3609
74	3254
74	3612
74	3554
74	3684
74	3708
74	3758
74	3383
74	3755
74	3700
74	3444
74	3418
74	3687
74	3788
74	3071
74	3623
74	3603
74	3620
74	3571
74	3674
74	3604
74	3219
74	3770
74	3725
74	3795
74	3675
74	3278
74	3793
74	3705
74	3715
74	3178
74	3695
74	3744
74	3776
74	3311
74	3785
74	3740
74	3656
74	3669
74	3625
74	3697
74	3520
74	3267
74	3650
74	3778
74	3745
74	3699
74	3720
74	3707
74	2843
74	3764
74	3741
74	3424
74	3791
74	3794
74	3610
74	3555
74	3775
74	3660
74	3598
74	3206
74	3562
74	3336
74	3521
74	3486
74	3789
74	3774
74	3512
74	3782
60	2908
60	3040
60	2507
60	2939
60	3058
60	3097
60	2960
60	2805
60	2969
60	2970
60	2520
60	2966
60	3026
60	3080
60	2870
60	2996
60	2964
60	2719
60	3053
60	2999
60	2879
60	3074
60	2858
60	3087
60	3017
60	2825
60	2947
60	3054
60	2932
60	2755
60	3057
60	2959
60	2653
60	2881
60	2952
60	3032
60	3092
60	3089
60	3081
60	3039
60	3050
60	3025
60	3100
60	2998
60	2903
60	3076
60	3088
60	3014
60	2741
60	2857
60	3091
60	2938
60	3019
60	2973
60	3021
60	2831
60	3059
60	3071
60	3061
60	3077
60	2896
60	2620
60	2740
60	2994
60	2860
60	3038
60	2795
60	2459
60	3055
60	2901
60	3002
60	3004
60	2976
60	2793
60	3093
60	2929
60	3090
60	2843
60	3001
60	2921
60	3062
60	2913
60	3085
60	2827
60	2527
60	3051
60	2941
60	2789
60	3020
60	2822
60	3033
60	2695
60	2762
60	2954
60	2975
60	3073
60	2934
60	2691
60	2823
60	2738
76	3847
76	3877
76	3870
76	2939
76	3808
76	3729
76	3878
76	3899
76	3753
76	3761
76	3783
76	3854
76	3888
76	3525
76	3889
76	3743
76	3531
76	3439
76	3473
76	3228
76	3464
76	3799
76	3842
76	3827
76	3829
76	3772
76	3862
76	3613
76	2755
76	3679
76	3751
76	3739
76	3564
76	3838
76	3612
76	3554
76	3684
76	3851
76	3444
76	3418
76	3788
76	3623
76	3866
76	3883
76	3873
76	3861
76	3620
76	3571
76	3219
76	3795
76	3675
76	3825
76	3278
76	3793
76	3705
76	3884
76	3744
76	3875
76	3820
76	3311
76	3785
76	3740
76	3656
76	3879
76	3897
76	3697
76	3267
76	3650
76	3778
76	3745
76	3699
76	3720
76	3813
76	3809
76	3707
76	3891
76	2843
76	3819
76	3764
76	3887
76	3741
76	3424
76	3895
76	3610
76	3840
76	3775
76	3821
76	3860
76	3660
76	3598
76	3206
76	3562
76	3830
76	3863
76	3336
76	3521
76	3864
76	3853
76	3512
76	3782
30	1492
30	1599
30	938
30	1407
30	1543
30	1452
30	1499
30	1397
30	969
30	1577
30	954
30	1549
30	1148
30	1537
30	1575
30	1448
30	1417
30	1270
30	1258
30	1144
30	1051
30	1278
30	1085
30	1576
30	1570
30	1556
30	1540
30	1012
30	1527
30	1376
30	1588
30	1501
30	1545
30	1574
30	1454
30	1523
30	1485
30	1167
30	854
30	1518
30	1504
30	1469
30	972
30	1403
30	1185
30	811
30	842
30	766
30	1121
30	1426
30	1133
30	1464
30	1567
30	1582
30	1193
30	753
30	1572
30	1589
30	1526
30	1503
30	1412
30	1566
30	1554
30	978
30	1558
30	913
30	1472
30	1456
30	1490
30	1443
30	1465
30	1505
30	1285
30	1099
30	1587
30	1440
30	1444
30	1520
30	1438
30	1571
30	1586
30	1453
30	1596
30	1511
30	1594
30	1541
30	1516
30	1534
30	1350
30	1462
30	1565
30	1275
30	812
30	1584
30	1546
30	915
30	947
30	1134
30	826
30	1494
71	3326
71	2939
71	3417
71	3559
71	3558
71	3624
71	3607
71	2805
71	3282
71	3374
71	3313
71	3566
71	3637
71	3551
71	3525
71	3531
71	3309
71	3439
71	3473
71	3228
71	3536
71	3464
71	3017
71	3535
71	2825
71	3136
71	3497
71	3447
71	3613
71	3645
71	3260
71	2755
71	3089
71	3564
71	3609
71	3254
71	3403
71	3407
71	3641
71	3612
71	3554
71	3642
71	3025
71	3213
71	3500
71	3383
71	3444
71	3418
71	3019
71	3071
71	3623
71	3603
71	3646
71	3620
71	3571
71	3597
71	3465
71	3602
71	3604
71	3219
71	3278
71	3553
71	3433
71	3178
71	2994
71	3455
71	3311
71	3615
71	3319
71	3453
71	3593
71	3625
71	3338
71	3520
71	3267
71	3650
71	3410
71	3630
71	2843
71	3529
71	3424
71	2913
71	2827
71	3610
71	3555
71	3598
71	3206
71	3562
71	3528
71	3336
71	3521
71	3486
71	3628
71	3501
71	2695
71	3627
71	3574
71	3619
71	2738
71	3512
54	2507
54	2689
54	2776
54	2064
54	2576
54	2771
54	2663
54	2728
54	2759
54	2520
54	2592
54	2703
54	2405
54	2676
54	2790
54	2719
54	2301
54	2664
54	2641
54	2482
54	2608
54	2378
54	2755
54	2553
54	2767
54	2764
54	2319
54	2653
54	2781
54	2752
54	2765
54	2713
54	2718
54	1545
54	2639
54	2791
54	2557
54	2798
54	2548
54	2733
54	2741
54	2595
54	2772
54	2637
54	2799
54	2794
54	2642
54	2754
54	2711
54	2780
54	2633
54	2006
54	2756
54	2725
54	2620
54	2726
54	2740
54	2745
54	2575
54	2538
54	2795
54	2692
54	2744
54	2440
54	2459
54	2536
54	2769
54	2437
54	2721
54	1984
54	2779
54	2698
54	2688
54	2793
54	2747
54	1936
54	2763
54	2669
54	2648
54	2704
54	2644
54	2652
54	2708
54	2527
54	2753
54	2773
54	2634
54	2789
54	2761
54	2792
54	2722
54	2777
54	2695
54	2668
54	2762
54	2684
54	2691
54	2702
54	2738
54	2796
34	1751
34	1787
34	1625
34	1676
34	1760
34	1783
34	1756
34	1543
34	1784
34	1452
34	1499
34	1772
34	1747
34	1793
34	1649
34	1767
34	1575
34	1755
34	1448
34	1417
34	1270
34	1258
34	1765
34	1051
34	1770
34	1737
34	1651
34	1545
34	1715
34	1763
34	1702
34	1692
34	1656
34	1757
34	1791
34	1504
34	1736
34	1638
34	1748
34	1690
34	972
34	1403
34	1764
34	1185
34	811
34	842
34	1673
34	1426
34	1769
34	753
34	1740
34	1589
34	1766
34	1779
34	1796
34	1632
34	1627
34	1663
34	1526
34	1785
34	1774
34	1735
34	1744
34	1412
34	1704
34	978
34	1719
34	1794
34	1739
34	1456
34	1798
34	1621
34	1285
34	1788
34	1771
34	1699
34	1623
34	1713
34	1730
34	1571
34	1753
34	1453
34	1644
34	1620
34	1596
34	1752
34	1614
34	1594
34	1350
34	1462
34	1777
34	1646
34	1721
34	1745
34	1275
34	1679
34	1546
34	915
34	1762
34	1494
0	67
0	78
0	27
0	40
0	44
0	66
0	95
0	21
0	37
0	58
0	52
0	15
0	92
0	84
0	53
0	12
0	41
0	91
0	77
0	38
0	64
0	19
0	85
0	49
0	45
0	86
0	35
0	88
0	70
0	80
0	17
0	23
0	57
0	39
0	62
0	22
0	29
0	4
0	76
0	25
0	61
0	60
0	81
0	73
0	72
0	89
0	51
0	3
0	11
0	24
0	10
0	33
0	56
0	75
0	59
0	43
0	47
0	32
0	74
0	90
0	99
0	7
0	1
0	5
0	26
0	13
0	71
0	31
0	63
0	54
0	100
0	6
0	96
0	82
0	48
0	83
0	79
0	69
0	87
0	46
0	18
0	20
0	94
0	16
0	36
0	14
0	34
0	9
0	28
0	68
0	98
0	93
0	30
0	97
0	55
0	65
0	50
0	8
0	42
0	2
87	4385
87	4425
87	4370
87	4345
87	4368
87	4207
87	4346
87	3761
87	4384
87	4125
87	4441
87	4005
87	4187
87	4074
87	4037
87	4295
87	4416
87	4408
87	4276
87	4321
87	3525
87	3889
87	4448
87	3955
87	3923
87	4397
87	4357
87	4166
87	4383
87	4212
87	4147
87	4415
87	3997
87	3977
87	4426
87	4429
87	4050
87	4403
87	4432
87	4430
87	3851
87	4431
87	3990
87	4271
87	4362
87	4252
87	4164
87	4337
87	4379
87	4377
87	4444
87	4329
87	4288
87	4407
87	4366
87	4446
87	4290
87	4409
87	4413
87	4371
87	4393
87	4438
87	4439
87	4364
87	4191
87	4244
87	4157
87	4356
87	4071
87	3954
87	4305
87	4445
87	4386
87	4358
87	4247
87	4104
87	3745
87	3699
87	3813
87	4443
87	4401
87	4119
87	4400
87	4402
87	4322
87	4404
87	4388
87	4394
87	3840
87	3660
87	4139
87	4410
87	3830
87	4302
87	4417
87	4232
87	4307
87	4418
87	4419
87	4319
51	2598
51	2601
51	2507
51	2579
51	2584
51	2064
51	2576
51	2419
51	2332
51	2602
51	2127
51	2520
51	2568
51	2592
51	2621
51	2405
51	2624
51	2577
51	1935
51	2426
51	2484
51	2301
51	2340
51	1852
51	2641
51	2482
51	2252
51	2635
51	2608
51	2378
51	2196
51	2613
51	2553
51	2319
51	2180
51	2606
51	2526
51	2517
51	2636
51	1545
51	2240
51	2080
51	2639
51	2557
51	2594
51	1801
51	2548
51	2491
51	2595
51	2637
51	2339
51	2238
51	2433
51	2642
51	2647
51	2649
51	2633
51	2006
51	2620
51	2260
51	2575
51	2616
51	2538
51	1526
51	2470
51	2440
51	2459
51	2536
51	2609
51	2437
51	1984
51	2279
51	2060
51	2411
51	1936
51	2648
51	2604
51	2644
51	2420
51	2494
51	2565
51	2471
51	1968
51	1788
51	2258
51	2527
51	2643
51	2519
51	2634
51	1924
51	2638
51	2591
51	2119
51	2472
51	2452
51	2562
51	2583
51	2511
51	2489
51	2350
79	4019
79	3870
79	2939
79	4015
79	4042
79	3761
79	3986
79	4005
79	3783
79	4040
79	4037
79	4039
79	3906
79	3902
79	3960
79	3888
79	3525
79	3889
79	3743
79	3955
79	3923
79	3228
79	3464
79	4012
79	4038
79	3951
79	4026
79	3799
79	3967
79	3829
79	3772
79	3997
79	3977
79	3862
79	4050
79	3751
79	3739
79	3838
79	3612
79	4021
79	4002
79	4047
79	3851
79	3990
79	3920
79	3942
79	4018
79	4009
79	3905
79	3924
79	3623
79	3571
79	4010
79	3944
79	4025
79	4007
79	3219
79	3998
79	3795
79	3675
79	3884
79	4004
79	4046
79	3957
79	3785
79	4035
79	3954
79	3879
79	3912
79	3267
79	3650
79	4008
79	3745
79	3699
79	3720
79	3813
79	3949
79	3707
79	3819
79	3887
79	3741
79	3424
79	4034
79	3840
79	3981
79	3989
79	4006
79	3821
79	3660
79	4013
79	3992
79	3830
79	3863
79	3336
79	3521
79	3864
79	3853
79	3958
79	3933
79	3946
35	1806
35	1751
35	1625
35	1676
35	1814
35	1783
35	1756
35	1543
35	1784
35	1452
35	1841
35	1499
35	1826
35	1772
35	1747
35	1793
35	1649
35	1807
35	1821
35	1755
35	1837
35	1448
35	1417
35	1270
35	1258
35	1834
35	1051
35	1820
35	1770
35	1822
35	1651
35	1810
35	1545
35	1715
35	1763
35	1808
35	1702
35	1801
35	1692
35	1656
35	1757
35	1736
35	1748
35	1805
35	1403
35	1764
35	811
35	842
35	1673
35	1818
35	1426
35	1769
35	753
35	1740
35	1589
35	1843
35	1766
35	1779
35	1796
35	1627
35	1663
35	1526
35	1850
35	1813
35	1774
35	1735
35	1804
35	1744
35	1412
35	1704
35	978
35	1719
35	1739
35	1812
35	1621
35	1788
35	1771
35	1623
35	1802
35	1713
35	1730
35	1571
35	1453
35	1816
35	1644
35	1620
35	1596
35	1752
35	1594
35	1817
35	1350
35	1462
35	1777
35	1646
35	1721
35	1745
35	1679
35	1546
35	915
35	1494
82	2939
82	4114
82	4150
82	4134
82	4184
82	4123
82	3761
82	4125
82	4005
82	3783
82	4187
82	4074
82	4178
82	4188
82	4037
82	4099
82	3960
82	3525
82	3889
82	3955
82	3923
82	4197
82	3464
82	4159
82	3951
82	4186
82	4026
82	3799
82	4166
82	4175
82	4103
82	4147
82	3997
82	3977
82	3862
82	4163
82	4050
82	4102
82	3612
82	4162
82	4086
82	3851
82	3990
82	3920
82	4164
82	4128
82	4009
82	3905
82	4148
82	3944
82	3998
82	3795
82	4172
82	4122
82	4061
82	4046
82	4167
82	4191
82	4171
82	4157
82	4071
82	4135
82	3954
82	3879
82	3650
82	4104
82	3745
82	3699
82	3720
82	4063
82	3813
82	3707
82	4194
82	4119
82	4165
82	3887
82	3424
82	4141
82	4161
82	4064
82	4095
82	4181
82	3840
82	4196
82	3981
82	4138
82	3660
82	4137
82	4139
82	4153
82	3992
82	4116
82	3830
82	3336
82	4121
82	3853
82	4183
82	4195
82	3933
82	4088
38	1625
38	1676
38	1951
38	1814
38	1925
38	1919
38	1756
38	1543
38	1988
38	1857
38	1784
38	1452
38	1841
38	1826
38	1904
38	1747
38	1995
38	1649
38	1957
38	1993
38	1871
38	1935
38	1837
38	1448
38	1270
38	1920
38	1258
38	1051
38	1852
38	1902
38	1952
38	1983
38	1971
38	1898
38	1820
38	1932
38	1860
38	1822
38	1853
38	1874
38	1545
38	1865
38	1715
38	1930
38	1801
38	1859
38	1981
38	1945
38	1980
38	1890
38	1805
38	1991
38	1403
38	1818
38	1769
38	1740
38	1589
38	1766
38	1875
38	1663
38	1526
38	1889
38	1735
38	1979
38	1986
38	1972
38	1918
38	1984
38	1978
38	1704
38	1936
38	1739
38	1960
38	1863
38	1621
38	1968
38	1788
38	1730
38	1895
38	1571
38	1886
38	1644
38	1953
38	1924
38	1596
38	1992
38	1350
38	1462
38	1646
38	1721
38	1855
38	1745
38	1990
38	1901
38	1679
38	1888
38	1940
38	915
38	1963
38	1494
20	1091
20	858
20	1059
20	1066
20	938
20	1007
20	1062
20	1055
20	960
20	987
20	969
20	1008
20	758
20	954
20	641
20	846
20	691
20	976
20	802
20	1074
20	985
20	1086
20	1002
20	1054
20	992
20	1052
20	1065
20	1051
20	801
20	715
20	1081
20	1085
20	1048
20	1043
20	848
20	989
20	829
20	1012
20	1049
20	962
20	984
20	1004
20	809
20	1026
20	709
20	918
20	982
20	1060
20	1080
20	679
20	599
20	839
20	961
20	598
20	854
20	1058
20	1025
20	1082
20	492
20	972
20	811
20	662
20	706
20	842
20	766
20	644
20	1047
20	753
20	977
20	951
20	1041
20	1092
20	996
20	1030
20	978
20	849
20	1053
20	1096
20	913
20	1021
20	820
20	1046
20	1099
20	1088
20	767
20	950
20	805
20	1064
20	963
20	883
20	911
20	1022
20	1037
20	812
20	1029
20	1098
20	915
20	899
20	947
20	826
64	3216
64	2908
64	3040
64	2507
64	3253
64	2939
64	3225
64	3203
64	2805
64	3282
64	3239
64	3209
64	3184
64	2520
64	2966
64	3148
64	2870
64	3262
64	2996
64	3266
64	2719
64	2879
64	3228
64	3017
64	3247
64	3264
64	3234
64	2825
64	3296
64	3180
64	3136
64	3237
64	3260
64	2755
64	3057
64	3101
64	2653
64	2881
64	3089
64	3254
64	3244
64	3025
64	3213
64	3100
64	3240
64	2903
64	3295
64	3088
64	3140
64	3292
64	2938
64	3019
64	3229
64	3281
64	2831
64	3059
64	3071
64	3270
64	3300
64	3218
64	3219
64	3138
64	3294
64	3278
64	3115
64	2740
64	3178
64	2994
64	3248
64	2860
64	3038
64	2795
64	3249
64	3109
64	3135
64	3004
64	3252
64	3152
64	3093
64	3267
64	3269
64	3283
64	3263
64	2843
64	3291
64	3126
64	2913
64	3085
64	2827
64	3255
64	3256
64	3258
64	3206
64	3286
64	3108
64	3185
64	2695
64	2762
64	2934
64	2738
84	2939
84	4235
84	4150
84	4207
84	3761
84	4125
84	4005
84	4279
84	3783
84	4187
84	4074
84	4178
84	4188
84	4037
84	4283
84	4295
84	4272
84	4276
84	3525
84	3889
84	3955
84	4267
84	3923
84	3464
84	4219
84	4159
84	3951
84	4186
84	4026
84	4166
84	4256
84	4261
84	4277
84	4175
84	4212
84	4147
84	4296
84	3997
84	3977
84	4050
84	4102
84	4287
84	4162
84	4086
84	3851
84	3990
84	4271
84	4252
84	4266
84	4202
84	4164
84	4288
84	4009
84	4258
84	4274
84	4290
84	4265
84	4297
84	4061
84	4191
84	4244
84	4157
84	4071
84	3954
84	4238
84	4247
84	4104
84	4213
84	3745
84	3699
84	3720
84	4298
84	4280
84	3813
84	3707
84	4119
84	3887
84	4218
84	4141
84	4064
84	4095
84	4181
84	3840
84	4138
84	4281
84	3660
84	4137
84	4139
84	4229
84	3830
84	3336
84	4284
84	4239
84	4232
84	3853
84	4241
84	4183
84	4195
84	3933
84	4088
77	3870
77	2939
77	3901
77	3878
77	3899
77	3753
77	3761
77	3928
77	3783
77	3915
77	3906
77	3902
77	3888
77	3525
77	3889
77	3743
77	3531
77	3439
77	3473
77	3923
77	3228
77	3464
77	3799
77	3842
77	3827
77	3829
77	3772
77	3904
77	3910
77	3862
77	3613
77	3919
77	2755
77	3679
77	3751
77	3739
77	3564
77	3838
77	3612
77	3684
77	3851
77	3920
77	3942
77	3905
77	3788
77	3924
77	3623
77	3883
77	3931
77	3571
77	3944
77	3219
77	3795
77	3921
77	3675
77	3793
77	3705
77	3884
77	3311
77	3785
77	3740
77	3656
77	3879
77	3897
77	3912
77	3267
77	3650
77	3778
77	3745
77	3699
77	3720
77	3813
77	3949
77	3809
77	3707
77	3819
77	3887
77	3741
77	3424
77	3895
77	3840
77	3775
77	3821
77	3860
77	3660
77	3598
77	3206
77	3562
77	3950
77	3830
77	3863
77	3336
77	3521
77	3864
77	3908
77	3853
77	3947
77	3933
77	3946
[truncated: 8,001 more rows]
