# Supplementary material for: Environmental influences on evolvable robots
Source: PLoS One. 2020 May 29;15(5):e0233848. doi: 10.1371/journal.pone.0233848 (PMC7259730; doi:10.1371/journal.pone.0233848)
Supplement: S1 Dataset — (ZIP) [file pone.0233848.s003.zip › data_plosone/snapshots_ids_flat_15.tsv]

generation	robot_id
72	3678
72	3483
72	3559
72	2930
72	2677
72	3668
72	3665
72	3364
72	3008
72	3376
72	3685
72	3626
72	3469
72	3525
72	3533
72	3691
72	3657
72	3275
72	3491
72	3169
72	3007
72	2943
72	3596
72	3621
72	3494
72	3556
72	3645
72	3639
72	3524
72	3595
72	3633
72	3684
72	3344
72	3496
72	3482
72	3261
72	3111
72	3700
72	3606
72	3331
72	3504
72	3687
72	3315
72	3153
72	3425
72	3622
72	2680
72	3646
72	3377
72	3674
72	3655
72	3640
72	3602
72	3604
72	3218
72	3578
72	3675
72	3278
72	3690
72	2945
72	3547
72	3663
72	3682
72	3587
72	3318
72	3656
72	3453
72	3461
72	3669
72	3591
72	3530
72	3335
72	3650
72	3699
72	3557
72	3671
72	3683
72	3630
72	3696
72	3529
72	3125
72	3389
72	3196
72	2827
72	2567
72	3694
72	3610
72	3382
72	3158
72	3686
72	3265
72	3422
72	3336
72	3276
72	3501
72	3627
72	3636
72	3328
72	3438
72	3664
50	2326
50	2598
50	2507
50	2448
50	2584
50	2576
50	2498
50	2442
50	2473
50	2556
50	2559
50	2436
50	2568
50	2388
50	2592
50	2502
50	2404
50	2566
50	2359
50	2540
50	2405
50	2428
50	2468
50	2217
50	2176
50	2571
50	2508
50	2504
50	2426
50	2529
50	2245
50	2600
50	2367
50	2467
50	2581
50	2340
50	2496
50	2356
50	2271
50	2544
50	2482
50	2596
50	2292
50	2463
50	2553
50	2518
50	2443
50	2416
50	2531
50	2528
50	2291
50	2524
50	2231
50	2398
50	2491
50	2457
50	2578
50	2481
50	2465
50	2546
50	2492
50	2580
50	2561
50	2563
50	2418
50	2260
50	2523
50	2564
50	2439
50	2429
50	2555
50	2437
50	2366
50	2475
50	2391
50	2525
50	2114
50	2337
50	2565
50	2303
50	2393
50	2471
50	2262
50	2289
50	2567
50	2527
50	2302
50	2514
50	2549
50	2539
50	2445
50	2591
50	2573
50	2119
50	2590
50	2161
50	2515
50	2562
50	2583
50	2350
74	3757
74	3762
74	3483
74	3559
74	3798
74	2930
74	3668
74	3761
74	3364
74	3376
74	3685
74	3760
74	3525
74	3533
74	3657
74	3275
74	3007
74	3773
74	2943
74	3596
74	3621
74	3772
74	3494
74	3556
74	3787
74	3645
74	3751
74	3739
74	3524
74	3790
74	3684
74	3752
74	3344
74	3496
74	3482
74	3763
74	3756
74	3261
74	3111
74	3700
74	3331
74	3732
74	3504
74	3315
74	3153
74	3792
74	3425
74	3622
74	3733
74	2680
74	3377
74	3674
74	3655
74	3736
74	3640
74	3771
74	3602
74	3604
74	3218
74	3725
74	3795
74	3675
74	3278
74	3715
74	2945
74	3784
74	3740
74	3587
74	3318
74	3656
74	3453
74	3461
74	3669
74	3530
74	3335
74	3671
74	3683
74	3764
74	3529
74	3791
74	3196
74	2827
74	3794
74	3610
74	3775
74	3382
74	3158
74	3686
74	3703
74	3422
74	3722
74	3501
74	3800
74	3636
74	3328
74	3438
74	3719
74	3664
74	3774
74	3782
60	3049
60	3097
60	3045
60	2930
60	2677
60	2803
60	2968
60	3026
60	2978
60	3018
60	3008
60	2887
60	2890
60	2996
60	2719
60	2999
60	2529
60	2869
60	3064
60	2828
60	3007
60	3017
60	2980
60	3078
60	2947
60	2943
60	3060
60	3036
60	2730
60	2767
60	3057
60	2959
60	2881
60	2952
60	3041
60	2897
60	2979
60	3050
60	2818
60	2706
60	2720
60	2918
60	3100
60	2900
60	2741
60	3083
60	3063
60	2831
60	3071
60	2852
60	2989
60	2783
60	2931
60	3024
60	2680
60	3079
60	2746
60	2861
60	3068
60	2945
60	3046
60	2985
60	2860
60	2936
60	2841
60	2705
60	2967
60	3004
60	2926
60	2802
60	3016
60	2873
60	2784
60	2995
60	2644
60	2891
60	2819
60	3090
60	3099
60	3066
60	3001
60	3023
60	3062
60	2907
60	3085
60	2827
60	2567
60	3052
60	3013
60	2963
60	3044
60	2875
60	3030
60	2777
60	2895
60	2885
60	2815
60	2845
60	3075
60	2884
76	3757
76	3814
76	3805
76	3483
76	3559
76	3878
76	3761
76	3376
76	3854
76	3888
76	3533
76	3657
76	3852
76	3275
76	3007
76	3865
76	2943
76	3596
76	3822
76	3621
76	3874
76	3867
76	3862
76	3556
76	3645
76	3868
76	3751
76	3815
76	3739
76	3524
76	3818
76	3838
76	3684
76	3752
76	3898
76	3344
76	3496
76	3890
76	3756
76	3261
76	3826
76	3111
76	3331
76	3732
76	3504
76	3892
76	3315
76	3153
76	3882
76	3425
76	3896
76	3622
76	3733
76	3849
76	3377
76	3674
76	3655
76	3736
76	3640
76	3218
76	3725
76	3675
76	3278
76	2945
76	3884
76	3875
76	3893
76	3833
76	3587
76	3318
76	3656
76	3880
76	3453
76	3461
76	3669
76	3872
76	3335
76	3837
76	3809
76	3764
76	3887
76	3895
76	3196
76	3610
76	3855
76	3840
76	3775
76	3382
76	3803
76	3703
76	3422
76	3816
76	3501
76	3864
76	3853
76	3636
76	3328
76	3438
76	3719
76	3836
30	1433
30	1528
30	1191
30	1483
30	1521
30	1600
30	1360
30	1200
30	1262
30	1274
30	1549
30	1439
30	1487
30	1551
30	1070
30	1581
30	1391
30	1553
30	1081
30	1576
30	1556
30	1593
30	1277
30	1408
30	1542
30	1588
30	1283
30	1512
30	1545
30	1536
30	1459
30	1486
30	1529
30	1523
30	1579
30	1284
30	1371
30	1476
30	1532
30	1484
30	1058
30	1539
30	1469
30	1568
30	1552
30	1491
30	1101
30	1403
30	1183
30	1522
30	1481
30	1409
30	1583
30	1215
30	1580
30	1589
30	1251
30	1265
30	1503
30	1421
30	1268
30	1506
30	1554
30	1206
30	1184
30	1590
30	1591
30	1558
30	1223
30	1344
30	1382
30	1524
30	1490
30	1228
30	1465
30	1489
30	1157
30	1505
30	1201
30	1586
30	1508
30	1530
30	1596
30	1595
30	1165
30	1511
30	1541
30	1561
30	1350
30	1462
30	1226
30	1555
30	1565
30	1513
30	1598
30	1457
30	1584
30	1546
30	1416
30	1557
71	3569
71	3253
71	3483
71	3559
71	2930
71	2677
71	3364
71	3634
71	3008
71	3376
71	3542
71	3626
71	3469
71	3525
71	3561
71	3459
71	3533
71	3275
71	3491
71	3169
71	3007
71	3563
71	2943
71	3596
71	3621
71	3494
71	3556
71	3645
71	3639
71	3524
71	3595
71	3633
71	3458
71	3344
71	3496
71	3482
71	3261
71	3111
71	3514
71	3606
71	3331
71	3504
71	3648
71	3315
71	3292
71	3153
71	3425
71	3622
71	2680
71	3603
71	3646
71	3620
71	3377
71	3640
71	3602
71	3604
71	3218
71	3578
71	3278
71	2945
71	3547
71	3455
71	3587
71	3318
71	3453
71	3647
71	3461
71	3616
71	3593
71	3591
71	3631
71	3530
71	3335
71	3650
71	3557
71	3630
71	3168
71	3529
71	3125
71	3389
71	3643
71	3196
71	2827
71	2567
71	3610
71	3382
71	3158
71	3265
71	3543
71	3422
71	3336
71	3276
71	3501
71	3573
71	3627
71	3636
71	3328
71	3438
71	3619
71	3297
54	2326
54	2598
54	2640
54	2683
54	2675
54	2584
54	2776
54	2723
54	2677
54	2672
54	2576
54	2615
54	2592
54	2359
54	2540
54	2624
54	2217
54	2682
54	2631
54	2571
54	2719
54	2529
54	2245
54	2367
54	2467
54	2581
54	2340
54	2356
54	2641
54	2646
54	2463
54	2687
54	2697
54	2730
54	2613
54	2767
54	2518
54	2443
54	2653
54	2781
54	2660
54	2531
54	2766
54	2528
54	2605
54	2713
54	2639
54	2656
54	2712
54	2291
54	2706
54	2720
54	2524
54	2655
54	2686
54	2611
54	2741
54	2772
54	2794
54	2783
54	2465
54	2680
54	2603
54	2716
54	2754
54	2797
54	2780
54	2561
54	2737
54	2746
54	2709
54	2523
54	2795
54	2692
54	2744
54	2769
54	2774
54	2705
54	2721
54	2793
54	2657
54	2604
54	2784
54	2644
54	2734
54	2729
54	2303
54	2788
54	2567
54	2753
54	2773
54	2694
54	2789
54	2638
54	2699
54	2792
54	2787
54	2777
54	2762
54	2590
34	1751
34	1433
34	1787
34	1606
34	1483
34	1521
34	1783
34	1756
34	1784
34	1790
34	1793
34	1274
34	1718
34	1549
34	1767
34	1487
34	1741
34	1710
34	1688
34	1630
34	1714
34	1698
34	1581
34	1576
34	1556
34	1693
34	1684
34	1622
34	1728
34	1678
34	1773
34	1613
34	1512
34	1624
34	1724
34	1716
34	1634
34	1763
34	1702
34	1529
34	1603
34	1579
34	1284
34	1738
34	1476
34	1532
34	1656
34	1568
34	1491
34	1101
34	1764
34	1664
34	1675
34	1758
34	1789
34	1781
34	1580
34	1665
34	1779
34	1251
34	1663
34	1776
34	1785
34	1792
34	1686
34	1268
34	1782
34	1554
34	1184
34	1734
34	1590
34	1795
34	1719
34	1794
34	1490
34	1798
34	1228
34	1489
34	1699
34	1703
34	1617
34	1707
34	1753
34	1695
34	1530
34	1596
34	1595
34	1541
34	1561
34	1611
34	1350
34	1800
34	1777
34	1513
34	1457
34	1640
34	1546
34	1709
34	1602
34	1762
0	67
0	78
0	27
0	40
0	44
0	66
0	95
0	21
0	37
0	58
0	52
0	15
0	92
0	84
0	53
0	12
0	41
0	91
0	77
0	38
0	64
0	19
0	85
0	49
0	45
0	86
0	35
0	88
0	70
0	80
0	17
0	23
0	57
0	39
0	62
0	22
0	29
0	4
0	76
0	25
0	61
0	60
0	81
0	73
0	72
0	89
0	51
0	3
0	11
0	24
0	10
0	33
0	56
0	75
0	59
0	43
0	47
0	32
0	74
0	90
0	99
0	7
0	1
0	5
0	26
0	13
0	71
0	31
0	63
0	54
0	100
0	6
0	96
0	82
0	48
0	83
0	79
0	69
0	87
0	46
0	18
0	20
0	94
0	16
0	36
0	14
0	34
0	9
0	28
0	68
0	98
0	93
0	30
0	97
0	55
0	65
0	50
0	8
0	42
0	2
87	4425
87	4174
87	4373
87	4343
87	4089
87	4411
87	3559
87	4361
87	4309
87	4433
87	4327
87	4283
87	4367
87	4099
87	4408
87	4276
87	3657
87	4339
87	4215
87	3923
87	4357
87	4219
87	4381
87	4338
87	4449
87	4428
87	4261
87	4383
87	4079
87	4426
87	4365
87	4429
87	4275
87	4251
87	4395
87	4412
87	4152
87	4208
87	4430
87	4162
87	3752
87	4002
87	3111
87	4075
87	4266
87	3732
87	4202
87	4379
87	4377
87	4444
87	4329
87	3425
87	3896
87	4427
87	4375
87	4407
87	3953
87	3674
87	3655
87	4413
87	4371
87	4292
87	4393
87	4380
87	4332
87	4438
87	4405
87	4364
87	3957
87	4420
87	3833
87	4423
87	3318
87	3453
87	4424
87	4350
87	4386
87	4358
87	4238
87	3335
87	4069
87	4414
87	4447
87	4406
87	4390
87	4434
87	4322
87	4064
87	4421
87	4404
87	4394
87	3775
87	4043
87	3382
87	4192
87	3973
87	4278
87	3328
87	4234
87	4319
51	2326
51	2598
51	2601
51	2640
51	2507
51	2448
51	2584
51	2576
51	2498
51	2442
51	2615
51	2473
51	2556
51	2559
51	2436
51	2388
51	2592
51	2502
51	2359
51	2540
51	2405
51	2625
51	2428
51	2624
51	2217
51	2631
51	2645
51	2176
51	2571
51	2508
51	2504
51	2426
51	2529
51	2245
51	2367
51	2467
51	2581
51	2340
51	2496
51	2356
51	2271
51	2641
51	2646
51	2544
51	2482
51	2635
51	2292
51	2463
51	2613
51	2518
51	2443
51	2606
51	2416
51	2531
51	2528
51	2605
51	2639
51	2291
51	2623
51	2524
51	2231
51	2491
51	2611
51	2481
51	2465
51	2603
51	2546
51	2492
51	2580
51	2561
51	2610
51	2260
51	2523
51	2564
51	2429
51	2609
51	2555
51	2114
51	2337
51	2604
51	2644
51	2303
51	2471
51	2262
51	2567
51	2527
51	2302
51	2549
51	2634
51	2539
51	2630
51	2638
51	2445
51	2573
51	2119
51	2618
51	2590
51	2161
51	2562
51	2650
79	4015
79	3483
79	3559
79	3761
79	3986
79	4027
79	3915
79	3376
79	3965
79	4039
79	3854
79	4003
79	3657
79	3923
79	3275
79	3007
79	3951
79	3865
79	3985
79	2943
79	3621
79	3969
79	3970
79	3556
79	3645
79	3868
79	3979
79	3968
79	3838
79	3684
79	3752
79	4002
79	3496
79	3261
79	3826
79	3111
79	3942
79	3732
79	3504
79	4018
79	3892
79	3315
79	3153
79	3905
79	3425
79	3896
79	3622
79	3953
79	3377
79	3925
79	4010
79	3674
79	3655
79	3640
79	3961
79	3962
79	3725
79	3921
79	3278
79	2945
79	4023
79	4031
79	4046
79	3957
79	3875
79	4000
79	3833
79	3318
79	3656
79	3453
79	3461
79	3872
79	4048
79	3335
79	3837
79	4008
79	3895
79	4036
79	3610
79	3981
79	4006
79	3775
79	3996
79	4043
79	3930
79	3382
79	4028
79	4016
79	3988
79	3803
79	3937
79	4013
79	3501
79	3973
79	3994
79	3328
79	3971
79	3719
79	3943
79	3836
35	1830
35	1606
35	1814
35	1483
35	1521
35	1803
35	1783
35	1756
35	1784
35	1841
35	1826
35	1790
35	1274
35	1836
35	1767
35	1832
35	1487
35	1741
35	1710
35	1815
35	1688
35	1837
35	1714
35	1698
35	1581
35	1831
35	1576
35	1556
35	1684
35	1622
35	1728
35	1678
35	1613
35	1822
35	1810
35	1624
35	1724
35	1716
35	1634
35	1808
35	1702
35	1603
35	1579
35	1476
35	1811
35	1532
35	1656
35	1568
35	1805
35	1491
35	1664
35	1818
35	1849
35	1781
35	1580
35	1665
35	1843
35	1663
35	1850
35	1792
35	1686
35	1268
35	1804
35	1782
35	1554
35	1734
35	1590
35	1848
35	1719
35	1794
35	1844
35	1798
35	1228
35	1489
35	1699
35	1703
35	1802
35	1617
35	1707
35	1753
35	1839
35	1695
35	1530
35	1845
35	1596
35	1595
35	1541
35	1561
35	1840
35	1817
35	1611
35	1350
35	1825
35	1513
35	1819
35	1640
35	1546
35	1709
35	1602
35	1762
82	4174
82	4089
82	3483
82	3559
82	4184
82	4123
82	4142
82	4125
82	4101
82	3915
82	4178
82	3376
82	4082
82	3965
82	4151
82	4099
82	3854
82	3657
82	3923
82	3275
82	4159
82	3951
82	4186
82	4166
82	3985
82	4175
82	4103
82	3621
82	3969
82	4079
82	4180
82	3556
82	4198
82	3868
82	4168
82	4111
82	4152
82	3684
82	4162
82	3752
82	4002
82	3826
82	3111
82	3942
82	4075
82	3732
82	3315
82	4164
82	4065
82	3425
82	3896
82	4052
82	3953
82	3377
82	4126
82	4085
82	3674
82	3655
82	3640
82	4129
82	3278
82	4131
82	4061
82	3957
82	4117
82	3833
82	4155
82	4171
82	4157
82	3318
82	4135
82	3656
82	3453
82	3461
82	3872
82	3335
82	4069
82	3837
82	4063
82	4133
82	4194
82	4062
82	3895
82	4036
82	4141
82	4064
82	4196
82	3775
82	4043
82	3382
82	3803
82	4153
82	4192
82	3501
82	4169
82	3973
82	4183
82	3328
82	4195
82	4097
38	1996
38	1900
38	1606
38	1956
38	1814
38	1483
38	1783
38	1756
38	1988
38	1857
38	1784
38	1826
38	1914
38	1790
38	1937
38	1836
38	1832
38	1999
38	1917
38	1993
38	1871
38	1815
38	1935
38	1916
38	1714
38	1923
38	1556
38	1971
38	1622
38	1678
38	1932
38	1613
38	1931
38	1822
38	1922
38	1810
38	1624
38	1865
38	1724
38	1634
38	1808
38	1702
38	1876
38	1603
38	1579
38	1997
38	1476
38	1532
38	1656
38	1887
38	1568
38	1664
38	1867
38	1973
38	1949
38	1943
38	1580
38	1665
38	1875
38	1933
38	1906
38	1663
38	1850
38	1939
38	1948
38	1782
38	1986
38	1972
38	1918
38	1936
38	1921
38	1798
38	1896
38	1998
38	1617
38	1839
38	1961
38	1911
38	1695
38	1976
38	1845
38	1596
38	1595
38	1910
38	1992
38	1541
38	1561
38	1817
38	1964
38	1611
38	1970
38	1855
38	1990
38	1513
38	1893
38	1901
38	1888
38	1640
38	1963
38	1762
20	945
20	623
20	937
20	887
20	526
20	905
20	1094
20	893
20	1055
20	824
20	1093
20	960
20	954
20	1084
20	904
20	625
20	1100
20	1031
20	802
20	1061
20	1070
20	1002
20	1054
20	1052
20	1065
20	1051
20	1050
20	1081
20	711
20	1043
20	669
20	1040
20	1083
20	984
20	1004
20	528
20	1026
20	1028
20	982
20	1060
20	1016
20	916
20	907
20	1023
20	1063
20	1077
20	1058
20	1025
20	1089
20	1067
20	863
20	1075
20	728
20	838
20	554
20	924
20	501
20	724
20	990
20	766
20	1019
20	827
20	977
20	784
20	1076
20	917
20	1087
20	776
20	995
20	951
20	997
20	996
20	1030
20	603
20	736
20	970
20	1039
20	991
20	1042
20	1096
20	929
20	850
20	1046
20	1044
20	787
20	1011
20	1018
20	1034
20	953
20	805
20	1073
20	828
20	544
20	791
20	694
20	902
20	1029
20	936
20	899
20	957
64	3253
64	3129
64	2930
64	3142
64	2677
64	2803
64	3282
64	3209
64	3277
64	2968
64	3026
64	2978
64	3008
64	2890
64	3266
64	2999
64	2529
64	3228
64	3275
64	2869
64	3169
64	3007
64	3264
64	2947
64	3296
64	2943
64	3222
64	3245
64	2767
64	2959
64	3194
64	3041
64	3244
64	3199
64	3116
64	3290
64	3113
64	3050
64	3257
64	3175
64	2706
64	3261
64	3259
64	3111
64	3271
64	3177
64	2741
64	3292
64	3153
64	3251
64	3242
64	2783
64	3270
64	2680
64	3211
64	3079
64	3218
64	3219
64	3279
64	3164
64	3278
64	3172
64	2945
64	3233
64	3183
64	3176
64	2936
64	3165
64	3252
64	3298
64	3269
64	3102
64	3283
64	3263
64	3149
64	3224
64	3168
64	3023
64	3125
64	3291
64	3126
64	3287
64	2907
64	3196
64	2827
64	2567
64	3013
64	3158
64	3265
64	3044
64	3217
64	3276
64	3137
64	2895
64	2815
64	3119
64	2845
64	3297
64	3289
64	3193
84	4174
84	4235
84	4089
84	3559
84	4142
84	4268
84	3915
84	4283
84	4294
84	3376
84	4082
84	4151
84	4272
84	4099
84	4276
84	3657
84	4215
84	3923
84	4254
84	3275
84	4219
84	4159
84	4263
84	4201
84	4256
84	4261
84	4175
84	4209
84	3621
84	3969
84	4079
84	3868
84	4275
84	4251
84	4168
84	4225
84	4152
84	4208
84	3684
84	4162
84	3752
84	4002
84	3826
84	3111
84	3942
84	4075
84	4266
84	3732
84	4202
84	4288
84	4065
84	3425
84	3896
84	3953
84	4290
84	3377
84	4085
84	3674
84	3655
84	3640
84	4246
84	4217
84	4292
84	4293
84	3957
84	4117
84	3833
84	4155
84	4157
84	3318
84	4269
84	4237
84	3453
84	3461
84	4238
84	3335
84	4247
84	4069
84	3837
84	4231
84	4282
84	4062
84	4299
84	4064
84	3775
84	4281
84	4043
84	3382
84	3803
84	4153
84	4192
84	3501
84	4228
84	4232
84	3973
84	4278
84	4241
84	3328
84	4195
84	4234
77	3805
77	3483
77	3559
77	3878
77	3761
77	3911
77	3915
77	3918
77	3376
77	3854
77	3902
77	3888
77	3657
77	3923
77	3275
77	3941
77	3007
77	3865
77	2943
77	3621
77	3556
77	3645
77	3868
77	3751
77	3815
77	3927
77	3818
77	3838
77	3684
77	3752
77	3344
77	3932
77	3496
77	3890
77	3756
77	3939
77	3261
77	3826
77	3111
77	3942
77	3331
77	3732
77	3504
77	3892
77	3315
77	3907
77	3153
77	3905
77	3425
77	3896
77	3938
77	3622
77	3733
77	3903
77	3377
77	3925
77	3674
77	3655
77	3640
77	3725
77	3921
77	3675
77	3278
77	2945
77	3875
77	3833
77	3587
77	3318
77	3656
77	3880
77	3453
77	3461
77	3669
77	3872
77	3335
77	3837
77	3764
77	3895
77	3610
77	3855
77	3840
77	3917
77	3775
77	3945
77	3930
77	3382
77	3940
77	3803
77	3937
77	3703
77	3422
77	3501
77	3864
77	3908
77	3853
77	3328
77	3719
77	3933
77	3943
[truncated: 8,001 more rows]
