# Supplementary material for: Environmental influences on evolvable robots
Source: PLoS One. 2020 May 29;15(5):e0233848. doi: 10.1371/journal.pone.0233848 (PMC7259730; doi:10.1371/journal.pone.0233848)
Supplement: S1 Dataset — (ZIP) [file pone.0233848.s003.zip › data_plosone/all_measures_tilted_19.tsv]

robot_id	velocity	displacement_velocity	displacement_velocity_hill	head_balance	contacts	branching	branching_modules_count	limbs	extremities	length_of_limbs	extensiveness	coverage	joints	hinge_count	active_hinges_count	brick_count	touch_sensor_count	brick_sensor_count	proportion	width	height	absolute_size	sensors	symmetry	avg_period	dev_period	avg_phase_offset	dev_phase_offset	avg_amplitude	dev_amplitude	avg_intra_dev_params	avg_inter_dev_params	sensors_reach	recurrence	synaptic_reception	fitness	cons_fitness
3233	0.04121998023648158	0.010252892144446047	0.00905220670597002	0.9193156795964196	-1	0	0	0.2	2	0.9166666666666666	11	0.5384615384615384	0.9166666666666666	12	11	1	0	0	0.15384615384615385	13	2	14	0.0	0	0.2008323502880267	0.9503144278839958	0.33104267934374904	0.6272956865668362	0.19047329266030827	0.8987434660929875	0.655282594186952	0.8681863409684459	0	0	0.0	0.00905220670597002	0.00905220670597002
766	0.02444528039194102	0.004326993596817335	0.0024933065174423267	0.9259426827466348	-1	0	0	0.3333333333333333	3	0.7272727272727273	8	0.43333333333333335	0.6363636363636364	9	7	3	0	0	0.8333333333333334	6	5	13	0.0	0	0.19954271431694695	0.885407334583062	0.3451960845636859	0.8888117625741966	0.19517290370967338	0.9276673742019197	0.7482531399951207	0.902464030863354	0	0	0.0	0.0024933065174423267	0.0024933065174423267
2016	0.028915613094289572	0.0060632875355621845	-0.006022398841539116	0.9834740506466189	-1	0.3333333333333333	1	0.3333333333333333	3	0.7272727272727273	8	0.3939393939393939	0.7272727272727273	11	8	1	0	0	0.2727272727272727	3	11	13	0.0	0.4	0.19954271431694695	0.9510928166836906	0.33104267934374904	0.8612049926450223	0.19047329266030827	0.9062008312118005	0.7595958146311048	0.9132285825282838	0	0	0.0	-0.0006022398841539116	-0.0006022398841539116
3343	0.04423021258243538	0.00909776204057784	0.0088046263395857	0.9187513917191054	-1	0	0	0.2	2	0.9230769230769231	12	0.5357142857142857	0.9230769230769231	13	12	1	0	0	0.14285714285714285	14	2	15	0.0	0	0.19954271431694695	0.9476354838782808	0.33104267934374904	0.6228500752904161	0.19047329266030827	0.8927889982313949	0.655282594186952	0.8628286280164676	0	0	0.0	0.0088046263395857	0.0088046263395857
184	0.004940328432545613	0.004963901476017178	-0.004963744363188807	0.9821268171717897	-1	0.5	1	0.5714285714285714	4	0.625	5	0.3333333333333333	0.375	4	3	5	0	0	0.8333333333333334	5	6	10	0.0	1.0	0.658323171328387	0.7686049040188745	0.5661325734950038	0.964600368999124	0.8457737923569664	0.7194438504193089	0.8997611934519094	0.8600520702128667	0	0	0.0	-0.0004963744363188807	-0.0004963744363188807
3339	0.043577694741102554	0.010503559711408187	0.009919224200420228	0.9190065345381321	-1	0	0	0.2	2	0.9230769230769231	12	0.5357142857142857	0.9230769230769231	13	12	1	0	0	0.14285714285714285	14	2	15	0.0	0	0.2008323502880267	0.9477510649183986	0.33104267934374904	0.6228500752904161	0.19047329266030827	0.8927889982313949	0.655282594186952	0.8629205894502315	0	0	0.0	0.009919224200420228	0.009919224200420228
3489	0.03415308454912118	0.01711692510851807	-0.016570299907463323	0.9240594663435107	-1	0	0	0.1	1	1.0	12	1.0	1.0	13	12	0	0	0	0.07142857142857142	14	1	14	0.0	0	0.2008323502880267	0.9477510649183986	0.33104267934374904	0.6518762390665648	0.19047329266030827	0.8927889982313949	0.655282594186952	0.8677994035470786	0	0	0.0	-0.0016570299907463324	-0.0016570299907463324
545	0.020583604111062206	0.006630065614552985	-0.000180353920350415	0.9338198988309124	-1	0.25	1	0.5	5	0.5384615384615384	7	0.45454545454545453	0.5384615384615384	10	7	4	0	0	0.2727272727272727	11	3	15	0.0	0.5	0.47264818757918176	0.9414392097444436	0.43108939431489146	0.9208972212596199	0.2356612505501582	0.8794388798897252	0.8711501591723447	0.9173108008325458	0	0	0.0	-1.80353920350415e-05	-1.80353920350415e-05
4860	0.04396379415973838	0.010392457739141527	0.010088433758363175	0.9190571550732021	-1	0	0	0.2	2	0.9230769230769231	12	0.5357142857142857	0.9230769230769231	13	12	1	0	0	0.14285714285714285	14	2	15	0.0	0	0.19954271431694695	0.9476354838782808	0.33104267934374904	0.6228500752904161	0.19047329266030827	0.9096701703122099	0.655282594186952	0.8701560674989555	0	0	0.0	0.010088433758363175	0.010088433758363175
231	0.007956862783059923	0.0022925402567430483	-0.0022923962608503478	0.9818206222326555	-1	0	0	0.4	2	0.8	4	0.5833333333333334	0.8	5	4	1	1	0	0.3333333333333333	2	6	7	0.2	0	0.2600197805605225	0.9331977736927398	0.1811638186498335	0.806670781701843	0.6106566325644283	0.9415516584069602	0.798223848127845	0.9073413076937366	1.0	0.4	0.0	-0.0002292396260850348	-0.0002292396260850348
1511	0.03172628277285342	0.01025523952852927	0.0066536412969426485	0.919707699511717	-1	0	0	0.2222222222222222	2	0.9090909090909091	10	0.5416666666666666	0.9090909090909091	11	10	1	0	0	0.16666666666666666	12	2	13	0.0	0	0.2602755267967961	0.9506130940704048	0.33104267934374904	0.8506531307883547	0.19047329266030827	0.91660415770021	0.7482531399951207	0.914099044368114	0	0	0.0	0.0066536412969426485	0.0066536412969426485
523	0.02636992284326633	0.011140679187283746	0.002688520151334687	0.919041878623353	-1	0	0	0.25	2	0.8888888888888888	8	0.6111111111111112	0.7777777777777778	8	7	2	0	0	0.2222222222222222	9	2	11	0.0	0	0.22990912055687157	0.8850566223859266	0.33104267934374904	0.8851032579378888	0.19047329266030827	0.9019627070400544	0.7338736948440544	0.8909714456907117	0	0	0.0	0.002688520151334687	0.002688520151334687
4227	0.0398428235180544	0.010949843371562169	0.007537288539297621	0.9191481223443786	-1	0	0	0.1	1	1.0	13	1.0	1.0	14	13	0	0	0	0.06666666666666667	15	1	15	0.0	0	0.19954271431694695	0.9350159177403121	0.33104267934374904	0.6045377256370955	0.19047329266030827	0.941734731677578	0.655282594186952	0.8762999886195256	0	0	0.0	0.007537288539297621	0.007537288539297621
2368	0.03902462307894505	0.009915966918716336	0.008815535872969838	0.9215533707438932	-1	0	0	0.2222222222222222	2	0.9090909090909091	10	0.5416666666666666	0.9090909090909091	11	10	1	0	0	0.16666666666666666	12	2	13	0.0	0	0.2008323502880267	0.952426168147369	0.33104267934374904	0.6322559815105538	0.19047329266030827	0.9048236578189759	0.655282594186952	0.8732732392011079	0	0	0.0	0.008815535872969838	0.008815535872969838
2689	0.03970986173649597	0.009547967526185528	0.008258283451333804	0.9217283604858618	-1	0	0	0.2222222222222222	2	0.9090909090909091	10	0.5416666666666666	0.9090909090909091	11	10	1	0	0	0.16666666666666666	12	2	13	0.0	0	0.2008323502880267	0.9526908929066079	0.33104267934374904	0.6322559815105538	0.19047329266030827	0.9048236578189759	0.655282594186952	0.8734891759188373	0	0	0.0	0.008258283451333804	0.008258283451333804
4170	0.03788954275389157	0.008076782138605491	0.007587599126766623	0.9180494507172683	-1	0	0	0.2	2	0.9230769230769231	12	0.5357142857142857	0.9230769230769231	13	12	1	0	0	0.14285714285714285	14	2	15	0.0	0	0.2008323502880267	0.9462621251587724	0.33104267934374904	0.8347739962157276	0.19047329266030827	0.8922879823863188	0.655282594186952	0.9003265958754044	0	0	0.0	0.007587599126766623	0.007587599126766623
14	0.0022099387341012076	0.002011663106266005	-0.0020116137534816184	0.9841099907814077	-1	0	0	1.0	2	0.0	0	1.0	0	2	0	0	0	0	0.3333333333333333	3	1	3	0.0	1.0	0	0	0	0	0	0	0	0	0	0	0	-0.00020116137534816183	-0.00020116137534816183
3157	0.03235758982591148	0.006998571808793541	0.006776885358751084	0.9181491479540383	-1	0	0	0.2	2	0.9230769230769231	12	0.5357142857142857	0.9230769230769231	13	12	1	0	0	0.14285714285714285	14	2	15	0.0	0	0.2008323502880267	0.9193958459753807	0.33104267934374904	0.8344581852657715	0.19047329266030827	0.9395254739808818	0.7188814077821483	0.905933111751182	0	0	0.0	0.006776885358751084	0.006776885358751084
1097	0.013051423952894225	0.0008241560317389698	0.0006219486302733914	0.9676236578464227	-1	0.25	1	0.4	4	0.7692307692307693	10	0.38461538461538464	0.7692307692307693	13	10	1	0	0	0.23076923076923078	13	3	15	0.0	1.0	0.6786699173335237	0.9549803369114982	0.3958141560488641	0.9572851457851086	0.6244476577853038	0.9126910357605095	0.9471186275573571	0.9446443660332053	0	0	0.0	0.0006219486302733914	0.0006219486302733914
4994	0.045180524289406755	0.009936598988283349	0.00952793962407739	0.9213502364014382	-1	0	0	0.2	2	0.9230769230769231	12	0.5357142857142857	0.9230769230769231	13	12	1	0	0	0.14285714285714285	14	2	15	0.0	0	0.19954271431694695	0.9476354838782808	0.33104267934374904	0.6228500752904161	0.19047329266030827	0.9096701703122099	0.655282594186952	0.8701560674989555	0	0	0.0	0.00952793962407739	0.00952793962407739
1251	0.030740427366311877	0.004517505117957033	0.0032489192591483662	0.709422088265086	-1	0	0	0.14285714285714285	1	1.0	8	1.0	1.0	9	8	0	0	0	0.1	10	1	10	0.0	0	0.2602755267967961	0.9355703549764492	0.33104267934374904	0.8707238577783494	0.16332980440223635	0.9212610962962681	0.7482531399951207	0.9127369750753276	0	0	0.0	0.0032489192591483662	0.0032489192591483662
2998	0.037801093404444666	0.008991384329948804	0.008085858919936961	0.9186344510321012	-1	0	0	0.2	2	0.9230769230769231	12	0.5357142857142857	0.9230769230769231	13	12	1	0	0	0.14285714285714285	14	2	15	0.0	0	0.2008323502880267	0.9462621251587724	0.33104267934374904	0.8347739962157276	0.19047329266030827	0.8869485836729764	0.655282594186952	0.8986879831195848	0	0	0.0	0.008085858919936961	0.008085858919936961
749	0.0200352207491932	0.0029761027250180404	0.0005133338832239375	0.974286802601219	-1	0	0	0.2857142857142857	2	0.875	7	0.3333333333333333	0.75	7	6	2	0	0	0.8333333333333334	6	5	10	0.0	0	0.19954271431694695	0.9175294954967753	0.35565525528886754	0.8558278649881844	0.19047329266030827	0.8329003074048889	0.7311742709639721	0.8734937829201151	0	0	0.0	0.0005133338832239375	0.0005133338832239375
3135	0.037577552953609976	0.01102127413671776	0.008202178417084663	0.9203209027278221	-1	0	0	0.2222222222222222	2	0.9090909090909091	10	0.5416666666666666	0.9090909090909091	11	10	1	0	0	0.16666666666666666	12	2	13	0.0	0	0.2008323502880267	0.9525586567086408	0.33104267934374904	0.6322559815105538	0.19517290370967338	0.8943208379683266	0.703012022357764	0.8690297592705186	0	0	0.0	0.008202178417084663	0.008202178417084663
3895	0.04462443193364843	0.00987209056221811	0.009265230367555694	0.9201036206369784	-1	0	0	0.1	1	1.0	12	1.0	1.0	13	12	0	0	0	0.07142857142857142	14	1	14	0.0	0	0.19954271431694695	0.9476354838782808	0.33104267934374904	0.6228500752904161	0.19047329266030827	0.8927889982313949	0.655282594186952	0.8628286280164676	0	0	0.0	0.009265230367555694	0.009265230367555694
4542	0.03615061789924489	0.0070062286857777815	-0.006644690740060885	0.8625830762420517	-1	0	0	0.1111111111111111	1	1.0	11	1.0	1.0	12	11	0	0	0	0.07692307692307693	13	1	13	0.0	0	0.19954271431694695	0.9617337256886322	0.33104267934374904	0.6003232941437379	0.19047329266030827	0.9262724874291127	0.655282594186952	0.8863435655783994	0	0	0.0	-0.0006644690740060885	-0.0006644690740060885
3848	0.04347395092396637	0.00942293328055162	0.009211456619486824	0.9188872190743341	-1	0	0	0.2	2	0.9230769230769231	12	0.5357142857142857	0.9230769230769231	13	12	1	0	0	0.14285714285714285	14	2	15	0.0	0	0.19954271431694695	0.9478780000410991	0.33104267934374904	0.6228500752904161	0.19047329266030827	0.8927889982313949	0.655282594186952	0.8630217464729533	0	0	0.0	0.009211456619486824	0.009211456619486824
632	0.0020178120106766795	0.0018138279593839424	-0.0018138272428091626	0.9842924891020376	-1	0	0	1.0	2	0.0	0	0.75	0	2	0	0	0	0	1.0	2	2	3	0.0	0	0	0	0	0	0	0	0	0	0	0	0	-0.00018138272428091625	-0.00018138272428091625
2224	0.03599596016866835	0.00831688114019003	0.008313669019664618	0.918372764214298	-1	0	0	0.2	2	0.9166666666666666	11	0.5384615384615384	0.9166666666666666	12	11	1	0	0	0.15384615384615385	13	2	14	0.0	0	0.23119875652795133	0.9486545117201556	0.33104267934374904	0.8424678632736814	0.19047329266030827	0.8982475130121911	0.7038771529666801	0.9052548066004777	0	0	0.0	0.008313669019664618	0.008313669019664618
3439	0.04483365891097451	0.010586459236768783	0.010193251997225029	0.9198538730333183	-1	0	0	0.2	2	0.9230769230769231	12	0.5357142857142857	0.9230769230769231	13	12	1	0	0	0.14285714285714285	14	2	15	0.0	0	0.19954271431694695	0.9476354838782808	0.33104267934374904	0.6228500752904161	0.19047329266030827	0.8920187708145081	0.6667451819629171	0.8625118532048387	0	0	0.0	0.010193251997225029	0.010193251997225029
1784	0.03149842721122589	0.010578189511792818	0.005585785524279636	0.9191510067285567	-1	0	0	0.2222222222222222	2	0.9090909090909091	10	0.5416666666666666	0.9090909090909091	11	10	1	0	0	0.16666666666666666	12	2	13	0.0	0	0.2602755267967961	0.9506130940704048	0.33104267934374904	0.8506531307883547	0.19047329266030827	0.91660415770021	0.7482531399951207	0.914099044368114	0	0	0.0	0.005585785524279636	0.005585785524279636
3755	0.04506114929008985	0.009529681774465346	0.009299005896940068	0.9190448411258989	-1	0	0	0.2	2	0.9230769230769231	12	0.5357142857142857	0.9230769230769231	13	12	1	0	0	0.14285714285714285	14	2	15	0.0	0	0.19954271431694695	0.9476354838782808	0.33104267934374904	0.6228500752904161	0.19047329266030827	0.8902418974085887	0.655282594186952	0.8617862704698922	0	0	0.0	0.009299005896940068	0.009299005896940068
3699	0.04503223304800762	0.00945791140852061	0.009248738125244306	0.9188627805630176	-1	0	0	0.2	2	0.9230769230769231	12	0.5357142857142857	0.9230769230769231	13	12	1	0	0	0.14285714285714285	14	2	15	0.0	0	0.19954271431694695	0.9476354838782808	0.33104267934374904	0.6228500752904161	0.19047329266030827	0.8927889982313949	0.655282594186952	0.8628286280164676	0	0	0.0	0.009248738125244306	0.009248738125244306
1156	0.03162559595159599	0.010011604520194579	0.006183987385860475	0.9197651709404092	-1	0	0	0.2222222222222222	2	0.9090909090909091	10	0.5416666666666666	0.9090909090909091	11	10	1	0	0	0.16666666666666666	12	2	13	0.0	0	0.2602755267967961	0.9506130940704048	0.33104267934374904	0.8506531307883547	0.19047329266030827	0.91660415770021	0.7482531399951207	0.914099044368114	0	0	0.0	0.006183987385860475	0.006183987385860475
4015	0.04297510144810592	0.011255904754017849	0.009928640953896135	0.9179078623805328	-1	0	0	0.1	1	1.0	12	1.0	1.0	13	12	0	0	0	0.07142857142857142	14	1	14	0.0	0	0.2008323502880267	0.9477510649183986	0.33104267934374904	0.6228500752904161	0.19047329266030827	0.8927889982313949	0.655282594186952	0.8629205894502315	0	0	0.0	0.009928640953896135	0.009928640953896135
3934	0.0429917336411525	0.01026203515176392	0.00965297573406268	0.918600336584267	-1	0	0	0.2	2	0.9230769230769231	12	0.5357142857142857	0.9230769230769231	13	12	1	0	0	0.14285714285714285	14	2	15	0.0	0	0.19954271431694695	0.9476354838782808	0.33104267934374904	0.6228500752904161	0.19047329266030827	0.8927889982313949	0.655282594186952	0.8628286280164676	0	0	0.0	0.00965297573406268	0.00965297573406268
1605	0.04142243502194385	0.019962820047293568	-0.017629262416589558	0.925632067518331	-1	0	0	0.2	2	0.9166666666666666	11	0.5384615384615384	0.9166666666666666	12	11	1	0	0	0.15384615384615385	13	2	14	0.0	0	0.23119875652795133	0.9625135321353104	0.33104267934374904	0.8465956581086274	0.19282309818499083	0.9087718463755794	0.7577377520870784	0.918150681907133	0	0	0.0	-0.0017629262416589558	-0.0017629262416589558
1667	0.03137853728820651	0.00873890009643591	0.006154699233017114	0.9223904179992641	-1	0	0	0.2222222222222222	2	0.9090909090909091	10	0.5416666666666666	0.9090909090909091	11	10	1	0	0	0.16666666666666666	12	2	13	0.0	0	0.2602755267967961	0.9506130940704048	0.33104267934374904	0.8506531307883547	0.19047329266030827	0.91660415770021	0.7482531399951207	0.914099044368114	0	0	0.0	0.006154699233017114	0.006154699233017114
1025	0.019739910795857202	0.00627587862829476	0.0029820483849127707	0.9355307158372664	-1	0	0	0.2	2	0.9230769230769231	12	0.5357142857142857	0.9230769230769231	13	12	1	0	0	0.14285714285714285	14	2	15	0.0	0	0.5765764781452568	0.9184835595725305	0.4374921741882252	0.9166223656906795	0.19047329266030827	0.9198656925337503	0.8373023235470685	0.9183337039373753	0	0	0.0	0.0029820483849127707	0.0029820483849127707
4507	0.04489156478682822	0.010482086396481573	0.009738318886627597	0.9213092772368925	-1	0	0	0.2	2	0.9230769230769231	12	0.5357142857142857	0.9230769230769231	13	12	1	0	0	0.14285714285714285	14	2	15	0.0	0	0.19954271431694695	0.9476354838782808	0.33104267934374904	0.6255572141097054	0.19047329266030827	0.9096701703122099	0.655282594186952	0.8705900898925304	0	0	0.0	0.009738318886627597	0.009738318886627597
4793	0.041854399251673155	0.010070240387497311	0.009039714222892134	0.9218492205458151	-1	0	0	0.2	2	0.9166666666666666	11	0.5384615384615384	0.9166666666666666	12	11	1	0	0	0.15384615384615385	13	2	14	0.0	0	0.19954271431694695	0.9502120836454947	0.33104267934374904	0.6272956865668362	0.19047329266030827	0.8987434660929875	0.655282594186952	0.8681037162905582	0	0	0.0	0.009039714222892134	0.009039714222892134
4053	0.03672028694464723	0.004508421485871914	0.004117277895111783	0.9211444369514709	-1	0	0	0.1	1	1.0	12	1.0	1.0	13	12	0	0	0	0.07142857142857142	14	1	14	0.0	0	0.2008323502880267	0.9593673703517038	0.33104267934374904	0.6315755043482266	0.19047329266030827	0.9288700365872464	0.655282594186952	0.8899321441467463	0	0	0.0	0.004117277895111783	0.004117277895111783
400	0.0017243322363840732	0.0016836768298781673	-0.0016834633326767439	0.9755747434621692	-1	0	0	0.5	1	1.0	1	1.0	1.0	1	1	1	1	0	0.3333333333333333	1	3	3	0.16666666666666666	0	0.6357435957961789	0.5	0.3337862102053436	0.5	0.7715618654308368	0.5	0.8617152028970144	0.5	1.0	0	0.0	-0.00016834633326767438	-0.00016834633326767438
3167	0.03400863480149775	0.009534125496654895	0.007618925076041231	0.9204434493578633	-1	0	0	0.25	2	0.9	9	0.5454545454545454	0.9	10	9	1	0	0	0.18181818181818182	11	2	12	0.0	0	0.3098105461652239	0.9544347944248851	0.33104267934374904	0.6378367420924606	0.19047329266030827	0.9108314941988097	0.7317353542784266	0.8783892080200075	0	0	0.0	0.007618925076041231	0.007618925076041231
5050	0.04613331291433454	0.010046156485283597	0.009847533096186887	0.9194970780914586	-1	0	0	0.2	2	0.9230769230769231	12	0.5357142857142857	0.9230769230769231	13	12	1	0	0	0.14285714285714285	14	2	15	0.0	0	0.19954271431694695	0.9476354838782808	0.33104267934374904	0.6228500752904161	0.19047329266030827	0.9096701703122099	0.655282594186952	0.8701560674989555	0	0	0.0	0.009847533096186887	0.009847533096186887
4405	0.045156986661154516	0.011010066361725756	0.01066956461953715	0.9191533432860963	-1	0	0	0.2	2	0.9230769230769231	12	0.5357142857142857	0.9230769230769231	13	12	1	0	0	0.14285714285714285	14	2	15	0.0	0	0.19954271431694695	0.9476354838782808	0.33104267934374904	0.6228500752904161	0.19047329266030827	0.9096701703122099	0.655282594186952	0.8701560674989555	0	0	0.0	0.01066956461953715	0.01066956461953715
2609	0.03622674790726977	0.00970680211863361	0.009057247944418376	0.9196913677136249	-1	0	0	0.2	2	0.9166666666666666	11	0.5384615384615384	0.9166666666666666	12	11	1	0	0	0.15384615384615385	13	2	14	0.0	0	0.23119875652795133	0.9486545117201556	0.33104267934374904	0.8424678632736814	0.19047329266030827	0.8982475130121911	0.7038771529666801	0.9052548066004777	0	0	0.0	0.009057247944418376	0.009057247944418376
2460	0.035482957087650396	0.007296657024316875	0.007295814470262799	0.9189281288339579	-1	0	0	0.2	2	0.9166666666666666	11	0.5384615384615384	0.9166666666666666	12	11	1	0	0	0.15384615384615385	13	2	14	0.0	0	0.23119875652795133	0.9486545117201556	0.33104267934374904	0.8424678632736814	0.19047329266030827	0.8982475130121911	0.7038771529666801	0.9052548066004777	0	0	0.0	0.007295814470262799	0.007295814470262799
3675	0.04528942052952219	0.01066658648681215	0.010202280060848211	0.9190194510202178	-1	0	0	0.2	2	0.9230769230769231	12	0.5357142857142857	0.9230769230769231	13	12	1	0	0	0.14285714285714285	14	2	15	0.0	0	0.19954271431694695	0.9476354838782808	0.33104267934374904	0.6228500752904161	0.19047329266030827	0.8902418974085887	0.655282594186952	0.8617862704698922	0	0	0.0	0.010202280060848211	0.010202280060848211
3519	0.0438035013097195	0.011279257975877284	0.010193213767846257	0.9182596098891946	-1	0	0	0.1	1	1.0	12	1.0	1.0	13	12	0	0	0	0.07142857142857142	14	1	14	0.0	0	0.19954271431694695	0.9476354838782808	0.33104267934374904	0.6228500752904161	0.19047329266030827	0.8920187708145081	0.6667451819629171	0.8625118532048387	0	0	0.0	0.010193213767846257	0.010193213767846257
1129	0.035659741024265855	0.010431978871475863	0.004659120037651338	0.9224407237889833	-1	0	0	0.2222222222222222	2	0.9090909090909091	10	0.5909090909090909	0.8181818181818182	10	9	2	1	0	0.18181818181818182	11	2	13	0.14285714285714285	0	0.22990912055687157	0.9324512302076499	0.33104267934374904	0.860976158419922	0.19047329266030827	0.8840713492520277	0.7038771529666801	0.8965980410765414	1.0	0	0.0	0.004659120037651338	0.004659120037651338
4481	0.043552476639222716	0.009175396843642294	0.009103131108557407	0.9188068931722229	-1	0	0	0.2	2	0.9230769230769231	12	0.5357142857142857	0.9230769230769231	13	12	1	0	0	0.14285714285714285	14	2	15	0.0	0	0.2008323502880267	0.9477510649183986	0.33104267934374904	0.6228500752904161	0.19047329266030827	0.9121876388591309	0.655282594186952	0.8714073193998242	0	0	0.0	0.009103131108557407	0.009103131108557407
3840	0.04499089331856335	0.010036676451597002	0.00968583189912533	0.9193339259006269	-1	0	0	0.1	1	1.0	12	1.0	1.0	13	12	0	0	0	0.07142857142857142	14	1	14	0.0	0	0.19954271431694695	0.9476354838782808	0.33104267934374904	0.6228500752904161	0.19047329266030827	0.9140320645255662	0.655282594186952	0.8721865642997582	0	0	0.0	0.00968583189912533	0.00968583189912533
3089	0.04572497820201374	0.015018573772827733	-0.014989490073061365	0.9254048109522488	-1	0	0	0.2	2	0.9230769230769231	12	0.5357142857142857	0.9230769230769231	13	12	1	0	0	0.14285714285714285	14	2	15	0.0	0	0.2008323502880267	0.9427288077391075	0.33104267934374904	0.6358911334378452	0.19047329266030827	0.9089429660305517	0.655282594186952	0.8683502953954443	0	0	0.0	-0.0014989490073061365	-0.0014989490073061365
2811	0.03648364613655454	0.007678255096411239	0.007663365224755099	0.9184544386874713	-1	0	0	0.2	2	0.9166666666666666	11	0.5384615384615384	0.9166666666666666	12	11	1	0	0	0.15384615384615385	13	2	14	0.0	0	0.23119875652795133	0.9486545117201556	0.33104267934374904	0.8424678632736814	0.19047329266030827	0.8982475130121911	0.7038771529666801	0.9052548066004777	0	0	0.0	0.007663365224755099	0.007663365224755099
2174	0.033519042463519964	0.007326131071054767	0.006405891141797889	0.9205787801373877	-1	0	0	0.2	2	0.9230769230769231	12	0.5357142857142857	0.9230769230769231	13	12	1	0	0	0.14285714285714285	14	2	15	0.0	0	0.2615651627678759	0.9577858558041444	0.33104267934374904	0.8337458490056403	0.19047329266030827	0.9054829746695849	0.7482531399951207	0.9114381681471809	0	0	0.0	0.006405891141797889	0.006405891141797889
3153	0.043088205630044146	0.008430766891417248	0.008407784771255495	0.9206924220691431	-1	0	0	0.2	2	0.9230769230769231	12	0.5357142857142857	0.9230769230769231	13	12	1	0	0	0.14285714285714285	14	2	15	0.0	0	0.2008323502880267	0.9477510649183986	0.33104267934374904	0.6228500752904161	0.19047329266030827	0.8927889982313949	0.655282594186952	0.8629205894502315	0	0	0.0	0.008407784771255495	0.008407784771255495
2116	0.02752881286316458	0.009848776403260208	0.0036057177545955345	0.9192358336079403	-1	0	0	0.25	2	0.8888888888888888	8	0.55	0.8888888888888888	9	8	1	0	0	0.2	10	2	11	0.0	0	0.2812693844389925	0.8657428579448948	0.33104267934374904	0.930127686373901	0.19047329266030827	0.914485134136823	0.7482531399951207	0.9067050697075344	0	0	0.0	0.0036057177545955345	0.0036057177545955345
5026	0.03798971213912475	0.008804030348406147	0.0075867126857457855	0.9190471303036448	-1	0	0	0.2222222222222222	2	0.9090909090909091	10	0.5416666666666666	0.9090909090909091	11	10	1	0	0	0.16666666666666666	12	2	13	0.0	0	0.19954271431694695	0.869910758072678	0.33104267934374904	0.6174194610231829	0.19047329266030827	0.8895970789688916	0.655282594186952	0.8158485884049816	0	0	0.0	0.0075867126857457855	0.0075867126857457855
4468	0.04529548075624586	0.01121304666562087	0.010636513230824603	0.9193394222545899	-1	0	0	0.2	2	0.9230769230769231	12	0.5357142857142857	0.9230769230769231	13	12	1	0	0	0.14285714285714285	14	2	15	0.0	0	0.19954271431694695	0.9476354838782808	0.33104267934374904	0.6228500752904161	0.19047329266030827	0.9096701703122099	0.655282594186952	0.8701560674989555	0	0	0.0	0.010636513230824603	0.010636513230824603
2326	0.040638184366715825	0.010816239645731847	0.008520604608847163	0.9224215712862778	-1	0	0	0.2222222222222222	2	0.9090909090909091	10	0.5416666666666666	0.9090909090909091	11	10	1	0	0	0.16666666666666666	12	2	13	0.0	0	0.19954271431694695	0.9524716200761446	0.33104267934374904	0.6322559815105538	0.19047329266030827	0.9048236578189759	0.655282594186952	0.8733102555044859	0	0	0.0	0.008520604608847163	0.008520604608847163
4742	0.04574541415485328	0.011492369817314742	0.010718214147403286	0.919108272819706	-1	0	0	0.2	2	0.9230769230769231	12	0.5357142857142857	0.9230769230769231	13	12	1	0	0	0.14285714285714285	14	2	15	0.0	0	0.19954271431694695	0.9476354838782808	0.33104267934374904	0.6228500752904161	0.19047329266030827	0.9096701703122099	0.655282594186952	0.8701560674989555	0	0	0.0	0.010718214147403286	0.010718214147403286
4463	0.022618345723642682	0.008889258542942686	-0.008853336668508108	0.9820172214279499	-1	0.25	1	0.4	4	0.7692307692307693	10	0.38461538461538464	0.7692307692307693	13	10	1	0	0	0.23076923076923078	13	3	15	0.0	1.0	0.19954271431694695	0.9545971871490402	0.33104267934374904	0.8376457862761391	0.19047329266030827	0.8840199291836307	0.655282594186952	0.9037146227941766	0	0	0.0	-0.0008853336668508108	-0.0008853336668508108
43	0.02484295107324109	0.008320957391064466	-0.00800966959070044	0.6745717969165417	-1	0	0	0.14285714285714285	1	1.0	8	1.0	0.875	7	7	2	5	0	0.1	10	1	10	0.625	0	0.5021603957785389	0.9551450004572716	0.4585169797490069	0.9495268371574092	0.5827229964150464	0.9505333842889672	0.9360991397877967	0.9517952237692948	0.42857142857142855	0.14285714285714285	0.0	-0.000800966959070044	-0.000800966959070044
3414	0.03417602438263579	0.0076332615371800215	0.006527311216634069	0.9206467050248957	-1	0	0	0.25	2	0.9	9	0.5454545454545454	0.9	10	9	1	0	0	0.18181818181818182	11	2	12	0.0	0	0.19954271431694695	0.876525554471351	0.33104267934374904	0.6229209816530988	0.19047329266030827	0.8816466477133053	0.655282594186952	0.8160789352121067	0	0	0.0	0.006527311216634069	0.006527311216634069
4172	0.046359479435573496	0.009501603277613005	0.00945208818641916	0.9191658574441515	-1	0	0	0.2	2	0.9230769230769231	12	0.5357142857142857	0.9230769230769231	13	12	1	0	0	0.14285714285714285	14	2	15	0.0	0	0.19954271431694695	0.9476354838782808	0.33104267934374904	0.6228500752904161	0.19047329266030827	0.9121876388591309	0.655282594186952	0.8713202023835757	0	0	0.0	0.00945208818641916	0.00945208818641916
2318	0.033792841400364045	0.010101615635248922	0.008501864695426355	0.9194988025344776	-1	0	0	0.2	2	0.9166666666666666	11	0.5384615384615384	0.9166666666666666	12	11	1	0	0	0.15384615384615385	13	2	14	0.0	0	0.23119875652795133	0.9520468888894996	0.33104267934374904	0.8424678632736814	0.19047329266030827	0.8982475130121911	0.7323779972802633	0.9072911679178361	0	0	0.0	0.008501864695426355	0.008501864695426355
3054	0.02911554401871981	0.0096679055090261	0.004925418869053117	0.9196470596063449	-1	0	0	0.2857142857142857	2	0.875	7	0.5555555555555556	0.875	8	7	1	0	0	0.2222222222222222	9	2	10	0.0	0	0.2014771682735666	0.889182541166172	0.33104267934374904	0.6367298627575888	0.19047329266030827	0.9027101495501213	0.687966738407679	0.8353150361073922	0	0	0.0	0.004925418869053117	0.004925418869053117
3269	0.03706357818956556	0.007464712569088283	0.007453912102000535	0.9205127835566933	-1	0	0	0.2	2	0.9166666666666666	11	0.5384615384615384	0.9166666666666666	12	11	1	0	0	0.15384615384615385	13	2	14	0.0	0	0.22990912055687157	0.9485805158091826	0.33104267934374904	0.8424678632736814	0.19047329266030827	0.8982475130121911	0.7038771529666801	0.9052113958421321	0	0	0.0	0.007453912102000535	0.007453912102000535
3160	0.04448676312385981	0.009106345444193599	0.00900918450987397	0.9193353747173035	-1	0	0	0.2	2	0.9230769230769231	12	0.5357142857142857	0.9230769230769231	13	12	1	0	0	0.14285714285714285	14	2	15	0.0	0	0.19954271431694695	0.9478780000410991	0.33104267934374904	0.6228500752904161	0.19047329266030827	0.8927889982313949	0.655282594186952	0.8630217464729533	0	0	0.0	0.00900918450987397	0.00900918450987397
429	0.0020412673242679565	0.0018047554807340003	-0.001804755241159209	0.9754988290758693	-1	0	0	0.5	1	1.0	1	1.0	1.0	1	1	1	1	0	0.3333333333333333	1	3	3	0.16666666666666666	0	0.6357435957961789	0.5	0.3337862102053436	0.5	0.7715618654308368	0.5	0.8617152028970144	0.5	1.0	0	0.0	-0.0001804755241159209	-0.0001804755241159209
3498	0.04457420209719583	0.007935873586378648	0.007865561046922357	0.9203770435891925	-1	0	0	0.2	2	0.9230769230769231	12	0.5357142857142857	0.9230769230769231	13	12	1	0	0	0.14285714285714285	14	2	15	0.0	0	0.19954271431694695	0.9476354838782808	0.33104267934374904	0.6228500752904161	0.19047329266030827	0.8927889982313949	0.655282594186952	0.8628286280164676	0	0	0.0	0.007865561046922357	0.007865561046922357
4079	0.04446960380406884	0.011209882825065994	0.010527939192931093	0.9187529518484824	-1	0	0	0.2	2	0.9230769230769231	12	0.5357142857142857	0.9230769230769231	13	12	1	0	0	0.14285714285714285	14	2	15	0.0	0	0.19954271431694695	0.9476354838782808	0.33104267934374904	0.6228500752904161	0.19047329266030827	0.8927889982313949	0.655282594186952	0.8628286280164676	0	0	0.0	0.010527939192931093	0.010527939192931093
1013	0.0325602854608353	0.011050984695270698	0.005328712334552459	0.9217064843889572	-1	0	0	0.1111111111111111	1	1.0	11	0.5416666666666666	0.9090909090909091	11	10	1	1	0	0.16666666666666666	12	2	13	0.2	0	0.2615651627678759	0.9505308558280834	0.33104267934374904	0.8506531307883547	0.19047329266030827	0.8975853154820049	0.7482531399951207	0.9079363543423833	1.0	0	0.0	0.005328712334552459	0.005328712334552459
4301	0.022243724560544898	0.009829526678183074	-0.009750543898478733	0.9818944593960854	-1	0.25	1	0.4	4	0.7692307692307693	10	0.38461538461538464	0.7692307692307693	13	10	1	0	0	0.23076923076923078	13	3	15	0.0	1.0	0.19954271431694695	0.9578592664133536	0.33104267934374904	0.8343343915205411	0.19047329266030827	0.8568456836529841	0.655282594186952	0.8981248647472702	0	0	0.0	-0.0009750543898478733	-0.0009750543898478733
4626	0.04492611592991044	0.010560370742489413	0.010084114538780558	0.9190874797340182	-1	0	0	0.2	2	0.9230769230769231	12	0.5357142857142857	0.9230769230769231	13	12	1	0	0	0.14285714285714285	14	2	15	0.0	0	0.19954271431694695	0.9476354838782808	0.33104267934374904	0.6228500752904161	0.19047329266030827	0.9096701703122099	0.655282594186952	0.8701560674989555	0	0	0.0	0.010084114538780558	0.010084114538780558
154	0.002165386043894847	0.001932974704148655	-0.0019327865615488301	0.9846462235833954	-1	0	0	1.0	2	0.0	0	0.75	0	2	0	0	2	0	1.0	2	2	3	1.0	0	0	0	0	0	0	0	0	0	0	0	0	-0.00019327865615488302	-0.00019327865615488302
595	0.0017941272413478484	0.0017407253494032273	-0.0017406928090608737	0.9847177773982896	-1	0	0	1.0	1	0	0	1.0	0	1	0	0	0	0	0.5	1	2	2	0.0	0	0	0	0	0	0	0	0	0	0	0	0	-0.00017406928090608738	-0.00017406928090608738
740	0.01911745906790276	0.005611528014947418	0.002839387274678601	0.9255312340602463	-1	0.25	1	0.3	3	0.7692307692307693	10	0.3125	0.7692307692307693	12	10	2	0	0	0.3333333333333333	12	4	15	0.0	0.6666666666666666	0.4745266600814424	0.913455512060539	0.469361185176244	0.9438347605416165	0.16332980440223635	0.8709408991913192	0.9529787071613033	0.913923539652726	0	0	0.0	0.002839387274678601	0.002839387274678601
877	0.022238883929434676	0.008952067062433712	-0.0011124211512234968	0.9350616187277773	-1	0	0	0.2	2	0.9230769230769231	12	0.5357142857142857	0.9230769230769231	13	12	1	0	0	0.14285714285714285	14	2	15	0.0	0	0.29957115359779346	0.9387259054851721	0.2323309408698187	0.9627500469700103	0.540671361564894	0.9106923253911858	0.9103699911192266	0.9409112943726404	0	0	0.0	-0.00011124211512234967	-0.00011124211512234967
4784	0.045798724785698554	0.010728393202418121	0.010512998137997765	0.9196934351648185	-1	0	0	0.2	2	0.9230769230769231	12	0.5357142857142857	0.9230769230769231	13	12	1	0	0	0.14285714285714285	14	2	15	0.0	0	0.19954271431694695	0.9476354838782808	0.33104267934374904	0.6228500752904161	0.19047329266030827	0.9096701703122099	0.655282594186952	0.8701560674989555	0	0	0.0	0.010512998137997765	0.010512998137997765
4196	0.046124639521391946	0.01060521979007648	0.010293100122636826	0.9194317974094207	-1	0	0	0.2	2	0.9230769230769231	12	0.5357142857142857	0.9230769230769231	13	12	1	0	0	0.14285714285714285	14	2	15	0.0	0	0.19954271431694695	0.9476354838782808	0.33104267934374904	0.6228500752904161	0.19047329266030827	0.8902418974085887	0.655282594186952	0.8617862704698922	0	0	0.0	0.010293100122636826	0.010293100122636826
4136	0.04572695959196698	0.010705246784856215	0.010422707266085683	0.919481918017405	-1	0	0	0.2	2	0.9230769230769231	12	0.5357142857142857	0.9230769230769231	13	12	1	0	0	0.14285714285714285	14	2	15	0.0	0	0.19954271431694695	0.9476354838782808	0.33104267934374904	0.6228500752904161	0.19047329266030827	0.9096701703122099	0.655282594186952	0.8701560674989555	0	0	0.0	0.010422707266085683	0.010422707266085683
4085	0.04421374296433152	0.009282418427108474	0.009047483630927097	0.9207048202565232	-1	0	0	0.2	2	0.9230769230769231	12	0.5357142857142857	0.9230769230769231	13	12	1	0	0	0.14285714285714285	14	2	15	0.0	0	0.19954271431694695	0.9476354838782808	0.33104267934374904	0.6228500752904161	0.19047329266030827	0.8927889982313949	0.655282594186952	0.8628286280164676	0	0	0.0	0.009047483630927097	0.009047483630927097
450	0.002165044403853888	0.0021618067108649997	-0.00215254847963453	0.9804372938902488	-1	0	0	0.6666666666666666	2	0.0	0	0.6666666666666666	0	2	0	1	0	0	0.6666666666666666	3	2	4	0.0	0	0	0	0	0	0	0	0	0	0	0	0	-0.000215254847963453	-0.000215254847963453
1240	0.029570288049407388	0.006522553274901612	0.005345423388525898	0.9189910730780709	-1	0	0	0.2	2	0.9230769230769231	12	0.5357142857142857	0.9230769230769231	13	12	1	0	0	0.14285714285714285	14	2	15	0.0	0	0.41749910607134133	0.963055595987842	0.36074240937856394	0.8322941155993505	0.21419542629292895	0.9026414581386376	0.8373023235470685	0.9139776266739165	0	0	0.0	0.005345423388525898	0.005345423388525898
498	0.001730602002860722	0.001652206009552572	-0.0016519862026959232	0.9753546339422384	-1	0	0	0.5	1	1.0	1	1.0	1.0	1	1	1	1	0	0.3333333333333333	1	3	3	0.16666666666666666	0	0.6357435957961789	0.5	0.3337862102053436	0.5	0.7715618654308368	0.5	0.8617152028970144	0.5	1.0	0	0.0	-0.00016519862026959233	-0.00016519862026959233
1107	0.031169324938805667	0.008172002163875727	0.006071131230257227	0.9223015593475823	-1	0	0	0.2222222222222222	2	0.9090909090909091	10	0.5416666666666666	0.9090909090909091	11	10	1	0	0	0.16666666666666666	12	2	13	0.0	0	0.2602755267967961	0.9506130940704048	0.33104267934374904	0.8506531307883547	0.19047329266030827	0.91660415770021	0.7482531399951207	0.914099044368114	0	0	0.0	0.006071131230257227	0.006071131230257227
3778	0.044169939972242105	0.010267371898266823	0.009752392048158953	0.9189688159028258	-1	0	0	0.2	2	0.9230769230769231	12	0.5357142857142857	0.9230769230769231	13	12	1	0	0	0.14285714285714285	14	2	15	0.0	0	0.19954271431694695	0.9476354838782808	0.33104267934374904	0.6228500752904161	0.19047329266030827	0.8920187708145081	0.6667451819629171	0.8625118532048387	0	0	0.0	0.009752392048158953	0.009752392048158953
4394	0.042734840343167664	0.008278159513985804	0.005403600636648651	0.9223083746538353	-1	0	0	0.2	2	0.9230769230769231	12	0.5357142857142857	0.9230769230769231	13	12	1	0	0	0.14285714285714285	14	2	15	0.0	0	0.19954271431694695	0.9476354838782808	0.33104267934374904	0.6145366331033608	0.22653934538925005	0.9054000668336705	0.655282594186952	0.866877480566453	0	0	0.0	0.005403600636648651	0.005403600636648651
4069	0.046030121472262736	0.011081184235047772	0.010549126943284668	0.9197242631412819	-1	0	0	0.2	2	0.9230769230769231	12	0.5357142857142857	0.9230769230769231	13	12	1	0	0	0.14285714285714285	14	2	15	0.0	0	0.19954271431694695	0.9476354838782808	0.33104267934374904	0.6228500752904161	0.19047329266030827	0.9096701703122099	0.655282594186952	0.8701560674989555	0	0	0.0	0.010549126943284668	0.010549126943284668
1478	0.03185066197426177	0.010245538937097766	0.00636611697819141	0.9196410630593296	-1	0	0	0.2222222222222222	2	0.9090909090909091	10	0.5416666666666666	0.9090909090909091	11	10	1	0	0	0.16666666666666666	12	2	13	0.0	0	0.2602755267967961	0.9506130940704048	0.33104267934374904	0.8506531307883547	0.19047329266030827	0.91660415770021	0.7482531399951207	0.914099044368114	0	0	0.0	0.00636611697819141	0.00636611697819141
2989	0.036877549353605765	0.010306765247482814	0.009123791983457656	0.9193458962867496	-1	0	0	0.2	2	0.9166666666666666	11	0.5384615384615384	0.9166666666666666	12	11	1	0	0	0.15384615384615385	13	2	14	0.0	0	0.23119875652795133	0.9486545117201556	0.33104267934374904	0.8424678632736814	0.19047329266030827	0.8982475130121911	0.7038771529666801	0.9052548066004777	0	0	0.0	0.009123791983457656	0.009123791983457656
952	0.017127336436839245	0.005781045108255639	0.0029696028238724494	0.9282613041165461	-1	0.25	1	0.4	4	0.6923076923076923	9	0.3409090909090909	0.6923076923076923	12	9	2	0	0	0.36363636363636365	11	4	15	0.0	0.5	0.5315542140915435	0.9301180565946072	0.41665316511854467	0.9170406442263005	0.21212125196075826	0.9249616753252242	0.9286786889510501	0.9242132609172253	0	0	0.0	0.0029696028238724494	0.0029696028238724494
594	0.002300761728432655	0.002239758238087569	-0.002237803259089809	0.9842638876931697	-1	0	0	0.6666666666666666	2	0.5	1	0.6666666666666666	0	0	0	3	1	0	0.6666666666666666	3	2	4	0.1	0	0	0	0	0	0	0	0	0	0	0	0	-0.1	-0.1
1045	0.02434739168521558	0.007090088169285123	0.002682122222601764	0.9274857514220669	-1	0.25	1	0.3	3	0.75	9	0.3181818181818182	0.75	11	9	2	0	0	0.36363636363636365	11	4	14	0.0	0.6666666666666666	0.5315542140915435	0.9371763729140895	0.3958141560488641	0.9309383194116393	0.21212125196075826	0.9327525541253228	0.951895470515145	0.9336710704502612	0	0	0.0	0.002682122222601764	0.002682122222601764
3192	0.040794909023455596	0.010175955156762489	0.008696132055486182	0.9195640127293025	-1	0	0	0.2222222222222222	2	0.9090909090909091	10	0.5416666666666666	0.9090909090909091	11	10	1	0	0	0.16666666666666666	12	2	13	0.0	0	0.2008323502880267	0.9525586567086408	0.33104267934374904	0.6322559815105538	0.19047329266030827	0.9048236578189759	0.655282594186952	0.8733812067300322	0	0	0.0	0.008696132055486182	0.008696132055486182
2366	0.02730865629641524	0.007580085684799735	0.0056812271944802805	0.9192561342507096	-1	0	0	0.2	2	0.9230769230769231	12	0.5357142857142857	0.9230769230769231	13	12	1	0	0	0.14285714285714285	14	2	15	0.0	0	0.19954271431694695	0.9636437898201479	0.33104267934374904	0.8337458490056403	0.19047329266030827	0.9054829746695849	0.7482531399951207	0.9155335076674469	0	0	0.0	0.0056812271944802805	0.0056812271944802805
2173	0.03645516270626311	0.005825875897039992	0.005765555211889313	0.9191889850842687	-1	0	0	0.2	2	0.9166666666666666	11	0.5384615384615384	0.9166666666666666	12	11	1	0	0	0.15384615384615385	13	2	14	0.0	0	0.23119875652795133	0.9486545117201556	0.33104267934374904	0.8424678632736814	0.19047329266030827	0.8982475130121911	0.7038771529666801	0.9052548066004777	0	0	0.0	0.005765555211889313	0.005765555211889313
1698	0.032377222582789016	0.010416469336240368	0.006618628297528165	0.9200010159244572	-1	0	0	0.2222222222222222	2	0.9090909090909091	10	0.5416666666666666	0.9090909090909091	11	10	1	0	0	0.16666666666666666	12	2	13	0.0	0	0.2602755267967961	0.9506130940704048	0.33104267934374904	0.8506531307883547	0.19047329266030827	0.91660415770021	0.7482531399951207	0.914099044368114	0	0	0.0	0.006618628297528165	0.006618628297528165
3914	0.06517112391373037	0.011459203304710317	-0.011366133498026062	0.9232311838167566	-1	0	0	0.2	2	0.9166666666666666	11	0.5384615384615384	0.9166666666666666	12	11	1	0	0	0.15384615384615385	13	2	14	0.0	0	0.20018753230248681	0.948051824973131	0.33104267934374904	0.5921434608821403	0.19047329266030827	0.8996587653913575	0.655282594186952	0.8609829700409048	0	0	0.0	-0.0011366133498026062	-0.0011366133498026062
550	0.010401205340845699	0.004138296758534211	-0.004061086051532476	0.9299586156313888	-1	0	0	0.5	3	0.5714285714285714	4	0.75	0.42857142857142855	4	3	4	1	0	0.3333333333333333	6	2	9	0.09090909090909091	0	0.5199252674023906	0.7156021503685583	0.3625783872585385	0.6850236044397766	0.12160701880533627	0.9571730670153127	0.838023675386978	0.8323220520457705	1.0	0	0.0	-0.00040610860515324763	-0.00040610860515324763
1447	0.031566190331158976	0.009896481052310488	0.00701638320930119	0.9194125612857177	-1	0	0	0.2222222222222222	2	0.9090909090909091	10	0.5416666666666666	0.9090909090909091	11	10	1	0	0	0.16666666666666666	12	2	13	0.0	0	0.2602755267967961	0.9506130940704048	0.33104267934374904	0.8506531307883547	0.19047329266030827	0.91660415770021	0.7482531399951207	0.914099044368114	0	0	0.0	0.00701638320930119	0.00701638320930119
460	0.0021203866794974415	0.0018502375116583201	-0.0018500688553663167	0.9849786648343791	-1	0	0	1.0	2	0.0	0	0.75	0	2	0	0	1	0	1.0	2	2	3	0.5	0	0	0	0	0	0	0	0	0	0	0	0	-0.00018500688553663166	-0.00018500688553663166
651	0.01707721176108923	0.004804785785122462	-0.00011936623945473386	0.9244716070135405	-1	0	0	0.3333333333333333	3	0.7272727272727273	8	0.30952380952380953	0.6363636363636364	8	7	4	0	0	0.8571428571428571	6	7	13	0.0	0.5	0.5462060392001717	0.8992584111002607	0.44489501566806566	0.9453141909016826	0.1	0.9179983613989771	0.9479918359283311	0.923068905058057	0	0	0.0	-1.1936623945473385e-05	-1.1936623945473385e-05
2438	0.04071082990302613	0.007614931491740676	-0.0011939461989173234	0.8315754123369699	-1	0	0	0.125	1	1.0	9	1.0	1.0	10	9	0	0	0	0.09090909090909091	11	1	11	0.0	0	0.2014771682735666	0.9348306784327951	0.33104267934374904	0.638912799755421	0.19047329266030827	0.9251892826215896	0.6860746988560379	0.8717313158909026	0	0	0.0	-0.00011939461989173234	-0.00011939461989173234
125	0.003102984556790493	0.002397250930191412	-0.0023900698919515203	0.9729632454094329	-1	0	0	0.6666666666666666	2	0.5	1	0.6666666666666666	0.5	3	1	0	0	0	0.6666666666666666	3	2	4	0.0	0	0.7417036740210434	0.860569570129156	0.39924193772184624	0.6816673293437094	0.8020294120318459	0.9726195638715107	0.8687935057516419	0.8860027686305909	0	0	0.0	-0.00023900698919515203	-0.00023900698919515203
209	0.00619874986809996	0.0028739560216737205	-0.002861864971671918	0.9810178276985109	-1	0	0	0.5	2	0.6666666666666666	2	0.625	0.6666666666666666	3	2	1	2	0	0.5	4	2	5	0.4	0	0.5472839787952605	0.857559430768684	0.586041517064878	0.8639094165319631	0.24379467696341384	0.8860001866231074	0.8889763974720353	0.8696586946376348	0.6666666666666666	0	0.0	-0.00028618649716719176	-0.00028618649716719176
657	0.015862679639676778	0.0025398678103187218	0.00014154950607925964	0.9283448783702403	-1	0	0	0.2222222222222222	2	0.9090909090909091	10	0.28888888888888886	0.8181818181818182	10	9	2	0	0	0.5555555555555556	5	9	13	0.0	0	0.42049497833556543	0.8299603267938948	0.30400207964682513	0.705400884389554	0.2830719334083488	0.9354486371998066	0.8313378168430013	0.8469254089174214	0	0	0.0	0.00014154950607925964	0.00014154950607925964
4486	0.025532328713123928	0.006657134165698222	-0.002844661669066321	0.9316236522207719	-1	0	0	0.2	2	0.9230769230769231	12	0.46875	0.7692307692307693	11	10	3	1	0	0.5	8	4	15	0.1111111111111111	0.5	0.19954271431694695	0.9560588500083392	0.33104267934374904	0.6506196074340792	0.36707369237639276	0.9208664253199835	0.673330930110142	0.8861465200443661	1.0	0.36363636363636365	0.0	-0.0002844661669066321	-0.0002844661669066321
841	0.012544449842178923	0.004619888493147694	0.003884126417947747	0.9771411111187462	-1	0	0	0.2	2	0.9230769230769231	12	0.5357142857142857	0.9230769230769231	14	12	0	0	0	0.14285714285714285	14	2	15	0.0	0	0.5910921577937387	0.8316637595077542	0.5666285241193784	0.8635940161671659	0.20742164091139315	0.8273595372823378	0.9304185799382138	0.8415740495264686	0	0	0.0	0.003884126417947747	0.003884126417947747
3349	0.04295147349011203	0.009519329095593691	0.009123852190873267	0.9186934894922482	-1	0	0	0.2	2	0.9230769230769231	12	0.5357142857142857	0.9230769230769231	13	12	1	0	0	0.14285714285714285	14	2	15	0.0	0	0.2008323502880267	0.9477510649183986	0.33104267934374904	0.6228500752904161	0.19047329266030827	0.8927889982313949	0.655282594186952	0.8629205894502315	0	0	0.0	0.009123852190873267	0.009123852190873267
2944	0.039462942556589865	0.010761382623490088	0.00897656261247237	0.9208972440314986	-1	0	0	0.2222222222222222	2	0.9090909090909091	10	0.5416666666666666	0.9090909090909091	11	10	1	0	0	0.16666666666666666	12	2	13	0.0	0	0.2008323502880267	0.9526908929066079	0.33104267934374904	0.6322559815105538	0.19047329266030827	0.9048236578189759	0.655282594186952	0.8734891759188373	0	0	0.0	0.00897656261247237	0.00897656261247237
1582	0.03249366172905057	0.011083869958770228	0.006562682901958768	0.9188501937046384	-1	0	0	0.125	1	1.0	10	1.0	1.0	11	10	0	0	0	0.08333333333333333	12	1	12	0.0	0	0.2602755267967961	0.9506130940704048	0.33104267934374904	0.8506531307883547	0.19047329266030827	0.91660415770021	0.7482531399951207	0.914099044368114	0	0	0.0	0.006562682901958768	0.006562682901958768
2395	0.039050126724598656	0.009644170546322349	0.008559849980267516	0.9210881220504069	-1	0	0	0.2222222222222222	2	0.9090909090909091	10	0.5416666666666666	0.9090909090909091	11	10	1	0	0	0.16666666666666666	12	2	13	0.0	0	0.2008323502880267	0.952426168147369	0.33104267934374904	0.6322559815105538	0.19047329266030827	0.9048236578189759	0.655282594186952	0.8732732392011079	0	0	0.0	0.008559849980267516	0.008559849980267516
923	0.02936974719001469	0.008907481736437536	0.004510462287461223	0.9211135672789423	-1	0	0	0.2	2	0.9230769230769231	12	0.5769230769230769	0.8461538461538461	12	11	2	1	0	0.15384615384615385	13	2	15	0.14285714285714285	0	0.2602755267967961	0.9468335799994648	0.3458925443611565	0.9022522589878889	0.19282309818499083	0.8904207482362817	0.7720044434251175	0.9167572863844119	1.0	0	0.0	0.004510462287461223	0.004510462287461223
2320	0.03288369767845168	0.009196087952181823	0.007096576973410919	0.9197949945393196	-1	0	0	0.2222222222222222	2	0.9090909090909091	10	0.5416666666666666	0.9090909090909091	11	10	1	0	0	0.16666666666666666	12	2	13	0.0	0	0.2008323502880267	0.9287730840281964	0.33104267934374904	0.8518712946032604	0.19047329266030827	0.9006148579385305	0.7188814077821483	0.8978726389353009	0	0	0.0	0.007096576973410919	0.007096576973410919
4350	0.04473548843790063	0.010648890573797951	0.010151689813884864	0.9191030252497879	-1	0	0	0.2	2	0.9230769230769231	12	0.5357142857142857	0.9230769230769231	13	12	1	0	0	0.14285714285714285	14	2	15	0.0	0	0.19954271431694695	0.9476354838782808	0.33104267934374904	0.6228500752904161	0.19047329266030827	0.8902418974085887	0.655282594186952	0.8617862704698922	0	0	0.0	0.010151689813884864	0.010151689813884864
4695	0.04590026838813001	0.009949274272774183	0.009838545690467994	0.9194516600243258	-1	0	0	0.2	2	0.9230769230769231	12	0.5357142857142857	0.9230769230769231	13	12	1	0	0	0.14285714285714285	14	2	15	0.0	0	0.19954271431694695	0.9476354838782808	0.33104267934374904	0.6228500752904161	0.19047329266030827	0.9121876388591309	0.655282594186952	0.8713202023835757	0	0	0.0	0.009838545690467994	0.009838545690467994
4721	0.025144300953640352	0.006586361174405838	-0.00655623238086049	0.9458957408972373	-1	0	0	0.3	3	0.7692307692307693	10	0.3409090909090909	0.7692307692307693	12	10	2	0	0	0.36363636363636365	4	11	15	0.0	0	0.22990912055687157	0.943555055945222	0.3458925443611565	0.834357784060509	0.2203673858410895	0.9229778627043965	0.6729392033058662	0.9093379414246386	0	0	0.0	-0.0006556232380860491	-0.0006556232380860491
5006	0.04451641794550418	0.01054419259750595	0.010175058030963155	0.9192784188150047	-1	0	0	0.2	2	0.9230769230769231	12	0.5357142857142857	0.9230769230769231	13	12	1	0	0	0.14285714285714285	14	2	15	0.0	0	0.19954271431694695	0.9476354838782808	0.33104267934374904	0.6228500752904161	0.19047329266030827	0.9096701703122099	0.655282594186952	0.8701560674989555	0	0	0.0	0.010175058030963155	0.010175058030963155
2414	0.0386853603739165	0.009420784310732516	0.008062592132707309	0.9200359626148777	-1	0	0	0.2222222222222222	2	0.9090909090909091	10	0.5416666666666666	0.9090909090909091	11	10	1	0	0	0.16666666666666666	12	2	13	0.0	0	0.2008323502880267	0.9526908929066079	0.33104267934374904	0.6322559815105538	0.19047329266030827	0.9047210735142901	0.655282594186952	0.8734453120467772	0	0	0.0	0.008062592132707309	0.008062592132707309
4575	0.03706151598315834	0.018453889381454557	-0.01642340655003562	0.9280977862320725	-1	0	0	0.2	2	0.9230769230769231	12	0.5357142857142857	0.9230769230769231	13	12	1	0	0	0.14285714285714285	14	2	15	0.0	0	0.19954271431694695	0.9476354838782808	0.33104267934374904	0.6518762390665648	0.19047329266030827	0.9096701703122099	0.655282594186952	0.8748147212942299	0	0	0.0	-0.001642340655003562	-0.001642340655003562
391	0.0017919174011161122	0.0017707304843717186	-0.0017695659894858711	0.9834695657393011	-1	0	0	1.0	1	0	0	1.0	0	1	0	0	1	0	0.5	2	1	2	0.3333333333333333	0	0	0	0	0	0	0	0	0	0	0	0	-0.0001769565989485871	-0.0001769565989485871
4378	0.0446125767901426	0.009188047850173122	0.00896214710387236	0.9211033974547023	-1	0	0	0.2	2	0.9230769230769231	12	0.5357142857142857	0.9230769230769231	13	12	1	0	0	0.14285714285714285	14	2	15	0.0	0	0.19954271431694695	0.9476354838782808	0.33104267934374904	0.6228500752904161	0.19047329266030827	0.9096701703122099	0.655282594186952	0.8701560674989555	0	0	0.0	0.00896214710387236	0.00896214710387236
1474	0.03213143811848953	0.00930640808809074	0.006773468077011495	0.919789107446693	-1	0	0	0.2222222222222222	2	0.9090909090909091	10	0.5416666666666666	0.9090909090909091	11	10	1	0	0	0.16666666666666666	12	2	13	0.0	0	0.2602755267967961	0.9306646020243601	0.33104267934374904	0.8581040274577152	0.19047329266030827	0.9008498004541836	0.655282594186952	0.9003475657444039	0	0	0.0	0.006773468077011495	0.006773468077011495
3546	0.04399574454795726	0.009023697965202774	0.00882545401963521	0.918786318429316	-1	0	0	0.2	2	0.9230769230769231	12	0.5357142857142857	0.9230769230769231	13	12	1	0	0	0.14285714285714285	14	2	15	0.0	0	0.2008323502880267	0.9477510649183986	0.33104267934374904	0.6228500752904161	0.19047329266030827	0.8902418974085887	0.655282594186952	0.8618788188483003	0	0	0.0	0.00882545401963521	0.00882545401963521
757	0.01791651019214309	0.006307702722733342	0.0032310562445881253	0.9266601182431918	-1	0	0	0.3	3	0.7692307692307693	10	0.3125	0.7692307692307693	11	10	3	0	0	0.3333333333333333	12	4	15	0.0	0	0.5315542140915435	0.9137626992327559	0.4374921741882252	0.9132279159901747	0.21212125196075826	0.875041679226311	0.8954870135574201	0.9020447420849512	0	0	0.0	0.0032310562445881253	0.0032310562445881253
4081	0.044615846904815695	0.009516094913775693	0.00905730346404667	0.9200194509641395	-1	0	0	0.1	1	1.0	12	1.0	1.0	13	12	0	0	0	0.07142857142857142	14	1	14	0.0	0	0.19954271431694695	0.9476354838782808	0.33104267934374904	0.6228500752904161	0.19047329266030827	0.8902418974085887	0.655282594186952	0.8617862704698922	0	0	0.0	0.00905730346404667	0.00905730346404667
4457	0.04614919953325135	0.00969355813857862	0.00951881142093351	0.9192733981474719	-1	0	0	0.2	2	0.9230769230769231	12	0.5357142857142857	0.9230769230769231	13	12	1	0	0	0.14285714285714285	14	2	15	0.0	0	0.19954271431694695	0.9476354838782808	0.33104267934374904	0.6228500752904161	0.19047329266030827	0.9121876388591309	0.655282594186952	0.8713202023835757	0	0	0.0	0.00951881142093351	0.00951881142093351
3725	0.04257450637236993	0.010800821132204576	0.010026036798632385	0.9176062848191715	-1	0	0	0.1	1	1.0	12	1.0	1.0	13	12	0	0	0	0.07142857142857142	14	1	14	0.0	0	0.2008323502880267	0.9477510649183986	0.33104267934374904	0.6228500752904161	0.19047329266030827	0.8927889982313949	0.655282594186952	0.8629205894502315	0	0	0.0	0.010026036798632385	0.010026036798632385
2032	0.03176499254264578	0.016773717052857007	-0.01364087719272297	0.92764368711878	-1	0	0	0.2	2	0.9166666666666666	11	0.5384615384615384	0.9166666666666666	12	11	1	0	0	0.15384615384615385	13	2	14	0.0	0	0.23119875652795133	0.9625135321353104	0.33104267934374904	0.8485686612843506	0.19282309818499083	0.9087718463755794	0.7577377520870784	0.9185324491428286	0	0	0.0	-0.001364087719272297	-0.001364087719272297
2136	0.03134191178052083	0.008882110121998209	0.0075350250131046475	0.9204997173375599	-1	0	0	0.2	2	0.9230769230769231	12	0.5357142857142857	0.9230769230769231	13	12	1	0	0	0.14285714285714285	14	2	15	0.0	0	0.3865629713809776	0.9519439103199824	0.36074240937856394	0.8980346716018525	0.19517290370967338	0.9214911624372789	0.8373023235470685	0.9270002866014949	0	0	0.0	0.0075350250131046475	0.0075350250131046475
1141	0.03171868095092825	0.009529846743914154	0.004605819275185346	0.9222103840330494	-1	0	0	0.2	2	0.9230769230769231	12	0.5357142857142857	0.9230769230769231	13	12	1	0	0	0.14285714285714285	14	2	15	0.0	0	0.7000239818731646	0.9464241440080401	0.3856314808874333	0.9601359480424961	0.540671361564894	0.9171151911423266	0.9471186275573571	0.9436934851444568	0	0	0.0	0.004605819275185346	0.004605819275185346
3308	0.03725379630433721	0.00971030281220932	0.008650632505141045	0.9192297956157283	-1	0	0	0.2	2	0.9230769230769231	12	0.5357142857142857	0.9230769230769231	13	12	1	0	0	0.14285714285714285	14	2	15	0.0	0	0.2008323502880267	0.9462621251587724	0.33104267934374904	0.8252030962977495	0.19047329266030827	0.8922879823863188	0.7482437396409569	0.8982787958238122	0	0	0.0	0.008650632505141045	0.008650632505141045
1168	0.031576007480302135	0.009636359924412837	0.006495233480071028	0.9223085290939237	-1	0	0	0.2222222222222222	2	0.9090909090909091	10	0.5416666666666666	0.9090909090909091	11	10	1	0	0	0.16666666666666666	12	2	13	0.0	0	0.2602755267967961	0.9506130940704048	0.33104267934374904	0.8506531307883547	0.19047329266030827	0.91660415770021	0.7482531399951207	0.914099044368114	0	0	0.0	0.006495233480071028	0.006495233480071028
2455	0.015762539901050202	0.007462616269319588	-0.007374607361585008	0.9836174707067059	-1	0.25	1	0.4	4	0.75	9	0.3888888888888889	0.75	12	9	1	0	0	0.25	12	3	14	0.0	1.0	0.23119875652795133	0.9549974572752239	0.33104267934374904	0.8417499876719804	0.19047329266030827	0.9035191326995069	0.7102098061568163	0.9106081412631376	0	0	0.0	-0.0007374607361585008	-0.0007374607361585008
3664	0.043107256711324544	0.009788914589689704	0.009379340453097601	0.9185189881953357	-1	0	0	0.2	2	0.9230769230769231	12	0.5357142857142857	0.9230769230769231	13	12	1	0	0	0.14285714285714285	14	2	15	0.0	0	0.19954271431694695	0.9476354838782808	0.33104267934374904	0.6228500752904161	0.19047329266030827	0.8920187708145081	0.6667451819629171	0.8625118532048387	0	0	0.0	0.009379340453097601	0.009379340453097601
2045	0.03339121723162505	0.0075619034646837125	0.0026642665512137042	0.9193369847840899	-1	0	0	0.2	2	0.9230769230769231	12	0.5357142857142857	0.9230769230769231	13	12	1	0	0	0.14285714285714285	14	2	15	0.0	0	0.7355263331288777	0.8682452566316777	0.766769893557194	0.8968141336933309	0.469375889319051	0.8664055712285955	0.7919848080238603	0.8778755730609681	0	0	0.0	0.0026642665512137042	0.0026642665512137042
899	0.01652527556842258	0.004690943043736186	0.002862256475795989	0.9291775130390247	-1	0	0	0.2	2	0.9166666666666666	11	0.5384615384615384	0.9166666666666666	12	11	1	0	0	0.15384615384615385	13	2	14	0.0	0	0.6051120657125335	0.9140856731320901	0.4783186288947693	0.9071561432728935	0.20977144643607568	0.8799745497453202	0.9250826339020154	0.901326645464657	0	0	0.0	0.002862256475795989	0.002862256475795989
2892	0.02609910681773398	0.009441668071628297	-0.0019830869845295896	0.931957095159367	-1	0	0	0.2	2	0.9166666666666666	11	0.5384615384615384	0.9166666666666666	12	11	1	0	0	0.15384615384615385	13	2	14	0.0	0	0.23119875652795133	0.9113878581038718	0.33104267934374904	0.8424263749024443	0.19047329266030827	0.9158854232699021	0.7338736948440544	0.8939369489267155	0	0	0.0	-0.00019830869845295895	-0.00019830869845295895
1265	0.02984075064261452	0.009929699115292588	0.005143436914960421	0.9214211331533287	-1	0	0	0.25	2	0.8888888888888888	8	0.55	0.8888888888888888	9	8	1	0	0	0.2	10	2	11	0.0	0	0.2602755267967961	0.9355703549764492	0.33104267934374904	0.8707238577783494	0.19047329266030827	0.9165497149010973	0.7482531399951207	0.9110432944733456	0	0	0.0	0.005143436914960421	0.005143436914960421
3222	0.0393596869533736	0.009771922794720087	0.00824967706157418	0.919614544105305	-1	0	0	0.2222222222222222	2	0.9090909090909091	10	0.5416666666666666	0.9090909090909091	11	10	1	0	0	0.16666666666666666	12	2	13	0.0	0	0.2008323502880267	0.9526908929066079	0.33104267934374904	0.6322559815105538	0.19047329266030827	0.9048236578189759	0.655282594186952	0.8734891759188373	0	0	0.0	0.00824967706157418	0.00824967706157418
1263	0.03249229933739324	0.008978907408997537	0.0051287046832732275	0.9203874926803933	-1	0	0	0.2	2	0.9166666666666666	11	0.5833333333333334	0.8333333333333334	11	10	2	1	0	0.16666666666666666	12	2	14	0.14285714285714285	0	0.2615651627678759	0.9505308558280834	0.33104267934374904	0.8506531307883547	0.19047329266030827	0.8975853154820049	0.7482531399951207	0.9079363543423833	1.0	0	0.0	0.0051287046832732275	0.0051287046832732275
1143	0.03379834894584529	0.01261117409774016	0.004945154934743713	0.919690502716185	-1	0	0	0.1111111111111111	1	1.0	11	0.5416666666666666	0.9090909090909091	11	10	1	1	0	0.16666666666666666	12	2	13	0.2	0	0.2602755267967961	0.9506130940704048	0.33104267934374904	0.8506531307883547	0.19047329266030827	0.8975853154820049	0.7482531399951207	0.9079851110763263	1.0	0	0.0	0.004945154934743713	0.004945154934743713
4977	0.04514857492592161	0.010590458668481427	0.010096541248679123	0.9199395546782965	-1	0	0	0.2	2	0.9230769230769231	12	0.5357142857142857	0.9230769230769231	13	12	1	0	0	0.14285714285714285	14	2	15	0.0	0	0.19954271431694695	0.9476354838782808	0.33104267934374904	0.6228500752904161	0.19047329266030827	0.8902418974085887	0.655282594186952	0.8617862704698922	0	0	0.0	0.010096541248679123	0.010096541248679123
4380	0.043113331204497174	0.010384510462397089	0.010038845472587196	0.919591687011722	-1	0	0	0.2	2	0.9166666666666666	11	0.5384615384615384	0.9166666666666666	12	11	1	0	0	0.15384615384615385	13	2	14	0.0	0	0.20018753230248681	0.9504431801269593	0.33104267934374904	0.6272956865668362	0.19047329266030827	0.8987434660929875	0.655282594186952	0.8682904522159397	0	0	0.0	0.010038845472587196	0.010038845472587196
2620	0.036113904952076364	0.00742216275330968	0.007401644027761831	0.9183315194755771	-1	0	0	0.2	2	0.9166666666666666	11	0.5384615384615384	0.9166666666666666	12	11	1	0	0	0.15384615384615385	13	2	14	0.0	0	0.23119875652795133	0.9486545117201556	0.33104267934374904	0.8424678632736814	0.19047329266030827	0.8982475130121911	0.7038771529666801	0.9052548066004777	0	0	0.0	0.007401644027761831	0.007401644027761831
4517	0.04605092433627957	0.011620631006743123	0.011039247469703735	0.919616075945604	-1	0	0	0.2	2	0.9230769230769231	12	0.5357142857142857	0.9230769230769231	13	12	1	0	0	0.14285714285714285	14	2	15	0.0	0	0.19954271431694695	0.9476354838782808	0.33104267934374904	0.6228500752904161	0.19047329266030827	0.9096701703122099	0.655282594186952	0.8701560674989555	0	0	0.0	0.011039247469703735	0.011039247469703735
3048	0.036269543543192985	0.008588597538659653	0.00843937997261838	0.9194468637024662	-1	0	0	0.2	2	0.9166666666666666	11	0.5384615384615384	0.9166666666666666	12	11	1	0	0	0.15384615384615385	13	2	14	0.0	0	0.23119875652795133	0.9486545117201556	0.33104267934374904	0.8424678632736814	0.19047329266030827	0.8982475130121911	0.7038771529666801	0.9052548066004777	0	0	0.0	0.00843937997261838	0.00843937997261838
466	0.013795042894955499	0.001815981392029721	0.0004702238450526145	0.9330639123838848	-1	0	0	0.2857142857142857	2	0.875	7	0.4	0.75	7	6	2	0	0	1.0	5	5	10	0.0	0	0.3716270712678658	0.884079360414574	0.33104267934374904	0.6459823838145758	0.19047329266030827	0.9112863112528131	0.7014573438710828	0.8394538193454335	0	0	0.0	0.0004702238450526145	0.0004702238450526145
341	0.01793071557333075	0.002248831878409592	0.000368834138627391	0.9742980287916944	-1	0	0	0.2857142857142857	2	0.875	7	0.3333333333333333	0.75	7	6	2	0	0	0.8333333333333334	6	5	10	0.0	0	0.19954271431694695	0.9175294954967753	0.33104267934374904	0.8614984195217824	0.19047329266030827	0.8329003074048889	0.7090355230315979	0.8752050583443708	0	0	0.0	0.000368834138627391	0.000368834138627391
3438	0.039989004206467414	0.009595294920037942	0.007501142195998649	0.9192625216659132	-1	0	0	0.2222222222222222	2	0.9090909090909091	10	0.5416666666666666	0.9090909090909091	11	10	1	0	0	0.16666666666666666	12	2	13	0.0	0	0.2008323502880267	0.9309092475414779	0.33104267934374904	0.6328832789029424	0.19047329266030827	0.8855078131890031	0.655282594186952	0.8494551277707671	0	0	0.0	0.007501142195998649	0.007501142195998649
3408	0.04371908573514113	0.009262894400192798	0.00898475250603979	0.9189940855186495	-1	0	0	0.2	2	0.9230769230769231	12	0.5357142857142857	0.9230769230769231	13	12	1	0	0	0.14285714285714285	14	2	15	0.0	0	0.19954271431694695	0.9476354838782808	0.33104267934374904	0.6228500752904161	0.19047329266030827	0.8927889982313949	0.655282594186952	0.8628286280164676	0	0	0.0	0.00898475250603979	0.00898475250603979
3443	0.045691919107311206	0.010042318173741443	0.009726210769788806	0.9193468090824558	-1	0	0	0.2	2	0.9230769230769231	12	0.5357142857142857	0.9230769230769231	13	12	1	0	0	0.14285714285714285	14	2	15	0.0	0	0.19954271431694695	0.9476354838782808	0.33104267934374904	0.6228500752904161	0.19047329266030827	0.8927889982313949	0.655282594186952	0.8628286280164676	0	0	0.0	0.009726210769788806	0.009726210769788806
1856	0.03503921936217778	0.01007652386910048	0.008199942065547104	0.9205764812389986	-1	0	0	0.2222222222222222	2	0.9090909090909091	10	0.5416666666666666	0.9090909090909091	11	10	1	0	0	0.16666666666666666	12	2	13	0.0	0	0.2602755267967961	0.9506130940704048	0.33104267934374904	0.8506531307883547	0.19047329266030827	0.9043332089085736	0.7482531399951207	0.9100703149084	0	0	0.0	0.008199942065547104	0.008199942065547104
1978	0.03337407857760847	0.009333268501831415	0.006798427536387195	0.920918205374458	-1	0	0	0.2	2	0.9230769230769231	12	0.5357142857142857	0.9230769230769231	13	12	1	0	0	0.14285714285714285	14	2	15	0.0	0	0.2615651627678759	0.9577858558041444	0.33104267934374904	0.8337458490056403	0.19047329266030827	0.9054829746695849	0.7482531399951207	0.9114381681471809	0	0	0.0	0.006798427536387195	0.006798427536387195
541	0.009550483778619267	0.0056841098508316505	-0.005682283605076234	0.9817123449999925	-1	0	0	0.5714285714285714	4	0.375	3	0.4166666666666667	0.25	3	2	6	0	0	0.6666666666666666	4	6	10	0.0	0	0.5661089117474868	0.7840063091405234	0.9850885665762622	0.9750394184162661	0.1	0.5352713857630952	0.9737902911794928	0.8453460546609763	0	0	0.0	-0.0005682283605076234	-0.0005682283605076234
2504	0.03612662482616351	0.007175755453143546	0.0071407637794955806	0.9181186421647827	-1	0	0	0.2	2	0.9166666666666666	11	0.5384615384615384	0.9166666666666666	12	11	1	0	0	0.15384615384615385	13	2	14	0.0	0	0.23119875652795133	0.9486545117201556	0.33104267934374904	0.8424678632736814	0.19047329266030827	0.8982475130121911	0.7038771529666801	0.9052548066004777	0	0	0.0	0.0071407637794955806	0.0071407637794955806
2233	0.034947140323951825	0.009400410798830037	0.007665787435013989	0.920474748095786	-1	0	0	0.2222222222222222	2	0.9090909090909091	10	0.5416666666666666	0.9090909090909091	11	10	1	0	0	0.16666666666666666	12	2	13	0.0	0	0.19954271431694695	0.9288035944524609	0.33104267934374904	0.8518712946032604	0.19047329266030827	0.9006148579385305	0.718981380551679	0.8978867379709079	0	0	0.0	0.007665787435013989	0.007665787435013989
3116	0.029950365177813146	0.007993952482066908	0.006320250671112882	0.9194737126842947	-1	0	0	0.2	2	0.9230769230769231	12	0.5357142857142857	0.9230769230769231	13	12	1	0	0	0.14285714285714285	14	2	15	0.0	0	0.2602755267967961	0.9447055723513811	0.33104267934374904	0.8961718430792468	0.19047329266030827	0.8922469461225052	0.7482531399951207	0.9144456101141151	0	0	0.0	0.006320250671112882	0.006320250671112882
598	0.0248825361290275	0.004002815998292316	0.003761530664918224	0.9309914196210196	-1	0	0	0.2	2	0.9230769230769231	12	0.5357142857142857	0.9230769230769231	13	12	1	0	0	0.14285714285714285	14	2	15	0.0	0	0.6747452257852278	0.9530950881314072	0.4207032275577335	0.9493295029811759	0.6558911123826541	0.8975018678788249	0.9059524320313237	0.9372578527655098	0	0	0.0	0.003761530664918224	0.003761530664918224
1859	0.0334748483825355	0.009595333852062947	0.006795964037434648	0.9191169543877947	-1	0	0	0.2	2	0.9230769230769231	12	0.5357142857142857	0.9230769230769231	13	12	1	0	0	0.14285714285714285	14	2	15	0.0	0	0.2615651627678759	0.9577858558041444	0.33104267934374904	0.8337458490056403	0.19047329266030827	0.9054829746695849	0.7482531399951207	0.9114381681471809	0	0	0.0	0.006795964037434648	0.006795964037434648
3139	0.03405175948135353	0.010092205525652554	0.005414252223797859	0.9191972467914222	-1	0	0	0.2	2	0.8333333333333334	10	0.3888888888888889	0.8333333333333334	12	10	1	0	0	0.25	12	3	14	0.0	0	0.23119875652795133	0.9486545117201556	0.33104267934374904	0.8424678632736814	0.19047329266030827	0.8982475130121911	0.7038771529666801	0.9052548066004777	0	0	0.0	0.005414252223797859	0.005414252223797859
4959	0.045809578514218866	0.011287320929266516	0.010826796432800132	0.9192447133814527	-1	0	0	0.2	2	0.9230769230769231	12	0.5357142857142857	0.9230769230769231	13	12	1	0	0	0.14285714285714285	14	2	15	0.0	0	0.19954271431694695	0.9476354838782808	0.33104267934374904	0.6228500752904161	0.19047329266030827	0.9096701703122099	0.655282594186952	0.8701560674989555	0	0	0.0	0.010826796432800132	0.010826796432800132
1441	0.03147559435254557	0.009897514698022108	0.0064654228243442675	0.9196905797927373	-1	0	0	0.2222222222222222	2	0.9090909090909091	10	0.5416666666666666	0.9090909090909091	11	10	1	0	0	0.16666666666666666	12	2	13	0.0	0	0.2602755267967961	0.9506130940704048	0.33104267934374904	0.8506531307883547	0.19047329266030827	0.91660415770021	0.7482531399951207	0.914099044368114	0	0	0.0	0.0064654228243442675	0.0064654228243442675
2330	0.0390766447268708	0.010246158801586107	0.008393314529569193	0.9210002995684086	-1	0	0	0.2222222222222222	2	0.9090909090909091	10	0.5416666666666666	0.9090909090909091	11	10	1	0	0	0.16666666666666666	12	2	13	0.0	0	0.2008323502880267	0.9525586567086408	0.33104267934374904	0.6322559815105538	0.19047329266030827	0.9048236578189759	0.655282594186952	0.8733812067300322	0	0	0.0	0.008393314529569193	0.008393314529569193
2613	0.03683977979963083	0.009324647456654026	0.0047888295520021155	0.9213698369059798	-1	0	0	0.25	2	0.9	9	0.5454545454545454	0.9	10	9	1	0	0	0.18181818181818182	11	2	12	0.0	0	0.2014771682735666	0.9348306784327951	0.33104267934374904	0.638912799755421	0.19047329266030827	0.8934958041737013	0.655282594186952	0.8565583508070872	0	0	0.0	0.0047888295520021155	0.0047888295520021155
939	0.0229237293141255	0.004947581590099647	-0.0032874514341785363	0.9308505157319339	-1	0	0	0.3	3	0.7692307692307693	10	0.375	0.6923076923076923	11	9	3	0	0	0.625	5	8	15	0.0	0	0.6786699173335237	0.9070460369554141	0.22260514883420632	0.9472640068451412	0.8158651635854859	0.9053058858223949	0.9471186275573571	0.9223464162839237	0	0	0.0	-0.0003287451434178536	-0.0003287451434178536
1688	0.03151335396992021	0.010448484189185547	0.006682510550052083	0.9201162794081088	-1	0	0	0.2222222222222222	2	0.9090909090909091	10	0.5416666666666666	0.9090909090909091	11	10	1	0	0	0.16666666666666666	12	2	13	0.0	0	0.2602755267967961	0.9506130940704048	0.33104267934374904	0.8506531307883547	0.19047329266030827	0.9155792409045757	0.7697506539424104	0.9137494060555138	0	0	0.0	0.006682510550052083	0.006682510550052083
2595	0.03931284708964598	0.00921527136860019	0.008123921888886288	0.920397766793155	-1	0	0	0.2222222222222222	2	0.9090909090909091	10	0.5416666666666666	0.9090909090909091	11	10	1	0	0	0.16666666666666666	12	2	13	0.0	0	0.2008323502880267	0.952426168147369	0.33104267934374904	0.6322559815105538	0.19047329266030827	0.9048236578189759	0.655282594186952	0.8732732392011079	0	0	0.0	0.008123921888886288	0.008123921888886288
1450	0.03173676778572421	0.010220490946323215	0.006935291036966473	0.9197955858563682	-1	0	0	0.2222222222222222	2	0.9090909090909091	10	0.5416666666666666	0.9090909090909091	11	10	1	0	0	0.16666666666666666	12	2	13	0.0	0	0.2602755267967961	0.9506130940704048	0.33104267934374904	0.8506531307883547	0.19047329266030827	0.91660415770021	0.7482531399951207	0.914099044368114	0	0	0.0	0.006935291036966473	0.006935291036966473
3717	0.0445672617799554	0.011775415741916418	0.011021952351921474	0.9195687756282224	-1	0	0	0.2	2	0.9230769230769231	12	0.5357142857142857	0.9230769230769231	13	12	1	0	0	0.14285714285714285	14	2	15	0.0	0	0.19954271431694695	0.9476354838782808	0.33104267934374904	0.6228500752904161	0.19047329266030827	0.9096701703122099	0.655282594186952	0.8701560674989555	0	0	0.0	0.011021952351921474	0.011021952351921474
1799	0.032689263317235276	0.009083755781144539	0.006501243807733148	0.9196694301131987	-1	0	0	0.2	2	0.9230769230769231	12	0.5357142857142857	0.9230769230769231	13	12	1	0	0	0.14285714285714285	14	2	15	0.0	0	0.2615651627678759	0.9577858558041444	0.33104267934374904	0.8337458490056403	0.19047329266030827	0.9054829746695849	0.7482531399951207	0.9114381681471809	0	0	0.0	0.006501243807733148	0.006501243807733148
4302	0.04582746213823955	0.011014742420265919	0.010457982736178921	0.9184256897770073	-1	0	0	0.1	1	1.0	12	1.0	1.0	13	12	0	0	0	0.07142857142857142	14	1	14	0.0	0	0.19954271431694695	0.9476354838782808	0.33104267934374904	0.6228500752904161	0.19047329266030827	0.8902418974085887	0.655282594186952	0.8617862704698922	0	0	0.0	0.010457982736178921	0.010457982736178921
1373	0.033085314373488724	0.0106345033310585	0.005085632859852333	0.9193992387668837	-1	0	0	0.2	2	0.9166666666666666	11	0.5833333333333334	0.8333333333333334	11	10	2	1	0	0.16666666666666666	12	2	14	0.14285714285714285	0	0.2602755267967961	0.9506130940704048	0.33104267934374904	0.8506531307883547	0.19047329266030827	0.8975853154820049	0.7482531399951207	0.9079851110763263	1.0	0	0.0	0.005085632859852333	0.005085632859852333
2520	0.017214695577783507	0.0052371483994548985	-0.005218717855802909	0.9673402233696315	-1	0.25	1	0.4	4	0.75	9	0.3888888888888889	0.75	12	9	1	0	0	0.25	12	3	14	0.0	1.0	0.22990912055687157	0.9621334352847618	0.3583370801155912	0.8434165239874537	0.20468416500130115	0.9275760878668433	0.8026258769253601	0.9234141051671578	0	0	0.0	-0.0005218717855802908	-0.0005218717855802908
2864	0.04050324841319925	0.009679449661532455	0.008671121510731496	0.9199724891184697	-1	0	0	0.2222222222222222	2	0.9090909090909091	10	0.5416666666666666	0.9090909090909091	11	10	1	0	0	0.16666666666666666	12	2	13	0.0	0	0.2008323502880267	0.9526908929066079	0.33104267934374904	0.6322559815105538	0.19047329266030827	0.9048236578189759	0.655282594186952	0.8734891759188373	0	0	0.0	0.008671121510731496	0.008671121510731496
4087	0.022011778061510785	0.00897035557601623	-0.0089592586769548	0.982134681112754	-1	0.25	1	0.4	4	0.7692307692307693	10	0.38461538461538464	0.7692307692307693	13	10	1	0	0	0.23076923076923078	13	3	15	0.0	1.0	0.19954271431694695	0.9584021364297384	0.33104267934374904	0.8244632259183291	0.19047329266030827	0.9040032502219477	0.655282594186952	0.9096092974203643	0	0	0.0	-0.00089592586769548	-0.00089592586769548
3368	0.042718520975440516	0.010150636532927802	0.009609657204565573	0.9189031272847326	-1	0	0	0.2	2	0.9230769230769231	12	0.5357142857142857	0.9230769230769231	13	12	1	0	0	0.14285714285714285	14	2	15	0.0	0	0.2008323502880267	0.9477510649183986	0.33104267934374904	0.6213311928618657	0.19047329266030827	0.8927889982313949	0.655282594186952	0.8626656456291559	0	0	0.0	0.009609657204565573	0.009609657204565573
2815	0.03897154583089463	0.010006728614989194	0.008831998438495909	0.9216809516705877	-1	0	0	0.2222222222222222	2	0.9090909090909091	10	0.5416666666666666	0.9090909090909091	11	10	1	0	0	0.16666666666666666	12	2	13	0.0	0	0.2008323502880267	0.952426168147369	0.33104267934374904	0.6322559815105538	0.19047329266030827	0.9048236578189759	0.655282594186952	0.8732732392011079	0	0	0.0	0.008831998438495909	0.008831998438495909
1523	0.031162557846345612	0.008654698363735966	0.006225606557088268	0.9220618879962579	-1	0	0	0.2222222222222222	2	0.9090909090909091	10	0.5416666666666666	0.9090909090909091	11	10	1	0	0	0.16666666666666666	12	2	13	0.0	0	0.2602755267967961	0.9506130940704048	0.33104267934374904	0.8506531307883547	0.19047329266030827	0.91660415770021	0.7482531399951207	0.914099044368114	0	0	0.0	0.006225606557088268	0.006225606557088268
2568	0.036344218169777884	0.007058917253656114	0.007047207547716956	0.9179332010764769	-1	0	0	0.2	2	0.9166666666666666	11	0.5384615384615384	0.9166666666666666	12	11	1	0	0	0.15384615384615385	13	2	14	0.0	0	0.23119875652795133	0.9486545117201556	0.33104267934374904	0.8424678632736814	0.19047329266030827	0.8982475130121911	0.7038771529666801	0.9052548066004777	0	0	0.0	0.007047207547716956	0.007047207547716956
3040	0.045159902639577365	0.008810124919334047	0.008796123446584597	0.9196710757212114	-1	0	0	0.2	2	0.9230769230769231	12	0.5357142857142857	0.9230769230769231	13	12	1	0	0	0.14285714285714285	14	2	15	0.0	0	0.2008323502880267	0.9477510649183986	0.33104267934374904	0.6228500752904161	0.19047329266030827	0.8927889982313949	0.655282594186952	0.8629205894502315	0	0	0.0	0.008796123446584597	0.008796123446584597
2551	0.03310159369902075	0.007250638672332745	0.0013226728769997126	0.918644611891287	-1	0	0	0.2	2	0.9230769230769231	12	0.5357142857142857	0.9230769230769231	13	12	1	0	0	0.14285714285714285	14	2	15	0.0	0	0.7454958993162248	0.869095543984184	0.22260514883420632	0.8900846210350811	0.8316035459164098	0.9482630383390395	0.9597251123129342	0.9086850079119547	0	0	0.0	0.0013226728769997126	0.0013226728769997126
4686	0.04412317187530565	0.01065643598242014	0.010286616990671082	0.9189049776305516	-1	0	0	0.2	2	0.9230769230769231	12	0.5357142857142857	0.9230769230769231	13	12	1	0	0	0.14285714285714285	14	2	15	0.0	0	0.19954271431694695	0.9476354838782808	0.33104267934374904	0.6228500752904161	0.19047329266030827	0.9096701703122099	0.655282594186952	0.8701560674989555	0	0	0.0	0.010286616990671082	0.010286616990671082
40	None	None	None	None	None	0	0	0.16666666666666666	1	1.0	6	1.0	0.5	3	3	4	1	0	0.5	4	2	8	0.08333333333333333	0	0.6889368407019688	0.7958200563675888	0.20769772499523015	0.9037530510027045	0.6515974348908075	0.7257737053383263	0.8896823802954609	0.8211901344461787	1.0	0	0.0	None	None
3695	0.04547413691894981	0.010152520696602206	0.009763916929504946	0.9190564137807937	-1	0	0	0.2	2	0.9230769230769231	12	0.5357142857142857	0.9230769230769231	13	12	1	0	0	0.14285714285714285	14	2	15	0.0	0	0.19954271431694695	0.9476354838782808	0.33104267934374904	0.6228500752904161	0.19047329266030827	0.8927889982313949	0.655282594186952	0.8628286280164676	0	0	0.0	0.009763916929504946	0.009763916929504946
4250	0.045323606633389996	0.008802590825669398	0.008678549793080777	0.9209306589734801	-1	0	0	0.2	2	0.9230769230769231	12	0.5357142857142857	0.9230769230769231	13	12	1	0	0	0.14285714285714285	14	2	15	0.0	0	0.19954271431694695	0.9476354838782808	0.33104267934374904	0.6228500752904161	0.19047329266030827	0.8927889982313949	0.655282594186952	0.8628286280164676	0	0	0.0	0.008678549793080777	0.008678549793080777
2023	0.03888825655912985	0.012515719750982915	0.004529738001180934	0.9194485973892577	-1	0	0	0.25	2	0.9	9	0.5454545454545454	0.9	10	9	1	0	0	0.18181818181818182	11	2	12	0.0	0	0.19954271431694695	0.9348317248079597	0.33104267934374904	0.6254134714586889	0.19047329266030827	0.908947985529759	0.6880198390873429	0.8612383546717614	0	0	0.0	0.004529738001180934	0.004529738001180934
4091	0.04687599140525456	0.014961679096866276	-0.014929189372242418	0.9243493192447215	-1	0	0	0.2	2	0.9230769230769231	12	0.5357142857142857	0.9230769230769231	13	12	1	0	0	0.14285714285714285	14	2	15	0.0	0	0.2008323502880267	0.9427288077391075	0.33104267934374904	0.6358911334378452	0.19047329266030827	0.9126384751765921	0.655282594186952	0.8700740232794367	0	0	0.0	-0.0014929189372242418	-0.0014929189372242418
440	0.002373976521875882	0.002326401936104008	-0.00232548856249793	0.9830009622505633	-1	0	0	1.0	1	0	0	1.0	0	1	0	0	0	0	0.5	2	1	2	0.0	0	0	0	0	0	0	0	0	0	0	0	0	-0.00023254885624979298	-0.00023254885624979298
792	0.026904462594971902	0.0028154237002801876	-0.0006786495809917513	0.6781035430806113	-1	0	0	0.2	2	0.9230769230769231	12	0.5357142857142857	0.9230769230769231	13	12	1	0	0	0.14285714285714285	14	2	15	0.0	0	0.44421123440529	0.9265004952061409	0.4246866144415577	0.8505650895030746	0.20240837695135933	0.9154102213030783	0.8203502781803844	0.9018759890398086	0	0	0.0	-6.786495809917512e-05	-6.786495809917512e-05
4581	0.0447569444776635	0.010809398626117944	0.01041489672091923	0.9196455943259025	-1	0	0	0.2	2	0.9230769230769231	12	0.5357142857142857	0.9230769230769231	13	12	1	0	0	0.14285714285714285	14	2	15	0.0	0	0.19954271431694695	0.9476354838782808	0.33104267934374904	0.6228500752904161	0.19047329266030827	0.9096701703122099	0.655282594186952	0.8701560674989555	0	0	0.0	0.01041489672091923	0.01041489672091923
4013	0.044367098184349675	0.009636266141441363	0.009352492786024477	0.9189297019185144	-1	0	0	0.2	2	0.9230769230769231	12	0.5357142857142857	0.9230769230769231	13	12	1	0	0	0.14285714285714285	14	2	15	0.0	0	0.2008323502880267	0.9477510649183986	0.33104267934374904	0.6228500752904161	0.19047329266030827	0.8902418974085887	0.655282594186952	0.8618788188483003	0	0	0.0	0.009352492786024477	0.009352492786024477
3559	0.04447901065330602	0.009797189856048851	0.009473777371828588	0.9188120337636568	-1	0	0	0.2	2	0.9230769230769231	12	0.5357142857142857	0.9230769230769231	13	12	1	0	0	0.14285714285714285	14	2	15	0.0	0	0.19954271431694695	0.9476354838782808	0.33104267934374904	0.6228500752904161	0.19047329266030827	0.8927889982313949	0.655282594186952	0.8628286280164676	0	0	0.0	0.009473777371828588	0.009473777371828588
1638	0.03180697414660735	0.009107066761991484	0.007347001191633288	0.9190489054049497	-1	0	0	0.2	2	0.9230769230769231	12	0.5357142857142857	0.9230769230769231	13	12	1	0	0	0.14285714285714285	14	2	15	0.0	0	0.3865629713809776	0.9519439103199824	0.36074240937856394	0.8980346716018525	0.19517290370967338	0.9214911624372789	0.8373023235470685	0.9270002866014949	0	0	0.0	0.007347001191633288	0.007347001191633288
2976	0.046476467326350204	0.016346279968887788	-0.013129586387380937	0.9281175846429749	-1	0	0	0.25	2	0.9	9	0.5454545454545454	0.9	10	9	1	0	0	0.18181818181818182	11	2	12	0.0	0	0.2008323502880267	0.9587430209640965	0.33104267934374904	0.6562216153713012	0.19047329266030827	0.9098122837309067	0.655282594186952	0.8843771212600802	0	0	0.0	-0.0013129586387380936	-0.0013129586387380936
1851	0.031241553466258863	0.0084649679046247	0.0069803997594185775	0.919226852683976	-1	0	0	0.2	2	0.9230769230769231	12	0.5357142857142857	0.9230769230769231	13	12	1	0	0	0.14285714285714285	14	2	15	0.0	0	0.3865629713809776	0.9519439103199824	0.36074240937856394	0.8980346716018525	0.19517290370967338	0.9214911624372789	0.8373023235470685	0.9270002866014949	0	0	0.0	0.0069803997594185775	0.0069803997594185775
4454	0.04336734925137796	0.01041429050097416	0.009922918500711465	0.9193917061239398	-1	0	0	0.2	2	0.9166666666666666	11	0.5384615384615384	0.9166666666666666	12	11	1	0	0	0.15384615384615385	13	2	14	0.0	0	0.19954271431694695	0.9267107250692577	0.33104267934374904	0.6151311334817213	0.19047329266030827	0.9047200734513513	0.655282594186952	0.8522454520509014	0	0	0.0	0.009922918500711465	0.009922918500711465
66	0.007100803371743692	0.004157588146411071	-0.004124415880790416	0.9855924567846093	-1	0.25	1	0.4	4	0.6923076923076923	9	0.3	0.46153846153846156	9	6	5	0	0	0.5	5	10	15	0.0	0.8	0.4722456555297456	0.9136898204481414	0.5354183686600733	0.9174155069153386	0.5482316995300022	0.9327210059361415	0.6451062203287009	0.9216885401903598	0	0	0.0	-0.00041244158807904156	-0.00041244158807904156
3069	0.041040840975666903	0.011412392877575447	0.007345332065508042	0.9200655932759285	-1	0	0	0.2222222222222222	2	0.9090909090909091	10	0.5416666666666666	0.9090909090909091	11	10	1	0	0	0.16666666666666666	12	2	13	0.0	0	0.2008323502880267	0.9526908929066079	0.33104267934374904	0.6322559815105538	0.19047329266030827	0.9048236578189759	0.655282594186952	0.8734891759188373	0	0	0.0	0.007345332065508042	0.007345332065508042
4909	0.023754513712505223	0.0031061726098464628	-0.0030053305476183657	0.9818866590400258	-1	0	0	0.2	2	0.9230769230769231	12	0.5357142857142857	0.9230769230769231	13	12	1	0	0	0.14285714285714285	14	2	15	0.0	0	0.19954271431694695	0.9563077079789092	0.33104267934374904	0.6508748724877639	0.19047329266030827	0.8787026198661403	0.655282594186952	0.8694758305719023	0	0	0.0	-0.0003005330547618366	-0.0003005330547618366
3875	0.04431328647177106	0.009902341268283751	0.009508281667746959	0.9199248412721972	-1	0	0	0.2	2	0.9230769230769231	12	0.5357142857142857	0.9230769230769231	13	12	1	0	0	0.14285714285714285	14	2	15	0.0	0	0.19954271431694695	0.9476354838782808	0.33104267934374904	0.6228500752904161	0.19047329266030827	0.8902418974085887	0.655282594186952	0.8617862704698922	0	0	0.0	0.009508281667746959	0.009508281667746959
1938	0.031237085933112568	0.009061200307828324	0.006348172072873353	0.9225048534091351	-1	0	0	0.2222222222222222	2	0.9090909090909091	10	0.5416666666666666	0.9090909090909091	11	10	1	0	0	0.16666666666666666	12	2	13	0.0	0	0.2602755267967961	0.9506130940704048	0.33104267934374904	0.8506531307883547	0.19047329266030827	0.91660415770021	0.7482531399951207	0.914099044368114	0	0	0.0	0.006348172072873353	0.006348172072873353
3779	0.04395120085531344	0.009252262873993715	0.008952386174346528	0.9207967700713547	-1	0	0	0.2	2	0.9230769230769231	12	0.5357142857142857	0.9230769230769231	13	12	1	0	0	0.14285714285714285	14	2	15	0.0	0	0.19954271431694695	0.9476354838782808	0.33104267934374904	0.6228500752904161	0.19047329266030827	0.8927889982313949	0.655282594186952	0.8628286280164676	0	0	0.0	0.008952386174346528	0.008952386174346528
1595	0.03256978817311994	0.011264457705172768	0.006474161630568143	0.9193465686725211	-1	0	0	0.2222222222222222	2	0.9090909090909091	10	0.5416666666666666	0.9090909090909091	11	10	1	0	0	0.16666666666666666	12	2	13	0.0	0	0.2602755267967961	0.9506130940704048	0.33104267934374904	0.8506531307883547	0.19047329266030827	0.91660415770021	0.7482531399951207	0.914099044368114	0	0	0.0	0.006474161630568143	0.006474161630568143
3051	0.040292304432425506	0.010606399488118815	0.009253030110777806	0.9210570876418426	-1	0	0	0.2222222222222222	2	0.9090909090909091	10	0.5416666666666666	0.9090909090909091	11	10	1	0	0	0.16666666666666666	12	2	13	0.0	0	0.19954271431694695	0.9524716200761446	0.33104267934374904	0.6322559815105538	0.19047329266030827	0.9048236578189759	0.655282594186952	0.8733102555044859	0	0	0.0	0.009253030110777806	0.009253030110777806
1968	0.01953538537303121	0.007593867937490236	-0.007177033437311592	0.9294862770454012	-1	0	0	0.3333333333333333	2	0.8571428571428571	6	0.5625	0.8571428571428571	7	6	1	0	0	0.25	8	2	9	0.0	0	0.7000239818731646	0.9281458945244959	0.4207032275577335	0.8844214721337605	0.5357332603202871	0.9265160045291089	0.8982595628034432	0.9149761453700759	0	0	0.0	-0.0007177033437311592	-0.0007177033437311592
4805	0.045538428961435756	0.01121200172362859	0.010745099087280528	0.9193885711633395	-1	0	0	0.2	2	0.9230769230769231	12	0.5357142857142857	0.9230769230769231	13	12	1	0	0	0.14285714285714285	14	2	15	0.0	0	0.19954271431694695	0.9476354838782808	0.33104267934374904	0.6228500752904161	0.19047329266030827	0.9096701703122099	0.655282594186952	0.8701560674989555	0	0	0.0	0.010745099087280528	0.010745099087280528
2799	0.03923889537021617	0.011154550612353523	0.008598803312965416	0.9199784284690998	-1	0	0	0.2222222222222222	2	0.9090909090909091	10	0.5416666666666666	0.9090909090909091	11	10	1	0	0	0.16666666666666666	12	2	13	0.0	0	0.2008323502880267	0.9525586567086408	0.33104267934374904	0.6322559815105538	0.19047329266030827	0.9048236578189759	0.655282594186952	0.8733812067300322	0	0	0.0	0.008598803312965416	0.008598803312965416
3584	0.0427845269385222	0.009616594576166065	0.009306300131736979	0.9190439263756032	-1	0	0	0.2	2	0.9230769230769231	12	0.5357142857142857	0.9230769230769231	13	12	1	0	0	0.14285714285714285	14	2	15	0.0	0	0.19954271431694695	0.9476354838782808	0.33104267934374904	0.6321063095376058	0.19047329266030827	0.8927889982313949	0.655282594186952	0.864383470527823	0	0	0.0	0.009306300131736979	0.009306300131736979
423	0.01877775326608073	0.006047004012993248	-0.005886486039309559	0.9731457803602326	-1	0	0	0.2857142857142857	2	0.875	7	0.3333333333333333	0.75	7	6	2	0	0	0.8333333333333334	6	5	10	0.0	0	0.19954271431694695	0.9175294954967753	0.33104267934374904	0.8599914210039142	0.19047329266030827	0.8329003074048889	0.69733006465435	0.8747466005818276	0	0	0.0	-0.0005886486039309559	-0.0005886486039309559
637	0.0017550108747192133	0.0016965733686721016	-0.0016965145514022566	0.9848079519949289	-1	0	0	1.0	1	0	0	1.0	0	1	0	0	0	0	0.5	1	2	2	0.0	0	0	0	0	0	0	0	0	0	0	0	0	-0.00016965145514022566	-0.00016965145514022566
4631	0.04505463509412332	0.010478353885875542	0.01024940140339469	0.9193972230631866	-1	0	0	0.2	2	0.9230769230769231	12	0.5357142857142857	0.9230769230769231	13	12	1	0	0	0.14285714285714285	14	2	15	0.0	0	0.19954271431694695	0.9476354838782808	0.33104267934374904	0.6228500752904161	0.19047329266030827	0.9096701703122099	0.655282594186952	0.8701560674989555	0	0	0.0	0.01024940140339469	0.01024940140339469
1408	0.03171574961379895	0.010169312708219221	0.0064010830736895025	0.9205855030043436	-1	0	0	0.2222222222222222	2	0.9090909090909091	10	0.5416666666666666	0.9090909090909091	11	10	1	0	0	0.16666666666666666	12	2	13	0.0	0	0.2602755267967961	0.9506130940704048	0.33104267934374904	0.8506531307883547	0.19047329266030827	0.9294168520128978	0.7482531399951207	0.9187119439518372	0	0	0.0	0.0064010830736895025	0.0064010830736895025
1553	0.031883395514790296	0.009782391257834795	0.0065976814508836475	0.9211127291829976	-1	0	0	0.2222222222222222	2	0.9090909090909091	10	0.5416666666666666	0.9090909090909091	11	10	1	0	0	0.16666666666666666	12	2	13	0.0	0	0.2602755267967961	0.9506130940704048	0.33104267934374904	0.8506531307883547	0.19047329266030827	0.91660415770021	0.7482531399951207	0.914099044368114	0	0	0.0	0.0065976814508836475	0.0065976814508836475
4927	0.03330399210953541	0.008653925360144999	0.006077180554234791	0.9189190966813644	-1	0	0	0.2222222222222222	2	0.9090909090909091	10	0.5416666666666666	0.9090909090909091	11	10	1	0	0	0.16666666666666666	12	2	13	0.0	0	0.19954271431694695	0.9308845771010167	0.33104267934374904	0.6328832789029424	0.19047329266030827	0.9113801597385811	0.655282594186952	0.861187637938281	0	0	0.0	0.006077180554234791	0.006077180554234791
675	0.024294817486317052	0.008258417989363323	0.0022429441440940867	0.9277333216178782	-1	0	0	0.2	2	0.9166666666666666	11	0.3888888888888889	0.8333333333333334	11	10	2	1	0	0.25	12	3	14	0.14285714285714285	0	0.41749910607134133	0.9104815176781762	0.4374921741882252	0.9634060001697681	0.12548102882791226	0.8837425850003922	0.9658686269397078	0.9268644463349514	1.0	0.09090909090909091	0.0	0.0022429441440940867	0.0022429441440940867
3906	0.04561958624485821	0.009833674599691863	0.009642980973634753	0.9194215265781777	-1	0	0	0.2	2	0.9230769230769231	12	0.5357142857142857	0.9230769230769231	13	12	1	0	0	0.14285714285714285	14	2	15	0.0	0	0.19954271431694695	0.9476354838782808	0.33104267934374904	0.6228500752904161	0.19047329266030827	0.9096701703122099	0.655282594186952	0.8701560674989555	0	0	0.0	0.009642980973634753	0.009642980973634753
2950	0.03560816951204727	0.008965309105723856	0.008517953651573372	0.918867215883167	-1	0	0	0.2	2	0.9166666666666666	11	0.5384615384615384	0.9166666666666666	12	11	1	0	0	0.15384615384615385	13	2	14	0.0	0	0.23119875652795133	0.9486545117201556	0.33104267934374904	0.8424678632736814	0.19047329266030827	0.8982475130121911	0.7038771529666801	0.9052548066004777	0	0	0.0	0.008517953651573372	0.008517953651573372
1183	0.03134824452200684	0.007835173578671199	0.0054205933900771126	0.9222625591260207	-1	0	0	0.2	2	0.9166666666666666	11	0.5384615384615384	0.9166666666666666	12	11	1	0	0	0.15384615384615385	13	2	14	0.0	0	0.27077245561789437	0.9496586049499028	0.33104267934374904	0.8489036242303112	0.19047329266030827	0.9107978525229048	0.7038771529666801	0.9112429080055907	0	0	0.0	0.0054205933900771126	0.0054205933900771126
1325	0.03233307559914812	0.011218880274932053	0.006360911291928225	0.9205043577105652	-1	0	0	0.2222222222222222	2	0.9090909090909091	10	0.5416666666666666	0.9090909090909091	11	10	1	0	0	0.16666666666666666	12	2	13	0.0	0	0.2602755267967961	0.9506130940704048	0.33104267934374904	0.8506531307883547	0.19047329266030827	0.91660415770021	0.7482531399951207	0.914099044368114	0	0	0.0	0.006360911291928225	0.006360911291928225
1527	0.0320982466640733	0.010189283878008982	0.00627484968968542	0.9193729226523264	-1	0	0	0.2222222222222222	2	0.9090909090909091	10	0.5416666666666666	0.9090909090909091	11	10	1	0	0	0.16666666666666666	12	2	13	0.0	0	0.2602755267967961	0.9506130940704048	0.33104267934374904	0.8506531307883547	0.19047329266030827	0.91660415770021	0.7482531399951207	0.914099044368114	0	0	0.0	0.00627484968968542	0.00627484968968542
1085	0.019549282714267154	0.002668508041477451	-0.00013409999638365773	0.7010847409414395	-1	0.25	1	0.4	4	0.6923076923076923	9	0.4166666666666667	0.6923076923076923	12	9	2	0	0	0.25	12	3	15	0.0	0.6666666666666666	0.4745266600814424	0.9248830584641217	0.42922994305795836	0.9327038701101235	0.1877255281814973	0.8787862880123504	0.9286786889510501	0.9147865064612319	0	0	0.0	-1.3409999638365773e-05	-1.3409999638365773e-05
3006	0.040607465442013976	0.00973973583850944	0.008583864409682942	0.9198213560879184	-1	0	0	0.2222222222222222	2	0.9090909090909091	10	0.5416666666666666	0.9090909090909091	11	10	1	0	0	0.16666666666666666	12	2	13	0.0	0	0.19954271431694695	0.9524716200761446	0.33104267934374904	0.6322559815105538	0.19047329266030827	0.9048236578189759	0.655282594186952	0.8733102555044859	0	0	0.0	0.008583864409682942	0.008583864409682942
1584	0.03152898283640303	0.00980988159275636	0.006923747109708523	0.9197393315524631	-1	0	0	0.2222222222222222	2	0.9090909090909091	10	0.5416666666666666	0.9090909090909091	11	10	1	0	0	0.16666666666666666	12	2	13	0.0	0	0.2602755267967961	0.9506130940704048	0.33104267934374904	0.8506531307883547	0.19047329266030827	0.91660415770021	0.7482531399951207	0.914099044368114	0	0	0.0	0.006923747109708523	0.006923747109708523
3853	0.044852508941781215	0.009575382827264734	0.009381296001222362	0.9200349203010157	-1	0	0	0.2	2	0.9230769230769231	12	0.5357142857142857	0.9230769230769231	13	12	1	0	0	0.14285714285714285	14	2	15	0.0	0	0.19954271431694695	0.9476354838782808	0.33104267934374904	0.6228500752904161	0.19047329266030827	0.9096701703122099	0.655282594186952	0.8701560674989555	0	0	0.0	0.009381296001222362	0.009381296001222362
1705	0.03141034892644039	0.010272923619630694	0.006578839469493415	0.9196035093725817	-1	0	0	0.2222222222222222	2	0.9090909090909091	10	0.5416666666666666	0.9090909090909091	11	10	1	0	0	0.16666666666666666	12	2	13	0.0	0	0.2602755267967961	0.9506130940704048	0.33104267934374904	0.8506531307883547	0.19047329266030827	0.91660415770021	0.7482531399951207	0.914099044368114	0	0	0.0	0.006578839469493415	0.006578839469493415
2155	0.03233322088037289	0.009377742440975273	0.007289794609273621	0.9198474178809377	-1	0	0	0.2222222222222222	2	0.9090909090909091	10	0.5416666666666666	0.9090909090909091	11	10	1	0	0	0.16666666666666666	12	2	13	0.0	0	0.2602755267967961	0.9506130940704048	0.33104267934374904	0.8506531307883547	0.19047329266030827	0.91660415770021	0.7482531399951207	0.914099044368114	0	0	0.0	0.007289794609273621	0.007289794609273621
4950	0.04538949832428169	0.011256230986427153	0.010821669110642572	0.9194209784320699	-1	0	0	0.2	2	0.9230769230769231	12	0.5357142857142857	0.9230769230769231	13	12	1	0	0	0.14285714285714285	14	2	15	0.0	0	0.19954271431694695	0.9476354838782808	0.33104267934374904	0.6228500752904161	0.19047329266030827	0.9096701703122099	0.655282594186952	0.8701560674989555	0	0	0.0	0.010821669110642572	0.010821669110642572
2647	0.04008773525712614	0.010621481076368459	0.007984718794427262	0.9225226930112154	-1	0	0	0.2222222222222222	2	0.9090909090909091	10	0.5416666666666666	0.9090909090909091	11	10	1	0	0	0.16666666666666666	12	2	13	0.0	0	0.2008323502880267	0.9525586567086408	0.33104267934374904	0.6322559815105538	0.19047329266030827	0.9048236578189759	0.655282594186952	0.8733812067300322	0	0	0.0	0.007984718794427262	0.007984718794427262
1650	0.03071863243533837	0.010301066697334186	0.0009185621149942981	0.9218016647675606	-1	0	0	0.25	2	0.9	9	0.5454545454545454	0.9	10	9	1	0	0	0.18181818181818182	11	2	12	0.0	0	0.3085209101941441	0.9542277684480143	0.33104267934374904	0.650004240825708	0.19047329266030827	0.9355303029283766	0.7321031268833682	0.8919099299250604	0	0	0.0	0.0009185621149942981	0.0009185621149942981
3278	0.04088163824576996	0.010111644036234267	0.008664525695127998	0.9218713996666268	-1	0	0	0.2222222222222222	2	0.9090909090909091	10	0.5416666666666666	0.9090909090909091	11	10	1	0	0	0.16666666666666666	12	2	13	0.0	0	0.19954271431694695	0.9524716200761446	0.33104267934374904	0.6322559815105538	0.19047329266030827	0.9048236578189759	0.655282594186952	0.8733102555044859	0	0	0.0	0.008664525695127998	0.008664525695127998
3052	0.03935507425978601	0.012012471414575437	0.008767021950700898	0.9200400772947274	-1	0	0	0.2222222222222222	2	0.9090909090909091	10	0.5416666666666666	0.9090909090909091	11	10	1	0	0	0.16666666666666666	12	2	13	0.0	0	0.2008323502880267	0.9525586567086408	0.33104267934374904	0.6322559815105538	0.19047329266030827	0.9048236578189759	0.655282594186952	0.8733812067300322	0	0	0.0	0.008767021950700898	0.008767021950700898
4943	0.04626943681936241	0.010528619969415122	0.01014106376568077	0.9191738094819517	-1	0	0	0.2	2	0.9230769230769231	12	0.5357142857142857	0.9230769230769231	13	12	1	0	0	0.14285714285714285	14	2	15	0.0	0	0.19954271431694695	0.9476354838782808	0.33104267934374904	0.6228500752904161	0.19047329266030827	0.9096701703122099	0.655282594186952	0.8701560674989555	0	0	0.0	0.01014106376568077	0.01014106376568077
3865	0.043910077568026916	0.010080095012366426	0.009709046028565796	0.918957642960355	-1	0	0	0.2	2	0.9230769230769231	12	0.5357142857142857	0.9230769230769231	13	12	1	0	0	0.14285714285714285	14	2	15	0.0	0	0.19954271431694695	0.9476354838782808	0.33104267934374904	0.6228500752904161	0.19047329266030827	0.8927889982313949	0.655282594186952	0.8628286280164676	0	0	0.0	0.009709046028565796	0.009709046028565796
554	0.0021299025299115378	0.0019325080062687836	-0.0019324239467850845	0.9751542033802362	-1	0	0	0.5	1	1.0	1	1.0	1.0	1	1	1	2	0	0.3333333333333333	1	3	3	0.3333333333333333	0	0.6537852157638315	0.5	0.3337862102053436	0.5	0.7715618654308368	0.5	0.8640894485914716	0.5	1.0	0	0.0	-0.00019324239467850845	-0.00019324239467850845
44	None	None	None	None	None	0	0	0.6	3	0.4	2	0.5833333333333334	0.2	4	1	2	0	0	0.75	4	3	7	0.0	0.6666666666666666	0.22327886445069872	0.693299557139359	0.8913828228530326	0.9429693939838437	0.7293153692916615	0.8343929433434047	0.9471496722881343	0.8514527602535487	0	0	0.0	None	None
4224	0.044570510670966394	0.009406186123508853	0.009332157363321903	0.9196360599794857	-1	0	0	0.2	2	0.9230769230769231	12	0.5357142857142857	0.9230769230769231	13	12	1	0	0	0.14285714285714285	14	2	15	0.0	0	0.19954271431694695	0.9476354838782808	0.33104267934374904	0.6228500752904161	0.19047329266030827	0.9121876388591309	0.655282594186952	0.8713202023835757	0	0	0.0	0.009332157363321903	0.009332157363321903
1414	0.01418042706846318	0.005159690812796466	-0.005056099178014041	0.9344951533416765	-1	0	0	0.3333333333333333	2	0.8333333333333334	5	0.5714285714285714	0.8333333333333334	6	5	1	0	0	0.2857142857142857	7	2	8	0.0	0	0.6893469496033442	0.9268239128123206	0.4031673542225834	0.8996550027393525	0.3795629127592326	0.9323894880063313	0.8966214834483334	0.9207143780974171	0	0	0.0	-0.0005056099178014041	-0.0005056099178014041
4780	0.04529214180570028	0.010194548922712607	0.009810081948213496	0.9204091518788193	-1	0	0	0.2	2	0.9230769230769231	12	0.5357142857142857	0.9230769230769231	13	12	1	0	0	0.14285714285714285	14	2	15	0.0	0	0.19954271431694695	0.9476354838782808	0.33104267934374904	0.6228500752904161	0.19047329266030827	0.9096701703122099	0.655282594186952	0.8701560674989555	0	0	0.0	0.009810081948213496	0.009810081948213496
1519	0.031823292696951624	0.010336241579896793	0.006094879283564886	0.9202439524951153	-1	0	0	0.25	2	0.9	9	0.5454545454545454	0.9	10	9	1	0	0	0.18181818181818182	11	2	12	0.0	0	0.22990912055687157	0.9324512302076499	0.33104267934374904	0.860976158419922	0.19047329266030827	0.9084217212314548	0.7338736948440544	0.9044462815462205	0	0	0.0	0.006094879283564886	0.006094879283564886
4138	0.04443694708202147	0.010458712055597461	0.009808678480721996	0.9189252708736	-1	0	0	0.2	2	0.9230769230769231	12	0.5357142857142857	0.9230769230769231	13	12	1	0	0	0.14285714285714285	14	2	15	0.0	0	0.19954271431694695	0.9476354838782808	0.33104267934374904	0.6228500752904161	0.19047329266030827	0.8920187708145081	0.6667451819629171	0.8625118532048387	0	0	0.0	0.009808678480721996	0.009808678480721996
3826	0.044994310526288384	0.010083218826128993	0.009572144234645454	0.9191178821757717	-1	0	0	0.2	2	0.9230769230769231	12	0.5357142857142857	0.9230769230769231	13	12	1	0	0	0.14285714285714285	14	2	15	0.0	0	0.19954271431694695	0.9476354838782808	0.33104267934374904	0.6228500752904161	0.19047329266030827	0.8927889982313949	0.655282594186952	0.8628286280164676	0	0	0.0	0.009572144234645454	0.009572144234645454
2348	0.03540481052744765	0.007434341381225569	0.00736354935673436	0.9200503653763663	-1	0	0	0.2	2	0.9166666666666666	11	0.5384615384615384	0.9166666666666666	12	11	1	0	0	0.15384615384615385	13	2	14	0.0	0	0.23119875652795133	0.9486545117201556	0.33104267934374904	0.8424678632736814	0.19047329266030827	0.8982475130121911	0.7038771529666801	0.9052548066004777	0	0	0.0	0.00736354935673436	0.00736354935673436
2292	0.03348332873950924	0.00998627614788827	0.006035420762043074	0.9194983002409793	-1	0	0	0.25	2	0.8888888888888888	8	0.55	0.8888888888888888	9	8	1	0	0	0.2	10	2	11	0.0	0	0.2008323502880267	0.882828449874244	0.33104267934374904	0.6292757794606589	0.19047329266030827	0.8918183372452213	0.655282594186952	0.825301120510431	0	0	0.0	0.006035420762043074	0.006035420762043074
444	0.02663910573882768	0.002968435017587276	0.0007232711403439542	0.9334725481297497	-1	0	0	0.2	2	0.9230769230769231	12	0.2777777777777778	0.7692307692307693	11	10	3	0	0	0.6666666666666666	6	9	15	0.0	0	0.2864834308584468	0.9130006512731429	0.4246866144415577	0.8651261744012677	0.20240837695135933	0.9166259099098693	0.7776556282287439	0.9004508854121057	0	0	0.0	0.0007232711403439542	0.0007232711403439542
255	0.0022293940045404192	0.0019990301523634207	-0.0019987546036257043	0.9843094489995988	-1	0	0	1.0	2	0.0	0	0.75	0	2	0	0	2	0	1.0	2	2	3	1.0	0	0	0	0	0	0	0	0	0	0	0	0	-0.00019987546036257043	-0.00019987546036257043
284	0.0021059526504310718	0.0020041032229879624	-0.0020023208279833465	0.98287876596286	-1	0	0	0	0	0	0	1.0	0	0	0	0	0	0	1.0	1	1	1	0.0	0	0	0	0	0	0	0	0	0	0	0	0	-0.1	-0.1
2133	0.0335249899830676	0.009274223121363627	0.0070849478295782805	0.9202878333324941	-1	0	0	0.2	2	0.9230769230769231	12	0.5357142857142857	0.9230769230769231	13	12	1	0	0	0.14285714285714285	14	2	15	0.0	0	0.2615651627678759	0.9577858558041444	0.33104267934374904	0.8337458490056403	0.19047329266030827	0.9054829746695849	0.7482531399951207	0.9114381681471809	0	0	0.0	0.0070849478295782805	0.0070849478295782805
221	0.003193162021245392	0.0028525121133619576	-0.0028437189108531545	0.9775271521404079	-1	0	0	0.5	2	0.75	3	0.75	0.5	3	2	2	1	0	0.5	4	2	6	0.14285714285714285	0	0.9288298799097344	0.9002401127749036	0.26486494430453167	0.6921190501952902	0.49679338516982685	0.6864378995567015	0.9505742601078391	0.7797974084367288	1.0	0	0.0	-0.00028437189108531546	-0.00028437189108531546
4917	0.044539788211367996	0.010274528072397964	0.009873926888159495	0.9209211082088151	-1	0	0	0.2	2	0.9230769230769231	12	0.5357142857142857	0.9230769230769231	13	12	1	0	0	0.14285714285714285	14	2	15	0.0	0	0.19954271431694695	0.9476354838782808	0.33104267934374904	0.6228500752904161	0.19047329266030827	0.9096701703122099	0.655282594186952	0.8701560674989555	0	0	0.0	0.009873926888159495	0.009873926888159495
4788	0.04579327732281045	0.00993224884116636	0.00975443577269358	0.9192362290161747	-1	0	0	0.2	2	0.9230769230769231	12	0.5357142857142857	0.9230769230769231	13	12	1	0	0	0.14285714285714285	14	2	15	0.0	0	0.19954271431694695	0.9476354838782808	0.33104267934374904	0.6228500752904161	0.19047329266030827	0.9121876388591309	0.655282594186952	0.8713202023835757	0	0	0.0	0.00975443577269358	0.00975443577269358
3027	0.03579392446178542	0.008683555523524376	0.008543300248834566	0.9186172463634642	-1	0	0	0.2	2	0.9166666666666666	11	0.5384615384615384	0.9166666666666666	12	11	1	0	0	0.15384615384615385	13	2	14	0.0	0	0.23119875652795133	0.9486545117201556	0.33104267934374904	0.8424678632736814	0.19047329266030827	0.8982475130121911	0.7038771529666801	0.9052548066004777	0	0	0.0	0.008543300248834566	0.008543300248834566
1327	0.03136429798551975	0.011969122133802048	0.005041557980432875	0.9190638359956989	-1	0	0	0.125	1	1.0	10	1.0	1.0	11	10	0	0	0	0.08333333333333333	12	1	12	0.0	0	0.2602755267967961	0.9506130940704048	0.33104267934374904	0.8506531307883547	0.19047329266030827	0.91660415770021	0.7482531399951207	0.914099044368114	0	0	0.0	0.005041557980432875	0.005041557980432875
89	0.006136499482743867	0.0036011505174186457	-0.003537397095416052	0.9748137301325939	-1	0	0	0.4	2	0.8	4	0.5833333333333334	0.6	5	3	1	3	0	0.3333333333333333	6	2	7	0.75	0	0.19954271431694695	0.7704443817714267	0.2368325543233051	0.9389244457872056	0.11512406828120925	0.5838192636724475	0.655282594186952	0.8064811743563863	0.4	0.2	0.0	-0.0003537397095416052	-0.0003537397095416052
3435	0.03438349519059821	0.01648624844472193	-0.014772246743718001	0.9295049452411568	-1	0	0	0.2	2	0.9166666666666666	11	0.5384615384615384	0.9166666666666666	12	11	1	0	0	0.15384615384615385	13	2	14	0.0	0	0.23119875652795133	0.9486545117201556	0.37318694513299866	0.8284231448394229	0.19047329266030827	0.9018743138245374	0.7888198459243474	0.9034705575858502	0	0	0.0	-0.0014772246743718002	-0.0014772246743718002
5024	0.046657435033189545	0.009759652117116142	0.009664408127313034	0.9193996412047044	-1	0	0	0.2	2	0.9230769230769231	12	0.5357142857142857	0.9230769230769231	13	12	1	0	0	0.14285714285714285	14	2	15	0.0	0	0.19954271431694695	0.9476354838782808	0.33104267934374904	0.6228500752904161	0.19047329266030827	0.9096701703122099	0.655282594186952	0.8701560674989555	0	0	0.0	0.009664408127313034	0.009664408127313034
563	0.026921247147021262	0.0044747531031178065	-0.003453725612999527	0.9264920229226313	-1	0	0	0.3	3	0.7692307692307693	10	0.42857142857142855	0.6923076923076923	11	9	3	0	0	0.7142857142857143	7	5	15	0.0	0.3333333333333333	0.7331651746556864	0.9356926350087685	0.4157576825371354	0.9589003959513314	0.5643044970066142	0.8913495724752348	0.9471186275573571	0.9336402738909317	0	0	0.0	-0.0003453725612999527	-0.0003453725612999527
1467	0.03094562407988381	0.010670984919188645	0.006850240578946143	0.9194673937876653	-1	0	0	0.2	2	0.9166666666666666	11	0.5384615384615384	0.9166666666666666	12	11	1	0	0	0.15384615384615385	13	2	14	0.0	0	0.3326265419389053	0.9419985617391997	0.3458925443611565	0.9057881385609914	0.19282309818499083	0.9178446758163432	0.7963773131158773	0.9233012819790525	0	0	0.0	0.006850240578946143	0.006850240578946143
857	0.021365001506128627	0.006312566460955743	0.0031303299446414734	0.928964058303181	-1	0	0	0.3	3	0.7692307692307693	10	0.3125	0.7692307692307693	12	10	2	0	0	0.3333333333333333	12	4	15	0.0	0	0.4745266600814424	0.913455512060539	0.42922994305795836	0.9494746661871972	0.16332980440223635	0.8709408991913192	0.9529787071613033	0.9168098581251641	0	0	0.0	0.0031303299446414734	0.0031303299446414734
814	0.017962902301216412	0.005164454548046731	0.0030130899588262554	0.9250987193741428	-1	0.25	1	0.4	4	0.6923076923076923	9	0.3409090909090909	0.6923076923076923	11	9	3	0	0	0.36363636363636365	11	4	15	0.0	0.5	0.5315542140915435	0.9177671849972753	0.4374921741882252	0.9392097032430305	0.16332980440223635	0.8785293220816708	0.951895470515145	0.9149936707460451	0	0	0.0	0.0030130899588262554	0.0030130899588262554
4271	0.0449050203936404	0.009724322859001447	0.009511682081188065	0.9203642658803683	-1	0	0	0.2	2	0.9230769230769231	12	0.5357142857142857	0.9230769230769231	13	12	1	0	0	0.14285714285714285	14	2	15	0.0	0	0.19954271431694695	0.9476354838782808	0.33104267934374904	0.6228500752904161	0.19047329266030827	0.9096701703122099	0.655282594186952	0.8701560674989555	0	0	0.0	0.009511682081188065	0.009511682081188065
1665	0.03331731725037898	0.010377456737117806	0.0002083697689433471	0.9200898675316103	-1	0	0	0.2222222222222222	2	0.9090909090909091	10	0.5416666666666666	0.9090909090909091	11	10	1	0	0	0.16666666666666666	12	2	13	0.0	0	0.2602755267967961	0.9506130940704048	0.33104267934374904	0.8500456643941217	0.19047329266030827	0.91660415770021	0.7595958146311048	0.9139740175867876	0	0	0.0	0.0002083697689433471	0.0002083697689433471
4935	0.04523678459020093	0.010333088487480001	0.009807399891721438	0.9196896858625248	-1	0	0	0.2	2	0.9230769230769231	12	0.5357142857142857	0.9230769230769231	13	12	1	0	0	0.14285714285714285	14	2	15	0.0	0	0.19954271431694695	0.9476354838782808	0.33104267934374904	0.6228500752904161	0.19047329266030827	0.9096701703122099	0.655282594186952	0.8701560674989555	0	0	0.0	0.009807399891721438	0.009807399891721438
3488	0.044079922026893315	0.009739498609199024	0.009538493262168704	0.9190539965057878	-1	0	0	0.2	2	0.9230769230769231	12	0.5357142857142857	0.9230769230769231	13	12	1	0	0	0.14285714285714285	14	2	15	0.0	0	0.2008323502880267	0.9477510649183986	0.33104267934374904	0.6321063095376058	0.19047329266030827	0.8927889982313949	0.655282594186952	0.8644745533041315	0	0	0.0	0.009538493262168704	0.009538493262168704
344	0.00191049414096284	0.001851196761815997	-0.0018500096132355614	0.9852752341478694	-1	0	0	1.0	2	0.0	0	0.75	0	1	0	1	0	0	1.0	2	2	3	0.0	0	0	0	0	0	0	0	0	0	0	0	0	-0.00018500096132355613	-0.00018500096132355613
3666	0.04290611288274703	0.01079719578121381	0.009533515380018825	0.9180957694084207	-1	0	0	0.1	1	1.0	12	1.0	1.0	13	12	0	0	0	0.07142857142857142	14	1	14	0.0	0	0.2008323502880267	0.9477510649183986	0.33104267934374904	0.6228500752904161	0.19047329266030827	0.8927889982313949	0.655282594186952	0.8629205894502315	0	0	0.0	0.009533515380018825	0.009533515380018825
4673	0.044550072124177095	0.011154845474829922	0.010582510001696608	0.9193394839020486	-1	0	0	0.2	2	0.9230769230769231	12	0.5357142857142857	0.9230769230769231	13	12	1	0	0	0.14285714285714285	14	2	15	0.0	0	0.19954271431694695	0.9476354838782808	0.33104267934374904	0.6228500752904161	0.19047329266030827	0.9096701703122099	0.655282594186952	0.8701560674989555	0	0	0.0	0.010582510001696608	0.010582510001696608
4373	0.04608272449594038	0.008697943676168272	0.00852049127853274	0.9207996567345652	-1	0	0	0.2	2	0.9230769230769231	12	0.5357142857142857	0.9230769230769231	13	12	1	0	0	0.14285714285714285	14	2	15	0.0	0	0.2008323502880267	0.9224841613554123	0.33104267934374904	0.6108547576073876	0.36707369237639276	0.8891302711665867	0.6726088917203755	0.8415483698807631	0	0	0.0	0.00852049127853274	0.00852049127853274
2104	0.04002013243261712	0.010500297111609857	0.008763858354809646	0.9197154858732328	-1	0	0	0.2222222222222222	2	0.9090909090909091	10	0.5416666666666666	0.9090909090909091	11	10	1	0	0	0.16666666666666666	12	2	13	0.0	0	0.2008323502880267	0.9525586567086408	0.33104267934374904	0.6322559815105538	0.19047329266030827	0.9048236578189759	0.655282594186952	0.8733812067300322	0	0	0.0	0.008763858354809646	0.008763858354809646
3599	0.04494039558252093	0.009124812131192645	0.008956410187905111	0.9201059905672275	-1	0	0	0.2	2	0.9230769230769231	12	0.5357142857142857	0.9230769230769231	13	12	1	0	0	0.14285714285714285	14	2	15	0.0	0	0.19954271431694695	0.9476354838782808	0.33104267934374904	0.6228500752904161	0.19047329266030827	0.8927889982313949	0.655282594186952	0.8628286280164676	0	0	0.0	0.008956410187905111	0.008956410187905111
4864	0.04462063287486787	0.010054433982363808	0.009899826094700217	0.919035058015237	-1	0	0	0.2	2	0.9230769230769231	12	0.5357142857142857	0.9230769230769231	13	12	1	0	0	0.14285714285714285	14	2	15	0.0	0	0.19954271431694695	0.9476354838782808	0.33104267934374904	0.6228500752904161	0.19047329266030827	0.9096701703122099	0.655282594186952	0.8701560674989555	0	0	0.0	0.009899826094700217	0.009899826094700217
4477	0.04560612858259267	0.01052255226951704	0.010144178727719569	0.9197823637178405	-1	0	0	0.2	2	0.9230769230769231	12	0.5357142857142857	0.9230769230769231	13	12	1	0	0	0.14285714285714285	14	2	15	0.0	0	0.19954271431694695	0.9476354838782808	0.33104267934374904	0.6228500752904161	0.19047329266030827	0.8902418974085887	0.655282594186952	0.8617862704698922	0	0	0.0	0.010144178727719569	0.010144178727719569
3539	0.04354457748015827	0.009219942409434025	0.009067610730162445	0.9188726670833779	-1	0	0	0.2	2	0.9230769230769231	12	0.5357142857142857	0.9230769230769231	13	12	1	0	0	0.14285714285714285	14	2	15	0.0	0	0.2008323502880267	0.9477510649183986	0.33104267934374904	0.6228500752904161	0.19047329266030827	0.8927889982313949	0.655282594186952	0.8629205894502315	0	0	0.0	0.009067610730162445	0.009067610730162445
4667	0.04533380827255988	0.01005222599267488	0.009902923336642219	0.9188684196829319	-1	0	0	0.2	2	0.9230769230769231	12	0.5357142857142857	0.9230769230769231	13	12	1	0	0	0.14285714285714285	14	2	15	0.0	0	0.19954271431694695	0.9476354838782808	0.33104267934374904	0.6228500752904161	0.19047329266030827	0.9096701703122099	0.655282594186952	0.8701560674989555	0	0	0.0	0.009902923336642219	0.009902923336642219
3728	0.043373202584965506	0.010317382641034547	0.009783608564525027	0.9180124471251507	-1	0	0	0.1	1	1.0	12	1.0	1.0	13	12	0	0	0	0.07142857142857142	14	1	14	0.0	0	0.2008323502880267	0.9477510649183986	0.33104267934374904	0.6228500752904161	0.19047329266030827	0.8927889982313949	0.655282594186952	0.8629205894502315	0	0	0.0	0.009783608564525027	0.009783608564525027
808	0.01836502692909062	0.007217076828426389	-0.0071908094655039265	0.9362822417197402	-1	0	0	0.4	4	0.6153846153846154	8	0.375	0.6153846153846154	10	8	4	1	0	0.4	10	4	15	0.1	0.4	0.6031497199383857	0.9374526036374909	0.40015641333190877	0.8825384210205777	0.3074577809832779	0.9318411506476484	0.9099583951448846	0.9202991107011276	1.0	0	0.0	-0.0007190809465503926	-0.0007190809465503926
3659	0.042758814634938594	0.009044121859286162	0.008847742583508159	0.9195849802781244	-1	0	0	0.2	2	0.9230769230769231	12	0.5357142857142857	0.9230769230769231	13	12	1	0	0	0.14285714285714285	14	2	15	0.0	0	0.2008323502880267	0.9477510649183986	0.33104267934374904	0.6228500752904161	0.19047329266030827	0.8927889982313949	0.655282594186952	0.8629205894502315	0	0	0.0	0.008847742583508159	0.008847742583508159
4816	0.0442893354805213	0.009053079364188168	0.007962153179532637	0.9200600252864793	-1	0	0	0.2	2	0.9166666666666666	11	0.5384615384615384	0.9166666666666666	12	11	1	0	0	0.15384615384615385	13	2	14	0.0	0	0.19954271431694695	0.9081233209642693	0.33104267934374904	0.6099210333216916	0.19047329266030827	0.9276335960125112	0.655282594186952	0.853576988734988	0	0	0.0	0.007962153179532637	0.007962153179532637
2795	0.04039560303321101	0.009551736765294257	0.00866307776995456	0.920554979742765	-1	0	0	0.2222222222222222	2	0.9090909090909091	10	0.5416666666666666	0.9090909090909091	11	10	1	0	0	0.16666666666666666	12	2	13	0.0	0	0.2008323502880267	0.9525586567086408	0.33104267934374904	0.6322559815105538	0.19047329266030827	0.9048236578189759	0.655282594186952	0.8733812067300322	0	0	0.0	0.00866307776995456	0.00866307776995456
4916	0.03662306345946946	0.007910317064169163	0.00744206431065718	0.9191339158732879	-1	0	0	0.2222222222222222	2	0.9090909090909091	10	0.5416666666666666	0.9090909090909091	11	10	1	0	0	0.16666666666666666	12	2	13	0.0	0	0.19954271431694695	0.869910758072678	0.33104267934374904	0.6174194610231829	0.19047329266030827	0.8895970789688916	0.655282594186952	0.8158485884049816	0	0	0.0	0.00744206431065718	0.00744206431065718
768	0.02004206620767806	0.003218666147868008	0.0026828879495499804	0.9285283183817041	-1	0	0	0.2	2	0.9230769230769231	12	0.5357142857142857	0.9230769230769231	13	12	1	0	0	0.14285714285714285	14	2	15	0.0	0	0.5315542140915435	0.8904996960906	0.42096771192769145	0.9462676093274732	0.20742164091139315	0.8581969732340748	0.9540387288383003	0.9050740669174608	0	0	0.0	0.0026828879495499804	0.0026828879495499804
2178	0.03439802652551361	0.00898363818440792	0.007101629320758685	0.9207024259204638	-1	0	0	0.2222222222222222	2	0.9090909090909091	10	0.5416666666666666	0.9090909090909091	11	10	1	0	0	0.16666666666666666	12	2	13	0.0	0	0.2602755267967961	0.9506130940704048	0.33104267934374904	0.8506531307883547	0.19047329266030827	0.9043332089085736	0.7482531399951207	0.9100703149084	0	0	0.0	0.007101629320758685	0.007101629320758685
446	0.0019791897306691126	0.0019351690340464957	-0.0019348372712578179	0.9847083787882746	-1	0	0	1.0	1	0	0	1.0	0	1	0	0	0	0	0.5	1	2	2	0.0	0	0	0	0	0	0	0	0	0	0	0	0	-0.00019348372712578178	-0.00019348372712578178
4320	0.04526055303452066	0.009740866390993962	0.009473971279369707	0.9203094174298312	-1	0	0	0.2	2	0.9230769230769231	12	0.5357142857142857	0.9230769230769231	13	12	1	0	0	0.14285714285714285	14	2	15	0.0	0	0.19954271431694695	0.9476354838782808	0.33104267934374904	0.6228500752904161	0.19047329266030827	0.9099048039942074	0.6667451819629171	0.8702636962253651	0	0	0.0	0.009473971279369707	0.009473971279369707
175	0.002655781221864547	0.0022409806670150734	-0.0022387762384648265	0.9828854979220999	-1	0	0	0.5	1	1.0	1	1.0	1.0	2	1	0	0	0	0.3333333333333333	3	1	3	0.0	0	0.5647507974855491	0.9813469894208872	0.5213989885196366	0.9624637556689195	0.7473313771777204	0.7521181120870901	0.9599584094328217	0.9411632338624508	0	0	0.0	-0.00022387762384648265	-0.00022387762384648265
1014	0.023125495609950416	0.0026901142102962053	0.002516961964524757	0.7194854063171618	-1	0	0	0.2	2	0.9230769230769231	12	0.5357142857142857	0.9230769230769231	13	12	1	0	0	0.14285714285714285	14	2	15	0.0	0	0.6786699173335237	0.8988686750669893	0.4207032275577335	0.8741276771258433	0.213626714092429	0.901170189110831	0.8977450450497226	0.8919667761400758	0	0	0.0	0.002516961964524757	0.002516961964524757
1598	0.032984452249872676	0.008936676452553426	0.00672606849724376	0.9216977384474232	-1	0	0	0.2	2	0.9230769230769231	12	0.5357142857142857	0.9230769230769231	13	12	1	0	0	0.14285714285714285	14	2	15	0.0	0	0.2615651627678759	0.9577858558041444	0.33104267934374904	0.8337458490056403	0.19047329266030827	0.9054829746695849	0.7482531399951207	0.9114381681471809	0	0	0.0	0.00672606849724376	0.00672606849724376
1068	0.03163967827788676	0.009798907719816568	0.004178205265778343	0.9229042818557973	-1	0	0	0.2	2	0.9230769230769231	12	0.5357142857142857	0.9230769230769231	13	12	1	0	0	0.14285714285714285	14	2	15	0.0	0	0.7000239818731646	0.9464241440080401	0.3856314808874333	0.9601359480424961	0.540671361564894	0.9171151911423266	0.9471186275573571	0.9436934851444568	0	0	0.0	0.004178205265778343	0.004178205265778343
3687	0.04462893184125036	0.010669590896152145	0.010371634024107637	0.9187605322383825	-1	0	0	0.2	2	0.9230769230769231	12	0.5357142857142857	0.9230769230769231	13	12	1	0	0	0.14285714285714285	14	2	15	0.0	0	0.2008323502880267	0.9477510649183986	0.33104267934374904	0.6228500752904161	0.19047329266030827	0.8927889982313949	0.655282594186952	0.8629205894502315	0	0	0.0	0.010371634024107637	0.010371634024107637
2635	0.03564023872883436	0.00973585621302509	0.008643155439942403	0.9187517949944123	-1	0	0	0.2	2	0.9166666666666666	11	0.5384615384615384	0.9166666666666666	12	11	1	0	0	0.15384615384615385	13	2	14	0.0	0	0.23119875652795133	0.9486545117201556	0.33104267934374904	0.8424678632736814	0.19047329266030827	0.8982475130121911	0.7038771529666801	0.9052548066004777	0	0	0.0	0.008643155439942403	0.008643155439942403
2349	0.039801899642410085	0.009657757357527464	0.008496223356311281	0.9196863085120656	-1	0	0	0.2222222222222222	2	0.9090909090909091	10	0.5416666666666666	0.9090909090909091	11	10	1	0	0	0.16666666666666666	12	2	13	0.0	0	0.2008323502880267	0.9525586567086408	0.33104267934374904	0.6322559815105538	0.19047329266030827	0.9048236578189759	0.655282594186952	0.8733812067300322	0	0	0.0	0.008496223356311281	0.008496223356311281
2159	0.034856903257384234	0.008020960467988478	0.006894926953837265	0.9204735495612913	-1	0	0	0.2222222222222222	2	0.9090909090909091	10	0.5416666666666666	0.9090909090909091	11	10	1	0	0	0.16666666666666666	12	2	13	0.0	0	0.19954271431694695	0.9288035944524609	0.33104267934374904	0.8518712946032604	0.19047329266030827	0.9006148579385305	0.718981380551679	0.8978867379709079	0	0	0.0	0.006894926953837265	0.006894926953837265
1370	0.03082698417583189	0.008093745624057489	0.005455304876156398	0.9198504199240074	-1	0	0	0.2	2	0.9166666666666666	11	0.5384615384615384	0.9166666666666666	12	11	1	0	0	0.15384615384615385	13	2	14	0.0	0	0.2701276376323545	0.9497321552210374	0.33104267934374904	0.8489036242303112	0.19047329266030827	0.9123231040599098	0.7173840210006751	0.911792945562358	0	0	0.0	0.005455304876156398	0.005455304876156398
858	0.027334572218067132	0.010226484199846102	0.00499023352271238	0.9230160093297792	-1	0	0	0.2857142857142857	2	0.875	7	0.5555555555555556	0.875	8	7	1	0	0	0.2222222222222222	9	2	10	0.0	0	0.2602755267967961	0.8799549036788341	0.3477396616085341	0.9342397929266779	0.19282309818499083	0.9001305085641512	0.7963773131158773	0.9073303550377868	0	0	0.0	0.00499023352271238	0.00499023352271238
4854	0.04572193731428286	0.011121204598097572	0.010753150203806692	0.9196472362287648	-1	0	0	0.2	2	0.9230769230769231	12	0.5357142857142857	0.9230769230769231	13	12	1	0	0	0.14285714285714285	14	2	15	0.0	0	0.19954271431694695	0.9476354838782808	0.33104267934374904	0.6228500752904161	0.19047329266030827	0.9096701703122099	0.655282594186952	0.8701560674989555	0	0	0.0	0.010753150203806692	0.010753150203806692
4073	0.04501404725612881	0.009034952340432887	0.008895375994024056	0.9213967062297729	-1	0	0	0.2	2	0.9230769230769231	12	0.5357142857142857	0.9230769230769231	13	12	1	0	0	0.14285714285714285	14	2	15	0.0	0	0.19954271431694695	0.9476354838782808	0.33104267934374904	0.6228500752904161	0.19047329266030827	0.9121876388591309	0.655282594186952	0.8713202023835757	0	0	0.0	0.008895375994024056	0.008895375994024056
1972	0.03242489901471765	0.00774970228107841	0.006902765199662712	0.9192535519429071	-1	0	0	0.2222222222222222	2	0.9090909090909091	10	0.5416666666666666	0.9090909090909091	11	10	1	0	0	0.16666666666666666	12	2	13	0.0	0	0.20212198625910646	0.9285468542621745	0.33104267934374904	0.8518712946032604	0.19047329266030827	0.9006148579385305	0.7188814077821483	0.8977682168552535	0	0	0.0	0.006902765199662712	0.006902765199662712
3583	0.04307976816773056	0.010730327041654561	0.009918726541815975	0.9186971457539203	-1	0	0	0.2	2	0.9230769230769231	12	0.5357142857142857	0.9230769230769231	13	12	1	0	0	0.14285714285714285	14	2	15	0.0	0	0.2008323502880267	0.9477510649183986	0.33104267934374904	0.6228500752904161	0.19047329266030827	0.8927889982313949	0.655282594186952	0.8629205894502315	0	0	0.0	0.009918726541815975	0.009918726541815975
1323	0.03192829011610676	0.01057414874260159	0.006501037364538691	0.9196206016919911	-1	0	0	0.2222222222222222	2	0.9090909090909091	10	0.5416666666666666	0.9090909090909091	11	10	1	0	0	0.16666666666666666	12	2	13	0.0	0	0.2602755267967961	0.9506130940704048	0.33104267934374904	0.8506531307883547	0.19047329266030827	0.91660415770021	0.7482531399951207	0.914099044368114	0	0	0.0	0.006501037364538691	0.006501037364538691
3962	0.0440975250300258	0.010907173966738532	0.010063474676508302	0.9177373770178017	-1	0	0	0.1	1	1.0	12	1.0	1.0	13	12	0	0	0	0.07142857142857142	14	1	14	0.0	0	0.19954271431694695	0.9476354838782808	0.33104267934374904	0.6228500752904161	0.19047329266030827	0.8927889982313949	0.655282594186952	0.8628286280164676	0	0	0.0	0.010063474676508302	0.010063474676508302
3472	0.042975485141440506	0.008721348084309077	0.008569591236974443	0.9199655132625041	-1	0	0	0.2	2	0.9230769230769231	12	0.5357142857142857	0.9230769230769231	13	12	1	0	0	0.14285714285714285	14	2	15	0.0	0	0.2008323502880267	0.9477510649183986	0.33104267934374904	0.6228500752904161	0.19047329266030827	0.8927889982313949	0.655282594186952	0.8629205894502315	0	0	0.0	0.008569591236974443	0.008569591236974443
1387	0.03209895102141095	0.010225421672203281	0.006708460704880963	0.9197790986933013	-1	0	0	0.2222222222222222	2	0.9090909090909091	10	0.5416666666666666	0.9090909090909091	11	10	1	0	0	0.16666666666666666	12	2	13	0.0	0	0.2602755267967961	0.9506130940704048	0.33104267934374904	0.8506531307883547	0.19047329266030827	0.91660415770021	0.7482531399951207	0.914099044368114	0	0	0.0	0.006708460704880963	0.006708460704880963
1997	0.03300955275830493	0.008338171571149971	0.006407109917943434	0.9209969151138371	-1	0	0	0.2	2	0.9230769230769231	12	0.5357142857142857	0.9230769230769231	13	12	1	0	0	0.14285714285714285	14	2	15	0.0	0	0.2615651627678759	0.9577858558041444	0.33104267934374904	0.8337458490056403	0.19047329266030827	0.9054829746695849	0.7482531399951207	0.9114381681471809	0	0	0.0	0.006407109917943434	0.006407109917943434
4800	0.0459507736918314	0.010987705212195198	0.010551659649273536	0.9186100480234342	-1	0	0	0.2	2	0.9230769230769231	12	0.5357142857142857	0.9230769230769231	13	12	1	0	0	0.14285714285714285	14	2	15	0.0	0	0.19954271431694695	0.9476354838782808	0.33104267934374904	0.6228500752904161	0.19047329266030827	0.9121876388591309	0.655282594186952	0.8713202023835757	0	0	0.0	0.010551659649273536	0.010551659649273536
198	0.009926190877642193	0.0050554656301297785	-0.0047672184253428175	0.9817483081073244	-1	0	0	0.3333333333333333	2	0.6666666666666666	4	0.4444444444444444	0.6666666666666666	6	4	1	1	0	0.5	6	3	8	0.25	0.4	0.6632399708366059	0.9052941845728523	0.664489383659866	0.7820338702170311	0.7115137643811396	0.9557210021339897	0.8966597195210058	0.9004588038025445	1.0	0	0.0	-0.00047672184253428175	-0.00047672184253428175
2319	0.03501837756630022	0.01013820081653886	0.005736226762897	0.9228324743633357	-1	0	0	0.2222222222222222	2	0.9090909090909091	10	0.5416666666666666	0.9090909090909091	11	10	1	0	0	0.16666666666666666	12	2	13	0.0	0	0.41749910607134133	0.9610935639265099	0.33104267934374904	0.640713200525065	0.19517290370967338	0.903946895606004	0.7482531399951207	0.8817472137752846	0	0	0.0	0.005736226762897	0.005736226762897
1331	0.03122863371643942	0.009670793996910308	0.005943025252720757	0.9222149537290703	-1	0	0	0.2222222222222222	2	0.9090909090909091	10	0.5416666666666666	0.9090909090909091	11	10	1	0	0	0.16666666666666666	12	2	13	0.0	0	0.2602755267967961	0.9506130940704048	0.33104267934374904	0.8506531307883547	0.19047329266030827	0.91660415770021	0.7482531399951207	0.914099044368114	0	0	0.0	0.005943025252720757	0.005943025252720757
3954	0.04537629782848533	0.009933308603805702	0.009629064994576475	0.919033739799785	-1	0	0	0.2	2	0.9230769230769231	12	0.5357142857142857	0.9230769230769231	13	12	1	0	0	0.14285714285714285	14	2	15	0.0	0	0.19954271431694695	0.9476354838782808	0.33104267934374904	0.6228500752904161	0.19047329266030827	0.8902418974085887	0.655282594186952	0.8617862704698922	0	0	0.0	0.009629064994576475	0.009629064994576475
449	0.01873577624994738	0.0013284487329652615	-0.0011376087006952714	0.9389011914274197	-1	0	0	0.2857142857142857	2	0.875	7	0.35714285714285715	0.75	6	6	3	0	0	0.5714285714285714	4	7	10	0.0	0	0.6803261396195178	0.8961360718213885	0.5001773610007867	0.9261933561603559	0.2664674289191521	0.9326362729529938	0.8782850264075627	0.9196438479564966	0	0	0.0	-0.00011376087006952714	-0.00011376087006952714
2492	0.03977396744669431	0.010140167859670406	0.00861543173481772	0.9219307304186127	-1	0	0	0.2222222222222222	2	0.9090909090909091	10	0.5416666666666666	0.9090909090909091	11	10	1	0	0	0.16666666666666666	12	2	13	0.0	0	0.2008323502880267	0.952426168147369	0.33104267934374904	0.6322559815105538	0.19047329266030827	0.9048236578189759	0.655282594186952	0.8732732392011079	0	0	0.0	0.00861543173481772	0.00861543173481772
819	0.026350080011749787	0.008329179712902412	-0.0004318380220250131	0.9320471168734965	-1	0	0	0.2	2	0.9166666666666666	11	0.4666666666666667	0.75	10	9	3	1	0	0.3	10	3	14	0.1111111111111111	0	0.24430270855877662	0.9587335013237865	0.3758729534507413	0.8177000539455246	0.20798387082199854	0.9043975138730797	0.7860089043333971	0.9086967326358395	1.0	0	0.0	-4.318380220250131e-05	-4.318380220250131e-05
26	0.010077618982992243	0.005253794644828327	-0.005157231443772752	0.980599295752236	-1	0	0	0.5	5	0.5384615384615384	7	0.4166666666666667	0.5384615384615384	12	7	2	1	0	0.4444444444444444	9	4	15	0.3333333333333333	0.16666666666666666	0.5062301449305923	0.9009542772942586	0.6897225826983652	0.9203472023597381	0.5135925778413114	0.9040864199066676	0.8497511134498489	0.9088335252910132	1.0	0.08333333333333333	0.0	-0.0005157231443772752	-0.0005157231443772752
24	0.017209854298048	0.007183097524081045	-0.006987733198227706	0.9651181381888749	-1	0	0	0.2	2	0.8461538461538461	11	0.38461538461538464	0.8461538461538461	13	11	1	3	0	0.23076923076923078	13	3	15	0.75	0	0.24198476499114757	0.9529057520882201	0.582022580648763	0.8844615802515939	0.5075841680531885	0.9405543957043576	0.9357638991611464	0.9309505320251477	0.38461538461538464	0.07692307692307693	0.0	-0.0006987733198227707	-0.0006987733198227707
2539	0.04097365667683863	0.009597226929583216	0.008479693889913736	0.9192386343642891	-1	0	0	0.2222222222222222	2	0.9090909090909091	10	0.5416666666666666	0.9090909090909091	11	10	1	0	0	0.16666666666666666	12	2	13	0.0	0	0.2008323502880267	0.9526908929066079	0.33104267934374904	0.6322559815105538	0.19047329266030827	0.9048236578189759	0.655282594186952	0.8734891759188373	0	0	0.0	0.008479693889913736	0.008479693889913736
1575	0.0294230243990088	0.011809072667512074	0.005609424305150409	0.9246905757896924	-1	0	0	0.2	2	0.9166666666666666	11	0.5833333333333334	0.8333333333333334	11	10	2	1	0	0.16666666666666666	12	2	14	0.14285714285714285	0	0.19954271431694695	0.9484942794412937	0.33104267934374904	0.8506531307883547	0.19517290370967338	0.8916776698926062	0.7482531399951207	0.9049637402678977	1.0	0	0.0	0.005609424305150409	0.005609424305150409
3041	0.032971476633823604	0.00922934728418555	0.006750712876867566	0.919642234188327	-1	0	0	0.2	2	0.9230769230769231	12	0.5357142857142857	0.9230769230769231	13	12	1	0	0	0.14285714285714285	14	2	15	0.0	0	0.2615651627678759	0.9577858558041444	0.33104267934374904	0.8337458490056403	0.19047329266030827	0.9054829746695849	0.7482531399951207	0.9114381681471809	0	0	0.0	0.006750712876867566	0.006750712876867566
3978	0.023680933703865797	0.004491285240594726	-0.004427617014422767	0.9821211090100621	-1	0	0	0.3	3	0.8461538461538461	11	0.5357142857142857	0.8461538461538461	13	11	1	0	0	0.14285714285714285	14	2	15	0.0	0.15384615384615385	0.19954271431694695	0.9350760324631795	0.33104267934374904	0.8380474254628992	0.19047329266030827	0.8738078236139079	0.655282594186952	0.8891491001969192	0	0	0.0	-0.00044276170144227667	-0.00044276170144227667
531	0.029960561582768993	0.00916729959456949	0.0010223282133830442	0.9656038753414053	-1	0	0	0.2	2	0.9230769230769231	12	0.5357142857142857	0.8461538461538461	13	11	1	1	0	0.14285714285714285	14	2	15	0.25	0	0.5346744578276228	0.9346067877134496	0.5688441300706748	0.9602040740967218	0.813293359945787	0.9110797039484634	0.9471186275573571	0.9383891202902463	1.0	0.07692307692307693	0.0	0.0010223282133830442	0.0010223282133830442
3319	0.019894904602051167	0.009393046615570286	-0.008916146549217577	0.9727613567862711	-1	0	0	0.3	3	0.8461538461538461	11	0.38461538461538464	0.7692307692307693	13	10	1	1	0	0.23076923076923078	13	3	15	0.3333333333333333	0.16666666666666666	0.19954271431694695	0.9532235779260471	0.33104267934374904	0.6217015026923476	0.19047329266030827	0.9239045421097776	0.655282594186952	0.8810721280242427	1.0	0.3076923076923077	0.0	-0.0008916146549217578	-0.0008916146549217578
2269	0.033420022792684835	0.008755825018085866	0.007641541052203492	0.9191487300688584	-1	0	0	0.2222222222222222	2	0.9090909090909091	10	0.5416666666666666	0.9090909090909091	11	10	1	0	0	0.16666666666666666	12	2	13	0.0	0	0.2602755267967961	0.9506130940704048	0.33104267934374904	0.8506531307883547	0.19047329266030827	0.9099058222534224	0.7482531399951207	0.9118589338096289	0	0	0.0	0.007641541052203492	0.007641541052203492
2512	0.039463888804486216	0.009576159257885079	0.008751478016278232	0.9211069549510886	-1	0	0	0.2222222222222222	2	0.9090909090909091	10	0.5416666666666666	0.9090909090909091	11	10	1	0	0	0.16666666666666666	12	2	13	0.0	0	0.2008323502880267	0.9526908929066079	0.33104267934374904	0.6322559815105538	0.19047329266030827	0.9048236578189759	0.655282594186952	0.8734891759188373	0	0	0.0	0.008751478016278232	0.008751478016278232
203	0.011731984622731185	0.0031430757091129714	-0.0031192684569421704	0.9804770610820606	-1	0	0	0.3333333333333333	2	0.8571428571428571	6	0.5625	0.8571428571428571	8	6	0	0	0	0.25	2	8	9	0.0	0	0.5568432000920247	0.918361607642152	0.6735973421684992	0.9445467076587352	0.1941366285471883	0.6939656541026777	0.9543320989443828	0.8833688987720523	0	0	0.0	-0.00031192684569421704	-0.00031192684569421704
1746	0.030817858295404996	0.00858607466495215	0.006876995446583378	0.9191219655940756	-1	0	0	0.2	2	0.9230769230769231	12	0.5357142857142857	0.9230769230769231	13	12	1	0	0	0.14285714285714285	14	2	15	0.0	0	0.3865629713809776	0.9519439103199824	0.36074240937856394	0.8980346716018525	0.21419542629292895	0.9304294612607614	0.878001598124466	0.9298903387104788	0	0	0.0	0.006876995446583378	0.006876995446583378
2999	0.03655886042818922	0.008430020871428067	0.008402238321753824	0.9186438288645753	-1	0	0	0.2	2	0.9166666666666666	11	0.5384615384615384	0.9166666666666666	12	11	1	0	0	0.15384615384615385	13	2	14	0.0	0	0.23119875652795133	0.9486545117201556	0.33104267934374904	0.8424678632736814	0.19047329266030827	0.8982475130121911	0.7038771529666801	0.9052548066004777	0	0	0.0	0.008402238321753824	0.008402238321753824
3386	0.0403049057678874	0.009470977494710384	0.008380120886115297	0.9194966133526874	-1	0	0	0.2222222222222222	2	0.9090909090909091	10	0.5416666666666666	0.9090909090909091	11	10	1	0	0	0.16666666666666666	12	2	13	0.0	0	0.2008323502880267	0.9525586567086408	0.33104267934374904	0.6322559815105538	0.19047329266030827	0.9048236578189759	0.655282594186952	0.8733812067300322	0	0	0.0	0.008380120886115297	0.008380120886115297
3815	0.04332795187122516	0.012310409067451029	0.004147771259731031	0.9222849453932365	-1	0	0	0.3	3	0.7692307692307693	10	0.4166666666666667	0.7692307692307693	12	10	2	0	0	0.25	12	3	15	0.0	0	0.19954271431694695	0.9407878397455383	0.33104267934374904	0.6158882087496587	0.19047329266030827	0.9323358448108133	0.6731158177567361	0.8758407964190276	0	0	0.0	0.004147771259731031	0.004147771259731031
4638	0.04495261639633415	0.010557796604996405	0.010220294937316835	0.9189077303537404	-1	0	0	0.2	2	0.9230769230769231	12	0.5357142857142857	0.9230769230769231	13	12	1	0	0	0.14285714285714285	14	2	15	0.0	0	0.19954271431694695	0.9476354838782808	0.33104267934374904	0.6228500752904161	0.19047329266030827	0.9096701703122099	0.655282594186952	0.8701560674989555	0	0	0.0	0.010220294937316835	0.010220294937316835
2203	0.0425679229165698	0.012879790654951088	0.004585569633508333	0.9205740525334885	-1	0	0	0.2222222222222222	2	0.9090909090909091	10	0.5416666666666666	0.9090909090909091	11	10	1	0	0	0.16666666666666666	12	2	13	0.0	0	0.19954271431694695	0.9524716200761446	0.33104267934374904	0.6322559815105538	0.19047329266030827	0.9048236578189759	0.655282594186952	0.8733102555044859	0	0	0.0	0.004585569633508333	0.004585569633508333
1321	0.03089685789673041	0.011083499519529548	0.00659591974905783	0.9195393381081817	-1	0	0	0.2222222222222222	2	0.9090909090909091	10	0.5416666666666666	0.9090909090909091	11	10	1	0	0	0.16666666666666666	12	2	13	0.0	0	0.2602755267967961	0.9506130940704048	0.33104267934374904	0.8506531307883547	0.19047329266030827	0.9155792409045757	0.7697506539424104	0.9137494060555138	0	0	0.0	0.00659591974905783	0.00659591974905783
141	0.02319719776149655	0.0054486987811088825	-0.00530484432907522	0.9812646833268328	-1	0	0	0.3333333333333333	3	0.7272727272727273	8	0.325	0.5454545454545454	8	6	4	0	0	0.625	8	5	13	0.0	0	0.5857144859986099	0.9187811832926734	0.6480681035364902	0.8900749477212951	0.4685635286678263	0.789416111931033	0.8167089737071259	0.8750396230582682	0	0	0.0	-0.000530484432907522	-0.000530484432907522
3608	0.04546056529435741	0.010959896368507853	0.010432867015207995	0.9189520625076634	-1	0	0	0.2	2	0.9230769230769231	12	0.5357142857142857	0.9230769230769231	13	12	1	0	0	0.14285714285714285	14	2	15	0.0	0	0.19954271431694695	0.9476354838782808	0.33104267934374904	0.6228500752904161	0.19047329266030827	0.8902418974085887	0.655282594186952	0.8617862704698922	0	0	0.0	0.010432867015207995	0.010432867015207995
3448	0.04516426759238385	0.010216507149407115	0.009771474180669135	0.918945785841949	-1	0	0	0.2	2	0.9230769230769231	12	0.5357142857142857	0.9230769230769231	13	12	1	0	0	0.14285714285714285	14	2	15	0.0	0	0.19954271431694695	0.9476354838782808	0.33104267934374904	0.6228500752904161	0.19047329266030827	0.8927889982313949	0.655282594186952	0.8628286280164676	0	0	0.0	0.009771474180669135	0.009771474180669135
3340	0.0397582567971891	0.010345428816307387	0.008561746673985219	0.9198182940028898	-1	0	0	0.2222222222222222	2	0.9090909090909091	10	0.5416666666666666	0.9090909090909091	11	10	1	0	0	0.16666666666666666	12	2	13	0.0	0	0.2008323502880267	0.9525586567086408	0.33104267934374904	0.6322559815105538	0.19047329266030827	0.9048236578189759	0.655282594186952	0.8733812067300322	0	0	0.0	0.008561746673985219	0.008561746673985219
1205	0.03368235873529804	0.010782972995081895	0.005917840746146788	0.9192345461890299	-1	0	0	0.1111111111111111	1	1.0	11	0.5416666666666666	0.9090909090909091	11	10	1	1	0	0.16666666666666666	12	2	13	0.2	0	0.2602755267967961	0.9506130940704048	0.33104267934374904	0.8506531307883547	0.19047329266030827	0.8975853154820049	0.7482531399951207	0.9079851110763263	1.0	0	0.0	0.005917840746146788	0.005917840746146788
3330	0.03731825890855816	0.008791531639470843	0.008711362479329984	0.9186295760882037	-1	0	0	0.2	2	0.9166666666666666	11	0.5384615384615384	0.9166666666666666	12	11	1	0	0	0.15384615384615385	13	2	14	0.0	0	0.22990912055687157	0.9485805158091826	0.33104267934374904	0.8424678632736814	0.19047329266030827	0.8982475130121911	0.7038771529666801	0.9052113958421321	0	0	0.0	0.008711362479329984	0.008711362479329984
1868	0.03152049185047045	0.009641226367596775	0.007030593914369096	0.9204962796558426	-1	0	0	0.2	2	0.9230769230769231	12	0.5357142857142857	0.9230769230769231	13	12	1	0	0	0.14285714285714285	14	2	15	0.0	0	0.3865629713809776	0.9519439103199824	0.36074240937856394	0.8980346716018525	0.19517290370967338	0.9214911624372789	0.8373023235470685	0.9270002866014949	0	0	0.0	0.007030593914369096	0.007030593914369096
3582	0.01714259622118068	0.005383533493926057	-0.00505026894157488	0.9800294856740362	-1	0.25	1	0.4	4	0.6923076923076923	9	0.4166666666666667	0.6923076923076923	13	9	1	0	0	0.25	3	12	15	0.0	0.3333333333333333	0.41749910607134133	0.9586473373977263	0.3597396271331529	0.8327457409887866	0.19047329266030827	0.9300752402296536	0.8373023235470685	0.9202304136043806	0	0	0.0	-0.000505026894157488	-0.000505026894157488
1028	0.028475973166230153	0.006372713728491368	0.004925746881374967	0.9198286306231918	-1	0	0	0.2	2	0.9230769230769231	12	0.5357142857142857	0.9230769230769231	13	12	1	0	0	0.14285714285714285	14	2	15	0.0	0	0.6786699173335237	0.9495483905706463	0.4207032275577335	0.9614190964052413	0.540671361564894	0.9281659521559203	0.9471186275573571	0.9480023737357307	0	0	0.0	0.004925746881374967	0.004925746881374967
447	0.025708836587958677	0.005103374790654179	-0.0012744355955449	0.8718184444535297	-1	0	0	0.2	2	0.9230769230769231	12	0.5357142857142857	0.9230769230769231	13	12	1	0	0	0.14285714285714285	14	2	15	0.0	0	0.5315542140915435	0.8999818100247857	0.42096771192769145	0.9445659434237904	0.20742164091139315	0.8581969732340748	0.9540387288383003	0.9070089873994864	0	0	0.0	-0.00012744355955449002	-0.00012744355955449002
3658	0.044309137191736216	0.008849107969466082	0.008746605799085995	0.9208228208891385	-1	0	0	0.2	2	0.9230769230769231	12	0.5357142857142857	0.9230769230769231	13	12	1	0	0	0.14285714285714285	14	2	15	0.0	0	0.2008323502880267	0.9477510649183986	0.33104267934374904	0.6228500752904161	0.19047329266030827	0.9096701703122099	0.655282594186952	0.8702438552746777	0	0	0.0	0.008746605799085995	0.008746605799085995
4735	0.0449532711528286	0.009949018009258776	0.00978068333831008	0.9188580298407322	-1	0	0	0.2	2	0.9230769230769231	12	0.5357142857142857	0.9230769230769231	13	12	1	0	0	0.14285714285714285	14	2	15	0.0	0	0.2008323502880267	0.9477510649183986	0.33104267934374904	0.6228500752904161	0.19047329266030827	0.9096701703122099	0.655282594186952	0.8702438552746777	0	0	0.0	0.00978068333831008	0.00978068333831008
138	0.002557908225349994	0.002217375915635416	-0.002215180889786127	0.9831024798464791	-1	0	0	0.5	1	1.0	1	1.0	1.0	2	1	0	0	0	0.3333333333333333	3	1	3	0.0	0	0.32988384996377496	0.7742900587363057	0.5558215134646831	0.6728351024205002	0.5588288316662234	0.7915208558573512	0.7677983261493857	0.7495004268063772	0	0	0.0	-0.0002215180889786127	-0.0002215180889786127
2243	0.03390611111543126	0.010801904458555472	0.00628389502236952	0.9213414147293233	-1	0	0	0.2222222222222222	2	0.9090909090909091	10	0.5416666666666666	0.9090909090909091	11	10	1	0	0	0.16666666666666666	12	2	13	0.0	0	0.2615651627678759	0.9506702547740438	0.33104267934374904	0.8506531307883547	0.19047329266030827	0.9043332089085736	0.7482531399951207	0.9101035429537335	0	0	0.0	0.00628389502236952	0.00628389502236952
4476	0.045547827991983834	0.011395540314263557	0.01073482395277654	0.9196543586914316	-1	0	0	0.2	2	0.9230769230769231	12	0.5357142857142857	0.9230769230769231	13	12	1	0	0	0.14285714285714285	14	2	15	0.0	0	0.19954271431694695	0.9476354838782808	0.33104267934374904	0.6228500752904161	0.19047329266030827	0.9096701703122099	0.655282594186952	0.8701560674989555	0	0	0.0	0.01073482395277654	0.01073482395277654
626	0.026636724221140478	0.0018718848175228303	-0.0018679345591790437	0.957008635705126	-1	0	0	0.25	2	0.8888888888888888	8	0.55	0.8888888888888888	10	8	0	0	0	0.2	10	2	11	0.0	0	0.2751093298648538	0.9472227739690506	0.37206792960189217	0.8291527966191619	0.20619501995898348	0.9110609417388507	0.733349748740251	0.9059009984272753	0	0	0.0	-0.00018679345591790438	-0.00018679345591790438
4802	0.04453964410716754	0.010177401801589001	0.009598379236288604	0.9205885860658505	-1	0	0	0.2	2	0.9230769230769231	12	0.5357142857142857	0.9230769230769231	13	12	1	0	0	0.14285714285714285	14	2	15	0.0	0	0.19954271431694695	0.9476354838782808	0.33104267934374904	0.6228500752904161	0.19047329266030827	0.9096701703122099	0.655282594186952	0.8701560674989555	0	0	0.0	0.009598379236288604	0.009598379236288604
3249	0.03640645168607328	0.010266925770195869	0.005755527007480696	0.919672310115991	-1	0	0	0.25	2	0.9	9	0.5454545454545454	0.9	10	9	1	0	0	0.18181818181818182	11	2	12	0.0	0	0.2014771682735666	0.9348306784327951	0.33104267934374904	0.638912799755421	0.19047329266030827	0.8934958041737013	0.655282594186952	0.8565583508070872	0	0	0.0	0.005755527007480696	0.005755527007480696
3859	0.04344049768393483	0.010585850550847582	0.010095648458718697	0.9192458314706625	-1	0	0	0.2	2	0.9230769230769231	12	0.5357142857142857	0.9230769230769231	13	12	1	0	0	0.14285714285714285	14	2	15	0.0	0	0.2008323502880267	0.9477510649183986	0.33104267934374904	0.6228500752904161	0.19047329266030827	0.8927889982313949	0.655282594186952	0.8629205894502315	0	0	0.0	0.010095648458718697	0.010095648458718697
414	0.0017109224680716788	0.001666764596564543	-0.0016666325815974747	0.9756359373238384	-1	0	0	0.5	1	1.0	1	1.0	1.0	1	1	1	1	0	0.3333333333333333	1	3	3	0.16666666666666666	0	0.6357435957961789	0.5	0.3337862102053436	0.5	0.7715618654308368	0.5	0.8617152028970144	0.5	1.0	0	0.0	-0.00016666325815974749	-0.00016666325815974749
277	0.002536272868464659	0.0025362478996144226	-0.0025362360714364825	0.9842445571908419	-1	0	0	0.5	1	1.0	1	1.0	1.0	1	1	1	0	0	0.3333333333333333	3	1	3	0.0	0	0.9352266985436494	0.5	0.9949413275435722	0.5	0.9722787146413712	0.5	0.5612242059041919	0.5	0	0	0.0	-0.00025362360714364826	-0.00025362360714364826
2797	0.036298526190676646	0.006783458998985687	0.0067655500386673674	0.9174517463142369	-1	0	0	0.2	2	0.9166666666666666	11	0.5384615384615384	0.9166666666666666	12	11	1	0	0	0.15384615384615385	13	2	14	0.0	0	0.23119875652795133	0.9486545117201556	0.33104267934374904	0.8424678632736814	0.19047329266030827	0.8995978257482846	0.6927669687132696	0.9056788389238275	0	0	0.0	0.0067655500386673674	0.0067655500386673674
2590	0.038628121403442135	0.009219602169183572	0.008327176477724877	0.9196330342815768	-1	0	0	0.2222222222222222	2	0.9090909090909091	10	0.5416666666666666	0.9090909090909091	11	10	1	0	0	0.16666666666666666	12	2	13	0.0	0	0.2008323502880267	0.952426168147369	0.33104267934374904	0.6322559815105538	0.19047329266030827	0.9048236578189759	0.655282594186952	0.8732732392011079	0	0	0.0	0.008327176477724877	0.008327176477724877
4505	0.045731421259197484	0.009889171381138134	0.009717507427042447	0.9194480800937483	-1	0	0	0.2	2	0.9230769230769231	12	0.5357142857142857	0.9230769230769231	13	12	1	0	0	0.14285714285714285	14	2	15	0.0	0	0.19954271431694695	0.9476354838782808	0.33104267934374904	0.6228500752904161	0.19047329266030827	0.9096701703122099	0.655282594186952	0.8701560674989555	0	0	0.0	0.009717507427042447	0.009717507427042447
1480	0.032844671664110626	0.00837233824542431	0.006556997247211655	0.9217622844302089	-1	0	0	0.2	2	0.9230769230769231	12	0.5357142857142857	0.9230769230769231	13	12	1	0	0	0.14285714285714285	14	2	15	0.0	0	0.2615651627678759	0.9577858558041444	0.33104267934374904	0.8337458490056403	0.19047329266030827	0.9054829746695849	0.7482531399951207	0.9114381681471809	0	0	0.0	0.006556997247211655	0.006556997247211655
4493	0.043581448711266936	0.008894204822318903	0.008596329946922774	0.9210270212545884	-1	0	0	0.2	2	0.9230769230769231	12	0.5357142857142857	0.9230769230769231	13	12	1	0	0	0.14285714285714285	14	2	15	0.0	0	0.2008323502880267	0.9477510649183986	0.33104267934374904	0.6228500752904161	0.19047329266030827	0.8927889982313949	0.655282594186952	0.8629205894502315	0	0	0.0	0.008596329946922774	0.008596329946922774
3155	0.03758866825027284	0.008851318698064704	0.008563323198752833	0.9161647395097974	-1	0	0	0.1111111111111111	1	1.0	11	1.0	1.0	12	11	0	0	0	0.07692307692307693	13	1	13	0.0	0	0.23119875652795133	0.9486545117201556	0.33104267934374904	0.8424678632736814	0.19047329266030827	0.8982475130121911	0.7038771529666801	0.9052548066004777	0	0	0.0	0.008563323198752833	0.008563323198752833
2694	0.04128189989861176	0.010185761040997067	0.008590336435315739	0.9194588985871417	-1	0	0	0.2222222222222222	2	0.9090909090909091	10	0.5416666666666666	0.9090909090909091	11	10	1	0	0	0.16666666666666666	12	2	13	0.0	0	0.19954271431694695	0.9524716200761446	0.33104267934374904	0.6322559815105538	0.19047329266030827	0.9048236578189759	0.655282594186952	0.8733102555044859	0	0	0.0	0.008590336435315739	0.008590336435315739
4449	0.045369708843278594	0.00991628059169031	0.009587560686398747	0.9215130430179201	-1	0	0	0.2	2	0.9230769230769231	12	0.5357142857142857	0.9230769230769231	13	12	1	0	0	0.14285714285714285	14	2	15	0.0	0	0.19954271431694695	0.9476354838782808	0.33104267934374904	0.6228500752904161	0.19047329266030827	0.9096701703122099	0.655282594186952	0.8701560674989555	0	0	0.0	0.009587560686398747	0.009587560686398747
2851	0.03471743206353004	0.009862521640276107	0.009133596798157517	0.918807271263055	-1	0	0	0.2	2	0.9166666666666666	11	0.5384615384615384	0.9166666666666666	12	11	1	0	0	0.15384615384615385	13	2	14	0.0	0	0.23119875652795133	0.9486545117201556	0.33104267934374904	0.8424678632736814	0.19047329266030827	0.894057353417466	0.7262143681323174	0.9039595564258609	0	0	0.0	0.009133596798157517	0.009133596798157517
1669	0.029800760624252798	0.009725287574412957	0.007436985640180226	0.9203942879510087	-1	0	0	0.25	2	0.9	9	0.5454545454545454	0.9	10	9	1	0	0	0.18181818181818182	11	2	12	0.0	0	0.22990912055687157	0.8776958782455766	0.33104267934374904	0.8718520009591095	0.17690154853127232	0.8854183555268889	0.7019437203918368	0.8784320611618119	0	0	0.0	0.007436985640180226	0.007436985640180226
4699	0.039991112017924865	0.008081717831501342	0.007993814208427886	0.9182944837697904	-1	0	0	0.2	2	0.9230769230769231	12	0.5357142857142857	0.9230769230769231	13	12	1	0	0	0.14285714285714285	14	2	15	0.0	0	0.19954271431694695	0.9461740460586444	0.33104267934374904	0.8347739962157276	0.19047329266030827	0.908874864579409	0.655282594186952	0.9056946042076084	0	0	0.0	0.007993814208427886	0.007993814208427886
1998	0.025138690422408103	0.0037811910804681713	-0.0035361084868436336	0.981877808241172	-1	0	0	0.2	2	0.9230769230769231	12	0.5357142857142857	0.9230769230769231	13	12	1	0	0	0.14285714285714285	14	2	15	0.0	0	0.2008323502880267	0.9591485305267936	0.33104267934374904	0.8532471750521049	0.19517290370967338	0.855177943990779	0.7482531399951207	0.9029758155989186	0	0	0.0	-0.00035361084868436337	-0.00035361084868436337
781	0.02787452952407353	0.00590403212714993	0.004594754096588106	0.9271662566611996	-1	0	0	0.1	1	1.0	13	1.0	1.0	14	13	0	0	0	0.06666666666666667	15	1	15	0.0	0	0.49941158185678136	0.9637852234127897	0.4207032275577335	0.9509826273869593	0.540671361564894	0.9266226943445807	0.9132121570648495	0.9491917138992286	0	0	0.0	0.004594754096588106	0.004594754096588106
1245	0.03203204128266725	0.010945987097942936	0.0058940588791170315	0.9192114056183187	-1	0	0	0.1111111111111111	1	1.0	11	1.0	1.0	12	11	0	0	0	0.07692307692307693	13	1	13	0.0	0	0.27077245561789437	0.9496586049499028	0.33104267934374904	0.8489036242303112	0.19047329266030827	0.9123231040599098	0.7173840210006751	0.9117516634202849	0	0	0.0	0.0058940588791170315	0.0058940588791170315
767	0.02601197223698684	0.004712161856559044	0.002669329391730826	0.9255461790304227	-1	0	0	0.3333333333333333	3	0.7272727272727273	8	0.43333333333333335	0.6363636363636364	9	7	3	0	0	0.8333333333333334	6	5	13	0.0	0	0.2602755267967961	0.8736799105378967	0.35565525528886754	0.8778198520237448	0.19047329266030827	0.8910446952767328	0.7482531399951207	0.8810522086740086	0	0	0.0	0.002669329391730826	0.002669329391730826
798	0.021881822872210976	0.010640533326334498	-0.004078426437611253	0.9227388533888087	-1	0	0	0.375	3	0.6666666666666666	6	0.4074074074074074	0.6666666666666666	7	6	3	0	0	0.3333333333333333	9	3	11	0.0	0	0.7000239818731646	0.8864540365901843	0.4833153087272123	0.9055189460141849	0.1	0.9225006449551489	0.9540387288383003	0.9058498711543446	0	0	0.0	-0.0004078426437611253	-0.0004078426437611253
448	0.002143842844028396	0.0020509879500547343	-0.002049068382053396	0.9829430118934501	-1	0	0	0	0	0	0	1.0	0	0	0	0	0	0	1.0	1	1	1	0.0	0	0	0	0	0	0	0	0	0	0	0	0	-0.1	-0.1
1353	0.03186145147511683	0.00690637131107036	0.0042596932038507646	0.9212231636635729	-1	0	0	0.2	2	0.9166666666666666	11	0.5833333333333334	0.8333333333333334	11	10	2	1	0	0.16666666666666666	12	2	14	0.14285714285714285	0	0.2602755267967961	0.9506130940704048	0.33104267934374904	0.8506531307883547	0.19047329266030827	0.9291308552832827	0.7482531399951207	0.9186035546252691	1.0	0.09090909090909091	0.0	0.0042596932038507646	0.0042596932038507646
1492	0.03106143083123503	0.008410498175970376	0.0069100032885061335	0.9190555993015461	-1	0	0	0.2222222222222222	2	0.9090909090909091	10	0.5416666666666666	0.9090909090909091	11	10	1	0	0	0.16666666666666666	12	2	13	0.0	0	0.2602755267967961	0.9506130940704048	0.33104267934374904	0.8506531307883547	0.19047329266030827	0.9291308552832827	0.7482531399951207	0.9186035546252691	0	0	0.0	0.0069100032885061335	0.0069100032885061335
274	0.024216002926840223	0.006477123295963792	-0.0062145856431746775	0.9172410930907836	-1	0	0	0.3	3	0.7692307692307693	10	0.4166666666666667	0.6923076923076923	11	9	3	0	0	1.0	6	6	15	0.0	0	0.7083461947471494	0.9107694881982513	0.3847821069496784	0.9015378878608514	0.20240837695135933	0.9063792130916525	0.9113726674418337	0.9062967675093511	0	0	0.0	-0.0006214585643174677	-0.0006214585643174677
3663	0.015709269322306582	0.007845683762217724	-0.00762552337537932	0.9816874621856252	-1	0	0	0.3	3	0.8333333333333334	10	0.5833333333333334	0.75	12	9	1	0	0	0.16666666666666666	12	2	14	0.0	0.16666666666666666	0.20018753230248681	0.948051824973131	0.33104267934374904	0.5921434608821403	0.19047329266030827	0.9006847666498407	0.655282594186952	0.8614378712684354	0	0	0.0	-0.000762552337537932	-0.000762552337537932
1089	0.031542509665216614	0.006615703051576617	0.004351640235228731	0.9199740719155431	-1	0	0	0.2	2	0.9166666666666666	11	0.42424242424242425	0.75	10	9	3	1	0	0.2727272727272727	11	3	14	0.1111111111111111	0	0.3388873164340687	0.930028263158018	0.6821126639955782	0.9689359258870395	0.6362608693673643	0.9405330088210047	0.9471186275573571	0.9492823264701432	1.0	0.1	0.0	0.004351640235228731	0.004351640235228731
4143	0.045039869371135646	0.010832426478719823	0.010241415899307882	0.9189154077108125	-1	0	0	0.2	2	0.9230769230769231	12	0.5357142857142857	0.9230769230769231	13	12	1	0	0	0.14285714285714285	14	2	15	0.0	0	0.19954271431694695	0.9476354838782808	0.33104267934374904	0.6228500752904161	0.19047329266030827	0.8902418974085887	0.655282594186952	0.8617862704698922	0	0	0.0	0.010241415899307882	0.010241415899307882
2803	0.03964681165558749	0.007926398145961846	0.0073304706122173414	0.9196870399541143	-1	0	0	0.2222222222222222	2	0.9090909090909091	10	0.5416666666666666	0.9090909090909091	11	10	1	0	0	0.16666666666666666	12	2	13	0.0	0	0.2008323502880267	0.952426168147369	0.33104267934374904	0.6322559815105538	0.19047329266030827	0.9048236578189759	0.655282594186952	0.8732732392011079	0	0	0.0	0.0073304706122173414	0.0073304706122173414
3046	0.0358817020429319	0.008824842292790347	0.008815323543043506	0.9186857352099659	-1	0	0	0.2	2	0.9166666666666666	11	0.5384615384615384	0.9166666666666666	12	11	1	0	0	0.15384615384615385	13	2	14	0.0	0	0.23119875652795133	0.9486545117201556	0.33104267934374904	0.8424678632736814	0.19047329266030827	0.894057353417466	0.7262143681323174	0.9039595564258609	0	0	0.0	0.008815323543043506	0.008815323543043506
2926	0.03860687435037386	0.00902449615289735	0.007905726533930069	0.9197891140993342	-1	0	0	0.2222222222222222	2	0.9090909090909091	10	0.5416666666666666	0.9090909090909091	11	10	1	0	0	0.16666666666666666	12	2	13	0.0	0	0.2008323502880267	0.952426168147369	0.33104267934374904	0.6322559815105538	0.19047329266030827	0.9048236578189759	0.655282594186952	0.8732732392011079	0	0	0.0	0.007905726533930069	0.007905726533930069
238	0.0026242532919806797	0.0020387083431015383	-0.0020387043797117058	0.9725542572258427	-1	0	0	0.3333333333333333	1	1.0	2	1.0	0.5	2	1	1	0	0	0.25	1	4	4	0.0	0	0.701016477387549	0.6159309753765763	0.30664239017398337	0.8663386530734388	0.5948200029966518	0.8541363579878875	0.8645009056504155	0.7973100138569189	0	0	0.0	-0.00020387043797117057	-0.00020387043797117057
836	0.026045496148659076	0.011134413253387808	0.0018542815943754344	0.9197658719511275	-1	0	0	0.25	2	0.8888888888888888	8	0.6111111111111112	0.7777777777777778	8	7	2	0	0	0.2222222222222222	9	2	11	0.0	0	0.22990912055687157	0.8850566223859266	0.33104267934374904	0.8851032579378888	0.19047329266030827	0.9019627070400544	0.7338736948440544	0.8909714456907117	0	0	0.0	0.0018542815943754344	0.0018542815943754344
4734	0.04470945181779969	0.00950612434135254	0.008880120207417562	0.9189251061275797	-1	0	0	0.2	2	0.9230769230769231	12	0.5357142857142857	0.9230769230769231	13	12	1	0	0	0.14285714285714285	14	2	15	0.0	0	0.19954271431694695	0.8681226386635674	0.33104267934374904	0.7736566460930983	0.19047329266030827	0.8775407389441844	0.655282594186952	0.8447879674046465	0	0	0.0	0.008880120207417562	0.008880120207417562
4082	0.04531671385214519	0.009257218812288906	0.009148450705053015	0.9193691385354558	-1	0	0	0.2	2	0.9230769230769231	12	0.5357142857142857	0.9230769230769231	13	12	1	0	0	0.14285714285714285	14	2	15	0.0	0	0.19954271431694695	0.9476354838782808	0.33104267934374904	0.6228500752904161	0.19047329266030827	0.9121876388591309	0.655282594186952	0.8713202023835757	0	0	0.0	0.009148450705053015	0.009148450705053015
95	0.016640656258299632	0.0061351731392369525	-0.005514402541930815	0.981269283056625	-1	0	0	0.5	5	0.46153846153846156	6	0.5	0.38461538461538464	8	5	6	2	0	0.8333333333333334	6	5	15	0.15384615384615385	0.3333333333333333	0.5131929540403672	0.8732418627422704	0.2113617197515154	0.952538800431447	0.6573282564110305	0.9347269047293892	0.9282515407611299	0.9262371330335173	0.625	0.625	0.0	-0.0005514402541930816	-0.0005514402541930816
2549	0.03595542053761884	0.008124648696755114	0.008099732243906687	0.9190257002367519	-1	0	0	0.2	2	0.9166666666666666	11	0.5384615384615384	0.9166666666666666	12	11	1	0	0	0.15384615384615385	13	2	14	0.0	0	0.23119875652795133	0.9486545117201556	0.33104267934374904	0.8424678632736814	0.19047329266030827	0.8982475130121911	0.7038771529666801	0.9052548066004777	0	0	0.0	0.008099732243906687	0.008099732243906687
2905	0.0324146891839758	0.01084217501185629	0.005384552980820629	0.9202260581055905	-1	0	0	0.2222222222222222	2	0.9090909090909091	10	0.5416666666666666	0.9090909090909091	11	10	1	0	0	0.16666666666666666	12	2	13	0.0	0	0.41749910607134133	0.9593024516927164	0.36074240937856394	0.8489274825919864	0.19517290370967338	0.9146067876080779	0.8373023235470685	0.9182767284493936	0	0	0.0	0.005384552980820629	0.005384552980820629
3375	0.03803687461837977	0.009400519158300272	0.008523125830390877	0.9186107421872893	-1	0	0	0.2	2	0.9230769230769231	12	0.5357142857142857	0.9230769230769231	13	12	1	0	0	0.14285714285714285	14	2	15	0.0	0	0.2008323502880267	0.9462621251587724	0.33104267934374904	0.8347739962157276	0.19047329266030827	0.8922879823863188	0.655282594186952	0.9003265958754044	0	0	0.0	0.008523125830390877	0.008523125830390877
1722	0.032943484209439225	0.01812704112703514	-0.016100107109085146	0.9256586816162677	-1	0	0	0.2222222222222222	2	0.9090909090909091	10	0.5416666666666666	0.9090909090909091	11	10	1	0	0	0.16666666666666666	12	2	13	0.0	0	0.340712560947762	0.9561332848366029	0.33104267934374904	0.8673941444925998	0.19047329266030827	0.9241358606049614	0.7621624292745307	0.9231963357152903	0	0	0.0	-0.0016100107109085146	-0.0016100107109085146
1763	0.03313278708013211	0.00795201675451288	0.006076363311261905	0.9217471714989613	-1	0	0	0.2	2	0.9230769230769231	12	0.5357142857142857	0.9230769230769231	13	12	1	0	0	0.14285714285714285	14	2	15	0.0	0	0.2615651627678759	0.9577858558041444	0.33104267934374904	0.8337458490056403	0.19047329266030827	0.9054829746695849	0.7482531399951207	0.9114381681471809	0	0	0.0	0.006076363311261905	0.006076363311261905
4444	0.044240820498729114	0.009995545491619016	0.009632366050957568	0.921302052458056	-1	0	0	0.2	2	0.9230769230769231	12	0.5357142857142857	0.9230769230769231	13	12	1	0	0	0.14285714285714285	14	2	15	0.0	0	0.19954271431694695	0.9476354838782808	0.33104267934374904	0.6228500752904161	0.19047329266030827	0.9096701703122099	0.655282594186952	0.8701560674989555	0	0	0.0	0.009632366050957568	0.009632366050957568
3736	0.04244140389813759	0.010289523371208371	0.00977228495891093	0.9192608153373558	-1	0	0	0.2	2	0.9166666666666666	11	0.5384615384615384	0.9166666666666666	12	11	1	0	0	0.15384615384615385	13	2	14	0.0	0	0.2008323502880267	0.9503144278839958	0.33104267934374904	0.6364649552308073	0.19047329266030827	0.8987434660929875	0.7024117196442807	0.8696828440936599	0	0	0.0	0.00977228495891093	0.00977228495891093
534	0.013456422473924862	0.0011475749679617162	-0.0011333213831871496	0.9435734279575573	-1	0	0	0.5	3	0.5714285714285714	4	0.36	0.42857142857142855	3	3	5	0	0	1.0	5	5	9	0.0	0	0.6710701479601878	0.6308124471566763	0.38812002647583976	0.7148367367307755	0.8316035459164098	0.9532297883414065	0.848225811537173	0.816043528357074	0	0	0.0	-0.00011333213831871497	-0.00011333213831871497
1922	0.030335933013242708	0.009439454400130415	0.005143837402792008	0.9214980812554037	-1	0	0	0.25	2	0.9	9	0.5454545454545454	0.9	10	9	1	0	0	0.18181818181818182	11	2	12	0.0	0	0.2318435745134912	0.9321595444666101	0.33104267934374904	0.860976158419922	0.19047329266030827	0.9084217212314548	0.7338253793758283	0.9043130573104002	0	0	0.0	0.005143837402792008	0.005143837402792008
507	0.031259835664420504	0.00887781519200929	0.004907567009861079	0.9229210049304692	-1	0	0	0.2	2	0.9230769230769231	12	0.5357142857142857	0.9230769230769231	13	12	1	0	0	0.14285714285714285	14	2	15	0.0	0	0.7000239818731646	0.9464241440080401	0.3856314808874333	0.9601359480424961	0.540671361564894	0.9171151911423266	0.9471186275573571	0.9436934851444568	0	0	0.0	0.004907567009861079	0.004907567009861079
3215	0.03224465911019756	0.007454133289146835	0.007113124239288143	0.9181127026485758	-1	0	0	0.2	2	0.9230769230769231	12	0.5357142857142857	0.9230769230769231	13	12	1	0	0	0.14285714285714285	14	2	15	0.0	0	0.2008323502880267	0.9193958459753807	0.33104267934374904	0.8344581852657715	0.19047329266030827	0.9395254739808818	0.7188814077821483	0.905933111751182	0	0	0.0	0.007113124239288143	0.007113124239288143
1212	0.03735039492797411	0.01245937526539616	-0.011879661352619959	0.7312422983933453	-1	0	0	0.1111111111111111	1	1.0	11	1.0	1.0	12	11	0	0	0	0.07692307692307693	13	1	13	0.0	0	0.2701276376323545	0.9590836423778286	0.33104267934374904	0.8488514241292597	0.22207806315381512	0.9282359736316822	0.7577377520870784	0.9227271298303668	0	0	0.0	-0.001187966135261996	-0.001187966135261996
130	0.0017856054199477712	0.0017692783120049993	-0.001768166806699985	0.9835379388247639	-1	0	0	1.0	1	0	0	1.0	0	1	0	0	1	0	0.5	2	1	2	0.3333333333333333	0	0	0	0	0	0	0	0	0	0	0	0	-0.0001768166806699985	-0.0001768166806699985
216	0.004915048549917412	0.004033011515466774	-0.0040321787629898145	0.9674460452238953	-1	0	0	0.25	1	1.0	3	1.0	1.0	4	3	0	0	0	0.2	1	5	5	0.0	0	0.7794999659767294	0.9680417134479651	0.25078164109892437	0.5947898618616918	0.6967241181909998	0.9404751210190484	0.8951997216580753	0.8988833947121735	0	0	0.0	-0.00040321787629898144	-0.00040321787629898144
785	0.02067293870036529	0.00657614016489242	0.0026224843080203835	0.9290932944510076	-1	0	0	0.3	3	0.7692307692307693	10	0.3125	0.7692307692307693	12	10	2	0	0	0.3333333333333333	12	4	15	0.0	0	0.4745266600814424	0.913455512060539	0.42922994305795836	0.9494746661871972	0.16332980440223635	0.8709408991913192	0.9529787071613033	0.9168098581251641	0	0	0.0	0.0026224843080203835	0.0026224843080203835
2623	0.039648758355755064	0.00948810928782143	0.00813162350271745	0.9192365632281803	-1	0	0	0.125	1	1.0	10	1.0	1.0	11	10	0	0	0	0.08333333333333333	12	1	12	0.0	0	0.2008323502880267	0.9525586567086408	0.33104267934374904	0.6322559815105538	0.19047329266030827	0.9048236578189759	0.655282594186952	0.8733812067300322	0	0	0.0	0.00813162350271745	0.00813162350271745
4165	0.044090906383806326	0.010782076626510546	0.009718809057194154	0.9192172623211714	-1	0	0	0.2	2	0.9230769230769231	12	0.5357142857142857	0.9230769230769231	13	12	1	0	0	0.14285714285714285	14	2	15	0.0	0	0.19954271431694695	0.9476354838782808	0.33104267934374904	0.6228500752904161	0.19047329266030827	0.8927889982313949	0.655282594186952	0.8628286280164676	0	0	0.0	0.009718809057194154	0.009718809057194154
3641	0.044204626624856976	0.010750100964185645	0.010150103635691627	0.9179999904350233	-1	0	0	0.1	1	1.0	13	1.0	1.0	14	13	0	0	0	0.06666666666666667	15	1	15	0.0	0	0.19954271431694695	0.9451064376275998	0.33104267934374904	0.628126564277146	0.19047329266030827	0.8869882239437129	0.655282594186952	0.8593791668746948	0	0	0.0	0.010150103635691627	0.010150103635691627
2396	0.03681703446038521	0.009484779687420035	0.004410284615018322	0.9189146895941664	-1	0	0	0.25	2	0.9	9	0.5454545454545454	0.9	10	9	1	0	0	0.18181818181818182	11	2	12	0.0	0	0.2014771682735666	0.9348306784327951	0.33104267934374904	0.638912799755421	0.19047329266030827	0.8934958041737013	0.655282594186952	0.8565583508070872	0	0	0.0	0.004410284615018322	0.004410284615018322
3545	0.04303020518270166	0.009490008206658889	0.008973303861087727	0.9197188334839731	-1	0	0	0.2	2	0.9230769230769231	12	0.5357142857142857	0.9230769230769231	13	12	1	0	0	0.14285714285714285	14	2	15	0.0	0	0.19954271431694695	0.9465156984902402	0.33104267934374904	0.6228500752904161	0.19047329266030827	0.9121876388591309	0.655282594186952	0.8704829103232808	0	0	0.0	0.008973303861087727	0.008973303861087727
2843	0.03514767919625513	0.006935688408522707	0.006066431366251008	0.9206170705233458	-1	0	0	0.2	2	0.9230769230769231	12	0.5357142857142857	0.9230769230769231	13	12	1	0	0	0.14285714285714285	14	2	15	0.0	0	0.2602755267967961	0.9578547046656539	0.33104267934374904	0.8337458490056403	0.19047329266030827	0.9054829746695849	0.7482531399951207	0.9114840097910333	0	0	0.0	0.006066431366251008	0.006066431366251008
721	0.03553295990748296	0.009646626449309541	-0.005069049201511716	0.9567043768212377	-1	0	0	0.2	2	0.9230769230769231	12	0.5357142857142857	0.8461538461538461	13	11	1	1	0	0.14285714285714285	14	2	15	0.25	0	0.3603782284931304	0.9308579408566499	0.5681400295837022	0.9512154314415311	0.540671361564894	0.934993535475652	0.9471186275573571	0.939655355412014	1.0	0.07692307692307693	0.0	-0.0005069049201511716	-0.0005069049201511716
4571	0.044425507698931534	0.00987808474066803	0.009453232044477518	0.9191809700551375	-1	0	0	0.1	1	1.0	12	1.0	1.0	13	12	0	0	0	0.07142857142857142	14	1	14	0.0	0	0.19954271431694695	0.9476354838782808	0.33104267934374904	0.6228500752904161	0.19047329266030827	0.8902418974085887	0.655282594186952	0.8617862704698922	0	0	0.0	0.009453232044477518	0.009453232044477518
2325	0.03566590060575605	0.009093412407541107	0.008620149893933022	0.91954025144825	-1	0	0	0.2	2	0.9166666666666666	11	0.5384615384615384	0.9166666666666666	12	11	1	0	0	0.15384615384615385	13	2	14	0.0	0	0.23119875652795133	0.9486545117201556	0.33104267934374904	0.8424678632736814	0.19047329266030827	0.8982475130121911	0.7038771529666801	0.9052548066004777	0	0	0.0	0.008620149893933022	0.008620149893933022
3364	0.037737694319201015	0.010338790767677474	0.00845119984796209	0.9185653411635525	-1	0	0	0.2	2	0.9230769230769231	12	0.5357142857142857	0.9230769230769231	13	12	1	0	0	0.14285714285714285	14	2	15	0.0	0	0.19954271431694695	0.9461740460586444	0.33104267934374904	0.8347739962157276	0.19047329266030827	0.8922879823863188	0.655282594186952	0.9002748108874777	0	0	0.0	0.00845119984796209	0.00845119984796209
1357	0.03244106288838049	0.009281881146863081	0.006235605831130488	0.9215330321837163	-1	0	0	0.2222222222222222	2	0.9090909090909091	10	0.5416666666666666	0.9090909090909091	11	10	1	0	0	0.16666666666666666	12	2	13	0.0	0	0.2602755267967961	0.9506130940704048	0.33104267934374904	0.8506531307883547	0.19047329266030827	0.91660415770021	0.7482531399951207	0.914099044368114	0	0	0.0	0.006235605831130488	0.006235605831130488
2284	0.036873804892994085	0.011731683997957766	0.007531778779701088	0.9214427591783587	-1	0	0	0.2222222222222222	2	0.9090909090909091	10	0.5416666666666666	0.9090909090909091	11	10	1	0	0	0.16666666666666666	12	2	13	0.0	0	0.20212198625910646	0.952293427470362	0.33104267934374904	0.6322559815105538	0.19047329266030827	0.9048236578189759	0.655282594186952	0.8731652737094329	0	0	0.0	0.007531778779701088	0.007531778779701088
2634	0.035653315856060894	0.006114995888226393	0.005929440470163873	0.9175165116132367	-1	0	0	0.2	2	0.9230769230769231	12	0.5357142857142857	0.9230769230769231	13	12	1	0	0	0.14285714285714285	14	2	15	0.0	0	0.2615651627678759	0.9470175018903854	0.33104267934374904	0.8403594469357288	0.19047329266030827	0.8945023023863438	0.7482531399951207	0.9026726339519152	0	0	0.0	0.005929440470163873	0.005929440470163873
3468	0.03785803963509027	0.007810093760904946	0.007168876062135807	0.9201714621845734	-1	0	0	0.2	2	0.9230769230769231	12	0.5357142857142857	0.9230769230769231	13	12	1	0	0	0.14285714285714285	14	2	15	0.0	0	0.2008323502880267	0.9462621251587724	0.33104267934374904	0.8347739962157276	0.19047329266030827	0.8922879823863188	0.655282594186952	0.9003265958754044	0	0	0.0	0.007168876062135807	0.007168876062135807
4000	0.04274916980984668	0.009827673451023571	0.009136230548681193	0.918961233755164	-1	0	0	0.1	1	1.0	12	1.0	1.0	13	12	0	0	0	0.07142857142857142	14	1	14	0.0	0	0.2008323502880267	0.9477510649183986	0.33104267934374904	0.6228500752904161	0.19047329266030827	0.8927889982313949	0.655282594186952	0.8629205894502315	0	0	0.0	0.009136230548681193	0.009136230548681193
2861	0.038913089299804374	0.01070711545199159	0.008354162682657122	0.9215977825594033	-1	0	0	0.2222222222222222	2	0.9090909090909091	10	0.5416666666666666	0.9090909090909091	11	10	1	0	0	0.16666666666666666	12	2	13	0.0	0	0.2008323502880267	0.9525586567086408	0.33104267934374904	0.6322559815105538	0.19047329266030827	0.9048236578189759	0.655282594186952	0.8733812067300322	0	0	0.0	0.008354162682657122	0.008354162682657122
3430	0.04317491401412027	0.007981985845837047	0.007960659895806245	0.920242566378564	-1	0	0	0.2	2	0.9230769230769231	12	0.5357142857142857	0.9230769230769231	13	12	1	0	0	0.14285714285714285	14	2	15	0.0	0	0.19954271431694695	0.9476354838782808	0.33104267934374904	0.6228500752904161	0.19047329266030827	0.8940136436378611	0.655282594186952	0.8633351606419086	0	0	0.0	0.007960659895806245	0.007960659895806245
3999	0.03752956634365785	0.01266295637371718	0.004056670944666761	0.9207266507794963	-1	0	0	0.2	2	0.9230769230769231	12	0.5357142857142857	0.9230769230769231	13	12	1	0	0	0.14285714285714285	14	2	15	0.0	0	0.19954271431694695	0.9464683184802827	0.33104267934374904	0.6228500752904161	0.19047329266030827	0.8927889982313949	0.655282594186952	0.8619077251193561	0	0	0.0	0.004056670944666761	0.004056670944666761
4379	0.04498554368611019	0.009596935242374779	0.009444847144095388	0.9200865500915659	-1	0	0	0.2	2	0.9230769230769231	12	0.5357142857142857	0.9230769230769231	13	12	1	0	0	0.14285714285714285	14	2	15	0.0	0	0.19954271431694695	0.9476354838782808	0.33104267934374904	0.6228500752904161	0.19047329266030827	0.9096701703122099	0.655282594186952	0.8701560674989555	0	0	0.0	0.009444847144095388	0.009444847144095388
961	0.02626680681129782	0.002761194213753522	0.002604418292979538	0.9020675709646544	-1	0	0	0.2	2	0.9230769230769231	12	0.5357142857142857	0.9230769230769231	13	12	1	0	0	0.14285714285714285	14	2	15	0.0	0	0.6000521294949716	0.912897268699212	0.8250461467223722	0.9648402928251537	0.540671361564894	0.9392446630673583	0.9471186275573571	0.9426725462205919	0	0	0.0	0.002604418292979538	0.002604418292979538
4862	0.04417589799318388	0.009404819698168537	0.009260812271724107	0.9199961819767538	-1	0	0	0.2	2	0.9230769230769231	12	0.5357142857142857	0.9230769230769231	13	12	1	0	0	0.14285714285714285	14	2	15	0.0	0	0.19954271431694695	0.9476354838782808	0.33104267934374904	0.6228500752904161	0.19047329266030827	0.9121876388591309	0.655282594186952	0.8713202023835757	0	0	0.0	0.009260812271724107	0.009260812271724107
842	0.021699534636934165	0.0011084397870724852	0.001089027053602893	0.6974246911971096	-1	0	0	0.2	2	0.9230769230769231	12	0.5357142857142857	0.9230769230769231	13	12	1	0	0	0.14285714285714285	14	2	15	0.0	0	0.6786699173335237	0.9111261600616549	0.4374921741882252	0.955571735087969	0.20240837695135933	0.8644779512592196	0.9540387288383003	0.9180615680605873	0	0	0.0	0.001089027053602893	0.001089027053602893
2657	0.038647394823860926	0.009933132153780715	0.008946888661379526	0.9196677524387357	-1	0	0	0.2222222222222222	2	0.9090909090909091	10	0.5416666666666666	0.9090909090909091	11	10	1	0	0	0.16666666666666666	12	2	13	0.0	0	0.2008323502880267	0.952426168147369	0.33104267934374904	0.6322559815105538	0.19047329266030827	0.9048236578189759	0.655282594186952	0.8732732392011079	0	0	0.0	0.008946888661379526	0.008946888661379526
2180	0.03831572336649211	0.00970718359273482	0.008366300999550312	0.9196135586948582	-1	0	0	0.2222222222222222	2	0.9090909090909091	10	0.5416666666666666	0.9090909090909091	11	10	1	0	0	0.16666666666666666	12	2	13	0.0	0	0.2008323502880267	0.952426168147369	0.33104267934374904	0.6322559815105538	0.19047329266030827	0.9048236578189759	0.655282594186952	0.8732732392011079	0	0	0.0	0.008366300999550312	0.008366300999550312
1095	0.031541392504912114	0.00980479942099003	0.004069510382624542	0.9233341364921884	-1	0	0	0.2	2	0.9230769230769231	12	0.5357142857142857	0.9230769230769231	13	12	1	0	0	0.14285714285714285	14	2	15	0.0	0	0.7000239818731646	0.9464241440080401	0.3856314808874333	0.9601359480424961	0.540671361564894	0.9171151911423266	0.9471186275573571	0.9436934851444568	0	0	0.0	0.004069510382624542	0.004069510382624542
1269	0.03156949229546298	0.009772746701935928	0.006811702242437754	0.921910975823019	-1	0	0	0.2222222222222222	2	0.9090909090909091	10	0.5416666666666666	0.9090909090909091	11	10	1	0	0	0.16666666666666666	12	2	13	0.0	0	0.2602755267967961	0.9506130940704048	0.33104267934374904	0.8506531307883547	0.19047329266030827	0.91660415770021	0.7482531399951207	0.914099044368114	0	0	0.0	0.006811702242437754	0.006811702242437754
851	0.028517857869009303	0.010011983453993801	-0.009465162681909584	0.9734054242354861	-1	0	0	0.2	2	0.9230769230769231	12	0.5357142857142857	0.9230769230769231	14	12	0	0	0	0.14285714285714285	14	2	15	0.0	0	0.3052806843933908	0.9438243971175749	0.6199003540425096	0.9678770594163972	0.540671361564894	0.9409328418449415	0.9438577687051903	0.9525016246484088	0	0	0.0	-0.0009465162681909584	-0.0009465162681909584
3591	0.043185661392882546	0.010570440743889267	0.009834437473624079	0.9186741940317721	-1	0	0	0.2	2	0.9230769230769231	12	0.5357142857142857	0.9230769230769231	13	12	1	0	0	0.14285714285714285	14	2	15	0.0	0	0.2008323502880267	0.9477510649183986	0.33104267934374904	0.6228500752904161	0.19047329266030827	0.8927889982313949	0.655282594186952	0.8629205894502315	0	0	0.0	0.009834437473624079	0.009834437473624079
1999	0.03158255247396725	0.01027382802117934	0.006639449604819625	0.9197369315406264	-1	0	0	0.2222222222222222	2	0.9090909090909091	10	0.5416666666666666	0.9090909090909091	11	10	1	0	0	0.16666666666666666	12	2	13	0.0	0	0.2602755267967961	0.9506130940704048	0.33104267934374904	0.8506531307883547	0.19047329266030827	0.91660415770021	0.7482531399951207	0.914099044368114	0	0	0.0	0.006639449604819625	0.006639449604819625
3821	0.0370330764462959	0.01089872175370131	0.007016780561191895	0.919291228567596	-1	0	0	0.2222222222222222	2	0.9090909090909091	10	0.5416666666666666	0.9090909090909091	11	10	1	0	0	0.16666666666666666	12	2	13	0.0	0	0.19954271431694695	0.869910758072678	0.33104267934374904	0.6174194610231829	0.19047329266030827	0.8721431870470919	0.655282594186952	0.8073590925825336	0	0	0.0	0.007016780561191895	0.007016780561191895
1047	0.02013634631727415	0.004301322642726998	0.0016096102981163305	0.9334241573798526	-1	0	0	0.3	3	0.7692307692307693	10	0.3409090909090909	0.6153846153846154	10	8	4	0	0	0.36363636363636365	11	4	15	0.0	0	0.5315542140915435	0.936265724391763	0.43463109794373256	0.9128713961703788	0.21305729753010305	0.890918883912682	0.9052740106836507	0.9152001804154278	0	0	0.0	0.0016096102981163305	0.0016096102981163305
2653	0.037986880094204645	0.010445916852259665	0.008510176447700989	0.9201835922253179	-1	0	0	0.2222222222222222	2	0.9090909090909091	10	0.5416666666666666	0.9090909090909091	11	10	1	0	0	0.16666666666666666	12	2	13	0.0	0	0.2008323502880267	0.9525586567086408	0.33104267934374904	0.6322559815105538	0.19047329266030827	0.9048236578189759	0.655282594186952	0.8733812067300322	0	0	0.0	0.008510176447700989	0.008510176447700989
4349	0.04458423054169911	0.010676043482295644	0.010023909523461586	0.9194358360790633	-1	0	0	0.2	2	0.9230769230769231	12	0.5357142857142857	0.9230769230769231	13	12	1	0	0	0.14285714285714285	14	2	15	0.0	0	0.19954271431694695	0.9476354838782808	0.33104267934374904	0.6228500752904161	0.19047329266030827	0.8927889982313949	0.655282594186952	0.8628286280164676	0	0	0.0	0.010023909523461586	0.010023909523461586
2295	0.03993015417379419	0.010400734439955659	0.008439366421450059	0.919694257869251	-1	0	0	0.2222222222222222	2	0.9090909090909091	10	0.5416666666666666	0.9090909090909091	11	10	1	0	0	0.16666666666666666	12	2	13	0.0	0	0.2008323502880267	0.9526908929066079	0.33104267934374904	0.6322559815105538	0.19047329266030827	0.9048236578189759	0.655282594186952	0.8734891759188373	0	0	0.0	0.008439366421450059	0.008439366421450059
2230	0.03498935991835362	0.008855861122483965	0.007994267907268277	0.9205939365787303	-1	0	0	0.2	2	0.9166666666666666	11	0.5384615384615384	0.9166666666666666	12	11	1	0	0	0.15384615384615385	13	2	14	0.0	0	0.23119875652795133	0.9486545117201556	0.33104267934374904	0.8424678632736814	0.19047329266030827	0.8982475130121911	0.7038771529666801	0.9052548066004777	0	0	0.0	0.007994267907268277	0.007994267907268277
3004	0.040602133121141	0.009386039405069097	0.00842688952785217	0.920543874905384	-1	0	0	0.2222222222222222	2	0.9090909090909091	10	0.5416666666666666	0.9090909090909091	11	10	1	0	0	0.16666666666666666	12	2	13	0.0	0	0.2008323502880267	0.9526908929066079	0.33104267934374904	0.6322559815105538	0.19047329266030827	0.9048236578189759	0.655282594186952	0.8734891759188373	0	0	0.0	0.00842688952785217	0.00842688952785217
2542	0.03292169267177195	0.008418175414872001	0.0066621416440373745	0.9209648642419558	-1	0	0	0.2	2	0.9230769230769231	12	0.5357142857142857	0.9230769230769231	13	12	1	0	0	0.14285714285714285	14	2	15	0.0	0	0.2615651627678759	0.9577858558041444	0.33104267934374904	0.8337458490056403	0.19047329266030827	0.9054829746695849	0.7482531399951207	0.9114381681471809	0	0	0.0	0.0066621416440373745	0.0066621416440373745
3365	0.044504409979743434	0.00853460472364895	0.008453093865278885	0.919210317179204	-1	0	0	0.2	2	0.9230769230769231	12	0.5357142857142857	0.9230769230769231	13	12	1	0	0	0.14285714285714285	14	2	15	0.0	0	0.2008323502880267	0.9477510649183986	0.33104267934374904	0.6228500752904161	0.19047329266030827	0.8927889982313949	0.655282594186952	0.8629205894502315	0	0	0.0	0.008453093865278885	0.008453093865278885
3226	0.03970202631370672	0.011110409615673228	0.008982663841551258	0.9208058526536295	-1	0	0	0.2222222222222222	2	0.9090909090909091	10	0.5416666666666666	0.9090909090909091	11	10	1	0	0	0.16666666666666666	12	2	13	0.0	0	0.2008323502880267	0.9525586567086408	0.33104267934374904	0.6322559815105538	0.19047329266030827	0.9048236578189759	0.655282594186952	0.8733812067300322	0	0	0.0	0.008982663841551258	0.008982663841551258
3107	0.021065116195029064	0.0019343939794580884	0.0016008940101183819	0.921142034992534	-1	0	0	0.1	1	1.0	13	0.5357142857142857	0.9230769230769231	13	12	1	0	0	0.14285714285714285	14	2	15	0.0	0	0.2602755267967961	0.9579699332244405	0.33104267934374904	0.8337458490056403	0.19517290370967338	0.8939934114105286	0.7482531399951207	0.9080743722946492	0	0	0.0	0.0016008940101183819	0.0016008940101183819
2499	0.036867685652317767	0.009383849154456812	0.007111979442510206	0.9205652915006411	-1	0	0	0.125	1	1.0	10	1.0	1.0	11	10	0	0	0	0.08333333333333333	12	1	12	0.0	0	0.20212198625910646	0.952293427470362	0.33104267934374904	0.6322559815105538	0.19047329266030827	0.9048236578189759	0.655282594186952	0.8731652737094329	0	0	0.0	0.007111979442510206	0.007111979442510206
2399	0.03625350035429876	0.008898074111594375	0.008731889724086268	0.9162697338285788	-1	0	0	0.1111111111111111	1	1.0	11	1.0	1.0	12	11	0	0	0	0.07692307692307693	13	1	13	0.0	0	0.23119875652795133	0.9486545117201556	0.33104267934374904	0.8424678632736814	0.19047329266030827	0.9234954153941107	0.7321031268833682	0.9138305617786773	0	0	0.0	0.008731889724086268	0.008731889724086268
4037	0.044641352290752334	0.009331328684784606	0.009204255784389439	0.9209380379176109	-1	0	0	0.2	2	0.9230769230769231	12	0.5357142857142857	0.9230769230769231	13	12	1	0	0	0.14285714285714285	14	2	15	0.0	0	0.2008323502880267	0.9477510649183986	0.33104267934374904	0.6228500752904161	0.19047329266030827	0.9096701703122099	0.655282594186952	0.8702438552746777	0	0	0.0	0.009204255784389439	0.009204255784389439
539	0.004954336671797634	0.0030426115072072647	-0.003002396808077015	0.962860465737686	-1	0	0	0.3333333333333333	1	1.0	2	1.0	1.0	2	2	1	1	0	0.25	1	4	4	0.16666666666666666	0	0.6751340302557682	0.6513189638337845	0.2603564328302674	0.6757476799926412	0.536044848774633	0.7610404569969231	0.8505536385503887	0.6982919208095432	1.0	0.5	0.0	-0.0003002396808077015	-0.0003002396808077015
3374	0.04381299877631619	0.008632592892888197	0.008437673393040634	0.9199546379656637	-1	0	0	0.2	2	0.9230769230769231	12	0.5357142857142857	0.9230769230769231	13	12	1	0	0	0.14285714285714285	14	2	15	0.0	0	0.19954271431694695	0.9476354838782808	0.33104267934374904	0.6228500752904161	0.19047329266030827	0.8927889982313949	0.655282594186952	0.8628286280164676	0	0	0.0	0.008437673393040634	0.008437673393040634
681	0.01848248659936639	0.007483665132377125	-0.00025283033090294486	0.9308722045979718	-1	0	0	0.2857142857142857	2	0.875	7	0.5555555555555556	0.875	7	7	2	1	0	0.2222222222222222	9	2	10	0.125	0	0.7000239818731646	0.9347812237340161	0.4054172239320815	0.9236495996040706	0.4576148175682485	0.9149358334894683	0.9177854493687585	0.9248633512138967	1.0	0	0.0	-2.5283033090294487e-05	-2.5283033090294487e-05
20	0.002964493897739159	0.0029248694683397768	-0.002924588147545564	0.9824180475302118	-1	0	0	0.3333333333333333	1	1.0	2	1.0	1.0	3	2	0	0	0	0.25	4	1	4	0.0	0	0.34945903716563465	0.5128793757124672	0.26694210195363766	0.5132900049616944	0.4462448944126883	0.5252627627651211	0.6767501964525284	0.5171464919070464	0	0	0.0	-0.0002924588147545564	-0.0002924588147545564
1180	0.02908934438591674	0.005638873448786904	0.005056110115668564	0.9188920416347676	-1	0	0	0.2	2	0.9166666666666666	11	0.5384615384615384	0.9166666666666666	12	11	1	0	0	0.15384615384615385	13	2	14	0.0	0	0.2602755267967961	0.9468335799994648	0.3458925443611565	0.9022522589878889	0.19047329266030827	0.9104562710713816	0.7963773131158773	0.9222850284103162	0	0	0.0	0.005056110115668564	0.005056110115668564
435	0.002250851477536408	0.001997741956736052	-0.001996811613406998	0.9837597326973633	-1	0	0	1.0	2	0.0	0	1.0	0	2	0	0	2	0	0.3333333333333333	3	1	3	1.0	1.0	0	0	0	0	0	0	0	0	0	0	0	-0.0001996811613406998	-0.0001996811613406998
1484	0.031905368762602616	0.009029154927249866	0.005900935276628305	0.9218779404231392	-1	0	0	0.2222222222222222	2	0.9090909090909091	10	0.5416666666666666	0.9090909090909091	11	10	1	0	0	0.16666666666666666	12	2	13	0.0	0	0.2602755267967961	0.9506130940704048	0.33104267934374904	0.8506531307883547	0.19047329266030827	0.91660415770021	0.7482531399951207	0.914099044368114	0	0	0.0	0.005900935276628305	0.005900935276628305
3224	0.04357540057391015	0.008439875894368865	0.008378036722661459	0.9197771692402733	-1	0	0	0.2	2	0.9230769230769231	12	0.5357142857142857	0.9230769230769231	13	12	1	0	0	0.14285714285714285	14	2	15	0.0	0	0.19954271431694695	0.9478780000410991	0.33104267934374904	0.6228500752904161	0.19047329266030827	0.8927889982313949	0.655282594186952	0.8630217464729533	0	0	0.0	0.008378036722661459	0.008378036722661459
3812	0.037983990831371946	0.00608900133303752	-0.003230508780651032	0.9251911127556525	-1	0	0	0.4	4	0.6153846153846154	8	0.4166666666666667	0.6153846153846154	11	8	3	0	0	1.0	6	6	15	0.0	0.16666666666666666	0.2615651627678759	0.9215356219240225	0.36074240937856394	0.908077320961527	0.19047329266030827	0.900859545139414	0.7482531399951207	0.9105359685076886	0	0	0.0	-0.00032305087806510323	-0.00032305087806510323
2513	0.03582107499742064	0.008598317296443128	0.008393518534193118	0.9185345264087938	-1	0	0	0.2	2	0.9166666666666666	11	0.5384615384615384	0.9166666666666666	12	11	1	0	0	0.15384615384615385	13	2	14	0.0	0	0.23119875652795133	0.9486545117201556	0.33104267934374904	0.8424678632736814	0.19047329266030827	0.8982475130121911	0.7038771529666801	0.9052548066004777	0	0	0.0	0.008393518534193118	0.008393518534193118
1955	0.031786423080318954	0.009280957568333354	0.0037932615620766023	0.920045901400382	-1	0	0	0.2	2	0.9230769230769231	12	0.5357142857142857	0.9230769230769231	13	12	1	0	0	0.14285714285714285	14	2	15	0.0	0	0.41749910607134133	0.9532507475417559	0.33104267934374904	0.8344196105068454	0.19517290370967338	0.9466203136479125	0.8373023235470685	0.9243245210536714	0	0	0.0	0.0037932615620766023	0.0037932615620766023
1942	0.03370447190285158	0.009291845703804343	0.00741434776472829	0.9193037436007523	-1	0	0	0.2	2	0.9230769230769231	12	0.5357142857142857	0.9230769230769231	13	12	1	0	0	0.14285714285714285	14	2	15	0.0	0	0.2615651627678759	0.9577858558041444	0.33104267934374904	0.8337458490056403	0.19047329266030827	0.9054829746695849	0.7482531399951207	0.9114381681471809	0	0	0.0	0.00741434776472829	0.00741434776472829
293	0.0020524860427784766	0.0018718762550727795	-0.0018717782759845262	0.9842979202232316	-1	0	0	1.0	2	0.0	0	0.75	0	2	0	0	0	0	1.0	2	2	3	0.0	0	0	0	0	0	0	0	0	0	0	0	0	-0.00018717782759845262	-0.00018717782759845262
3291	0.01757926106054383	0.007991565814791289	-0.007858609760916764	0.9804300309257329	-1	0	0	0.3	3	0.8333333333333334	10	0.5833333333333334	0.75	12	9	1	0	0	0.16666666666666666	12	2	14	0.0	0.16666666666666666	0.20018753230248681	0.9488875499462148	0.33104267934374904	0.832354908869328	0.19047329266030827	0.89902542132227	0.655282594186952	0.9034975336721573	0	0	0.0	-0.0007858609760916764	-0.0007858609760916764
4555	0.04436390690627237	0.010740657607721051	0.00995903549610523	0.9191987677191128	-1	0	0	0.2	2	0.9230769230769231	12	0.5357142857142857	0.9230769230769231	13	12	1	0	0	0.14285714285714285	14	2	15	0.0	0	0.19954271431694695	0.9476354838782808	0.33104267934374904	0.6228500752904161	0.19047329266030827	0.8902418974085887	0.655282594186952	0.8617862704698922	0	0	0.0	0.00995903549610523	0.00995903549610523
2018	0.033438339222702756	0.008870318223318453	0.0069807344410751804	0.9191221509471236	-1	0	0	0.2	2	0.9230769230769231	12	0.5357142857142857	0.9230769230769231	13	12	1	0	0	0.14285714285714285	14	2	15	0.0	0	0.2615651627678759	0.9577858558041444	0.33104267934374904	0.8337458490056403	0.19047329266030827	0.9054829746695849	0.7482531399951207	0.9114381681471809	0	0	0.0	0.0069807344410751804	0.0069807344410751804
1358	0.02664411721175955	0.0019306248436862555	-0.00017609284265255587	0.7093556846995696	-1	0	0	0.25	2	0.9	9	0.5454545454545454	0.9	10	9	1	0	0	0.18181818181818182	11	2	12	0.0	0	0.4694727220651599	0.9598797914453197	0.34760643519764756	0.8592619715415224	0.20928273445392573	0.9463958161666585	0.8691169963723986	0.9320350592468445	0	0	0.0	-1.7609284265255588e-05	-1.7609284265255588e-05
4447	0.04545116708480553	0.010542679505064845	0.01017274253494239	0.919355349858296	-1	0	0	0.2	2	0.9230769230769231	12	0.5357142857142857	0.9230769230769231	13	12	1	0	0	0.14285714285714285	14	2	15	0.0	0	0.19954271431694695	0.9476354838782808	0.33104267934374904	0.6228500752904161	0.19047329266030827	0.9096701703122099	0.655282594186952	0.8701560674989555	0	0	0.0	0.01017274253494239	0.01017274253494239
4040	0.04448314659286491	0.011958197655651369	0.00866896191655594	0.9185414305252309	-1	0	0	0.1111111111111111	1	1.0	11	1.0	1.0	12	11	0	0	0	0.07692307692307693	13	1	13	0.0	0	0.19954271431694695	0.9081233209642693	0.33104267934374904	0.6099210333216916	0.19047329266030827	0.9211339379114633	0.655282594186952	0.8496581726959335	0	0	0.0	0.00866896191655594	0.00866896191655594
21	None	None	None	None	None	0.25	1	0.7	7	0.3076923076923077	4	0.8333333333333334	0.15384615384615385	8	2	6	1	0	0.5	3	6	15	0.1	0.8888888888888888	0.6309133964643225	0.9331618589783709	0.7867844345277973	0.917268679104363	0.709027958208851	0.8975420208352489	0.7528397989901328	0.9171397730765782	1.0	0.25	0.0	None	None
4353	0.04486247082707027	0.00975895915959257	0.009355526083425167	0.9192376580922506	-1	0	0	0.2	2	0.9230769230769231	12	0.5357142857142857	0.9230769230769231	13	12	1	0	0	0.14285714285714285	14	2	15	0.0	0	0.19954271431694695	0.9476354838782808	0.33104267934374904	0.6228500752904161	0.19047329266030827	0.8927889982313949	0.655282594186952	0.8628286280164676	0	0	0.0	0.009355526083425167	0.009355526083425167
4423	0.039603028141306056	0.008909172712884038	0.00478333764931059	0.9214354302036816	-1	0	0	0.2	2	0.9230769230769231	12	0.5357142857142857	0.9230769230769231	13	12	1	0	0	0.14285714285714285	14	2	15	0.0	0	0.41749910607134133	0.9552099434714103	0.33104267934374904	0.6300755997954346	0.25368283364732197	0.9441846232300428	0.7482531399951207	0.8947544207313206	0	0	0.0	0.00478333764931059	0.00478333764931059
1239	0.038510957987411644	0.007844216528769802	0.0025594341788639017	0.9223260736996575	-1	0	0	0.1111111111111111	1	1.0	11	0.3939393939393939	0.9090909090909091	11	10	1	0	0	0.2727272727272727	11	3	13	0.0	0	0.7000239818731646	0.9487002895624984	0.4207032275577335	0.9689100690570066	0.540671361564894	0.8603651509738595	0.9471186275573571	0.9384862362692332	0	0	0.0	0.0025594341788639017	0.0025594341788639017
1986	0.03629264514746058	0.009227545754784223	0.008919238981660922	0.9183509930622983	-1	0	0	0.2	2	0.9166666666666666	11	0.5384615384615384	0.9166666666666666	12	11	1	0	0	0.15384615384615385	13	2	14	0.0	0	0.23119875652795133	0.9486545117201556	0.33104267934374904	0.8424678632736814	0.19047329266030827	0.8982475130121911	0.7038771529666801	0.9052548066004777	0	0	0.0	0.008919238981660922	0.008919238981660922
2881	0.04179453532466197	0.017605627597539416	-0.014499940747083245	0.9280947735038382	-1	0	0	0.2222222222222222	2	0.9090909090909091	10	0.5416666666666666	0.9090909090909091	11	10	1	0	0	0.16666666666666666	12	2	13	0.0	0	0.2008323502880267	0.9546055131180259	0.33104267934374904	0.8560070935570097	0.19047329266030827	0.902999703272018	0.655282594186952	0.9131837610408309	0	0	0.0	-0.0014499940747083246	-0.0014499940747083246
1993	0.03411177681116572	0.008945477857329596	0.007059795131500822	0.9214437321594512	-1	0	0	0.2222222222222222	2	0.9090909090909091	10	0.5416666666666666	0.9090909090909091	11	10	1	0	0	0.16666666666666666	12	2	13	0.0	0	0.2602755267967961	0.9506130940704048	0.33104267934374904	0.8506531307883547	0.19047329266030827	0.9043332089085736	0.7482531399951207	0.9100703149084	0	0	0.0	0.007059795131500822	0.007059795131500822
1664	0.03163995856183357	0.010567429614897542	0.006500547790477273	0.9197261789927793	-1	0	0	0.2222222222222222	2	0.9090909090909091	10	0.5416666666666666	0.9090909090909091	11	10	1	0	0	0.16666666666666666	12	2	13	0.0	0	0.2602755267967961	0.9506130940704048	0.33104267934374904	0.8506531307883547	0.19047329266030827	0.91660415770021	0.7482531399951207	0.914099044368114	0	0	0.0	0.006500547790477273	0.006500547790477273
1769	0.03000396524349078	0.008483344233856407	0.006780647363571305	0.9189527140241915	-1	0	0	0.2	2	0.9230769230769231	12	0.5357142857142857	0.9230769230769231	13	12	1	0	0	0.14285714285714285	14	2	15	0.0	0	0.3865629713809776	0.9519439103199824	0.36074240937856394	0.8980346716018525	0.19517290370967338	0.9214911624372789	0.8373023235470685	0.9270002866014949	0	0	0.0	0.006780647363571305	0.006780647363571305
3573	0.043017406364615964	0.010947653011101479	0.00980493345234604	0.9182028566929606	-1	0	0	0.1	1	1.0	12	1.0	1.0	13	12	0	0	0	0.07142857142857142	14	1	14	0.0	0	0.2008323502880267	0.9477510649183986	0.33104267934374904	0.6228500752904161	0.19047329266030827	0.8927889982313949	0.655282594186952	0.8629205894502315	0	0	0.0	0.00980493345234604	0.00980493345234604
4198	0.04420356348149528	0.010012897291465412	0.009559395461360146	0.9186601329060344	-1	0	0	0.1	1	1.0	12	1.0	1.0	13	12	0	0	0	0.07142857142857142	14	1	14	0.0	0	0.19954271431694695	0.9476354838782808	0.33104267934374904	0.6228500752904161	0.19047329266030827	0.8927889982313949	0.655282594186952	0.8628286280164676	0	0	0.0	0.009559395461360146	0.009559395461360146
350	0.014431879484682742	0.0033649219135666038	0.00145717362497368	0.9400378876754277	-1	0	0	0.2	2	0.9166666666666666	11	0.5384615384615384	0.9166666666666666	12	11	1	0	0	0.15384615384615385	13	2	14	0.0	0	0.5910921577937387	0.8906244317730032	0.8489343183248692	0.9473163248146154	0.18085161618298345	0.8877670228155653	0.9568667617809877	0.9130559007692681	0	0	0.0	0.00145717362497368	0.00145717362497368
2583	0.036214784551868065	0.00833484024458386	0.008239512963125235	0.9205096641348954	-1	0	0	0.2	2	0.9166666666666666	11	0.5384615384615384	0.9166666666666666	12	11	1	0	0	0.15384615384615385	13	2	14	0.0	0	0.23119875652795133	0.9486545117201556	0.33104267934374904	0.8424678632736814	0.19047329266030827	0.8982475130121911	0.7038771529666801	0.9052548066004777	0	0	0.0	0.008239512963125235	0.008239512963125235
2585	0.039122466115869343	0.009978499078810862	0.008456149489903269	0.9198343018887359	-1	0	0	0.2222222222222222	2	0.9090909090909091	10	0.5416666666666666	0.9090909090909091	11	10	1	0	0	0.16666666666666666	12	2	13	0.0	0	0.2008323502880267	0.9525586567086408	0.33104267934374904	0.6322559815105538	0.19047329266030827	0.9048236578189759	0.655282594186952	0.8733812067300322	0	0	0.0	0.008456149489903269	0.008456149489903269
3698	0.044904140129747125	0.01012633817263434	0.009800206108424858	0.9194298906298253	-1	0	0	0.2	2	0.9230769230769231	12	0.5357142857142857	0.9230769230769231	13	12	1	0	0	0.14285714285714285	14	2	15	0.0	0	0.19954271431694695	0.9476354838782808	0.33104267934374904	0.6228500752904161	0.19047329266030827	0.8927889982313949	0.655282594186952	0.8628286280164676	0	0	0.0	0.009800206108424858	0.009800206108424858
3596	0.03648975928088644	0.009305115974421425	0.00796002689904064	0.9197684182765191	-1	0	0	0.1	1	1.0	13	1.0	1.0	14	13	0	0	0	0.06666666666666667	15	1	15	0.0	0	0.2008323502880267	0.943625328401805	0.33104267934374904	0.8275344553092828	0.19047329266030827	0.8901176825602325	0.6756648693755721	0.8965348265492543	0	0	0.0	0.00796002689904064	0.00796002689904064
4732	0.04577900986833421	0.011087068230691633	0.010805986796483523	0.9195300143163193	-1	0	0	0.2	2	0.9230769230769231	12	0.5357142857142857	0.9230769230769231	13	12	1	0	0	0.14285714285714285	14	2	15	0.0	0	0.19954271431694695	0.9476354838782808	0.33104267934374904	0.6228500752904161	0.19047329266030827	0.9096701703122099	0.655282594186952	0.8701560674989555	0	0	0.0	0.010805986796483523	0.010805986796483523
3685	0.04505371360279912	0.009251400564977658	0.008994739323673359	0.9184652074809412	-1	0	0	0.2	2	0.9230769230769231	12	0.5357142857142857	0.9230769230769231	13	12	1	0	0	0.14285714285714285	14	2	15	0.0	0	0.19954271431694695	0.9476354838782808	0.33104267934374904	0.6228500752904161	0.19047329266030827	0.8927889982313949	0.655282594186952	0.8628286280164676	0	0	0.0	0.008994739323673359	0.008994739323673359
2684	0.03928418504837928	0.009948208592861395	0.008696197632178744	0.921326018852541	-1	0	0	0.2222222222222222	2	0.9090909090909091	10	0.5416666666666666	0.9090909090909091	11	10	1	0	0	0.16666666666666666	12	2	13	0.0	0	0.2008323502880267	0.9526908929066079	0.33104267934374904	0.6322559815105538	0.19047329266030827	0.9048236578189759	0.655282594186952	0.8734891759188373	0	0	0.0	0.008696197632178744	0.008696197632178744
4193	0.04476146932977047	0.009309954990841456	0.009000610627814242	0.9206878540721024	-1	0	0	0	0	0	0	1.0	0	0	0	0	2	0	1.0	1	1	1	0.5	0	0	0	0	0	0	0	0	0	0	0	0	0.009000610627814242	None
4020	0.04486725673190148	0.009754562010082053	0.009409417813612667	0.9192246506377758	-1	0	0	0.2	2	0.9230769230769231	12	0.5357142857142857	0.9230769230769231	13	12	1	0	0	0.14285714285714285	14	2	15	0.0	0	0.19954271431694695	0.9476354838782808	0.33104267934374904	0.6228500752904161	0.19047329266030827	0.8927889982313949	0.655282594186952	0.8628286280164676	0	0	0.0	0.009409417813612667	0.009409417813612667
1395	0.032248928927923366	0.010695884056722392	0.0019374017409495624	0.9229480042776825	-1	0	0	0.25	2	0.9	9	0.5454545454545454	0.9	10	9	1	0	0	0.18181818181818182	11	2	12	0.0	0	0.5480845117024324	0.9608021331311977	0.3458925443611565	0.646009712622187	0.20928273445392573	0.9207000241449459	0.7963773131158773	0.8893575869298157	0	0	0.0	0.0019374017409495624	0.0019374017409495624
3492	0.04504115257693583	0.009970941270829318	0.009671622570818127	0.9198066789364951	-1	0	0	0.2	2	0.9230769230769231	12	0.5357142857142857	0.9230769230769231	13	12	1	0	0	0.14285714285714285	14	2	15	0.0	0	0.19954271431694695	0.9476354838782808	0.33104267934374904	0.6228500752904161	0.19047329266030827	0.8927889982313949	0.655282594186952	0.8628286280164676	0	0	0.0	0.009671622570818127	0.009671622570818127
2928	0.03381185996830637	0.009834966402729291	0.006973192142873619	0.9197328464971068	-1	0	0	0.2	2	0.9230769230769231	12	0.5357142857142857	0.9230769230769231	13	12	1	0	0	0.14285714285714285	14	2	15	0.0	0	0.2602755267967961	0.9578547046656539	0.33104267934374904	0.8337458490056403	0.19047329266030827	0.9054829746695849	0.7482531399951207	0.9114840097910333	0	0	0.0	0.006973192142873619	0.006973192142873619
4592	0.045461109644766906	0.010936475422985474	0.010443650391433435	0.9191556782273007	-1	0	0	0.2	2	0.9230769230769231	12	0.5357142857142857	0.9230769230769231	13	12	1	0	0	0.14285714285714285	14	2	15	0.0	0	0.19954271431694695	0.9476354838782808	0.33104267934374904	0.6228500752904161	0.19047329266030827	0.9096701703122099	0.655282594186952	0.8701560674989555	0	0	0.0	0.010443650391433435	0.010443650391433435
2774	0.03376795964049092	0.010843562803334133	0.006256334065347327	0.9201509996968459	-1	0	0	0.25	2	0.9	9	0.5454545454545454	0.9	10	9	1	0	0	0.18181818181818182	11	2	12	0.0	0	0.3104553641507638	0.9541576098887027	0.33104267934374904	0.6378367420924606	0.19282309818499083	0.910979927137457	0.7338718329324365	0.8782279467765323	0	0	0.0	0.006256334065347327	0.006256334065347327
1135	0.03301645107721664	0.004685530558009654	0.00444790555912793	0.9197181088677111	-1	0	0	0.2	2	0.9230769230769231	12	0.5357142857142857	0.9230769230769231	13	12	1	0	0	0.14285714285714285	14	2	15	0.0	0	0.7002996460228122	0.9338235688718965	0.36074240937856394	0.9480412950874103	0.540671361564894	0.9165751995301605	0.9093562551318468	0.9339618801286594	0	0	0.0	0.00444790555912793	0.00444790555912793
2962	0.036680920124972594	0.008445927799579343	0.008340463372504362	0.9180624763569378	-1	0	0	0.2	2	0.9166666666666666	11	0.5384615384615384	0.9166666666666666	12	11	1	0	0	0.15384615384615385	13	2	14	0.0	0	0.23119875652795133	0.9486545117201556	0.33104267934374904	0.8424678632736814	0.19047329266030827	0.8982475130121911	0.7038771529666801	0.9052548066004777	0	0	0.0	0.008340463372504362	0.008340463372504362
3206	0.0361724365379352	0.008960855883912903	0.008458638711492225	0.918796653889689	-1	0	0	0.2	2	0.9166666666666666	11	0.5384615384615384	0.9166666666666666	12	11	1	0	0	0.15384615384615385	13	2	14	0.0	0	0.23119875652795133	0.9486545117201556	0.33104267934374904	0.8424678632736814	0.19047329266030827	0.8982475130121911	0.7038771529666801	0.9052548066004777	0	0	0.0	0.008458638711492225	0.008458638711492225
1954	0.03392303218794982	0.016663341054063176	-0.012748818917441035	0.9289808483917318	-1	0	0	0.2	2	0.9230769230769231	12	0.5357142857142857	0.9230769230769231	13	12	1	0	0	0.14285714285714285	14	2	15	0.0	0	0.3865629713809776	0.9519439103199824	0.3958141560488641	0.9009595858530246	0.19517290370967338	0.9214911624372789	0.8373023235470685	0.9277267982158306	0	0	0.0	-0.0012748818917441035	-0.0012748818917441035
119	0.014307630406669575	0.006421195043103989	-0.006420877610287853	0.9886189679571694	-1	0.25	1	0.7	7	0.3076923076923077	4	0.75	0.15384615384615385	6	2	8	2	0	0.8	5	4	15	0.125	0.6	0.6275120399755948	0.952941596709383	0.8547609875901705	0.8904955789073394	0.6864832715621908	0.9699796796824306	0.9299046706420906	0.9458226763845381	0.6666666666666666	0.3333333333333333	0.0	-0.0006420877610287853	-0.0006420877610287853
3043	0.03539230622252064	0.008238319391229907	0.008215846964565107	0.9186005596245952	-1	0	0	0.2	2	0.9166666666666666	11	0.5384615384615384	0.9166666666666666	12	11	1	0	0	0.15384615384615385	13	2	14	0.0	0	0.23119875652795133	0.9486545117201556	0.33104267934374904	0.8424678632736814	0.19047329266030827	0.8928980159507596	0.731297528031585	0.9036064678749809	0	0	0.0	0.008215846964565107	0.008215846964565107
4035	0.04549098041038105	0.010254299856266984	0.009903850481707164	0.920271813028078	-1	0	0	0.2	2	0.9230769230769231	12	0.5357142857142857	0.9230769230769231	13	12	1	0	0	0.14285714285714285	14	2	15	0.0	0	0.19954271431694695	0.9476354838782808	0.33104267934374904	0.6228500752904161	0.19047329266030827	0.9096701703122099	0.655282594186952	0.8701560674989555	0	0	0.0	0.009903850481707164	0.009903850481707164
4847	0.011086958762753965	0.006511316184528564	-0.00650972870500094	0.9846944072803732	-1	0.5	2	0.6	6	0.5384615384615384	7	0.45454545454545453	0.5384615384615384	13	7	1	0	0	0.2727272727272727	11	3	15	0.0	1.0	0.2602755267967961	0.9496753959990403	0.33104267934374904	0.8367783423922595	0.21419542629292895	0.9191713417631102	0.7482531399951207	0.911686703441796	0	0	0.0	-0.000650972870500094	-0.000650972870500094
918	0.02895873608017782	0.006800377013069672	0.0045628669722378315	0.9222650842171769	-1	0	0	0.2	2	0.9230769230769231	12	0.5357142857142857	0.9230769230769231	13	12	1	0	0	0.14285714285714285	14	2	15	0.0	0	0.6786699173335237	0.9495483905706463	0.4207032275577335	0.9614190964052413	0.540671361564894	0.9230393022406224	0.9471186275573571	0.9467649541409071	0	0	0.0	0.0045628669722378315	0.0045628669722378315
2456	0.03923730673371565	0.010686892707680282	0.008279708430609461	0.9204522597988591	-1	0	0	0.2222222222222222	2	0.9090909090909091	10	0.5416666666666666	0.9090909090909091	11	10	1	0	0	0.16666666666666666	12	2	13	0.0	0	0.2008323502880267	0.9525586567086408	0.33104267934374904	0.6322559815105538	0.19047329266030827	0.9048236578189759	0.655282594186952	0.8733812067300322	0	0	0.0	0.008279708430609461	0.008279708430609461
1832	0.03241930656187857	0.00836055734385343	0.0069537388705431325	0.9209576922932982	-1	0	0	0.2	2	0.9230769230769231	12	0.5357142857142857	0.9230769230769231	13	12	1	0	0	0.14285714285714285	14	2	15	0.0	0	0.2615651627678759	0.9577858558041444	0.33104267934374904	0.8337458490056403	0.19047329266030827	0.9054829746695849	0.7482531399951207	0.9114381681471809	0	0	0.0	0.0069537388705431325	0.0069537388705431325
217	0.0017390778653987398	0.0016889266231118547	-0.0016888885574504733	0.984971516966242	-1	0	0	1.0	1	0	0	1.0	0	1	0	0	1	0	0.5	1	2	2	0.3333333333333333	0	0	0	0	0	0	0	0	0	0	0	0	-0.00016888885574504732	-0.00016888885574504732
845	0.013454328016322372	0.0011129436777215858	0.0007891854703819554	0.9334396464090304	-1	0	0	0.5	4	0.5	5	0.5	0.4	6	4	5	0	0	0.6666666666666666	6	4	12	0.0	0.2857142857142857	0.6873846038291962	0.9289569248828047	0.4906249168673285	0.9426365482881632	0.32758721636948485	0.9164352244443292	0.9464704471208563	0.9301051864204349	0	0	0.0	0.0007891854703819554	0.0007891854703819554
1743	0.026190793322043934	0.008948677635526483	0.0062308763032081485	0.9188675931428703	-1	0	0	0.2222222222222222	2	0.9090909090909091	10	0.5416666666666666	0.9090909090909091	11	10	1	0	0	0.16666666666666666	12	2	13	0.0	0	0.32018748455884155	0.9448132204542757	0.33104267934374904	0.8506531307883547	0.19047329266030827	0.91660415770021	0.7482531399951207	0.910982549331938	0	0	0.0	0.0062308763032081485	0.0062308763032081485
4283	0.04457039369377199	0.009343511936607042	0.009057682634252206	0.9202921262977062	-1	0	0	0.2	2	0.9230769230769231	12	0.5357142857142857	0.9230769230769231	13	12	1	0	0	0.14285714285714285	14	2	15	0.0	0	0.19954271431694695	0.9476354838782808	0.33104267934374904	0.6228500752904161	0.19047329266030827	0.8927889982313949	0.655282594186952	0.8628286280164676	0	0	0.0	0.009057682634252206	0.009057682634252206
3653	0.04262998850222929	0.010176946941109915	0.009482486730973728	0.9175585331872959	-1	0	0	0.1	1	1.0	12	1.0	1.0	13	12	0	0	0	0.07142857142857142	14	1	14	0.0	0	0.19954271431694695	0.9476354838782808	0.33104267934374904	0.6228500752904161	0.19047329266030827	0.8927889982313949	0.655282594186952	0.8628286280164676	0	0	0.0	0.009482486730973728	0.009482486730973728
846	0.020660810200163252	0.007045958290666503	0.002321179569524985	0.9325964091468477	-1	0	0	0.2	2	0.9230769230769231	12	0.5357142857142857	0.9230769230769231	13	12	1	0	0	0.14285714285714285	14	2	15	0.0	0	0.41749910607134133	0.9177647066608836	0.40031245330604126	0.9412156572320882	0.20742164091139315	0.8585181895183319	0.8954870135574201	0.9112960431764172	0	0	0.0	0.002321179569524985	0.002321179569524985
4218	0.01839121352883727	0.006711781588544358	-0.006690378009223124	0.9809494920354824	-1	0.25	1	0.4	4	0.7692307692307693	10	0.38461538461538464	0.7692307692307693	14	10	0	0	0	0.23076923076923078	13	3	15	0.0	1.0	0.3085209101941441	0.9608015369995059	0.34539115323845093	0.5990636906245005	0.22207806315381512	0.9278603082901513	0.7038771529666801	0.8861149913760015	0	0	0.0	-0.0006690378009223125	-0.0006690378009223125
4188	0.04474999822000631	0.01023159493074028	0.009859048710704399	0.9192301485840749	-1	0	0	0.2	2	0.9230769230769231	12	0.5357142857142857	0.9230769230769231	13	12	1	0	0	0.14285714285714285	14	2	15	0.0	0	0.19954271431694695	0.9476354838782808	0.33104267934374904	0.6228500752904161	0.19047329266030827	0.8927889982313949	0.655282594186952	0.8628286280164676	0	0	0.0	0.009859048710704399	0.009859048710704399
3044	0.03587683826741232	0.008612244207775933	0.00848997294851424	0.9186002522742072	-1	0	0	0.2	2	0.9166666666666666	11	0.5384615384615384	0.9166666666666666	12	11	1	0	0	0.15384615384615385	13	2	14	0.0	0	0.23119875652795133	0.9486545117201556	0.33104267934374904	0.8424678632736814	0.19047329266030827	0.8982475130121911	0.7038771529666801	0.9052548066004777	0	0	0.0	0.00848997294851424	0.00848997294851424
2481	0.041140175323503614	0.01116404857517615	0.008887011250039815	0.9202122042996286	-1	0	0	0.2222222222222222	2	0.9090909090909091	10	0.5416666666666666	0.9090909090909091	11	10	1	0	0	0.16666666666666666	12	2	13	0.0	0	0.19954271431694695	0.9524716200761446	0.33104267934374904	0.6322559815105538	0.19047329266030827	0.9048236578189759	0.655282594186952	0.8733102555044859	0	0	0.0	0.008887011250039815	0.008887011250039815
4997	0.045148269475547356	0.010816336932727289	0.010309912969224205	0.9193108787449437	-1	0	0	0.2	2	0.9230769230769231	12	0.5357142857142857	0.9230769230769231	13	12	1	0	0	0.14285714285714285	14	2	15	0.0	0	0.19954271431694695	0.9476354838782808	0.33104267934374904	0.6228500752904161	0.19047329266030827	0.9096701703122099	0.655282594186952	0.8701560674989555	0	0	0.0	0.010309912969224205	0.010309912969224205
3481	0.04513732039944438	0.01020686937236243	0.009748501053167123	0.9187610832199471	-1	0	0	0.2	2	0.9230769230769231	12	0.5357142857142857	0.9230769230769231	13	12	1	0	0	0.14285714285714285	14	2	15	0.0	0	0.19954271431694695	0.9476354838782808	0.33104267934374904	0.6228500752904161	0.19047329266030827	0.8902418974085887	0.655282594186952	0.8617862704698922	0	0	0.0	0.009748501053167123	0.009748501053167123
4924	0.045850000314626084	0.009989292208050485	0.009826074164296728	0.9197885288645065	-1	0	0	0.2	2	0.9230769230769231	12	0.5357142857142857	0.9230769230769231	13	12	1	0	0	0.14285714285714285	14	2	15	0.0	0	0.19954271431694695	0.9476354838782808	0.33104267934374904	0.6228500752904161	0.19047329266030827	0.9096701703122099	0.655282594186952	0.8701560674989555	0	0	0.0	0.009826074164296728	0.009826074164296728
1974	0.03262379537005951	0.007976771401557205	0.00618234472851914	0.9215398528097911	-1	0	0	0.2	2	0.9230769230769231	12	0.5357142857142857	0.9230769230769231	13	12	1	0	0	0.14285714285714285	14	2	15	0.0	0	0.2615651627678759	0.9577858558041444	0.33104267934374904	0.8337458490056403	0.19047329266030827	0.9054829746695849	0.7482531399951207	0.9114381681471809	0	0	0.0	0.00618234472851914	0.00618234472851914
4210	0.04507656863531456	0.00930085202889859	0.009070834496778285	0.9202427437717228	-1	0	0	0.2	2	0.9230769230769231	12	0.5357142857142857	0.9230769230769231	13	12	1	0	0	0.14285714285714285	14	2	15	0.0	0	0.19954271431694695	0.9476354838782808	0.33104267934374904	0.6228500752904161	0.19047329266030827	0.8927889982313949	0.655282594186952	0.8628286280164676	0	0	0.0	0.009070834496778285	0.009070834496778285
2204	0.028587011478690562	0.007979976288708193	0.005601503087777489	0.9207150753871611	-1	0	0	0.2	2	0.9230769230769231	12	0.5357142857142857	0.9230769230769231	13	12	1	0	0	0.14285714285714285	14	2	15	0.0	0	0.2602755267967961	0.9447055723513811	0.33104267934374904	0.8961718430792468	0.19047329266030827	0.8922469461225052	0.7482531399951207	0.9144456101141151	0	0	0.0	0.005601503087777489	0.005601503087777489
4642	0.04531748037551871	0.01003579109683303	0.009846960203540235	0.9192681833490752	-1	0	0	0.2	2	0.9230769230769231	12	0.5357142857142857	0.9230769230769231	13	12	1	0	0	0.14285714285714285	14	2	15	0.0	0	0.19954271431694695	0.9476354838782808	0.33104267934374904	0.6228500752904161	0.19047329266030827	0.9096701703122099	0.655282594186952	0.8701560674989555	0	0	0.0	0.009846960203540235	0.009846960203540235
4632	0.02636766555229418	0.0134526010460742	0.009858218039126645	0.9233473330121628	-1	0	0	0.2	2	0.9230769230769231	12	0.5357142857142857	0.9230769230769231	13	12	1	0	0	0.14285714285714285	14	2	15	0.0	0	0.41749910607134133	0.9490911328264757	0.33104267934374904	0.6206684044946061	0.25368283364732197	0.9460411206925475	0.7482531399951207	0.890315962625145	0	0	0.0	0.009858218039126645	0.009858218039126645
1695	0.03140882541267954	0.009776824861886817	0.00615397821440787	0.9201885862319784	-1	0	0	0.2222222222222222	2	0.9090909090909091	10	0.5416666666666666	0.9090909090909091	11	10	1	0	0	0.16666666666666666	12	2	13	0.0	0	0.2602755267967961	0.9506130940704048	0.33104267934374904	0.8506531307883547	0.19047329266030827	0.91660415770021	0.7482531399951207	0.914099044368114	0	0	0.0	0.00615397821440787	0.00615397821440787
3741	0.045179071663772524	0.010906814283144717	0.010359014304746969	0.9188162913666104	-1	0	0	0.2	2	0.9230769230769231	12	0.5357142857142857	0.9230769230769231	13	12	1	0	0	0.14285714285714285	14	2	15	0.0	0	0.19954271431694695	0.9476354838782808	0.33104267934374904	0.6228500752904161	0.19047329266030827	0.8927889982313949	0.655282594186952	0.8628286280164676	0	0	0.0	0.010359014304746969	0.010359014304746969
1883	0.03330271628113104	0.009851012556024573	0.007228594450177765	0.9199957694921654	-1	0	0	0.2	2	0.9230769230769231	12	0.5357142857142857	0.9230769230769231	13	12	1	0	0	0.14285714285714285	14	2	15	0.0	0	0.2615651627678759	0.9577858558041444	0.33104267934374904	0.8337458490056403	0.19047329266030827	0.9054829746695849	0.7482531399951207	0.9114381681471809	0	0	0.0	0.007228594450177765	0.007228594450177765
518	0.012145699507648808	0.00798479794285824	-0.002220608374338466	0.9801489350798359	-1	0	0	0.3333333333333333	2	0.8571428571428571	6	0.42857142857142855	0.7142857142857143	7	5	1	2	0	0.42857142857142855	7	3	9	0.5	0	0.6990078325474643	0.9047512863241336	0.5200630192171003	0.7991930619941138	0.6218758541456049	0.8830399004478823	0.8423070751185402	0.8681448843678665	0.5714285714285714	0.2857142857142857	0.0	-0.00022206083743384658	-0.00022206083743384658
2688	0.03503218377878269	0.009235793698440119	0.009153963088263243	0.9183797008924433	-1	0	0	0.2	2	0.9166666666666666	11	0.5384615384615384	0.9166666666666666	12	11	1	0	0	0.15384615384615385	13	2	14	0.0	0	0.23119875652795133	0.9486545117201556	0.33104267934374904	0.8424678632736814	0.19047329266030827	0.9018743138245374	0.7489074703669081	0.9064013762148144	0	0	0.0	0.009153963088263243	0.009153963088263243
3793	0.0447363420759264	0.008935895523704968	0.008729542071476918	0.9208701951597135	-1	0	0	0.2	2	0.9230769230769231	12	0.5357142857142857	0.9230769230769231	13	12	1	0	0	0.14285714285714285	14	2	15	0.0	0	0.19954271431694695	0.9476354838782808	0.33104267934374904	0.6228500752904161	0.19047329266030827	0.8927889982313949	0.655282594186952	0.8628286280164676	0	0	0.0	0.008729542071476918	0.008729542071476918
3950	0.043667264788090694	0.010598144590187654	0.009862378215543378	0.9218626039338021	-1	0	0	0.2	2	0.9166666666666666	11	0.5384615384615384	0.9166666666666666	12	11	1	0	0	0.15384615384615385	13	2	14	0.0	0	0.2008323502880267	0.9503144278839958	0.33104267934374904	0.6272956865668362	0.19047329266030827	0.8958087972087527	0.655282594186952	0.8669669677313439	0	0	0.0	0.009862378215543378	0.009862378215543378
3819	0.039165376499329226	0.01449874952178715	-0.014464768624005747	0.6629146560667533	-1	0	0	0.2	2	0.9230769230769231	12	0.5357142857142857	0.9230769230769231	13	12	1	0	0	0.14285714285714285	14	2	15	0.0	0	0.2615651627678759	0.9649367903333024	0.33104267934374904	0.8716115888544266	0.25368283364732197	0.918920563129271	0.7418710681651742	0.9277516606883454	0	0	0.0	-0.0014464768624005747	-0.0014464768624005747
265	0.0020141949829519334	0.0019796060463203174	-0.0019795475210787807	0.9850291601090724	-1	0	0	1.0	1	0	0	1.0	0	1	0	0	0	0	0.5	2	1	2	0.0	0	0	0	0	0	0	0	0	0	0	0	0	-0.00019795475210787806	-0.00019795475210787806
5016	0.04462451774283032	0.009491994935313434	0.009201786515329644	0.9210631728776146	-1	0	0	0.2	2	0.9230769230769231	12	0.5357142857142857	0.9230769230769231	13	12	1	0	0	0.14285714285714285	14	2	15	0.0	0	0.19954271431694695	0.9476354838782808	0.33104267934374904	0.6228500752904161	0.19047329266030827	0.8902418974085887	0.655282594186952	0.8617862704698922	0	0	0.0	0.009201786515329644	0.009201786515329644
1308	0.03208157922762825	0.007985304325436036	0.006190901648904106	0.9189880039721313	-1	0	0	0.2222222222222222	2	0.9090909090909091	10	0.5909090909090909	0.8181818181818182	10	9	2	1	0	0.18181818181818182	11	2	13	0.14285714285714285	0	0.2318435745134912	0.9321595444666101	0.33104267934374904	0.860976158419922	0.19047329266030827	0.8840713492520277	0.7038771529666801	0.8964551272769141	1.0	0	0.0	0.006190901648904106	0.006190901648904106
3969	0.04424116485977873	0.00989689575502233	0.009615193668847064	0.9201309799066972	-1	0	0	0.2	2	0.9230769230769231	12	0.5357142857142857	0.9230769230769231	13	12	1	0	0	0.14285714285714285	14	2	15	0.0	0	0.19954271431694695	0.9476354838782808	0.33104267934374904	0.6228500752904161	0.19047329266030827	0.8902418974085887	0.655282594186952	0.8617862704698922	0	0	0.0	0.009615193668847064	0.009615193668847064
874	0.029320922101699946	0.007161551080102029	0.004350890189239463	0.9198217161972744	-1	0	0	0.1	1	1.0	13	1.0	1.0	14	13	0	0	0	0.06666666666666667	15	1	15	0.0	0	0.6893469496033442	0.953768688966091	0.4031673542225834	0.9623656245963879	0.540671361564894	0.9217379431677504	0.9471186275573571	0.9484110011301531	0	0	0.0	0.004350890189239463	0.004350890189239463
2952	0.035396599047781294	0.010125262591148402	0.008314850539322407	0.9189694170287985	-1	0	0	0.2	2	0.9166666666666666	11	0.5384615384615384	0.9166666666666666	12	11	1	0	0	0.15384615384615385	13	2	14	0.0	0	0.23119875652795133	0.9486545117201556	0.33104267934374904	0.8424678632736814	0.19047329266030827	0.8928980159507596	0.731297528031585	0.9036064678749809	0	0	0.0	0.008314850539322407	0.008314850539322407
3600	0.03536592302701559	0.007858838386948288	0.007717329917720153	0.9204102531715417	-1	0	0	0.2	2	0.9166666666666666	11	0.5384615384615384	0.9166666666666666	12	11	1	0	0	0.15384615384615385	13	2	14	0.0	0	0.23119875652795133	0.9486545117201556	0.33104267934374904	0.8424678632736814	0.19047329266030827	0.8982475130121911	0.7038771529666801	0.9052548066004777	0	0	0.0	0.007717329917720153	0.007717329917720153
4237	0.04430612112725713	0.010896577778676642	0.009967702889883938	0.9180684384949791	-1	0	0	0.1	1	1.0	12	1.0	1.0	13	12	0	0	0	0.07142857142857142	14	1	14	0.0	0	0.19954271431694695	0.9476354838782808	0.33104267934374904	0.6228500752904161	0.19047329266030827	0.88959501463465	0.6667451819629171	0.8615238865109077	0	0	0.0	0.009967702889883938	0.009967702889883938
3216	0.043492734077927524	0.009002164732538183	0.008830211641456105	0.9195305023650439	-1	0	0	0.2	2	0.9230769230769231	12	0.5357142857142857	0.9230769230769231	13	12	1	0	0	0.14285714285714285	14	2	15	0.0	0	0.19954271431694695	0.9476354838782808	0.33104267934374904	0.6321063095376058	0.19047329266030827	0.8927889982313949	0.655282594186952	0.864383470527823	0	0	0.0	0.008830211641456105	0.008830211641456105
4433	0.04710495339776008	0.010473307628133264	0.010268962627067802	0.9193557483164321	-1	0	0	0.2	2	0.9230769230769231	12	0.5357142857142857	0.9230769230769231	13	12	1	0	0	0.14285714285714285	14	2	15	0.0	0	0.19954271431694695	0.9476354838782808	0.33104267934374904	0.6228500752904161	0.19047329266030827	0.9105104818542621	0.655282594186952	0.8705423450508825	0	0	0.0	0.010268962627067802	0.010268962627067802
4059	0.049651195244819854	0.009850783190390226	-0.009696378746305336	0.9245164738012853	-1	0.25	1	0.4	4	0.7692307692307693	10	0.38461538461538464	0.7692307692307693	13	10	1	0	0	0.23076923076923078	13	3	15	0.0	1.0	0.2602755267967961	0.9578547046656539	0.33104267934374904	0.8337458490056403	0.21419542629292895	0.9163313039914777	0.7482531399951207	0.9150175927214919	0	0	0.0	-0.0009696378746305336	-0.0009696378746305336
2017	0.03283299752578873	0.008422197014469343	0.006706086315525986	0.9206010435264442	-1	0	0	0.2	2	0.9230769230769231	12	0.5357142857142857	0.9230769230769231	13	12	1	0	0	0.14285714285714285	14	2	15	0.0	0	0.2615651627678759	0.9577858558041444	0.33104267934374904	0.8337458490056403	0.19047329266030827	0.9054829746695849	0.7482531399951207	0.9114381681471809	0	0	0.0	0.006706086315525986	0.006706086315525986
4483	0.044751544465769025	0.009730970120252163	0.009195842433116212	0.9210876454148201	-1	0	0	0.2	2	0.9230769230769231	12	0.5357142857142857	0.9230769230769231	13	12	1	0	0	0.14285714285714285	14	2	15	0.0	0	0.19954271431694695	0.9476354838782808	0.33104267934374904	0.6228500752904161	0.19047329266030827	0.8927889982313949	0.655282594186952	0.8628286280164676	0	0	0.0	0.009195842433116212	0.009195842433116212
2649	0.03650820138622036	0.008165210304978018	0.008152219663672532	0.9184068410802187	-1	0	0	0.2	2	0.9166666666666666	11	0.5384615384615384	0.9166666666666666	12	11	1	0	0	0.15384615384615385	13	2	14	0.0	0	0.23119875652795133	0.9486545117201556	0.33104267934374904	0.8424678632736814	0.19047329266030827	0.8982475130121911	0.7038771529666801	0.9052548066004777	0	0	0.0	0.008152219663672532	0.008152219663672532
167	0.004956143425533177	0.0026390560282651483	-0.002626356021353755	0.9836578168159479	-1	0	0	0.6666666666666666	2	0.5	1	1.0	0.5	2	1	1	2	0	0.25	4	1	4	0.4	0.6666666666666666	0.6134306151885222	0.9487213677860515	0.47658723795630803	0.9053431647744521	0.563243821183012	0.8500190252327312	0.9016898895127662	0.9091705465575185	0.75	0.5	0.026453274554508164	-0.0002626356021353755	-0.0002626356021353755
1483	0.0315912233428707	0.010069808793955531	0.0064781181998892386	0.9197991284718902	-1	0	0	0.2222222222222222	2	0.9090909090909091	10	0.5416666666666666	0.9090909090909091	11	10	1	0	0	0.16666666666666666	12	2	13	0.0	0	0.2602755267967961	0.9506130940704048	0.33104267934374904	0.8506531307883547	0.19047329266030827	0.9155792409045757	0.7697506539424104	0.9137494060555138	0	0	0.0	0.0064781181998892386	0.0064781181998892386
1502	0.03395201705329413	0.010197851337548431	0.004084624484643858	0.919747422692633	-1	0	0	0.2	2	0.9230769230769231	12	0.5357142857142857	0.9230769230769231	13	12	1	0	0	0.14285714285714285	14	2	15	0.0	0	0.3865629713809776	0.9519439103199824	0.3958141560488641	0.8967352667856076	0.19517290370967338	0.9214911624372789	0.8373023235470685	0.9266813443682422	0	0	0.0	0.004084624484643858	0.004084624484643858
72	0.003160156486418	0.002271432493485979	-0.002216711159894832	0.9715594260901863	-1	0	0	0.5	1	1.0	1	1.0	1.0	2	1	0	0	0	0.3333333333333333	3	1	3	0.0	0	0.8675022232200404	0.6552513834918288	0.390275403203373	0.8776724820980553	0.5373328315880151	0.8217420379621404	0.880330796522538	0.7990429091731299	0	0	0.0	-0.00022167111598948318	-0.00022167111598948318
1289	0.03276706881929379	0.010972521173949477	0.00555975370494463	0.9193173164561517	-1	0	0	0.2	2	0.9166666666666666	11	0.5833333333333334	0.8333333333333334	11	10	2	1	0	0.16666666666666666	12	2	14	0.14285714285714285	0	0.2602755267967961	0.9506130940704048	0.33104267934374904	0.8506531307883547	0.19047329266030827	0.8975853154820049	0.7482531399951207	0.9079851110763263	1.0	0	0.0	0.00555975370494463	0.00555975370494463
4151	0.04539449922296324	0.009487881377722591	0.009313954750723464	0.9201678668052318	-1	0	0	0.2	2	0.9230769230769231	12	0.5357142857142857	0.9230769230769231	13	12	1	0	0	0.14285714285714285	14	2	15	0.0	0	0.19954271431694695	0.9476354838782808	0.33104267934374904	0.6228500752904161	0.19047329266030827	0.9104478075450895	0.655282594186952	0.8705134560198408	0	0	0.0	0.009313954750723464	0.009313954750723464
1505	0.0317776842656735	0.010019584725246795	0.006480168315972986	0.9197627199962778	-1	0	0	0.2222222222222222	2	0.9090909090909091	10	0.5416666666666666	0.9090909090909091	11	10	1	0	0	0.16666666666666666	12	2	13	0.0	0	0.2602755267967961	0.9506130940704048	0.33104267934374904	0.8506531307883547	0.19047329266030827	0.91660415770021	0.7482531399951207	0.914099044368114	0	0	0.0	0.006480168315972986	0.006480168315972986
3630	0.04592776087578976	0.010664350054256835	0.010293672598547231	0.9187987999995364	-1	0	0	0.2	2	0.9230769230769231	12	0.5357142857142857	0.9230769230769231	13	12	1	0	0	0.14285714285714285	14	2	15	0.0	0	0.19954271431694695	0.9476354838782808	0.33104267934374904	0.6228500752904161	0.19047329266030827	0.8927889982313949	0.655282594186952	0.8628286280164676	0	0	0.0	0.010293672598547231	0.010293672598547231
2297	0.036322387191601004	0.008619215894698962	0.008279197763521694	0.9210309805999258	-1	0	0	0.2	2	0.9166666666666666	11	0.5384615384615384	0.9166666666666666	12	11	1	0	0	0.15384615384615385	13	2	14	0.0	0	0.23119875652795133	0.9486545117201556	0.33104267934374904	0.8424678632736814	0.19047329266030827	0.8982475130121911	0.7038771529666801	0.9052548066004777	0	0	0.0	0.008279197763521694	0.008279197763521694
1871	0.032892824622630754	0.008883101386474006	0.006576867593959827	0.9191330630363892	-1	0	0	0.2	2	0.9230769230769231	12	0.5357142857142857	0.9230769230769231	13	12	1	0	0	0.14285714285714285	14	2	15	0.0	0	0.2615651627678759	0.9577858558041444	0.33104267934374904	0.8337458490056403	0.19047329266030827	0.9054829746695849	0.7482531399951207	0.9114381681471809	0	0	0.0	0.006576867593959827	0.006576867593959827
273	0.0035983536627408634	0.0030749596145241117	-0.003074318830916984	0.9692201782933274	-1	0	0	0.5	2	0.3333333333333333	1	0.625	0.3333333333333333	3	1	1	0	0	0.5	2	4	5	0.0	0	0.2864834308584468	0.8973448139883117	0.4246866144415577	0.8897303340589249	0.6738551769777967	0.9247586138544831	0.8635387855500747	0.9050776712340909	0	0	0.0	-0.0003074318830916984	-0.0003074318830916984
4478	0.0458790057076587	0.00981483533029878	0.00964101142625907	0.9213615818832942	-1	0	0	0.2	2	0.9230769230769231	12	0.5357142857142857	0.9230769230769231	13	12	1	0	0	0.14285714285714285	14	2	15	0.0	0	0.19954271431694695	0.9476354838782808	0.33104267934374904	0.6228500752904161	0.19047329266030827	0.9096701703122099	0.655282594186952	0.8701560674989555	0	0	0.0	0.00964101142625907	0.00964101142625907
4139	0.04234940624101723	0.009900149147719679	0.009661230172632542	0.919021569862206	-1	0	0	0.2	2	0.9230769230769231	12	0.5357142857142857	0.9230769230769231	13	12	1	0	0	0.14285714285714285	14	2	15	0.0	0	0.2008323502880267	0.9477510649183986	0.33104267934374904	0.6228500752904161	0.19047329266030827	0.8927889982313949	0.655282594186952	0.8629205894502315	0	0	0.0	0.009661230172632542	0.009661230172632542
1995	0.032787940963298484	0.009138449795484978	0.007197164301513042	0.9190773950874178	-1	0	0	0.2	2	0.9230769230769231	12	0.5357142857142857	0.9230769230769231	13	12	1	0	0	0.14285714285714285	14	2	15	0.0	0	0.2615651627678759	0.9577858558041444	0.33104267934374904	0.8337458490056403	0.19047329266030827	0.9054829746695849	0.7482531399951207	0.9114381681471809	0	0	0.0	0.007197164301513042	0.007197164301513042
1730	0.0204573067517086	0.00531791252829367	-0.0053179077302052446	0.9827067726240462	-1	0.25	1	0.4	4	0.7692307692307693	10	0.38461538461538464	0.7692307692307693	13	10	1	0	0	0.23076923076923078	13	3	15	0.0	1.0	0.2008323502880267	0.9593956426128812	0.33104267934374904	0.8440132329328203	0.19047329266030827	0.9069984356198716	0.7595958146311048	0.914987844079187	0	0	0.0	-0.0005317907730205244	-0.0005317907730205244
2260	0.04042077496283642	0.010381656690735526	0.008716626638043621	0.9195289493508548	-1	0	0	0.2222222222222222	2	0.9090909090909091	10	0.5416666666666666	0.9090909090909091	11	10	1	0	0	0.16666666666666666	12	2	13	0.0	0	0.2008323502880267	0.9526908929066079	0.33104267934374904	0.6322559815105538	0.19047329266030827	0.9048236578189759	0.655282594186952	0.8734891759188373	0	0	0.0	0.008716626638043621	0.008716626638043621
4534	0.033229876811750596	0.007941907633282463	0.005349183966573413	0.9189987748322355	-1	0	0	0.2222222222222222	2	0.9090909090909091	10	0.5416666666666666	0.9090909090909091	11	10	1	0	0	0.16666666666666666	12	2	13	0.0	0	0.19954271431694695	0.9308845771010167	0.33104267934374904	0.6328832789029424	0.19047329266030827	0.9089765188320796	0.655282594186952	0.8600118556325778	0	0	0.0	0.005349183966573413	0.005349183966573413
3901	0.0451122261155133	0.009832521548678447	0.009654671788005212	0.9193699804841069	-1	0	0	0.2	2	0.9230769230769231	12	0.5357142857142857	0.9230769230769231	13	12	1	0	0	0.14285714285714285	14	2	15	0.0	0	0.19954271431694695	0.9476354838782808	0.33104267934374904	0.6228500752904161	0.19047329266030827	0.8927889982313949	0.655282594186952	0.8628286280164676	0	0	0.0	0.009654671788005212	0.009654671788005212
509	0.0016757444779835384	0.00163666713807112	-0.001636537709340349	0.9758559340127322	-1	0	0	0.5	1	1.0	1	1.0	1.0	1	1	1	1	0	0.3333333333333333	1	3	3	0.16666666666666666	0	0.6357435957961789	0.5	0.3337862102053436	0.5	0.7715618654308368	0.5	0.8617152028970144	0.5	1.0	0	0.0	-0.0001636537709340349	-0.0001636537709340349
2599	0.04067059697901988	0.010304903799260445	0.008961269980532146	0.9191586762156005	-1	0	0	0.2222222222222222	2	0.9090909090909091	10	0.5416666666666666	0.9090909090909091	11	10	1	0	0	0.16666666666666666	12	2	13	0.0	0	0.2008323502880267	0.9526908929066079	0.33104267934374904	0.6322559815105538	0.19047329266030827	0.9048236578189759	0.655282594186952	0.8734891759188373	0	0	0.0	0.008961269980532146	0.008961269980532146
330	0.023737353262599237	0.00782545596696702	0.002227657249010236	0.9277352194772385	-1	0	0	0.2	2	0.9166666666666666	11	0.3888888888888889	0.8333333333333334	11	10	2	1	0	0.25	12	3	14	0.14285714285714285	0	0.41749910607134133	0.9104815176781762	0.4374921741882252	0.9634060001697681	0.12548102882791226	0.8837425850003922	0.9658686269397078	0.9268644463349514	1.0	0.09090909090909091	0.0	0.002227657249010236	0.002227657249010236
4021	0.04345043393308298	0.009569315084163695	0.009300284951184592	0.9187194039155545	-1	0	0	0.2	2	0.9230769230769231	12	0.5357142857142857	0.9230769230769231	13	12	1	0	0	0.14285714285714285	14	2	15	0.0	0	0.19954271431694695	0.9476354838782808	0.33104267934374904	0.6228500752904161	0.19047329266030827	0.8902418974085887	0.655282594186952	0.8617862704698922	0	0	0.0	0.009300284951184592	0.009300284951184592
3762	0.036074588812461075	0.008675047257167515	0.005290702963162434	0.9212628473019522	-1	0	0	0.2	2	0.9230769230769231	12	0.5357142857142857	0.9230769230769231	13	12	1	0	0	0.14285714285714285	14	2	15	0.0	0	0.39384003477733265	0.9500240132764518	0.33104267934374904	0.6228500752904161	0.19047329266030827	0.8927889982313949	0.7006168919942094	0.8647582841587161	0	0	0.0	0.005290702963162434	0.005290702963162434
1222	0.031412859148100755	0.009249530094048322	0.006608922665973222	0.9227016408930764	-1	0	0	0.2222222222222222	2	0.9090909090909091	10	0.5416666666666666	0.9090909090909091	11	10	1	0	0	0.16666666666666666	12	2	13	0.0	0	0.2602755267967961	0.9506130940704048	0.33104267934374904	0.8506531307883547	0.19047329266030827	0.91660415770021	0.7482531399951207	0.914099044368114	0	0	0.0	0.006608922665973222	0.006608922665973222
4812	0.011494830816026761	0.003312388591108483	-0.0032549316899697315	0.9813895480422793	-1	0.25	1	0.4	4	0.7692307692307693	10	0.38461538461538464	0.7692307692307693	13	10	1	0	0	0.23076923076923078	13	3	15	0.0	1.0	0.41749910607134133	0.960277943677751	0.33104267934374904	0.6309178753114991	0.25368283364732197	0.9341047452010892	0.7482531399951207	0.8932456865703666	0	0	0.0	-0.00032549316899697315	-0.00032549316899697315
4434	0.04405718248059776	0.010627716450060214	0.009184046200046552	0.9204714384742338	-1	0	0	0.2	2	0.9166666666666666	11	0.5384615384615384	0.9166666666666666	12	11	1	0	0	0.15384615384615385	13	2	14	0.0	0	0.19954271431694695	0.9267107250692577	0.33104267934374904	0.6151311334817213	0.19047329266030827	0.8921693356921859	0.655282594186952	0.8463710989284241	0	0	0.0	0.009184046200046552	0.009184046200046552
4591	0.04441204036090806	0.010417218327186627	0.010148621231169622	0.9193037327482759	-1	0	0	0.2	2	0.9230769230769231	12	0.5357142857142857	0.9230769230769231	13	12	1	0	0	0.14285714285714285	14	2	15	0.0	0	0.19954271431694695	0.9476354838782808	0.33104267934374904	0.6228500752904161	0.19047329266030827	0.9096701703122099	0.655282594186952	0.8701560674989555	0	0	0.0	0.010148621231169622	0.010148621231169622
1715	0.014632304421128551	0.004867449034757612	-0.004810932654403347	0.9343115111262619	-1	0	0	0.3333333333333333	2	0.8333333333333334	5	0.5714285714285714	0.8333333333333334	6	5	1	0	0	0.2857142857142857	7	2	8	0.0	0	0.6893469496033442	0.9268239128123206	0.4031673542225834	0.8996550027393525	0.3795629127592326	0.9323894880063313	0.8966214834483334	0.9207143780974171	0	0	0.0	-0.0004810932654403347	-0.0004810932654403347
2914	0.04223894787164693	0.009898319961308083	0.009085187935392695	0.9199141236982054	-1	0	0	0.2222222222222222	2	0.9090909090909091	10	0.5416666666666666	0.9090909090909091	11	10	1	0	0	0.16666666666666666	12	2	13	0.0	0	0.19954271431694695	0.9524716200761446	0.33104267934374904	0.6322559815105538	0.19047329266030827	0.9048236578189759	0.655282594186952	0.8733102555044859	0	0	0.0	0.009085187935392695	0.009085187935392695
622	0.009988017267699816	0.0021570606661041585	-0.0019033886045765828	0.9747048792991214	-1	0	0	0.3333333333333333	2	0.8333333333333334	5	0.5714285714285714	0.8333333333333334	7	5	0	0	0	0.2857142857142857	7	2	8	0.0	0	0.865009315888023	0.8843969858726907	0.4207032275577335	0.9100258985168101	0.5463292150332653	0.839262198241196	0.9095408451721712	0.8808476019937451	0	0	0.0	-0.00019033886045765827	-0.00019033886045765827
88	0.006988571754473868	0.004449763083861059	-0.004420812332887737	0.979943282698907	-1	0	0	0.625	5	0.4	4	0.6	0.2	2	2	9	8	0	0.8	5	4	12	0.36363636363636365	0.5714285714285714	0.1346958193430265	0.5448165283718007	0.3987144517500082	0.9519899684410447	0.6829478939098056	0.6156086752215897	0.9360555139027453	0.7707612232566424	0.5	0.5	0.07495658019346961	-0.0004420812332887737	-0.0004420812332887737
3314	0.04302914669913525	0.010928672568310895	0.009948304596195575	0.9186088264183438	-1	0	0	0.2	2	0.9230769230769231	12	0.5357142857142857	0.9230769230769231	13	12	1	0	0	0.14285714285714285	14	2	15	0.0	0	0.2008323502880267	0.9477510649183986	0.33104267934374904	0.6228500752904161	0.19047329266030827	0.8927889982313949	0.655282594186952	0.8629205894502315	0	0	0.0	0.009948304596195575	0.009948304596195575
4879	0.039743357446136135	0.01103532057042075	0.006252225499340588	0.9198052427927611	-1	0	0	0.2	2	0.9230769230769231	12	0.5357142857142857	0.9230769230769231	13	12	1	0	0	0.14285714285714285	14	2	15	0.0	0	0.41749910607134133	0.9645185285332254	0.33104267934374904	0.6377308886317372	0.19517290370967338	0.9245378651241678	0.7482531399951207	0.8932716096116432	0	0	0.0	0.006252225499340588	0.006252225499340588
3507	0.042668321777115326	0.009694980367944073	0.009518704903278321	0.9188208485822865	-1	0	0	0.2	2	0.9230769230769231	12	0.5357142857142857	0.9230769230769231	13	12	1	0	0	0.14285714285714285	14	2	15	0.0	0	0.2008323502880267	0.9477510649183986	0.33104267934374904	0.6228500752904161	0.19047329266030827	0.8927889982313949	0.655282594186952	0.8629205894502315	0	0	0.0	0.009518704903278321	0.009518704903278321
4108	0.045269617217967593	0.010256671416409712	0.009958894021375913	0.921345892475838	-1	0	0	0.2	2	0.9230769230769231	12	0.5357142857142857	0.9230769230769231	13	12	1	0	0	0.14285714285714285	14	2	15	0.0	0	0.19954271431694695	0.9476354838782808	0.33104267934374904	0.6228500752904161	0.19047329266030827	0.9096701703122099	0.655282594186952	0.8701560674989555	0	0	0.0	0.009958894021375913	0.009958894021375913
3990	0.03433863658112777	0.009868828444780204	0.006807862525063419	0.9198693931466304	-1	0	0	0.25	2	0.9	9	0.5454545454545454	0.9	10	9	1	0	0	0.18181818181818182	11	2	12	0.0	0	0.19954271431694695	0.876525554471351	0.33104267934374904	0.6229209816530988	0.19047329266030827	0.8816466477133053	0.655282594186952	0.8160789352121067	0	0	0.0	0.006807862525063419	0.006807862525063419
2818	0.03594285337547451	0.009033498355057111	0.00898057036351965	0.9190137409598277	-1	0	0	0.2	2	0.9166666666666666	11	0.5384615384615384	0.9166666666666666	12	11	1	0	0	0.15384615384615385	13	2	14	0.0	0	0.23119875652795133	0.9486545117201556	0.33104267934374904	0.8424678632736814	0.19047329266030827	0.8982475130121911	0.7038771529666801	0.9052548066004777	0	0	0.0	0.00898057036351965	0.00898057036351965
2088	0.039232946553287774	0.010779240193652083	0.008221746039106418	0.9204792610119814	-1	0	0	0.2222222222222222	2	0.9090909090909091	10	0.5416666666666666	0.9090909090909091	11	10	1	0	0	0.16666666666666666	12	2	13	0.0	0	0.2008323502880267	0.952426168147369	0.33104267934374904	0.6322559815105538	0.19047329266030827	0.9048236578189759	0.655282594186952	0.8732732392011079	0	0	0.0	0.008221746039106418	0.008221746039106418
582	0.0017570858940905885	0.0015202941315436375	-0.0015202685947840037	0.9748220355646773	-1	0	0	0.5	1	1.0	1	1.0	1.0	1	1	1	0	0	0.3333333333333333	1	3	3	0.0	0	0.7045741326573871	0.5	0.3337862102053436	0.5	0.7715618654308368	0.5	0.8727309658646627	0.5	0	0	0.0	-0.00015202685947840038	-0.00015202685947840038
2820	0.04020653185060071	0.010714209912321278	0.009033596024377272	0.9211581807651217	-1	0	0	0.2222222222222222	2	0.9090909090909091	10	0.5416666666666666	0.9090909090909091	11	10	1	0	0	0.16666666666666666	12	2	13	0.0	0	0.2008323502880267	0.9525586567086408	0.33104267934374904	0.6322559815105538	0.19047329266030827	0.9048236578189759	0.655282594186952	0.8733812067300322	0	0	0.0	0.009033596024377272	0.009033596024377272
2372	0.03578512701081948	0.011137952424292415	0.006247954512684662	0.9202480673145296	-1	0	0	0.2222222222222222	2	0.9090909090909091	10	0.5416666666666666	0.9090909090909091	11	10	1	0	0	0.16666666666666666	12	2	13	0.0	0	0.41749910607134133	0.9610935639265099	0.33104267934374904	0.640713200525065	0.19517290370967338	0.9150067913334956	0.7993896633670148	0.8863422136620992	0	0	0.0	0.006247954512684662	0.006247954512684662
1429	0.032458612932098105	0.011848304443775022	0.005808684543868012	0.9189476139548635	-1	0	0	0.125	1	1.0	10	1.0	1.0	11	10	0	0	0	0.08333333333333333	12	1	12	0.0	0	0.2602755267967961	0.9506130940704048	0.33104267934374904	0.8506531307883547	0.19047329266030827	0.9155792409045757	0.7697506539424104	0.9137494060555138	0	0	0.0	0.005808684543868012	0.005808684543868012
3171	0.03685762745915029	0.0023253735950169736	-0.0018739289671075572	0.5361919701607156	-1	0	0	0.2	2	0.9230769230769231	12	0.5357142857142857	0.9230769230769231	13	12	1	0	0	0.14285714285714285	14	2	15	0.0	0	0.6786699173335237	0.9368852697055566	0.36074240937856394	0.6389565557762765	0.22339256519817807	0.9233738504479063	0.7852782224952196	0.8720469877385263	0	0	0.0	-0.0001873928967107557	-0.0001873928967107557
4786	0.045415273635839075	0.010953705390196477	0.010482840947513044	0.9194222809484205	-1	0	0	0.2	2	0.9230769230769231	12	0.5357142857142857	0.9230769230769231	13	12	1	0	0	0.14285714285714285	14	2	15	0.0	0	0.19954271431694695	0.9476354838782808	0.33104267934374904	0.6228500752904161	0.19047329266030827	0.9096701703122099	0.655282594186952	0.8701560674989555	0	0	0.0	0.010482840947513044	0.010482840947513044
4078	0.033208157370669476	0.007176385979646929	0.004970380054433437	0.9190215470029892	-1	0	0	0.2	2	0.9230769230769231	12	0.5357142857142857	0.9230769230769231	13	12	1	0	0	0.14285714285714285	14	2	15	0.0	0	0.19954271431694695	0.9476354838782808	0.33104267934374904	0.6217821520681162	0.19047329266030827	0.9121876388591309	0.655282594186952	0.8711502951497295	0	0	0.0	0.004970380054433437	0.004970380054433437
75	0.0017432809484738733	0.0017161315402926002	-0.0017160936084295788	0.9849564578525892	-1	0	0	1.0	1	0	0	1.0	0	1	0	0	0	0	0.5	1	2	2	0.0	0	0	0	0	0	0	0	0	0	0	0	0	-0.00017160936084295787	-0.00017160936084295787
2536	0.03302328675258944	0.007785575316361345	0.00654426326372463	0.9207979721590509	-1	0	0	0.2	2	0.9230769230769231	12	0.5357142857142857	0.9230769230769231	13	12	1	0	0	0.14285714285714285	14	2	15	0.0	0	0.2615651627678759	0.9577858558041444	0.33104267934374904	0.8337458490056403	0.19047329266030827	0.9054829746695849	0.7482531399951207	0.9114381681471809	0	0	0.0	0.00654426326372463	0.00654426326372463
1813	0.03256288516360518	0.011211378657814143	0.006373976368793326	0.9197247725738127	-1	0	0	0.2222222222222222	2	0.9090909090909091	10	0.5416666666666666	0.9090909090909091	11	10	1	0	0	0.16666666666666666	12	2	13	0.0	0	0.2602755267967961	0.9506130940704048	0.33104267934374904	0.8506531307883547	0.19047329266030827	0.91660415770021	0.7482531399951207	0.914099044368114	0	0	0.0	0.006373976368793326	0.006373976368793326
1065	0.029868143802881556	0.011464437449002019	0.006276423087767553	0.9196273012607654	-1	0	0	0.1	1	1.0	12	1.0	1.0	13	12	0	0	0	0.07142857142857142	14	1	14	0.0	0	0.2799797484679128	0.9587011370868453	0.33104267934374904	0.8403398181135991	0.19517290370967338	0.9081426277092125	0.7482531399951207	0.9141627704139733	0	0	0.0	0.006276423087767553	0.006276423087767553
4129	0.04489567594315828	0.011060327451963869	0.010433779598619389	0.9192702542347702	-1	0	0	0.2	2	0.9230769230769231	12	0.5357142857142857	0.9230769230769231	13	12	1	0	0	0.14285714285714285	14	2	15	0.0	0	0.19954271431694695	0.9476354838782808	0.33104267934374904	0.6228500752904161	0.19047329266030827	0.8902418974085887	0.655282594186952	0.8617862704698922	0	0	0.0	0.010433779598619389	0.010433779598619389
1834	0.03203314733362973	0.01171815644727419	0.006328346900460544	0.9195745599254781	-1	0	0	0.1	1	1.0	12	1.0	1.0	13	12	0	0	0	0.07142857142857142	14	1	14	0.0	0	0.3865629713809776	0.9519439103199824	0.36074240937856394	0.8980346716018525	0.19517290370967338	0.9214911624372789	0.8373023235470685	0.9270002866014949	0	0	0.0	0.006328346900460544	0.006328346900460544
774	0.025115503120398647	0.00528151691934815	0.0006495670683381094	0.9330067186622718	-1	0	0	0.2	2	0.9230769230769231	12	0.2777777777777778	0.7692307692307693	11	10	3	0	0	0.6666666666666666	6	9	15	0.0	0	0.2864834308584468	0.9125817421043394	0.4246866144415577	0.8651261744012677	0.20240837695135933	0.9166259099098693	0.7776556282287439	0.90029353419655	0	0	0.0	0.0006495670683381094	0.0006495670683381094
4443	0.04439301363077368	0.010113568086402923	0.009662370713321801	0.9187491996392503	-1	0	0	0.2	2	0.9230769230769231	12	0.5357142857142857	0.9230769230769231	13	12	1	0	0	0.14285714285714285	14	2	15	0.0	0	0.19954271431694695	0.9476354838782808	0.33104267934374904	0.6228500752904161	0.19047329266030827	0.8927889982313949	0.655282594186952	0.8628286280164676	0	0	0.0	0.009662370713321801	0.009662370713321801
3966	0.044787581145339456	0.01011658897436369	0.0099336488655031	0.9193238254421963	-1	0	0	0.2	2	0.9230769230769231	12	0.5357142857142857	0.9230769230769231	13	12	1	0	0	0.14285714285714285	14	2	15	0.0	0	0.2008323502880267	0.9477510649183986	0.33104267934374904	0.6228500752904161	0.19047329266030827	0.9121876388591309	0.655282594186952	0.8714073193998242	0	0	0.0	0.0099336488655031	0.0099336488655031
3445	0.01923160331505252	0.005891263743105017	-0.005864402955085987	0.9843393960802843	-1	0.3333333333333333	1	0.4444444444444444	4	0.7272727272727273	8	0.3939393939393939	0.7272727272727273	11	8	1	0	0	0.2727272727272727	11	3	13	0.0	1.0	0.19954271431694695	0.9325878766190296	0.33104267934374904	0.8544203346265297	0.19047329266030827	0.9237052570678742	0.718981380551679	0.9086179609369754	0	0	0.0	-0.0005864402955085987	-0.0005864402955085987
4133	0.044386973186495066	0.010038422072142627	0.009716067569437868	0.9188791789148335	-1	0	0	0.2	2	0.9230769230769231	12	0.5357142857142857	0.9230769230769231	13	12	1	0	0	0.14285714285714285	14	2	15	0.0	0	0.19954271431694695	0.9476354838782808	0.33104267934374904	0.6228500752904161	0.19047329266030827	0.8927889982313949	0.655282594186952	0.8628286280164676	0	0	0.0	0.009716067569437868	0.009716067569437868
3239	0.0398262528431439	0.010118287990283218	0.008618781822540991	0.9200348230856649	-1	0	0	0.2222222222222222	2	0.9090909090909091	10	0.5416666666666666	0.9090909090909091	11	10	1	0	0	0.16666666666666666	12	2	13	0.0	0	0.2008323502880267	0.9526908929066079	0.33104267934374904	0.6322559815105538	0.19047329266030827	0.9048236578189759	0.655282594186952	0.8734891759188373	0	0	0.0	0.008618781822540991	0.008618781822540991
2837	0.03958015429486294	0.01063286450586088	0.008773820546203542	0.9199759433111891	-1	0	0	0.2222222222222222	2	0.9090909090909091	10	0.5416666666666666	0.9090909090909091	11	10	1	0	0	0.16666666666666666	12	2	13	0.0	0	0.2008323502880267	0.9525586567086408	0.33104267934374904	0.6322559815105538	0.19047329266030827	0.9048236578189759	0.655282594186952	0.8733812067300322	0	0	0.0	0.008773820546203542	0.008773820546203542
2175	0.03641030211841509	0.007545084866307183	0.007527605657525329	0.9185448546619182	-1	0	0	0.2	2	0.9166666666666666	11	0.5384615384615384	0.9166666666666666	12	11	1	0	0	0.15384615384615385	13	2	14	0.0	0	0.23119875652795133	0.9486545117201556	0.33104267934374904	0.8424678632736814	0.19047329266030827	0.8982475130121911	0.7038771529666801	0.9052548066004777	0	0	0.0	0.007527605657525329	0.007527605657525329
1209	0.032590187622320334	0.00790641184005971	0.005935054118758624	0.9196774445221029	-1	0	0	0.2222222222222222	2	0.9090909090909091	10	0.5909090909090909	0.8181818181818182	10	9	2	1	0	0.18181818181818182	11	2	13	0.14285714285714285	0	0.2318435745134912	0.9321595444666101	0.33104267934374904	0.860976158419922	0.19047329266030827	0.8840713492520277	0.7038771529666801	0.8964551272769141	1.0	0	0.0	0.005935054118758624	0.005935054118758624
1588	0.03272061496697451	0.008524473707864282	0.0066843897263755055	0.9194684086193412	-1	0	0	0.2	2	0.9230769230769231	12	0.5357142857142857	0.9230769230769231	13	12	1	0	0	0.14285714285714285	14	2	15	0.0	0	0.2615651627678759	0.9577858558041444	0.33104267934374904	0.8337458490056403	0.19047329266030827	0.9054829746695849	0.7482531399951207	0.9114381681471809	0	0	0.0	0.0066843897263755055	0.0066843897263755055
29	0.003513153817401453	0.0026989227943871484	-0.002649827691336423	0.9731561667289769	-1	0	0	0.25	1	1.0	3	1.0	0.6666666666666666	2	2	2	1	0	0.2	5	1	5	0.125	0	0.3441876350810269	0.5210020168643256	0.45769472179942045	0.5629861001296176	0.5967704879205659	0.8947918220177649	0.7864780504231634	0.6955083119814159	1.0	1.0	0.0	-0.0002649827691336423	-0.0002649827691336423
2046	0.03295562956833577	0.010043917626418812	0.007604964991451251	0.9200637195394151	-1	0	0	0.2	2	0.9230769230769231	12	0.5357142857142857	0.9230769230769231	13	12	1	0	0	0.14285714285714285	14	2	15	0.0	0	0.2615651627678759	0.9577858558041444	0.33104267934374904	0.8337458490056403	0.19047329266030827	0.9054829746695849	0.7482531399951207	0.9114381681471809	0	0	0.0	0.007604964991451251	0.007604964991451251
510	0.0018070226351355686	0.001806929607072204	-0.001806225653251493	0.9850442664030638	-1	0	0	1.0	1	0	0	1.0	0	1	0	0	1	0	0.5	2	1	2	0.3333333333333333	0	0	0	0	0	0	0	0	0	0	0	0	-0.00018062256532514932	-0.00018062256532514932
3416	0.04353767000203647	0.01093026404040253	0.010252865226572462	0.9178145048168338	-1	0	0	0.1	1	1.0	12	1.0	1.0	13	12	0	0	0	0.07142857142857142	14	1	14	0.0	0	0.19954271431694695	0.9476354838782808	0.33104267934374904	0.6228500752904161	0.19047329266030827	0.8927889982313949	0.655282594186952	0.8628286280164676	0	0	0.0	0.010252865226572462	0.010252865226572462
2067	0.03302770509327809	0.009680270487823222	0.0069631139237873235	0.9193578191573041	-1	0	0	0.2	2	0.9230769230769231	12	0.5357142857142857	0.9230769230769231	13	12	1	0	0	0.14285714285714285	14	2	15	0.0	0	0.2615651627678759	0.9577858558041444	0.33104267934374904	0.8337458490056403	0.19047329266030827	0.9054829746695849	0.7482531399951207	0.9114381681471809	0	0	0.0	0.0069631139237873235	0.0069631139237873235
4490	0.04536178238071806	0.009517264109532988	0.009239094034109305	0.9195684011842532	-1	0	0	0.2	2	0.9230769230769231	12	0.5357142857142857	0.9230769230769231	13	12	1	0	0	0.14285714285714285	14	2	15	0.0	0	0.19954271431694695	0.9476354838782808	0.33104267934374904	0.6228500752904161	0.19047329266030827	0.8902418974085887	0.655282594186952	0.8617862704698922	0	0	0.0	0.009239094034109305	0.009239094034109305
1098	0.03202964118116776	0.011212044875281464	0.00512265218393751	0.9220419062074858	-1	0	0	0.25	2	0.9	9	0.5454545454545454	0.9	10	9	1	0	0	0.18181818181818182	11	2	12	0.0	0	0.22990912055687157	0.9324512302076499	0.33104267934374904	0.860976158419922	0.19047329266030827	0.9084217212314548	0.7338736948440544	0.9044462815462205	0	0	0.0	0.00512265218393751	0.00512265218393751
1754	0.03700337253816861	0.01016419210368045	0.0075851156858887814	0.9204385070680335	-1	0	0	0.2222222222222222	2	0.9090909090909091	10	0.5416666666666666	0.9090909090909091	11	10	1	0	0	0.16666666666666666	12	2	13	0.0	0	0.20212198625910646	0.952293427470362	0.33104267934374904	0.6322559815105538	0.19047329266030827	0.9048236578189759	0.655282594186952	0.8731652737094329	0	0	0.0	0.0075851156858887814	0.0075851156858887814
1221	0.03275266951326788	0.011174550068333821	0.006199633744523411	0.9193570746952013	-1	0	0	0.125	1	1.0	10	1.0	1.0	11	10	0	0	0	0.08333333333333333	12	1	12	0.0	0	0.2602755267967961	0.9506130940704048	0.33104267934374904	0.8506531307883547	0.19047329266030827	0.91660415770021	0.7482531399951207	0.914099044368114	0	0	0.0	0.006199633744523411	0.006199633744523411
2827	0.03945924621503747	0.00876857531288589	0.008010392287181842	0.9197427209184641	-1	0	0	0.2222222222222222	2	0.9090909090909091	10	0.5416666666666666	0.9090909090909091	11	10	1	0	0	0.16666666666666666	12	2	13	0.0	0	0.2008323502880267	0.952426168147369	0.33104267934374904	0.6322559815105538	0.19047329266030827	0.9048236578189759	0.655282594186952	0.8732732392011079	0	0	0.0	0.008010392287181842	0.008010392287181842
2425	0.0404233055740979	0.010622687978638553	0.008590794898300256	0.920731196031512	-1	0	0	0.2222222222222222	2	0.9090909090909091	10	0.5416666666666666	0.9090909090909091	11	10	1	0	0	0.16666666666666666	12	2	13	0.0	0	0.2008323502880267	0.9525586567086408	0.33104267934374904	0.6322559815105538	0.19047329266030827	0.9048236578189759	0.655282594186952	0.8733812067300322	0	0	0.0	0.008590794898300256	0.008590794898300256
2206	0.033562271538003875	0.008639627947333516	0.006590950459174608	0.9187516290333053	-1	0	0	0.2	2	0.9230769230769231	12	0.5357142857142857	0.9230769230769231	13	12	1	0	0	0.14285714285714285	14	2	15	0.0	0	0.2615651627678759	0.9577858558041444	0.33104267934374904	0.8337458490056403	0.19047329266030827	0.9054829746695849	0.7482531399951207	0.9114381681471809	0	0	0.0	0.006590950459174608	0.006590950459174608
2048	0.028113453863430324	0.0031528994035164566	0.003137737736381445	0.9309322658201296	-1	0	0	0.2	2	0.9230769230769231	12	0.5357142857142857	0.9230769230769231	13	12	1	0	0	0.14285714285714285	14	2	15	0.0	0	0.2008323502880267	0.9608830068173334	0.33104267934374904	0.6653649214672407	0.19517290370967338	0.9196166203466912	0.7595958146311048	0.8917343210453889	0	0	0.0	0.003137737736381445	0.003137737736381445
1537	0.030688833031746503	0.006465557862086312	0.005512237989511946	0.919253849052631	-1	0	0	0.2	2	0.9230769230769231	12	0.5357142857142857	0.9230769230769231	13	12	1	0	0	0.14285714285714285	14	2	15	0.0	0	0.41749910607134133	0.963055595987842	0.36074240937856394	0.8322941155993505	0.21419542629292895	0.9026414581386376	0.8373023235470685	0.9139776266739165	0	0	0.0	0.005512237989511946	0.005512237989511946
4698	0.04451447814861133	0.01016134036841004	0.009779043865767717	0.9208919873311404	-1	0	0	0.2	2	0.9230769230769231	12	0.5357142857142857	0.9230769230769231	13	12	1	0	0	0.14285714285714285	14	2	15	0.0	0	0.19954271431694695	0.9476354838782808	0.33104267934374904	0.6228500752904161	0.19047329266030827	0.9096701703122099	0.655282594186952	0.8701560674989555	0	0	0.0	0.009779043865767717	0.009779043865767717
4535	0.04567836880729678	0.010194889087204697	0.010086611239951129	0.9193825836444157	-1	0	0	0.2	2	0.9230769230769231	12	0.5357142857142857	0.9230769230769231	13	12	1	0	0	0.14285714285714285	14	2	15	0.0	0	0.19954271431694695	0.9476354838782808	0.33104267934374904	0.6228500752904161	0.19047329266030827	0.9096701703122099	0.655282594186952	0.8701560674989555	0	0	0.0	0.010086611239951129	0.010086611239951129
4852	0.029554287855628882	0.014088296315744894	-0.00702810362064627	0.9249877320570355	-1	0	0	0.4	4	0.6153846153846154	8	0.3125	0.6153846153846154	11	8	3	0	0	0.75	8	6	15	0.0	0	0.19954271431694695	0.9301108459697328	0.33104267934374904	0.9139853661227055	0.21419542629292895	0.9053318825053783	0.655282594186952	0.9170713677884859	0	0	0.0	-0.000702810362064627	-0.000702810362064627
3172	0.043839295204770354	0.009572596468308776	0.009309799192413124	0.9198347852255968	-1	0	0	0.2	2	0.9230769230769231	12	0.5357142857142857	0.9230769230769231	13	12	1	0	0	0.14285714285714285	14	2	15	0.0	0	0.2008323502880267	0.9477510649183986	0.33104267934374904	0.6228500752904161	0.19047329266030827	0.8927889982313949	0.655282594186952	0.8629205894502315	0	0	0.0	0.009309799192413124	0.009309799192413124
3059	0.03465551469045646	0.00985048236743398	0.008976596528729775	0.9191550038996824	-1	0	0	0.2	2	0.9166666666666666	11	0.5384615384615384	0.9166666666666666	12	11	1	0	0	0.15384615384615385	13	2	14	0.0	0	0.23119875652795133	0.9486545117201556	0.33104267934374904	0.8424678632736814	0.19047329266030827	0.9018743138245374	0.7489074703669081	0.9064013762148144	0	0	0.0	0.008976596528729775	0.008976596528729775
4324	0.04696728081285996	0.010311351262045769	0.010161890804832431	0.9190633184131263	-1	0	0	0.2	2	0.9230769230769231	12	0.5357142857142857	0.9230769230769231	13	12	1	0	0	0.14285714285714285	14	2	15	0.0	0	0.2008323502880267	0.9477510649183986	0.33104267934374904	0.6228500752904161	0.36707369237639276	0.9257833805249369	0.6726088917203755	0.878089625773038	0	0	0.0	0.010161890804832431	0.010161890804832431
1740	0.03332729159380727	0.009823134561940988	0.00699754088741407	0.9188070230661066	-1	0	0	0.2	2	0.9230769230769231	12	0.5357142857142857	0.9230769230769231	13	12	1	0	0	0.14285714285714285	14	2	15	0.0	0	0.2615651627678759	0.9577858558041444	0.33104267934374904	0.8337458490056403	0.19047329266030827	0.9054829746695849	0.7482531399951207	0.9114381681471809	0	0	0.0	0.00699754088741407	0.00699754088741407
3563	0.0456337569347292	0.010217851596677298	0.009844930745631723	0.9186502358901031	-1	0	0	0.2	2	0.9230769230769231	12	0.5357142857142857	0.9230769230769231	13	12	1	0	0	0.14285714285714285	14	2	15	0.0	0	0.19954271431694695	0.9476354838782808	0.33104267934374904	0.6228500752904161	0.19047329266030827	0.8927889982313949	0.655282594186952	0.8628286280164676	0	0	0.0	0.009844930745631723	0.009844930745631723
4261	0.04456543694289844	0.010231511482626318	0.009736540351578803	0.9179654169439175	-1	0	0	0.1	1	1.0	12	1.0	1.0	13	12	0	0	0	0.07142857142857142	14	1	14	0.0	0	0.19954271431694695	0.9476354838782808	0.33104267934374904	0.6228500752904161	0.19047329266030827	0.8927889982313949	0.655282594186952	0.8628286280164676	0	0	0.0	0.009736540351578803	0.009736540351578803
914	0.03295295440391536	0.009790600504217626	0.004995602074984267	0.9244697980562974	-1	0	0	0.2	2	0.9230769230769231	12	0.5357142857142857	0.9230769230769231	13	12	1	0	0	0.14285714285714285	14	2	15	0.0	0	0.7000239818731646	0.9464241440080401	0.3856314808874333	0.9601359480424961	0.540671361564894	0.9171151911423266	0.9471186275573571	0.9436934851444568	0	0	0.0	0.004995602074984267	0.004995602074984267
1572	0.033464440174063616	0.006973623196350058	0.005963708316557691	0.9210043393508838	-1	0	0	0.2	2	0.9230769230769231	12	0.5357142857142857	0.9230769230769231	13	12	1	0	0	0.14285714285714285	14	2	15	0.0	0	0.41749910607134133	0.963055595987842	0.36074240937856394	0.8196729988694981	0.19517290370967338	0.9217384497592862	0.8373023235470685	0.91786443156345	0	0	0.0	0.005963708316557691	0.005963708316557691
4121	0.0406825521534202	0.009798908717564834	0.00814426685897941	0.9191351223518229	-1	0	0	0.2	2	0.9230769230769231	12	0.5357142857142857	0.9230769230769231	13	12	1	0	0	0.14285714285714285	14	2	15	0.0	0	0.19954271431694695	0.9474634198051778	0.33104267934374904	0.6228500752904161	0.19047329266030827	0.8927889982313949	0.655282594186952	0.862691985056235	0	0	0.0	0.00814426685897941	0.00814426685897941
4636	0.045132582470477085	0.009958216604551571	0.009513894752668709	0.9188644029561608	-1	0	0	0.2	2	0.9230769230769231	12	0.5357142857142857	0.9230769230769231	13	12	1	0	0	0.14285714285714285	14	2	15	0.0	0	0.19954271431694695	0.9476354838782808	0.33104267934374904	0.6228500752904161	0.19047329266030827	0.8927889982313949	0.655282594186952	0.8628286280164676	0	0	0.0	0.009513894752668709	0.009513894752668709
3684	0.04538428709584639	0.010162618866679386	0.009830665565859705	0.9192298495282809	-1	0	0	0.2	2	0.9230769230769231	12	0.5357142857142857	0.9230769230769231	13	12	1	0	0	0.14285714285714285	14	2	15	0.0	0	0.19954271431694695	0.9476354838782808	0.33104267934374904	0.6228500752904161	0.19047329266030827	0.8927889982313949	0.655282594186952	0.8628286280164676	0	0	0.0	0.009830665565859705	0.009830665565859705
1436	0.02949726757342548	0.007877999567474913	0.0054439170116273635	0.9212792837407502	-1	0	0	0.1	1	1.0	13	1.0	1.0	14	13	0	0	0	0.06666666666666667	15	1	15	0.0	0	0.3395321344196086	0.9627127079429203	0.3458925443611565	0.8256322245431486	0.20468416500130115	0.8994449834867906	0.7963773131158773	0.911523953377046	0	0	0.0	0.0054439170116273635	0.0054439170116273635
1016	0.022829343125870767	0.005662075494172217	0.0026137859086050293	0.9278447525141552	-1	0.25	1	0.4	4	0.6923076923076923	9	0.3409090909090909	0.6923076923076923	10	9	4	0	0	0.36363636363636365	11	4	15	0.0	0.5	0.6051120657125335	0.9218020199162599	0.406596025774574	0.9289607232640738	0.1877255281814973	0.8864829819731465	0.9286786889510501	0.9140727995921891	0	0	0.0	0.0026137859086050293	0.0026137859086050293
2160	0.03584983289357872	0.010423057373776147	0.0075748043765705925	0.9205584150820822	-1	0	0	0.2222222222222222	2	0.9090909090909091	10	0.5416666666666666	0.9090909090909091	11	10	1	0	0	0.16666666666666666	12	2	13	0.0	0	0.20212198625910646	0.952293427470362	0.33104267934374904	0.6322559815105538	0.19047329266030827	0.9048236578189759	0.655282594186952	0.8731652737094329	0	0	0.0	0.0075748043765705925	0.0075748043765705925
4743	0.04507980615635128	0.010108550878568502	0.009880973449432272	0.9190062826540815	-1	0	0	0.2	2	0.9230769230769231	12	0.5357142857142857	0.9230769230769231	13	12	1	0	0	0.14285714285714285	14	2	15	0.0	0	0.19954271431694695	0.9476354838782808	0.33104267934374904	0.6228500752904161	0.19047329266030827	0.9096701703122099	0.655282594186952	0.8701560674989555	0	0	0.0	0.009880973449432272	0.009880973449432272
2587	0.03612041960742023	0.01114629171558615	0.004902752191696293	0.9197984681931612	-1	0	0	0.25	2	0.9	9	0.5454545454545454	0.9	10	9	1	0	0	0.18181818181818182	11	2	12	0.0	0	0.2014771682735666	0.9348306784327951	0.33104267934374904	0.638912799755421	0.19047329266030827	0.8934958041737013	0.655282594186952	0.8565583508070872	0	0	0.0	0.004902752191696293	0.004902752191696293
540	0.0017265657754191124	0.001681503853419918	-0.0016812830482343705	0.9753998800386849	-1	0	0	0.5	1	1.0	1	1.0	1.0	1	1	1	1	0	0.3333333333333333	1	3	3	0.16666666666666666	0	0.6357435957961789	0.5	0.3337862102053436	0.5	0.7715618654308368	0.5	0.8617152028970144	0.5	1.0	0	0.0	-0.00016812830482343705	-0.00016812830482343705
1317	0.03284636481933107	0.008584879094565127	0.005915617118489768	0.9207228105325018	-1	0	0	0.2222222222222222	2	0.9090909090909091	10	0.5909090909090909	0.8181818181818182	10	9	2	1	0	0.18181818181818182	11	2	13	0.14285714285714285	0	0.2318435745134912	0.9321595444666101	0.33104267934374904	0.860976158419922	0.19047329266030827	0.8840713492520277	0.7038771529666801	0.8964551272769141	1.0	0	0.0	0.005915617118489768	0.005915617118489768
436	0.03252227600789984	0.002937219242328103	0.0019603567390058625	0.9599087137650398	-1	0	0	0.2	2	0.9230769230769231	12	0.5357142857142857	0.9230769230769231	14	12	0	0	0	0.14285714285714285	14	2	15	0.0	0	0.5232792628977483	0.9558759400249424	0.5199222839340074	0.9655099284798047	0.574434733756168	0.9070652067019849	0.9409723591411276	0.9476140074364564	0	0	0.0	0.0019603567390058625	0.0019603567390058625
1765	0.019543195778499996	0.007178218252481264	-0.0062927754452159895	0.9292395883180298	-1	0	0	0.3333333333333333	2	0.8571428571428571	6	0.5625	0.8571428571428571	7	6	1	0	0	0.25	8	2	9	0.0	0	0.7000239818731646	0.9281458945244959	0.4207032275577335	0.8844214721337605	0.5357332603202871	0.9265160045291089	0.8982595628034432	0.9149761453700759	0	0	0.0	-0.000629277544521599	-0.000629277544521599
731	0.02068821030443717	0.0017828679605950762	-0.00035370029674138215	0.7073818200772808	-1	0	0	0.2	2	0.9230769230769231	12	0.5357142857142857	0.9230769230769231	14	12	0	0	0	0.14285714285714285	14	2	15	0.0	0	0.7797336945165921	0.884865025671539	0.47903861437083306	0.8240931846648524	0.36228601501505237	0.8188737760603798	0.9161375489205678	0.8452033592463559	0	0	0.0	-3.5370029674138216e-05	-3.5370029674138216e-05
1153	0.03238112389053031	0.010701746755399038	0.006855481530069673	0.9206187298074138	-1	0	0	0.2222222222222222	2	0.9090909090909091	10	0.5416666666666666	0.9090909090909091	11	10	1	0	0	0.16666666666666666	12	2	13	0.0	0	0.2602755267967961	0.9506130940704048	0.33104267934374904	0.8506531307883547	0.19047329266030827	0.91660415770021	0.7482531399951207	0.914099044368114	0	0	0.0	0.006855481530069673	0.006855481530069673
597	0.0021609916047430435	0.0019970950148103387	-0.001996988596504665	0.974884776546446	-1	0	0	0.5	1	1.0	1	1.0	1.0	1	1	1	2	0	0.3333333333333333	1	3	3	0.3333333333333333	0	0.6537852157638315	0.5	0.3337862102053436	0.5	0.7715618654308368	0.5	0.8640894485914716	0.5	1.0	0	0.0	-0.0001996988596504665	-0.0001996988596504665
930	0.03057981047765933	0.008972441248602213	0.005044445058095051	0.9222543799032491	-1	0	0	0.2	2	0.9230769230769231	12	0.5357142857142857	0.9230769230769231	13	12	1	0	0	0.14285714285714285	14	2	15	0.0	0	0.7000239818731646	0.9464241440080401	0.3856314808874333	0.9601359480424961	0.540671361564894	0.9171151911423266	0.9471186275573571	0.9436934851444568	0	0	0.0	0.005044445058095051	0.005044445058095051
4343	0.04406991744732101	0.00958603811150009	0.009180370536894501	0.9202685371637163	-1	0	0	0.2	2	0.9230769230769231	12	0.5357142857142857	0.9230769230769231	13	12	1	0	0	0.14285714285714285	14	2	15	0.0	0	0.19954271431694695	0.9476354838782808	0.33104267934374904	0.6228500752904161	0.19047329266030827	0.8927889982313949	0.655282594186952	0.8628286280164676	0	0	0.0	0.009180370536894501	0.009180370536894501
1742	0.03170452989976986	0.010426925500213777	0.006861226241507448	0.9200599263089474	-1	0	0	0.2222222222222222	2	0.9090909090909091	10	0.5416666666666666	0.9090909090909091	11	10	1	0	0	0.16666666666666666	12	2	13	0.0	0	0.2602755267967961	0.9506130940704048	0.33104267934374904	0.8506531307883547	0.19047329266030827	0.91660415770021	0.7482531399951207	0.914099044368114	0	0	0.0	0.006861226241507448	0.006861226241507448
3935	0.04212050929917997	0.008937188079947735	0.00869605016142202	0.9191480483878669	-1	0	0	0.2	2	0.9230769230769231	12	0.5357142857142857	0.9230769230769231	13	12	1	0	0	0.14285714285714285	14	2	15	0.0	0	0.2008323502880267	0.9477510649183986	0.33104267934374904	0.6228500752904161	0.19047329266030827	0.8927889982313949	0.655282594186952	0.8629205894502315	0	0	0.0	0.00869605016142202	0.00869605016142202
4039	0.045329752600996025	0.010123101515734284	0.009776071705073436	0.9193261799811878	-1	0	0	0.2	2	0.9230769230769231	12	0.5357142857142857	0.9230769230769231	13	12	1	0	0	0.14285714285714285	14	2	15	0.0	0	0.19954271431694695	0.9476354838782808	0.33104267934374904	0.6228500752904161	0.19047329266030827	0.9096701703122099	0.655282594186952	0.8701560674989555	0	0	0.0	0.009776071705073436	0.009776071705073436
3413	0.0390944527925367	0.010011157468811652	0.008945823115731978	0.9211969981941615	-1	0	0	0.2222222222222222	2	0.9090909090909091	10	0.5416666666666666	0.9090909090909091	11	10	1	0	0	0.16666666666666666	12	2	13	0.0	0	0.2008323502880267	0.9525586567086408	0.33104267934374904	0.6322559815105538	0.19047329266030827	0.9048236578189759	0.655282594186952	0.8733812067300322	0	0	0.0	0.008945823115731978	0.008945823115731978
384	0.002134197541810096	0.0019703917423794606	-0.0019682568544037477	0.9839002527759403	-1	0	0	1.0	2	0.0	0	0.75	0	2	0	0	0	0	1.0	2	2	3	0.0	0	0	0	0	0	0	0	0	0	0	0	0	-0.00019682568544037476	-0.00019682568544037476
2218	0.03502668436634836	0.011327153640848794	0.006224487330811779	0.9200940046325283	-1	0	0	0.2222222222222222	2	0.9090909090909091	10	0.5416666666666666	0.9090909090909091	11	10	1	0	0	0.16666666666666666	12	2	13	0.0	0	0.19954271431694695	0.9469919518415275	0.33104267934374904	0.8506531307883547	0.19047329266030827	0.9043332089085736	0.7482531399951207	0.9080150063220537	0	0	0.0	0.006224487330811779	0.006224487330811779
259	0.003258738810587827	0.0031544366554116495	-0.0031542543561364524	0.9824092926425723	-1	0	0	0.5	2	0.6666666666666666	2	0.625	0.6666666666666666	3	2	1	0	0	0.5	4	2	5	0.0	0	0.7781526090399279	0.5198215029317477	0.4231234759001928	0.8094813962746741	0.21611884472441392	0.8822475468634772	0.9105906363769268	0.7649393916061932	0	0	0.0	-0.00031542543561364524	-0.00031542543561364524
4247	0.04559365154249613	0.010784984246376417	0.010041673324398788	0.918216261029368	-1	0	0	0.1	1	1.0	12	1.0	1.0	13	12	0	0	0	0.07142857142857142	14	1	14	0.0	0	0.19954271431694695	0.9476354838782808	0.33104267934374904	0.6228500752904161	0.19047329266030827	0.8902418974085887	0.655282594186952	0.8617862704698922	0	0	0.0	0.010041673324398788	0.010041673324398788
5049	0.045917484245827055	0.010511757134150384	0.010184609836125721	0.921735594335662	-1	0	0	0.2	2	0.9230769230769231	12	0.5357142857142857	0.9230769230769231	13	12	1	0	0	0.14285714285714285	14	2	15	0.0	0	0.19954271431694695	0.9476354838782808	0.33104267934374904	0.6228500752904161	0.19047329266030827	0.9096701703122099	0.655282594186952	0.8701560674989555	0	0	0.0	0.010184609836125721	0.010184609836125721
2168	0.0395353235156811	0.01146376043670295	0.008088839109530493	0.9200182472715975	-1	0	0	0.2222222222222222	2	0.9090909090909091	10	0.5416666666666666	0.9090909090909091	11	10	1	0	0	0.16666666666666666	12	2	13	0.0	0	0.2008323502880267	0.9525586567086408	0.33104267934374904	0.6322559815105538	0.19047329266030827	0.9048236578189759	0.655282594186952	0.8733812067300322	0	0	0.0	0.008088839109530493	0.008088839109530493
2415	0.0335915565527203	0.004657826655245233	0.004478137323173224	0.91996454166613	-1	0	0	0.1	1	1.0	12	1.0	1.0	13	12	0	0	0	0.07142857142857142	14	1	14	0.0	0	0.2602755267967961	0.9579699332244405	0.33104267934374904	0.8337458490056403	0.19517290370967338	0.8939480547790762	0.7482531399951207	0.9080610568162141	0	0	0.0	0.004478137323173224	0.004478137323173224
3333	0.041318388546630384	0.006116518498052386	0.005963167646344612	0.9202507071470039	-1	0	0	0.2	2	0.9166666666666666	11	0.5384615384615384	0.9166666666666666	12	11	1	0	0	0.15384615384615385	13	2	14	0.0	0	0.2008323502880267	0.8917833097366759	0.33104267934374904	0.8173997693480762	0.19047329266030827	0.9083090065111259	0.655282594186952	0.8772912852758212	0	0	0.0	0.005963167646344612	0.005963167646344612
2197	0.03532864786218514	0.009424162178534793	0.008421074199846295	0.9195358545385229	-1	0	0	0.2	2	0.9166666666666666	11	0.5384615384615384	0.9166666666666666	12	11	1	0	0	0.15384615384615385	13	2	14	0.0	0	0.32341924908888686	0.9447180717131379	0.3458925443611565	0.9057881385609914	0.19282309818499083	0.9203562482856871	0.7963773131158773	0.925276572198432	0	0	0.0	0.008421074199846295	0.008421074199846295
2090	0.03261048066393165	0.009727878068045804	0.006315985612647263	0.9193743962314276	-1	0	0	0.2	2	0.9166666666666666	11	0.5384615384615384	0.9166666666666666	12	11	1	0	0	0.15384615384615385	13	2	14	0.0	0	0.32341924908888686	0.9446183353690283	0.3458925443611565	0.9057881385609914	0.19282309818499083	0.9178446758163432	0.7963773131158773	0.9244498936075655	0	0	0.0	0.006315985612647263	0.006315985612647263
772	0.018491440337981356	0.006461832133681201	0.001639973794493827	0.9351098111229247	-1	0	0	0.4	4	0.6153846153846154	8	0.4166666666666667	0.6153846153846154	11	8	3	0	0	0.25	12	3	15	0.0	0	0.5315542140915435	0.9290269687498381	0.4246866144415577	0.9084168074915303	0.21869295414881296	0.9395535924154104	0.914808186412341	0.9266713120343423	0	0	0.0	0.001639973794493827	0.001639973794493827
1920	0.019452328997768525	0.007632849192970189	-0.0069581763727669345	0.9268373925050605	-1	0	0	0.3333333333333333	2	0.8571428571428571	6	0.5625	0.8571428571428571	7	6	1	0	0	0.25	8	2	9	0.0	0	0.7000239818731646	0.9282092600663489	0.4207032275577335	0.8844214721337605	0.5357332603202871	0.9277299823826919	0.8994653680555493	0.9154654427662359	0	0	0.0	-0.0006958176372766935	-0.0006958176372766935
3800	0.04343853846764686	0.010005998711614606	0.009552568117829348	0.9171809136057375	-1	0	0	0.1	1	1.0	12	1.0	1.0	13	12	0	0	0	0.07142857142857142	14	1	14	0.0	0	0.2008323502880267	0.9477510649183986	0.33104267934374904	0.6228500752904161	0.19047329266030827	0.8927889982313949	0.655282594186952	0.8629205894502315	0	0	0.0	0.009552568117829348	0.009552568117829348
73	0.018587035655455324	0.006213632075215839	-0.00621325921811326	0.985107095765232	-1	0.25	1	0.7	7	0.3076923076923077	4	0.75	0.15384615384615385	5	2	9	3	0	0.8	5	4	15	0.15789473684210525	0.5454545454545454	0.7123509157825083	0.961810219351961	0.7593293558247575	0.8964851522476888	0.5936193586923822	0.9763915001432355	0.9640438988477688	0.9541636417139072	0.2	0.2	0.0	-0.000621325921811326	-0.000621325921811326
634	0.03470448254110738	0.008707151226851466	-0.008678396586035385	0.9585353100580541	-1	0	0	0.2	2	0.9230769230769231	12	0.25	0.8461538461538461	12	11	2	0	0	0.6	10	6	15	0.0	0	0.5232792628977483	0.9531839209789422	0.7115070554087685	0.9615623107630955	0.6163228818663729	0.8835235147642925	0.9468871449946642	0.9400887613756987	0	0	0.0	-0.0008678396586035385	-0.0008678396586035385
3227	0.04523670951479479	0.009225092848807067	0.009023192263341261	0.9194774716219292	-1	0	0	0.2	2	0.9230769230769231	12	0.5357142857142857	0.9230769230769231	13	12	1	0	0	0.14285714285714285	14	2	15	0.0	0	0.19954271431694695	0.9476354838782808	0.33104267934374904	0.6228500752904161	0.19047329266030827	0.8902418974085887	0.655282594186952	0.8617862704698922	0	0	0.0	0.009023192263341261	0.009023192263341261
2541	0.03451332663287717	0.008882655596413238	0.006411736815374205	0.920148600047409	-1	0	0	0.2	2	0.9230769230769231	12	0.5357142857142857	0.9230769230769231	13	12	1	0	0	0.14285714285714285	14	2	15	0.0	0	0.2602755267967961	0.9578547046656539	0.33104267934374904	0.8337458490056403	0.19047329266030827	0.9054829746695849	0.7482531399951207	0.9114840097910333	0	0	0.0	0.006411736815374205	0.006411736815374205
1678	0.03200373560727369	0.009447048641408634	0.006370680017108727	0.9222854581406356	-1	0	0	0.2222222222222222	2	0.9090909090909091	10	0.5416666666666666	0.9090909090909091	11	10	1	0	0	0.16666666666666666	12	2	13	0.0	0	0.2602755267967961	0.9506130940704048	0.33104267934374904	0.8506531307883547	0.19047329266030827	0.91660415770021	0.7482531399951207	0.914099044368114	0	0	0.0	0.006370680017108727	0.006370680017108727
2420	0.03904858607976862	0.009440774475767643	0.008402161252162905	0.9194920838035764	-1	0	0	0.2222222222222222	2	0.9090909090909091	10	0.5416666666666666	0.9090909090909091	11	10	1	0	0	0.16666666666666666	12	2	13	0.0	0	0.2008323502880267	0.952426168147369	0.33104267934374904	0.6322559815105538	0.19047329266030827	0.9048236578189759	0.655282594186952	0.8732732392011079	0	0	0.0	0.008402161252162905	0.008402161252162905
1481	0.0169693925297765	0.006134230934495466	-0.00613052402901506	0.9821998755417285	-1	0.3333333333333333	1	0.4444444444444444	4	0.7272727272727273	8	0.3939393939393939	0.7272727272727273	11	8	1	0	0	0.2727272727272727	11	3	13	0.0	1.0	0.19954271431694695	0.9519634134153857	0.33104267934374904	0.8529449962610108	0.19047329266030827	0.943455767089238	0.7595958146311048	0.9255085787191032	0	0	0.0	-0.000613052402901506	-0.000613052402901506
3106	0.03968558581160553	0.009501284104439497	0.008324178073479151	0.9198284561934561	-1	0	0	0.2222222222222222	2	0.9090909090909091	10	0.5416666666666666	0.9090909090909091	11	10	1	0	0	0.16666666666666666	12	2	13	0.0	0	0.2008323502880267	0.9525586567086408	0.33104267934374904	0.6322559815105538	0.19047329266030827	0.9048236578189759	0.655282594186952	0.8733812067300322	0	0	0.0	0.008324178073479151	0.008324178073479151
1562	0.031960268556678	0.008926425016612775	0.006293918548182689	0.9220621745861864	-1	0	0	0.2222222222222222	2	0.9090909090909091	10	0.5416666666666666	0.9090909090909091	11	10	1	0	0	0.16666666666666666	12	2	13	0.0	0	0.2602755267967961	0.9506130940704048	0.33104267934374904	0.8506531307883547	0.19047329266030827	0.91660415770021	0.7482531399951207	0.914099044368114	0	0	0.0	0.006293918548182689	0.006293918548182689
1383	0.02253124428555441	0.007642569634139999	0.0035612183454319826	0.9199300019319209	-1	0	0	0.375	3	0.7	7	0.4444444444444444	0.7	9	7	2	0	0	0.3333333333333333	9	3	12	0.0	0	0.41749910607134133	0.9125254859499081	0.364170191051546	0.8759194634420645	0.19047329266030827	0.9537779945602637	0.7595958146311048	0.9199790380292788	0	0	0.0	0.0035612183454319826	0.0035612183454319826
701	0.026074478595445354	0.011098696016540585	0.0005163113782187629	0.9202306835116386	-1	0	0	0.25	2	0.8	8	0.5454545454545454	0.7	9	7	2	1	0	0.18181818181818182	11	2	12	0.16666666666666666	0	0.41749910607134133	0.9328813761866861	0.38535498532368245	0.9513066392809334	0.540671361564894	0.945655892179592	0.9471186275573571	0.9437586175057628	1.0	0.1111111111111111	0.0	0.0005163113782187629	0.0005163113782187629
4056	0.04375549554157854	0.010141071375452138	0.009662888956282964	0.9180400063645229	-1	0	0	0.1	1	1.0	13	1.0	1.0	14	13	0	0	0	0.06666666666666667	15	1	15	0.0	0	0.20018753230248681	0.9449802946612432	0.33104267934374904	0.6188366889388018	0.19047329266030827	0.8869882239437129	0.655282594186952	0.8576786476151352	0	0	0.0	0.009662888956282964	0.009662888956282964
1133	0.032673731837343775	0.009581170820276243	0.003819282800682714	0.9191337389478194	-1	0	0	0.2	2	0.9230769230769231	12	0.4166666666666667	0.8461538461538461	12	11	2	1	0	0.25	12	3	15	0.14285714285714285	0	0.3388873164340687	0.9588535144743026	0.3458925443611565	0.8411219008777981	0.19282309818499083	0.9044560888751271	0.7720044434251175	0.9132766482018889	1.0	0	0.0	0.003819282800682714	0.003819282800682714
529	0.006405066634025287	0.0032085544512322427	-0.0032072575017551815	0.9725976693892076	-1	0	0	0.5	2	0.75	3	0.6	0.5	3	2	2	0	0	0.4	2	5	6	0.0	0	0.41374216106681994	0.9562735659043141	0.43711868730565806	0.9493223117516483	0.13701055288525904	0.7818947158564604	0.9653416532963929	0.9191384759628433	0	0	0.0	-0.00032072575017551817	-0.00032072575017551817
4719	0.045991476141544106	0.011380359316273517	0.010574879894670895	0.9197688163736797	-1	0	0	0.2	2	0.9230769230769231	12	0.5357142857142857	0.9230769230769231	13	12	1	0	0	0.14285714285714285	14	2	15	0.0	0	0.19954271431694695	0.9476354838782808	0.33104267934374904	0.6228500752904161	0.19047329266030827	0.9096701703122099	0.655282594186952	0.8701560674989555	0	0	0.0	0.010574879894670895	0.010574879894670895
4748	0.04504993256411679	0.011073563910624744	0.010669176383858475	0.9196751980084865	-1	0	0	0.2	2	0.9230769230769231	12	0.5357142857142857	0.9230769230769231	13	12	1	0	0	0.14285714285714285	14	2	15	0.0	0	0.19954271431694695	0.9476354838782808	0.33104267934374904	0.6228500752904161	0.19047329266030827	0.9096701703122099	0.655282594186952	0.8701560674989555	0	0	0.0	0.010669176383858475	0.010669176383858475
4515	0.015902598492335225	0.006533992352360927	-0.006518563074738931	0.9809196649433405	-1	0.25	1	0.4	4	0.75	9	0.3888888888888889	0.75	12	9	1	0	0	0.25	12	3	14	0.0	1.0	0.3085209101941441	0.9636365242737113	0.34539115323845093	0.597793498543533	0.19282309818499083	0.9413323242689985	0.7038771529666801	0.8956325260604764	0	0	0.0	-0.0006518563074738931	-0.0006518563074738931
3621	0.044938165467582815	0.01106635508916053	0.010386467536701713	0.9192148393057137	-1	0	0	0.2	2	0.9230769230769231	12	0.5357142857142857	0.9230769230769231	13	12	1	0	0	0.14285714285714285	14	2	15	0.0	0	0.19954271431694695	0.9476354838782808	0.33104267934374904	0.6228500752904161	0.19047329266030827	0.8902418974085887	0.655282594186952	0.8617862704698922	0	0	0.0	0.010386467536701713	0.010386467536701713
1924	0.03320543937911713	0.00878767888424912	0.007136562012187532	0.9194051835585966	-1	0	0	0.2	2	0.9230769230769231	12	0.5357142857142857	0.9230769230769231	13	12	1	0	0	0.14285714285714285	14	2	15	0.0	0	0.2615651627678759	0.9577858558041444	0.33104267934374904	0.8337458490056403	0.19047329266030827	0.9054829746695849	0.7482531399951207	0.9114381681471809	0	0	0.0	0.007136562012187532	0.007136562012187532
1185	0.03146109922939429	0.009116395092856748	0.0046785662018578806	0.9226642214062318	-1	0	0	0.2	2	0.9230769230769231	12	0.5357142857142857	0.9230769230769231	13	12	1	0	0	0.14285714285714285	14	2	15	0.0	0	0.7000239818731646	0.9464241440080401	0.3856314808874333	0.9601359480424961	0.540671361564894	0.9171151911423266	0.9471186275573571	0.9436934851444568	0	0	0.0	0.0046785662018578806	0.0046785662018578806
2074	0.03706767719727118	0.009169064177912079	0.007574362764015902	0.9211846494021578	-1	0	0	0.2	2	0.9166666666666666	11	0.5384615384615384	0.9166666666666666	12	11	1	0	0	0.15384615384615385	13	2	14	0.0	0	0.3098105461652239	0.9603958706969322	0.33104267934374904	0.6359252066674984	0.19282309818499083	0.9105020253726157	0.7338718329324365	0.8830846932978006	0	0	0.0	0.007574362764015902	0.007574362764015902
1100	0.03514484141173011	0.009663401834800972	0.005386221839883039	0.9197348535978922	-1	0	0	0.2222222222222222	2	0.9090909090909091	10	0.5909090909090909	0.8181818181818182	10	9	2	1	0	0.18181818181818182	11	2	13	0.14285714285714285	0	0.22990912055687157	0.9324512302076499	0.33104267934374904	0.860976158419922	0.19047329266030827	0.8840713492520277	0.7038771529666801	0.8965980410765414	1.0	0	0.0	0.005386221839883039	0.005386221839883039
3332	0.043955524344610857	0.009768278106386485	0.009382250032568568	0.9188651601799582	-1	0	0	0.2	2	0.9230769230769231	12	0.5357142857142857	0.9230769230769231	13	12	1	0	0	0.14285714285714285	14	2	15	0.0	0	0.2008323502880267	0.9477510649183986	0.33104267934374904	0.6228500752904161	0.19047329266030827	0.8927889982313949	0.655282594186952	0.8629205894502315	0	0	0.0	0.009382250032568568	0.009382250032568568
1497	0.03185555962998359	0.010471497449918196	0.006085808294500786	0.9202202323341054	-1	0	0	0.2222222222222222	2	0.9090909090909091	10	0.5416666666666666	0.9090909090909091	11	10	1	0	0	0.16666666666666666	12	2	13	0.0	0	0.2602755267967961	0.9506130940704048	0.33104267934374904	0.8506531307883547	0.19047329266030827	0.9294168520128978	0.7482531399951207	0.9187119439518372	0	0	0.0	0.006085808294500786	0.006085808294500786
1793	0.03287148850016112	0.010910761428348336	0.004562347352040376	0.9207857635169256	-1	0	0	0.2222222222222222	2	0.9090909090909091	10	0.5416666666666666	0.9090909090909091	10	10	2	1	0	0.16666666666666666	12	2	13	0.125	0	0.3388873164340687	0.9520476027120253	0.3458925443611565	0.8593654909377393	0.19282309818499083	0.9227361743560635	0.7963773131158773	0.918802337169829	1.0	0	0.0	0.004562347352040376	0.004562347352040376
2788	0.03518393291639989	0.00838122452803002	0.008320792495035874	0.9185347731730371	-1	0	0	0.2	2	0.9166666666666666	11	0.5384615384615384	0.9166666666666666	12	11	1	0	0	0.15384615384615385	13	2	14	0.0	0	0.23119875652795133	0.9486545117201556	0.33104267934374904	0.8424678632736814	0.19047329266030827	0.8982475130121911	0.7038771529666801	0.9052548066004777	0	0	0.0	0.008320792495035874	0.008320792495035874
2273	0.05654491402724725	0.01159694374933836	-0.011596909367355813	0.9227740763916584	-1	0	0	0.25	2	0.8888888888888888	8	0.55	0.8888888888888888	9	8	1	0	0	0.2	10	2	11	0.0	0	0.2008323502880267	0.9324103427400141	0.33104267934374904	0.608307990448445	0.19047329266030827	0.9028796120734638	0.655282594186952	0.853799880387751	0	0	0.0	-0.0011596909367355814	-0.0011596909367355814
4851	0.04592012611997023	0.011105615136730607	0.010549596616435309	0.9187739220425557	-1	0	0	0.2	2	0.9230769230769231	12	0.5357142857142857	0.9230769230769231	13	12	1	0	0	0.14285714285714285	14	2	15	0.0	0	0.19954271431694695	0.9476354838782808	0.33104267934374904	0.6228500752904161	0.19047329266030827	0.9096701703122099	0.655282594186952	0.8701560674989555	0	0	0.0	0.010549596616435309	0.010549596616435309
2808	0.0407705383567252	0.011814577470348225	0.0075319570973488995	0.9202441932493263	-1	0	0	0.2222222222222222	2	0.9090909090909091	10	0.5416666666666666	0.9090909090909091	11	10	1	0	0	0.16666666666666666	12	2	13	0.0	0	0.19954271431694695	0.9524716200761446	0.33104267934374904	0.6322559815105538	0.19047329266030827	0.9048236578189759	0.655282594186952	0.8733102555044859	0	0	0.0	0.0075319570973488995	0.0075319570973488995
2300	0.03186538728397936	0.011660325009537023	0.0019218065389180743	0.9198932856376154	-1	0	0	0.25	2	0.8888888888888888	8	0.55	0.8888888888888888	9	8	1	0	0	0.2	10	2	11	0.0	0	0.20212198625910646	0.8770600772186453	0.33104267934374904	0.6777392671127502	0.19047329266030827	0.9076739361638805	0.7188814077821483	0.8408563220807516	0	0	0.0	0.0019218065389180743	0.0019218065389180743
4765	0.04307646349070173	0.009439926171271179	0.008794563580654058	0.9201118278459153	-1	0	0	0.2	2	0.9230769230769231	12	0.5357142857142857	0.9230769230769231	13	12	1	0	0	0.14285714285714285	14	2	15	0.0	0	0.19954271431694695	0.9508253261185582	0.33104267934374904	0.6228500752904161	0.19047329266030827	0.9096701703122099	0.655282594186952	0.8726293635054376	0	0	0.0	0.008794563580654058	0.008794563580654058
4938	0.03468485982649356	0.008647566133505123	0.007299324672490457	0.9196425466686874	-1	0	0	0.25	2	0.9	9	0.5454545454545454	0.9	10	9	1	0	0	0.18181818181818182	11	2	12	0.0	0	0.19954271431694695	0.876525554471351	0.33104267934374904	0.6229209816530988	0.19047329266030827	0.8978130581103663	0.655282594186952	0.8241930365534209	0	0	0.0	0.007299324672490457	0.007299324672490457
3592	0.044703293922496404	0.009984473161222232	0.009863710427390366	0.9188865568070821	-1	0	0	0.2	2	0.9230769230769231	12	0.5357142857142857	0.9230769230769231	13	12	1	0	0	0.14285714285714285	14	2	15	0.0	0	0.2008323502880267	0.9477510649183986	0.33104267934374904	0.6228500752904161	0.19047329266030827	0.9096701703122099	0.655282594186952	0.8702438552746777	0	0	0.0	0.009863710427390366	0.009863710427390366
4117	0.0442829184514736	0.009433836855290484	0.009079804490304913	0.9205667706064788	-1	0	0	0.2	2	0.9230769230769231	12	0.5357142857142857	0.9230769230769231	13	12	1	0	0	0.14285714285714285	14	2	15	0.0	0	0.19954271431694695	0.9476354838782808	0.33104267934374904	0.6228500752904161	0.19047329266030827	0.8902418974085887	0.655282594186952	0.8617862704698922	0	0	0.0	0.009079804490304913	0.009079804490304913
4205	0.04451025770228138	0.011564421390740775	0.010646149849571953	0.9195559833014556	-1	0	0	0.2	2	0.9230769230769231	12	0.5357142857142857	0.9230769230769231	13	12	1	0	0	0.14285714285714285	14	2	15	0.0	0	0.19954271431694695	0.9476354838782808	0.33104267934374904	0.6228500752904161	0.19047329266030827	0.9096701703122099	0.655282594186952	0.8701560674989555	0	0	0.0	0.010646149849571953	0.010646149849571953
1264	0.03346045905113858	0.008110456894267934	-0.008102099375831824	0.9416352119653217	-1	0	0	0.2	2	0.9230769230769231	12	0.4166666666666667	0.8461538461538461	11	11	3	1	0	0.25	12	3	15	0.1	0	0.2602755267967961	0.9453704015805683	0.33104267934374904	0.8518218457864063	0.19047329266030827	0.9102222809700566	0.7482531399951207	0.9093264416236719	1.0	0.18181818181818182	0.0	-0.0008102099375831824	-0.0008102099375831824
1819	0.03293685892104271	0.009358972880351934	0.007391979064713098	0.9205631844345883	-1	0	0	0.2	2	0.9230769230769231	12	0.5357142857142857	0.9230769230769231	13	12	1	0	0	0.14285714285714285	14	2	15	0.0	0	0.2615651627678759	0.9577858558041444	0.33104267934374904	0.8337458490056403	0.19047329266030827	0.9054829746695849	0.7482531399951207	0.9114381681471809	0	0	0.0	0.007391979064713098	0.007391979064713098
266	0.002196632624634654	0.0020341100988787914	-0.002034093135755366	0.9744639664160415	-1	0	0	0.3333333333333333	1	1.0	2	0.6666666666666666	0.5	1	1	2	0	0	0.6666666666666666	2	3	4	0.0	0	0.7801864318098948	0.5	0.4521740547706455	0.5	0.7715618654308368	0.5	0.8214706268045452	0.5	0	0	0.0	-0.0002034093135755366	-0.0002034093135755366
1235	0.03480050396489602	0.009141710159663046	0.005329979471131534	0.9221800272261942	-1	0	0	0.2222222222222222	2	0.9090909090909091	10	0.5909090909090909	0.8181818181818182	10	9	2	1	0	0.18181818181818182	11	2	13	0.14285714285714285	0	0.22990912055687157	0.9324512302076499	0.33104267934374904	0.860976158419922	0.19047329266030827	0.8840713492520277	0.7038771529666801	0.8965980410765414	1.0	0	0.0	0.005329979471131534	0.005329979471131534
3095	0.036211607271204885	0.009627361604981465	0.008710394430682009	0.9209904484942921	-1	0	0	0.2	2	0.9166666666666666	11	0.5384615384615384	0.9166666666666666	12	11	1	0	0	0.15384615384615385	13	2	14	0.0	0	0.23119875652795133	0.9486545117201556	0.33104267934374904	0.8424678632736814	0.19047329266030827	0.8982475130121911	0.7038771529666801	0.9052548066004777	0	0	0.0	0.008710394430682009	0.008710394430682009
3733	0.04428627475844203	0.010168189451235468	0.008377504794240832	0.917739791420161	-1	0	0	0.1	1	1.0	12	1.0	1.0	13	12	0	0	0	0.07142857142857142	14	1	14	0.0	0	0.2008323502880267	0.9477510649183986	0.33104267934374904	0.7713616815752856	0.19047329266030827	0.8902418974085887	0.655282594186952	0.8878634773091825	0	0	0.0	0.008377504794240832	0.008377504794240832
4986	0.0456778836584347	0.019121128882939008	-0.014764643328056713	0.9273891293590375	-1	0	0	0.2	2	0.9166666666666666	11	0.5384615384615384	0.9166666666666666	12	11	1	0	0	0.15384615384615385	13	2	14	0.0	0	0.19954271431694695	0.9518309887140629	0.33104267934374904	0.8475688721794926	0.20233435947661862	0.9124624105668994	0.655282594186952	0.9127594508242031	0	0	0.0	-0.0014764643328056713	-0.0014764643328056713
535	0.03253460111483931	0.01043265752351104	-0.00751080500937397	0.9365932612731461	-1	0	0	0.2	2	0.9230769230769231	12	0.375	0.6923076923076923	10	9	4	3	0	0.4	4	10	15	0.2727272727272727	0	0.4639398001147549	0.9084831027179714	0.27522695607013603	0.9128338459036618	0.6714739779482214	0.9533011796005618	0.8973403240336012	0.9278016516306724	0.1	0.4	0.0	-0.000751080500937397	-0.000751080500937397
1146	0.03149220914190568	0.010112086511221224	0.006444675375414293	0.9192362801316095	-1	0	0	0.2222222222222222	2	0.9090909090909091	10	0.5416666666666666	0.9090909090909091	11	10	1	0	0	0.16666666666666666	12	2	13	0.0	0	0.2602755267967961	0.9506130940704048	0.33104267934374904	0.8506531307883547	0.19047329266030827	0.9291308552832827	0.7482531399951207	0.9186035546252691	0	0	0.0	0.006444675375414293	0.006444675375414293
2022	0.03228448261690864	0.00850088882179346	0.006679048936576383	0.9189571838258832	-1	0	0	0.2	2	0.9230769230769231	12	0.5357142857142857	0.9230769230769231	13	12	1	0	0	0.14285714285714285	14	2	15	0.0	0	0.2615651627678759	0.9577858558041444	0.33104267934374904	0.8337458490056403	0.19047329266030827	0.910668838852318	0.7482531399951207	0.9130959447651955	0	0	0.0	0.006679048936576383	0.006679048936576383
4720	0.04544068959722793	0.009795397626335653	0.009627940336279055	0.9210806906553781	-1	0	0	0.2	2	0.9230769230769231	12	0.5357142857142857	0.9230769230769231	13	12	1	0	0	0.14285714285714285	14	2	15	0.0	0	0.19954271431694695	0.9476354838782808	0.33104267934374904	0.6228500752904161	0.19047329266030827	0.9096701703122099	0.655282594186952	0.8701560674989555	0	0	0.0	0.009627940336279055	0.009627940336279055
1628	0.029797949835592957	0.010281853228899263	0.005800735075205406	0.9207366371888331	-1	0	0	0.25	2	0.9	9	0.5454545454545454	0.9	10	9	1	0	0	0.18181818181818182	11	2	12	0.0	0	0.3388873164340687	0.9520476027120253	0.3458925443611565	0.8593654909377393	0.19282309818499083	0.9227361743560635	0.7963773131158773	0.918802337169829	0	0	0.0	0.005800735075205406	0.005800735075205406
2753	0.03620162878358117	0.008482727649927805	0.00844018402580836	0.920396838434033	-1	0	0	0.2	2	0.9166666666666666	11	0.5384615384615384	0.9166666666666666	12	11	1	0	0	0.15384615384615385	13	2	14	0.0	0	0.23119875652795133	0.9486545117201556	0.33104267934374904	0.8424678632736814	0.22562720343848025	0.9027991938854546	0.7038771529666801	0.9066977500434038	0	0	0.0	0.00844018402580836	0.00844018402580836
176	0.0024681093793129036	0.0024364823389416037	-0.0024348205391921366	0.9825496788202052	-1	0	0	0.5	2	0.6666666666666666	2	0.8333333333333334	0	2	0	2	1	0	0.6666666666666666	3	2	5	0.16666666666666666	0	0	0	0	0	0	0	0	0	0	0	0	-0.00024348205391921366	-0.00024348205391921366
2097	0.033385297823938065	0.009036976669816175	0.0071809931723786375	0.919465742163656	-1	0	0	0.2	2	0.9230769230769231	12	0.5357142857142857	0.9230769230769231	13	12	1	0	0	0.14285714285714285	14	2	15	0.0	0	0.2615651627678759	0.9577858558041444	0.33104267934374904	0.8337458490056403	0.19047329266030827	0.9054829746695849	0.7482531399951207	0.9114381681471809	0	0	0.0	0.0071809931723786375	0.0071809931723786375
4243	0.04547804437061283	0.010066991304429252	0.009786006416036889	0.9192336682268945	-1	0	0	0.2	2	0.9230769230769231	12	0.5357142857142857	0.9230769230769231	13	12	1	0	0	0.14285714285714285	14	2	15	0.0	0	0.19954271431694695	0.9476354838782808	0.33104267934374904	0.6228500752904161	0.19047329266030827	0.9096701703122099	0.655282594186952	0.8701560674989555	0	0	0.0	0.009786006416036889	0.009786006416036889
1202	0.030999881562017887	0.004476676718423107	-0.003223090581195881	0.7160223184873178	-1	0	0	0.2222222222222222	2	0.9090909090909091	10	0.5416666666666666	0.9090909090909091	11	10	1	0	0	0.16666666666666666	12	2	13	0.0	0	0.2602755267967961	0.9593963064075027	0.33104267934374904	0.8505660760704739	0.25368283364732197	0.9371021845945325	0.8373023235470685	0.9265088060837432	0	0	0.0	-0.0003223090581195881	-0.0003223090581195881
1349	0.03331120489953516	0.011568171748394486	0.0054626489924182176	0.9187422763265285	-1	0	0	0.1111111111111111	1	1.0	11	0.5416666666666666	0.9090909090909091	11	10	1	1	0	0.16666666666666666	12	2	13	0.2	0	0.2602755267967961	0.9506130940704048	0.33104267934374904	0.8506531307883547	0.19047329266030827	0.8975853154820049	0.7482531399951207	0.9079851110763263	1.0	0	0.0	0.0054626489924182176	0.0054626489924182176
1296	0.0305925665087804	0.008859960530788958	0.005629567629394556	0.921493092033716	-1	0	0	0.2	2	0.9166666666666666	11	0.5384615384615384	0.9166666666666666	12	11	1	0	0	0.15384615384615385	13	2	14	0.0	0	0.27077245561789437	0.9496586049499028	0.33104267934374904	0.8489036242303112	0.19047329266030827	0.9107978525229048	0.7038771529666801	0.9112429080055907	0	0	0.0	0.005629567629394556	0.005629567629394556
1850	0.030902018986282875	0.010351785544219913	0.006347501089288503	0.9195910240177432	-1	0	0	0.2222222222222222	2	0.9090909090909091	10	0.5416666666666666	0.9090909090909091	11	10	1	0	0	0.16666666666666666	12	2	13	0.0	0	0.2602755267967961	0.9499382574025829	0.33104267934374904	0.8506531307883547	0.19047329266030827	0.9155792409045757	0.7697506539424104	0.9133734735240625	0	0	0.0	0.006347501089288503	0.006347501089288503
2427	0.03695060177671031	0.00863238723235411	0.008484944524219015	0.9166057564114074	-1	0	0	0.1111111111111111	1	1.0	11	1.0	1.0	12	11	0	0	0	0.07692307692307693	13	1	13	0.0	0	0.23119875652795133	0.9486545117201556	0.33104267934374904	0.8424678632736814	0.19047329266030827	0.8982475130121911	0.7038771529666801	0.9052548066004777	0	0	0.0	0.008484944524219015	0.008484944524219015
2400	0.036048278640061215	0.009201010065346066	0.008540170493180009	0.9209663261287577	-1	0	0	0.2	2	0.9166666666666666	11	0.5384615384615384	0.9166666666666666	12	11	1	0	0	0.15384615384615385	13	2	14	0.0	0	0.23119875652795133	0.9486545117201556	0.33104267934374904	0.8424678632736814	0.19047329266030827	0.8982475130121911	0.7038771529666801	0.9052548066004777	0	0	0.0	0.008540170493180009	0.008540170493180009
1297	0.0327667173924648	0.011604100275825851	0.006082523076782487	0.9189894881123386	-1	0	0	0.125	1	1.0	10	1.0	1.0	11	10	0	0	0	0.08333333333333333	12	1	12	0.0	0	0.2602755267967961	0.9506130940704048	0.33104267934374904	0.8506531307883547	0.19047329266030827	0.91660415770021	0.7482531399951207	0.914099044368114	0	0	0.0	0.006082523076782487	0.006082523076782487
96	0.023307876426321966	0.007076541832087545	-0.007076109007990775	0.9529258147954908	-1	0	0	0.375	3	0.7777777777777778	7	0.55	0.6666666666666666	9	6	1	1	0	0.2	10	2	11	0.3333333333333333	0.2222222222222222	0.7664575522503548	0.8196730821640249	0.21621491944540366	0.8146178016434082	0.38476858727568775	0.9378674407503039	0.9090296507185655	0.8702221086917106	1.0	0.1111111111111111	0.0	-0.0007076109007990775	-0.0007076109007990775
3083	0.035555820013706066	0.00876643392483817	0.008692427216101415	0.9188195688391444	-1	0	0	0.2	2	0.9166666666666666	11	0.5384615384615384	0.9166666666666666	12	11	1	0	0	0.15384615384615385	13	2	14	0.0	0	0.23119875652795133	0.9486545117201556	0.33104267934374904	0.8424678632736814	0.19047329266030827	0.8982475130121911	0.7038771529666801	0.9052548066004777	0	0	0.0	0.008692427216101415	0.008692427216101415
2674	0.039664856868790156	0.010045981688042063	0.0084843560384093	0.921932220261154	-1	0	0	0.2222222222222222	2	0.9090909090909091	10	0.5416666666666666	0.9090909090909091	11	10	1	0	0	0.16666666666666666	12	2	13	0.0	0	0.2008323502880267	0.9525586567086408	0.33104267934374904	0.6322559815105538	0.19047329266030827	0.9048236578189759	0.655282594186952	0.8733812067300322	0	0	0.0	0.0084843560384093	0.0084843560384093
2655	0.0367792260703305	0.008417421720170449	0.008378054640573144	0.9185103624072021	-1	0	0	0.2	2	0.9166666666666666	11	0.5384615384615384	0.9166666666666666	12	11	1	0	0	0.15384615384615385	13	2	14	0.0	0	0.23119875652795133	0.9486545117201556	0.33104267934374904	0.8424678632736814	0.19047329266030827	0.8982475130121911	0.7038771529666801	0.9052548066004777	0	0	0.0	0.008378054640573144	0.008378054640573144
1469	0.030023628610920325	0.009946203527576834	0.006118500554661739	0.9193514694054271	-1	0	0	0.25	2	0.9	9	0.5454545454545454	0.9	10	9	1	0	0	0.18181818181818182	11	2	12	0.0	0	0.3388873164340687	0.9520476027120253	0.3458925443611565	0.8593654909377393	0.19282309818499083	0.9227361743560635	0.7963773131158773	0.918802337169829	0	0	0.0	0.006118500554661739	0.006118500554661739
4442	0.04505435556714979	0.011302873279279512	0.010789001202027951	0.9193999242418077	-1	0	0	0.2	2	0.9230769230769231	12	0.5357142857142857	0.9230769230769231	13	12	1	0	0	0.14285714285714285	14	2	15	0.0	0	0.19954271431694695	0.9476354838782808	0.33104267934374904	0.6228500752904161	0.19047329266030827	0.9096701703122099	0.655282594186952	0.8701560674989555	0	0	0.0	0.010789001202027951	0.010789001202027951
4655	0.0447016076468928	0.010225674645101459	0.00990439404440313	0.9186271785363653	-1	0	0	0.2	2	0.9230769230769231	12	0.5357142857142857	0.9230769230769231	13	12	1	0	0	0.14285714285714285	14	2	15	0.0	0	0.2008323502880267	0.9477510649183986	0.33104267934374904	0.6228500752904161	0.19047329266030827	0.8902418974085887	0.655282594186952	0.8618788188483003	0	0	0.0	0.00990439404440313	0.00990439404440313
2875	0.03559745470603167	0.006927007639658536	0.006926874893544903	0.9181043248084106	-1	0	0	0.2	2	0.9230769230769231	12	0.5357142857142857	0.9230769230769231	13	12	1	0	0	0.14285714285714285	14	2	15	0.0	0	0.2615651627678759	0.9491492916929561	0.33104267934374904	0.8435144057347722	0.19047329266030827	0.8947183023782811	0.7482531399951207	0.9046837220991883	0	0	0.0	0.006926874893544903	0.006926874893544903
4400	0.04626172892442416	0.010890826362661716	0.010558444927417279	0.9193917666279037	-1	0	0	0.2	2	0.9230769230769231	12	0.5357142857142857	0.9230769230769231	13	12	1	0	0	0.14285714285714285	14	2	15	0.0	0	0.19954271431694695	0.9476354838782808	0.33104267934374904	0.6228500752904161	0.19047329266030827	0.9096701703122099	0.655282594186952	0.8701560674989555	0	0	0.0	0.010558444927417279	0.010558444927417279
2477	0.012772920726092105	0.005955722607718413	-0.005933181617980294	0.9808733572722206	-1	0.3333333333333333	1	0.5	4	0.7	7	0.4	0.7	10	7	1	0	0	0.3	10	3	12	0.0	1.0	0.558761543972253	0.9637168707960885	0.3602410182558584	0.5992696166927358	0.36310327649029767	0.9275297636641622	0.7977376041962436	0.8886546569926841	0	0	0.0	-0.0005933181617980294	-0.0005933181617980294
3096	0.03752162528199415	0.008110668966422555	0.008047196507852555	0.9209224731585696	-1	0	0	0.2	2	0.9166666666666666	11	0.5384615384615384	0.9166666666666666	12	11	1	0	0	0.15384615384615385	13	2	14	0.0	0	0.22990912055687157	0.9485805158091826	0.33104267934374904	0.8424678632736814	0.19047329266030827	0.8982475130121911	0.7038771529666801	0.9052113958421321	0	0	0.0	0.008047196507852555	0.008047196507852555
2922	0.0333922345600922	0.007833465789349443	0.006556540949988326	0.9206891266311248	-1	0	0	0.2	2	0.9230769230769231	12	0.5357142857142857	0.9230769230769231	13	12	1	0	0	0.14285714285714285	14	2	15	0.0	0	0.2615651627678759	0.9577858558041444	0.33104267934374904	0.8337458490056403	0.19047329266030827	0.9054829746695849	0.7482531399951207	0.9114381681471809	0	0	0.0	0.006556540949988326	0.006556540949988326
4710	0.046595892345587746	0.009947735244524754	0.009756383153443408	0.9192392836251482	-1	0	0	0.2	2	0.9230769230769231	12	0.5357142857142857	0.9230769230769231	13	12	1	0	0	0.14285714285714285	14	2	15	0.0	0	0.19954271431694695	0.9476354838782808	0.33104267934374904	0.6228500752904161	0.19047329266030827	0.9096701703122099	0.655282594186952	0.8701560674989555	0	0	0.0	0.009756383153443408	0.009756383153443408
4995	0.044705347229701	0.008814896446101114	0.008647058841334654	0.9208724112219641	-1	0	0	0.2	2	0.9230769230769231	12	0.5357142857142857	0.9230769230769231	13	12	1	0	0	0.14285714285714285	14	2	15	0.0	0	0.19954271431694695	0.9476354838782808	0.33104267934374904	0.6228500752904161	0.19047329266030827	0.8902418974085887	0.655282594186952	0.8617862704698922	0	0	0.0	0.008647058841334654	0.008647058841334654
1873	0.032203547817756493	0.012161403384639759	0.0051951457228283735	0.9189822983687288	-1	0	0	0.125	1	1.0	10	1.0	1.0	11	10	0	0	0	0.08333333333333333	12	1	12	0.0	0	0.2602755267967961	0.9506130940704048	0.33104267934374904	0.8506531307883547	0.19047329266030827	0.91660415770021	0.7482531399951207	0.914099044368114	0	0	0.0	0.0051951457228283735	0.0051951457228283735
1900	0.03221229507199714	0.008311798171918969	0.006632693426916071	0.9200992610889932	-1	0	0	0.2	2	0.9230769230769231	12	0.5357142857142857	0.9230769230769231	13	12	1	0	0	0.14285714285714285	14	2	15	0.0	0	0.2615651627678759	0.957950778251933	0.33104267934374904	0.8403398181135991	0.19047329266030827	0.9100727383618106	0.7482531399951207	0.9142822328073551	0	0	0.0	0.006632693426916071	0.006632693426916071
4715	0.04478283921679016	0.010819714462888331	0.010352947145940023	0.9194373222541956	-1	0	0	0.2	2	0.9230769230769231	12	0.5357142857142857	0.9230769230769231	13	12	1	0	0	0.14285714285714285	14	2	15	0.0	0	0.19954271431694695	0.9476354838782808	0.33104267934374904	0.6228500752904161	0.19047329266030827	0.9096701703122099	0.655282594186952	0.8701560674989555	0	0	0.0	0.010352947145940023	0.010352947145940023
1169	0.031557027047961796	0.01001751331920172	0.0063726228173488445	0.9195347734181993	-1	0	0	0.2222222222222222	2	0.9090909090909091	10	0.5416666666666666	0.9090909090909091	11	10	1	0	0	0.16666666666666666	12	2	13	0.0	0	0.2602755267967961	0.9506130940704048	0.33104267934374904	0.8506531307883547	0.19047329266030827	0.91660415770021	0.7482531399951207	0.914099044368114	0	0	0.0	0.0063726228173488445	0.0063726228173488445
4281	0.04534279605346185	0.01041149254477435	0.010039448794362691	0.9191498045792216	-1	0	0	0.2	2	0.9230769230769231	12	0.5357142857142857	0.9230769230769231	13	12	1	0	0	0.14285714285714285	14	2	15	0.0	0	0.19954271431694695	0.9476354838782808	0.33104267934374904	0.6228500752904161	0.19047329266030827	0.9096701703122099	0.655282594186952	0.8701560674989555	0	0	0.0	0.010039448794362691	0.010039448794362691
1430	0.031345705879631036	0.009074776382218779	0.0058498790271942986	0.9208565920068037	-1	0	0	0.2222222222222222	2	0.9090909090909091	10	0.5416666666666666	0.9090909090909091	11	10	1	0	0	0.16666666666666666	12	2	13	0.0	0	0.2602755267967961	0.9506130940704048	0.33104267934374904	0.8506531307883547	0.19047329266030827	0.91660415770021	0.7482531399951207	0.914099044368114	0	0	0.0	0.0058498790271942986	0.0058498790271942986
3133	0.04022731521582788	0.009824085163721174	0.008000213921133753	0.9201393037297633	-1	0	0	0.125	1	1.0	10	1.0	1.0	11	10	0	0	0	0.08333333333333333	12	1	12	0.0	0	0.2008323502880267	0.9525586567086408	0.33104267934374904	0.6322559815105538	0.19047329266030827	0.9048236578189759	0.655282594186952	0.8733812067300322	0	0	0.0	0.008000213921133753	0.008000213921133753
4225	0.021335181855903277	0.006222006473976728	-0.0061219029178675565	0.9832252181756433	-1	0.25	1	0.4	4	0.7692307692307693	10	0.38461538461538464	0.7692307692307693	13	10	1	0	0	0.23076923076923078	13	3	15	0.0	1.0	0.19954271431694695	0.9532849652225645	0.33104267934374904	0.824288357987108	0.19047329266030827	0.9298756088944283	0.655282594186952	0.9154522216719633	0	0	0.0	-0.0006121902917867557	-0.0006121902917867557
4609	0.04436412913730728	0.007618686818266981	0.006333820592980498	0.9196814629986694	-1	0	0	0.2	2	0.9230769230769231	12	0.5357142857142857	0.9230769230769231	13	12	1	0	0	0.14285714285714285	14	2	15	0.0	0	0.19954271431694695	0.9199901784682005	0.33104267934374904	0.6198513353807035	0.19047329266030827	0.868830943157438	0.655282594186952	0.8330312021528784	0	0	0.0	0.006333820592980498	0.006333820592980498
477	0.0017469622357157537	0.001710475357482841	-0.0017102473580534086	0.9757563539629555	-1	0	0	0.5	1	1.0	1	1.0	1.0	1	1	1	1	0	0.3333333333333333	1	3	3	0.16666666666666666	0	0.6357435957961789	0.5	0.3337862102053436	0.5	0.7715618654308368	0.5	0.8617152028970144	0.5	1.0	0	0.0	-0.00017102473580534085	-0.00017102473580534085
4509	0.0440113135368775	0.010093174059389221	0.00977674086492748	0.9190994600953448	-1	0	0	0.2	2	0.9230769230769231	12	0.5357142857142857	0.9230769230769231	13	12	1	0	0	0.14285714285714285	14	2	15	0.0	0	0.19954271431694695	0.9476354838782808	0.33104267934374904	0.6228500752904161	0.19047329266030827	0.8902418974085887	0.655282594186952	0.8617862704698922	0	0	0.0	0.00977674086492748	0.00977674086492748
1531	0.03159150474680817	0.010564671214098067	0.006448910008163727	0.9200268162985134	-1	0	0	0.2222222222222222	2	0.9090909090909091	10	0.5416666666666666	0.9090909090909091	11	10	1	0	0	0.16666666666666666	12	2	13	0.0	0	0.2602755267967961	0.9506130940704048	0.33104267934374904	0.8506531307883547	0.19047329266030827	0.91660415770021	0.7482531399951207	0.914099044368114	0	0	0.0	0.006448910008163727	0.006448910008163727
993	0.03132318884030562	0.004668978869026571	0.0001559927006949884	0.9199042546186861	-1	0	0	0.2	2	0.9230769230769231	12	0.5357142857142857	0.9230769230769231	13	12	1	0	0	0.14285714285714285	14	2	15	0.0	0	0.8655100627597425	0.9056361768324623	0.36074240937856394	0.8966109876781616	0.540671361564894	0.9050540771717912	0.9093562551318468	0.9025100173604003	0	0	0.0	0.0001559927006949884	0.0001559927006949884
1956	0.0326818334612863	0.008419530445191498	0.006477955790146275	0.9219025947969431	-1	0	0	0.2	2	0.9230769230769231	12	0.5357142857142857	0.9230769230769231	13	12	1	0	0	0.14285714285714285	14	2	15	0.0	0	0.2615651627678759	0.9577858558041444	0.33104267934374904	0.8337458490056403	0.19047329266030827	0.9054829746695849	0.7482531399951207	0.9114381681471809	0	0	0.0	0.006477955790146275	0.006477955790146275
2125	0.0311984078341367	0.008754345896162443	0.00706339497007082	0.9190585870916156	-1	0	0	0.2	2	0.9230769230769231	12	0.5357142857142857	0.9230769230769231	13	12	1	0	0	0.14285714285714285	14	2	15	0.0	0	0.3865629713809776	0.9519439103199824	0.36074240937856394	0.8980346716018525	0.19517290370967338	0.9214911624372789	0.8373023235470685	0.9270002866014949	0	0	0.0	0.00706339497007082	0.00706339497007082
329	0.002146077747997014	0.002061711982362989	-0.0020616872105546913	0.9850609473059365	-1	0	0	1.0	3	0.0	0	0.6666666666666666	0	3	0	0	0	0	0.6666666666666666	3	2	4	0.0	1.0	0	0	0	0	0	0	0	0	0	0	0	-0.00020616872105546914	-0.00020616872105546914
4923	0.04509188286243519	0.010115571883106661	0.009780608969129492	0.9194902413248303	-1	0	0	0.2	2	0.9230769230769231	12	0.5357142857142857	0.9230769230769231	13	12	1	0	0	0.14285714285714285	14	2	15	0.0	0	0.19954271431694695	0.9476354838782808	0.33104267934374904	0.6228500752904161	0.19047329266030827	0.9096701703122099	0.655282594186952	0.8701560674989555	0	0	0.0	0.009780608969129492	0.009780608969129492
4100	0.02682494113708666	0.0027512213624865645	0.002590939465435444	0.9329827243603398	-1	0	0	0.2	2	0.9230769230769231	12	0.5357142857142857	0.9230769230769231	13	12	1	0	0	0.14285714285714285	14	2	15	0.0	0	0.19954271431694695	0.94953441273091	0.33104267934374904	0.650327449113525	0.19047329266030827	0.9446197567888008	0.655282594186952	0.893839377954563	0	0	0.0	0.002590939465435444	0.002590939465435444
3651	0.04445804716565729	0.010288863413476339	0.009975648535174386	0.9177226942097864	-1	0	0	0.1	1	1.0	13	1.0	1.0	14	13	0	0	0	0.06666666666666667	15	1	15	0.0	0	0.20018753230248681	0.9449802946612432	0.33104267934374904	0.6188366889388018	0.19047329266030827	0.8869882239437129	0.655282594186952	0.8576786476151352	0	0	0.0	0.009975648535174386	0.009975648535174386
3017	0.035032623364659427	0.00973023307472454	0.008539859353791016	0.9192429008852916	-1	0	0	0.2	2	0.9166666666666666	11	0.5384615384615384	0.9166666666666666	12	11	1	0	0	0.15384615384615385	13	2	14	0.0	0	0.23119875652795133	0.9486545117201556	0.33104267934374904	0.8424678632736814	0.19047329266030827	0.9018743138245374	0.7489074703669081	0.9064013762148144	0	0	0.0	0.008539859353791016	0.008539859353791016
3318	0.042054708823895295	0.01227122428075556	0.008038702492029044	0.9190895958897162	-1	0	0	0.125	1	1.0	10	1.0	1.0	11	10	0	0	0	0.08333333333333333	12	1	12	0.0	0	0.19954271431694695	0.9524716200761446	0.33104267934374904	0.6322559815105538	0.19047329266030827	0.9048236578189759	0.655282594186952	0.8733102555044859	0	0	0.0	0.008038702492029044	0.008038702492029044
166	0.002808263375328776	0.0022021262765089243	-0.0021825567030208546	0.9773865494344794	-1	0	0	0.6666666666666666	2	0.5	1	0.6666666666666666	0.5	2	1	1	0	0	0.6666666666666666	3	2	4	0.0	0	0.4865268896151667	0.5127962802772437	0.8866444981695084	0.6410296057652765	0.4695762763420011	0.9716767764529582	0.9229529290642602	0.800399171136577	0	0	0.0	-0.00021825567030208547	-0.00021825567030208547
668	0.020519490784983337	0.0070278385840325175	-0.0003144622831838918	0.9341051962401674	-1	0.25	1	0.5	5	0.5384615384615384	7	0.45454545454545453	0.5384615384615384	10	7	4	0	0	0.2727272727272727	11	3	15	0.0	0.5	0.47264818757918176	0.9414392097444436	0.43108939431489146	0.9208972212596199	0.2736878808786167	0.8794357570667215	0.8711501591723447	0.9173100561427588	0	0	0.0	-3.144622831838918e-05	-3.144622831838918e-05
4556	0.0456814034572363	0.010659486319085597	0.010210191896874	0.9193724924397835	-1	0	0	0.2	2	0.9230769230769231	12	0.5357142857142857	0.9230769230769231	13	12	1	0	0	0.14285714285714285	14	2	15	0.0	0	0.19954271431694695	0.9476354838782808	0.33104267934374904	0.6228500752904161	0.19047329266030827	0.9096701703122099	0.655282594186952	0.8701560674989555	0	0	0.0	0.010210191896874	0.010210191896874
3250	0.037741460467947255	0.0028615850418886165	-0.0006323964776192646	0.9270541638336409	-1	0	0	0.3	3	0.7692307692307693	10	0.42857142857142855	0.6923076923076923	11	9	3	0	0	0.7142857142857143	5	7	15	0.0	0	0.20212198625910646	0.9269169017473976	0.33104267934374904	0.6335743162130828	0.19047329266030827	0.8872388545494125	0.655282594186952	0.8477287087245748	0	0	0.0	-6.323964776192646e-05	-6.323964776192646e-05
394	0.0017874310947176121	0.001730333838430915	-0.00172963211218078	0.9848139557453703	-1	0	0	1.0	1	0	0	1.0	0	1	0	0	1	0	0.5	2	1	2	0.3333333333333333	0	0	0	0	0	0	0	0	0	0	0	0	-0.00017296321121807798	-0.00017296321121807798
4182	0.04561590524134253	0.009637539484098423	0.009538138805763385	0.9191432072057483	-1	0	0	0.2	2	0.9230769230769231	12	0.5357142857142857	0.9230769230769231	13	12	1	0	0	0.14285714285714285	14	2	15	0.0	0	0.19954271431694695	0.9476354838782808	0.33104267934374904	0.6228500752904161	0.19047329266030827	0.9096701703122099	0.655282594186952	0.8701560674989555	0	0	0.0	0.009538138805763385	0.009538138805763385
3029	0.03564794176880731	0.0073971626726672	0.007396407140371941	0.9201917952135202	-1	0	0	0.2	2	0.9166666666666666	11	0.5384615384615384	0.9166666666666666	12	11	1	0	0	0.15384615384615385	13	2	14	0.0	0	0.23119875652795133	0.9486545117201556	0.33104267934374904	0.8424678632736814	0.19047329266030827	0.8928980159507596	0.731297528031585	0.9036064678749809	0	0	0.0	0.007396407140371941	0.007396407140371941
532	0.008702639070160488	0.002346841457805792	-0.002324874983331568	0.9582196185567063	-1	0	0	0.3333333333333333	2	0.8333333333333334	5	0.4	0.6666666666666666	4	4	3	0	0	0.8	4	5	8	0.0	0	0.5113927987906326	0.8686063258338907	0.3649327695917295	0.9504438738772868	0.2524410478460963	0.9419159025119839	0.8782850264075627	0.9270914601873433	0	0	0.0	-0.00023248749833315678	-0.00023248749833315678
4249	0.04526021350068249	0.010678544064109683	0.00999292779104092	0.9190899942373778	-1	0	0	0.2	2	0.9230769230769231	12	0.5357142857142857	0.9230769230769231	13	12	1	0	0	0.14285714285714285	14	2	15	0.0	0	0.19954271431694695	0.9476354838782808	0.33104267934374904	0.6228500752904161	0.19047329266030827	0.8902418974085887	0.655282594186952	0.8617862704698922	0	0	0.0	0.00999292779104092	0.00999292779104092
229	0.0019503536052145154	0.001691574214329798	-0.001691573531599119	0.9850969009246857	-1	0	0	1.0	1	0	0	1.0	0	1	0	0	1	0	0.5	2	1	2	0.3333333333333333	0	0	0	0	0	0	0	0	0	0	0	0	-0.0001691573531599119	-0.0001691573531599119
3794	0.0438158925891746	0.009144151202805312	0.008925612016017444	0.9206841178243866	-1	0	0	0.2	2	0.9230769230769231	12	0.5357142857142857	0.9230769230769231	13	12	1	0	0	0.14285714285714285	14	2	15	0.0	0	0.2008323502880267	0.9477510649183986	0.33104267934374904	0.6228500752904161	0.19047329266030827	0.8927889982313949	0.655282594186952	0.8629205894502315	0	0	0.0	0.008925612016017444	0.008925612016017444
742	0.0077122488057019805	0.004239401292589395	-0.004238529052164917	0.9814977386631064	-1	0	0	0.4	2	0.8	4	0.5833333333333334	0.8	6	4	0	0	0	0.3333333333333333	6	2	7	0.0	0	0.22642262942064545	0.898232377965971	0.33104267934374904	0.8779989781560261	0.19047329266030827	0.8349769422650322	0.6985909782348579	0.8726087142235064	0	0	0.0	-0.00042385290521649167	-0.00042385290521649167
386	0.0021454503139320185	0.0021026661804734894	-0.002102581254139899	0.9836228277406968	-1	0	0	0.6666666666666666	2	0.5	1	0.6666666666666666	0	1	0	2	0	0	0.6666666666666666	2	3	4	0.0	0	0	0	0	0	0	0	0	0	0	0	0	-0.00021025812541398988	-0.00021025812541398988
3891	0.04383520855542312	0.00967431414935652	0.009364677727099585	0.9209515470537961	-1	0	0	0.2	2	0.9230769230769231	12	0.5357142857142857	0.9230769230769231	13	12	1	0	0	0.14285714285714285	14	2	15	0.0	0	0.2008323502880267	0.9477510649183986	0.33104267934374904	0.6228500752904161	0.19047329266030827	0.8927889982313949	0.655282594186952	0.8629205894502315	0	0	0.0	0.009364677727099585	0.009364677727099585
4628	0.044722463039670896	0.009864045475038672	0.009625163883140017	0.9188203589195618	-1	0	0	0.2	2	0.9230769230769231	12	0.5357142857142857	0.9230769230769231	13	12	1	0	0	0.14285714285714285	14	2	15	0.0	0	0.19954271431694695	0.9476354838782808	0.33104267934374904	0.6228500752904161	0.19047329266030827	0.8927889982313949	0.655282594186952	0.8628286280164676	0	0	0.0	0.009625163883140017	0.009625163883140017
2241	0.04107865986939624	0.010974627276762357	0.00848199789184488	0.9204893401169474	-1	0	0	0.2222222222222222	2	0.9090909090909091	10	0.5416666666666666	0.9090909090909091	11	10	1	0	0	0.16666666666666666	12	2	13	0.0	0	0.19954271431694695	0.9524716200761446	0.33104267934374904	0.6322559815105538	0.19047329266030827	0.9048236578189759	0.655282594186952	0.8733102555044859	0	0	0.0	0.00848199789184488	0.00848199789184488
1841	0.028478606215076818	0.004199130390255703	0.0035724258487843693	0.9200164953250776	-1	0	0	0.2	2	0.9166666666666666	11	0.5384615384615384	0.9166666666666666	12	11	1	0	0	0.15384615384615385	13	2	14	0.0	0	0.2602755267967961	0.9468335799994648	0.3458925443611565	0.9022522589878889	0.19282309818499083	0.909720984626326	0.7963773131158773	0.9220700680429736	0	0	0.0	0.0035724258487843693	0.0035724258487843693
4315	0.04515247294795477	0.010584848664398433	0.010127550825050112	0.9193457530090641	-1	0	0	0.2	2	0.9230769230769231	12	0.5357142857142857	0.9230769230769231	13	12	1	0	0	0.14285714285714285	14	2	15	0.0	0	0.19954271431694695	0.9476354838782808	0.33104267934374904	0.6228500752904161	0.19047329266030827	0.9096701703122099	0.655282594186952	0.8701560674989555	0	0	0.0	0.010127550825050112	0.010127550825050112
1603	0.0323010326714533	0.00537052806154406	-0.00536676278645293	0.620010733225878	-1	0	0	0.2	2	0.9230769230769231	12	0.5357142857142857	0.9230769230769231	13	12	1	0	0	0.14285714285714285	14	2	15	0.0	0	0.6786699173335237	0.9446712999113663	0.3806859358668352	0.8304364197381721	0.21419542629292895	0.9364826566462334	0.7937514953499923	0.9146953607711628	0	0	0.0	-0.0005366762786452931	-0.0005366762786452931
41	None	None	None	None	None	0.5	2	0.6	6	0.46153846153846156	6	0.5	0.3076923076923077	7	4	7	1	0	0.3	10	3	15	0.06666666666666667	0.14285714285714285	0.40517162192810263	0.8283936849541726	0.5810710573853598	0.7768295618890706	0.5516018571587148	0.8997865932970729	0.9237166823059695	0.8418612121053036	1.0	0	0.0	None	None
3266	0.03926386934783644	0.011137890988680569	0.008233403966585593	0.9201011691803194	-1	0	0	0.2222222222222222	2	0.9090909090909091	10	0.5416666666666666	0.9090909090909091	11	10	1	0	0	0.16666666666666666	12	2	13	0.0	0	0.2008323502880267	0.9526908929066079	0.33104267934374904	0.6322559815105538	0.19047329266030827	0.9048236578189759	0.655282594186952	0.8734891759188373	0	0	0.0	0.008233403966585593	0.008233403966585593
4306	0.04459058407289068	0.009728149156970144	0.009251180219198725	0.9187093726807263	-1	0	0	0.2	2	0.9230769230769231	12	0.5357142857142857	0.9230769230769231	13	12	1	0	0	0.14285714285714285	14	2	15	0.0	0	0.19954271431694695	0.9476354838782808	0.33104267934374904	0.6228500752904161	0.19047329266030827	0.8927889982313949	0.655282594186952	0.8628286280164676	0	0	0.0	0.009251180219198725	0.009251180219198725
2913	0.03620725790530259	0.008456311510295871	0.008266787951270975	0.918746258787628	-1	0	0	0.2	2	0.9166666666666666	11	0.5384615384615384	0.9166666666666666	12	11	1	0	0	0.15384615384615385	13	2	14	0.0	0	0.23119875652795133	0.9486545117201556	0.33104267934374904	0.8424678632736814	0.19047329266030827	0.8982475130121911	0.7038771529666801	0.9052548066004777	0	0	0.0	0.008266787951270975	0.008266787951270975
4334	0.04492289046438182	0.009083838099112377	0.008867840945415706	0.9209345637059145	-1	0	0	0.2	2	0.9230769230769231	12	0.5357142857142857	0.9230769230769231	13	12	1	0	0	0.14285714285714285	14	2	15	0.0	0	0.19954271431694695	0.9476354838782808	0.33104267934374904	0.6228500752904161	0.19047329266030827	0.8902418974085887	0.655282594186952	0.8617862704698922	0	0	0.0	0.008867840945415706	0.008867840945415706
2727	0.039913451776092276	0.009571285638196179	0.008619870907638324	0.9195157943741721	-1	0	0	0.2222222222222222	2	0.9090909090909091	10	0.5416666666666666	0.9090909090909091	11	10	1	0	0	0.16666666666666666	12	2	13	0.0	0	0.2008323502880267	0.952426168147369	0.33104267934374904	0.6322559815105538	0.19047329266030827	0.9048236578189759	0.655282594186952	0.8732732392011079	0	0	0.0	0.008619870907638324	0.008619870907638324
4041	0.04416509586763227	0.010312018896656127	0.009810951825933244	0.9186331943541893	-1	0	0	0.2	2	0.9230769230769231	12	0.5357142857142857	0.9230769230769231	13	12	1	0	0	0.14285714285714285	14	2	15	0.0	0	0.19954271431694695	0.9476354838782808	0.33104267934374904	0.6228500752904161	0.19047329266030827	0.8927889982313949	0.655282594186952	0.8628286280164676	0	0	0.0	0.009810951825933244	0.009810951825933244
2643	0.039427394963598046	0.010257825534724917	0.008537874068447344	0.9198417308880377	-1	0	0	0.2222222222222222	2	0.9090909090909091	10	0.5416666666666666	0.9090909090909091	11	10	1	0	0	0.16666666666666666	12	2	13	0.0	0	0.2008323502880267	0.9525586567086408	0.33104267934374904	0.6322559815105538	0.19047329266030827	0.9048236578189759	0.655282594186952	0.8733812067300322	0	0	0.0	0.008537874068447344	0.008537874068447344
4960	0.04467854358211748	0.010218417477669776	0.009565269127456063	0.9186907178114047	-1	0	0	0.2	2	0.9230769230769231	12	0.5357142857142857	0.9230769230769231	13	12	1	0	0	0.14285714285714285	14	2	15	0.0	0	0.19954271431694695	0.9476354838782808	0.33104267934374904	0.6228500752904161	0.19047329266030827	0.8902418974085887	0.655282594186952	0.8617862704698922	0	0	0.0	0.009565269127456063	0.009565269127456063
2984	0.040118621883671816	0.008350583623028394	0.007716833532475009	0.9195387996809338	-1	0	0	0.2222222222222222	2	0.9090909090909091	10	0.5416666666666666	0.9090909090909091	11	10	1	0	0	0.16666666666666666	12	2	13	0.0	0	0.2008323502880267	0.9526908929066079	0.33104267934374904	0.6322559815105538	0.19047329266030827	0.9048236578189759	0.655282594186952	0.8734891759188373	0	0	0.0	0.007716833532475009	0.007716833532475009
1128	0.03689368349176176	0.017698835660432708	-0.014955739277081333	0.9261255143681317	-1	0	0	0.2222222222222222	2	0.9090909090909091	10	0.5416666666666666	0.9090909090909091	11	10	1	0	0	0.16666666666666666	12	2	13	0.0	0	0.2615651627678759	0.9555389252686597	0.33104267934374904	0.8621115310460985	0.19047329266030827	0.9174365525124833	0.6843266261891483	0.9195468345122162	0	0	0.0	-0.0014955739277081332	-0.0014955739277081332
2141	0.01175428739569114	0.0014051974463962606	-0.0013985362900701295	0.9792964586519618	-1	0	0	0.3	3	0.8333333333333334	10	0.5384615384615384	0.8333333333333334	12	10	1	0	0	0.15384615384615385	13	2	14	0.0	0.5	0.5487293296879724	0.9484171163297679	0.33104267934374904	0.6250436552520412	0.20928273445392573	0.9428733425046886	0.7967094825311275	0.8884916553371288	0	0	0.0	-0.00013985362900701296	-0.00013985362900701296
3247	0.040611810637702174	0.011330071292345714	0.007793411456869255	0.9204533979965877	-1	0	0	0.2222222222222222	2	0.9090909090909091	10	0.5416666666666666	0.9090909090909091	11	10	1	0	0	0.16666666666666666	12	2	13	0.0	0	0.19954271431694695	0.9524716200761446	0.33104267934374904	0.6322559815105538	0.19047329266030827	0.9048236578189759	0.655282594186952	0.8733102555044859	0	0	0.0	0.007793411456869255	0.007793411456869255
779	0.023806118257173794	0.007416219741755124	0.002909133613939337	0.9280914208815104	-1	0.25	1	0.4	4	0.6923076923076923	9	0.3409090909090909	0.6923076923076923	10	9	4	0	0	0.36363636363636365	11	4	15	0.0	0.5	0.6051120657125335	0.9218020199162599	0.406596025774574	0.9289607232640738	0.15825699014634323	0.8889493688660006	0.9348951449079949	0.9147184425024447	0	0	0.0	0.002909133613939337	0.002909133613939337
3768	0.04419289336888116	0.010427436169718833	0.009777193632634103	0.9180386836300231	-1	0	0	0.1	1	1.0	12	1.0	1.0	13	12	0	0	0	0.07142857142857142	14	1	14	0.0	0	0.19954271431694695	0.9476354838782808	0.33104267934374904	0.6228500752904161	0.19047329266030827	0.8927889982313949	0.655282594186952	0.8628286280164676	0	0	0.0	0.009777193632634103	0.009777193632634103
996	0.020942606506223094	0.001550524992498021	0.0015497641692642226	0.7708385175986932	-1	0	0	0.2	2	0.9230769230769231	12	0.5357142857142857	0.9230769230769231	13	12	1	0	0	0.14285714285714285	14	2	15	0.0	0	0.6786699173335237	0.9015780695159945	0.4207032275577335	0.8741276771258433	0.22339256519817807	0.899197439973433	0.8977450450497226	0.892230204278104	0	0	0.0	0.0015497641692642226	0.0015497641692642226
2850	0.040521123495710035	0.011068109144831096	0.008654541011388846	0.9222919644307922	-1	0	0	0.2222222222222222	2	0.9090909090909091	10	0.5416666666666666	0.9090909090909091	11	10	1	0	0	0.16666666666666666	12	2	13	0.0	0	0.19954271431694695	0.9524716200761446	0.33104267934374904	0.6322559815105538	0.19047329266030827	0.9048236578189759	0.655282594186952	0.8733102555044859	0	0	0.0	0.008654541011388846	0.008654541011388846
2182	0.03299153777336871	0.008350159069117423	0.0055741702881776005	0.9220712347711584	-1	0	0	0.2222222222222222	2	0.9090909090909091	10	0.5416666666666666	0.9090909090909091	11	10	1	0	0	0.16666666666666666	12	2	13	0.0	0	0.3865629713809776	0.9450462856442449	0.33104267934374904	0.8612516688438218	0.19517290370967338	0.9249327711913258	0.8000122833332096	0.9163636366554301	0	0	0.0	0.0055741702881776005	0.0055741702881776005
4622	0.008604406664154407	0.0006017167819489196	-3.1974202817733e-05	0.9361340824319282	-1	0	0	0.42857142857142855	3	0.625	5	0.6666666666666666	0.375	3	3	6	3	0	0.6	5	3	10	0.1875	0.4	0.6786699173335237	0.7832088331350567	0.3322769341773246	0.6446352162330401	0.28190249513582666	0.9563568917827336	0.8833629384417125	0.8396595036252568	0.3333333333333333	0.3333333333333333	0.0	-3.1974202817733003e-06	-3.1974202817733003e-06
627	0.015163189454954241	0.0030959046654679846	0.0028210774425110312	0.9373941457212768	-1	0	0	0.2	2	0.9230769230769231	12	0.5357142857142857	0.9230769230769231	13	12	1	0	0	0.14285714285714285	14	2	15	0.0	0	0.6000521294949716	0.9134832801388456	0.564412918168082	0.9287933004729138	0.19727478749518412	0.9042629271812869	0.89596979122376	0.9160805650830628	0	0	0.0	0.0028210774425110312	0.0028210774425110312
3440	0.01680112976133666	0.00632498093185031	-0.0063244797554156814	0.9795227116868118	-1	0.3333333333333333	1	0.5	4	0.7	7	0.4	0.7	10	7	1	0	0	0.3	10	3	12	0.0	1.0	0.23119875652795133	0.9553093448018154	0.3583370801155912	0.8616123543123868	0.19047329266030827	0.9400713877328468	0.8026258769253601	0.9274349828800996	0	0	0.0	-0.0006324479755415682	-0.0006324479755415682
4597	0.045384731078448065	0.00949298224330066	0.009440388567892779	0.9192304209655517	-1	0	0	0.2	2	0.9230769230769231	12	0.5357142857142857	0.9230769230769231	13	12	1	0	0	0.14285714285714285	14	2	15	0.0	0	0.19954271431694695	0.9476354838782808	0.33104267934374904	0.6228500752904161	0.19047329266030827	0.9096701703122099	0.655282594186952	0.8701560674989555	0	0	0.0	0.009440388567892779	0.009440388567892779
3783	0.04576895741415673	0.010153130012427134	0.009864548870574192	0.9192041348231222	-1	0	0	0.2	2	0.9230769230769231	12	0.5357142857142857	0.9230769230769231	13	12	1	0	0	0.14285714285714285	14	2	15	0.0	0	0.19954271431694695	0.9476354838782808	0.33104267934374904	0.6228500752904161	0.19047329266030827	0.9096701703122099	0.655282594186952	0.8701560674989555	0	0	0.0	0.009864548870574192	0.009864548870574192
360	0.001676022454977252	0.0016589303368932595	-0.0016586795184305048	0.9755161621038664	-1	0	0	0.5	1	1.0	1	1.0	1.0	1	1	1	1	0	0.3333333333333333	1	3	3	0.16666666666666666	0	0.6357435957961789	0.5	0.3337862102053436	0.5	0.7715618654308368	0.5	0.8617152028970144	0.5	1.0	0	0.0	-0.0001658679518430505	-0.0001658679518430505
520	0.0020955876488136824	0.0019030910276828495	-0.0019025910688607167	0.9838883594368728	-1	0	0	1.0	2	0.0	0	0.75	0	2	0	0	0	0	1.0	2	2	3	0.0	0	0	0	0	0	0	0	0	0	0	0	0	-0.00019025910688607169	-0.00019025910688607169
3326	0.04332065386352829	0.01086968404302775	0.010237917233610668	0.9181918489457922	-1	0	0	0.1	1	1.0	12	1.0	1.0	13	12	0	0	0	0.07142857142857142	14	1	14	0.0	0	0.2008323502880267	0.9477510649183986	0.33104267934374904	0.6228500752904161	0.19047329266030827	0.8927889982313949	0.655282594186952	0.8629205894502315	0	0	0.0	0.010237917233610668	0.010237917233610668
1404	0.032193900941317743	0.007286809398290164	0.006544256235536321	0.9195335860255037	-1	0	0	0.2	2	0.9230769230769231	12	0.5357142857142857	0.9230769230769231	13	12	1	0	0	0.14285714285714285	14	2	15	0.0	0	0.41749910607134133	0.963055595987842	0.36074240937856394	0.8196729988694981	0.19047329266030827	0.9304034856914113	0.8373023235470685	0.9209926721059881	0	0	0.0	0.006544256235536321	0.006544256235536321
928	0.031038680679373768	0.008982045733646839	0.005604545724757343	0.9219010433541229	-1	0	0	0.2	2	0.9166666666666666	11	0.5384615384615384	0.9166666666666666	12	11	1	0	0	0.15384615384615385	13	2	14	0.0	0	0.2701276376323545	0.9497321552210374	0.33104267934374904	0.8489036242303112	0.19047329266030827	0.9123231040599098	0.7173840210006751	0.911792945562358	0	0	0.0	0.005604545724757343	0.005604545724757343
3781	0.042977556864343625	0.010198902069558646	0.009703204796313621	0.9188709298996707	-1	0	0	0.2	2	0.9230769230769231	12	0.5357142857142857	0.9230769230769231	13	12	1	0	0	0.14285714285714285	14	2	15	0.0	0	0.2008323502880267	0.9477510649183986	0.33104267934374904	0.6228500752904161	0.19047329266030827	0.8902418974085887	0.655282594186952	0.8618788188483003	0	0	0.0	0.009703204796313621	0.009703204796313621
3403	0.044784636146925856	0.009964016812661288	0.009564940908391198	0.9187959122604245	-1	0	0	0.2	2	0.9230769230769231	12	0.5357142857142857	0.9230769230769231	13	12	1	0	0	0.14285714285714285	14	2	15	0.0	0	0.19954271431694695	0.9476354838782808	0.33104267934374904	0.6228500752904161	0.19047329266030827	0.8927889982313949	0.655282594186952	0.8628286280164676	0	0	0.0	0.009564940908391198	0.009564940908391198
1557	0.035245628359359515	0.008451961153896497	0.0060763026680795236	0.921690577122887	-1	0	0	0.2	2	0.9166666666666666	11	0.5384615384615384	0.9166666666666666	12	11	1	0	0	0.15384615384615385	13	2	14	0.0	0	0.22990912055687157	0.9485805158091826	0.33104267934374904	0.8424678632736814	0.19047329266030827	0.9105642044649633	0.7338736948440544	0.9092132501815806	0	0	0.0	0.0060763026680795236	0.0060763026680795236
3509	0.04309204390816212	0.009446546707944238	0.009190301882927613	0.9189261818892394	-1	0	0	0.2	2	0.9230769230769231	12	0.5357142857142857	0.9230769230769231	13	12	1	0	0	0.14285714285714285	14	2	15	0.0	0	0.2008323502880267	0.9477510649183986	0.33104267934374904	0.6228500752904161	0.19047329266030827	0.8927889982313949	0.655282594186952	0.8629205894502315	0	0	0.0	0.009190301882927613	0.009190301882927613
4754	0.04475853110926309	0.01131254068079573	0.010443725255045552	0.919136748172009	-1	0	0	0.2	2	0.9230769230769231	12	0.5357142857142857	0.9230769230769231	13	12	1	0	0	0.14285714285714285	14	2	15	0.0	0	0.19954271431694695	0.9476354838782808	0.33104267934374904	0.6228500752904161	0.19047329266030827	0.9096701703122099	0.655282594186952	0.8701560674989555	0	0	0.0	0.010443725255045552	0.010443725255045552
4605	0.04468537750577195	0.009578532378916402	0.009332642124940912	0.9198023447199828	-1	0	0	0.2	2	0.9230769230769231	12	0.5357142857142857	0.9230769230769231	13	12	1	0	0	0.14285714285714285	14	2	15	0.0	0	0.19954271431694695	0.9476354838782808	0.33104267934374904	0.6228500752904161	0.19047329266030827	0.8927889982313949	0.655282594186952	0.8628286280164676	0	0	0.0	0.009332642124940912	0.009332642124940912
4430	0.04652894172251069	0.010234099097028002	0.010014600118343908	0.9195895498126865	-1	0	0	0.2	2	0.9230769230769231	12	0.5357142857142857	0.9230769230769231	13	12	1	0	0	0.14285714285714285	14	2	15	0.0	0	0.19954271431694695	0.9476354838782808	0.33104267934374904	0.6228500752904161	0.19047329266030827	0.9096701703122099	0.655282594186952	0.8701560674989555	0	0	0.0	0.010014600118343908	0.010014600118343908
2809	0.037342144832194925	0.007678424429191993	0.0072004807168343	0.9189874344045346	-1	0	0	0.2	2	0.9230769230769231	12	0.5357142857142857	0.9230769230769231	13	12	1	0	0	0.14285714285714285	14	2	15	0.0	0	0.4187887420424211	0.9641985413185681	0.33104267934374904	0.7150923022878365	0.19517290370967338	0.9371272018449566	0.8000122833332096	0.9092974496601381	0	0	0.0	0.0072004807168343	0.0072004807168343
832	0.022025422117830856	0.004848963216426816	0.0038274602550746823	0.9335555700352919	-1	0	0	0.3	3	0.7692307692307693	10	0.5769230769230769	0.6923076923076923	11	9	3	0	0	0.15384615384615385	13	2	15	0.0	0	0.41374216106681994	0.9345613693226952	0.4246866144415577	0.9459438342842513	0.20742164091139315	0.8712314045723352	0.9090633684220224	0.9225616159379477	0	0	0.0	0.0038274602550746823	0.0038274602550746823
1258	0.033129441139444334	0.009112794191392872	0.0071128782478264456	0.9199163437970455	-1	0	0	0.2	2	0.9230769230769231	12	0.5357142857142857	0.9230769230769231	13	12	1	0	0	0.14285714285714285	14	2	15	0.0	0	0.2615651627678759	0.9577858558041444	0.33104267934374904	0.8337458490056403	0.19047329266030827	0.9054829746695849	0.7482531399951207	0.9114381681471809	0	0	0.0	0.0071128782478264456	0.0071128782478264456
2662	0.036164730257108285	0.0077821271038582525	0.00762726403499195	0.920631169073701	-1	0	0	0.2	2	0.9166666666666666	11	0.5384615384615384	0.9166666666666666	12	11	1	0	0	0.15384615384615385	13	2	14	0.0	0	0.23119875652795133	0.9486545117201556	0.33104267934374904	0.8424678632736814	0.19047329266030827	0.8982475130121911	0.7038771529666801	0.9052548066004777	0	0	0.0	0.00762726403499195	0.00762726403499195
3947	0.045400452088797914	0.010749659985536921	0.007608337991342334	0.9205616984467035	-1	0	0	0.2	2	0.9230769230769231	12	0.5357142857142857	0.9230769230769231	13	12	1	0	0	0.14285714285714285	14	2	15	0.0	0	0.19954271431694695	0.9523210604367617	0.33104267934374904	0.6228500752904161	0.19047329266030827	0.9121876388591309	0.655282594186952	0.874963117219673	0	0	0.0	0.007608337991342334	0.007608337991342334
308	0.0017744425569148903	0.0017252736588745617	-0.0017231370578138748	0.9833091611464132	-1	0	0	1.0	1	0	0	1.0	0	1	0	0	0	0	0.5	2	1	2	0.0	0	0	0	0	0	0	0	0	0	0	0	0	-0.0001723137057813875	-0.0001723137057813875
970	0.029414524531319722	0.003182932462551713	0.0031662484016186238	0.9248839879109237	-1	0	0	0.1	1	1.0	13	1.0	1.0	14	13	0	0	0	0.06666666666666667	15	1	15	0.0	0	0.7512896334962023	0.9530305789972036	0.4226949209996456	0.9345900733560689	0.540671361564894	0.9141772001839354	0.9046468838451021	0.9357424652932218	0	0	0.0	0.0031662484016186238	0.0031662484016186238
2010	0.036025247074731905	0.008570070916857226	0.00820478179032873	0.919718949003987	-1	0	0	0.2	2	0.9166666666666666	11	0.5384615384615384	0.9166666666666666	12	11	1	0	0	0.15384615384615385	13	2	14	0.0	0	0.23119875652795133	0.9486545117201556	0.33104267934374904	0.8424678632736814	0.19047329266030827	0.8982475130121911	0.7038771529666801	0.9052548066004777	0	0	0.0	0.00820478179032873	0.00820478179032873
579	0.001873282574513447	0.0017550915146768088	-0.0017549701465204802	0.9834043920577716	-1	0	0	1.0	1	0	0	1.0	0	1	0	0	0	0	0.5	1	2	2	0.0	0	0	0	0	0	0	0	0	0	0	0	0	-0.000175497014652048	-0.000175497014652048
1087	0.02653936288038687	0.005233270879652578	0.0028236692577968863	0.9234808693676153	-1	0	0	0.25	2	0.8	8	0.4	0.7	9	7	2	0	0	0.8333333333333334	6	5	12	0.0	0	0.19954271431694695	0.885407334583062	0.3451960845636859	0.8888117625741966	0.19517290370967338	0.9276673742019197	0.7482531399951207	0.902464030863354	0	0	0.0	0.0028236692577968863	0.0028236692577968863
3142	0.043243192939036876	0.009359999197295257	0.009178153234248126	0.9217915749940195	-1	0	0	0.2	2	0.9166666666666666	11	0.5384615384615384	0.9166666666666666	12	11	1	0	0	0.15384615384615385	13	2	14	0.0	0	0.20018753230248681	0.9504431801269593	0.33104267934374904	0.6272956865668362	0.19047329266030827	0.8987434660929875	0.655282594186952	0.8682904522159397	0	0	0.0	0.009178153234248126	0.009178153234248126
2724	0.03596467891811447	0.008068302947831538	0.007747778542059045	0.9202423480201852	-1	0	0	0.2	2	0.9166666666666666	11	0.5384615384615384	0.9166666666666666	12	11	1	0	0	0.15384615384615385	13	2	14	0.0	0	0.23119875652795133	0.9486545117201556	0.33104267934374904	0.8424678632736814	0.19047329266030827	0.8982475130121911	0.7038771529666801	0.9052548066004777	0	0	0.0	0.007747778542059045	0.007747778542059045
3405	0.042892566030182135	0.009501772329550547	0.009316409698494805	0.9210351575310454	-1	0	0	0.2	2	0.9166666666666666	11	0.5384615384615384	0.9166666666666666	12	11	1	0	0	0.15384615384615385	13	2	14	0.0	0	0.20018753230248681	0.9504431801269593	0.33104267934374904	0.6272956865668362	0.19047329266030827	0.8987434660929875	0.655282594186952	0.8682904522159397	0	0	0.0	0.009316409698494805	0.009316409698494805
2605	0.03489574360949625	0.00987905659378377	0.006834401258976281	0.9196306682428255	-1	0	0	0.2	2	0.9230769230769231	12	0.5357142857142857	0.9230769230769231	13	12	1	0	0	0.14285714285714285	14	2	15	0.0	0	0.2602755267967961	0.9578547046656539	0.33104267934374904	0.8337458490056403	0.19047329266030827	0.9054829746695849	0.7482531399951207	0.9114840097910333	0	0	0.0	0.006834401258976281	0.006834401258976281
3823	0.044362474202671275	0.009837699927615655	0.009604257733265589	0.9188302568226291	-1	0	0	0.2	2	0.9230769230769231	12	0.5357142857142857	0.9230769230769231	13	12	1	0	0	0.14285714285714285	14	2	15	0.0	0	0.2008323502880267	0.9477510649183986	0.33104267934374904	0.6228500752904161	0.19047329266030827	0.8927889982313949	0.655282594186952	0.8629205894502315	0	0	0.0	0.009604257733265589	0.009604257733265589
2915	0.03554783007257317	0.007656077157502142	0.007622426543892426	0.9158826220541956	-1	0	0	0.1111111111111111	1	1.0	11	1.0	1.0	12	11	0	0	0	0.07692307692307693	13	1	13	0.0	0	0.23119875652795133	0.9486545117201556	0.33104267934374904	0.8424678632736814	0.19047329266030827	0.9234954153941107	0.7321031268833682	0.9138305617786773	0	0	0.0	0.007622426543892426	0.007622426543892426
630	0.02920314526062427	0.005646448952965281	0.0007388113123516463	0.9592645221186943	-1	0	0	0.2	2	0.9230769230769231	12	0.5357142857142857	0.9230769230769231	14	12	0	0	0	0.14285714285714285	14	2	15	0.0	0	0.2971584245950648	0.9583536341688702	0.5199222839340074	0.9700910805046137	0.574434733756168	0.9162028696709237	0.9471186275573571	0.9526805549030221	0	0	0.0	0.0007388113123516463	0.0007388113123516463
3650	0.04386737589709482	0.010682825156438622	0.009862975497081492	0.9192063908658298	-1	0	0	0.2	2	0.9230769230769231	12	0.5357142857142857	0.9230769230769231	13	12	1	0	0	0.14285714285714285	14	2	15	0.0	0	0.19954271431694695	0.9476354838782808	0.33104267934374904	0.6228500752904161	0.19047329266030827	0.8927889982313949	0.655282594186952	0.8628286280164676	0	0	0.0	0.009862975497081492	0.009862975497081492
2957	0.04022315516357407	0.0093197053859334	0.008280911226283863	0.9193508124287516	-1	0	0	0.2222222222222222	2	0.9090909090909091	10	0.5416666666666666	0.9090909090909091	11	10	1	0	0	0.16666666666666666	12	2	13	0.0	0	0.2008323502880267	0.9526908929066079	0.33104267934374904	0.6322559815105538	0.19047329266030827	0.9048236578189759	0.655282594186952	0.8734891759188373	0	0	0.0	0.008280911226283863	0.008280911226283863
4774	0.04583667862376869	0.008614264495072365	0.008590828015064748	0.9211642638601919	-1	0	0	0.2	2	0.9230769230769231	12	0.5357142857142857	0.9230769230769231	13	12	1	0	0	0.14285714285714285	14	2	15	0.0	0	0.19954271431694695	0.9476354838782808	0.33104267934374904	0.6228500752904161	0.19047329266030827	0.9096701703122099	0.655282594186952	0.8701560674989555	0	0	0.0	0.008590828015064748	0.008590828015064748
2579	0.03592940408142105	0.006925280304755677	0.006910762035144208	0.9173290685581096	-1	0	0	0.1111111111111111	1	1.0	11	1.0	1.0	12	11	0	0	0	0.07692307692307693	13	1	13	0.0	0	0.23119875652795133	0.9486545117201556	0.33104267934374904	0.8424678632736814	0.19047329266030827	0.9234954153941107	0.7321031268833682	0.9138305617786773	0	0	0.0	0.006910762035144208	0.006910762035144208
4654	0.04417853313503772	0.010956826971050455	0.01019330874732975	0.9176456937616663	-1	0	0	0.1	1	1.0	12	1.0	1.0	13	12	0	0	0	0.07142857142857142	14	1	14	0.0	0	0.19954271431694695	0.9476354838782808	0.33104267934374904	0.6228500752904161	0.19047329266030827	0.8902418974085887	0.655282594186952	0.8617862704698922	0	0	0.0	0.01019330874732975	0.01019330874732975
1144	0.031661698190642455	0.009603860773737536	0.004827374813580596	0.9238556482498373	-1	0	0	0.2	2	0.9230769230769231	12	0.5357142857142857	0.9230769230769231	13	12	1	0	0	0.14285714285714285	14	2	15	0.0	0	0.7000239818731646	0.9493709826626117	0.3856314808874333	0.9601359480424961	0.540671361564894	0.9183122428513174	0.9471186275573571	0.9450165047161628	0	0	0.0	0.004827374813580596	0.004827374813580596
4503	0.0344975874729413	0.01176407899684005	0.0011674206156025995	0.921021248160653	-1	0	0	0.2	2	0.9230769230769231	12	0.5357142857142857	0.9230769230769231	13	12	1	0	0	0.14285714285714285	14	2	15	0.0	0	0.19954271431694695	0.9592541901763486	0.33104267934374904	0.6415580955824732	0.19047329266030827	0.9172314962517819	0.655282594186952	0.8858212025590022	0	0	0.0	0.0011674206156025995	0.0011674206156025995
1629	0.03338164605705612	0.010590080033383333	-0.0030696292082244836	0.9233557737464271	-1	0	0	0.16666666666666666	1	1.0	7	1.0	1.0	8	7	0	0	0	0.1111111111111111	9	1	9	0.0	0	0.440395951796315	0.9618418805054773	0.33104267934374904	0.6600858302061656	0.2045831234045606	0.9079472689485462	0.7577377520870784	0.8869412336003841	0	0	0.0	-0.0003069629208224484	-0.0003069629208224484
1318	0.03237513955222002	0.009822372534774115	0.007105266360368027	0.9195928495392514	-1	0	0	0.2222222222222222	2	0.9090909090909091	10	0.5416666666666666	0.9090909090909091	11	10	1	0	0	0.16666666666666666	12	2	13	0.0	0	0.2602755267967961	0.9306646020243601	0.33104267934374904	0.8581040274577152	0.19047329266030827	0.9023600874523341	0.6843266261891483	0.900855570460543	0	0	0.0	0.007105266360368027	0.007105266360368027
4345	0.04303296051035656	0.01016190832967317	0.009538944312501806	0.9188221638118818	-1	0	0	0.1	1	1.0	12	1.0	1.0	13	12	0	0	0	0.07142857142857142	14	1	14	0.0	0	0.2008323502880267	0.9477510649183986	0.33104267934374904	0.6228500752904161	0.19047329266030827	0.8927889982313949	0.655282594186952	0.8629205894502315	0	0	0.0	0.009538944312501806	0.009538944312501806
4084	0.04547334503967438	0.010792531261807299	0.010508325233790666	0.9192873666013613	-1	0	0	0.2	2	0.9230769230769231	12	0.5357142857142857	0.9230769230769231	13	12	1	0	0	0.14285714285714285	14	2	15	0.0	0	0.19954271431694695	0.9476354838782808	0.33104267934374904	0.6228500752904161	0.19047329266030827	0.9121876388591309	0.655282594186952	0.8713202023835757	0	0	0.0	0.010508325233790666	0.010508325233790666
3708	0.044234304608697525	0.010722402700881152	0.01029288369569901	0.9191887832328977	-1	0	0	0.2	2	0.9230769230769231	12	0.5357142857142857	0.9230769230769231	13	12	1	0	0	0.14285714285714285	14	2	15	0.0	0	0.19954271431694695	0.9476354838782808	0.33104267934374904	0.6228500752904161	0.19047329266030827	0.8902418974085887	0.655282594186952	0.8617862704698922	0	0	0.0	0.01029288369569901	0.01029288369569901
264	0.0017644595573598364	0.0017174519597289264	-0.0017152952117116572	0.9834990248934574	-1	0	0	1.0	1	0	0	1.0	0	0	0	1	0	0	0.5	2	1	2	0.0	0	0	0	0	0	0	0	0	0	0	0	0	-0.1	-0.1
2057	0.036180207109629284	0.008258767638652529	0.008125704823671103	0.9190095155758273	-1	0	0	0.2	2	0.9166666666666666	11	0.5384615384615384	0.9166666666666666	12	11	1	0	0	0.15384615384615385	13	2	14	0.0	0	0.23119875652795133	0.9486545117201556	0.33104267934374904	0.8424678632736814	0.19047329266030827	0.8982475130121911	0.7038771529666801	0.9052548066004777	0	0	0.0	0.008125704823671103	0.008125704823671103
3476	0.0429561738825029	0.009563909389562246	0.009351517166427474	0.9198729996926504	-1	0	0	0.2	2	0.9166666666666666	11	0.5384615384615384	0.9166666666666666	12	11	1	0	0	0.15384615384615385	13	2	14	0.0	0	0.20018753230248681	0.9504431801269593	0.33104267934374904	0.6272956865668362	0.19047329266030827	0.8987434660929875	0.655282594186952	0.8682904522159397	0	0	0.0	0.009351517166427474	0.009351517166427474
4617	0.04547434150172794	0.010556600119973187	0.0101971051117547	0.9201201852689103	-1	0	0	0.2	2	0.9230769230769231	12	0.5357142857142857	0.9230769230769231	13	12	1	0	0	0.14285714285714285	14	2	15	0.0	0	0.19954271431694695	0.9476354838782808	0.33104267934374904	0.6228500752904161	0.19047329266030827	0.9096701703122099	0.655282594186952	0.8701560674989555	0	0	0.0	0.0101971051117547	0.0101971051117547
1282	0.03273183333347158	0.010687093584476266	0.005467776674932049	0.9201567650344792	-1	0	0	0.2222222222222222	2	0.9090909090909091	10	0.5416666666666666	0.9090909090909091	10	10	2	1	0	0.16666666666666666	12	2	13	0.125	0	0.3388873164340687	0.9520476027120253	0.3458925443611565	0.8593654909377393	0.19282309818499083	0.9227361743560635	0.7963773131158773	0.918802337169829	1.0	0	0.0	0.005467776674932049	0.005467776674932049
2226	0.03622421612319431	0.009495261235098366	0.009295224326953259	0.9188162464682301	-1	0	0	0.2	2	0.9166666666666666	11	0.5384615384615384	0.9166666666666666	12	11	1	0	0	0.15384615384615385	13	2	14	0.0	0	0.23119875652795133	0.9486545117201556	0.33104267934374904	0.8424678632736814	0.19047329266030827	0.8982475130121911	0.7038771529666801	0.9052548066004777	0	0	0.0	0.009295224326953259	0.009295224326953259
4002	0.04604134855596423	0.010007042644755533	0.009863871997694847	0.9208846958546782	-1	0	0	0.2	2	0.9166666666666666	11	0.5384615384615384	0.9166666666666666	12	11	1	0	0	0.15384615384615385	13	2	14	0.0	0	0.2008323502880267	0.9503144278839958	0.33104267934374904	0.6272956865668362	0.36707369237639276	0.9255781667169533	0.6726088917203755	0.8805301426925465	0	0	0.0	0.009863871997694847	0.009863871997694847
4115	0.04574511332170237	0.010496879390092395	0.010031570283126528	0.9186633100803151	-1	0	0	0.2	2	0.9230769230769231	12	0.5357142857142857	0.9230769230769231	13	12	1	0	0	0.14285714285714285	14	2	15	0.0	0	0.19954271431694695	0.9476354838782808	0.33104267934374904	0.6228500752904161	0.19047329266030827	0.8902418974085887	0.655282594186952	0.8617862704698922	0	0	0.0	0.010031570283126528	0.010031570283126528
2709	0.03579345717342792	0.00879718655372606	0.008488038821990559	0.9190583281825482	-1	0	0	0.2	2	0.9166666666666666	11	0.5384615384615384	0.9166666666666666	12	11	1	0	0	0.15384615384615385	13	2	14	0.0	0	0.23119875652795133	0.9486545117201556	0.33104267934374904	0.8424678632736814	0.19047329266030827	0.8982475130121911	0.7038771529666801	0.9052548066004777	0	0	0.0	0.008488038821990559	0.008488038821990559
2933	0.035063564439650086	0.010530796788235888	0.00850583440084542	0.9203280424036492	-1	0	0	0.2	2	0.9166666666666666	11	0.5384615384615384	0.9166666666666666	12	11	1	0	0	0.15384615384615385	13	2	14	0.0	0	0.23119875652795133	0.9486545117201556	0.33104267934374904	0.8424678632736814	0.19047329266030827	0.9018743138245374	0.7489074703669081	0.9064013762148144	0	0	0.0	0.00850583440084542	0.00850583440084542
1086	0.03264597862067603	0.010846971857263712	0.006274522450303096	0.9183306962241761	-1	0	0	0.125	1	1.0	10	1.0	1.0	11	10	0	0	0	0.08333333333333333	12	1	12	0.0	0	0.2602755267967961	0.9506130940704048	0.33104267934374904	0.8506531307883547	0.19047329266030827	0.91660415770021	0.7482531399951207	0.914099044368114	0	0	0.0	0.006274522450303096	0.006274522450303096
1288	0.033244887855227646	0.012873506974181026	0.006218220935675121	0.9195872542187501	-1	0	0	0.1111111111111111	1	1.0	11	1.0	1.0	12	11	0	0	0	0.07692307692307693	13	1	13	0.0	0	0.2701276376323545	0.9497321552210374	0.33104267934374904	0.8489036242303112	0.19047329266030827	0.9123231040599098	0.7173840210006751	0.911792945562358	0	0	0.0	0.006218220935675121	0.006218220935675121
289	0.002143847962249809	0.0020754867413535086	-0.002073320442073952	0.9830966132104041	-1	0	0	0	0	0	0	1.0	0	0	0	0	0	0	1.0	1	1	1	0.0	0	0	0	0	0	0	0	0	0	0	0	0	-0.1	-0.1
2470	0.036038737041863965	0.007849884764701623	0.007834849491428344	0.9188353415001598	-1	0	0	0.2	2	0.9166666666666666	11	0.5384615384615384	0.9166666666666666	12	11	1	0	0	0.15384615384615385	13	2	14	0.0	0	0.23119875652795133	0.9486545117201556	0.33104267934374904	0.8424678632736814	0.19047329266030827	0.8982475130121911	0.7038771529666801	0.9052548066004777	0	0	0.0	0.007834849491428344	0.007834849491428344
557	0.03028149019891262	0.0027085270729697826	-0.001382783183416984	0.9627482866674124	-1	0	0	0.2	2	0.9230769230769231	12	0.5357142857142857	0.9230769230769231	14	12	0	0	0	0.14285714285714285	14	2	15	0.0	0	0.4325825054192471	0.9453800154828295	0.5199222839340074	0.9574173249136286	0.7188705088655454	0.9042205383166754	0.9471186275573571	0.9391369286692969	0	0	0.0	-0.00013827831834169839	-0.00013827831834169839
124	0.0242678253423518	0.007787651635946855	-0.007468358399363308	0.8584130744028158	-1	0	0	0.1	1	1.0	13	1.0	1.0	14	13	0	0	0	0.06666666666666667	1	15	15	0.0	0	0.5552987090680579	0.9465805544949165	0.6757686590938382	0.8396901690864049	0.7926804823870697	0.8546985807324619	0.8638706554388885	0.8909855845710792	0	0	0.0	-0.0007468358399363307	-0.0007468358399363307
4933	0.04516762898863186	0.010277256685036632	0.009897312574398723	0.9214388771943142	-1	0	0	0.2	2	0.9230769230769231	12	0.5357142857142857	0.9230769230769231	13	12	1	0	0	0.14285714285714285	14	2	15	0.0	0	0.19954271431694695	0.9476354838782808	0.33104267934374904	0.6228500752904161	0.19047329266030827	0.9096701703122099	0.655282594186952	0.8701560674989555	0	0	0.0	0.009897312574398723	0.009897312574398723
4570	0.04542806981727588	0.010225307712276118	0.009989549870020481	0.9190831166124639	-1	0	0	0.2	2	0.9230769230769231	12	0.5357142857142857	0.9230769230769231	13	12	1	0	0	0.14285714285714285	14	2	15	0.0	0	0.19954271431694695	0.9476354838782808	0.33104267934374904	0.6228500752904161	0.19047329266030827	0.9121876388591309	0.655282594186952	0.8713202023835757	0	0	0.0	0.009989549870020481	0.009989549870020481
1843	0.033212833971836345	0.007990858932499024	0.006537791191588993	0.9208033048417187	-1	0	0	0.2	2	0.9230769230769231	12	0.5357142857142857	0.9230769230769231	13	12	1	0	0	0.14285714285714285	14	2	15	0.0	0	0.2615651627678759	0.9577858558041444	0.33104267934374904	0.8337458490056403	0.19047329266030827	0.9054829746695849	0.7482531399951207	0.9114381681471809	0	0	0.0	0.006537791191588993	0.006537791191588993
1462	0.038351563051599244	0.017414034117312596	-0.015170378242402558	0.9252764342310755	-1	0	0	0.25	2	0.9	9	0.5454545454545454	0.9	10	9	1	0	0	0.18181818181818182	11	2	12	0.0	0	0.22990912055687157	0.9382586199284497	0.33104267934374904	0.8720237418374136	0.19047329266030827	0.907606490656502	0.655282594186952	0.909559296875856	0	0	0.0	-0.0015170378242402559	-0.0015170378242402559
2028	0.03332882893609935	0.008100200073228696	0.006589087051813904	0.9215961724629803	-1	0	0	0.2	2	0.9230769230769231	12	0.5357142857142857	0.9230769230769231	13	12	1	0	0	0.14285714285714285	14	2	15	0.0	0	0.2615651627678759	0.9577858558041444	0.33104267934374904	0.8337458490056403	0.19047329266030827	0.9054829746695849	0.7482531399951207	0.9114381681471809	0	0	0.0	0.006589087051813904	0.006589087051813904
610	0.017403232377416807	0.0035030684570444464	-0.00013646507461076058	0.9699690984858998	-1	0	0	0.2857142857142857	2	0.875	7	0.5555555555555556	0.875	9	7	0	0	0	0.2222222222222222	9	2	10	0.0	0	0.35067594541276065	0.9117294886170828	0.47100043779733997	0.9102853922780013	0.1879014890206093	0.8125813699965683	0.7563304298964963	0.884897049491961	0	0	0.0	-1.3646507461076057e-05	-1.3646507461076057e-05
4980	0.04588304496351184	0.010298111879495978	0.010144034245392841	0.9193056995908809	-1	0	0	0.2	2	0.9230769230769231	12	0.5357142857142857	0.9230769230769231	13	12	1	0	0	0.14285714285714285	14	2	15	0.0	0	0.2008323502880267	0.9477510649183986	0.33104267934374904	0.6228500752904161	0.19047329266030827	0.9096701703122099	0.655282594186952	0.8702438552746777	0	0	0.0	0.010144034245392841	0.010144034245392841
4291	0.04356616355681228	0.004176913239446891	-0.0015060799545762338	0.5251014109920995	-1	0	0	0.2	2	0.9230769230769231	12	0.5357142857142857	0.9230769230769231	13	12	1	0	0	0.14285714285714285	14	2	15	0.0	0	0.9430954815103443	0.8292099123799122	0.4813241128513644	0.6760984098626616	0.7451270709885183	0.895897154545411	0.8689320802918252	0.8159973734153075	0	0	0.0	-0.00015060799545762337	-0.00015060799545762337
1646	0.03169775671753965	0.009676749016849619	0.007245577932240722	0.9215799419585947	-1	0	0	0.2222222222222222	2	0.9090909090909091	10	0.5416666666666666	0.9090909090909091	11	10	1	0	0	0.16666666666666666	12	2	13	0.0	0	0.2602755267967961	0.9506130940704048	0.33104267934374904	0.8506531307883547	0.19047329266030827	0.91660415770021	0.7482531399951207	0.914099044368114	0	0	0.0	0.007245577932240722	0.007245577932240722
3974	0.043972955048877924	0.010837840134405483	0.010347868870714023	0.9192821993229301	-1	0	0	0.2	2	0.9230769230769231	12	0.5357142857142857	0.9230769230769231	13	12	1	0	0	0.14285714285714285	14	2	15	0.0	0	0.2008323502880267	0.9477510649183986	0.33104267934374904	0.6228500752904161	0.19047329266030827	0.8927889982313949	0.655282594186952	0.8629205894502315	0	0	0.0	0.010347868870714023	0.010347868870714023
2086	0.03717138274625694	0.011409178207673088	0.00742317530042461	0.9233476902437051	-1	0	0	0.2222222222222222	2	0.9090909090909091	10	0.5416666666666666	0.9090909090909091	11	10	1	0	0	0.16666666666666666	12	2	13	0.0	0	0.20212198625910646	0.952293427470362	0.33104267934374904	0.6322559815105538	0.19047329266030827	0.9048236578189759	0.655282594186952	0.8731652737094329	0	0	0.0	0.00742317530042461	0.00742317530042461
4440	0.04570134720950612	0.009964561018676595	0.009688833068417033	0.9203894912239745	-1	0	0	0.2	2	0.9230769230769231	12	0.5357142857142857	0.9230769230769231	13	12	1	0	0	0.14285714285714285	14	2	15	0.0	0	0.19954271431694695	0.9476354838782808	0.33104267934374904	0.6228500752904161	0.19047329266030827	0.9096701703122099	0.655282594186952	0.8701560674989555	0	0	0.0	0.009688833068417033	0.009688833068417033
4561	0.04520359280965895	0.010623780129989999	0.01018251580711444	0.9195080712507854	-1	0	0	0.2	2	0.9230769230769231	12	0.5357142857142857	0.9230769230769231	13	12	1	0	0	0.14285714285714285	14	2	15	0.0	0	0.19954271431694695	0.9476354838782808	0.33104267934374904	0.6228500752904161	0.19047329266030827	0.8902418974085887	0.655282594186952	0.8617862704698922	0	0	0.0	0.01018251580711444	0.01018251580711444
677	0.0017307073909345197	0.0016560380318607075	-0.0016558014739089183	0.9753510955009258	-1	0	0	0.5	1	1.0	1	1.0	1.0	1	1	1	1	0	0.3333333333333333	1	3	3	0.16666666666666666	0	0.6357435957961789	0.5	0.3337862102053436	0.5	0.7715618654308368	0.5	0.8617152028970144	0.5	1.0	0	0.0	-0.00016558014739089183	-0.00016558014739089183
967	0.03130219617857937	0.0054082163508984244	0.004873593046143906	0.9206679533123295	-1	0	0	0.2	2	0.9230769230769231	12	0.5357142857142857	0.9230769230769231	13	12	1	0	0	0.14285714285714285	14	2	15	0.0	0	0.6786699173335237	0.940992377806106	0.3856314808874333	0.9676903218261537	0.540671361564894	0.9162430636112809	0.9471186275573571	0.9455109378592721	0	0	0.0	0.004873593046143906	0.004873593046143906
750	0.02999851970690089	0.012012394187740538	-0.009975825225656305	0.9729353692230327	-1	0	0	0.2	2	0.9166666666666666	11	0.5185185185185185	0.75	11	9	2	2	0	0.3333333333333333	9	3	14	0.3333333333333333	0	0.5346744578276228	0.844547069242252	0.41309317986003524	0.8042840810899969	0.18770668056358375	0.946090773288613	0.8478691568922756	0.8797707361228819	0.5454545454545454	0.2727272727272727	0.0	-0.0009975825225656304	-0.0009975825225656304
1346	0.031709849907994754	0.008792952171617591	0.0060831862582342725	0.92222941546052	-1	0	0	0.2222222222222222	2	0.9090909090909091	10	0.5416666666666666	0.9090909090909091	11	10	1	0	0	0.16666666666666666	12	2	13	0.0	0	0.2602755267967961	0.9506130940704048	0.33104267934374904	0.8506531307883547	0.19047329266030827	0.9155792409045757	0.7697506539424104	0.9137494060555138	0	0	0.0	0.0060831862582342725	0.0060831862582342725
251	0.005415758345153187	0.003763316985896277	-0.003681967845630736	0.9786902624632463	-1	0	0	0.75	3	0.5	2	0.6	0.5	3	2	2	1	0	0.4	5	2	6	0.14285714285714285	0.5	0.4808655366583857	0.7986233289965277	0.2945295300657495	0.7153059765179208	0.6213301650435165	0.7387735448685928	0.8418521445681245	0.7526638690033122	1.0	0.6666666666666666	0.0	-0.0003681967845630736	-0.0003681967845630736
2459	0.03514269465096106	0.00814252158042197	0.008136265514272262	0.9179522014505992	-1	0	0	0.2	2	0.9166666666666666	11	0.5384615384615384	0.9166666666666666	12	11	1	0	0	0.15384615384615385	13	2	14	0.0	0	0.23119875652795133	0.9486545117201556	0.33104267934374904	0.8424678632736814	0.19047329266030827	0.8982475130121911	0.7038771529666801	0.9052548066004777	0	0	0.0	0.008136265514272262	0.008136265514272262
3461	0.038375403616048076	0.009722131449172734	0.008530546322925898	0.9201895356411623	-1	0	0	0.2222222222222222	2	0.9090909090909091	10	0.5416666666666666	0.9090909090909091	11	10	1	0	0	0.16666666666666666	12	2	13	0.0	0	0.2008323502880267	0.9525586567086408	0.33104267934374904	0.6322559815105538	0.19047329266030827	0.9048236578189759	0.655282594186952	0.8733812067300322	0	0	0.0	0.008530546322925898	0.008530546322925898
2993	0.036359347924315666	0.009341127381747976	0.008949770773196957	0.9183999412539571	-1	0	0	0.2	2	0.9166666666666666	11	0.5384615384615384	0.9166666666666666	12	11	1	0	0	0.15384615384615385	13	2	14	0.0	0	0.23119875652795133	0.9486545117201556	0.33104267934374904	0.8424678632736814	0.19047329266030827	0.8982475130121911	0.7038771529666801	0.9052548066004777	0	0	0.0	0.008949770773196957	0.008949770773196957
1827	0.03301784375537058	0.009226276207969272	0.007205822581287563	0.9196437245564257	-1	0	0	0.2	2	0.9230769230769231	12	0.5357142857142857	0.9230769230769231	13	12	1	0	0	0.14285714285714285	14	2	15	0.0	0	0.2615651627678759	0.9577858558041444	0.33104267934374904	0.8337458490056403	0.19047329266030827	0.9054829746695849	0.7482531399951207	0.9114381681471809	0	0	0.0	0.007205822581287563	0.007205822581287563
5001	0.0455305482596116	0.010306948068712487	0.010207576751213435	0.9190343136183727	-1	0	0	0.2	2	0.9230769230769231	12	0.5357142857142857	0.9230769230769231	13	12	1	0	0	0.14285714285714285	14	2	15	0.0	0	0.19954271431694695	0.9476354838782808	0.33104267934374904	0.6228500752904161	0.19047329266030827	0.9096701703122099	0.655282594186952	0.8701560674989555	0	0	0.0	0.010207576751213435	0.010207576751213435
3636	0.04300685732557633	0.0095959494087464	0.009263335529706268	0.9184656063043347	-1	0	0	0.2	2	0.9230769230769231	12	0.5357142857142857	0.9230769230769231	13	12	1	0	0	0.14285714285714285	14	2	15	0.0	0	0.2008323502880267	0.9477510649183986	0.33104267934374904	0.6228500752904161	0.19047329266030827	0.8927889982313949	0.655282594186952	0.8629205894502315	0	0	0.0	0.009263335529706268	0.009263335529706268
2503	0.03578970380903983	0.006580221148322013	0.006546002144632862	0.9195503921495819	-1	0	0	0.2	2	0.9166666666666666	11	0.5384615384615384	0.9166666666666666	12	11	1	0	0	0.15384615384615385	13	2	14	0.0	0	0.23119875652795133	0.9486545117201556	0.33104267934374904	0.8424678632736814	0.19047329266030827	0.8982475130121911	0.7038771529666801	0.9052548066004777	0	0	0.0	0.006546002144632862	0.006546002144632862
573	0.00854444931061963	0.0026530110534382775	-0.0025983598700389625	0.9578036617480804	-1	0	0	0.3333333333333333	2	0.8333333333333334	5	0.4	0.6666666666666666	4	4	3	0	0	0.8	4	5	8	0.0	0	0.5584065379147395	0.8535063800162993	0.4028450147410515	0.9411764404603344	0.5810650134016774	0.9592020225677053	0.9025193916266436	0.9285179166245465	0	0	0.0	-0.00025983598700389624	-0.00025983598700389624
4467	0.038626280080871725	0.01030266389609089	0.008894297031523944	0.9186629120303216	-1	0	0	0.125	1	1.0	10	1.0	1.0	11	10	0	0	0	0.08333333333333333	12	1	12	0.0	0	0.19954271431694695	0.869910758072678	0.33104267934374904	0.6174194610231829	0.19047329266030827	0.8895970789688916	0.655282594186952	0.8158485884049816	0	0	0.0	0.008894297031523944	0.008894297031523944
3814	0.04501723140707506	0.009693712827611061	0.009405356025895624	0.9198790129195048	-1	0	0	0.2	2	0.9230769230769231	12	0.5357142857142857	0.9230769230769231	13	12	1	0	0	0.14285714285714285	14	2	15	0.0	0	0.19954271431694695	0.9476354838782808	0.33104267934374904	0.6228500752904161	0.19047329266030827	0.8927889982313949	0.655282594186952	0.8628286280164676	0	0	0.0	0.009405356025895624	0.009405356025895624
3248	0.011027851115307427	0.005093380767607173	-0.0034784075675936884	0.9348934364345453	-1	0	0	0.5	3	0.5714285714285714	4	0.75	0.42857142857142855	4	3	4	2	0	0.3333333333333333	6	2	9	0.18181818181818182	0	0.6906365855744239	0.7772947088569792	0.3465096717779443	0.6690004327906575	0.45705807208940985	0.9291725531989509	0.8277997107345795	0.8189468545718778	0.625	0.5	0.0	-0.00034784075675936885	-0.00034784075675936885
1247	0.03237768470335389	0.009105049644383238	0.005070023402829552	0.9209353820802365	-1	0	0	0.2	2	0.9166666666666666	11	0.5833333333333334	0.8333333333333334	11	10	2	1	0	0.16666666666666666	12	2	14	0.14285714285714285	0	0.2615651627678759	0.9505308558280834	0.33104267934374904	0.8506531307883547	0.19047329266030827	0.8975853154820049	0.7482531399951207	0.9079363543423833	1.0	0	0.0	0.005070023402829552	0.005070023402829552
839	0.026869038535047407	0.0034693638775662532	0.0034493570051022963	0.9283646074042854	-1	0	0	0.2	2	0.9230769230769231	12	0.5357142857142857	0.9230769230769231	13	12	1	0	0	0.14285714285714285	14	2	15	0.0	0	0.7000239818731646	0.9570153691335836	0.4207032275577335	0.9550852188288683	0.540671361564894	0.8749165340081994	0.9471186275573571	0.9371280157569001	0	0	0.0	0.0034493570051022963	0.0034493570051022963
2464	0.035998612888078416	0.00832033482629207	0.008304360774654903	0.9182761442167442	-1	0	0	0.2	2	0.9166666666666666	11	0.5384615384615384	0.9166666666666666	12	11	1	0	0	0.15384615384615385	13	2	14	0.0	0	0.23119875652795133	0.9486545117201556	0.33104267934374904	0.8424678632736814	0.19047329266030827	0.8982475130121911	0.7038771529666801	0.9052548066004777	0	0	0.0	0.008304360774654903	0.008304360774654903
4192	0.04446659931277065	0.010364295687782254	0.00977314431197031	0.9203034544450083	-1	0	0	0.1	1	1.0	12	1.0	1.0	13	12	0	0	0	0.07142857142857142	14	1	14	0.0	0	0.19954271431694695	0.9476354838782808	0.33104267934374904	0.6228500752904161	0.19047329266030827	0.8902418974085887	0.655282594186952	0.8617862704698922	0	0	0.0	0.00977314431197031	0.00977314431197031
4827	0.04504236790026179	0.010406329679771582	0.010064598434325068	0.9193110303765012	-1	0	0	0.2	2	0.9230769230769231	12	0.5357142857142857	0.9230769230769231	13	12	1	0	0	0.14285714285714285	14	2	15	0.0	0	0.19954271431694695	0.9476354838782808	0.33104267934374904	0.6228500752904161	0.19047329266030827	0.9096701703122099	0.655282594186952	0.8701560674989555	0	0	0.0	0.010064598434325068	0.010064598434325068
680	0.02065693647271737	0.006849923472430313	-0.00013548773714726947	0.9350333174952541	-1	0	0	0.4	4	0.6153846153846154	8	0.4166666666666667	0.5384615384615384	9	7	5	0	0	0.25	12	3	15	0.0	0	0.5315542140915435	0.948476660212995	0.4246866144415577	0.9092422522602394	0.3065694739111055	0.8805517493842471	0.894795532990214	0.9172053918212681	0	0	0.0	-1.3548773714726947e-05	-1.3548773714726947e-05
653	0.030777720947630163	0.006479123818220042	0.003105820812375919	0.6897736336943663	-1	0	0	0.16666666666666666	1	1.0	7	1.0	1.0	8	7	0	0	0	0.1111111111111111	9	1	9	0.0	0	0.2602755267967961	0.8799549036788341	0.3477396616085341	0.9342397929266779	0.19282309818499083	0.9001305085641512	0.7963773131158773	0.9073303550377868	0	0	0.0	0.003105820812375919	0.003105820812375919
1835	0.03293932228419418	0.008621733664518095	0.006749897973790049	0.9192501859742565	-1	0	0	0.2	2	0.9230769230769231	12	0.5357142857142857	0.9230769230769231	13	12	1	0	0	0.14285714285714285	14	2	15	0.0	0	0.2615651627678759	0.9577858558041444	0.33104267934374904	0.8337458490056403	0.19047329266030827	0.9054829746695849	0.7482531399951207	0.9114381681471809	0	0	0.0	0.006749897973790049	0.006749897973790049
98	None	None	None	None	None	0	0	0.2222222222222222	2	0.8181818181818182	9	0.43333333333333335	0.5454545454545454	8	6	4	5	0	0.3	10	3	13	0.5	0.18181818181818182	0.28307715373758346	0.8685972446148172	0.2996317732002395	0.9324526659142834	0.6679654758514335	0.8119992752717067	0.7885813584523599	0.8799776602982297	0.25	0.125	0.0	None	None
590	0.030168291542888682	0.0038154315596128354	0.0003825334545747323	0.963483560989452	-1	0	0	0.2	2	0.9230769230769231	12	0.5357142857142857	0.8461538461538461	13	11	1	0	0	0.14285714285714285	14	2	15	0.0	0	0.4742263984312607	0.9259203749459598	0.5688441300706748	0.9614614150672725	0.782261956178854	0.9032292582895985	0.9471186275573571	0.9345446579909936	0	0	0.0	0.0003825334545747323	0.0003825334545747323
1456	0.03401955869565657	0.007212280669180242	0.006718348419523066	0.9195834537785875	-1	0	0	0.2	2	0.9230769230769231	12	0.5357142857142857	0.9230769230769231	13	12	1	0	0	0.14285714285714285	14	2	15	0.0	0	0.41749910607134133	0.963055595987842	0.36074240937856394	0.8196729988694981	0.19517290370967338	0.9217384497592862	0.8373023235470685	0.91786443156345	0	0	0.0	0.006718348419523066	0.006718348419523066
570	0.0017031970700562196	0.0015783057308718107	-0.00157829513915343	0.9754083023477219	-1	0	0	0.5	1	1.0	1	1.0	1.0	1	1	1	0	0	0.3333333333333333	1	3	3	0.0	0	0.7045741326573871	0.5	0.3830113620955807	0.5	0.7715618654308368	0.5	0.8450047361332849	0.5	0	0	0.0	-0.00015782951391534302	-0.00015782951391534302
2941	0.03639820300024557	0.009336745125278312	0.009149923883323259	0.9183177916442709	-1	0	0	0.2	2	0.9166666666666666	11	0.5384615384615384	0.9166666666666666	12	11	1	0	0	0.15384615384615385	13	2	14	0.0	0	0.23119875652795133	0.9486545117201556	0.33104267934374904	0.8424678632736814	0.19047329266030827	0.8982475130121911	0.7038771529666801	0.9052548066004777	0	0	0.0	0.009149923883323259	0.009149923883323259
4968	0.04533856069123744	0.010742190776963253	0.010263175513827213	0.9191762524701205	-1	0	0	0.2	2	0.9230769230769231	12	0.5357142857142857	0.9230769230769231	13	12	1	0	0	0.14285714285714285	14	2	15	0.0	0	0.19954271431694695	0.9476354838782808	0.33104267934374904	0.6228500752904161	0.19047329266030827	0.9096701703122099	0.655282594186952	0.8701560674989555	0	0	0.0	0.010263175513827213	0.010263175513827213
1559	0.03301668665999445	0.009183311036887338	0.007281075577637581	0.9196416421668652	-1	0	0	0.2	2	0.9230769230769231	12	0.5357142857142857	0.9230769230769231	13	12	1	0	0	0.14285714285714285	14	2	15	0.0	0	0.2615651627678759	0.9577858558041444	0.33104267934374904	0.8337458490056403	0.19047329266030827	0.9054829746695849	0.7482531399951207	0.9114381681471809	0	0	0.0	0.007281075577637581	0.007281075577637581
1351	0.017246602934981804	0.006560846859142093	-0.006540881656822767	0.9824689845172269	-1	0.3333333333333333	1	0.4444444444444444	4	0.7272727272727273	8	0.3939393939393939	0.7272727272727273	11	8	1	0	0	0.2727272727272727	11	3	13	0.0	1.0	0.19954271431694695	0.9510928166836906	0.33104267934374904	0.8612049926450223	0.19047329266030827	0.918151909145202	0.7595958146311048	0.9170943071013022	0	0	0.0	-0.0006540881656822768	-0.0006540881656822768
2594	0.03634294479167135	0.007458337840350942	0.007448993737786768	0.9183650046889338	-1	0	0	0.2	2	0.9166666666666666	11	0.5384615384615384	0.9166666666666666	12	11	1	0	0	0.15384615384615385	13	2	14	0.0	0	0.23119875652795133	0.9486545117201556	0.33104267934374904	0.8424678632736814	0.19047329266030827	0.8982475130121911	0.7038771529666801	0.9052548066004777	0	0	0.0	0.007448993737786768	0.007448993737786768
4269	0.04550401541348795	0.009222481879394564	0.009094125331154076	0.9192542890659567	-1	0	0	0.2	2	0.9230769230769231	12	0.5357142857142857	0.9230769230769231	13	12	1	0	0	0.14285714285714285	14	2	15	0.0	0	0.2008323502880267	0.9477510649183986	0.33104267934374904	0.6228500752904161	0.36707369237639276	0.9291398868591483	0.6726088917203755	0.8798590066361812	0	0	0.0	0.009094125331154076	0.009094125331154076
707	0.01880458975571048	0.006553587955635613	0.0015223977895228778	0.9351172909497658	-1	0	0	0.3	3	0.7692307692307693	10	0.38461538461538464	0.6923076923076923	11	9	3	0	0	0.23076923076923078	13	3	15	0.0	0	0.5315542140915435	0.92874874873827	0.4374921741882252	0.9068917694408538	0.23886509550874352	0.9245021871828532	0.894795532990214	0.9205380010237749	0	0	0.0	0.0015223977895228778	0.0015223977895228778
1627	0.031984661058799865	0.01011202469592621	0.0060666528407388965	0.9207544417630257	-1	0	0	0.2222222222222222	2	0.9090909090909091	10	0.5416666666666666	0.9090909090909091	11	10	1	0	0	0.16666666666666666	12	2	13	0.0	0	0.2602755267967961	0.9506130940704048	0.33104267934374904	0.8506531307883547	0.19047329266030827	0.91660415770021	0.7482531399951207	0.914099044368114	0	0	0.0	0.0060666528407388965	0.0060666528407388965
4452	0.04554145737135915	0.01076963750949422	0.010335457170402646	0.9190953987623169	-1	0	0	0.2	2	0.9230769230769231	12	0.5357142857142857	0.9230769230769231	13	12	1	0	0	0.14285714285714285	14	2	15	0.0	0	0.19954271431694695	0.9476354838782808	0.33104267934374904	0.6228500752904161	0.19047329266030827	0.9096701703122099	0.655282594186952	0.8701560674989555	0	0	0.0	0.010335457170402646	0.010335457170402646
3208	0.04394386177087393	0.009455838475027933	0.00897954921284348	0.9187313579817447	-1	0	0	0.2	2	0.9230769230769231	12	0.5357142857142857	0.9230769230769231	13	12	1	0	0	0.14285714285714285	14	2	15	0.0	0	0.19954271431694695	0.9478780000410991	0.33104267934374904	0.6228500752904161	0.19047329266030827	0.8927889982313949	0.655282594186952	0.8630217464729533	0	0	0.0	0.00897954921284348	0.00897954921284348
2192	0.038278523947432544	0.01096236214618785	0.008118784534236376	0.9205953905841668	-1	0	0	0.2222222222222222	2	0.9090909090909091	10	0.5416666666666666	0.9090909090909091	11	10	1	0	0	0.16666666666666666	12	2	13	0.0	0	0.2008323502880267	0.952426168147369	0.33104267934374904	0.6322559815105538	0.19047329266030827	0.9082978214834262	0.7014435542205503	0.8747786293441611	0	0	0.0	0.008118784534236376	0.008118784534236376
2142	0.019562097344921082	0.0033335117231484955	-0.0033334777843986385	0.9388476960405829	-1	0	0	0.3	3	0.7692307692307693	10	0.5769230769230769	0.7692307692307693	12	10	2	0	0	0.15384615384615385	13	2	15	0.0	0	0.41749910607134133	0.960515126184484	0.362456300215055	0.5899802094027423	0.19047329266030827	0.9276339837789105	0.7519561889352658	0.8844686716708954	0	0	0.0	-0.00033334777843986384	-0.00033334777843986384
2245	0.035515631750938914	0.006611992528694901	0.00654245027308157	0.9181281384346364	-1	0	0	0.2	2	0.9166666666666666	11	0.5384615384615384	0.9166666666666666	12	11	1	0	0	0.15384615384615385	13	2	14	0.0	0	0.23119875652795133	0.9486545117201556	0.33104267934374904	0.8424678632736814	0.19047329266030827	0.8982475130121911	0.7038771529666801	0.9052548066004777	0	0	0.0	0.00654245027308157	0.00654245027308157
931	0.02634438331670945	0.003103091024354312	0.0029639261024107166	0.9272771731873536	-1	0	0	0.2	2	0.9230769230769231	12	0.5357142857142857	0.9230769230769231	13	12	1	0	0	0.14285714285714285	14	2	15	0.0	0	0.7000239818731646	0.9570153691335836	0.4207032275577335	0.9550852188288683	0.540671361564894	0.8749165340081994	0.9471186275573571	0.9371280157569001	0	0	0.0	0.0029639261024107166	0.0029639261024107166
1550	0.022860814946372706	0.006704736881225164	-0.006583948582642643	0.9451710477835887	-1	0	0	0.3	3	0.75	9	0.35	0.75	12	9	1	0	0	0.4	4	10	14	0.0	0	0.3388873164340687	0.9496756769722274	0.3458925443611565	0.8410682991352926	0.20233435947661862	0.9127748096132727	0.767222117344519	0.9102977141895588	0	0	0.0	-0.0006583948582642643	-0.0006583948582642643
120	None	None	None	None	None	0	0	0.5	4	0.4444444444444444	4	0.55	0.3333333333333333	3	3	7	2	0	0.8	4	5	11	0.1111111111111111	0.25	0.8710752352334948	0.7910601222464161	0.9484359246648882	0.5463176971095302	0.5039128877046533	0.9036058436691277	0.8742481341787046	0.777592766292871	0.6666666666666666	0.3333333333333333	0.0	None	None
1186	0.031710358999048005	0.009645570949429267	0.004202110279578608	0.9229666229497744	-1	0	0	0.2	2	0.9230769230769231	12	0.5357142857142857	0.9230769230769231	13	12	1	0	0	0.14285714285714285	14	2	15	0.0	0	0.7000239818731646	0.9464241440080401	0.3856314808874333	0.9601359480424961	0.540671361564894	0.9171151911423266	0.9471186275573571	0.9436934851444568	0	0	0.0	0.004202110279578608	0.004202110279578608
83	0.0025452966155130453	0.002496952953692871	-0.00249694426748256	0.9842933942507651	-1	0	0	0.5	1	1.0	1	1.0	1.0	1	1	1	0	0	0.3333333333333333	3	1	3	0.0	0	0.9352266985436494	0.5	0.9949413275435722	0.5	0.9722787146413712	0.5	0.5612242059041919	0.5	0	0	0.0	-0.000249694426748256	-0.000249694426748256
4835	0.045861559307862794	0.01081340383511842	0.01050071634377657	0.9197504497013015	-1	0	0	0.2	2	0.9230769230769231	12	0.5357142857142857	0.9230769230769231	13	12	1	0	0	0.14285714285714285	14	2	15	0.0	0	0.19954271431694695	0.9476354838782808	0.33104267934374904	0.6228500752904161	0.19047329266030827	0.9096701703122099	0.655282594186952	0.8701560674989555	0	0	0.0	0.01050071634377657	0.01050071634377657
4455	0.04516117019142819	0.010296438033195124	0.010044576574719511	0.9193146070329129	-1	0	0	0.2	2	0.9230769230769231	12	0.5357142857142857	0.9230769230769231	13	12	1	0	0	0.14285714285714285	14	2	15	0.0	0	0.19954271431694695	0.9476354838782808	0.33104267934374904	0.6228500752904161	0.19047329266030827	0.9121876388591309	0.655282594186952	0.8713202023835757	0	0	0.0	0.010044576574719511	0.010044576574719511
22	0.023526914190623468	0.006133650774164153	-0.0061282990986965885	0.9804661274421969	-1	0	0	0.3	3	0.6923076923076923	9	0.375	0.6153846153846154	9	8	5	3	0	0.625	8	5	15	0.23076923076923078	0.2857142857142857	0.2705800404988771	0.902727655310302	0.7779787783104034	0.9345170770334204	0.7751235699543282	0.8683977254030127	0.9197942097216573	0.9053101465005067	0.1111111111111111	0.2222222222222222	0.0	-0.0006128299098696588	-0.0006128299098696588
3618	0.044315498028059	0.011083117487654687	0.010222736452415313	0.9184389505026495	-1	0	0	0.1	1	1.0	12	1.0	1.0	13	12	0	0	0	0.07142857142857142	14	1	14	0.0	0	0.19954271431694695	0.9476354838782808	0.33104267934374904	0.6228500752904161	0.19047329266030827	0.8927889982313949	0.655282594186952	0.8628286280164676	0	0	0.0	0.010222736452415313	0.010222736452415313
3995	0.04603816595804521	0.010962470914243055	0.010108060269627137	0.9194643521356215	-1	0	0	0.2	2	0.9230769230769231	12	0.5357142857142857	0.9230769230769231	13	12	1	0	0	0.14285714285714285	14	2	15	0.0	0	0.19954271431694695	0.9476354838782808	0.33104267934374904	0.6228500752904161	0.19047329266030827	0.9096701703122099	0.655282594186952	0.8701560674989555	0	0	0.0	0.010108060269627137	0.010108060269627137
4006	0.04362225201298514	0.00985396644579013	0.009577452731407074	0.9193314210744693	-1	0	0	0.2	2	0.9230769230769231	12	0.5357142857142857	0.9230769230769231	13	12	1	0	0	0.14285714285714285	14	2	15	0.0	0	0.2008323502880267	0.9477510649183986	0.33104267934374904	0.6228500752904161	0.19047329266030827	0.8927889982313949	0.655282594186952	0.8629205894502315	0	0	0.0	0.009577452731407074	0.009577452731407074
4025	0.0445246670126264	0.010615204185782316	0.010205540486121191	0.9187373146680134	-1	0	0	0.2	2	0.9230769230769231	12	0.5357142857142857	0.9230769230769231	13	12	1	0	0	0.14285714285714285	14	2	15	0.0	0	0.19954271431694695	0.9476354838782808	0.33104267934374904	0.6228500752904161	0.19047329266030827	0.8927889982313949	0.655282594186952	0.8628286280164676	0	0	0.0	0.010205540486121191	0.010205540486121191
1187	0.033222369218676454	0.009807247710515143	0.005223630066359558	0.9192803232250552	-1	0	0	0.2	2	0.9166666666666666	11	0.5833333333333334	0.8333333333333334	11	10	2	1	0	0.16666666666666666	12	2	14	0.14285714285714285	0	0.2602755267967961	0.9506130940704048	0.33104267934374904	0.8506531307883547	0.19047329266030827	0.8975853154820049	0.7482531399951207	0.9079851110763263	1.0	0	0.0	0.005223630066359558	0.005223630066359558
4236	0.045578360249551454	0.010538720702417136	0.010210470711525888	0.9192058318760664	-1	0	0	0.2	2	0.9230769230769231	12	0.5357142857142857	0.9230769230769231	13	12	1	0	0	0.14285714285714285	14	2	15	0.0	0	0.19954271431694695	0.9476354838782808	0.33104267934374904	0.6228500752904161	0.19047329266030827	0.9096701703122099	0.655282594186952	0.8701560674989555	0	0	0.0	0.010210470711525888	0.010210470711525888
3645	0.04359212918116463	0.010948658008958077	0.010033849791872945	0.9193276454393267	-1	0	0	0.2	2	0.9230769230769231	12	0.5357142857142857	0.9230769230769231	13	12	1	0	0	0.14285714285714285	14	2	15	0.0	0	0.19954271431694695	0.9478780000410991	0.33104267934374904	0.6228500752904161	0.19047329266030827	0.8927889982313949	0.655282594186952	0.8630217464729533	0	0	0.0	0.010033849791872945	0.010033849791872945
2985	0.027357842264920804	0.007057532998734303	-0.006888350483980641	0.9829222013805692	-1	0.25	1	0.5	5	0.6153846153846154	8	0.45454545454545453	0.6153846153846154	13	8	1	1	0	0.2727272727272727	3	11	15	1.0	0.3333333333333333	0.2008323502880267	0.9530127376786475	0.33104267934374904	0.8476967891026415	0.19047329266030827	0.9298329091064582	0.7020893630802046	0.91959391314936	1.0	0.23076923076923078	0.0	-0.000688835048398064	-0.000688835048398064
4792	0.045375624061246775	0.010816683557813525	0.010493443570283822	0.9196155656910059	-1	0	0	0.2	2	0.9230769230769231	12	0.5357142857142857	0.9230769230769231	13	12	1	0	0	0.14285714285714285	14	2	15	0.0	0	0.19954271431694695	0.9476354838782808	0.33104267934374904	0.6228500752904161	0.19047329266030827	0.9096701703122099	0.655282594186952	0.8701560674989555	0	0	0.0	0.010493443570283822	0.010493443570283822
4023	0.043476355140029864	0.009877338880972688	0.009366097468298471	0.9186641803847734	-1	0	0	0.2	2	0.9230769230769231	12	0.5357142857142857	0.9230769230769231	13	12	1	0	0	0.14285714285714285	14	2	15	0.0	0	0.19954271431694695	0.9476354838782808	0.33104267934374904	0.6228500752904161	0.19047329266030827	0.8927889982313949	0.655282594186952	0.8628286280164676	0	0	0.0	0.009366097468298471	0.009366097468298471
1493	0.014294586468896815	0.006320467125839238	-0.006312206875935802	0.968894150124106	-1	0.3333333333333333	1	0.5	4	0.6666666666666666	6	0.4074074074074074	0.6666666666666666	9	6	1	0	0	0.3333333333333333	9	3	11	0.0	1.0	0.2602755267967961	0.9581409981815898	0.3856314808874333	0.8708214248872228	0.19047329266030827	0.9509343311447886	0.8395805509749279	0.9350958959398968	0	0	0.0	-0.0006312206875935802	-0.0006312206875935802
28	0.013706238154102619	0.006689106216436994	-0.0054863068350541055	0.9841244894848625	-1	0	0	0.2	2	0.9230769230769231	12	0.5357142857142857	0.9230769230769231	14	12	0	2	0	0.14285714285714285	2	14	15	1.0	0	0.7284263291182337	0.9303792620947182	0.43837545586758286	0.8747201851271117	0.38412249448940067	0.958555146346288	0.8877000581629472	0.9281746541866238	0.6071428571428571	0.14285714285714285	0.0	-0.0005486306835054105	-0.0005486306835054105
2780	0.04069428880129357	0.008290395205213123	0.00783391174207033	0.9200537667796582	-1	0	0	0.2222222222222222	2	0.9090909090909091	10	0.5416666666666666	0.9090909090909091	11	10	1	0	0	0.16666666666666666	12	2	13	0.0	0	0.2008323502880267	0.9526908929066079	0.33104267934374904	0.6322559815105538	0.19047329266030827	0.9048236578189759	0.655282594186952	0.8734891759188373	0	0	0.0	0.00783391174207033	0.00783391174207033
3835	0.04550166280573192	0.010513069182546063	0.010280106404958056	0.9194615527857871	-1	0	0	0.2	2	0.9230769230769231	12	0.5357142857142857	0.9230769230769231	13	12	1	0	0	0.14285714285714285	14	2	15	0.0	0	0.19954271431694695	0.9476354838782808	0.33104267934374904	0.6228500752904161	0.19047329266030827	0.9121876388591309	0.655282594186952	0.8713202023835757	0	0	0.0	0.010280106404958056	0.010280106404958056
636	0.016833737066914024	0.0017568162871752205	-0.0016029640114688145	0.9749465049406769	-1	0	0	0.5	5	0.46153846153846156	6	0.45454545454545453	0.38461538461538464	9	5	5	3	0	0.2727272727272727	11	3	15	0.3	0	0.7316632403291885	0.9285953435356644	0.4635447210854712	0.925475127198993	0.1	0.8940190655985361	0.9573586798811731	0.9172571861981651	0.1111111111111111	0	0.0	-0.00016029640114688146	-0.00016029640114688146
2102	0.021270631703744283	0.005040584915930534	0.0031412092202349148	0.9365959426644047	-1	0	0	0.2	2	0.9166666666666666	11	0.5384615384615384	0.9166666666666666	12	11	1	0	0	0.15384615384615385	13	2	14	0.0	0	0.2008323502880267	0.9535514360702176	0.33104267934374904	0.8551358135873657	0.22207806315381512	0.9168153448563443	0.7577377520870784	0.9167549508564856	0	0	0.0	0.0031412092202349148	0.0031412092202349148
2895	0.04268416262540552	0.00927287610932359	0.0090321671794671	0.9186739901410692	-1	0	0	0.2	2	0.9230769230769231	12	0.5357142857142857	0.9230769230769231	13	12	1	0	0	0.14285714285714285	14	2	15	0.0	0	0.2008323502880267	0.9477510649183986	0.33104267934374904	0.6228500752904161	0.19047329266030827	0.8927889982313949	0.655282594186952	0.8629205894502315	0	0	0.0	0.0090321671794671	0.0090321671794671
1139	0.02650581973232217	0.008284223810500193	0.004399060090022438	0.9239531202102622	-1	0	0	0.2222222222222222	2	0.9090909090909091	10	0.5416666666666666	0.9090909090909091	11	10	1	0	0	0.16666666666666666	12	2	13	0.0	0	0.41749910607134133	0.8764598867766006	0.36074240937856394	0.9315659990929525	0.19047329266030827	0.8719549222200641	0.8373023235470685	0.8968674054982129	0	0	0.0	0.004399060090022438	0.004399060090022438
302	0.0019693699568807677	0.0016852860272755163	-0.0016852449996985386	0.9846973589347847	-1	0	0	1.0	1	0	0	1.0	0	1	0	0	1	0	0.5	2	1	2	0.3333333333333333	0	0	0	0	0	0	0	0	0	0	0	0	-0.00016852449996985385	-0.00016852449996985385
1076	0.03039893116918642	0.0066253448291905825	0.004639743770017057	0.9217613220172598	-1	0	0	0.1	1	1.0	13	1.0	1.0	14	13	0	0	0	0.06666666666666667	15	1	15	0.0	0	0.6893469496033442	0.9497478349396147	0.4031673542225834	0.9639284612836265	0.582559509675099	0.9124496008059868	0.9471186275573571	0.9456378404305187	0	0	0.0	0.004639743770017057	0.004639743770017057
2005	0.03355745306791593	0.008688672048966506	0.0068263085196694166	0.9199026337428499	-1	0	0	0.2	2	0.9230769230769231	12	0.5357142857142857	0.9230769230769231	13	12	1	0	0	0.14285714285714285	14	2	15	0.0	0	0.2615651627678759	0.9577858558041444	0.33104267934374904	0.8337458490056403	0.19047329266030827	0.9054829746695849	0.7482531399951207	0.9114381681471809	0	0	0.0	0.0068263085196694166	0.0068263085196694166
4388	0.04568310112300375	0.010361789499684393	0.009960373809280342	0.9203305660494023	-1	0	0	0.2	2	0.9230769230769231	12	0.5357142857142857	0.9230769230769231	13	12	1	0	0	0.14285714285714285	14	2	15	0.0	0	0.19954271431694695	0.9476354838782808	0.33104267934374904	0.6228500752904161	0.19047329266030827	0.9121876388591309	0.655282594186952	0.8713202023835757	0	0	0.0	0.009960373809280342	0.009960373809280342
2347	0.03561720168243981	0.009064400226158691	0.009031033596960239	0.9184633744841307	-1	0	0	0.2	2	0.9166666666666666	11	0.5384615384615384	0.9166666666666666	12	11	1	0	0	0.15384615384615385	13	2	14	0.0	0	0.23119875652795133	0.9486545117201556	0.33104267934374904	0.8424678632736814	0.19047329266030827	0.8982475130121911	0.7038771529666801	0.9052548066004777	0	0	0.0	0.009031033596960239	0.009031033596960239
3001	0.04375549986099193	0.00815141027197591	0.008149081612647956	0.9200785187350113	-1	0	0	0.2	2	0.9230769230769231	12	0.5357142857142857	0.9230769230769231	13	12	1	0	0	0.14285714285714285	14	2	15	0.0	0	0.2008323502880267	0.9477510649183986	0.33104267934374904	0.6228500752904161	0.19047329266030827	0.8927889982313949	0.655282594186952	0.8629205894502315	0	0	0.0	0.008149081612647956	0.008149081612647956
1565	0.03205997658838074	0.009975491552381985	0.006796274301653222	0.9200164045729547	-1	0	0	0.2222222222222222	2	0.9090909090909091	10	0.5416666666666666	0.9090909090909091	11	10	1	0	0	0.16666666666666666	12	2	13	0.0	0	0.2602755267967961	0.9506130940704048	0.33104267934374904	0.8506531307883547	0.19047329266030827	0.91660415770021	0.7482531399951207	0.914099044368114	0	0	0.0	0.006796274301653222	0.006796274301653222
833	0.03147885893834877	0.007200943800977485	0.004239832812610163	0.924049099535924	-1	0	0	0.2	2	0.9230769230769231	12	0.5357142857142857	0.9230769230769231	13	12	1	0	0	0.14285714285714285	14	2	15	0.0	0	0.7000239818731646	0.9464241440080401	0.3856314808874333	0.9601359480424961	0.540671361564894	0.9171151911423266	0.9471186275573571	0.9436934851444568	0	0	0.0	0.004239832812610163	0.004239832812610163
2718	0.033605694458102055	0.009021751610734945	0.0068633623599040836	0.9196488636168427	-1	0	0	0.2	2	0.9230769230769231	12	0.5357142857142857	0.9230769230769231	13	12	1	0	0	0.14285714285714285	14	2	15	0.0	0	0.2615651627678759	0.9579776913813192	0.33104267934374904	0.8337458490056403	0.19047329266030827	0.9054829746695849	0.7482531399951207	0.9115660230017769	0	0	0.0	0.0068633623599040836	0.0068633623599040836
90	0.020987928525741648	0.005835217147607938	-0.005695326342568379	0.9327044250449604	-1	0	0	0.25	2	0.7777777777777778	7	0.3055555555555556	0.7777777777777778	8	7	2	0	0	1.0	6	6	11	0.0	0	0.7054098117794076	0.9626916923037644	0.6184521005575385	0.9424116710242905	0.7190573043303722	0.7776595704985366	0.9169208969716806	0.9192776625083857	0	0	0.0	-0.0005695326342568379	-0.0005695326342568379
4126	0.045139082665413686	0.010827305392564678	0.010506063308870729	0.9190929530251457	-1	0	0	0.2	2	0.9230769230769231	12	0.5357142857142857	0.9230769230769231	13	12	1	0	0	0.14285714285714285	14	2	15	0.0	0	0.19954271431694695	0.9476354838782808	0.33104267934374904	0.6228500752904161	0.19047329266030827	0.9096701703122099	0.655282594186952	0.8701560674989555	0	0	0.0	0.010506063308870729	0.010506063308870729
1906	0.034720045655872195	0.009984736983160141	0.005304851586022975	0.9197841869107728	-1	0	0	0.2222222222222222	2	0.9090909090909091	10	0.5909090909090909	0.8181818181818182	10	9	2	0	0	0.18181818181818182	11	2	13	0.0	0	0.22990912055687157	0.9324512302076499	0.33104267934374904	0.860976158419922	0.19047329266030827	0.9084217212314548	0.7338736948440544	0.9044462815462205	0	0	0.0	0.005304851586022975	0.005304851586022975
3752	0.04414330901096268	0.009432707348089226	0.009222720117359813	0.9202647772287353	-1	0	0	0.2	2	0.9230769230769231	12	0.5357142857142857	0.9230769230769231	13	12	1	0	0	0.14285714285714285	14	2	15	0.0	0	0.19954271431694695	0.9476354838782808	0.33104267934374904	0.6228500752904161	0.19047329266030827	0.8902418974085887	0.655282594186952	0.8617862704698922	0	0	0.0	0.009222720117359813	0.009222720117359813
4451	0.043278458307582084	0.01028910089737489	0.009742203225015462	0.9178337439930148	-1	0	0	0.1	1	1.0	12	1.0	1.0	13	12	0	0	0	0.07142857142857142	14	1	14	0.0	0	0.2008323502880267	0.9477510649183986	0.33104267934374904	0.6228500752904161	0.19047329266030827	0.8927889982313949	0.655282594186952	0.8629205894502315	0	0	0.0	0.009742203225015462	0.009742203225015462
4235	0.04505418274254666	0.010203169940313159	0.010046947989344896	0.9193465456317793	-1	0	0	0.2	2	0.9230769230769231	12	0.5357142857142857	0.9230769230769231	13	12	1	0	0	0.14285714285714285	14	2	15	0.0	0	0.19954271431694695	0.9476354838782808	0.33104267934374904	0.6228500752904161	0.19047329266030827	0.9121876388591309	0.655282594186952	0.8713202023835757	0	0	0.0	0.010046947989344896	0.010046947989344896
485	0.0017316492294699437	0.0016513205297442645	-0.001651318842088393	0.9699690979259707	-1	0	0	0.3333333333333333	1	1.0	2	1.0	0.5	1	1	2	0	0	0.25	1	4	4	0.0	0	0.7045741326573871	0.5	0.3337862102053436	0.5	0.7715618654308368	0.5	0.8727309658646627	0.5	0	0	0.0	-0.00016513188420883931	-0.00016513188420883931
1945	0.03089725426836528	0.006271684694483721	0.005490219339122539	0.9194978782140883	-1	0	0	0.2	2	0.9230769230769231	12	0.5357142857142857	0.9230769230769231	13	12	1	0	0	0.14285714285714285	14	2	15	0.0	0	0.41749910607134133	0.963055595987842	0.36074240937856394	0.8322941155993505	0.21419542629292895	0.9026414581386376	0.8373023235470685	0.9139776266739165	0	0	0.0	0.005490219339122539	0.005490219339122539
4441	0.045367386150614156	0.010320703307019877	0.010091687860561511	0.9190608675488612	-1	0	0	0.2	2	0.9230769230769231	12	0.5357142857142857	0.9230769230769231	13	12	1	0	0	0.14285714285714285	14	2	15	0.0	0	0.19954271431694695	0.9476354838782808	0.33104267934374904	0.6228500752904161	0.19047329266030827	0.9096701703122099	0.655282594186952	0.8701560674989555	0	0	0.0	0.010091687860561511	0.010091687860561511
4419	0.043368740914170575	0.010650371558159974	0.009787224624093439	0.9178989216572621	-1	0	0	0.1	1	1.0	12	1.0	1.0	13	12	0	0	0	0.07142857142857142	14	1	14	0.0	0	0.2008323502880267	0.9477510649183986	0.33104267934374904	0.6228500752904161	0.19047329266030827	0.8927889982313949	0.655282594186952	0.8629205894502315	0	0	0.0	0.009787224624093439	0.009787224624093439
1079	0.025016807670584416	0.006438708244942298	0.002140832955239463	0.9311702023674111	-1	0	0	0.2	2	0.9230769230769231	12	0.5357142857142857	0.9230769230769231	13	12	1	0	0	0.14285714285714285	14	2	15	0.0	0	0.7000239818731646	0.953725126225602	0.4246866144415577	0.9347473723316525	0.540671361564894	0.9009828202166486	0.9033251462737362	0.9328924309271205	0	0	0.0	0.002140832955239463	0.002140832955239463
687	0.02947821022403717	0.016538975025310786	-0.01632262159911643	0.8133598959975883	-1	0	0	0.2	2	0.9230769230769231	12	0.5357142857142857	0.9230769230769231	13	12	1	0	0	0.14285714285714285	14	2	15	0.0	0	0.5315542140915435	0.9023332886135834	0.4374921741882252	0.9454907903253965	0.20240837695135933	0.8612021935104673	0.9530245490627326	0.9089341329505366	0	0	0.0	-0.001632262159911643	-0.001632262159911643
2523	0.03607858182482301	0.008997364955503595	0.008915862544837066	0.9183940466606474	-1	0	0	0.2	2	0.9166666666666666	11	0.5384615384615384	0.9166666666666666	12	11	1	0	0	0.15384615384615385	13	2	14	0.0	0	0.23119875652795133	0.9486545117201556	0.33104267934374904	0.8424678632736814	0.19047329266030827	0.8982475130121911	0.7038771529666801	0.9052548066004777	0	0	0.0	0.008915862544837066	0.008915862544837066
3959	0.03396505308359095	0.010915588849115752	0.0050266610551181565	0.9188823053056383	-1	0	0	0.1	1	1.0	12	1.0	1.0	13	12	0	0	0	0.07142857142857142	14	1	14	0.0	0	0.19954271431694695	0.9476354838782808	0.33104267934374904	0.6336162730298233	0.19047329266030827	0.9140320645255662	0.655282594186952	0.8738897942840993	0	0	0.0	0.0050266610551181565	0.0050266610551181565
2063	0.03146533915810465	0.009919333904130868	0.006241570093858603	0.9199824396337244	-1	0	0	0.2222222222222222	2	0.9090909090909091	10	0.5416666666666666	0.9090909090909091	11	10	1	0	0	0.16666666666666666	12	2	13	0.0	0	0.2602755267967961	0.9506130940704048	0.33104267934374904	0.8506531307883547	0.19047329266030827	0.9155792409045757	0.7697506539424104	0.9137494060555138	0	0	0.0	0.006241570093858603	0.006241570093858603
1869	0.03216887024569108	0.009194976207164297	0.006698823446577392	0.9215725288594042	-1	0	0	0.2222222222222222	2	0.9090909090909091	10	0.5416666666666666	0.9090909090909091	11	10	1	0	0	0.16666666666666666	12	2	13	0.0	0	0.2602755267967961	0.9306646020243601	0.33104267934374904	0.8581040274577152	0.19047329266030827	0.9023600874523341	0.6843266261891483	0.900855570460543	0	0	0.0	0.006698823446577392	0.006698823446577392
2589	0.039826869323980725	0.01111326844261608	0.00880040999786102	0.9196217627042855	-1	0	0	0.2222222222222222	2	0.9090909090909091	10	0.5416666666666666	0.9090909090909091	11	10	1	0	0	0.16666666666666666	12	2	13	0.0	0	0.2008323502880267	0.9526908929066079	0.33104267934374904	0.6322559815105538	0.19047329266030827	0.9048236578189759	0.655282594186952	0.8734891759188373	0	0	0.0	0.00880040999786102	0.00880040999786102
2535	0.03959792367668813	0.010481429773700365	0.008862623079901108	0.919583394675259	-1	0	0	0.2222222222222222	2	0.9090909090909091	10	0.5416666666666666	0.9090909090909091	11	10	1	0	0	0.16666666666666666	12	2	13	0.0	0	0.2008323502880267	0.9525586567086408	0.33104267934374904	0.6322559815105538	0.19047329266030827	0.9048236578189759	0.655282594186952	0.8733812067300322	0	0	0.0	0.008862623079901108	0.008862623079901108
2739	0.03572150533515491	0.009503628144893694	0.009260281912794563	0.9191490804584144	-1	0	0	0.2	2	0.9166666666666666	11	0.5384615384615384	0.9166666666666666	12	11	1	0	0	0.15384615384615385	13	2	14	0.0	0	0.23119875652795133	0.9486545117201556	0.33104267934374904	0.8424678632736814	0.19047329266030827	0.8928980159507596	0.731297528031585	0.9036064678749809	0	0	0.0	0.009260281912794563	0.009260281912794563
358	0.012957660097919342	0.0009356346866417671	-0.00038100171423787095	0.9329656950197311	-1	0	0	0.2857142857142857	2	0.875	7	0.4	0.75	7	6	2	0	0	1.0	5	5	10	0.0	0	0.3716270712678658	0.884079360414574	0.33104267934374904	0.6459823838145758	0.19047329266030827	0.9218381225621132	0.7203564910878325	0.8455632128426062	0	0	0.0	-3.8100171423787096e-05	-3.8100171423787096e-05
4022	0.045788398413512246	0.011270572465527946	0.010745876413127492	0.9192523950915611	-1	0	0	0.2	2	0.9230769230769231	12	0.5357142857142857	0.9230769230769231	13	12	1	0	0	0.14285714285714285	14	2	15	0.0	0	0.19954271431694695	0.9476354838782808	0.33104267934374904	0.6228500752904161	0.19047329266030827	0.9096701703122099	0.655282594186952	0.8701560674989555	0	0	0.0	0.010745876413127492	0.010745876413127492
1795	0.04677433619769095	0.01749819648670362	-0.014034258111618465	0.9269465003919702	-1	0	0	0.2222222222222222	2	0.9090909090909091	10	0.5416666666666666	0.9090909090909091	11	10	1	0	0	0.16666666666666666	12	2	13	0.0	0	0.2008323502880267	0.9652395256969707	0.33104267934374904	0.6585554438261972	0.19047329266030827	0.9139971847922518	0.655282594186952	0.892327153689315	0	0	0.0	-0.0014034258111618465	-0.0014034258111618465
591	0.021441208362794322	0.008243509152920664	-0.004175366727528824	0.9345723713762237	-1	0	0	0.4	4	0.6153846153846154	8	0.35714285714285715	0.46153846153846156	8	6	6	3	0	0.8571428571428571	6	7	15	0.21428571428571427	0	0.6893469496033442	0.8855228548670969	0.4933645872813058	0.9558853470385857	0.21305729753010305	0.9023083466684874	0.9312614603602034	0.9204343403321057	0.25	0.375	0.0	-0.0004175366727528824	-0.0004175366727528824
2025	0.04033796922579707	0.01191414710712122	0.001477995843449687	0.9195735625435444	-1	0	0	0.3	3	0.75	9	0.42424242424242425	0.75	11	9	2	0	0	0.2727272727272727	11	3	14	0.0	0	0.19954271431694695	0.9431826179657927	0.33104267934374904	0.6206397508550334	0.19517290370967338	0.922163932969213	0.7203564910878325	0.8726505248694753	0	0	0.0	0.001477995843449687	0.001477995843449687
2461	0.038058633344284325	0.012449008572326946	0.006611706374604787	0.9215579550203897	-1	0	0	0.2222222222222222	2	0.9090909090909091	10	0.5416666666666666	0.9090909090909091	11	10	1	0	0	0.16666666666666666	12	2	13	0.0	0	0.20212198625910646	0.952293427470362	0.33104267934374904	0.6322559815105538	0.19047329266030827	0.9048236578189759	0.655282594186952	0.8731652737094329	0	0	0.0	0.006611706374604787	0.006611706374604787
2095	0.011118399365418336	0.00569510032538626	-0.005689625398895964	0.980496345589444	-1	0.3333333333333333	1	0.5	4	0.7	7	0.4	0.7	10	7	1	0	0	0.3	10	3	12	0.0	1.0	0.5594063619577929	0.9635004660337347	0.3602410182558584	0.5992696166927358	0.36310327649029767	0.9275297636641622	0.7980681172373527	0.8884509525856455	0	0	0.0	-0.0005689625398895965	-0.0005689625398895965
4005	0.04642478679300109	0.01071576302755349	0.01029191806977402	0.9195659563843266	-1	0	0	0.2	2	0.9230769230769231	12	0.5357142857142857	0.9230769230769231	13	12	1	0	0	0.14285714285714285	14	2	15	0.0	0	0.19954271431694695	0.9476354838782808	0.33104267934374904	0.6228500752904161	0.19047329266030827	0.9121876388591309	0.655282594186952	0.8713202023835757	0	0	0.0	0.01029191806977402	0.01029191806977402
2890	0.036269580835657046	0.007863861258678804	0.007801734967595096	0.9202251398080692	-1	0	0	0.2	2	0.9166666666666666	11	0.5384615384615384	0.9166666666666666	12	11	1	0	0	0.15384615384615385	13	2	14	0.0	0	0.23119875652795133	0.9486545117201556	0.33104267934374904	0.8424678632736814	0.19047329266030827	0.8982475130121911	0.7038771529666801	0.9052548066004777	0	0	0.0	0.007801734967595096	0.007801734967595096
364	0.0029733726036656194	0.002852191119139919	-0.0028515943758976228	0.9821355283455686	-1	0	0	0.75	3	0.3333333333333333	1	0.5555555555555556	0.3333333333333333	2	1	2	2	0	1.0	3	3	5	0.2857142857142857	1.0	0.41859873215943805	0.9477214573828752	0.3367396159313572	0.7067123769464216	0.2858382388897559	0.7126044807634035	0.8323246663026482	0.8265929410508976	0.75	0	0.3160081894794925	-0.0002851594375897623	-0.0002851594375897623
1003	0.03101929379909241	0.0095924934197883	0.004800869972644714	0.9235496200584666	-1	0	0	0.2	2	0.9230769230769231	12	0.5357142857142857	0.9230769230769231	13	12	1	0	0	0.14285714285714285	14	2	15	0.0	0	0.7000239818731646	0.9491991919500403	0.3856314808874333	0.9601359480424961	0.540671361564894	0.9171151911423266	0.9471186275573571	0.9446791708226437	0	0	0.0	0.004800869972644714	0.004800869972644714
1777	0.03169424263106272	0.009181258267016658	0.006431282160706562	0.9218697885569975	-1	0	0	0.2222222222222222	2	0.9090909090909091	10	0.5416666666666666	0.9090909090909091	11	10	1	0	0	0.16666666666666666	12	2	13	0.0	0	0.2602755267967961	0.9506130940704048	0.33104267934374904	0.8506531307883547	0.19047329266030827	0.91660415770021	0.7482531399951207	0.914099044368114	0	0	0.0	0.006431282160706562	0.006431282160706562
5040	0.03823027126510649	0.008336469031494556	0.007976885043802688	0.9191654614376967	-1	0	0	0.2222222222222222	2	0.9090909090909091	10	0.5416666666666666	0.9090909090909091	11	10	1	0	0	0.16666666666666666	12	2	13	0.0	0	0.19954271431694695	0.869910758072678	0.33104267934374904	0.6174194610231829	0.19047329266030827	0.8895970789688916	0.655282594186952	0.8158485884049816	0	0	0.0	0.007976885043802688	0.007976885043802688
1431	0.031881746310275724	0.011352891088280453	0.005917937165637912	0.9195820184769474	-1	0	0	0.2222222222222222	2	0.9090909090909091	10	0.5416666666666666	0.9090909090909091	11	10	1	0	0	0.16666666666666666	12	2	13	0.0	0	0.2602755267967961	0.9506130940704048	0.33104267934374904	0.8506531307883547	0.19047329266030827	0.91660415770021	0.7482531399951207	0.914099044368114	0	0	0.0	0.005917937165637912	0.005917937165637912
830	0.023901104138192956	0.007567232768785593	0.00268963871450301	0.9265992939627256	-1	0	0	0.2	2	0.9166666666666666	11	0.3888888888888889	0.8333333333333334	11	10	2	1	0	0.25	12	3	14	0.14285714285714285	0	0.41749910607134133	0.9104815176781762	0.4374921741882252	0.9634060001697681	0.12548102882791226	0.8837425850003922	0.9658686269397078	0.9268644463349514	1.0	0.09090909090909091	0.0	0.00268963871450301	0.00268963871450301
1084	0.03836043863408888	0.01071025438509808	-0.010706187699328847	0.9231550051594293	-1	0	0	0.2	2	0.8461538461538461	11	0.23809523809523808	0.8461538461538461	13	11	1	1	0	0.7777777777777778	7	9	15	0.25	0	0.7000239818731646	0.9304951906544772	0.36734868084762484	0.9604321391415428	0.540671361564894	0.9037422327008312	0.9471186275573571	0.9354990714862841	1.0	0.23076923076923078	0.0	-0.0010706187699328848	-0.0010706187699328848
4472	0.03679332064393146	0.007688403739709075	0.0006256917915835303	0.9303323761595976	-1	0	0	0.2	2	0.9166666666666666	11	0.5384615384615384	0.9166666666666666	12	11	1	0	0	0.15384615384615385	13	2	14	0.0	0	0.19954271431694695	0.8970771895764971	0.33104267934374904	0.6141806817964865	0.19047329266030827	0.9057657013596653	0.655282594186952	0.836310189706306	0	0	0.0	0.0006256917915835303	0.0006256917915835303
744	0.025973778105807276	0.01059729701865288	0.001761219609463315	0.9206781382802267	-1	0	0	0.375	3	0.7	7	0.4444444444444444	0.7	8	7	3	0	0	0.3333333333333333	9	3	12	0.0	0	0.22990912055687157	0.8850566223859266	0.33104267934374904	0.8870126556604226	0.19047329266030827	0.9016133195145194	0.717383424245542	0.8914551723594989	0	0	0.0	0.001761219609463315	0.001761219609463315
3419	0.041158031658780674	0.01040799746008216	0.008259517110249751	0.9200754633660113	-1	0	0	0.2222222222222222	2	0.9090909090909091	10	0.5416666666666666	0.9090909090909091	11	10	1	0	0	0.16666666666666666	12	2	13	0.0	0	0.19954271431694695	0.9524716200761446	0.33104267934374904	0.6322559815105538	0.19047329266030827	0.9048236578189759	0.655282594186952	0.8733102555044859	0	0	0.0	0.008259517110249751	0.008259517110249751
3092	0.039913347605562956	0.01005031971113734	0.009299769293375353	0.9198393743432298	-1	0	0	0.2222222222222222	2	0.9090909090909091	10	0.5416666666666666	0.9090909090909091	11	10	1	0	0	0.16666666666666666	12	2	13	0.0	0	0.2008323502880267	0.9525586567086408	0.33104267934374904	0.6322559815105538	0.19047329266030827	0.9000278996112522	0.703012022357764	0.8713595242953028	0	0	0.0	0.009299769293375353	0.009299769293375353
3951	0.04232207586361147	0.0060648430791051195	-0.00535434513740406	0.9543593126767252	-1	0	0	0.2	2	0.9230769230769231	12	0.5357142857142857	0.9230769230769231	13	12	1	0	0	0.14285714285714285	14	2	15	0.0	0	0.19954271431694695	0.9592541901763486	0.33104267934374904	0.6315755043482266	0.19047329266030827	0.930854996830579	0.718981380551679	0.8908280736649771	0	0	0.0	-0.000535434513740406	-0.000535434513740406
2019	0.03632010103034803	0.009012420755477604	0.00890202185524484	0.9188580672066656	-1	0	0	0.2	2	0.9166666666666666	11	0.5384615384615384	0.9166666666666666	12	11	1	0	0	0.15384615384615385	13	2	14	0.0	0	0.23119875652795133	0.9486545117201556	0.33104267934374904	0.8424678632736814	0.19047329266030827	0.8982475130121911	0.7038771529666801	0.9052548066004777	0	0	0.0	0.00890202185524484	0.00890202185524484
879	0.028113383628662628	0.006316680947716159	0.0018325623244088269	0.9589872609125367	-1	0	0	0.2	2	0.9230769230769231	12	0.5357142857142857	0.9230769230769231	14	12	0	0	0	0.14285714285714285	14	2	15	0.0	0	0.4930305648156092	0.9443028632860384	0.5199222839340074	0.9556889586217833	0.7188705088655454	0.8917941181180491	0.9471186275573571	0.9352515315388795	0	0	0.0	0.0018325623244088269	0.0018325623244088269
1213	0.03110010168306785	0.010388749804507817	0.006209772593123091	0.920116087023775	-1	0	0	0.2	2	0.9166666666666666	11	0.5384615384615384	0.9166666666666666	12	11	1	0	0	0.15384615384615385	13	2	14	0.0	0	0.2701276376323545	0.9497321552210374	0.33104267934374904	0.8489036242303112	0.19047329266030827	0.9107978525229048	0.7038771529666801	0.911284404983657	0	0	0.0	0.006209772593123091	0.006209772593123091
787	0.015589988837310734	0.00320240580231699	0.0018944792586478437	0.9285803118284953	-1	0	0	0.375	3	0.5555555555555556	5	0.55	0.4444444444444444	6	4	4	2	0	0.8	5	4	11	0.2	0	0.7165945782644255	0.905873650430549	0.4157576825371354	0.6808994788521864	0.5643044970066142	0.9061990657621297	0.8126760670924497	0.8536372455937243	0.5833333333333334	0.5	0.0	0.0018944792586478437	0.0018944792586478437
1109	0.03111637184865521	0.006471248029288462	0.004097482832444862	0.9237336632983071	-1	0	0	0.2	2	0.9230769230769231	12	0.5357142857142857	0.9230769230769231	13	12	1	0	0	0.14285714285714285	14	2	15	0.0	0	0.7000239818731646	0.9464241440080401	0.3856314808874333	0.9601359480424961	0.540671361564894	0.9171151911423266	0.9471186275573571	0.9436934851444568	0	0	0.0	0.004097482832444862	0.004097482832444862
2906	0.03537825491676453	0.008107005735112758	0.008040751597732047	0.9206376672748521	-1	0	0	0.2	2	0.9166666666666666	11	0.5384615384615384	0.9166666666666666	12	11	1	0	0	0.15384615384615385	13	2	14	0.0	0	0.23119875652795133	0.9486545117201556	0.33104267934374904	0.8424678632736814	0.19047329266030827	0.8928980159507596	0.731297528031585	0.9036064678749809	0	0	0.0	0.008040751597732047	0.008040751597732047
2658	0.03458456455402373	0.011447734000846962	0.004800034204964474	0.9213167609115888	-1	0	0	0.2222222222222222	2	0.9090909090909091	10	0.5416666666666666	0.9090909090909091	11	10	1	0	0	0.16666666666666666	12	2	13	0.0	0	0.41749910607134133	0.9611867393320216	0.33104267934374904	0.640713200525065	0.19517290370967338	0.903946895606004	0.7482531399951207	0.8818338920035088	0	0	0.0	0.004800034204964474	0.004800034204964474
813	0.00969601757190014	0.004902400985206094	-0.00489505759766396	0.9721255226599783	-1	0.3333333333333333	1	0.4444444444444444	4	0.7272727272727273	8	0.3939393939393939	0.7272727272727273	11	8	1	0	0	0.2727272727272727	11	3	13	0.0	1.0	0.5821321860925058	0.9098311977844292	0.564412918168082	0.9162947183623205	0.20742164091139315	0.9292236729283714	0.9425863062144285	0.9188242885049777	0	0	0.0	-0.0004895057597663961	-0.0004895057597663961
806	0.019075986856100176	0.003112038563584232	0.002468229522664588	0.9742912245255931	-1	0	0	0.3	3	0.7692307692307693	10	0.4166666666666667	0.6923076923076923	11	9	3	0	0	0.25	12	3	15	0.0	0.6666666666666666	0.695882580382736	0.8920637179053248	0.5688441300706748	0.9228779460581806	0.13701055288525904	0.8223799108863838	0.9580846927076292	0.8851591201055798	0	0	0.0	0.002468229522664588	0.002468229522664588
764	0.026414870822858674	0.002449091135482637	0.002225162265010904	0.9286639605782023	-1	0	0	0.3	3	0.7692307692307693	10	0.3409090909090909	0.7692307692307693	10	10	4	0	0	0.36363636363636365	11	4	15	0.0	0	0.48061432832183726	0.9495514728586368	0.43108939431489146	0.9645898264155478	0.5629060705388371	0.898991961718556	0.9471186275573571	0.943139036297055	0	0	0.0	0.002225162265010904	0.002225162265010904
3543	0.04296634737555978	0.009916920622321308	0.00926548854054699	0.9188495413558044	-1	0	0	0.2	2	0.9230769230769231	12	0.5357142857142857	0.9230769230769231	13	12	1	0	0	0.14285714285714285	14	2	15	0.0	0	0.2008323502880267	0.9477510649183986	0.33104267934374904	0.6228500752904161	0.19047329266030827	0.8927889982313949	0.655282594186952	0.8629205894502315	0	0	0.0	0.00926548854054699	0.00926548854054699
1786	0.032652526946554655	0.008363699603876878	0.0065270198768750155	0.9209284759905386	-1	0	0	0.2	2	0.9230769230769231	12	0.5357142857142857	0.9230769230769231	13	12	1	0	0	0.14285714285714285	14	2	15	0.0	0	0.2615651627678759	0.9577858558041444	0.33104267934374904	0.8337458490056403	0.19047329266030827	0.9054829746695849	0.7482531399951207	0.9114381681471809	0	0	0.0	0.0065270198768750155	0.0065270198768750155
2137	0.03235719732592955	0.008309072330970389	0.007017903335173503	0.9198834933123594	-1	0	0	0.2	2	0.9166666666666666	11	0.5384615384615384	0.9166666666666666	12	11	1	0	0	0.15384615384615385	13	2	14	0.0	0	0.3388873164340687	0.9588535144743026	0.3458925443611565	0.8411219008777981	0.20468416500130115	0.8984323203562581	0.7963773131158773	0.911469288744832	0	0	0.0	0.007017903335173503	0.007017903335173503
1304	0.03198091899446486	0.010644902527075627	0.006229110820730048	0.9195977788189373	-1	0	0	0.2222222222222222	2	0.9090909090909091	10	0.5416666666666666	0.9090909090909091	11	10	1	0	0	0.16666666666666666	12	2	13	0.0	0	0.2602755267967961	0.9506130940704048	0.33104267934374904	0.8506531307883547	0.19047329266030827	0.91660415770021	0.7482531399951207	0.914099044368114	0	0	0.0	0.006229110820730048	0.006229110820730048
[truncated: 4,057 more rows]
