# Supplementary material for: Environmental influences on evolvable robots
Source: PLoS One. 2020 May 29;15(5):e0233848. doi: 10.1371/journal.pone.0233848 (PMC7259730; doi:10.1371/journal.pone.0233848)
Supplement: S1 Dataset — (ZIP) [file pone.0233848.s003.zip › data_plosone/snapshots_ids_tilted_9.tsv]

generation	robot_id
72	3680
72	3341
72	3654
72	3678
72	3299
72	3559
72	3668
72	3527
72	3665
72	3629
72	3350
72	3608
72	3667
72	3611
72	2676
72	3637
72	3029
72	3670
72	3626
72	3533
72	3691
72	3519
72	3309
72	3657
72	3473
72	2999
72	3692
72	3676
72	3491
72	3649
72	3464
72	3666
72	3437
72	3681
72	3408
72	3621
72	2920
72	3494
72	3556
72	3693
72	3613
72	3522
72	3679
72	3689
72	3537
72	3612
72	3449
72	3175
72	3588
72	3111
72	3127
72	3652
72	3700
72	3088
72	3387
72	3315
72	3429
72	2808
72	3623
72	3398
72	3620
72	2736
72	3614
72	3493
72	3285
72	3517
72	3553
72	3695
72	3150
72	3311
72	3544
72	3682
72	3656
72	3174
72	3453
72	3697
72	3338
72	3673
72	3298
72	3481
72	3204
72	3671
72	3426
72	3231
72	3698
72	3694
72	3610
72	3404
72	3598
72	3451
72	2761
72	3353
72	3354
72	3672
72	3573
72	3112
72	3574
72	3328
72	3664
72	3416
50	2480
50	2414
50	2579
50	2560
50	2576
50	2498
50	2558
50	2556
50	2520
50	2162
50	2592
50	2464
50	2566
50	2359
50	2405
50	2428
50	2041
50	2577
50	2542
50	2424
50	2415
50	2422
50	2412
50	2597
50	2552
50	2571
50	2392
50	1962
50	2585
50	2581
50	2331
50	2482
50	2534
50	2378
50	2319
50	2531
50	2104
50	2458
50	2394
50	1874
50	2417
50	2557
50	2371
50	2594
50	2570
50	2298
50	2503
50	2548
50	2398
50	2491
50	2399
50	2595
50	2454
50	2352
50	2510
50	2578
50	2433
50	2580
50	2214
50	2216
50	2561
50	2357
50	2563
50	2418
50	2347
50	2260
50	2575
50	2439
50	2440
50	2459
50	2495
50	2555
50	2234
50	1986
50	2421
50	2194
50	2521
50	2525
50	2273
50	2335
50	2337
50	2513
50	2430
50	2551
50	2303
50	2380
50	2493
50	2466
50	2519
50	2264
50	2302
50	2207
50	2593
50	2186
50	2384
50	2409
50	2452
50	2515
50	2562
50	2286
74	3709
74	3680
74	3341
74	3654
74	3704
74	3731
74	3299
74	3559
74	3798
74	3765
74	3668
74	3761
74	3527
74	3783
74	3665
74	3781
74	3629
74	3710
74	3350
74	3667
74	3611
74	3637
74	3626
74	3760
74	3767
74	3533
74	3691
74	3519
74	3473
74	2999
74	3676
74	3491
74	3649
74	3666
74	3437
74	3773
74	3681
74	3621
74	3772
74	3494
74	3693
74	3613
74	3787
74	3714
74	3537
74	3612
74	3449
74	3749
74	3175
74	3588
74	3652
74	3088
74	3788
74	2808
74	3398
74	3748
74	3620
74	2736
74	3796
74	3614
74	3702
74	3770
74	3493
74	3285
74	3705
74	3715
74	3776
74	3311
74	3544
74	3784
74	3656
74	3174
74	3453
74	3697
74	3338
74	3716
74	3298
74	3778
74	3204
74	3426
74	3231
74	3694
74	3610
74	3727
74	3775
74	3759
74	3598
74	2761
74	3353
74	3703
74	3797
74	3354
74	3800
74	3112
74	3328
74	3664
74	3774
74	3718
74	3416
74	3782
60	3040
60	3065
60	3070
60	3097
60	2955
60	2560
60	2986
60	2930
60	2672
60	2813
60	2558
60	2970
60	2968
60	2866
60	2978
60	2676
60	3008
60	2041
60	2887
60	3029
60	3022
60	2996
60	3053
60	2999
60	2858
60	2980
60	2942
60	3054
60	3060
60	2932
60	2920
60	3036
60	3015
60	3057
60	2881
60	2727
60	2952
60	2909
60	3092
60	3089
60	3081
60	3050
60	2818
60	2594
60	3096
60	2548
60	3076
60	2957
60	3088
60	2950
60	2857
60	3091
60	3083
60	2595
60	2772
60	2973
60	3063
60	3021
60	3071
60	3028
60	2808
60	2989
60	3061
60	3003
60	2680
60	2736
60	3077
60	3079
60	2649
60	2357
60	2737
60	2940
60	2888
60	3038
60	3055
60	2901
60	2234
60	2865
60	3016
60	2873
60	2965
60	2995
60	3090
60	2729
60	3099
60	2850
60	3023
60	3062
60	2913
60	3085
60	2827
60	2753
60	2761
60	2665
60	2956
60	2954
60	2975
60	3073
60	2990
60	2883
76	3876
76	3870
76	3709
76	3680
76	3341
76	3731
76	3299
76	3899
76	3668
76	3527
76	3781
76	3843
76	3350
76	3667
76	3637
76	3626
76	3760
76	3888
76	3533
76	3691
76	3802
76	3852
76	3473
76	2999
76	3858
76	3886
76	3842
76	3666
76	3865
76	3827
76	3773
76	3856
76	3822
76	3621
76	3772
76	3862
76	3613
76	3714
76	3894
76	3838
76	3898
76	3749
76	3851
76	3175
76	3588
76	3869
76	3652
76	3088
76	3871
76	3892
76	3882
76	3807
76	3849
76	3883
76	3839
76	3398
76	3748
76	3861
76	3620
76	2736
76	3614
76	3770
76	3493
76	3285
76	3715
76	3875
76	3820
76	3311
76	3893
76	3656
76	3880
76	3174
76	3453
76	3811
76	3697
76	3338
76	3716
76	3298
76	3778
76	3204
76	3813
76	3891
76	3887
76	3231
76	3694
76	3610
76	3840
76	3727
76	3821
76	3860
76	3759
76	2761
76	3824
76	3353
76	3830
76	3816
76	3354
76	3817
76	3112
76	3416
30	1599
30	1461
30	1521
30	1531
30	1600
30	1407
30	1326
30	1543
30	1597
30	1452
30	1562
30	1559
30	1479
30	1548
30	1415
30	1549
30	1510
30	1551
30	1575
30	1310
30	1448
30	1417
30	1052
30	1581
30	1525
30	1445
30	1533
30	1576
30	1570
30	1556
30	1540
30	1593
30	1509
30	1390
30	1468
30	1578
30	1376
30	984
30	1288
30	1210
30	1588
30	1389
30	1512
30	1545
30	1455
30	1574
30	1579
30	1342
30	1538
30	1337
30	1467
30	1552
30	1267
30	1491
30	1458
30	1403
30	1522
30	1402
30	1409
30	1583
30	1567
30	1493
30	1254
30	1129
30	1589
30	1103
30	1405
30	1386
30	1585
30	1434
30	1506
30	1412
30	894
30	1566
30	1569
30	1554
30	1590
30	1488
30	1514
30	1490
30	1285
30	1515
30	1343
30	1438
30	1208
30	1571
30	1530
30	1596
30	1541
30	1160
30	1534
30	1462
30	1314
30	1555
30	1565
30	1281
30	1273
30	1457
30	1318
30	1557
71	3488
71	3479
71	3341
71	3299
71	3559
71	3618
71	2558
71	3527
71	3629
71	3634
71	3350
71	3608
71	3611
71	2676
71	3637
71	3029
71	3626
71	3533
71	3519
71	3309
71	3473
71	2999
71	3391
71	3491
71	3649
71	3464
71	3563
71	3406
71	3437
71	3577
71	3408
71	3497
71	3621
71	2920
71	3494
71	3556
71	3613
71	3639
71	3522
71	3194
71	3595
71	3537
71	3633
71	3570
71	3612
71	3449
71	3175
71	3588
71	3111
71	3127
71	3088
71	3594
71	3387
71	3315
71	3251
71	3429
71	2808
71	3623
71	3398
71	3603
71	3620
71	2736
71	3614
71	3602
71	3493
71	3285
71	3517
71	3553
71	3150
71	3311
71	3544
71	3174
71	3453
71	3638
71	3576
71	3338
71	3298
71	3481
71	3204
71	3605
71	3426
71	3231
71	3610
71	3555
71	3404
71	3560
71	3598
71	3451
71	2761
71	3353
71	3354
71	3573
71	3627
71	3548
71	3112
71	3574
71	3328
71	3585
71	3619
71	3416
54	2579
54	2689
54	2800
54	2785
54	2776
54	2723
54	2560
54	2672
54	2576
54	2602
54	2771
54	2558
54	2359
54	2625
54	2676
54	2041
54	2424
54	2415
54	2552
54	2768
54	2392
54	1962
54	2690
54	2664
54	2482
54	2534
54	2715
54	2613
54	2755
54	2764
54	2781
54	2727
54	2394
54	2778
54	2732
54	2417
54	2798
54	2706
54	2594
54	2623
54	2570
54	2298
54	2548
54	2655
54	2782
54	2786
54	2733
54	2661
54	2595
54	2772
54	2637
54	2578
54	2783
54	2680
54	2736
54	2716
54	2711
54	2214
54	2649
54	2357
54	2756
54	2737
54	2709
54	2740
54	2674
54	2685
54	2692
54	2234
54	2194
54	2779
54	2793
54	2335
54	2763
54	2513
54	2704
54	2784
54	2551
54	2734
54	2729
54	2788
54	2735
54	2753
54	2659
54	2302
54	2634
54	2789
54	2761
54	2699
54	2743
54	2722
54	2665
54	2593
54	2757
54	2186
54	2384
54	2409
54	2562
54	2650
54	2796
54	2286
34	1743
34	1751
34	1639
34	1783
34	1756
34	1543
34	1452
34	1772
34	1747
34	1790
34	1610
34	1793
34	1548
34	1718
34	1767
34	1696
34	1726
34	1775
34	1688
34	1755
34	1448
34	1630
34	1765
34	1708
34	1540
34	1662
34	1717
34	1578
34	1672
34	1727
34	1693
34	1770
34	1613
34	1778
34	1669
34	1715
34	1634
34	1746
34	1763
34	1702
34	1603
34	1689
34	1579
34	1799
34	1656
34	1757
34	1674
34	1791
34	1736
34	1667
34	1748
34	1491
34	1403
34	1764
34	1685
34	1522
34	1675
34	1769
34	1612
34	1567
34	1758
34	1789
34	1781
34	1129
34	1766
34	1796
34	1677
34	1776
34	1706
34	1735
34	1782
34	1566
34	1705
34	1670
34	1615
34	1488
34	1786
34	1655
34	1653
34	1285
34	1771
34	1515
34	1703
34	1713
34	1732
34	1753
34	1780
34	1729
34	1530
34	1596
34	1768
34	1752
34	1614
34	1534
34	1745
34	1679
34	1652
34	1635
34	1749
34	1700
0	67
0	78
0	27
0	40
0	44
0	66
0	95
0	21
0	37
0	58
0	52
0	15
0	92
0	84
0	53
0	12
0	41
0	91
0	77
0	38
0	64
0	19
0	85
0	49
0	45
0	86
0	35
0	88
0	70
0	80
0	17
0	23
0	57
0	39
0	62
0	22
0	29
0	4
0	76
0	25
0	61
0	60
0	81
0	73
0	72
0	89
0	51
0	3
0	11
0	24
0	10
0	33
0	56
0	75
0	59
0	43
0	47
0	32
0	74
0	90
0	99
0	7
0	1
0	5
0	26
0	13
0	71
0	31
0	63
0	54
0	100
0	6
0	96
0	82
0	48
0	83
0	79
0	69
0	87
0	46
0	18
0	20
0	94
0	16
0	36
0	14
0	34
0	9
0	28
0	68
0	98
0	93
0	30
0	97
0	55
0	65
0	50
0	8
0	42
0	2
87	4425
87	4345
87	4235
87	3299
87	4368
87	4132
87	4042
87	4433
87	4140
87	4187
87	4188
87	4283
87	4367
87	4039
87	4214
87	4397
87	4449
87	3842
87	4428
87	3985
87	4103
87	4285
87	4209
87	3621
87	4363
87	4365
87	4168
87	3976
87	4403
87	4353
87	4432
87	4374
87	4287
87	4442
87	4396
87	4436
87	4430
87	4431
87	4362
87	4173
87	4075
87	4128
87	4337
87	4377
87	4444
87	4076
87	4009
87	4440
87	4399
87	4407
87	4359
87	4446
87	3620
87	2736
87	4292
87	4344
87	3715
87	4122
87	4405
87	4004
87	3957
87	3875
87	4423
87	4237
87	3453
87	4325
87	4424
87	4350
87	4303
87	4305
87	4318
87	4422
87	3778
87	4182
87	4447
87	4443
87	4401
87	4282
87	4390
87	4434
87	4218
87	4161
87	4404
87	4196
87	3981
87	3727
87	4349
87	3937
87	4013
87	3992
87	4382
87	4302
87	4228
87	3354
87	4121
87	4418
87	4241
87	3958
87	3971
87	3933
51	2480
51	2617
51	2414
51	2579
51	2560
51	2576
51	2602
51	2558
51	2556
51	2520
51	2162
51	2464
51	2566
51	2359
51	2405
51	2625
51	2428
51	2041
51	2624
51	2577
51	2542
51	2424
51	2415
51	2422
51	2597
51	2628
51	2552
51	2392
51	1962
51	2331
51	2607
51	2482
51	2534
51	2635
51	2378
51	2613
51	2319
51	2104
51	2394
51	1874
51	2636
51	2417
51	2557
51	2371
51	2594
51	2623
51	2570
51	2298
51	2548
51	2611
51	2399
51	2595
51	2637
51	2352
51	2510
51	2578
51	2603
51	2580
51	2647
51	2214
51	2216
51	2649
51	2633
51	2357
51	2563
51	2418
51	2627
51	2620
51	2632
51	2575
51	2439
51	2440
51	2495
51	2609
51	2555
51	2234
51	1986
51	2194
51	2525
51	2335
51	2337
51	2513
51	2604
51	2551
51	2380
51	2466
51	2264
51	2302
51	2634
51	2207
51	2630
51	2593
51	2186
51	2384
51	2409
51	2452
51	2515
51	2562
51	2650
51	2286
79	4045
79	4019
79	3709
79	3680
79	3341
79	3731
79	3299
79	4015
79	3668
79	4042
79	3527
79	3986
79	4040
79	3781
79	3843
79	4039
79	3626
79	3802
79	2999
79	3858
79	4012
79	4026
79	3842
79	3827
79	3985
79	3856
79	3621
79	3772
79	3613
79	4030
79	3979
79	3976
79	4021
79	3913
79	3749
79	3990
79	3939
79	3869
79	3942
79	3652
79	3871
79	4009
79	3807
79	3849
79	3982
79	3748
79	3620
79	2736
79	4041
79	3944
79	4007
79	4044
79	3922
79	3285
79	3715
79	4023
79	4004
79	4031
79	3909
79	3964
79	3957
79	3875
79	3820
79	4000
79	4032
79	3453
79	3811
79	3697
79	3338
79	3298
79	4011
79	3778
79	4008
79	3813
79	3936
79	3891
79	4017
79	3887
79	3231
79	3610
79	4034
79	3840
79	3981
79	3727
79	4043
79	2761
79	3937
79	4013
79	3992
79	3830
79	3354
79	3817
79	3973
79	3112
79	3958
79	3971
79	3933
79	3943
79	3946
79	3416
35	1743
35	1806
35	1751
35	1639
35	1830
35	1783
35	1452
35	1842
35	1826
35	1793
35	1548
35	1836
35	1767
35	1832
35	1696
35	1726
35	1847
35	1815
35	1688
35	1755
35	1837
35	1630
35	1765
35	1834
35	1708
35	1831
35	1846
35	1540
35	1662
35	1578
35	1823
35	1693
35	1770
35	1822
35	1669
35	1715
35	1634
35	1746
35	1808
35	1801
35	1799
35	1656
35	1674
35	1736
35	1667
35	1748
35	1764
35	1685
35	1522
35	1818
35	1675
35	1769
35	1612
35	1567
35	1758
35	1849
35	1824
35	1781
35	1843
35	1766
35	1796
35	1833
35	1677
35	1776
35	1813
35	1735
35	1804
35	1782
35	1566
35	1705
35	1670
35	1848
35	1615
35	1488
35	1786
35	1655
35	1844
35	1838
35	1812
35	1828
35	1771
35	1515
35	1802
35	1829
35	1780
35	1816
35	1530
35	1845
35	1768
35	1752
35	1614
35	1840
35	1817
35	1534
35	1825
35	1679
35	1635
35	1835
35	1749
35	1700
82	4045
82	4185
82	4019
82	3680
82	3731
82	3299
82	4134
82	4132
82	4142
82	4042
82	3527
82	4140
82	4187
82	4101
82	3781
82	4178
82	4188
82	4099
82	4039
82	3802
82	2999
82	4159
82	4177
82	3842
82	4166
82	3827
82	3985
82	4103
82	3621
82	3772
82	4198
82	4168
82	3976
82	4058
82	4200
82	4152
82	4021
82	4199
82	3749
82	4173
82	3942
82	3652
82	4075
82	3871
82	4164
82	4128
82	4076
82	4009
82	4148
82	3807
82	4091
82	3620
82	2736
82	4041
82	4143
82	4044
82	4172
82	3715
82	4122
82	4107
82	4061
82	4004
82	3957
82	3875
82	4191
82	3820
82	4053
82	4032
82	4071
82	3453
82	4080
82	4190
82	3697
82	4156
82	3298
82	3778
82	4182
82	3936
82	4165
82	3231
82	4161
82	4196
82	3981
82	3727
82	3937
82	4153
82	4013
82	3992
82	4192
82	4169
82	3354
82	4121
82	4083
82	4183
82	3958
82	4057
82	3971
82	3933
82	3946
82	3416
38	1743
38	1879
38	1751
38	1996
38	1925
38	1982
38	1942
38	1904
38	1965
38	1548
38	1959
38	1832
38	1726
38	1999
38	1957
38	1837
38	1962
38	1916
38	1765
38	1831
38	1846
38	1902
38	1952
38	1929
38	1977
38	1971
38	1909
38	1898
38	1823
38	1770
38	1954
38	1874
38	1746
38	1808
38	2000
38	1997
38	1859
38	1799
38	1981
38	1945
38	1980
38	1991
38	1974
38	1818
38	1675
38	1867
38	1567
38	1973
38	1908
38	1933
38	1796
38	1833
38	1928
38	1677
38	1776
38	1851
38	1939
38	1804
38	1948
38	1782
38	1979
38	1986
38	1972
38	1918
38	1984
38	1868
38	1978
38	1944
38	1912
38	1969
38	1844
38	1960
38	1863
38	1989
38	1994
38	1828
38	1771
38	1998
38	1915
38	1829
38	1958
38	1961
38	1886
38	1911
38	1946
38	1816
38	1976
38	1530
38	1903
38	1905
38	1992
38	1817
38	1970
38	1855
38	1825
38	1893
38	1679
38	1858
38	1963
38	1700
20	935
20	1059
20	937
20	864
20	887
20	1066
20	1035
20	930
20	1062
20	993
20	1055
20	1071
20	861
20	1008
20	1100
20	1031
20	802
20	1074
20	1061
20	985
20	992
20	1052
20	1065
20	1051
20	1068
20	509
20	1081
20	1085
20	1043
20	989
20	886
20	1083
20	984
20	855
20	1015
20	1004
20	973
20	769
20	685
20	1005
20	1060
20	916
20	927
20	1095
20	862
20	1072
20	961
20	1023
20	958
20	854
20	1077
20	765
20	1025
20	1089
20	1067
20	1075
20	1069
20	438
20	874
20	924
20	898
20	940
20	811
20	932
20	706
20	842
20	1019
20	735
20	977
20	1076
20	1090
20	322
20	951
20	997
20	1041
20	908
20	856
20	894
20	910
20	1079
20	875
20	926
20	849
20	1000
20	870
20	807
20	661
20	850
20	852
20	1099
20	1018
20	994
20	1064
20	872
20	1073
20	1033
20	1022
20	871
20	1029
20	1098
64	3253
64	3065
64	3284
64	3299
64	2955
64	2986
64	3129
64	2930
64	2813
64	2558
64	3105
64	3235
64	3207
64	3227
64	2676
64	3008
64	3029
64	3274
64	3022
64	3214
64	2999
64	3228
64	3293
64	3268
64	3296
64	3155
64	3118
64	2920
64	3190
64	3272
64	3205
64	3194
64	2952
64	3081
64	3244
64	3116
64	3050
64	3257
64	3175
64	3111
64	3127
64	3295
64	3088
64	2950
64	2595
64	2772
64	3140
64	3251
64	3242
64	3246
64	2808
64	2989
64	3270
64	3003
64	2736
64	3162
64	3218
64	3219
64	3279
64	3285
64	3164
64	3138
64	2940
64	3178
64	3233
64	3248
64	3150
64	3038
64	3176
64	3130
64	3288
64	3174
64	3298
64	2865
64	3267
64	3238
64	3204
64	3283
64	3224
64	2729
64	2850
64	3023
64	3125
64	3231
64	2827
64	2753
64	3255
64	3256
64	3198
64	3258
64	3158
64	2761
64	3276
64	2956
64	2954
64	2975
64	3112
64	3289
64	3159
64	3146
84	4045
84	4019
84	3680
84	3731
84	4235
84	3299
84	4132
84	4142
84	4268
84	4042
84	3527
84	4140
84	4187
84	3781
84	4188
84	4283
84	4039
84	4214
84	4215
84	4219
84	4159
84	3842
84	4256
84	3985
84	4103
84	4285
84	4209
84	3621
84	3772
84	4296
84	4251
84	4168
84	3976
84	4273
84	4200
84	4206
84	4287
84	4260
84	4257
84	3749
84	4173
84	3942
84	4252
84	4075
84	4128
84	4288
84	4076
84	4009
84	4230
84	4148
84	3807
84	4264
84	3620
84	4274
84	2736
84	4044
84	4292
84	4172
84	3715
84	4122
84	4265
84	4107
84	4061
84	4210
84	4004
84	3957
84	3875
84	4191
84	3820
84	4071
84	4237
84	3453
84	3778
84	4182
84	3936
84	4282
84	4165
84	4270
84	4218
84	4161
84	4262
84	4196
84	3981
84	3727
84	4289
84	4281
84	3937
84	4013
84	3992
84	4228
84	3354
84	4284
84	4121
84	4227
84	4241
84	4183
84	3958
84	4057
84	3971
84	3933
77	3870
77	3709
77	3680
77	3341
77	3731
77	3299
77	3899
77	3668
77	3527
77	3781
77	3843
77	3667
77	3637
77	3906
77	3626
77	3533
77	3802
77	3852
77	2999
77	3858
77	3842
77	3666
77	3865
77	3827
77	3773
77	3856
77	3822
77	3621
77	3772
77	3904
77	3910
77	3613
77	3714
77	3919
77	3927
77	3894
77	3913
77	3932
77	3749
77	3851
77	3920
77	3939
77	3869
77	3942
77	3652
77	3871
77	3882
77	3807
77	3849
77	3839
77	3748
77	3931
77	3620
77	2736
77	3925
77	3944
77	3922
77	3285
77	3715
77	3909
77	3875
77	3820
77	3311
77	3656
77	3880
77	3453
77	3811
77	3697
77	3338
77	3716
77	3298
77	3778
77	3204
77	3813
77	3936
77	3891
77	3887
77	3231
77	3694
77	3610
77	3840
77	3727
77	3759
77	3930
77	2761
77	3824
77	3353
77	3950
77	3937
77	3830
77	3816
77	3354
77	3817
77	3908
77	3112
77	3947
77	3933
77	3943
77	3946
[truncated: 8,001 more rows]
