# Supplementary material for: Environmental influences on evolvable robots
Source: PLoS One. 2020 May 29;15(5):e0233848. doi: 10.1371/journal.pone.0233848 (PMC7259730; doi:10.1371/journal.pone.0233848)
Supplement: S1 Dataset — (ZIP) [file pone.0233848.s003.zip › data_plosone/snapshots_ids_flat_17.tsv]

generation	robot_id
72	3446
72	3680
72	3654
72	3417
72	3179
72	3607
72	3618
72	3668
72	2558
72	3047
72	3527
72	3474
72	3069
72	3566
72	2631
72	3626
72	3572
72	3691
72	3657
72	2906
72	3601
72	3692
72	3676
72	3649
72	3437
72	3510
72	3681
72	3054
72	3136
72	3621
72	3526
72	3237
72	3693
72	3689
72	3595
72	3581
72	3633
72	3385
72	3554
72	3684
72	3642
72	3371
72	3653
72	3549
72	3652
72	3418
72	3687
72	3502
72	3603
72	3321
72	2401
72	3655
72	2911
72	3164
72	3675
72	3690
72	3167
72	3405
72	3663
72	3682
72	3506
72	3688
72	3656
72	3616
72	3638
72	3697
72	3673
72	3202
72	3650
72	3599
72	3481
72	3699
72	3410
72	3659
72	3671
72	3683
72	3568
72	3658
72	3696
72	3643
72	3698
72	3694
72	3301
72	3372
72	3489
72	3382
72	3158
72	3451
72	3499
72	3515
72	3686
72	3363
72	3044
72	3185
72	3443
72	3573
72	3627
72	3552
72	3574
72	3619
50	2598
50	2485
50	2311
50	2295
50	1919
50	2576
50	2442
50	2558
50	2559
50	2233
50	2568
50	2592
50	2447
50	2502
50	2464
50	2566
50	2468
50	2542
50	2205
50	2597
50	2571
50	2469
50	2504
50	2338
50	2270
50	2453
50	2529
50	2304
50	2600
50	2467
50	2581
50	2496
50	2441
50	2156
50	2596
50	2343
50	2516
50	2553
50	2518
50	2531
50	2458
50	1878
50	2528
50	2200
50	2474
50	2375
50	2595
50	2455
50	2406
50	1385
50	2305
50	2510
50	2582
50	2001
50	2401
50	2580
50	2550
50	2216
50	2357
50	2523
50	2110
50	2564
50	2038
50	2499
50	2538
50	2509
50	2470
50	2555
50	2500
50	1986
50	2391
50	2525
50	2522
50	2449
50	2105
50	2513
50	2430
50	2551
50	2420
50	2425
50	2303
50	2380
50	1968
50	2143
50	2527
50	2535
50	2423
50	2264
50	2514
50	2397
50	2377
50	2573
50	2537
50	2590
50	2409
50	2572
50	2583
50	2511
50	2489
50	2251
74	3446
74	3757
74	3680
74	3654
74	3762
74	3704
74	3417
74	3769
74	3179
74	3729
74	3798
74	3730
74	3765
74	3618
74	3668
74	3753
74	3527
74	3783
74	3474
74	3626
74	3726
74	3572
74	3691
74	3657
74	2906
74	3601
74	3676
74	3649
74	3437
74	3510
74	3526
74	3772
74	3746
74	3237
74	3787
74	3714
74	3581
74	3554
74	3752
74	3371
74	3728
74	3549
74	3758
74	3768
74	3652
74	3732
74	3418
74	3687
74	3792
74	3321
74	2401
74	3796
74	3702
74	3771
74	2911
74	3164
74	3795
74	3675
74	3690
74	3405
74	3744
74	3776
74	3663
74	3506
74	3656
74	3616
74	3638
74	3673
74	3202
74	3599
74	3745
74	3699
74	3659
74	3671
74	3683
74	3568
74	3658
74	3696
74	3741
74	3791
74	3643
74	3794
74	3372
74	3775
74	3759
74	3158
74	3451
74	3499
74	3686
74	3044
74	3443
74	3703
74	3797
74	3800
74	3573
74	3627
74	3552
74	3774
74	3712
74	3782
60	2601
60	3049
60	3070
60	2882
60	2558
60	3047
60	2592
60	2447
60	2502
60	3069
60	3080
60	3029
60	2631
60	2824
60	3022
60	3053
60	2906
60	2529
60	3074
60	2858
60	3086
60	2869
60	3064
60	2581
60	3087
60	3017
60	3078
60	3054
60	2946
60	2596
60	2927
60	3048
60	3057
60	2518
60	3092
60	3089
60	1878
60	3081
60	3072
60	2979
60	3011
60	2712
60	2798
60	2993
60	3009
60	2864
60	2655
60	2686
60	3076
60	2957
60	3088
60	3091
60	3083
60	2973
60	2510
60	3005
60	2931
60	3012
60	3043
60	2876
60	2401
60	3079
60	2780
60	2911
60	2709
60	2740
60	2861
60	2674
60	2038
60	2795
60	2832
60	2901
60	2923
60	3004
60	2522
60	2904
60	3037
60	2802
60	2604
60	2878
60	2551
60	3090
60	3066
60	2921
60	3023
60	3062
60	3085
60	3051
60	2643
60	3052
60	2944
60	3044
60	3020
60	2809
60	3084
60	2981
60	2731
60	2845
60	2910
60	3082
76	3446
76	3876
76	3870
76	3654
76	3885
76	3762
76	3704
76	3769
76	3808
76	3179
76	3729
76	3765
76	3753
76	3527
76	3783
76	3474
76	3843
76	3854
76	3626
76	3888
76	3572
76	3691
76	3850
76	3801
76	2906
76	3649
76	3858
76	3886
76	3842
76	3865
76	3510
76	3822
76	3772
76	3874
76	3867
76	3746
76	3787
76	3714
76	3818
76	3894
76	3554
76	3752
76	3728
76	3851
76	3549
76	3826
76	3869
76	3652
76	3871
76	3418
76	3687
76	3792
76	3896
76	3849
76	3883
76	3796
76	2911
76	3795
76	3675
76	3690
76	3744
76	3820
76	3832
76	3776
76	3846
76	3893
76	3859
76	3663
76	3506
76	3656
76	3616
76	3638
76	3897
76	3872
76	3745
76	3659
76	3813
76	3671
76	3683
76	3891
76	3568
76	3887
76	3794
76	3855
76	3840
76	3821
76	3759
76	3158
76	3499
76	3703
76	3863
76	3797
76	3816
76	3864
76	3817
76	3627
76	3552
76	3900
76	3712
76	3782
30	1373
30	1492
30	1564
30	1517
30	1301
30	1600
30	1397
30	1559
30	1071
30	1548
30	1577
30	1415
30	1463
30	1307
30	1359
30	1487
30	1495
30	1575
30	1442
30	1432
30	1581
30	1051
30	1553
30	1576
30	1556
30	1277
30	1578
30	1542
30	1470
30	1588
30	1306
30	1364
30	1501
30	1418
30	1455
30	1451
30	1459
30	1574
30	1486
30	1477
30	1150
30	1284
30	1476
30	1518
30	1337
30	1385
30	1568
30	1409
30	1583
30	1431
30	1567
30	1582
30	1493
30	1572
30	1589
30	1204
30	951
30	1535
30	1503
30	1328
30	1585
30	1366
30	1421
30	1255
30	1506
30	1566
30	1569
30	1554
30	1401
30	1591
30	1547
30	1558
30	1514
30	1377
30	1524
30	1398
30	1466
30	1443
30	1489
30	1505
30	1515
30	1343
30	1444
30	1520
30	1473
30	1586
30	1594
30	1541
30	1561
30	1534
30	1555
30	1598
30	1573
30	1592
30	1457
30	1546
30	1406
30	1316
30	1224
30	1411
71	3446
71	3417
71	3483
71	3179
71	3624
71	3607
71	3618
71	2558
71	3047
71	3527
71	3474
71	3629
71	3069
71	3611
71	3566
71	2631
71	3626
71	3572
71	3214
71	3644
71	2906
71	3601
71	3649
71	3536
71	3563
71	3437
71	3510
71	3054
71	3136
71	3621
71	3526
71	3460
71	3237
71	3613
71	3639
71	3522
71	3595
71	3581
71	3633
71	3641
71	3385
71	3554
71	3642
71	3371
71	3538
71	3549
71	3418
71	3648
71	3502
71	3603
71	3321
71	3620
71	2401
71	3495
71	3614
71	3597
71	3602
71	3604
71	2911
71	3164
71	3167
71	3405
71	3506
71	3616
71	3638
71	3631
71	3152
71	3202
71	3650
71	3599
71	3481
71	3410
71	3630
71	3568
71	3168
71	3632
71	3066
71	3643
71	3567
71	3312
71	3301
71	3372
71	3492
71	3489
71	3382
71	3158
71	3451
71	3499
71	3515
71	3363
71	3044
71	3185
71	3443
71	3573
71	3627
71	3636
71	3552
71	3574
71	3619
71	3366
54	2601
54	2485
54	2671
54	2800
54	2576
54	2771
54	2558
54	2233
54	2759
54	2592
54	2447
54	2502
54	2676
54	2468
54	2631
54	2790
54	2719
54	2469
54	2768
54	2338
54	2529
54	2467
54	2581
54	2156
54	2596
54	2697
54	2613
54	2755
54	2518
54	2714
54	2653
54	2752
54	2775
54	1878
54	2791
54	2656
54	2712
54	2798
54	2375
54	2655
54	2686
54	2733
54	2595
54	2772
54	2799
54	2406
54	2510
54	2001
54	2401
54	2754
54	2550
54	2216
54	2797
54	2780
54	2756
54	2709
54	2740
54	2674
54	2632
54	2564
54	2038
54	2700
54	2795
54	2692
54	2470
54	2774
54	2705
54	2779
54	2522
54	2763
54	2513
54	2648
54	2604
54	2430
54	2704
54	2784
54	2551
54	2729
54	2303
54	2143
54	2652
54	2708
54	2643
54	2535
54	2659
54	2264
54	2514
54	2694
54	2761
54	2743
54	2722
54	2777
54	2757
54	2695
54	2762
54	2731
54	2409
54	2760
54	2511
54	2684
34	1604
34	1492
34	1787
34	1694
34	1733
34	1676
34	1517
34	1301
34	1760
34	1783
34	1784
34	1772
34	1747
34	1790
34	1793
34	1718
34	1307
34	1726
34	1775
34	1495
34	1688
34	1765
34	1708
34	1051
34	1660
34	1616
34	1717
34	1727
34	1542
34	1754
34	1661
34	1770
34	1728
34	1773
34	1737
34	1607
34	1778
34	1651
34	1418
34	1455
34	1724
34	1574
34	1763
34	1603
34	1738
34	1799
34	1757
34	1742
34	1791
34	1385
34	1682
34	1764
34	1701
34	1675
34	1769
34	1431
34	1797
34	1740
34	1781
34	1589
34	1766
34	1779
34	1796
34	1677
34	1706
34	1503
34	1774
34	1792
34	1735
34	1744
34	1782
34	1569
34	1591
34	1704
34	1719
34	1668
34	1786
34	1514
34	1377
34	1524
34	1621
34	1788
34	1771
34	1515
34	1520
34	1707
34	1753
34	1620
34	1711
34	1768
34	1752
34	1712
34	1658
34	1800
34	1721
34	1745
34	1709
34	1602
34	1224
34	1762
0	67
0	78
0	27
0	40
0	44
0	66
0	95
0	21
0	37
0	58
0	52
0	15
0	92
0	84
0	53
0	12
0	41
0	91
0	77
0	38
0	64
0	19
0	85
0	49
0	45
0	86
0	35
0	88
0	70
0	80
0	17
0	23
0	57
0	39
0	62
0	22
0	29
0	4
0	76
0	25
0	61
0	60
0	81
0	73
0	72
0	89
0	51
0	3
0	11
0	24
0	10
0	33
0	56
0	75
0	59
0	43
0	47
0	32
0	74
0	90
0	99
0	7
0	1
0	5
0	26
0	13
0	71
0	31
0	63
0	54
0	100
0	6
0	96
0	82
0	48
0	83
0	79
0	69
0	87
0	46
0	18
0	20
0	94
0	16
0	36
0	14
0	34
0	9
0	28
0	68
0	98
0	93
0	30
0	97
0	55
0	65
0	50
0	8
0	42
0	2
87	4185
87	4425
87	4373
87	3654
87	4361
87	4040
87	4327
87	4312
87	4408
87	3854
87	3626
87	4448
87	4341
87	4397
87	4197
87	3951
87	4201
87	4226
87	4428
87	4285
87	4212
87	4415
87	3997
87	4233
87	3993
87	4429
87	4251
87	4301
87	4111
87	4078
87	4058
87	4432
87	4374
87	4152
87	4442
87	4396
87	4130
87	4127
87	4430
87	4392
87	4431
87	4362
87	3549
87	3942
87	3652
87	4164
87	4379
87	4377
87	4444
87	4440
87	4360
87	4427
87	4378
87	4375
87	4359
87	4446
87	4290
87	4409
87	4126
87	4143
87	4172
87	4332
87	4438
87	4439
87	4405
87	4315
87	4068
87	3972
87	4191
87	3832
87	4372
87	4423
87	4356
87	4351
87	4190
87	4305
87	4445
87	4318
87	4348
87	4104
87	4213
87	4414
87	3949
87	4447
87	4406
87	4443
87	4161
87	4354
87	4421
87	4404
87	4138
87	4043
87	4314
87	3863
87	4417
87	4239
87	4391
87	4278
87	4369
87	3971
51	2617
51	2598
51	2601
51	2485
51	2295
51	1919
51	2576
51	2442
51	2558
51	2559
51	2233
51	2592
51	2447
51	2502
51	2566
51	2468
51	2631
51	2205
51	2597
51	2628
51	2571
51	2469
51	2338
51	2453
51	2529
51	2600
51	2467
51	2581
51	2496
51	2441
51	2641
51	2156
51	2607
51	2646
51	2596
51	2343
51	2613
51	2553
51	2518
51	2458
51	1878
51	2200
51	2474
51	2375
51	2623
51	2619
51	2611
51	2595
51	2637
51	2455
51	2406
51	1385
51	2305
51	2510
51	2582
51	2001
51	2642
51	2401
51	2580
51	2550
51	2216
51	2633
51	2357
51	2523
51	2632
51	2110
51	2564
51	2038
51	2499
51	2538
51	2470
51	2555
51	1986
51	2391
51	2522
51	2449
51	2513
51	2648
51	2604
51	2430
51	2644
51	2551
51	2420
51	2303
51	2380
51	2143
51	2527
51	2643
51	2535
51	2423
51	2264
51	2514
51	2630
51	2397
51	2537
51	2590
51	2409
51	2583
51	2511
51	2489
79	3446
79	3876
79	3991
79	3654
79	3762
79	3704
79	3729
79	3753
79	4005
79	3952
79	4040
79	3843
79	4037
79	3965
79	3854
79	3626
79	3902
79	3888
79	3572
79	3691
79	3955
79	2906
79	3923
79	3858
79	4012
79	3951
79	4026
79	4020
79	3865
79	3510
79	3997
79	3993
79	3787
79	4050
79	4022
79	4030
79	3976
79	4014
79	3968
79	4021
79	3554
79	3728
79	4047
79	3990
79	3549
79	3826
79	3942
79	3999
79	3652
79	3871
79	3792
79	3896
79	3924
79	3849
79	3883
79	3982
79	3903
79	3931
79	3796
79	4041
79	4025
79	3961
79	3922
79	3795
79	3921
79	4033
79	3690
79	4023
79	4004
79	4046
79	3744
79	3972
79	3820
79	3832
79	3859
79	3506
79	4032
79	4035
79	3656
79	3616
79	4048
79	3949
79	3671
79	3683
79	4024
79	3840
79	3981
79	3821
79	3996
79	4043
79	4016
79	3937
79	3992
79	3703
79	3863
79	3817
79	3627
79	3971
79	4001
79	3712
35	1806
35	1604
35	1787
35	1694
35	1733
35	1301
35	1760
35	1783
35	1784
35	1842
35	1826
35	1772
35	1747
35	1790
35	1793
35	1307
35	1836
35	1726
35	1495
35	1847
35	1821
35	1815
35	1765
35	1834
35	1051
35	1831
35	1846
35	1616
35	1717
35	1823
35	1542
35	1661
35	1820
35	1770
35	1728
35	1773
35	1737
35	1822
35	1651
35	1418
35	1810
35	1574
35	1763
35	1808
35	1603
35	1801
35	1811
35	1757
35	1742
35	1385
35	1682
35	1764
35	1818
35	1701
35	1675
35	1431
35	1849
35	1797
35	1824
35	1740
35	1781
35	1589
35	1843
35	1766
35	1779
35	1796
35	1677
35	1706
35	1774
35	1792
35	1735
35	1804
35	1782
35	1569
35	1591
35	1704
35	1719
35	1668
35	1786
35	1514
35	1377
35	1844
35	1838
35	1828
35	1788
35	1771
35	1802
35	1520
35	1839
35	1752
35	1827
35	1817
35	1800
35	1825
35	1819
35	1835
35	1709
35	1602
35	1224
35	1762
82	4185
82	3446
82	4059
82	3654
82	3704
82	4089
82	4184
82	4123
82	4005
82	3952
82	4040
82	4187
82	4110
82	3854
82	3626
82	3902
82	4197
82	3858
82	4159
82	3951
82	4166
82	3865
82	3510
82	4175
82	4103
82	4149
82	4180
82	3997
82	3993
82	3787
82	4050
82	3976
82	4055
82	4111
82	4078
82	4058
82	4200
82	4152
82	4014
82	4130
82	4021
82	4127
82	4162
82	3728
82	4047
82	3990
82	4173
82	3549
82	3826
82	3942
82	3999
82	3652
82	4164
82	4109
82	4052
82	3924
82	3931
82	3796
82	4126
82	4085
82	4143
82	3922
82	4193
82	4172
82	4068
82	4077
82	4046
82	3972
82	4191
82	3832
82	4171
82	3506
82	4071
82	4035
82	3616
82	4190
82	4176
82	4156
82	4104
82	4063
82	4133
82	3949
82	4182
82	3671
82	3683
82	4141
82	4161
82	3840
82	3821
82	4138
82	3996
82	4043
82	4139
82	3937
82	4153
82	3703
82	3863
82	4169
82	3971
82	4113
38	1879
38	1787
38	1956
38	1951
38	1982
38	1783
38	1919
38	1987
38	1904
38	1914
38	1772
38	1793
38	1959
38	1937
38	1995
38	1907
38	1726
38	1999
38	1815
38	1962
38	1920
38	1834
38	1051
38	1831
38	1983
38	1966
38	1985
38	1661
38	1773
38	1932
38	1931
38	1878
38	1822
38	1810
38	1865
38	1856
38	1574
38	1763
38	1603
38	1801
38	1997
38	1981
38	1887
38	1980
38	1385
38	1682
38	1991
38	1883
38	1867
38	1973
38	1849
38	1797
38	1781
38	1933
38	1706
38	1889
38	1774
38	1939
38	1979
38	1986
38	1972
38	1591
38	1704
38	1668
38	1912
38	1969
38	1514
38	1377
38	1844
38	1960
38	1896
38	1863
38	1989
38	1955
38	1968
38	1788
38	1998
38	1895
38	1958
38	1894
38	1839
38	1886
38	1946
38	1903
38	1752
38	1992
38	1827
38	1817
38	1800
38	1855
38	1882
38	1893
38	1819
38	1872
38	1888
38	1835
38	1940
38	1602
38	1947
38	1224
20	952
20	1066
20	768
20	912
20	1055
20	1071
20	619
20	1013
20	1084
20	846
20	1010
20	1031
20	1014
20	873
20	696
20	1061
20	1070
20	985
20	1086
20	903
20	992
20	1052
20	1051
20	1068
20	941
20	983
20	1085
20	711
20	1043
20	1057
20	989
20	897
20	283
20	876
20	1049
20	984
20	855
20	988
20	709
20	1005
20	1028
20	1016
20	927
20	1095
20	1032
20	961
20	1023
20	860
20	920
20	1077
20	1058
20	1089
20	1067
20	1082
20	662
20	842
20	735
20	827
20	749
20	1097
20	745
20	1076
20	1087
20	697
20	951
20	814
20	908
20	1092
20	998
20	642
20	710
20	880
20	1038
20	294
20	1039
20	771
20	964
20	1053
20	628
20	999
20	807
20	852
20	1044
20	1024
20	1099
20	851
20	707
20	950
20	1027
20	690
20	953
20	1073
20	797
20	911
20	1033
20	1022
20	1029
20	936
20	947
20	822
64	3232
64	3253
64	3070
64	3225
64	3179
64	3107
64	3129
64	2558
64	3047
64	3277
64	2502
64	3069
64	2631
64	3274
64	3214
64	2906
64	3228
64	3275
64	3268
64	2581
64	3296
64	3054
64	3136
64	3118
64	3272
64	3237
64	3260
64	3205
64	3226
64	3092
64	3089
64	1878
64	3081
64	2979
64	3199
64	3257
64	3213
64	2993
64	3009
64	3261
64	3259
64	3271
64	2957
64	3083
64	3292
64	3153
64	3242
64	3122
64	3114
64	3043
64	2401
64	3211
64	3079
64	3218
64	3215
64	2911
64	3285
64	3164
64	3197
64	3294
64	3223
64	2740
64	3160
64	3167
64	3233
64	3150
64	3157
64	2795
64	3176
64	2832
64	3230
64	3252
64	3152
64	3298
64	3202
64	3280
64	2802
64	2878
64	3204
64	3090
64	3168
64	3066
64	3023
64	3125
64	3291
64	3287
64	3134
64	3243
64	3128
64	3158
64	3044
64	3185
64	3020
64	3276
64	3181
64	3137
64	2910
64	3289
64	3082
64	3159
84	4185
84	3446
84	3654
84	3704
84	4123
84	4268
84	4005
84	3952
84	4279
84	4040
84	4283
84	4294
84	4276
84	3854
84	3626
84	4267
84	4254
84	4197
84	4159
84	3951
84	4201
84	4226
84	4203
84	4166
84	3865
84	4261
84	4175
84	4103
84	4285
84	4212
84	4149
84	4180
84	3997
84	4233
84	3993
84	4250
84	4251
84	4300
84	3976
84	4111
84	4078
84	4058
84	4152
84	4130
84	4127
84	4260
84	4047
84	3549
84	3942
84	3999
84	3652
84	4164
84	4230
84	4052
84	3924
84	4264
84	4258
84	3931
84	4290
84	4126
84	4085
84	4143
84	3922
84	4292
84	4172
84	4259
84	4297
84	4068
84	4248
84	3972
84	4191
84	3832
84	3506
84	4190
84	4104
84	4213
84	4298
84	4133
84	3949
84	4182
84	3671
84	4282
84	4299
84	4161
84	3840
84	4289
84	3821
84	4205
84	4138
84	4281
84	4043
84	3937
84	3863
84	4239
84	4232
84	4278
84	4227
84	3971
84	4253
84	4113
77	3446
77	3876
77	3654
77	3885
77	3762
77	3704
77	3769
77	3179
77	3729
77	3765
77	3753
77	3527
77	3783
77	3911
77	3915
77	3474
77	3843
77	3854
77	3626
77	3902
77	3888
77	3572
77	3691
77	2906
77	3923
77	3649
77	3858
77	3886
77	3842
77	3865
77	3510
77	3822
77	3772
77	3874
77	3746
77	3787
77	3913
77	3554
77	3932
77	3728
77	3851
77	3549
77	3826
77	3942
77	3652
77	3871
77	3418
77	3687
77	3792
77	3905
77	3896
77	3938
77	3924
77	3849
77	3883
77	3903
77	3931
77	3796
77	3925
77	3922
77	2911
77	3795
77	3921
77	3675
77	3690
77	3744
77	3820
77	3832
77	3776
77	3859
77	3506
77	3656
77	3616
77	3897
77	3745
77	3813
77	3949
77	3671
77	3683
77	3568
77	3794
77	3855
77	3840
77	3821
77	3945
77	3759
77	3158
77	3499
77	3929
77	3937
77	3703
77	3863
77	3797
77	3816
77	3817
77	3627
77	3934
77	3943
77	3946
[truncated: 8,001 more rows]
