# Supplementary material for: Environmental influences on evolvable robots
Source: PLoS One. 2020 May 29;15(5):e0233848. doi: 10.1371/journal.pone.0233848 (PMC7259730; doi:10.1371/journal.pone.0233848)
Supplement: S1 Dataset — (ZIP) [file pone.0233848.s003.zip › data_plosone/all_measures_tilted_9.tsv]

robot_id	velocity	displacement_velocity	displacement_velocity_hill	head_balance	contacts	branching	branching_modules_count	limbs	extremities	length_of_limbs	extensiveness	coverage	joints	hinge_count	active_hinges_count	brick_count	touch_sensor_count	brick_sensor_count	proportion	width	height	absolute_size	sensors	symmetry	avg_period	dev_period	avg_phase_offset	dev_phase_offset	avg_amplitude	dev_amplitude	avg_intra_dev_params	avg_inter_dev_params	sensors_reach	recurrence	synaptic_reception	fitness	cons_fitness
3233	0.021523452393574276	0.005654936235152893	0.0047382244042718695	0.9412484642724988	-1	0	0	0.4	4	0.5384615384615384	7	0.3333333333333333	0.5384615384615384	10	7	4	3	0	0.5555555555555556	5	9	15	0.3333333333333333	0.2222222222222222	0.9186281607651082	0.8316741299081363	0.6688709111299603	0.9209365717496224	0.7351321640812877	0.7775045247402306	0.8916109237911464	0.8542030602635696	0.1	0.2	0.0	0.0047382244042718695	0.0047382244042718695
766	0.0027275178310035004	0.0022699195631825314	-0.002262154892577115	0.97771591971309	-1	0	0	0.5	2	0.6666666666666666	2	0.8333333333333334	0.3333333333333333	2	1	2	4	0	0.6666666666666666	2	3	5	0.5714285714285714	0	0.47338825442113885	0.6525391574401405	0.42488315705875646	0.6263317221083133	0.75462371460152	0.9208361859552628	0.8260578023585056	0.7685540588479151	0.5	0.5	0.32302127178451684	-0.00022621548925771148	-0.00022621548925771148
2016	0.02272883708091522	0.006912891285466741	0.006553504991451124	0.9467392874816234	-1	0.5	2	0.5	5	0.5384615384615384	7	0.35714285714285715	0.46153846153846156	11	6	3	1	0	0.8571428571428571	6	7	15	0.2	0.25	0.8827834744685289	0.9070402553795829	0.4247469755174807	0.9323476126755067	0.6562570855352049	0.8063346108915738	0.7564925866754723	0.8917977073277834	1.0	0.09090909090909091	0.0	0.006553504991451124	0.006553504991451124
3343	0.024508012459121868	0.0025490902692161003	-0.001922560213569381	0.9399554291275536	-1	0	0	0.4	4	0.5	6	0.4	0.5	10	6	3	2	0	0.7142857142857143	5	7	14	0.3333333333333333	0.25	0.9186281607651082	0.623112912609027	0.6195656468737596	0.9059058732523234	0.7351321640812877	0.7330457069722036	0.804933967588342	0.7788856335320592	0.55	0.1	0.0	-0.0001922560213569381	-0.0001922560213569381
184	0.0021854134093251044	0.0018730105875307663	-0.0018729893542812684	0.9842297448895334	-1	0	0	1.0	1	0	0	1.0	0	1	0	0	0	0	0.5	2	1	2	0.0	0	0	0	0	0	0	0	0	0	0	0	0	-0.00018729893542812685	-0.00018729893542812685
3339	0.02681940427968624	0.011585354593907166	0.011568780715734446	0.9513296778197333	-1	0	0	0.4	4	0.5384615384615384	7	0.3333333333333333	0.5384615384615384	10	7	4	3	0	0.5555555555555556	5	9	15	0.3333333333333333	0.2222222222222222	0.9186281607651082	0.8316741299081363	0.6692699184564018	0.9304047312719325	0.7351321640812877	0.7958535772123848	0.895277617277097	0.8641677893289195	0.2	0.2	0.0	0.011568780715734446	0.011568780715734446
3489	0.01778445497051775	0.0008790655950895799	-0.00047237248419468466	0.9367551316893162	-1	0	0	0.4	4	0.5384615384615384	7	0.3333333333333333	0.5384615384615384	10	7	4	3	0	0.5555555555555556	5	9	15	0.3333333333333333	0.2222222222222222	0.9186281607651082	0.8316741299081363	0.6126200936388795	0.9414727276550445	0.7715112231267469	0.7419457949067452	0.9032608416126071	0.8594262378645107	0.3	0.2	0.0	-4.723724841946846e-05	-4.723724841946846e-05
545	0.002169714060573228	0.0019477941910892701	-0.0019476285001861155	0.9831811357295205	-1	0	0	1.0	1	0	0	1.0	0	1	0	0	3	0	0.5	2	1	2	1.0	0	0	0	0	0	0	0	0	0	0	0	0	-0.00019476285001861156	-0.00019476285001861156
4860	0.025987028107775142	0.010021345109863949	0.00840606260231626	0.9608134691723791	-1	0	0	0.3	3	0.6923076923076923	9	0.46875	0.6153846153846154	10	8	4	4	0	0.5	4	8	15	0.4	0.4444444444444444	0.9186281607651082	0.8852664801496349	0.7496723169071574	0.9341662729457307	0.7715112231267469	0.8019434075356382	0.8916109237911464	0.8840575240600275	0.15000000000000002	0.5	0.0	0.00840606260231626	0.00840606260231626
231	0.0024756849011311273	0.0024157978511008277	-0.0024082911611518786	0.9830280696110227	-1	0	0	1.0	1	0	0	1.0	0	0	0	1	1	0	0.5	1	2	2	0.16666666666666666	0	0	0	0	0	0	0	0	0	0	0	0	-0.1	-0.1
1511	0.027375616467412368	0.004602857954188063	-0.0006058243533480453	0.807672190927895	-1	0	0	0.1	1	1.0	13	1.0	1.0	14	13	0	1	0	0.06666666666666667	1	15	15	0.3333333333333333	0	0.8603337658862845	0.9130239631851013	0.33904599913537964	0.9053917713268493	0.6121599291213856	0.8480175101032098	0.7564925866754723	0.8918356060269826	1.0	0.07142857142857142	0.0	-6.058243533480453e-05	-6.058243533480453e-05
523	None	None	None	None	None	0	0	0.4	4	0.5384615384615384	7	0.5	0.5384615384615384	11	7	3	1	0	0.8333333333333334	5	6	15	0.16666666666666666	0.18181818181818182	0.9186281607651082	0.8925399073151707	0.4247469755174807	0.9097744128393785	0.6562570855352049	0.7405809559408125	0.7564925866754723	0.8612377450279081	1.0	0.09090909090909091	0.0	None	None
4227	0.024635172372907098	0.013183780957686827	0.011730541100670025	0.9667677860861195	-1	0	0	0.4	4	0.5384615384615384	7	0.375	0.46153846153846156	9	6	5	3	0	0.625	5	8	15	0.2727272727272727	0.2	0.9186281607651082	0.8371161747272027	0.6988514220540365	0.9315238903052467	0.7715112231267469	0.7863561894983067	0.8891877301484408	0.864141278750897	0.2222222222222222	0.4444444444444444	0.0	0.011730541100670025	0.011730541100670025
2368	0.01970594343442992	0.0008327445202014551	-0.00039766111480693875	0.9596964159726395	-1	0.5	2	0.5	5	0.5384615384615384	7	0.35714285714285715	0.46153846153846156	11	6	3	2	0	0.8571428571428571	6	7	15	0.4	0.25	0.8827834744685289	0.9070402553795829	0.45028531486939105	0.93165613401539	0.6987531050358285	0.8252172219695032	0.7564925866754723	0.8954360218593869	0.5909090909090909	0.18181818181818182	0.0	-3.9766111480693876e-05	-3.9766111480693876e-05
2689	0.02686434312620487	0.011439969846160037	0.011370210812102202	0.9507002596089581	-1	0	0	0.4	4	0.5384615384615384	7	0.3333333333333333	0.5384615384615384	10	7	4	3	0	0.5555555555555556	5	9	15	0.3333333333333333	0.2222222222222222	0.9186281607651082	0.8316741299081363	0.6195656468737596	0.9261370362332065	0.7351321640812877	0.7775045247402306	0.8916109237911464	0.857234826575776	0.2	0.2	0.0	0.011370210812102202	0.011370210812102202
4170	0.024674342944276822	0.013174153302334771	0.011529515871765744	0.9666767582579896	-1	0	0	0.4	4	0.5384615384615384	7	0.375	0.46153846153846156	9	6	5	3	0	0.625	5	8	15	0.2727272727272727	0.2	0.9186281607651082	0.8371161747272027	0.6988514220540365	0.9315238903052467	0.7715112231267469	0.7863561894983067	0.8891877301484408	0.864141278750897	0.2222222222222222	0.4444444444444444	0.0	0.011529515871765744	0.011529515871765744
14	0.023946435897735464	0.005697521795786623	-0.005148618544256154	0.9755160965705151	-1	0.25	1	0.4	4	0.6923076923076923	9	0.375	0.46153846153846156	8	6	6	2	0	0.4	4	10	15	0.14285714285714285	0.18181818181818182	0.5430939838544389	0.9279521456017604	0.31509941051954155	0.9503639599649283	0.4626969898610234	0.855055618253664	0.9078421961917825	0.9189027539130596	0.5625	0.25	0.0	-0.0005148618544256154	-0.0005148618544256154
3157	0.02672927189230727	0.01132580953188647	0.011280462132324785	0.950329696284237	-1	0	0	0.4	4	0.5384615384615384	7	0.3333333333333333	0.5384615384615384	10	7	4	3	0	0.5555555555555556	5	9	15	0.3333333333333333	0.2222222222222222	0.9186281607651082	0.8316741299081363	0.6195656468737596	0.9261370362332065	0.7351321640812877	0.7775045247402306	0.8916109237911464	0.857234826575776	0.2	0.4	0.0	0.011280462132324785	0.011280462132324785
1097	0.024039725951184483	0.0057800561745631526	-0.004190738671857641	0.9264971047431503	-1	0	0	0.3	3	0.6923076923076923	9	0.375	0.6923076923076923	12	9	2	1	0	0.625	5	8	15	0.2	0	0.9186281607651082	0.8917312148047154	0.4247469755174807	0.9249179061351381	0.6775050952855167	0.7477475368128724	0.7564925866754723	0.8701292356177867	1.0	0.08333333333333333	0.0	-0.0004190738671857641	-0.0004190738671857641
4994	0.02483258400824401	0.013310915090858674	0.011712760800005122	0.9666040865673782	-1	0	0	0.4	4	0.5384615384615384	7	0.375	0.46153846153846156	9	6	5	3	0	0.625	5	8	15	0.2727272727272727	0.2	0.9186281607651082	0.8371161747272027	0.6988514220540365	0.9315238903052467	0.7715112231267469	0.7863561894983067	0.8891877301484408	0.864141278750897	0.2222222222222222	0.4444444444444444	0.0	0.011712760800005122	0.011712760800005122
1251	0.024126456542727964	0.006697060613194048	-0.006427108015854338	0.9345329745490607	-1	0	0	0.3	3	0.6923076923076923	9	0.375	0.6923076923076923	11	9	3	1	0	0.625	5	8	15	0.125	0	0.9186281607651082	0.894592849328418	0.4247469755174807	0.9094156176786363	0.6562570855352049	0.7405809559408125	0.7564925866754723	0.8619224275505023	1.0	0.09090909090909091	0.0	-0.0006427108015854338	-0.0006427108015854338
2998	0.021509917593735783	0.0007168455049674697	-0.0005678424794930623	0.9396961371166597	-1	0	0	0.4	4	0.5	6	0.4	0.5	10	6	3	2	0	0.7142857142857143	5	7	14	0.3333333333333333	0.25	0.9186281607651082	0.623112912609027	0.6195656468737596	0.9059058732523234	0.7351321640812877	0.7330457069722036	0.804933967588342	0.7788856335320592	0.55	0.1	0.0	-5.6784247949306226e-05	-5.6784247949306226e-05
749	0.010942155196556589	0.0033411594134419	-0.0032930845369369645	0.9510677417225609	-1	0	0	0.2	1	1.0	5	0.5833333333333334	0.8	4	4	2	0	0	0.3333333333333333	2	6	7	0.0	0	0.444876695993928	0.6528055714375571	0.37526947547626666	0.7111517633170026	0.5318936360842301	0.8789690076070213	0.7542936862602645	0.7634510675970957	0	0	0.0	-0.00032930845369369643	-0.00032930845369369643
3135	0.02820213700553274	0.01255730274632677	-0.012536247546969055	0.9657428156822665	-1	0	0	0.4	4	0.5384615384615384	7	0.375	0.5384615384615384	10	7	4	2	0	0.625	8	5	15	0.2222222222222222	0.18181818181818182	0.903230125893945	0.8774840906990478	0.6123181622712894	0.9253100609483347	0.6987531050358285	0.9027526300817824	0.8916109237911464	0.9036043640494499	0.55	0.3	0.0	-0.0012536247546969055	-0.0012536247546969055
3895	0.031716107843476435	0.009001058918811946	-0.0028677018100959554	0.9736918252451305	-1	0	0	0.2	2	0.8461538461538461	11	0.375	0.6923076923076923	11	9	3	4	0	0.4	4	10	15	0.5	0	0.9186281607651082	0.8859195797479927	0.8004932117602783	0.9252409666289964	0.7715112231267469	0.7732305396035511	0.6539170331146451	0.8733287238990042	0.2272727272727273	0.18181818181818182	0.0	-0.00028677018100959554	-0.00028677018100959554
4542	0.024792204871022776	0.012788475355318822	0.011633477370836134	0.966511556280167	-1	0	0	0.4	4	0.5384615384615384	7	0.375	0.46153846153846156	9	6	5	3	0	0.625	5	8	15	0.2727272727272727	0.2	0.9186281607651082	0.8371161747272027	0.6988514220540365	0.9315238903052467	0.7715112231267469	0.7863561894983067	0.8891877301484408	0.864141278750897	0.2222222222222222	0.4444444444444444	0.0	0.011633477370836134	0.011633477370836134
3848	0.024707312141433277	0.013066028732648666	0.011676522773941517	0.9665495849871291	-1	0	0	0.4	4	0.5384615384615384	7	0.375	0.46153846153846156	9	6	5	3	0	0.625	5	8	15	0.2727272727272727	0.2	0.9186281607651082	0.8371161747272027	0.6988514220540365	0.9315238903052467	0.7715112231267469	0.8179093323311099	0.8939874457099135	0.8717479765851627	0.2222222222222222	0.4444444444444444	0.0	0.011676522773941517	0.011676522773941517
632	0.00931495435430523	0.0018859346221948368	-0.0018442472678534198	0.9746965719147799	-1	0	0	0.3333333333333333	2	0.8333333333333334	5	0.4444444444444444	0.6666666666666666	5	4	2	0	0	0.5	3	6	8	0.0	0	0.45332831104571386	0.6516398572491795	0.37526947547626666	0.7044434144764067	0.5318936360842301	0.8569814376005046	0.7021734165215004	0.74933740758451	0	0	0.0	-0.000184424726785342	-0.000184424726785342
2224	0.022810370544616418	0.006884060361225532	0.006590007266047088	0.9460638926365318	-1	0.5	2	0.5	5	0.5384615384615384	7	0.35714285714285715	0.46153846153846156	11	6	3	1	0	0.8571428571428571	6	7	15	0.2	0.25	0.8827834744685289	0.9070402553795829	0.4247469755174807	0.9323476126755067	0.6562570855352049	0.8063346108915738	0.7564925866754723	0.8917977073277834	1.0	0.09090909090909091	0.0	0.006590007266047088	0.006590007266047088
3439	0.026463463729593188	0.011435428449864293	0.011402372728293402	0.9505538079230513	-1	0	0	0.4	4	0.5384615384615384	7	0.3333333333333333	0.5384615384615384	10	7	4	3	0	0.5555555555555556	5	9	15	0.3333333333333333	0.2222222222222222	0.9186281607651082	0.8316741299081363	0.6692699184564018	0.9304047312719325	0.7351321640812877	0.7775045247402306	0.8916109237911464	0.8598303421423829	0.2	0.2	0.0	0.011402372728293402	0.011402372728293402
1784	0.01971294027131937	0.004384942200498628	0.001587961743997813	0.930606324257818	-1	0	0	0.3	3	0.6923076923076923	9	0.375	0.6923076923076923	11	9	3	1	0	0.625	5	8	15	0.125	0	0.9186281607651082	0.894592849328418	0.4247469755174807	0.9158119792949121	0.6562570855352049	0.7405809559408125	0.7564925866754723	0.8650748253715894	1.0	0.09090909090909091	0.0	0.001587961743997813	0.001587961743997813
3755	0.017942736399549998	0.004787110652895536	-0.003420259588533359	0.9619790764744774	-1	0	0	0.3	3	0.6923076923076923	9	0.5	0.5384615384615384	10	7	4	3	0	0.8333333333333334	6	5	15	0.3333333333333333	0.2	0.9186281607651082	0.8311763789947242	0.740909201707767	0.9210448142461084	0.7715112231267469	0.8940594980874136	0.911795902440926	0.8870714445173412	0.1	0.2	0.0	-0.0003420259588533359	-0.0003420259588533359
3699	0.026953750030784374	0.011410588971657561	0.011394207520190977	0.9505852662852098	-1	0	0	0.4	4	0.5384615384615384	7	0.3333333333333333	0.5384615384615384	10	7	4	3	0	0.5555555555555556	5	9	15	0.3333333333333333	0.2222222222222222	0.9186281607651082	0.8316741299081363	0.6195656468737596	0.9261370362332065	0.7351321640812877	0.7775045247402306	0.8916109237911464	0.857234826575776	0.2	0.2	0.0	0.011394207520190977	0.011394207520190977
1156	0.025509058990151528	0.004460515396684501	0.003252885918318232	0.6244837643803616	-1	0	0	0.1	1	1.0	13	1.0	1.0	14	13	0	1	0	0.06666666666666667	1	15	15	0.3333333333333333	0	0.8603337658862845	0.9130239631851013	0.419119750914524	0.8908306593278136	0.6074728263930449	0.8520496149358526	0.7430757153199663	0.8876591674995049	1.0	0.07142857142857142	0.0	0.003252885918318232	0.003252885918318232
4015	0.024663811112963663	0.013058152731602726	0.01169390938150917	0.9666255087765702	-1	0	0	0.4	4	0.5384615384615384	7	0.375	0.46153846153846156	9	6	5	3	0	0.625	5	8	15	0.2727272727272727	0.2	0.9186281607651082	0.8371161747272027	0.6988514220540365	0.9315238903052467	0.7715112231267469	0.7863561894983067	0.8891877301484408	0.864141278750897	0.2222222222222222	0.4444444444444444	0.0	0.01169390938150917	0.01169390938150917
3934	0.018059334321743392	0.005582869397610547	0.00039914039532572287	0.9713190616244141	-1	0	0	0.4	4	0.5384615384615384	7	0.35714285714285715	0.5384615384615384	11	7	3	2	0	0.8571428571428571	6	7	15	0.3333333333333333	0.2222222222222222	0.9186281607651082	0.904880295105616	0.6988514220540365	0.9119548767504064	0.7715112231267469	0.7791919405733905	0.8584653819432253	0.8754964707491351	0.5454545454545454	0.18181818181818182	0.0	0.00039914039532572287	0.00039914039532572287
1605	0.01949376323589014	0.004181335793137123	0.0040349795786738816	0.945756612391327	-1	0.5	2	0.5	5	0.5384615384615384	7	0.35714285714285715	0.46153846153846156	11	6	3	1	0	0.8571428571428571	6	7	15	0.2	0.25	0.8878320910227817	0.907125053894203	0.4247469755174807	0.9323476126755067	0.6562570855352049	0.8063346108915738	0.7564925866754723	0.8918300643920075	1.0	0.09090909090909091	0.0	0.0040349795786738816	0.0040349795786738816
1667	0.02085354575869528	0.00518445229697622	0.005170109007186613	0.9487177589368456	-1	0.5	2	0.5	5	0.5384615384615384	7	0.375	0.46153846153846156	10	6	4	2	0	0.625	5	8	15	0.25	0.25	0.903230125893945	0.8951781735481755	0.5017689063014821	0.9299523316989907	0.6775050952855167	0.7975107180654998	0.7564925866754723	0.8843047474440524	0.55	0.2	0.0	0.005170109007186613	0.005170109007186613
1025	0.009872180044335075	0.00318986324995051	0.00018938145032994358	0.9600540232890811	-1	0	0	0.5555555555555556	5	0.36363636363636365	4	0.43333333333333335	0.36363636363636365	8	4	4	0	0	0.8333333333333334	6	5	13	0.0	0.2	0.9186281607651082	0.9227738321336304	0.3544120936260597	0.894966849868402	0.6255602097105613	0.7011956400108251	0.7564925866754723	0.8612110050933754	0	0	0.0	0.00018938145032994358	0.00018938145032994358
4507	0.016577847813748582	0.0025984761786889583	-0.0012058283879301072	0.964002596474685	-1	0	0	0.4	4	0.5384615384615384	7	0.375	0.46153846153846156	9	6	5	3	0	0.625	5	8	15	0.2727272727272727	0.2	0.9186281607651082	0.8424490618028573	0.798259965219321	0.93535617494838	0.7715112231267469	0.7863561894983067	0.8891877301484408	0.8680584026118903	0.2222222222222222	0.4444444444444444	0.0	-0.00012058283879301072	-0.00012058283879301072
4793	0.024494931607457762	0.012973698050972203	0.011740619628721739	0.9669997138638575	-1	0	0	0.4	4	0.5384615384615384	7	0.375	0.46153846153846156	9	6	5	3	0	0.625	5	8	15	0.2727272727272727	0.2	0.9186281607651082	0.8371161747272027	0.798259965219321	0.93535617494838	0.7715112231267469	0.7863561894983067	0.8891877301484408	0.8665377148688564	0.2222222222222222	0.4444444444444444	0.0	0.011740619628721739	0.011740619628721739
4053	0.02480443647390047	0.013152320338433807	0.011725885515047772	0.9665947805647008	-1	0	0	0.4	4	0.5384615384615384	7	0.375	0.46153846153846156	9	6	5	3	0	0.625	5	8	15	0.2727272727272727	0.2	0.9186281607651082	0.8371161747272027	0.6988514220540365	0.9315238903052467	0.7715112231267469	0.7863561894983067	0.8891877301484408	0.864141278750897	0.2222222222222222	0.4444444444444444	0.0	0.011725885515047772	0.011725885515047772
400	0.0017788708857900124	0.001724865704059706	-0.0017247610801274585	0.9850750699133227	-1	0	0	1.0	1	0	0	1.0	0	0	0	1	1	0	0.5	2	1	2	0.16666666666666666	0	0	0	0	0	0	0	0	0	0	0	0	-0.1	-0.1
3167	0.026800230884505255	0.011349382797443738	0.01124995919991524	0.9504751936634882	-1	0	0	0.4	4	0.5384615384615384	7	0.3333333333333333	0.5384615384615384	10	7	4	3	0	0.5555555555555556	5	9	15	0.3333333333333333	0.2222222222222222	0.9186281607651082	0.8316741299081363	0.6195656468737596	0.9261370362332065	0.7351321640812877	0.7775045247402306	0.8916109237911464	0.857234826575776	0.2	0.2	0.0	0.01124995919991524	0.01124995919991524
5050	0.02461895310537788	0.012817095462563514	0.011447758002241116	0.9665927924867906	-1	0	0	0.4	4	0.5384615384615384	7	0.375	0.46153846153846156	9	6	5	3	0	0.625	5	8	15	0.2727272727272727	0.2	0.9186281607651082	0.8371161747272027	0.6988514220540365	0.9315238903052467	0.7715112231267469	0.7863561894983067	0.8891877301484408	0.864141278750897	0.2222222222222222	0.4444444444444444	0.0	0.011447758002241116	0.011447758002241116
4405	0.025021713155254196	0.01304246531090429	0.011936236311747426	0.96660554397014	-1	0	0	0.4	4	0.5384615384615384	7	0.375	0.46153846153846156	9	6	5	3	0	0.625	5	8	15	0.2727272727272727	0.2	0.9186281607651082	0.8371161747272027	0.798259965219321	0.93535617494838	0.7715112231267469	0.7863561894983067	0.8891877301484408	0.8665377148688564	0.2222222222222222	0.4444444444444444	0.0	0.011936236311747426	0.011936236311747426
2609	0.02245180102428762	0.0057362552832322606	0.005641053089700909	0.9445158369175648	-1	0.5	2	0.5	5	0.5384615384615384	7	0.35714285714285715	0.46153846153846156	11	6	3	2	0	0.8571428571428571	6	7	15	0.4	0.25	0.8827834744685289	0.9070402553795829	0.6173018024774841	0.9344211440860072	0.6987531050358285	0.8252172219695032	0.7564925866754723	0.8968094045687341	0.5454545454545454	0.18181818181818182	0.0	0.005641053089700909	0.005641053089700909
2460	0.023532524839670135	0.0017662429532065871	2.845099757352583e-05	0.9386229892838083	-1	0	0	0.4	4	0.5	6	0.4	0.5	10	6	3	2	0	0.7142857142857143	5	7	14	0.3333333333333333	0.25	0.9186281607651082	0.623112912609027	0.63882112956976	0.9055581883326718	0.7351321640812877	0.7484403024501648	0.7965988709427249	0.7832239063407598	0.55	0.1	0.0	2.845099757352583e-05	2.845099757352583e-05
3675	0.024635655377700166	0.012739234096124543	0.011377822003204781	0.9665123202428477	-1	0	0	0.4	4	0.5384615384615384	7	0.375	0.46153846153846156	9	6	5	3	0	0.625	5	8	15	0.2727272727272727	0.2	0.9186281607651082	0.8371161747272027	0.6988514220540365	0.9315238903052467	0.7715112231267469	0.7863561894983067	0.8891877301484408	0.864141278750897	0.2222222222222222	0.4444444444444444	0.0	0.011377822003204781	0.011377822003204781
3519	0.02444003991922071	0.01294737032799396	0.01161485538331961	0.9667500434610241	-1	0	0	0.4	4	0.5384615384615384	7	0.375	0.46153846153846156	9	6	5	3	0	0.625	5	8	15	0.2727272727272727	0.2	0.9186281607651082	0.8371161747272027	0.798259965219321	0.93535617494838	0.7715112231267469	0.7753563758439556	0.8939874457099135	0.8640397234976022	0.2222222222222222	0.4444444444444444	0.0	0.01161485538331961	0.01161485538331961
1129	0.023877670481446525	0.004067570167310654	0.004066861915435202	0.9234414193187307	-1	0	0	0.3	3	0.6923076923076923	9	0.375	0.6923076923076923	11	9	3	1	0	0.625	5	8	15	0.125	0	0.9186281607651082	0.894592849328418	0.4247469755174807	0.9101335937758993	0.6562570855352049	0.7405809559408125	0.7564925866754723	0.8622690536029558	1.0	0.09090909090909091	0.0	0.004066861915435202	0.004066861915435202
4481	0.020655174612562544	0.00798412589093102	-0.007656694380756395	0.9505485650257706	-1	0	0	0.4	4	0.5384615384615384	7	0.375	0.46153846153846156	9	6	5	3	0	0.625	5	8	15	0.2727272727272727	0.2	0.9186281607651082	0.8371161747272027	0.6988514220540365	0.9367586735988239	0.7715112231267469	0.7863561894983067	0.8563406970182179	0.8674384707201582	0.2222222222222222	0.5555555555555556	0.0	-0.0007656694380756394	-0.0007656694380756394
3840	0.024102793531888423	0.012840675907815916	0.011532524568469696	0.9666098912350566	-1	0	0	0.4	4	0.5384615384615384	7	0.375	0.46153846153846156	9	6	5	3	0	0.625	5	8	15	0.2727272727272727	0.2	0.9186281607651082	0.8371161747272027	0.798259965219321	0.93535617494838	0.7715112231267469	0.7753563758439556	0.8939874457099135	0.8640397234976022	0.2222222222222222	0.4444444444444444	0.0	0.011532524568469696	0.011532524568469696
3089	0.02681578432809368	0.011537208176462478	0.011491191712650287	0.9505216472739667	-1	0	0	0.4	4	0.5384615384615384	7	0.3333333333333333	0.5384615384615384	10	7	4	3	0	0.5555555555555556	5	9	15	0.3333333333333333	0.2222222222222222	0.9186281607651082	0.8316741299081363	0.6195656468737596	0.9261370362332065	0.7351321640812877	0.7775045247402306	0.8916109237911464	0.857234826575776	0.2	0.2	0.0	0.011491191712650287	0.011491191712650287
2811	0.022238813567358736	0.005782189418620207	0.005774211985942547	0.9398266133020398	-1	0	0	0.4	4	0.5384615384615384	7	0.3333333333333333	0.5384615384615384	11	7	3	2	0	0.5555555555555556	5	9	15	0.3333333333333333	0.2222222222222222	0.9186281607651082	0.8214778856897089	0.6988514220540365	0.9136769316446528	0.7715112231267469	0.7674065380902773	0.8891877301484408	0.8446400344397766	0.5454545454545454	0.09090909090909091	0.0	0.005774211985942547	0.005774211985942547
2174	0.024893235471135193	0.00843697021387064	0.008362687075157037	0.9540469914370977	-1	0.5	2	0.5	5	0.5384615384615384	7	0.375	0.46153846153846156	11	6	3	2	0	0.625	5	8	15	0.4	0.25	0.8878320910227817	0.907125053894203	0.4247469755174807	0.9329902912335603	0.6987531050358285	0.8252172219695032	0.7564925866754723	0.8961253541183278	0.5454545454545454	0.09090909090909091	0.0	0.008362687075157037	0.008362687075157037
3153	0.017709787347614983	0.0028906972553220337	-0.002870605515771142	0.9753183527090006	-1	0	0	0.4	4	0.5384615384615384	7	0.375	0.46153846153846156	9	6	5	3	0	0.625	5	8	15	0.2727272727272727	0.2	0.9186281607651082	0.8884153525788098	0.5402798716934828	0.9513322951825794	0.6987531050358285	0.81014970473115	0.8891877301484408	0.8971694522048821	0.2222222222222222	0.2222222222222222	0.0	-0.0002870605515771142	-0.0002870605515771142
2116	0.022973393723899792	0.007144112113457547	0.0068965709549314025	0.946696012830469	-1	0.5	2	0.5	5	0.5384615384615384	7	0.35714285714285715	0.46153846153846156	11	6	3	1	0	0.8571428571428571	6	7	15	0.2	0.25	0.8827834744685289	0.9070402553795829	0.4247469755174807	0.9323476126755067	0.6562570855352049	0.8063346108915738	0.7564925866754723	0.8917977073277834	1.0	0.09090909090909091	0.0	0.0068965709549314025	0.0068965709549314025
5026	0.024760420492856115	0.013177508613698543	0.011627029399449536	0.9666357452685808	-1	0	0	0.4	4	0.5384615384615384	7	0.375	0.46153846153846156	9	6	5	3	0	0.625	5	8	15	0.2727272727272727	0.2	0.9186281607651082	0.8371161747272027	0.6988514220540365	0.9315238903052467	0.7715112231267469	0.7863561894983067	0.8891877301484408	0.864141278750897	0.2222222222222222	0.4444444444444444	0.0	0.011627029399449536	0.011627029399449536
4468	0.02409868177991232	0.0026479981170646843	-0.0001437615530617128	0.9734986074322483	-1	0	0	0.2	2	0.8461538461538461	11	0.3	0.6923076923076923	11	9	3	5	0	0.5	5	10	15	0.625	0	0.8878320910227817	0.904197103175088	0.9123250548395339	0.9703388836055324	0.7715112231267469	0.8077334057640474	0.7564925866754723	0.9160080349197648	0.09090909090909091	0.6363636363636364	0.0	-1.437615530617128e-05	-1.437615530617128e-05
2326	0.016947996098812104	0.004565529558093765	0.0019863357738309864	0.9431122685611909	-1	0.25	1	0.4	4	0.6153846153846154	8	0.35714285714285715	0.5384615384615384	10	7	4	2	0	0.8571428571428571	6	7	15	0.2222222222222222	0.2222222222222222	0.9186281607651082	0.8258388154693658	0.7341709060107993	0.9203448473466762	0.6987531050358285	0.893010672950954	0.9032608416126071	0.8851140407596493	0.55	0.2	0.0	0.0019863357738309864	0.0019863357738309864
4742	0.024806248128362584	0.013445225269517727	0.011999112732616456	0.9665354356424992	-1	0	0	0.4	4	0.5384615384615384	7	0.375	0.46153846153846156	9	6	5	3	0	0.625	5	8	15	0.2727272727272727	0.2	0.9186281607651082	0.8371161747272027	0.6988514220540365	0.9315238903052467	0.7318703339768098	0.7774659398909537	0.8666311494057618	0.8620879035095024	0.2222222222222222	0.4444444444444444	0.0	0.011999112732616456	0.011999112732616456
4463	0.024165925065590194	0.012690578475676772	0.01152977109883578	0.9665000872223495	-1	0	0	0.4	4	0.5384615384615384	7	0.375	0.46153846153846156	9	6	5	3	0	0.625	5	8	15	0.2727272727272727	0.2	0.9186281607651082	0.8371161747272027	0.6988514220540365	0.9315238903052467	0.7715112231267469	0.7863561894983067	0.8891877301484408	0.864141278750897	0.2222222222222222	0.4444444444444444	0.0	0.01152977109883578	0.01152977109883578
43	0.011672382179237724	0.005021060737391475	-0.005020617070765466	0.9340410031036317	-1	0	0	0.2	2	0.8461538461538461	11	0.3125	0.3076923076923077	4	4	10	1	0	0.75	8	6	15	0.041666666666666664	0	0.49830276084642977	0.881160255065099	0.5186748492879051	0.9148375580810769	0.6387578222014472	0.9410343631801523	0.9104238473018825	0.9154875682220756	1.0	0.75	0.0	-0.0005020617070765467	-0.0005020617070765467
3414	0.017901995160822377	0.00243300408232519	0.0013951308256689792	0.9594146347483946	-1	0	0	0.4	4	0.5384615384615384	7	0.3333333333333333	0.5384615384615384	10	7	4	3	0	0.5555555555555556	5	9	15	0.3333333333333333	0.2222222222222222	0.9186281607651082	0.8316741299081363	0.5498628799576959	0.9302188988696205	0.7351321640812877	0.7775045247402306	0.90106919971351	0.8597151484177603	0.2	0.2	0.0	0.0013951308256689792	0.0013951308256689792
4172	0.024629160852259337	0.012928380704762892	0.01158545432534526	0.9668073726660626	-1	0	0	0.4	4	0.5384615384615384	7	0.375	0.46153846153846156	9	6	5	3	0	0.625	5	8	15	0.2727272727272727	0.2	0.9186281607651082	0.8371161747272027	0.798259965219321	0.93535617494838	0.7318703339768098	0.7771001001607916	0.8666311494057618	0.8644323505434822	0.2222222222222222	0.4444444444444444	0.0	0.01158545432534526	0.01158545432534526
2318	0.018501735534339418	0.0006868502087909158	-0.0005352887159461594	0.9699779932556334	-1	0.5	2	0.5	5	0.5384615384615384	7	0.5	0.38461538461538464	10	5	4	2	0	0.8333333333333334	6	5	15	0.2857142857142857	0.2	0.8853077827456552	0.8983934692468544	0.6719858190407251	0.9318024787307616	0.7351321640812877	0.8237084401969227	0.7564925866754723	0.8920605375347538	0.6	0.3	0.0	-5.3528871594615946e-05	-5.3528871594615946e-05
3054	0.02645736661649204	0.011572888983528014	0.01154381385801245	0.9506540635475451	-1	0	0	0.4	4	0.5384615384615384	7	0.3333333333333333	0.5384615384615384	10	7	4	3	0	0.5555555555555556	5	9	15	0.3333333333333333	0.2222222222222222	0.9186281607651082	0.8316741299081363	0.6195656468737596	0.9261370362332065	0.7351321640812877	0.7775045247402306	0.8916109237911464	0.857234826575776	0.2	0.3	0.0	0.01154381385801245	0.01154381385801245
3269	0.022309671943552194	0.006166861632156337	0.005255954055806868	0.9417197951679869	-1	0	0	0.4	4	0.5384615384615384	7	0.3333333333333333	0.5384615384615384	10	7	4	3	0	0.5555555555555556	5	9	15	0.3333333333333333	0.2222222222222222	0.9186281607651082	0.8316741299081363	0.6195656468737596	0.9163629563223238	0.7351321640812877	0.7775045247402306	0.8916109237911464	0.8516434171854761	0.3	0.2	0.0	0.005255954055806868	0.005255954055806868
3160	0.02463988863520327	0.01306897672680067	0.011130990941362294	0.9670320546813209	-1	0	0	0.4	4	0.5384615384615384	7	0.375	0.46153846153846156	9	6	5	3	0	0.625	5	8	15	0.2727272727272727	0.2	0.9186281607651082	0.8371161747272027	0.6988514220540365	0.9315238903052467	0.7715112231267469	0.7863561894983065	0.8891877301484408	0.864141278750897	0.2222222222222222	0.4444444444444444	0.0	0.011130990941362294	0.011130990941362294
429	0.0017973675690551732	0.0017664038674801148	-0.0017663725876607044	0.9860789423537452	-1	0	0	1.0	1	0	0	1.0	0	1	0	0	1	0	0.5	1	2	2	0.3333333333333333	0	0	0	0	0	0	0	0	0	0	0	0	-0.00017663725876607044	-0.00017663725876607044
3498	0.026807817427278877	0.011555540281031125	0.011494017825374089	0.9504555215579585	-1	0	0	0.4	4	0.5384615384615384	7	0.3333333333333333	0.5384615384615384	10	7	4	3	0	0.5555555555555556	5	9	15	0.3333333333333333	0.2222222222222222	0.9186281607651082	0.8316741299081363	0.6195656468737596	0.9261370362332065	0.7351321640812877	0.7775045247402306	0.8916109237911464	0.857234826575776	0.2	0.2	0.0	0.011494017825374089	0.011494017825374089
4079	0.024979529181628705	0.01277538447782033	0.011659804880559088	0.9665763979842519	-1	0	0	0.4	4	0.5384615384615384	7	0.375	0.46153846153846156	9	6	5	3	0	0.625	5	8	15	0.2727272727272727	0.2	0.9186281607651082	0.8371161747272027	0.6988514220540365	0.9315238903052467	0.7715112231267469	0.7863561894983067	0.8891877301484408	0.864141278750897	0.2222222222222222	0.4444444444444444	0.0	0.011659804880559088	0.011659804880559088
1013	0.025696370989292446	0.01047872327187942	-0.007256753822413815	0.9247945226381922	-1	0	0	0.3	3	0.6923076923076923	9	0.375	0.6923076923076923	11	9	3	1	0	0.625	8	5	15	0.125	0.46153846153846156	0.8613166486102317	0.9184281787688576	0.3749815609195668	0.8964999674363474	0.6987531050358285	0.8820888019726107	0.7564925866754723	0.9000237989435308	1.0	0.18181818181818182	0.0	-0.0007256753822413815	-0.0007256753822413815
4301	0.020433017027662058	0.008951341661461701	-0.006279270597014448	0.9720468759693935	-1	0	0	0.4	4	0.5384615384615384	7	0.375	0.38461538461538464	9	5	5	7	0	0.625	5	8	15	0.7	0.18181818181818182	0.9186281607651082	0.8427178509177649	0.5402798716934828	0.9199177162547623	0.6987531050358285	0.9233760324977945	0.9118030798448856	0.9005170087021106	0.1111111111111111	0.2222222222222222	0.0	-0.0006279270597014449	-0.0006279270597014449
4626	0.024908490528569683	0.01308274864358832	0.012071009917859142	0.9667847896861358	-1	0	0	0.4	4	0.5384615384615384	7	0.375	0.46153846153846156	9	6	5	3	0	0.625	5	8	15	0.2727272727272727	0.2	0.9186281607651082	0.8371161747272027	0.798259965219321	0.93535617494838	0.7715112231267469	0.7863561894983067	0.8891877301484408	0.8665377148688564	0.2222222222222222	0.4444444444444444	0.0	0.012071009917859142	0.012071009917859142
154	0.002147203989356413	0.002029974615985449	-0.0020298388946897996	0.985287817312032	-1	0	0	1.0	2	0.0	0	0.75	0	1	0	1	0	0	1.0	2	2	3	0.0	0	0	0	0	0	0	0	0	0	0	0	0	-0.00020298388946897997	-0.00020298388946897997
595	0.0018309760885487727	0.0017664003966944206	-0.0017663692344145538	0.986062595598533	-1	0	0	1.0	1	0	0	1.0	0	1	0	0	1	0	0.5	1	2	2	0.3333333333333333	0	0	0	0	0	0	0	0	0	0	0	0	-0.0001766369234414554	-0.0001766369234414554
740	0.001782457317062103	0.001737222811389567	-0.0017351066531612197	0.9833801399332424	-1	0	0	1.0	1	0	0	1.0	0	1	0	0	0	0	0.5	2	1	2	0.0	0	0	0	0	0	0	0	0	0	0	0	0	-0.00017351066531612198	-0.00017351066531612198
877	0.0021046686886298433	0.0020750480482756993	-0.0020750414861336317	0.9857447690120922	-1	0	0	0.5	1	1.0	1	1.0	1.0	2	1	0	1	0	0.3333333333333333	1	3	3	0.3333333333333333	0	0.8353597490269136	0.6282515948956474	0.5459215404292962	0.8769679922278183	0.5040699327052709	0.6649473665548822	0.8369886765601428	0.7423189726053616	1.0	0	0.0	-0.00020750414861336316	-0.00020750414861336316
4784	0.020890854271999968	0.008170072903385594	-0.007838943748492592	0.9507997043485384	-1	0	0	0.4	4	0.5384615384615384	7	0.375	0.46153846153846156	9	6	5	3	0	0.625	5	8	15	0.2727272727272727	0.2	0.9186281607651082	0.8371161747272027	0.798259965219321	0.9402097253034647	0.7715112231267469	0.8012801670442312	0.8563406970182179	0.8731202418497079	0.2222222222222222	0.5555555555555556	0.0	-0.0007838943748492592	-0.0007838943748492592
4196	0.02466873355765488	0.013131932609106842	0.011895428924777452	0.9668638549332721	-1	0	0	0.4	4	0.5384615384615384	7	0.375	0.46153846153846156	9	6	5	3	0	0.625	5	8	15	0.2727272727272727	0.2	0.9186281607651082	0.8371161747272027	0.798259965219321	0.93535617494838	0.7715112231267469	0.7863561894983067	0.8891877301484408	0.8665377148688564	0.2222222222222222	0.4444444444444444	0.0	0.011895428924777452	0.011895428924777452
4136	0.02430791891666221	0.01245668485424324	0.01104115131572001	0.9665609929843969	-1	0	0	0.4	4	0.5384615384615384	7	0.375	0.46153846153846156	9	6	5	3	0	0.625	5	8	15	0.2727272727272727	0.2	0.9186281607651082	0.8371161747272027	0.6988514220540365	0.9315238903052467	0.7715112231267469	0.7863561894983067	0.8891877301484408	0.864141278750897	0.2222222222222222	0.4444444444444444	0.0	0.01104115131572001	0.01104115131572001
4085	0.021904273361779542	0.006264703880732606	0.006121440398119498	0.939480832363137	-1	0	0	0.4	4	0.5384615384615384	7	0.3333333333333333	0.5384615384615384	11	7	3	2	0	0.5555555555555556	5	9	15	0.3333333333333333	0.2222222222222222	0.9186281607651082	0.8214778856897089	0.6988514220540365	0.9136769316446528	0.7715112231267469	0.7670108964769513	0.8939874457099135	0.8445431125562987	0.5454545454545454	0.09090909090909091	0.0	0.006121440398119498	0.006121440398119498
450	0.0018310571900826342	0.0017801425935848748	-0.0017800762352892744	0.9852424350092422	-1	0	0	1.0	1	0	0	1.0	0	1	0	0	1	0	0.5	1	2	2	0.3333333333333333	0	0	0	0	0	0	0	0	0	0	0	0	-0.00017800762352892743	-0.00017800762352892743
1240	0.009176738304393932	0.0026486386635574226	-9.519331004962077e-05	0.9749128782566392	-1	0	0	0.6	6	0.3333333333333333	4	0.4	0.3333333333333333	9	4	4	0	0	0.7142857142857143	7	5	14	0.0	0.2	0.9186281607651082	0.9457255315689205	0.28407721173463873	0.8923911056398354	0.58083197219879	0.8029019792694644	0.7564925866754723	0.8933993153803041	0	0	0.0	-9.519331004962077e-06	-9.519331004962077e-06
498	0.0020122284201275573	0.0017224327246412026	-0.0017222572116315634	0.9842714103019002	-1	0	0	1.0	1	0	0	1.0	0	1	0	0	1	0	0.5	2	1	2	0.3333333333333333	0	0	0	0	0	0	0	0	0	0	0	0	-0.00017222572116315634	-0.00017222572116315634
1107	0.018910518073205408	0.0042234436967544245	-0.0003067578093631676	0.9642651020590648	-1	0.5	2	0.5	5	0.5384615384615384	7	0.3125	0.5384615384615384	12	7	2	1	0	0.75	6	8	15	0.3333333333333333	0.2857142857142857	0.8603337658862845	0.9081207867429594	0.43837523361052444	0.9096880264684096	0.6074728263930449	0.8317243761748896	0.7427342340519069	0.8875753998494667	1.0	0.16666666666666666	0.0	-3.067578093631676e-05	-3.067578093631676e-05
3778	0.024790220762319237	0.01310248843931935	0.011907837376425503	0.96675210913416	-1	0	0	0.4	4	0.5384615384615384	7	0.375	0.46153846153846156	9	6	5	3	0	0.625	5	8	15	0.2727272727272727	0.2	0.9186281607651082	0.8371161747272027	0.798259965219321	0.93535617494838	0.7715112231267469	0.7863561894983067	0.8891877301484408	0.8665377148688564	0.2222222222222222	0.4444444444444444	0.0	0.011907837376425503	0.011907837376425503
4394	0.016269225709781225	0.006044303662881418	0.0002508397837980013	0.971514535189985	-1	0	0	0.4	4	0.5384615384615384	7	0.35714285714285715	0.5384615384615384	11	7	3	2	0	0.8571428571428571	6	7	15	0.3333333333333333	0.2222222222222222	0.9186281607651082	0.8736719102578118	0.6988514220540365	0.9101254373198835	0.7715112231267469	0.8650363876377658	0.7608516838304914	0.884482986168459	0.5454545454545454	0.18181818181818182	0.0	0.0002508397837980013	0.0002508397837980013
4069	0.02686609901403882	0.011595666155984747	0.011507338885934096	0.9506392942587976	-1	0	0	0.4	4	0.5384615384615384	7	0.3333333333333333	0.5384615384615384	10	7	4	3	0	0.5555555555555556	5	9	15	0.3333333333333333	0.2222222222222222	0.9186281607651082	0.8316741299081363	0.6195656468737596	0.9261370362332065	0.7359734045297733	0.7771390907407266	0.8916109237911464	0.8571486795088075	0.2	0.2	0.0	0.011507338885934096	0.011507338885934096
1478	0.02663449835567802	0.004776354238355363	0.002790035782284621	0.6214274857421397	-1	0	0	0.1	1	1.0	13	1.0	1.0	14	13	0	1	0	0.06666666666666667	1	15	15	0.3333333333333333	0	0.8603337658862845	0.9130239631851013	0.419119750914524	0.8908306593278136	0.6074728263930449	0.8520496149358526	0.7430757153199663	0.8876591674995049	1.0	0.07142857142857142	0.0	0.002790035782284621	0.002790035782284621
2989	0.026419465700947393	0.011535566226177007	0.011495324677669297	0.9508889914273612	-1	0	0	0.4	4	0.5384615384615384	7	0.3333333333333333	0.5384615384615384	10	7	4	3	0	0.5555555555555556	5	9	15	0.3333333333333333	0.2222222222222222	0.9186281607651082	0.8316741299081363	0.6195656468737596	0.9261370362332065	0.7351321640812877	0.7816035323722803	0.895277617277097	0.8582051288752172	0.2	0.2	0.0	0.011495324677669297	0.011495324677669297
952	0.019684829246159573	0.004127299137305596	-7.619327864041798e-05	0.964451731324969	-1	0.5	2	0.5	5	0.5384615384615384	7	0.3125	0.5384615384615384	12	7	2	1	0	0.75	6	8	15	0.3333333333333333	0.2857142857142857	0.8603337658862845	0.9081207867429594	0.43837523361052444	0.9043362477380064	0.6074728263930449	0.8317243761748896	0.7430757153199663	0.8854469055159908	1.0	0.08333333333333333	0.0	-7.619327864041798e-06	-7.619327864041798e-06
594	0.009168784027618608	0.0020680740143432636	-0.0020278007990353606	0.9751459751963233	-1	0	0	0.3333333333333333	2	0.8333333333333334	5	0.4444444444444444	0.6666666666666666	5	4	2	0	0	0.5	3	6	8	0.0	0	0.45332831104571386	0.6516398572491795	0.37526947547626666	0.7044434144764067	0.5318936360842301	0.8569814376005046	0.7021734165215004	0.74933740758451	0	0	0.0	-0.00020278007990353605	-0.00020278007990353605
1045	0.01995582634305893	0.0027003851497426246	-0.001769085677512478	0.9493990975809894	-1	0	0	0.3	3	0.6923076923076923	9	0.3	0.6923076923076923	12	9	2	1	0	0.5	5	10	15	0.2	0	0.8603337658862845	0.9182772737573691	0.4607230028712245	0.9396216525386207	0.5656502627400946	0.8349034088221103	0.7564925866754723	0.9056464223996222	1.0	0.16666666666666666	0.0	-0.0001769085677512478	-0.0001769085677512478
3192	0.026891819933769146	0.011346269554454932	0.011313776551325552	0.950496131837208	-1	0	0	0.4	4	0.5384615384615384	7	0.3333333333333333	0.5384615384615384	10	7	4	3	0	0.5555555555555556	5	9	15	0.3333333333333333	0.2222222222222222	0.9186281607651082	0.8316741299081363	0.6195656468737596	0.9261370362332065	0.7351321640812877	0.7775045247402306	0.8916109237911464	0.857234826575776	0.2	0.4	0.0	0.011313776551325552	0.011313776551325552
2366	0.023749916188029796	0.010635573439182998	0.008003113431045912	0.9463460125392996	-1	0.5	2	0.6	6	0.46153846153846156	6	0.35714285714285715	0.46153846153846156	11	6	3	0	0	0.8571428571428571	6	7	15	0.0	0.25	0.9186281607651082	0.8895599885420941	0.3880299110706071	0.9322607742337436	0.6987531050358285	0.7928711599922987	0.7564925866754723	0.8825539089601735	0	0	0.0	0.008003113431045912	0.008003113431045912
2173	0.019398872465143092	0.00713509126078838	0.006915858887786579	0.9498475964957901	-1	0.5	2	0.6	6	0.46153846153846156	6	0.375	0.46153846153846156	11	6	3	0	0	0.625	5	8	15	0.0	0.25	0.9186281607651082	0.8895599885420941	0.3880299110706071	0.9322607742337436	0.6987531050358285	0.7928711599922987	0.7564925866754723	0.8825539089601735	0	0	0.0	0.006915858887786579	0.006915858887786579
1698	0.018518350352510937	0.004383364128845386	0.004186618512841329	0.9463619630626718	-1	0.5	2	0.5	5	0.5384615384615384	7	0.35714285714285715	0.46153846153846156	11	6	3	1	0	0.8571428571428571	6	7	15	0.2	0.25	0.8878320910227817	0.907125053894203	0.4247469755174807	0.9323476126755067	0.6562570855352049	0.8063346108915738	0.7564925866754723	0.8918300643920075	1.0	0.09090909090909091	0.0	0.004186618512841329	0.004186618512841329
3914	0.028850739989865183	0.01052092862647125	0.01005483262151397	0.9494846410789766	-1	0	0	0.4	4	0.5384615384615384	7	0.3333333333333333	0.5384615384615384	10	7	4	3	0	0.5555555555555556	5	9	15	0.3333333333333333	0.2222222222222222	0.9186281607651082	0.8651867423194609	0.5622764186341955	0.9067311957053203	0.6987531050358285	0.8483347785163514	0.8507607806209992	0.8756288026082965	0.2	0.4	0.0	0.01005483262151397	0.01005483262151397
550	0.0017482030217061038	0.0016853379855644942	-0.0016853379855604272	0.9863684889020211	-1	0	0	1.0	1	0	0	1.0	0	1	0	0	0	0	0.5	1	2	2	0.0	0	0	0	0	0	0	0	0	0	0	0	0	-0.00016853379855604272	-0.00016853379855604272
1447	0.026930293274699774	0.0035361805908733055	0.0023966758283122695	0.7052954234114759	-1	0	0	0.1	1	1.0	13	1.0	1.0	14	13	0	1	0	0.06666666666666667	1	15	15	0.3333333333333333	0	0.8603337658862845	0.9130239631851013	0.419119750914524	0.8908306593278136	0.6074728263930449	0.8520496149358526	0.7430757153199663	0.8876591674995049	1.0	0.07142857142857142	0.0	0.0023966758283122695	0.0023966758283122695
460	0.012580297354943775	0.0028046904624109445	-0.002539554061485818	0.9830260021017394	-1	0	0	0.2	1	1.0	5	0.7	0.6	4	3	2	5	0	0.4	2	5	7	0.7142857142857143	0	0.6528669982128736	0.7700379412243503	0.5437256188344207	0.875396290827621	0.5940753608097176	0.9294141765473637	0.7229356045683427	0.8712357774797378	0.25	0.25	0.0	-0.0002539554061485818	-0.0002539554061485818
651	0.006505121649618122	0.0038161899597935244	-0.003811156426499832	0.9773368667627187	-1	0	0	0.5	2	0.75	3	0.6	0.75	5	3	0	0	0	0.4	2	5	6	0.0	0	0.5364101717635509	0.6813843344783348	0.37526947547626666	0.7044434144764067	0.5318936360842301	0.8569814376005046	0.7214715506969057	0.7576264198805198	0	0	0.0	-0.0003811156426499832	-0.0003811156426499832
2438	0.024065259350469978	0.010404684124035134	0.006128307181471252	0.9478103075105125	-1	0.5	2	0.6	6	0.46153846153846156	6	0.35714285714285715	0.46153846153846156	11	6	3	0	0	0.8571428571428571	6	7	15	0.0	0.25	0.9186281607651082	0.8895599885420941	0.3880299110706071	0.9322607742337436	0.6987531050358285	0.7928711599922987	0.7564925866754723	0.8825539089601735	0	0	0.0	0.006128307181471252	0.006128307181471252
125	0.013200131447379781	0.005016046539673706	-0.004909394413016307	0.9751293196487163	-1	0.3333333333333333	1	0.625	5	0.5	5	0.4	0.5	8	5	3	1	0	0.8333333333333334	5	6	12	0.14285714285714285	0.5714285714285714	0.5800229211151107	0.8123701158140755	0.39521107468515837	0.9829999255950909	0.7418981365745648	0.8433174377013183	0.8539531013176801	0.916979626234272	1.0	0.25	0.0	-0.0004909394413016307	-0.0004909394413016307
209	0.003593196226884793	0.002791916510519001	-0.002788151642424753	0.9800034893789205	-1	0	0	0.6666666666666666	2	0.5	1	0.6666666666666666	0.5	3	1	0	0	0	0.6666666666666666	2	3	4	0.0	0	0.5364101717635509	0.8875615989898107	0.28063805951786447	0.789413999885122	0.6171185321497992	0.6374602456849466	0.7998921792450039	0.7887280890148162	0	0	0.0	-0.0002788151642424753	-0.0002788151642424753
657	0.020237354118821105	0.00588740632429554	-0.0008391725195155931	0.9544881713543989	-1	0	0	0.3	3	0.6923076923076923	9	0.3333333333333333	0.6923076923076923	12	9	2	1	0	0.5555555555555556	5	9	15	0.2	0	0.903230125893945	0.9047923946618244	0.4247469755174807	0.9113783109691593	0.6775050952855167	0.8592064156501249	0.7564925866754723	0.8938147967139396	1.0	0.16666666666666666	0.0	-8.391725195155931e-05	-8.391725195155931e-05
4486	0.01617598738489963	0.0034468882428255448	-0.0018530824753136817	0.9590877084329863	-1	0	0	0.4	4	0.5384615384615384	7	0.375	0.46153846153846156	9	6	5	3	0	0.625	5	8	15	0.2727272727272727	0.2	0.9186281607651082	0.8371161747272027	0.7429231864610667	0.9698058804039466	0.7715112231267469	0.7863561894983067	0.8891877301484408	0.8943996805087474	0.2222222222222222	0.6666666666666666	0.0	-0.00018530824753136817	-0.00018530824753136817
841	0.02509311034395993	0.005263255896421134	-0.002077464627596131	0.9265722807843909	-1	0	0	0.3	3	0.6923076923076923	9	0.375	0.6923076923076923	11	9	3	1	0	0.625	5	8	15	0.125	0	0.9186281607651082	0.8964617102654954	0.4247469755174807	0.9150459096367761	0.6151079777299275	0.7459143445296892	0.7564925866754723	0.8665476047513986	1.0	0.09090909090909091	0.0	-0.0002077464627596131	-0.0002077464627596131
3349	0.025167297554147094	0.006612012099626031	0.004127982308191624	0.9429004670692301	-1	0	0	0.4	4	0.5384615384615384	7	0.3333333333333333	0.5384615384615384	10	7	4	3	0	0.5555555555555556	5	9	15	0.3333333333333333	0.2222222222222222	0.9186281607651082	0.8314529296785855	0.6195656468737596	0.9420047363659685	0.7351321640812877	0.7775045247402306	0.8916109237911464	0.8674115711600391	0.2	0.2	0.0	0.004127982308191624	0.004127982308191624
2944	0.027062743689828823	0.011248462161247233	0.01121670405843636	0.9504228410163726	-1	0	0	0.4	4	0.5384615384615384	7	0.3333333333333333	0.5384615384615384	10	7	4	3	0	0.5555555555555556	5	9	15	0.3333333333333333	0.2222222222222222	0.9186281607651082	0.8316741299081363	0.6195656468737596	0.9261370362332065	0.7351321640812877	0.7775045247402306	0.8916109237911464	0.857234826575776	0.2	0.2	0.0	0.01121670405843636	0.01121670405843636
1582	0.028147633258699324	0.006672302003793121	0.00045334914755206337	0.7147943611191294	-1	0	0	0.1	1	1.0	13	1.0	1.0	14	13	0	1	0	0.06666666666666667	1	15	15	0.3333333333333333	0	0.8603337658862845	0.9130239631851013	0.419119750914524	0.8908306593278136	0.6074728263930449	0.8520496149358526	0.7430757153199663	0.8876591674995049	1.0	0.07142857142857142	0.0	0.00045334914755206337	0.00045334914755206337
2395	0.026594117793459555	0.008083403287650432	0.0078043939735465825	0.9480050773826786	-1	0	0	0.4	4	0.5384615384615384	7	0.3333333333333333	0.5384615384615384	10	7	4	3	0	0.5555555555555556	5	9	15	0.3333333333333333	0.2222222222222222	0.9186281607651082	0.8316741299081363	0.63882112956976	0.9259197607605385	0.7351321640812877	0.7877301649577733	0.8864570649067066	0.8595420581750146	0.2	0.3	0.0	0.0078043939735465825	0.0078043939735465825
923	0.01679003732658318	0.003034287158075184	-0.003001555925632596	0.9804148582262031	-1	0	0	0.16666666666666666	1	1.0	6	1.0	1.0	6	6	1	2	0	0.125	1	8	8	0.3333333333333333	0	0.48191868670063986	0.9053817456843617	0.3749815609195668	0.8945447607745605	0.3516568458214817	0.8139407008295672	0.6927011453772923	0.8762569604081364	0.5833333333333334	0.3333333333333333	0.0	-0.0003001555925632596	-0.0003001555925632596
2320	0.02158513177885273	0.005284907156229277	0.00516376654506008	0.9480708965604885	-1	0.5	2	0.5	5	0.5384615384615384	7	0.375	0.46153846153846156	10	6	4	3	0	0.625	5	8	15	0.375	0.25	0.9007058176168187	0.8950677671961171	0.5017689063014821	0.9193992803265361	0.6775050952855167	0.7975107180654998	0.7564925866754723	0.8789866292091459	0.1	0.1	0.0	0.00516376654506008	0.00516376654506008
4350	0.02259867723429391	0.00527260004508693	0.0021211182623019323	0.9498399309382614	-1	0.25	1	0.4	4	0.6153846153846154	8	0.3125	0.46153846153846156	10	6	4	5	0	0.75	8	6	15	0.625	0.2	0.9186281607651082	0.8791604707128068	0.6303599457379597	0.923670285455753	0.7351321640812877	0.8237052032875768	0.8096095856093345	0.8814761764193569	0.1	0.3	0.0	0.0021211182623019323	0.0021211182623019323
4695	0.02414502382597412	0.007975997254407965	0.0030049452555615313	0.9669741195036284	-1	0	0	0.4	4	0.5384615384615384	7	0.375	0.46153846153846156	9	6	5	3	0	0.625	5	8	15	0.2727272727272727	0.2	0.9186281607651082	0.8371161747272027	0.798259965219321	0.936156888081041	0.7715112231267469	0.7863561894983067	0.8939874457099135	0.8670503498522393	0.2222222222222222	0.4444444444444444	0.0	0.0030049452555615313	0.0030049452555615313
4721	0.02486833437780504	0.012837543506953479	0.011571687522573882	0.9667366114947277	-1	0	0	0.4	4	0.5384615384615384	7	0.375	0.46153846153846156	9	6	5	3	0	0.625	5	8	15	0.2727272727272727	0.2	0.9186281607651082	0.8371161747272027	0.798259965219321	0.93535617494838	0.7715112231267469	0.7863561894983067	0.8891877301484408	0.8665377148688564	0.2222222222222222	0.4444444444444444	0.0	0.011571687522573882	0.011571687522573882
5006	0.02483569121947795	0.013447403312897328	0.012107867201162342	0.9664924445903357	-1	0	0	0.4	4	0.5384615384615384	7	0.375	0.46153846153846156	9	6	5	3	0	0.625	5	8	15	0.2727272727272727	0.2	0.9186281607651082	0.8371161747272027	0.798259965219321	0.93535617494838	0.7715112231267469	0.7863561894983067	0.8891877301484408	0.8665377148688564	0.2222222222222222	0.4444444444444444	0.0	0.012107867201162342	0.012107867201162342
2414	0.021644475358556178	0.0071948832303589585	0.007193929694222962	0.9480662365152233	-1	0.5	2	0.5	5	0.5384615384615384	7	0.35714285714285715	0.46153846153846156	11	6	3	1	0	0.8571428571428571	6	7	15	0.2	0.25	0.8878320910227817	0.907125053894203	0.4247469755174807	0.9327630477425818	0.6562570855352049	0.8063346108915738	0.7564925866754723	0.8920422788354165	1.0	0.18181818181818182	0.0	0.007193929694222962	0.007193929694222962
4575	0.01967081105559468	0.004343430929916543	0.002254269828892288	0.9591717762490248	-1	0	0	0.4	4	0.5384615384615384	7	0.375	0.46153846153846156	9	6	5	3	0	0.625	5	8	15	0.2727272727272727	0.2	0.9186281607651082	0.8440668865231329	0.6988514220540365	0.9315238903052467	0.7715112231267469	0.7863561894983067	0.8891877301484408	0.8661587398719393	0.2222222222222222	0.4444444444444444	0.0	0.002254269828892288	0.002254269828892288
391	0.02096431830968362	0.005891372654903598	-0.0006896037897557558	0.954004757102235	-1	0	0	0.3	3	0.6923076923076923	9	0.3333333333333333	0.6923076923076923	12	9	2	1	0	0.5555555555555556	5	9	15	0.2	0	0.903230125893945	0.9047923946618244	0.4247469755174807	0.9113783109691593	0.6775050952855167	0.8592064156501249	0.7564925866754723	0.8938147967139396	1.0	0.16666666666666666	0.0	-6.896037897557558e-05	-6.896037897557558e-05
4378	0.022550350118275116	0.012180481584169789	-0.0072046206147134695	0.9263063595630402	-1	0	0	0.5	5	0.46153846153846156	6	0.375	0.46153846153846156	10	6	4	2	0	0.625	5	8	15	0.25	0.2	0.9186281607651082	0.825040336825773	0.6571575956273682	0.922964702768775	0.7715112231267469	0.7756025208054107	0.8890609019170086	0.8529767780694045	0.6	0.5	0.0	-0.000720462061471347	-0.000720462061471347
1474	0.023202185464992864	0.00448828041652429	-0.0034223284100735607	0.9585805556963983	-1	0	0	0.3	3	0.6923076923076923	9	0.3333333333333333	0.6923076923076923	12	9	2	1	0	0.5555555555555556	5	9	15	0.2	0	0.753415823096522	0.9255656295403152	0.4247469755174807	0.9113783109691593	0.6775050952855167	0.8592064156501249	0.7564925866754723	0.9020248035972437	1.0	0.08333333333333333	0.0	-0.0003422328410073561	-0.0003422328410073561
3546	0.027061101702539215	0.011638029643388816	0.011525307674434328	0.9507610651100071	-1	0	0	0.4	4	0.5384615384615384	7	0.3333333333333333	0.5384615384615384	10	7	4	3	0	0.5555555555555556	5	9	15	0.3333333333333333	0.2222222222222222	0.9186281607651082	0.8316741299081363	0.6195656468737596	0.9261370362332065	0.7351321640812877	0.7775045247402306	0.8916109237911464	0.857234826575776	0.2	0.2	0.0	0.011525307674434328	0.011525307674434328
757	0.006442440326451975	0.005959330159489022	-0.005951684709962591	0.9794214410687403	-1	0.3333333333333333	1	0.75	6	0.3	3	0.48	0.1	6	1	5	1	0	1.0	5	5	12	0.1111111111111111	0.2222222222222222	0.7268333293051984	0.957550786555522	0.30515971878371745	0.753763949327523	0.6287208361433568	0.8141317841287864	0.8957923736453968	0.8703414460863224	1.0	0.16666666666666666	0.0	-0.0005951684709962591	-0.0005951684709962591
4081	0.008710054953507644	0.0037626421063861205	-0.003489290201271853	0.9748573099280491	-1	0	0	0.3333333333333333	3	0.6363636363636364	7	0.5416666666666666	0.5454545454545454	9	6	3	3	0	0.6666666666666666	4	6	13	0.42857142857142855	0.25	0.9186281607651082	0.8288237582112451	0.7620437609744096	0.9182036679219601	0.7715112231267469	0.9106682616756266	0.8891877301484408	0.891463132677956	0.1111111111111111	0.3333333333333333	0.0	-0.0003489290201271853	-0.0003489290201271853
4457	0.02472171329414017	0.012895868602921497	0.011136828458384068	0.9668818329346457	-1	0	0	0.4	4	0.5384615384615384	7	0.375	0.46153846153846156	9	6	5	3	0	0.625	5	8	15	0.2727272727272727	0.2	0.9186281607651082	0.8371161747272027	0.6988514220540365	0.9315238903052467	0.7715112231267469	0.7863561894983067	0.8891877301484408	0.864141278750897	0.2222222222222222	0.4444444444444444	0.0	0.011136828458384068	0.011136828458384068
3725	0.024594393834789348	0.012841160274393665	0.011488329277129115	0.9668772749538568	-1	0	0	0.4	4	0.5384615384615384	7	0.375	0.46153846153846156	9	6	5	3	0	0.625	5	8	15	0.2727272727272727	0.2	0.9186281607651082	0.8371161747272027	0.6988514220540365	0.9315238903052467	0.7715112231267469	0.7863561894983067	0.8891877301484408	0.864141278750897	0.2222222222222222	0.4444444444444444	0.0	0.011488329277129115	0.011488329277129115
2032	0.02273131360937766	0.007245848996874143	0.00711110101506863	0.9461923635842305	-1	0.5	2	0.5	5	0.5384615384615384	7	0.35714285714285715	0.46153846153846156	11	6	3	1	0	0.8571428571428571	6	7	15	0.2	0.25	0.8827834744685289	0.9070402553795829	0.4247469755174807	0.9323476126755067	0.6562570855352049	0.8063346108915738	0.7564925866754723	0.8917977073277834	1.0	0.09090909090909091	0.0	0.00711110101506863	0.00711110101506863
2136	0.020998865396516016	0.005034840376075925	0.004998596593689684	0.9493475278009438	-1	0.5	2	0.5	5	0.5384615384615384	7	0.375	0.46153846153846156	10	6	4	2	0	0.625	5	8	15	0.25	0.25	0.903230125893945	0.8951781735481755	0.5017689063014821	0.9299523316989907	0.6775050952855167	0.7975107180654998	0.7564925866754723	0.8843047474440524	0.55	0.2	0.0	0.004998596593689684	0.004998596593689684
1141	0.023820135152014706	0.004360945446331511	0.0043381652195797135	0.9238796135609785	-1	0	0	0.3	3	0.6923076923076923	9	0.375	0.6923076923076923	11	9	3	1	0	0.625	5	8	15	0.125	0	0.9186281607651082	0.894592849328418	0.4247469755174807	0.9101335937758993	0.6562570855352049	0.7405809559408125	0.7564925866754723	0.8622690536029558	1.0	0.09090909090909091	0.0	0.0043381652195797135	0.0043381652195797135
3308	0.018078660697246497	0.004783973565318783	0.0018472786448492054	0.9368872745122674	-1	0	0	0.3	3	0.6666666666666666	8	0.5	0.5833333333333334	10	7	3	3	0	0.5714285714285714	4	7	14	0.42857142857142855	0.25	0.9186281607651082	0.8258388154693658	0.740909201707767	0.9160431232565375	0.7351321640812877	0.9004921423042173	0.8916109237911464	0.8859100035593207	0.1	0.2	0.0	0.0018472786448492054	0.0018472786448492054
1168	0.015769902437921587	0.00592775523933292	-0.00563530280802996	0.9735179554115225	-1	0	0	0.3	3	0.6923076923076923	9	0.3	0.6923076923076923	12	9	2	1	0	0.5	5	10	15	0.2	0	0.8995483866758776	0.9010684768158769	0.4055382053450566	0.9021552529415524	0.6775050952855167	0.8592064156501249	0.7564925866754723	0.8889200829420915	1.0	0.16666666666666666	0.0	-0.000563530280802996	-0.000563530280802996
2455	0.028846693586151894	0.006527952453536375	0.0031237657369745774	0.9501402626588938	-1	0	0	0.4	4	0.5384615384615384	7	0.3333333333333333	0.5384615384615384	10	7	4	3	0	0.5555555555555556	5	9	15	0.3333333333333333	0.2222222222222222	0.9186281607651082	0.6410934901203988	0.6315736449672897	0.9098024573739403	0.6987531050358285	0.8860399858972048	0.8864570649067066	0.8385417406284121	0.2	0.2	0.0	0.0031237657369745774	0.0031237657369745774
3664	0.02616114812365702	0.01150608614535374	0.011432889285417023	0.9505364994823318	-1	0	0	0.4	4	0.5384615384615384	7	0.3333333333333333	0.5384615384615384	10	7	4	3	0	0.5555555555555556	5	9	15	0.3333333333333333	0.2222222222222222	0.9186281607651082	0.8316741299081363	0.6195656468737596	0.9261370362332065	0.7351321640812877	0.7775045247402306	0.8916109237911464	0.857234826575776	0.2	0.2	0.0	0.011432889285417023	0.011432889285417023
2045	0.020952073496570946	0.005151819824809608	0.005149564161417092	0.9490825724759713	-1	0.5	2	0.5	5	0.5384615384615384	7	0.375	0.46153846153846156	11	6	3	2	0	0.625	5	8	15	0.4	0.25	0.8878320910227817	0.907125053894203	0.5787908370854835	0.9380090518091421	0.6987531050358285	0.8252172219695032	0.7564925866754723	0.8986791121460208	0.5454545454545454	0.18181818181818182	0.0	0.005149564161417092	0.005149564161417092
899	0.021218671451031974	0.005944756889378544	-0.0007377390208341917	0.9541373591195708	-1	0	0	0.3	3	0.6923076923076923	9	0.3333333333333333	0.6923076923076923	12	9	2	1	0	0.5555555555555556	5	9	15	0.2	0	0.903230125893945	0.9047923946618244	0.4247469755174807	0.9113783109691593	0.6775050952855167	0.8592064156501249	0.7564925866754723	0.8938147967139396	1.0	0.16666666666666666	0.0	-7.377390208341918e-05	-7.377390208341918e-05
2892	0.026659206410276037	0.011456377740852187	0.011423807303993859	0.9507131093427698	-1	0	0	0.4	4	0.5384615384615384	7	0.3333333333333333	0.5384615384615384	10	7	4	3	0	0.5555555555555556	5	9	15	0.3333333333333333	0.2222222222222222	0.9186281607651082	0.8316741299081363	0.6195656468737596	0.9261370362332065	0.7351321640812877	0.7775045247402306	0.8916109237911464	0.857234826575776	0.2	0.2	0.0	0.011423807303993859	0.011423807303993859
1265	0.028649700211055167	0.006438136573869337	0.0014533241862670237	0.6946617916334301	-1	0	0	0.1	1	1.0	13	1.0	1.0	14	13	0	1	0	0.06666666666666667	1	15	15	0.3333333333333333	0	0.8603337658862845	0.9130239631851013	0.419119750914524	0.8908306593278136	0.6074728263930449	0.8520496149358526	0.7430757153199663	0.8876591674995049	1.0	0.07142857142857142	0.0	0.0014533241862670237	0.0014533241862670237
3222	0.022621072397380204	0.006376548601650534	0.006220948925289888	0.9398859755576683	-1	0	0	0.4	4	0.5384615384615384	7	0.3333333333333333	0.5384615384615384	11	7	3	2	0	0.5555555555555556	5	9	15	0.3333333333333333	0.2222222222222222	0.9186281607651082	0.8214778856897089	0.6988514220540365	0.9136769316446528	0.7715112231267469	0.7674065380902773	0.8891877301484408	0.8446400344397766	0.5454545454545454	0.09090909090909091	0.0	0.006220948925289888	0.006220948925289888
1263	0.0025879898206494683	0.002586563946551469	-0.002569038225967616	0.9797468090188086	-1	0	0	1.0	4	0.0	0	0.5	0	3	0	2	0	0	0.75	4	3	6	0.0	0.5	0	0	0	0	0	0	0	0	0	0	0	-0.0002569038225967616	-0.0002569038225967616
1143	0.02541160117054343	0.003911753104848154	0.0033916656443776084	0.7105702882162919	-1	0	0	0.1	1	1.0	13	1.0	1.0	14	13	0	1	0	0.06666666666666667	1	15	15	0.3333333333333333	0	0.8603337658862845	0.9130239631851013	0.419119750914524	0.8908306593278136	0.6074728263930449	0.8520496149358526	0.7430757153199663	0.8876591674995049	1.0	0.07142857142857142	0.0	0.0033916656443776084	0.0033916656443776084
4977	0.0243186011548273	0.013124077541674493	0.012109503093504758	0.966302561126309	-1	0	0	0.4	4	0.5384615384615384	7	0.375	0.46153846153846156	9	6	5	3	0	0.625	5	8	15	0.2727272727272727	0.2	0.9186281607651082	0.8371161747272027	0.798259965219321	0.93535617494838	0.7715112231267469	0.7723821221904218	0.870081349779274	0.8633728004590507	0.2222222222222222	0.4444444444444444	0.0	0.012109503093504758	0.012109503093504758
4380	0.019503493329612445	0.011142642625673957	-0.007384068409202285	0.9722430919213714	-1	0	0	0.3	3	0.6923076923076923	9	0.26785714285714285	0.6153846153846154	11	8	3	3	0	0.875	7	8	15	0.42857142857142855	0.18181818181818182	0.9186281607651082	0.8109054624959605	0.7429231864610667	0.9501493096512295	0.7715112231267469	0.8869686012048582	0.8939874457099135	0.8960927306248381	0.09090909090909091	0.5454545454545454	0.0	-0.0007384068409202285	-0.0007384068409202285
2620	0.025089636787789287	0.010493740602275618	0.0093770966026127	0.9590192125526926	-1	0.5	2	0.5	5	0.5384615384615384	7	0.35714285714285715	0.46153846153846156	11	6	3	1	0	0.8571428571428571	6	7	15	0.2	0.25	0.8827834744685289	0.9070402553795829	0.4247469755174807	0.933662927263458	0.6562570855352049	0.8063346108915738	0.7564925866754723	0.8924727104545024	1.0	0.09090909090909091	0.0	0.0093770966026127	0.0093770966026127
4517	0.024604886543032	0.012736656180703613	0.011496142209620303	0.9666664307972722	-1	0	0	0.4	4	0.5384615384615384	7	0.375	0.46153846153846156	9	6	5	3	0	0.625	5	8	15	0.2727272727272727	0.2	0.9186281607651082	0.8371161747272027	0.6988514220540365	0.9315238903052467	0.7715112231267469	0.8179093323311099	0.8939874457099135	0.8717479765851627	0.2222222222222222	0.4444444444444444	0.0	0.011496142209620303	0.011496142209620303
3048	None	None	None	None	None	0	0	0.4	4	0.5384615384615384	7	0.5357142857142857	0.46153846153846156	9	6	5	4	0	0.5714285714285714	4	7	15	0.36363636363636365	0.2222222222222222	0.9186281607651082	0.6288981581605001	0.5402798716934828	0.912773083928865	0.6987531050358285	0.7421733659520959	0.8891877301484408	0.7876672106910931	0.16666666666666666	0.2222222222222222	0.0	None	None
466	0.001741736147512412	0.0016951119940179112	-0.001693018974124795	0.9833152363480312	-1	0	0	1.0	1	0	0	1.0	0	1	0	0	0	0	0.5	2	1	2	0.0	0	0	0	0	0	0	0	0	0	0	0	0	-0.00016930189741247952	-0.00016930189741247952
341	0.0018279114999984248	0.0017664006825023472	-0.001766369451266539	0.9860759954828561	-1	0	0	1.0	1	0	0	1.0	0	1	0	0	1	0	0.5	1	2	2	0.3333333333333333	0	0	0	0	0	0	0	0	0	0	0	0	-0.0001766369451266539	-0.0001766369451266539
3438	0.024613539694328255	0.012616836719672916	0.011361105830615238	0.9665596505985292	-1	0	0	0.4	4	0.5384615384615384	7	0.375	0.46153846153846156	9	6	5	3	0	0.625	5	8	15	0.2727272727272727	0.2	0.9186281607651082	0.8371161747272027	0.6988514220540365	0.9315238903052467	0.7715112231267469	0.7863561894983067	0.8891877301484408	0.864141278750897	0.2222222222222222	0.4444444444444444	0.0	0.011361105830615238	0.011361105830615238
3408	0.02494549551702204	0.01326467386855631	0.011777652404288385	0.966745668340622	-1	0	0	0.4	4	0.5384615384615384	7	0.375	0.46153846153846156	9	6	5	3	0	0.625	5	8	15	0.2727272727272727	0.2	0.9186281607651082	0.8371161747272027	0.798259965219321	0.93535617494838	0.7715112231267469	0.7863561894983067	0.8891877301484408	0.8665377148688564	0.2222222222222222	0.5555555555555556	0.0	0.011777652404288385	0.011777652404288385
3443	0.026109801898186638	0.011223768524172261	0.011163330071830943	0.9501076787746283	-1	0	0	0.4	4	0.5384615384615384	7	0.3333333333333333	0.5384615384615384	10	7	4	3	0	0.5555555555555556	5	9	15	0.3333333333333333	0.2222222222222222	0.9186281607651082	0.8316741299081363	0.6195656468737596	0.9261370362332065	0.7351321640812877	0.7775045247402306	0.8916109237911464	0.857234826575776	0.2	0.2	0.0	0.011163330071830943	0.011163330071830943
1856	0.020810748526371648	0.005362274325844293	0.005321529773676723	0.949204766446053	-1	0.5	2	0.5	5	0.5384615384615384	7	0.375	0.46153846153846156	11	6	3	2	0	0.625	5	8	15	0.4	0.25	0.8878320910227817	0.907125053894203	0.5787908370854835	0.9380090518091421	0.6987531050358285	0.8252172219695032	0.7564925866754723	0.8986791121460208	0.5454545454545454	0.18181818181818182	0.0	0.005321529773676723	0.005321529773676723
1978	0.022398082214403862	0.007718261529069374	0.006547512666609119	0.9493740644507873	-1	0.5	2	0.6	6	0.46153846153846156	6	0.35714285714285715	0.46153846153846156	11	6	3	0	0	0.8571428571428571	6	7	15	0.0	0.25	0.9186281607651082	0.8895599885420941	0.3460213121263232	0.934796811554144	0.6562570855352049	0.7556066593170702	0.7564925866754723	0.8764541895071974	0	0	0.0	0.006547512666609119	0.006547512666609119
541	0.0026729113135349975	0.0022237266236224034	-0.002219579094681204	0.9729740822930846	-1	0	0	0.5	1	1.0	1	1.0	1.0	1	1	1	3	0	0.3333333333333333	3	1	3	0.5	0	1.0	0.5	0.8563635434657982	0.5	0.3462346789370404	0.5	0.9429613694075781	0.5	1.0	0	0.5063957757257654	-0.0002219579094681204	-0.0002219579094681204
2504	0.02219783230626854	0.004919642765554109	0.0010064598348504925	0.938191340951318	-1	0	0	0.3	3	0.6923076923076923	9	0.4166666666666667	0.6153846153846154	11	8	3	4	0	0.4444444444444444	4	9	15	0.5714285714285714	0.25	0.9186281607651082	0.6475446406548665	0.6843564528490961	0.8971086686654556	0.6987531050358285	0.9216620708022969	0.8939874457099135	0.851486110648665	0.13636363636363635	0.18181818181818182	0.0	0.0010064598348504925	0.0010064598348504925
2233	0.019235305912300327	0.002530814441298948	-0.0011964187804157542	0.9802041921814264	-1	0.5	2	0.5	5	0.5384615384615384	7	0.35714285714285715	0.46153846153846156	11	6	3	1	0	0.8571428571428571	6	7	15	0.2	0.25	0.8558650808711533	0.9039548464206341	0.4247469755174807	0.9220492480977941	0.6151079777299275	0.8638496730475209	0.7754982464982582	0.8990494434037407	1.0	0.18181818181818182	0.0	-0.00011964187804157543	-0.00011964187804157543
3116	0.026603999037512815	0.011846861669505162	0.011762241700729143	0.9505455121937055	-1	0	0	0.4	4	0.5384615384615384	7	0.3333333333333333	0.5384615384615384	10	7	4	3	0	0.5555555555555556	5	9	15	0.3333333333333333	0.2222222222222222	0.9186281607651082	0.8316741299081363	0.6195656468737596	0.9261370362332065	0.7351321640812877	0.7775045247402306	0.8916109237911464	0.857234826575776	0.2	0.2	0.0	0.011762241700729143	0.011762241700729143
598	0.0017734954972710379	0.0017155666490139636	-0.0017155666486555817	0.9863416703738394	-1	0	0	1.0	1	0	0	1.0	0	1	0	0	0	0	0.5	1	2	2	0.0	0	0	0	0	0	0	0	0	0	0	0	0	-0.00017155666486555818	-0.00017155666486555818
1859	0.021336887557560663	0.005450936774693405	0.005262835087960848	0.9492161260369522	-1	0.5	2	0.5	5	0.5384615384615384	7	0.375	0.46153846153846156	10	6	4	2	0	0.625	5	8	15	0.25	0.25	0.903230125893945	0.8951781735481755	0.5017689063014821	0.9236990792015783	0.6775050952855167	0.7975107180654998	0.7564925866754723	0.8811211411030733	0.55	0.2	0.0	0.005262835087960848	0.005262835087960848
3139	0.026403656956333166	0.011521074105323482	0.01143713441821339	0.9502341746767309	-1	0	0	0.4	4	0.5384615384615384	7	0.3333333333333333	0.5384615384615384	10	7	4	3	0	0.5555555555555556	5	9	15	0.3333333333333333	0.2222222222222222	0.9186281607651082	0.8316741299081363	0.6195656468737596	0.9261370362332065	0.7351321640812877	0.7775045247402306	0.8916109237911464	0.857234826575776	0.2	0.2	0.0	0.01143713441821339	0.01143713441821339
4959	0.0246952443424834	0.012939857297625928	0.011683596615925043	0.9669225063876673	-1	0	0	0.4	4	0.5384615384615384	7	0.375	0.46153846153846156	9	6	5	3	0	0.625	5	8	15	0.2727272727272727	0.2	0.9186281607651082	0.8371161747272027	0.798259965219321	0.93535617494838	0.7715112231267469	0.7863561894983067	0.8891877301484408	0.8665377148688564	0.2222222222222222	0.4444444444444444	0.0	0.011683596615925043	0.011683596615925043
1441	0.03985110645155037	0.01308738167243446	-0.012435257457855075	0.8637053110404003	-1	0	0	0.1	1	1.0	13	1.0	1.0	14	13	0	1	0	0.06666666666666667	1	15	15	0.3333333333333333	0	0.6488973023600605	0.9168998978671381	0.3749815609195668	0.8984760899604204	0.5586885672508851	0.8796449666071227	0.7564925866754723	0.8993608961745346	1.0	0.07142857142857142	0.0	-0.0012435257457855075	-0.0012435257457855075
2330	0.026846366282209988	0.006391229699861788	0.003473293865823668	0.5609559714341852	-1	0	0	0.3	3	0.6923076923076923	9	0.4166666666666667	0.6923076923076923	11	9	3	2	0	0.25	3	12	15	0.25	0.4	0.9186281607651082	0.625506883929835	0.4247469755174807	0.9060959809057415	0.6987531050358285	0.7202568691770944	0.9118030798448856	0.77588859855408	0.5454545454545454	0.09090909090909091	0.0	0.003473293865823668	0.003473293865823668
2613	0.02256452826071808	0.004495958532543512	0.0033907753932727533	0.9684358588349828	-1	0.5	2	0.5	5	0.5384615384615384	7	0.3333333333333333	0.5384615384615384	11	7	3	1	0	0.5555555555555556	5	9	15	0.16666666666666666	0.25	0.8827834744685289	0.8860086816573491	0.4247469755174807	0.9147200875263743	0.6151079777299275	0.8500323799251094	0.7564925866754723	0.8862214541400653	1.0	0.09090909090909091	0.0	0.0033907753932727533	0.0033907753932727533
939	0.001738509948267174	0.0016962679780061795	-0.0016941282327131411	0.9832494282137123	-1	0	0	1.0	1	0	0	1.0	0	1	0	0	0	0	0.5	2	1	2	0.0	0	0	0	0	0	0	0	0	0	0	0	0	-0.0001694128232713141	-0.0001694128232713141
1688	0.021048810386764948	0.005244812072313693	0.005197462157523773	0.9492689364924257	-1	0.5	2	0.5	5	0.5384615384615384	7	0.375	0.46153846153846156	10	6	4	2	0	0.625	5	8	15	0.25	0.25	0.903230125893945	0.8951781735481755	0.5017689063014821	0.9299523316989907	0.6775050952855167	0.7975107180654998	0.7564925866754723	0.8843047474440524	0.55	0.2	0.0	0.005197462157523773	0.005197462157523773
2595	0.027097577733014144	0.011645535420020163	0.011530722191059224	0.9507377928552498	-1	0	0	0.4	4	0.5384615384615384	7	0.3333333333333333	0.5384615384615384	10	7	4	3	0	0.5555555555555556	5	9	15	0.3333333333333333	0.2222222222222222	0.9186281607651082	0.8316741299081363	0.6195656468737596	0.9261370362332065	0.7351321640812877	0.7775045247402306	0.8916109237911464	0.857234826575776	0.2	0.2	0.0	0.011530722191059224	0.011530722191059224
1450	0.029904197104123075	0.005784931698319273	0.0017022761407086374	0.7081196721039393	-1	0	0	0.1	1	1.0	13	1.0	1.0	14	13	0	1	0	0.06666666666666667	1	15	15	0.3333333333333333	0	0.8603337658862845	0.9130239631851013	0.419119750914524	0.8908306593278136	0.6074728263930449	0.8520496149358526	0.7430757153199663	0.8876591674995049	1.0	0.07142857142857142	0.0	0.0017022761407086374	0.0017022761407086374
3717	0.018801072807538958	0.0038490275805403208	-0.0035632068302771454	0.9409311781548482	-1	0	0	0.4	4	0.5384615384615384	7	0.3333333333333333	0.5384615384615384	10	7	4	3	0	0.5555555555555556	5	9	15	0.3333333333333333	0.2222222222222222	0.9186281607651082	0.8316741299081363	0.6688709111299603	0.935394641099528	0.7351321640812877	0.7775045247402306	0.8916109237911464	0.8630036038766882	0.2	0.2	0.0	-0.00035632068302771455	-0.00035632068302771455
1799	0.02254617184362318	0.007546222807638355	0.00639912297325724	0.9496516438767709	-1	0.5	2	0.6	6	0.46153846153846156	6	0.35714285714285715	0.46153846153846156	11	6	3	0	0	0.8571428571428571	6	7	15	0.0	0.25	0.9186281607651082	0.8895599885420941	0.3460213121263232	0.934796811554144	0.6562570855352049	0.7556066593170702	0.7564925866754723	0.8764541895071974	0	0	0.0	0.00639912297325724	0.00639912297325724
4302	0.024976559609702246	0.013565686829191773	0.012326803585847274	0.9663182742653813	-1	0	0	0.4	4	0.5384615384615384	7	0.375	0.46153846153846156	9	6	5	3	0	0.625	5	8	15	0.2727272727272727	0.2	0.9186281607651082	0.8371161747272027	0.798259965219321	0.93535617494838	0.7715112231267469	0.7863561894983067	0.8891877301484408	0.8665377148688564	0.2222222222222222	0.4444444444444444	0.0	0.012326803585847274	0.012326803585847274
1373	0.028152628822516755	0.004652150947309111	-0.004459252910646488	0.8255930535145929	-1	0	0	0.1	1	1.0	13	0.38461538461538464	0.9230769230769231	13	12	1	2	0	0.23076923076923078	3	13	15	0.4	0	0.9186281607651082	0.8864157731757727	0.4247469755174807	0.9001989149427366	0.6987531050358285	0.7365677783525387	0.7564925866754723	0.8533049573873476	0.576923076923077	0.23076923076923078	0.0	-0.00044592529106464885	-0.00044592529106464885
2520	0.02451880912229852	0.009828774465831852	0.00885786669699052	0.9585554417947696	-1	0.5	2	0.5	5	0.5384615384615384	7	0.35714285714285715	0.46153846153846156	11	6	3	1	0	0.8571428571428571	6	7	15	0.2	0.25	0.8827834744685289	0.9070402553795829	0.4247469755174807	0.933662927263458	0.6562570855352049	0.8063346108915738	0.7564925866754723	0.8924727104545024	1.0	0.09090909090909091	0.0	0.00885786669699052	0.00885786669699052
2864	0.026243205461920546	0.011282932394319658	0.011218515450338081	0.9505399042567305	-1	0	0	0.4	4	0.5384615384615384	7	0.3333333333333333	0.5384615384615384	10	7	4	3	0	0.5555555555555556	5	9	15	0.3333333333333333	0.2222222222222222	0.9186281607651082	0.8316741299081363	0.6195656468737596	0.9261370362332065	0.7351321640812877	0.7775045247402306	0.8916109237911464	0.857234826575776	0.2	0.2	0.0	0.011218515450338081	0.011218515450338081
4087	0.02647539109688472	0.011628767350408908	0.01152155294254963	0.9505323503724129	-1	0	0	0.4	4	0.5384615384615384	7	0.3333333333333333	0.5384615384615384	10	7	4	3	0	0.5555555555555556	5	9	15	0.3333333333333333	0.2222222222222222	0.9186281607651082	0.8316741299081363	0.6195656468737596	0.9261370362332065	0.7161529599548048	0.7665184572945816	0.8809874603393014	0.8546691753697605	0.2	0.2	0.0	0.01152155294254963	0.01152155294254963
3368	0.02379194564612762	0.008149140764228993	0.008055249420964033	0.9596137494511412	-1	0	0	0.4	4	0.5384615384615384	7	0.3333333333333333	0.5384615384615384	10	7	4	3	0	0.5555555555555556	5	9	15	0.3333333333333333	0.2222222222222222	0.9186281607651082	0.8307059775710295	0.48251342360548166	0.9340111123499291	0.7715112231267469	0.7700594353291167	0.9032608416126071	0.8601371134693205	0.2	0.2	0.0	0.008055249420964033	0.008055249420964033
2815	0.020809907637123554	0.0037811989315590815	-0.0032434087722336114	0.9607029705162292	-1	0	0	0.4	4	0.5384615384615384	7	0.3333333333333333	0.5384615384615384	10	7	4	3	0	0.5555555555555556	5	9	15	0.3333333333333333	0.2222222222222222	0.9186281607651082	0.8316741299081363	0.63882112956976	0.9210453781843501	0.7351321640812877	0.7877301649577733	0.8864570649067066	0.8567421381276367	0.2	0.2	0.0	-0.0003243408772233611	-0.0003243408772233611
1523	0.02935625827042476	0.00623906568819631	0.0014344754860651139	0.6966300773802039	-1	0	0	0.1	1	1.0	13	1.0	1.0	14	13	0	1	0	0.06666666666666667	1	15	15	0.3333333333333333	0	0.8603337658862845	0.9130239631851013	0.419119750914524	0.8908306593278136	0.6121599291213856	0.8480175101032098	0.7430757153199663	0.8866034167174408	1.0	0.07142857142857142	0.0	0.0014344754860651139	0.0014344754860651139
2568	0.019581140966618293	0.0014799254466405498	-0.0004923933690621302	0.9581001685872752	-1	0.5	2	0.5	5	0.5384615384615384	7	0.35714285714285715	0.46153846153846156	10	6	4	1	0	0.8571428571428571	6	7	15	0.125	0.25	0.9007058176168187	0.8950677671961171	0.4867138979495323	0.9181025845734606	0.6775050952855167	0.7975107180654998	0.7564925866754723	0.87836935569546	1.0	0.1	0.0	-4.923933690621302e-05	-4.923933690621302e-05
3040	0.026825457676550382	0.01158240741626719	0.011510421435205842	0.9501845104238525	-1	0	0	0.4	4	0.5384615384615384	7	0.3333333333333333	0.5384615384615384	10	7	4	3	0	0.5555555555555556	5	9	15	0.3333333333333333	0.2222222222222222	0.9186281607651082	0.8316741299081363	0.6195656468737596	0.9261370362332065	0.7351321640812877	0.7775045247402306	0.8916109237911464	0.857234826575776	0.2	0.2	0.0	0.011510421435205842	0.011510421435205842
2551	0.026323679766294163	0.010038125810846251	0.009763077403594703	0.9570098587007865	-1	0	0	0.4	4	0.5384615384615384	7	0.3333333333333333	0.5384615384615384	10	7	4	3	0	0.5555555555555556	5	9	15	0.3333333333333333	0.2222222222222222	0.9186281607651082	0.8797534168569022	0.63882112956976	0.9337502169226354	0.7351321640812877	0.8081398455387737	0.8257436974567306	0.8833572753373294	0.2	0.2	0.0	0.009763077403594703	0.009763077403594703
4686	0.02439736771246828	0.012998443289223014	0.011744166247637584	0.9665032481881296	-1	0	0	0.4	4	0.5384615384615384	7	0.375	0.46153846153846156	9	6	5	3	0	0.625	5	8	15	0.2727272727272727	0.2	0.9186281607651082	0.8371161747272027	0.6988514220540365	0.9315238903052467	0.7715112231267469	0.7863561894983067	0.8891877301484408	0.864141278750897	0.2222222222222222	0.4444444444444444	0.0	0.011744166247637584	0.011744166247637584
40	0.003312065925113632	0.0022526908302217363	-0.002222994259452818	0.9762998262256166	-1	0	0	0.6666666666666666	2	0.5	1	1.0	0.5	3	1	0	2	0	0.25	4	1	4	1.0	0.6666666666666666	1.0	0.9290301771801344	0.5491153607687078	0.5840558529052831	0.9288815709539999	0.8517190504674023	0.8786037075573695	0.8253696669840004	0.6666666666666666	0	0.0	-0.0002222994259452818	-0.0002222994259452818
3695	0.02478004222122118	0.012843052340968357	0.011446306725278948	0.9667488121046104	-1	0	0	0.4	4	0.5384615384615384	7	0.375	0.46153846153846156	9	6	5	3	0	0.625	5	8	15	0.2727272727272727	0.2	0.9186281607651082	0.8371161747272027	0.6988514220540365	0.9315238903052467	0.7715112231267469	0.7863561894983067	0.8891877301484408	0.864141278750897	0.2222222222222222	0.4444444444444444	0.0	0.011446306725278948	0.011446306725278948
4250	0.026385630056633438	0.011193825600896995	0.011152923324492475	0.950823284783713	-1	0	0	0.4	4	0.5384615384615384	7	0.3333333333333333	0.5384615384615384	10	7	4	3	0	0.5555555555555556	5	9	15	0.3333333333333333	0.2222222222222222	0.9186281607651082	0.8316741299081363	0.6692699184564018	0.9304047312719325	0.7351321640812877	0.7775045247402306	0.8916109237911464	0.8598303421423829	0.2	0.2	0.0	0.011152923324492475	0.011152923324492475
2023	0.02113264035606868	0.0051452354985073835	0.005118754961230968	0.9329402507507885	-1	0	0	0.4	4	0.5384615384615384	7	0.3333333333333333	0.46153846153846156	9	6	5	5	0	0.5555555555555556	5	9	15	0.45454545454545453	0.2222222222222222	0.9186281607651082	0.6288981581605001	0.5787908370854835	0.912616670088042	0.6987531050358285	0.7583456787263274	0.8784644982708621	0.792332861722658	0.1111111111111111	0.2222222222222222	0.0	0.005118754961230968	0.005118754961230968
4091	0.024790875147249876	0.013105830071851796	0.011740796681301171	0.966591497259639	-1	0	0	0.4	4	0.5384615384615384	7	0.375	0.46153846153846156	9	6	5	3	0	0.625	5	8	15	0.2727272727272727	0.2	0.9186281607651082	0.8371161747272027	0.798259965219321	0.93535617494838	0.7715112231267469	0.7863561894983067	0.8891877301484408	0.8665377148688564	0.2222222222222222	0.4444444444444444	0.0	0.011740796681301171	0.011740796681301171
440	0.0036417500108287685	0.002627523661025722	-0.0026275236610100354	0.9795436262663508	-1	0	0	0.6666666666666666	2	0.5	1	0.6666666666666666	0.5	3	1	0	0	0	0.6666666666666666	2	3	4	0.0	0	0.41036633707872666	0.7443684393061368	0.28063805951786447	0.7991056708991985	0.5809389817026214	0.6102268715129975	0.7998921792450039	0.7243067882337865	0	0	0.0	-0.00026275236610100357	-0.00026275236610100357
792	0.02135900556946147	0.006218859290911908	-0.0008680358384893033	0.9555045764305485	-1	0	0	0.3	3	0.6923076923076923	9	0.3333333333333333	0.6923076923076923	12	9	2	1	0	0.5555555555555556	5	9	15	0.2	0	0.903230125893945	0.9047923946618244	0.4247469755174807	0.9063915640209361	0.6987531050358285	0.8603572696496161	0.7564925866754723	0.892200612116932	1.0	0.08333333333333333	0.0	-8.680358384893033e-05	-8.680358384893033e-05
4581	0.024691209456886958	0.012995732733666701	0.011793779698958744	0.9667696812640174	-1	0	0	0.4	4	0.5384615384615384	7	0.375	0.46153846153846156	9	6	5	3	0	0.625	5	8	15	0.2727272727272727	0.2	0.9186281607651082	0.8371161747272027	0.798259965219321	0.93535617494838	0.7715112231267469	0.7723821221904218	0.870081349779274	0.8633728004590507	0.2222222222222222	0.4444444444444444	0.0	0.011793779698958744	0.011793779698958744
4013	0.024521595960183423	0.013043866890364445	0.012020068138199922	0.9664548568741398	-1	0	0	0.4	4	0.5384615384615384	7	0.375	0.46153846153846156	9	6	5	3	0	0.625	5	8	15	0.2727272727272727	0.2	0.9186281607651082	0.8371161747272027	0.798259965219321	0.93535617494838	0.7715112231267469	0.7723821221904218	0.870081349779274	0.8633728004590507	0.2222222222222222	0.4444444444444444	0.0	0.012020068138199922	0.012020068138199922
3559	0.026962988495417575	0.011393053739319649	0.011380841184590535	0.9506032439228288	-1	0	0	0.4	4	0.5384615384615384	7	0.3333333333333333	0.5384615384615384	10	7	4	3	0	0.5555555555555556	5	9	15	0.3333333333333333	0.2222222222222222	0.9186281607651082	0.8316741299081363	0.6195656468737596	0.9261370362332065	0.7351321640812877	0.7775045247402306	0.8916109237911464	0.857234826575776	0.2	0.2	0.0	0.011380841184590535	0.011380841184590535
1638	None	None	None	None	None	0	0	0.3	3	0.6923076923076923	9	0.5	0.6153846153846154	10	8	4	3	0	0.3	3	10	15	0.3	0	0.8353597490269136	0.9070979588952426	0.6111044630419593	0.9452121443153813	0.6356825316325663	0.8200522499784795	0.7564925866754723	0.9015395585351241	0.1	0.2	0.0	None	None
2976	0.026582590332890375	0.011539492199775516	0.011521549731498364	0.950457658117727	-1	0	0	0.4	4	0.5384615384615384	7	0.3333333333333333	0.5384615384615384	10	7	4	3	0	0.5555555555555556	5	9	15	0.3333333333333333	0.2222222222222222	0.9186281607651082	0.8316741299081363	0.6195656468737596	0.9261370362332065	0.7351321640812877	0.7775045247402306	0.8916109237911464	0.857234826575776	0.2	0.2	0.0	0.011521549731498364	0.011521549731498364
1851	0.02415009795853824	0.005777055364668807	0.005430379389980154	0.9265502018861287	-1	0	0	0.3	3	0.6923076923076923	9	0.375	0.6923076923076923	11	9	3	1	0	0.625	5	8	15	0.125	0	0.9186281607651082	0.894592849328418	0.4247469755174807	0.9227434715942032	0.7715112231267469	0.8337525873077947	0.7564925866754723	0.8886546987328525	1.0	0.09090909090909091	0.0	0.005430379389980154	0.005430379389980154
4454	0.0240825505362709	0.012878762439408123	0.011484393545559836	0.9664763459985013	-1	0	0	0.4	4	0.5384615384615384	7	0.375	0.46153846153846156	9	6	5	3	0	0.625	5	8	15	0.2727272727272727	0.2	0.9186281607651082	0.8371161747272027	0.6988514220540365	0.9315238903052467	0.7715112231267469	0.7863561894983065	0.8891877301484408	0.864141278750897	0.2222222222222222	0.4444444444444444	0.0	0.011484393545559836	0.011484393545559836
66	0.0021678350500300334	0.0021116203784298793	-0.0021114748219322873	0.9793879871499959	-1	0	0	0.6666666666666666	2	0.5	1	0.6666666666666666	0.5	3	1	0	0	0	0.6666666666666666	2	3	4	0.0	0	0.44493259011116876	0.5075914593417447	0.45513517241211493	0.7816093143306774	0.41573626571876565	0.8320760941860301	0.5410533075103899	0.7248437211313514	0	0	0.0	-0.00021114748219322872	-0.00021114748219322872
3069	0.018358113547358754	0.0011545289095249481	-0.00044041178324160393	0.9693999986573127	-1	0.25	1	0.4	4	0.6153846153846154	8	0.4166666666666667	0.46153846153846156	10	6	4	2	0	1.0	6	6	15	0.25	0.2	0.903230125893945	0.8713203453333921	0.740909201707767	0.9270426186057712	0.7351321640812877	0.9041856071341411	0.8331346552195996	0.9031865482382123	0.55	0.3	0.0	-4.404117832416039e-05	-4.404117832416039e-05
4909	0.026983778243374123	0.011471661497120818	0.011439199235316848	0.9504435371150993	-1	0	0	0.4	4	0.5384615384615384	7	0.3333333333333333	0.5384615384615384	10	7	4	3	0	0.5555555555555556	5	9	15	0.3333333333333333	0.2222222222222222	0.9186281607651082	0.8316741299081363	0.6195656468737596	0.9261370362332065	0.7351321640812877	0.7775045247402306	0.8916109237911464	0.857234826575776	0.2	0.2	0.0	0.011439199235316848	0.011439199235316848
3875	0.02478777905122874	0.013156068895918882	0.011876593843198143	0.9664343411115257	-1	0	0	0.4	4	0.5384615384615384	7	0.375	0.46153846153846156	9	6	5	3	0	0.625	5	8	15	0.2727272727272727	0.2	0.9186281607651082	0.8371161747272027	0.6988514220540365	0.9315238903052467	0.7715112231267469	0.7863561894983067	0.8891877301484408	0.864141278750897	0.2222222222222222	0.4444444444444444	0.0	0.011876593843198143	0.011876593843198143
1938	0.021020018598696365	0.004901976652450885	-0.004901576713981856	0.9835963232362869	-1	0	0	0.5	5	0.46153846153846156	6	0.375	0.46153846153846156	10	6	4	2	0	0.625	5	8	15	0.25	0	0.8603337658862845	0.9191640914808787	0.2697111594368261	0.9135752029530626	0.6356825316325662	0.8085897045441446	0.9300957497199982	0.8886147555366706	0.6	0.2	0.0	-0.0004901576713981856	-0.0004901576713981856
3779	0.02027115495761379	0.0025042046240322216	-6.874732985925732e-05	0.9612330594570836	-1	0	0	0.4	4	0.5384615384615384	7	0.375	0.46153846153846156	9	6	5	3	0	0.625	5	8	15	0.2727272727272727	0.2	0.9186281607651082	0.8415094113969889	0.798259965219321	0.93535617494838	0.7715112231267469	0.7863561894983067	0.8891877301484408	0.8677885432175382	0.2222222222222222	0.4444444444444444	0.0	-6.874732985925733e-06	-6.874732985925733e-06
1595	0.024230988415220842	0.005846202543955002	-0.004288725991588155	0.6180658356533848	-1	0	0	0.1	1	1.0	12	1.0	1.0	12	12	1	4	0	0.07142857142857142	1	14	14	0.6666666666666666	0	0.903230125893945	0.903893287926702	0.4247469755174807	0.9398271886197979	0.6775050952855167	0.8968637902044023	0.7288310313593481	0.9156140235235704	0.08333333333333333	0.08333333333333333	0.0	-0.00042887259915881545	-0.00042887259915881545
3051	0.026354292076573582	0.011234394132341603	0.011215478238562284	0.9499306641260233	-1	0	0	0.4	4	0.5384615384615384	7	0.3333333333333333	0.5384615384615384	10	7	4	3	0	0.5555555555555556	5	9	15	0.3333333333333333	0.2222222222222222	0.9186281607651082	0.8316741299081363	0.6195656468737596	0.9261370362332065	0.7351321640812877	0.7775045247402306	0.8916109237911464	0.857234826575776	0.2	0.2	0.0	0.011215478238562284	0.011215478238562284
1968	0.025727432075434438	0.00719916755574487	0.006183324740092635	0.9543794893606822	-1	0.5	2	0.5	5	0.5384615384615384	7	0.375	0.46153846153846156	10	6	4	2	0	0.625	5	8	15	0.25	0.25	0.903230125893945	0.8951781735481755	0.4063884432940439	0.9188083869514835	0.6775050952855167	0.7975107180654998	0.7564925866754723	0.8787463410669064	0.55	0.1	0.0	0.006183324740092635	0.006183324740092635
4805	0.028439374094405827	0.009848120279473882	0.009848117557878455	0.9715108002490539	-1	0	0	0.4	4	0.5384615384615384	7	0.3333333333333333	0.5384615384615384	10	7	4	3	0	0.5555555555555556	5	9	15	0.3333333333333333	0.2	0.9186281607651082	0.8258388154693658	0.6916039374515662	0.9234864991598126	0.7351321640812877	0.9004477656364677	0.895277617277097	0.8892502641805777	0.2	0.4	0.0	0.009848117557878455	0.009848117557878455
2799	0.016905024599952644	0.004028138415901566	-0.0033849865510996945	0.9500891833988149	-1	0	0	0.4	4	0.5384615384615384	7	0.3333333333333333	0.5384615384615384	10	7	4	3	0	0.5555555555555556	5	9	15	0.3333333333333333	0.2222222222222222	0.9186281607651082	0.8316741299081363	0.5444803460375333	0.9239473562250899	0.7351321640812877	0.7775045247402306	0.8916109237911464	0.8559416317562983	0.2	0.2	0.0	-0.00033849865510996943	-0.00033849865510996943
3584	0.024391826242173717	0.012665850453924625	0.011274492387226597	0.9665494484676309	-1	0	0	0.4	4	0.5384615384615384	7	0.375	0.46153846153846156	9	6	5	3	0	0.625	5	8	15	0.2727272727272727	0.2	0.9186281607651082	0.8371161747272027	0.798259965219321	0.93535617494838	0.7715112231267469	0.7863561894983067	0.8891877301484408	0.8665377148688564	0.2222222222222222	0.4444444444444444	0.0	0.011274492387226597	0.011274492387226597
423	0.002933891409269393	0.002221840006411651	-0.002207568620702909	0.9759914721003196	-1	0	0	0.5	1	1.0	1	1.0	1.0	1	1	1	3	0	0.3333333333333333	3	1	3	0.5	0	0.5705417801374999	0.5	0.7503942166617537	0.5	0.986392193712162	0.5	0.8459068838287609	0.5	1.0	1.0	0.7813606681753095	-0.00022075686207029087	-0.00022075686207029087
637	0.02158445213525972	0.006000463425309744	-0.0005907752365658439	0.955362304152331	-1	0	0	0.3	3	0.6923076923076923	9	0.3333333333333333	0.6923076923076923	12	9	2	1	0	0.5555555555555556	5	9	15	0.2	0	0.903230125893945	0.9047923946618244	0.4247469755174807	0.9063915640209361	0.6775050952855167	0.8592064156501249	0.7564925866754723	0.8918941834847519	1.0	0.08333333333333333	0.0	-5.9077523656584393e-05	-5.9077523656584393e-05
4631	None	None	None	None	None	0	0	0.3	3	0.6923076923076923	9	0.5357142857142857	0.6153846153846154	10	8	4	2	0	0.5714285714285714	4	7	15	0.2	0.2222222222222222	0.903230125893945	0.8939081916348676	0.44400245821348105	0.9198939175552621	0.6775050952855167	0.9009923485172467	0.7123948214242336	0.9055240170278682	0.55	0.2	0.0	None	None
1408	0.04173327294562933	0.009132108760708246	-0.006767004645318059	0.9526729852399931	-1	0.25	1	0.4	4	0.6153846153846154	8	0.3333333333333333	0.5384615384615384	11	7	3	3	0	0.5555555555555556	5	9	15	0.5	0.3333333333333333	0.8328354407497871	0.9193541091837213	0.4247469755174807	0.9184287816748063	0.6987531050358285	0.8271696246563695	0.7564925866754723	0.8947460109034122	0.09090909090909091	0.18181818181818182	0.0	-0.0006767004645318058	-0.0006767004645318058
1553	0.03898727429676316	0.008803756501157051	-0.008799534398948665	0.9343291721376898	-1	0.25	1	0.3	3	0.7692307692307693	10	0.2727272727272727	0.7692307692307693	13	10	1	1	0	0.45454545454545453	5	11	15	0.3333333333333333	0.5	0.8878320910227817	0.9033496134655326	0.4247469755174807	0.928284704198873	0.5726119582293039	0.7578512481593072	0.7564925866754723	0.8785595414304205	1.0	0.07692307692307693	0.0	-0.0008799534398948666	-0.0008799534398948666
4927	0.02452543351095232	0.013038637341787994	0.011599532790535255	0.9667815852663852	-1	0	0	0.4	4	0.5384615384615384	7	0.375	0.46153846153846156	9	6	5	3	0	0.625	5	8	15	0.2727272727272727	0.2	0.9186281607651082	0.8371161747272027	0.6988514220540365	0.9315238903052467	0.7318703339768098	0.7774659398909537	0.8666311494057618	0.8620879035095024	0.2222222222222222	0.4444444444444444	0.0	0.011599532790535255	0.011599532790535255
675	0.002838218637967549	0.002739329294204405	-0.002739097164023304	0.9825150720793522	-1	0	0	1.0	1	0	0	1.0	0	1	0	0	1	0	0.5	2	1	2	0.3333333333333333	0	0	0	0	0	0	0	0	0	0	0	0	-0.0002739097164023304	-0.0002739097164023304
3906	0.02676210411019214	0.011482879211782773	0.011455201914049556	0.9505196838021882	-1	0	0	0.4	4	0.5384615384615384	7	0.3333333333333333	0.5384615384615384	10	7	4	3	0	0.5555555555555556	5	9	15	0.3333333333333333	0.2222222222222222	0.9186281607651082	0.8316741299081363	0.6195656468737596	0.9261370362332065	0.7351321640812877	0.7775045247402306	0.8916109237911464	0.857234826575776	0.2	0.2	0.0	0.011455201914049556	0.011455201914049556
2950	0.026827581221442433	0.011600432034948786	0.0115314161362823	0.9502972277495789	-1	0	0	0.4	4	0.5384615384615384	7	0.3333333333333333	0.5384615384615384	10	7	4	3	0	0.5555555555555556	5	9	15	0.3333333333333333	0.2222222222222222	0.9186281607651082	0.8316741299081363	0.6195656468737596	0.9261370362332065	0.7351321640812877	0.7775045247402306	0.8916109237911464	0.857234826575776	0.2	0.4	0.0	0.0115314161362823	0.0115314161362823
1183	0.019551220674876937	0.003512709068063533	-0.0018557558236598915	0.9511116016082288	-1	0	0	0.3	3	0.6923076923076923	9	0.3333333333333333	0.6923076923076923	12	9	2	1	0	0.5555555555555556	5	9	15	0.2	0	0.9007058176168187	0.9071987602665431	0.4247469755174807	0.9113783109691593	0.6775050952855167	0.8592064156501249	0.7564925866754723	0.8947054074917171	1.0	0.16666666666666666	0.0	-0.00018557558236598914	-0.00018557558236598914
1325	0.023305076726342407	0.003323081240812026	0.002493005630238479	0.9295465543192173	-1	0	0	0.3	3	0.6923076923076923	9	0.3333333333333333	0.6923076923076923	12	9	2	1	0	0.5555555555555556	5	9	15	0.2	0	0.903230125893945	0.9047923946618244	0.4247469755174807	0.9089828802902814	0.6959013483743863	0.8530571545360107	0.7564925866754723	0.8912818925840434	1.0	0.16666666666666666	0.0	0.002493005630238479	0.002493005630238479
1527	0.04405350920121431	0.010341894829022806	-0.008437712722823102	0.7489905759458284	-1	0	0	0.1	1	1.0	12	1.0	1.0	12	12	1	4	0	0.07142857142857142	1	14	14	0.6666666666666666	0	0.459910547416081	0.8938661632978107	0.3749815609195668	0.9075458013979208	0.5586885672508851	0.8813575487539266	0.7157946700137203	0.8947379833438869	0.08333333333333333	0.08333333333333333	0.0	-0.0008437712722823102	-0.0008437712722823102
1085	0.02143934461301329	0.006482056193187927	-0.0006848755780574291	0.9553793632197519	-1	0	0	0.3	3	0.6923076923076923	9	0.3333333333333333	0.6923076923076923	12	9	2	1	0	0.5555555555555556	5	9	15	0.2	0	0.903230125893945	0.9047923946618244	0.4247469755174807	0.911440831638712	0.6775050952855167	0.8592064156501249	0.7564925866754723	0.8938392912597882	1.0	0.08333333333333333	0.0	-6.848755780574292e-05	-6.848755780574292e-05
3006	0.021269853501113326	0.006548885599217209	0.006515346533118888	0.936721462932291	-1	0	0	0.4	4	0.5384615384615384	7	0.3333333333333333	0.46153846153846156	9	6	5	5	0	0.5555555555555556	5	9	15	0.45454545454545453	0.2222222222222222	0.9186281607651082	0.6288981581605001	0.5402798716934828	0.912773083928865	0.6987531050358285	0.7421733659520959	0.8891877301484408	0.7876672106910931	0.1111111111111111	0.2222222222222222	0.0	0.006515346533118888	0.006515346533118888
1584	0.04205516537957032	0.009954364131278952	-0.006376836532851944	0.7379085905767204	-1	0	0	0.1	1	1.0	12	1.0	1.0	12	12	1	4	0	0.07142857142857142	1	14	14	0.6666666666666666	0	0.459910547416081	0.8938661632978107	0.3749815609195668	0.9075458013979208	0.5586885672508851	0.8813575487539266	0.7157946700137203	0.8947379833438869	0.08333333333333333	0.08333333333333333	0.0	-0.0006376836532851944	-0.0006376836532851944
3853	0.017517855626120113	0.004275941272166799	-0.0028532143172719142	0.9704197004101983	-1	0	0	0.3	3	0.6923076923076923	9	0.46875	0.6923076923076923	11	9	3	1	0	0.5	4	8	15	0.125	0.25	0.9186281607651082	0.8933580404759126	0.4247469755174807	0.9016835103981858	0.6987531050358285	0.9010150851882389	0.728477535410895	0.8987469709648978	1.0	0.09090909090909091	0.0	-0.00028532143172719143	-0.00028532143172719143
1705	0.019165226909865524	0.0047136229531059845	0.00445305906017968	0.9457546294558554	-1	0.5	2	0.5	5	0.5384615384615384	7	0.35714285714285715	0.46153846153846156	11	6	3	1	0	0.8571428571428571	6	7	15	0.2	0.25	0.8878320910227817	0.907125053894203	0.4247469755174807	0.9323476126755067	0.6987531050358285	0.8382769977646625	0.7564925866754723	0.8986764630764111	1.0	0.09090909090909091	0.0	0.00445305906017968	0.00445305906017968
2155	0.02283307642763488	0.007225197846032931	0.007054257417680643	0.9465858461751913	-1	0.5	2	0.5	5	0.5384615384615384	7	0.35714285714285715	0.46153846153846156	11	6	3	1	0	0.8571428571428571	6	7	15	0.2	0.25	0.8827834744685289	0.9070402553795829	0.4247469755174807	0.9323476126755067	0.6562570855352049	0.8063346108915738	0.7564925866754723	0.8917977073277834	1.0	0.09090909090909091	0.0	0.007054257417680643	0.007054257417680643
4950	0.024418159414744435	0.012769374171714767	0.011608805926726837	0.966372484366613	-1	0	0	0.4	4	0.5384615384615384	7	0.375	0.46153846153846156	9	6	5	3	0	0.625	5	8	15	0.2727272727272727	0.2	0.9186281607651082	0.8371161747272027	0.798259965219321	0.93535617494838	0.7715112231267469	0.7863561894983067	0.8891877301484408	0.8665377148688564	0.2222222222222222	0.4444444444444444	0.0	0.011608805926726837	0.011608805926726837
2647	0.01594446735599797	0.0006814120105323365	0.00018167800864183928	0.937804492750605	-1	0	0	0.4	4	0.5384615384615384	7	0.2777777777777778	0.46153846153846156	10	6	4	4	0	0.6666666666666666	6	9	15	0.5	0.2222222222222222	0.9186281607651082	0.6410934901203988	0.6076726849579062	0.8970180636034945	0.6987531050358285	0.880680469994904	0.8916109237911464	0.8293708910987059	0.15000000000000002	0.2	0.0	0.00018167800864183928	0.00018167800864183928
1650	0.023390435915939128	0.0025596806630527364	-0.0023553992372196187	0.9121313269706804	-1	0	0	0.3	3	0.6923076923076923	9	0.42857142857142855	0.6153846153846154	11	8	3	1	0	0.7142857142857143	5	7	15	0.14285714285714285	0	0.9186281607651082	0.9138574130306621	0.4247469755174807	0.9356086179176762	0.6987531050358285	0.8065423564526554	0.8939874457099135	0.8961532612622958	1.0	0.18181818181818182	0.0	-0.00023553992372196187	-0.00023553992372196187
3278	0.02686677330162202	0.01153122319679786	0.011496214821579177	0.9504990032597347	-1	0	0	0.4	4	0.5384615384615384	7	0.3333333333333333	0.5384615384615384	10	7	4	3	0	0.5555555555555556	5	9	15	0.3333333333333333	0.2222222222222222	0.9186281607651082	0.8316741299081363	0.6195656468737596	0.9261370362332065	0.7351321640812877	0.7775045247402306	0.8916109237911464	0.857234826575776	0.2	0.2	0.0	0.011496214821579177	0.011496214821579177
3052	0.021351585699704974	0.003000134592358826	-0.0007227865888285718	0.9581685232842342	-1	0	0	0.4	4	0.5384615384615384	7	0.375	0.46153846153846156	9	6	5	3	0	0.625	5	8	15	0.2727272727272727	0.2	0.9186281607651082	0.8371161747272027	0.8004932117602783	0.9619764547864488	0.7715112231267469	0.7582476944570056	0.8939874457099135	0.8811747629386399	0.3333333333333333	0.3333333333333333	0.0	-7.227865888285718e-05	-7.227865888285718e-05
4943	0.01857950054230096	0.004485818794808609	-0.0036527909792627806	0.9822127720453334	-1	0	0	0.2	2	0.8461538461538461	11	0.3409090909090909	0.7692307692307693	12	10	2	4	0	0.36363636363636365	4	11	15	0.6666666666666666	0	0.8353597490269136	0.9336421443149845	0.8004932117602783	0.9234210191454485	0.6987531050358285	0.9445741477043219	0.9118030798448856	0.9344101134756402	0.20833333333333331	0.5833333333333334	0.0	-0.00036527909792627807	-0.00036527909792627807
3865	0.016692901968406858	0.003211429741592489	0.0007898218536881151	0.9663295499531063	-1	0	0	0.4	4	0.5384615384615384	7	0.375	0.46153846153846156	9	6	5	3	0	0.625	5	8	15	0.2727272727272727	0.2	0.9186281607651082	0.8371161747272027	0.7506230528695218	0.9332697603063332	0.7715112231267469	0.7863561894983067	0.8891877301484408	0.8652216096001875	0.2222222222222222	0.4444444444444444	0.0	0.0007898218536881151	0.0007898218536881151
554	0.0018116370384121665	0.0018116159371278577	-0.0018104928915143588	0.983594321704211	-1	0	0	1.0	1	0	0	1.0	0	1	0	0	1	0	0.5	2	1	2	0.3333333333333333	0	0	0	0	0	0	0	0	0	0	0	0	-0.0001810492891514359	-0.0001810492891514359
44	0.01753873235425903	0.005576134936460973	-0.005548888359669983	0.9807856513310137	-1	0	0	0.4	4	0.6923076923076923	9	0.4166666666666667	0.5384615384615384	11	7	3	1	0	0.25	12	3	15	0.16666666666666666	0.15384615384615385	0.3517664222891753	0.9408183839435077	0.6461926992204594	0.7974699482990556	0.3495236456536053	0.9186708649103467	0.8971417913278407	0.8990796052570545	1.0	0.36363636363636365	0.0	-0.0005548888359669983	-0.0005548888359669983
4224	0.020590276545583805	0.003111936541929366	-0.0029775129080952954	0.940449190175014	-1	0	0	0.4	4	0.5384615384615384	7	0.42857142857142855	0.46153846153846156	9	6	5	3	0	0.7142857142857143	7	5	15	0.2727272727272727	0.18181818181818182	0.9186281607651082	0.8371161747272027	0.797461950566438	0.9249359164834628	0.7715112231267469	0.7863561894983067	0.8891877301484408	0.8602220973970895	0.1111111111111111	0.3333333333333333	0.0	-0.0002977512908095295	-0.0002977512908095295
1414	0.021523028231435665	0.006131229009955483	-0.001495712288791185	0.6160253511354172	-1	0	0	0.2	2	0.9230769230769231	12	0.5357142857142857	0.9230769230769231	14	12	0	0	0	0.14285714285714285	2	14	15	0.0	0	0.903230125893945	0.9140500503181354	0.4063884432940439	0.9138209333079754	0.6775050952855167	0.8260693959350529	0.7564925866754723	0.8903625737980003	0	0	0.0	-0.0001495712288791185	-0.0001495712288791185
4780	0.024768996908424223	0.012847363449663796	0.011536252712361663	0.9668744385904409	-1	0	0	0.4	4	0.5384615384615384	7	0.375	0.46153846153846156	9	6	5	3	0	0.625	5	8	15	0.2727272727272727	0.2	0.9186281607651082	0.8371161747272027	0.6988514220540365	0.9315238903052467	0.7715112231267469	0.7863561894983067	0.8891877301484408	0.864141278750897	0.2222222222222222	0.4444444444444444	0.0	0.011536252712361663	0.011536252712361663
1519	0.02350198227714118	0.004290345067316243	0.004274550029597044	0.9240466533871844	-1	0	0	0.3	3	0.6923076923076923	9	0.375	0.6923076923076923	11	9	3	1	0	0.625	5	8	15	0.125	0	0.9186281607651082	0.894592849328418	0.4247469755174807	0.9101335937758993	0.6562570855352049	0.7405809559408125	0.7564925866754723	0.8622690536029558	1.0	0.45454545454545453	0.0	0.004274550029597044	0.004274550029597044
4138	0.015942361380545104	0.00815336230123227	-0.0029516484438559813	0.9716888205210491	-1	0	0	0.4444444444444444	4	0.45454545454545453	5	0.43333333333333335	0.45454545454545453	9	5	3	2	0	0.8333333333333334	5	6	13	0.3333333333333333	0.25	0.9186281607651082	0.6179101973068644	0.6988514220540365	0.9107399583081963	0.7715112231267469	0.7420867686513593	0.6796956219595236	0.7835956755966853	0.5555555555555556	0.1111111111111111	0.0	-0.0002951648443855981	-0.0002951648443855981
3826	0.02632030699757412	0.01133222490037655	0.011311341716040407	0.9504777999185597	-1	0	0	0.4	4	0.5384615384615384	7	0.3333333333333333	0.5384615384615384	10	7	4	3	0	0.5555555555555556	5	9	15	0.3333333333333333	0.2222222222222222	0.9186281607651082	0.8316741299081363	0.6195656468737596	0.9261370362332065	0.7351321640812877	0.7775045247402306	0.8916109237911464	0.857234826575776	0.2	0.2	0.0	0.011311341716040407	0.011311341716040407
2348	0.01604049783168118	0.0032269762004492877	-0.0019325892121994951	0.9370710057542572	-1	0	0	0.4	4	0.5384615384615384	7	0.3333333333333333	0.46153846153846156	9	6	5	5	0	0.5555555555555556	5	9	15	0.45454545454545453	0.2222222222222222	0.9186281607651082	0.6288981581605001	0.5787908370854835	0.9042119290446169	0.6987531050358285	0.7583456787263274	0.8784644982708621	0.7867339718126576	0.1111111111111111	0.2222222222222222	0.0	-0.00019325892121994952	-0.00019325892121994952
2292	0.022154690864035043	0.004614268149562898	0.004542976440098909	0.9459594530729383	-1	0.5	2	0.5	5	0.5384615384615384	7	0.375	0.46153846153846156	11	6	3	3	0	0.625	5	8	15	0.6	0.25	0.9186281607651082	0.8892225680091556	0.5787908370854835	0.9227813440306984	0.6987531050358285	0.8230109430153592	0.7564925866754723	0.8842682822352509	0.09090909090909091	0.09090909090909091	0.0	0.004542976440098909	0.004542976440098909
444	0.0018703526875946633	0.0018239193173895543	-0.0018238566969313735	0.9854180145370238	-1	0	0	1.0	1	0	0	1.0	0	1	0	0	0	0	0.5	1	2	2	0.0	0	0	0	0	0	0	0	0	0	0	0	0	-0.00018238566969313734	-0.00018238566969313734
255	0.02059081074518743	0.006159121932840721	-0.0011493765601313709	0.9546484253105959	-1	0	0	0.3	3	0.6923076923076923	9	0.3333333333333333	0.6923076923076923	12	9	2	1	0	0.5555555555555556	5	9	15	0.2	0	0.903230125893945	0.9047923946618244	0.4247469755174807	0.9113783109691593	0.6775050952855167	0.8592064156501249	0.7564925866754723	0.8938147967139396	1.0	0.16666666666666666	0.0	-0.00011493765601313708	-0.00011493765601313708
284	0.001687507086043752	0.0016317157721399452	-0.0016317157717693873	0.9852745989282522	-1	0	0	0	0	0	0	1.0	0	0	0	0	2	0	1.0	1	1	1	0.5	0	0	0	0	0	0	0	0	0	0	0	0	-0.1	-0.1
2133	0.022670857239746295	0.007039115007652903	0.006834426271801357	0.9466400078806263	-1	0.5	2	0.5	5	0.5384615384615384	7	0.35714285714285715	0.46153846153846156	11	6	3	1	0	0.8571428571428571	6	7	15	0.2	0.25	0.8827834744685289	0.9070402553795829	0.4247469755174807	0.9323476126755067	0.6562570855352049	0.8063346108915738	0.7564925866754723	0.8917977073277834	1.0	0.09090909090909091	0.0	0.006834426271801357	0.006834426271801357
221	0.007906024450431967	0.00391411354355274	-0.003908490616990743	0.9731344298786345	-1	0	0	0.3333333333333333	2	0.8333333333333334	5	1.0	0.8333333333333334	7	5	0	2	0	0.125	8	1	8	1.0	0.2857142857142857	0.7496099831864717	0.9170412963716794	0.5491153607687078	0.8137428740629316	0.5627799177150902	0.955820434163226	0.8756414136432121	0.9102924669510926	0.5714285714285714	0	0.0	-0.0003908490616990743	-0.0003908490616990743
4917	0.02481723676975788	0.013178714700608498	0.01177319972301313	0.9666823531001758	-1	0	0	0.4	4	0.5384615384615384	7	0.375	0.46153846153846156	9	6	5	3	0	0.625	5	8	15	0.2727272727272727	0.2	0.9186281607651082	0.8371161747272027	0.798259965219321	0.93535617494838	0.7715112231267469	0.7863561894983067	0.8891877301484408	0.8665377148688564	0.2222222222222222	0.4444444444444444	0.0	0.01177319972301313	0.01177319972301313
4788	0.021039890585920328	0.006225739010698779	-0.0015879509308609654	0.9670293868600918	-1	0	0	0.4	4	0.5384615384615384	7	0.375	0.46153846153846156	9	6	5	3	0	0.625	5	8	15	0.2727272727272727	0.2	0.9186281607651082	0.8371161747272027	0.7319876031091314	0.93257531299523	0.7715112231267469	0.7863561894983067	0.8891877301484408	0.8647896593720303	0.2222222222222222	0.4444444444444444	0.0	-0.00015879509308609654	-0.00015879509308609654
3027	0.022567593346480928	0.005857713058904599	0.0058416211600725515	0.9402673505488439	-1	0	0	0.4	4	0.5384615384615384	7	0.3333333333333333	0.5384615384615384	11	7	3	2	0	0.5555555555555556	5	9	15	0.3333333333333333	0.2222222222222222	0.9186281607651082	0.8214778856897089	0.6988514220540365	0.9136769316446528	0.7715112231267469	0.7674065380902773	0.8891877301484408	0.8446400344397766	0.5454545454545454	0.09090909090909091	0.0	0.0058416211600725515	0.0058416211600725515
1327	0.0211422847470662	0.005445917729461602	-0.00440417552894214	0.9592775179580231	-1	0	0	0.1	1	1.0	13	0.5357142857142857	0.8461538461538461	12	11	2	1	0	0.5714285714285714	4	7	15	0.14285714285714285	0	0.903230125893945	0.903893287926702	0.4247469755174807	0.8960270124261561	0.6775050952855167	0.8968637902044023	0.704671332131292	0.8989835789697864	1.0	0.16666666666666666	0.0	-0.000440417552894214	-0.000440417552894214
89	None	None	None	None	None	0	0	0.4	4	0.6153846153846154	8	0.75	0.46153846153846156	10	6	4	4	0	0.8	5	4	15	0.5	0.5454545454545454	0.5105776199362401	0.9271385293815811	0.9086397492187783	0.7291360661587039	0.531621649208964	0.8526549494904454	0.8955172353517884	0.8536001795971018	0.4	0.5	0.0	None	None
3435	0.026501330852986175	0.011483201556364356	0.01147296380559193	0.9508533983426507	-1	0	0	0.4	4	0.5384615384615384	7	0.3333333333333333	0.5384615384615384	10	7	4	3	0	0.5555555555555556	5	9	15	0.3333333333333333	0.2222222222222222	0.9186281607651082	0.8316741299081363	0.6692699184564018	0.9304047312719325	0.7351321640812877	0.7775045247402306	0.8916109237911464	0.8598303421423829	0.2	0.2	0.0	0.01147296380559193	0.01147296380559193
5024	0.024987953880445446	0.0132913467134564	0.012138549299449115	0.966724628125822	-1	0	0	0.4	4	0.5384615384615384	7	0.375	0.46153846153846156	9	6	5	3	0	0.625	5	8	15	0.2727272727272727	0.2	0.9186281607651082	0.8371161747272027	0.798259965219321	0.93535617494838	0.7715112231267469	0.7863561894983067	0.8891877301484408	0.8665377148688564	0.2222222222222222	0.4444444444444444	0.0	0.012138549299449115	0.012138549299449115
563	0.0020134171990975405	0.001677855501174029	-0.0016778295351339435	0.9836839660645331	-1	0	0	1.0	1	0	0	1.0	0	1	0	0	1	0	0.5	2	1	2	0.3333333333333333	0	0	0	0	0	0	0	0	0	0	0	0	-0.00016778295351339435	-0.00016778295351339435
1467	0.02113079142119817	0.004911694543599866	0.0035932209876909363	0.9493372460176186	-1	0.5	2	0.5	5	0.5	6	0.35	0.5	10	6	3	4	0	0.625	5	8	14	0.6666666666666666	0.2857142857142857	0.903230125893945	0.8951781735481755	0.5017689063014821	0.9193992803265361	0.7085441802909915	0.7970999292689763	0.7564925866754723	0.8789381946630457	0.1	0.1	0.0	0.0035932209876909363	0.0035932209876909363
857	0.018169905915439037	0.004099060607885864	-0.002163531659742333	0.9556389961208898	-1	0	0	0.3	3	0.6923076923076923	9	0.3333333333333333	0.6923076923076923	12	9	2	1	0	0.5555555555555556	5	9	15	0.2	0	0.903230125893945	0.9047923946618244	0.4247469755174807	0.9252544804390254	0.6775050952855167	0.8592064156501249	0.7564925866754723	0.8995390330254222	1.0	0.08333333333333333	0.0	-0.0002163531659742333	-0.0002163531659742333
814	0.016422717723807587	0.004032491491438102	-0.0029046708731255747	0.9565536139844013	-1	0	0	0.3	3	0.6923076923076923	9	0.3333333333333333	0.6923076923076923	12	9	2	1	0	0.5555555555555556	5	9	15	0.2	0	0.903230125893945	0.9047923946618244	0.4247469755174807	0.9336611123076756	0.6775050952855167	0.8938214768655252	0.7564925866754723	0.9123060329658452	1.0	0.16666666666666666	0.0	-0.00029046708731255745	-0.00029046708731255745
4271	0.025964609090609284	0.011247701949761518	0.011162569161899817	0.9506359515431618	-1	0	0	0.4	4	0.5384615384615384	7	0.3333333333333333	0.5384615384615384	10	7	4	3	0	0.5555555555555556	5	9	15	0.3333333333333333	0.2222222222222222	0.9186281607651082	0.8316741299081363	0.6195656468737596	0.9261370362332065	0.7351321640812877	0.7775045247402306	0.8916109237911464	0.857234826575776	0.2	0.2	0.0	0.011162569161899817	0.011162569161899817
1665	0.02288552876092509	0.004145135809465005	0.004139759126645886	0.923869283854064	-1	0	0	0.3	3	0.6923076923076923	9	0.375	0.6923076923076923	11	9	3	1	0	0.625	5	8	15	0.125	0	0.9186281607651082	0.894592849328418	0.4247469755174807	0.9101335937758993	0.6562570855352049	0.7405809559408125	0.7564925866754723	0.8622690536029558	1.0	0.09090909090909091	0.0	0.004139759126645886	0.004139759126645886
4935	0.018163563044168104	0.0024357775659673148	-0.0023834465307074615	0.9751934548705165	-1	0	0	0.4	4	0.5384615384615384	7	0.375	0.46153846153846156	9	6	5	3	0	0.625	5	8	15	0.2727272727272727	0.2	0.9186281607651082	0.8884153525788098	0.5402798716934828	0.9472762603875211	0.6987531050358285	0.81014970473115	0.8891877301484408	0.8945472450847584	0.2222222222222222	0.2222222222222222	0.0	-0.00023834465307074614	-0.00023834465307074614
3488	0.026671100611126257	0.011510944213495092	0.011446226391574546	0.9505176944404091	-1	0	0	0.4	4	0.5384615384615384	7	0.3333333333333333	0.5384615384615384	10	7	4	3	0	0.5555555555555556	5	9	15	0.3333333333333333	0.2222222222222222	0.9186281607651082	0.8316741299081363	0.6195656468737596	0.9261370362332065	0.7351321640812877	0.7775045247402306	0.8916109237911464	0.857234826575776	0.2	0.2	0.0	0.011446226391574546	0.011446226391574546
344	0.0019976616907376164	0.001693857965186053	-0.0016938579639084906	0.983662893560175	-1	0	0	1.0	1	0	0	1.0	0	1	0	0	1	0	0.5	2	1	2	0.3333333333333333	0	0	0	0	0	0	0	0	0	0	0	0	-0.00016938579639084905	-0.00016938579639084905
3666	0.02671861349140531	0.01192868012349252	0.011916957104760525	0.9506796935358213	-1	0	0	0.4	4	0.5384615384615384	7	0.3333333333333333	0.5384615384615384	10	7	4	3	0	0.5555555555555556	5	9	15	0.3333333333333333	0.2222222222222222	0.9186281607651082	0.8316741299081363	0.6195656468737596	0.9261370362332065	0.7351321640812877	0.7775045247402306	0.8916109237911464	0.857234826575776	0.2	0.2	0.0	0.011916957104760525	0.011916957104760525
4673	0.024909852740230293	0.012972193819877945	0.012018146095724484	0.9665537420786349	-1	0	0	0.4	4	0.5384615384615384	7	0.375	0.46153846153846156	9	6	5	3	0	0.625	5	8	15	0.2727272727272727	0.2	0.9186281607651082	0.8371161747272027	0.798259965219321	0.93535617494838	0.7715112231267469	0.7863561894983067	0.8891877301484408	0.8665377148688564	0.2222222222222222	0.4444444444444444	0.0	0.012018146095724484	0.012018146095724484
4373	0.024704824985273013	0.012811654329395671	0.01156049161188415	0.9668253902444007	-1	0	0	0.4	4	0.5384615384615384	7	0.375	0.46153846153846156	9	6	5	3	0	0.625	5	8	15	0.2727272727272727	0.2	0.9186281607651082	0.8371161747272027	0.6988514220540365	0.9315238903052467	0.7715112231267469	0.8034618326982403	0.8891877301484408	0.8681971831109492	0.2222222222222222	0.4444444444444444	0.0	0.01156049161188415	0.01156049161188415
2104	0.026917446694928505	0.008686999356958833	0.008416235905580795	0.9478008246474212	-1	0	0	0.4	4	0.5384615384615384	7	0.3333333333333333	0.5384615384615384	10	7	4	3	0	0.5555555555555556	5	9	15	0.3333333333333333	0.2222222222222222	0.9186281607651082	0.8316741299081363	0.63882112956976	0.9259197607605385	0.7351321640812877	0.7877301649577733	0.8864570649067066	0.8595420581750146	0.2	0.2	0.0	0.008416235905580795	0.008416235905580795
3599	None	None	None	None	None	0	0	0.4	4	0.5384615384615384	7	0.5357142857142857	0.46153846153846156	9	6	5	3	0	0.5714285714285714	4	7	15	0.2727272727272727	0.2222222222222222	0.9186281607651082	0.6288981581605001	0.5402798716934828	0.9163330814515747	0.6987531050358285	0.7421733659520959	0.8891877301484408	0.7901961528975681	0.2222222222222222	0.2222222222222222	0.0	None	None
4864	0.022231687125863417	0.006075329198886898	0.00417783095642156	0.9413354663152056	-1	0	0	0.4	4	0.5384615384615384	7	0.3333333333333333	0.5384615384615384	10	7	4	2	0	0.5555555555555556	5	9	15	0.2222222222222222	0.2222222222222222	0.9186281607651082	0.8316741299081363	0.6195656468737596	0.9163629563223238	0.7153117195063192	0.7667576420025426	0.8809874603393014	0.8490521069321159	0.55	0.1	0.0	0.00417783095642156	0.00417783095642156
4477	0.024718004861940437	0.012812134928170231	0.011400769089591145	0.966945269029658	-1	0	0	0.4	4	0.5384615384615384	7	0.375	0.46153846153846156	9	6	5	3	0	0.625	5	8	15	0.2727272727272727	0.2	0.9186281607651082	0.8371161747272027	0.6988514220540365	0.9315238903052467	0.7715112231267469	0.7863561894983067	0.8891877301484408	0.864141278750897	0.2222222222222222	0.4444444444444444	0.0	0.011400769089591145	0.011400769089591145
3539	0.01563159282305588	0.0064088835213537265	0.00018140821200060352	0.9727474407375797	-1	0	0	0.4	4	0.5384615384615384	7	0.35714285714285715	0.5384615384615384	11	7	3	2	0	0.8571428571428571	6	7	15	0.3333333333333333	0.2222222222222222	0.9186281607651082	0.8683118400796248	0.6988514220540365	0.9084386081302223	0.7715112231267469	0.8291258714017583	0.879591546569548	0.8721487151013305	0.5454545454545454	0.18181818181818182	0.0	0.00018140821200060352	0.00018140821200060352
4667	0.02476252709274602	0.013213455383959797	0.011743331978485443	0.9668029005170478	-1	0	0	0.4	4	0.5384615384615384	7	0.375	0.46153846153846156	9	6	5	3	0	0.625	5	8	15	0.2727272727272727	0.2	0.9186281607651082	0.8371161747272027	0.6988514220540365	0.9315238903052467	0.7715112231267469	0.7863561894983067	0.8891877301484408	0.864141278750897	0.2222222222222222	0.4444444444444444	0.0	0.011743331978485443	0.011743331978485443
3728	0.021932004589903204	0.0057276713635813	0.004858337276726582	0.941609991413135	-1	0	0	0.4	4	0.5384615384615384	7	0.3333333333333333	0.5384615384615384	10	7	4	2	0	0.5555555555555556	5	9	15	0.2222222222222222	0.2222222222222222	0.9186281607651082	0.8316741299081363	0.6195656468737596	0.9163629563223238	0.7351321640812877	0.7775045247402306	0.8916109237911464	0.8516434171854761	0.55	0.1	0.0	0.004858337276726582	0.004858337276726582
808	0.020737901811612818	0.006317276254395947	-0.0004581812741561325	0.9544920758567589	-1	0	0	0.3	3	0.6923076923076923	9	0.3333333333333333	0.6923076923076923	12	9	2	1	0	0.5555555555555556	5	9	15	0.2	0	0.903230125893945	0.9047923946618244	0.4247469755174807	0.9113783109691593	0.6775050952855167	0.8592064156501249	0.7564925866754723	0.8938147967139396	1.0	0.16666666666666666	0.0	-4.581812741561325e-05	-4.581812741561325e-05
3659	0.024657488388057446	0.012659595868074029	0.011392766031897808	0.9664585933036988	-1	0	0	0.4	4	0.5384615384615384	7	0.375	0.46153846153846156	9	6	5	3	0	0.625	5	8	15	0.2727272727272727	0.2	0.9186281607651082	0.8371161747272027	0.6988514220540365	0.9315238903052467	0.7715112231267469	0.7863561894983067	0.8891877301484408	0.864141278750897	0.2222222222222222	0.4444444444444444	0.0	0.011392766031897808	0.011392766031897808
4816	0.0240443912228541	0.012889426202111904	0.01163828538956135	0.9665960468977373	-1	0	0	0.4	4	0.5384615384615384	7	0.375	0.46153846153846156	9	6	5	3	0	0.625	5	8	15	0.2727272727272727	0.2	0.9186281607651082	0.8371161747272027	0.798259965219321	0.93535617494838	0.7715112231267469	0.7863561894983067	0.8891877301484408	0.8665377148688564	0.2222222222222222	0.4444444444444444	0.0	0.01163828538956135	0.01163828538956135
2795	0.01926129878960839	0.0033039603752470126	-0.000918103748357493	0.9686725167953583	-1	0	0	0.3	3	0.6923076923076923	9	0.3	0.6153846153846154	10	8	4	3	0	0.5	5	10	15	0.3	0.25	0.9186281607651082	0.8791604707128068	0.6688709111299603	0.9263656009535508	0.7351321640812877	0.8858875964050211	0.8226916843968786	0.8992291641892431	0.1	0.2	0.0	-9.18103748357493e-05	-9.18103748357493e-05
4916	0.02431033220532125	0.013009997763357678	0.01168131033126748	0.9667253423765167	-1	0	0	0.4	4	0.5384615384615384	7	0.375	0.46153846153846156	9	6	5	3	0	0.625	5	8	15	0.2727272727272727	0.2	0.9186281607651082	0.8371161747272027	0.798259965219321	0.93535617494838	0.7715112231267469	0.763523931623117	0.8826356435362265	0.8614062577530474	0.2222222222222222	0.4444444444444444	0.0	0.01168131033126748	0.01168131033126748
768	0.0038652638055579726	0.002803305731207432	-0.002788398796648364	0.9727791192349714	-1	0	0	0.75	3	0.25	1	0.6666666666666666	0.25	4	1	1	1	0	1.0	3	3	6	0.3333333333333333	0.6666666666666666	0.7534510253467381	0.8678851494496109	0.8983741385989763	0.8804766671613382	0.5772928025173052	0.9678302371683779	0.9428827297015614	0.9189220135753504	1.0	0.25	0.0	-0.00027883987966483643	-0.00027883987966483643
2178	0.022647365084188253	0.007335408831943091	0.00711094515840027	0.9470332005677657	-1	0.5	2	0.5	5	0.5384615384615384	7	0.35714285714285715	0.46153846153846156	11	6	3	1	0	0.8571428571428571	6	7	15	0.2	0.25	0.8827834744685289	0.9070402553795829	0.4247469755174807	0.9348999371003318	0.6562570855352049	0.8063346108915738	0.7564925866754723	0.8931154971753429	1.0	0.09090909090909091	0.0	0.00711094515840027	0.00711094515840027
446	0.001882715320996199	0.0017397170699625754	-0.00173948638415406	0.9851275117805088	-1	0	0	1.0	1	0	0	1.0	0	1	0	0	0	0	0.5	2	1	2	0.0	0	0	0	0	0	0	0	0	0	0	0	0	-0.000173948638415406	-0.000173948638415406
4320	0.024289278025494267	0.012859271842905296	0.011560908555776565	0.9664539753482578	-1	0	0	0.4	4	0.5384615384615384	7	0.375	0.46153846153846156	9	6	5	3	0	0.625	5	8	15	0.2727272727272727	0.2	0.9186281607651082	0.8371161747272027	0.6988514220540365	0.9315238903052467	0.7715112231267469	0.7863561894983067	0.8891877301484408	0.864141278750897	0.2222222222222222	0.5555555555555556	0.0	0.011560908555776565	0.011560908555776565
175	0.0071077397488647975	0.0043343707516107655	-0.0043339401991915666	0.9656876866317639	-1	0	0	0.4	2	0.8	4	0.5833333333333334	0.6	4	3	2	0	0	0.3333333333333333	2	6	7	0.0	0	0.5421783118183566	0.9069315974426068	0.6431406347816392	0.9287573960246439	0.8019098539951719	0.8913509018734956	0.86442700370599	0.9102235774560195	0	0	0.0	-0.00043339401991915663	-0.00043339401991915663
1014	0.019385402146568535	0.004036002626787143	-0.00012311549915219644	0.9644821932824661	-1	0.5	2	0.5	5	0.5384615384615384	7	0.3125	0.5384615384615384	12	7	2	1	0	0.75	6	8	15	0.3333333333333333	0.2857142857142857	0.8603337658862845	0.9081207867429594	0.43837523361052444	0.9043362477380064	0.6074728263930449	0.8317243761748896	0.7430757153199663	0.8854469055159908	1.0	0.08333333333333333	0.0	-1.2311549915219645e-05	-1.2311549915219645e-05
1598	0.0203492827493759	0.006257955113780262	-0.0007796948651944179	0.9540307395376028	-1	0	0	0.3	3	0.6923076923076923	9	0.3333333333333333	0.6923076923076923	12	9	2	1	0	0.5555555555555556	5	9	15	0.2	0	0.903230125893945	0.9047923946618244	0.4247469755174807	0.9113783109691593	0.6775050952855167	0.8592064156501249	0.7564925866754723	0.8938147967139396	1.0	0.08333333333333333	0.0	-7.796948651944178e-05	-7.796948651944178e-05
1068	0.02110975046915781	0.0019404629865876484	0.0010258096589729046	0.9738415996267515	-1	0	0	0.1	1	1.0	13	1.0	1.0	14	13	0	1	0	0.06666666666666667	1	15	15	0.3333333333333333	0	0.8603337658862845	0.9130239631851013	0.419119750914524	0.8908306593278136	0.6074728263930449	0.8520496149358526	0.7430757153199663	0.8876591674995049	1.0	0.07142857142857142	0.0	0.0010258096589729046	0.0010258096589729046
3687	0.02283176089724167	0.008639300273313328	0.007496378437318164	0.9462083625064317	-1	0	0	0.4	4	0.5384615384615384	7	0.3125	0.5384615384615384	10	7	4	2	0	0.75	6	8	15	0.2222222222222222	0.2	0.9186281607651082	0.8262489430115088	0.7496723169071574	0.9164969503086955	0.7715112231267469	0.7749524615106305	0.804933967588342	0.8494737285713525	0.55	0.6	0.0	0.007496378437318164	0.007496378437318164
2635	0.026911536456120117	0.01131273440962308	0.01129255234224842	0.950416514499746	-1	0	0	0.4	4	0.5384615384615384	7	0.3333333333333333	0.5384615384615384	10	7	4	3	0	0.5555555555555556	5	9	15	0.3333333333333333	0.2222222222222222	0.9186281607651082	0.8316741299081363	0.6195656468737596	0.9261370362332065	0.7351321640812877	0.7775045247402306	0.8916109237911464	0.857234826575776	0.2	0.2	0.0	0.01129255234224842	0.01129255234224842
2349	0.0180536768536919	0.0022358899932494974	-0.0011925441490217982	0.9379095181480115	-1	0.5	2	0.5	5	0.5384615384615384	7	0.35714285714285715	0.46153846153846156	10	6	4	2	0	0.8571428571428571	6	7	15	0.25	0.25	0.9007058176168187	0.8950677671961171	0.5017689063014821	0.9651760263508374	0.6775050952855167	0.7975107180654998	0.7564925866754723	0.9071059072196518	0.55	0.5	0.0	-0.00011925441490217981	-0.00011925441490217981
2159	0.02725701510988058	0.008060574401179023	0.007778364400103868	0.9482327047554087	-1	0	0	0.4	4	0.5384615384615384	7	0.3333333333333333	0.5384615384615384	10	7	4	3	0	0.5555555555555556	5	9	15	0.3333333333333333	0.2222222222222222	0.9186281607651082	0.8316741299081363	0.63882112956976	0.9259197607605385	0.7351321640812877	0.7877301649577733	0.8864570649067066	0.8595420581750146	0.2	0.2	0.0	0.007778364400103868	0.007778364400103868
1370	0.02950151739802064	0.006121209928970104	0.0018561374556108842	0.708518451312677	-1	0	0	0.1	1	1.0	13	1.0	1.0	14	13	0	1	0	0.06666666666666667	1	15	15	0.3333333333333333	0	0.8603337658862845	0.9130239631851013	0.419119750914524	0.8908306593278136	0.6074728263930449	0.8520496149358526	0.7430757153199663	0.8876591674995049	1.0	0.07142857142857142	0.0	0.0018561374556108842	0.0018561374556108842
858	0.03420939128115464	0.005011962557547146	-0.0046504598681463075	0.5927122941680172	-1	0	0	0.1	1	1.0	13	0.38461538461538464	0.9230769230769231	13	12	1	2	0	0.23076923076923078	3	13	15	0.4	0	0.9186281607651082	0.8864157731757727	0.4247469755174807	0.8931805660329849	0.6987531050358285	0.7365677783525387	0.8288992195858463	0.8501143880829024	0.576923076923077	0.15384615384615385	0.0	-0.00046504598681463075	-0.00046504598681463075
4854	0.02444876758505322	0.012928010681792706	0.011715172515660415	0.9666296846776004	-1	0	0	0.4	4	0.5384615384615384	7	0.375	0.46153846153846156	9	6	5	3	0	0.625	5	8	15	0.2727272727272727	0.2	0.9186281607651082	0.8371161747272027	0.798259965219321	0.93535617494838	0.7715112231267469	0.7863561894983067	0.8891877301484408	0.8665377148688564	0.2222222222222222	0.4444444444444444	0.0	0.011715172515660415	0.011715172515660415
4073	0.013871400906764149	0.001355896907036025	0.0004823028903163063	0.976250335448042	-1	0	0	0.3	3	0.6666666666666666	8	0.5	0.5833333333333334	10	7	3	2	0	0.5714285714285714	4	7	14	0.2857142857142857	0.25	0.903230125893945	0.8983469601490286	0.6247327211350031	0.9261837887957783	0.6775050952855167	0.8526417221470702	0.6680900408816696	0.8961027448067301	0.55	0.3	0.0	0.0004823028903163063	0.0004823028903163063
1972	0.022255159896925905	0.007727562824059593	0.006519521995249234	0.9489664557359176	-1	0.5	2	0.6	6	0.46153846153846156	6	0.35714285714285715	0.46153846153846156	11	6	3	0	0	0.8571428571428571	6	7	15	0.0	0.25	0.9186281607651082	0.8895599885420941	0.3460213121263232	0.934796811554144	0.6562570855352049	0.7556066593170702	0.7564925866754723	0.8764541895071974	0	0	0.0	0.006519521995249234	0.006519521995249234
3583	0.017757383860602518	0.004393919306430472	-0.0030866690251522754	0.9709669520253994	-1	0	0	0.3	3	0.6923076923076923	9	0.46875	0.6923076923076923	11	9	3	1	0	0.5	4	8	15	0.125	0.25	0.9186281607651082	0.8933580404759126	0.4247469755174807	0.9096947805190353	0.6987531050358285	0.8938913542220169	0.728477535410895	0.8992436075234639	1.0	0.36363636363636365	0.0	-0.00030866690251522757	-0.00030866690251522757
1323	0.02288983721318291	0.003353492868581442	0.0021108679943055582	0.9289529754318914	-1	0	0	0.3	3	0.6923076923076923	9	0.3333333333333333	0.6923076923076923	12	9	2	1	0	0.5555555555555556	5	9	15	0.2	0	0.903230125893945	0.9047923946618244	0.4247469755174807	0.9089828802902814	0.6959013483743863	0.8388830322173613	0.7564925866754723	0.8877161170192195	1.0	0.16666666666666666	0.0	0.0021108679943055582	0.0021108679943055582
3962	0.022625295678492988	0.005812295923640625	0.004590775458873063	0.942025339329529	-1	0	0	0.4	4	0.5384615384615384	7	0.3333333333333333	0.5384615384615384	10	7	4	2	0	0.5555555555555556	5	9	15	0.2222222222222222	0.2222222222222222	0.9186281607651082	0.8316741299081363	0.6195656468737596	0.9163629563223238	0.7351321640812877	0.7775045247402306	0.8916109237911464	0.8516434171854761	0.55	0.1	0.0	0.004590775458873063	0.004590775458873063
3472	0.02340664275194974	0.007762025633928586	0.003095484889171533	0.6054244374516258	-1	0	0	0.125	1	1.0	9	0.55	0.8888888888888888	9	8	1	3	0	0.2	2	10	11	0.6	0	0.9186281607651082	0.6288981581605001	0.5402798716934828	0.9013119950211328	0.6987531050358285	0.7421733659520959	0.8891877301484408	0.7799815359387928	0.1111111111111111	0.1111111111111111	0.0	0.003095484889171533	0.003095484889171533
1387	0.02954124301220825	0.005641563055463322	0.0019886681656866244	0.7062027076794609	-1	0	0	0.1	1	1.0	13	1.0	1.0	14	13	0	1	0	0.06666666666666667	1	15	15	0.3333333333333333	0	0.8603337658862845	0.9130239631851013	0.419119750914524	0.8908306593278136	0.6074728263930449	0.8520496149358526	0.7430757153199663	0.8876591674995049	1.0	0.07142857142857142	0.0	0.0019886681656866244	0.0019886681656866244
1997	0.021947127937517377	0.007444723710062826	0.006257604390352276	0.9499334720752566	-1	0.5	2	0.6	6	0.46153846153846156	6	0.35714285714285715	0.46153846153846156	11	6	3	0	0	0.8571428571428571	6	7	15	0.0	0.25	0.9186281607651082	0.8895599885420941	0.3460213121263232	0.934796811554144	0.6562570855352049	0.7556066593170702	0.7564925866754723	0.8764541895071974	0	0	0.0	0.006257604390352276	0.006257604390352276
4800	0.024762991166982492	0.013157696303317961	0.011662536552836366	0.9667622068453597	-1	0	0	0.4	4	0.5384615384615384	7	0.375	0.46153846153846156	9	6	5	3	0	0.625	5	8	15	0.2727272727272727	0.2	0.9186281607651082	0.8371161747272027	0.6988514220540365	0.9315238903052467	0.7715112231267469	0.7863561894983067	0.8891877301484408	0.864141278750897	0.2222222222222222	0.4444444444444444	0.0	0.011662536552836366	0.011662536552836366
198	0.016299283609771686	0.004798914890515364	-0.004561574040497276	0.9776661246596307	-1	0.3333333333333333	1	0.5	4	0.7	7	0.4	0.5	7	5	4	3	0	0.8333333333333334	6	5	12	0.3	0.3333333333333333	0.3457251256535818	0.9258594850546432	0.4827001855494798	0.9058523772832505	0.36446541988594094	0.832360403406066	0.881974441238809	0.8938236650781902	0.2857142857142857	0.2857142857142857	0.0	-0.0004561574040497276	-0.0004561574040497276
2319	0.027826995477672777	0.008724519900012025	0.008586836308110298	0.9469372102871237	-1	0	0	0.4	4	0.5384615384615384	7	0.3333333333333333	0.5384615384615384	10	7	4	3	0	0.5555555555555556	5	9	15	0.3333333333333333	0.2222222222222222	0.9186281607651082	0.8316741299081363	0.63882112956976	0.9259197607605385	0.7351321640812877	0.7877301649577733	0.8864570649067066	0.8595420581750146	0.2	0.2	0.0	0.008586836308110298	0.008586836308110298
1331	0.03620995329686299	0.011814276855842154	-0.010503275584430224	0.8636116344543385	-1	0	0	0.1	1	1.0	13	1.0	1.0	14	13	0	1	0	0.06666666666666667	1	15	15	0.3333333333333333	0	0.6488973023600605	0.9168998978671381	0.3749815609195668	0.8984760899604204	0.597362000568334	0.8888416876642158	0.7564925866754723	0.9020406759618786	1.0	0.07142857142857142	0.0	-0.0010503275584430225	-0.0010503275584430225
3954	0.02683635321065786	0.011199756623289106	0.01113199974357604	0.9505653980108815	-1	0	0	0.4	4	0.5384615384615384	7	0.3333333333333333	0.5384615384615384	10	7	4	3	0	0.5555555555555556	5	9	15	0.3333333333333333	0.2222222222222222	0.9186281607651082	0.8316741299081363	0.6195656468737596	0.9261370362332065	0.7351321640812877	0.7775045247402306	0.8916109237911464	0.857234826575776	0.2	0.2	0.0	0.01113199974357604	0.01113199974357604
449	0.0017583037450474759	0.001703856287997834	-0.001703803561546008	0.9856182703259814	-1	0	0	1.0	1	0	0	1.0	0	1	0	0	0	0	0.5	1	2	2	0.0	0	0	0	0	0	0	0	0	0	0	0	0	-0.0001703803561546008	-0.0001703803561546008
2492	0.016544391726709382	0.003204819748895898	-0.0012796848655935308	0.9369889039127505	-1	0	0	0.4	4	0.5384615384615384	7	0.3333333333333333	0.46153846153846156	9	6	5	5	0	0.5555555555555556	5	9	15	0.45454545454545453	0.2222222222222222	0.9186281607651082	0.6288981581605001	0.5766699927101369	0.9010850866505209	0.6987531050358285	0.7583456787263274	0.8784644982708621	0.7847369567865873	0.1111111111111111	0.2222222222222222	0.0	-0.0001279684865593531	-0.0001279684865593531
819	0.009857471411934255	0.0030216201889016778	0.0005274306430005268	0.9590412868715221	-1	0	0	0.5555555555555556	5	0.36363636363636365	4	0.43333333333333335	0.36363636363636365	8	4	4	0	0	0.8333333333333334	6	5	13	0.0	0.2	0.9186281607651082	0.9227738321336304	0.3544120936260597	0.894966849868402	0.6255602097105613	0.7011956400108251	0.7564925866754723	0.8612110050933754	0	0	0.0	0.0005274306430005268	0.0005274306430005268
26	0.0387993165702684	0.005710559788035316	-0.004023343220764784	0.9795598209230181	-1	0	0	0.2	2	0.9230769230769231	12	0.3125	0.8461538461538461	13	11	1	1	0	0.3333333333333333	4	12	15	0.25	0.14285714285714285	0.26358209257047677	0.9170232420212113	0.61236480332548	0.8517512312850909	0.279008217269837	0.9623936289712504	0.9020035235596473	0.9216087427458254	1.0	0.46153846153846156	0.0	-0.00040233432207647835	-0.00040233432207647835
24	0.022404938792335957	0.005503638264281984	-0.0054922120403792666	0.9631632183459953	-1	0	0	0.1111111111111111	1	1.0	11	0.2708333333333333	0.8181818181818182	10	9	2	0	0	0.75	6	8	13	0.0	0	0.7321327212278829	0.8989779758530075	0.8695633997567123	0.9394948264141599	0.3323032780496679	0.9474879518169772	0.9215315745960116	0.931317234855645	0	0	0.0	-0.0005492212040379267	-0.0005492212040379267
2539	0.027439399057853423	0.007932178682327519	0.00757376905491409	0.9484990338098959	-1	0	0	0.4	4	0.5384615384615384	7	0.3333333333333333	0.5384615384615384	10	7	4	3	0	0.5555555555555556	5	9	15	0.3333333333333333	0.2222222222222222	0.9186281607651082	0.8316741299081363	0.63882112956976	0.9259197607605385	0.7351321640812877	0.7877301649577733	0.8864570649067066	0.8595420581750146	0.2	0.2	0.0	0.00757376905491409	0.00757376905491409
1575	0.022784655831390454	0.007214837403633892	0.0069518827007753435	0.9468050519369898	-1	0.5	2	0.5	5	0.5384615384615384	7	0.35714285714285715	0.46153846153846156	11	6	3	1	0	0.8571428571428571	6	7	15	0.2	0.25	0.8827834744685289	0.9070402553795829	0.4247469755174807	0.9323476126755067	0.6562570855352049	0.8063346108915738	0.7564925866754723	0.8917977073277834	1.0	0.09090909090909091	0.0	0.0069518827007753435	0.0069518827007753435
3041	0.026403816442316763	0.011344841014033944	0.011281592469800095	0.9503639017399765	-1	0	0	0.4	4	0.5384615384615384	7	0.3333333333333333	0.5384615384615384	10	7	4	3	0	0.5555555555555556	5	9	15	0.3333333333333333	0.2222222222222222	0.9186281607651082	0.8316741299081363	0.6195656468737596	0.9261370362332065	0.7351321640812877	0.7775045247402306	0.8916109237911464	0.857234826575776	0.2	0.4	0.0	0.011281592469800095	0.011281592469800095
3978	0.019757083020450927	0.0061823099280549285	-0.0051788173006336756	0.9608767290627634	-1	0	0	0.4	4	0.5384615384615384	7	0.3333333333333333	0.5384615384615384	10	7	4	3	0	0.5555555555555556	5	9	15	0.3333333333333333	0.2222222222222222	0.9186281607651082	0.8316741299081363	0.534864712684526	0.913496688854413	0.7351321640812877	0.7958535772123848	0.8766176106870751	0.8546736617096461	0.2	0.4	0.0	-0.0005178817300633676	-0.0005178817300633676
531	0.0017735949006959667	0.001725158240739486	-0.0017230362065716234	0.9833474571624515	-1	0	0	1.0	1	0	0	1.0	0	1	0	0	0	0	0.5	2	1	2	0.0	0	0	0	0	0	0	0	0	0	0	0	0	-0.00017230362065716234	-0.00017230362065716234
3319	0.0265786005234292	0.011428819880829614	0.011393923518056709	0.9507287873982424	-1	0	0	0.4	4	0.5384615384615384	7	0.3333333333333333	0.5384615384615384	10	7	4	3	0	0.5555555555555556	5	9	15	0.3333333333333333	0.2222222222222222	0.9186281607651082	0.8316741299081363	0.6195656468737596	0.9261370362332065	0.7351321640812877	0.7775045247402306	0.8916109237911464	0.857234826575776	0.2	0.4	0.0	0.011393923518056709	0.011393923518056709
2269	0.02355811727942702	0.004952428580555623	0.00452419416322206	0.9477365775670441	-1	0.5	2	0.6	6	0.46153846153846156	6	0.35714285714285715	0.46153846153846156	11	6	3	0	0	0.8571428571428571	6	7	15	0.0	0.25	0.9186281607651082	0.8895599885420941	0.3460213121263232	0.9346043119332533	0.6987531050358285	0.7814954081448202	0.7564925866754723	0.8815065282723834	0	0	0.0	0.00452419416322206	0.00452419416322206
2512	0.018469868605504366	0.0047288585662887015	-0.0035972428414018606	0.9699799345962479	-1	0	0	0.3	3	0.6923076923076923	9	0.46875	0.6923076923076923	12	9	2	1	0	0.5	4	8	15	0.2	0.25	0.903230125893945	0.903893287926702	0.4247469755174807	0.8960270124261561	0.6775050952855167	0.8968637902044023	0.704671332131292	0.8989835789697864	1.0	0.08333333333333333	0.0	-0.00035972428414018606	-0.00035972428414018606
203	0.009251044881174949	0.001952496599475674	-0.0019199415658834264	0.974839163173986	-1	0	0	0.3333333333333333	2	0.8333333333333334	5	0.4444444444444444	0.6666666666666666	5	4	2	0	0	0.5	3	6	8	0.0	0	0.45332831104571386	0.6516398572491795	0.37526947547626666	0.7044434144764067	0.5318936360842301	0.8569814376005046	0.7021734165215004	0.74933740758451	0	0	0.0	-0.00019199415658834263	-0.00019199415658834263
1746	0.021918354431504052	0.0075262607105422855	0.0064943305022263816	0.9498105424124613	-1	0.5	2	0.6	6	0.46153846153846156	6	0.35714285714285715	0.46153846153846156	11	6	3	0	0	0.8571428571428571	6	7	15	0.0	0.25	0.9186281607651082	0.8895599885420941	0.3460213121263232	0.934796811554144	0.6562570855352049	0.7556066593170702	0.7564925866754723	0.8764541895071974	0	0	0.0	0.0064943305022263816	0.0064943305022263816
2999	0.026973775527197562	0.01170873116340412	0.011684838515776551	0.9505647245143471	-1	0	0	0.4	4	0.5384615384615384	7	0.3333333333333333	0.5384615384615384	10	7	4	3	0	0.5555555555555556	5	9	15	0.3333333333333333	0.2222222222222222	0.9186281607651082	0.8316741299081363	0.6195656468737596	0.9261370362332065	0.7351321640812877	0.7775045247402306	0.8916109237911464	0.857234826575776	0.2	0.2	0.0	0.011684838515776551	0.011684838515776551
3386	0.02261107730206161	0.008819663093949026	0.0075129278464565515	0.9473002782246184	-1	0	0	0.4	4	0.5384615384615384	7	0.3125	0.5384615384615384	10	7	4	2	0	0.75	6	8	15	0.2222222222222222	0.2	0.9186281607651082	0.8262489430115088	0.7496723169071574	0.9164969503086955	0.7715112231267469	0.7749524615106305	0.804933967588342	0.8494737285713525	0.55	0.2	0.0	0.0075129278464565515	0.0075129278464565515
3815	0.026537705746137764	0.011245263332546858	0.011168847394439956	0.950602599515594	-1	0	0	0.4	4	0.5384615384615384	7	0.3333333333333333	0.5384615384615384	10	7	4	3	0	0.5555555555555556	5	9	15	0.3333333333333333	0.2222222222222222	0.9186281607651082	0.8316741299081363	0.6195656468737596	0.9261370362332065	0.7351321640812877	0.7775045247402306	0.8916109237911464	0.857234826575776	0.2	0.2	0.0	0.011168847394439956	0.011168847394439956
4638	0.024506087176969338	0.013009297458501353	0.011503202844530757	0.9666254607296861	-1	0	0	0.4	4	0.5384615384615384	7	0.375	0.46153846153846156	9	6	5	3	0	0.625	5	8	15	0.2727272727272727	0.2	0.9186281607651082	0.8371161747272027	0.6988514220540365	0.9315238903052467	0.7715112231267469	0.7863561894983067	0.8891877301484408	0.864141278750897	0.2222222222222222	0.4444444444444444	0.0	0.011503202844530757	0.011503202844530757
2203	0.023847650428068464	0.007815868984513337	0.006863504930150803	0.9417295912570566	-1	0.5	2	0.5	5	0.5384615384615384	7	0.30612244897959184	0.5384615384615384	11	7	3	1	0	1.0	7	7	15	0.16666666666666666	0.25	0.8827834744685289	0.8861328753227116	0.4247469755174807	0.9218821696500683	0.6151079777299275	0.843405335028429	0.7564925866754723	0.8877478680234974	1.0	0.09090909090909091	0.0	0.006863504930150803	0.006863504930150803
1321	0.028318910671736686	0.005653397451874901	0.0019374650946015629	0.7020696026360909	-1	0	0	0.1	1	1.0	13	1.0	1.0	14	13	0	1	0	0.06666666666666667	1	15	15	0.3333333333333333	0	0.8603337658862845	0.9130239631851013	0.419119750914524	0.8908306593278136	0.6074728263930449	0.8520496149358526	0.7430757153199663	0.8876591674995049	1.0	0.07142857142857142	0.0	0.0019374650946015629	0.0019374650946015629
141	0.005970751643227858	0.0022844394996506317	-0.002281986545687111	0.9727934410301778	-1	0	0	0.2	2	0.9230769230769231	12	0.38461538461538464	0.9230769230769231	14	12	0	0	0	0.23076923076923078	3	13	15	0.0	0	0.5965705374825088	0.8826646833818508	0.5450993641985983	0.9584330866045511	0.7093200466006742	0.9597110099539058	0.8802509497808948	0.9413366836787479	0	0	0.0	-0.00022819865456871112	-0.00022819865456871112
3608	0.026612510351322144	0.011663198640893043	0.01156422868654608	0.9504765778200461	-1	0	0	0.4	4	0.5384615384615384	7	0.3333333333333333	0.5384615384615384	10	7	4	3	0	0.5555555555555556	5	9	15	0.3333333333333333	0.2222222222222222	0.9186281607651082	0.8316741299081363	0.6195656468737596	0.9261370362332065	0.7351321640812877	0.7775045247402306	0.8916109237911464	0.857234826575776	0.2	0.2	0.0	0.01156422868654608	0.01156422868654608
3448	0.02016152110666805	0.005204275604007877	-0.005149527909132325	0.9415245107109314	-1	0	0	0.4	4	0.5384615384615384	7	0.42857142857142855	0.46153846153846156	10	6	4	2	0	0.7142857142857143	7	5	15	0.25	0.18181818181818182	0.9186281607651082	0.8258388154693658	0.6916039374515662	0.9119597938780288	0.7351321640812877	0.9004921423042171	0.8916109237911464	0.8841477495184422	0.55	0.2	0.0	-0.0005149527909132325	-0.0005149527909132325
3340	0.02002187903142391	0.008543811313683277	-0.007922434672209423	0.9527715006815778	-1	0	0	0.6	6	0.3076923076923077	4	0.375	0.3076923076923077	9	4	5	3	0	0.625	8	5	15	0.3333333333333333	0.18181818181818182	0.9467958991910317	0.8469217135133713	0.4247469755174807	0.9385021870917045	0.7715112231267469	0.7444404329151026	0.9118030798448856	0.8623610278975608	0.3333333333333333	0.4444444444444444	0.0	-0.0007922434672209423	-0.0007922434672209423
1205	0.022589008205366738	0.0028017122956940873	0.0027775838878017216	0.9028884004698478	-1	0	0	0.1	1	1.0	13	0.625	0.6923076923076923	10	9	4	2	0	0.6666666666666666	4	6	15	0.18181818181818182	0	0.9186281607651082	0.8262489430115088	0.7471550486684733	0.905565799897413	0.7351321640812877	0.789997168635028	0.8093545190908739	0.8474766832865686	0.55	0.2	0.0	0.0027775838878017216	0.0027775838878017216
3330	0.02498238888872965	0.0038262576229916205	0.0010587141364070283	0.9611400214720027	-1	0	0	0.4	4	0.5384615384615384	7	0.3333333333333333	0.5384615384615384	11	7	3	3	0	0.5555555555555556	5	9	15	0.5	0.2222222222222222	0.9186281607651082	0.8214778856897089	0.5402798716934828	0.9103961190074481	0.7715112231267469	0.7674065380902773	0.8891877301484408	0.8428426503842524	0.2727272727272727	0.2727272727272727	0.0	0.0010587141364070283	0.0010587141364070283
1868	0.021160314241457805	0.005145997092234524	0.005139569507165723	0.9489500864693573	-1	0.5	2	0.5	5	0.5384615384615384	7	0.375	0.46153846153846156	10	6	4	2	0	0.625	5	8	15	0.25	0.25	0.903230125893945	0.8951781735481755	0.5017689063014821	0.9299523316989907	0.6775050952855167	0.7975107180654998	0.7564925866754723	0.8843047474440524	0.55	0.2	0.0	0.005139569507165723	0.005139569507165723
3582	0.02662001978674252	0.011328227615444776	0.011288294527945884	0.950489271718528	-1	0	0	0.4	4	0.5384615384615384	7	0.3333333333333333	0.5384615384615384	10	7	4	3	0	0.5555555555555556	5	9	15	0.3333333333333333	0.2222222222222222	0.9186281607651082	0.8316741299081363	0.6195656468737596	0.9261370362332065	0.7351321640812877	0.7775045247402306	0.8916109237911464	0.857234826575776	0.2	0.2	0.0	0.011288294527945884	0.011288294527945884
1028	0.0027442204269683655	0.0025401894186923954	-0.002538378228731705	0.976137571802859	-1	0	0	0.5	2	0.6666666666666666	2	0.8333333333333334	0.3333333333333333	2	1	2	3	0	0.6666666666666666	2	3	5	0.42857142857142855	0	0.5080701485113785	0.5703796383590787	0.42488315705875646	0.6263317221083133	0.75462371460152	0.9208361859552628	0.8163124699909405	0.7473556220119009	0.5	0.5	0.13885756865349752	-0.0002538378228731705	-0.0002538378228731705
447	0.0017935027235105594	0.001735224565857868	-0.001735193642822067	0.9860881734208921	-1	0	0	1.0	1	0	0	1.0	0	1	0	0	1	0	0.5	1	2	2	0.3333333333333333	0	0	0	0	0	0	0	0	0	0	0	0	-0.00017351936428220668	-0.00017351936428220668
3658	0.024753596080875784	0.012857539796383698	0.011731887514592657	0.9667042759561917	-1	0	0	0.4	4	0.5384615384615384	7	0.375	0.46153846153846156	9	6	5	3	0	0.625	5	8	15	0.2727272727272727	0.2	0.9186281607651082	0.8371161747272027	0.798259965219321	0.93535617494838	0.7715112231267469	0.7863561894983067	0.8891877301484408	0.8665377148688564	0.2222222222222222	0.4444444444444444	0.0	0.011731887514592657	0.011731887514592657
4735	0.03093830400502971	0.011458782847858161	-0.0114348118773407	0.9663859650674965	-1	0	0	0.4	4	0.5384615384615384	7	0.42857142857142855	0.46153846153846156	10	6	4	2	0	0.7142857142857143	7	5	15	0.25	0.18181818181818182	0.903230125893945	0.8830293311887619	0.6916039374515662	0.9202926498996594	0.7715112231267469	0.9126088468867255	0.9032608416126071	0.9064657988242859	0.55	0.2	0.0	-0.00114348118773407	-0.00114348118773407
138	0.011501037912623408	0.004757730422042959	-0.004754516811253207	0.9718265571349578	-1	0	0	0.1	1	1.0	13	0.42857142857142855	0.6153846153846154	9	8	5	5	0	0.7142857142857143	7	5	15	0.38461538461538464	0.6666666666666666	0.286443143424722	0.9318687009130008	0.7264349997223978	0.7982136793797855	0.28198690812794097	0.8522486269090375	0.9256420586438213	0.8715152554464705	0.2222222222222222	0.3333333333333333	0.0	-0.00047545168112532075	-0.00047545168112532075
2243	0.02334752730784474	0.00572339473563525	0.004090637710303245	0.9334351278590165	-1	0	0	0.4	4	0.5384615384615384	7	0.3333333333333333	0.5384615384615384	11	7	3	2	0	0.5555555555555556	5	9	15	0.3333333333333333	0.2222222222222222	0.9186281607651082	0.8214778856897089	0.6988514220540365	0.9130438736661219	0.7715112231267469	0.7774223232698572	0.8784644982708621	0.8467705710706911	0.5454545454545454	0.09090909090909091	0.0	0.004090637710303245	0.004090637710303245
4476	0.024925055399623974	0.013100593840013466	0.01192461883183194	0.9663096687952412	-1	0	0	0.4	4	0.5384615384615384	7	0.375	0.46153846153846156	9	6	5	3	0	0.625	5	8	15	0.2727272727272727	0.2	0.9186281607651082	0.8371161747272027	0.6988514220540365	0.9315238903052467	0.7715112231267469	0.7753563758439556	0.8939874457099135	0.8616055972501828	0.2222222222222222	0.4444444444444444	0.0	0.01192461883183194	0.01192461883183194
626	0.002637001786229101	0.002589630258092999	-0.002589622428478503	0.9842864977240012	-1	0	0	0.5	1	1.0	1	1.0	1.0	1	1	1	1	0	0.3333333333333333	3	1	3	0.16666666666666666	0	0.7956987456379963	0.5	0.8098729877931158	0.5	0.2822583053238088	0.5	0.9208879139158509	0.5	1.0	0	0.0	-0.0002589622428478503	-0.0002589622428478503
4802	0.024418945738615763	0.012887472101973661	0.011797946426993286	0.9666976298935824	-1	0	0	0.4	4	0.5384615384615384	7	0.375	0.46153846153846156	9	6	5	3	0	0.625	5	8	15	0.2727272727272727	0.2	0.9186281607651082	0.8371161747272027	0.798259965219321	0.93535617494838	0.7715112231267469	0.7863561894983067	0.8891877301484408	0.8665377148688564	0.2222222222222222	0.4444444444444444	0.0	0.011797946426993286	0.011797946426993286
3249	0.022108224337766304	0.007921745996817523	0.006383965685390872	0.9596006761292052	-1	0	0	0.4	4	0.5384615384615384	7	0.375	0.46153846153846156	9	6	5	3	0	0.625	5	8	15	0.2727272727272727	0.2	0.9186281607651082	0.8371161747272027	0.6988514220540365	0.9208119865157074	0.7715112231267469	0.7863561894983067	0.8891877301484408	0.8578832050650964	0.3333333333333333	0.2222222222222222	0.0	0.006383965685390872	0.006383965685390872
3859	0.017798477599110112	0.0028414208156906217	-0.0027586726145776043	0.9752111053018157	-1	0	0	0.4	4	0.5384615384615384	7	0.375	0.46153846153846156	9	6	5	3	0	0.625	5	8	15	0.2727272727272727	0.2	0.9186281607651082	0.8884153525788098	0.5402798716934828	0.9472762603875211	0.6987531050358285	0.81014970473115	0.8891877301484408	0.8945472450847584	0.2222222222222222	0.2222222222222222	0.0	-0.00027586726145776045	-0.00027586726145776045
414	0.001773481094625912	0.0017260837537216008	-0.0017238766824489134	0.9832995519373037	-1	0	0	1.0	1	0	0	1.0	0	1	0	0	0	0	0.5	2	1	2	0.0	0	0	0	0	0	0	0	0	0	0	0	0	-0.00017238766824489134	-0.00017238766824489134
277	0.002067886214517411	0.0018849467666824658	-0.0018840383455582185	0.9848291900862007	-1	0	0	1.0	1	0	0	1.0	0	1	0	0	1	0	0.5	2	1	2	0.3333333333333333	0	0	0	0	0	0	0	0	0	0	0	0	-0.00018840383455582185	-0.00018840383455582185
2797	0.021512332586653898	0.0008769042260909767	-0.00011711134075002501	0.9469333583773482	-1	0	0	0.4	4	0.5	6	0.4	0.5	10	6	3	2	0	0.7142857142857143	5	7	14	0.3333333333333333	0.25	0.9186281607651082	0.623112912609027	0.6195656468737596	0.9059058732523234	0.7351321640812877	0.7330457069722036	0.804933967588342	0.7788856335320592	0.55	0.1	0.0	-1.1711134075002501e-05	-1.1711134075002501e-05
2590	0.02421266896636876	0.006254122854424161	0.005244104256635854	0.9369818210818905	-1	0	0	0.4	4	0.5384615384615384	7	0.3333333333333333	0.46153846153846156	9	6	5	5	0	0.5555555555555556	5	9	15	0.45454545454545453	0.2222222222222222	0.9186281607651082	0.6288981581605001	0.5402798716934828	0.9060609784610311	0.6987531050358285	0.7421733659520959	0.8891877301484408	0.7830873772183151	0.1111111111111111	0.2222222222222222	0.0	0.005244104256635854	0.005244104256635854
4505	0.023139767171354908	0.00705033205374059	-0.007043514293392733	0.9552796483972056	-1	0.25	1	0.4	4	0.6153846153846154	8	0.3125	0.46153846153846156	10	6	4	5	0	0.75	8	6	15	0.625	0.2	0.9186281607651082	0.8791604707128068	0.6318755763348799	0.9256822131528148	0.7351321640812877	0.8227471781249619	0.8145204345625505	0.8822507390308152	0.1	0.3	0.0	-0.0007043514293392733	-0.0007043514293392733
1480	0.02537272342627553	0.0038522293975465603	0.003080275962914462	0.7055167105168842	-1	0	0	0.1	1	1.0	13	1.0	1.0	14	13	0	1	0	0.06666666666666667	1	15	15	0.3333333333333333	0	0.8603337658862845	0.9130239631851013	0.419119750914524	0.8908306593278136	0.6121599291213856	0.8480175101032098	0.7430757153199663	0.8866034167174408	1.0	0.07142857142857142	0.0	0.003080275962914462	0.003080275962914462
4493	0.02476098034740816	0.013082060267909144	0.011750107211644824	0.9665908413780523	-1	0	0	0.4	4	0.5384615384615384	7	0.375	0.46153846153846156	9	6	5	3	0	0.625	5	8	15	0.2727272727272727	0.2	0.9186281607651082	0.8371161747272027	0.6988514220540365	0.9315238903052467	0.7715112231267469	0.7863561894983067	0.8891877301484408	0.864141278750897	0.2222222222222222	0.4444444444444444	0.0	0.011750107211644824	0.011750107211644824
3155	0.026563620263371706	0.011503408854288018	0.011437678653127056	0.9509290728700052	-1	0	0	0.4	4	0.5384615384615384	7	0.3333333333333333	0.5384615384615384	10	7	4	3	0	0.5555555555555556	5	9	15	0.3333333333333333	0.2222222222222222	0.9186281607651082	0.8316741299081363	0.6692699184564018	0.9304047312719325	0.7351321640812877	0.7775045247402306	0.8916109237911464	0.8598303421423829	0.2	0.3	0.0	0.011437678653127056	0.011437678653127056
2694	0.022956172116996194	0.0061788964150749056	-0.005757979712017364	0.9389518470096766	-1	0	0	0.4	4	0.5384615384615384	7	0.3333333333333333	0.46153846153846156	9	6	5	5	0	0.5555555555555556	5	9	15	0.45454545454545453	0.2222222222222222	0.9186281607651082	0.6288981581605001	0.5787908370854835	0.9258129367766177	0.7092063790745786	0.7529869913186201	0.8784644982708621	0.8003890004273501	0.1111111111111111	0.2222222222222222	0.0	-0.0005757979712017364	-0.0005757979712017364
4449	0.026381782867726362	0.011352175458675388	0.011298740579712975	0.9505845288526291	-1	0	0	0.4	4	0.5384615384615384	7	0.3333333333333333	0.5384615384615384	10	7	4	3	0	0.5555555555555556	5	9	15	0.3333333333333333	0.2222222222222222	0.9186281607651082	0.8316741299081363	0.6195656468737596	0.9261370362332065	0.7351321640812877	0.7775045247402306	0.8916109237911464	0.857234826575776	0.2	0.3	0.0	0.011298740579712975	0.011298740579712975
2851	0.027110254708149928	0.011328310642607517	0.011324248154431366	0.9505115137828464	-1	0	0	0.4	4	0.5384615384615384	7	0.3333333333333333	0.5384615384615384	10	7	4	3	0	0.5555555555555556	5	9	15	0.3333333333333333	0.2222222222222222	0.9186281607651082	0.8316741299081363	0.6195656468737596	0.9261370362332065	0.7351321640812877	0.7775045247402306	0.8916109237911464	0.857234826575776	0.2	0.2	0.0	0.011324248154431366	0.011324248154431366
1669	0.020953757412134066	0.0048874580453645575	0.004826622057095336	0.9494189744607952	-1	0.5	2	0.5	5	0.5384615384615384	7	0.375	0.46153846153846156	10	6	4	2	0	0.625	5	8	15	0.25	0.25	0.903230125893945	0.8951781735481755	0.5017689063014821	0.9299523316989907	0.6775050952855167	0.7975107180654998	0.7564925866754723	0.8843047474440524	0.55	0.2	0.0	0.004826622057095336	0.004826622057095336
4699	0.024893200094043864	0.01286797786534624	0.011570103251905568	0.9666198207232419	-1	0	0	0.4	4	0.5384615384615384	7	0.375	0.46153846153846156	9	6	5	3	0	0.625	5	8	15	0.2727272727272727	0.2	0.9186281607651082	0.8371161747272027	0.798259965219321	0.93535617494838	0.7715112231267469	0.7863561894983067	0.8891877301484408	0.8665377148688564	0.2222222222222222	0.4444444444444444	0.0	0.011570103251905568	0.011570103251905568
1998	0.023063811047714176	0.0058502086070449716	0.005847999393853988	0.9486973110400465	-1	0.5	2	0.5	5	0.5384615384615384	7	0.375	0.46153846153846156	10	6	4	1	0	0.625	5	8	15	0.125	0.25	0.9007058176168187	0.8950677671961171	0.5017689063014821	0.9300090594787355	0.6775050952855167	0.7975107180654998	0.7564925866754723	0.8842943492249361	1.0	0.1	0.0	0.005847999393853988	0.005847999393853988
781	0.0017417290332239297	0.0016940000507508041	-0.001691953713099305	0.9833755679187199	-1	0	0	1.0	1	0	0	1.0	0	1	0	0	0	0	0.5	2	1	2	0.0	0	0	0	0	0	0	0	0	0	0	0	0	-0.0001691953713099305	-0.0001691953713099305
1245	0.015403758673211667	0.005091338913827489	-0.004174882437928132	0.9744629378365905	-1	0	0	0.6	6	0.3333333333333333	4	0.4	0.3333333333333333	10	4	3	0	0	0.7142857142857143	7	5	14	0.0	0.2	0.6877754432328658	0.9509190828044701	0.4247469755174807	0.8730512536948787	0.6287208361433568	0.8484061999812309	0.7564925866754723	0.9006774723361263	0	0	0.0	-0.0004174882437928132	-0.0004174882437928132
767	0.02444086954442303	0.0037298139791459846	-0.0020715006869234413	0.9363287473055734	-1	0.25	1	0.4	4	0.6153846153846154	8	0.375	0.6153846153846154	12	8	2	1	0	0.625	5	8	15	0.25	0	0.903230125893945	0.8957883354935571	0.4247469755174807	0.8997493354445207	0.6335668345188364	0.8668662565589831	0.8233779539081707	0.888259465498671	1.0	0.16666666666666666	0.0	-0.00020715006869234412	-0.00020715006869234412
798	0.0025025922464012138	0.0024565255841580338	-0.0024551477141438083	0.9811551479378329	-1	0	0	0	0	0	0	1.0	0	0	0	0	1	0	1.0	1	1	1	0.25	0	0	0	0	0	0	0	0	0	0	0	0	-0.1	-0.1
448	0.0017859469445741555	0.0017392080374108879	-0.0017380384279069093	0.98347374315316	-1	0	0	1.0	1	0	0	1.0	0	1	0	0	1	0	0.5	2	1	2	0.3333333333333333	0	0	0	0	0	0	0	0	0	0	0	0	-0.00017380384279069093	-0.00017380384279069093
1353	0.02560670977878496	0.004463996726167371	0.002612777112792121	0.6210695404559454	-1	0	0	0.1	1	1.0	13	1.0	1.0	14	13	0	1	0	0.06666666666666667	1	15	15	0.3333333333333333	0	0.8603337658862845	0.9130239631851013	0.419119750914524	0.8908306593278136	0.6074728263930449	0.8520496149358526	0.7430757153199663	0.8876591674995049	1.0	0.07142857142857142	0.0	0.002612777112792121	0.002612777112792121
1492	0.02122617019608469	0.0011233642505120607	0.0010635523332331877	0.9659167312098662	-1	0	0	0.4	4	0.6153846153846154	8	0.375	0.6153846153846154	12	8	2	0	0	0.625	5	8	15	0.0	0	0.9186281607651082	0.8882834705055519	0.38713296059804353	0.9263132809554977	0.6775050952855167	0.7479650756203943	0.7564925866754723	0.8696084936408464	0	0	0.0	0.0010635523332331877	0.0010635523332331877
274	0.0021842914695302546	0.0018669207974262277	-0.0018651190892137654	0.9838793177163583	-1	0	0	1.0	2	0.0	0	0.75	0	2	0	0	0	0	1.0	2	2	3	0.0	0	0	0	0	0	0	0	0	0	0	0	0	-0.00018651190892137655	-0.00018651190892137655
3663	0.020681940236727894	0.007855472967742128	-0.007449339375031944	0.9505752837288678	-1	0	0	0.4	4	0.5384615384615384	7	0.375	0.46153846153846156	9	6	5	3	0	0.625	5	8	15	0.2727272727272727	0.2	0.9186281607651082	0.8371161747272027	0.798259965219321	0.9402097253034647	0.7715112231267469	0.7863561894983067	0.8563406970182179	0.8697135500934403	0.2222222222222222	0.5555555555555556	0.0	-0.0007449339375031944	-0.0007449339375031944
1089	0.00922657107088639	0.0023252709920349264	0.0003249983806933633	0.9748380926788938	-1	0	0	0.6	6	0.3333333333333333	4	0.4	0.3333333333333333	9	4	4	0	0	0.7142857142857143	7	5	14	0.0	0.2	0.9186281607651082	0.9457255315689205	0.28407721173463873	0.8923911056398354	0.58083197219879	0.8029019792694644	0.7564925866754723	0.8933993153803041	0	0	0.0	0.0003249983806933633	0.0003249983806933633
4143	0.02266875822292381	0.00436395511069593	-0.002471307846136031	0.9649250406402811	-1	0	0	0.4	4	0.5384615384615384	7	0.375	0.46153846153846156	9	6	5	3	0	0.625	5	8	15	0.2727272727272727	0.2	0.9186281607651082	0.8371161747272027	0.6480893635468684	0.924343668319963	0.7715112231267469	0.7863561894983067	0.8891877301484408	0.8598810912993208	0.2222222222222222	0.4444444444444444	0.0	-0.00024713078461360307	-0.00024713078461360307
2803	0.026608791527073367	0.01119490029869639	0.011114478707565371	0.9502868218752116	-1	0	0	0.4	4	0.5384615384615384	7	0.3333333333333333	0.5384615384615384	10	7	4	3	0	0.5555555555555556	5	9	15	0.3333333333333333	0.2222222222222222	0.9186281607651082	0.8316741299081363	0.6195656468737596	0.9261370362332065	0.7351321640812877	0.7775045247402306	0.8916109237911464	0.857234826575776	0.2	0.4	0.0	0.011114478707565371	0.011114478707565371
3046	0.02660973026942315	0.01139041745839052	0.011307661342180704	0.9503337073297559	-1	0	0	0.4	4	0.5384615384615384	7	0.3333333333333333	0.5384615384615384	10	7	4	3	0	0.5555555555555556	5	9	15	0.3333333333333333	0.2222222222222222	0.9186281607651082	0.8316741299081363	0.6195656468737596	0.9261370362332065	0.7351321640812877	0.7775045247402306	0.8916109237911464	0.857234826575776	0.2	0.2	0.0	0.011307661342180704	0.011307661342180704
2926	0.02405461439872128	0.009106775604293583	0.008534691015467366	0.9573390096291067	-1	0.5	2	0.5	5	0.5384615384615384	7	0.30612244897959184	0.46153846153846156	11	6	3	3	0	1.0	7	7	15	0.6	0.25	0.8827834744685289	0.9041212592140283	0.3691524399027045	0.9130415821613989	0.6151079777299275	0.7428728630158858	0.7564925866754723	0.8682295733070857	0.09090909090909091	0.09090909090909091	0.0	0.008534691015467366	0.008534691015467366
238	0.0025292686088557626	0.0022358339202460686	-0.002234800347343674	0.9804279723747759	-1	0	0	0.6666666666666666	2	0.5	1	0.6666666666666666	0.5	3	1	0	0	0	0.6666666666666666	2	3	4	0.0	0	0.5127860715162016	0.6334537633295164	0.28063805951786447	0.6404511564349914	0.5874711694104118	0.6118327175610676	0.7998921792450039	0.6286592399559289	0	0	0.0	-0.00022348003473436742	-0.00022348003473436742
836	0.013365599014269215	0.0024544337109631263	-0.002387767279291949	0.9829785055915434	-1	0	0	0.16666666666666666	1	1.0	7	0.5625	0.8571428571428571	6	6	2	4	0	0.25	2	8	9	0.5	0	0.459910547416081	0.8576155431208872	0.3749815609195668	0.9029546175304993	0.35450860248292393	0.8756179757104884	0.7203962570907566	0.8800140922291897	0.16666666666666666	0.16666666666666666	0.0	-0.00023877672792919487	-0.00023877672792919487
4734	0.024817733008480322	0.013537960068830894	0.012080603310914512	0.9666775700262316	-1	0	0	0.4	4	0.5384615384615384	7	0.375	0.46153846153846156	9	6	5	3	0	0.625	5	8	15	0.2727272727272727	0.2	0.9186281607651082	0.8371161747272027	0.798259965219321	0.93535617494838	0.7715112231267469	0.7863561894983067	0.8891877301484408	0.8665377148688564	0.2222222222222222	0.4444444444444444	0.0	0.012080603310914512	0.012080603310914512
4082	0.024397341369869662	0.012802348128307453	0.011454948159318112	0.9666845060074892	-1	0	0	0.4	4	0.5384615384615384	7	0.375	0.46153846153846156	9	6	5	3	0	0.625	5	8	15	0.2727272727272727	0.2	0.9186281607651082	0.8371161747272027	0.6988514220540365	0.9315238903052467	0.7715112231267469	0.7863561894983067	0.8891877301484408	0.864141278750897	0.2222222222222222	0.4444444444444444	0.0	0.011454948159318112	0.011454948159318112
95	0.0043203584515765486	0.0042535177240549055	-0.0042527550875089346	0.981900590766362	-1	0	0	0.5	3	0.6666666666666666	4	0.5	0.3333333333333333	3	2	4	2	0	1.0	4	4	8	0.18181818181818182	0.5	0.29688985267158974	0.7722940416436623	0.6071300973293707	0.9014106810394817	0.6098354398383166	0.8120753956409834	0.8926052242701437	0.8365282636693722	0.6666666666666666	0	0.0	-0.00042527550875089343	-0.00042527550875089343
2549	0.022550291550633532	0.005711217012221936	-0.004684329723174831	0.9437187192572365	-1	0.25	1	0.4	4	0.6153846153846154	8	0.35714285714285715	0.5384615384615384	10	7	4	2	0	0.8571428571428571	6	7	15	0.2222222222222222	0.2222222222222222	0.9186281607651082	0.8258388154693658	0.7025747365506128	0.9185381640206273	0.656930541382878	0.8942207519058643	0.9050991866653793	0.8847180875768055	0.55	0.2	0.0	-0.0004684329723174831	-0.0004684329723174831
2905	0.020326883105063066	0.0015425250612590366	0.0015318964235166307	0.9376463139038159	-1	0	0	0.3	3	0.6923076923076923	9	0.46875	0.6153846153846154	10	8	4	2	0	0.5	4	8	15	0.2	0.25	0.9186281607651082	0.872522037135914	0.4247469755174807	0.9137622185863549	0.6987531050358285	0.866276597947508	0.6539170331146451	0.8860263139080505	0.55	0.2	0.0	0.0015318964235166307	0.0015318964235166307
3375	0.026318789182237186	0.011215071773246165	0.0111639102476961	0.9504086485059631	-1	0	0	0.4	4	0.5384615384615384	7	0.3333333333333333	0.5384615384615384	10	7	4	3	0	0.5555555555555556	5	9	15	0.3333333333333333	0.2222222222222222	0.9186281607651082	0.8316741299081363	0.6195656468737596	0.9261370362332065	0.7351321640812877	0.7816035323722803	0.895277617277097	0.8582051288752172	0.2	0.2	0.0	0.0111639102476961	0.0111639102476961
1722	0.0229604340111821	0.004113087416006872	0.004011784348599628	0.9249180652309841	-1	0	0	0.3	3	0.6923076923076923	9	0.375	0.6923076923076923	11	9	3	1	0	0.625	5	8	15	0.125	0	0.9186281607651082	0.894592849328418	0.4247469755174807	0.9151914254609838	0.7715112231267469	0.8258909959354398	0.7564925866754723	0.883364616046095	1.0	0.18181818181818182	0.0	0.004011784348599628	0.004011784348599628
1763	0.020889155337072213	0.004796448101640467	0.004666253803735	0.9493627383781882	-1	0.5	2	0.5	5	0.5384615384615384	7	0.375	0.46153846153846156	10	6	4	2	0	0.625	5	8	15	0.25	0.25	0.903230125893945	0.8951781735481755	0.5017689063014821	0.9299523316989907	0.6775050952855167	0.7975107180654998	0.7564925866754723	0.8843047474440524	0.55	0.1	0.0	0.004666253803735	0.004666253803735
4444	0.024707896345199352	0.013194932487530014	0.01169575007305183	0.9667520765628018	-1	0	0	0.4	4	0.5384615384615384	7	0.375	0.46153846153846156	9	6	5	3	0	0.625	5	8	15	0.2727272727272727	0.2	0.9186281607651082	0.8371161747272027	0.6988514220540365	0.9315238903052467	0.7715112231267469	0.7863561894983067	0.8891877301484408	0.864141278750897	0.2222222222222222	0.4444444444444444	0.0	0.01169575007305183	0.01169575007305183
3736	0.021299889619849095	0.006589434200276806	-0.0005003938372271774	0.9653802124671977	-1	0	0	0.4	4	0.5384615384615384	7	0.375	0.46153846153846156	9	6	5	3	0	0.625	5	8	15	0.2727272727272727	0.2	0.9186281607651082	0.8371161747272027	0.8004932117602783	0.9370033548638231	0.7715112231267469	0.7863561894983067	0.8891877301484408	0.8675969861715649	0.2222222222222222	0.4444444444444444	0.0	-5.003938372271774e-05	-5.003938372271774e-05
534	0.005371994622569443	0.002288214027300652	-0.002286828928088558	0.9781626133083344	-1	0	0	0.5	2	0.6666666666666666	2	0.625	0.6666666666666666	4	2	0	0	0	0.5	2	4	5	0.0	0	0.6202076820699217	0.72263950330433	0.5646924024850926	0.7091225793354767	0.6914885266989261	0.9517167221382818	0.7866890561285153	0.8334068045196529	0	0	0.0	-0.0002286828928088558	-0.0002286828928088558
1922	0.017966698887587392	0.005680703385266992	-0.005587876621691404	0.9611711984301566	-1	0.5	2	0.6	6	0.4166666666666667	5	0.3888888888888889	0.4166666666666667	10	5	3	3	0	1.0	6	6	14	0.6	0.25	0.903230125893945	0.8980775119175283	0.28407721173463873	0.9257541838004136	0.6775050952855167	0.8001790642633877	0.8003775374535479	0.8837976424389855	0.1	0.1	0.0	-0.0005587876621691404	-0.0005587876621691404
507	0.001772844221734495	0.0017243214427863501	-0.0017222322440407817	0.9833932775732963	-1	0	0	1.0	1	0	0	1.0	0	1	0	0	0	0	0.5	2	1	2	0.0	0	0	0	0	0	0	0	0	0	0	0	0	-0.00017222322440407816	-0.00017222322440407816
3215	0.026226562780303206	0.011307525159184187	0.011261963466883894	0.9504222974832666	-1	0	0	0.4	4	0.5384615384615384	7	0.3333333333333333	0.5384615384615384	10	7	4	3	0	0.5555555555555556	5	9	15	0.3333333333333333	0.2222222222222222	0.9186281607651082	0.8316741299081363	0.6195656468737596	0.9261370362332065	0.7351321640812877	0.7775045247402306	0.8916109237911464	0.857234826575776	0.2	0.2	0.0	0.011261963466883894	0.011261963466883894
1212	0.028533528265397748	0.006130027309614253	0.0022290866662712412	0.7074532280213106	-1	0	0	0.1	1	1.0	13	1.0	1.0	14	13	0	1	0	0.06666666666666667	1	15	15	0.3333333333333333	0	0.8603337658862845	0.9130239631851013	0.419119750914524	0.8908306593278136	0.6074728263930449	0.8520496149358526	0.7430757153199663	0.8876591674995049	1.0	0.35714285714285715	0.0	0.0022290866662712412	0.0022290866662712412
130	0.005199518358338678	0.0027287794494315646	-0.0027099018446476216	0.9832139868711434	-1	0	0	0.5	2	0.6666666666666666	2	0.625	0.3333333333333333	3	1	1	1	0	0.5	4	2	5	0.25	0	0.635340649364818	0.939322819740327	0.9331721129923783	0.9185287091262047	0.37824150957613867	0.7153873541671284	0.959669935068591	0.8836991532456999	1.0	0.3333333333333333	0.0	-0.0002709901844647622	-0.0002709901844647622
216	0.0018246446502775372	0.0017664849895078637	-0.0017664528899991084	0.9861000351744663	-1	0	0	1.0	1	0	0	1.0	0	1	0	0	1	0	0.5	1	2	2	0.3333333333333333	0	0	0	0	0	0	0	0	0	0	0	0	-0.00017664528899991085	-0.00017664528899991085
785	0.001818352941599945	0.0017704700087337367	-0.0017692720414319147	0.983511168825426	-1	0	0	1.0	1	0	0	1.0	0	1	0	0	1	0	0.5	2	1	2	0.3333333333333333	0	0	0	0	0	0	0	0	0	0	0	0	-0.00017692720414319146	-0.00017692720414319146
2623	0.026612409318139917	0.01133869282026664	0.01131718677297223	0.9503472839726532	-1	0	0	0.4	4	0.5384615384615384	7	0.3333333333333333	0.5384615384615384	10	7	4	3	0	0.5555555555555556	5	9	15	0.3333333333333333	0.2222222222222222	0.9186281607651082	0.8316741299081363	0.6195656468737596	0.9261370362332065	0.7351321640812877	0.7775045247402306	0.8916109237911464	0.857234826575776	0.2	0.4	0.0	0.01131718677297223	0.01131718677297223
4165	0.02474171971823867	0.0132437837211879	0.011705965401099304	0.9668170336266395	-1	0	0	0.4	4	0.5384615384615384	7	0.375	0.46153846153846156	9	6	5	3	0	0.625	5	8	15	0.2727272727272727	0.2	0.9186281607651082	0.8371161747272027	0.6988514220540365	0.9315238903052467	0.7715112231267469	0.7863561894983067	0.8891877301484408	0.864141278750897	0.2222222222222222	0.4444444444444444	0.0	0.011705965401099304	0.011705965401099304
3641	0.026686976465736152	0.011471790877650512	0.011439481741989353	0.95054361694369	-1	0	0	0.4	4	0.5384615384615384	7	0.3333333333333333	0.5384615384615384	10	7	4	3	0	0.5555555555555556	5	9	15	0.3333333333333333	0.2222222222222222	0.9186281607651082	0.8316741299081363	0.6692699184564018	0.9304047312719325	0.7351321640812877	0.7775045247402306	0.8916109237911464	0.8598303421423829	0.2	0.2	0.0	0.011439481741989353	0.011439481741989353
2396	0.027708058645742172	0.008264096462713488	0.007930233436603708	0.9483078870934704	-1	0	0	0.4	4	0.5384615384615384	7	0.3333333333333333	0.5384615384615384	10	7	4	3	0	0.5555555555555556	5	9	15	0.3333333333333333	0.2222222222222222	0.9186281607651082	0.8316741299081363	0.63882112956976	0.9259197607605385	0.7351321640812877	0.7877301649577733	0.8864570649067066	0.8595420581750146	0.2	0.2	0.0	0.007930233436603708	0.007930233436603708
3545	0.026568785298748464	0.011254425526224883	0.011226074726276049	0.9506243601802281	-1	0	0	0.4	4	0.5384615384615384	7	0.3333333333333333	0.5384615384615384	10	7	4	3	0	0.5555555555555556	5	9	15	0.3333333333333333	0.2222222222222222	0.9186281607651082	0.8316741299081363	0.6692699184564018	0.9304047312719325	0.7351321640812877	0.7775045247402306	0.8916109237911464	0.8598303421423829	0.2	0.3	0.0	0.011226074726276049	0.011226074726276049
2843	None	None	None	None	None	0	0	0.4	4	0.5384615384615384	7	0.4166666666666667	0.46153846153846156	9	6	5	3	0	1.0	6	6	15	0.2727272727272727	0.2222222222222222	0.9186281607651082	0.8435288080129014	0.6843564528490961	0.9147077799719932	0.6987531050358285	0.9044400914434714	0.9118030798448856	0.8910587952098435	0.3333333333333333	0.3333333333333333	0.0	None	None
721	None	None	None	None	None	0.6666666666666666	2	0.7777777777777778	7	0.2727272727272727	3	0.52	0.09090909090909091	8	1	4	0	0	1.0	5	5	13	0.0	1.0	0.9186281607651082	0.9227738321336304	0.3544120936260597	0.894966849868402	0.6255602097105613	0.7011956400108251	0.7564925866754723	0.8612110050933754	0	0	0.0	None	None
4571	0.024880717338964426	0.013060086889784136	0.011835077858961205	0.9665114595820086	-1	0	0	0.4	4	0.5384615384615384	7	0.375	0.46153846153846156	9	6	5	3	0	0.625	5	8	15	0.2727272727272727	0.2	0.9186281607651082	0.8371161747272027	0.798259965219321	0.93535617494838	0.7715112231267469	0.7863561894983067	0.8891877301484408	0.8665377148688564	0.2222222222222222	0.4444444444444444	0.0	0.011835077858961205	0.011835077858961205
2325	0.021054478874959336	0.00737305423023931	0.00734089292851459	0.9474043880752367	-1	0.5	2	0.5	5	0.5384615384615384	7	0.35714285714285715	0.46153846153846156	11	6	3	1	0	0.8571428571428571	6	7	15	0.2	0.25	0.8878320910227817	0.907125053894203	0.4247469755174807	0.9327630477425818	0.6562570855352049	0.8063346108915738	0.7564925866754723	0.8920422788354165	1.0	0.18181818181818182	0.0	0.00734089292851459	0.00734089292851459
3364	0.026774446556307653	0.011310362310130825	0.011281311837193303	0.9505462278553772	-1	0	0	0.4	4	0.5384615384615384	7	0.3333333333333333	0.5384615384615384	10	7	4	3	0	0.5555555555555556	5	9	15	0.3333333333333333	0.2222222222222222	0.9186281607651082	0.8316741299081363	0.6195656468737596	0.9261370362332065	0.7351321640812877	0.7775045247402306	0.8916109237911464	0.857234826575776	0.2	0.4	0.0	0.011281311837193303	0.011281311837193303
1357	0.029318309227791897	0.0065665674753892294	0.0023039573540651562	0.702315261663429	-1	0	0	0.1	1	1.0	13	1.0	1.0	14	13	0	1	0	0.06666666666666667	1	15	15	0.3333333333333333	0	0.8603337658862845	0.9130239631851013	0.419119750914524	0.8908306593278136	0.6074728263930449	0.8520496149358526	0.7430757153199663	0.8876591674995049	1.0	0.07142857142857142	0.0	0.0023039573540651562	0.0023039573540651562
2284	0.011142454500353694	0.003870496948670032	-0.0037235441438039107	0.9858937396699305	-1	0	0	0.5	5	0.46153846153846156	6	0.46875	0.38461538461538464	9	5	5	2	0	0.5	4	8	15	0.2	0	0.8878320910227817	0.9100644539900844	0.28407721173463873	0.8391943415280954	0.6562570855352049	0.8028166093614152	0.9118030798448856	0.8569542482423065	0.5555555555555556	0.1111111111111111	0.0	-0.0003723544143803911	-0.0003723544143803911
2634	0.025011714576347585	0.009013082318302064	0.008987771734209208	0.9520162623282152	-1	0.5	2	0.5	5	0.5384615384615384	7	0.35714285714285715	0.46153846153846156	11	6	3	1	0	0.8571428571428571	6	7	15	0.2	0.25	0.8827834744685289	0.9070402553795829	0.4247469755174807	0.9366912094501372	0.6959690556897351	0.8064788114861184	0.7564925866754723	0.8940896873569835	1.0	0.09090909090909091	0.0	0.008987771734209208	0.008987771734209208
3468	0.02625826805416136	0.011400091347077606	0.011373214387259556	0.9508015047380589	-1	0	0	0.4	4	0.5384615384615384	7	0.3333333333333333	0.5384615384615384	10	7	4	3	0	0.5555555555555556	5	9	15	0.3333333333333333	0.2222222222222222	0.9186281607651082	0.8316741299081363	0.6195656468737596	0.9261370362332065	0.7351321640812877	0.7958535772123848	0.895277617277097	0.8616396659166383	0.2	0.2	0.0	0.011373214387259556	0.011373214387259556
4000	0.026168258312635577	0.011460562666478167	0.01142137690109592	0.9508182239815814	-1	0	0	0.4	4	0.5384615384615384	7	0.3333333333333333	0.5384615384615384	10	7	4	3	0	0.5555555555555556	5	9	15	0.3333333333333333	0.2222222222222222	0.9186281607651082	0.8316741299081363	0.6692699184564018	0.9304047312719325	0.7351321640812877	0.7775045247402306	0.8916109237911464	0.8598303421423829	0.2	0.4	0.0	0.01142137690109592	0.01142137690109592
2861	0.027361931716552552	0.008877610369685932	0.00203256450298919	0.949481340438178	-1	0	0	0.4	4	0.5384615384615384	7	0.3333333333333333	0.5384615384615384	10	7	4	3	0	0.5555555555555556	5	9	15	0.3333333333333333	0.2222222222222222	0.9186281607651082	0.8316741299081363	0.6275209717014751	0.9260486331370841	0.7351321640812877	0.7775045247402306	0.8883953148676184	0.8571821285826411	0.2	0.4	0.0	0.00203256450298919	0.00203256450298919
3430	0.024444980794705903	0.012942297221464432	0.011613120947152635	0.9666194267821874	-1	0	0	0.4	4	0.5384615384615384	7	0.375	0.46153846153846156	9	6	5	3	0	0.625	5	8	15	0.2727272727272727	0.2	0.9186281607651082	0.8371161747272027	0.798259965219321	0.93535617494838	0.7715112231267469	0.7863561894983067	0.8891877301484408	0.8665377148688564	0.2222222222222222	0.4444444444444444	0.0	0.011613120947152635	0.011613120947152635
3999	0.024449512822278176	0.007617298315564955	-0.004779363644217538	0.9363135322142875	-1	0	0	0.4	4	0.5384615384615384	7	0.375	0.46153846153846156	9	6	5	3	0	0.625	5	8	15	0.2727272727272727	0.2	0.9186281607651082	0.8432063423559943	0.5402798716934828	0.9250380055780772	0.7715112231267469	0.803426275074625	0.8959917566020422	0.8661873841414572	0.2222222222222222	0.4444444444444444	0.0	-0.00047793636442175377	-0.00047793636442175377
4379	0.024946631663198486	0.012774373021703294	0.011601968522247399	0.9664170594455346	-1	0	0	0.4	4	0.5384615384615384	7	0.375	0.46153846153846156	9	6	5	3	0	0.625	5	8	15	0.2727272727272727	0.2	0.9186281607651082	0.8371161747272027	0.798259965219321	0.93535617494838	0.7715112231267469	0.7863561894983067	0.8891877301484408	0.8665377148688564	0.2222222222222222	0.4444444444444444	0.0	0.011601968522247399	0.011601968522247399
961	0.019079646978503628	0.004066616774060401	-0.0006405327552266124	0.964332424802163	-1	0.5	2	0.5	5	0.5384615384615384	7	0.3125	0.5384615384615384	12	7	2	1	0	0.75	6	8	15	0.3333333333333333	0.2857142857142857	0.8603337658862845	0.9081207867429594	0.43837523361052444	0.9043362477380064	0.6074728263930449	0.8317243761748896	0.7430757153199663	0.8854469055159908	1.0	0.08333333333333333	0.0	-6.405327552266125e-05	-6.405327552266125e-05
4862	0.02474581347295606	0.01279946230806856	0.011763214372616751	0.9666864209037608	-1	0	0	0.4	4	0.5384615384615384	7	0.375	0.46153846153846156	9	6	5	3	0	0.625	5	8	15	0.2727272727272727	0.2	0.9186281607651082	0.8371161747272027	0.798259965219321	0.93535617494838	0.7715112231267469	0.7863561894983067	0.8891877301484408	0.8665377148688564	0.2222222222222222	0.4444444444444444	0.0	0.011763214372616751	0.011763214372616751
842	0.020555787901292092	0.006055454654749603	-0.0005901040858524507	0.9546155268915748	-1	0	0	0.3	3	0.6923076923076923	9	0.3333333333333333	0.6923076923076923	12	9	2	1	0	0.5555555555555556	5	9	15	0.2	0	0.903230125893945	0.9047923946618244	0.4247469755174807	0.9113783109691593	0.6775050952855167	0.8592064156501249	0.7564925866754723	0.8938147967139396	1.0	0.16666666666666666	0.0	-5.901040858524507e-05	-5.901040858524507e-05
2657	0.027463519326243187	0.008723379035871899	0.008369027166596758	0.9480877924793423	-1	0	0	0.4	4	0.5384615384615384	7	0.3333333333333333	0.5384615384615384	10	7	4	3	0	0.5555555555555556	5	9	15	0.3333333333333333	0.2222222222222222	0.9186281607651082	0.8316741299081363	0.63882112956976	0.9259197607605385	0.7351321640812877	0.7877301649577733	0.8864570649067066	0.8595420581750146	0.2	0.2	0.0	0.008369027166596758	0.008369027166596758
2180	0.013736753871921808	0.004499576218663995	-0.004242631296281218	0.9657649368421113	-1	0.5	2	0.6	6	0.46153846153846156	6	0.42857142857142855	0.38461538461538464	10	5	4	1	0	0.7142857142857143	5	7	15	0.14285714285714285	0.2222222222222222	0.903230125893945	0.8980775119175283	0.28407721173463873	0.9186304134606896	0.6775050952855167	0.8001790642633877	0.8003775374535479	0.8803532915846131	1.0	0.1	0.0	-0.00042426312962812174	-0.00042426312962812174
1095	0.02047741063785484	0.00601488233780906	-0.0004589540565022493	0.9548140477979765	-1	0	0	0.3	3	0.6923076923076923	9	0.3333333333333333	0.6923076923076923	12	9	2	1	0	0.5555555555555556	5	9	15	0.2	0	0.903230125893945	0.9047923946618244	0.4247469755174807	0.9113783109691593	0.6775050952855167	0.8592064156501249	0.7564925866754723	0.8938147967139396	1.0	0.16666666666666666	0.0	-4.589540565022493e-05	-4.589540565022493e-05
1269	0.025139770103689788	0.005888071942714995	-0.005363281858872875	0.9315906149652804	-1	0	0	0.3	3	0.6923076923076923	9	0.375	0.6923076923076923	12	9	2	1	0	0.625	5	8	15	0.2	0	0.8782561090345741	0.9149109034199872	0.4247469755174807	0.9119904071388224	0.6287208361433568	0.8334981937600282	0.7564925866754723	0.8916762739917765	1.0	0.08333333333333333	0.0	-0.0005363281858872875	-0.0005363281858872875
851	0.021831573229951128	0.00592237484922181	-0.005865281656653726	0.9304421468980117	-1	0	0	0.3	3	0.6923076923076923	9	0.375	0.6923076923076923	11	9	3	1	0	0.625	5	8	15	0.125	0	0.9186281607651082	0.894592849328418	0.4247469755174807	0.9075939237533156	0.6987531050358285	0.7446000519629552	0.7564925866754723	0.8618871226276159	1.0	0.09090909090909091	0.0	-0.0005865281656653726	-0.0005865281656653726
3591	0.016252799168229668	0.008600696672861358	-0.0029324697915628383	0.9716931703366493	-1	0	0	0.4444444444444444	4	0.45454545454545453	5	0.43333333333333335	0.45454545454545453	9	5	3	2	0	0.8333333333333334	5	6	13	0.3333333333333333	0.25	0.9186281607651082	0.6179101973068644	0.6988514220540365	0.9107399583081963	0.7715112231267469	0.7420867686513593	0.6796956219595236	0.7835956755966853	0.5555555555555556	0.1111111111111111	0.0	-0.0002932469791562838	-0.0002932469791562838
1999	0.025662790195680855	0.006475771850343609	0.005424144549364764	0.9513551750511244	-1	0.5	2	0.5	5	0.5384615384615384	7	0.375	0.46153846153846156	11	6	3	1	0	0.625	5	8	15	0.2	0.25	0.8827834744685289	0.9070402553795829	0.4247469755174807	0.9348999371003318	0.6562570855352049	0.8063346108915738	0.7564925866754723	0.8931154971753429	1.0	0.18181818181818182	0.0	0.005424144549364764	0.005424144549364764
3821	0.026714440830711058	0.011721261691064988	0.011679816991011923	0.950703259783327	-1	0	0	0.4	4	0.5384615384615384	7	0.3333333333333333	0.5384615384615384	10	7	4	3	0	0.5555555555555556	5	9	15	0.3333333333333333	0.2222222222222222	0.9186281607651082	0.8316741299081363	0.6195656468737596	0.9261370362332065	0.7351321640812877	0.7775045247402306	0.8916109237911464	0.857234826575776	0.2	0.2	0.0	0.011679816991011923	0.011679816991011923
1047	0.002072563686236802	0.001792073937264101	-0.001791635278803361	0.9837691012412809	-1	0	0	1.0	1	0	0	1.0	0	1	0	0	1	0	0.5	2	1	2	0.3333333333333333	0	0	0	0	0	0	0	0	0	0	0	0	-0.0001791635278803361	-0.0001791635278803361
2653	0.023200491074293516	0.006333081772666064	0.006330579338937781	0.9487805863102762	-1	0.5	2	0.5	5	0.5384615384615384	7	0.375	0.46153846153846156	10	6	4	2	0	0.625	5	8	15	0.25	0.25	0.9007058176168187	0.8950677671961171	0.5017689063014821	0.9299523316989907	0.6775050952855167	0.7975107180654998	0.7564925866754723	0.8842646337475314	0.55	0.3	0.0	0.006330579338937781	0.006330579338937781
4349	0.024696922697979413	0.013151359854988989	0.011801525913636772	0.9666077547287697	-1	0	0	0.4	4	0.5384615384615384	7	0.375	0.46153846153846156	9	6	5	3	0	0.625	5	8	15	0.2727272727272727	0.2	0.9186281607651082	0.8371161747272027	0.6988514220540365	0.9315238903052467	0.7715112231267469	0.7863561894983067	0.8891877301484408	0.864141278750897	0.2222222222222222	0.4444444444444444	0.0	0.011801525913636772	0.011801525913636772
2295	0.01908043746521136	0.0009741252409581079	-0.0009703259953238837	0.9566237227596871	-1	0.5	2	0.5	5	0.5384615384615384	7	0.35714285714285715	0.46153846153846156	10	6	4	2	0	0.8571428571428571	6	7	15	0.25	0.25	0.9007058176168187	0.8950677671961171	0.4247469755174807	0.9162948182334217	0.6356825316325662	0.7475616344358516	0.7564925866754723	0.8669308775187254	0.6	0.1	0.0	-9.703259953238838e-05	-9.703259953238838e-05
2230	0.022885005388964787	0.007152740578174205	0.006913499178946667	0.9464134473241413	-1	0.5	2	0.5	5	0.5384615384615384	7	0.35714285714285715	0.46153846153846156	11	6	3	1	0	0.8571428571428571	6	7	15	0.2	0.25	0.8827834744685289	0.9070402553795829	0.4247469755174807	0.9323476126755067	0.6562570855352049	0.8063346108915738	0.7564925866754723	0.8917977073277834	1.0	0.09090909090909091	0.0	0.006913499178946667	0.006913499178946667
3004	0.02633248281839345	0.011504332864640079	0.011431275456602503	0.9506828802775371	-1	0	0	0.4	4	0.5384615384615384	7	0.3333333333333333	0.5384615384615384	10	7	4	3	0	0.5555555555555556	5	9	15	0.3333333333333333	0.2222222222222222	0.9186281607651082	0.8316741299081363	0.6195656468737596	0.9261370362332065	0.7351321640812877	0.7775045247402306	0.8916109237911464	0.857234826575776	0.2	0.2	0.0	0.011431275456602503	0.011431275456602503
2542	0.023747808650938243	0.011350390251376198	0.007157982786494957	0.946942771601615	-1	0.5	2	0.6	6	0.46153846153846156	6	0.35714285714285715	0.46153846153846156	11	6	3	0	0	0.8571428571428571	6	7	15	0.0	0.25	0.9186281607651082	0.8895599885420941	0.3880299110706071	0.9322607742337436	0.6987531050358285	0.7928711599922987	0.7564925866754723	0.8825539089601735	0	0	0.0	0.007157982786494957	0.007157982786494957
3365	0.0268225480647655	0.011564063875869826	0.011554148833458911	0.9511088338259431	-1	0	0	0.4	4	0.5384615384615384	7	0.3333333333333333	0.5384615384615384	10	7	4	3	0	0.5555555555555556	5	9	15	0.3333333333333333	0.2222222222222222	0.9186281607651082	0.8316741299081363	0.6692699184564018	0.9304047312719325	0.7351321640812877	0.7958535772123848	0.895277617277097	0.8641677893289195	0.2	0.2	0.0	0.011554148833458911	0.011554148833458911
3226	0.026593452281424103	0.011535772703693308	0.01147913308924831	0.9506834449129249	-1	0	0	0.4	4	0.5384615384615384	7	0.3333333333333333	0.5384615384615384	10	7	4	3	0	0.5555555555555556	5	9	15	0.3333333333333333	0.2222222222222222	0.9186281607651082	0.8316741299081363	0.6195656468737596	0.9261370362332065	0.7351321640812877	0.7775045247402306	0.8916109237911464	0.857234826575776	0.2	0.2	0.0	0.01147913308924831	0.01147913308924831
3107	0.026536120282222884	0.01132040863626831	0.011293196561384578	0.9507462128365604	-1	0	0	0.4	4	0.5384615384615384	7	0.3333333333333333	0.5384615384615384	10	7	4	3	0	0.5555555555555556	5	9	15	0.3333333333333333	0.2222222222222222	0.9186281607651082	0.8316741299081363	0.6692699184564018	0.9304047312719325	0.7351321640812877	0.7775045247402306	0.8916109237911464	0.8598303421423829	0.2	0.4	0.0	0.011293196561384578	0.011293196561384578
2499	0.0313291182574571	0.0038908611646355866	0.001314288352378187	0.9600850213514205	-1	0.5	2	0.5	5	0.5384615384615384	7	0.4166666666666667	0.46153846153846156	11	6	3	2	0	0.4444444444444444	4	9	15	0.4	0.6666666666666666	0.8827834744685289	0.9070402553795829	0.5787908370854835	0.933985485936734	0.7715112231267469	0.8500596117781157	0.7564925866754723	0.9021099716918275	0.5454545454545454	0.18181818181818182	0.0	0.001314288352378187	0.001314288352378187
2399	0.024255518747108268	0.009836025338694336	0.009182307947661374	0.95958024924009	-1	0.5	2	0.5	5	0.5384615384615384	7	0.35714285714285715	0.46153846153846156	11	6	3	1	0	0.8571428571428571	6	7	15	0.2	0.25	0.8827834744685289	0.9070402553795829	0.4247469755174807	0.933662927263458	0.6562570855352049	0.8063346108915738	0.7564925866754723	0.8924727104545024	1.0	0.09090909090909091	0.0	0.009182307947661374	0.009182307947661374
4037	0.02631585094507053	0.01129282616237455	0.01127446533777104	0.9506381478813062	-1	0	0	0.4	4	0.5384615384615384	7	0.3333333333333333	0.5384615384615384	10	7	4	3	0	0.5555555555555556	5	9	15	0.3333333333333333	0.2222222222222222	0.9186281607651082	0.8316741299081363	0.6195656468737596	0.9261370362332065	0.7351321640812877	0.7775045247402306	0.8916109237911464	0.857234826575776	0.2	0.2	0.0	0.01127446533777104	0.01127446533777104
539	0.008553438141849444	0.002460885316004728	-0.0024296512814287537	0.9287241226279256	-1	0	0	0.25	1	1.0	4	0.6	0.75	3	3	2	1	0	0.4	5	2	6	0.125	0	0.5748394673996953	0.8893506091129179	0.5453774650302315	0.8607358285381357	0.3462346789370404	0.8492231323468123	0.8414986176521968	0.8673835685006	1.0	0.3333333333333333	0.0	-0.00024296512814287537	-0.00024296512814287537
3374	0.026995161828447543	0.01165883215287962	0.011630174599855426	0.9507491996791334	-1	0	0	0.4	4	0.5384615384615384	7	0.3333333333333333	0.5384615384615384	10	7	4	3	0	0.5555555555555556	5	9	15	0.3333333333333333	0.2222222222222222	0.9186281607651082	0.8316741299081363	0.6195656468737596	0.9261370362332065	0.7351321640812877	0.7775045247402306	0.8916109237911464	0.857234826575776	0.2	0.2	0.0	0.011630174599855426	0.011630174599855426
681	0.02361480315057463	0.004159959880689478	-0.0010968196301790155	0.9290250837713397	-1	0	0	0.3	3	0.6923076923076923	9	0.375	0.6923076923076923	11	9	3	1	0	0.625	5	8	15	0.125	0	0.9186281607651082	0.8964617102654954	0.4247469755174807	0.9075939237533156	0.6562570855352049	0.7405809559408125	0.7564925866754723	0.8618454400759575	1.0	0.09090909090909091	0.0	-0.00010968196301790154	-0.00010968196301790154
20	0.0022666428423486523	0.0021323330870281062	-0.002132100813893517	0.9851302227728749	-1	0	0	1.0	2	0.0	0	1.0	0	1	0	1	0	0	0.3333333333333333	3	1	3	0.0	1.0	0	0	0	0	0	0	0	0	0	0	0	-0.0002132100813893517	-0.0002132100813893517
1180	0.025164030598755865	0.0026817313112871568	-0.0019215383784754185	0.5602214051977235	-1	0	0	0.1	1	1.0	13	0.5357142857142857	0.9230769230769231	13	12	1	2	0	0.14285714285714285	2	14	15	0.4	0	0.8878320910227817	0.9197889691964817	0.4247469755174807	0.9571300449219043	0.6151079777299275	0.8271753004752992	0.7564925866754723	0.9145366596605159	0.5384615384615384	0.15384615384615385	0.0	-0.00019215383784754186	-0.00019215383784754186
435	0.021695840768559484	0.0066229856508870505	-0.0009633659697601731	0.9549582470276964	-1	0	0	0.3	3	0.6923076923076923	9	0.3333333333333333	0.6923076923076923	12	9	2	1	0	0.5555555555555556	5	9	15	0.2	0	0.903230125893945	0.9047923946618244	0.4247469755174807	0.9063915640209361	0.6775050952855167	0.8592064156501249	0.7564925866754723	0.8918941834847519	1.0	0.08333333333333333	0.0	-9.63365969760173e-05	-9.63365969760173e-05
1484	None	None	None	None	None	0	0	0.4	4	0.5384615384615384	7	0.46875	0.5384615384615384	10	7	4	1	0	0.5	4	8	15	0.1111111111111111	0	0.8099579368610892	0.8902842190142072	0.5104135241883311	0.9301749634907163	0.5656502627400946	0.9201072173738016	0.7427342340519069	0.9149484954731093	1.0	0.2	0.0	None	None
3224	0.02708778921541338	0.011326236577884613	0.011312844401740636	0.9502657715820126	-1	0	0	0.4	4	0.5384615384615384	7	0.3333333333333333	0.5384615384615384	10	7	4	3	0	0.5555555555555556	5	9	15	0.3333333333333333	0.2222222222222222	0.9186281607651082	0.8316741299081363	0.6195656468737596	0.9261370362332065	0.7351321640812877	0.7775045247402306	0.8916109237911464	0.857234826575776	0.2	0.2	0.0	0.011312844401740636	0.011312844401740636
3812	0.026350767508880886	0.011246529709669948	0.011196602289795092	0.9504929566270985	-1	0	0	0.4	4	0.5384615384615384	7	0.3333333333333333	0.5384615384615384	10	7	4	3	0	0.5555555555555556	5	9	15	0.3333333333333333	0.2222222222222222	0.9186281607651082	0.8316741299081363	0.6195656468737596	0.9261370362332065	0.7351321640812877	0.7775045247402306	0.8916109237911464	0.857234826575776	0.2	0.2	0.0	0.011196602289795092	0.011196602289795092
2513	0.024620321490449952	0.010153709888837433	0.00948847872781162	0.9593914618555076	-1	0.5	2	0.5	5	0.5384615384615384	7	0.35714285714285715	0.46153846153846156	11	6	3	1	0	0.8571428571428571	6	7	15	0.2	0.25	0.8827834744685289	0.9070402553795829	0.4247469755174807	0.933662927263458	0.6562570855352049	0.8063346108915738	0.7564925866754723	0.8924727104545024	1.0	0.09090909090909091	0.0	0.00948847872781162	0.00948847872781162
1955	0.01914611840461653	0.004477868723211304	0.004289547903681311	0.9528723323997138	-1	0.5	2	0.5	5	0.5384615384615384	7	0.375	0.46153846153846156	11	6	3	1	0	0.625	5	8	15	0.2	0.25	0.8878320910227817	0.907125053894203	0.4247469755174807	0.9348999371003318	0.6562570855352049	0.8063346108915738	0.7564925866754723	0.8931475073814996	1.0	0.2727272727272727	0.0	0.004289547903681311	0.004289547903681311
1942	0.020726413565044996	0.005281565571078501	0.005271242040235472	0.9488434453434227	-1	0.5	2	0.5	5	0.5384615384615384	7	0.375	0.46153846153846156	10	6	4	2	0	0.625	5	8	15	0.25	0.25	0.903230125893945	0.8951781735481755	0.5017689063014821	0.9299523316989907	0.6775050952855167	0.7975107180654998	0.7564925866754723	0.8843047474440524	0.55	0.2	0.0	0.005271242040235472	0.005271242040235472
293	0.0024921692737375385	0.0024122673689099816	-0.002412214223674661	0.9791596540313603	-1	0	0	0.3333333333333333	1	1.0	2	1.0	1.0	2	2	1	1	0	0.25	1	4	4	0.16666666666666666	0	0.818021784713838	0.5032691441441689	0.396738717424092	0.9400133778779618	0.9427766147783092	0.5365278692526193	0.913229926945963	0.7252006505531898	1.0	0.5	0.0	-0.0002412214223674661	-0.0002412214223674661
3291	0.021676099086346125	0.004712035213630116	0.004625286855096255	0.9308069747729112	-1	0.25	1	0.4	4	0.6153846153846154	8	0.30612244897959184	0.46153846153846156	10	6	4	5	0	1.0	7	7	15	0.625	0.2222222222222222	0.9186281607651082	0.8190790865162948	0.44400245821348105	0.9081439586810744	0.6987531050358285	0.7288287994463585	0.8096095856093345	0.8315514989639392	0.1	0.2	0.0	0.004625286855096255	0.004625286855096255
4555	0.021065933572230418	0.00641520190092633	-0.0012889941564133574	0.96550655563282	-1	0	0	0.4	4	0.5384615384615384	7	0.375	0.46153846153846156	9	6	5	3	0	0.625	5	8	15	0.2727272727272727	0.2	0.9186281607651082	0.8371161747272027	0.7319876031091314	0.93257531299523	0.7715112231267469	0.7863561894983067	0.8891877301484408	0.8647896593720303	0.2222222222222222	0.4444444444444444	0.0	-0.00012889941564133575	-0.00012889941564133575
2018	0.02181432680856069	0.0065345373038415665	0.006499880703607371	0.935607352176212	-1	0	0	0.3	3	0.6923076923076923	9	0.3125	0.46153846153846156	9	6	5	5	0	0.75	6	8	15	0.45454545454545453	0.2222222222222222	0.9186281607651082	0.6288981581605001	0.5402798716934828	0.912773083928865	0.6987531050358285	0.7421733659520959	0.8891877301484408	0.7876672106910931	0.1111111111111111	0.2222222222222222	0.0	0.006499880703607371	0.006499880703607371
1358	0.018038250626480786	0.0029178009340081476	-0.00278549057314188	0.9450423630504887	-1	0	0	0.3	3	0.6923076923076923	9	0.3333333333333333	0.6923076923076923	12	9	2	1	0	0.5555555555555556	5	9	15	0.2	0	0.903230125893945	0.9137692853545457	0.4247469755174807	0.94453691485212	0.6987531050358285	0.790829602163963	0.7715224950790212	0.897996040709079	1.0	0.08333333333333333	0.0	-0.000278549057314188	-0.000278549057314188
4447	0.024530428282051545	0.012783494871500361	0.01152770337698886	0.9665701353622215	-1	0	0	0.4	4	0.5384615384615384	7	0.375	0.46153846153846156	9	6	5	3	0	0.625	5	8	15	0.2727272727272727	0.2	0.9186281607651082	0.8371161747272027	0.6988514220540365	0.9315238903052467	0.7715112231267469	0.7863561894983067	0.8891877301484408	0.864141278750897	0.2222222222222222	0.4444444444444444	0.0	0.01152770337698886	0.01152770337698886
4040	0.02475028098847132	0.01305076133648503	0.011711471098832926	0.9667273646882893	-1	0	0	0.4	4	0.5384615384615384	7	0.375	0.46153846153846156	9	6	5	3	0	0.625	5	8	15	0.2727272727272727	0.2	0.9186281607651082	0.8371161747272027	0.6988514220540365	0.9315238903052467	0.7715112231267469	0.7858476439541533	0.8891877301484408	0.864022877929981	0.2222222222222222	0.4444444444444444	0.0	0.011711471098832926	0.011711471098832926
21	0.0019753786528867528	0.0019752770543656276	-0.0019688471834829416	0.9817780797723241	-1	0	0	0.5	1	1.0	1	1.0	0	0	0	2	0	0	0.3333333333333333	3	1	3	0.0	0	0	0	0	0	0	0	0	0	0	0	0	-0.1	-0.1
4353	0.024689525348866672	0.013035110156748495	0.011689769302956628	0.966512025914191	-1	0	0	0.4	4	0.5384615384615384	7	0.375	0.46153846153846156	9	6	5	3	0	0.625	5	8	15	0.2727272727272727	0.2	0.9186281607651082	0.8371161747272027	0.6988514220540365	0.9315238903052467	0.7715112231267469	0.7863561894983067	0.8891877301484408	0.864141278750897	0.2222222222222222	0.4444444444444444	0.0	0.011689769302956628	0.011689769302956628
4423	0.024660523270449167	0.013373536743879403	0.011979764097103461	0.9665877782579905	-1	0	0	0.4	4	0.5384615384615384	7	0.375	0.46153846153846156	9	6	5	3	0	0.625	5	8	15	0.2727272727272727	0.2	0.9186281607651082	0.8371161747272027	0.798259965219321	0.93535617494838	0.7715112231267469	0.7863561894983067	0.8891877301484408	0.8665377148688564	0.2222222222222222	0.4444444444444444	0.0	0.011979764097103461	0.011979764097103461
1239	0.015248997731640478	0.005133978558560829	-0.005045316570539955	0.9774211543304132	-1	0	0	0.5	4	0.5	5	0.6	0.4	8	4	3	0	0	0.8	5	4	12	0.0	0	0.9186281607651082	0.9227738321336304	0.3544120936260597	0.894966849868402	0.6255602097105613	0.7011956400108251	0.7564925866754723	0.8612110050933754	0	0	0.0	-0.0005045316570539955	-0.0005045316570539955
1986	0.023076818844387757	0.006995799086788222	0.006693008538866853	0.9464039941528749	-1	0.5	2	0.5	5	0.5384615384615384	7	0.30612244897959184	0.5384615384615384	11	7	3	1	0	1.0	7	7	15	0.16666666666666666	0.25	0.8827834744685289	0.9070402553795829	0.4247469755174807	0.9348999371003318	0.6562570855352049	0.8063346108915738	0.7564925866754723	0.8931154971753429	1.0	0.09090909090909091	0.0	0.006693008538866853	0.006693008538866853
2881	0.026777086513207156	0.011823455178569142	0.011789824286982881	0.9507190714603011	-1	0	0	0.4	4	0.5384615384615384	7	0.3333333333333333	0.5384615384615384	10	7	4	3	0	0.5555555555555556	5	9	15	0.3333333333333333	0.2222222222222222	0.9186281607651082	0.8316741299081363	0.6195656468737596	0.9261370362332065	0.7351321640812877	0.7775045247402306	0.8916109237911464	0.857234826575776	0.2	0.2	0.0	0.011789824286982881	0.011789824286982881
1993	0.021212680201847762	0.005151022989115368	0.004903553556403976	0.9498046332566545	-1	0.5	2	0.5	5	0.5384615384615384	7	0.375	0.46153846153846156	10	6	4	1	0	0.625	5	8	15	0.125	0.25	0.903230125893945	0.8951781735481755	0.5017689063014821	0.9236990792015783	0.6775050952855167	0.7975107180654998	0.7564925866754723	0.8811211411030733	1.0	0.1	0.0	0.004903553556403976	0.004903553556403976
1664	0.022452967244454725	0.005162769656482512	0.004773443960982962	0.9483161552687773	-1	0.5	2	0.5	5	0.5384615384615384	7	0.375	0.46153846153846156	10	6	4	3	0	0.625	5	8	15	0.375	0.25	0.903230125893945	0.8951781735481755	0.5017689063014821	0.9193992803265361	0.6775050952855167	0.7975107180654998	0.7564925866754723	0.8790283219901002	0.1	0.1	0.0	0.004773443960982962	0.004773443960982962
1769	0.02720862640299163	0.008066276675261465	0.007746580839816215	0.948758369528762	-1	0	0	0.4	4	0.5384615384615384	7	0.3333333333333333	0.5384615384615384	10	7	4	3	0	0.5555555555555556	5	9	15	0.3333333333333333	0.2222222222222222	0.9186281607651082	0.8316741299081363	0.63882112956976	0.9259197607605385	0.7351321640812877	0.7877301649577733	0.8864570649067066	0.8595420581750146	0.2	0.2	0.0	0.007746580839816215	0.007746580839816215
3573	0.025107358652542915	0.013015639579620132	0.011700738146129189	0.9667710716592154	-1	0	0	0.4	4	0.5384615384615384	7	0.375	0.46153846153846156	9	6	5	3	0	0.625	5	8	15	0.2727272727272727	0.2	0.9186281607651082	0.8371161747272027	0.6988514220540365	0.9315238903052467	0.7715112231267469	0.7863561894983067	0.8891877301484408	0.864141278750897	0.2222222222222222	0.4444444444444444	0.0	0.011700738146129189	0.011700738146129189
4198	0.02287969223070851	0.004719695770595862	-0.0029777700521750883	0.9651838056286214	-1	0	0	0.4	4	0.5384615384615384	7	0.375	0.46153846153846156	9	6	5	3	0	0.625	5	8	15	0.2727272727272727	0.2	0.9186281607651082	0.8371161747272027	0.6480893635468684	0.924343668319963	0.7715112231267469	0.7723821221904218	0.870081349779274	0.8565844478229906	0.2222222222222222	0.4444444444444444	0.0	-0.0002977770052175088	-0.0002977770052175088
350	0.0020870602901787473	0.001865039530237129	-0.0018636560078190262	0.9842883092320086	-1	0	0	1.0	1	0	0	1.0	0	1	0	0	1	0	0.5	2	1	2	0.3333333333333333	0	0	0	0	0	0	0	0	0	0	0	0	-0.00018636560078190263	-0.00018636560078190263
2583	0.027069028938694912	0.01144998520493007	0.0113952147802198	0.9505836763844684	-1	0	0	0.4	4	0.5384615384615384	7	0.3333333333333333	0.5384615384615384	10	7	4	3	0	0.5555555555555556	5	9	15	0.3333333333333333	0.2222222222222222	0.9186281607651082	0.8316741299081363	0.6195656468737596	0.9261370362332065	0.7351321640812877	0.7775045247402306	0.8916109237911464	0.857234826575776	0.2	0.4	0.0	0.0113952147802198	0.0113952147802198
2585	0.01956607353412432	0.0006664377553700907	-0.000554165222432409	0.9583678406414392	-1	0.5	2	0.5	5	0.5384615384615384	7	0.35714285714285715	0.46153846153846156	10	6	4	2	0	0.8571428571428571	6	7	15	0.25	0.25	0.9007058176168187	0.8950677671961171	0.48251342360548166	0.9172474766839679	0.6775050952855167	0.7849828193523098	0.7564925866754723	0.8752302691869642	0.55	0.2	0.0	-5.54165222432409e-05	-5.54165222432409e-05
3698	0.021464443912152176	0.008626932043390377	0.0066533692790445706	0.9596416455028073	-1	0	0	0.4	4	0.5384615384615384	7	0.375	0.46153846153846156	9	6	5	3	0	0.625	5	8	15	0.2727272727272727	0.2	0.9186281607651082	0.8371161747272027	0.6988514220540365	0.915102013306236	0.7715112231267469	0.8179093323311099	0.8645267522312469	0.8628208315491569	0.2222222222222222	0.4444444444444444	0.0	0.0066533692790445706	0.0066533692790445706
3596	0.024864541363722716	0.01328344795543289	0.01180280432598599	0.9666085976842709	-1	0	0	0.4	4	0.5384615384615384	7	0.375	0.46153846153846156	9	6	5	3	0	0.625	5	8	15	0.2727272727272727	0.2	0.9186281607651082	0.8371161747272027	0.6988514220540365	0.9315238903052467	0.7715112231267469	0.7863561894983067	0.8891877301484408	0.864141278750897	0.2222222222222222	0.4444444444444444	0.0	0.01180280432598599	0.01180280432598599
4732	0.024854925636742086	0.013195484577541657	0.011897568014215756	0.9667147112943091	-1	0	0	0.4	4	0.5384615384615384	7	0.375	0.46153846153846156	9	6	5	3	0	0.625	5	8	15	0.2727272727272727	0.2	0.9186281607651082	0.8371161747272027	0.798259965219321	0.93535617494838	0.7715112231267469	0.7863561894983067	0.8891877301484408	0.8665377148688564	0.2222222222222222	0.4444444444444444	0.0	0.011897568014215756	0.011897568014215756
3685	None	None	None	None	None	0	0	0.4	4	0.5384615384615384	7	0.4166666666666667	0.46153846153846156	9	6	5	3	0	1.0	6	6	15	0.2727272727272727	0.2222222222222222	0.9186281607651082	0.8384989517473495	0.5402798716934828	0.9084751617843375	0.6987531050358285	0.9092982502164008	0.8939874457099135	0.8891858489620542	0.3333333333333333	0.5555555555555556	0.0	None	None
2684	0.022871502846814072	0.00873751935643615	-0.004938376298120444	0.9666523183692548	-1	0.5	2	0.5	5	0.5384615384615384	7	0.375	0.5384615384615384	12	7	2	1	0	0.625	5	8	15	0.3333333333333333	0.2857142857142857	0.8603337658862845	0.9081207867429594	0.419119750914524	0.9038565905761944	0.6287208361433568	0.8485302656639031	0.7564925866754723	0.889431844767553	1.0	0.16666666666666666	0.0	-0.0004938376298120443	-0.0004938376298120443
4193	0.021558960434210565	0.006940246479383555	-0.006847593733320096	0.9680571779283399	-1	0	0	0.375	3	0.6	6	0.34285714285714286	0.5	7	5	4	6	0	0.7142857142857143	5	7	12	0.6	0.2857142857142857	0.9186281607651082	0.6143936897932203	0.8004932117602783	0.9278599452559092	0.7715112231267469	0.7653308432120519	0.6957573500112091	0.8023013888608461	0.14285714285714285	0.2857142857142857	0.0	-0.0006847593733320097	-0.0006847593733320097
4020	0.02642335399729914	0.011074677375154307	0.011049040169139704	0.9503966672946698	-1	0	0	0.4	4	0.5384615384615384	7	0.3333333333333333	0.5384615384615384	10	7	4	3	0	0.5555555555555556	5	9	15	0.3333333333333333	0.2222222222222222	0.9186281607651082	0.8316741299081363	0.6195656468737596	0.9261370362332065	0.7351321640812877	0.7775045247402306	0.8916109237911464	0.857234826575776	0.2	0.2	0.0	0.011049040169139704	0.011049040169139704
1395	0.02513637617051205	0.0030735866427150584	0.0030144809891424866	0.9202441343842758	-1	0	0	0.3	3	0.6923076923076923	9	0.375	0.6923076923076923	11	9	3	1	0	0.625	5	8	15	0.125	0	0.9186281607651082	0.894592849328418	0.4247469755174807	0.9181966435870653	0.6562570855352049	0.7405809559408125	0.7564925866754723	0.8662893220637546	1.0	0.18181818181818182	0.0	0.0030144809891424866	0.0030144809891424866
3492	0.026120980087915715	0.011379798926283987	0.011328940400851943	0.9505340220755056	-1	0	0	0.4	4	0.5384615384615384	7	0.3333333333333333	0.5384615384615384	10	7	4	3	0	0.5555555555555556	5	9	15	0.3333333333333333	0.2222222222222222	0.9186281607651082	0.8316741299081363	0.6195656468737596	0.9261370362332065	0.7351321640812877	0.7775045247402306	0.8916109237911464	0.857234826575776	0.2	0.4	0.0	0.011328940400851943	0.011328940400851943
2928	0.02686839397225802	0.011463865310768958	0.011406539491838584	0.9505218535976676	-1	0	0	0.4	4	0.5384615384615384	7	0.3333333333333333	0.5384615384615384	10	7	4	3	0	0.5555555555555556	5	9	15	0.3333333333333333	0.2222222222222222	0.9186281607651082	0.8316741299081363	0.6195656468737596	0.9261370362332065	0.7351321640812877	0.7775045247402306	0.8916109237911464	0.857234826575776	0.2	0.4	0.0	0.011406539491838584	0.011406539491838584
4592	0.0245655064680186	0.012948115071973737	0.011672317348104571	0.966490410309283	-1	0	0	0.4	4	0.5384615384615384	7	0.375	0.46153846153846156	9	6	5	3	0	0.625	5	8	15	0.2727272727272727	0.2	0.9186281607651082	0.8371161747272027	0.6988514220540365	0.9315238903052467	0.7715112231267469	0.7753563758439556	0.8939874457099135	0.8616055972501828	0.2222222222222222	0.4444444444444444	0.0	0.011672317348104571	0.011672317348104571
2774	0.019975852587581448	0.005463844944194035	0.0029793647283984106	0.9416047998777427	-1	0.25	1	0.4	4	0.6153846153846154	8	0.35714285714285715	0.5384615384615384	10	7	4	1	0	0.8571428571428571	6	7	15	0.1111111111111111	0.2222222222222222	0.9186281607651082	0.8258388154693658	0.6393823976302399	0.9154322062172625	0.6987531050358285	0.893010672950954	0.9032608416126071	0.8828855122853981	1.0	0.4	0.0	0.0029793647283984106	0.0029793647283984106
1135	0.014433303354728186	0.006549798696506581	-0.00612760881460686	0.9624676506288737	-1	0.75	3	0.7	7	0.3076923076923077	4	0.6	0.3076923076923077	11	4	3	1	0	1.0	5	5	15	0.3333333333333333	0.2	0.9186281607651082	0.894592849328418	0.4247469755174807	0.9627879865452654	0.6562570855352049	0.7405809559408125	0.7564925866754723	0.8953796769052544	1.0	0.18181818181818182	0.0	-0.000612760881460686	-0.000612760881460686
2962	0.023617291137921364	0.002317169872275295	-0.0004541698259974363	0.9462911485832829	-1	0	0	0.4	4	0.5384615384615384	7	0.3333333333333333	0.5384615384615384	10	7	4	3	0	0.5555555555555556	5	9	15	0.3333333333333333	0.2222222222222222	0.6199050663658344	0.9005023475489505	0.5407695811505384	0.9497427776984956	0.7037733285062648	0.8031623345623166	0.7564925866754723	0.8986831430853325	0.2	0.2	0.0	-4.541698259974363e-05	-4.541698259974363e-05
3206	0.026369570619020885	0.011392538120283392	0.011345289147067467	0.9506684726695048	-1	0	0	0.4	4	0.5384615384615384	7	0.3333333333333333	0.5384615384615384	10	7	4	3	0	0.5555555555555556	5	9	15	0.3333333333333333	0.2222222222222222	0.9186281607651082	0.8316741299081363	0.6195656468737596	0.9261370362332065	0.7351321640812877	0.7775045247402306	0.8916109237911464	0.857234826575776	0.2	0.4	0.0	0.011345289147067467	0.011345289147067467
1954	0.02670784689197851	0.011353963217820687	0.01129683879126383	0.9507115907337662	-1	0	0	0.4	4	0.5384615384615384	7	0.3333333333333333	0.5384615384615384	10	7	4	3	0	0.5555555555555556	5	9	15	0.3333333333333333	0.2222222222222222	0.9186281607651082	0.8316741299081363	0.6195656468737596	0.9261370362332065	0.7351321640812877	0.7775045247402306	0.8916109237911464	0.857234826575776	0.2	0.2	0.0	0.01129683879126383	0.01129683879126383
119	0.002519186010380681	0.0025099051887668565	-0.002509878326240705	0.9784217322072416	-1	0	0	0.6666666666666666	2	0.5	1	0.6666666666666666	0.5	3	1	0	0	0	0.6666666666666666	2	3	4	0.0	0	0.863851542994151	0.9637775824985697	0.5325394298232696	0.8484293282601287	0.30083878110424717	0.8976082243991235	0.8238361903531337	0.9161754132264901	0	0	0.0	-0.00025098783262407053	-0.00025098783262407053
3043	0.02622277322336304	0.011349120155123966	0.011285954645074776	0.9502895318110488	-1	0	0	0.4	4	0.5384615384615384	7	0.3333333333333333	0.5384615384615384	10	7	4	3	0	0.5555555555555556	5	9	15	0.3333333333333333	0.2222222222222222	0.9186281607651082	0.8316741299081363	0.6195656468737596	0.9261370362332065	0.7351321640812877	0.7816035323722803	0.895277617277097	0.8582051288752172	0.2	0.4	0.0	0.011285954645074776	0.011285954645074776
4035	0.024197475910590415	0.001141897899373535	-0.0009673742966637664	0.9365920920908836	-1	0	0	0.1	1	1.0	13	0.4166666666666667	0.8461538461538461	12	11	2	2	0	0.4444444444444444	4	9	15	0.2857142857142857	0	0.9186281607651082	0.8145688721161226	0.7989775811633582	0.912499639886571	0.7715112231267469	0.878691295913219	0.8154887177027759	0.8737876707736449	0.5416666666666666	0.5	0.0	-9.673742966637663e-05	-9.673742966637663e-05
4847	0.024707426460257795	0.013041691765116992	0.011652105549519483	0.9667256100160061	-1	0	0	0.4	4	0.5384615384615384	7	0.375	0.46153846153846156	9	6	5	3	0	0.625	5	8	15	0.2727272727272727	0.2	0.9186281607651082	0.8371161747272027	0.6988514220540365	0.9315238903052467	0.7715112231267469	0.7863561894983067	0.8891877301484408	0.864141278750897	0.2222222222222222	0.4444444444444444	0.0	0.011652105549519483	0.011652105549519483
918	0.0018293191920474023	0.0018159859108808519	-0.0018144016905938384	0.9831939866083854	-1	0	0	1.0	1	0	0	1.0	0	0	0	1	2	0	0.5	2	1	2	0.3333333333333333	0	0	0	0	0	0	0	0	0	0	0	0	-0.1	-0.1
2456	0.026810909441608886	0.007674836228594435	0.007293487098521034	0.947829512182369	-1	0	0	0.4	4	0.5384615384615384	7	0.3333333333333333	0.5384615384615384	10	7	4	3	0	0.5555555555555556	5	9	15	0.3333333333333333	0.2222222222222222	0.9186281607651082	0.8316741299081363	0.63882112956976	0.9259197607605385	0.7351321640812877	0.7877301649577733	0.8864570649067066	0.8595420581750146	0.2	0.2	0.0	0.007293487098521034	0.007293487098521034
1832	0.023432409502723572	0.005241825070143544	0.005043078208125628	0.9269287487683144	-1	0	0	0.3	3	0.6923076923076923	9	0.375	0.6923076923076923	11	9	3	1	0	0.625	5	8	15	0.125	0	0.9186281607651082	0.894592849328418	0.4247469755174807	0.9159837244774341	0.6987531050358285	0.7870556092561701	0.7564925866754723	0.8748929075231389	1.0	0.09090909090909091	0.0	0.005043078208125628	0.005043078208125628
217	0.00336271724673109	0.0023133816411428456	-0.0022895705409875055	0.9762859247611773	-1	0	0	0.6666666666666666	2	0.5	1	1.0	0.5	3	1	0	2	0	0.25	4	1	4	1.0	0.6666666666666666	1.0	0.9290301771801344	0.5491153607687078	0.5840558529052831	0.9288815709539999	0.8517190504674023	0.8786037075573695	0.8253696669840004	0.6666666666666666	0	0.0	-0.00022895705409875055	-0.00022895705409875055
845	0.022329484492995093	0.00476883852864376	-0.003401105941895334	0.9607689545857526	-1	0	0	0.3	3	0.6923076923076923	9	0.3333333333333333	0.6923076923076923	12	9	2	1	0	0.5555555555555556	5	9	15	0.2	0	0.903230125893945	0.9047923946618244	0.4247469755174807	0.9078115647429873	0.6775050952855167	0.8592064156501249	0.7564925866754723	0.8924345855051714	1.0	0.08333333333333333	0.0	-0.0003401105941895334	-0.0003401105941895334
1743	0.021324655436947344	0.005247715534943551	0.005120931271237712	0.9486636718162137	-1	0.5	2	0.5	5	0.5384615384615384	7	0.375	0.46153846153846156	10	6	4	2	0	0.625	5	8	15	0.25	0.25	0.903230125893945	0.8951781735481755	0.5017689063014821	0.9236990792015783	0.6775050952855167	0.7975107180654998	0.7564925866754723	0.8811211411030733	0.55	0.2	0.0	0.005120931271237712	0.005120931271237712
4283	0.024796658313851038	0.013341708542162451	0.011829392627486985	0.9665994900537405	-1	0	0	0.4	4	0.5384615384615384	7	0.375	0.46153846153846156	9	6	5	3	0	0.625	5	8	15	0.2727272727272727	0.2	0.9186281607651082	0.8371161747272027	0.6988514220540365	0.9315238903052467	0.7715112231267469	0.7863561894983067	0.8891877301484408	0.864141278750897	0.2222222222222222	0.4444444444444444	0.0	0.011829392627486985	0.011829392627486985
3653	0.02181690157918728	0.0060406648125222095	0.00576793741086318	0.9469875714689654	-1	0	0	0.3	3	0.6923076923076923	9	0.3	0.6153846153846154	11	8	3	2	0	0.5	5	10	15	0.2857142857142857	0.2222222222222222	0.9186281607651082	0.8752698757363341	0.7972503929110039	0.9232406306238227	0.7715112231267469	0.9044647932194357	0.8939874457099135	0.9027195853582889	0.5454545454545454	0.18181818181818182	0.0	0.00576793741086318	0.00576793741086318
846	0.008780353825790491	0.0033506430419847828	-0.0033485172048112826	0.9689957828884415	-1	0	0	0.4	2	0.8	4	0.5833333333333334	0.8	6	4	0	0	0	0.3333333333333333	2	6	7	0.0	0	0.5556248195816231	0.6742442057214866	0.5017061029703876	0.7334901789202207	0.520570532643635	0.8502152611035432	0.7477000959501711	0.7610987121611043	0	0	0.0	-0.00033485172048112826	-0.00033485172048112826
4218	0.02628042342783475	0.011871412539159309	0.011826244804684962	0.9505596933238081	-1	0	0	0.4	4	0.5384615384615384	7	0.3333333333333333	0.5384615384615384	10	7	4	3	0	0.5555555555555556	5	9	15	0.3333333333333333	0.2222222222222222	0.9186281607651082	0.8316741299081363	0.6692699184564018	0.9304047312719325	0.7351321640812877	0.7775045247402306	0.8916109237911464	0.8598303421423829	0.2	0.2	0.0	0.011826244804684962	0.011826244804684962
4188	0.024806102455534957	0.013091556888711591	0.011744637741779891	0.9664240610759466	-1	0	0	0.4	4	0.5384615384615384	7	0.375	0.46153846153846156	9	6	5	3	0	0.625	5	8	15	0.2727272727272727	0.2	0.9186281607651082	0.8371161747272027	0.6988514220540365	0.9315238903052467	0.7715112231267469	0.7753563758439556	0.8939874457099135	0.8616055972501828	0.2222222222222222	0.5555555555555556	0.0	0.011744637741779891	0.011744637741779891
3044	0.025441336765123727	0.0064900495632150106	-0.006250298121366095	0.9355996175375285	-1	0	0	0.4	4	0.5384615384615384	7	0.42857142857142855	0.46153846153846156	9	6	5	3	0	0.7142857142857143	7	5	15	0.2727272727272727	0.18181818181818182	0.9186281607651082	0.8368825273261712	0.6988514220540365	0.9224204929015865	0.7715112231267469	0.717498001251101	0.8886946094861371	0.8430367033423652	0.2222222222222222	0.2222222222222222	0.0	-0.0006250298121366095	-0.0006250298121366095
2481	0.02237543912717635	0.010590451941807426	-0.010465658106347203	0.9607276198939141	-1	0	0	0.125	1	1.0	9	0.6111111111111112	0.6666666666666666	7	6	3	3	0	0.5	3	6	11	0.3333333333333333	0	0.8827834744685289	0.8241873003363702	0.8004932117602783	0.9295629457473769	0.7715112231267469	0.8077885936331708	0.6539170331146451	0.8645444755933803	0.14285714285714285	0.14285714285714285	0.0	-0.0010465658106347203	-0.0010465658106347203
4997	0.02446822176148399	0.012696282471092838	0.011553303739328027	0.9669189960504344	-1	0	0	0.4	4	0.5384615384615384	7	0.375	0.46153846153846156	9	6	5	3	0	0.625	5	8	15	0.2727272727272727	0.2	0.9186281607651082	0.8371161747272027	0.798259965219321	0.93535617494838	0.7318703339768098	0.7774659398909537	0.8666311494057618	0.8645148807182705	0.2222222222222222	0.4444444444444444	0.0	0.011553303739328027	0.011553303739328027
3481	0.02690803295223867	0.011692805594193844	0.01164443995945163	0.9504953384121493	-1	0	0	0.4	4	0.5384615384615384	7	0.3333333333333333	0.5384615384615384	10	7	4	3	0	0.5555555555555556	5	9	15	0.3333333333333333	0.2222222222222222	0.9186281607651082	0.8316741299081363	0.6195656468737596	0.9261370362332065	0.7351321640812877	0.7775045247402306	0.8916109237911464	0.857234826575776	0.2	0.2	0.0	0.01164443995945163	0.01164443995945163
4924	0.024700830321231736	0.013378099706442602	0.01182193506066047	0.9667878257012833	-1	0	0	0.4	4	0.5384615384615384	7	0.375	0.46153846153846156	9	6	5	3	0	0.625	5	8	15	0.2727272727272727	0.2	0.9186281607651082	0.8371161747272027	0.6988514220540365	0.9315238903052467	0.7715112231267469	0.7863561894983067	0.8891877301484408	0.864141278750897	0.2222222222222222	0.4444444444444444	0.0	0.01182193506066047	0.01182193506066047
1974	0.02252062120713474	0.004985232769192106	0.004975830149317629	0.9488502033002005	-1	0.5	2	0.5	5	0.5384615384615384	7	0.375	0.46153846153846156	10	6	4	2	0	0.625	5	8	15	0.25	0.25	0.9007058176168187	0.8950677671961171	0.5017689063014821	0.9236990792015783	0.6775050952855167	0.7975107180654998	0.7564925866754723	0.8810800720304034	0.55	0.2	0.0	0.004975830149317629	0.004975830149317629
4210	0.024985763028399405	0.01292272308968523	0.01168044363602371	0.9667612887113075	-1	0	0	0.4	4	0.5384615384615384	7	0.375	0.46153846153846156	9	6	5	3	0	0.625	5	8	15	0.2727272727272727	0.2	0.9186281607651082	0.8371161747272027	0.798259965219321	0.93535617494838	0.7715112231267469	0.7863561894983067	0.8891877301484408	0.8665377148688564	0.2222222222222222	0.4444444444444444	0.0	0.01168044363602371	0.01168044363602371
2204	0.022551027751077916	0.006925733944986715	0.006668910362738182	0.946431631097592	-1	0.5	2	0.5	5	0.5384615384615384	7	0.35714285714285715	0.46153846153846156	11	6	3	1	0	0.8571428571428571	6	7	15	0.2	0.25	0.8827834744685289	0.9070402553795829	0.4247469755174807	0.9323476126755067	0.6562570855352049	0.8063346108915738	0.7564925866754723	0.8917977073277834	1.0	0.09090909090909091	0.0	0.006668910362738182	0.006668910362738182
4642	0.017287907550261956	0.003146796937591316	0.000601066316168202	0.9665201354975512	-1	0	0	0.4	4	0.5384615384615384	7	0.375	0.46153846153846156	9	6	5	3	0	0.625	5	8	15	0.2727272727272727	0.2	0.9186281607651082	0.8371161747272027	0.6480893635468684	0.9303981586750726	0.7715112231267469	0.7863561894983067	0.8891877301484408	0.863454381028424	0.2222222222222222	0.4444444444444444	0.0	0.000601066316168202	0.000601066316168202
4632	0.024797345195521753	0.012865652904808731	0.011580447739011318	0.966561038834918	-1	0	0	0.4	4	0.5384615384615384	7	0.375	0.46153846153846156	9	6	5	3	0	0.625	5	8	15	0.2727272727272727	0.2	0.9186281607651082	0.8371161747272027	0.798259965219321	0.93535617494838	0.7318703339768098	0.7774659398909537	0.8666311494057618	0.8645148807182705	0.2222222222222222	0.4444444444444444	0.0	0.011580447739011318	0.011580447739011318
1695	0.029696705073996223	0.004869488167475313	-0.004158105498525375	0.5730641223964301	-1	0.3333333333333333	1	0.375	3	0.6666666666666666	6	0.4074074074074074	0.6666666666666666	8	6	2	4	0	0.3333333333333333	3	9	11	0.6666666666666666	1.0	0.8757318007574476	0.9003213497625965	0.3544120936260597	0.919392834406151	0.7351321640812877	0.8073498548036308	0.7564925866754723	0.8831498436454442	0.125	0.25	0.0	-0.0004158105498525375	-0.0004158105498525375
3741	0.02666793162390309	0.011398869478597931	0.011360049357173408	0.9503050148793052	-1	0	0	0.4	4	0.5384615384615384	7	0.3333333333333333	0.5384615384615384	10	7	4	3	0	0.5555555555555556	5	9	15	0.3333333333333333	0.2222222222222222	0.9186281607651082	0.8316741299081363	0.6195656468737596	0.9261370362332065	0.7351321640812877	0.7775045247402306	0.8916109237911464	0.857234826575776	0.2	0.2	0.0	0.011360049357173408	0.011360049357173408
1883	0.021670905537659605	0.004847341947956625	0.004836254125847455	0.9330805575702785	-1	0	0	0.4	4	0.5384615384615384	7	0.3333333333333333	0.46153846153846156	9	6	5	5	0	0.5555555555555556	5	9	15	0.45454545454545453	0.2222222222222222	0.9186281607651082	0.6288981581605001	0.5787908370854835	0.912616670088042	0.6987531050358285	0.7583456787263274	0.8784644982708621	0.792332861722658	0.1111111111111111	0.2222222222222222	0.0	0.004836254125847455	0.004836254125847455
518	0.0031275395353635932	0.002858629026660917	-0.002728812473896532	0.9794077027735325	-1	0	0	0.3333333333333333	1	1.0	2	0.6666666666666666	0.5	1	1	2	1	0	0.6666666666666666	3	2	4	0.125	0	0.37142182215391956	0.5	0.932892920516896	0.5	0.5338486359095088	0.5	0.9136523885791574	0.5	1.0	0	0.0	-0.0002728812473896532	-0.0002728812473896532
2688	0.024991407613712133	0.010012528893823997	0.009175596259590373	0.9589610842268861	-1	0.5	2	0.5	5	0.5384615384615384	7	0.35714285714285715	0.46153846153846156	11	6	3	1	0	0.8571428571428571	6	7	15	0.2	0.25	0.8827834744685289	0.9070402553795829	0.4247469755174807	0.933662927263458	0.6562570855352049	0.8395827574003684	0.7564925866754723	0.8995743970185536	1.0	0.09090909090909091	0.0	0.009175596259590373	0.009175596259590373
3793	0.027912902307615495	0.012819558254177896	-0.00667795064334354	0.9202843011050186	-1	0	0	0.5	5	0.46153846153846156	6	0.375	0.46153846153846156	10	6	4	3	0	0.625	5	8	15	0.375	0.2	0.9186281607651082	0.825040336825773	0.6571575956273682	0.922964702768775	0.7715112231267469	0.7756025208054107	0.8890609019170086	0.8529767780694045	0.2	0.4	0.0	-0.000667795064334354	-0.000667795064334354
3950	0.026916412281751574	0.011593694592888145	0.01157943813096308	0.9505607369110474	-1	0	0	0.4	4	0.5384615384615384	7	0.3333333333333333	0.5384615384615384	10	7	4	3	0	0.5555555555555556	5	9	15	0.3333333333333333	0.2222222222222222	0.9186281607651082	0.8316741299081363	0.6195656468737596	0.9261370362332065	0.7351321640812877	0.7775045247402306	0.8916109237911464	0.857234826575776	0.2	0.2	0.0	0.01157943813096308	0.01157943813096308
3819	0.016600359754951954	0.0031958199135406415	0.0007313154953305197	0.9663985031373594	-1	0	0	0.4	4	0.5384615384615384	7	0.375	0.46153846153846156	9	6	5	3	0	0.625	5	8	15	0.2727272727272727	0.2	0.9186281607651082	0.8371161747272027	0.7506230528695218	0.9332697603063332	0.7715112231267469	0.7863561894983067	0.8891877301484408	0.8652216096001875	0.2222222222222222	0.4444444444444444	0.0	0.0007313154953305197	0.0007313154953305197
265	None	None	None	None	None	0	0	0.5	4	0.4444444444444444	4	0.55	0.4444444444444444	7	4	3	2	0	0.8	4	5	11	0.2857142857142857	0.3333333333333333	0.5364101717635509	0.8448887067127225	0.3836343264764607	0.9314874815982118	0.41156380921187286	0.7744584712381973	0.9167885593744031	0.8636759276374981	0.5714285714285714	0.42857142857142855	0.0	None	None
5016	0.0246360253670361	0.013360143994487414	0.011941490762668417	0.9666450889024412	-1	0	0	0.4	4	0.5384615384615384	7	0.375	0.46153846153846156	9	6	5	3	0	0.625	5	8	15	0.2727272727272727	0.2	0.9186281607651082	0.8371161747272027	0.6988514220540365	0.9315238903052467	0.7715112231267469	0.7863561894983067	0.8891877301484408	0.864141278750897	0.2222222222222222	0.4444444444444444	0.0	0.011941490762668417	0.011941490762668417
1308	None	None	None	None	None	0	0	0.5	5	0.46153846153846156	6	0.6	0.38461538461538464	10	5	4	1	0	1.0	5	5	15	0.14285714285714285	0.5454545454545454	0.8778283137281205	0.9151643046824187	0.45634314497766726	0.9380308868432077	0.6569834765389491	0.8888721444796954	0.8756604441259199	0.9161846691187953	1.0	0.1	0.0	None	None
3969	0.026528811893576833	0.011326312489269082	0.01127969036685359	0.9507930045311724	-1	0	0	0.4	4	0.5384615384615384	7	0.3333333333333333	0.5384615384615384	10	7	4	3	0	0.5555555555555556	5	9	15	0.3333333333333333	0.2222222222222222	0.9186281607651082	0.8316741299081363	0.6195656468737596	0.9261370362332065	0.7351321640812877	0.7775045247402306	0.8916109237911464	0.857234826575776	0.2	0.2	0.0	0.01127969036685359	0.01127969036685359
874	0.009211545063949932	0.002359779869248347	0.00021720692881745408	0.974805760278103	-1	0	0	0.6	6	0.3333333333333333	4	0.4	0.3333333333333333	9	4	4	0	0	0.7142857142857143	7	5	14	0.0	0.2	0.9186281607651082	0.9457255315689205	0.28407721173463873	0.8923911056398354	0.6987531050358285	0.8084055389447007	0.7564925866754723	0.8945100874008657	0	0	0.0	0.00021720692881745408	0.00021720692881745408
2952	0.02660057822134398	0.012075859186215617	0.011950435632321923	0.9495217893045917	-1	0	0	0.4	4	0.5384615384615384	7	0.3333333333333333	0.5384615384615384	10	7	4	3	0	0.5555555555555556	5	9	15	0.3333333333333333	0.2222222222222222	0.9186281607651082	0.8316741299081363	0.6195656468737596	0.9261370362332065	0.7351321640812877	0.7775045247402306	0.8916109237911464	0.857234826575776	0.2	0.3	0.0	0.011950435632321923	0.011950435632321923
3600	0.02585235269127437	0.009038500652182814	-0.0086970930075433	0.9550232766523993	-1	0	0	0.2	2	0.8461538461538461	11	0.2777777777777778	0.6923076923076923	10	9	4	5	0	0.6666666666666666	9	6	15	0.45454545454545453	0.2222222222222222	0.9186281607651082	0.8316741299081363	0.6703865417268805	0.922962376647552	0.7351321640812877	0.7775045247402306	0.8916109237911464	0.8553679398397847	0.1	0.2	0.0	-0.0008697093007543301	-0.0008697093007543301
4237	0.024838243293453924	0.012965854351263609	0.011721496697568631	0.966567934905918	-1	0	0	0.4	4	0.5384615384615384	7	0.375	0.46153846153846156	9	6	5	3	0	0.625	5	8	15	0.2727272727272727	0.2	0.9186281607651082	0.8371161747272027	0.6988514220540365	0.9315238903052467	0.7715112231267469	0.7863561894983067	0.8891877301484408	0.864141278750897	0.2222222222222222	0.4444444444444444	0.0	0.011721496697568631	0.011721496697568631
3216	0.022642097587204302	0.005202717624742044	-0.005198412370794735	0.9389969039591509	-1	0	0	0.4	4	0.5384615384615384	7	0.42857142857142855	0.46153846153846156	9	6	5	4	0	0.7142857142857143	7	5	15	0.36363636363636365	0.18181818181818182	0.9186281607651082	0.8371161747272027	0.797461950566438	0.9276206854640318	0.7715112231267469	0.7784056656909235	0.8939874457099135	0.8599260388299325	0.1111111111111111	0.2222222222222222	0.0	-0.0005198412370794735	-0.0005198412370794735
4433	0.023345133975572436	0.005262973977761932	-0.004714391441205851	0.9571007066120816	-1	0	0	0.4	4	0.5384615384615384	7	0.3125	0.46153846153846156	9	6	5	4	0	0.75	6	8	15	0.36363636363636365	0.2	0.9186281607651082	0.6358073718650911	0.6843564528490961	0.9127174911586997	0.6987531050358285	0.8914100875235789	0.8891877301484408	0.8415631590267283	0.1111111111111111	0.2222222222222222	0.0	-0.0004714391441205851	-0.0004714391441205851
4059	0.024622587656380365	0.013050481233670046	0.011506528343196498	0.9667724696326095	-1	0	0	0.4	4	0.5384615384615384	7	0.375	0.46153846153846156	9	6	5	3	0	0.625	5	8	15	0.2727272727272727	0.2	0.9186281607651082	0.8371161747272027	0.798259965219321	0.93535617494838	0.7715112231267469	0.7863561894983067	0.8891877301484408	0.8665377148688564	0.2222222222222222	0.4444444444444444	0.0	0.011506528343196498	0.011506528343196498
2017	0.022611727517335683	0.006914547337469038	0.006603278047727557	0.9466451600433844	-1	0.5	2	0.5	5	0.5384615384615384	7	0.35714285714285715	0.46153846153846156	11	6	3	1	0	0.8571428571428571	6	7	15	0.2	0.25	0.8827834744685289	0.9070402553795829	0.4247469755174807	0.9323476126755067	0.6562570855352049	0.8063346108915738	0.7564925866754723	0.8917977073277834	1.0	0.09090909090909091	0.0	0.006603278047727557	0.006603278047727557
4483	0.02493617840499482	0.005713136347160701	0.004009376492035138	0.9621580696054609	-1	0	0	0.4	4	0.5384615384615384	7	0.375	0.46153846153846156	9	6	5	3	0	0.625	5	8	15	0.2727272727272727	0.2	0.9186281607651082	0.8368825273261712	0.5402798716934828	0.9175053522228803	0.7715112231267469	0.7863561894983067	0.8891877301484408	0.8559945151605919	0.2222222222222222	0.4444444444444444	0.0	0.004009376492035138	0.004009376492035138
2649	0.02700220101433123	0.011771684390695314	0.011729567700101293	0.9505249602556892	-1	0	0	0.4	4	0.5384615384615384	7	0.3333333333333333	0.5384615384615384	10	7	4	3	0	0.5555555555555556	5	9	15	0.3333333333333333	0.2222222222222222	0.9186281607651082	0.8316741299081363	0.6195656468737596	0.9261370362332065	0.7351321640812877	0.7775045247402306	0.8916109237911464	0.857234826575776	0.2	0.4	0.0	0.011729567700101293	0.011729567700101293
167	0.0023822682147812144	0.0021325573181572126	-0.002132172064432046	0.9842946481126504	-1	0	0	1.0	2	0.0	0	1.0	0	2	0	0	0	0	0.3333333333333333	3	1	3	0.0	1.0	0	0	0	0	0	0	0	0	0	0	0	-0.0002132172064432046	-0.0002132172064432046
1483	0.0294859375071689	0.006321345374952871	0.001403040479768093	0.7018412248928978	-1	0	0	0.1	1	1.0	13	1.0	1.0	14	13	0	1	0	0.06666666666666667	1	15	15	0.3333333333333333	0	0.8603337658862845	0.9130239631851013	0.419119750914524	0.8908306593278136	0.6074728263930449	0.8520496149358526	0.7430757153199663	0.8876591674995049	1.0	0.07142857142857142	0.0	0.001403040479768093	0.001403040479768093
1502	0.02105283748979655	0.004054018858231429	-0.0012056041000230535	0.9507233061740974	-1	0	0	0.3	3	0.6923076923076923	9	0.3333333333333333	0.6923076923076923	12	9	2	1	0	0.5555555555555556	5	9	15	0.2	0.2857142857142857	0.903230125893945	0.9047923946618244	0.4247469755174807	0.9164739455023947	0.6959013483743863	0.8530571545360107	0.7564925866754723	0.8942840670631548	1.0	0.16666666666666666	0.0	-0.00012056041000230535	-0.00012056041000230535
72	0.026762857283253293	0.011177178726152735	-0.011102910229514398	0.6463841001564024	-1	0	0	0.1	1	1.0	13	1.0	1.0	13	13	1	0	0	0.06666666666666667	15	1	15	0.0	0	0.6688470733916658	0.9652081500952082	0.48734183990272567	0.9540716398080967	0.6227461582713107	0.9024713425489781	0.9045478027895134	0.9458607410836343	0	0	0.0	-0.0011102910229514398	-0.0011102910229514398
1289	0.044463564018053604	0.00942749330677158	0.003381488888857909	0.5717432988355418	-1	0	0	0.1	1	1.0	13	0.3125	0.9230769230769231	13	12	1	2	0	0.3333333333333333	4	12	15	0.4	0	0.9186281607651082	0.8873424709350425	0.4247469755174807	0.9233057201729672	0.6987531050358285	0.7447745300454389	0.7564925866754723	0.8669568068972535	0.5769230769230769	0.23076923076923078	0.0	0.003381488888857909	0.003381488888857909
4151	0.024736026234439788	0.013214773967792977	0.011814812964037594	0.9666777547766485	-1	0	0	0.4	4	0.5384615384615384	7	0.375	0.46153846153846156	9	6	5	3	0	0.625	5	8	15	0.2727272727272727	0.2	0.9186281607651082	0.8371161747272027	0.798259965219321	0.93535617494838	0.7715112231267469	0.7863561894983067	0.8891877301484408	0.8665377148688564	0.2222222222222222	0.4444444444444444	0.0	0.011814812964037594	0.011814812964037594
1505	0.019565869390996495	0.00485767443219378	-0.004164173178957819	0.9324537624820698	-1	0	0	0.3	3	0.6923076923076923	9	0.375	0.6923076923076923	11	9	3	1	0	0.625	5	8	15	0.125	0	0.9186281607651082	0.894592849328418	0.4247469755174807	0.908873004244679	0.6562570855352049	0.7405809559408125	0.7564925866754723	0.861661619509542	1.0	0.09090909090909091	0.0	-0.00041641731789578194	-0.00041641731789578194
3630	0.024977131209321574	0.012885653151919065	0.011055853195198851	0.9670750451598448	-1	0	0	0.4	4	0.5384615384615384	7	0.375	0.46153846153846156	9	6	5	3	0	0.625	5	8	15	0.2727272727272727	0.2	0.9186281607651082	0.8371161747272027	0.6988514220540365	0.9315238903052467	0.7715112231267469	0.7863561894983067	0.8891877301484408	0.864141278750897	0.2222222222222222	0.4444444444444444	0.0	0.011055853195198851	0.011055853195198851
2297	0.02648869422597964	0.009087509499921813	0.008021329064347297	0.958097287844465	-1	0.5	2	0.5	5	0.5384615384615384	7	0.35714285714285715	0.46153846153846156	10	6	4	2	0	0.8571428571428571	6	7	15	0.25	0.25	0.903230125893945	0.8951781735481755	0.37275555877844285	0.9184285670207984	0.6356825316325662	0.7475616344358516	0.7564925866754723	0.8680544534276424	0.55	0.2	0.0	0.008021329064347297	0.008021329064347297
1871	0.022760143883882682	0.005191770632568839	0.005189817810681097	0.9491424800114229	-1	0.5	2	0.5	5	0.5384615384615384	7	0.375	0.46153846153846156	10	6	4	2	0	0.625	5	8	15	0.25	0.25	0.9007058176168187	0.8950677671961171	0.5017689063014821	0.9300090594787355	0.6775050952855167	0.7975107180654998	0.7564925866754723	0.8842943492249361	0.55	0.2	0.0	0.005189817810681097	0.005189817810681097
273	0.0017871023675162467	0.0017157654502897236	-0.0017157230725335709	0.9856571745265	-1	0	0	1.0	1	0	0	1.0	0	1	0	0	0	0	0.5	1	2	2	0.0	0	0	0	0	0	0	0	0	0	0	0	0	-0.00017157230725335708	-0.00017157230725335708
4478	0.024786202343197675	0.01304432277092834	0.01124407605179831	0.9668642926987496	-1	0	0	0.4	4	0.5384615384615384	7	0.375	0.46153846153846156	9	6	5	3	0	0.625	5	8	15	0.2727272727272727	0.2	0.9186281607651082	0.8371161747272027	0.6988514220540365	0.9315238903052467	0.7715112231267469	0.7863561894983067	0.8891877301484408	0.864141278750897	0.2222222222222222	0.4444444444444444	0.0	0.01124407605179831	0.01124407605179831
4139	0.021609087032836496	0.005930901640907187	0.005374602130699949	0.9635075137200101	-1	0	0	0.3	3	0.6923076923076923	9	0.2777777777777778	0.6153846153846154	10	8	4	3	0	0.6666666666666666	6	9	15	0.3	0.2	0.903230125893945	0.8771484035985031	0.7989775811633582	0.9233827779576066	0.7715112231267469	0.9202603730560396	0.895277617277097	0.9088994270378987	0.1	0.4	0.0	0.005374602130699949	0.005374602130699949
1995	0.02475590937454748	0.005125494224526126	0.004621352204759221	0.9012907119728135	-1	0	0	0.1	1	1.0	13	0.625	0.6923076923076923	10	9	4	2	0	0.6666666666666666	4	6	15	0.18181818181818182	0	0.9186281607651082	0.8260165293026489	0.6974507770858309	0.9204974157429077	0.7351321640812877	0.789997168635028	0.8436813344715477	0.8553543867989444	0.55	0.1	0.0	0.004621352204759221	0.004621352204759221
1730	0.02188353683881318	0.003213889484135789	0.002542387528698318	0.9214008278112821	-1	0	0	0.3	3	0.6923076923076923	9	0.375	0.6923076923076923	11	9	3	1	0	0.625	5	8	15	0.125	0	0.9186281607651082	0.8950778705748721	0.4247469755174807	0.9101335937758993	0.6562570855352049	0.7405809559408125	0.7564925866754723	0.862472960226143	1.0	0.09090909090909091	0.0	0.002542387528698318	0.002542387528698318
2260	0.027781434812768086	0.008090285639678223	0.007760603975676296	0.9485757170173682	-1	0	0	0.4	4	0.5384615384615384	7	0.3333333333333333	0.5384615384615384	10	7	4	3	0	0.5555555555555556	5	9	15	0.3333333333333333	0.2222222222222222	0.9186281607651082	0.8316741299081363	0.63882112956976	0.9259197607605385	0.7351321640812877	0.7877301649577733	0.8864570649067066	0.8595420581750146	0.2	0.2	0.0	0.007760603975676296	0.007760603975676296
4534	0.01851768638457109	0.002923347166902654	0.0005170190044199702	0.9335944078106296	-1	0.25	1	0.5	5	0.5384615384615384	7	0.4166666666666667	0.46153846153846156	10	6	4	1	0	1.0	6	6	15	0.125	0.2	0.9186281607651082	0.8252411426547618	0.6107476263577167	0.9386219533512029	0.7715112231267469	0.9160983633876881	0.8992153286328143	0.9023285367394462	1.0	0.1	0.0	0.0005170190044199702	0.0005170190044199702
3901	0.026147390307764338	0.011278158594520674	0.0112233824088907	0.9507176533377775	-1	0	0	0.4	4	0.5384615384615384	7	0.3333333333333333	0.5384615384615384	10	7	4	3	0	0.5555555555555556	5	9	15	0.3333333333333333	0.2222222222222222	0.9186281607651082	0.8316741299081363	0.6195656468737596	0.9261370362332065	0.7351321640812877	0.7775045247402306	0.8916109237911464	0.857234826575776	0.2	0.2	0.0	0.0112233824088907	0.0112233824088907
509	0.020778860008084113	0.006107388468517112	-0.0002206006246068018	0.954043660649649	-1	0	0	0.3	3	0.6923076923076923	9	0.3333333333333333	0.6923076923076923	12	9	2	1	0	0.5555555555555556	5	9	15	0.2	0	0.903230125893945	0.9047923946618244	0.4247469755174807	0.9113783109691593	0.6775050952855167	0.8592064156501249	0.7564925866754723	0.8938147967139396	1.0	0.16666666666666666	0.0	-2.2060062460680178e-05	-2.2060062460680178e-05
2599	0.02596392256994984	0.0017567100720335528	-0.0017317819631068269	0.9595324336149953	-1	0	0	0.4	4	0.5384615384615384	7	0.3333333333333333	0.5384615384615384	10	7	4	3	0	0.5555555555555556	5	9	15	0.3333333333333333	0.2222222222222222	0.9186281607651082	0.8316741299081363	0.5444803460375333	0.9184578904469755	0.7351321640812877	0.7775045247402306	0.8916109237911464	0.85280416492983	0.2	0.2	0.0	-0.00017317819631068268	-0.00017317819631068268
330	0.002015766437699086	0.0017360920556153453	-0.0017356727903428105	0.9837298077533808	-1	0	0	1.0	2	0.0	0	0.75	0	2	0	0	0	0	1.0	2	2	3	0.0	0	0	0	0	0	0	0	0	0	0	0	0	-0.00017356727903428105	-0.00017356727903428105
4021	0.024692975545778432	0.012928392640834107	0.011601848478460509	0.9664986940838054	-1	0	0	0.4	4	0.5384615384615384	7	0.375	0.46153846153846156	9	6	5	3	0	0.625	5	8	15	0.2727272727272727	0.2	0.9186281607651082	0.8371161747272027	0.6988514220540365	0.9315238903052467	0.7715112231267469	0.7863561894983067	0.8891877301484408	0.864141278750897	0.2222222222222222	0.4444444444444444	0.0	0.011601848478460509	0.011601848478460509
3762	0.02631585094507053	0.01129282616237455	0.01127446533777104	0.9506381478813062	-1	0	0	0.4	4	0.5384615384615384	7	0.3333333333333333	0.5384615384615384	10	7	4	3	0	0.5555555555555556	5	9	15	0.3333333333333333	0.2222222222222222	0.9186281607651082	0.8316741299081363	0.6195656468737596	0.9261370362332065	0.7351321640812877	0.7775045247402306	0.8916109237911464	0.857234826575776	0.2	0.3	0.0	0.01127446533777104	0.01127446533777104
1222	0.0232682013591567	0.0066363722940821455	0.0002748637980893333	0.6153054494320087	-1	0	0	0.2	2	0.8461538461538461	11	0.5357142857142857	0.8461538461538461	12	11	2	1	0	0.14285714285714285	2	14	15	0.14285714285714285	0	0.903230125893945	0.9197310033587459	0.4247469755174807	0.9119594175409255	0.6775050952855167	0.834063880108595	0.7564925866754723	0.8938230549534187	1.0	0.08333333333333333	0.0	0.0002748637980893333	0.0002748637980893333
4812	0.025019027978158886	0.012733974724960078	0.011637863989940959	0.9665156828392221	-1	0	0	0.4	4	0.5384615384615384	7	0.375	0.46153846153846156	9	6	5	3	0	0.625	5	8	15	0.2727272727272727	0.2	0.9186281607651082	0.8371161747272027	0.798259965219321	0.93535617494838	0.7715112231267469	0.7863561894983067	0.8891877301484408	0.8665377148688564	0.2222222222222222	0.4444444444444444	0.0	0.011637863989940959	0.011637863989940959
4434	0.0245958816960869	0.01312807948134282	0.011850997409836014	0.9667370228281574	-1	0	0	0.4	4	0.5384615384615384	7	0.375	0.46153846153846156	9	6	5	3	0	0.625	5	8	15	0.2727272727272727	0.2	0.9186281607651082	0.8371161747272027	0.6988514220540365	0.9315238903052467	0.7715112231267469	0.7896322146111403	0.8891877301484408	0.8649068759873909	0.2222222222222222	0.4444444444444444	0.0	0.011850997409836014	0.011850997409836014
4591	0.016670436582853797	0.002824956169625949	-0.0023686224855397225	0.9590643513702024	-1	0	0	0.4	4	0.5384615384615384	7	0.375	0.46153846153846156	9	6	5	3	0	0.625	5	8	15	0.2727272727272727	0.2	0.9186281607651082	0.8371161747272027	0.6988514220540365	0.9283264271101404	0.7715112231267469	0.7664941451184384	0.8939874457099135	0.8576127612826656	0.2222222222222222	0.4444444444444444	0.0	-0.00023686224855397225	-0.00023686224855397225
1715	0.023188328780601133	0.004982381096263654	0.004976736601050448	0.9267719050388762	-1	0	0	0.3	3	0.6923076923076923	9	0.3125	0.6923076923076923	11	9	3	1	0	0.75	6	8	15	0.125	0	0.9186281607651082	0.894592849328418	0.4247469755174807	0.9101335937758993	0.6562570855352049	0.7405809559408125	0.7564925866754723	0.8622690536029558	1.0	0.18181818181818182	0.0	0.004976736601050448	0.004976736601050448
2914	0.02621661867967678	0.011359968426638896	0.011315426021101724	0.9502193485716124	-1	0	0	0.4	4	0.5384615384615384	7	0.3333333333333333	0.5384615384615384	10	7	4	3	0	0.5555555555555556	5	9	15	0.3333333333333333	0.2222222222222222	0.9186281607651082	0.8316741299081363	0.6195656468737596	0.9261370362332065	0.7351321640812877	0.7775045247402306	0.8916109237911464	0.857234826575776	0.2	0.2	0.0	0.011315426021101724	0.011315426021101724
622	0.0022919400414134926	0.001911598448369108	-0.0019111475358775884	0.9847218544546946	-1	0	0	1.0	2	0.0	0	0.75	0	2	0	0	2	0	1.0	2	2	3	1.0	0	0	0	0	0	0	0	0	0	0	0	0	-0.00019111475358775883	-0.00019111475358775883
88	0.006767781233837662	0.0042770909185096285	-0.004185449085695481	0.9817915789017166	-1	0.5	1	0.7142857142857143	5	0.375	3	0.4166666666666667	0.25	5	2	4	2	0	0.6666666666666666	6	4	10	0.2222222222222222	0.5714285714285714	0.42114085918362	0.9448617690903844	0.7022587443180326	0.9294126644115739	0.332905557683994	0.8993927816578903	0.9126028658997748	0.9266589029549894	0.6	0.2	0.0	-0.0004185449085695481	-0.0004185449085695481
3314	0.020649122159206244	0.007688320530017287	0.002438154975657533	0.9678092832709356	-1	0	0	0.4	4	0.6153846153846154	8	0.3333333333333333	0.5384615384615384	10	7	4	2	0	0.5555555555555556	5	9	15	0.2222222222222222	0.2222222222222222	0.9186281607651082	0.825040336825773	0.48251342360548166	0.9209517055764921	0.7715112231267469	0.7756025208054107	0.8916109237911464	0.8518033468022714	0.55	0.2	0.0	0.002438154975657533	0.002438154975657533
4879	0.021952898781484414	0.007517346164313977	0.007044312970423624	0.9584478317985395	-1	0	0	0.4	4	0.5384615384615384	7	0.3333333333333333	0.5384615384615384	11	7	3	2	0	0.5555555555555556	5	9	15	0.3333333333333333	0.2	0.9186281607651082	0.8582245192841926	0.8004932117602783	0.9126940142585769	0.7715112231267469	0.8501741604426027	0.8850933823632332	0.8766616939784778	0.5454545454545454	0.18181818181818182	0.0	0.007044312970423624	0.007044312970423624
3507	None	None	None	None	None	0	0	0.3	3	0.6923076923076923	9	0.5357142857142857	0.6153846153846154	10	8	4	2	0	0.5714285714285714	4	7	15	0.2	0.2222222222222222	0.903230125893945	0.8939081916348676	0.44400245821348105	0.9198939175552621	0.6775050952855167	0.9080842472588383	0.7123948214242336	0.9078412180883363	0.55	0.2	0.0	None	None
4108	0.02593336047132267	0.006518903049182116	0.00525857495016151	0.9661578623798017	-1	0	0	0.4	4	0.5384615384615384	7	0.375	0.46153846153846156	9	6	5	3	0	0.625	5	8	15	0.2727272727272727	0.2	0.9186281607651082	0.8481171699219336	0.6988514220540365	0.9315238903052467	0.7715112231267469	0.7863561894983067	0.8891877301484408	0.8673561550478462	0.2222222222222222	0.4444444444444444	0.0	0.00525857495016151	0.00525857495016151
3990	0.02457262553717462	0.0126719061977417	0.011341692528924557	0.9664921318914671	-1	0	0	0.4	4	0.5384615384615384	7	0.375	0.46153846153846156	9	6	5	3	0	0.625	5	8	15	0.2727272727272727	0.2	0.9186281607651082	0.8371161747272027	0.6988514220540365	0.9315238903052467	0.7715112231267469	0.7863561894983067	0.8891877301484408	0.864141278750897	0.2222222222222222	0.4444444444444444	0.0	0.011341692528924557	0.011341692528924557
2818	0.02681518991612475	0.011555295553744283	0.011538413737794198	0.9505455392279804	-1	0	0	0.4	4	0.5384615384615384	7	0.3333333333333333	0.5384615384615384	10	7	4	3	0	0.5555555555555556	5	9	15	0.3333333333333333	0.2222222222222222	0.9186281607651082	0.8316741299081363	0.6195656468737596	0.9261370362332065	0.7351321640812877	0.7775045247402306	0.8916109237911464	0.857234826575776	0.2	0.2	0.0	0.011538413737794198	0.011538413737794198
2088	0.02025226762041052	0.004488322521947701	-0.0009244329335202996	0.9694225631382855	-1	0.5	2	0.5	5	0.5384615384615384	7	0.42857142857142855	0.46153846153846156	11	6	3	1	0	0.7142857142857143	5	7	15	0.2	0.25	0.9186281607651082	0.8892225680091556	0.4247469755174807	0.9354586451360822	0.6987531050358285	0.7870556092561701	0.7564925866754723	0.8830127170968115	1.0	0.09090909090909091	0.0	-9.244329335202996e-05	-9.244329335202996e-05
582	0.0018806146236149696	0.0018142904718277109	-0.001814274231740032	0.9807479551217573	-1	0	0	1.0	1	0	0	1.0	0	0	0	1	3	0	0.5	1	2	2	0.5	0	0	0	0	0	0	0	0	0	0	0	0	-0.1	-0.1
2820	0.026810780766911683	0.011268437544650577	0.011209174190183193	0.9506548580695817	-1	0	0	0.4	4	0.5384615384615384	7	0.3333333333333333	0.5384615384615384	10	7	4	3	0	0.5555555555555556	5	9	15	0.3333333333333333	0.2222222222222222	0.9186281607651082	0.8316741299081363	0.6195656468737596	0.9261370362332065	0.7351321640812877	0.7775045247402306	0.8916109237911464	0.857234826575776	0.2	0.2	0.0	0.011209174190183193	0.011209174190183193
2372	0.024788307683893045	0.00893092153494671	0.008902880002598168	0.9597530840151316	-1	0.25	1	0.4	4	0.6153846153846154	8	0.35714285714285715	0.5384615384615384	10	7	4	2	0	0.8571428571428571	6	7	15	0.2222222222222222	0.2222222222222222	0.9007058176168187	0.8711724011826607	0.5545517141832883	0.9305949556046076	0.6775050952855167	0.8942493726950048	0.8925387793710396	0.9015035470076569	0.55	0.1	0.0	0.008902880002598168	0.008902880002598168
1429	0.039462605085687254	0.0023895153520558416	-0.0019420263815470495	0.7367621120165431	-1	0	0	0.1	1	1.0	12	1.0	1.0	12	12	1	4	0	0.07142857142857142	1	14	14	0.6666666666666666	0	0.459910547416081	0.8938661632978107	0.3749815609195668	0.9075458013979208	0.5586885672508851	0.8830333943725629	0.7122701595646689	0.895243154371194	0.08333333333333333	0.08333333333333333	0.0	-0.00019420263815470495	-0.00019420263815470495
3171	None	None	None	None	None	0	0	0.3	3	0.6923076923076923	9	0.5357142857142857	0.5384615384615384	10	7	4	5	0	0.5714285714285714	4	7	15	0.5555555555555556	0.2222222222222222	0.9186281607651082	0.8316741299081363	0.6688709111299603	0.9209365717496224	0.7351321640812877	0.7775045247402306	0.8916109237911464	0.8542030602635696	0.1	0.2	0.0	None	None
4786	0.019202219682296576	0.006834349310400455	-0.006084287397864427	0.9571582029797752	-1	0	0	0.5	5	0.38461538461538464	5	0.375	0.38461538461538464	9	5	5	3	0	0.625	5	8	15	0.3	0.18181818181818182	0.9186281607651082	0.8432063423559943	0.5402798716934828	0.9201822880237148	0.7715112231267469	0.780888438021854	0.8891877301484408	0.8580660852110042	0.3333333333333333	0.4444444444444444	0.0	-0.0006084287397864427	-0.0006084287397864427
4078	0.024565840809243403	0.013015542314114718	0.011628178092940087	0.9668150656746501	-1	0	0	0.4	4	0.5384615384615384	7	0.375	0.46153846153846156	9	6	5	3	0	0.625	5	8	15	0.2727272727272727	0.2	0.9186281607651082	0.8371161747272027	0.798259965219321	0.93535617494838	0.7715112231267469	0.7863561894983067	0.8891877301484408	0.8665377148688564	0.2222222222222222	0.4444444444444444	0.0	0.011628178092940087	0.011628178092940087
75	0.001817759175426894	0.0017707793936545388	-0.001769613128641607	0.9834646328292936	-1	0	0	1.0	1	0	0	1.0	0	1	0	0	1	0	0.5	2	1	2	0.3333333333333333	0	0	0	0	0	0	0	0	0	0	0	0	-0.00017696131286416071	-0.00017696131286416071
2536	None	None	None	None	None	0	0	0.3	3	0.6923076923076923	9	0.46875	0.5384615384615384	10	7	4	6	0	0.5	4	8	15	0.6666666666666666	0.2857142857142857	0.9327120299780699	0.630361932872757	0.48251342360548166	0.9062476086747602	0.6987531050358285	0.7326072807387247	0.8916109237911464	0.7807608111566742	0.1	0.2	0.0	None	None
1813	0.022122352492075125	0.0057998530933979124	0.005736956285707847	0.942985015878064	-1	0.5	2	0.5	5	0.5384615384615384	7	0.35714285714285715	0.46153846153846156	10	6	4	2	0	0.8571428571428571	6	7	15	0.25	0.25	0.9007058176168187	0.8950677671961171	0.5017689063014821	0.9236990792015783	0.6775050952855167	0.7975107180654998	0.7564925866754723	0.8810800720304034	0.55	0.2	0.0	0.005736956285707847	0.005736956285707847
1065	0.030922037640486778	0.00723579758244155	-0.005107044889788106	0.7172271557056249	-1	0	0	0.1	1	1.0	13	1.0	1.0	13	13	1	1	0	0.06666666666666667	1	15	15	0.16666666666666666	0	0.9186281607651082	0.9036086399060438	0.4247469755174807	0.899391431965922	0.6562570855352049	0.7958964966007483	0.7564925866754723	0.8732236875425574	1.0	0.15384615384615385	0.0	-0.0005107044889788106	-0.0005107044889788106
4129	0.024860502008995124	0.012581896529348994	0.011158630306060378	0.9667284093108109	-1	0	0	0.4	4	0.5384615384615384	7	0.375	0.46153846153846156	9	6	5	3	0	0.625	5	8	15	0.2727272727272727	0.2	0.9186281607651082	0.8371161747272027	0.798259965219321	0.93535617494838	0.7715112231267469	0.8179093323311099	0.8939874457099135	0.8740297963011381	0.2222222222222222	0.4444444444444444	0.0	0.011158630306060378	0.011158630306060378
1834	0.02210351831202799	0.005225513804831337	0.00519755007459108	0.9322950593156939	-1	0	0	0.4	4	0.5384615384615384	7	0.3333333333333333	0.46153846153846156	9	6	5	5	0	0.5555555555555556	5	9	15	0.45454545454545453	0.2222222222222222	0.9186281607651082	0.6288981581605001	0.5787908370854835	0.912616670088042	0.6987531050358285	0.7583456787263274	0.8784644982708621	0.792332861722658	0.1111111111111111	0.2222222222222222	0.0	0.00519755007459108	0.00519755007459108
774	0.024236822443183086	0.006277732953552414	0.005816984654169618	0.926305147341805	-1	0	0	0.3	3	0.6923076923076923	9	0.375	0.6923076923076923	11	9	3	1	0	0.625	5	8	15	0.125	0	0.9186281607651082	0.894592849328418	0.4247469755174807	0.9159837244774341	0.6987531050358285	0.7870556092561701	0.7564925866754723	0.8748929075231389	1.0	0.18181818181818182	0.0	0.005816984654169618	0.005816984654169618
4443	0.027003102517057998	0.011627322525932553	0.011613174104682369	0.9507986087146079	-1	0	0	0.4	4	0.5384615384615384	7	0.3333333333333333	0.5384615384615384	10	7	4	3	0	0.5555555555555556	5	9	15	0.3333333333333333	0.2222222222222222	0.9186281607651082	0.8316741299081363	0.6692699184564018	0.9304047312719325	0.7351321640812877	0.7775045247402306	0.8916109237911464	0.8598303421423829	0.2	0.2	0.0	0.011613174104682369	0.011613174104682369
3966	0.025348882247835103	0.009084241110031538	0.00907425107605531	0.9552631675013032	-1	0	0	0.4	4	0.5384615384615384	7	0.3333333333333333	0.5384615384615384	10	7	4	3	0	0.5555555555555556	5	9	15	0.3333333333333333	0.2222222222222222	0.9186281607651082	0.8316741299081363	0.48251342360548166	0.9277870746781096	0.7351321640812877	0.7775045247402306	0.8916109237911464	0.8582262074615014	0.2	0.2	0.0	0.00907425107605531	0.00907425107605531
3445	0.024713119750093923	0.012980282087425177	0.011542480170550571	0.9666207531287405	-1	0	0	0.4	4	0.5384615384615384	7	0.375	0.46153846153846156	9	6	5	3	0	0.625	5	8	15	0.2727272727272727	0.2	0.9186281607651082	0.8371161747272027	0.6988514220540365	0.9315238903052467	0.7715112231267469	0.7863561894983067	0.8891877301484408	0.864141278750897	0.2222222222222222	0.4444444444444444	0.0	0.011542480170550571	0.011542480170550571
4133	0.021341569387976298	0.0017373399484902634	-0.000805775206506421	0.9613697001135472	-1	0	0	0.4	4	0.5384615384615384	7	0.375	0.46153846153846156	9	6	5	3	0	0.625	5	8	15	0.2727272727272727	0.2	0.9186281607651082	0.8371161747272027	0.5402798716934828	0.955825833594565	0.7715112231267469	0.7863561894983067	0.8891877301484408	0.8813022493818748	0.2222222222222222	0.4444444444444444	0.0	-8.05775206506421e-05	-8.05775206506421e-05
3239	0.026142887061016716	0.011232340695303935	0.01117169958609293	0.950844133861386	-1	0	0	0.4	4	0.5384615384615384	7	0.3333333333333333	0.5384615384615384	10	7	4	3	0	0.5555555555555556	5	9	15	0.3333333333333333	0.2222222222222222	0.9186281607651082	0.8316741299081363	0.6195656468737596	0.9261370362332065	0.7351321640812877	0.7775045247402306	0.8916109237911464	0.857234826575776	0.2	0.2	0.0	0.01117169958609293	0.01117169958609293
2837	None	None	None	None	None	0	0	0.4	4	0.5384615384615384	7	0.4166666666666667	0.46153846153846156	9	6	5	3	0	1.0	6	6	15	0.2727272727272727	0.2222222222222222	0.9186281607651082	0.8435288080129014	0.6843564528490961	0.9147077799719932	0.6987531050358285	0.9044400914434714	0.9118030798448856	0.8910587952098435	0.3333333333333333	0.3333333333333333	0.0	None	None
2175	0.023474783890108247	0.007981731681583195	0.007947189738152087	0.9499620708729715	-1	0.5	2	0.5	5	0.5384615384615384	7	0.35714285714285715	0.46153846153846156	11	6	3	2	0	0.8571428571428571	6	7	15	0.4	0.25	0.8878320910227817	0.907125053894203	0.4247469755174807	0.9329902912335603	0.6987531050358285	0.8252172219695032	0.7564925866754723	0.8961253541183278	0.5454545454545454	0.09090909090909091	0.0	0.007947189738152087	0.007947189738152087
1209	0.024929272906322644	0.004034725993873288	0.0035320704929551207	0.7069148999730057	-1	0	0	0.1	1	1.0	13	1.0	1.0	14	13	0	1	0	0.06666666666666667	1	15	15	0.3333333333333333	0	0.8603337658862845	0.9130239631851013	0.419119750914524	0.8908306593278136	0.6074728263930449	0.8520496149358526	0.7430757153199663	0.8876591674995049	1.0	0.07142857142857142	0.0	0.0035320704929551207	0.0035320704929551207
1588	0.02422657364459729	0.005774029272778495	0.005303527331294226	0.9271638333719457	-1	0	0	0.3	3	0.6923076923076923	9	0.375	0.6923076923076923	11	9	3	1	0	0.625	5	8	15	0.125	0	0.9186281607651082	0.894592849328418	0.4247469755174807	0.9159837244774341	0.6987531050358285	0.7870556092561701	0.7564925866754723	0.8748929075231389	1.0	0.09090909090909091	0.0	0.005303527331294226	0.005303527331294226
29	0.017630371849109042	0.007309116656720873	-0.007200542450641132	0.978063257356085	-1	0	0	0.3	3	0.8461538461538461	11	0.5357142857142857	0.8461538461538461	14	11	0	1	0	0.14285714285714285	14	2	15	1.0	0.15384615384615385	0.46124546287123175	0.9266591118430118	0.6599235664076245	0.893094657144716	0.6116303943117172	0.8870421758089692	0.8839903766912088	0.903787191301346	1.0	0.35714285714285715	0.0	-0.0007200542450641132	-0.0007200542450641132
2046	0.022720732775262282	0.007421465360112123	0.0072079817714351315	0.946678839908371	-1	0.5	2	0.5	5	0.5384615384615384	7	0.35714285714285715	0.46153846153846156	11	6	3	1	0	0.8571428571428571	6	7	15	0.2	0.25	0.8827834744685289	0.9070402553795829	0.4247469755174807	0.9323476126755067	0.6562570855352049	0.8063346108915738	0.7564925866754723	0.8917977073277834	1.0	0.09090909090909091	0.0	0.0072079817714351315	0.0072079817714351315
510	0.011993252987911898	0.0026880134981951322	-0.002637019308573983	0.9851672844390852	-1	0	0	0.25	1	1.0	4	1.0	0.75	3	3	2	5	0	0.16666666666666666	1	6	6	0.625	0	0.7828874070310454	0.8606862938801597	0.3880299110706071	0.9491111836550065	0.5523903065798818	0.960943872483035	0.7356496303140766	0.9340068980876673	0.3333333333333333	0	0.0	-0.0002637019308573983	-0.0002637019308573983
3416	0.024832947676663303	0.012992712071947717	0.01195155392765594	0.9665333242511598	-1	0	0	0.4	4	0.5384615384615384	7	0.375	0.46153846153846156	9	6	5	3	0	0.625	5	8	15	0.2727272727272727	0.2	0.9186281607651082	0.8371161747272027	0.798259965219321	0.93535617494838	0.7715112231267469	0.7863561894983067	0.8891877301484408	0.8665377148688564	0.2222222222222222	0.4444444444444444	0.0	0.01195155392765594	0.01195155392765594
2067	0.02318949994422817	0.007079429987265511	0.006840129649585941	0.9459348235432212	-1	0.5	2	0.5	5	0.5384615384615384	7	0.30612244897959184	0.5384615384615384	11	7	3	1	0	1.0	7	7	15	0.16666666666666666	0.25	0.8827834744685289	0.9070402553795829	0.4247469755174807	0.9348999371003318	0.6562570855352049	0.8063346108915738	0.7564925866754723	0.8931154971753429	1.0	0.09090909090909091	0.0	0.006840129649585941	0.006840129649585941
4490	0.02294946012682442	0.0064708444779548345	0.006043508857482393	0.9402233031043481	-1	0	0	0.4	4	0.5384615384615384	7	0.3333333333333333	0.5384615384615384	11	7	3	2	0	0.5555555555555556	5	9	15	0.3333333333333333	0.2222222222222222	0.9186281607651082	0.8214778856897089	0.6988514220540365	0.9136769316446528	0.7715112231267469	0.7674065380902773	0.8891877301484408	0.8446400344397766	0.5454545454545454	0.09090909090909091	0.0	0.006043508857482393	0.006043508857482393
1098	0.021695295150585134	0.006850045786793702	-0.0011390195265005446	0.9558681335164146	-1	0	0	0.3	3	0.6923076923076923	9	0.3333333333333333	0.6923076923076923	12	9	2	1	0	0.5555555555555556	5	9	15	0.2	0	0.903230125893945	0.9047923946618244	0.4247469755174807	0.9063915640209361	0.6775050952855167	0.8592064156501249	0.7564925866754723	0.8918941834847519	1.0	0.08333333333333333	0.0	-0.00011390195265005446	-0.00011390195265005446
1754	0.01701668082118009	0.0032209446985127	-0.002992864298219621	0.956094338209738	-1	0.5	2	0.5	5	0.5384615384615384	7	0.35714285714285715	0.46153846153846156	11	6	3	1	0	0.8571428571428571	6	7	15	0.2	0.25	0.8827834744685289	0.9070402553795829	0.4247469755174807	0.9333053759364122	0.6562570855352049	0.8063346108915738	0.7564925866754723	0.8922883673738831	1.0	0.09090909090909091	0.0	-0.0002992864298219621	-0.0002992864298219621
1221	0.025797987389491024	0.004561474464425132	0.0029029487185151686	0.6226979675930517	-1	0	0	0.1	1	1.0	13	1.0	1.0	14	13	0	1	0	0.06666666666666667	1	15	15	0.3333333333333333	0	0.8603337658862845	0.9130239631851013	0.419119750914524	0.8908306593278136	0.6074728263930449	0.8520496149358526	0.7430757153199663	0.8876591674995049	1.0	0.07142857142857142	0.0	0.0029029487185151686	0.0029029487185151686
2827	0.026700573641446585	0.01197099269216885	0.011914243278955156	0.9505995773619808	-1	0	0	0.4	4	0.5384615384615384	7	0.3333333333333333	0.5384615384615384	10	7	4	3	0	0.5555555555555556	5	9	15	0.3333333333333333	0.2222222222222222	0.9186281607651082	0.8316741299081363	0.6195656468737596	0.9261370362332065	0.7351321640812877	0.7775045247402306	0.8916109237911464	0.857234826575776	0.2	0.2	0.0	0.011914243278955156	0.011914243278955156
2425	0.020450071366909236	0.005674525165924356	7.866385637493597e-05	0.9476014667674384	-1	0.25	1	0.4	4	0.6153846153846154	8	0.4166666666666667	0.46153846153846156	10	6	4	2	0	1.0	6	6	15	0.25	0.2	0.9186281607651082	0.8266171214325375	0.5545517141832883	0.9356180797630144	0.7351321640812877	0.8956919388869284	0.9134946420594225	0.8937363195307987	0.55	0.2	0.0	7.866385637493597e-05	7.866385637493597e-05
2206	0.02625108320281401	0.008048979892132364	-0.007934139636823042	0.9827912199399793	-1	0	0	0.2	2	0.8461538461538461	11	0.6	0.5384615384615384	8	7	6	2	0	1.0	5	5	15	0.13333333333333333	0	0.6199050663658344	0.8755235170649968	0.4842168322918674	0.9374536488319293	0.5586885672508851	0.9221096636825973	0.8574924701730716	0.9150131808967487	0.5625	0.25	0.0	-0.0007934139636823042	-0.0007934139636823042
2048	0.0186755803989296	0.0012501586059968225	-0.0009501586786242161	0.9568252755287381	-1	0.5	2	0.5	5	0.5384615384615384	7	0.35714285714285715	0.46153846153846156	10	6	4	1	0	0.8571428571428571	6	7	15	0.125	0.25	0.9007058176168187	0.8950677671961171	0.4247469755174807	0.9171346906966625	0.6356825316325662	0.7475616344358516	0.7564925866754723	0.8673533228441235	1.0	0.1	0.0	-9.50158678624216e-05	-9.50158678624216e-05
1537	0.026887565357349385	0.006488685985167992	0.0007807922912686766	0.7069101330430787	-1	0	0	0.1	1	1.0	13	1.0	1.0	14	13	0	1	0	0.06666666666666667	1	15	15	0.3333333333333333	0	0.8603337658862845	0.9130239631851013	0.419119750914524	0.8908306593278136	0.6074728263930449	0.8520496149358526	0.7430757153199663	0.8876591674995049	1.0	0.07142857142857142	0.0	0.0007807922912686766	0.0007807922912686766
4698	0.023920147302547733	0.005325176540317846	-0.004837406109883071	0.9573254467477987	-1	0	0	0.4	4	0.5384615384615384	7	0.3125	0.46153846153846156	9	6	5	4	0	0.75	6	8	15	0.36363636363636365	0.2	0.9186281607651082	0.6358073718650911	0.6843564528490961	0.9127174911586997	0.6987531050358285	0.8914100875235789	0.8891877301484408	0.8415631590267283	0.16666666666666666	0.2222222222222222	0.0	-0.0004837406109883071	-0.0004837406109883071
4535	0.017987590112835114	0.003986104019055534	0.003617260494766724	0.9528254198038246	-1	0	0	0.5	5	0.38461538461538464	5	0.375	0.38461538461538464	9	5	5	3	0	0.625	5	8	15	0.3	0.18181818181818182	0.9186281607651082	0.8432063423559943	0.5402798716934828	0.9281614462390441	0.7715112231267469	0.780888438021854	0.8939874457099135	0.8626297304978999	0.3333333333333333	0.5555555555555556	0.0	0.003617260494766724	0.003617260494766724
4852	0.02303339805966825	0.007840472705366353	-0.0016190604507179526	0.9702694487390514	-1	0	0	0.1	1	1.0	13	0.23809523809523808	0.9230769230769231	13	12	1	3	0	0.7777777777777778	7	9	15	0.6	0	0.7828874070310454	0.909202252846458	0.4247469755174807	0.9697773162360201	0.6987531050358285	0.8088535790160636	0.7564925866754723	0.9172074046300792	0.07692307692307693	0.5384615384615384	0.0	-0.00016190604507179527	-0.00016190604507179527
3172	0.026466344416857523	0.011269909615947874	0.011196836522014956	0.9507448948423142	-1	0	0	0.4	4	0.5384615384615384	7	0.3333333333333333	0.5384615384615384	10	7	4	3	0	0.5555555555555556	5	9	15	0.3333333333333333	0.2222222222222222	0.9186281607651082	0.8316741299081363	0.6195656468737596	0.9261370362332065	0.7351321640812877	0.7775045247402306	0.8916109237911464	0.857234826575776	0.2	0.3	0.0	0.011196836522014956	0.011196836522014956
3059	0.020498103389736615	0.00411457926690646	-0.0017538480156598572	0.9674260177295252	-1	0	0	0.125	1	1.0	9	0.6111111111111112	0.6666666666666666	7	6	3	4	0	0.5	3	6	11	0.4444444444444444	0	0.9186281607651082	0.8411083569881204	0.35188849139763495	0.9361661354613308	0.7715112231267469	0.6965947847451651	0.7564925866754723	0.8491197712695937	0.3571428571428571	0.42857142857142855	0.0	-0.00017538480156598573	-0.00017538480156598573
4324	0.024841206234308022	0.013427546456945237	0.011914152043449974	0.9664914538310418	-1	0	0	0.4	4	0.5384615384615384	7	0.375	0.46153846153846156	9	6	5	3	0	0.625	5	8	15	0.2727272727272727	0.2	0.9186281607651082	0.8371161747272027	0.6988514220540365	0.9315238903052467	0.7318703339768098	0.7774659398909537	0.8666311494057618	0.8620879035095024	0.2222222222222222	0.4444444444444444	0.0	0.011914152043449974	0.011914152043449974
1740	0.023677801191940736	0.0010263813046562855	0.00040368698336190996	0.9143791202815789	-1	0	0	0.3	3	0.6923076923076923	9	0.42857142857142855	0.6153846153846154	11	8	3	1	0	0.7142857142857143	5	7	15	0.14285714285714285	0	0.9186281607651082	0.9138574130306621	0.4247469755174807	0.9356086179176762	0.6987531050358285	0.8065423564526554	0.8939874457099135	0.8961532612622958	1.0	0.18181818181818182	0.0	0.00040368698336190996	0.00040368698336190996
3563	0.024684316198545223	0.01266239645613662	0.011317650870663578	0.9666355485352494	-1	0	0	0.4	4	0.5384615384615384	7	0.375	0.46153846153846156	9	6	5	3	0	0.625	5	8	15	0.2727272727272727	0.2	0.9186281607651082	0.8371161747272027	0.6988514220540365	0.9315238903052467	0.7715112231267469	0.7863561894983067	0.8891877301484408	0.864141278750897	0.2222222222222222	0.4444444444444444	0.0	0.011317650870663578	0.011317650870663578
4261	0.02482732656664297	0.012942350419501278	0.011616133073188218	0.9666548987709691	-1	0	0	0.4	4	0.5384615384615384	7	0.375	0.46153846153846156	9	6	5	3	0	0.625	5	8	15	0.2727272727272727	0.2	0.9186281607651082	0.8371161747272027	0.6988514220540365	0.9315238903052467	0.7715112231267469	0.7863561894983067	0.8891877301484408	0.864141278750897	0.2222222222222222	0.4444444444444444	0.0	0.011616133073188218	0.011616133073188218
914	0.026663372305505726	0.009451715223114027	-0.007395869553675614	0.8995232911478197	-1	0	0	0.1	1	1.0	13	1.0	1.0	14	13	0	1	0	0.06666666666666667	1	15	15	0.3333333333333333	0	0.8603337658862845	0.9130239631851013	0.39423704361556716	0.8879166051904487	0.5586885672508851	0.8520315498133555	0.7564925866754723	0.8866660385152012	1.0	0.14285714285714285	0.0	-0.0007395869553675614	-0.0007395869553675614
1572	0.040185930069578664	0.01135810231371412	-0.010674832480710007	0.8478656655330825	-1	0	0	0.1	1	1.0	13	1.0	1.0	14	13	0	1	0	0.06666666666666667	1	15	15	0.3333333333333333	0	0.6488973023600605	0.9168998978671381	0.3749815609195668	0.8984760899604204	0.5586885672508851	0.8796449666071227	0.7564925866754723	0.8993608961745346	1.0	0.07142857142857142	0.0	-0.0010674832480710007	-0.0010674832480710007
4121	0.0269333371473426	0.011887967669534646	0.01183876344886112	0.9507752861276002	-1	0	0	0.4	4	0.5384615384615384	7	0.3333333333333333	0.5384615384615384	10	7	4	3	0	0.5555555555555556	5	9	15	0.3333333333333333	0.2222222222222222	0.9186281607651082	0.8316741299081363	0.6195656468737596	0.9261370362332065	0.7351321640812877	0.7775045247402306	0.8916109237911464	0.857234826575776	0.2	0.2	0.0	0.01183876344886112	0.01183876344886112
4636	0.022481896899084846	0.009179384875204661	0.00745512336496775	0.9626443301753955	-1	0	0	0.4	4	0.5384615384615384	7	0.375	0.46153846153846156	9	6	5	3	0	0.625	5	8	15	0.2727272727272727	0.2	0.9186281607651082	0.8371161747272027	0.798259965219321	0.9267158061846664	0.7715112231267469	0.7127521730842467	0.870081349779274	0.8447938877266723	0.2222222222222222	0.4444444444444444	0.0	0.00745512336496775	0.00745512336496775
3684	0.027045137350444916	0.011570216283731073	0.011537219051614566	0.9504677748370406	-1	0	0	0.4	4	0.5384615384615384	7	0.3333333333333333	0.5384615384615384	10	7	4	3	0	0.5555555555555556	5	9	15	0.3333333333333333	0.2222222222222222	0.9186281607651082	0.8316741299081363	0.6195656468737596	0.9261370362332065	0.7161529599548048	0.7665184572945816	0.8809874603393014	0.8546691753697605	0.2	0.4	0.0	0.011537219051614566	0.011537219051614566
1436	0.020624596995482063	0.005494420885230262	-0.001235442483190444	0.9545266236203005	-1	0	0	0.3	3	0.6923076923076923	9	0.3333333333333333	0.6923076923076923	12	9	2	1	0	0.5555555555555556	5	9	15	0.2	0	0.903230125893945	0.9047923946618244	0.4247469755174807	0.9113783109691593	0.6775050952855167	0.8584022762855378	0.7564925866754723	0.893604813239467	1.0	0.08333333333333333	0.0	-0.0001235442483190444	-0.0001235442483190444
1016	0.020780333589462224	0.0054727837044513394	0.0004577931530629085	0.9565190839586291	-1	0	0	0.3	3	0.6923076923076923	9	0.3333333333333333	0.6923076923076923	12	9	2	1	0	0.5555555555555556	5	9	15	0.2	0	0.903230125893945	0.9047923946618244	0.42888378128910565	0.9034468364432351	0.6987531050358285	0.8603572696496161	0.7564925866754723	0.8910983764557712	1.0	0.08333333333333333	0.0	0.0004577931530629085	0.0004577931530629085
2160	0.02251924000267422	0.007229281189753632	0.006968112477849773	0.9466023727403594	-1	0.5	2	0.5	5	0.5384615384615384	7	0.35714285714285715	0.46153846153846156	11	6	3	1	0	0.8571428571428571	6	7	15	0.2	0.25	0.8827834744685289	0.9070402553795829	0.4247469755174807	0.9348999371003318	0.6562570855352049	0.8063346108915738	0.7564925866754723	0.8931154971753429	1.0	0.09090909090909091	0.0	0.006968112477849773	0.006968112477849773
4743	0.024893890784329332	0.012759286416779446	0.011719064707575185	0.9667641338214118	-1	0	0	0.4	4	0.5384615384615384	7	0.375	0.46153846153846156	9	6	5	3	0	0.625	5	8	15	0.2727272727272727	0.2	0.9186281607651082	0.8371161747272027	0.798259965219321	0.93535617494838	0.7715112231267469	0.7863561894983067	0.8891877301484408	0.8665377148688564	0.2222222222222222	0.4444444444444444	0.0	0.011719064707575185	0.011719064707575185
2587	0.019530192873381678	0.0037315932535858655	0.003649893190846592	0.9741357353922194	-1	0	0	0.4	4	0.5384615384615384	7	0.3125	0.46153846153846156	10	6	4	3	0	0.75	6	8	15	0.375	0.2	0.9186281607651082	0.8797534168569022	0.5017689063014821	0.9276925473583328	0.7528549613224842	0.8034510066079461	0.883801592606127	0.8790316118505764	0.1	0.4	0.0	0.003649893190846592	0.003649893190846592
540	0.0018063791615998853	0.0017455382510230507	-0.0017454268504673248	0.9856454127766321	-1	0	0	1.0	1	0	0	1.0	0	1	0	0	0	0	0.5	1	2	2	0.0	0	0	0	0	0	0	0	0	0	0	0	0	-0.00017454268504673247	-0.00017454268504673247
1317	0.02200961036889802	0.005710778797274755	-0.00019581714629489906	0.9738694011806723	-1	0	0	0.4	4	0.6153846153846154	8	0.3333333333333333	0.6153846153846154	12	8	2	0	0	0.5555555555555556	5	9	15	0.0	0	0.903230125893945	0.9090597691995836	0.4063884432940439	0.9231545761476483	0.6987531050358285	0.8513534854490832	0.7564925866754723	0.8982401482253243	0	0	0.0	-1.9581714629489907e-05	-1.9581714629489907e-05
436	0.001791738804212297	0.0017911250858084883	-0.001791028474372563	0.9855513131825897	-1	0	0	1.0	1	0	0	1.0	0	1	0	0	0	0	0.5	1	2	2	0.0	0	0	0	0	0	0	0	0	0	0	0	0	-0.0001791028474372563	-0.0001791028474372563
1765	0.022904713421851654	0.0072844586308074034	0.007081738059611348	0.9464814478331991	-1	0.5	2	0.5	5	0.5384615384615384	7	0.35714285714285715	0.46153846153846156	11	6	3	1	0	0.8571428571428571	6	7	15	0.2	0.25	0.8827834744685289	0.9070402553795829	0.4247469755174807	0.9323476126755067	0.6562570855352049	0.8063346108915738	0.7564925866754723	0.8917977073277834	1.0	0.09090909090909091	0.0	0.007081738059611348	0.007081738059611348
731	0.0017735974320420612	0.0017254423884051709	-0.001723309370261861	0.9833322108875647	-1	0	0	1.0	1	0	0	1.0	0	1	0	0	0	0	0.5	2	1	2	0.0	0	0	0	0	0	0	0	0	0	0	0	0	-0.0001723309370261861	-0.0001723309370261861
1153	0.029653231734315184	0.006358884106167483	0.0015116704044141206	0.6988222906137553	-1	0	0	0.1	1	1.0	13	1.0	1.0	14	13	0	1	0	0.06666666666666667	1	15	15	0.3333333333333333	0	0.8603337658862845	0.9130239631851013	0.419119750914524	0.8908306593278136	0.6074728263930449	0.8520496149358526	0.7430757153199663	0.8876591674995049	1.0	0.07142857142857142	0.0	0.0015116704044141206	0.0015116704044141206
597	0.023326513310629248	0.005700888517385787	-0.00569563525985677	0.932275673205574	-1	0	0	0.3	3	0.6923076923076923	9	0.3125	0.6923076923076923	12	9	2	1	0	0.75	6	8	15	0.2	0	0.903230125893945	0.9297173413679132	0.4247469755174807	0.9244340842335647	0.6356825316325662	0.7869494723934519	0.7564925866754723	0.8938851726146293	1.0	0.16666666666666666	0.0	-0.000569563525985677	-0.000569563525985677
930	0.02519750187232747	0.0035018884813078958	0.00324129184373974	0.7117227886538615	-1	0	0	0.1	1	1.0	13	1.0	1.0	14	13	0	1	0	0.06666666666666667	1	15	15	0.3333333333333333	0	0.8603337658862845	0.9130239631851013	0.419119750914524	0.8908306593278136	0.6121599291213856	0.8480175101032098	0.7430757153199663	0.8866034167174408	1.0	0.07142857142857142	0.0	0.00324129184373974	0.00324129184373974
4343	0.024493199978817867	0.006577348498443865	-0.005312125382752577	0.9391699307712178	-1	0	0	0.4	4	0.5384615384615384	7	0.3125	0.46153846153846156	9	6	5	7	0	0.75	6	8	15	0.6363636363636364	0.2	0.9186281607651082	0.8786662800095865	0.8004932117602783	0.9124458846004565	0.7715112231267469	0.7806618323805462	0.6539170331146451	0.865811284191614	0.1111111111111111	0.4444444444444444	0.0	-0.0005312125382752577	-0.0005312125382752577
1742	0.023693960153626858	0.0014840605958779047	3.133148263589011e-05	0.9144195290953695	-1	0	0	0.3	3	0.6923076923076923	9	0.42857142857142855	0.6153846153846154	11	8	3	1	0	0.7142857142857143	5	7	15	0.14285714285714285	0	0.9186281607651082	0.9138574130306621	0.4247469755174807	0.9356086179176762	0.6987531050358285	0.8065423564526554	0.8939874457099135	0.8961532612622958	1.0	0.18181818181818182	0.0	3.133148263589011e-05	3.133148263589011e-05
3935	0.026832750421345312	0.011473347467700228	0.011446625828866254	0.9502860175563059	-1	0	0	0.4	4	0.5384615384615384	7	0.3333333333333333	0.5384615384615384	10	7	4	3	0	0.5555555555555556	5	9	15	0.3333333333333333	0.2222222222222222	0.9186281607651082	0.8316741299081363	0.6195656468737596	0.9261370362332065	0.7359734045297733	0.7771390907407266	0.8916109237911464	0.8571486795088075	0.2	0.2	0.0	0.011446625828866254	0.011446625828866254
4039	0.025182718874962158	0.013432462865233839	0.012022399037776856	0.9666289507215224	-1	0	0	0.4	4	0.5384615384615384	7	0.375	0.46153846153846156	9	6	5	3	0	0.625	5	8	15	0.2727272727272727	0.2	0.9186281607651082	0.8371161747272027	0.6988514220540365	0.9315238903052467	0.7715112231267469	0.7863561894983067	0.8891877301484408	0.864141278750897	0.2222222222222222	0.4444444444444444	0.0	0.012022399037776856	0.012022399037776856
3413	0.026086262774218497	0.011137525922554774	0.011115187683893296	0.9507166991010807	-1	0	0	0.4	4	0.5384615384615384	7	0.3333333333333333	0.5384615384615384	10	7	4	3	0	0.5555555555555556	5	9	15	0.3333333333333333	0.2222222222222222	0.9186281607651082	0.8316741299081363	0.6692699184564018	0.9304047312719325	0.7351321640812877	0.7775045247402306	0.8916109237911464	0.8598303421423829	0.2	0.2	0.0	0.011115187683893296	0.011115187683893296
384	0.0017924662869684786	0.0017352727468896603	-0.0017352404438055588	0.9861266076984208	-1	0	0	1.0	1	0	0	1.0	0	1	0	0	1	0	0.5	1	2	2	0.3333333333333333	0	0	0	0	0	0	0	0	0	0	0	0	-0.00017352404438055589	-0.00017352404438055589
2218	0.027816880196213842	0.0031546939450939463	-0.0019700717072909306	0.9390292115788372	-1	0.25	1	0.4	4	0.6153846153846154	8	0.30612244897959184	0.5384615384615384	10	7	4	2	0	1.0	7	7	15	0.2222222222222222	0.2222222222222222	0.9186281607651082	0.8258388154693658	0.7025747365506128	0.9176351141085333	0.6987531050358285	0.893010672950954	0.9032608416126071	0.8838744224057049	0.55	0.2	0.0	-0.00019700717072909305	-0.00019700717072909305
259	0.002721609797593585	0.0026495329700303412	-0.002646485126542415	0.9811525436744244	-1	0	0	0.3333333333333333	1	1.0	2	0.6666666666666666	0.5	1	1	2	2	0	0.6666666666666666	3	2	4	0.25	0	0.3005639423279588	0.5	0.48701556505010457	0.5	0.7341623075202242	0.5	0.8551934977404808	0.5	1.0	0	0.46749629459764763	-0.0002646485126542415	-0.0002646485126542415
4247	0.024872044808606386	0.012844260447270911	0.011576626190921802	0.9665440518901017	-1	0	0	0.4	4	0.5384615384615384	7	0.375	0.46153846153846156	9	6	5	3	0	0.625	5	8	15	0.2727272727272727	0.2	0.9186281607651082	0.8371161747272027	0.6988514220540365	0.9315238903052467	0.7715112231267469	0.7863561894983067	0.8891877301484408	0.864141278750897	0.2222222222222222	0.4444444444444444	0.0	0.011576626190921802	0.011576626190921802
5049	0.025068587905407794	0.0130137496762422	0.011860668812409712	0.9665137148748315	-1	0	0	0.4	4	0.5384615384615384	7	0.375	0.46153846153846156	9	6	5	3	0	0.625	5	8	15	0.2727272727272727	0.2	0.9186281607651082	0.8371161747272027	0.798259965219321	0.93535617494838	0.7715112231267469	0.7863561894983067	0.8891877301484408	0.8665377148688564	0.2222222222222222	0.2222222222222222	0.0	0.011860668812409712	0.011860668812409712
2168	0.021898158480288733	0.005857071972723169	0.005848755100101296	0.945316140084076	-1	0.5	2	0.5	5	0.5384615384615384	7	0.35714285714285715	0.46153846153846156	11	6	3	1	0	0.8571428571428571	6	7	15	0.2	0.25	0.8827834744685289	0.9070402553795829	0.4247469755174807	0.9350752365893533	0.6562570855352049	0.8063346108915738	0.7564925866754723	0.8932072280963316	1.0	0.09090909090909091	0.0	0.005848755100101296	0.005848755100101296
2415	0.024855962283054013	0.009292877815050582	0.009291312869865117	0.9523464227487257	-1	0.5	2	0.5	5	0.5384615384615384	7	0.35714285714285715	0.46153846153846156	11	6	3	1	0	0.8571428571428571	6	7	15	0.2	0.25	0.8827834744685289	0.9070402553795829	0.4247469755174807	0.9366912094501372	0.6959690556897351	0.8064788114861184	0.7564925866754723	0.8940896873569835	1.0	0.09090909090909091	0.0	0.009291312869865117	0.009291312869865117
3333	0.027301507979510423	0.011055192127594291	0.010701787367475978	0.9524525780897407	-1	0	0	0.4	4	0.5384615384615384	7	0.3333333333333333	0.5384615384615384	10	7	4	3	0	0.5555555555555556	5	9	15	0.3333333333333333	0.2222222222222222	0.9186281607651082	0.7179548403421505	0.6195656468737596	0.9257769807249944	0.6987531050358285	0.8584113146491352	0.8916109237911464	0.852375071811115	0.2	0.2	0.0	0.010701787367475978	0.010701787367475978
2197	0.02315333421437422	0.007157062538984255	0.006874469094364137	0.9462239307119037	-1	0.5	2	0.5	5	0.5384615384615384	7	0.30612244897959184	0.5384615384615384	11	7	3	1	0	1.0	7	7	15	0.16666666666666666	0.25	0.8827834744685289	0.9070402553795829	0.4247469755174807	0.9348999371003318	0.6562570855352049	0.8063346108915738	0.7564925866754723	0.8931154971753429	1.0	0.09090909090909091	0.0	0.006874469094364137	0.006874469094364137
2090	0.02272404255875702	0.006939096620820267	0.00669619900093874	0.9462854958607667	-1	0.5	2	0.5	5	0.5384615384615384	7	0.35714285714285715	0.46153846153846156	11	6	3	1	0	0.8571428571428571	6	7	15	0.2	0.25	0.8827834744685289	0.9070402553795829	0.4247469755174807	0.9323476126755067	0.6562570855352049	0.8063346108915738	0.7564925866754723	0.8917977073277834	1.0	0.09090909090909091	0.0	0.00669619900093874	0.00669619900093874
772	0.01826662702821129	0.004197671303932835	-0.0017608878408468327	0.9554370901056735	-1	0	0	0.3	3	0.6923076923076923	9	0.3333333333333333	0.6923076923076923	12	9	2	1	0	0.5555555555555556	5	9	15	0.2	0	0.903230125893945	0.9047923946618244	0.4247469755174807	0.9252544804390254	0.6987531050358285	0.8603572696496161	0.7564925866754723	0.8998262259692316	1.0	0.08333333333333333	0.0	-0.00017608878408468327	-0.00017608878408468327
1920	0.024867816016734243	0.00791629620787404	-0.007258627795395625	0.9404342092589058	-1	0	0	0.3	3	0.6666666666666666	8	0.5	0.5	9	6	4	4	0	0.5714285714285714	4	7	14	0.4444444444444444	0	0.9186281607651082	0.908971516760629	0.4247469755174807	0.8673396944824066	0.7715112231267469	0.8389951540284357	0.8784644982708621	0.8747014751156293	0.2222222222222222	0.2222222222222222	0.0	-0.0007258627795395625	-0.0007258627795395625
3800	0.008652165090179726	0.0009202678012547198	0.000790316731703771	0.9736737729808371	-1	0	0	0.14285714285714285	1	1.0	8	0.6666666666666666	0.625	6	5	3	4	0	0.6	3	5	10	0.4444444444444444	0	0.9186281607651082	0.6174146795410438	0.8004932117602783	0.9023111293451095	0.7715112231267469	0.6217223969045305	0.6539170331146451	0.7438752606294826	0.41666666666666663	0.3333333333333333	0.0	0.000790316731703771	0.000790316731703771
73	0.006790773716711549	0.002767212292803095	-0.0027205321565082026	0.9808476502037011	-1	0	0	0.5	2	0.75	3	1.0	0.75	4	3	1	1	0	0.16666666666666666	6	1	6	0.2	0.4	0.7012454439776846	0.8450793076490234	0.8293808270163432	0.8710482953939447	0.45930227581474237	0.9760792770973095	0.939495438784664	0.9197182532908151	1.0	0.25	0.0	-0.00027205321565082025	-0.00027205321565082025
634	0.02074099349030229	0.005938366050681835	-0.0007907804458387674	0.9541127614113002	-1	0	0	0.3	3	0.6923076923076923	9	0.3333333333333333	0.6923076923076923	12	9	2	1	0	0.5555555555555556	5	9	15	0.2	0	0.903230125893945	0.9047923946618244	0.4247469755174807	0.9113783109691593	0.6775050952855167	0.8592064156501249	0.7564925866754723	0.8938147967139396	1.0	0.16666666666666666	0.0	-7.907804458387674e-05	-7.907804458387674e-05
3227	0.02672013464492341	0.011657538770449408	0.011637915998810141	0.9505897380108951	-1	0	0	0.4	4	0.5384615384615384	7	0.3333333333333333	0.5384615384615384	10	7	4	3	0	0.5555555555555556	5	9	15	0.3333333333333333	0.2222222222222222	0.9186281607651082	0.8316741299081363	0.6195656468737596	0.9261370362332065	0.7351321640812877	0.7775045247402306	0.8916109237911464	0.857234826575776	0.2	0.2	0.0	0.011637915998810141	0.011637915998810141
2541	0.022156551077438517	0.010115603065485305	-0.00013181469069203754	0.9793414375394804	-1	0	0	0.3	3	0.6923076923076923	9	0.4166666666666667	0.6153846153846154	10	8	4	2	0	0.4444444444444444	4	9	15	0.2	0	0.8374562619975864	0.9017834677656233	0.6311633626424726	0.9375215430846093	0.7715112231267469	0.9164075622363111	0.7555340009606615	0.9198301839012208	0.6	0.1	0.0	-1.3181469069203753e-05	-1.3181469069203753e-05
1678	0.02946923655032258	0.006685988354262766	0.0013298894346012494	0.6997529494635255	-1	0	0	0.1	1	1.0	13	1.0	1.0	14	13	0	1	0	0.06666666666666667	1	15	15	0.3333333333333333	0	0.8603337658862845	0.9130239631851013	0.419119750914524	0.8908306593278136	0.6074728263930449	0.8520496149358526	0.7430757153199663	0.8876591674995049	1.0	0.07142857142857142	0.0	0.0013298894346012494	0.0013298894346012494
2420	None	None	None	None	None	0	0	0.2222222222222222	2	0.8181818181818182	9	0.65	0.6363636363636364	8	7	4	9	0	0.2	2	10	13	0.8181818181818182	0	0.8603337658862845	0.9022081410480518	0.47414546414611236	0.9301985473583159	0.7715112231267469	0.8159107857802513	0.7555340009606615	0.8909236420696608	0.125	0.25	0.0	None	None
1481	0.029518230165753435	0.006409348315785111	0.00159886195857498	0.700052015664149	-1	0	0	0.1	1	1.0	13	1.0	1.0	14	13	0	1	0	0.06666666666666667	1	15	15	0.3333333333333333	0	0.8603337658862845	0.9130239631851013	0.419119750914524	0.8908306593278136	0.6074728263930449	0.8520496149358526	0.7430757153199663	0.8876591674995049	1.0	0.07142857142857142	0.0	0.00159886195857498	0.00159886195857498
3106	0.020574880969745777	0.006906245710431605	0.0006961409413708345	0.9668577131824888	-1	0	0	0.4	4	0.6153846153846154	8	0.3333333333333333	0.5384615384615384	10	7	4	3	0	0.5555555555555556	5	9	15	0.3333333333333333	0.2222222222222222	0.9186281607651082	0.825040336825773	0.48251342360548166	0.9209517055764921	0.7715112231267469	0.7756025208054107	0.8916109237911464	0.8518033468022714	0.1	0.2	0.0	0.0006961409413708345	0.0006961409413708345
1562	0.02337115368333894	0.004066662650522268	0.004066657310484912	0.9234899855479328	-1	0	0	0.3	3	0.6923076923076923	9	0.375	0.6923076923076923	11	9	3	1	0	0.625	5	8	15	0.125	0	0.9186281607651082	0.894592849328418	0.4247469755174807	0.9101335937758993	0.6562570855352049	0.7405809559408125	0.7564925866754723	0.8622690536029558	1.0	0.09090909090909091	0.0	0.004066657310484912	0.004066657310484912
1383	0.02068899570868986	0.0018067902204228414	-0.0016688562947143242	0.8934358073612491	-1	0	0	0.2857142857142857	2	0.875	7	0.35714285714285715	0.75	8	6	1	1	0	0.5714285714285714	4	7	10	0.25	0	0.9186281607651082	0.8997628807714595	0.4247469755174807	0.9041720744748565	0.6933625355844082	0.6885755878164916	0.7564925866754723	0.8512166632484667	1.0	0.125	0.0	-0.00016688562947143242	-0.00016688562947143242
701	0.001796954599827385	0.0017380163573001164	-0.0017379189270279886	0.9852864409847517	-1	0	0	1.0	1	0	0	1.0	0	1	0	0	0	0	0.5	1	2	2	0.0	0	0	0	0	0	0	0	0	0	0	0	0	-0.00017379189270279885	-0.00017379189270279885
4056	0.024866460111097298	0.013032973835403708	0.011557836632620166	0.9667256712774317	-1	0	0	0.4	4	0.5384615384615384	7	0.375	0.46153846153846156	9	6	5	3	0	0.625	5	8	15	0.2727272727272727	0.2	0.9186281607651082	0.8371161747272027	0.6988514220540365	0.9315238903052467	0.7715112231267469	0.7863561894983067	0.8891877301484408	0.864141278750897	0.2222222222222222	0.4444444444444444	0.0	0.011557836632620166	0.011557836632620166
1133	0.02066611326077951	0.0019353339110857618	0.0016234555009989695	0.9740489983309483	-1	0	0	0.1	1	1.0	13	1.0	1.0	14	13	0	1	0	0.06666666666666667	1	15	15	0.3333333333333333	0	0.8603337658862845	0.9130239631851013	0.419119750914524	0.8908306593278136	0.6074728263930449	0.8520496149358526	0.7430757153199663	0.8876591674995049	1.0	0.07142857142857142	0.0	0.0016234555009989695	0.0016234555009989695
529	0.021005955258979223	0.0063965903060832704	-0.0017390654905584148	0.9551391540968022	-1	0	0	0.3	3	0.6923076923076923	9	0.3333333333333333	0.6923076923076923	12	9	2	1	0	0.5555555555555556	5	9	15	0.2	0	0.903230125893945	0.9047923946618244	0.4247469755174807	0.9048579248261392	0.6987531050358285	0.8351683178606646	0.7564925866754723	0.8851625438783043	1.0	0.08333333333333333	0.0	-0.00017390654905584147	-0.00017390654905584147
4719	0.024764227074227332	0.013362074984253208	0.012100100051778678	0.966816944553513	-1	0	0	0.4	4	0.5384615384615384	7	0.375	0.46153846153846156	9	6	5	3	0	0.625	5	8	15	0.2727272727272727	0.2	0.9186281607651082	0.8371161747272027	0.798259965219321	0.93535617494838	0.7715112231267469	0.7863561894983067	0.8891877301484408	0.8665377148688564	0.2222222222222222	0.4444444444444444	0.0	0.012100100051778678	0.012100100051778678
4748	0.024679513974463548	0.013081356275350479	0.01179176524238706	0.966574008593341	-1	0	0	0.4	4	0.5384615384615384	7	0.375	0.46153846153846156	9	6	5	3	0	0.625	5	8	15	0.2727272727272727	0.2	0.9186281607651082	0.8371161747272027	0.798259965219321	0.93535617494838	0.7715112231267469	0.7863561894983067	0.8891877301484408	0.8665377148688564	0.2222222222222222	0.4444444444444444	0.0	0.01179176524238706	0.01179176524238706
4515	0.024600368486611155	0.013158616105730967	0.011774875733809384	0.9668793462148013	-1	0	0	0.4	4	0.5384615384615384	7	0.375	0.46153846153846156	9	6	5	3	0	0.625	5	8	15	0.2727272727272727	0.2	0.9186281607651082	0.8371161747272027	0.798259965219321	0.93535617494838	0.7715112231267469	0.7863561894983067	0.8891877301484408	0.8665377148688564	0.2222222222222222	0.4444444444444444	0.0	0.011774875733809384	0.011774875733809384
3621	0.025246320931101542	0.01335778677992012	0.012128772005523349	0.966695499357715	-1	0	0	0.4	4	0.5384615384615384	7	0.375	0.46153846153846156	9	6	5	3	0	0.625	5	8	15	0.2727272727272727	0.2	0.9186281607651082	0.8371161747272027	0.798259965219321	0.93535617494838	0.7715112231267469	0.7863561894983067	0.8891877301484408	0.8665377148688564	0.2222222222222222	0.4444444444444444	0.0	0.012128772005523349	0.012128772005523349
1924	0.02661206433768013	0.009340439719075676	0.009243291816511436	0.9664008399457417	-1	0.5	2	0.5	5	0.5384615384615384	7	0.375	0.46153846153846156	11	6	3	1	0	0.625	5	8	15	0.2	0.25	0.8827834744685289	0.9070402553795829	0.4247469755174807	0.9318467106851804	0.6562570855352049	0.8063346108915738	0.7564925866754723	0.8915428859261527	1.0	0.18181818181818182	0.0	0.009243291816511436	0.009243291816511436
1185	0.020273922755533313	0.006196003225740871	-0.0007764567795383957	0.9537006253603548	-1	0	0	0.3	3	0.6923076923076923	9	0.3333333333333333	0.6923076923076923	12	9	2	1	0	0.5555555555555556	5	9	15	0.2	0	0.903230125893945	0.9047923946618244	0.4247469755174807	0.9113783109691593	0.6775050952855167	0.8592064156501249	0.7564925866754723	0.8938147967139396	1.0	0.08333333333333333	0.0	-7.764567795383957e-05	-7.764567795383957e-05
2074	0.027773010583129906	0.0078116147993148154	0.007526191684438322	0.9482042192093354	-1	0	0	0.4	4	0.5384615384615384	7	0.3333333333333333	0.5384615384615384	10	7	4	3	0	0.5555555555555556	5	9	15	0.3333333333333333	0.2222222222222222	0.9186281607651082	0.8316741299081363	0.63882112956976	0.9259197607605385	0.7351321640812877	0.7877301649577733	0.8864570649067066	0.8595420581750146	0.2	0.2	0.0	0.007526191684438322	0.007526191684438322
1100	0.021025633305878772	0.006474243810872359	-0.0011251656148103684	0.9548741699483062	-1	0	0	0.3	3	0.6923076923076923	9	0.3333333333333333	0.6923076923076923	12	9	2	1	0	0.5555555555555556	5	9	15	0.2	0	0.903230125893945	0.9047923946618244	0.4247469755174807	0.9063915640209361	0.6775050952855167	0.8592064156501249	0.7564925866754723	0.8918941834847519	1.0	0.08333333333333333	0.0	-0.00011251656148103684	-0.00011251656148103684
3332	0.02715991424671341	0.011378359947537534	0.011295026546513166	0.9506110541381513	-1	0	0	0.4	4	0.5384615384615384	7	0.3333333333333333	0.5384615384615384	10	7	4	3	0	0.5555555555555556	5	9	15	0.3333333333333333	0.2222222222222222	0.9186281607651082	0.8316741299081363	0.6195656468737596	0.9261370362332065	0.7351321640812877	0.7958535772123848	0.895277617277097	0.8616396659166383	0.2	0.2	0.0	0.011295026546513166	0.011295026546513166
1497	0.027360342729873404	0.0036055522977415625	0.0026046124705309615	0.704182739949148	-1	0	0	0.1	1	1.0	13	1.0	1.0	14	13	0	1	0	0.06666666666666667	1	15	15	0.3333333333333333	0	0.8603337658862845	0.9130239631851013	0.419119750914524	0.8908306593278136	0.6121599291213856	0.8480175101032098	0.7430757153199663	0.8866034167174408	1.0	0.07142857142857142	0.0	0.0026046124705309615	0.0026046124705309615
1793	0.021022279927417724	0.004940277897833318	0.004850286174968461	0.9493434641334356	-1	0.5	2	0.5	5	0.5384615384615384	7	0.375	0.46153846153846156	10	6	4	2	0	0.625	5	8	15	0.25	0.25	0.903230125893945	0.8951781735481755	0.5017689063014821	0.9299523316989907	0.6775050952855167	0.7975107180654998	0.7564925866754723	0.8843047474440524	0.55	0.2	0.0	0.004850286174968461	0.004850286174968461
2788	0.024381728973646374	0.0052526627806053095	0.00345798253809337	0.9475750640945594	-1	0	0	0.3333333333333333	3	0.6363636363636364	7	0.37142857142857144	0.5454545454545454	8	6	4	6	0	0.7142857142857143	5	7	13	0.6	0	0.8603337658862845	0.9022081410480518	0.5492307649823387	0.9352202424181768	0.713884154330976	0.7456307976024477	0.7413615772135992	0.8796456521425784	0.125	0.25	0.0	0.00345798253809337	0.00345798253809337
2273	0.027392475724120183	0.008535951576215008	0.008256399803953558	0.9475415763078278	-1	0	0	0.4	4	0.5384615384615384	7	0.3333333333333333	0.5384615384615384	10	7	4	3	0	0.5555555555555556	5	9	15	0.3333333333333333	0.2222222222222222	0.9186281607651082	0.8316741299081363	0.63882112956976	0.9259197607605385	0.7351321640812877	0.7877301649577733	0.8864570649067066	0.8595420581750146	0.2	0.2	0.0	0.008256399803953558	0.008256399803953558
4851	0.016699437175592018	0.004478334399704967	-0.0041826356992165125	0.9639027567069911	-1	0	0	0.4	4	0.5384615384615384	7	0.375	0.46153846153846156	9	6	5	3	0	0.625	5	8	15	0.2727272727272727	0.2	0.9186281607651082	0.8371161747272027	0.5402798716934828	0.918729889821573	0.7715112231267469	0.7863561894983067	0.8659976259568153	0.8567326023408752	0.2222222222222222	0.4444444444444444	0.0	-0.00041826356992165126	-0.00041826356992165126
2808	0.027008340557536415	0.011756246853947687	0.011731314567193445	0.9502357821723444	-1	0	0	0.4	4	0.5384615384615384	7	0.3333333333333333	0.5384615384615384	10	7	4	3	0	0.5555555555555556	5	9	15	0.3333333333333333	0.2222222222222222	0.9186281607651082	0.8316741299081363	0.6195656468737596	0.9261370362332065	0.7351321640812877	0.7775045247402306	0.8916109237911464	0.857234826575776	0.2	0.5	0.0	0.011731314567193445	0.011731314567193445
2300	0.026143587901696744	0.004446709686991757	-0.002663026711168046	0.9374248574053097	-1	0.25	1	0.4	4	0.6153846153846154	8	0.35714285714285715	0.5384615384615384	10	7	4	2	0	0.8571428571428571	6	7	15	0.2222222222222222	0.2222222222222222	0.9186281607651082	0.8258388154693658	0.7025747365506128	0.9176351141085333	0.6987531050358285	0.893010672950954	0.9032608416126071	0.8838744224057049	0.55	0.2	0.0	-0.0002663026711168046	-0.0002663026711168046
4765	0.024335121220008457	0.012636482940729448	0.011499930117164655	0.9665737658788961	-1	0	0	0.4	4	0.5384615384615384	7	0.375	0.46153846153846156	9	6	5	3	0	0.625	5	8	15	0.2727272727272727	0.2	0.9186281607651082	0.8371161747272027	0.798259965219321	0.93535617494838	0.7715112231267469	0.7863561894983067	0.8891877301484408	0.8665377148688564	0.2222222222222222	0.4444444444444444	0.0	0.011499930117164655	0.011499930117164655
4938	0.025098310194666826	0.001899357226976417	-0.001683500474191666	0.9060856241942203	-1	0	0	0.1	1	1.0	13	0.625	0.6153846153846154	9	8	5	3	0	0.6666666666666666	4	6	15	0.23076923076923078	0	0.9186281607651082	0.6633738240922792	0.4247469755174807	0.9161306999180768	0.6987531050358285	0.717171820502278	0.9118030798448856	0.791377214218037	0.2222222222222222	0.2222222222222222	0.0	-0.0001683500474191666	-0.0001683500474191666
3592	0.025901441390457736	0.00589461022271647	0.0057238327599418385	0.9452788556066607	-1	0	0	0.4	4	0.5384615384615384	7	0.3333333333333333	0.5384615384615384	10	7	4	3	0	0.5555555555555556	5	9	15	0.3333333333333333	0.2222222222222222	0.9186281607651082	0.8797534168569022	0.7263024632665083	0.9700039673947498	0.7351321640812877	0.798973584431224	0.8425385463221068	0.9073815432917349	0.2	0.2	0.0	0.0057238327599418385	0.0057238327599418385
4117	0.02508058764388498	0.012994597684504547	0.01182020827993847	0.9669004449722106	-1	0	0	0.4	4	0.5384615384615384	7	0.375	0.46153846153846156	9	6	5	3	0	0.625	5	8	15	0.2727272727272727	0.2	0.9186281607651082	0.8371161747272027	0.798259965219321	0.93535617494838	0.7715112231267469	0.7863561894983067	0.8891877301484408	0.8665377148688564	0.2222222222222222	0.4444444444444444	0.0	0.01182020827993847	0.01182020827993847
4205	0.024770089428078772	0.012642089903741834	0.011476450045791634	0.966163820502109	-1	0	0	0.4	4	0.5384615384615384	7	0.375	0.46153846153846156	9	6	5	3	0	0.625	5	8	15	0.2727272727272727	0.2	0.9186281607651082	0.8371161747272027	0.6988514220540365	0.9315238903052467	0.7715112231267469	0.7863561894983067	0.8891877301484408	0.864141278750897	0.2222222222222222	0.4444444444444444	0.0	0.011476450045791634	0.011476450045791634
1264	0.015986550305320618	0.0038367633944491183	-0.002836475468489669	0.9692819351348959	-1	0.5	2	0.5	5	0.5384615384615384	7	0.3125	0.5384615384615384	12	7	2	1	0	0.75	6	8	15	0.3333333333333333	0.2857142857142857	0.8603337658862845	0.9081207867429594	0.419119750914524	0.9247477400638414	0.6074728263930449	0.9145663108797812	0.7564925866754723	0.9160689263862878	1.0	0.08333333333333333	0.0	-0.0002836475468489669	-0.0002836475468489669
1819	0.022576792079345154	0.0030606143599701337	-0.0006314645557323051	0.9610160578611395	-1	0.5	2	0.6	6	0.46153846153846156	6	0.35714285714285715	0.46153846153846156	11	6	3	0	0	0.8571428571428571	6	7	15	0.0	0.25	0.9186281607651082	0.8895599885420941	0.3495189456786064	0.9332603669432071	0.6562570855352049	0.7556066593170702	0.7564925866754723	0.8755513431624488	0	0	0.0	-6.314645557323052e-05	-6.314645557323052e-05
266	0.0017464431414305293	0.0016954644866095014	-0.0016933734505533448	0.9832703936896258	-1	0	0	1.0	1	0	0	1.0	0	1	0	0	0	0	0.5	2	1	2	0.0	0	0	0	0	0	0	0	0	0	0	0	0	-0.0001693373450553345	-0.0001693373450553345
1235	0.029365089925657187	0.0066398326306972445	0.0016576412637863988	0.701214251959343	-1	0	0	0.1	1	1.0	13	1.0	1.0	14	13	0	1	0	0.06666666666666667	1	15	15	0.3333333333333333	0	0.8603337658862845	0.9130239631851013	0.419119750914524	0.8908306593278136	0.6074728263930449	0.8520496149358526	0.7430757153199663	0.8876591674995049	1.0	0.07142857142857142	0.0	0.0016576412637863988	0.0016576412637863988
3095	0.019863155261080293	0.0037229288046756624	-0.00364007599930361	0.9655712357480455	-1	0	0	0.4	4	0.5384615384615384	7	0.375	0.46153846153846156	9	6	5	3	0	0.625	5	8	15	0.2727272727272727	0.2	0.9186281607651082	0.8371161747272027	0.6988514220540365	0.9377808241616264	0.7715112231267469	0.7863561894983067	0.8939874457099135	0.8681034256246638	0.2222222222222222	0.4444444444444444	0.0	-0.000364007599930361	-0.000364007599930361
3733	0.0368324135667729	0.022425111427338166	0.00040403483664221455	0.9759369340937395	-1	0	0	0.4	4	0.5384615384615384	7	0.3333333333333333	0.5384615384615384	10	7	4	2	0	0.5555555555555556	9	5	15	0.2222222222222222	0.2222222222222222	0.9186281607651082	0.825040336825773	0.6571575956273682	0.9317918402305951	0.7715112231267469	0.7756025208054107	0.8890609019170086	0.8583777659455819	0.6	0.4	0.0	0.00040403483664221455	0.00040403483664221455
4986	0.027157831251147752	0.00853597074467217	0.008523177801848148	0.9612813078990095	-1	0	0	0.4	4	0.5384615384615384	7	0.375	0.46153846153846156	9	6	5	3	0	0.625	5	8	15	0.2727272727272727	0.2	0.9186281607651082	0.6358073718650911	0.6843564528490961	0.9220566150734683	0.6987531050358285	0.8914100875235789	0.8891877301484408	0.8469686517069249	0.2222222222222222	0.4444444444444444	0.0	0.008523177801848148	0.008523177801848148
535	0.0028704739865538643	0.0019954805670220873	-0.001994283904635523	0.9770251019497147	-1	0	0	0.6666666666666666	2	0.5	1	1.0	0.5	1	1	2	0	0	0.25	4	1	4	0.0	0.6666666666666666	0.5705417801374999	0.5	0.6197414495229845	0.5	0.913364007251924	0.5	0.819579593921798	0.5	0	0	0.0	-0.0001994283904635523	-0.0001994283904635523
1146	0.02278725703867415	0.0070980252116363066	-0.00548917729452712	0.9739106348020018	-1	0	0	0.1	1	1.0	12	1.0	1.0	12	12	1	4	0	0.07142857142857142	1	14	14	0.6666666666666666	0	0.646372994082934	0.910313518274622	0.3749815609195668	0.8881653967967595	0.5586885672508851	0.8842589342578313	0.729895173934416	0.8948247736517783	0.08333333333333333	0.08333333333333333	0.0	-0.000548917729452712	-0.000548917729452712
2022	0.02302467093601114	0.006854269297872513	0.006319249651613927	0.9467532002597135	-1	0.5	2	0.5	5	0.5384615384615384	7	0.35714285714285715	0.46153846153846156	11	6	3	1	0	0.8571428571428571	6	7	15	0.2	0.25	0.8827834744685289	0.9070402553795829	0.4247469755174807	0.9323476126755067	0.6562570855352049	0.8063346108915738	0.7564925866754723	0.8917977073277834	1.0	0.09090909090909091	0.0	0.006319249651613927	0.006319249651613927
4720	0.024794178749178476	0.013140872949970283	0.01189640412596958	0.9666867767942215	-1	0	0	0.4	4	0.5384615384615384	7	0.375	0.46153846153846156	9	6	5	3	0	0.625	5	8	15	0.2727272727272727	0.2	0.9186281607651082	0.8371161747272027	0.798259965219321	0.93535617494838	0.7715112231267469	0.7863561894983067	0.8891877301484408	0.8665377148688564	0.2222222222222222	0.4444444444444444	0.0	0.01189640412596958	0.01189640412596958
1628	0.026735025178147968	0.003206473381328221	0.0024586076783617095	0.6959151270236626	-1	0	0	0.1	1	1.0	13	1.0	1.0	14	13	0	1	0	0.06666666666666667	1	15	15	0.3333333333333333	0	0.8603337658862845	0.9130239631851013	0.419119750914524	0.8908306593278136	0.6074728263930449	0.8520496149358526	0.7430757153199663	0.8876591674995049	1.0	0.07142857142857142	0.0	0.0024586076783617095	0.0024586076783617095
2753	0.0266459765631393	0.011764114249480843	0.011743486990900746	0.9504168799152631	-1	0	0	0.4	4	0.5384615384615384	7	0.3333333333333333	0.5384615384615384	10	7	4	3	0	0.5555555555555556	5	9	15	0.3333333333333333	0.2222222222222222	0.9186281607651082	0.8316741299081363	0.6195656468737596	0.9261370362332065	0.7351321640812877	0.7775045247402306	0.8916109237911464	0.857234826575776	0.2	0.2	0.0	0.011743486990900746	0.011743486990900746
176	0.012320940811739468	0.003215466615725793	-0.003082544820809097	0.9659632786754019	-1	0	0	0.625	5	0.4	4	0.5	0.3	3	3	8	2	0	0.6666666666666666	6	4	12	0.1	0.4	0.6956563555243273	0.9000667690326287	0.9914942490484704	0.9279525803260743	0.5254804585213427	0.9464321662540075	0.8417791297668129	0.9270200947280617	0.6666666666666666	0.6666666666666666	0.0	-0.0003082544820809097	-0.0003082544820809097
2097	0.022246468616501366	0.00674693178281066	0.006409501396262561	0.9462540761826194	-1	0.5	2	0.5	5	0.5384615384615384	7	0.35714285714285715	0.46153846153846156	11	6	3	1	0	0.8571428571428571	6	7	15	0.2	0.25	0.8827834744685289	0.9070402553795829	0.4247469755174807	0.9323476126755067	0.6562570855352049	0.8063346108915738	0.7564925866754723	0.8917977073277834	1.0	0.09090909090909091	0.0	0.006409501396262561	0.006409501396262561
4243	0.024992895011771286	0.01287056960702805	0.011721991382413335	0.9664924085927495	-1	0	0	0.4	4	0.5384615384615384	7	0.375	0.46153846153846156	9	6	5	3	0	0.625	5	8	15	0.2727272727272727	0.2	0.9186281607651082	0.8371161747272027	0.798259965219321	0.93535617494838	0.7715112231267469	0.7863561894983067	0.8891877301484408	0.8665377148688564	0.2222222222222222	0.4444444444444444	0.0	0.011721991382413335	0.011721991382413335
1202	0.023963138587326245	0.0018025442065944736	-0.000512896738957825	0.9146729591915498	-1	0	0	0.3	3	0.6923076923076923	9	0.42857142857142855	0.6153846153846154	11	8	3	1	0	0.7142857142857143	5	7	15	0.14285714285714285	0	0.9186281607651082	0.9138574130306621	0.4247469755174807	0.9356086179176762	0.6987531050358285	0.8065423564526554	0.8939874457099135	0.8961532612622958	1.0	0.18181818181818182	0.0	-5.12896738957825e-05	-5.12896738957825e-05
1349	0.024387407995476822	0.006065930072196546	0.005802629634202639	0.9279690998521081	-1	0	0	0.3	3	0.6923076923076923	9	0.375	0.6923076923076923	11	9	3	1	0	0.625	5	8	15	0.125	0	0.9186281607651082	0.894592849328418	0.4247469755174807	0.9113228196339356	0.6987531050358285	0.7870556092561701	0.7564925866754723	0.8727209076211514	1.0	0.09090909090909091	0.0	0.005802629634202639	0.005802629634202639
1296	0.02474410545613273	0.004648309560860508	-0.004441627520324288	0.9803294421532025	-1	0	0	0.2	2	0.8461538461538461	11	0.5357142857142857	0.8461538461538461	13	11	1	1	0	0.14285714285714285	2	14	15	0.25	0	0.8878320910227817	0.8975721956974595	0.4247469755174807	0.9039991452240844	0.6151079777299275	0.898402473106114	0.7564925866754723	0.9000279537160982	1.0	0.15384615384615385	0.0	-0.0004441627520324288	-0.0004441627520324288
1850	0.02613219650909305	0.008281567964885116	-0.006352407251392719	0.945346282189186	-1	0.5	2	0.5	5	0.5384615384615384	7	0.35714285714285715	0.46153846153846156	10	6	4	2	0	0.8571428571428571	6	7	15	0.25	0.25	0.903230125893945	0.8951781735481755	0.4247469755174807	0.9162948182334217	0.6356825316325662	0.7475616344358516	0.7564925866754723	0.8669760952796838	0.55	0.1	0.0	-0.0006352407251392719	-0.0006352407251392719
2427	0.02321789639577446	0.005493754401571445	-0.00023450679266207267	0.9419631408371558	-1	0	0	0.3	3	0.6923076923076923	9	0.3	0.6153846153846154	11	8	3	2	0	0.5	5	10	15	0.2857142857142857	0.2222222222222222	0.9186281607651082	0.8752698757363341	0.7972503929110039	0.9222111258926321	0.7715112231267469	0.9074401547783509	0.8939874457099135	0.9033175814663457	0.5454545454545454	0.18181818181818182	0.0	-2.3450679266207268e-05	-2.3450679266207268e-05
2400	0.023294688268639573	0.005614859399040336	0.004146319224823229	0.9343276622564138	-1	0	0	0.4	4	0.5384615384615384	7	0.3333333333333333	0.5384615384615384	11	7	3	2	0	0.5555555555555556	5	9	15	0.3333333333333333	0.2222222222222222	0.9186281607651082	0.8214778856897089	0.6988514220540365	0.9130438736661219	0.7715112231267469	0.7774223232698572	0.8784644982708621	0.8467705710706911	0.5454545454545454	0.09090909090909091	0.0	0.004146319224823229	0.004146319224823229
1297	0.009807935381756937	0.002555461894618616	0.001118377473937411	0.9594670342950719	-1	0	0	0.5555555555555556	5	0.36363636363636365	4	0.43333333333333335	0.36363636363636365	8	4	4	0	0	0.8333333333333334	6	5	13	0.0	0.2	0.9186281607651082	0.9227738321336304	0.3544120936260597	0.894966849868402	0.6255602097105613	0.7011956400108251	0.7564925866754723	0.8612110050933754	0	0	0.0	0.001118377473937411	0.001118377473937411
96	0.016105660891311213	0.0033370902066881536	-0.003320104140778961	0.980505255597277	-1	0	0	0.3	3	0.7692307692307693	10	0.4166666666666667	0.5384615384615384	8	7	6	2	0	0.4444444444444444	4	9	15	0.13333333333333333	0	0.8610609736579328	0.9011662028745244	0.3069841986243576	0.9511205843264031	0.48344708213309023	0.9076128147747784	0.9540368778941783	0.9232812706609657	0.625	0.125	0.0	-0.0003320104140778961	-0.0003320104140778961
3083	0.018053984511817608	0.002112038387180036	0.0010843564700528403	0.9348135336725754	-1	0	0	0.4	4	0.5384615384615384	7	0.3333333333333333	0.5384615384615384	10	7	4	3	0	0.5555555555555556	5	9	15	0.3333333333333333	0.2222222222222222	0.9327120299780699	0.8356010233275417	0.6195656468737596	0.9261370362332065	0.7351321640812877	0.7775045247402306	0.8916109237911464	0.8583860755304614	0.2	0.2	0.0	0.0010843564700528403	0.0010843564700528403
2674	0.027787314020611034	0.008371193887226944	0.008078621230407076	0.948500367655703	-1	0	0	0.4	4	0.5384615384615384	7	0.3333333333333333	0.5384615384615384	10	7	4	3	0	0.5555555555555556	5	9	15	0.3333333333333333	0.2222222222222222	0.9186281607651082	0.8316741299081363	0.63882112956976	0.9259197607605385	0.7351321640812877	0.7877301649577733	0.8864570649067066	0.8595420581750146	0.2	0.2	0.0	0.008078621230407076	0.008078621230407076
2655	0.02648771761190118	0.011259449595969272	0.01124517570727687	0.9505161126716175	-1	0	0	0.4	4	0.5384615384615384	7	0.3333333333333333	0.5384615384615384	10	7	4	3	0	0.5555555555555556	5	9	15	0.3333333333333333	0.2222222222222222	0.9186281607651082	0.8316741299081363	0.6195656468737596	0.9261370362332065	0.7351321640812877	0.7775045247402306	0.8916109237911464	0.857234826575776	0.2	0.4	0.0	0.01124517570727687	0.01124517570727687
1469	0.023723692493705352	0.0026942325616143674	0.002490859067986481	0.9004939515865862	-1	0	0	0.1	1	1.0	13	0.625	0.6923076923076923	10	9	4	2	0	0.6666666666666666	4	6	15	0.18181818181818182	0	0.9186281607651082	0.8262489430115088	0.6974507770858309	0.904778427374994	0.7351321640812877	0.789997168635028	0.8279527839306383	0.847081025826813	0.55	0.2	0.0	0.002490859067986481	0.002490859067986481
4442	0.02489409319443707	0.013166914845872534	0.01172535524565015	0.9667161404056711	-1	0	0	0.4	4	0.5384615384615384	7	0.375	0.46153846153846156	9	6	5	3	0	0.625	5	8	15	0.2727272727272727	0.2	0.9186281607651082	0.8371161747272027	0.6988514220540365	0.9315238903052467	0.7715112231267469	0.7863561894983067	0.8891877301484408	0.864141278750897	0.2222222222222222	0.4444444444444444	0.0	0.01172535524565015	0.01172535524565015
4655	0.024681730575108536	0.01289058101210512	0.01169907730776527	0.9664322573986331	-1	0	0	0.4	4	0.5384615384615384	7	0.375	0.46153846153846156	9	6	5	3	0	0.625	5	8	15	0.2727272727272727	0.2	0.9186281607651082	0.8371161747272027	0.798259965219321	0.93535617494838	0.7715112231267469	0.7863561894983067	0.8891877301484408	0.8665377148688564	0.2222222222222222	0.4444444444444444	0.0	0.01169907730776527	0.01169907730776527
2875	0.026639608254260736	0.011074126050182615	0.01022003074095558	0.9532090573579333	-1	0	0	0.4	4	0.5384615384615384	7	0.3333333333333333	0.5384615384615384	10	7	4	3	0	0.5555555555555556	5	9	15	0.3333333333333333	0.2222222222222222	0.9186281607651082	0.9171917648984648	0.49696341068896943	0.9077018434114779	0.7351321640812877	0.7738943646926159	0.8916109237911464	0.8780084719858233	0.2	0.2	0.0	0.01022003074095558	0.01022003074095558
4400	0.024329484249108333	0.012485610644600324	0.011275060944020416	0.9665402022217863	-1	0	0	0.4	4	0.5384615384615384	7	0.375	0.46153846153846156	9	6	5	3	0	0.625	5	8	15	0.2727272727272727	0.2	0.9186281607651082	0.8371161747272027	0.6988514220540365	0.9315238903052467	0.7715112231267469	0.7858476439541533	0.8891877301484408	0.864022877929981	0.2222222222222222	0.4444444444444444	0.0	0.011275060944020416	0.011275060944020416
2477	0.012965913570543065	0.003969478653906638	-0.0031022048127711337	0.9722251234243809	-1	0	0	0.14285714285714285	1	1.0	8	0.6666666666666666	0.625	6	5	3	3	0	0.6	3	5	10	0.3333333333333333	0	0.9186281607651082	0.6214815860628982	0.8004932117602783	0.9281374019058892	0.7715112231267469	0.7845407176227513	0.6539170331146451	0.8098235376118995	0.16666666666666666	0.3333333333333333	0.0	-0.00031022048127711337	-0.00031022048127711337
3096	0.02280919110658704	0.005852417351132986	0.004852659252356047	0.9421446953143933	-1	0	0	0.4	4	0.5384615384615384	7	0.3333333333333333	0.5384615384615384	10	7	4	2	0	0.5555555555555556	5	9	15	0.2222222222222222	0.2222222222222222	0.9186281607651082	0.8316741299081363	0.6195656468737596	0.9163629563223238	0.7351321640812877	0.7775045247402306	0.8916109237911464	0.8516434171854761	0.55	0.1	0.0	0.004852659252356047	0.004852659252356047
2922	0.02707613323716779	0.011347184645860337	0.011322446756797139	0.950618119903249	-1	0	0	0.4	4	0.5384615384615384	7	0.3333333333333333	0.5384615384615384	10	7	4	3	0	0.5555555555555556	5	9	15	0.3333333333333333	0.2222222222222222	0.9186281607651082	0.8316741299081363	0.6195656468737596	0.9261370362332065	0.7351321640812877	0.7775045247402306	0.8916109237911464	0.857234826575776	0.2	0.2	0.0	0.011322446756797139	0.011322446756797139
4710	0.024542262984067125	0.013182798730784257	0.012051487107684056	0.9667725764294013	-1	0	0	0.4	4	0.5384615384615384	7	0.375	0.46153846153846156	9	6	5	3	0	0.625	5	8	15	0.2727272727272727	0.2	0.9186281607651082	0.8371161747272027	0.798259965219321	0.93535617494838	0.7715112231267469	0.7863561894983067	0.8891877301484408	0.8665377148688564	0.2222222222222222	0.4444444444444444	0.0	0.012051487107684056	0.012051487107684056
4995	0.02040737449620189	0.007830576319462683	-0.007448000451893465	0.9506182037960862	-1	0	0	0.4	4	0.5384615384615384	7	0.375	0.46153846153846156	9	6	5	3	0	0.625	5	8	15	0.2727272727272727	0.2	0.9186281607651082	0.8371161747272027	0.798259965219321	0.9402097253034647	0.7715112231267469	0.7863561894983067	0.8563406970182179	0.8697135500934403	0.2222222222222222	0.5555555555555556	0.0	-0.0007448000451893465	-0.0007448000451893465
1873	0.0207069614526276	0.004886061782161416	0.004847827241505659	0.9495017148702097	-1	0.5	2	0.5	5	0.5384615384615384	7	0.375	0.46153846153846156	10	6	4	2	0	0.625	5	8	15	0.25	0.25	0.903230125893945	0.8951781735481755	0.5017689063014821	0.9299523316989907	0.6775050952855167	0.7975107180654998	0.7564925866754723	0.8843047474440524	0.55	0.2	0.0	0.004847827241505659	0.004847827241505659
1900	0.019050766142181833	0.004510250634124501	0.00421577642475019	0.9459742622252959	-1	0.5	2	0.5	5	0.5384615384615384	7	0.35714285714285715	0.46153846153846156	11	6	3	1	0	0.8571428571428571	6	7	15	0.2	0.25	0.8878320910227817	0.907125053894203	0.4247469755174807	0.9323476126755067	0.6987531050358285	0.8382769977646625	0.7564925866754723	0.8986764630764111	1.0	0.09090909090909091	0.0	0.00421577642475019	0.00421577642475019
4715	None	None	None	None	None	0	0	0.4	4	0.5	6	0.3888888888888889	0.4166666666666667	8	5	5	6	0	1.0	6	6	14	0.5454545454545454	0.2222222222222222	0.9327120299780699	0.8558563842634003	0.64421827900186	0.9238667749095825	0.7351321640812877	0.7565627728203317	0.8955869981001949	0.8586069098405804	0.1875	0.375	0.0	None	None
1169	0.02594525971644508	0.004612464518146499	0.0030944044146242757	0.6251114892028444	-1	0	0	0.1	1	1.0	13	1.0	1.0	14	13	0	1	0	0.06666666666666667	1	15	15	0.3333333333333333	0	0.8603337658862845	0.9130239631851013	0.419119750914524	0.8908306593278136	0.6074728263930449	0.8520496149358526	0.7430757153199663	0.8876591674995049	1.0	0.07142857142857142	0.0	0.0030944044146242757	0.0030944044146242757
4281	0.030816343714424228	0.005571307643736546	-0.005476918249220101	0.9442594644871889	-1	0	0	0.2	2	0.8461538461538461	11	0.3333333333333333	0.7692307692307693	12	10	2	3	0	0.5555555555555556	5	9	15	0.5	0.3333333333333333	0.8624302788569572	0.8250738149126378	0.740909201707767	0.957592844520201	0.7351321640812877	0.9053609093955798	0.8943860474703199	0.9096053546843783	0.08333333333333333	0.5833333333333334	0.0	-0.0005476918249220101	-0.0005476918249220101
1430	0.034787877914769734	0.004851224067794728	-0.004323771990403135	0.593584628210575	-1	0	0	0.1	1	1.0	13	0.38461538461538464	0.9230769230769231	13	12	1	2	0	0.23076923076923078	3	13	15	0.4	0	0.9186281607651082	0.8864157731757727	0.4247469755174807	0.8931805660329849	0.6987531050358285	0.7365677783525387	0.8288992195858463	0.8501143880829024	0.576923076923077	0.15384615384615385	0.0	-0.0004323771990403135	-0.0004323771990403135
3133	None	None	None	None	None	0	0	0.4	4	0.6153846153846154	8	0.4166666666666667	0.38461538461538464	7	5	7	6	0	1.0	6	6	15	0.375	0.36363636363636365	0.8968478654722899	0.9165362026148908	0.4247469755174807	0.9218509643941726	0.6987531050358285	0.9376025121743615	0.9209765383518868	0.9258474605113111	0.14285714285714285	0.2857142857142857	0.0	None	None
4225	0.026427406297910065	0.01144761338285922	0.011429816151107306	0.9505266743886723	-1	0	0	0.4	4	0.5384615384615384	7	0.3333333333333333	0.5384615384615384	10	7	4	3	0	0.5555555555555556	5	9	15	0.3333333333333333	0.2222222222222222	0.9186281607651082	0.8316741299081363	0.6195656468737596	0.9261370362332065	0.7351321640812877	0.7775045247402306	0.8916109237911464	0.857234826575776	0.2	0.2	0.0	0.011429816151107306	0.011429816151107306
4609	0.024399822462012458	0.012775555547697342	0.011605460279839464	0.9667517518206222	-1	0	0	0.4	4	0.5384615384615384	7	0.375	0.46153846153846156	9	6	5	3	0	0.625	5	8	15	0.2727272727272727	0.2	0.9186281607651082	0.8371161747272027	0.798259965219321	0.93535617494838	0.7715112231267469	0.7863561894983067	0.8891877301484408	0.8665377148688564	0.2222222222222222	0.4444444444444444	0.0	0.011605460279839464	0.011605460279839464
477	0.0017628975344652546	0.001710537469356567	-0.0017104777138505548	0.9856321108471253	-1	0	0	1.0	1	0	0	1.0	0	1	0	0	0	0	0.5	1	2	2	0.0	0	0	0	0	0	0	0	0	0	0	0	0	-0.00017104777138505549	-0.00017104777138505549
4509	0.026658294477361785	0.0017229071442338725	0.001584949191064626	0.9786260406420062	-1	0	0	0.4	4	0.5384615384615384	7	0.375	0.38461538461538464	8	5	6	4	0	0.625	5	8	15	0.3076923076923077	0	0.8778283137281205	0.9051113673087643	0.740909201707767	0.9320213535963491	0.7889239900766694	0.9267623887556967	0.9165042434319055	0.9220478127948326	0.375	0.375	0.0	0.001584949191064626	0.001584949191064626
1531	0.018434124857821813	0.00464348841290633	-0.0034652058616585005	0.9329852923131913	-1	0	0	0.3	3	0.6923076923076923	9	0.375	0.6923076923076923	11	9	3	1	0	0.625	5	8	15	0.125	0	0.9186281607651082	0.894592849328418	0.4247469755174807	0.9138866085221982	0.6987531050358285	0.7543266671843875	0.7564925866754723	0.8669359134748326	1.0	0.18181818181818182	0.0	-0.00034652058616585	-0.00034652058616585
993	0.0216200568548392	0.006235416194745722	-0.0011293667834246575	0.9547240940186451	-1	0	0	0.3	3	0.6923076923076923	9	0.3333333333333333	0.6923076923076923	12	9	2	1	0	0.5555555555555556	5	9	15	0.2	0	0.903230125893945	0.9047923946618244	0.4247469755174807	0.9063915640209361	0.6775050952855167	0.8592064156501249	0.7564925866754723	0.8918941834847519	1.0	0.08333333333333333	0.0	-0.00011293667834246575	-0.00011293667834246575
1956	0.022896722642289008	0.004967778863150906	0.004944941832003698	0.9488638256871167	-1	0.5	2	0.5	5	0.5384615384615384	7	0.375	0.46153846153846156	10	6	4	2	0	0.625	5	8	15	0.25	0.25	0.9007058176168187	0.8950677671961171	0.5017689063014821	0.9300090594787355	0.6775050952855167	0.7975107180654998	0.7564925866754723	0.8842943492249361	0.55	0.2	0.0	0.004944941832003698	0.004944941832003698
2125	0.025587059499247812	0.007930418714789118	0.007527550341639596	0.9546434497569044	-1	0.5	2	0.5	5	0.5384615384615384	7	0.375	0.46153846153846156	11	6	3	2	0	0.625	5	8	15	0.4	0.25	0.8878320910227817	0.907125053894203	0.4247469755174807	0.9329902912335603	0.6987531050358285	0.8252172219695032	0.7564925866754723	0.8961253541183278	0.5454545454545454	0.09090909090909091	0.0	0.007527550341639596	0.007527550341639596
329	0.009146154159961417	0.0016911126372776066	-0.001632557218070788	0.9743668139457292	-1	0	0	0.3333333333333333	2	0.8333333333333334	5	0.4444444444444444	0.6666666666666666	5	4	2	0	0	0.5	3	6	8	0.0	0	0.45332831104571386	0.6516398572491795	0.37526947547626666	0.7044434144764067	0.5318936360842301	0.8569814376005046	0.7021734165215004	0.74933740758451	0	0	0.0	-0.0001632557218070788	-0.0001632557218070788
4923	0.01923061805591706	0.0036644421083381405	0.0034914838228663507	0.9510223129585461	-1	0	0	0.5	5	0.38461538461538464	5	0.375	0.38461538461538464	9	5	5	3	0	0.625	5	8	15	0.3	0.18181818181818182	0.9186281607651082	0.8434212369155311	0.7574760212225571	0.9228399354041612	0.7715112231267469	0.7445677519950219	0.8891877301484408	0.851334874592974	0.3333333333333333	0.4444444444444444	0.0	0.0034914838228663507	0.0034914838228663507
4100	0.026310643665325248	0.01128131314904731	0.011189222036269056	0.9504415856371285	-1	0	0	0.4	4	0.5384615384615384	7	0.3333333333333333	0.5384615384615384	10	7	4	3	0	0.5555555555555556	5	9	15	0.3333333333333333	0.2222222222222222	0.9186281607651082	0.8316741299081363	0.6195656468737596	0.9261370362332065	0.7351321640812877	0.7775045247402306	0.8916109237911464	0.857234826575776	0.2	0.2	0.0	0.011189222036269056	0.011189222036269056
3651	0.018747641559842536	0.003788918946133365	-0.0035741025923123762	0.9488267077586536	-1	0.25	1	0.5	5	0.5384615384615384	7	0.35714285714285715	0.46153846153846156	11	6	3	0	0	0.8571428571428571	6	7	15	0.0	0.2222222222222222	0.9186281607651082	0.8373666531640178	0.4879393144378537	0.9191013452265121	0.6987531050358285	0.887268429852662	0.8967891124268261	0.8853433651259056	0	0	0.0	-0.0003574102592312376	-0.0003574102592312376
3017	0.026452123725483615	0.011397176701195095	0.011345830896705293	0.95080401859161	-1	0	0	0.4	4	0.5384615384615384	7	0.3333333333333333	0.5384615384615384	10	7	4	3	0	0.5555555555555556	5	9	15	0.3333333333333333	0.2222222222222222	0.9186281607651082	0.8316741299081363	0.6195656468737596	0.9261370362332065	0.7351321640812877	0.7775045247402306	0.8916109237911464	0.857234826575776	0.2	0.4	0.0	0.011345830896705293	0.011345830896705293
3318	0.026298169981829905	0.011203034878145054	0.011165732379281118	0.9506163772881158	-1	0	0	0.4	4	0.5384615384615384	7	0.3333333333333333	0.5384615384615384	10	7	4	3	0	0.5555555555555556	5	9	15	0.3333333333333333	0.2222222222222222	0.9186281607651082	0.8316741299081363	0.6195656468737596	0.9261370362332065	0.7351321640812877	0.7816035323722803	0.895277617277097	0.8582051288752172	0.2	0.2	0.0	0.011165732379281118	0.011165732379281118
166	0.002620549393743652	0.0021819712799741966	-0.0021790968220853453	0.9789115277015121	-1	0	0	0.5	1	1.0	1	1.0	1.0	2	1	0	1	0	0.3333333333333333	3	1	3	0.3333333333333333	0	0.7176796290335379	0.8858400203217798	0.6422754527484857	0.9535412160495629	0.3437355847052059	0.9196318776094451	0.9229450492882941	0.9243264190063218	1.0	0	0.0	-0.00021790968220853453	-0.00021790968220853453
668	0.02389335461361082	0.006779377929311733	-0.006372711967862033	0.9490312549928498	-1	0	0	0.3	3	0.6923076923076923	9	0.3333333333333333	0.6923076923076923	12	9	2	1	0	0.5555555555555556	5	9	15	0.2	0	0.9186281607651082	0.8964171073836978	0.4247469755174807	0.902655406685889	0.6356825316325662	0.7699535359885064	0.7564925866754723	0.8658076703761923	1.0	0.16666666666666666	0.0	-0.0006372711967862033	-0.0006372711967862033
4556	0.024865428227000528	0.013257556114251546	0.012069441438487186	0.9665288721333092	-1	0	0	0.4	4	0.5384615384615384	7	0.375	0.46153846153846156	9	6	5	3	0	0.625	5	8	15	0.2727272727272727	0.2	0.9186281607651082	0.8371161747272027	0.798259965219321	0.93535617494838	0.7715112231267469	0.7863561894983067	0.8891877301484408	0.8665377148688564	0.2222222222222222	0.4444444444444444	0.0	0.012069441438487186	0.012069441438487186
3250	0.02339623286680268	0.003689260423717251	-0.0016942530599647425	0.9682613005504588	-1	0	0	0.3	3	0.6923076923076923	9	0.3	0.6153846153846154	10	8	4	3	0	0.5	5	10	15	0.3	0.2222222222222222	0.903230125893945	0.8939081916348676	0.44400245821348105	0.9169721003252906	0.6775050952855167	0.8887568817227284	0.7057568304605621	0.9005873762902706	0.1	0.2	0.0	-0.00016942530599647426	-0.00016942530599647426
394	0.0019306552495789574	0.0018829971595590853	-0.0018829749585979598	0.9844288293479954	-1	0	0	1.0	2	0.0	0	1.0	0	1	0	1	0	0	0.3333333333333333	3	1	3	0.0	1.0	0	0	0	0	0	0	0	0	0	0	0	-0.000188297495859796	-0.000188297495859796
4182	0.026784417634037883	0.011583490608579241	0.011505296884099006	0.9506530339605183	-1	0	0	0.4	4	0.5384615384615384	7	0.3333333333333333	0.5384615384615384	10	7	4	3	0	0.5555555555555556	5	9	15	0.3333333333333333	0.2222222222222222	0.9186281607651082	0.8316741299081363	0.6195656468737596	0.9261370362332065	0.7351321640812877	0.7775045247402306	0.8916109237911464	0.857234826575776	0.2	0.2	0.0	0.011505296884099006	0.011505296884099006
3029	0.02682283047893664	0.01159091090192782	0.011567833218968496	0.9506948698436233	-1	0	0	0.4	4	0.5384615384615384	7	0.3333333333333333	0.5384615384615384	10	7	4	3	0	0.5555555555555556	5	9	15	0.3333333333333333	0.2222222222222222	0.9186281607651082	0.8316741299081363	0.6195656468737596	0.9261370362332065	0.7351321640812877	0.7775045247402306	0.8916109237911464	0.857234826575776	0.2	0.2	0.0	0.011567833218968496	0.011567833218968496
532	0.0017528264768153644	0.0016938727011762877	-0.0016917870726678146	0.983435056687524	-1	0	0	1.0	1	0	0	1.0	0	1	0	0	0	0	0.5	2	1	2	0.0	0	0	0	0	0	0	0	0	0	0	0	0	-0.00016917870726678146	-0.00016917870726678146
4249	0.024946868224183006	0.0133566180637501	0.01203788262829346	0.9665347609599568	-1	0	0	0.4	4	0.5384615384615384	7	0.375	0.46153846153846156	9	6	5	3	0	0.625	5	8	15	0.2727272727272727	0.2	0.9186281607651082	0.8371161747272027	0.6988514220540365	0.9315238903052467	0.7715112231267469	0.7863561894983067	0.8891877301484408	0.864141278750897	0.2222222222222222	0.4444444444444444	0.0	0.01203788262829346	0.01203788262829346
229	0.002387626934441165	0.0023075962774794802	-0.002307588509555824	0.9819715609471339	-1	0	0	0.5	1	1.0	1	1.0	1.0	2	1	0	1	0	0.3333333333333333	1	3	3	0.3333333333333333	0	0.9164177203748934	0.6975847199357126	0.6148818973489771	0.9342343417320652	0.5040699327052709	0.8208139073386908	0.8820834236875015	0.8416346464219736	1.0	0	0.0	-0.00023075885095558238	-0.00023075885095558238
3794	0.0206760018746933	0.007968518230586506	-0.007694920350510531	0.9507119083559161	-1	0	0	0.4	4	0.5384615384615384	7	0.375	0.46153846153846156	9	6	5	3	0	0.625	5	8	15	0.2727272727272727	0.2	0.9186281607651082	0.8371161747272027	0.6988514220540365	0.9367586735988239	0.7715112231267469	0.7863561894983067	0.8563406970182179	0.8674384707201582	0.2222222222222222	0.5555555555555556	0.0	-0.0007694920350510531	-0.0007694920350510531
742	0.0018868062336761563	0.0017148694068720035	-0.0017148694025691268	0.9859009285793375	-1	0	0	1.0	1	0	0	1.0	0	1	0	0	0	0	0.5	1	2	2	0.0	0	0	0	0	0	0	0	0	0	0	0	0	-0.00017148694025691268	-0.00017148694025691268
386	0.001829052521872077	0.001766476362375833	-0.0017664443582543102	0.9860980489867106	-1	0	0	1.0	1	0	0	1.0	0	1	0	0	1	0	0.5	1	2	2	0.3333333333333333	0	0	0	0	0	0	0	0	0	0	0	0	-0.00017664443582543103	-0.00017664443582543103
3891	0.024575119349113425	0.01294248602492208	0.011544496074207178	0.9665718394573122	-1	0	0	0.4	4	0.5384615384615384	7	0.375	0.46153846153846156	9	6	5	3	0	0.625	5	8	15	0.2727272727272727	0.2	0.9186281607651082	0.8371161747272027	0.6988514220540365	0.9315238903052467	0.7715112231267469	0.7863561894983067	0.8891877301484408	0.864141278750897	0.2222222222222222	0.4444444444444444	0.0	0.011544496074207178	0.011544496074207178
4628	0.024694722315174715	0.013240496180765587	0.012010128634630343	0.9666939909672908	-1	0	0	0.4	4	0.5384615384615384	7	0.375	0.46153846153846156	9	6	5	3	0	0.625	5	8	15	0.2727272727272727	0.2	0.9186281607651082	0.8371161747272027	0.798259965219321	0.93535617494838	0.7715112231267469	0.7863561894983067	0.8891877301484408	0.8665377148688564	0.2222222222222222	0.4444444444444444	0.0	0.012010128634630343	0.012010128634630343
2241	0.019656209246589722	0.006948923871593263	0.0067205751356108415	0.9503798183102394	-1	0.5	2	0.6	6	0.46153846153846156	6	0.375	0.46153846153846156	11	6	3	0	0	0.625	5	8	15	0.0	0.25	0.9186281607651082	0.8895599885420941	0.3880299110706071	0.9322607742337436	0.6987531050358285	0.7928711599922987	0.7564925866754723	0.8825539089601735	0	0	0.0	0.0067205751356108415	0.0067205751356108415
1841	0.020999215497528593	0.006016130068173865	-0.0005933673103615335	0.9540982382725012	-1	0	0	0.3	3	0.6923076923076923	9	0.3333333333333333	0.6923076923076923	12	9	2	1	0	0.5555555555555556	5	9	15	0.2	0	0.903230125893945	0.9047923946618244	0.4247469755174807	0.9113783109691593	0.7715112231267469	0.8921465769252266	0.7564925866754723	0.9030598302353493	1.0	0.08333333333333333	0.0	-5.933673103615335e-05	-5.933673103615335e-05
4315	None	None	None	None	None	0	0	0.4	4	0.5384615384615384	7	0.4166666666666667	0.46153846153846156	9	6	5	3	0	1.0	6	6	15	0.2727272727272727	0.2222222222222222	0.9186281607651082	0.836313532575983	0.7594417536853224	0.9268201540734328	0.6987531050358285	0.9049800915580806	0.9118030798448856	0.8948472446526821	0.3333333333333333	0.3333333333333333	0.0	None	None
1603	0.020901890887057246	0.004648156495224243	0.004554973711801821	0.9486865462153594	-1	0.5	2	0.5	5	0.5384615384615384	7	0.375	0.46153846153846156	10	6	4	2	0	0.625	5	8	15	0.25	0.25	0.903230125893945	0.8951781735481755	0.5017689063014821	0.9299523316989907	0.6775050952855167	0.7975107180654998	0.7564925866754723	0.8843047474440524	0.55	0.2	0.0	0.004554973711801821	0.004554973711801821
41	0.010295817202714672	0.0024598858250461718	-0.002381257995656658	0.9687524816552778	-1	0	0	0.25	2	0.8	8	0.4444444444444444	0.6	8	6	3	2	0	0.3333333333333333	3	9	12	0.25	0	0.3025314803702664	0.8053245379458694	0.638190509118392	0.7567094756860967	0.5424155423716623	0.8645115108644497	0.7806522196780785	0.8129515998485461	0.5625	0.125	0.0	-0.00023812579956566582	-0.00023812579956566582
3266	0.022336897163595038	0.006189540450236362	0.006093912979224441	0.9398450055993609	-1	0	0	0.4	4	0.5384615384615384	7	0.3333333333333333	0.5384615384615384	11	7	3	2	0	0.5555555555555556	5	9	15	0.3333333333333333	0.2222222222222222	0.9186281607651082	0.8214778856897089	0.798259965219321	0.9175542574343399	0.7715112231267469	0.7674065380902773	0.8891877301484408	0.8468228119515921	0.5454545454545454	0.09090909090909091	0.0	0.006093912979224441	0.006093912979224441
4306	0.024692434102847192	0.01271747723894307	0.011295522013437035	0.9667885017998963	-1	0	0	0.4	4	0.5384615384615384	7	0.375	0.46153846153846156	9	6	5	3	0	0.625	5	8	15	0.2727272727272727	0.2	0.9186281607651082	0.8371161747272027	0.6988514220540365	0.9315238903052467	0.7318703339768098	0.7771001001607916	0.8666311494057618	0.862004130934907	0.2222222222222222	0.4444444444444444	0.0	0.011295522013437035	0.011295522013437035
2913	0.026856729720338722	0.011427206635395636	0.011352416597638205	0.9505142280585749	-1	0	0	0.4	4	0.5384615384615384	7	0.3333333333333333	0.5384615384615384	10	7	4	3	0	0.5555555555555556	5	9	15	0.3333333333333333	0.2222222222222222	0.9186281607651082	0.8316741299081363	0.6195656468737596	0.9261370362332065	0.7351321640812877	0.7775045247402306	0.8916109237911464	0.857234826575776	0.2	0.4	0.0	0.011352416597638205	0.011352416597638205
4334	0.024319659430559047	0.013090235029700359	0.011672296006970641	0.9665598010763291	-1	0	0	0.4	4	0.5384615384615384	7	0.375	0.46153846153846156	9	6	5	3	0	0.625	5	8	15	0.2727272727272727	0.2	0.9186281607651082	0.8371161747272027	0.6988514220540365	0.9315238903052467	0.7715112231267469	0.7863561894983067	0.8891877301484408	0.864141278750897	0.2222222222222222	0.4444444444444444	0.0	0.011672296006970641	0.011672296006970641
2727	0.02627227641906771	0.011470909099799474	0.011450116113707453	0.950582452990703	-1	0	0	0.4	4	0.5384615384615384	7	0.3333333333333333	0.5384615384615384	10	7	4	3	0	0.5555555555555556	5	9	15	0.3333333333333333	0.2222222222222222	0.9186281607651082	0.8316741299081363	0.6195656468737596	0.9261370362332065	0.7351321640812877	0.7775045247402306	0.8916109237911464	0.857234826575776	0.2	0.2	0.0	0.011450116113707453	0.011450116113707453
4041	0.024855091321562196	0.013264046106779595	0.012001045745104945	0.9669169191037044	-1	0	0	0.4	4	0.5384615384615384	7	0.375	0.46153846153846156	9	6	5	3	0	0.625	5	8	15	0.2727272727272727	0.2	0.9186281607651082	0.8371161747272027	0.798259965219321	0.93535617494838	0.7715112231267469	0.7863561894983067	0.8891877301484408	0.8665377148688564	0.2222222222222222	0.4444444444444444	0.0	0.012001045745104945	0.012001045745104945
2643	None	None	None	None	None	0.5	2	0.5	5	0.5384615384615384	7	0.375	0.46153846153846156	10	6	4	2	0	0.625	5	8	15	0.25	0.25	0.8757318007574476	0.9118721777841711	0.4247469755174807	0.9074888582165654	0.647397444062762	0.8025903184399187	0.7738416035844953	0.8815867016510587	0.55	0.2	0.0	None	None
4960	0.024858496995418044	0.01314173779637753	0.012016082644119278	0.9666078181707504	-1	0	0	0.4	4	0.5384615384615384	7	0.375	0.46153846153846156	9	6	5	3	0	0.625	5	8	15	0.2727272727272727	0.2	0.9186281607651082	0.8371161747272027	0.798259965219321	0.93535617494838	0.7715112231267469	0.7863561894983067	0.8891877301484408	0.8665377148688564	0.2222222222222222	0.4444444444444444	0.0	0.012016082644119278	0.012016082644119278
2984	0.02724440239848344	0.008240403474149446	0.008015237105331717	0.9475780725137981	-1	0	0	0.4	4	0.5384615384615384	7	0.3333333333333333	0.5384615384615384	10	7	4	3	0	0.5555555555555556	5	9	15	0.3333333333333333	0.2222222222222222	0.9186281607651082	0.8316741299081363	0.63882112956976	0.9259197607605385	0.7351321640812877	0.7877301649577733	0.8864570649067066	0.8595420581750146	0.2	0.2	0.0	0.008015237105331717	0.008015237105331717
1128	0.008531504421351227	0.0034380015328804425	-0.0034344768206142867	0.9834742076859615	-1	0	0	0.25	1	1.0	4	1.0	1.0	5	4	0	1	0	0.16666666666666666	1	6	6	0.3333333333333333	0	0.6698735840023434	0.7399010677125297	0.4342163499408194	0.9145606500346323	0.6562570855352049	0.722228333822181	0.7622748434837104	0.8111057514872407	1.0	0	0.0	-0.0003434476820614287	-0.0003434476820614287
2141	0.022214262127401307	0.006567724728563712	0.005484459175023391	0.9510660679537922	-1	0.5	2	0.6	6	0.46153846153846156	6	0.35714285714285715	0.46153846153846156	11	6	3	0	0	0.8571428571428571	6	7	15	0.0	0.25	0.9186281607651082	0.8895599885420941	0.3460213121263232	0.934796811554144	0.6562570855352049	0.7556066593170702	0.7564925866754723	0.8764541895071974	0	0	0.0	0.005484459175023391	0.005484459175023391
3247	0.016804275677760123	0.003181442767736567	-0.0006635181461122987	0.9333428963613986	-1	0.25	1	0.5	5	0.5384615384615384	7	0.35714285714285715	0.46153846153846156	11	6	3	0	0	0.8571428571428571	6	7	15	0.0	0.2222222222222222	0.9186281607651082	0.8373666531640178	0.4879393144378537	0.917838261088495	0.7125399694777113	0.8670058822678078	0.8939874457099135	0.8782126241833983	0	0	0.0	-6.635181461122987e-05	-6.635181461122987e-05
779	0.001761755848852692	0.001739622012747124	-0.0017395120889302544	0.9854522123503067	-1	0	0	1.0	1	0	0	1.0	0	1	0	0	0	0	0.5	1	2	2	0.0	0	0	0	0	0	0	0	0	0	0	0	0	-0.00017395120889302542	-0.00017395120889302542
3768	0.024545211538411136	0.01262694642564461	0.011172803606513631	0.9667055821612005	-1	0	0	0.4	4	0.5384615384615384	7	0.375	0.46153846153846156	9	6	5	3	0	0.625	5	8	15	0.2727272727272727	0.2	0.9186281607651082	0.8371161747272027	0.6988514220540365	0.9315238903052467	0.7715112231267469	0.7863561894983067	0.8891877301484408	0.864141278750897	0.2222222222222222	0.4444444444444444	0.0	0.011172803606513631	0.011172803606513631
996	0.019851878204645707	0.005582235524425359	-0.004836856271001995	0.9706162437985199	-1	0	0	0.4444444444444444	4	0.5454545454545454	6	0.3611111111111111	0.5454545454545454	10	6	2	0	0	1.0	6	6	13	0.0	0	0.9034923324311629	0.9044430913963593	0.4247469755174807	0.8945261319366353	0.6569834765389491	0.8270384441353075	0.8331885674101897	0.8790434968881184	0	0	0.0	-0.0004836856271001995	-0.0004836856271001995
2850	0.026480704541812502	0.011889906579840076	0.011885725160811626	0.9504063787934325	-1	0	0	0.4	4	0.5384615384615384	7	0.3333333333333333	0.5384615384615384	10	7	4	3	0	0.5555555555555556	5	9	15	0.3333333333333333	0.2222222222222222	0.9186281607651082	0.8316741299081363	0.6195656468737596	0.9261370362332065	0.7351321640812877	0.7775045247402306	0.8916109237911464	0.857234826575776	0.2	0.2	0.0	0.011885725160811626	0.011885725160811626
2182	0.027084039509121947	0.007978110841826697	0.007716716483982662	0.9478529309614608	-1	0	0	0.4	4	0.5384615384615384	7	0.3333333333333333	0.5384615384615384	10	7	4	3	0	0.5555555555555556	5	9	15	0.3333333333333333	0.2222222222222222	0.9186281607651082	0.8316741299081363	0.63882112956976	0.9259197607605385	0.7351321640812877	0.7877301649577733	0.8864570649067066	0.8595420581750146	0.2	0.2	0.0	0.007716716483982662	0.007716716483982662
4622	0.026607298032076735	0.011188482869952197	0.01115413155627599	0.9501752102443224	-1	0	0	0.4	4	0.5384615384615384	7	0.3333333333333333	0.5384615384615384	10	7	4	3	0	0.5555555555555556	5	9	15	0.3333333333333333	0.2222222222222222	0.9186281607651082	0.8316741299081363	0.6195656468737596	0.9261370362332065	0.7351321640812877	0.7775045247402306	0.8916109237911464	0.857234826575776	0.2	0.2	0.0	0.01115413155627599	0.01115413155627599
627	0.014752183877945085	0.004426569250472507	-0.0031551565831896937	0.9551486039550502	-1	0.3333333333333333	1	0.3333333333333333	3	0.7272727272727273	8	0.5416666666666666	0.5454545454545454	8	6	4	0	0	0.6666666666666666	6	4	13	0.0	0.4444444444444444	0.9186281607651082	0.9208174746105456	0.3544120936260597	0.894966849868402	0.6397925386173092	0.7099186267942357	0.7564925866754723	0.8618016591752721	0	0	0.0	-0.00031551565831896937	-0.00031551565831896937
3440	0.0265514287119067	0.011457664523314814	0.011341210009522745	0.950794308361695	-1	0	0	0.4	4	0.5384615384615384	7	0.3333333333333333	0.5384615384615384	10	7	4	3	0	0.5555555555555556	5	9	15	0.3333333333333333	0.2222222222222222	0.9186281607651082	0.8316741299081363	0.6195656468737596	0.9261370362332065	0.7351321640812877	0.777208616219376	0.895277617277097	0.8571650649472505	0.2	0.2	0.0	0.011341210009522745	0.011341210009522745
4597	0.02826480471072152	0.004947686448314999	0.0033040536017443765	0.9634996031283691	-1	0	0	0.4	4	0.5384615384615384	7	0.375	0.46153846153846156	9	6	5	3	0	0.625	5	8	15	0.2727272727272727	0.2	0.9186281607651082	0.8314846901268548	0.798259965219321	0.93535617494838	0.7715112231267469	0.7863561894983067	0.8730213030813548	0.8649593791844695	0.2222222222222222	0.4444444444444444	0.0	0.0033040536017443765	0.0033040536017443765
3783	0.024594155483455747	0.012811259044038766	0.011622038286784377	0.9665052142849806	-1	0	0	0.4	4	0.5384615384615384	7	0.375	0.46153846153846156	9	6	5	3	0	0.625	5	8	15	0.2727272727272727	0.2	0.9186281607651082	0.8371161747272027	0.6988514220540365	0.9315238903052467	0.7715112231267469	0.7863561894983067	0.8891877301484408	0.864141278750897	0.2222222222222222	0.4444444444444444	0.0	0.011622038286784377	0.011622038286784377
360	0.0018205133880258766	0.00176918690711266	-0.0017680469852393045	0.9836329622890705	-1	0	0	1.0	1	0	0	1.0	0	1	0	0	1	0	0.5	2	1	2	0.3333333333333333	0	0	0	0	0	0	0	0	0	0	0	0	-0.00017680469852393045	-0.00017680469852393045
520	0.0019020001726734544	0.0017467870545304588	-0.001746474189132075	0.9851185612585776	-1	0	0	1.0	1	0	0	1.0	0	1	0	0	0	0	0.5	2	1	2	0.0	0	0	0	0	0	0	0	0	0	0	0	0	-0.0001746474189132075	-0.0001746474189132075
3326	0.026879887880974892	0.011579682129317044	0.011497610476537279	0.9505287308672259	-1	0	0	0.4	4	0.5384615384615384	7	0.3333333333333333	0.5384615384615384	10	7	4	3	0	0.5555555555555556	5	9	15	0.3333333333333333	0.2222222222222222	0.9186281607651082	0.8316741299081363	0.6195656468737596	0.9261370362332065	0.7351321640812877	0.7775045247402306	0.8916109237911464	0.857234826575776	0.2	0.2	0.0	0.011497610476537279	0.011497610476537279
1404	0.024563701636687193	0.004384289934846155	-0.0033363105929115314	0.9464504060522549	-1	0	0	0.1	1	1.0	13	1.0	1.0	14	13	0	1	0	0.06666666666666667	1	15	15	0.3333333333333333	0	0.8440908643552429	0.9207036244080775	0.419119750914524	0.8908306593278136	0.6074728263930449	0.8520496149358526	0.7300926406014643	0.8909669103027457	1.0	0	0.0	-0.00033363105929115313	-0.00033363105929115313
928	0.0017750940850057085	0.0017264959561215138	-0.0017243171072769115	0.9832760510130579	-1	0	0	1.0	1	0	0	1.0	0	1	0	0	0	0	0.5	2	1	2	0.0	0	0	0	0	0	0	0	0	0	0	0	0	-0.00017243171072769115	-0.00017243171072769115
3781	0.02484898518710873	0.01343777815258112	0.012175949566792754	0.9666891589711263	-1	0	0	0.4	4	0.5384615384615384	7	0.375	0.46153846153846156	9	6	5	3	0	0.625	5	8	15	0.2727272727272727	0.2	0.9186281607651082	0.8371161747272027	0.6988514220540365	0.9315238903052467	0.7318703339768098	0.7771001001607916	0.8666311494057618	0.862004130934907	0.2222222222222222	0.4444444444444444	0.0	0.012175949566792754	0.012175949566792754
3403	0.01761214492815041	0.003258341542107762	-0.0032555283343972947	0.9753301462875771	-1	0	0	0.4	4	0.5384615384615384	7	0.375	0.46153846153846156	9	6	5	3	0	0.625	5	8	15	0.2727272727272727	0.2	0.9186281607651082	0.8884153525788098	0.4247469755174807	0.9447440886433209	0.6987531050358285	0.81014970473115	0.8891877301484408	0.8929778501555424	0.2222222222222222	0.2222222222222222	0.0	-0.00032555283343972945	-0.00032555283343972945
1557	0.025247095640565487	0.0039669036597753385	0.00294458842532304	0.7011391278491759	-1	0	0	0.1	1	1.0	13	1.0	1.0	14	13	0	1	0	0.06666666666666667	1	15	15	0.3333333333333333	0	0.8603337658862845	0.9130239631851013	0.419119750914524	0.8908306593278136	0.6121599291213856	0.8480175101032098	0.7430757153199663	0.8866034167174408	1.0	0.07142857142857142	0.0	0.00294458842532304	0.00294458842532304
3509	None	None	None	None	None	0	0	0.3	3	0.6923076923076923	9	0.5357142857142857	0.6153846153846154	10	8	4	3	0	0.5714285714285714	4	7	15	0.3	0.2222222222222222	0.9186281607651082	0.8258388154693658	0.6916039374515662	0.9185868801651143	0.7351321640812877	0.9004921423042173	0.8916109237911464	0.8870351357043333	0.1	0.2	0.0	None	None
4754	0.020556393745638526	0.007991857160587977	-0.007692228182412959	0.9506164365787618	-1	0	0	0.4	4	0.5384615384615384	7	0.375	0.46153846153846156	9	6	5	3	0	0.625	5	8	15	0.2727272727272727	0.2	0.9186281607651082	0.8371161747272027	0.798259965219321	0.9402097253034647	0.7715112231267469	0.7863561894983067	0.8563406970182179	0.8697135500934403	0.2222222222222222	0.5555555555555556	0.0	-0.0007692228182412959	-0.0007692228182412959
4605	0.03444272921740111	0.010024374900791796	0.005056596484036936	0.8191590939158195	-1	0	0	0.3	3	0.6923076923076923	9	0.3333333333333333	0.6153846153846154	10	8	4	3	0	0.5555555555555556	5	9	15	0.3	0.2857142857142857	0.9186281607651082	0.8316741299081363	0.6195656468737596	0.9261370362332065	0.7351321640812877	0.7775045247402306	0.8916109237911464	0.857234826575776	0.2	0.3	0.0	0.005056596484036936	0.005056596484036936
4430	0.023319787679808	0.002092704439154853	0.001888938454479205	0.9531761578386551	-1	0	0	0.4	4	0.5384615384615384	7	0.3125	0.5384615384615384	10	7	4	3	0	0.75	6	8	15	0.3333333333333333	0.2	0.9186281607651082	0.8262489430115088	0.6692699184564018	0.9196657087384124	0.7715112231267469	0.7749524615106305	0.8780666334627101	0.8512609654746074	0.3	0.4	0.0	0.001888938454479205	0.001888938454479205
2809	0.02124805038001534	0.006169477868472051	0.006045320209494468	0.9357165376457272	-1	0	0	0.3	3	0.6923076923076923	9	0.3125	0.5384615384615384	10	7	4	3	0	0.75	6	8	15	0.3333333333333333	0.2222222222222222	0.9186281607651082	0.8262489430115088	0.7989775811633582	0.9199537517101907	0.7715112231267469	0.7405842096771048	0.7956599554962066	0.8433453523555904	0.1	0.3	0.0	0.006045320209494468	0.006045320209494468
832	0.001764455923601125	0.0017167835714463956	-0.0017146593037340309	0.9835376876396993	-1	0	0	1.0	1	0	0	1.0	0	0	0	1	0	0	0.5	2	1	2	0.0	0	0	0	0	0	0	0	0	0	0	0	0	-0.1	-0.1
1258	0.016723577555650092	0.0033868499641795478	-0.0030050036946576786	0.9586821116844265	-1	0	0	0.375	3	0.7777777777777778	7	0.3142857142857143	0.6666666666666666	9	6	1	1	0	0.7142857142857143	5	7	11	0.3333333333333333	0.2222222222222222	0.9186281607651082	0.9403732612830732	0.4247469755174807	0.8948384554789887	0.6987531050358285	0.813858900802429	0.7564925866754723	0.8932967077954562	1.0	0.1111111111111111	0.0	-0.00030050036946576786	-0.00030050036946576786
2662	0.027747930307672385	0.007725294604684552	0.007325648886414411	0.948500721752257	-1	0	0	0.4	4	0.5384615384615384	7	0.3333333333333333	0.5384615384615384	10	7	4	3	0	0.5555555555555556	5	9	15	0.3333333333333333	0.2222222222222222	0.9186281607651082	0.8316741299081363	0.63882112956976	0.9259197607605385	0.7351321640812877	0.7877301649577733	0.8864570649067066	0.8595420581750146	0.2	0.2	0.0	0.007325648886414411	0.007325648886414411
3947	0.01145393247573826	0.0031538009112073726	-0.0012079735197278929	0.9747547768929824	-1	0	0	0.14285714285714285	1	1.0	8	0.6666666666666666	0.625	6	5	3	2	0	0.6	3	5	10	0.2222222222222222	0	0.9186281607651082	0.6214815860628982	0.8004932117602783	0.9313969257391634	0.7715112231267469	0.7469041580006162	0.6539170331146451	0.8014613237974995	0.5833333333333334	0.3333333333333333	0.0	-0.00012079735197278928	-0.00012079735197278928
308	0.001813345685534025	0.00175678290894162	-0.001756733677956083	0.985573529344009	-1	0	0	1.0	1	0	0	1.0	0	1	0	0	0	0	0.5	1	2	2	0.0	0	0	0	0	0	0	0	0	0	0	0	0	-0.0001756733677956083	-0.0001756733677956083
970	0.010472542378179494	0.0022672884874190965	-0.0021565922873047934	0.9803204087091888	-1	0	0	0.3	3	0.6923076923076923	9	0.5769230769230769	0.6153846153846154	11	8	3	4	0	0.15384615384615385	2	13	15	0.5714285714285714	0	0.9186281607651082	0.8880357989962367	0.5017689063014821	0.9610905072389742	0.6987531050358285	0.9158365394067113	0.728477535410895	0.9279029093380774	0.09090909090909091	0.09090909090909091	0.0	-0.00021565922873047934	-0.00021565922873047934
2010	0.022377137208260376	0.0073752106097659115	0.005808122299507458	0.9503231938462059	-1	0.5	2	0.6	6	0.46153846153846156	6	0.35714285714285715	0.46153846153846156	11	6	3	0	0	0.8571428571428571	6	7	15	0.0	0.25	0.9186281607651082	0.8895599885420941	0.3460213121263232	0.934796811554144	0.6562570855352049	0.7556066593170702	0.7564925866754723	0.8764541895071974	0	0	0.0	0.005808122299507458	0.005808122299507458
579	0.0019463418979802965	0.0016395060788571218	-0.0016393684853706332	0.9846944297941542	-1	0	0	1.0	1	0	0	1.0	0	1	0	0	0	0	0.5	2	1	2	0.0	0	0	0	0	0	0	0	0	0	0	0	0	-0.0001639368485370633	-0.0001639368485370633
1087	None	None	None	None	None	0	0	0.6	6	0.3333333333333333	4	0.5833333333333334	0.3333333333333333	10	4	3	0	0	0.6666666666666666	6	4	14	0.0	0.2	0.9034923324311629	0.9404592237061856	0.3544120936260597	0.8986986941727251	0.6987531050358285	0.8047067979455131	0.7564925866754723	0.8927850795973477	0	0	0.0	None	None
3142	0.028623791844515422	0.005769145056912205	-0.005683667038854819	0.9852512032681994	-1	0	0	0.4	4	0.5384615384615384	7	0.42857142857142855	0.46153846153846156	9	6	5	3	0	0.7142857142857143	7	5	15	0.2727272727272727	0.18181818181818182	0.8328354407497871	0.9201419149054987	0.4247469755174807	0.9219971921257476	0.6562570855352049	0.8330793949281232	0.8891877301484408	0.8978806510999385	0.1111111111111111	0.2222222222222222	0.0	-0.000568366703885482	-0.000568366703885482
2724	0.025192591518161923	0.009996286773657766	0.009012228565778869	0.9587369227510176	-1	0.5	2	0.5	5	0.5384615384615384	7	0.35714285714285715	0.46153846153846156	11	6	3	1	0	0.8571428571428571	6	7	15	0.2	0.25	0.8827834744685289	0.9070402553795829	0.4247469755174807	0.933662927263458	0.6562570855352049	0.8063346108915738	0.7564925866754723	0.8924727104545024	1.0	0.09090909090909091	0.0	0.009012228565778869	0.009012228565778869
3405	0.026258668528457662	0.01120896019560889	0.011166028435286636	0.9503588250220072	-1	0	0	0.4	4	0.5384615384615384	7	0.3333333333333333	0.5384615384615384	10	7	4	3	0	0.5555555555555556	5	9	15	0.3333333333333333	0.2222222222222222	0.9186281607651082	0.8316741299081363	0.6195656468737596	0.9261370362332065	0.7351321640812877	0.8360839518628462	0.8916109237911464	0.8719794135888264	0.2	0.2	0.0	0.011166028435286636	0.011166028435286636
2605	0.026099174051811645	0.0060994252871111425	0.0014250312853775417	0.9358236899380284	-1	0	0	0.4	4	0.5384615384615384	7	0.3333333333333333	0.5384615384615384	10	7	4	2	0	0.5555555555555556	5	9	15	0.2222222222222222	0.2222222222222222	0.9186281607651082	0.8316741299081363	0.5727699978848051	0.9209430937337785	0.6987531050358285	0.788011053662013	0.9032608416126071	0.856753386455744	0.55	0.2	0.0	0.0014250312853775417	0.0014250312853775417
3823	0.026926618963438603	0.006052224896921181	0.0004875378155675453	0.9513909651765817	-1	0	0	0.4	4	0.5384615384615384	7	0.3333333333333333	0.5384615384615384	10	7	4	3	0	0.5555555555555556	5	9	15	0.3333333333333333	0.2222222222222222	0.9186281607651082	0.8316741299081363	0.3603412032763788	0.9518042903020402	0.7351321640812877	0.7775045247402306	0.9286361298340144	0.874784027725803	0.2	0.2	0.0	0.0004875378155675453	0.0004875378155675453
2915	0.02397002661809807	0.0017337860396020237	-0.0015556555928864257	0.9387031030947083	-1	0	0	0.4	4	0.5	6	0.4	0.5	10	6	3	2	0	0.7142857142857143	5	7	14	0.3333333333333333	0.25	0.9186281607651082	0.623112912609027	0.6195656468737596	0.9059058732523234	0.7351321640812877	0.7565316902374712	0.831644110814778	0.7859011457439958	0.55	0.1	0.0	-0.00015556555928864256	-0.00015556555928864256
630	0.0018116809981266328	0.0017566283115486062	-0.0017554853306950364	0.9835256247987485	-1	0	0	1.0	1	0	0	1.0	0	1	0	0	1	0	0.5	2	1	2	0.3333333333333333	0	0	0	0	0	0	0	0	0	0	0	0	-0.00017554853306950364	-0.00017554853306950364
3650	0.026304416232965023	0.011232156935778876	0.011174603769711527	0.9504538250547283	-1	0	0	0.4	4	0.5384615384615384	7	0.3333333333333333	0.5384615384615384	10	7	4	3	0	0.5555555555555556	5	9	15	0.3333333333333333	0.2222222222222222	0.9186281607651082	0.8316741299081363	0.6195656468737596	0.9261370362332065	0.7351321640812877	0.7775045247402306	0.8916109237911464	0.857234826575776	0.2	0.2	0.0	0.011174603769711527	0.011174603769711527
2957	0.0267051793621603	0.011547268109212482	0.011517447881745857	0.9504581200591299	-1	0	0	0.4	4	0.5384615384615384	7	0.3333333333333333	0.5384615384615384	10	7	4	3	0	0.5555555555555556	5	9	15	0.3333333333333333	0.2222222222222222	0.9186281607651082	0.8316741299081363	0.6195656468737596	0.9261370362332065	0.7351321640812877	0.7775045247402306	0.8916109237911464	0.857234826575776	0.2	0.2	0.0	0.011517447881745857	0.011517447881745857
4774	0.02152313390125131	0.008054365907610526	0.006461489873402555	0.9604835502255146	-1	0	0	0.4	4	0.5384615384615384	7	0.375	0.46153846153846156	9	6	5	2	0	0.625	5	8	15	0.18181818181818182	0.2	0.9186281607651082	0.8371161747272027	0.798259965219321	0.9249789152625929	0.7715112231267469	0.7863561894983067	0.8891877301484408	0.8602469242785699	0.5555555555555556	0.2222222222222222	0.0	0.006461489873402555	0.006461489873402555
2579	0.024555587296284265	0.010346247580677332	0.00904951557920907	0.9588806655094109	-1	0.5	2	0.5	5	0.5384615384615384	7	0.35714285714285715	0.46153846153846156	11	6	3	1	0	0.8571428571428571	6	7	15	0.2	0.25	0.8827834744685289	0.9070402553795829	0.4247469755174807	0.933662927263458	0.6562570855352049	0.8395827574003684	0.7564925866754723	0.8995743970185536	1.0	0.09090909090909091	0.0	0.00904951557920907	0.00904951557920907
4654	0.026531651864719563	0.011641763762537153	0.011542863193157714	0.9504509828279466	-1	0	0	0.4	4	0.5384615384615384	7	0.3333333333333333	0.5384615384615384	10	7	4	3	0	0.5555555555555556	5	9	15	0.3333333333333333	0.2222222222222222	0.9186281607651082	0.8316741299081363	0.6195656468737596	0.9261370362332065	0.7351321640812877	0.7775045247402306	0.8916109237911464	0.857234826575776	0.2	0.2	0.0	0.011542863193157714	0.011542863193157714
1144	0.03655353305550322	0.005954143195444209	-0.001196323788704264	0.5745686247434332	-1	0	0	0.1	1	1.0	13	1.0	1.0	14	13	0	1	0	0.06666666666666667	1	15	15	0.3333333333333333	0	0.8603337658862845	0.9130239631851013	0.4007612186910873	0.9543989177503468	0.6074728263930449	0.8520496149358526	0.8698045464159143	0.9153681646395351	1.0	0.07142857142857142	0.0	-0.0001196323788704264	-0.0001196323788704264
4503	0.024043143017584197	0.012795400607596196	0.011623459762534228	0.9664594450959633	-1	0	0	0.4	4	0.5384615384615384	7	0.375	0.46153846153846156	9	6	5	3	0	0.625	5	8	15	0.2727272727272727	0.2	0.9186281607651082	0.8371161747272027	0.798259965219321	0.93535617494838	0.7715112231267469	0.7863561894983067	0.8891877301484408	0.8665377148688564	0.2222222222222222	0.4444444444444444	0.0	0.011623459762534228	0.011623459762534228
1629	0.034067429827353196	0.0037192639097870317	0.003496490140317807	0.893246743565767	-1	0	0	0.1	1	1.0	13	1.0	1.0	14	13	0	1	0	0.06666666666666667	1	15	15	0.3333333333333333	0	0.9186281607651082	0.8996419522048661	0.4247469755174807	0.9088160882166474	0.6987531050358285	0.7738500501137072	0.7564925866754723	0.8707454050446486	1.0	0.07142857142857142	0.0	0.003496490140317807	0.003496490140317807
1318	0.026537409281185885	0.0024788747485174965	0.0019696774656323434	0.601225413567382	-1	0	0	0.1	1	1.0	13	1.0	1.0	14	13	0	1	0	0.06666666666666667	1	15	15	0.3333333333333333	0	0.8603337658862845	0.9130239631851013	0.419119750914524	0.8908306593278136	0.6074728263930449	0.8520496149358526	0.7430757153199663	0.8876591674995049	1.0	0.07142857142857142	0.0	0.0019696774656323434	0.0019696774656323434
4345	0.0249461364466883	0.013269919510501623	0.012103131228490762	0.9666258207545912	-1	0	0	0.4	4	0.5384615384615384	7	0.375	0.46153846153846156	9	6	5	3	0	0.625	5	8	15	0.2727272727272727	0.2	0.9186281607651082	0.8371161747272027	0.798259965219321	0.93535617494838	0.7715112231267469	0.7863561894983067	0.8891877301484408	0.8665377148688564	0.2222222222222222	0.4444444444444444	0.0	0.012103131228490762	0.012103131228490762
4084	0.026894817071576906	0.011536160815772646	0.011463842493768807	0.9503371366866767	-1	0	0	0.4	4	0.5384615384615384	7	0.3333333333333333	0.5384615384615384	10	7	4	3	0	0.5555555555555556	5	9	15	0.3333333333333333	0.2222222222222222	0.9186281607651082	0.8316741299081363	0.6195656468737596	0.9261370362332065	0.7351321640812877	0.7775045247402306	0.8916109237911464	0.857234826575776	0.2	0.2	0.0	0.011463842493768807	0.011463842493768807
3708	0.022960304949337776	0.005331165673641663	-0.005330910935237052	0.9501556069529628	-1	0	0	0.3	3	0.6923076923076923	9	0.4166666666666667	0.6153846153846154	11	8	3	4	0	0.4444444444444444	4	9	15	0.5714285714285714	0.25	0.9186281607651082	0.881636235500417	0.8004932117602783	0.9262285455906452	0.7715112231267469	0.8077773370666693	0.8939874457099135	0.8798770135223358	0.13636363636363635	0.18181818181818182	0.0	-0.0005330910935237052	-0.0005330910935237052
264	0.002198283802333266	0.0019975398624047357	-0.0019947617574143047	0.9834159953298027	-1	0	0	1.0	2	0.0	0	0.75	0	2	0	0	0	0	1.0	2	2	3	0.0	0	0	0	0	0	0	0	0	0	0	0	0	-0.00019947617574143047	-0.00019947617574143047
2057	0.01880244902915888	0.00579296843279118	0.004646419884674719	0.9493124086047819	-1	0.5	2	0.6	6	0.46153846153846156	6	0.35714285714285715	0.46153846153846156	12	6	2	0	0	0.8571428571428571	6	7	15	0.0	0.25	0.903230125893945	0.9123552590864379	0.38538414382190195	0.9276775149518216	0.6775050952855167	0.8036118467535732	0.7564925866754723	0.8910103782971336	0	0	0.0	0.004646419884674719	0.004646419884674719
3476	0.026937595789739865	0.011751845610338357	0.011718363145550869	0.9506736472272648	-1	0	0	0.4	4	0.5384615384615384	7	0.3333333333333333	0.5384615384615384	10	7	4	3	0	0.5555555555555556	5	9	15	0.3333333333333333	0.2222222222222222	0.9186281607651082	0.8316741299081363	0.6195656468737596	0.9261370362332065	0.7351321640812877	0.7775045247402306	0.8916109237911464	0.857234826575776	0.2	0.2	0.0	0.011718363145550869	0.011718363145550869
4617	0.03503185026016206	0.008944263623970224	-0.007755843264233596	0.9439972392629489	-1	0	0	0.1	1	1.0	13	0.4166666666666667	0.8461538461538461	12	11	2	2	0	0.4444444444444444	4	9	15	0.2857142857142857	0	0.9186281607651082	0.8145688721161226	0.8004932117602783	0.9140333301848551	0.7715112231267469	0.878691295913219	0.8154887177027759	0.8744977421547312	0.5416666666666666	0.16666666666666666	0.0	-0.0007755843264233596	-0.0007755843264233596
1282	0.029028436183273398	0.006039729638026617	0.001649361113794728	0.7099755283522451	-1	0	0	0.1	1	1.0	13	1.0	1.0	14	13	0	1	0	0.06666666666666667	1	15	15	0.3333333333333333	0	0.8603337658862845	0.9130239631851013	0.419119750914524	0.8908306593278136	0.6074728263930449	0.8520496149358526	0.7430757153199663	0.8876591674995049	1.0	0.07142857142857142	0.0	0.001649361113794728	0.001649361113794728
2226	0.023174792490616304	0.007926591188776259	0.007898155892448421	0.9500765136444607	-1	0.5	2	0.5	5	0.5384615384615384	7	0.35714285714285715	0.46153846153846156	11	6	3	2	0	0.8571428571428571	6	7	15	0.4	0.25	0.8878320910227817	0.907125053894203	0.4247469755174807	0.9329902912335603	0.6987531050358285	0.8252172219695032	0.7564925866754723	0.8961253541183278	0.5454545454545454	0.09090909090909091	0.0	0.007898155892448421	0.007898155892448421
4002	0.024511240147829075	0.006801436616497054	-0.0067739251738373595	0.9487444869837106	-1	0	0	0.4	4	0.5384615384615384	7	0.3333333333333333	0.5384615384615384	10	7	4	2	0	0.5555555555555556	5	9	15	0.2222222222222222	0.2222222222222222	0.9186281607651082	0.8316741299081363	0.636133737401307	0.9176337476689114	0.7351321640812877	0.7775045247402306	0.8916109237911464	0.8523452277283814	0.55	0.1	0.0	-0.000677392517383736	-0.000677392517383736
4115	0.012049239806351985	0.0038462980154781454	-0.0011957454652104505	0.970864615498492	-1	0	0	0.14285714285714285	1	1.0	8	0.6666666666666666	0.625	6	5	3	4	0	0.6	3	5	10	0.4444444444444444	0	0.9186281607651082	0.6214815860628982	0.8004932117602783	0.9313969257391634	0.7715112231267469	0.7478382119767596	0.6539170331146451	0.8017235907786129	0.16666666666666666	0.3333333333333333	0.0	-0.00011957454652104504	-0.00011957454652104504
2709	0.02628290836189181	0.011126309303873424	0.011085464578703087	0.950387027649832	-1	0	0	0.4	4	0.5384615384615384	7	0.3333333333333333	0.5384615384615384	10	7	4	3	0	0.5555555555555556	5	9	15	0.3333333333333333	0.2222222222222222	0.9186281607651082	0.8316741299081363	0.6195656468737596	0.9261370362332065	0.7351321640812877	0.7775045247402306	0.8916109237911464	0.857234826575776	0.2	0.4	0.0	0.011085464578703087	0.011085464578703087
2933	0.018795808420380575	0.0021502358324557635	-0.0020353496823867483	0.9395664309598271	-1	0	0	0.4	4	0.5384615384615384	7	0.3333333333333333	0.5384615384615384	10	7	4	3	0	0.5555555555555556	5	9	15	0.3333333333333333	0.2222222222222222	0.9256798344761894	0.8343563818851367	0.6195656468737596	0.9261370362332065	0.7351321640812877	0.7775045247402306	0.90106919971351	0.858019666193197	0.2	0.2	0.0	-0.00020353496823867484	-0.00020353496823867484
1086	0.03729659590774994	0.014618431996320173	-0.014106597584399243	0.6440650956625651	-1	0	0	0.14285714285714285	1	1.0	8	1.0	1.0	8	8	1	4	0	0.1	1	10	10	0.6666666666666666	0	0.8353597490269136	0.8923747819899317	0.2868271142478789	0.9718604271949374	0.665099895188816	0.8216223563358844	0.7564925866754723	0.9164361590824427	0.125	0.25	0.0	-0.0014106597584399242	-0.0014106597584399242
1288	0.029727431358262103	0.006036860460764981	0.0017113861663279979	0.7086801042382997	-1	0	0	0.1	1	1.0	13	1.0	1.0	14	13	0	1	0	0.06666666666666667	1	15	15	0.3333333333333333	0	0.8603337658862845	0.9130239631851013	0.419119750914524	0.8968385468134787	0.6074728263930449	0.8520496149358526	0.7427342340519069	0.8897469857626169	1.0	0.07142857142857142	0.0	0.0017113861663279979	0.0017113861663279979
289	0.0025519016788995187	0.0025085976142579826	-0.0025085975280422874	0.9845341022301598	-1	0	0	0.5	1	1.0	1	1.0	0	1	0	1	1	0	0.3333333333333333	3	1	3	0.2	0	0	0	0	0	0	0	0	0	0	0	0	-0.00025085975280422876	-0.00025085975280422876
2470	0.025384814678738998	0.01012644534742918	0.009310835904548368	0.9586039295068646	-1	0.5	2	0.5	5	0.5384615384615384	7	0.35714285714285715	0.46153846153846156	11	6	3	1	0	0.8571428571428571	6	7	15	0.2	0.25	0.8827834744685289	0.9070402553795829	0.4247469755174807	0.933662927263458	0.6562570855352049	0.8063346108915738	0.7564925866754723	0.8924727104545024	1.0	0.09090909090909091	0.0	0.009310835904548368	0.009310835904548368
557	0.0017749028887400656	0.001725471327029204	-0.0017233371179384248	0.9833306121332656	-1	0	0	1.0	1	0	0	1.0	0	1	0	0	0	0	0.5	2	1	2	0.0	0	0	0	0	0	0	0	0	0	0	0	0	-0.00017233371179384247	-0.00017233371179384247
124	0.019715215551262717	0.003552687380416819	-0.0035506849766415065	0.9811890102120454	-1	0	0	0.2	2	0.9230769230769231	12	0.46875	0.6153846153846154	9	8	5	1	0	0.5	4	8	15	0.07692307692307693	0	0.875823817435166	0.8903092711012798	0.3856666778982033	0.9599384087798001	0.4314439048515132	0.8962153486647195	0.9515902358956105	0.9223995975666597	1.0	0.1111111111111111	0.0	-0.00035506849766415066	-0.00035506849766415066
4933	0.01744346163065659	0.003987099873253341	-0.0031904266096577268	0.9673799827929352	-1	0	0	0.3	3	0.6923076923076923	9	0.5	0.5384615384615384	10	7	4	1	0	0.8333333333333334	6	5	15	0.1111111111111111	0.2	0.9186281607651082	0.8274646438680777	0.7424248323046871	0.8765503150450334	0.7715112231267469	0.8836284946829489	0.8516848017284361	0.8643294581261638	1.0	0.3	0.0	-0.0003190426609657727	-0.0003190426609657727
4570	0.02476701171857607	0.013439610789120513	0.011922797976344131	0.9665004222810831	-1	0	0	0.4	4	0.5384615384615384	7	0.375	0.46153846153846156	9	6	5	3	0	0.625	5	8	15	0.2727272727272727	0.2	0.9186281607651082	0.8371161747272027	0.6988514220540365	0.9315238903052467	0.7318703339768098	0.7774659398909537	0.8666311494057618	0.8620879035095024	0.2222222222222222	0.4444444444444444	0.0	0.011922797976344131	0.011922797976344131
1843	0.022782504347776886	0.007217986565421206	0.0070399828049639325	0.9464957520123966	-1	0.5	2	0.5	5	0.5384615384615384	7	0.35714285714285715	0.46153846153846156	11	6	3	1	0	0.8571428571428571	6	7	15	0.2	0.25	0.8827834744685289	0.9070402553795829	0.4247469755174807	0.9323476126755067	0.6562570855352049	0.8063346108915738	0.7564925866754723	0.8917977073277834	1.0	0.09090909090909091	0.0	0.0070399828049639325	0.0070399828049639325
1462	0.04329092115814712	0.004703171566279023	0.004631419379394603	0.7232519482903517	-1	0	0	0.1	1	1.0	13	0.3125	0.9230769230769231	13	12	1	2	0	0.3333333333333333	4	12	15	0.4	0	0.9186281607651082	0.8873424709350425	0.4247469755174807	0.9233057201729672	0.6987531050358285	0.7447745300454389	0.7564925866754723	0.8669568068972535	0.5769230769230769	0.23076923076923078	0.0	0.004631419379394603	0.004631419379394603
2028	0.023896784036896275	0.005412747900545369	0.0029660236162334487	0.9434433541594505	-1	0.5	2	0.5	5	0.5384615384615384	7	0.42857142857142855	0.38461538461538464	9	5	5	4	0	0.7142857142857143	5	7	15	0.4	0.2222222222222222	0.8878320910227817	0.902233292756758	0.37420357591616016	0.9080876670121034	0.6987531050358285	0.8084769959505506	0.7564925866754723	0.879140180903296	0.16666666666666666	0.2222222222222222	0.0	0.0029660236162334487	0.0029660236162334487
610	0.00793397855424799	0.00408454412341995	-0.003941928914207515	0.9404795739862439	-1	0	0	0.4	2	0.8	4	0.5833333333333334	0.8	5	4	1	0	0	0.3333333333333333	6	2	7	0.0	0	0.8447241200309297	0.8109669319941236	0.4827001855494798	0.9044598192242542	0.26324323540752625	0.6101397389651213	0.9334355657214276	0.7996324325959326	0	0	0.0	-0.00039419289142075153	-0.00039419289142075153
4980	0.024569646572182156	0.013327943940300383	0.01179298226115633	0.9666241721338648	-1	0	0	0.4	4	0.5384615384615384	7	0.375	0.46153846153846156	9	6	5	3	0	0.625	5	8	15	0.2727272727272727	0.2	0.9186281607651082	0.8371161747272027	0.6988514220540365	0.9315238903052467	0.7715112231267469	0.7863561894983067	0.8891877301484408	0.864141278750897	0.2222222222222222	0.4444444444444444	0.0	0.01179298226115633	0.01179298226115633
4291	0.024776591496017266	0.012713782254554573	0.011227665707521562	0.9668726425285772	-1	0	0	0.4	4	0.5384615384615384	7	0.375	0.46153846153846156	9	6	5	3	0	0.625	5	8	15	0.2727272727272727	0.2	0.9186281607651082	0.8371161747272027	0.6988514220540365	0.9315238903052467	0.7715112231267469	0.7863561894983067	0.8891877301484408	0.864141278750897	0.2222222222222222	0.4444444444444444	0.0	0.011227665707521562	0.011227665707521562
1646	0.025510932061706296	0.013440886186870652	0.008823020834802407	0.9664620622104321	-1	0.5	2	0.5	5	0.5384615384615384	7	0.3333333333333333	0.5384615384615384	11	7	3	0	0	0.5555555555555556	5	9	15	0.0	0.2857142857142857	0.9186281607651082	0.8895599885420941	0.3880299110706071	0.9322607742337436	0.6987531050358285	0.7928711599922987	0.7564925866754723	0.8825539089601735	0	0	0.0	0.008823020834802407	0.008823020834802407
3974	0.024838079654557768	0.013103623223636993	0.01140103434220368	0.9668125478874214	-1	0	0	0.4	4	0.5384615384615384	7	0.375	0.46153846153846156	9	6	5	3	0	0.625	5	8	15	0.2727272727272727	0.2	0.9186281607651082	0.8371161747272027	0.6988514220540365	0.9315238903052467	0.7715112231267469	0.7863561894983067	0.8891877301484408	0.864141278750897	0.2222222222222222	0.4444444444444444	0.0	0.01140103434220368	0.01140103434220368
2086	0.022683816729218983	0.006529947753735383	0.006151334154693385	0.9465217249539787	-1	0.5	2	0.5	5	0.5384615384615384	7	0.35714285714285715	0.46153846153846156	11	6	3	1	0	0.8571428571428571	6	7	15	0.2	0.25	0.8827834744685289	0.9070402553795829	0.4247469755174807	0.9323476126755067	0.6562570855352049	0.8063346108915738	0.7564925866754723	0.8917977073277834	1.0	0.09090909090909091	0.0	0.006151334154693385	0.006151334154693385
4440	0.024529434798271518	0.013071568539095997	0.012037029167313983	0.9667737204921798	-1	0	0	0.4	4	0.5384615384615384	7	0.375	0.46153846153846156	9	6	5	3	0	0.625	5	8	15	0.2727272727272727	0.2	0.9186281607651082	0.8371161747272027	0.798259965219321	0.93535617494838	0.7715112231267469	0.7723821221904218	0.870081349779274	0.8633728004590507	0.2222222222222222	0.4444444444444444	0.0	0.012037029167313983	0.012037029167313983
4561	0.026264894369490963	0.011263963836883245	0.011198923312833566	0.9503527074162558	-1	0	0	0.4	4	0.5384615384615384	7	0.3333333333333333	0.5384615384615384	10	7	4	3	0	0.5555555555555556	5	9	15	0.3333333333333333	0.2222222222222222	0.9186281607651082	0.8316741299081363	0.6195656468737596	0.9261370362332065	0.7351321640812877	0.7775045247402306	0.8916109237911464	0.857234826575776	0.2	0.2	0.0	0.011198923312833566	0.011198923312833566
677	0.001818091216535994	0.0017706771393235956	-0.0017694761258778972	0.9834588569552474	-1	0	0	1.0	1	0	0	1.0	0	1	0	0	1	0	0.5	2	1	2	0.3333333333333333	0	0	0	0	0	0	0	0	0	0	0	0	-0.0001769476125877897	-0.0001769476125877897
967	0.015208696800730736	0.002354556027940766	-0.0014815040727383304	0.9800566635499967	-1	0	0	0.42857142857142855	3	0.625	5	0.625	0.625	8	5	1	1	0	0.25	8	2	10	0.3333333333333333	0	0.8331877317744194	0.9183717752169177	0.3544120936260597	0.8763668589377461	0.5972975693149689	0.8204693734161029	0.8798741713513513	0.8771960543489935	1.0	0.125	0.0	-0.00014815040727383304	-0.00014815040727383304
750	0.013217161730077715	0.0020878036518458608	-0.0020712409329222974	0.9846445373886404	-1	0	0	0.16666666666666666	1	1.0	6	1.0	1.0	6	6	1	2	0	0.125	1	8	8	0.3333333333333333	0	0.459910547416081	0.9072001339967213	0.3749815609195668	0.9029546175304993	0.35450860248292393	0.8756179757104884	0.729895173934416	0.8960414636990741	0.5833333333333334	0	0.0	-0.00020712409329222973	-0.00020712409329222973
1346	0.013889541990928888	0.0011078261310780147	-0.001067110055297008	0.8951015630319866	-1	0	0	0.375	3	0.7777777777777778	7	0.55	0.7777777777777778	10	7	0	0	0	0.2	10	2	11	0.0	0.2222222222222222	0.9186281607651082	0.9414800324845755	0.41951026096725297	0.9002753523962157	0.6987531050358285	0.8060085012557981	0.7564925866754723	0.8941847370605377	0	0	0.0	-0.0001067110055297008	-0.0001067110055297008
251	0.0018309887134072	0.001735225951519015	-0.001735195007707053	0.9860886790689746	-1	0	0	1.0	1	0	0	1.0	0	1	0	0	1	0	0.5	1	2	2	0.3333333333333333	0	0	0	0	0	0	0	0	0	0	0	0	-0.0001735195007707053	-0.0001735195007707053
2459	0.02749112929607679	0.008288109504444226	0.005779103612258729	0.953449944745328	-1	0.5	2	0.5	5	0.5384615384615384	7	0.375	0.46153846153846156	10	6	4	1	0	0.625	5	8	15	0.125	0.25	0.9007058176168187	0.8950677671961171	0.40591997573324934	0.9188334211661737	0.7039797420552036	0.7969031737205597	0.7564925866754723	0.8785829240935313	1.0	0.1	0.0	0.005779103612258729	0.005779103612258729
3461	0.02445588040067379	0.012621849538410595	0.011222828709634558	0.9668761590533875	-1	0	0	0.4	4	0.5384615384615384	7	0.375	0.46153846153846156	9	6	5	3	0	0.625	5	8	15	0.2727272727272727	0.2	0.9186281607651082	0.8371161747272027	0.6988514220540365	0.9315238903052467	0.7715112231267469	0.7863561894983067	0.8891877301484408	0.864141278750897	0.2222222222222222	0.4444444444444444	0.0	0.011222828709634558	0.011222828709634558
2993	0.02505095514302534	0.0034408636594890026	0.0008178347845421592	0.9610712804818959	-1	0	0	0.4	4	0.5384615384615384	7	0.3333333333333333	0.5384615384615384	11	7	3	3	0	0.5555555555555556	5	9	15	0.5	0.2222222222222222	0.9186281607651082	0.8214778856897089	0.5402798716934828	0.9103961190074481	0.7715112231267469	0.7674065380902773	0.8891877301484408	0.8428426503842524	0.2727272727272727	0.36363636363636365	0.0	0.0008178347845421592	0.0008178347845421592
1827	0.021083340549390112	0.0049248512226949545	0.0048223995128843875	0.9486754311611411	-1	0.5	2	0.5	5	0.5384615384615384	7	0.375	0.46153846153846156	10	6	4	2	0	0.625	5	8	15	0.25	0.25	0.903230125893945	0.8951781735481755	0.5017689063014821	0.9236990792015783	0.6775050952855167	0.7975107180654998	0.7564925866754723	0.8811211411030733	0.55	0.2	0.0	0.0048223995128843875	0.0048223995128843875
5001	0.02463079416319704	0.012700668117473385	0.01125786188117207	0.9666495841006202	-1	0	0	0.4	4	0.5384615384615384	7	0.375	0.46153846153846156	9	6	5	3	0	0.625	5	8	15	0.2727272727272727	0.2	0.9186281607651082	0.8371161747272027	0.798259965219321	0.93535617494838	0.7715112231267469	0.7863561894983067	0.8891877301484408	0.8665377148688564	0.2222222222222222	0.4444444444444444	0.0	0.01125786188117207	0.01125786188117207
3636	0.025072861353604446	0.009045147660777702	0.002200088849466827	0.9637296231481655	-1	0	0	0.4	4	0.5384615384615384	7	0.375	0.46153846153846156	9	6	5	3	0	0.625	5	8	15	0.2727272727272727	0.2	0.9186281607651082	0.8371161747272027	0.9123250548395339	0.912934294551934	0.7715112231267469	0.7863561894983067	0.8645267522312469	0.8536277344507276	0.2222222222222222	0.4444444444444444	0.0	0.002200088849466827	0.002200088849466827
2503	0.027407878920036165	0.0078093800747331575	0.005915997172443359	0.9538354252104845	-1	0.5	2	0.5	5	0.5384615384615384	7	0.375	0.46153846153846156	10	6	4	2	0	0.625	5	8	15	0.25	0.25	0.903230125893945	0.8951781735481755	0.4063884432940439	0.9169222249772119	0.7153617410822	0.7595473012206571	0.7564925866754723	0.8697483007726182	0.55	0.1	0.0	0.005915997172443359	0.005915997172443359
573	0.027902669404374747	0.00575678952702924	-0.005691418433263223	0.9520352001204089	-1	0	0	0.3	3	0.6923076923076923	9	0.3	0.6923076923076923	12	9	2	1	0	0.5	5	10	15	0.2	0	0.8757318007574476	0.9238372552059888	0.6713852878993595	0.9579533698353637	0.5656502627400946	0.8349034088221103	0.7564925866754723	0.9179004366497285	1.0	0.16666666666666666	0.0	-0.0005691418433263223	-0.0005691418433263223
4467	None	None	None	None	None	0	0	0.3	3	0.6923076923076923	9	0.5357142857142857	0.6153846153846154	10	8	4	2	0	0.5714285714285714	4	7	15	0.2	0.2222222222222222	0.903230125893945	0.8939081916348676	0.44400245821348105	0.9169721003252906	0.6775050952855167	0.9009923485172467	0.7057568304605621	0.9044058060899298	0.55	0.2	0.0	None	None
3814	0.022276735894765386	0.007539462738447472	0.006465902116654488	0.9619846038117351	-1	0	0	0.4	4	0.5384615384615384	7	0.375	0.46153846153846156	9	6	5	2	0	0.625	5	8	15	0.18181818181818182	0.2	0.9186281607651082	0.8368825273261712	0.6988514220540365	0.9208119865157074	0.7715112231267469	0.7858476439541533	0.8767922711744567	0.8576905852659581	0.5555555555555556	0.3333333333333333	0.0	0.006465902116654488	0.006465902116654488
3248	0.027068755500406712	0.011457310251619321	0.011400602235827891	0.9506276766025902	-1	0	0	0.4	4	0.5384615384615384	7	0.3333333333333333	0.5384615384615384	10	7	4	3	0	0.5555555555555556	5	9	15	0.3333333333333333	0.2222222222222222	0.9186281607651082	0.8316741299081363	0.6195656468737596	0.9261370362332065	0.7351321640812877	0.7775045247402306	0.8916109237911464	0.857234826575776	0.2	0.2	0.0	0.011400602235827891	0.011400602235827891
1247	0.0246031526540029	0.0033333219266105155	0.002849944545202819	0.7053723454108438	-1	0	0	0.1	1	1.0	13	1.0	1.0	14	13	0	1	0	0.06666666666666667	1	15	15	0.3333333333333333	0	0.8603337658862845	0.9130239631851013	0.419119750914524	0.8908306593278136	0.6074728263930449	0.8365752375246635	0.7430757153199663	0.8836833352517429	1.0	0.07142857142857142	0.0	0.002849944545202819	0.002849944545202819
839	0.004599567730849612	0.0045258861025715405	-0.004521706012154982	0.981820856418189	-1	1.0	2	1.0	7	0.0	0	0.625	0	7	0	2	0	0	1.0	4	4	10	0.0	0.6666666666666666	0	0	0	0	0	0	0	0	0	0	0	-0.00045217060121549823	-0.00045217060121549823
2464	0.02674797246936949	0.011582029254906973	0.011480481179943781	0.9506548695171588	-1	0	0	0.4	4	0.5384615384615384	7	0.3333333333333333	0.5384615384615384	10	7	4	3	0	0.5555555555555556	5	9	15	0.3333333333333333	0.2222222222222222	0.9186281607651082	0.8316741299081363	0.6195656468737596	0.9261370362332065	0.7351321640812877	0.7775045247402306	0.8916109237911464	0.857234826575776	0.2	0.2	0.0	0.011480481179943781	0.011480481179943781
4192	0.024738261288657273	0.012751281938862895	0.011463843720962753	0.9664002135950388	-1	0	0	0.4	4	0.5384615384615384	7	0.375	0.46153846153846156	9	6	5	3	0	0.625	5	8	15	0.2727272727272727	0.2	0.9186281607651082	0.8371161747272027	0.6988514220540365	0.9315238903052467	0.7715112231267469	0.7863561894983065	0.8891877301484408	0.864141278750897	0.2222222222222222	0.4444444444444444	0.0	0.011463843720962753	0.011463843720962753
4827	0.02444199838461075	0.012689010259489337	0.011436029223532084	0.9667402643584596	-1	0	0	0.4	4	0.5384615384615384	7	0.375	0.46153846153846156	9	6	5	3	0	0.625	5	8	15	0.2727272727272727	0.2	0.9186281607651082	0.8371161747272027	0.798259965219321	0.93535617494838	0.7715112231267469	0.7863561894983067	0.8891877301484408	0.8665377148688564	0.2222222222222222	0.4444444444444444	0.0	0.011436029223532084	0.011436029223532084
680	0.02106431436944143	0.007085349490804096	-0.0029687554529142755	0.9547613357219067	-1	0	0	0.3	3	0.6923076923076923	9	0.3333333333333333	0.6923076923076923	12	9	2	1	0	0.5555555555555556	5	9	15	0.2	0	0.903230125893945	0.9047923946618244	0.4247469755174807	0.9048734163659831	0.6775050952855167	0.8592064156501249	0.7564925866754723	0.8913219189046869	1.0	0.08333333333333333	0.0	-0.00029687554529142756	-0.00029687554529142756
653	0.0018339936507207437	0.001772735954757902	-0.001772668260084177	0.9855387439646909	-1	0	0	1.0	1	0	0	1.0	0	1	0	0	0	0	0.5	1	2	2	0.0	0	0	0	0	0	0	0	0	0	0	0	0	-0.0001772668260084177	-0.0001772668260084177
1835	0.02113498496574429	0.005376842103218194	0.004832778299331778	0.9498775999007867	-1	0.5	2	0.5	5	0.5384615384615384	7	0.375	0.46153846153846156	10	6	4	2	0	0.625	5	8	15	0.25	0.25	0.903230125893945	0.8951781735481755	0.5017689063014821	0.9236990792015783	0.6775050952855167	0.7975107180654998	0.7564925866754723	0.8811211411030733	0.55	0.2	0.0	0.004832778299331778	0.004832778299331778
98	0.015929422201808444	0.006294847474840872	-0.005834705180008749	0.9718127071588936	-1	0	0	0.2	2	0.9230769230769231	12	0.3125	0.9230769230769231	14	12	0	0	0	0.3333333333333333	4	12	15	0.0	0	0.6832852783138027	0.9695086594189776	0.6572608470547887	0.9376334216007434	0.31279162606214206	0.918201532159785	0.9146098487769023	0.9459669396832983	0	0	0.0	-0.0005834705180008749	-0.0005834705180008749
590	0.0019050094929323872	0.0016794169379313467	-0.0016788147872939655	0.9837823745930976	-1	0	0	1.0	1	0	0	1.0	0	1	0	0	1	0	0.5	2	1	2	0.3333333333333333	0	0	0	0	0	0	0	0	0	0	0	0	-0.00016788147872939655	-0.00016788147872939655
1456	0.020865299513147167	0.006167500845500357	-0.0013391518387681407	0.9525741233834961	-1	0	0	0.3	3	0.6923076923076923	9	0.3333333333333333	0.6923076923076923	12	9	2	1	0	0.5555555555555556	5	9	15	0.2	0	0.903230125893945	0.9047923946618244	0.4247469755174807	0.9111706135509741	0.6775050952855167	0.8592064156501249	0.7564925866754723	0.8937335005272378	1.0	0.16666666666666666	0.0	-0.00013391518387681408	-0.00013391518387681408
570	0.017088888647861292	0.0047870920782544105	-0.004659653441141761	0.9658530201059207	-1	0.25	1	0.6	6	0.46153846153846156	6	0.3125	0.38461538461538464	11	5	3	1	0	0.75	6	8	15	0.25	0.15384615384615385	0.9186281607651082	0.9450837302270739	0.4247469755174807	0.9408340590176398	0.6987531050358285	0.8573162570566261	0.7564925866754723	0.921893298313133	1.0	0.09090909090909091	0.0	-0.0004659653441141761	-0.0004659653441141761
2941	0.03531927236903941	0.014857128557526756	-0.014682276181042038	0.9723111836704926	-1	0	0	0.4	4	0.5384615384615384	7	0.3333333333333333	0.5384615384615384	10	7	4	3	0	0.5555555555555556	5	9	15	0.3333333333333333	0.2222222222222222	0.8603337658862845	0.916505023851498	0.3544120936260597	0.9376121134937032	0.6775050952855167	0.8239886321930755	0.8331346552195996	0.9017171621826661	0.2	0.4	0.0	-0.0014682276181042038	-0.0014682276181042038
4968	0.024591743187352903	0.013124889668516227	0.012015416202631104	0.9667541533469679	-1	0	0	0.4	4	0.5384615384615384	7	0.375	0.46153846153846156	9	6	5	3	0	0.625	5	8	15	0.2727272727272727	0.2	0.9186281607651082	0.8371161747272027	0.798259965219321	0.93535617494838	0.7715112231267469	0.7723821221904218	0.870081349779274	0.8633728004590507	0.2222222222222222	0.4444444444444444	0.0	0.012015416202631104	0.012015416202631104
1559	0.025753126014401034	0.005073106154035716	0.003140615621112619	0.6192681148534782	-1	0	0	0.1	1	1.0	13	1.0	1.0	14	13	0	1	0	0.06666666666666667	1	15	15	0.3333333333333333	0	0.8603337658862845	0.9130239631851013	0.419119750914524	0.8968385468134787	0.6121599291213856	0.8480175101032098	0.7427342340519069	0.8887083957835485	1.0	0.07142857142857142	0.0	0.003140615621112619	0.003140615621112619
1351	0.03271425385822739	0.00808555698801079	-0.007251369386391187	0.9444940890509677	-1	0	0	0.1111111111111111	1	1.0	11	1.0	1.0	11	11	1	4	0	0.07692307692307693	1	13	13	0.6666666666666666	0	0.459910547416081	0.9121722367766587	0.3749815609195668	0.8857376437844381	0.5586885672508851	0.89031519783826	0.7564925866754723	0.8966718243408418	0.09090909090909091	0.09090909090909091	0.0	-0.0007251369386391187	-0.0007251369386391187
2594	0.026885182529963	0.011503572773229848	0.011436397976354243	0.9503922365105204	-1	0	0	0.4	4	0.5384615384615384	7	0.3333333333333333	0.5384615384615384	10	7	4	3	0	0.5555555555555556	5	9	15	0.3333333333333333	0.2222222222222222	0.9186281607651082	0.8316741299081363	0.6195656468737596	0.9261370362332065	0.7351321640812877	0.7775045247402306	0.8916109237911464	0.857234826575776	0.2	0.2	0.0	0.011436397976354243	0.011436397976354243
4269	0.02301025297070757	0.0015765653147315336	8.448187659632109e-05	0.9421268075006712	-1	0	0	0.4	4	0.5	6	0.4	0.5	10	6	3	2	0	0.7142857142857143	5	7	14	0.3333333333333333	0.25	0.9186281607651082	0.623112912609027	0.6195656468737596	0.9059058732523234	0.7351321640812877	0.7330457069722036	0.804933967588342	0.7788856335320592	0.55	0.1	0.0	8.448187659632109e-05	8.448187659632109e-05
707	0.0017770548601365812	0.0017255218816980417	-0.001723385731007327	0.9833279817644369	-1	0	0	1.0	1	0	0	1.0	0	1	0	0	0	0	0.5	2	1	2	0.0	0	0	0	0	0	0	0	0	0	0	0	0	-0.00017233857310073268	-0.00017233857310073268
1627	0.027625415991542987	0.004674042759744929	0.00039238383240246824	0.9558602046127604	-1	0	0	0.2	2	0.9230769230769231	12	0.23809523809523808	0.8461538461538461	13	11	1	2	0	0.7777777777777778	7	9	15	0.5	0	0.9186281607651082	0.9157712337033752	0.4247469755174807	0.9076645911051614	0.6987531050358285	0.7035151970091257	0.8707956029368149	0.8635692510233144	0.6153846153846154	0.23076923076923078	0.0	0.00039238383240246824	0.00039238383240246824
4452	0.024888465126164758	0.013575463503184308	0.012198863107455672	0.9661830661768988	-1	0	0	0.4	4	0.5384615384615384	7	0.375	0.46153846153846156	9	6	5	3	0	0.625	5	8	15	0.2727272727272727	0.2	0.9186281607651082	0.8371161747272027	0.6988514220540365	0.9315238903052467	0.7715112231267469	0.7863561894983067	0.8891877301484408	0.864141278750897	0.2222222222222222	0.4444444444444444	0.0	0.012198863107455672	0.012198863107455672
3208	0.028290593538042443	0.006077944121884971	0.003934545160479506	0.9560291388958547	-1	0	0	0.4	4	0.5384615384615384	7	0.3333333333333333	0.5384615384615384	10	7	4	3	0	0.5555555555555556	5	9	15	0.3333333333333333	0.2222222222222222	0.9186281607651082	0.8316741299081363	0.6195656468737596	0.9242253955917341	0.7715112231267469	0.7478677966417258	0.8916109237911464	0.8492419770929045	0.2	0.4	0.0	0.003934545160479506	0.003934545160479506
2192	0.02235974245063115	0.0073006354860501	0.006131927792025849	0.9494033916448128	-1	0.5	2	0.6	6	0.46153846153846156	6	0.35714285714285715	0.46153846153846156	11	6	3	0	0	0.8571428571428571	6	7	15	0.0	0.25	0.9186281607651082	0.8895599885420941	0.3460213121263232	0.934796811554144	0.6562570855352049	0.7556066593170702	0.7564925866754723	0.8764541895071974	0	0	0.0	0.006131927792025849	0.006131927792025849
2142	0.019846929502114686	0.005551158880083115	0.0032944426521903905	0.9418646912780031	-1	0.25	1	0.4	4	0.6153846153846154	8	0.35714285714285715	0.5384615384615384	10	7	4	1	0	0.8571428571428571	6	7	15	0.1111111111111111	0.2222222222222222	0.9186281607651082	0.8258388154693658	0.6393823976302399	0.9154322062172625	0.6987531050358285	0.893010672950954	0.9032608416126071	0.8828855122853981	1.0	0.1	0.0	0.0032944426521903905	0.0032944426521903905
2245	0.023771405525936973	0.010690405520620935	0.006120959660853956	0.9475313740298095	-1	0.5	2	0.6	6	0.46153846153846156	6	0.35714285714285715	0.46153846153846156	11	6	3	0	0	0.8571428571428571	6	7	15	0.0	0.25	0.9186281607651082	0.8895599885420941	0.3880299110706071	0.9322607742337436	0.6987531050358285	0.7928711599922987	0.7564925866754723	0.8825539089601735	0	0	0.0	0.006120959660853956	0.006120959660853956
931	0.00177284387353485	0.0017249987267379365	-0.0017228827117560794	0.9833559402806223	-1	0	0	1.0	1	0	0	1.0	0	1	0	0	0	0	0.5	2	1	2	0.0	0	0	0	0	0	0	0	0	0	0	0	0	-0.00017228827117560794	-0.00017228827117560794
1550	0.019064682055211713	0.004073985011913656	6.14696139617391e-05	0.9641784066592259	-1	0.5	2	0.5	5	0.5384615384615384	7	0.3125	0.5384615384615384	12	7	2	1	0	0.75	6	8	15	0.3333333333333333	0.2857142857142857	0.8603337658862845	0.9081207867429594	0.43837523361052444	0.9096880264684096	0.6121599291213856	0.8295788548945262	0.7427342340519069	0.8870670780309652	1.0	0.16666666666666666	0.0	6.14696139617391e-05	6.14696139617391e-05
120	0.005674747119506549	0.004370047845419269	-0.004359297068865942	0.9804846306404688	-1	0	0	0.5	4	0.4444444444444444	4	0.39285714285714285	0.3333333333333333	4	3	6	4	0	0.5714285714285714	7	4	11	0.26666666666666666	0.2222222222222222	0.9075463265498953	0.930365356390515	0.938220053173144	0.879796122418161	0.46266884035940514	0.8798322660980261	0.9387256786749189	0.8994582530782774	0.25	0.75	0.0	-0.00043592970688659423	-0.00043592970688659423
1186	0.009592221312707302	0.002694554516679984	0.0002980545747853889	0.9736635849658887	-1	0	0	0.5555555555555556	5	0.45454545454545453	5	0.4642857142857143	0.36363636363636365	9	4	3	0	0	0.5714285714285714	7	4	13	0.0	0.18181818181818182	0.9186281607651082	0.9457255315689205	0.28407721173463873	0.8923911056398354	0.58083197219879	0.8029019792694644	0.7564925866754723	0.8933993153803041	0	0	0.0	0.0002980545747853889	0.0002980545747853889
83	0.00212733439731466	0.001967819244201385	-0.001967814007349658	0.9854533948548065	-1	0	0	1.0	2	0.0	0	0.75	0	1	0	1	0	0	1.0	2	2	3	0.0	0	0	0	0	0	0	0	0	0	0	0	0	-0.00019678140073496579	-0.00019678140073496579
4835	0.024720778082477596	0.013508339521935942	0.011946606190027355	0.9664813684454323	-1	0	0	0.4	4	0.5384615384615384	7	0.375	0.46153846153846156	9	6	5	3	0	0.625	5	8	15	0.2727272727272727	0.2	0.9186281607651082	0.8371161747272027	0.6988514220540365	0.9315238903052467	0.7715112231267469	0.7863561894983067	0.8891877301484408	0.864141278750897	0.2222222222222222	0.2222222222222222	0.0	0.011946606190027355	0.011946606190027355
4455	0.021073890850478817	0.006144659810619082	0.006141726160682885	0.9569918964590901	-1	0	0	0.3	3	0.6923076923076923	9	0.3125	0.5384615384615384	10	7	4	2	0	0.75	6	8	15	0.2222222222222222	0.2	0.9186281607651082	0.8188935488044871	0.7496723169071574	0.9086715595330284	0.7715112231267469	0.8939840288283067	0.7903482403285623	0.8786274511574985	0.55	0.2	0.0	0.006141726160682885	0.006141726160682885
22	0.022697410633023666	0.008300690949824701	-0.003171937241483998	0.9757663051991232	-1	0	0	0.5	5	0.46153846153846156	6	0.42857142857142855	0.3076923076923077	8	4	6	0	0	0.7142857142857143	5	7	15	0.0	0.6153846153846154	0.8604430873006305	0.8934891330737558	0.24407276527309407	0.6643467217621565	0.741440246897709	0.8770820720844097	0.9266540006213448	0.8308362352313208	0	0	0.0	-0.0003171937241483998	-0.0003171937241483998
3618	0.02683939110191587	0.011288353010474766	0.011252308388402469	0.9502116564373656	-1	0	0	0.4	4	0.5384615384615384	7	0.3333333333333333	0.5384615384615384	10	7	4	3	0	0.5555555555555556	5	9	15	0.3333333333333333	0.2222222222222222	0.9186281607651082	0.8316741299081363	0.6195656468737596	0.9261370362332065	0.7351321640812877	0.7775045247402306	0.8916109237911464	0.857234826575776	0.2	0.2	0.0	0.011252308388402469	0.011252308388402469
3995	0.024730170814087588	0.013035767735037144	0.011689674644527198	0.9664974811723126	-1	0	0	0.4	4	0.5384615384615384	7	0.375	0.46153846153846156	9	6	5	3	0	0.625	5	8	15	0.2727272727272727	0.2	0.9186281607651082	0.8371161747272027	0.6988514220540365	0.9315238903052467	0.7715112231267469	0.7863561894983065	0.8891877301484408	0.864141278750897	0.2222222222222222	0.4444444444444444	0.0	0.011689674644527198	0.011689674644527198
4006	0.021624166439670453	0.006502280426405874	-0.0013376828099050102	0.9657150391801826	-1	0	0	0.4	4	0.5384615384615384	7	0.375	0.46153846153846156	9	6	5	3	0	0.625	5	8	15	0.2727272727272727	0.2	0.9186281607651082	0.8371161747272027	0.8004932117602783	0.9370033548638231	0.7715112231267469	0.8071451474285972	0.8891877301484408	0.872439093807732	0.2222222222222222	0.4444444444444444	0.0	-0.00013376828099050103	-0.00013376828099050103
4025	0.022203664608556283	0.008465231131075855	0.007369143667018007	0.9466824804331893	-1	0	0	0.4	4	0.5384615384615384	7	0.3125	0.5384615384615384	10	7	4	2	0	0.75	6	8	15	0.2222222222222222	0.2	0.9186281607651082	0.8262489430115088	0.7993765884897996	0.9199916854013128	0.7715112231267469	0.7749524615106305	0.8058494286135857	0.85144743281992	0.55	0.2	0.0	0.007369143667018007	0.007369143667018007
1187	0.008159338237224853	0.0033314929925996302	-3.63124581064345e-05	0.9724829086646352	-1	0	0	0.375	3	0.6666666666666666	6	0.4583333333333333	0.4444444444444444	6	4	4	0	0	0.6666666666666666	6	4	11	0.0	0.2857142857142857	0.957686046837441	0.9359166583383425	0.4247469755174807	0.9085942866537948	0.6987531050358285	0.840486167816447	0.8154887177027759	0.9014340342012593	0	0	0.0	-3.6312458106434503e-06	-3.6312458106434503e-06
4236	0.013372910587110548	0.006798638837502143	-0.0052683875576474415	0.9478695447132498	-1	0.25	1	0.5	5	0.46153846153846156	6	0.35714285714285715	0.3076923076923077	8	4	6	6	0	0.8571428571428571	7	6	15	0.5	0.2	0.9186281607651082	0.6231247370708636	0.6634717457950663	0.9222795862833194	0.7351321640812877	0.6487208281441079	0.8124552798730571	0.7679303280519649	0.1875	0.25	0.0	-0.0005268387557647441	-0.0005268387557647441
3645	0.026185463667797938	0.011762548206316729	0.011714802669979752	0.9504388706499785	-1	0	0	0.4	4	0.5384615384615384	7	0.3333333333333333	0.5384615384615384	10	7	4	3	0	0.5555555555555556	5	9	15	0.3333333333333333	0.2222222222222222	0.9186281607651082	0.8316741299081363	0.6195656468737596	0.9261370362332065	0.7351321640812877	0.7775045247402306	0.8916109237911464	0.857234826575776	0.2	0.2	0.0	0.011714802669979752	0.011714802669979752
2985	0.026790914849621605	0.011559169549053953	0.011538684571252754	0.9501459939400446	-1	0	0	0.4	4	0.5384615384615384	7	0.3333333333333333	0.5384615384615384	10	7	4	3	0	0.5555555555555556	5	9	15	0.3333333333333333	0.2222222222222222	0.9186281607651082	0.8316741299081363	0.6195656468737596	0.9261370362332065	0.7351321640812877	0.7775045247402306	0.8916109237911464	0.857234826575776	0.2	0.2	0.0	0.011538684571252754	0.011538684571252754
4792	0.02423730575683468	0.013021898185036707	0.011546582612633232	0.9665609518555246	-1	0	0	0.4	4	0.5384615384615384	7	0.375	0.46153846153846156	9	6	5	3	0	0.625	5	8	15	0.2727272727272727	0.2	0.9186281607651082	0.8371161747272027	0.6988514220540365	0.9315238903052467	0.7715112231267469	0.8179093323311099	0.8939874457099135	0.8717479765851627	0.2222222222222222	0.4444444444444444	0.0	0.011546582612633232	0.011546582612633232
4023	0.024947607910158737	0.013140284947444224	0.011952891421758774	0.9664571939784888	-1	0	0	0.4	4	0.5384615384615384	7	0.375	0.46153846153846156	9	6	5	3	0	0.625	5	8	15	0.2727272727272727	0.2	0.9186281607651082	0.8371161747272027	0.6988514220540365	0.9315238903052467	0.7715112231267469	0.7852971889824936	0.8939874457099135	0.8638948522351099	0.2222222222222222	0.4444444444444444	0.0	0.011952891421758774	0.011952891421758774
1493	0.023321562662015443	0.004516573759974587	0.0045085957065569586	0.9242338320692732	-1	0	0	0.3	3	0.6923076923076923	9	0.375	0.6923076923076923	11	9	3	1	0	0.625	5	8	15	0.125	0	0.9186281607651082	0.894592849328418	0.4247469755174807	0.9101335937758993	0.6562570855352049	0.7405809559408125	0.7564925866754723	0.8622690536029558	1.0	0.09090909090909091	0.0	0.0045085957065569586	0.0045085957065569586
28	0.0021525558004271118	0.0019002849108354432	-0.001900084245703452	0.9853196556114742	-1	0	0	1.0	2	0.0	0	0.75	0	2	0	0	0	0	1.0	2	2	3	0.0	0	0	0	0	0	0	0	0	0	0	0	0	-0.0001900084245703452	-0.0001900084245703452
2780	0.01929267289231608	0.005304494214328193	-0.00530195070085534	0.9598699508097052	-1	0.5	2	0.5	5	0.5384615384615384	7	0.35714285714285715	0.46153846153846156	11	6	3	1	0	0.8571428571428571	6	7	15	0.2	0.25	0.8878320910227817	0.907125053894203	0.4247469755174807	0.9317372519640529	0.6562570855352049	0.8063346108915738	0.7564925866754723	0.8915198015358274	1.0	0.18181818181818182	0.0	-0.000530195070085534	-0.000530195070085534
3835	0.021108860302588225	0.002783935639094699	-0.001527643133603554	0.985993676589169	-1	0	0	0.4	4	0.5384615384615384	7	0.3333333333333333	0.5384615384615384	10	7	4	3	0	0.5555555555555556	5	9	15	0.3333333333333333	0.2222222222222222	0.8603337658862845	0.9215884162965946	0.4247469755174807	0.9125751625787198	0.6775050952855167	0.8213093872331377	0.8916109237911464	0.8920275283194705	0.2	0.2	0.0	-0.0001527643133603554	-0.0001527643133603554
636	0.002557366173007443	0.001910749694610832	-0.0019076810590753952	0.9717123727012218	-1	0	0	0.5	1	1.0	1	1.0	1.0	1	1	1	0	0	0.3333333333333333	3	1	3	0.0	0	0.962358726173042	0.5	0.944437162477169	0.5	0.3462346789370404	0.5	0.9459934371172665	0.5	0	0	0.0	-0.00019076810590753953	-0.00019076810590753953
2102	0.015802092886291745	0.004087915634855484	-0.003726373475763767	0.9617114345101346	-1	0.5	2	0.5	5	0.5384615384615384	7	0.42857142857142855	0.46153846153846156	11	6	3	1	0	0.7142857142857143	5	7	15	0.2	0.25	0.9186281607651082	0.8892225680091556	0.4247469755174807	0.922420184160155	0.6878660958208458	0.7409656295496119	0.7564925866754723	0.8664394365759751	1.0	0.09090909090909091	0.0	-0.00037263734757637674	-0.00037263734757637674
2895	0.026716227250980582	0.011312256201206457	0.011216680544236315	0.9502287961443597	-1	0	0	0.4	4	0.5384615384615384	7	0.3333333333333333	0.5384615384615384	10	7	4	3	0	0.5555555555555556	5	9	15	0.3333333333333333	0.2222222222222222	0.9186281607651082	0.8316741299081363	0.6195656468737596	0.9261370362332065	0.7351321640812877	0.7775045247402306	0.8916109237911464	0.857234826575776	0.2	0.2	0.0	0.011216680544236315	0.011216680544236315
1139	0.02136289242293746	0.006167306317345084	-0.0007155355323978319	0.9547828011363902	-1	0	0	0.3	3	0.6923076923076923	9	0.3333333333333333	0.6923076923076923	12	9	2	1	0	0.5555555555555556	5	9	15	0.2	0	0.903230125893945	0.9047923946618244	0.4247469755174807	0.9063915640209361	0.6775050952855167	0.8592064156501249	0.7564925866754723	0.8918941834847519	1.0	0.08333333333333333	0.0	-7.155355323978319e-05	-7.155355323978319e-05
302	0.02078673615169804	0.0061860343796476015	-0.0009004129315516014	0.9539952105744585	-1	0	0	0.3	3	0.6923076923076923	9	0.3333333333333333	0.6923076923076923	12	9	2	1	0	0.5555555555555556	5	9	15	0.2	0	0.903230125893945	0.9047923946618244	0.4247469755174807	0.9113783109691593	0.6775050952855167	0.8592064156501249	0.7564925866754723	0.8938147967139396	1.0	0.16666666666666666	0.0	-9.004129315516014e-05	-9.004129315516014e-05
1076	0.023423739920586044	0.003907242464009458	-0.001258100413606591	0.9295089438344422	-1	0	0	0.3	3	0.6923076923076923	9	0.375	0.6923076923076923	11	9	3	1	0	0.625	5	8	15	0.125	0	0.9186281607651082	0.8964617102654954	0.4247469755174807	0.9075939237533156	0.6562570855352049	0.7405809559408125	0.7564925866754723	0.8618454400759575	1.0	0.09090909090909091	0.0	-0.0001258100413606591	-0.0001258100413606591
2005	0.022041519586935326	0.007132654655812845	0.00598262925140548	0.9497867817036033	-1	0.5	2	0.6	6	0.46153846153846156	6	0.35714285714285715	0.46153846153846156	11	6	3	0	0	0.8571428571428571	6	7	15	0.0	0.25	0.9186281607651082	0.8895599885420941	0.3460213121263232	0.934796811554144	0.6562570855352049	0.7556066593170702	0.7564925866754723	0.8764541895071974	0	0	0.0	0.00598262925140548	0.00598262925140548
4388	0.024904783279622734	0.012832259579533422	0.011530155162753207	0.9667639300928342	-1	0	0	0.4	4	0.5384615384615384	7	0.375	0.46153846153846156	9	6	5	3	0	0.625	5	8	15	0.2727272727272727	0.2	0.9186281607651082	0.8371161747272027	0.6988514220540365	0.9315238903052467	0.7715112231267469	0.7863561894983067	0.8891877301484408	0.864141278750897	0.2222222222222222	0.4444444444444444	0.0	0.011530155162753207	0.011530155162753207
2347	0.022759022812514733	0.00721124001322441	0.00701247499183776	0.9466434743813575	-1	0.5	2	0.5	5	0.5384615384615384	7	0.35714285714285715	0.46153846153846156	11	6	3	1	0	0.8571428571428571	6	7	15	0.2	0.25	0.8827834744685289	0.9070402553795829	0.4247469755174807	0.9323476126755067	0.6562570855352049	0.8063346108915738	0.7564925866754723	0.8917977073277834	1.0	0.09090909090909091	0.0	0.00701247499183776	0.00701247499183776
3001	0.02265811408405226	0.006366413437617238	0.006183961229964394	0.9400561577540206	-1	0	0	0.4	4	0.5384615384615384	7	0.3333333333333333	0.5384615384615384	11	7	3	2	0	0.5555555555555556	5	9	15	0.3333333333333333	0.2222222222222222	0.9186281607651082	0.8214778856897089	0.6988514220540365	0.9136769316446528	0.7715112231267469	0.7674065380902773	0.8891877301484408	0.8446400344397766	0.5454545454545454	0.09090909090909091	0.0	0.006183961229964394	0.006183961229964394
1565	0.04361808747270617	0.00940827191467749	0.0022909023921761627	0.5755528173402489	-1	0	0	0.1	1	1.0	13	0.3125	0.9230769230769231	13	12	1	2	0	0.3333333333333333	4	12	15	0.4	0	0.9186281607651082	0.8873424709350425	0.4247469755174807	0.9233057201729672	0.6987531050358285	0.7447745300454389	0.7564925866754723	0.8669568068972535	0.5769230769230769	0.23076923076923078	0.0	0.0022909023921761627	0.0022909023921761627
833	0.0017958220352082064	0.0017306679958532416	-0.001730613922898478	0.9856371372928384	-1	0	0	1.0	1	0	0	1.0	0	1	0	0	0	0	0.5	1	2	2	0.0	0	0	0	0	0	0	0	0	0	0	0	0	-0.00017306139228984778	-0.00017306139228984778
2718	0.01638905757663888	0.0011975149363784362	0.0003587762833869881	0.9373788086776065	-1	0	0	0.4	4	0.5384615384615384	7	0.3333333333333333	0.46153846153846156	9	6	5	5	0	0.5555555555555556	5	9	15	0.45454545454545453	0.2222222222222222	0.9186281607651082	0.6288981581605001	0.5402798716934828	0.9041651435322852	0.6987531050358285	0.7421733659520959	0.8891877301484408	0.7818348655411607	0.1111111111111111	0.2222222222222222	0.0	0.0003587762833869881	0.0003587762833869881
90	0.010059164514389795	0.005362833604583743	-0.005322303515324087	0.9250921344659251	-1	0	0	0.5	5	0.38461538461538464	5	0.4166666666666667	0.15384615384615385	3	2	11	5	0	1.0	6	6	15	0.2	0.3333333333333333	0.7457142659565567	0.606739506003975	0.1	0.9532186107008224	0.6170040240439112	0.8715284051407607	0.9421588091371498	0.8566215912820361	0.3333333333333333	0.6666666666666666	0.0	-0.0005322303515324087	-0.0005322303515324087
4126	0.02471415823637096	0.013292665601107232	0.011776723649830128	0.9667167223624471	-1	0	0	0.4	4	0.5384615384615384	7	0.375	0.46153846153846156	9	6	5	3	0	0.625	5	8	15	0.2727272727272727	0.2	0.9186281607651082	0.8371161747272027	0.6988514220540365	0.9315238903052467	0.7715112231267469	0.7723821221904218	0.870081349779274	0.8609286559553861	0.2222222222222222	0.4444444444444444	0.0	0.011776723649830128	0.011776723649830128
1906	0.019146239751946178	0.0009434394212947045	-0.0008370802666509005	0.9566912913252276	-1	0.5	2	0.5	5	0.5384615384615384	7	0.35714285714285715	0.46153846153846156	10	6	4	2	0	0.8571428571428571	6	7	15	0.25	0.25	0.9007058176168187	0.8950677671961171	0.4247469755174807	0.9162948182334217	0.6356825316325662	0.7475616344358516	0.7564925866754723	0.8669308775187254	0.6	0.1	0.0	-8.370802666509005e-05	-8.370802666509005e-05
3752	0.0261095628774934	0.011205970073492196	0.011060260012095001	0.9506202097711423	-1	0	0	0.4	4	0.5384615384615384	7	0.3333333333333333	0.5384615384615384	10	7	4	3	0	0.5555555555555556	5	9	15	0.3333333333333333	0.2222222222222222	0.9186281607651082	0.8316741299081363	0.6195656468737596	0.9261370362332065	0.7351321640812877	0.7958535772123848	0.895277617277097	0.8616396659166383	0.2	0.2	0.0	0.011060260012095001	0.011060260012095001
4451	0.02569564347228936	0.0020163040044761838	-0.0020157377313483344	0.9592453510897438	-1	0	0	0.4	4	0.5384615384615384	7	0.3333333333333333	0.5384615384615384	10	7	4	3	0	0.5555555555555556	5	9	15	0.3333333333333333	0.2222222222222222	0.9186281607651082	0.8316741299081363	0.5444803460375333	0.9184578904469755	0.7351321640812877	0.7775045247402306	0.8916109237911464	0.85280416492983	0.2	0.2	0.0	-0.00020157377313483345	-0.00020157377313483345
4235	0.024630854987531644	0.013004544797937164	0.011823868729716188	0.9666665744806641	-1	0	0	0.4	4	0.5384615384615384	7	0.375	0.46153846153846156	9	6	5	3	0	0.625	5	8	15	0.2727272727272727	0.2	0.9186281607651082	0.8371161747272027	0.798259965219321	0.93535617494838	0.7715112231267469	0.7863561894983067	0.8891877301484408	0.8665377148688564	0.2222222222222222	0.4444444444444444	0.0	0.011823868729716188	0.011823868729716188
485	0.002196957023149192	0.00213750425250961	-0.0021360052176196635	0.98275162146852	-1	0	0	1.0	2	0.0	0	1.0	0	1	0	1	2	0	0.3333333333333333	3	1	3	0.4	1.0	0	0	0	0	0	0	0	0	0	0	0	-0.00021360052176196636	-0.00021360052176196636
1945	0.02209122783408526	0.008247645450977606	0.005911210276632936	0.9501715892633279	-1	0.5	2	0.6	6	0.46153846153846156	6	0.35714285714285715	0.46153846153846156	11	6	3	0	0	0.8571428571428571	6	7	15	0.0	0.25	0.9186281607651082	0.8886787027806062	0.3460213121263232	0.934796811554144	0.6562570855352049	0.7556066593170702	0.7564925866754723	0.8761311720019129	0	0	0.0	0.005911210276632936	0.005911210276632936
4441	0.022282520559738964	0.012730363656384532	-0.00753677228022987	0.9259226728392685	-1	0	0	0.5	5	0.46153846153846156	6	0.375	0.46153846153846156	10	6	4	2	0	0.625	5	8	15	0.25	0.2	0.9186281607651082	0.825040336825773	0.6571575956273682	0.922964702768775	0.7715112231267469	0.7629548618298571	0.8820923873523181	0.8499723398223259	0.6	0.4	0.0	-0.000753677228022987	-0.000753677228022987
4419	0.020752472155184755	0.007877874054180533	-0.0075454321826964755	0.9505828409241737	-1	0	0	0.4	4	0.5384615384615384	7	0.375	0.46153846153846156	9	6	5	3	0	0.625	5	8	15	0.2727272727272727	0.2	0.9186281607651082	0.8371161747272027	0.6988514220540365	0.9367586735988239	0.7715112231267469	0.7863561894983067	0.8563406970182179	0.8674384707201582	0.2222222222222222	0.5555555555555556	0.0	-0.0007545432182696476	-0.0007545432182696476
1079	0.009294641774435158	0.0021798177145449277	0.0003023364125980168	0.9747709715225962	-1	0	0	0.6	6	0.3333333333333333	4	0.4	0.3333333333333333	9	4	4	0	0	0.7142857142857143	7	5	14	0.0	0.2	0.9186281607651082	0.9457255315689205	0.28407721173463873	0.8923911056398354	0.6987531050358285	0.8084055389447007	0.7564925866754723	0.8945100874008657	0	0	0.0	0.0003023364125980168	0.0003023364125980168
687	0.0027221251446026716	0.00251055864878132	-0.002510533675697329	0.9844256215841463	-1	0	0	0.5	1	1.0	1	1.0	1.0	2	1	0	0	0	0.3333333333333333	3	1	3	0.0	0	0.5878730146575263	0.5317127755702804	0.7279922716744078	0.5	0.3027160183746936	0.5	0.854519117127952	0.5105835533441867	0	0	0.0	-0.0002510533675697329	-0.0002510533675697329
2523	0.027843514683967507	0.008223851185203558	0.0060287964995972415	0.9542255704021874	-1	0.5	2	0.5	5	0.5384615384615384	7	0.375	0.46153846153846156	11	6	3	2	0	0.625	5	8	15	0.4	0.25	0.8878320910227817	0.907125053894203	0.4247469755174807	0.9325984894164291	0.6987531050358285	0.8171650987326471	0.7564925866754723	0.8942143314644647	0.5454545454545454	0.09090909090909091	0.0	0.0060287964995972415	0.0060287964995972415
3959	0.024967563953062773	0.013118909845359362	0.011828462385709537	0.9665738797935619	-1	0	0	0.4	4	0.5384615384615384	7	0.375	0.46153846153846156	9	6	5	3	0	0.625	5	8	15	0.2727272727272727	0.2	0.9186281607651082	0.8371161747272027	0.798259965219321	0.93535617494838	0.7715112231267469	0.7863561894983067	0.8891877301484408	0.8665377148688564	0.2222222222222222	0.4444444444444444	0.0	0.011828462385709537	0.011828462385709537
2063	0.018388391941608854	0.007769929831453381	0.006819546814309034	0.9511753989422824	-1	0.5	2	0.6	6	0.46153846153846156	6	0.375	0.46153846153846156	11	6	3	0	0	0.625	5	8	15	0.0	0.25	0.9186281607651082	0.8895599885420941	0.3880299110706071	0.9322607742337436	0.6987531050358285	0.7928711599922987	0.7564925866754723	0.8825539089601735	0	0	0.0	0.006819546814309034	0.006819546814309034
1869	0.02595648753645246	0.007485810599053985	0.006540785146160191	0.9546511302052985	-1	0.5	2	0.5	5	0.5384615384615384	7	0.375	0.46153846153846156	10	6	4	2	0	0.625	5	8	15	0.25	0.25	0.903230125893945	0.8951781735481755	0.4063884432940439	0.9188083869514835	0.6775050952855167	0.7975107180654998	0.7564925866754723	0.8787463410669064	0.55	0.1	0.0	0.006540785146160191	0.006540785146160191
2589	0.027404297985464322	0.008389951757938283	0.00816253768385852	0.9471268266773837	-1	0	0	0.4	4	0.5384615384615384	7	0.3333333333333333	0.5384615384615384	10	7	4	3	0	0.5555555555555556	5	9	15	0.3333333333333333	0.2222222222222222	0.9186281607651082	0.8316741299081363	0.63882112956976	0.9259197607605385	0.7351321640812877	0.7877301649577733	0.8864570649067066	0.8595420581750146	0.2	0.3	0.0	0.00816253768385852	0.00816253768385852
2535	0.015093024628383397	0.003987291115485411	-0.0039837674987691545	0.9455609485072793	-1	0	0	0.4	4	0.5384615384615384	7	0.3333333333333333	0.5384615384615384	10	7	4	3	0	0.5555555555555556	5	9	15	0.3333333333333333	0.2222222222222222	0.9186281607651082	0.8316741299081363	0.5637358287335337	0.9238844895404648	0.7351321640812877	0.7877301649577733	0.8864570649067066	0.8583586349233305	0.2	0.4	0.0	-0.0003983767498769154	-0.0003983767498769154
2739	None	None	None	None	None	0	0	0.3	3	0.6666666666666666	8	0.4	0.5	8	6	5	8	0	0.7142857142857143	5	7	14	0.6666666666666666	0	0.8603337658862845	0.9023331897350327	0.39382000949062396	0.9313853630867724	0.7715112231267469	0.8159107857802513	0.7555340009606615	0.8915647265773583	0.125	0.25	0.0	None	None
358	0.0022031911014052732	0.0020587374925210423	-0.002057363702774831	0.9848759590474285	-1	0	0	1.0	3	0.0	0	0.6666666666666666	0	3	0	0	0	0	0.6666666666666666	3	2	4	0.0	1.0	0	0	0	0	0	0	0	0	0	0	0	-0.00020573637027748308	-0.00020573637027748308
4022	0.0259697264760502	0.001937437389974571	-0.0019320716576233829	0.959270316582292	-1	0	0	0.4	4	0.5384615384615384	7	0.3333333333333333	0.5384615384615384	10	7	4	3	0	0.5555555555555556	5	9	15	0.3333333333333333	0.2222222222222222	0.9186281607651082	0.8316741299081363	0.5444803460375333	0.9184578904469755	0.7351321640812877	0.7627204433054907	0.8825607262363198	0.8492745631367198	0.2	0.4	0.0	-0.0001932071657623383	-0.0001932071657623383
1795	0.024594785886248683	0.0031893281758504245	-0.002767735132409433	0.9500130399081977	-1	0.5	2	0.5	5	0.5384615384615384	7	0.375	0.46153846153846156	10	6	4	2	0	0.625	5	8	15	0.25	0.25	0.903230125893945	0.8951781735481755	0.5017689063014821	0.9323730385707165	0.6775050952855167	0.7975107180654998	0.7564925866754723	0.8855865725823928	0.55	0.2	0.0	-0.0002767735132409433	-0.0002767735132409433
591	0.008789116472040386	0.0020870468419644664	-0.00208590022817908	0.9848770410300118	-1	0	0	0.16666666666666666	1	1.0	6	1.0	1.0	6	6	1	2	0	0.125	1	8	8	0.3333333333333333	0	0.459910547416081	0.8766313154414864	0.3749815609195668	0.8945447607745605	0.35450860248292393	0.814319730282185	0.6815636305830702	0.8651906278787895	0.5833333333333334	0.3333333333333333	0.0	-0.00020859002281790802	-0.00020859002281790802
2025	0.02633778014499929	0.008803536555678365	-0.001487657104622262	0.9633488959292	-1	0.5	2	0.5	5	0.5384615384615384	7	0.5	0.46153846153846156	11	6	3	1	0	0.3	3	10	15	0.2	0.8	0.8878320910227817	0.907125053894203	0.4247469755174807	0.9323476126755067	0.6562570855352049	0.8063346108915738	0.7564925866754723	0.8918300643920075	1.0	0.09090909090909091	0.0	-0.0001487657104622262	-0.0001487657104622262
2461	0.01809991452188678	0.0031809392430501597	-0.003064972978116667	0.9565630830995961	-1	0	0	0.3	3	0.6923076923076923	9	0.42857142857142855	0.5384615384615384	10	7	4	1	0	0.7142857142857143	5	7	15	0.1111111111111111	0	0.8603337658862845	0.9070363131398188	0.6745870160709311	0.9372952999921472	0.7715112231267469	0.8101797169814323	0.7555340009606615	0.8951603935651314	1.0	0.1	0.0	-0.0003064972978116667	-0.0003064972978116667
2095	0.022549393112819963	0.007305601509282565	0.007119463251627809	0.9463778142228111	-1	0.5	2	0.5	5	0.5384615384615384	7	0.35714285714285715	0.46153846153846156	11	6	3	1	0	0.8571428571428571	6	7	15	0.2	0.25	0.8827834744685289	0.9070402553795829	0.4247469755174807	0.9323476126755067	0.6562570855352049	0.8063346108915738	0.7564925866754723	0.8917977073277834	1.0	0.09090909090909091	0.0	0.007119463251627809	0.007119463251627809
4005	0.013984359085086828	0.0019228678480819206	-0.0018920710359169827	0.9576995032795207	-1	0	0	0.5	4	0.4	4	0.48	0.4	8	4	3	2	0	1.0	5	5	12	0.3333333333333333	0.25	0.9186281607651082	0.624586690529902	0.6195656468737596	0.9125208596973232	0.7351321640812877	0.7529879401589427	0.804933967588342	0.7896518929212964	0.5625	0.125	0.0	-0.00018920710359169825	-0.00018920710359169825
2890	None	None	None	None	None	0	0	0.4	4	0.5384615384615384	7	0.4166666666666667	0.46153846153846156	9	6	5	3	0	1.0	6	6	15	0.2727272727272727	0.2222222222222222	0.9186281607651082	0.8435288080129014	0.4247469755174807	0.9175094607058792	0.6987531050358285	0.9033736131867748	0.9118030798448856	0.8918387259609224	0.3333333333333333	0.2222222222222222	0.0	None	None
364	0.0017463191731420503	0.0016957032991838145	-0.0016935304238939054	0.9832941615422617	-1	0	0	1.0	1	0	0	1.0	0	1	0	0	0	0	0.5	2	1	2	0.0	0	0	0	0	0	0	0	0	0	0	0	0	-0.00016935304238939054	-0.00016935304238939054
1003	0.015751875151407548	0.006475222207252234	-0.005916372495586482	0.9566051215832655	-1	0	0	0.5555555555555556	5	0.36363636363636365	4	0.43333333333333335	0.36363636363636365	9	4	3	0	0	0.8333333333333334	6	5	13	0.0	0.2	0.9186281607651082	0.9396299872224588	0.4247469755174807	0.87099308389167	0.6004635104281167	0.7507378743393615	0.7564925866754723	0.8720385286913899	0	0	0.0	-0.0005916372495586482	-0.0005916372495586482
1777	None	None	None	None	None	0	0	0.5	5	0.46153846153846156	6	0.5	0.46153846153846156	11	6	3	0	0	0.8333333333333334	5	6	15	0.0	0.18181818181818182	0.9186281607651082	0.9003044752482358	0.4247469755174807	0.9283711406658721	0.7715112231267469	0.7982171972174386	0.7564925866754723	0.8855338498646032	0	0	0.0	None	None
5040	0.024830644144465744	0.0127795477131971	0.011644827359954965	0.9667735707125673	-1	0	0	0.4	4	0.5384615384615384	7	0.375	0.46153846153846156	9	6	5	3	0	0.625	5	8	15	0.2727272727272727	0.2	0.9186281607651082	0.8371161747272027	0.798259965219321	0.93535617494838	0.7715112231267469	0.7863561894983067	0.8891877301484408	0.8665377148688564	0.2222222222222222	0.4444444444444444	0.0	0.011644827359954965	0.011644827359954965
1431	0.03502226213493683	0.005504685113527409	-0.002726709074949118	0.7996400177636893	-1	0	0	0.1	1	1.0	13	1.0	1.0	14	13	0	1	0	0.06666666666666667	1	15	15	0.3333333333333333	0	0.646372994082934	0.916740034300359	0.3998642682185237	0.8903383341533213	0.6240814624394165	0.8823145125765808	0.7441035846094061	0.8974490763547263	1.0	0.07142857142857142	0.0	-0.0002726709074949118	-0.0002726709074949118
830	0.01212766143743703	0.0040543944149185095	-0.004048567610155522	0.9828814324518407	-1	0	0	0.2	1	1.0	5	1.0	1.0	6	5	0	1	0	0.14285714285714285	1	7	7	0.3333333333333333	0	0.459910547416081	0.8766313154414864	0.3749815609195668	0.8669071943271767	0.35450860248292393	0.800637553354757	0.6815636305830702	0.8509019508653508	1.0	0.5	0.0	-0.0004048567610155522	-0.0004048567610155522
1084	0.013962611281914967	0.004955465601967885	-0.004313480541426138	0.9828632415149973	-1	0	0	0.6	6	0.3333333333333333	4	0.5	0.3333333333333333	10	4	3	0	0	0.5714285714285714	7	4	14	0.0	0.16666666666666666	0.6469755961958781	0.9420795146856695	0.4247469755174807	0.8652195995051277	0.6287208361433568	0.8839171171938714	0.8058015583376081	0.9025722785113875	0	0	0.0	-0.0004313480541426138	-0.0004313480541426138
4472	0.0246662494324814	0.012801259732156544	0.011577401906573092	0.9667194611564263	-1	0	0	0.4	4	0.5384615384615384	7	0.375	0.46153846153846156	9	6	5	3	0	0.625	5	8	15	0.2727272727272727	0.2	0.9186281607651082	0.8371161747272027	0.6988514220540365	0.9315238903052467	0.7715112231267469	0.7863561894983067	0.8891877301484408	0.864141278750897	0.2222222222222222	0.4444444444444444	0.0	0.011577401906573092	0.011577401906573092
744	0.001741737801178876	0.001694560743265352	-0.0016924904522538197	0.9833456405321529	-1	0	0	1.0	1	0	0	1.0	0	1	0	0	0	0	0.5	2	1	2	0.0	0	0	0	0	0	0	0	0	0	0	0	0	-0.00016924904522538198	-0.00016924904522538198
3419	0.026958790336544795	0.011683098431595223	0.011628388758939274	0.9504913857109426	-1	0	0	0.4	4	0.5384615384615384	7	0.3333333333333333	0.5384615384615384	10	7	4	3	0	0.5555555555555556	5	9	15	0.3333333333333333	0.2222222222222222	0.9186281607651082	0.8316741299081363	0.6195656468737596	0.9261370362332065	0.7351321640812877	0.7775045247402306	0.8916109237911464	0.857234826575776	0.2	0.2	0.0	0.011628388758939274	0.011628388758939274
3092	0.027340611511365364	0.008691365263675989	0.008421001347325026	0.9471424465047795	-1	0	0	0.4	4	0.5384615384615384	7	0.3333333333333333	0.5384615384615384	10	7	4	3	0	0.5555555555555556	5	9	15	0.3333333333333333	0.2222222222222222	0.9186281607651082	0.8316741299081363	0.63882112956976	0.9259197607605385	0.7351321640812877	0.7877301649577733	0.8864570649067066	0.8595420581750146	0.2	0.2	0.0	0.008421001347325026	0.008421001347325026
3951	0.024694518326968166	0.006269181529996646	0.004128898575670508	0.9428858634621695	-1	0	0	0.4	4	0.5384615384615384	7	0.3333333333333333	0.5384615384615384	10	7	4	3	0	0.5555555555555556	5	9	15	0.3333333333333333	0.2222222222222222	0.9186281607651082	0.8314529296785855	0.6195656468737596	0.9420047363659685	0.7351321640812877	0.7775045247402306	0.8916109237911464	0.8674115711600391	0.2	0.3	0.0	0.004128898575670508	0.004128898575670508
2019	0.022224066047060308	0.005986201210147079	0.005940475238262863	0.9486709316193622	-1	0.5	2	0.5	5	0.5384615384615384	7	0.375	0.46153846153846156	10	6	4	2	0	0.625	5	8	15	0.25	0.25	0.9007058176168187	0.8950677671961171	0.5017689063014821	0.9236990792015783	0.6775050952855167	0.7975107180654998	0.7564925866754723	0.8810800720304034	0.55	0.2	0.0	0.005940475238262863	0.005940475238262863
[truncated: 4,070 more rows]
