# Supplementary material for: Environmental influences on evolvable robots
Source: PLoS One. 2020 May 29;15(5):e0233848. doi: 10.1371/journal.pone.0233848 (PMC7259730; doi:10.1371/journal.pone.0233848)
Supplement: S1 Dataset — (ZIP) [file pone.0233848.s003.zip › data_plosone/snapshots_ids_seasonal_tilted_6.tsv]

generation	robot_id
72	2414
72	3479
72	3448
72	3607
72	3665
72	955
72	3634
72	3667
72	3313
72	3542
72	3685
72	3469
72	3545
72	3309
72	3266
72	3391
72	3601
72	3692
72	3379
72	3676
72	3293
72	2953
72	3087
72	3661
72	3510
72	3577
72	3693
72	3361
72	3522
72	3679
72	3689
72	3635
72	3684
72	2375
72	3463
72	3653
72	3588
72	1799
72	3516
72	3700
72	3606
72	3687
72	3648
72	3229
72	3623
72	3343
72	3603
72	3571
72	3614
72	3655
72	3320
72	3640
72	3604
72	3578
72	3285
72	3675
72	2746
72	3223
72	1572
72	3409
72	3178
72	3160
72	2523
72	3233
72	3695
72	3539
72	3677
72	3663
72	3688
72	1939
72	3587
72	3580
72	3656
72	3329
72	3647
72	3669
72	3625
72	3314
72	3173
72	3410
72	3565
72	3671
72	3630
72	3658
72	3696
72	3605
72	3424
72	2840
72	3698
72	2753
72	3286
72	3528
72	3486
72	3468
72	3672
72	3636
72	3574
72	3322
72	3664
72	3508
50	2414
50	2274
50	2507
50	2448
50	2584
50	2560
50	2554
50	2501
50	1987
50	2035
50	2045
50	2558
50	2244
50	2556
50	2520
50	2436
50	2505
50	955
50	2502
50	2566
50	2208
50	2540
50	2137
50	2597
50	2552
50	2571
50	2469
50	2059
50	2106
50	2426
50	2529
50	2256
50	2533
50	2581
50	2285
50	2496
50	2071
50	2544
50	2461
50	2596
50	2553
50	2518
50	2284
50	2443
50	2315
50	1778
50	2517
50	2587
50	2278
50	2408
50	2375
50	1801
50	2570
50	1799
50	1286
50	2368
50	2355
50	2582
50	2578
50	2465
50	2433
50	2088
50	2401
50	2580
50	1769
50	2418
50	2333
50	1572
50	2512
50	2523
50	2509
50	2390
50	2195
50	2536
50	1939
50	2588
50	2391
50	978
50	2449
50	2551
50	2275
50	2574
50	2565
50	2253
50	2466
50	2567
50	1895
50	2308
50	2302
50	2066
50	2539
50	1967
50	2593
50	2590
50	1855
50	2161
50	2452
50	2515
50	2572
50	2583
74	2414
74	3734
74	3762
74	3704
74	3731
74	3607
74	3783
74	3665
74	3781
74	955
74	3710
74	3634
74	3313
74	3542
74	3685
74	3766
74	3469
74	3545
74	3767
74	3309
74	3266
74	3391
74	3379
74	3676
74	3293
74	2953
74	3087
74	3577
74	3522
74	3751
74	3689
74	3790
74	3684
74	3749
74	2375
74	3763
74	3463
74	3756
74	3653
74	1799
74	3516
74	3755
74	3700
74	3606
74	3687
74	3648
74	3229
74	3792
74	3623
74	3343
74	3603
74	3796
74	3655
74	3320
74	3702
74	3604
74	3578
74	3770
74	3285
74	2746
74	3793
74	1572
74	3409
74	3178
74	3160
74	2523
74	3233
74	3695
74	3539
74	3744
74	3776
74	3785
74	1939
74	3580
74	3669
74	3786
74	3173
74	3410
74	3720
74	3565
74	3630
74	3658
74	3696
74	3605
74	3424
74	2840
74	3698
74	3794
74	2753
74	3775
74	3742
74	3286
74	3779
74	3486
74	3737
74	3468
74	3789
74	3800
74	3713
74	3322
60	2601
60	2414
60	3065
60	3097
60	3067
60	3094
60	2554
60	2969
60	2813
60	955
60	3026
60	2502
60	2208
60	3069
60	3080
60	3018
60	3029
60	2552
60	2905
60	3074
60	2858
60	3064
60	2953
60	3087
60	2496
60	2071
60	2947
60	2932
60	2997
60	3048
60	2697
60	3057
60	2909
60	3032
60	3041
60	3089
60	3081
60	3072
60	2979
60	2791
60	3009
60	2375
60	2918
60	3100
60	1799
60	1286
60	2957
60	2611
60	3056
60	2950
60	3091
60	3083
60	3019
60	2799
60	2989
60	2578
60	3061
60	3003
60	3024
60	2580
60	3027
60	3079
60	2726
60	2746
60	1572
60	2861
60	3068
60	2523
60	2744
60	2195
60	2936
60	3055
60	2832
60	1939
60	2923
60	3004
60	2391
60	2902
60	3035
60	2995
60	2840
60	3085
60	3051
60	2735
60	2753
60	2302
60	3030
60	3084
60	2668
60	2919
60	2975
60	2731
60	2933
60	3073
60	2845
60	2161
60	2821
60	2702
60	2738
60	2974
76	2414
76	3734
76	3814
76	3885
76	3704
76	3731
76	3899
76	3783
76	3781
76	955
76	3843
76	3634
76	3313
76	3542
76	3854
76	3469
76	3767
76	3889
76	3801
76	3266
76	3391
76	3379
76	3676
76	2953
76	3886
76	3087
76	3865
76	3829
76	3822
76	3874
76	3868
76	3522
76	3815
76	3689
76	3818
76	3844
76	3790
76	3684
76	3898
76	3749
76	2375
76	3763
76	3463
76	3653
76	3826
76	1799
76	3516
76	3606
76	3687
76	3229
76	3882
76	3896
76	3623
76	3866
76	3343
76	3873
76	3603
76	3320
76	3702
76	3604
76	3578
76	3770
76	3285
76	2746
76	3810
76	1572
76	3409
76	3178
76	3160
76	2523
76	3695
76	3875
76	3841
76	3859
76	1939
76	3580
76	3880
76	3879
76	3786
76	3173
76	3410
76	3720
76	3812
76	3658
76	3424
76	3895
76	2840
76	3698
76	3794
76	2753
76	3845
76	3821
76	3742
76	3486
76	3737
76	3817
76	3468
76	3853
76	3900
76	3857
30	935
30	1492
30	1528
30	1564
30	1191
30	1301
30	1461
30	1326
30	1452
30	1550
30	955
30	1262
30	1361
30	1296
30	1497
30	1415
30	1549
30	1487
30	1575
30	992
30	1292
30	1441
30	1154
30	1404
30	1482
30	1576
30	1556
30	1593
30	1276
30	1346
30	855
30	1449
30	1588
30	1263
30	1364
30	1501
30	1574
30	1072
30	1523
30	1284
30	1320
30	1286
30	1023
30	1538
30	1518
30	1469
30	1329
30	1425
30	1552
30	1522
30	1481
30	1426
30	1282
30	1464
30	1431
30	1567
30	1582
30	1331
30	922
30	1217
30	1572
30	1580
30	1330
30	1405
30	1380
30	1507
30	1231
30	1421
30	1146
30	1591
30	978
30	1187
30	1000
30	1135
30	1514
30	1560
30	1230
30	1339
30	1515
30	1444
30	1107
30	1571
30	1586
30	1530
30	1596
30	950
30	1511
30	1594
30	953
30	1541
30	1561
30	1323
30	1534
30	1462
30	1555
30	1565
30	1298
30	1347
30	1428
30	1584
71	2414
71	3479
71	3582
71	3448
71	3607
71	3509
71	3209
71	3550
71	955
71	3629
71	3634
71	3608
71	3313
71	3542
71	3626
71	3469
71	3545
71	3309
71	3644
71	3266
71	3391
71	3601
71	3379
71	3293
71	2953
71	3087
71	3563
71	3510
71	3577
71	3361
71	3522
71	3534
71	3635
71	3427
71	3564
71	3609
71	3612
71	2375
71	3463
71	3588
71	1799
71	3127
71	3514
71	3516
71	3606
71	3648
71	3229
71	3623
71	3343
71	3603
71	3571
71	3614
71	3320
71	3465
71	3640
71	3604
71	3578
71	3285
71	2746
71	3223
71	1572
71	3409
71	3553
71	3178
71	3160
71	2523
71	3233
71	3539
71	1939
71	3587
71	3580
71	3329
71	3647
71	3616
71	3625
71	3314
71	3650
71	3173
71	3599
71	3410
71	3565
71	3630
71	3605
71	3424
71	2840
71	3555
71	2753
71	3431
71	3451
71	3286
71	3528
71	3486
71	3468
71	3548
71	3636
71	3574
71	3322
71	3619
71	2821
71	3508
54	2601
54	2414
54	2640
54	2776
54	2723
54	2560
54	2554
54	1987
54	2045
54	2710
54	2771
54	2244
54	2759
54	2701
54	955
54	2502
54	2208
54	2724
54	2631
54	2790
54	2552
54	2768
54	2426
54	2533
54	2285
54	2496
54	2071
54	2697
54	2767
54	2764
54	2284
54	2781
54	2660
54	1778
54	2778
54	2666
54	2278
54	2639
54	2791
54	2798
54	2375
54	1801
54	2623
54	1799
54	1286
54	2655
54	2751
54	2786
54	2611
54	2661
54	2772
54	2799
54	2794
54	2578
54	2783
54	2612
54	2465
54	2088
54	2401
54	2580
54	2736
54	2756
54	2627
54	2737
54	2726
54	2746
54	2709
54	1572
54	2523
54	2700
54	2744
54	2195
54	2536
54	1939
54	2774
54	2779
54	2698
54	2391
54	2793
54	2763
54	2735
54	2753
54	2308
54	2659
54	2302
54	2773
54	2694
54	2634
54	2066
54	2699
54	2792
54	2722
54	2757
54	2668
54	2762
54	2696
54	2731
54	2161
54	2702
54	2738
34	935
34	1787
34	1528
34	1191
34	1694
34	1760
34	1783
34	1756
34	1784
34	1452
34	1772
34	1610
34	1793
34	955
34	1361
34	1759
34	1767
34	1696
34	1775
34	1487
34	1755
34	992
34	1292
34	1698
34	1708
34	1650
34	1404
34	1660
34	1346
34	1754
34	1687
34	1693
34	1770
34	1773
34	1263
34	1778
34	1501
34	1648
34	1669
34	1574
34	1722
34	1523
34	1284
34	1799
34	1286
34	1023
34	1692
34	1469
34	1667
34	1682
34	1329
34	1764
34	1685
34	1769
34	1282
34	1431
34	1567
34	1331
34	1740
34	1572
34	1665
34	1766
34	1779
34	1637
34	1405
34	1796
34	1507
34	1706
34	1421
34	1792
34	1782
34	1705
34	1795
34	978
34	1187
34	1000
34	1135
34	1514
34	1601
34	1798
34	1713
34	1631
34	1730
34	1107
34	1780
34	1530
34	950
34	1752
34	1511
34	1594
34	953
34	1541
34	1323
34	1777
34	1298
34	1725
34	1635
34	1428
34	1584
34	1762
0	67
0	78
0	27
0	40
0	44
0	66
0	95
0	21
0	37
0	58
0	52
0	15
0	92
0	84
0	53
0	12
0	41
0	91
0	77
0	38
0	64
0	19
0	85
0	49
0	45
0	86
0	35
0	88
0	70
0	80
0	17
0	23
0	57
0	39
0	62
0	22
0	29
0	4
0	76
0	25
0	61
0	60
0	81
0	73
0	72
0	89
0	51
0	3
0	11
0	24
0	10
0	33
0	56
0	75
0	59
0	43
0	47
0	32
0	74
0	90
0	99
0	7
0	1
0	5
0	26
0	13
0	71
0	31
0	63
0	54
0	100
0	6
0	96
0	82
0	48
0	83
0	79
0	69
0	87
0	46
0	18
0	20
0	94
0	16
0	36
0	14
0	34
0	9
0	28
0	68
0	98
0	93
0	30
0	97
0	55
0	65
0	50
0	8
0	42
0	2
87	4425
87	4370
87	4059
87	4320
87	4368
87	4342
87	4346
87	4450
87	4433
87	955
87	4416
87	3906
87	4216
87	3767
87	4339
87	4341
87	4267
87	3676
87	3087
87	4428
87	4277
87	4383
87	4105
87	3822
87	4212
87	4149
87	4336
87	4296
87	3997
87	4376
87	4426
87	4328
87	4429
87	3522
87	4340
87	4412
87	4432
87	4442
87	4396
87	4436
87	4431
87	3463
87	4362
87	1799
87	3516
87	4049
87	3687
87	4377
87	4288
87	4230
87	4437
87	3623
87	4427
87	4378
87	4375
87	4399
87	3343
87	4446
87	4413
87	4131
87	4380
87	4259
87	3963
87	4210
87	3841
87	4420
87	4423
87	4356
87	4066
87	4269
87	4424
87	4351
87	4350
87	4445
87	4247
87	4422
87	4213
87	3720
87	4298
87	4231
87	4443
87	4400
87	4390
87	3424
87	4402
87	3698
87	4404
87	3981
87	4006
87	3821
87	4043
87	4153
87	4334
87	4410
87	4284
87	4239
87	4391
87	4278
87	3994
87	4100
51	2617
51	2601
51	2414
51	2640
51	2448
51	2584
51	2560
51	2554
51	1987
51	2035
51	2045
51	2615
51	2558
51	2244
51	2520
51	2436
51	955
51	2502
51	2208
51	2137
51	2621
51	2625
51	2631
51	2645
51	2552
51	2571
51	2106
51	2426
51	2529
51	2533
51	2581
51	2285
51	2496
51	2071
51	2607
51	2544
51	2284
51	2606
51	2315
51	1778
51	2517
51	2587
51	2278
51	2639
51	2375
51	1801
51	2623
51	2570
51	1799
51	1286
51	2368
51	2611
51	2614
51	2582
51	2578
51	2612
51	2465
51	2433
51	2088
51	2642
51	2401
51	2580
51	2647
51	1769
51	2418
51	2627
51	2333
51	1572
51	2512
51	2523
51	2632
51	2616
51	2390
51	2195
51	2536
51	1939
51	2391
51	978
51	2449
51	2604
51	2626
51	2551
51	2574
51	2565
51	2466
51	2308
51	2302
51	2634
51	2066
51	2539
51	2630
51	2638
51	1967
51	2618
51	2590
51	1855
51	2161
51	2515
51	2583
51	2650
79	2414
79	3704
79	3731
79	3899
79	4005
79	3783
79	4040
79	3781
79	955
79	3634
79	3918
79	3313
79	3965
79	4039
79	3542
79	3906
79	3902
79	3469
79	3960
79	3767
79	3955
79	3266
79	3391
79	3923
79	3379
79	3676
79	4012
79	4026
79	3087
79	3822
79	3935
79	3997
79	3977
79	3522
79	3927
79	3818
79	4014
79	3968
79	3684
79	3898
79	3749
79	3463
79	3826
79	1799
79	3516
79	4049
79	4018
79	3687
79	3907
79	3623
79	3987
79	3343
79	3873
79	4025
79	3702
79	3770
79	3922
79	3285
79	2746
79	3160
79	3963
79	4023
79	4004
79	4031
79	4046
79	3875
79	3841
79	4000
79	4032
79	1939
79	3954
79	3975
79	3786
79	4048
79	3173
79	3720
79	3936
79	4017
79	3424
79	3895
79	2840
79	3698
79	2753
79	4029
79	3981
79	4006
79	3821
79	4043
79	3742
79	4028
79	4016
79	3929
79	3992
79	3486
79	3817
79	3994
79	3958
79	3971
79	3934
79	3900
35	1806
35	935
35	1528
35	1191
35	1694
35	1760
35	1783
35	1756
35	1452
35	1841
35	1826
35	1772
35	1610
35	955
35	1361
35	1832
35	1696
35	1775
35	1487
35	1815
35	1292
35	1708
35	1650
35	1831
35	1846
35	1404
35	1823
35	1346
35	1754
35	1687
35	1693
35	1770
35	1773
35	1263
35	1778
35	1822
35	1648
35	1810
35	1669
35	1574
35	1808
35	1801
35	1523
35	1284
35	1799
35	1286
35	1667
35	1682
35	1329
35	1764
35	1685
35	1818
35	1769
35	1282
35	1431
35	1567
35	1824
35	1809
35	1572
35	1665
35	1766
35	1779
35	1637
35	1405
35	1796
35	1507
35	1706
35	1813
35	1421
35	1792
35	1782
35	1848
35	1795
35	978
35	1187
35	1135
35	1514
35	1844
35	1798
35	1812
35	1802
35	1713
35	1631
35	1730
35	1107
35	1780
35	1530
35	950
35	1752
35	1511
35	953
35	1827
35	1323
35	1817
35	1298
35	1825
35	1725
35	1635
35	1428
35	1584
82	4115
82	2414
82	4059
82	3731
82	4150
82	4123
82	3783
82	4040
82	4187
82	955
82	4074
82	4158
82	4178
82	4082
82	4151
82	3906
82	3469
82	3767
82	3391
82	3923
82	4197
82	3379
82	3676
82	4159
82	4026
82	3087
82	4177
82	4105
82	3822
82	4149
82	3997
82	4198
82	4163
82	3522
82	4102
82	4058
82	4152
82	4014
82	3684
82	4162
82	4199
82	3898
82	3463
82	4173
82	1799
82	3516
82	4049
82	4018
82	3687
82	4146
82	4065
82	4054
82	3623
82	3343
82	3922
82	4131
82	3160
82	3963
82	4107
82	4046
82	3875
82	4191
82	3841
82	4155
82	4157
82	4032
82	4066
82	3954
82	4136
82	4190
82	3786
82	4056
82	4104
82	3720
82	4145
82	4133
82	4182
82	3936
82	4119
82	3424
82	3698
82	4181
82	2753
82	4196
82	3981
82	4006
82	3821
82	4043
82	3742
82	4153
82	4116
82	4192
82	3486
82	4169
82	4170
82	3994
82	4057
82	4195
82	3900
82	4100
38	935
38	1191
38	1694
38	1956
38	1982
38	1885
38	1864
38	1756
38	1987
38	1975
38	1772
38	1891
38	955
38	1965
38	1959
38	1907
38	1696
38	1993
38	1935
38	1962
38	1292
38	1708
38	1650
38	1846
38	1983
38	1346
38	1754
38	1985
38	1899
38	1693
38	1773
38	1931
38	1878
38	1778
38	1922
38	1870
38	1574
38	1801
38	1284
38	1799
38	1286
38	1981
38	1980
38	1667
38	1682
38	1991
38	1685
38	1769
38	1282
38	1431
38	1567
38	1949
38	1938
38	1572
38	1665
38	1875
38	1779
38	1796
38	1928
38	1906
38	1873
38	1889
38	1421
38	1939
38	1782
38	1979
38	1972
38	1918
38	1978
38	1795
38	978
38	1135
38	1969
38	1844
38	1798
38	1960
38	1968
38	1877
38	1915
38	1730
38	1895
38	1958
38	1976
38	1924
38	950
38	1910
38	1903
38	1752
38	1967
38	1817
38	1970
38	1855
38	1298
38	1901
38	1725
38	1872
38	1428
38	1584
38	1940
38	1892
20	945
20	935
20	1059
20	461
20	547
20	938
20	912
20	1007
20	1062
20	763
20	1055
20	934
20	955
20	960
20	987
20	1056
20	1084
20	1010
20	976
20	1100
20	1070
20	985
20	933
20	1086
20	1054
20	992
20	825
20	775
20	1050
20	983
20	1081
20	711
20	1043
20	989
20	796
20	878
20	1083
20	962
20	855
20	1004
20	809
20	988
20	982
20	1060
20	1016
20	1072
20	961
20	1023
20	920
20	854
20	1063
20	1001
20	1058
20	1067
20	874
20	898
20	944
20	1019
20	1017
20	922
20	800
20	956
20	745
20	939
20	1076
20	917
20	1090
20	1003
20	1087
20	651
20	995
20	997
20	1038
20	978
20	875
20	964
20	1000
20	1036
20	1096
20	999
20	870
20	850
20	1046
20	942
20	1044
20	658
20	923
20	950
20	764
20	1027
20	953
20	1073
20	963
20	718
20	883
20	1022
20	1037
20	947
20	957
20	822
64	2601
64	2414
64	3253
64	3284
64	3139
64	3151
64	3282
64	3209
64	3277
64	3207
64	955
64	2208
64	3262
64	2552
64	3266
64	3293
64	3064
64	2953
64	3087
64	2071
64	3264
64	2947
64	3220
64	3237
64	3260
64	3222
64	3041
64	3089
64	3254
64	2979
64	3116
64	3182
64	3009
64	3175
64	2375
64	3261
64	1799
64	3127
64	1286
64	3271
64	2611
64	3091
64	3083
64	3292
64	3019
64	3229
64	3122
64	2578
64	3300
64	3221
64	3211
64	3079
64	3285
64	3294
64	2746
64	3223
64	1572
64	2861
64	3178
64	3160
64	3068
64	2523
64	3233
64	2832
64	1939
64	3186
64	2923
64	3288
64	3210
64	3004
64	2391
64	3252
64	3280
64	3267
64	3173
64	2995
64	3283
64	3263
64	3121
64	3291
64	3287
64	3134
64	2840
64	3243
64	2735
64	2753
64	3255
64	3256
64	3258
64	3286
64	3217
64	3030
64	3181
64	2668
64	3154
64	2845
64	2161
64	3297
64	3289
64	2821
84	2414
84	4059
84	3731
84	4268
84	4245
84	4040
84	955
84	4158
84	4294
84	3906
84	4276
84	4216
84	3469
84	3767
84	4267
84	4215
84	3923
84	3676
84	4219
84	4263
84	4026
84	3087
84	4277
84	4105
84	3822
84	4212
84	4291
84	4149
84	4296
84	3997
84	4233
84	3522
84	4251
84	4273
84	4287
84	4014
84	4257
84	4255
84	3463
84	4271
84	1799
84	4252
84	3516
84	4049
84	4266
84	3687
84	4288
84	4230
84	4264
84	3623
84	3343
84	4274
84	4222
84	3922
84	4131
84	4259
84	3963
84	4107
84	4210
84	3875
84	3841
84	4155
84	4157
84	4032
84	4066
84	4269
84	3786
84	4238
84	4247
84	4104
84	4213
84	3720
84	4298
84	4145
84	4231
84	3936
84	4119
84	3424
84	3698
84	4181
84	4196
84	3981
84	4289
84	4006
84	3821
84	4281
84	4043
84	3742
84	4153
84	3486
84	4228
84	4169
84	4284
84	4239
84	4204
84	4278
84	3994
84	4286
84	4243
84	4100
77	2414
77	3734
77	3814
77	3704
77	3731
77	3901
77	3899
77	3928
77	3783
77	3781
77	955
77	3634
77	3918
77	3313
77	3542
77	3906
77	3902
77	3469
77	3767
77	3801
77	3266
77	3391
77	3923
77	3379
77	3676
77	3941
77	2953
77	3087
77	3829
77	3822
77	3935
77	3919
77	3868
77	3522
77	3948
77	3927
77	3689
77	3818
77	3844
77	3684
77	3898
77	3749
77	2375
77	3920
77	3463
77	3653
77	3826
77	1799
77	3516
77	3606
77	3687
77	3907
77	3896
77	3623
77	3866
77	3343
77	3873
77	3603
77	3320
77	3702
77	3604
77	3770
77	3922
77	3285
77	2746
77	1572
77	3409
77	3178
77	3160
77	3695
77	3875
77	3841
77	3859
77	1939
77	3580
77	3786
77	3173
77	3410
77	3720
77	3949
77	3936
77	3658
77	3424
77	3895
77	2840
77	3698
77	3794
77	2753
77	3821
77	3742
77	3929
77	3937
77	3486
77	3817
77	3468
77	3853
77	3934
77	3900
77	3946
[truncated: 8,001 more rows]
