# Supplementary material for: Environmental influences on evolvable robots
Source: PLoS One. 2020 May 29;15(5):e0233848. doi: 10.1371/journal.pone.0233848 (PMC7259730; doi:10.1371/journal.pone.0233848)
Supplement: S1 Dataset — (ZIP) [file pone.0233848.s003.zip › data_plosone/all_measures_flat_10.tsv]

robot_id	velocity	displacement_velocity	displacement_velocity_hill	head_balance	contacts	branching	branching_modules_count	limbs	extremities	length_of_limbs	extensiveness	coverage	joints	hinge_count	active_hinges_count	brick_count	touch_sensor_count	brick_sensor_count	proportion	width	height	absolute_size	sensors	symmetry	avg_period	dev_period	avg_phase_offset	dev_phase_offset	avg_amplitude	dev_amplitude	avg_intra_dev_params	avg_inter_dev_params	sensors_reach	recurrence	synaptic_reception	fitness	cons_fitness
3233	0.060122487599223076	0.02227987095768992	0.02224042784720963	0.8131410199109163	-1	0	0	0.3	3	0.7692307692307693	10	0.38461538461538464	0.7692307692307693	12	10	2	2	0	0.23076923076923078	3	13	15	0.3333333333333333	0	0.23382390671940576	0.9595204008994749	0.5536898160543778	0.9563014516459107	0.6596109823292542	0.8511562739630353	0.9300220790894886	0.9349313877047879	0.5416666666666666	0.25	0.0	0.02224042784720963	0.02224042784720963
766	0.0466455239221769	0.006414633890513036	-0.004031456828427204	0.554706713191895	-1	0	0	0.1	1	1.0	13	0.23809523809523808	0.9230769230769231	13	12	1	0	0	0.7777777777777778	9	7	15	0.0	0	0.7039324901964626	0.9348718061863105	0.32760089042740026	0.9234064508120794	0.2921952939029754	0.9260509630976486	0.9019261735222315	0.9282682445539767	0	0	0.0	-0.00040314568284272035	-0.00040314568284272035
2016	0.05594537291341649	0.0034615741751290495	0.0014980218680381114	0.7695041652608416	-1	0	0	0.2	2	0.9230769230769231	12	0.25	0.8461538461538461	13	11	1	0	0	0.6	10	6	15	0.0	0.14285714285714285	0.3399975418419263	0.9580791872577754	0.45139216349668665	0.9013106041119859	0.541878750407888	0.9445151472287827	0.9344420401708227	0.9384970188823819	0	0	0.0	0.0014980218680381114	0.0014980218680381114
3343	0.09985559696066679	0.030656834916825953	0.028634882014282107	0.7186050275428097	-1	0	0	0.1	1	1.0	13	1.0	1.0	14	13	0	0	0	0.06666666666666667	15	1	15	0.0	0	0.3269491565784758	0.7211371622793014	0.6680818547658814	0.8963060834681126	0.689980170946503	0.9079073752844989	0.8731708675211469	0.8579579293658122	0	0	0.0	0.028634882014282107	0.028634882014282107
184	0.029731782167051465	0.002765231664659504	0.0025525089738017157	0.9639414901036042	-1	0	0	0.25	2	0.8	8	0.375	0.5	7	5	4	4	0	0.5	8	4	12	0.4	0.25	0.5560442905015011	0.9137432786037752	0.39224511567586967	0.9718000367760339	0.4824596631388863	0.8584665028508257	0.8880781245726187	0.9287439994183815	0.14285714285714285	0.14285714285714285	0.0	0.0025525089738017157	0.0025525089738017157
3339	0.0723593475855991	0.007182084857964797	0.006758338767651196	0.7430341855449265	-1	0	0	0.1	1	1.0	13	1.0	1.0	14	13	0	0	0	0.06666666666666667	15	1	15	0.0	0	0.3746840319374284	0.9584156614514816	0.3703318899014865	0.8435290931181911	0.6252093710830481	0.8288910034816762	0.8910984794675586	0.894103251920227	0	0	0.0	0.006758338767651196	0.006758338767651196
3489	0.06801173731249584	0.02661361599356596	0.016881021969996333	0.7114455541479912	-1	0	0	0.2	2	0.8461538461538461	11	0.5357142857142857	0.8461538461538461	13	11	1	2	0	0.14285714285714285	2	14	15	0.5	0	0.6867658365384177	0.962299975282766	0.5536898160543778	0.9406350789478657	0.619443307797051	0.8619049334954101	0.8910984794675586	0.9315814705634238	0.5384615384615384	0.23076923076923078	0.0	0.016881021969996333	0.016881021969996333
545	0.04951377699133326	0.005016236334628846	-0.0001075899367678035	0.6015867774523368	-1	0.25	1	0.3	3	0.7692307692307693	10	0.23809523809523808	0.7692307692307693	13	10	1	0	0	0.7777777777777778	7	9	15	0.0	0.6666666666666666	0.9067708676054952	0.9218706783118571	0.5096937352800256	0.9532158346244743	0.47855352141476715	0.8788048326441946	0.8811394872386674	0.9232844004750135	0	0	0.0	-1.0758993676780349e-05	-1.0758993676780349e-05
4860	0.09975415383852666	0.037310193473306455	0.03676555894294589	0.721772528039087	-1	0	0	0.1	1	1.0	13	1.0	1.0	14	13	0	0	0	0.06666666666666667	15	1	15	0.0	0	0.3269491565784758	0.7302264174974348	0.6680818547658814	0.897305129925211	0.7087209960211194	0.9136383436175797	0.8731708675211469	0.8630392147083178	0	0	0.0	0.03676555894294589	0.03676555894294589
231	0.04491363684345793	0.011199469089564687	0.007688916185951464	0.9760950360492399	-1	0	0	0.3	3	0.7692307692307693	10	0.38461538461538464	0.7692307692307693	11	10	3	0	0	0.23076923076923078	13	3	15	0.0	0	0.3338307789721831	0.9188755886211508	0.5928437395925867	0.7480318920970787	0.7792785963541655	0.9496554286019412	0.8731708675211469	0.8957471934199877	0	0	0.0	0.007688916185951464	0.007688916185951464
1511	0.0525916931132367	0.02616370286418188	0.02560926700305925	0.7430368266153186	-1	0	0	0.2	2	0.9230769230769231	12	0.38461538461538464	0.8461538461538461	13	11	1	0	0	0.23076923076923078	13	3	15	0.0	0.14285714285714285	0.8429784291422017	0.956848105253299	0.45139216349668665	0.8746203030990817	0.5785477520303928	0.8964414789659014	0.8910984794675586	0.9168186002745844	0	0	0.0	0.02560926700305925	0.02560926700305925
523	0.04187556152659522	0.004564454998998568	0.0026439673727722242	0.9199129094635249	-1	0	0	0.2	2	0.8461538461538461	11	0.35714285714285715	0.6923076923076923	11	9	3	0	0	0.8571428571428571	7	6	15	0.0	0	0.5866466371453121	0.9409850565703457	0.4592264659262117	0.9260327971963166	0.7696275329702351	0.9550182247579624	0.8811394872386674	0.9418031917164001	0	0	0.0	0.0026439673727722242	0.0026439673727722242
4227	0.10216681534099648	0.03774077860475456	0.03483841350880124	0.6985014777050997	-1	0	0	0.1	1	1.0	13	1.0	1.0	14	13	0	0	0	0.06666666666666667	15	1	15	0.0	0	0.3269491565784758	0.7302264174974348	0.6680818547658814	0.897305129925211	0.7087209960211194	0.9136383436175797	0.8731708675211469	0.8630392147083178	0	0	0.0	0.03483841350880124	0.03483841350880124
2368	0.051717528770883946	0.025624976429189036	0.025062349248099674	0.7520537431996548	-1	0	0	0.2	2	0.9230769230769231	12	0.38461538461538464	0.8461538461538461	13	11	1	0	0	0.23076923076923078	13	3	15	0.0	0.14285714285714285	0.8429784291422017	0.956848105253299	0.45139216349668665	0.8746203030990817	0.5785477520303928	0.8964414789659014	0.8910984794675586	0.9168186002745844	0	0	0.0	0.025062349248099674	0.025062349248099674
2689	0.05927020197007682	0.02283364756061611	0.022823993594398125	0.8281205385635506	-1	0	0	0.3	3	0.7692307692307693	10	0.38461538461538464	0.7692307692307693	12	10	2	2	0	0.23076923076923078	3	13	15	0.3333333333333333	0	0.20911784843887388	0.9637113090465406	0.5323713087600842	0.9512443782369617	0.6596109823292542	0.8511562739630353	0.9300220790894886	0.9349079088178183	0.5416666666666666	0.25	0.0	0.022823993594398125	0.022823993594398125
4170	0.10041005548003622	0.039238119447721105	0.02700733754044115	0.712868012949184	-1	0	0	0.1	1	1.0	13	1.0	1.0	14	13	0	0	0	0.06666666666666667	15	1	15	0.0	0	0.3269491565784758	0.7211371622793014	0.6680818547658814	0.8948331796195497	0.7087209960211194	0.8980637429319347	0.8731708675211469	0.852669967856494	0	0	0.0	0.02700733754044115	0.02700733754044115
14	3.6986607149232518e-06	2.9471980290737707e-08	8.231652869096237e-09	0.9999989191998767	-1	0	0	1.0	1	0	0	1.0	0	1	0	0	1	0	0.5	1	2	2	0.3333333333333333	0	0	0	0	0	0	0	0	0	0	0	0	8.231652869096237e-09	8.231652869096237e-09
3157	None	None	None	None	None	0.25	1	0.4	4	0.7692307692307693	10	0.375	0.6153846153846154	11	8	3	0	0	0.4	10	4	15	0.0	0.4	0.732047232252075	0.9294383538213852	0.6852198895810468	0.925060064729661	0.5128662852429873	0.8239828468638842	0.8910984794675586	0.9012873697572575	0	0	0.0	None	None
1097	0.05980064784684559	0.0021088780499656057	0.0018225463042110708	0.8881441895096587	-1	0	0	0.1	1	1.0	13	0.35714285714285715	0.8461538461538461	12	11	2	0	0	0.8571428571428571	6	7	15	0.0	0	0.45584745549492284	0.9317565182648605	0.4655594570609504	0.932165339484707	0.790960321543569	0.911453150846705	0.8926522280332694	0.9256682904527963	0	0	0.0	0.0018225463042110708	0.0018225463042110708
4994	0.10084036822959129	0.03926251919640769	0.037982209903942576	0.726305033336899	-1	0	0	0.1	1	1.0	13	1.0	1.0	14	13	0	0	0	0.06666666666666667	15	1	15	0.0	0	0.3269491565784758	0.7302264174974348	0.6680818547658814	0.897305129925211	0.7087209960211194	0.9136383436175797	0.8731708675211469	0.8630392147083178	0	0	0.0	0.037982209903942576	0.037982209903942576
1251	0.06025527905824122	0.010589864814613555	-0.008743450115648225	0.7405038569658173	-1	0	0	0.2	2	0.9230769230769231	12	0.38461538461538464	0.8461538461538461	13	11	1	0	0	0.23076923076923078	13	3	15	0.0	0.14285714285714285	0.8765324941173975	0.9548174634906962	0.45139216349668665	0.8746203030990817	0.5785477520303928	0.8964414789659014	0.8910984794675586	0.915587435461471	0	0	0.0	-0.0008743450115648226	-0.0008743450115648226
2998	0.06533919227278397	0.030242757302046765	0.030123528737430887	0.7255458507873853	-1	0	0	0.3	3	0.7692307692307693	10	0.38461538461538464	0.7692307692307693	12	10	2	2	0	0.23076923076923078	3	13	15	0.3333333333333333	0	0.46029487162891175	0.962545592894315	0.5536898160543778	0.9466272632229072	0.619443307797051	0.8574066606053413	0.9124976414538415	0.9333085633003865	0.5416666666666666	0.25	0.0	0.030123528737430887	0.030123528737430887
749	0.07613368726564931	0.01670031339096973	0.016049782803508716	0.7043226487497909	-1	0	0	0.1	1	1.0	13	1.0	1.0	14	13	0	1	0	0.06666666666666667	1	15	15	0.3333333333333333	0	0.5480983540359594	0.8238040325706255	0.44966024871696086	0.9355351105066105	0.5845082005976846	0.8967693852082235	0.7637890836549986	0.8934417183560709	1.0	0	0.0	0.016049782803508716	0.016049782803508716
3135	0.048933772445912946	0.004950745556488073	0.004944791428671362	0.9236994771616891	-1	0	0	0.2	2	0.8461538461538461	11	0.3333333333333333	0.6923076923076923	10	9	4	2	0	0.5555555555555556	9	5	15	0.18181818181818182	0.3076923076923077	0.32362689748491597	0.9507751519478036	0.536084086560743	0.8701388195091887	0.76724268891196	0.9088285203608998	0.9124976414538415	0.9158686248069565	0.55	0.6	0.0	0.004944791428671362	0.004944791428671362
3895	0.10067386806544074	0.03791892497374393	0.036870833757614976	0.6954321034505773	-1	0	0	0.1	1	1.0	13	1.0	1.0	14	13	0	0	0	0.06666666666666667	15	1	15	0.0	0	0.3269491565784758	0.7302264174974348	0.6680818547658814	0.897305129925211	0.7087209960211194	0.9136383436175797	0.8731708675211469	0.8630392147083178	0	0	0.0	0.036870833757614976	0.036870833757614976
4542	0.10106582608723869	0.018990781362995337	0.018988782603132272	0.7373016890724367	-1	0	0	0.1	1	1.0	13	1.0	1.0	14	13	0	0	0	0.06666666666666667	15	1	15	0.0	0	0.3269491565784758	0.7302264174974348	0.6680818547658814	0.8931055794522533	0.7001480374520929	0.9159463217181573	0.8764013622200002	0.8624408208413219	0	0	0.0	0.018988782603132272	0.018988782603132272
3848	0.10139828288565579	0.041132679184304154	0.03309158831368873	0.6929841911635332	-1	0	0	0.1	1	1.0	13	1.0	1.0	14	13	0	0	0	0.06666666666666667	15	1	15	0.0	0	0.3269491565784758	0.7211371622793014	0.6680818547658814	0.8948331796195497	0.7087209960211194	0.8980637429319347	0.8731708675211469	0.852669967856494	0	0	0.0	0.03309158831368873	0.03309158831368873
632	0.06406319728728996	0.007054044632723544	0.00689352761047734	0.6895742278867001	-1	0	0	0.1	1	1.0	13	1.0	1.0	14	13	0	0	0	0.06666666666666667	15	1	15	0.0	0	0.7801858622980145	0.915396382381719	0.5652320143619001	0.9425393811443622	0.5640385582323171	0.9022966673215832	0.8719442108266378	0.921816573682758	0	0	0.0	0.00689352761047734	0.00689352761047734
2224	0.05385599460129754	0.02680143272216296	0.026081716335015385	0.74871946599491	-1	0	0	0.2	2	0.9230769230769231	12	0.38461538461538464	0.8461538461538461	13	11	1	0	0	0.23076923076923078	13	3	15	0.0	0.14285714285714285	0.8429784291422017	0.956848105253299	0.45139216349668665	0.8746203030990817	0.5785477520303928	0.8964414789659014	0.8910984794675586	0.9168186002745844	0	0	0.0	0.026081716335015385	0.026081716335015385
3439	0.07136976701755893	0.002165912670529621	0.0007680204421388169	0.9396767832061317	-1	0	0	0.1	1	1.0	13	0.3409090909090909	0.8461538461538461	11	11	3	0	0	0.36363636363636365	4	11	15	0.0	0	0.3338307789721831	0.9011674339087673	0.7369393462223763	0.9044466376616821	0.7489849075239609	0.954630766952878	0.9330467820142285	0.9242444067167028	0	0	0.0	0.0007680204421388169	0.0007680204421388169
1784	0.06364831839995538	0.03203991532589007	0.030850934855989512	0.7597946340247842	-1	0	0	0.3	3	0.7692307692307693	10	0.38461538461538464	0.7692307692307693	12	10	2	2	0	0.23076923076923078	3	13	15	0.3333333333333333	0	0.23382390671940576	0.9595204008994749	0.5536898160543778	0.9563014516459107	0.6596109823292542	0.8511562739630353	0.9300220790894886	0.9349313877047879	0.5416666666666666	0.25	0.0	0.030850934855989512	0.030850934855989512
3755	0.09901083720296754	0.03614021062987899	0.03611835118095672	0.734819554085768	-1	0	0	0.1	1	1.0	13	1.0	1.0	14	13	0	0	0	0.06666666666666667	15	1	15	0.0	0	0.3269491565784758	0.7019929986323337	0.7291115392155116	0.856716302941609	0.6858915294216441	0.8907445963698588	0.8731708675211469	0.8293676150532485	0	0	0.0	0.03611835118095672	0.03611835118095672
3699	0.09851282765060972	0.030721583643051744	0.030040793134265043	0.7395032378398847	-1	0	0	0.1	1	1.0	13	1.0	1.0	14	13	0	0	0	0.06666666666666667	15	1	15	0.0	0	0.3269491565784758	0.7019929986323337	0.7291115392155116	0.856716302941609	0.689980170946503	0.9070645874668515	0.8731708675211469	0.837688892442506	0	0	0.0	0.030040793134265043	0.030040793134265043
1156	0.061654056598629076	0.01745556498211515	0.016876301002750907	0.7052624382893481	-1	0	0	0.2	2	0.9230769230769231	12	1.0	0.9230769230769231	14	12	0	0	0	0.06666666666666667	15	1	15	0.0	0.14285714285714285	0.8114823190979095	0.9400603473362792	0.5536898160543778	0.910124007825653	0.619443307797051	0.8866932965711152	0.8943273566589685	0.914905019757707	0	0	0.0	0.016876301002750907	0.016876301002750907
4015	0.10360343924102851	0.038422009102443595	0.03427467984136962	0.7135169948383762	-1	0	0	0.1	1	1.0	13	1.0	1.0	14	13	0	0	0	0.06666666666666667	15	1	15	0.0	0	0.3269491565784758	0.7211371622793014	0.6680818547658814	0.8948331796195497	0.7087209960211194	0.8980637429319347	0.8731708675211469	0.852669967856494	0	0	0.0	0.03427467984136962	0.03427467984136962
3934	0.0889666556369785	0.02132095456414919	0.008368873799342681	0.7321489743571321	-1	0	0	0.1	1	1.0	13	0.38461538461538464	0.9230769230769231	13	12	1	0	0	0.23076923076923078	13	3	15	0.0	0	0.3269491565784758	0.7369710918485208	0.6146522849068818	0.8439535238181483	0.6492178831421069	0.8669939700084711	0.8556537499462472	0.8221460391085608	0	0	0.0	0.008368873799342681	0.008368873799342681
1605	0.06920137154989192	0.02383487871896194	-0.009316172349698924	0.730108823622663	-1	0	0	0.1	1	1.0	13	1.0	1.0	14	13	0	0	0	0.06666666666666667	15	1	15	0.0	0	0.3929534292703606	0.9685755590248232	0.3936400582154301	0.8515397117132645	0.6252093710830481	0.852171425422181	0.8910984794675586	0.9096115530732509	0	0	0.0	-0.0009316172349698923	-0.0009316172349698923
1667	0.05311908473745534	0.027505295060710973	0.027163223307841038	0.7401939835333027	-1	0	0	0.2	2	0.9230769230769231	12	0.38461538461538464	0.8461538461538461	13	11	1	0	0	0.23076923076923078	13	3	15	0.0	0.14285714285714285	0.8429784291422017	0.956848105253299	0.45139216349668665	0.8746203030990817	0.5785477520303928	0.8964414789659014	0.8910984794675586	0.9168186002745844	0	0	0.0	0.027163223307841038	0.027163223307841038
1025	0.047667922295699085	0.003930625482760782	-0.0030730172697236123	0.9422007047461174	-1	0	0	0.3	3	0.7692307692307693	10	0.3	0.6923076923076923	11	9	3	2	0	0.5	10	5	15	0.25	0	0.30065581282006754	0.9546195151548007	0.5536898160543778	0.9518898754744647	0.619443307797051	0.8636848134987485	0.9300220790894886	0.9325042146170872	0.5454545454545454	0.09090909090909091	0.0	-0.0003073017269723612	-0.0003073017269723612
4507	0.09537536833989756	0.01845873592573805	0.009259101365131356	0.6584232744208878	-1	0	0	0.1	1	1.0	13	1.0	1.0	14	13	0	0	0	0.06666666666666667	15	1	15	0.0	0	0.3269491565784758	0.7302264174974348	0.6680818547658814	0.883742846734061	0.7087209960211194	0.9136383436175797	0.8731708675211469	0.8574587201848837	0	0	0.0	0.009259101365131356	0.009259101365131356
4793	0.1010037021408386	0.03577498928072584	0.03462833314098374	0.7305190404835379	-1	0	0	0.1	1	1.0	13	1.0	1.0	14	13	0	0	0	0.06666666666666667	15	1	15	0.0	0	0.3269491565784758	0.7302264174974348	0.6680818547658814	0.897305129925211	0.7087209960211194	0.9136383436175797	0.8731708675211469	0.8630392147083178	0	0	0.0	0.03462833314098374	0.03462833314098374
4053	0.10206207259595024	0.041244515130374325	0.027093298336919428	0.7110639846686694	-1	0	0	0.1	1	1.0	13	1.0	1.0	14	13	0	0	0	0.06666666666666667	15	1	15	0.0	0	0.3269491565784758	0.7211862735790332	0.6680818547658814	0.9112863573188478	0.7414585910739934	0.9173318423137333	0.8935841179407267	0.8693787859012215	0	0	0.0	0.027093298336919428	0.027093298336919428
400	0.038885511750449596	0.002054584018689961	-0.0015455208859159653	0.9733222284963019	-1	0	0	0.3	3	0.7692307692307693	10	0.38461538461538464	0.7692307692307693	11	10	3	0	0	0.23076923076923078	13	3	15	0.0	0	0.36256342719879664	0.9262816390843874	0.5928437395925867	0.7889001607353223	0.7792785963541655	0.9577549319827225	0.9390985165740272	0.9108003372052478	0	0	0.0	-0.00015455208859159654	-0.00015455208859159654
3167	0.06402735150474415	0.004147094020562061	-0.00411500186950713	0.7124474041873669	-1	0	0	0.2222222222222222	2	0.8181818181818182	9	0.5909090909090909	0.7272727272727273	9	8	3	1	0	0.18181818181818182	11	2	13	0.1111111111111111	0	0.2982165083518622	0.6926960563639626	0.7369393462223763	0.8740334592750569	0.8469428784017966	0.9171909278120399	0.9519310256187571	0.8478983177372574	1.0	0.5555555555555556	0.0	-0.00041150018695071297	-0.00041150018695071297
5050	0.1002350083608184	0.02874078017778068	0.024248726783891453	0.6945785460851447	-1	0	0	0.1	1	1.0	13	1.0	1.0	14	13	0	0	0	0.06666666666666667	15	1	15	0.0	0	0.3269491565784758	0.7470406563561789	0.6680818547658814	0.8933388426630026	0.7087209960211194	0.9281778330215321	0.8778686925201	0.8724069357491055	0	0	0.0	0.024248726783891453	0.024248726783891453
4405	0.10522978194774198	0.04149214276817922	0.008536735173263268	0.7168165133374471	-1	0	0	0.1	1	1.0	13	1.0	1.0	14	13	0	0	0	0.06666666666666667	15	1	15	0.0	0	0.3269491565784758	0.7211371622793014	0.6680818547658814	0.8948331796195497	0.7087209960211194	0.9125565971997033	0.8731708675211469	0.8596218069619078	0	0	0.0	0.008536735173263268	0.008536735173263268
2609	0.05723044415214998	0.00199244355323156	0.000208579251836649	0.9623457700367545	-1	0	0	0.2	2	0.9230769230769231	12	0.375	0.7692307692307693	11	10	3	0	0	0.625	8	5	15	0.0	0.16666666666666666	0.46038623666400236	0.8292998624759921	0.35293247161920444	0.8855955296820663	0.8509620699694527	0.9241997055002485	0.9232685991237346	0.8852051886111159	0	0	0.0	0.000208579251836649	0.000208579251836649
2460	0.05325941483036286	0.027117671331987253	0.02602668614321101	0.7503206382886033	-1	0	0	0.2	2	0.9230769230769231	12	0.38461538461538464	0.8461538461538461	13	11	1	0	0	0.23076923076923078	13	3	15	0.0	0.14285714285714285	0.8429784291422017	0.956848105253299	0.45139216349668665	0.8746203030990817	0.5785477520303928	0.8964414789659014	0.8910984794675586	0.9168186002745844	0	0	0.0	0.02602668614321101	0.02602668614321101
3675	0.09996528470250127	0.039782515638242893	0.039261023467588904	0.7067074701010234	-1	0	0	0.1	1	1.0	13	1.0	1.0	14	13	0	0	0	0.06666666666666667	15	1	15	0.0	0	0.3269491565784758	0.7302264174974348	0.6680818547658814	0.897305129925211	0.7087209960211194	0.9136383436175797	0.8731708675211469	0.8630392147083178	0	0	0.0	0.039261023467588904	0.039261023467588904
3519	0.09871709643500227	0.032654091054821574	0.03263957924361523	0.7338630556142849	-1	0	0	0.1	1	1.0	13	1.0	1.0	14	13	0	0	0	0.06666666666666667	15	1	15	0.0	0	0.3269491565784758	0.7019929986323337	0.7291115392155116	0.856716302941609	0.6858915294216441	0.8907445963698588	0.8731708675211469	0.8293676150532485	0	0	0.0	0.03263957924361523	0.03263957924361523
1129	0.074766322017409	0.016804453671847287	0.016780911658676224	0.6856182151977069	-1	0	0	0.1	1	1.0	13	1.0	1.0	14	13	0	1	0	0.06666666666666667	1	15	15	0.3333333333333333	0	0.5480983540359594	0.8238040325706255	0.44966024871696086	0.9355351105066105	0.5845082005976846	0.8967693852082235	0.7637890836549986	0.8934417183560709	1.0	0	0.0	0.016780911658676224	0.016780911658676224
4481	0.09938380744042681	0.039021248152166815	0.036362369362338644	0.72377310145205	-1	0	0	0.1	1	1.0	13	1.0	1.0	14	13	0	0	0	0.06666666666666667	15	1	15	0.0	0	0.3269491565784758	0.7302264174974348	0.6680818547658814	0.897305129925211	0.7087209960211194	0.9136383436175797	0.8731708675211469	0.8630392147083178	0	0	0.0	0.036362369362338644	0.036362369362338644
3840	0.10048983331892809	0.03967838213692013	0.03962794827615687	0.7349794048238617	-1	0	0	0.1	1	1.0	13	1.0	1.0	14	13	0	0	0	0.06666666666666667	15	1	15	0.0	0	0.3269491565784758	0.6957355661943188	0.7291115392155116	0.8578011137605623	0.6684570845182778	0.8908367214560242	0.8731708675211469	0.8284258073233017	0	0	0.0	0.03962794827615687	0.03962794827615687
3089	0.03297616735461683	0.006311980848211697	0.006076081843770494	0.9035604469178431	-1	0.25	1	0.4	4	0.6923076923076923	9	0.2777777777777778	0.6923076923076923	12	9	2	1	0	0.6666666666666666	9	6	15	0.2	0.2222222222222222	0.4937108246792426	0.962646200994493	0.5536898160543778	0.9374732915618728	0.6150949824621541	0.860738840583989	0.9124976414538415	0.9303942973934741	1.0	0.3333333333333333	0.0	0.006076081843770494	0.006076081843770494
2811	0.06601510590551406	0.029299169836676322	0.02913335207379551	0.7265437655741884	-1	0	0	0.3	3	0.7692307692307693	10	0.38461538461538464	0.7692307692307693	12	10	2	2	0	0.23076923076923078	3	13	15	0.3333333333333333	0	0.46029487162891175	0.962545592894315	0.5536898160543778	0.9466272632229072	0.619443307797051	0.8574066606053413	0.9124976414538415	0.9333085633003865	0.5416666666666666	0.25	0.0	0.02913335207379551	0.02913335207379551
2174	0.053703741564103784	0.027785675264951216	0.026976070912247054	0.7423831001546792	-1	0	0	0.2	2	0.9230769230769231	12	0.38461538461538464	0.8461538461538461	13	11	1	0	0	0.23076923076923078	13	3	15	0.0	0.14285714285714285	0.8429784291422017	0.956848105253299	0.45139216349668665	0.8746203030990817	0.5785477520303928	0.8964414789659014	0.8910984794675586	0.9168186002745844	0	0	0.0	0.026976070912247054	0.026976070912247054
3153	0.10352892876383542	0.04048706140053644	0.02537363856245876	0.7125488164397877	-1	0	0	0.1	1	1.0	13	1.0	1.0	14	13	0	0	0	0.06666666666666667	15	1	15	0.0	0	0.3269491565784758	0.7211862735790332	0.6680818547658814	0.9112863573188478	0.6684570845182778	0.9152874649345865	0.8778686925201	0.8683662980430317	0	0	0.0	0.02537363856245876	0.02537363856245876
2116	0.05217975951415592	0.021922697862350665	0.01129244474317048	0.7538794591602446	-1	0	0	0.2	2	0.9230769230769231	12	0.38461538461538464	0.8461538461538461	13	11	1	0	0	0.23076923076923078	13	3	15	0.0	0.14285714285714285	0.8429784291422017	0.9357305067395116	0.45139216349668665	0.8728632768835834	0.541878750407888	0.871955977279969	0.8910984794675586	0.8979246023008985	0	0	0.0	0.01129244474317048	0.01129244474317048
5026	0.10295591082823637	0.03646516437809516	0.0333539905396876	0.7180065132968222	-1	0	0	0.1	1	1.0	13	1.0	1.0	14	13	0	0	0	0.06666666666666667	15	1	15	0.0	0	0.3269491565784758	0.7302264174974348	0.6680818547658814	0.897305129925211	0.7087209960211194	0.9136383436175797	0.8731708675211469	0.8630392147083178	0	0	0.0	0.0333539905396876	0.0333539905396876
4468	0.09859554804630208	0.040243121738654145	0.038328332591821876	0.7316790820602919	-1	0	0	0.1	1	1.0	13	1.0	1.0	14	13	0	0	0	0.06666666666666667	15	1	15	0.0	0	0.3269491565784758	0.7019929986323337	0.7291115392155116	0.856716302941609	0.7087209960211194	0.8955820128351651	0.8731708675211469	0.8317460689033864	0	0	0.0	0.038328332591821876	0.038328332591821876
2326	0.06282244631141047	0.024912037344659636	0.023091562374061615	0.7766544392167107	-1	0	0	0.3	3	0.7692307692307693	10	0.38461538461538464	0.7692307692307693	12	10	2	1	0	0.23076923076923078	3	13	15	0.16666666666666666	0	0.46029487162891175	0.962545592894315	0.5536898160543778	0.9466272632229072	0.619443307797051	0.8574066606053413	0.9124976414538415	0.9333085633003865	1.0	0.25	0.0	0.023091562374061615	0.023091562374061615
4742	0.10186973725862775	0.03756166186610502	0.03603921864706285	0.6973339094823596	-1	0	0	0.1	1	1.0	13	1.0	1.0	14	13	0	0	0	0.06666666666666667	15	1	15	0.0	0	0.3269491565784758	0.7302264174974348	0.6680818547658814	0.897305129925211	0.7087209960211194	0.9136383436175797	0.8731708675211469	0.8630392147083178	0	0	0.0	0.03603921864706285	0.03603921864706285
4463	0.09773696475701188	0.021363940854590723	0.021300326900471175	0.7018642018810306	-1	0	0	0.1	1	1.0	13	1.0	1.0	14	13	0	0	0	0.06666666666666667	15	1	15	0.0	0	0.3269491565784758	0.7302264174974348	0.6680818547658814	0.867775690442472	0.7087209960211194	0.9094474717724622	0.8731708675211469	0.8491612110622458	0	0	0.0	0.021300326900471175	0.021300326900471175
43	7.73286883467815e-09	7.2315757913640105e-09	6.283885000264675e-09	0.9999990353592557	-1	0	0	1.0	1	0	0	1.0	0	0	0	1	1	0	0.5	1	2	2	0.16666666666666666	0	0	0	0	0	0	0	0	0	0	0	0	-0.1	-0.1
3414	0.07414691180826588	0.0022591074954877526	0.0017035103259380154	0.9373192192997849	-1	0	0	0.1	1	1.0	13	0.3409090909090909	0.8461538461538461	11	11	3	0	0	0.36363636363636365	4	11	15	0.0	0	0.3338307789721831	0.9011674339087673	0.7369393462223763	0.872893596036722	0.7489849075239609	0.954630766952878	0.9330467820142285	0.9164080479335451	0	0	0.0	0.0017035103259380154	0.0017035103259380154
4172	0.09856469399505477	0.03627372803490047	0.0336824133031641	0.7281512460396509	-1	0	0	0.1	1	1.0	13	1.0	1.0	14	13	0	0	0	0.06666666666666667	15	1	15	0.0	0	0.3269491565784758	0.7302264174974348	0.6680818547658814	0.897305129925211	0.7087209960211194	0.9136383436175797	0.8731708675211469	0.8630392147083178	0	0	0.0	0.0336824133031641	0.0336824133031641
2318	0.05311503831107005	0.026132914750615792	0.02563599577549165	0.7491706115538436	-1	0	0	0.2	2	0.9230769230769231	12	0.38461538461538464	0.8461538461538461	13	11	1	0	0	0.23076923076923078	13	3	15	0.0	0.14285714285714285	0.8429784291422017	0.956848105253299	0.45139216349668665	0.8746203030990817	0.5785477520303928	0.8964414789659014	0.8910984794675586	0.9168186002745844	0	0	0.0	0.02563599577549165	0.02563599577549165
3054	0.04180100883977008	0.0026404900848486256	0.0018277395679455186	0.7465913433767275	-1	0	0	0.4	4	0.6153846153846154	8	0.4166666666666667	0.6153846153846154	11	8	3	3	0	0.25	3	12	15	0.42857142857142855	0	0.23382390671940576	0.9530449636149415	0.5536898160543778	0.957636192689527	0.619443307797051	0.8795136517276205	0.9300220790894886	0.9373499727054957	0.09090909090909091	0.36363636363636365	0.0	0.0018277395679455186	0.0018277395679455186
3269	0.10179223911493018	0.03680730671738956	0.03180025639274304	0.7166808679346268	-1	0	0	0.1	1	1.0	13	1.0	1.0	14	13	0	0	0	0.06666666666666667	15	1	15	0.0	0	0.3269491565784758	0.7211371622793014	0.6680818547658814	0.8948331796195497	0.7087209960211194	0.8980637429319347	0.8731708675211469	0.852669967856494	0	0	0.0	0.03180025639274304	0.03180025639274304
3160	0.10038220602930777	0.04155435027929205	0.03535564234878709	0.7005167728740925	-1	0	0	0.1	1	1.0	13	1.0	1.0	14	13	0	0	0	0.06666666666666667	15	1	15	0.0	0	0.3269491565784758	0.7211371622793014	0.6680818547658814	0.8948331796195497	0.7087209960211194	0.8980637429319347	0.8731708675211469	0.852669967856494	0	0	0.0	0.03535564234878709	0.03535564234878709
429	None	None	None	None	None	0	0	0.3	3	0.7692307692307693	10	0.375	0.5384615384615384	9	7	5	1	0	0.4	10	4	15	0.08333333333333333	0	0.7120888474707645	0.9102956333804766	0.6675158161390591	0.8500468384386339	0.5168161932410616	0.8833541453367193	0.8437831279392014	0.8834588948826594	1.0	0.5555555555555556	0.0	None	None
3498	0.06088775179920797	0.024748549033094366	0.024748459336481756	0.8257284823434067	-1	0	0	0.3	3	0.7692307692307693	10	0.38461538461538464	0.7692307692307693	12	10	2	2	0	0.23076923076923078	3	13	15	0.3333333333333333	0	0.23382390671940576	0.9595204008994749	0.5536898160543778	0.9563014516459107	0.6596109823292542	0.8511562739630353	0.9300220790894886	0.9349313877047879	0.5416666666666666	0.25	0.0	0.024748459336481756	0.024748459336481756
4079	0.10140916941962376	0.03550695311715243	0.032191353206603456	0.701224099489399	-1	0	0	0.1	1	1.0	13	1.0	1.0	14	13	0	0	0	0.06666666666666667	15	1	15	0.0	0	0.3269491565784758	0.7211371622793014	0.6680818547658814	0.8948331796195497	0.7087209960211194	0.9077183602103966	0.8731708675211469	0.8572248504536842	0	0	0.0	0.032191353206603456	0.032191353206603456
1013	0.05770593360918444	0.019254255607119075	0.016953763986764684	0.7184204954330407	-1	0	0	0.3	3	0.7692307692307693	10	0.38461538461538464	0.7692307692307693	12	10	2	2	0	0.23076923076923078	3	13	15	0.3333333333333333	0	0.39887264014412993	0.9625656519926526	0.4620108529779322	0.95406849937986	0.619443307797051	0.8334708795148068	0.9124976414538415	0.9327890036140697	0.5416666666666666	0.25	0.0	0.016953763986764684	0.016953763986764684
4301	0.10296472121130762	0.03993612990611636	0.02503208411306665	0.713225671727271	-1	0	0	0.1	1	1.0	13	1.0	1.0	14	13	0	0	0	0.06666666666666667	15	1	15	0.0	0	0.3269491565784758	0.7302264174974348	0.6680818547658814	0.897305129925211	0.7087209960211194	0.9136383436175797	0.8731708675211469	0.8630392147083178	0	0	0.0	0.02503208411306665	0.02503208411306665
4626	0.10272175182222383	0.03978022990304906	0.0392060548149717	0.6976853517070642	-1	0	0	0.1	1	1.0	13	1.0	1.0	14	13	0	0	0	0.06666666666666667	15	1	15	0.0	0	0.3269491565784758	0.7302264174974348	0.6680818547658814	0.897305129925211	0.7087209960211194	0.9136383436175797	0.8731708675211469	0.8630392147083178	0	0	0.0	0.0392060548149717	0.0392060548149717
154	5.540802249789942e-06	7.964166632170853e-08	-1.9718481869026174e-08	0.9999715801509562	-1	0	0	1.0	3	0.0	0	0.6666666666666666	0	3	0	0	0	0	0.6666666666666666	3	2	4	0.0	1.0	0	0	0	0	0	0	0	0	0	0	0	-1.971848186902617e-09	-1.971848186902617e-09
595	0.05101824940917977	0.0014952176756195272	0.0013122958192747665	0.7421228056523799	-1	0	0	0.3	3	0.8461538461538461	11	0.3125	0.8461538461538461	14	11	0	0	0	0.3333333333333333	4	12	15	0.0	0.6666666666666666	0.6995029239333694	0.9211039319749793	0.4108031009985346	0.9101831428958288	0.5123845399086658	0.933006154202769	0.9125896536794482	0.9219428433194127	0	0	0.0	0.0013122958192747665	0.0013122958192747665
740	0.006829956576690666	0.00032474588468235063	-0.00029386386857860986	0.9892863971022334	-1	0	0	0.6	6	0.3076923076923077	4	0.5	0.15384615384615385	4	2	10	4	0	0.8333333333333334	6	5	15	0.18181818181818182	0.16666666666666666	0.16723974928215846	0.9609017975501224	0.6146522849068818	0.6277901361974723	0.1845795799394572	0.9036929488548039	0.9038071720632103	0.8795134405684005	0.25	0.25	0.0	-2.9386386857860985e-05	-2.9386386857860985e-05
877	0.06808049178885006	0.006130775810671117	0.006027383243629858	0.7398912120553134	-1	0	0	0.1	1	1.0	13	0.5357142857142857	0.9230769230769231	13	12	1	0	0	0.14285714285714285	2	14	15	0.0	0	0.5856762716064066	0.9469493698422926	0.6994546003900832	0.9291091684283364	0.47855352141476715	0.9307724839372562	0.8799527443563026	0.9361098019078059	0	0	0.0	0.006027383243629858	0.006027383243629858
4784	0.10127755664350248	0.03874625193492335	0.032510704821886956	0.7122157706053441	-1	0	0	0.1	1	1.0	13	1.0	1.0	14	13	0	0	0	0.06666666666666667	15	1	15	0.0	0	0.3269491565784758	0.7211371622793014	0.6680818547658814	0.8948331796195497	0.7087209960211194	0.8980637429319347	0.8731708675211469	0.852669967856494	0	0	0.0	0.032510704821886956	0.032510704821886956
4196	0.09855705789127216	0.02299546072680896	0.022870221673152148	0.7166327108069072	-1	0	0	0.1	1	1.0	13	1.0	1.0	14	13	0	0	0	0.06666666666666667	15	1	15	0.0	0	0.3269491565784758	0.7302264174974348	0.6680818547658814	0.897305129925211	0.7087209960211194	0.9136383436175797	0.8731708675211469	0.8630392147083178	0	0	0.0	0.022870221673152148	0.022870221673152148
4136	0.10364770899027985	0.03681686899377511	0.03322874733567278	0.7155053272957802	-1	0	0	0.1	1	1.0	13	1.0	1.0	14	13	0	0	0	0.06666666666666667	15	1	15	0.0	0	0.3269491565784758	0.7302264174974348	0.6680818547658814	0.897305129925211	0.7087209960211194	0.9136383436175797	0.8731708675211469	0.8630392147083178	0	0	0.0	0.03322874733567278	0.03322874733567278
4085	0.10343286808270173	0.04502064245892758	0.03217502829355115	0.6910612570995199	-1	0	0	0.1	1	1.0	13	1.0	1.0	14	13	0	0	0	0.06666666666666667	15	1	15	0.0	0	0.3269491565784758	0.7211371622793014	0.6680818547658814	0.8948331796195497	0.7087209960211194	0.8980637429319347	0.8731708675211469	0.852669967856494	0	0	0.0	0.03217502829355115	0.03217502829355115
450	0.00048826640943936507	1.3854081123647155e-05	6.636358105995935e-06	0.9885784315509099	-1	0	0	0.25	1	1.0	3	0.5555555555555556	0.3333333333333333	1	1	3	5	0	1.0	3	3	5	0.5	0	0.4836051494730066	0.5	0.5691860041760541	0.5	1.0	0.5	0.9054895255220725	0.5	1.0	1.0	0.0	6.636358105995935e-06	6.636358105995935e-06
1240	0.07365927245870053	0.00780792512198811	0.006066968966467924	0.6050207243894798	-1	0	0	0.1	1	1.0	13	1.0	1.0	14	13	0	1	0	0.06666666666666667	1	15	15	0.3333333333333333	0	0.556085388683836	0.9701653431155907	0.47570726787769235	0.9427850038492214	0.3668898629803905	0.878653159252778	0.8475177857519187	0.9401680288191013	1.0	0.07142857142857142	0.0	0.006066968966467924	0.006066968966467924
498	0.04892920397021149	0.001966223303847689	-0.0010435449826149033	0.5840342167542654	-1	0	0	0.1	1	1.0	13	0.3125	0.7692307692307693	11	10	3	2	0	0.3333333333333333	12	4	15	0.2222222222222222	0	0.5622798295903799	0.9036425243098778	0.5711258042326732	0.7379772750221688	0.7155571084296581	0.8801744162588719	0.8653739571284136	0.8527051975019377	0.5454545454545454	0.5454545454545454	0.0	-0.00010435449826149033	-0.00010435449826149033
1107	0.08047603618594026	0.016295688050802164	0.016062720210104582	0.7127271149322787	-1	0	0	0.1	1	1.0	13	1.0	1.0	14	13	0	1	0	0.06666666666666667	1	15	15	0.3333333333333333	0	0.5480983540359594	0.8615367712895043	0.40766151698126063	0.9408105167989503	0.5495730933983183	0.8619668689528354	0.7808079135256655	0.8949136312144634	1.0	0	0.0	0.016062720210104582	0.016062720210104582
3778	0.06987982023617482	0.010999149347123458	0.00833578059612224	0.7236837752764662	-1	0	0	0.1	1	1.0	13	1.0	1.0	14	13	0	0	0	0.06666666666666667	15	1	15	0.0	0	0.3929534292703606	0.9542883458065857	0.4169482265293736	0.8814243674269462	0.6252093710830481	0.7690775633785228	0.8868298303711969	0.8891975207356254	0	0	0.0	0.00833578059612224	0.00833578059612224
4394	0.0986533072854483	0.0163346016304788	0.01367444530334198	0.7542464725293627	-1	0	0	0.1	1	1.0	13	1.0	1.0	14	13	0	0	0	0.06666666666666667	15	1	15	0.0	0	0.3269491565784758	0.7211862735790332	0.7291115392155116	0.8447852553713223	0.6684570845182778	0.9152874649345865	0.8778686925201	0.8422236403388698	0	0	0.0	0.01367444530334198	0.01367444530334198
4069	0.09792784646280824	0.03536890904774598	0.03514773371592382	0.7334572703142495	-1	0	0	0.1	1	1.0	13	1.0	1.0	14	13	0	0	0	0.06666666666666667	15	1	15	0.0	0	0.3269491565784758	0.7019929986323337	0.7291115392155116	0.856716302941609	0.6858915294216441	0.8907445963698588	0.8731708675211469	0.8293676150532485	0	0	0.0	0.03514773371592382	0.03514773371592382
1478	0.0682107682840083	0.002676745432248466	-0.000492888292735249	0.9967735196925664	-1	0	0	0.3	3	0.7692307692307693	10	0.3125	0.6923076923076923	12	9	2	0	0	0.3333333333333333	12	4	15	0.0	0.5	0.5353278088138117	0.9631948582340804	0.5536898160543778	0.9258530746362917	0.7634660444053962	0.8167495925446437	0.8981136360599201	0.9189318178972276	0	0	0.0	-4.92888292735249e-05	-4.92888292735249e-05
2989	0.1010685508091572	0.04628146588569891	0.036452060099417684	0.6903884786540797	-1	0	0	0.1	1	1.0	13	1.0	1.0	14	13	0	0	0	0.06666666666666667	15	1	15	0.0	0	0.3269491565784758	0.7211371622793014	0.6680818547658814	0.8948331796195497	0.7087209960211194	0.8980637429319347	0.8731708675211469	0.852669967856494	0	0	0.0	0.036452060099417684	0.036452060099417684
952	0.05761407488397559	0.0061208788309660145	-0.003556877046524077	0.8515527440549332	-1	0	0	0.3	3	0.7692307692307693	10	0.4166666666666667	0.6923076923076923	12	9	2	0	0	0.25	12	3	15	0.0	0.14285714285714285	0.6081029562087619	0.9538101907796455	0.2782427225955753	0.9312871922766802	0.31210118962240874	0.9350400321764466	0.9375686654671166	0.940869184526116	0	0	0.0	-0.0003556877046524077	-0.0003556877046524077
594	0.0413908900816411	0.0032842062728977647	0.0028677178858848612	0.9157546061182305	-1	0	0	0.4	4	0.5384615384615384	7	0.3333333333333333	0.5384615384615384	10	7	4	2	0	0.5555555555555556	9	5	15	0.2222222222222222	0.2857142857142857	0.3166323481683489	0.9729315508545987	0.29255265092448995	0.9541384187063418	0.6146858560409338	0.9427087035123026	0.9244843409914866	0.9584828407631738	0.55	0.1	0.0	0.0028677178858848612	0.0028677178858848612
1045	0.0583068753692677	0.004668517981490046	-0.003949933957186026	0.9400983988037545	-1	0	0	0.1	1	1.0	13	0.3125	0.9230769230769231	13	12	1	0	0	0.3333333333333333	4	12	15	0.0	0	0.45895770196224533	0.9371161083507719	0.5804785640987516	0.9306133688647913	0.43105182604628445	0.9354049321949233	0.8860279114026958	0.9344310819085051	0	0	0.0	-0.0003949933957186026	-0.0003949933957186026
3192	0.061186612536960096	0.02739036905027746	0.02625518116766585	0.7839292372214899	-1	0	0	0.3	3	0.7692307692307693	10	0.38461538461538464	0.7692307692307693	12	10	2	2	0	0.23076923076923078	3	13	15	0.3333333333333333	0	0.23382390671940576	0.9595204008994749	0.5536898160543778	0.9563014516459107	0.6596109823292542	0.8511562739630353	0.9300220790894886	0.9349313877047879	0.5416666666666666	0.25	0.0	0.02625518116766585	0.02625518116766585
2366	0.07227263373743659	0.0017652662638166852	0.0015691476294690497	0.9424935522000769	-1	0	0	0.1	1	1.0	13	0.375	0.8461538461538461	12	11	2	1	0	0.625	5	8	15	0.14285714285714285	0.15384615384615385	0.4608998533868676	0.9338994393779719	0.2448618682167881	0.8554997899170634	0.5804082140918652	0.9247711581140746	0.9268325978559178	0.9098552941074323	1.0	0.3333333333333333	0.0	0.0015691476294690497	0.0015691476294690497
2173	0.05567138838305114	0.018555566891019278	0.01844259498264666	0.735502163477999	-1	0	0	0.2	2	0.9230769230769231	12	0.5357142857142857	0.8461538461538461	13	11	1	0	0	0.14285714285714285	14	2	15	0.0	0.14285714285714285	0.8429784291422017	0.9598948049129181	0.45139216349668665	0.8741419311042907	0.619443307797051	0.9235098218583668	0.8910984794675586	0.9265462684416982	0	0	0.0	0.01844259498264666	0.01844259498264666
1698	0.05406294631402047	0.026596947124497304	0.025911268800798488	0.7489419602848539	-1	0	0	0.2	2	0.9230769230769231	12	0.38461538461538464	0.8461538461538461	13	11	1	0	0	0.23076923076923078	13	3	15	0.0	0.14285714285714285	0.8429784291422017	0.956848105253299	0.45139216349668665	0.8746203030990817	0.5785477520303928	0.8964414789659014	0.8910984794675586	0.9168186002745844	0	0	0.0	0.025911268800798488	0.025911268800798488
3914	0.10357117201199739	0.043474672422443086	0.008788230897151085	0.7137068110260201	-1	0	0	0.1	1	1.0	13	1.0	1.0	14	13	0	0	0	0.06666666666666667	15	1	15	0.0	0	0.3269491565784758	0.7019929986323337	0.6680818547658814	0.8522561574816736	0.6795525663887221	0.9010714267806815	0.8731708675211469	0.832873859592327	0	0	0.0	0.008788230897151085	0.008788230897151085
550	0.04417368850845224	0.0008544944651245921	0.0007959463025664947	0.9209944607274012	-1	0.25	1	0.4	4	0.6153846153846154	8	0.375	0.5384615384615384	9	7	5	0	0	0.625	8	5	15	0.0	0	0.6483527151741898	0.9537722094574489	0.7368388862043467	0.9558640948681623	0.6341536572825874	0.9221576251408068	0.9208350498657657	0.9457344390623404	0	0	0.0	0.0007959463025664947	0.0007959463025664947
1447	0.07369092575050834	0.008057014836622004	0.00533522694183138	0.7169809151415061	-1	0	0	0.3	3	0.7692307692307693	10	0.3125	0.7692307692307693	13	10	1	0	0	0.3333333333333333	4	12	15	0.0	0.18181818181818182	0.5578649438436246	0.9662206644175894	0.5536898160543778	0.9169872495105762	0.619443307797051	0.8894984604836106	0.9113476430108515	0.9317417189852611	0	0	0.0	0.00533522694183138	0.00533522694183138
460	0.04087283584829262	0.011536466588069352	0.0067578003591862775	0.9380355676647938	-1	0	0	0.3	3	0.6923076923076923	9	0.2777777777777778	0.5384615384615384	8	7	6	0	0	0.6666666666666666	9	6	15	0.0	0.18181818181818182	0.564840810170866	0.8186950268540616	0.518963585391603	0.7564057353251924	0.7425276670664465	0.8746204387556686	0.8565135272365855	0.8216670761933803	0	0	0.0	0.0067578003591862775	0.0067578003591862775
651	0.016217178332596813	0.0007261220195340862	0.0007239527734527588	0.9873549908868606	-1	0	0	0.5	5	0.46153846153846156	6	0.375	0.38461538461538464	10	5	4	3	0	0.625	5	8	15	0.42857142857142855	0.14285714285714285	0.5676732541576544	0.9553335740390526	0.44167358693100456	0.9075510289389731	0.2921952939029754	0.9510271711993905	0.9260364558828281	0.9410923035125073	0.2	0.2	0.0	0.0007239527734527588	0.0007239527734527588
2438	0.04838529812975233	0.005396070090857477	0.0006260176307145678	0.981892434542677	-1	0	0	0.2	2	0.9230769230769231	12	0.35714285714285715	0.7692307692307693	11	10	3	1	0	0.8571428571428571	6	7	15	0.1111111111111111	0.5	0.23382390671940576	0.960336313867584	0.5184783570671084	0.9081506390000715	0.6997786568614573	0.9096505119334911	0.9300220790894886	0.9305925726527134	1.0	0.45454545454545453	0.0	0.0006260176307145678	0.0006260176307145678
125	0.05315376925603024	0.001254345441489449	0.0005756370981002356	0.9080513798702761	-1	0	0	0.3	3	0.7692307692307693	10	0.234375	0.6923076923076923	12	9	2	1	0	1.0	8	8	15	0.2	0.14285714285714285	0.46102977359415254	0.9137098380788419	0.9607403842193584	0.9275078250354465	0.30686061315732366	0.8952770574567486	0.9217246520768619	0.9130569562405666	1.0	0.16666666666666666	0.0	0.0005756370981002356	0.0005756370981002356
209	0.03812982777323725	0.0008706171230733004	-0.0006940333525623549	0.9187013400370723	-1	0.25	1	0.4	4	0.5833333333333334	7	0.2857142857142857	0.5833333333333334	9	7	4	3	0	1.0	7	7	14	0.3	0.4444444444444444	0.38732608187188333	0.9106022175393694	0.37877855690905554	0.923774086274368	0.7488389522851862	0.9216812720304762	0.8834951943117422	0.9188678509817033	0.1111111111111111	0.1111111111111111	0.0	-6.940333525623549e-05	-6.940333525623549e-05
657	0.008155032609192581	0.001710725913874845	0.0014034780266327467	0.9932850321844097	-1	0	0	0.5	3	0.5714285714285714	4	0.45	0.2857142857142857	3	2	5	4	0	0.8	5	4	9	0.3076923076923077	0.2857142857142857	0.23382390671940576	0.6972535520985756	0.946401495794607	0.7249519326227987	0.9467099027836505	0.934100512349833	0.9540481563290769	0.8153199047443908	0.3333333333333333	0.3333333333333333	0.0	0.0014034780266327467	0.0014034780266327467
4486	0.09816851076347143	0.03467217667078117	0.03466253997332301	0.7323526571506883	-1	0	0	0.1	1	1.0	13	1.0	1.0	14	13	0	0	0	0.06666666666666667	15	1	15	0.0	0	0.3269491565784758	0.7019929986323337	0.7291115392155116	0.856716302941609	0.7087209960211194	0.8955820128351651	0.8731708675211469	0.8317460689033864	0	0	0.0	0.03466253997332301	0.03466253997332301
841	0.09919924160179178	0.012765766539011451	0.010092642397272505	0.6449640037713205	-1	0	0	0.1	1	1.0	13	1.0	1.0	13	13	1	0	0	0.06666666666666667	15	1	15	0.0	0	0.3269491565784758	0.7861508750225462	0.7215114246248809	0.8901675523545678	0.589708541206687	0.9130722718837986	0.840973474604437	0.8716197337994356	0	0	0.0	0.010092642397272505	0.010092642397272505
3349	0.042719971458168075	0.0018172301302871296	-0.0006123646094072836	0.9819773489359946	-1	0	0	0.3	3	0.75	9	0.3111111111111111	0.75	11	9	2	1	0	0.5555555555555556	9	5	14	0.16666666666666666	0.2222222222222222	0.22030469313893802	0.8585887728268649	0.7367116538061423	0.7514056635022045	0.8347067209624626	0.9492564105260684	0.9459340471928269	0.8750329696750292	1.0	0.36363636363636365	0.0	-6.123646094072837e-05	-6.123646094072837e-05
2944	0.07292064667999823	0.007848893916548265	0.0037902757945179185	0.7093380132028667	-1	0	0	0.3	3	0.7692307692307693	10	0.3125	0.7692307692307693	13	10	1	0	0	0.3333333333333333	4	12	15	0.0	0.18181818181818182	0.5578649438436246	0.9662206644175894	0.5536898160543778	0.9169872495105762	0.619443307797051	0.8894984604836106	0.9113476430108515	0.9317417189852611	0	0	0.0	0.0037902757945179185	0.0037902757945179185
1582	0.05319638236732241	0.02788814061187059	0.02739555543285773	0.7388902713748251	-1	0	0	0.2	2	0.9230769230769231	12	0.38461538461538464	0.8461538461538461	13	11	1	0	0	0.23076923076923078	13	3	15	0.0	0.14285714285714285	0.8429784291422017	0.956848105253299	0.45139216349668665	0.8746203030990817	0.5785477520303928	0.8964414789659014	0.8910984794675586	0.9168186002745844	0	0	0.0	0.02739555543285773	0.02739555543285773
2395	0.053162492627942405	0.027369372487225145	0.02632340211267627	0.7448166973122654	-1	0	0	0.2	2	0.9230769230769231	12	0.38461538461538464	0.8461538461538461	13	11	1	0	0	0.23076923076923078	13	3	15	0.0	0.14285714285714285	0.8429784291422017	0.956848105253299	0.45139216349668665	0.8746203030990817	0.5785477520303928	0.8964414789659014	0.8910984794675586	0.9168186002745844	0	0	0.0	0.02632340211267627	0.02632340211267627
923	0.07672791698271068	0.015484726855075627	0.014222558316830886	0.6383655797517076	-1	0	0	0.1	1	1.0	13	1.0	1.0	14	13	0	1	0	0.06666666666666667	1	15	15	0.3333333333333333	0	0.5480983540359594	0.8638271300365464	0.4462680494090517	0.9278626315177189	0.4840003445354242	0.9084253413981036	0.7318686150852483	0.9030957935871401	1.0	0.07142857142857142	0.0	0.014222558316830886	0.014222558316830886
2320	0.02495565136129647	0.0005076445037584175	0.00032659004888536773	0.9628049253252086	-1	0	0	0.4	4	0.6153846153846154	8	0.3125	0.5384615384615384	11	7	3	0	0	0.75	6	8	15	0.0	0.4444444444444444	0.23382390671940576	0.8588596619416533	0.6146522849068818	0.8683894613943017	0.6997786568614573	0.9466491707765796	0.9038071720632103	0.8993081630589574	0	0	0.0	0.00032659004888536773	0.00032659004888536773
4350	0.09750809195054733	0.03170392262809311	0.03157269124167157	0.7430374797691439	-1	0	0	0.1	1	1.0	13	1.0	1.0	14	13	0	0	0	0.06666666666666667	15	1	15	0.0	0	0.3269491565784758	0.7019929986323337	0.7291115392155116	0.856716302941609	0.6858915294216441	0.8907445963698588	0.8731708675211469	0.8293676150532485	0	0	0.0	0.03157269124167157	0.03157269124167157
4695	0.10418130271270486	0.041689339735803035	0.036219723461689314	0.700640054056378	-1	0	0	0.1	1	1.0	13	1.0	1.0	14	13	0	0	0	0.06666666666666667	15	1	15	0.0	0	0.3269491565784758	0.7211371622793014	0.6680818547658814	0.8948331796195497	0.7087209960211194	0.9077183602103966	0.8731708675211469	0.8572248504536842	0	0	0.0	0.036219723461689314	0.036219723461689314
4721	0.10041294835175628	0.017621391954058468	0.014232408787105594	0.7268646023890813	-1	0	0	0.1	1	1.0	13	1.0	1.0	14	13	0	0	0	0.06666666666666667	15	1	15	0.0	0	0.3269491565784758	0.7302264174974348	0.6680818547658814	0.897305129925211	0.7087209960211194	0.9136383436175797	0.8731708675211469	0.8630392147083178	0	0	0.0	0.014232408787105594	0.014232408787105594
5006	0.10247079326501424	0.020567169647067073	0.0185177476070786	0.7292209713904046	-1	0	0	0.1	1	1.0	13	1.0	1.0	14	13	0	0	0	0.06666666666666667	15	1	15	0.0	0	0.3269491565784758	0.7302264174974348	0.6680818547658814	0.897305129925211	0.7087209960211194	0.9136383436175797	0.8731708675211469	0.8630392147083178	0	0	0.0	0.0185177476070786	0.0185177476070786
2414	0.057596673752923135	0.011381267210780737	0.003532157774880544	0.7198980246366153	-1	0	0	0.2	2	0.9230769230769231	12	0.38461538461538464	0.8461538461538461	13	11	1	0	0	0.23076923076923078	13	3	15	0.0	0.14285714285714285	0.7533639076060338	0.9498352439190394	0.45139216349668665	0.8746203030990817	0.5785477520303928	0.8964414789659014	0.8910984794675586	0.9127144682149451	0	0	0.0	0.003532157774880544	0.003532157774880544
4575	0.10789570262784945	0.038191444822680276	0.03461918695496548	0.706495070810421	-1	0	0	0.1	1	1.0	13	1.0	1.0	14	13	0	0	0	0.06666666666666667	15	1	15	0.0	0	0.3269491565784758	0.7302264174974348	0.6680818547658814	0.8984818577958213	0.7087209960211194	0.9219167471131264	0.8731708675211469	0.8677993842240244	0	0	0.0	0.03461918695496548	0.03461918695496548
391	0.04334495865717469	0.009361031186904232	0.007667187781379334	0.8300024048658461	-1	0	0	0.2	2	0.9230769230769231	12	0.38461538461538464	0.6923076923076923	11	9	3	1	0	0.23076923076923078	13	3	15	0.125	0.14285714285714285	0.6484163901330555	0.9059742913392628	0.545616408164478	0.9015659189891573	0.6037768493653428	0.8781505034141666	0.8454861220555714	0.8958312645212242	1.0	0.36363636363636365	0.0	0.007667187781379334	0.007667187781379334
4378	0.10383967130124273	0.03855036185041756	0.03324469276515568	0.6954250342636967	-1	0	0	0.1	1	1.0	13	1.0	1.0	14	13	0	0	0	0.06666666666666667	15	1	15	0.0	0	0.3269491565784758	0.7211371622793014	0.6680818547658814	0.8948331796195497	0.7087209960211194	0.8980637429319347	0.8731708675211469	0.852669967856494	0	0	0.0	0.03324469276515568	0.03324469276515568
1474	0.053604094690307205	0.02901389055479953	0.02874746851589666	0.7347538618965473	-1	0	0	0.2	2	0.9230769230769231	12	0.38461538461538464	0.8461538461538461	13	11	1	0	0	0.23076923076923078	13	3	15	0.0	0.14285714285714285	0.8429784291422017	0.956848105253299	0.45139216349668665	0.8746203030990817	0.5785477520303928	0.8964414789659014	0.8910984794675586	0.9168186002745844	0	0	0.0	0.02874746851589666	0.02874746851589666
3546	0.050586733639259134	0.0028097668429727185	0.002651742758742867	0.6076561796745162	-1	0.25	1	0.4	4	0.6923076923076923	9	0.4166666666666667	0.6923076923076923	12	9	2	0	0	0.25	12	3	15	0.0	0.6666666666666666	0.37980675739115644	0.9569456839171414	0.5536898160543778	0.9311171596223535	0.619443307797051	0.8939533869978777	0.9016865741942997	0.9316519129537424	0	0	0.0	0.002651742758742867	0.002651742758742867
757	0.06970347405448622	0.01780463407039072	0.01694224184446907	0.6569845074702406	-1	0	0	0.1	1	1.0	13	1.0	1.0	14	13	0	0	0	0.06666666666666667	15	1	15	0.0	0	0.7801858622980145	0.923984311495102	0.49060574148499986	0.9514977336821174	0.5201382052678001	0.8846824669096089	0.8848827634647046	0.9244152717692237	0	0	0.0	0.01694224184446907	0.01694224184446907
4081	0.10350931338213383	0.042445432408107706	0.03463613306012445	0.6875375967719616	-1	0	0	0.1	1	1.0	13	1.0	1.0	14	13	0	0	0	0.06666666666666667	15	1	15	0.0	0	0.3269491565784758	0.7211371622793014	0.6680818547658814	0.8948331796195497	0.7087209960211194	0.8980637429319347	0.8731708675211469	0.852669967856494	0	0	0.0	0.03463613306012445	0.03463613306012445
4457	0.09883014888866438	0.03455646137554474	0.03335245169816903	0.7190161505529111	-1	0	0	0.1	1	1.0	13	1.0	1.0	14	13	0	0	0	0.06666666666666667	15	1	15	0.0	0	0.3269491565784758	0.7302264174974348	0.6680818547658814	0.897305129925211	0.7087209960211194	0.9136383436175797	0.8731708675211469	0.8630392147083178	0	0	0.0	0.03335245169816903	0.03335245169816903
3725	0.10216141042804606	0.03822251412368977	0.03574522224926667	0.6956154634144842	-1	0	0	0.1	1	1.0	13	1.0	1.0	14	13	0	0	0	0.06666666666666667	15	1	15	0.0	0	0.3269491565784758	0.7211371622793014	0.6680818547658814	0.8948331796195497	0.7087209960211194	0.8980637429319347	0.8731708675211469	0.852669967856494	0	0	0.0	0.03574522224926667	0.03574522224926667
2032	0.05339171655943212	0.02651350009714153	0.025901555692829658	0.7495256065531071	-1	0	0	0.2	2	0.9230769230769231	12	0.38461538461538464	0.8461538461538461	13	11	1	0	0	0.23076923076923078	13	3	15	0.0	0.14285714285714285	0.8429784291422017	0.956848105253299	0.45139216349668665	0.8746203030990817	0.5785477520303928	0.8964414789659014	0.8910984794675586	0.9168186002745844	0	0	0.0	0.025901555692829658	0.025901555692829658
2136	0.061774879098869265	0.020659683265357602	0.020613149397883865	0.7345507404156338	-1	0	0	0.2	2	0.9230769230769231	12	0.5357142857142857	0.8461538461538461	13	11	1	0	0	0.14285714285714285	14	2	15	0.0	0.14285714285714285	0.8429784291422017	0.9601697856179707	0.45139216349668665	0.867244141685615	0.619443307797051	0.9096123387949082	0.8910984794675586	0.9210040569347216	0	0	0.0	0.020613149397883865	0.020613149397883865
1141	0.06149110680481627	0.018374124228199177	0.014834032973088968	0.723866779608656	-1	0	0	0.2	2	0.9230769230769231	12	1.0	0.9230769230769231	14	12	0	0	0	0.06666666666666667	15	1	15	0.0	0.14285714285714285	0.7201339661726381	0.9648071373077683	0.5536898160543778	0.9156563314266942	0.619443307797051	0.8782345418108735	0.9016865741942997	0.9280566932551771	0	0	0.0	0.014834032973088968	0.014834032973088968
3308	0.0613434623369131	0.007947095996184296	-0.005354422767693759	0.8850087090877939	-1	0	0	0.2	2	0.8461538461538461	11	0.3125	0.8461538461538461	13	11	1	0	0	0.3333333333333333	4	12	15	0.0	0.18181818181818182	0.2904103619126115	0.9656602396418524	0.5536898160543778	0.9204323610976527	0.619443307797051	0.8485940688316765	0.8910984794675586	0.9243369602537259	0	0	0.0	-0.000535442276769376	-0.000535442276769376
1168	0.0015050102979232963	0.000265573189919104	0.0002619747034514421	0.9997459712491429	-1	0	0	0.5	2	0.75	3	0.5	0.5	3	2	2	3	0	0.75	3	4	6	0.42857142857142855	0	0.23382390671940576	0.7562727589154276	0.8783409866754128	0.9656890777948026	0.7497849522193047	0.9172814811600731	0.9614220988433504	0.9082040147431452	0.3333333333333333	0.3333333333333333	0.0	0.0002619747034514421	0.0002619747034514421
2455	0.05255886163836894	0.026964420651924653	0.026385711446458782	0.7432955827048497	-1	0	0	0.2	2	0.9230769230769231	12	0.38461538461538464	0.8461538461538461	13	11	1	0	0	0.23076923076923078	13	3	15	0.0	0.14285714285714285	0.8429784291422017	0.956848105253299	0.45139216349668665	0.8746203030990817	0.5785477520303928	0.8964414789659014	0.8910984794675586	0.9168186002745844	0	0	0.0	0.026385711446458782	0.026385711446458782
3664	0.09907072099668825	0.038633929610911825	0.026132797922172483	0.7150038357118107	-1	0	0	0.1	1	1.0	13	1.0	1.0	14	13	0	0	0	0.06666666666666667	15	1	15	0.0	0	0.3269491565784758	0.7211371622793014	0.6680818547658814	0.8948331796195497	0.7087209960211194	0.8980637429319347	0.8731708675211469	0.852669967856494	0	0	0.0	0.026132797922172483	0.026132797922172483
2045	0.07300183405490031	0.01772402998850839	-0.009968695570509624	0.7442849869938456	-1	0	0	0.2	2	0.9230769230769231	12	1.0	0.9230769230769231	13	12	1	0	0	0.06666666666666667	15	1	15	0.0	0.14285714285714285	0.8429784291422017	0.9517109999272119	0.5536898160543778	0.9033159924384062	0.619443307797051	0.887358171034246	0.8910984794675586	0.9188312781991564	0	0	0.0	-0.0009968695570509623	-0.0009968695570509623
899	0.06300703289528534	0.005907476226953129	0.004453638411305184	0.7526015232489609	-1	0	0	0.2	2	0.9230769230769231	12	1.0	0.9230769230769231	14	12	0	0	0	0.06666666666666667	15	1	15	0.0	0.14285714285714285	0.6430967108298677	0.921636842387584	0.62329513833856	0.9504207549540964	0.46820750160316243	0.8595637149128013	0.8782925358568223	0.9175816634358532	0	0	0.0	0.004453638411305184	0.004453638411305184
2892	0.052657083622338605	0.025688397406521204	0.025285770303301296	0.7499195316417306	-1	0	0	0.2	2	0.9230769230769231	12	0.38461538461538464	0.8461538461538461	13	11	1	0	0	0.23076923076923078	13	3	15	0.0	0.14285714285714285	0.8429784291422017	0.956848105253299	0.45139216349668665	0.8643752453856892	0.5785477520303928	0.8964414789659014	0.8910984794675586	0.9144933866796399	0	0	0.0	0.025285770303301296	0.025285770303301296
1265	0.05484414882260815	0.01635941242462319	0.013656608686542279	0.7784534707892411	-1	0	0	0.3	3	0.7692307692307693	10	0.4166666666666667	0.6923076923076923	11	9	3	1	0	0.25	3	12	15	0.125	0	0.30065581282006754	0.9589740018464015	0.5536898160543778	0.9518898754744647	0.619443307797051	0.8573245268999324	0.9300220790894886	0.9335959812923191	1.0	0.09090909090909091	0.0	0.013656608686542279	0.013656608686542279
3222	0.10156976213235433	0.03847909535101506	0.030330834343994188	0.7120142552624286	-1	0	0	0.1	1	1.0	13	1.0	1.0	14	13	0	0	0	0.06666666666666667	15	1	15	0.0	0	0.3269491565784758	0.7211371622793014	0.6680818547658814	0.8948331796195497	0.7087209960211194	0.9077183602103966	0.8731708675211469	0.8572248504536842	0	0	0.0	0.030330834343994188	0.030330834343994188
1263	0.060498008264431045	0.02516224737868229	0.02457732597873704	0.7980784876984912	-1	0	0	0.3	3	0.7692307692307693	10	0.38461538461538464	0.7692307692307693	12	10	2	2	0	0.23076923076923078	3	13	15	0.3333333333333333	0	0.26723985976973663	0.9568056297566943	0.6363831486503452	0.9516860473756324	0.619443307797051	0.8709676547920967	0.9300220790894886	0.9347863305004634	0.5416666666666666	0.25	0.0	0.02457732597873704	0.02457732597873704
1143	0.05625526725317459	0.00499967573318798	0.0005664944374071213	0.6911770901814845	-1	0	0	0.2	2	0.9230769230769231	12	1.0	0.9230769230769231	14	12	0	0	0	0.06666666666666667	15	1	15	0.0	0.14285714285714285	0.8269104391943756	0.9401087167773045	0.6709727036123472	0.9312057916244267	0.47855352141476715	0.8627117951584775	0.8680705485604163	0.916746528187463	0	0	0.0	0.0005664944374071213	0.0005664944374071213
4977	0.10116916311655899	0.039021248152166815	0.036362369362338644	0.72377310145205	-1	0	0	0.1	1	1.0	13	1.0	1.0	14	13	0	0	0	0.06666666666666667	15	1	15	0.0	0	0.3269491565784758	0.7302264174974348	0.6680818547658814	0.897305129925211	0.7087209960211194	0.9136383436175797	0.8731708675211469	0.8630392147083178	0	0	0.0	0.036362369362338644	0.036362369362338644
4380	0.10079795955742012	0.040279290131416165	0.023811561737202443	0.7209513353230725	-1	0	0	0.1	1	1.0	13	1.0	1.0	14	13	0	0	0	0.06666666666666667	15	1	15	0.0	0	0.3269491565784758	0.7211371622793014	0.6680818547658814	0.8948331796195497	0.7087209960211194	0.8962164718638022	0.8731708675211469	0.8518297200281941	0	0	0.0	0.023811561737202443	0.023811561737202443
2620	0.06472534266390176	0.026235859203522328	0.013819740288586568	0.6878769031599267	-1	0	0	0.3	3	0.7692307692307693	10	0.38461538461538464	0.7692307692307693	12	10	2	2	0	0.23076923076923078	3	13	15	0.3333333333333333	0	0.7648721328403096	0.9589708185162533	0.6363831486503452	0.8959955582183861	0.619443307797051	0.8756788072978678	0.8910984794675586	0.9182699704990313	0.5416666666666666	0.25	0.0	0.013819740288586568	0.013819740288586568
4517	0.10036823883389007	0.03322145581304042	0.03314578516211306	0.7405925147972744	-1	0	0	0.1	1	1.0	13	1.0	1.0	14	13	0	0	0	0.06666666666666667	15	1	15	0.0	0	0.3269491565784758	0.7019929986323337	0.7291115392155116	0.856716302941609	0.7087209960211194	0.8955820128351651	0.8731708675211469	0.8317460689033864	0	0	0.0	0.03314578516211306	0.03314578516211306
3048	0.06065726237335961	0.0285324131987164	0.028532096363171704	0.7142497225012194	-1	0	0	0.3	3	0.7692307692307693	10	0.38461538461538464	0.7692307692307693	12	10	2	2	0	0.23076923076923078	3	13	15	0.3333333333333333	0	0.46029487162891175	0.962545592894315	0.5536898160543778	0.9466272632229072	0.619443307797051	0.8574066606053413	0.9124976414538415	0.9333085633003865	0.5416666666666666	0.25	0.0	0.028532096363171704	0.028532096363171704
466	0.04474948160255848	0.010824201892040862	0.007139260648419028	0.975921161865161	-1	0	0	0.3	3	0.7692307692307693	10	0.38461538461538464	0.7692307692307693	11	10	3	0	0	0.23076923076923078	13	3	15	0.0	0	0.3338307789721831	0.9188755886211508	0.5928437395925867	0.7480318920970787	0.7792785963541655	0.9496554286019412	0.8731708675211469	0.8957471934199877	0	0	0.0	0.007139260648419028	0.007139260648419028
341	0.018372617080020578	0.000376365076008001	0.00027857224807278724	0.9506769519718998	-1	0	0	0.5	5	0.46153846153846156	6	0.3	0.23076923076923078	5	3	9	5	0	0.5	5	10	15	0.25	0.18181818181818182	0.8761925166121436	0.9344972778602516	0.5136674859362536	0.8365161989044755	0.23400610307026798	0.958869257818154	0.945110200177703	0.9227146749366358	0.2	0.8	0.0	0.00027857224807278724	0.00027857224807278724
3438	0.0646734868003092	0.03026148696027664	0.029298706295137793	0.7612867027011471	-1	0	0	0.3	3	0.7692307692307693	10	0.38461538461538464	0.7692307692307693	12	10	2	2	0	0.23076923076923078	3	13	15	0.3333333333333333	0	0.23382390671940576	0.9595204008994749	0.5536898160543778	0.9563014516459107	0.6596109823292542	0.8511562739630353	0.9300220790894886	0.9349313877047879	0.5416666666666666	0.25	0.0	0.029298706295137793	0.029298706295137793
3408	0.04084857125924806	0.007656438302486981	0.005517312649007852	0.9114180512774466	-1	0.25	1	0.4	4	0.6923076923076923	9	0.3333333333333333	0.6153846153846154	12	8	2	0	0	0.5555555555555556	5	9	15	0.0	0.2	0.23741107603547676	0.9516885220794185	0.6625832414153761	0.958083111235998	0.7692978044074812	0.8484783939451085	0.9344420401708227	0.9315562016686312	0	0	0.0	0.005517312649007852	0.005517312649007852
3443	0.06328091506063176	0.004718843029614297	0.003462606149178804	0.8927194147626003	-1	0	0	0.1	1	1.0	13	0.3125	0.9230769230769231	13	12	1	0	0	0.3333333333333333	4	12	15	0.0	0	0.6308435681782705	0.9463902661770404	0.5536898160543778	0.9267659460050142	0.5494185302298187	0.8734694648490384	0.8910984794675586	0.920340675272915	0	0	0.0	0.003462606149178804	0.003462606149178804
1856	0.07280357920222721	0.0081166410978769	0.006376483751036849	0.7370243796999083	-1	0	0	0.1	1	1.0	13	1.0	1.0	14	13	0	0	0	0.06666666666666667	15	1	15	0.0	0	0.3746840319374284	0.9584156614514816	0.37168317854593225	0.8410901896235281	0.5844309190134348	0.8322096010793256	0.8910984794675586	0.8942678438106986	0	0	0.0	0.006376483751036849	0.006376483751036849
1978	0.053328819581081044	0.026519757203693182	0.025912159031272548	0.7437922164197239	-1	0	0	0.2	2	0.9230769230769231	12	0.38461538461538464	0.8461538461538461	13	11	1	0	0	0.23076923076923078	13	3	15	0.0	0.14285714285714285	0.8429784291422017	0.956848105253299	0.45139216349668665	0.8746203030990817	0.5785477520303928	0.8964414789659014	0.8910984794675586	0.9168186002745844	0	0	0.0	0.025912159031272548	0.025912159031272548
541	0.05601867924051663	0.0019564234039427257	0.0006185208810000995	0.9207303224493071	-1	0.25	1	0.3	3	0.7692307692307693	10	0.4166666666666667	0.6153846153846154	10	8	4	0	0	0.25	12	3	15	0.0	0.5	0.5315472611431064	0.9508223292931923	0.49860677332278946	0.9423621663963963	0.2921952939029754	0.9642728182938004	0.9330479611025059	0.9533445588732847	0	0	0.0	0.0006185208810000995	0.0006185208810000995
2504	0.052606912253094024	0.026855110687906098	0.026448272081748384	0.7476489086021351	-1	0	0	0.2	2	0.9230769230769231	12	0.38461538461538464	0.8461538461538461	13	11	1	0	0	0.23076923076923078	13	3	15	0.0	0.14285714285714285	0.8429784291422017	0.956848105253299	0.45139216349668665	0.8746203030990817	0.5785477520303928	0.8964414789659014	0.8910984794675586	0.9168186002745844	0	0	0.0	0.026448272081748384	0.026448272081748384
2233	0.05299301693509226	0.026471297722007184	0.0259342495176855	0.7432298088719708	-1	0	0	0.2	2	0.9230769230769231	12	0.38461538461538464	0.8461538461538461	13	11	1	0	0	0.23076923076923078	13	3	15	0.0	0.14285714285714285	0.8429784291422017	0.956848105253299	0.45139216349668665	0.8746203030990817	0.5785477520303928	0.8964414789659014	0.8910984794675586	0.9168186002745844	0	0	0.0	0.0259342495176855	0.0259342495176855
3116	0.05864857176435164	0.024896343868595513	-0.0050760449863583865	0.7136123462094692	-1	0	0	0.2	2	0.9230769230769231	12	0.5357142857142857	0.8461538461538461	13	11	1	0	0	0.14285714285714285	14	2	15	0.0	0.14285714285714285	0.8429784291422017	0.9609529987172317	0.5536898160543778	0.8766913186712362	0.619443307797051	0.8555529967020378	0.8910984794675586	0.9100697033820628	0	0	0.0	-0.0005076044986358386	-0.0005076044986358386
598	0.04236992730734622	0.002393986398531908	0.0004081952809254153	0.9842529819157333	-1	0	0	0.3	3	0.8461538461538461	11	0.25	0.6923076923076923	10	9	4	0	0	0.6	10	6	15	0.0	0.16666666666666666	0.6709231216611219	0.9351571792182055	0.3991861675244657	0.9218231877997901	0.4824596631388863	0.8440118437586339	0.9063984963394777	0.9067716171302757	0	0	0.0	0.0004081952809254153	0.0004081952809254153
1859	0.05245068137125433	0.027816770256269642	0.026934225540000658	0.7424935948396912	-1	0	0	0.2	2	0.9230769230769231	12	0.38461538461538464	0.8461538461538461	13	11	1	0	0	0.23076923076923078	13	3	15	0.0	0.14285714285714285	0.8429784291422017	0.956848105253299	0.45139216349668665	0.8746203030990817	0.5785477520303928	0.8964414789659014	0.8910984794675586	0.9168186002745844	0	0	0.0	0.026934225540000658	0.026934225540000658
3139	0.06165214460254118	0.028831391690242732	0.028750546959428743	0.7190141271158679	-1	0	0	0.3	3	0.7692307692307693	10	0.38461538461538464	0.7692307692307693	12	10	2	2	0	0.23076923076923078	3	13	15	0.3333333333333333	0	0.46029487162891175	0.962545592894315	0.5536898160543778	0.9466272632229072	0.619443307797051	0.8574066606053413	0.9124976414538415	0.9333085633003865	0.5416666666666666	0.25	0.0	0.028750546959428743	0.028750546959428743
4959	0.10188387283581322	0.040705520716804076	0.040530459813321276	0.6996910832038893	-1	0	0	0.1	1	1.0	13	1.0	1.0	14	13	0	0	0	0.06666666666666667	15	1	15	0.0	0	0.3269491565784758	0.7302264174974348	0.6680818547658814	0.897305129925211	0.7087209960211194	0.9136383436175797	0.8731708675211469	0.8630392147083178	0	0	0.0	0.040530459813321276	0.040530459813321276
1441	0.054536187182701965	0.021323085979265553	0.019643415511571213	0.7120689990818534	-1	0	0	0.2	2	0.9230769230769231	12	1.0	0.9230769230769231	13	12	1	0	0	0.06666666666666667	15	1	15	0.0	0.14285714285714285	0.8429784291422017	0.9517109999272119	0.5536898160543778	0.9067098719070263	0.619443307797051	0.887358171034246	0.8910984794675586	0.9198074552535765	0	0	0.0	0.019643415511571213	0.019643415511571213
2330	0.05228633805683533	0.026507293063306927	0.025827864325903716	0.7458189254176224	-1	0	0	0.2	2	0.9230769230769231	12	0.38461538461538464	0.8461538461538461	13	11	1	0	0	0.23076923076923078	13	3	15	0.0	0.14285714285714285	0.8429784291422017	0.956848105253299	0.45139216349668665	0.8746203030990817	0.5785477520303928	0.8964414789659014	0.8910984794675586	0.9168186002745844	0	0	0.0	0.025827864325903716	0.025827864325903716
2613	0.05281019146796278	0.026302802809056038	0.025841779567528478	0.7430690761601163	-1	0	0	0.2	2	0.9230769230769231	12	0.38461538461538464	0.8461538461538461	13	11	1	0	0	0.23076923076923078	13	3	15	0.0	0.14285714285714285	0.8429784291422017	0.956848105253299	0.45139216349668665	0.8746203030990817	0.5785477520303928	0.8964414789659014	0.8910984794675586	0.9168186002745844	0	0	0.0	0.025841779567528478	0.025841779567528478
939	0.026696122301746648	0.0017985401347655296	0.00046002030630386926	0.8939058966478006	-1	0	0	0.4	4	0.6153846153846154	8	0.3409090909090909	0.6153846153846154	10	8	4	1	0	0.36363636363636365	11	4	15	0.1	0.16666666666666666	0.8221206095253871	0.7361079582222306	0.4907570584308026	0.9287704153158368	0.7290344221598469	0.9420525194097246	0.9059184183204121	0.8935415424759845	1.0	0.1	0.0	0.00046002030630386926	0.00046002030630386926
1688	0.05899886162822034	0.010887364651199171	-0.008494216655773957	0.6253537506238813	-1	0	0	0.3	3	0.7692307692307693	10	0.3125	0.7692307692307693	12	10	2	0	0	0.3333333333333333	4	12	15	0.0	0.18181818181818182	0.7201339661726381	0.9471350670914029	0.4620108529779322	0.928576673604892	0.619443307797051	0.8515499838173106	0.8957314351805316	0.916764748258788	0	0	0.0	-0.0008494216655773957	-0.0008494216655773957
2595	0.05316835543410474	0.025270284672831735	0.024772104673736955	0.752748963469954	-1	0	0	0.2	2	0.9230769230769231	12	0.38461538461538464	0.8461538461538461	13	11	1	0	0	0.23076923076923078	13	3	15	0.0	0.14285714285714285	0.8429784291422017	0.956848105253299	0.45139216349668665	0.8746203030990817	0.5785477520303928	0.8964414789659014	0.8910984794675586	0.9168186002745844	0	0	0.0	0.024772104673736955	0.024772104673736955
1450	0.06790507620212778	0.019825051166038356	0.01969356604331447	0.7794599131729765	-1	0	0	0.3	3	0.7692307692307693	10	0.38461538461538464	0.7692307692307693	12	10	2	2	0	0.23076923076923078	3	13	15	0.3333333333333333	0	0.23382390671940576	0.9695287170690042	0.5536898160543778	0.9563014516459107	0.6596109823292542	0.8511562739630353	0.9300220790894886	0.9406523354238553	0.5416666666666666	0.25	0.0	0.01969356604331447	0.01969356604331447
3717	0.06088609262078138	0.0036184472526723534	0.0031757699233198942	0.9038178292566806	-1	0	0	0.1	1	1.0	13	0.3125	0.9230769230769231	13	12	1	0	0	0.3333333333333333	4	12	15	0.0	0	0.6308435681782705	0.9463902661770404	0.5536898160543778	0.9267659460050142	0.541878750407888	0.8497317327439864	0.8824159401250893	0.9153272490028039	0	0	0.0	0.0031757699233198942	0.0031757699233198942
1799	0.05196559646052932	0.027803107299832732	0.027496537627710007	0.738863331501638	-1	0	0	0.2	2	0.9230769230769231	12	0.38461538461538464	0.8461538461538461	13	11	1	0	0	0.23076923076923078	13	3	15	0.0	0.14285714285714285	0.8429784291422017	0.956848105253299	0.45139216349668665	0.8746203030990817	0.5785477520303928	0.8964414789659014	0.8910984794675586	0.9168186002745844	0	0	0.0	0.027496537627710007	0.027496537627710007
4302	0.08574835884845312	0.01549509708584713	-0.009781103193124386	0.6689303597721141	-1	0	0	0.1	1	1.0	13	0.5357142857142857	0.9230769230769231	13	12	1	0	0	0.14285714285714285	2	14	15	0.0	0	0.3269491565784758	0.750572917418888	0.6146522849068818	0.906107194280946	0.7489849075239609	0.9297157780092723	0.9038071720632103	0.879071687762848	0	0	0.0	-0.0009781103193124386	-0.0009781103193124386
1373	0.05072768022686434	0.024620403164837386	0.01814458357578748	0.7185737930280613	-1	0	0	0.2	2	0.9230769230769231	12	0.5357142857142857	0.8461538461538461	13	11	1	0	0	0.14285714285714285	14	2	15	0.0	0.14285714285714285	0.8548916952216385	0.9273751228915524	0.45139216349668665	0.8821111663339588	0.541878750407888	0.8989799949351065	0.8910984794675586	0.9045230511311511	0	0	0.0	0.01814458357578748	0.01814458357578748
2520	0.05338860416830184	0.017398261360131027	0.017344194813577185	0.7127617681646524	-1	0	0	0.3	3	0.8461538461538461	11	0.5357142857142857	0.7692307692307693	13	10	1	0	0	0.14285714285714285	14	2	15	0.0	0.15384615384615385	0.8429784291422017	0.9598670648215673	0.45139216349668665	0.8606420780192678	0.619443307797051	0.920441086853777	0.8910984794675586	0.9228129786024782	0	0	0.0	0.017344194813577185	0.017344194813577185
2864	0.05541167371120713	0.008625424335857551	-0.005571596784253704	0.8703917093015666	-1	0	0	0.2	2	0.9230769230769231	12	0.25	0.8461538461538461	13	11	1	0	0	0.6	10	6	15	0.0	0.14285714285714285	0.3399975418419263	0.9629424005824507	0.3410631173526507	0.8994560591019861	0.541878750407888	0.942869326603068	0.9345884646019293	0.9399566721072794	0	0	0.0	-0.0005571596784253705	-0.0005571596784253705
4087	0.10213870741573236	0.04499460497138391	0.039300465628966795	0.6924663370510737	-1	0	0	0.1	1	1.0	13	1.0	1.0	14	13	0	0	0	0.06666666666666667	15	1	15	0.0	0	0.3269491565784758	0.7211371622793014	0.6680818547658814	0.8948331796195497	0.7087209960211194	0.8980637429319347	0.8731708675211469	0.852669967856494	0	0	0.0	0.039300465628966795	0.039300465628966795
3368	0.048329980678367704	0.008321486229287252	0.0030010119690303504	0.871458605091012	-1	0.25	1	0.4	4	0.6923076923076923	9	0.3	0.6923076923076923	13	9	1	0	0	0.5	5	10	15	0.0	0.2	0.30065581282006754	0.9572129076853487	0.5536898160543778	0.9437259815166246	0.6997786568614573	0.8626475054967117	0.8910984794675586	0.9301036510364765	0	0	0.0	0.0030010119690303504	0.0030010119690303504
2815	0.051157182572787153	0.027974517943630945	0.02715498291547424	0.7410907042401075	-1	0	0	0.2	2	0.9230769230769231	12	0.38461538461538464	0.8461538461538461	12	11	2	0	0	0.23076923076923078	13	3	15	0.0	0.14285714285714285	0.8597554616297997	0.9619925842832804	0.4108620266990866	0.8320777062707285	0.5989955299137218	0.8609839837815988	0.8910984794675586	0.9018878442270398	0	0	0.0	0.02715498291547424	0.02715498291547424
1523	0.03858098100843569	0.0003731642948628007	5.1484312336257197e-05	0.9579197242236246	-1	0	0	0.3	3	0.7692307692307693	10	0.2727272727272727	0.6923076923076923	12	9	2	0	0	0.45454545454545453	5	11	15	0.0	0.18181818181818182	0.5582490357008397	0.9631724264680004	0.7014077106427685	0.9212397365863672	0.7634660444053962	0.8942753137649435	0.9344420401708227	0.9321054925724876	0	0	0.0	5.1484312336257197e-05	5.1484312336257197e-05
2568	0.054326154447499095	0.028010028353018385	0.027788834898194892	0.7359055293108991	-1	0	0	0.2	2	0.9230769230769231	12	0.38461538461538464	0.8461538461538461	13	11	1	0	0	0.23076923076923078	13	3	15	0.0	0.14285714285714285	0.8429784291422017	0.956848105253299	0.45139216349668665	0.8746203030990817	0.5785477520303928	0.8964414789659014	0.8910984794675586	0.9168186002745844	0	0	0.0	0.027788834898194892	0.027788834898194892
3040	0.07351585706660047	0.007495274930007471	0.005345132540283428	0.7440614087895263	-1	0	0	0.1	1	1.0	13	1.0	1.0	14	13	0	0	0	0.06666666666666667	15	1	15	0.0	0	0.3746840319374284	0.9584156614514816	0.37168317854593225	0.8410901896235281	0.5844309190134348	0.8322096010793256	0.8910984794675586	0.8942678438106986	0	0	0.0	0.005345132540283428	0.005345132540283428
2551	0.06506074901341066	0.02779880755377105	0.02760447384764936	0.7218179538683078	-1	0	0	0.3	3	0.7692307692307693	10	0.38461538461538464	0.7692307692307693	12	10	2	2	0	0.23076923076923078	3	13	15	0.3333333333333333	0	0.46029487162891175	0.962545592894315	0.5536898160543778	0.9466272632229072	0.619443307797051	0.8574066606053413	0.9124976414538415	0.9333085633003865	0.5416666666666666	0.25	0.0	0.02760447384764936	0.02760447384764936
4686	0.09275892262333724	0.022996497928752076	0.008320045229516354	0.7399997201156749	-1	0	0	0.1	1	1.0	13	1.0	1.0	14	13	0	0	0	0.06666666666666667	15	1	15	0.0	0	0.3303899677753294	0.7310463877997008	0.5234003703087584	0.9109304387896461	0.7489849075239609	0.9048398545402022	0.8932776637975441	0.8651874873042616	0	0	0.0	0.008320045229516354	0.008320045229516354
40	None	None	None	None	None	0	0	0.4	4	0.6923076923076923	9	0.7142857142857143	0.46153846153846156	10	6	4	0	0	0.42857142857142855	7	3	15	0.0	0.5	0.38891518124178004	0.9420980197957088	0.4824570801772019	0.8714555882443908	0.7428462520923669	0.9103931022590613	0.8897008627282752	0.9121812856179756	0	0	0.0	None	None
3695	0.10091055232450444	0.04375439460007942	0.014485163667330393	0.7193674146338517	-1	0	0	0.1	1	1.0	13	1.0	1.0	14	13	0	0	0	0.06666666666666667	15	1	15	0.0	0	0.3269491565784758	0.6930822599284352	0.7291115392155116	0.866093216102895	0.6309754343690451	0.9032638153577659	0.8731708675211469	0.8373282177783047	0	0	0.0	0.014485163667330393	0.014485163667330393
4250	0.09882161366753259	0.029560654619668173	0.029222133722360717	0.7100738282379155	-1	0	0	0.1	1	1.0	13	1.0	1.0	14	13	0	0	0	0.06666666666666667	15	1	15	0.0	0	0.3269491565784758	0.7019929986323337	0.7291115392155116	0.856716302941609	0.7087209960211194	0.8955820128351651	0.8731708675211469	0.8317460689033864	0	0	0.0	0.029222133722360717	0.029222133722360717
2023	0.057227521163046594	0.004651472348248042	-0.0031483566177943254	0.9065454605115134	-1	0	0	0.2	2	0.9230769230769231	12	0.25	0.8461538461538461	12	11	2	0	0	0.6	10	6	15	0.0	0.14285714285714285	0.44573563508761505	0.9459825311529623	0.6192137720671897	0.9188209658272095	0.536263844409844	0.9728585850585059	0.9420720964502899	0.950554586080995	0	0	0.0	-0.00031483566177943254	-0.00031483566177943254
4091	0.10161613694879178	0.03604310844313142	0.028335150948373272	0.7229684468985358	-1	0	0	0.1	1	1.0	13	1.0	1.0	14	13	0	0	0	0.06666666666666667	15	1	15	0.0	0	0.3269491565784758	0.7211371622793014	0.6680818547658814	0.8948331796195497	0.7087209960211194	0.908755751851029	0.8731708675211469	0.8577319143247804	0	0	0.0	0.028335150948373272	0.028335150948373272
440	0.04747680169709593	0.00069743934898832	-0.00010579417675990299	0.7696435169136133	-1	0	0	0.3	3	0.7692307692307693	10	0.5	0.7692307692307693	13	10	1	2	0	0.3	10	3	15	0.6666666666666666	0.16666666666666666	0.6484163901330555	0.9452335612410223	0.2561925295995113	0.8992250807230452	0.3807176489874258	0.9529020652964332	0.9488996470135337	0.9359217636599527	0.5384615384615384	0.23076923076923078	0.0	-1.0579417675990299e-05	-1.0579417675990299e-05
792	0.05462707601065912	0.0033737464584680747	0.000394812257166692	0.6964842519085568	-1	0	0	0.3	3	0.6923076923076923	9	0.3409090909090909	0.6923076923076923	12	9	2	1	0	0.36363636363636365	4	11	15	0.2	0.4	0.3388661901739306	0.8860471192814295	0.6105748707562771	0.8397050624599575	0.6741261945961347	0.9297952105261401	0.8509183486967392	0.8905972279105986	1.0	0.16666666666666666	0.0	0.000394812257166692	0.000394812257166692
4581	0.0997778966949784	0.04095047212982684	0.039549391533764966	0.6930141699247102	-1	0	0	0.1	1	1.0	13	1.0	1.0	14	13	0	0	0	0.06666666666666667	15	1	15	0.0	0	0.3269491565784758	0.7302264174974348	0.6680818547658814	0.897305129925211	0.7087209960211194	0.9136383436175797	0.8731708675211469	0.8630392147083178	0	0	0.0	0.039549391533764966	0.039549391533764966
4013	0.10034944241849643	0.045431505436774156	0.0369103440045242	0.6905598172007001	-1	0	0	0.1	1	1.0	13	1.0	1.0	14	13	0	0	0	0.06666666666666667	15	1	15	0.0	0	0.3269491565784758	0.7211371622793014	0.6680818547658814	0.8948331796195497	0.7087209960211194	0.8980637429319347	0.8731708675211469	0.852669967856494	0	0	0.0	0.0369103440045242	0.0369103440045242
3559	0.053811463482274544	0.025630023960398752	0.024384413085933428	0.7622222780504073	-1	0	0	0.3	3	0.7692307692307693	10	0.38461538461538464	0.7692307692307693	12	10	2	2	0	0.23076923076923078	3	13	15	0.3333333333333333	0	0.46029487162891175	0.962545592894315	0.5536898160543778	0.9466272632229072	0.619443307797051	0.8574066606053413	0.9124976414538415	0.9333085633003865	0.5416666666666666	0.25	0.0	0.024384413085933428	0.024384413085933428
1638	0.052536952110642576	0.023148202387395997	-0.0134379043149956	0.7563517307147066	-1	0	0	0.2	2	0.9230769230769231	12	0.3125	0.8461538461538461	13	11	1	0	0	0.3333333333333333	12	4	15	0.0	0.14285714285714285	0.7533639076060338	0.9483400413226931	0.45139216349668665	0.8826699291916973	0.541878750407888	0.912669070586892	0.8910984794675586	0.9187054327394665	0	0	0.0	-0.00134379043149956	-0.00134379043149956
2976	0.047291374160676046	0.0030627133161691485	0.0019109572750755607	0.8223550243611993	-1	0	0	0.3	3	0.7692307692307693	10	0.25	0.7692307692307693	13	10	1	0	0	0.6	6	10	15	0.0	0.14285714285714285	0.6420530311681685	0.9698884396289583	0.5536898160543778	0.9373919773083584	0.619443307797051	0.9054899098574871	0.9113476430108515	0.9433609254134449	0	0	0.0	0.0019109572750755607	0.0019109572750755607
1851	6.923828330939529e-05	1.2158120177786377e-05	1.041776632797393e-05	0.9992387932440489	-1	0	0	0.5	2	0.75	3	0.5	0.5	3	2	2	2	0	0.75	3	4	6	0.2857142857142857	0	0.23382390671940576	0.9248937711699386	0.8984585702938279	0.7615958009359284	0.6107466571272572	0.9197752460751185	0.9676368185701326	0.884645160678547	0.6666666666666666	1.0	0.0	1.041776632797393e-05	1.041776632797393e-05
4454	0.08967991141769117	0.03085893985509562	-0.023652227727673482	0.7183633713273397	-1	0	0	0.1	1	1.0	13	1.0	1.0	14	13	0	0	0	0.06666666666666667	15	1	15	0.0	0	0.3303899677753294	0.7410322828127068	0.4245483411200043	0.8843673459731288	0.6400966587555761	0.900652249864427	0.8591721357281064	0.8536386322981654	0	0	0.0	-0.002365222772767348	-0.002365222772767348
66	0.0035574579491410834	0.00018630527333484646	-1.567770144885769e-05	0.9855083652540527	-1	0	0	0.5	3	0.6666666666666666	4	0.6666666666666666	0.5	6	3	1	1	0	0.75	3	4	8	0.3333333333333333	0.4	0.22184791290540878	0.9621432348526553	0.6673132932215896	0.8580177717563732	0.770607962254745	0.9308056906826211	0.912215110545544	0.9272010903268703	1.0	0.5	0.0	-1.567770144885769e-06	-1.567770144885769e-06
3069	0.06324715559856331	0.027997847145819207	0.027985203750375245	0.6711235033271612	-1	0	0	0.3	3	0.7692307692307693	10	0.38461538461538464	0.7692307692307693	12	10	2	2	0	0.23076923076923078	3	13	15	0.3333333333333333	0	0.7648721328403096	0.9607797076252164	0.5536898160543778	0.9281151843283179	0.619443307797051	0.8582603881141748	0.8910984794675586	0.9254759220728955	0.5416666666666666	0.25	0.0	0.027985203750375245	0.027985203750375245
4909	0.07971321950038263	0.007346779302714281	-0.0014380740086120736	0.6760139621852077	-1	0	0	0.1	1	1.0	13	1.0	1.0	14	13	0	0	0	0.06666666666666667	15	1	15	0.0	0	0.3303899677753294	0.8438827986258018	0.6787317444321724	0.8939101223016374	0.6497162594436615	0.9370653735025067	0.8778686925201	0.897810239203514	0	0	0.0	-0.00014380740086120737	-0.00014380740086120737
3875	0.03890246456167312	0.0012263865257827666	0.0009743614794045125	0.9738550098038589	-1	0	0	0.3	3	0.7692307692307693	10	0.26785714285714285	0.7692307692307693	12	10	2	1	0	0.875	8	7	15	0.16666666666666666	0.25	0.22706429992917193	0.8261685577348348	0.7215114246248809	0.8012565453926251	0.7918458142432117	0.8988551502946723	0.9459340471928269	0.8471579909938282	1.0	0.4166666666666667	0.0	0.0009743614794045125	0.0009743614794045125
1938	0.05060370091405575	0.01274078947314955	0.01147779503991646	0.7968846687591363	-1	0	0	0.3	3	0.75	9	0.3888888888888889	0.75	11	9	2	2	0	0.25	3	12	14	0.3333333333333333	0	0.30065581282006754	0.9573604593331406	0.7190764812463125	0.9378182444289404	0.619443307797051	0.8799958170055957	0.9300220790894886	0.9312314297240922	0.5454545454545454	0.2727272727272727	0.0	0.01147779503991646	0.01147779503991646
3779	0.100363729152051	0.03237054596044417	0.031166434635651587	0.7127885629284599	-1	0	0	0.1	1	1.0	13	1.0	1.0	14	13	0	0	0	0.06666666666666667	15	1	15	0.0	0	0.3269491565784758	0.7211371622793014	0.6680818547658814	0.8948331796195497	0.7087209960211194	0.8980637429319347	0.8731708675211469	0.852669967856494	0	0	0.0	0.031166434635651587	0.031166434635651587
1595	0.05102305413508225	0.027067249820498213	0.026546987400767177	0.7437245683069282	-1	0	0	0.2	2	0.9230769230769231	12	0.38461538461538464	0.8461538461538461	13	11	1	0	0	0.23076923076923078	13	3	15	0.0	0.14285714285714285	0.8429784291422017	0.956848105253299	0.45139216349668665	0.8746203030990817	0.5785477520303928	0.8964414789659014	0.8910984794675586	0.9168186002745844	0	0	0.0	0.026546987400767177	0.026546987400767177
3051	0.06140111735436701	0.01865475065377568	0.010070210382862712	0.6692918002199053	-1	0	0	0.3	3	0.75	9	0.3888888888888889	0.75	11	9	2	4	0	0.25	3	12	14	0.6666666666666666	0	0.23382390671940576	0.9589839296510358	0.5536898160543778	0.9450006978463306	0.619443307797051	0.860706400265188	0.9300220790894886	0.9312242143747838	0.09090909090909091	0.18181818181818182	0.0	0.010070210382862712	0.010070210382862712
1968	0.050774087390285515	0.02609441044843271	0.025313504279364765	0.7461754559944733	-1	0	0	0.2	2	0.9230769230769231	12	0.38461538461538464	0.8461538461538461	12	11	2	0	0	0.23076923076923078	13	3	15	0.0	0.14285714285714285	0.8597554616297997	0.9619925842832804	0.4108620266990866	0.8320777062707285	0.5989955299137218	0.8609839837815988	0.8910984794675586	0.9018878442270398	0	0	0.0	0.025313504279364765	0.025313504279364765
4805	0.097778160794829	0.038041989420069824	0.03688486809391396	0.708666018096277	-1	0	0	0.1	1	1.0	13	1.0	1.0	14	13	0	0	0	0.06666666666666667	15	1	15	0.0	0	0.3269491565784758	0.7211371622793014	0.6680818547658814	0.8963060834681126	0.7087209960211194	0.9040264390500085	0.8731708675211469	0.8560970417417573	0	0	0.0	0.03688486809391396	0.03688486809391396
2799	0.08502872363249296	0.0023171337678052325	-0.0016276348341002992	0.7078809133975683	-1	0	0	0.1111111111111111	1	1.0	11	1.0	1.0	12	11	0	0	0	0.07692307692307693	13	1	13	0.0	0	0.30867975924554364	0.7299305151178722	0.5234003703087584	0.9093284987598563	0.5998327472527345	0.9225453271792194	0.8863583008924377	0.8727755603513447	0	0	0.0	-0.00016276348341002993	-0.00016276348341002993
3584	0.10545116094951242	0.021559389622915783	0.01611669294311656	0.7021656090207544	-1	0	0	0.1	1	1.0	13	1.0	1.0	14	13	0	0	0	0.06666666666666667	15	1	15	0.0	0	0.30867975924554364	0.7398394024566681	0.6680818547658814	0.8893142883495266	0.6853878184433526	0.9358059653035927	0.8935841179407267	0.8739262872447126	0	0	0.0	0.01611669294311656	0.01611669294311656
423	0.008132591056484601	0.0011904734727444376	0.0011901062392677413	0.9430162363664842	-1	0	0	0.125	1	1.0	9	1.0	0.4444444444444444	4	4	6	0	0	0.09090909090909091	1	11	11	0.0	0	0.7600582607571089	0.5375036531939864	0.864701213739665	0.5	0.35064967826799026	0.5	0.9018670266423274	0.5125221225378543	0	0	0.0	0.0011901062392677413	0.0011901062392677413
637	0.027985038096045196	0.005416993569322646	0.0052313675009572815	0.8473533464420487	-1	0.5	2	0.6	6	0.5384615384615384	7	0.45454545454545453	0.5384615384615384	13	7	1	0	0	0.2727272727272727	11	3	15	0.0	1.0	0.7120888474707645	0.8620697402823606	0.518033680547697	0.916816818493819	0.47716287544971936	0.8187648055526479	0.8590088418340612	0.8714100422081561	0	0	0.0	0.0052313675009572815	0.0052313675009572815
4631	0.10019240371245065	0.036620611977979625	0.03510412768872246	0.7310714499390512	-1	0	0	0.1	1	1.0	13	1.0	1.0	14	13	0	0	0	0.06666666666666667	15	1	15	0.0	0	0.3269491565784758	0.7302264174974348	0.6680818547658814	0.897305129925211	0.7087209960211194	0.9136383436175797	0.8731708675211469	0.8630392147083178	0	0	0.0	0.03510412768872246	0.03510412768872246
1408	0.055665767718658485	0.02176662994561999	0.02155643102650117	0.713790030457097	-1	0	0	0.2	2	0.9230769230769231	12	1.0	0.9230769230769231	13	12	1	0	0	0.06666666666666667	15	1	15	0.0	0.14285714285714285	0.8429784291422017	0.954810543152612	0.5536898160543778	0.9067098719070263	0.619443307797051	0.887358171034246	0.8910984794675586	0.921501940455101	0	0	0.0	0.02155643102650117	0.02155643102650117
1553	0.05256103981291505	0.02569687903672066	0.025087079676033228	0.7501441535278582	-1	0	0	0.2	2	0.9230769230769231	12	0.38461538461538464	0.8461538461538461	13	11	1	0	0	0.23076923076923078	13	3	15	0.0	0.14285714285714285	0.8429784291422017	0.956848105253299	0.45139216349668665	0.8746203030990817	0.5785477520303928	0.8964414789659014	0.8910984794675586	0.9168186002745844	0	0	0.0	0.025087079676033228	0.025087079676033228
4927	0.10264785921249395	0.014672058350048972	0.012120766842347844	0.7011541837092525	-1	0	0	0.1	1	1.0	13	1.0	1.0	14	13	0	0	0	0.06666666666666667	15	1	15	0.0	0	0.3269491565784758	0.7302264174974348	0.6756819693565121	0.8690753784380129	0.7087209960211194	0.9189756832962749	0.8731708675211469	0.85475133191917	0	0	0.0	0.012120766842347844	0.012120766842347844
675	0.06768976023765014	0.015404436357739889	0.01105560581735027	0.753430303143784	-1	0	0	0.2	2	0.9230769230769231	12	1.0	0.9230769230769231	14	12	0	0	0	0.06666666666666667	15	1	15	0.0	0.14285714285714285	0.6548729955672616	0.9306845403061644	0.6355324471926286	0.9484399554501465	0.46820750160316243	0.8754456391332446	0.8664885633787002	0.9231856031892594	0	0	0.0	0.01105560581735027	0.01105560581735027
3906	0.10514683910386931	0.010090835112802258	0.009897954828447663	0.7019512018521872	-1	0	0	0.1	1	1.0	13	1.0	1.0	14	13	0	0	0	0.06666666666666667	15	1	15	0.0	0	0.3269491565784758	0.7302264174974348	0.6680818547658814	0.8938903591002624	0.7087209960211194	0.9136383436175797	0.8731708675211469	0.8615937838856258	0	0	0.0	0.009897954828447663	0.009897954828447663
2950	0.058735102176222354	0.02821614925300204	0.028209121058753252	0.7074015796579368	-1	0	0	0.3	3	0.7692307692307693	10	0.38461538461538464	0.7692307692307693	12	10	2	2	0	0.23076923076923078	3	13	15	0.3333333333333333	0	0.7648721328403096	0.9607797076252164	0.5536898160543778	0.9281151843283179	0.619443307797051	0.8582603881141748	0.8910984794675586	0.9254759220728955	0.5416666666666666	0.25	0.0	0.028209121058753252	0.028209121058753252
1183	0.05524156902046506	0.028355799939554602	0.020032169641997097	0.7118146784694558	-1	0	0	0.2	2	0.9230769230769231	12	1.0	0.9230769230769231	14	12	0	0	0	0.06666666666666667	15	1	15	0.0	0.14285714285714285	0.6671076220802987	0.9363897401338717	0.6358487443241027	0.8918107004791982	0.619443307797051	0.9083962662272247	0.8910984794675586	0.9140625290371603	0	0	0.0	0.020032169641997097	0.020032169641997097
1325	0.05727610261178445	0.006421982392479007	0.0002993596338373457	0.9924745379874031	-1	0	0	0.2	2	0.9230769230769231	12	0.38461538461538464	0.8461538461538461	13	11	1	0	0	0.23076923076923078	13	3	15	0.0	0.14285714285714285	0.4984562754318108	0.9360671283649563	0.6192137720671897	0.9261617845361363	0.4824596631388863	0.9592277956697675	0.9330867240228433	0.9421540134455602	0	0	0.0	0.0002993596338373457	0.0002993596338373457
1527	0.0013795176057684213	0.00017019016069146924	-0.00015198080397230588	0.9998452658998068	-1	0	0	0.5	2	0.75	3	0.5	0.5	3	2	2	3	0	0.75	3	4	6	0.42857142857142855	0	0.23382390671940576	0.8459958029745288	0.8349676185351012	0.9628703230393011	0.680265804673281	0.916859629663526	0.9614220988433504	0.9207917597777648	0.3333333333333333	0.3333333333333333	0.0	-1.5198080397230588e-05	-1.5198080397230588e-05
1085	0.045679708089559956	0.01760136466452858	0.015856260852473655	0.7073657912848146	-1	0	0	0.2	2	0.9230769230769231	12	1.0	0.9230769230769231	14	12	0	0	0	0.06666666666666667	15	1	15	0.0	0.14285714285714285	0.8597554616297997	0.8953675208263838	0.434469331612138	0.9120497658274799	0.4036836808372735	0.8504517393375175	0.8910984794675586	0.8884115356531674	0	0	0.0	0.015856260852473655	0.015856260852473655
3006	0.06999231500460597	0.029196877441119717	0.02351043667029429	0.7182574242139643	-1	0	0	0.2	2	0.8461538461538461	11	0.5357142857142857	0.8461538461538461	13	11	1	2	0	0.14285714285714285	2	14	15	0.5	0	0.6867658365384177	0.962299975282766	0.5536898160543778	0.9406350789478657	0.619443307797051	0.8496064108720094	0.8910984794675586	0.929432963368552	0.5384615384615384	0.23076923076923078	0.0	0.02351043667029429	0.02351043667029429
1584	0.05585177408983222	0.018321629308035835	0.018293656502981384	0.7257973457006779	-1	0	0	0.2	2	0.9230769230769231	12	1.0	0.9230769230769231	14	12	0	0	0	0.06666666666666667	15	1	15	0.0	0.14285714285714285	0.8597554616297997	0.9563441001426443	0.4108620266990866	0.8692924836584572	0.5806610291024695	0.8910791347738787	0.8910984794675586	0.9138127030900827	0	0	0.0	0.018293656502981384	0.018293656502981384
3853	0.10198035425525914	0.044095947578639196	0.04221899049008397	0.6970266568590434	-1	0	0	0.1	1	1.0	13	1.0	1.0	14	13	0	0	0	0.06666666666666667	15	1	15	0.0	0	0.3269491565784758	0.7211371622793014	0.6680818547658814	0.8948331796195497	0.7087209960211194	0.8980637429319347	0.8731708675211469	0.852669967856494	0	0	0.0	0.04221899049008397	0.04221899049008397
1705	None	None	None	None	None	0	0	0.2	2	0.9230769230769231	12	0.45454545454545453	0.7692307692307693	12	10	2	0	0	0.2727272727272727	11	3	15	0.0	0.16666666666666666	0.732047232252075	0.9305416518288386	0.5660226928681931	0.9054937034575077	0.5576857274339864	0.8319916942805531	0.8766340969644542	0.8958139177927975	0	0	0.0	None	None
2155	0.05658468294243102	0.028514523672677206	-0.011256534534139108	0.6927250727028891	-1	0	0	0.2	2	0.9230769230769231	12	0.38461538461538464	0.7692307692307693	12	10	2	0	0	0.23076923076923078	13	3	15	0.0	0.14285714285714285	0.7981711683741177	0.9586477115248074	0.5178487974670943	0.8776024611500298	0.5602132512191403	0.9120249396537775	0.9153444141304047	0.923010846469746	0	0	0.0	-0.001125653453413911	-0.001125653453413911
4950	0.10228565530102413	0.036878469977640146	0.03235791859165892	0.7213426129645195	-1	0	0	0.1	1	1.0	13	1.0	1.0	14	13	0	0	0	0.06666666666666667	15	1	15	0.0	0	0.3269491565784758	0.7211371622793014	0.6680818547658814	0.8948331796195497	0.7087209960211194	0.8980637429319347	0.8731708675211469	0.852669967856494	0	0	0.0	0.03235791859165892	0.03235791859165892
2647	0.05355618487513357	0.0074970373083467715	-0.003090946332184855	0.870139758081623	-1	0	0	0.2	2	0.9230769230769231	12	0.25	0.8461538461538461	13	11	1	0	0	0.6	10	6	15	0.0	0.14285714285714285	0.3399975418419263	0.9629424005824507	0.3410631173526507	0.8994560591019861	0.541878750407888	0.942869326603068	0.9345884646019293	0.9399566721072794	0	0	0.0	-0.0003090946332184855	-0.0003090946332184855
1650	0.05187381924574215	0.026710134882819554	0.02610907370905836	0.7479425316655179	-1	0	0	0.2	2	0.9230769230769231	12	0.38461538461538464	0.8461538461538461	13	11	1	0	0	0.23076923076923078	13	3	15	0.0	0.14285714285714285	0.8429784291422017	0.956848105253299	0.45139216349668665	0.8746203030990817	0.5785477520303928	0.8964414789659014	0.8910984794675586	0.9168186002745844	0	0	0.0	0.02610907370905836	0.02610907370905836
3278	0.0641748433995774	0.02670450440647929	0.025998930332777306	0.7641069497694848	-1	0	0	0.3	3	0.7692307692307693	10	0.38461538461538464	0.7692307692307693	12	10	2	0	0	0.23076923076923078	3	13	15	0.0	0	0.4937108246792426	0.961318269420206	0.5660226928681931	0.9081656962864683	0.6899241919378029	0.8801112036659147	0.9016865741942997	0.9240918611481057	0	0	0.0	0.025998930332777306	0.025998930332777306
3052	0.07394391869342494	0.007771886753099909	0.006894975389660174	0.7460569217852366	-1	0	0	0.1	1	1.0	13	1.0	1.0	14	13	0	0	0	0.06666666666666667	15	1	15	0.0	0	0.3746840319374284	0.9584156614514816	0.3936400582154301	0.8483154244967196	0.6252093710830481	0.8288910034816762	0.8910984794675586	0.8952567465315274	0	0	0.0	0.006894975389660174	0.006894975389660174
4943	0.10153236305099711	0.03673090889651694	0.03212062534834907	0.7244497172407448	-1	0	0	0.1	1	1.0	13	1.0	1.0	14	13	0	0	0	0.06666666666666667	15	1	15	0.0	0	0.3269491565784758	0.7302264174974348	0.6680818547658814	0.897305129925211	0.7087209960211194	0.9136383436175797	0.8731708675211469	0.8630392147083178	0	0	0.0	0.03212062534834907	0.03212062534834907
3865	0.10795297126753961	0.022291436434390667	0.022290832480471513	0.7264803413696796	-1	0	0	0.1	1	1.0	13	1.0	1.0	14	13	0	0	0	0.06666666666666667	15	1	15	0.0	0	0.2982165083518622	0.7141139116787675	0.6680818547658814	0.8948331796195497	0.6492178831421069	0.9052804928661031	0.86938533543018	0.8546177472339783	0	0	0.0	0.022290832480471513	0.022290832480471513
554	0.055542788746910834	0.009158962915930114	0.00674449023738605	0.9083263834429092	-1	0	0	0.2	2	0.8461538461538461	11	0.23809523809523808	0.8461538461538461	13	11	1	0	0	0.7777777777777778	7	9	15	0.0	0	0.5866466371453121	0.941828239933305	0.5804785640987516	0.9602169317791156	0.5515381463769548	0.8976023422123103	0.8588204505643111	0.9377894785863264	0	0	0.0	0.00674449023738605	0.00674449023738605
44	0.011855369341254576	0.00039565283983778447	-0.00019308887459670596	0.9420118631390775	-1	0	0	0.5	5	0.46153846153846156	6	0.46875	0.3076923076923077	7	4	7	10	0	0.5	8	4	15	0.6666666666666666	0.2	0.5513296718197495	0.9366546365935077	0.284961989492181	0.9026803505255295	0.6022532675754854	0.9504792675807322	0.9396192781315809	0.9324670682404308	0.14285714285714285	0.14285714285714285	0.0	-1.9308887459670596e-05	-1.9308887459670596e-05
4224	0.09988089626810973	0.03505617826318635	0.031097826388827184	0.7180823985191113	-1	0	0	0.1	1	1.0	13	1.0	1.0	14	13	0	0	0	0.06666666666666667	15	1	15	0.0	0	0.3269491565784758	0.7211371622793014	0.6680818547658814	0.8948331796195497	0.7087209960211194	0.8980637429319347	0.8731708675211469	0.852669967856494	0	0	0.0	0.031097826388827184	0.031097826388827184
1414	0.051368676816650166	0.026773900976472437	0.025925878033243335	0.7475328598517939	-1	0	0	0.2	2	0.9230769230769231	12	0.38461538461538464	0.8461538461538461	13	11	1	0	0	0.23076923076923078	13	3	15	0.0	0.14285714285714285	0.8429784291422017	0.956848105253299	0.45139216349668665	0.8746203030990817	0.5785477520303928	0.8964414789659014	0.8910984794675586	0.9168186002745844	0	0	0.0	0.025925878033243335	0.025925878033243335
4780	0.10037283796669598	0.031939217963681744	0.031316342562858354	0.6966097284727042	-1	0	0	0.1	1	1.0	13	1.0	1.0	14	13	0	0	0	0.06666666666666667	15	1	15	0.0	0	0.3269491565784758	0.7302264174974348	0.6680818547658814	0.897305129925211	0.6492178831421069	0.9328985054358686	0.8495354076871476	0.8734520384007718	0	0	0.0	0.031316342562858354	0.031316342562858354
1519	0.05629360765890497	0.0051737069317609186	0.004135836520186825	0.7431653286126598	-1	0	0	0.2	2	0.9230769230769231	12	0.5357142857142857	0.8461538461538461	13	11	1	0	0	0.14285714285714285	14	2	15	0.0	0.14285714285714285	0.8429784291422017	0.9438529522353104	0.5536898160543778	0.9203805498381288	0.619443307797051	0.8438643187760781	0.8910984794675586	0.9104327648848416	0	0	0.0	0.004135836520186825	0.004135836520186825
4138	0.10600061598922768	0.030483500576098166	0.027624616555865917	0.7305853932708957	-1	0	0	0.1	1	1.0	13	1.0	1.0	14	13	0	0	0	0.06666666666666667	15	1	15	0.0	0	0.3269491565784758	0.7211862735790332	0.7291115392155116	0.8567582639136788	0.6684570845182778	0.9199904043898565	0.8778686925201	0.8490365034664971	0	0	0.0	0.027624616555865917	0.027624616555865917
3826	0.10219058189067284	0.04368819275550204	0.03717132394375649	0.6928535195653283	-1	0	0	0.1	1	1.0	13	1.0	1.0	14	13	0	0	0	0.06666666666666667	15	1	15	0.0	0	0.3269491565784758	0.7211371622793014	0.6680818547658814	0.8948331796195497	0.7087209960211194	0.8980637429319347	0.8731708675211469	0.852669967856494	0	0	0.0	0.03717132394375649	0.03717132394375649
2348	0.10172102189313399	0.04402934128418313	0.033448708915018874	0.697763392592841	-1	0	0	0.1	1	1.0	13	1.0	1.0	14	13	0	0	0	0.06666666666666667	15	1	15	0.0	0	0.3269491565784758	0.7211371622793014	0.6680818547658814	0.8948331796195497	0.7087209960211194	0.8980637429319347	0.8731708675211469	0.852669967856494	0	0	0.0	0.033448708915018874	0.033448708915018874
2292	0.05278182594922608	0.026038889254200788	0.02560148880085129	0.7458756087644796	-1	0	0	0.2	2	0.9230769230769231	12	0.38461538461538464	0.8461538461538461	13	11	1	0	0	0.23076923076923078	13	3	15	0.0	0.14285714285714285	0.8429784291422017	0.956848105253299	0.45139216349668665	0.8746203030990817	0.5785477520303928	0.8964414789659014	0.8910984794675586	0.9168186002745844	0	0	0.0	0.02560148880085129	0.02560148880085129
444	0.01289808317340852	0.0007366912554990631	-0.0006880700160712258	0.9470979844288837	-1	0.5	2	0.5	5	0.5384615384615384	7	0.46875	0.38461538461538464	9	5	5	3	0	0.5	4	8	15	0.3	0.18181818181818182	0.8312869381814612	0.94298742893539	0.6300123502304492	0.9358820342388949	0.4168199364685979	0.9285330515283033	0.9501586969773439	0.936054285746519	0.1111111111111111	0.3333333333333333	0.0	-6.880700160712258e-05	-6.880700160712258e-05
255	0.011638381608261868	0.0011975683738371953	-1.2741377245949305e-05	0.9482474956364777	-1	0	0	0.4	4	0.6153846153846154	8	0.4166666666666667	0.23076923076923078	5	3	9	0	0	0.25	12	3	15	0.0	0	0.7854127188121025	0.7939990296395419	0.5782353330069068	0.8847426674639509	0.13699596451399593	0.7297474502512264	0.9054823980704089	0.8115669587672594	0	0	0.0	-1.2741377245949304e-06	-1.2741377245949304e-06
284	0.005653993859637984	0.0004993084122191294	0.00039507218478012084	0.971776120886877	-1	0.25	1	0.6	6	0.38461538461538464	5	0.5357142857142857	0.15384615384615385	6	2	8	0	0	0.5714285714285714	4	7	15	0.0	0.16666666666666666	0.3967669581485397	0.9096628673973858	0.48657099570489076	0.9291854686177814	0.44922030341561836	0.9230504610586399	0.9148593875993207	0.9210064774083891	0	0	0.0	0.00039507218478012084	0.00039507218478012084
2133	0.06187561557680036	0.029020459658222978	0.02891606063132956	0.7190911903184514	-1	0	0	0.3	3	0.7692307692307693	10	0.38461538461538464	0.7692307692307693	12	10	2	2	0	0.23076923076923078	3	13	15	0.3333333333333333	0	0.46029487162891175	0.962545592894315	0.5536898160543778	0.9466272632229072	0.619443307797051	0.8574066606053413	0.9124976414538415	0.9333085633003865	0.5416666666666666	0.25	0.0	0.02891606063132956	0.02891606063132956
221	0.04225928668111719	0.0037928000215958135	0.0029711409517749017	0.8931523798261192	-1	0	0	0.2	2	0.8461538461538461	11	0.26785714285714285	0.7692307692307693	12	10	2	0	0	0.875	7	8	15	0.0	0.25	0.6623380035470122	0.9579687738200721	0.47570726787769235	0.9385090206263358	0.21312923494727434	0.8495929934776753	0.9369261532715727	0.9260636866312388	0	0	0.0	0.0029711409517749017	0.0029711409517749017
4917	0.10217151778948771	0.022197741407221513	0.015556889883633566	0.6921458051798011	-1	0	0	0.1	1	1.0	13	1.0	1.0	14	13	0	0	0	0.06666666666666667	15	1	15	0.0	0	0.3269491565784758	0.7211862735790332	0.6680818547658814	0.9112863573188478	0.7414585910739934	0.9173318423137333	0.8935841179407267	0.8693787859012215	0	0	0.0	0.015556889883633566	0.015556889883633566
4788	0.10164717222773287	0.037464955809398875	0.03369421899884891	0.7194370339708503	-1	0	0	0.1	1	1.0	13	1.0	1.0	14	13	0	0	0	0.06666666666666667	15	1	15	0.0	0	0.3269491565784758	0.7302264174974348	0.6680818547658814	0.897305129925211	0.7087209960211194	0.9136383436175797	0.8731708675211469	0.8630392147083178	0	0	0.0	0.03369421899884891	0.03369421899884891
3027	0.07366141520247883	0.005326255165206064	0.00376839926379603	0.7472114149134601	-1	0	0	0.1	1	1.0	13	1.0	1.0	14	13	0	0	0	0.06666666666666667	15	1	15	0.0	0	0.3746840319374284	0.9584156614514816	0.3936400582154301	0.8785366177076774	0.5844309190134348	0.8172341104536294	0.8910984794675586	0.9006654787279609	0	0	0.0	0.00376839926379603	0.00376839926379603
1327	0.03331907276121012	0.007096058510846486	-0.006222307651052015	0.5613416120331285	-1	0	0	0.2857142857142857	2	0.875	7	0.5555555555555556	0.75	8	6	1	0	0	0.2222222222222222	9	2	10	0.0	0.2222222222222222	0.3638118949896151	0.9183272007293825	0.7368255000142593	0.7288339595495156	0.7031405661192989	0.9627661452593862	0.9355352968063243	0.9020647561172878	0	0	0.0	-0.0006222307651052015	-0.0006222307651052015
89	0.0008180670246820253	0.00010229315918649144	0.00010218274071614103	0.9984326016531694	-1	0	0	0.6666666666666666	2	0.5	1	0.6666666666666666	0.5	2	1	1	0	0	0.6666666666666666	3	2	4	0.0	0	0.5506421221051143	0.9427857281660955	0.7277289629369843	0.8978361541457376	0.8462367618819465	0.7743457616455722	0.7731949550228023	0.8879018778759531	0	0	0.0	0.00010218274071614103	0.00010218274071614103
3435	0.0609788222646747	0.017992626378542282	0.016529392470206808	0.6477002226020516	-1	0	0	0.2	2	0.9166666666666666	11	0.5384615384615384	0.9166666666666666	12	11	1	1	0	0.15384615384615385	2	13	14	0.2	0	0.7648721328403096	0.9646701270747312	0.3936400582154301	0.9040332036689609	0.6252093710830481	0.791779621933938	0.8910984794675586	0.9084789247390023	1.0	0.08333333333333333	0.0	0.016529392470206808	0.016529392470206808
5024	0.10035730555331086	0.0342372258904495	0.025656388096681523	0.6998896423153927	-1	0	0	0.1	1	1.0	13	1.0	1.0	14	13	0	0	0	0.06666666666666667	15	1	15	0.0	0	0.3269491565784758	0.7302264174974348	0.6680818547658814	0.897305129925211	0.6492178831421069	0.9328985054358686	0.8495354076871476	0.8734520384007718	0	0	0.0	0.025656388096681523	0.025656388096681523
563	0.028508045324963684	0.0017608943691047854	-0.00011459513253170737	0.9779046296831279	-1	0	0	0.4	4	0.6153846153846154	8	0.3409090909090909	0.6153846153846154	10	8	4	1	0	0.36363636363636365	11	4	15	0.1	0.16666666666666666	0.3202512340251212	0.9113198442585753	0.5983052222166944	0.715117113134675	0.7980194214287819	0.9574804313330885	0.9007526071642378	0.8929774979688431	1.0	0.1	0.0	-1.1459513253170736e-05	-1.1459513253170736e-05
1467	0.04023629589681095	0.004098204390027405	0.0002818794001292202	0.9679472353434363	-1	0	0	0.4	4	0.6923076923076923	9	0.4166666666666667	0.6923076923076923	11	9	3	3	0	0.25	3	12	15	0.375	0.6666666666666666	0.23382390671940576	0.9548702028798808	0.536465311146764	0.944680289541734	0.619443307797051	0.860706400265188	0.9300220790894886	0.9289259343325076	0.09090909090909091	0.18181818181818182	0.0	0.0002818794001292202	0.0002818794001292202
857	0.04834153213019991	0.014327094456180817	0.01157023343035434	0.889686253873356	-1	0	0	0.3	3	0.7692307692307693	10	0.4166666666666667	0.6923076923076923	11	9	3	2	0	0.25	3	12	15	0.25	0	0.30065581282006754	0.953541802867384	0.5536898160543778	0.9518898754744647	0.619443307797051	0.8636848134987485	0.9300220790894886	0.9319862645664804	0.5454545454545454	0.09090909090909091	0.0	0.01157023343035434	0.01157023343035434
814	0.0611799838257525	0.006210125713060823	0.006124803595719045	0.8850788921142437	-1	0	0	0.2	2	0.9230769230769231	12	0.3125	0.8461538461538461	12	11	2	0	0	0.3333333333333333	12	4	15	0.0	0.14285714285714285	0.5524475179898292	0.9652973502196412	0.5804785640987516	0.9185027650444827	0.43574623588727646	0.9488939992153594	0.9433349482430543	0.9473364317646729	0	0	0.0	0.006124803595719045	0.006124803595719045
4271	0.09830730642264886	0.02299875274944194	0.021432532379038142	0.7230042425576104	-1	0	0	0.1	1	1.0	13	1.0	1.0	14	13	0	0	0	0.06666666666666667	15	1	15	0.0	0	0.3269491565784758	0.7302264174974348	0.6680818547658814	0.867775690442472	0.7087209960211194	0.90956454181042	0.8731708675211469	0.8492219308885983	0	0	0.0	0.021432532379038142	0.021432532379038142
1665	0.0472417788010014	0.021554205874504205	0.019594628533606297	0.7400899968514077	-1	0	0	0.3	3	0.7692307692307693	10	0.3125	0.6923076923076923	12	9	2	0	0	0.3333333333333333	12	4	15	0.0	0.5	0.7201339661726381	0.9603687170789607	0.6071219760038972	0.9311956646935602	0.6885387961001812	0.8852122013769066	0.91525166430022	0.9316223253446767	0	0	0.0	0.019594628533606297	0.019594628533606297
4935	0.10052697120078584	0.02814261813924981	0.024139437946632862	0.706205660258004	-1	0	0	0.1	1	1.0	13	1.0	1.0	14	13	0	0	0	0.06666666666666667	15	1	15	0.0	0	0.3269491565784758	0.7302264174974348	0.6680818547658814	0.897305129925211	0.7087209960211194	0.9136383436175797	0.8731708675211469	0.8630392147083178	0	0	0.0	0.024139437946632862	0.024139437946632862
3488	0.10280628846215457	0.039332970220673925	0.03450294527122545	0.6914049951060248	-1	0	0	0.1	1	1.0	13	1.0	1.0	14	13	0	0	0	0.06666666666666667	15	1	15	0.0	0	0.3269491565784758	0.7211371622793014	0.6680818547658814	0.8948331796195497	0.7312907245684035	0.8936849374760218	0.8731708675211469	0.8506932085477642	0	0	0.0	0.03450294527122545	0.03450294527122545
344	0.024228000304220853	0.0017540657919708292	0.0008493228570852161	0.9735498006583075	-1	0.25	1	0.5	5	0.46153846153846156	6	0.42857142857142855	0.38461538461538464	5	5	9	0	0	0.7142857142857143	7	5	15	0.0	0.18181818181818182	0.5389543012730879	0.897293337735754	0.35684686761749174	0.8399359009966192	0.8044411310497761	0.9239546035081633	0.9023662395506625	0.8916328882765245	0	0	0.0	0.0008493228570852161	0.0008493228570852161
3666	0.10201482641301857	0.03840294550152906	0.02517107414219766	0.7207445911173131	-1	0	0	0.1	1	1.0	13	1.0	1.0	14	13	0	0	0	0.06666666666666667	15	1	15	0.0	0	0.3269491565784758	0.7211371622793014	0.6680818547658814	0.8948331796195497	0.7087209960211194	0.8980637429319347	0.8731708675211469	0.852669967856494	0	0	0.0	0.02517107414219766	0.02517107414219766
4673	0.10356766471992356	0.025684887302211197	0.024999496411933372	0.7224984043979918	-1	0	0	0.1	1	1.0	13	1.0	1.0	14	13	0	0	0	0.06666666666666667	15	1	15	0.0	0	0.3269491565784758	0.7302264174974348	0.6680818547658814	0.897305129925211	0.7087209960211194	0.9136383436175797	0.8731708675211469	0.8630392147083178	0	0	0.0	0.024999496411933372	0.024999496411933372
4373	0.09684682610425313	0.030782821904603925	0.03059997508346394	0.7411229683858145	-1	0	0	0.1	1	1.0	13	1.0	1.0	14	13	0	0	0	0.06666666666666667	15	1	15	0.0	0	0.3269491565784758	0.7019929986323337	0.7291115392155116	0.856716302941609	0.6858915294216441	0.8907445963698588	0.8731708675211469	0.8293676150532485	0	0	0.0	0.03059997508346394	0.03059997508346394
2104	0.05259705349308888	0.025855285757629975	0.02509363505149543	0.7518688465453093	-1	0	0	0.2	2	0.9230769230769231	12	0.38461538461538464	0.8461538461538461	13	11	1	0	0	0.23076923076923078	13	3	15	0.0	0.14285714285714285	0.8429784291422017	0.956848105253299	0.45139216349668665	0.8746203030990817	0.5785477520303928	0.8964414789659014	0.8910984794675586	0.9168186002745844	0	0	0.0	0.02509363505149543	0.02509363505149543
3599	0.005015116608747432	0.00020631766667481659	-7.453546337117984e-05	0.9994343675067284	-1	0	0	0.5	2	0.75	3	0.5	0.5	3	2	2	3	0	0.75	3	4	6	0.42857142857142855	0	0.30065581282006754	0.880418195728316	0.8783409866754128	0.9656890777948026	1.0	0.9409285161155302	0.963091478843205	0.937063874934039	0.3333333333333333	0.3333333333333333	0.0	-7.453546337117984e-06	-7.453546337117984e-06
4864	0.0983193477901911	0.021697028615133725	0.013537955962916605	0.7256669917016356	-1	0	0	0.1	1	1.0	13	1.0	1.0	14	13	0	0	0	0.06666666666666667	15	1	15	0.0	0	0.3269491565784758	0.7211862735790332	0.6680818547658814	0.8933388426630026	0.7087209960211194	0.9210257382431926	0.8778686925201	0.8634222113031353	0	0	0.0	0.013537955962916605	0.013537955962916605
4477	0.09329556967558793	0.03966313070412374	0.022185804592091244	0.7199167832856254	-1	0	0	0.1	1	1.0	13	1.0	1.0	14	13	0	0	0	0.06666666666666667	15	1	15	0.0	0	0.3269491565784758	0.7211371622793014	0.6680818547658814	0.9047952770556285	0.7087209960211194	0.8980637429319347	0.8731708675211469	0.8572409280956653	0	0	0.0	0.022185804592091244	0.022185804592091244
3539	0.0820857370117963	0.004394119583388541	0.002765081382647225	0.7342252278901553	-1	0	0	0.1	1	1.0	13	1.0	1.0	14	13	0	0	0	0.06666666666666667	15	1	15	0.0	0	0.3269491565784758	0.9645558974363636	0.5712889088989646	0.8792392052561494	0.590196982299432	0.9234324021924838	0.9054865771758364	0.9304071169674318	0	0	0.0	0.002765081382647225	0.002765081382647225
4667	0.10000222660338207	0.04065803687265832	0.03845473123500516	0.7166147456288874	-1	0	0	0.1	1	1.0	13	1.0	1.0	14	13	0	0	0	0.06666666666666667	15	1	15	0.0	0	0.3269491565784758	0.7211371622793014	0.6680818547658814	0.8963060834681126	0.7087209960211194	0.9040264390500085	0.8731708675211469	0.8560970417417573	0	0	0.0	0.03845473123500516	0.03845473123500516
3728	0.027969241370781273	0.0024024627340560106	0.00016155205614622222	0.9763190044881394	-1	0	0	0.3	3	0.7692307692307693	10	0.375	0.6153846153846154	11	8	3	0	0	0.625	8	5	15	0.0	0.5	0.3269491565784758	0.9165519652504205	0.6146522849068818	0.8311348539428981	0.5178371365046547	0.9246271409570282	0.9038071720632103	0.8971246295050204	0	0	0.0	0.00016155205614622222	0.00016155205614622222
808	0.047990321663662995	0.005229545005719636	-0.0052108081155252325	0.9872442346697472	-1	0	0	0.2	2	0.9230769230769231	12	0.3409090909090909	0.7692307692307693	12	10	2	0	0	0.36363636363636365	11	4	15	0.0	0.14285714285714285	0.44573563508761505	0.9100744739008471	0.6192137720671897	0.9052595569935956	0.7489849075239609	0.9535158878556357	0.9196432114733774	0.9262791700972994	0	0	0.0	-0.0005210808115525233	-0.0005210808115525233
3659	0.0997618912356373	0.0353112306312528	0.03185567087323493	0.7423935809566463	-1	0	0	0.1	1	1.0	13	1.0	1.0	14	13	0	0	0	0.06666666666666667	15	1	15	0.0	0	0.3269491565784758	0.7019929986323337	0.7291115392155116	0.856716302941609	0.6858915294216441	0.8907445963698588	0.8731708675211469	0.8293676150532485	0	0	0.0	0.03185567087323493	0.03185567087323493
4816	0.0971531329553453	0.0260341676031403	0.02150290234355282	0.7254980707120524	-1	0	0	0.1	1	1.0	13	1.0	1.0	14	13	0	0	0	0.06666666666666667	15	1	15	0.0	0	0.3269491565784758	0.7211862735790332	0.6680818547658814	0.9112863573188478	0.7414585910739934	0.9173318423137333	0.8935841179407267	0.8693787859012215	0	0	0.0	0.02150290234355282	0.02150290234355282
2795	0.0014155267263544324	3.3873634950389236e-05	-2.023894884907082e-05	0.9998148766811691	-1	0	0	0.5	2	0.75	3	0.5	0.5	3	2	2	3	0	0.75	3	4	6	0.42857142857142855	0	0.23382390671940576	0.8459958029745288	0.8783409866754128	0.9789508556732343	0.7497849522193047	0.9172814811600731	0.9614220988433504	0.9339930516937561	0.3333333333333333	0.3333333333333333	0.0	-2.023894884907082e-06	-2.023894884907082e-06
4916	0.10141001344074119	0.03741353019653044	0.035499927484048344	0.7192289874572653	-1	0	0	0.1	1	1.0	13	1.0	1.0	14	13	0	0	0	0.06666666666666667	15	1	15	0.0	0	0.3269491565784758	0.7302264174974348	0.6680818547658814	0.897305129925211	0.7087209960211194	0.9136383436175797	0.8731708675211469	0.8630392147083178	0	0	0.0	0.035499927484048344	0.035499927484048344
768	0.03569648260321683	0.0047120052040414695	0.004668659923092216	0.8495796620453003	-1	0	0	0.3	3	0.7692307692307693	10	0.4166666666666667	0.6153846153846154	11	8	3	0	0	0.4444444444444444	9	4	15	0.0	0.14285714285714285	0.7120888474707645	0.8888113321100645	0.518033680547697	0.869108969010694	0.4913106225366943	0.9332147514839078	0.8561606663229233	0.9005159906278488	0	0	0.0	0.004668659923092216	0.004668659923092216
2178	0.051915686334400316	0.015144441459425192	0.005727104492745678	0.7542094622983202	-1	0	0	0.2	2	0.9230769230769231	12	0.38461538461538464	0.8461538461538461	13	11	1	0	0	0.23076923076923078	13	3	15	0.0	0.14285714285714285	0.7533639076060338	0.9515066236922591	0.45139216349668665	0.8746203030990817	0.5785477520303928	0.8964414789659014	0.8910984794675586	0.9136563752093945	0	0	0.0	0.005727104492745678	0.005727104492745678
446	0.016904008933285315	0.00074507934813966	0.00014660678371886942	0.9103132580879756	-1	0	0	0.5	5	0.46153846153846156	6	0.4166666666666667	0.3076923076923077	8	4	6	1	0	0.4444444444444444	9	4	15	0.08333333333333333	0.3333333333333333	0.7157062087668986	0.9081404608111372	0.5091870088302822	0.9292078708521045	0.42384728029280866	0.9164585555512085	0.8930806821917096	0.9183621653078045	1.0	0.125	0.0	0.00014660678371886942	0.00014660678371886942
4320	0.10078013738418937	0.03809181584794975	0.026278679744015345	0.7199787557132393	-1	0	0	0.1	1	1.0	13	1.0	1.0	14	13	0	0	0	0.06666666666666667	15	1	15	0.0	0	0.3269491565784758	0.7302264174974348	0.6680818547658814	0.897305129925211	0.7087209960211194	0.9136383436175797	0.8731708675211469	0.8630392147083178	0	0	0.0	0.026278679744015345	0.026278679744015345
175	0.0024928953424033055	1.696084747835892e-05	-8.615730698072791e-06	0.9950646059765554	-1	0.5	1	0.6666666666666666	4	0.5714285714285714	4	0.5625	0.2857142857142857	2	2	6	8	0	1.0	4	4	9	0.5	0.4	0.2489591889050391	0.5615224610777663	0.1439630882677486	0.6081710739636739	0.8640807022604647	0.6705232980801819	0.9599925204510179	0.6143992117190097	0.5	0.5	0.26252248429700475	-8.615730698072791e-07	-8.615730698072791e-07
1014	0.07950909091436938	0.017771112014102794	-0.006690465033923433	0.6734843920574409	-1	0	0	0.1	1	1.0	13	1.0	1.0	14	13	0	0	0	0.06666666666666667	15	1	15	0.0	0	0.5856762716064066	0.9229814383044467	0.5946111316235032	0.9602165385574333	0.5140633074065427	0.8876829779687385	0.845033606310204	0.9294444358817295	0	0	0.0	-0.0006690465033923433	-0.0006690465033923433
1598	0.02927231904248447	0.002215348451105763	-0.0021155812258898034	0.9818339493963186	-1	0.25	1	0.4	4	0.6153846153846154	8	0.375	0.5384615384615384	10	7	4	4	0	0.4	4	10	15	0.4444444444444444	0.4	0.23382390671940576	0.9376182879436915	0.6625832414153761	0.9574528956799738	0.6596109823292542	0.8846354160281634	0.9371515528462773	0.9321548614986147	0.1	0.2	0.0	-0.00021155812258898034	-0.00021155812258898034
1068	0.04650349977655746	0.0031708591966861897	0.002220007559708797	0.9841460088727767	-1	0	0	0.2	2	0.9230769230769231	12	0.35714285714285715	0.7692307692307693	11	10	3	1	0	0.8571428571428571	7	6	15	0.1111111111111111	0.3333333333333333	0.46038623666400236	0.9440338442371977	0.5843054314375021	0.938085909565127	0.8509620699694527	0.9160512879878858	0.9300220790894886	0.9336686088512823	1.0	0.09090909090909091	0.0	0.002220007559708797	0.002220007559708797
3687	0.09199152118572587	0.018759243780044375	0.012778622256225461	0.7267398073092641	-1	0	0	0.1	1	1.0	13	1.0	1.0	14	13	0	0	0	0.06666666666666667	15	1	15	0.0	0	0.3269491565784758	0.7211862735790332	0.6680818547658814	0.8502398399027179	0.7414585910739934	0.9173318423137333	0.8731708675211469	0.8452503113258849	0	0	0.0	0.012778622256225461	0.012778622256225461
2635	0.05210583903320066	0.02919007012512607	0.0287639697252517	0.7342244146162302	-1	0	0	0.2	2	0.9230769230769231	12	0.38461538461538464	0.8461538461538461	13	11	1	0	0	0.23076923076923078	13	3	15	0.0	0.14285714285714285	0.8429784291422017	0.956848105253299	0.45139216349668665	0.8746203030990817	0.5785477520303928	0.8964414789659014	0.8910984794675586	0.9168186002745844	0	0	0.0	0.0287639697252517	0.0287639697252517
2349	0.05328264192722084	0.003875764676988871	0.002378640652328283	0.8335425452448519	-1	0	0	0.2	2	0.9230769230769231	12	0.2727272727272727	0.8461538461538461	13	11	1	0	0	0.45454545454545453	5	11	15	0.0	0.14285714285714285	0.6420530311681685	0.9698884396289583	0.5536898160543778	0.9373919773083584	0.619443307797051	0.9054899098574871	0.9113476430108515	0.9433609254134449	0	0	0.0	0.002378640652328283	0.002378640652328283
2159	0.05352021919229152	0.026586614480012174	0.02546173299236209	0.7492172293106373	-1	0	0	0.2	2	0.9230769230769231	12	0.38461538461538464	0.8461538461538461	13	11	1	0	0	0.23076923076923078	13	3	15	0.0	0.14285714285714285	0.8429784291422017	0.956848105253299	0.45139216349668665	0.8746203030990817	0.5785477520303928	0.8964414789659014	0.8910984794675586	0.9168186002745844	0	0	0.0	0.02546173299236209	0.02546173299236209
1370	0.04840420940823129	0.025675356282633333	0.02117132506076577	0.7264775461492121	-1	0	0	0.2	2	0.9230769230769231	12	0.5357142857142857	0.8461538461538461	13	11	1	0	0	0.14285714285714285	14	2	15	0.0	0.14285714285714285	0.8429784291422017	0.9507798302507572	0.5536898160543778	0.9155392774252973	0.619443307797051	0.8859910892323929	0.8910984794675586	0.9216427124438937	0	0	0.0	0.02117132506076577	0.02117132506076577
858	0.06273125325706337	0.006271704742999757	0.003929309900109804	0.6606122075043352	-1	0	0	0.1	1	1.0	13	1.0	1.0	14	13	0	0	0	0.06666666666666667	15	1	15	0.0	0	0.46013557619169426	0.8971469606373731	0.5321562668119213	0.9395462904370292	0.5902742638836816	0.9412902184812308	0.8636173921705388	0.9283330550329448	0	0	0.0	0.003929309900109804	0.003929309900109804
4854	0.10153128746631641	0.04139691832638283	0.0367192446105514	0.7176473539386271	-1	0	0	0.1	1	1.0	13	1.0	1.0	14	13	0	0	0	0.06666666666666667	15	1	15	0.0	0	0.3269491565784758	0.7302264174974348	0.6680818547658814	0.897305129925211	0.7087209960211194	0.9136383436175797	0.8731708675211469	0.8630392147083178	0	0	0.0	0.0367192446105514	0.0367192446105514
4073	0.09815166875075478	0.03669224797272179	0.035559212063034994	0.7330362709145	-1	0	0	0.1	1	1.0	13	1.0	1.0	14	13	0	0	0	0.06666666666666667	15	1	15	0.0	0	0.3269491565784758	0.7019929986323337	0.7291115392155116	0.856716302941609	0.6858915294216441	0.890753408659015	0.8731708675211469	0.8293718866568648	0	0	0.0	0.035559212063034994	0.035559212063034994
1972	0.05275448848645399	0.026366014996186606	0.025868410929992577	0.743891370448498	-1	0	0	0.2	2	0.9230769230769231	12	0.38461538461538464	0.8461538461538461	13	11	1	0	0	0.23076923076923078	13	3	15	0.0	0.14285714285714285	0.8429784291422017	0.956848105253299	0.45139216349668665	0.8746203030990817	0.5785477520303928	0.8964414789659014	0.8910984794675586	0.9168186002745844	0	0	0.0	0.025868410929992577	0.025868410929992577
3583	0.09907761177157406	0.03469746634869637	0.034695722863638465	0.7313263777562132	-1	0	0	0.1	1	1.0	13	1.0	1.0	14	13	0	0	0	0.06666666666666667	15	1	15	0.0	0	0.3269491565784758	0.7019929986323337	0.7291115392155116	0.856716302941609	0.7087209960211194	0.8955820128351651	0.8731708675211469	0.8317460689033864	0	0	0.0	0.034695722863638465	0.034695722863638465
1323	0.05328069073189207	0.02722431580476992	0.026371979762034453	0.7449228937743875	-1	0	0	0.2	2	0.9230769230769231	12	0.38461538461538464	0.8461538461538461	13	11	1	0	0	0.23076923076923078	13	3	15	0.0	0.14285714285714285	0.8429784291422017	0.956848105253299	0.45139216349668665	0.8746203030990817	0.5785477520303928	0.8964414789659014	0.8910984794675586	0.9168186002745844	0	0	0.0	0.026371979762034453	0.026371979762034453
3962	0.09924503245369964	0.03297056408874335	0.03180655709673882	0.7169538004379165	-1	0	0	0.1	1	1.0	13	1.0	1.0	14	13	0	0	0	0.06666666666666667	15	1	15	0.0	0	0.3269491565784758	0.7211371622793014	0.6680818547658814	0.8963060834681126	0.689980170946503	0.898439954136546	0.8731708675211469	0.8534998816202621	0	0	0.0	0.03180655709673882	0.03180655709673882
3472	0.09903401820638624	0.029394452481332368	0.029386058215185785	0.7027784781340838	-1	0	0	0.1	1	1.0	13	1.0	1.0	14	13	0	0	0	0.06666666666666667	15	1	15	0.0	0	0.3269491565784758	0.7019929986323337	0.7291115392155116	0.856716302941609	0.6858915294216441	0.8907445963698588	0.8731708675211469	0.8293676150532485	0	0	0.0	0.029386058215185785	0.029386058215185785
1387	0.07476758434759485	0.0078370220554209	0.004511873885574295	0.7162928308746157	-1	0	0	0.3	3	0.7692307692307693	10	0.3125	0.7692307692307693	13	10	1	0	0	0.3333333333333333	4	12	15	0.0	0.18181818181818182	0.5578649438436246	0.9662206644175894	0.5536898160543778	0.9169872495105762	0.619443307797051	0.8894984604836106	0.9113476430108515	0.9317417189852611	0	0	0.0	0.004511873885574295	0.004511873885574295
1997	0.05324724798215757	0.02287970678249489	-0.014214453126635431	0.7566939744717177	-1	0	0	0.2	2	0.9230769230769231	12	0.3125	0.8461538461538461	13	11	1	0	0	0.3333333333333333	12	4	15	0.0	0.14285714285714285	0.7533639076060338	0.9483400413226931	0.45139216349668665	0.8826699291916973	0.541878750407888	0.912669070586892	0.8910984794675586	0.9187054327394665	0	0	0.0	-0.0014214453126635432	-0.0014214453126635432
4800	0.1006397693656563	0.03759106364944161	0.025343949176696967	0.7162456201023402	-1	0	0	0.1	1	1.0	13	1.0	1.0	14	13	0	0	0	0.06666666666666667	15	1	15	0.0	0	0.3269491565784758	0.7302264174974348	0.6680818547658814	0.897305129925211	0.7087209960211194	0.9136383436175797	0.8731708675211469	0.8630392147083178	0	0	0.0	0.025343949176696967	0.025343949176696967
198	6.919508248492733e-09	6.924699474862943e-09	4.896501956345851e-09	0.9999995373572611	-1	0	0	0	0	0	0	1.0	0	0	0	0	2	0	1.0	1	1	1	0.5	0	0	0	0	0	0	0	0	0	0	0	0	-0.1	-0.1
2319	0.051592621507469426	0.027688085179880022	0.027048072086872488	0.7418487928585958	-1	0	0	0.2	2	0.9230769230769231	12	0.38461538461538464	0.8461538461538461	12	11	2	0	0	0.23076923076923078	13	3	15	0.0	0.14285714285714285	0.8597554616297997	0.9619925842832804	0.4108620266990866	0.8320777062707285	0.5989955299137218	0.8609839837815988	0.8910984794675586	0.9018878442270398	0	0	0.0	0.027048072086872488	0.027048072086872488
1331	0.048645473170081305	0.026596840163987667	0.019427372075817684	0.7177260278845417	-1	0	0	0.2	2	0.9230769230769231	12	1.0	0.9230769230769231	14	12	0	0	0	0.06666666666666667	15	1	15	0.0	0.14285714285714285	0.7061480895825335	0.9464932112947397	0.634116381201604	0.8693016486232741	0.5807340365828821	0.9074703795674496	0.8910984794675586	0.9129576875047737	0	0	0.0	0.019427372075817684	0.019427372075817684
3954	0.10415202663548499	0.04134905103790799	0.011407327171470406	0.7116022030811613	-1	0	0	0.1	1	1.0	13	1.0	1.0	14	13	0	0	0	0.06666666666666667	15	1	15	0.0	0	0.3269491565784758	0.7211371622793014	0.6680818547658814	0.8948331796195497	0.6671293246680591	0.8898884208237311	0.8731708675211469	0.849019767283653	0	0	0.0	0.011407327171470406	0.011407327171470406
449	0.04997741321473531	0.009084226533724087	0.008922954203322524	0.8976248144610182	-1	0	0	0.1	1	1.0	13	0.25	0.9230769230769231	13	12	1	0	0	0.6	10	6	15	0.0	0	0.5512008951418437	0.9192342201720319	0.49860677332278946	0.9179337550522382	0.4102653591375146	0.9328005530348922	0.7822525897196053	0.9236052516388703	0	0	0.0	0.008922954203322524	0.008922954203322524
2492	0.05202694988258952	0.02769402855094248	0.02748097771541057	0.7369539632707294	-1	0	0	0.2	2	0.9230769230769231	12	0.38461538461538464	0.8461538461538461	13	11	1	0	0	0.23076923076923078	13	3	15	0.0	0.14285714285714285	0.8429784291422017	0.956848105253299	0.45139216349668665	0.8746203030990817	0.5785477520303928	0.8964414789659014	0.8910984794675586	0.9168186002745844	0	0	0.0	0.02748097771541057	0.02748097771541057
819	0.08567957981140428	0.007806875410083375	-0.0011853177868426064	0.7290198380972878	-1	0	0	0.2	2	0.9230769230769231	12	1.0	0.9230769230769231	14	12	0	0	0	0.06666666666666667	15	1	15	0.0	0.14285714285714285	0.3481971030854899	0.8905751644927331	0.6984887788850667	0.8838922718722169	0.7274618210957357	0.940725431924538	0.9037922358325904	0.9086259876042512	0	0	0.0	-0.00011853177868426065	-0.00011853177868426065
26	0.04499550213920788	0.010319019421355996	0.007143432415497062	0.9762579154094991	-1	0	0	0.3	3	0.7692307692307693	10	0.38461538461538464	0.7692307692307693	11	10	3	0	0	0.23076923076923078	13	3	15	0.0	0	0.3338307789721831	0.9188755886211508	0.5928437395925867	0.7480318920970787	0.7792785963541655	0.9496554286019412	0.8731708675211469	0.8957471934199877	0	0	0.0	0.007143432415497062	0.007143432415497062
24	0.023349761613440902	0.003057388267764499	-0.003017662171204343	0.9445153977041537	-1	0	0	0.3	3	0.7692307692307693	10	0.3125	0.5384615384615384	10	7	4	3	0	0.75	8	6	15	0.3333333333333333	0.18181818181818182	0.6352253842793203	0.9007294448074806	0.620136475146785	0.8821648048001539	0.7790456031043193	0.9404650635895898	0.8820966593203974	0.9110145778093297	0.3	0.5	0.0	-0.00030176621712043434	-0.00030176621712043434
2539	0.055071552465370995	0.003314425915037522	0.0023088974662016566	0.7105459891640991	-1	0	0	0.2	2	0.9230769230769231	12	0.23809523809523808	0.8461538461538461	13	11	1	0	0	0.7777777777777778	9	7	15	0.0	0.14285714285714285	0.8314448426105034	0.9515408803604363	0.45139216349668665	0.8864140542356126	0.619443307797051	0.9184178853376844	0.8910984794675586	0.9230368895437195	0	0	0.0	0.0023088974662016566	0.0023088974662016566
1575	0.055443244560847135	0.02261797122713778	0.021208859261847946	0.7075871991682041	-1	0	0	0.2	2	0.9230769230769231	12	1.0	0.9230769230769231	13	12	1	0	0	0.06666666666666667	15	1	15	0.0	0.14285714285714285	0.8429784291422017	0.9517109999272119	0.5536898160543778	0.9067098719070263	0.619443307797051	0.887358171034246	0.8910984794675586	0.9198074552535765	0	0	0.0	0.021208859261847946	0.021208859261847946
3041	0.0037720826580976	0.0004403165834316356	-0.0003587781496593413	0.9993122426653172	-1	0	0	0.75	3	0.5	2	0.6666666666666666	0.25	3	1	2	2	0	1.0	3	3	6	0.3333333333333333	0.6666666666666666	0.30065581282006754	0.8021299102803966	0.9328051210443895	0.8937166153723524	0.8268085160953135	0.6521911390073079	0.9469909424261295	0.799932853559588	0.6666666666666666	1.0	0.0	-3.587781496593413e-05	-3.587781496593413e-05
3978	0.10102633556889043	0.03822003724172079	0.03239144796523796	0.7228440724032918	-1	0	0	0.1	1	1.0	13	1.0	1.0	14	13	0	0	0	0.06666666666666667	15	1	15	0.0	0	0.3269491565784758	0.7211371622793014	0.6680818547658814	0.8948331796195497	0.7087209960211194	0.8980637429319347	0.8731708675211469	0.852669967856494	0	0	0.0	0.03239144796523796	0.03239144796523796
531	0.023607772111192242	0.00133247092293263	0.0009438713506709802	0.9487566444133843	-1	0	0	0.2	2	0.9230769230769231	12	0.26785714285714285	0.46153846153846156	7	6	7	3	0	0.875	7	8	15	0.17647058823529413	0.14285714285714285	0.5731833134228101	0.9596817557258297	0.5136674859362536	0.9508658806267541	0.3339716872752841	0.941040465652262	0.9563760499572243	0.9510880045008171	0.5714285714285714	0.2857142857142857	0.1858196015368828	0.0009438713506709802	0.0009438713506709802
3319	0.059142079050892644	0.02562204651944286	0.025329840029291804	0.8239196828693378	-1	0	0	0.3	3	0.7692307692307693	10	0.38461538461538464	0.7692307692307693	12	10	2	2	0	0.23076923076923078	3	13	15	0.3333333333333333	0	0.23382390671940576	0.9595204008994749	0.5536898160543778	0.9563014516459107	0.6596109823292542	0.8511562739630353	0.9300220790894886	0.9349313877047879	0.5416666666666666	0.25	0.0	0.025329840029291804	0.025329840029291804
2269	0.052989140082521875	0.025878402560926553	0.02507387807947023	0.7524247139526904	-1	0	0	0.2	2	0.9230769230769231	12	0.38461538461538464	0.8461538461538461	13	11	1	0	0	0.23076923076923078	13	3	15	0.0	0.14285714285714285	0.8429784291422017	0.956848105253299	0.45139216349668665	0.8746203030990817	0.5785477520303928	0.8964414789659014	0.8910984794675586	0.9168186002745844	0	0	0.0	0.02507387807947023	0.02507387807947023
2512	0.05371272510236045	0.02600798133109942	0.02527742793345657	0.7495703095071804	-1	0	0	0.2	2	0.9230769230769231	12	0.38461538461538464	0.8461538461538461	13	11	1	0	0	0.23076923076923078	13	3	15	0.0	0.14285714285714285	0.8429784291422017	0.956848105253299	0.45139216349668665	0.8746203030990817	0.5785477520303928	0.8964414789659014	0.8910984794675586	0.9168186002745844	0	0	0.0	0.02527742793345657	0.02527742793345657
203	0.016016676374536225	0.0006528465047405465	0.0001509228700107458	0.9421338722738599	-1	0.5	2	0.6	6	0.46153846153846156	6	0.5	0.3076923076923077	9	4	5	1	0	0.8333333333333334	5	6	15	0.1111111111111111	0	0.4575580028853624	0.9309506301114961	0.45281856727876973	0.8867240016319781	0.6475953211152083	0.7848517584776072	0.8240796302373271	0.8791514966649819	1.0	0.3333333333333333	0.0	0.0001509228700107458	0.0001509228700107458
1746	0.054235484184148475	0.02655563384462252	0.026153194045114615	0.7426446138900172	-1	0	0	0.2	2	0.9230769230769231	12	0.38461538461538464	0.8461538461538461	13	11	1	0	0	0.23076923076923078	13	3	15	0.0	0.14285714285714285	0.8429784291422017	0.956848105253299	0.45139216349668665	0.8746203030990817	0.5785477520303928	0.8964414789659014	0.8910984794675586	0.9168186002745844	0	0	0.0	0.026153194045114615	0.026153194045114615
2999	0.06012877973409063	0.027680765345712986	0.02765660565941772	0.6696860437636447	-1	0	0	0.3	3	0.7692307692307693	10	0.38461538461538464	0.7692307692307693	12	10	2	2	0	0.23076923076923078	3	13	15	0.3333333333333333	0	0.7648721328403096	0.9607797076252164	0.5536898160543778	0.9281151843283179	0.619443307797051	0.8582603881141748	0.8910984794675586	0.9254759220728955	0.5416666666666666	0.25	0.0	0.02765660565941772	0.02765660565941772
3386	0.10374693081584196	0.037963074604069474	0.026549823919311603	0.7190353163934682	-1	0	0	0.1	1	1.0	13	1.0	1.0	14	13	0	0	0	0.06666666666666667	15	1	15	0.0	0	0.3269491565784758	0.7211371622793014	0.6680818547658814	0.8948331796195497	0.7087209960211194	0.8980637429319347	0.8731708675211469	0.852669967856494	0	0	0.0	0.026549823919311603	0.026549823919311603
3815	0.06920996986008773	0.004011722248035958	0.003994693859293175	0.6650751174730692	-1	0	0	0.125	1	1.0	10	1.0	1.0	11	10	0	0	0	0.08333333333333333	12	1	12	0.0	0	0.2904103619126115	0.7888860123844295	0.6298525140881432	0.9029903078240529	0.7489849075239609	0.9640309470117422	0.9038071720632103	0.9071393707116476	0	0	0.0	0.003994693859293175	0.003994693859293175
4638	0.09863798731096593	0.03560486103625208	0.034229603348855574	0.7116055873534217	-1	0	0	0.1	1	1.0	13	1.0	1.0	14	13	0	0	0	0.06666666666666667	15	1	15	0.0	0	0.3269491565784758	0.7211371622793014	0.6680818547658814	0.8963060834681126	0.7087209960211194	0.9040264390500085	0.8731708675211469	0.8560970417417573	0	0	0.0	0.034229603348855574	0.034229603348855574
2203	0.05361245283480444	0.025714923374642793	0.02497928130308541	0.7501012405348163	-1	0	0	0.2	2	0.9230769230769231	12	0.38461538461538464	0.8461538461538461	13	11	1	0	0	0.23076923076923078	13	3	15	0.0	0.14285714285714285	0.8429784291422017	0.956848105253299	0.45139216349668665	0.8746203030990817	0.5785477520303928	0.8964414789659014	0.8910984794675586	0.9168186002745844	0	0	0.0	0.02497928130308541	0.02497928130308541
1321	0.06100170247932402	0.02947567379673469	0.029408403675807125	0.7186647809664322	-1	0	0	0.3	3	0.7692307692307693	10	0.38461538461538464	0.7692307692307693	12	10	2	2	0	0.23076923076923078	3	13	15	0.3333333333333333	0	0.46029487162891175	0.962545592894315	0.5536898160543778	0.9466272632229072	0.619443307797051	0.8574066606053413	0.9124976414538415	0.9333085633003865	0.5416666666666666	0.25	0.0	0.029408403675807125	0.029408403675807125
141	0.020521178068006764	0.000705151084146153	-0.0001905020541517275	0.9284084587623993	-1	0	0	0.4	4	0.6666666666666666	8	0.4666666666666667	0.5	8	6	5	4	0	0.8333333333333334	6	5	14	0.3333333333333333	0.25	0.6348335765351086	0.9250249962367962	0.6121966138780817	0.8447617003037392	0.6049998673720337	0.9091305847830257	0.8503332345174784	0.8975175849714323	0.3125	0.125	0.0	-1.905020541517275e-05	-1.905020541517275e-05
3608	0.09747980738254862	0.026841120867118682	0.024767011890855544	0.7306405446982749	-1	0	0	0.1	1	1.0	13	1.0	1.0	13	13	1	0	0	0.06666666666666667	15	1	15	0.0	0	0.3269491565784758	0.6987796266370643	0.7367116538061423	0.8648231839403644	0.6684570845182778	0.9014677867855561	0.8731708675211469	0.8371297434217072	0	0	0.0	0.024767011890855544	0.024767011890855544
3448	None	None	None	None	None	0	0	0.2	2	0.9230769230769231	12	0.45454545454545453	0.7692307692307693	12	10	2	0	0	0.2727272727272727	11	3	15	0.0	0.16666666666666666	0.7260905992123565	0.9427305562764106	0.5323713087600842	0.9057606883020516	0.5806610291024695	0.8376801600647247	0.8910984794675586	0.9033493321239892	0	0	0.0	None	None
3340	0.10244688251190612	0.029897075321996973	-0.025671722791303347	0.6804359856568023	-1	0	0	0.1	1	1.0	13	1.0	1.0	14	13	0	0	0	0.06666666666666667	15	1	15	0.0	0	0.3269491565784758	0.7090606399994905	0.6680818547658814	0.8389728915352006	0.6791072823231905	0.8989049075279713	0.8731708675211469	0.8285685142334558	0	0	0.0	-0.0025671722791303347	-0.0025671722791303347
1205	0.06146168679671755	0.015168041561596434	0.014485148542541971	0.7187036215861431	-1	0	0	0.2	2	0.9230769230769231	12	1.0	0.9230769230769231	14	12	0	0	0	0.06666666666666667	15	1	15	0.0	0.14285714285714285	0.8114823190979095	0.9400603473362792	0.5536898160543778	0.910124007825653	0.619443307797051	0.8866932965711152	0.8943273566589685	0.914905019757707	0	0	0.0	0.014485148542541971	0.014485148542541971
3330	0.059271598285529345	0.027112677703201856	0.026910382056964163	0.7102760367125233	-1	0	0	0.3	3	0.7692307692307693	10	0.38461538461538464	0.7692307692307693	12	10	2	2	0	0.23076923076923078	3	13	15	0.3333333333333333	0	0.46029487162891175	0.962545592894315	0.5536898160543778	0.9466272632229072	0.619443307797051	0.8574066606053413	0.9124976414538415	0.9333085633003865	0.5416666666666666	0.25	0.0	0.026910382056964163	0.026910382056964163
1868	0.05321494397639065	0.027526318043277046	0.027143390546173766	0.7394649811131837	-1	0	0	0.2	2	0.9230769230769231	12	0.38461538461538464	0.8461538461538461	13	11	1	0	0	0.23076923076923078	13	3	15	0.0	0.14285714285714285	0.8429784291422017	0.956848105253299	0.45139216349668665	0.8746203030990817	0.5785477520303928	0.8964414789659014	0.8910984794675586	0.9168186002745844	0	0	0.0	0.027143390546173766	0.027143390546173766
3582	0.10087900746344233	0.03612057540409545	0.029580802937339754	0.7222191269828195	-1	0	0	0.1	1	1.0	13	1.0	1.0	14	13	0	0	0	0.06666666666666667	15	1	15	0.0	0	0.3269491565784758	0.7211371622793014	0.6680818547658814	0.8948331796195497	0.7087209960211194	0.8980637429319347	0.8731708675211469	0.852669967856494	0	0	0.0	0.029580802937339754	0.029580802937339754
1028	0.07038871233656986	0.006880565838055267	0.006103011239568913	0.7436031368589983	-1	0	0	0.1	1	1.0	13	0.5357142857142857	0.9230769230769231	13	12	1	0	0	0.14285714285714285	2	14	15	0.0	0	0.5856762716064066	0.9469493698422926	0.6994546003900832	0.9291091684283364	0.47855352141476715	0.9307724839372562	0.8799527443563026	0.9361098019078059	0	0	0.0	0.006103011239568913	0.006103011239568913
447	0.043785198511979075	0.007577409009008366	-0.007043894379935977	0.9471477945219987	-1	0.25	1	0.3	3	0.7692307692307693	10	0.23809523809523808	0.6923076923076923	12	9	2	0	0	0.7777777777777778	7	9	15	0.0	0.75	0.3274169079303636	0.8820556466395398	0.28160136995384066	0.9205613033484465	0.3560276847184007	0.8372684014996381	0.8253243810216093	0.8842555020967156	0	0	0.0	-0.0007043894379935977	-0.0007043894379935977
3658	0.09892183790508131	0.007532667029617837	-0.007522054123464663	0.7652814739839209	-1	0	0	0.1	1	1.0	13	1.0	1.0	14	13	0	0	0	0.06666666666666667	15	1	15	0.0	0	0.3269491565784758	0.7913909564714064	0.6680818547658814	0.9114642576265688	0.7087209960211194	0.906590477919746	0.8769925400793146	0.8785984795328197	0	0	0.0	-0.0007522054123464664	-0.0007522054123464664
4735	0.10221331186344902	0.04215341913831355	0.04215030448354912	0.7026642046994881	-1	0	0	0.1	1	1.0	13	1.0	1.0	14	13	0	0	0	0.06666666666666667	15	1	15	0.0	0	0.3269491565784758	0.7302264174974348	0.6680818547658814	0.897305129925211	0.7087209960211194	0.9154088882155349	0.8731708675211469	0.8639292243068829	0	0	0.0	0.04215030448354912	0.04215030448354912
138	0.012494836041900593	0.000782618599768238	0.0003527239813944116	0.9449492490958196	-1	0.5	2	0.6	6	0.38461538461538464	5	0.42857142857142855	0.3076923076923077	8	4	6	2	0	0.7142857142857143	5	7	15	0.16666666666666666	0.2	0.8775582851279117	0.8184034178672254	0.5209258717530829	0.9336664679764767	0.3144791515756348	0.9682447712898266	0.8605410493258937	0.9257023210866364	0.5625	0.375	0.0	0.0003527239813944116	0.0003527239813944116
2243	0.02980131936549601	0.0012511752261131104	0.0009217213249036284	0.9667723428567337	-1	0	0	0.3	3	0.7692307692307693	10	0.35714285714285715	0.5384615384615384	9	7	5	0	0	0.8571428571428571	7	6	15	0.0	0.3333333333333333	0.23382390671940576	0.8548702318170711	0.5843054314375021	0.8349315161195321	0.9045092140513369	0.9542806205251795	0.9433349482430543	0.895130117313936	0	0	0.0	0.0009217213249036284	0.0009217213249036284
4476	0.10097553294343613	0.037392142231813044	0.036907593294167276	0.6953317948429534	-1	0	0	0.1	1	1.0	13	1.0	1.0	14	13	0	0	0	0.06666666666666667	15	1	15	0.0	0	0.3269491565784758	0.7302264174974348	0.6680818547658814	0.897305129925211	0.7087209960211194	0.9136383436175797	0.8731708675211469	0.8630392147083178	0	0	0.0	0.036907593294167276	0.036907593294167276
626	0.06580551376596488	0.001255489015774236	-0.0011982848496073352	0.6386742947220913	-1	0	0	0.2	2	0.9230769230769231	12	0.5357142857142857	0.9230769230769231	13	12	1	1	0	0.14285714285714285	2	14	15	0.2	0	0.5856762716064066	0.9190519505423215	0.6824999825431121	0.9485864564678318	0.5788032119307316	0.8926989052271319	0.8588204505643111	0.9232777928071877	1.0	0.15384615384615385	0.0	-0.00011982848496073352	-0.00011982848496073352
4802	0.1027199915786405	0.038418903942225816	0.02577055637358534	0.7125385332899752	-1	0	0	0.1	1	1.0	13	1.0	1.0	14	13	0	0	0	0.06666666666666667	15	1	15	0.0	0	0.3269491565784758	0.7302264174974348	0.6680818547658814	0.897305129925211	0.7087209960211194	0.9270379514785504	0.8731708675211469	0.8700973943462784	0	0	0.0	0.02577055637358534	0.02577055637358534
3249	0.052492260324695096	0.02673612828149686	0.02573287100178791	0.7505431626886276	-1	0	0	0.2	2	0.9230769230769231	12	0.38461538461538464	0.8461538461538461	13	11	1	0	0	0.23076923076923078	13	3	15	0.0	0.14285714285714285	0.8429784291422017	0.956848105253299	0.45139216349668665	0.8746203030990817	0.5785477520303928	0.8964414789659014	0.8910984794675586	0.9168186002745844	0	0	0.0	0.02573287100178791	0.02573287100178791
3859	0.10305121653130515	0.02910793763412229	0.027896087626376256	0.6879506923552765	-1	0	0	0.1	1	1.0	13	1.0	1.0	14	13	0	0	0	0.06666666666666667	15	1	15	0.0	0	0.3269491565784758	0.7211371622793014	0.6680818547658814	0.8948331796195497	0.7087209960211194	0.8980637429319347	0.8731708675211469	0.852669967856494	0	0	0.0	0.027896087626376256	0.027896087626376256
414	0.05318617293196566	0.00868542258571541	0.004115028849443155	0.8869561922947498	-1	0	0	0.3	3	0.6923076923076923	9	0.2777777777777778	0.6923076923076923	11	9	3	1	0	0.6666666666666666	9	6	15	0.125	0	0.5502208574000435	0.8745259316454417	0.44966024871696086	0.9504827119810266	0.4846240843469099	0.8458602349642792	0.7808079135256655	0.9002113491754937	1.0	0.09090909090909091	0.0	0.004115028849443155	0.004115028849443155
277	0.08917468462477988	0.0016799792758284736	0.00021984485740109377	0.5789814868068197	-1	0	0	0.1	1	1.0	13	1.0	0.9230769230769231	13	12	1	1	0	0.06666666666666667	1	15	15	0.2	0	0.3397280497553096	0.9512861559619236	0.5340561175552694	0.8282068763890323	0.4705195791266285	0.9208968788247692	0.8653739571284136	0.9115847250253644	1.0	0.15384615384615385	0.0	0.00021984485740109377	0.00021984485740109377
2797	0.055586665767748594	0.020954607355228347	0.020953546428960277	0.7305203490587764	-1	0	0	0.2	2	0.9230769230769231	12	0.5357142857142857	0.8461538461538461	13	11	1	0	0	0.14285714285714285	14	2	15	0.0	0.14285714285714285	0.8429784291422017	0.958138717291813	0.4658254384299729	0.8633228510668906	0.619443307797051	0.9235098218583668	0.8910984794675586	0.9233155772573436	0	0	0.0	0.020953546428960277	0.020953546428960277
2590	0.06682392456711769	0.0013154461442061922	-2.700413058910873e-05	0.695839603900869	-1	0	0	0.3	3	0.7692307692307693	10	0.2727272727272727	0.7692307692307693	13	10	1	0	0	0.45454545454545453	5	11	15	0.0	0.2	0.6420530311681685	0.9666451433257841	0.5536898160543778	0.9257125069821218	0.619443307797051	0.902222128613467	0.9113476430108515	0.9372507295884778	0	0	0.0	-2.700413058910873e-06	-2.700413058910873e-06
4505	0.10127230603873832	0.03517076925853346	0.03324563676456684	0.7108014310039085	-1	0	0	0.1	1	1.0	13	1.0	1.0	14	13	0	0	0	0.06666666666666667	15	1	15	0.0	0	0.3269491565784758	0.7211371622793014	0.6680818547658814	0.8963060834681126	0.7087209960211194	0.9040264390500085	0.8731708675211469	0.8560970417417573	0	0	0.0	0.03324563676456684	0.03324563676456684
1480	0.036632379512258485	0.004412741381534792	0.0016236618975609804	0.7717860229717749	-1	0	0	0.4	4	0.6153846153846154	8	0.4166666666666667	0.6153846153846154	11	8	3	3	0	0.25	3	12	15	0.42857142857142855	0	0.23382390671940576	0.9530449636149415	0.7190764812463125	0.9579066233587631	0.619443307797051	0.8795136517276205	0.9300220790894886	0.9374807304350569	0.09090909090909091	0.2727272727272727	0.0	0.0016236618975609804	0.0016236618975609804
4493	0.10838648721628394	0.022120303999511138	-0.0011355895675447536	0.7707864722341299	-1	0	0	0.1	1	1.0	13	1.0	1.0	14	13	0	0	0	0.06666666666666667	15	1	15	0.0	0	0.3269491565784758	0.7302264174974348	0.6680818547658814	0.9000580227881169	0.6492178831421069	0.9328985054358686	0.8556537499462472	0.8745618693769815	0	0	0.0	-0.00011355895675447535	-0.00011355895675447535
3155	0.06566771522995044	0.031038411779344893	0.03098889665455966	0.7218474145366811	-1	0	0	0.3	3	0.7692307692307693	10	0.38461538461538464	0.7692307692307693	12	10	2	2	0	0.23076923076923078	3	13	15	0.3333333333333333	0	0.46029487162891175	0.962545592894315	0.5536898160543778	0.9466272632229072	0.619443307797051	0.8574066606053413	0.9124976414538415	0.9333085633003865	0.5416666666666666	0.25	0.0	0.03098889665455966	0.03098889665455966
2694	0.04372404489999109	0.00221288608388138	0.0001030243845380616	0.7649397764407503	-1	0	0	0.3	3	0.7692307692307693	10	0.2727272727272727	0.7692307692307693	12	10	2	0	0	0.45454545454545453	11	5	15	0.0	0.5	0.6330358755262206	0.9579043469298427	0.4108620266990866	0.8983830053904341	0.5806610291024695	0.923776526550517	0.9016865741942997	0.9308399062474126	0	0	0.0	0.0001030243845380616	0.0001030243845380616
4449	0.10141187993534986	0.03035042817440555	0.029923699855906913	0.6959973904802728	-1	0	0	0.1	1	1.0	13	1.0	1.0	14	13	0	0	0	0.06666666666666667	15	1	15	0.0	0	0.3269491565784758	0.7302264174974348	0.6680818547658814	0.897305129925211	0.7087209960211194	0.9105552527589045	0.8731708675211469	0.8615168919155642	0	0	0.0	0.029923699855906913	0.029923699855906913
2851	0.04893521277173743	0.0025497155889920805	0.00021876773734352635	0.9789476468517215	-1	0	0	0.3	3	0.8461538461538461	11	0.4166666666666667	0.6923076923076923	10	9	4	2	0	0.4444444444444444	9	4	15	0.18181818181818182	0.18181818181818182	0.34833295576544787	0.956908915190588	0.4620108529779322	0.9201908106988316	0.8021439354563971	0.9266652460795582	0.9405050459174381	0.9366695371609359	0.55	0.2	0.0	0.00021876773734352635	0.00021876773734352635
1669	0.06076952635430533	0.021674058717616837	0.021561696126403084	0.7490739802051487	-1	0	0	0.3	3	0.7692307692307693	10	0.38461538461538464	0.7692307692307693	12	10	2	2	0	0.23076923076923078	3	13	15	0.3333333333333333	0	0.46029487162891175	0.962545592894315	0.5536898160543778	0.9466272632229072	0.619443307797051	0.8574066606053413	0.9124976414538415	0.9333085633003865	0.5416666666666666	0.25	0.0	0.021561696126403084	0.021561696126403084
4699	0.09377191282754235	0.0016559315146670293	-7.493293377911818e-05	0.638850161639613	-1	0	0	0.1	1	1.0	13	1.0	1.0	14	13	0	0	0	0.06666666666666667	15	1	15	0.0	0	0.22030469313893802	0.7863150639755433	0.6222523994975125	0.8836331053868556	0.6492017188768898	0.9660783304344175	0.9038071720632103	0.9025994080193632	0	0	0.0	-7.493293377911817e-06	-7.493293377911817e-06
1998	0.053216527881903425	0.02664946066444722	0.026212941973112722	0.7475009166757531	-1	0	0	0.2	2	0.9230769230769231	12	0.38461538461538464	0.8461538461538461	13	11	1	0	0	0.23076923076923078	13	3	15	0.0	0.14285714285714285	0.8429784291422017	0.956848105253299	0.45139216349668665	0.8746203030990817	0.5785477520303928	0.8964414789659014	0.8910984794675586	0.9168186002745844	0	0	0.0	0.026212941973112722	0.026212941973112722
781	0.0010296977019533674	1.8876050171037006e-05	1.169717292088325e-06	0.9972157898118855	-1	0.3333333333333333	1	0.875	7	0.1	1	0.6	0	2	0	9	1	0	0.8	4	5	12	0.05	0.6666666666666666	0	0	0	0	0	0	0	0	0	0	0	1.169717292088325e-06	1.169717292088325e-06
1245	0.059233951718388037	0.011988187395727767	0.00768895915247274	0.8468045287022641	-1	0	0	0.2	2	0.9230769230769231	12	0.38461538461538464	0.8461538461538461	13	11	1	0	0	0.23076923076923078	13	3	15	0.0	0.14285714285714285	0.6038974752923543	0.9634767909650866	0.5804785640987516	0.9092587926484283	0.5055222629152079	0.9420171299323438	0.9345884646019293	0.9420438333862281	0	0	0.0	0.00768895915247274	0.00768895915247274
767	0.07200809284374968	0.010544300943645255	0.00829322876955193	0.7174746740470549	-1	0	0	0.1	1	1.0	13	1.0	1.0	14	13	0	0	0	0.06666666666666667	15	1	15	0.0	0	0.7801858622980145	0.9181860314458088	0.5652320143619001	0.9498754818839781	0.5201382052678001	0.893256243200587	0.8588204505643111	0.9237721328868153	0	0	0.0	0.00829322876955193	0.00829322876955193
798	0.03612122280063909	0.0030604407585611893	-0.003049146634804747	0.9780872168633569	-1	0	0	0.4	4	0.6153846153846154	8	0.375	0.6153846153846154	9	8	5	3	0	0.4	4	10	15	0.23076923076923078	0	0.23382390671940576	0.9410675531402567	0.7714766667763744	0.9352929852364016	0.6997786568614573	0.9003500255947412	0.9435987136480268	0.9274106146149136	0.1111111111111111	0.1111111111111111	0.0	-0.0003049146634804747	-0.0003049146634804747
448	0.042893341675590675	0.004610335417651337	0.002450368208145102	0.933100451774317	-1	0	0	0.4	4	0.5384615384615384	7	0.6	0.46153846153846156	9	6	5	0	0	1.0	5	5	15	0.0	0	0.7356915735964409	0.9563435117400394	0.39302763506525984	0.8493303315189874	0.6865564175599262	0.8710675355289532	0.8333484296363893	0.9039742771650838	0	0	0.0	0.002450368208145102	0.002450368208145102
1353	0.10332799306235857	0.02999347524927417	0.02993881775416241	0.6985302720765394	-1	0	0	0.1	1	1.0	13	1.0	1.0	13	13	1	0	0	0.06666666666666667	15	1	15	0.0	0	0.3269491565784758	0.6954132708958268	0.7215114246248809	0.8613903030590481	0.6684570845182778	0.9088594135985458	0.8731708675211469	0.8389911871123173	0	0	0.0	0.02993881775416241	0.02993881775416241
1492	0.07371421420802375	0.004117177500647871	-0.0005850334634093129	0.7208183151201518	-1	0	0	0.3	3	0.7692307692307693	10	0.3125	0.7692307692307693	13	10	1	0	0	0.3333333333333333	4	12	15	0.0	0.18181818181818182	0.5578649438436246	0.9662206644175894	0.5536898160543778	0.9169872495105762	0.619443307797051	0.8894984604836106	0.9113476430108515	0.9317417189852611	0	0	0.0	-5.850334634093129e-05	-5.850334634093129e-05
274	0.06237117103131244	0.007697467011628855	0.005358907129693154	0.7217094276723081	-1	0	0	0.1	1	1.0	13	1.0	1.0	14	13	0	0	0	0.06666666666666667	15	1	15	0.0	0	0.5614923809584755	0.9509600694305622	0.34579246538491465	0.9348316682848605	0.2443263784985643	0.8815195097692278	0.8796276654881439	0.9272397892394916	0	0	0.0	0.005358907129693154	0.005358907129693154
3663	0.10165685449413327	0.041794301985661565	0.031471710225044615	0.6974198869926856	-1	0	0	0.1	1	1.0	13	1.0	1.0	14	13	0	0	0	0.06666666666666667	15	1	15	0.0	0	0.3269491565784758	0.7211371622793014	0.6680818547658814	0.8948331796195497	0.7087209960211194	0.8980637429319347	0.8731708675211469	0.852669967856494	0	0	0.0	0.031471710225044615	0.031471710225044615
1089	0.0646620374498763	0.01127288058747125	0.0019806852578628277	0.7059580469122936	-1	0	0	0.2	2	0.9230769230769231	12	0.38461538461538464	0.8461538461538461	13	11	1	0	0	0.23076923076923078	13	3	15	0.0	0.14285714285714285	0.8765324941173975	0.9423037062820084	0.3703318899014865	0.8591027086593003	0.5569301000078097	0.8653079891636946	0.8910984794675586	0.8960136092478097	0	0	0.0	0.0019806852578628277	0.0019806852578628277
4143	0.0969374182084766	0.037087086734966454	0.03704648308155096	0.7237560990373897	-1	0	0	0.1	1	1.0	13	1.0	1.0	14	13	0	0	0	0.06666666666666667	15	1	15	0.0	0	0.3269491565784758	0.7302264174974348	0.6680818547658814	0.897305129925211	0.7087209960211194	0.9136383436175797	0.8731708675211469	0.8630392147083178	0	0	0.0	0.03704648308155096	0.03704648308155096
2803	0.042189131986602034	0.0012849692572345602	-0.0010749299929556002	0.9954701668396986	-1	0	0	0.3333333333333333	3	0.7272727272727273	8	0.65	0.6363636363636364	9	7	3	1	0	0.2	10	2	13	0.125	0	0.26943817733972664	0.6344352096940975	0.7369393462223763	0.7339819339095296	0.8469428784017966	0.7738955388521113	0.9486439068257088	0.7175248923494778	1.0	0.5555555555555556	0.0	-0.00010749299929556002	-0.00010749299929556002
3046	0.08713046277484611	0.005844622424470167	0.005809278625847766	0.762167574817461	-1	0	0	0.1111111111111111	1	1.0	11	1.0	1.0	12	11	0	0	0	0.07692307692307693	13	1	13	0.0	0	0.2553575275257748	0.7750500738213117	0.6756819693565121	0.8990081740728877	0.7489849075239609	0.9620660609318399	0.9108914254958326	0.9019292058918085	0	0	0.0	0.005809278625847766	0.005809278625847766
2926	0.04306869967605656	0.0074070469272940484	0.005436771422251075	0.986607746034813	-1	0	0	0.3	3	0.7692307692307693	10	0.3	0.6923076923076923	11	9	3	0	0	0.5	10	5	15	0.0	0.4	0.42862926536374024	0.9118881626375408	0.6192137720671897	0.9070883771571036	0.9045092140513369	0.9622988214899769	0.9330867240228433	0.9320350585558707	0	0	0.0	0.005436771422251075	0.005436771422251075
238	0.04504618204624567	0.0010266259217793538	0.0010255903339708187	0.8932754613961835	-1	0	0	0.3	3	0.6923076923076923	9	0.26785714285714285	0.5384615384615384	9	7	5	1	0	0.875	7	8	15	0.08333333333333333	0	0.5202741955819222	0.9406309195527172	0.4126302168266916	0.9323207855318626	0.7493014675577746	0.9335162968971491	0.8810900071988329	0.9355890227673602	1.0	0	0.0	0.0010255903339708187	0.0010255903339708187
836	0.027067284419592687	0.0009960249610973919	-0.0005070996723441086	0.9893566529781362	-1	0	0	0.4	4	0.6923076923076923	9	0.45454545454545453	0.6153846153846154	11	8	3	3	0	0.2727272727272727	11	3	15	0.42857142857142855	0.16666666666666666	0.3452173018820287	0.9452106582691545	0.7203921015767022	0.7540358474264356	0.4489122581321766	0.8514238687057025	0.8795859600899472	0.8704179934722569	0.45454545454545453	0.09090909090909091	0.0	-5.0709967234410856e-05	-5.0709967234410856e-05
4734	0.10177645319985162	0.03811887972354544	0.03598920734682881	0.6926524339815519	-1	0	0	0.1	1	1.0	13	1.0	1.0	14	13	0	0	0	0.06666666666666667	15	1	15	0.0	0	0.3269491565784758	0.7302264174974348	0.6680818547658814	0.897305129925211	0.7087209960211194	0.9136383436175797	0.8731708675211469	0.8630392147083178	0	0	0.0	0.03598920734682881	0.03598920734682881
4082	0.09290642195598099	0.017089640199769333	0.01647393192249221	0.6521470503784148	-1	0	0	0.1	1	1.0	13	1.0	1.0	14	13	0	0	0	0.06666666666666667	15	1	15	0.0	0	0.3269491565784758	0.7243064269404247	0.6146522849068818	0.864809498331051	0.7087209960211194	0.9123267029882334	0.8785516835270742	0.8483060602029294	0	0	0.0	0.01647393192249221	0.01647393192249221
95	0.0013963459995853808	7.859312356484772e-05	-7.184167227826846e-05	0.9876881991433046	-1	0	0	0.25	1	1.0	4	0.6666666666666666	0.25	1	1	4	3	0	1.0	3	3	6	0.25	0	0.572482538088826	0.5	0.13519515658837347	0.5	0.546578686872724	0.5	0.8811253137326404	0.5	1.0	1.0	0.28068715264841543	-7.184167227826846e-06	-7.184167227826846e-06
2549	0.05932195406990151	0.03077955733741962	0.030456329852962385	0.7153371200749115	-1	0	0	0.3	3	0.7692307692307693	10	0.38461538461538464	0.7692307692307693	12	10	2	2	0	0.23076923076923078	3	13	15	0.3333333333333333	0	0.7648721328403096	0.9607797076252164	0.5536898160543778	0.9281151843283179	0.619443307797051	0.8582603881141748	0.8910984794675586	0.9254759220728955	0.5416666666666666	0.25	0.0	0.030456329852962385	0.030456329852962385
2905	0.10468165382389703	0.038146070329344944	0.03166218728103944	0.718769302555128	-1	0	0	0.1	1	1.0	13	1.0	1.0	14	13	0	0	0	0.06666666666666667	15	1	15	0.0	0	0.3269491565784758	0.7211371622793014	0.6680818547658814	0.8948331796195497	0.7087209960211194	0.8980637429319347	0.8731708675211469	0.852669967856494	0	0	0.0	0.03166218728103944	0.03166218728103944
3375	0.06661650962599334	0.02848557158273371	0.028399268808832742	0.7175442460274509	-1	0	0	0.3	3	0.7692307692307693	10	0.38461538461538464	0.7692307692307693	12	10	2	2	0	0.23076923076923078	3	13	15	0.3333333333333333	0	0.46029487162891175	0.962545592894315	0.5536898160543778	0.9466272632229072	0.619443307797051	0.8574066606053413	0.9124976414538415	0.9333085633003865	0.5416666666666666	0.25	0.0	0.028399268808832742	0.028399268808832742
1722	0.06646429717592942	0.027212481438868848	0.02717800431571624	0.7253979080503701	-1	0	0	0.3	3	0.7692307692307693	10	0.38461538461538464	0.7692307692307693	12	10	2	2	0	0.23076923076923078	3	13	15	0.3333333333333333	0	0.46029487162891175	0.962545592894315	0.5536898160543778	0.9466272632229072	0.619443307797051	0.8574066606053413	0.9124976414538415	0.9333085633003865	0.5416666666666666	0.25	0.0	0.02717800431571624	0.02717800431571624
1763	0.0529953652531027	0.026883315959649462	0.02613424510354341	0.7457863974504295	-1	0	0	0.2	2	0.9230769230769231	12	0.38461538461538464	0.8461538461538461	13	11	1	0	0	0.23076923076923078	13	3	15	0.0	0.14285714285714285	0.8429784291422017	0.956848105253299	0.45139216349668665	0.8746203030990817	0.5785477520303928	0.8964414789659014	0.8910984794675586	0.9168186002745844	0	0	0.0	0.02613424510354341	0.02613424510354341
4444	0.09732037197043318	0.02946109529119442	0.027826874078669385	0.71409174847295	-1	0	0	0.1	1	1.0	13	1.0	1.0	14	13	0	0	0	0.06666666666666667	15	1	15	0.0	0	0.3269491565784758	0.7208940842857268	0.6680818547658814	0.8718366658161953	0.6684570845182778	0.905153546963562	0.8731708675211469	0.8464919383916956	0	0	0.0	0.027826874078669385	0.027826874078669385
3736	0.06558366297372935	0.02401533135415326	0.023803420455916793	0.6878207831301297	-1	0	0	0.3	3	0.7692307692307693	10	0.38461538461538464	0.7692307692307693	12	10	2	2	0	0.23076923076923078	3	13	15	0.3333333333333333	0	0.23382390671940576	0.9572599703678705	0.5536898160543778	0.9563014516459107	0.6596109823292542	0.8511562739630353	0.9300220790894886	0.9337721915208521	0.5416666666666666	0.3333333333333333	0.0	0.023803420455916793	0.023803420455916793
534	0.02343969531122266	0.0032600812469812082	0.003121159309665864	0.9487937376115583	-1	0	0	0.4	4	0.6923076923076923	9	0.5357142857142857	0.5384615384615384	10	7	4	0	0	0.5714285714285714	7	4	15	0.0	0.15384615384615385	0.7327263775383992	0.8073863164611612	0.518033680547697	0.8706205081797636	0.49353661869728194	0.9365342461865851	0.8709098917081547	0.88188669616772	0	0	0.0	0.003121159309665864	0.003121159309665864
1922	0.05722950139161477	0.015340641492754882	-0.00694544089738028	0.7317961678490008	-1	0	0	0.2	2	0.9230769230769231	12	1.0	0.9230769230769231	14	12	0	0	0	0.06666666666666667	15	1	15	0.0	0.14285714285714285	0.736748936889336	0.9425808517583673	0.3703318899014865	0.8766290214493656	0.541878750407888	0.9104889267185311	0.8910984794675586	0.9136929864012632	0	0	0.0	-0.000694544089738028	-0.000694544089738028
507	None	None	None	None	None	0.25	1	0.5	5	0.5384615384615384	7	0.46875	0.3076923076923077	7	4	7	4	0	0.5	4	8	15	0.26666666666666666	0.16666666666666666	0.30612655645296366	0.9220313139922011	0.5121672721411422	0.9416103701017455	0.5362188914227874	0.8392203375665205	0.8807478199066816	0.9089643369633684	0.42857142857142855	0.14285714285714285	0.0	None	None
3215	0.10349885485830188	0.044854362892639145	0.030625593506697503	0.6954117768223835	-1	0	0	0.1	1	1.0	13	1.0	1.0	14	13	0	0	0	0.06666666666666667	15	1	15	0.0	0	0.3269491565784758	0.7211371622793014	0.6680818547658814	0.8948331796195497	0.7087209960211194	0.8980637429319347	0.8731708675211469	0.852669967856494	0	0	0.0	0.030625593506697503	0.030625593506697503
1212	0.059350027122834305	0.012986592326150391	-0.010688739568389147	0.665450281551661	-1	0	0	0.2	2	0.9230769230769231	12	0.38461538461538464	0.8461538461538461	13	11	1	0	0	0.23076923076923078	13	3	15	0.0	0.14285714285714285	0.8429784291422017	0.956848105253299	0.45139216349668665	0.8620113462331613	0.5785477520303928	0.8964414789659014	0.8910984794675586	0.9139701681617407	0	0	0.0	-0.0010688739568389147	-0.0010688739568389147
130	0.029723557513986507	0.007594989944423247	-0.003064543041964742	0.9728643224639146	-1	0	0	0.3	3	0.8333333333333334	10	0.42424242424242425	0.75	12	9	1	2	0	0.2727272727272727	3	11	14	0.6666666666666666	0.6666666666666666	0.2430390286026122	0.877243524644265	0.22412032969911996	0.8944168182555863	0.45234581203186064	0.7949111553452142	0.8500170266930321	0.8604877940650437	0.5416666666666666	0.08333333333333333	0.0	-0.00030645430419647417	-0.00030645430419647417
216	0.04605782395400398	0.005584591361005447	0.005583013430217499	0.9258384362045657	-1	0	0	0.3	3	0.6923076923076923	9	0.2777777777777778	0.6153846153846154	11	8	3	2	0	0.6666666666666666	9	6	15	0.2857142857142857	0.2	0.6038974752923543	0.9260296025967336	0.2931581594129556	0.8806429652559593	0.2921952939029754	0.9322964325731976	0.9381469093567788	0.9155033438547332	0.5454545454545454	0	0.0	0.005583013430217499	0.005583013430217499
785	0.0582455796828226	0.008741816626081417	0.008727598076539857	0.8521957728601982	-1	0	0	0.3	3	0.6923076923076923	9	0.4166666666666667	0.6923076923076923	9	9	5	1	0	1.0	6	6	15	0.07142857142857142	0.2	0.5622798295903799	0.9374470286964829	0.5978259432223946	0.9482718958458254	0.7348730325124386	0.8231424775217406	0.7969755086730616	0.9156395275292385	1.0	0.3333333333333333	0.0	0.008727598076539857	0.008727598076539857
2623	0.05767155779485219	0.006101411229283864	-0.00610140301122359	0.930183180275114	-1	0	0	0.1	1	1.0	13	0.3409090909090909	0.8461538461538461	12	11	2	0	0	0.36363636363636365	4	11	15	0.0	0	0.49301327636045567	0.9467215336960824	0.4108620266990866	0.8847124888985118	0.5456486403188533	0.8926011010699257	0.8862444030640761	0.912479993194452	0	0	0.0	-0.0006101403011223589	-0.0006101403011223589
4165	0.10050308158780236	0.023532029869092894	0.02306385437197592	0.7331206575334975	-1	0	0	0.1	1	1.0	13	1.0	1.0	14	13	0	0	0	0.06666666666666667	15	1	15	0.0	0	0.3269491565784758	0.7302264174974348	0.6680818547658814	0.897305129925211	0.7087209960211194	0.9136383436175797	0.8731708675211469	0.8630392147083178	0	0	0.0	0.02306385437197592	0.02306385437197592
3641	0.10372414583355004	0.043259619489636775	0.02864854566817345	0.7016980515064155	-1	0	0	0.1	1	1.0	13	1.0	1.0	14	13	0	0	0	0.06666666666666667	15	1	15	0.0	0	0.3269491565784758	0.7211371622793014	0.6680818547658814	0.8948331796195497	0.7087209960211194	0.8980637429319347	0.8731708675211469	0.852669967856494	0	0	0.0	0.02864854566817345	0.02864854566817345
2396	0.055039461148298406	0.02069629911871902	0.020266865943454476	0.7195096692428865	-1	0	0	0.3	3	0.7692307692307693	10	0.38461538461538464	0.7692307692307693	12	10	2	2	0	0.23076923076923078	3	13	15	0.3333333333333333	0	0.4937108246792426	0.955888131382067	0.5536898160543778	0.9466272632229072	0.619443307797051	0.8574066606053413	0.9124976414538415	0.9296817503797166	0.5416666666666666	0.25	0.0	0.020266865943454476	0.020266865943454476
3545	0.07860425274143627	0.0056003125359197145	0.0039349341224092635	0.7203707140489137	-1	0	0	0.2	2	0.9230769230769231	12	0.5357142857142857	0.9230769230769231	13	12	1	1	0	0.14285714285714285	2	14	15	0.2	0	0.46038623666400236	0.9382511632711027	0.4169482265293736	0.9173340915915905	0.6997786568614573	0.894645716582276	0.9004697497325829	0.9185072193356189	1.0	0.15384615384615385	0.0	0.0039349341224092635	0.0039349341224092635
2843	0.06337151844229058	0.029561617842182225	0.029506636585870993	0.7202889922468456	-1	0	0	0.3	3	0.7692307692307693	10	0.38461538461538464	0.7692307692307693	12	10	2	2	0	0.23076923076923078	3	13	15	0.3333333333333333	0	0.46029487162891175	0.962545592894315	0.5536898160543778	0.9466272632229072	0.619443307797051	0.8574066606053413	0.9124976414538415	0.9333085633003865	0.5416666666666666	0.25	0.0	0.029506636585870993	0.029506636585870993
721	0.02959349770124932	0.008400437754432158	-0.004400462979149235	0.9645482925651515	-1	0	0	0.4	4	0.6153846153846154	8	0.30612244897959184	0.6153846153846154	12	8	2	0	0	1.0	7	7	15	0.0	0.3333333333333333	0.25681786150452063	0.9172064659554282	0.49523996277232973	0.7965386994794356	0.6399274912360948	0.9430432850579995	0.8811747716341242	0.8995469723290975	0	0	0.0	-0.00044004629791492345	-0.00044004629791492345
4571	0.1016804092412091	0.04186795501278873	0.04147413624951624	0.7022957706051511	-1	0	0	0.1	1	1.0	13	1.0	1.0	14	13	0	0	0	0.06666666666666667	15	1	15	0.0	0	0.3269491565784758	0.7211371622793014	0.6680818547658814	0.8948331796195497	0.7087209960211194	0.8981074532170653	0.8731708675211469	0.8526899644936907	0	0	0.0	0.04147413624951624	0.04147413624951624
2325	0.054329401221686634	0.018668015500820954	0.017433207695233415	0.6764172757499842	-1	0	0	0.3	3	0.7692307692307693	10	0.38461538461538464	0.7692307692307693	10	10	4	2	0	0.23076923076923078	3	13	15	0.16666666666666666	0	0.46029487162891175	0.9608696148297378	0.6363831486503452	0.9205128970401141	0.6596109823292542	0.8561164827326031	0.9124976414538415	0.9225774098208577	0.55	0.4	0.0	0.017433207695233415	0.017433207695233415
3364	0.07010293049626107	0.02513402170677659	-0.024340946082919864	0.6129334511909927	-1	0	0	0.3	3	0.7692307692307693	10	0.38461538461538464	0.7692307692307693	13	10	1	0	0	0.23076923076923078	3	13	15	0.0	0.16666666666666666	0.8429784291422017	0.9709787851345159	0.3703318899014865	0.8339933774474598	0.619443307797051	0.8360195720383421	0.9046568265285775	0.9047476814898402	0	0	0.0	-0.0024340946082919866	-0.0024340946082919866
1357	0.055765395174081744	0.02249272954167532	0.02046777770513325	0.7062081711140975	-1	0	0	0.2	2	0.9230769230769231	12	1.0	0.9230769230769231	13	12	1	0	0	0.06666666666666667	15	1	15	0.0	0.14285714285714285	0.8429784291422017	0.9517109999272119	0.5536898160543778	0.9067098719070263	0.619443307797051	0.887358171034246	0.8910984794675586	0.9198074552535765	0	0	0.0	0.02046777770513325	0.02046777770513325
2284	0.07332152786593632	0.005624055224544436	0.0019839143767972052	0.7223372141317459	-1	0	0	0.3	3	0.7692307692307693	10	0.3125	0.7692307692307693	13	10	1	0	0	0.3333333333333333	4	12	15	0.0	0.18181818181818182	0.5578649438436246	0.9662206644175894	0.5536898160543778	0.9169872495105762	0.619443307797051	0.8894984604836106	0.9113476430108515	0.9317417189852611	0	0	0.0	0.0019839143767972052	0.0019839143767972052
2634	0.06461553390444826	0.027193467695740697	0.02717592428958134	0.7264298556675473	-1	0	0	0.3	3	0.7692307692307693	10	0.38461538461538464	0.7692307692307693	12	10	2	1	0	0.23076923076923078	3	13	15	0.16666666666666666	0	0.46029487162891175	0.962545592894315	0.5536898160543778	0.9466272632229072	0.619443307797051	0.8574066606053413	0.9124976414538415	0.9333085633003865	1.0	0.25	0.0	0.02717592428958134	0.02717592428958134
3468	0.10148945957140904	0.043926454772912724	0.00996804236260593	0.7120549783167582	-1	0	0	0.1	1	1.0	13	1.0	1.0	14	13	0	0	0	0.06666666666666667	15	1	15	0.0	0	0.3269491565784758	0.7019929986323337	0.7291115392155116	0.856716302941609	0.7087209960211194	0.9031313281179727	0.8731708675211469	0.8356025593283414	0	0	0.0	0.00996804236260593	0.00996804236260593
4000	0.09708659406907348	0.03547667528440904	0.03525629944549464	0.7309378259440034	-1	0	0	0.1	1	1.0	13	1.0	1.0	14	13	0	0	0	0.06666666666666667	15	1	15	0.0	0	0.3269491565784758	0.7019929986323337	0.7291115392155116	0.856716302941609	0.7087209960211194	0.8955820128351651	0.8731708675211469	0.8317460689033864	0	0	0.0	0.03525629944549464	0.03525629944549464
2861	0.0746509478976161	0.0032519796409481044	0.0030503065157570395	0.6746099952192208	-1	0	0	0.3	3	0.7692307692307693	10	0.3125	0.7692307692307693	13	10	1	0	0	0.3333333333333333	4	12	15	0.0	0.18181818181818182	0.5578649438436246	0.9662206644175894	0.5536898160543778	0.9169872495105762	0.619443307797051	0.8894984604836106	0.9113476430108515	0.9317417189852611	0	0	0.0	0.0030503065157570395	0.0030503065157570395
3430	0.058236114796182736	0.024623776228212244	0.024503818815631264	0.8269626021741153	-1	0	0	0.3	3	0.7692307692307693	10	0.38461538461538464	0.7692307692307693	12	10	2	2	0	0.23076923076923078	3	13	15	0.3333333333333333	0	0.23382390671940576	0.9595204008994749	0.5536898160543778	0.9563014516459107	0.6596109823292542	0.8511562739630353	0.9300220790894886	0.9349313877047879	0.5416666666666666	0.25	0.0	0.024503818815631264	0.024503818815631264
3999	0.10650912658817788	0.02428360769083045	-0.022360642288538034	0.7136464782781214	-1	0	0	0.1	1	1.0	13	1.0	1.0	14	13	0	0	0	0.06666666666666667	15	1	15	0.0	0	0.3269491565784758	0.7090606399994905	0.6680818547658814	0.8389728915352006	0.7087209960211194	0.8989413171005551	0.8731708675211469	0.8285874865288189	0	0	0.0	-0.0022360642288538034	-0.0022360642288538034
4379	0.07253325846019922	0.02069209982079767	-0.01692802039869935	0.8504133007371204	-1	0	0	0.125	1	1.0	9	1.0	1.0	10	9	0	0	0	0.09090909090909091	11	1	11	0.0	0	0.3269491565784758	0.710854001406036	0.6680818547658814	0.890900069311692	0.7087209960211194	0.9067247202419199	0.8785516835270742	0.8529500968120192	0	0	0.0	-0.001692802039869935	-0.001692802039869935
961	0.047334119750216536	0.004690617996262552	0.004411152825571536	0.6524666749289696	-1	0.25	1	0.4	4	0.6153846153846154	8	0.3333333333333333	0.6153846153846154	11	8	3	0	0	0.5555555555555556	5	9	15	0.0	0.2	0.5972895032030745	0.9551837441290467	0.3703318899014865	0.9096200159023844	0.619443307797051	0.8484157185529063	0.8910984794675586	0.9140030407844273	0	0	0.0	0.004411152825571536	0.004411152825571536
4862	0.10177508993347305	0.03699851886701813	0.03534988003258076	0.6932000535724097	-1	0	0	0.1	1	1.0	13	1.0	1.0	14	13	0	0	0	0.06666666666666667	15	1	15	0.0	0	0.3269491565784758	0.7302264174974348	0.6680818547658814	0.897305129925211	0.7087209960211194	0.9136383436175797	0.8731708675211469	0.8630392147083178	0	0	0.0	0.03534988003258076	0.03534988003258076
842	0.033443713358714496	0.005314817094692891	0.005314817031145667	0.9510952414829297	-1	0	0	0.3	3	0.6923076923076923	9	0.35714285714285715	0.6153846153846154	11	8	3	0	0	0.8571428571428571	7	6	15	0.0	0.3333333333333333	0.5704006679315208	0.9081090377116582	0.5608663203373213	0.7779472315988516	0.7501823016204542	0.940479729829985	0.8871475010128375	0.891051428522459	0	0	0.0	0.005314817031145667	0.005314817031145667
2657	0.07175911143444616	0.00949226546925022	0.009463809095869703	0.7380432196246569	-1	0	0	0.1	1	1.0	13	1.0	1.0	14	13	0	0	0	0.06666666666666667	15	1	15	0.0	0	0.3746840319374284	0.9584156614514816	0.3936400582154301	0.8407136996052234	0.5844309190134348	0.8172341104536294	0.8910984794675586	0.8908651202586602	0	0	0.0	0.009463809095869703	0.009463809095869703
2180	0.04232567206796787	0.006158052620130719	0.000644954238799372	0.9785176243318975	-1	0	0	0.2	2	0.9230769230769231	12	0.25	0.8461538461538461	13	11	1	0	0	0.6	10	6	15	0.0	0.14285714285714285	0.4628420048114899	0.9170956620439767	0.6192137720671897	0.9009955627788341	0.7489849075239609	0.9572270928019716	0.9102102299571995	0.9291254229097692	0	0	0.0	0.000644954238799372	0.000644954238799372
1095	0.049378573723678265	0.0007036605993144826	-0.0006264938877181261	0.9289250267129949	-1	0	0	0.3	3	0.6923076923076923	9	0.375	0.6153846153846154	10	8	4	1	0	0.4	10	4	15	0.1	0	0.20911784843887388	0.9770178872812711	0.3151311595206215	0.969371970342835	0.6208287036346727	0.9114838063725228	0.8500195176248101	0.9600287695319462	1.0	0.4	0.0	-6.264938877181261e-05	-6.264938877181261e-05
1269	0.053694920810022605	0.027028163098751813	0.02632316524597	0.7474457360212299	-1	0	0	0.2	2	0.9230769230769231	12	0.38461538461538464	0.8461538461538461	13	11	1	0	0	0.23076923076923078	13	3	15	0.0	0.14285714285714285	0.8429784291422017	0.956848105253299	0.45139216349668665	0.8746203030990817	0.5785477520303928	0.8964414789659014	0.8910984794675586	0.9168186002745844	0	0	0.0	0.02632316524597	0.02632316524597
851	0.09819720060412333	0.0152980348546214	0.013879997819735843	0.6362284560563932	-1	0	0	0.1	1	1.0	13	1.0	1.0	13	13	1	0	0	0.06666666666666667	15	1	15	0.0	0	0.3269491565784758	0.7861508750225462	0.7215114246248809	0.8901675523545678	0.589708541206687	0.9130722718837986	0.840973474604437	0.8716197337994356	0	0	0.0	0.013879997819735843	0.013879997819735843
3591	0.09638373898089952	0.020654622069298065	0.02057142882571061	0.7320480939237803	-1	0	0	0.1	1	1.0	13	0.38461538461538464	0.9230769230769231	13	12	1	0	0	0.23076923076923078	13	3	15	0.0	0	0.3269491565784758	0.7267386144070296	0.7367116538061423	0.8352195209486812	0.6684570845182778	0.9214701331667564	0.8824159401250893	0.8439482223920384	0	0	0.0	0.02057142882571061	0.02057142882571061
1999	0.05369623397945914	0.02783791331614467	0.02757053329478939	0.7370139815866872	-1	0	0	0.2	2	0.9230769230769231	12	0.38461538461538464	0.8461538461538461	13	11	1	0	0	0.23076923076923078	13	3	15	0.0	0.14285714285714285	0.8429784291422017	0.956848105253299	0.45139216349668665	0.8746203030990817	0.5785477520303928	0.8964414789659014	0.8910984794675586	0.9168186002745844	0	0	0.0	0.02757053329478939	0.02757053329478939
3821	0.09870115078814634	0.00200737423971722	0.0007051988175806733	0.7179754820696276	-1	0	0	0.1	1	1.0	12	1.0	1.0	13	12	0	0	0	0.07142857142857142	14	1	14	0.0	0	0.2904103619126115	0.7948059523571256	0.6298525140881432	0.8662751313809653	0.7489849075239609	0.9596210790193054	0.9038071720632103	0.893810023601553	0	0	0.0	0.0007051988175806733	0.0007051988175806733
1047	0.041491876779546064	0.0058707876617844655	0.00347004769098774	0.9529199566772455	-1	0	0	0.2	2	0.9230769230769231	12	0.2777777777777778	0.8461538461538461	12	11	2	2	0	0.6666666666666666	9	6	15	0.2857142857142857	0	0.3269491565784758	0.9555498584657065	0.46400051399758213	0.901730852915999	0.6309754343690451	0.9172389461894922	0.8976274121299398	0.9284627342949812	0.5833333333333334	0.08333333333333333	0.0	0.00347004769098774	0.00347004769098774
2653	0.05347476886168647	0.027237107299759273	0.02666742411859781	0.7425460332220888	-1	0	0	0.2	2	0.9230769230769231	12	0.38461538461538464	0.8461538461538461	13	11	1	0	0	0.23076923076923078	13	3	15	0.0	0.14285714285714285	0.8429784291422017	0.956848105253299	0.45139216349668665	0.8746203030990817	0.5785477520303928	0.8964414789659014	0.8910984794675586	0.9168186002745844	0	0	0.0	0.02666742411859781	0.02666742411859781
4349	0.10116951405042963	0.04075024118182098	0.014360220212555218	0.7214398373427666	-1	0	0	0.1	1	1.0	13	1.0	1.0	14	13	0	0	0	0.06666666666666667	15	1	15	0.0	0	0.3269491565784758	0.7211371622793014	0.6680818547658814	0.8948331796195497	0.7087209960211194	0.8980637429319347	0.8731708675211469	0.852669967856494	0	0	0.0	0.014360220212555218	0.014360220212555218
2295	0.053410865602531395	0.02625605516018516	0.025829016140001358	0.7489837894847898	-1	0	0	0.2	2	0.9230769230769231	12	0.38461538461538464	0.8461538461538461	13	11	1	0	0	0.23076923076923078	13	3	15	0.0	0.14285714285714285	0.8429784291422017	0.956848105253299	0.45139216349668665	0.8746203030990817	0.5785477520303928	0.8964414789659014	0.8910984794675586	0.9168186002745844	0	0	0.0	0.025829016140001358	0.025829016140001358
2230	0.05977371788988535	0.018145728646262196	-0.006074137934686784	0.7186663098204611	-1	0	0	0.2	2	0.9230769230769231	12	1.0	0.9230769230769231	14	12	0	0	0	0.06666666666666667	15	1	15	0.0	0.14285714285714285	0.8597554616297997	0.9659581504676746	0.45139216349668665	0.8886151588391792	0.619443307797051	0.8867657864428204	0.8943651925454219	0.9236807854340501	0	0	0.0	-0.0006074137934686784	-0.0006074137934686784
3004	0.05274705973710646	0.002373264821499756	0.00220391748382371	0.9974140239515356	-1	0	0	0.3	3	0.7692307692307693	10	0.38461538461538464	0.7692307692307693	12	10	2	2	0	0.23076923076923078	3	13	15	0.3333333333333333	0	0.23382390671940576	0.9479610219287709	0.6363831486503452	0.9575819917814237	0.6997786568614573	0.8520205938820219	0.9300220790894886	0.9302086453978312	0.5416666666666666	0.25	0.0	0.00220391748382371	0.00220391748382371
2542	0.0426902119096508	0.0020605896749263486	0.002048176770038418	0.9866011704347439	-1	0	0	0.3	3	0.7692307692307693	10	0.375	0.6923076923076923	10	9	4	1	0	0.625	5	8	15	0.09090909090909091	0.5	0.23382390671940576	0.9513541615966937	0.46533094032017364	0.9413665164841506	0.76724268891196	0.9238856815035257	0.9384568530168045	0.9398323253050918	1.0	0.5	0.0	0.002048176770038418	0.002048176770038418
3365	0.08507919772474541	0.003095745170392017	0.002868647968191298	0.9456587905627123	-1	0	0	0.1	1	1.0	13	0.3125	0.9230769230769231	12	12	2	0	0	0.3333333333333333	4	12	15	0.0	0	0.2982165083518622	0.8991194639623347	0.7369393462223763	0.8636006838593688	0.6850035516885427	0.9486704079701604	0.9397114764027811	0.9102424535696454	0	0	0.0	0.002868647968191298	0.002868647968191298
3226	7.569794048201226e-05	1.4701258339159384e-05	1.2360609883414149e-05	0.9992205403747432	-1	0	0	0.5	2	0.75	3	0.5	0.5	3	2	2	2	0	0.75	3	4	6	0.2857142857142857	0	0.23382390671940576	0.8754066253239673	0.9852053065744514	0.6873952317880837	0.680265804673281	0.916859629663526	0.9728123193354845	0.8471830004942935	0.6666666666666666	1.0	0.0	1.2360609883414149e-05	1.2360609883414149e-05
3107	0.10457132521913595	0.04375894596629342	0.037457153957223155	0.6886852951638778	-1	0	0	0.1	1	1.0	13	1.0	1.0	14	13	0	0	0	0.06666666666666667	15	1	15	0.0	0	0.3269491565784758	0.7211371622793014	0.6680818547658814	0.8948331796195497	0.7087209960211194	0.8980637429319347	0.8731708675211469	0.852669967856494	0	0	0.0	0.037457153957223155	0.037457153957223155
2499	0.06185195772735378	0.03013620325926302	0.02987681420576267	0.7182289452417268	-1	0	0	0.3	3	0.7692307692307693	10	0.38461538461538464	0.7692307692307693	12	10	2	2	0	0.23076923076923078	3	13	15	0.3333333333333333	0	0.46029487162891175	0.962545592894315	0.5536898160543778	0.9466272632229072	0.619443307797051	0.8623612218618042	0.9124976414538415	0.9341567895939717	0.5416666666666666	0.25	0.0	0.02987681420576267	0.02987681420576267
2399	0.04635793859007087	0.0012524904287971985	-0.000874666694822718	0.9838942466792231	-1	0	0	0.3	3	0.7692307692307693	10	0.375	0.6923076923076923	10	9	4	1	0	0.625	5	8	15	0.09090909090909091	0.5	0.34833295576544787	0.960891285728735	0.46533094032017364	0.9341420926423509	0.6596109823292542	0.9148445246786898	0.925135034764064	0.9394963448068948	1.0	0.4	0.0	-8.74666694822718e-05	-8.74666694822718e-05
4037	0.10512377554493975	0.018949797178069012	-0.016435597711928304	0.7419894280209045	-1	0	0	0.1	1	1.0	13	1.0	1.0	14	13	0	0	0	0.06666666666666667	15	1	15	0.0	0	0.2553575275257748	0.7771955398571568	0.6756819693565121	0.8832831002360559	0.689980170946503	0.9509058003333302	0.8985668929940687	0.8888441519687451	0	0	0.0	-0.0016435597711928305	-0.0016435597711928305
539	0.04900279571468947	0.005940321045602054	-0.001349958630651246	0.8262758976479704	-1	0	0	0.1	1	1.0	13	0.25	0.9230769230769231	13	12	1	0	0	0.6	10	6	15	0.0	0	0.5512008951418437	0.9192342201720319	0.49860677332278946	0.9179337550522382	0.4102653591375146	0.9328005530348922	0.7822525897196053	0.9236052516388703	0	0	0.0	-0.00013499586306512458	-0.00013499586306512458
3374	None	None	None	None	None	0	0	0.2	2	0.9230769230769231	12	0.5	0.6923076923076923	11	9	3	1	0	0.3	10	3	15	0.125	0.16666666666666666	0.30065581282006754	0.9350926929899502	0.7369393462223763	0.8775857234431572	0.578035527457863	0.954303701636659	0.9419613643145616	0.9281627925018994	1.0	0.18181818181818182	0.0	None	None
681	0.06766645741580236	0.0024770368416027616	0.00035117832330814345	0.85566258871285	-1	0	0	0.1	1	1.0	13	1.0	1.0	14	13	0	0	0	0.06666666666666667	15	1	15	0.0	0	0.3303899677753294	0.8641175876482441	0.6173715672793507	0.8542378719912209	0.5091612007003162	0.9337954239879094	0.882810386756383	0.8897529554944249	0	0	0.0	0.00035117832330814345	0.00035117832330814345
20	0.030610902349381987	0.007640559949371903	-0.0035222193875903128	0.9728532888922766	-1	0	0	0.3	3	0.8333333333333334	10	0.42424242424242425	0.75	12	9	1	2	0	0.2727272727272727	3	11	14	0.6666666666666666	0.6666666666666666	0.2430390286026122	0.877243524644265	0.22412032969911996	0.8944168182555863	0.45234581203186064	0.7949111553452142	0.8500170266930321	0.8604877940650437	0.5416666666666666	0.08333333333333333	0.0	-0.0003522219387590313	-0.0003522219387590313
1180	0.09430431560939992	0.010744542826595387	0.002099325669542185	0.6765250922681099	-1	0	0	0.1	1	1.0	13	1.0	1.0	14	13	0	0	0	0.06666666666666667	15	1	15	0.0	0	0.3269491565784758	0.7782799310246135	0.7291115392155116	0.8897761293246915	0.6851182720940503	0.9068819096627	0.8731708675211469	0.8668539199141605	0	0	0.0	0.002099325669542185	0.002099325669542185
435	0.02572028357581296	0.0024929898025146673	0.0013188634090271342	0.9322751607843854	-1	0	0	0.3	3	0.7692307692307693	10	0.4166666666666667	0.6923076923076923	11	9	3	1	0	0.25	12	3	15	0.125	0	0.6422376340713978	0.8956251995122735	0.5250110103041131	0.8919927363569384	0.8044411310497761	0.9077072458356114	0.9001994131206572	0.8986441781407356	1.0	0.2727272727272727	0.0	0.0013188634090271342	0.0013188634090271342
1484	0.05229026780700362	0.02706151118138079	0.02632976995520524	0.7433316851416205	-1	0	0	0.2	2	0.9230769230769231	12	0.38461538461538464	0.8461538461538461	13	11	1	0	0	0.23076923076923078	13	3	15	0.0	0.14285714285714285	0.8429784291422017	0.956848105253299	0.45139216349668665	0.8746203030990817	0.5785477520303928	0.8964414789659014	0.8910984794675586	0.9168186002745844	0	0	0.0	0.02632976995520524	0.02632976995520524
3224	0.022531706321033566	0.0011821778792731959	0.0011809522567912192	0.9802301328421605	-1	0	0	0.4	4	0.6153846153846154	8	0.3125	0.5384615384615384	11	7	3	1	0	0.75	8	6	15	0.16666666666666666	0.4	0.23382390671940576	0.8631354718580742	0.7215114246248809	0.8808419197258788	0.6309754343690451	0.9659563473645225	0.9284051936142078	0.9165085697184142	1.0	0.2727272727272727	0.0	0.0011809522567912192	0.0011809522567912192
3812	0.08413066837778557	0.023341439052987762	-0.002924923290736001	0.788127074281111	-1	0	0	0.2	2	0.9230769230769231	12	1.0	0.9230769230769231	13	12	1	0	0	0.06666666666666667	15	1	15	0.0	0.14285714285714285	0.3269491565784758	0.8568964786959735	0.6146522849068818	0.8334978192011235	0.6684570845182778	0.9267732498655875	0.8731708675211469	0.8786285497726759	0	0	0.0	-0.0002924923290736001	-0.0002924923290736001
2513	0.05409827482342457	0.028272363292846103	0.028176018811995905	0.7363226083879643	-1	0	0	0.2	2	0.9230769230769231	12	0.38461538461538464	0.8461538461538461	13	11	1	0	0	0.23076923076923078	13	3	15	0.0	0.14285714285714285	0.8429784291422017	0.956848105253299	0.45139216349668665	0.8746203030990817	0.5785477520303928	0.8964414789659014	0.8910984794675586	0.9168186002745844	0	0	0.0	0.028176018811995905	0.028176018811995905
1955	0.052610453951661154	0.026720878478279687	0.02567670039761744	0.7484743104754683	-1	0	0	0.2	2	0.9230769230769231	12	0.38461538461538464	0.8461538461538461	13	11	1	0	0	0.23076923076923078	13	3	15	0.0	0.14285714285714285	0.8429784291422017	0.956848105253299	0.45139216349668665	0.8746203030990817	0.5785477520303928	0.8964414789659014	0.8910984794675586	0.9168186002745844	0	0	0.0	0.02567670039761744	0.02567670039761744
1942	0.05234375028296081	0.02655903799833694	0.02606024069643932	0.7478079514752898	-1	0	0	0.2	2	0.9230769230769231	12	0.38461538461538464	0.8461538461538461	13	11	1	0	0	0.23076923076923078	13	3	15	0.0	0.14285714285714285	0.8429784291422017	0.956848105253299	0.45139216349668665	0.8746203030990817	0.5785477520303928	0.8964414789659014	0.8910984794675586	0.9168186002745844	0	0	0.0	0.02606024069643932	0.02606024069643932
293	0.043487869538173025	0.0024273902144436206	0.0007253049314539697	0.9311139646687404	-1	0.25	1	0.3	3	0.7692307692307693	10	0.25	0.7692307692307693	12	10	2	0	0	0.6	6	10	15	0.0	0.4444444444444444	0.5315472611431064	0.9483124771732925	0.49860677332278946	0.9369331667229317	0.2921952939029754	0.9534858451425196	0.9330479611025059	0.9466514498603306	0	0	0.0	0.0007253049314539697	0.0007253049314539697
3291	0.09080661668225293	0.019413103261538035	0.009789059186199392	0.7343675524965995	-1	0	0	0.1	1	1.0	13	0.38461538461538464	0.9230769230769231	13	12	1	0	0	0.23076923076923078	13	3	15	0.0	0	0.3269491565784758	0.7267386144070296	0.7367116538061423	0.8352195209486812	0.6309754343690451	0.9312971708606383	0.8824159401250893	0.8501785563540368	0	0	0.0	0.009789059186199392	0.009789059186199392
4555	0.10551990765056032	0.04372335123087198	0.03171611108226771	0.6923438561710257	-1	0	0	0.1	1	1.0	13	1.0	1.0	14	13	0	0	0	0.06666666666666667	15	1	15	0.0	0	0.3269491565784758	0.7211862735790332	0.6680818547658814	0.9112863573188478	0.7414585910739934	0.9173318423137333	0.8935841179407267	0.8693787859012215	0	0	0.0	0.03171611108226771	0.03171611108226771
2018	0.0512718704360939	0.02722431580476992	0.026371979762034453	0.7449228937743875	-1	0	0	0.2	2	0.9230769230769231	12	0.38461538461538464	0.8461538461538461	13	11	1	0	0	0.23076923076923078	13	3	15	0.0	0.14285714285714285	0.8429784291422017	0.956848105253299	0.45139216349668665	0.8746203030990817	0.5785477520303928	0.8964414789659014	0.8910984794675586	0.9168186002745844	0	0	0.0	0.026371979762034453	0.026371979762034453
1358	0.07966631676254071	0.03070300791440427	0.024185552906808724	0.6907236252660227	-1	0	0	0.1	1	1.0	13	1.0	1.0	14	13	0	0	0	0.06666666666666667	15	1	15	0.0	0	0.5194145389934867	0.9597421300638376	0.3703318899014865	0.8771157011428865	0.5456486403188533	0.8223460656214123	0.8895973485783637	0.9022982992989879	0	0	0.0	0.024185552906808724	0.024185552906808724
4447	0.10126281037864836	0.0406931350152946	0.032324995088555984	0.7135187574530906	-1	0	0	0.1	1	1.0	13	1.0	1.0	14	13	0	0	0	0.06666666666666667	15	1	15	0.0	0	0.3269491565784758	0.7211371622793014	0.6680818547658814	0.8948331796195497	0.7087209960211194	0.8981074532170653	0.8731708675211469	0.8526899644936907	0	0	0.0	0.032324995088555984	0.032324995088555984
4040	0.096550126716094	0.011491064972104443	-0.009329959086422515	0.6391815591232624	-1	0	0	0.1	1	1.0	13	1.0	1.0	14	13	0	0	0	0.06666666666666667	15	1	15	0.0	0	0.30867975924554364	0.7322928086395969	0.5741654355776259	0.8362529668395878	0.6484098792724113	0.9127577025591261	0.8494602668419747	0.8404471343440583	0	0	0.0	-0.0009329959086422515	-0.0009329959086422515
21	0.00688794978075571	0.0007323684368726424	0.0003954871111177222	0.9848382299846669	-1	0	0	0.6666666666666666	4	0.3333333333333333	2	0.4444444444444444	0.3333333333333333	4	2	3	2	0	0.5	6	3	8	0.25	0.6666666666666666	0.7858578146902448	0.9447924260007098	0.9344725644187865	0.9515555180050327	0.7008557286164063	0.5742143663560032	0.8441085062467264	0.8848182037209366	0.625	0.5	0.0	0.0003954871111177222	0.0003954871111177222
4353	0.102990880832392	0.034722088113978186	0.03446267642327065	0.7218310897188596	-1	0	0	0.1	1	1.0	13	1.0	1.0	14	13	0	0	0	0.06666666666666667	15	1	15	0.0	0	0.3269491565784758	0.7302264174974348	0.6680818547658814	0.897305129925211	0.7087209960211194	0.9136383436175797	0.8731708675211469	0.8630392147083178	0	0	0.0	0.03446267642327065	0.03446267642327065
4423	0.09751376779602353	0.02194368046559947	0.0181785753361531	0.7393433545227626	-1	0	0	0.1	1	1.0	13	1.0	1.0	14	13	0	0	0	0.06666666666666667	15	1	15	0.0	0	0.3269491565784758	0.7364383292313461	0.6680818547658814	0.8981747139734471	0.7489849075239609	0.9074384051336583	0.8778686925201	0.861658276369746	0	0	0.0	0.0181785753361531	0.0181785753361531
1239	0.03956032934523813	0.023421406991720888	-0.00909129204508424	0.6649605468219733	-1	0.25	1	0.4	4	0.7692307692307693	10	0.38461538461538464	0.7692307692307693	14	10	0	0	0	0.23076923076923078	13	3	15	0.0	1.0	0.8433070234959192	0.8970127223642522	0.4647659685928627	0.9350631559888528	0.47855352141476715	0.8675874355226001	0.8763894585089632	0.9035365529259194	0	0	0.0	-0.0009091292045084239	-0.0009091292045084239
1986	0.0526104751470576	0.025954021182109994	0.02517924122877104	0.7521198793988827	-1	0	0	0.2	2	0.9230769230769231	12	0.38461538461538464	0.8461538461538461	13	11	1	0	0	0.23076923076923078	13	3	15	0.0	0.14285714285714285	0.8429784291422017	0.956848105253299	0.45139216349668665	0.8746203030990817	0.5785477520303928	0.8964414789659014	0.8910984794675586	0.9168186002745844	0	0	0.0	0.02517924122877104	0.02517924122877104
2881	0.06394323217005438	0.0036534532438711655	0.0036494906368364603	0.9972999849013487	-1	0	0	0.3	3	0.7692307692307693	10	0.38461538461538464	0.7692307692307693	12	10	2	2	0	0.23076923076923078	3	13	15	0.3333333333333333	0	0.23382390671940576	0.9437464608656386	0.6625832414153761	0.9559915533842871	0.7692978044074812	0.850854245236052	0.9485031812354089	0.9273419122439249	0.5416666666666666	0.25	0.0	0.0036494906368364603	0.0036494906368364603
1993	0.048362898720708127	0.002542948379129781	0.001171045135562185	0.9751544991586503	-1	0	0	0.3	3	0.8461538461538461	11	0.4166666666666667	0.6923076923076923	10	9	4	2	0	0.4444444444444444	9	4	15	0.18181818181818182	0.18181818181818182	0.34833295576544787	0.956908915190588	0.4620108529779322	0.9323941464174073	0.6596109823292542	0.9140708862418484	0.9432178020862886	0.9368067498019171	0.55	0.2	0.0	0.001171045135562185	0.001171045135562185
1664	0.04719691588271156	0.0018643834754737466	-0.0010194715903337553	0.9848816626114419	-1	0	0	0.2	2	0.9230769230769231	12	0.42857142857142855	0.6923076923076923	10	9	4	1	0	0.7142857142857143	5	7	15	0.09090909090909091	0.6666666666666666	0.23382390671940576	0.9531372143062411	0.4849352602818975	0.9245157632672569	0.76724268891196	0.9182233328111885	0.9388538348001091	0.9337295853518016	1.0	0.4	0.0	-0.00010194715903337553	-0.00010194715903337553
1769	0.09657886465979344	0.014230473863672483	0.012549706225937329	0.6338355363972406	-1	0	0	0.1	1	1.0	13	1.0	1.0	13	13	1	0	0	0.06666666666666667	15	1	15	0.0	0	0.3269491565784758	0.7861508750225462	0.7215114246248809	0.8901675523545678	0.6684570845182778	0.9131057150870918	0.8731708675211469	0.8716354519478865	0	0	0.0	0.012549706225937329	0.012549706225937329
3573	0.061136169295785546	0.0059690321890482935	0.005369959144431851	0.6227002711934893	-1	0	0	0.2	2	0.9230769230769231	12	0.5769230769230769	0.8461538461538461	13	11	1	0	0	0.15384615384615385	2	13	15	0.0	0	0.3269491565784758	0.8840472471380688	0.5110528014657907	0.8484382073588225	0.6684570845182778	0.9339537380332472	0.8731708675211469	0.8941894724594398	0	0	0.0	0.005369959144431851	0.005369959144431851
4198	0.10068634057013445	0.04217257416185111	0.00698384657611569	0.7225776244856511	-1	0	0	0.1	1	1.0	13	1.0	1.0	14	13	0	0	0	0.06666666666666667	15	1	15	0.0	0	0.3269491565784758	0.7211371622793014	0.6680818547658814	0.8948331796195497	0.7087209960211194	0.9125565971997033	0.8731708675211469	0.8596218069619078	0	0	0.0	0.00698384657611569	0.00698384657611569
350	None	None	None	None	None	0	0	0.3	3	0.7692307692307693	10	0.42857142857142855	0.5384615384615384	9	7	5	0	0	0.7142857142857143	5	7	15	0.0	0	0.8138981050115237	0.8794210378057346	0.5110528014657907	0.9018661399975667	0.8081280299661117	0.9582993904854297	0.9251679710683887	0.9203109217833358	0	0	0.0	None	None
2583	0.10011047920502565	0.012387354254687217	0.00995497983518625	0.6957531810472657	-1	0	0	0.1	1	1.0	13	1.0	1.0	14	13	0	0	0	0.06666666666666667	15	1	15	0.0	0	0.3269491565784758	0.7302264174974348	0.6680818547658814	0.867775690442472	0.7087209960211194	0.9094474717724622	0.8731708675211469	0.8491612110622458	0	0	0.0	0.00995497983518625	0.00995497983518625
2585	0.05306199419703853	0.02802317948907762	0.02750917118207516	0.7395701000006663	-1	0	0	0.2	2	0.9230769230769231	12	0.38461538461538464	0.8461538461538461	13	11	1	0	0	0.23076923076923078	13	3	15	0.0	0.14285714285714285	0.8429784291422017	0.956848105253299	0.45139216349668665	0.8746203030990817	0.5785477520303928	0.8964414789659014	0.8910984794675586	0.9168186002745844	0	0	0.0	0.02750917118207516	0.02750917118207516
3698	0.05679801686251063	0.006906618507177915	0.006897039722136488	0.7979380301658588	-1	0	0	0.2	2	0.9230769230769231	12	0.5357142857142857	0.8461538461538461	13	11	1	0	0	0.14285714285714285	2	14	15	0.0	0	0.3269491565784758	0.928006234836022	0.4169482265293736	0.8659288745399796	0.6309754343690451	0.939035673103881	0.9038071720632103	0.9157137660458455	0	0	0.0	0.006897039722136488	0.006897039722136488
3596	0.09200719287475913	0.01866146597188713	0.01605910464369099	0.6751338710072448	-1	0	0	0.2	2	0.9230769230769231	12	0.5357142857142857	0.9230769230769231	14	12	0	0	0	0.14285714285714285	2	14	15	0.0	0	0.3481971030854899	0.8712619136166426	0.4169482265293736	0.841075168125075	0.6309754343690451	0.9415326491681277	0.8879447978873218	0.8927506632295519	0	0	0.0	0.01605910464369099	0.01605910464369099
4732	0.09831622591892793	0.038222065077318006	0.036772996075723305	0.7227076589984099	-1	0	0	0.1	1	1.0	13	1.0	1.0	14	13	0	0	0	0.06666666666666667	15	1	15	0.0	0	0.3269491565784758	0.7302264174974348	0.6680818547658814	0.897305129925211	0.7087209960211194	0.9136383436175797	0.8731708675211469	0.8630392147083178	0	0	0.0	0.036772996075723305	0.036772996075723305
3685	0.09826192909607014	0.035385346402054686	0.031945015026209056	0.7171745124919863	-1	0	0	0.1	1	1.0	13	1.0	1.0	14	13	0	0	0	0.06666666666666667	15	1	15	0.0	0	0.3269491565784758	0.7302264174974348	0.6680818547658814	0.897305129925211	0.7087209960211194	0.9136383436175797	0.8731708675211469	0.8630392147083178	0	0	0.0	0.031945015026209056	0.031945015026209056
2684	0.06268171270541083	0.029789798924561312	0.02969001946553313	0.7164873179732059	-1	0	0	0.3	3	0.7692307692307693	10	0.38461538461538464	0.7692307692307693	12	10	2	2	0	0.23076923076923078	3	13	15	0.3333333333333333	0	0.46029487162891175	0.962545592894315	0.5536898160543778	0.9466272632229072	0.619443307797051	0.8574066606053413	0.9124976414538415	0.9333085633003865	0.5416666666666666	0.25	0.0	0.02969001946553313	0.02969001946553313
4193	0.10201940333656054	0.043763558383054124	0.03673454344117867	0.6937900652041836	-1	0	0	0.1	1	1.0	13	1.0	1.0	14	13	0	0	0	0.06666666666666667	15	1	15	0.0	0	0.3269491565784758	0.7211371622793014	0.6680818547658814	0.8948331796195497	0.7087209960211194	0.8980637429319347	0.8731708675211469	0.852669967856494	0	0	0.0	0.03673454344117867	0.03673454344117867
4020	0.04117674919098694	0.0048768968803857265	0.004876851030955314	0.7693347198274485	-1	0	0	0.2	2	0.8333333333333334	10	0.5384615384615384	0.8333333333333334	12	10	1	0	0	0.15384615384615385	2	13	14	0.0	0.16666666666666666	0.3303899677753294	0.8688235748607992	0.4169482265293736	0.8494781037583041	0.6309754343690451	0.9460872824608838	0.8595893142534071	0.8967872548320698	0	0	0.0	0.004876851030955314	0.004876851030955314
1395	0.05483159981083339	0.021297040193183334	0.01966967434529076	0.7082846998020749	-1	0	0	0.2	2	0.9230769230769231	12	1.0	0.9230769230769231	13	12	1	0	0	0.06666666666666667	15	1	15	0.0	0.14285714285714285	0.8429784291422017	0.9517109999272119	0.5536898160543778	0.9067098719070263	0.619443307797051	0.887358171034246	0.8910984794675586	0.9198074552535765	0	0	0.0	0.01966967434529076	0.01966967434529076
3492	0.04830875673866358	0.0036400367601353316	0.0020852080914287308	0.5994823756979035	-1	0.25	1	0.4	4	0.6923076923076923	9	0.4166666666666667	0.6923076923076923	12	9	2	0	0	0.25	12	3	15	0.0	0.6666666666666666	0.37980675739115644	0.9569456839171414	0.6625832414153761	0.9385710018277073	0.619443307797051	0.8939533869978777	0.8910984794675586	0.934206626463265	0	0	0.0	0.0020852080914287308	0.0020852080914287308
2928	0.055831126977245085	0.018899682115561138	0.013246790594031164	0.8507430778919505	-1	0	0	0.3	3	0.7692307692307693	10	0.3125	0.7692307692307693	10	10	4	2	0	0.3333333333333333	4	12	15	0.16666666666666666	0	0.46029487162891175	0.9608696148297378	0.5536898160543778	0.9304193417031765	0.6596109823292542	0.8714368008297896	0.9124976414538415	0.928857492426226	0.55	0.1	0.0	0.013246790594031164	0.013246790594031164
4592	0.10375510459667106	0.040731293235556555	0.026134602738058996	0.712128012028348	-1	0	0	0.1	1	1.0	13	1.0	1.0	14	13	0	0	0	0.06666666666666667	15	1	15	0.0	0	0.3269491565784758	0.7211371622793014	0.6680818547658814	0.8948331796195497	0.7087209960211194	0.8980637429319347	0.8731708675211469	0.852669967856494	0	0	0.0	0.026134602738058996	0.026134602738058996
2774	0.05915512355176431	0.015337688396904522	0.015234951524597846	0.6921006189879123	-1	0	0	0.2	2	0.9230769230769231	12	0.38461538461538464	0.8461538461538461	13	11	1	0	0	0.23076923076923078	13	3	15	0.0	0.14285714285714285	0.8429784291422017	0.9636616655596764	0.45139216349668665	0.878003638637929	0.619443307797051	0.9184178853376844	0.8910984794675586	0.9280772935736195	0	0	0.0	0.015234951524597846	0.015234951524597846
1135	0.04456967131289392	0.010210839966625175	0.006534054577994742	0.9764263307086334	-1	0	0	0.3	3	0.7692307692307693	10	0.38461538461538464	0.7692307692307693	11	10	3	0	0	0.23076923076923078	13	3	15	0.0	0	0.3338307789721831	0.9188755886211508	0.5928437395925867	0.7480318920970787	0.7792785963541655	0.9496554286019412	0.8731708675211469	0.8957471934199877	0	0	0.0	0.006534054577994742	0.006534054577994742
2962	0.0024241641040006704	0.0003261435421876997	0.0003258457096347518	0.9993159480894751	-1	0	0	0.5	2	0.75	3	0.5	0.25	3	1	2	2	0	0.75	3	4	6	0.3333333333333333	0	0.30065581282006754	0.9238807339804257	0.7866768959576358	0.9734384712580919	0.412793312970261	0.9409745246224683	0.9483865605727215	0.9505243469350273	0.6666666666666666	0.3333333333333333	0.0	0.0003258457096347518	0.0003258457096347518
3206	0.058647692315051105	0.0031215194416707574	-0.0015174448951848184	0.9955528638706876	-1	0	0	0.3	3	0.7692307692307693	10	0.38461538461538464	0.7692307692307693	12	10	2	2	0	0.23076923076923078	3	13	15	0.3333333333333333	0	0.23382390671940576	0.8217298305056178	0.7542080064993752	0.7058947369388786	0.8615124056845638	0.8835869843185022	0.9491642314642442	0.8140930534197631	0.5833333333333333	0.3333333333333333	0.0	-0.00015174448951848184	-0.00015174448951848184
1954	0.05376176287937242	0.02807385805664459	0.0279795434832833	0.7368476438466055	-1	0	0	0.2	2	0.9230769230769231	12	0.38461538461538464	0.8461538461538461	13	11	1	0	0	0.23076923076923078	13	3	15	0.0	0.14285714285714285	0.8429784291422017	0.956848105253299	0.45139216349668665	0.8746203030990817	0.5785477520303928	0.8964414789659014	0.8910984794675586	0.9168186002745844	0	0	0.0	0.0279795434832833	0.0279795434832833
119	0.04005746314843805	0.003288569999482773	-0.0025533341140666944	0.9404248870283997	-1	0	0	0.4	4	0.6923076923076923	9	0.2727272727272727	0.6923076923076923	11	9	3	1	0	0.45454545454545453	11	5	15	0.125	0.3076923076923077	0.7789965104930788	0.9469367481889609	0.5603307649139464	0.9014879641503065	0.698604825809818	0.901393369438362	0.8271649372839103	0.91954194184184	1.0	0.45454545454545453	0.0	-0.0002553334114066694	-0.0002553334114066694
3043	0.10474338473523805	0.015653905682664445	0.012673537244996697	0.7477776456976494	-1	0	0	0.1	1	1.0	13	1.0	1.0	14	13	0	0	0	0.06666666666666667	15	1	15	0.0	0	0.30867975924554364	0.7428263582597018	0.6146522849068818	0.907324459136318	0.6185735723273508	0.9311669740959221	0.8863583008924377	0.878924756857408	0	0	0.0	0.012673537244996697	0.012673537244996697
4035	0.09875105906514584	0.034705907820451506	0.03135910949289179	0.7211279471276673	-1	0	0	0.1	1	1.0	13	1.0	1.0	14	13	0	0	0	0.06666666666666667	15	1	15	0.0	0	0.3269491565784758	0.7302264174974348	0.6680818547658814	0.897305129925211	0.7087209960211194	0.9136383436175797	0.8731708675211469	0.8630392147083178	0	0	0.0	0.03135910949289179	0.03135910949289179
4847	0.10003828485623631	0.04110958512525672	0.040626261970174236	0.727140988734623	-1	0	0	0.1	1	1.0	13	1.0	1.0	14	13	0	0	0	0.06666666666666667	15	1	15	0.0	0	0.3269491565784758	0.7302264174974348	0.6680818547658814	0.897305129925211	0.7087209960211194	0.9136383436175797	0.8731708675211469	0.8630392147083178	0	0	0.0	0.040626261970174236	0.040626261970174236
918	0.05343590704471672	0.0023106397370734576	0.0003791590815721238	0.8465641931198588	-1	0	0	0.2	2	0.9230769230769231	12	0.2727272727272727	0.8461538461538461	12	11	2	2	0	0.45454545454545453	11	5	15	0.2857142857142857	0	0.6622140580719486	0.9619742342133437	0.29207902789040585	0.9328405572316929	0.297611266431091	0.8335472118092482	0.8967823920136115	0.9235053431667195	0.5416666666666666	0.16666666666666666	0.0	0.0003791590815721238	0.0003791590815721238
2456	0.05383624197282422	0.027888448096413523	0.027733360203688908	0.7393305883313099	-1	0	0	0.2	2	0.9230769230769231	12	0.38461538461538464	0.8461538461538461	13	11	1	0	0	0.23076923076923078	13	3	15	0.0	0.14285714285714285	0.8429784291422017	0.956848105253299	0.45139216349668665	0.8746203030990817	0.5785477520303928	0.8964414789659014	0.8910984794675586	0.9168186002745844	0	0	0.0	0.027733360203688908	0.027733360203688908
1832	0.05413338786561965	0.026815782078651495	0.026486625371860063	0.7405302114573551	-1	0	0	0.2	2	0.9230769230769231	12	0.38461538461538464	0.8461538461538461	13	11	1	0	0	0.23076923076923078	13	3	15	0.0	0.14285714285714285	0.8429784291422017	0.956848105253299	0.45139216349668665	0.8746203030990817	0.5785477520303928	0.8964414789659014	0.8910984794675586	0.9168186002745844	0	0	0.0	0.026486625371860063	0.026486625371860063
217	0.013990155302343819	0.0013092417334388457	0.0011809343590068984	0.9874934802357144	-1	0.25	1	0.7	7	0.3076923076923077	4	0.42857142857142855	0.23076923076923078	9	3	5	0	0	0.7142857142857143	5	7	15	0.0	0.6666666666666666	0.4095112539309437	0.7836447308634623	0.35387507773733395	0.8973327230582617	0.5777850923530743	0.8621445068290218	0.8793204470413597	0.8535509997813454	0	0	0.0	0.0011809343590068984	0.0011809343590068984
845	0.04909884871418637	0.004095899896371498	-0.003115314135690181	0.9095473605785045	-1	0	0	0.3	3	0.7692307692307693	10	0.38461538461538464	0.7692307692307693	13	10	1	0	0	0.23076923076923078	13	3	15	0.0	0.14285714285714285	0.41079632018808	0.9468848762646066	0.6788148560125806	0.9480781697197515	0.7768988736959119	0.8984846346618395	0.9033628667331679	0.9343371661692532	0	0	0.0	-0.0003115314135690181	-0.0003115314135690181
1743	0.05590144348714469	0.02132284488617843	0.019280669662901095	0.7123982994302859	-1	0	0	0.2	2	0.9230769230769231	12	1.0	0.9230769230769231	13	12	1	0	0	0.06666666666666667	15	1	15	0.0	0.14285714285714285	0.8429784291422017	0.9517109999272119	0.5536898160543778	0.9067098719070263	0.619443307797051	0.887358171034246	0.8910984794675586	0.9198074552535765	0	0	0.0	0.019280669662901095	0.019280669662901095
4283	0.10023039829725189	0.0388567374813324	0.03735939667622372	0.7047841641322028	-1	0	0	0.1	1	1.0	13	1.0	1.0	14	13	0	0	0	0.06666666666666667	15	1	15	0.0	0	0.3269491565784758	0.7302264174974348	0.6680818547658814	0.897305129925211	0.7087209960211194	0.9136383436175797	0.8731708675211469	0.8630392147083178	0	0	0.0	0.03735939667622372	0.03735939667622372
3653	0.09792641950376944	0.02219609934129832	-0.01192747778450852	0.707082544880842	-1	0	0	0.1	1	1.0	13	1.0	1.0	14	13	0	0	0	0.06666666666666667	15	1	15	0.0	0	0.3269491565784758	0.7090606399994905	0.6680818547658814	0.8389728915352006	0.7087209960211194	0.8989413171005551	0.8731708675211469	0.8285874865288189	0	0	0.0	-0.001192747778450852	-0.001192747778450852
846	0.07474440214072756	0.004690818057154433	-0.0045868837634167195	0.8599067544914241	-1	0	0	0.2	2	0.9230769230769231	12	1.0	0.9230769230769231	14	12	0	0	0	0.06666666666666667	15	1	15	0.0	0.14285714285714285	0.30065581282006754	0.9330138028320983	0.7856791759116192	0.9124514536141981	0.6802157419749736	0.8950754315596195	0.940577771804089	0.9148111462176662	0	0	0.0	-0.000458688376341672	-0.000458688376341672
4218	0.09930889415730398	0.03200904106839989	0.03200900304405786	0.733035820775183	-1	0	0	0.1	1	1.0	13	1.0	1.0	14	13	0	0	0	0.06666666666666667	15	1	15	0.0	0	0.3269491565784758	0.7019929986323337	0.7291115392155116	0.856716302941609	0.6858915294216441	0.8907445963698588	0.8731708675211469	0.8293676150532485	0	0	0.0	0.03200900304405786	0.03200900304405786
4188	0.0995302791208368	0.034821332981385386	0.034660941975435136	0.7304409698272715	-1	0	0	0.1	1	1.0	13	1.0	1.0	14	13	0	0	0	0.06666666666666667	15	1	15	0.0	0	0.3269491565784758	0.6957355661943188	0.7291115392155116	0.8578011137605623	0.6684570845182778	0.8908367214560242	0.8731708675211469	0.8284258073233017	0	0	0.0	0.034660941975435136	0.034660941975435136
3044	0.06851576789811825	0.00810213033842737	-0.006910792539056155	0.9507207251529087	-1	0	0	0.1	1	1.0	13	0.3125	0.9230769230769231	12	12	2	0	0	0.3333333333333333	4	12	15	0.0	0	0.3746840319374284	0.9508817603481575	0.5536898160543778	0.9345541181627618	0.619443307797051	0.8915842339199919	0.9040476032970953	0.929323506926016	0	0	0.0	-0.0006910792539056155	-0.0006910792539056155
2481	0.05340233538801527	0.025920015110567306	0.025107110644184732	0.7507035848560656	-1	0	0	0.2	2	0.9230769230769231	12	0.38461538461538464	0.8461538461538461	13	11	1	0	0	0.23076923076923078	13	3	15	0.0	0.14285714285714285	0.8429784291422017	0.956848105253299	0.45139216349668665	0.8746203030990817	0.5785477520303928	0.8964414789659014	0.8910984794675586	0.9168186002745844	0	0	0.0	0.025107110644184732	0.025107110644184732
4997	0.10155304019105404	0.044604362191106715	0.015587980579718485	0.7220363473054823	-1	0	0	0.1	1	1.0	13	1.0	1.0	14	13	0	0	0	0.06666666666666667	15	1	15	0.0	0	0.3269491565784758	0.7211371622793014	0.6680818547658814	0.8941728407884284	0.7087209960211194	0.8981074532170652	0.8731708675211469	0.8523967363245206	0	0	0.0	0.015587980579718485	0.015587980579718485
3481	0.0388298665011218	0.005161956914453126	0.0038955687636836617	0.9712284945102304	-1	0	0	0.3	3	0.7692307692307693	10	0.2777777777777778	0.7692307692307693	12	10	2	1	0	0.6666666666666666	9	6	15	0.16666666666666666	0.4444444444444444	0.3269491565784758	0.9493303062758187	0.4853190212918757	0.9478881452599784	0.6252093710830481	0.9028034291888332	0.8976274121299398	0.9362361161219119	1.0	0.3333333333333333	0.0	0.0038955687636836617	0.0038955687636836617
4924	0.1010593676706847	0.03538882972422904	0.034429358505863615	0.7187328204873855	-1	0	0	0.1	1	1.0	13	1.0	1.0	14	13	0	0	0	0.06666666666666667	15	1	15	0.0	0	0.3269491565784758	0.7211371622793014	0.6680818547658814	0.8963060834681126	0.7087209960211194	0.9040264390500085	0.8731708675211469	0.8560970417417573	0	0	0.0	0.034429358505863615	0.034429358505863615
1974	0.0559204511584226	0.01857265675969062	0.005175123064206649	0.7514743424973813	-1	0	0	0.2	2	0.9230769230769231	12	0.38461538461538464	0.8461538461538461	13	11	1	0	0	0.23076923076923078	13	3	15	0.0	0.14285714285714285	0.8429784291422017	0.9572914799995667	0.45139216349668665	0.8592548806455199	0.5785477520303928	0.8964414789659014	0.8910984794675586	0.9136501144328579	0	0	0.0	0.005175123064206649	0.005175123064206649
4210	0.09765269828805953	0.02898652791944889	-0.017687189915425523	0.7729735560440378	-1	0	0	0.1	1	1.0	13	1.0	1.0	14	13	0	0	0	0.06666666666666667	15	1	15	0.0	0	0.30867975924554364	0.7619174001532458	0.6146522849068818	0.8513925408544619	0.5998327472527345	0.9415702143789034	0.8935841179407267	0.8694573770552327	0	0	0.0	-0.0017687189915425523	-0.0017687189915425523
2204	0.05352886769056864	0.028809890175765022	0.028577988064553906	0.7363064729235465	-1	0	0	0.2	2	0.9230769230769231	12	0.38461538461538464	0.8461538461538461	13	11	1	0	0	0.23076923076923078	13	3	15	0.0	0.14285714285714285	0.8429784291422017	0.956848105253299	0.45139216349668665	0.8746203030990817	0.5785477520303928	0.8964414789659014	0.8910984794675586	0.9168186002745844	0	0	0.0	0.028577988064553906	0.028577988064553906
4642	0.09674549457715975	0.01976329186178612	0.01974004719034355	0.6986857344257775	-1	0	0	0.1	1	1.0	13	1.0	1.0	14	13	0	0	0	0.06666666666666667	15	1	15	0.0	0	0.3303899677753294	0.7785355134712189	0.5234003703087584	0.8834003769732012	0.6065051023102221	0.946196553133884	0.8894146435057276	0.8859239598985015	0	0	0.0	0.01974004719034355	0.01974004719034355
4632	0.08389762101015778	0.016145846092111858	-0.016137661470363468	0.6975320892010105	-1	0	0	0.1	1	1.0	13	1.0	1.0	14	13	0	0	0	0.06666666666666667	15	1	15	0.0	0	0.3338307789721831	0.8810315340198687	0.4169482265293736	0.91056204877178	0.5636299623485144	0.8856813173691782	0.8731708675211469	0.8931542438164414	0	0	0.0	-0.0016137661470363468	-0.0016137661470363468
1695	0.05284584666050173	0.02673512187410163	0.026215248756715093	0.7470749921850898	-1	0	0	0.2	2	0.9230769230769231	12	0.38461538461538464	0.8461538461538461	13	11	1	0	0	0.23076923076923078	13	3	15	0.0	0.14285714285714285	0.8429784291422017	0.956848105253299	0.45139216349668665	0.8746203030990817	0.5785477520303928	0.8964414789659014	0.8910984794675586	0.9168186002745844	0	0	0.0	0.026215248756715093	0.026215248756715093
3741	0.09266325363914714	0.018451688954120214	-0.004125067054814283	0.7356760262403553	-1	0	0	0.1	1	1.0	13	1.0	1.0	14	13	0	0	0	0.06666666666666667	15	1	15	0.0	0	0.3269491565784758	0.6921262801681862	0.4245483411200043	0.8679433125065452	0.7274618210957357	0.8583059101029531	0.8595893142534071	0.8172891343529737	0	0	0.0	-0.0004125067054814283	-0.0004125067054814283
1883	0.062246171278864684	0.028857256774802713	0.028678322362959672	0.7184034846864864	-1	0	0	0.3	3	0.7692307692307693	10	0.38461538461538464	0.7692307692307693	12	10	2	2	0	0.23076923076923078	3	13	15	0.3333333333333333	0	0.46029487162891175	0.962545592894315	0.5536898160543778	0.9466272632229072	0.619443307797051	0.8574066606053413	0.9124976414538415	0.9333085633003865	0.5416666666666666	0.25	0.0	0.028678322362959672	0.028678322362959672
518	0.05814698657904854	0.01359007168681158	0.012974813982663804	0.6742706495203292	-1	0	0	0.2	2	0.9230769230769231	12	0.38461538461538464	0.8461538461538461	13	11	1	0	0	0.23076923076923078	13	3	15	0.0	0.14285714285714285	0.6038974752923543	0.9634767909650866	0.5804785640987516	0.9092587926484283	0.5055222629152079	0.9420171299323438	0.9345884646019293	0.9420438333862281	0	0	0.0	0.012974813982663804	0.012974813982663804
2688	0.06471881473575665	0.03143727210858764	0.030892666612156325	0.7516850968221326	-1	0	0	0.3	3	0.7692307692307693	10	0.38461538461538464	0.7692307692307693	12	10	2	2	0	0.23076923076923078	3	13	15	0.3333333333333333	0	0.23382390671940576	0.9595204008994749	0.5536898160543778	0.9563014516459107	0.6596109823292542	0.8511562739630353	0.9300220790894886	0.9349313877047879	0.5416666666666666	0.25	0.0	0.030892666612156325	0.030892666612156325
3793	0.09979645977764003	0.03566499959838661	0.03222839964151592	0.736681196729622	-1	0	0	0.1	1	1.0	13	1.0	1.0	13	13	1	0	0	0.06666666666666667	15	1	15	0.0	0	0.3269491565784758	0.7070371992675398	0.7367116538061423	0.8553737282512412	0.7489849075239609	0.9138392031477718	0.8731708675211469	0.8420136378068069	0	0	0.0	0.03222839964151592	0.03222839964151592
3950	0.0988394945444023	0.042531072879634556	0.035611833618567304	0.6903265838554768	-1	0	0	0.1	1	1.0	13	1.0	1.0	14	13	0	0	0	0.06666666666666667	15	1	15	0.0	0	0.3269491565784758	0.7211371622793014	0.6680818547658814	0.8948331796195497	0.7087209960211194	0.9077183602103966	0.8731708675211469	0.8572248504536842	0	0	0.0	0.035611833618567304	0.035611833618567304
3819	0.09982293309468625	0.032609648194284774	0.03254345592422265	0.7351807137787338	-1	0	0	0.1	1	1.0	13	1.0	1.0	14	13	0	0	0	0.06666666666666667	15	1	15	0.0	0	0.3269491565784758	0.7019929986323337	0.7291115392155116	0.856716302941609	0.6858915294216441	0.8907445963698588	0.8731708675211469	0.8293676150532485	0	0	0.0	0.03254345592422265	0.03254345592422265
265	None	None	None	None	None	0	0	0.2	2	0.8461538461538461	11	0.9375	0.6923076923076923	11	9	3	3	0	0.25	8	2	15	0.375	0	0.3772291197429013	0.8286067521761206	0.7386917146789043	0.8518755001600156	0.4347598766771482	0.9190587070808979	0.8881811122863443	0.8719449531851122	0.18181818181818182	0.2727272727272727	0.0	None	None
5016	0.09967409018829246	0.0361771127298024	0.03158513635413269	0.7274547929478353	-1	0	0	0.1	1	1.0	13	1.0	1.0	14	13	0	0	0	0.06666666666666667	15	1	15	0.0	0	0.3269491565784758	0.7302264174974348	0.6680818547658814	0.897305129925211	0.7087209960211194	0.9136383436175797	0.8731708675211469	0.8630392147083178	0	0	0.0	0.03158513635413269	0.03158513635413269
1308	0.04476528492671827	0.0037741204598501937	0.001858809262158836	0.8793972730807478	-1	0	0	0.2	2	0.9230769230769231	12	0.2777777777777778	0.8461538461538461	11	11	3	2	0	0.6666666666666666	9	6	15	0.2	0	0.30502528714869875	0.9336202212847103	0.6788148560125806	0.9237941461276237	0.5420247653687131	0.8928749126403505	0.9115340565491025	0.9183191831571235	0.5909090909090909	0.09090909090909091	0.0	0.001858809262158836	0.001858809262158836
3969	0.09818997657267867	0.03236370720217459	0.0323193679956746	0.7334311582932054	-1	0	0	0.1	1	1.0	13	1.0	1.0	14	13	0	0	0	0.06666666666666667	15	1	15	0.0	0	0.3269491565784758	0.7019929986323337	0.7291115392155116	0.856716302941609	0.6858915294216441	0.8907445963698588	0.8731708675211469	0.8293676150532485	0	0	0.0	0.0323193679956746	0.0323193679956746
874	0.04396365574849767	0.0010691989917726694	-0.0006669070303420016	0.9494786442640384	-1	0	0	0.3	3	0.7692307692307693	10	0.35714285714285715	0.6153846153846154	10	8	4	0	0	0.8571428571428571	7	6	15	0.0	0.3333333333333333	0.44300964825679723	0.9441404992648367	0.3663711502777858	0.9220878320273768	0.5770495946199483	0.9363053271593041	0.8389637013367786	0.9347535619010813	0	0	0.0	-6.669070303420016e-05	-6.669070303420016e-05
2952	0.02333504452199369	0.0003490664398169672	0.0003208759574761522	0.9791085878196185	-1	0	0	0.4	4	0.6153846153846154	8	0.35714285714285715	0.5384615384615384	11	7	3	0	0	0.8571428571428571	6	7	15	0.0	0.3333333333333333	0.184411790158342	0.9553564839973855	0.5184783570671084	0.8692979012685659	0.541878750407888	0.933490346412506	0.9038071720632103	0.9264395578796589	0	0	0.0	0.0003208759574761522	0.0003208759574761522
3600	0.10228660771094444	0.03963961812343	0.032456492668287866	0.7004840105309265	-1	0	0	0.1	1	1.0	13	1.0	1.0	14	13	0	0	0	0.06666666666666667	15	1	15	0.0	0	0.3269491565784758	0.7211371622793014	0.6680818547658814	0.8948331796195497	0.7087209960211194	0.8980637429319347	0.8731708675211469	0.852669967856494	0	0	0.0	0.032456492668287866	0.032456492668287866
4237	0.10249877905292085	0.04251892411076392	0.03535151077176763	0.6888493775478348	-1	0	0	0.1	1	1.0	13	1.0	1.0	14	13	0	0	0	0.06666666666666667	15	1	15	0.0	0	0.3269491565784758	0.7211371622793014	0.6680818547658814	0.8948331796195497	0.7087209960211194	0.8980637429319347	0.8731708675211469	0.852669967856494	0	0	0.0	0.03535151077176763	0.03535151077176763
3216	0.0884423897388159	0.009727448293285637	0.009422278354250172	0.7488294751006341	-1	0	0	0.2	2	0.9230769230769231	12	1.0	0.9230769230769231	14	12	0	0	0	0.06666666666666667	15	1	15	0.0	0.14285714285714285	0.3481971030854899	0.8938713387412879	0.6450592090260672	0.8863872863814474	0.689980170946503	0.9338033311020966	0.9127474830717902	0.9069796159287873	0	0	0.0	0.009422278354250172	0.009422278354250172
4433	0.09112949353825915	0.007885209032945404	0.0004114553651391422	0.6823631959020275	-1	0	0	0.2	2	0.9230769230769231	12	0.5357142857142857	0.9230769230769231	13	12	1	0	0	0.14285714285714285	14	2	15	0.0	0	0.3269491565784758	0.72801117742972	0.7215114246248809	0.9004200511338754	0.7489849075239609	0.9077269044969963	0.8731708675211469	0.8610712026467682	0	0	0.0	0.0004114553651391422	0.0004114553651391422
4059	0.10175927999503188	0.017531146902557252	0.01656857353326497	0.7505976128632472	-1	0	0	0.1	1	1.0	13	1.0	1.0	14	13	0	0	0	0.06666666666666667	15	1	15	0.0	0	0.3269491565784758	0.7211862735790332	0.7291115392155116	0.8447852553713223	0.6684570845182778	0.9152874649345865	0.8778686925201	0.8422236403388698	0	0	0.0	0.01656857353326497	0.01656857353326497
2017	0.06784135536486045	0.004796920712112448	0.003559939012058681	0.6355574934738779	-1	0	0	0.2	2	0.9230769230769231	12	0.3125	0.8461538461538461	12	11	2	0	0	0.3333333333333333	12	4	15	0.0	0.14285714285714285	0.4647077510655523	0.9671032469482085	0.2680342373437953	0.9092683548634282	0.5602132512191403	0.9083964836050767	0.9175305870994234	0.9346221543172365	0	0	0.0	0.003559939012058681	0.003559939012058681
4483	0.09937200264867324	0.03653159359029692	0.03532624115774663	0.7094644335313501	-1	0	0	0.1	1	1.0	13	1.0	1.0	14	13	0	0	0	0.06666666666666667	15	1	15	0.0	0	0.3269491565784758	0.7211371622793014	0.6680818547658814	0.8963060834681126	0.7087209960211194	0.9040264390500085	0.8731708675211469	0.8560970417417573	0	0	0.0	0.03532624115774663	0.03532624115774663
2649	0.05317493145640593	0.026341259287604134	0.02595370845720053	0.7455973076128839	-1	0	0	0.2	2	0.9230769230769231	12	0.38461538461538464	0.8461538461538461	13	11	1	0	0	0.23076923076923078	13	3	15	0.0	0.14285714285714285	0.8429784291422017	0.956848105253299	0.45139216349668665	0.8746203030990817	0.5785477520303928	0.8964414789659014	0.8910984794675586	0.9168186002745844	0	0	0.0	0.02595370845720053	0.02595370845720053
167	0.03148577237944038	0.0027458483216201367	-0.00233900224656748	0.9749667531317431	-1	0	0	0.4	4	0.6153846153846154	8	0.4166666666666667	0.6153846153846154	10	8	4	1	0	0.25	12	3	15	0.1	0	0.3202512340251212	0.876820697723626	0.6549875015533374	0.7174440455068626	0.7792785963541655	0.9605163963057812	0.9234376132388465	0.8837764310119013	1.0	0.1	0.0	-0.000233900224656748	-0.000233900224656748
1483	0.05240376768687597	0.026807170141525994	0.026049919275357377	0.7449350273798936	-1	0	0	0.2	2	0.9230769230769231	12	0.38461538461538464	0.8461538461538461	13	11	1	0	0	0.23076923076923078	13	3	15	0.0	0.14285714285714285	0.8429784291422017	0.956848105253299	0.45139216349668665	0.8746203030990817	0.5785477520303928	0.8964414789659014	0.8910984794675586	0.9168186002745844	0	0	0.0	0.026049919275357377	0.026049919275357377
1502	0.05572472776827515	0.021137599529828053	0.0192814750889462	0.7067627809414639	-1	0	0	0.2	2	0.9230769230769231	12	1.0	0.9230769230769231	13	12	1	0	0	0.06666666666666667	15	1	15	0.0	0.14285714285714285	0.8429784291422017	0.9517109999272119	0.5536898160543778	0.9067098719070263	0.619443307797051	0.887358171034246	0.8910984794675586	0.9198074552535765	0	0	0.0	0.0192814750889462	0.0192814750889462
72	0.012887782296646891	0.00046409403773094453	-0.00032976051278131146	0.9955463570117151	-1	0.25	1	0.5	5	0.5384615384615384	7	0.35714285714285715	0.23076923076923078	6	3	8	3	0	0.8571428571428571	6	7	15	0.17647058823529413	0.18181818181818182	0.7138096241796246	0.8403336524794871	0.41338920434941384	0.8004565386768372	0.7597330550555793	0.9558175059552673	0.9147665173938555	0.8850723993867626	0.5	0	0.0	-3.2976051278131146e-05	-3.2976051278131146e-05
1289	0.05029848010359839	0.012695109636723345	0.011051472829301051	0.6999305218480039	-1	0	0	0.3	3	0.7692307692307693	10	0.3125	0.6923076923076923	12	9	2	0	0	0.3333333333333333	4	12	15	0.0	0.18181818181818182	0.6810934986704033	0.967583719676402	0.6708914380818263	0.9217628023887312	0.6262042328404143	0.9219992071515064	0.9344420401708227	0.9414479571303976	0	0	0.0	0.011051472829301051	0.011051472829301051
4151	0.10101911567230044	0.04179813722225871	0.04095366855033396	0.6929733670975466	-1	0	0	0.1	1	1.0	13	1.0	1.0	14	13	0	0	0	0.06666666666666667	15	1	15	0.0	0	0.3269491565784758	0.7302264174974348	0.6680818547658814	0.897305129925211	0.7087209960211194	0.9136383436175797	0.8731708675211469	0.8630392147083178	0	0	0.0	0.04095366855033396	0.04095366855033396
1505	0.07936696888160318	0.030762407323178993	0.022872346239944566	0.6914923312623988	-1	0	0	0.1	1	1.0	13	1.0	1.0	14	13	0	0	0	0.06666666666666667	15	1	15	0.0	0	0.5194145389934867	0.9597421300638376	0.3703318899014865	0.8771157011428865	0.5456486403188533	0.8223460656214123	0.8895973485783637	0.9022982992989879	0	0	0.0	0.022872346239944566	0.022872346239944566
3630	0.0981773036562971	0.02053790862659176	0.013987590045973502	0.6935216023713816	-1	0	0	0.1	1	1.0	13	1.0	1.0	14	13	0	0	0	0.06666666666666667	15	1	15	0.0	0	0.3269491565784758	0.7019929986323337	0.7291115392155116	0.856716302941609	0.6858915294216441	0.8907445963698588	0.8731708675211469	0.8293676150532485	0	0	0.0	0.013987590045973502	0.013987590045973502
2297	0.05367370332406684	0.02692039538778861	0.026480699631466004	0.7415010258548771	-1	0	0	0.2	2	0.9230769230769231	12	0.38461538461538464	0.8461538461538461	13	11	1	0	0	0.23076923076923078	13	3	15	0.0	0.14285714285714285	0.8429784291422017	0.956848105253299	0.45139216349668665	0.8746203030990817	0.5785477520303928	0.8964414789659014	0.8910984794675586	0.9168186002745844	0	0	0.0	0.026480699631466004	0.026480699631466004
1871	0.053344521136088695	0.026647013778593267	0.025856327417642665	0.750914134183586	-1	0	0	0.2	2	0.9230769230769231	12	0.38461538461538464	0.8461538461538461	13	11	1	0	0	0.23076923076923078	13	3	15	0.0	0.14285714285714285	0.8429784291422017	0.956848105253299	0.45139216349668665	0.8746203030990817	0.5785477520303928	0.8964414789659014	0.8910984794675586	0.9168186002745844	0	0	0.0	0.025856327417642665	0.025856327417642665
273	0.007501857981587493	0.0013902267474531227	0.0013773120471452058	0.9436492773927291	-1	0	0	0.25	2	0.9	9	0.5454545454545454	0.4	5	4	6	0	0	0.18181818181818182	2	11	12	0.0	0	0.7600582607571089	0.5596901308202175	0.864701213739665	0.906169142870417	0.35064967826799026	0.7042959535310547	0.9018670266423274	0.7549443617911122	0	0	0.0	0.0013773120471452058	0.0013773120471452058
4478	0.10415208164289395	0.039259113891748305	0.029875478930353937	0.7158881928810448	-1	0	0	0.1	1	1.0	13	1.0	1.0	14	13	0	0	0	0.06666666666666667	15	1	15	0.0	0	0.3269491565784758	0.7211371622793014	0.6680818547658814	0.8948331796195497	0.7087209960211194	0.8981074532170653	0.8731708675211469	0.8526899644936907	0	0	0.0	0.029875478930353937	0.029875478930353937
4139	0.10298085515556145	0.04049036379808283	0.04039242481456349	0.6975522224398438	-1	0	0	0.1	1	1.0	13	1.0	1.0	14	13	0	0	0	0.06666666666666667	15	1	15	0.0	0	0.3269491565784758	0.7302264174974348	0.6680818547658814	0.897305129925211	0.7087209960211194	0.9136383436175797	0.8731708675211469	0.8630392147083178	0	0	0.0	0.04039242481456349	0.04039242481456349
1995	0.09864805775925169	0.024440375405556714	-0.005330355841669379	0.6419585754511399	-1	0	0	0.1	1	1.0	13	1.0	1.0	14	13	0	0	0	0.06666666666666667	15	1	15	0.0	0	0.30867975924554364	0.7596452040627681	0.6680818547658814	0.8831377604639011	0.7489849075239609	0.9385479888326043	0.8935841179407267	0.8772274359336604	0	0	0.0	-0.000533035584166938	-0.000533035584166938
1730	0.05372658259835672	0.025918058772702937	0.025101108625993008	0.7491652855350217	-1	0	0	0.2	2	0.9230769230769231	12	0.38461538461538464	0.8461538461538461	13	11	1	0	0	0.23076923076923078	13	3	15	0.0	0.14285714285714285	0.8429784291422017	0.956848105253299	0.45139216349668665	0.8746203030990817	0.5785477520303928	0.8964414789659014	0.8910984794675586	0.9168186002745844	0	0	0.0	0.025101108625993008	0.025101108625993008
2260	0.057343779989984474	0.01922626459775701	0.016187094155245833	0.7218251205597965	-1	0	0	0.3	3	0.7692307692307693	10	0.38461538461538464	0.7692307692307693	12	10	2	2	0	0.23076923076923078	3	13	15	0.3333333333333333	0	0.46029487162891175	0.9599682141931749	0.6363831486503452	0.9243040520540197	0.619443307797051	0.869492488045955	0.9124976414538415	0.9258993053946339	0.5416666666666666	0.25	0.0	0.016187094155245833	0.016187094155245833
4534	0.09957065599913582	0.024678950587796115	0.023194135185833256	0.7220434162103709	-1	0	0	0.1	1	1.0	13	1.0	1.0	14	13	0	0	0	0.06666666666666667	15	1	15	0.0	0	0.3269491565784758	0.7302264174974348	0.6680818547658814	0.897305129925211	0.7087209960211194	0.9136383436175797	0.8731708675211469	0.8630392147083178	0	0	0.0	0.023194135185833256	0.023194135185833256
3901	0.09925237167959014	0.030563228504057283	0.028143623140596007	0.7163885431628265	-1	0	0	0.1	1	1.0	13	1.0	1.0	14	13	0	0	0	0.06666666666666667	15	1	15	0.0	0	0.3269491565784758	0.7211371622793014	0.6680818547658814	0.8948331796195497	0.7087209960211194	0.8980637429319347	0.8731708675211469	0.852669967856494	0	0	0.0	0.028143623140596007	0.028143623140596007
509	0.04726697403536804	0.004462563584741744	0.0018113331494741332	0.9151556800935426	-1	0	0	0.2	2	0.8461538461538461	11	0.4166666666666667	0.7692307692307693	11	10	3	0	0	1.0	6	6	15	0.0	0.2	0.4628420048114899	0.919618236337441	0.565441207939553	0.9452548887512021	0.7340207761594313	0.9168669220176766	0.9318395219932111	0.9283857002349307	0	0	0.0	0.0018113331494741332	0.0018113331494741332
2599	0.03792533391087888	0.002514374378434081	0.002512008393136217	0.9836688241235181	-1	0	0	0.4	4	0.6153846153846154	8	0.3333333333333333	0.5384615384615384	9	7	5	2	0	0.5555555555555556	9	5	15	0.16666666666666666	0	0.4628420048114899	0.9599671815102436	0.3703318899014865	0.9362964138518508	0.6997786568614573	0.9341894463282152	0.9300220790894886	0.9447610264941707	0.6111111111111112	0.1111111111111111	0.0	0.002512008393136217	0.002512008393136217
330	0.04497708604557608	0.010759045609929794	0.007293072853548672	0.97633626170196	-1	0	0	0.3	3	0.7692307692307693	10	0.38461538461538464	0.7692307692307693	11	10	3	0	0	0.23076923076923078	13	3	15	0.0	0	0.3338307789721831	0.9188755886211508	0.5928437395925867	0.7480318920970787	0.7792785963541655	0.9496554286019412	0.8731708675211469	0.8957471934199877	0	0	0.0	0.007293072853548672	0.007293072853548672
4021	0.09877805121055727	0.03316554912208989	0.025568581425328196	0.7135351654003546	-1	0	0	0.1	1	1.0	13	1.0	1.0	13	13	1	0	0	0.06666666666666667	15	1	15	0.0	0	0.3269491565784758	0.7070371992675398	0.7367116538061423	0.877220497680562	0.7489849075239609	0.8946750798919176	0.8731708675211469	0.8405427788209762	0	0	0.0	0.025568581425328196	0.025568581425328196
3762	0.09731387128990035	0.006728977467639887	-0.006556400974947939	0.8079718113907137	-1	0	0	0.1	1	1.0	13	1.0	1.0	14	13	0	0	0	0.06666666666666667	15	1	15	0.0	0	0.23811182844909848	0.8009000077978323	0.6222523994975125	0.8432276175172548	0.6492017188768898	0.9614060111577327	0.9038071720632103	0.8905680925047418	0	0	0.0	-0.0006556400974947939	-0.0006556400974947939
1222	0.048873522185749294	0.023575962098411608	0.0202122870153763	0.7307098312187843	-1	0	0	0.3	3	0.7692307692307693	10	0.38461538461538464	0.7692307692307693	13	10	1	0	0	0.23076923076923078	13	3	15	0.0	1.0	0.8429784291422017	0.9582805729590542	0.5536898160543778	0.9165404863827132	0.6205034371225452	0.8769788643419529	0.8910984794675586	0.9240142502398445	0	0	0.0	0.0202122870153763	0.0202122870153763
4812	0.10317378599908535	0.04002444050286548	0.030046432672336167	0.7122723667027617	-1	0	0	0.1	1	1.0	13	1.0	1.0	14	13	0	0	0	0.06666666666666667	15	1	15	0.0	0	0.3269491565784758	0.7211371622793014	0.6680818547658814	0.8948331796195497	0.7087209960211194	0.8980637429319347	0.8731708675211469	0.852669967856494	0	0	0.0	0.030046432672336167	0.030046432672336167
4434	0.10105216444192071	0.037138469927811835	0.02004905429690863	0.7239821553497392	-1	0	0	0.1	1	1.0	13	1.0	1.0	14	13	0	0	0	0.06666666666666667	15	1	15	0.0	0	0.3269491565784758	0.7302264174974348	0.6680818547658814	0.897305129925211	0.6492178831421069	0.9328985054358686	0.8495354076871476	0.8734520384007718	0	0	0.0	0.02004905429690863	0.02004905429690863
4591	0.10109667363863184	0.03426829033401252	0.02947939044040974	0.721896203158074	-1	0	0	0.1	1	1.0	13	1.0	1.0	14	13	0	0	0	0.06666666666666667	15	1	15	0.0	0	0.3269491565784758	0.7302264174974348	0.6680818547658814	0.897305129925211	0.7087209960211194	0.9136383436175797	0.8731708675211469	0.8630392147083178	0	0	0.0	0.02947939044040974	0.02947939044040974
1715	0.04586092166157279	0.001995486189763196	0.00012624859641177804	0.7851049790051625	-1	0	0	0.3	3	0.7692307692307693	10	0.2727272727272727	0.7692307692307693	12	10	2	0	0	0.45454545454545453	11	5	15	0.0	0.5	0.6330358755262206	0.9579043469298427	0.4108620266990866	0.8983830053904341	0.5806610291024695	0.923776526550517	0.9016865741942997	0.9308399062474126	0	0	0.0	0.00012624859641177804	0.00012624859641177804
2914	0.06703378784356558	0.026977605482416258	0.026671203896416983	0.7141399986376396	-1	0	0	0.3	3	0.7692307692307693	10	0.38461538461538464	0.7692307692307693	12	10	2	2	0	0.23076923076923078	3	13	15	0.3333333333333333	0	0.46029487162891175	0.962545592894315	0.5536898160543778	0.9466272632229072	0.619443307797051	0.8574066606053413	0.9124976414538415	0.9333085633003865	0.5416666666666666	0.25	0.0	0.026671203896416983	0.026671203896416983
622	0.04079432177526525	0.011164359096572526	0.004329819279373519	0.9394984478632391	-1	0	0	0.3	3	0.6923076923076923	9	0.2777777777777778	0.5384615384615384	8	7	6	0	0	0.6666666666666666	9	6	15	0.0	0.18181818181818182	0.564840810170866	0.860768773434587	0.518963585391603	0.717280914750412	0.7425276670664465	0.8746204387556686	0.8565135272365855	0.8270767071148092	0	0	0.0	0.004329819279373519	0.004329819279373519
88	0.036111760309201664	0.0016666680188299617	-0.0015009870397636803	0.9510547271744849	-1	0	0	0.3	3	0.7692307692307693	10	0.234375	0.6923076923076923	10	9	4	2	0	1.0	8	8	15	0.18181818181818182	0.2	0.30531426100408393	0.9206289589986707	0.5099738092756307	0.8602408437579444	0.22721410431955116	0.9511881653659722	0.9241856813353915	0.9177869672190301	0.55	0	0.0	-0.00015009870397636802	-0.00015009870397636802
3314	0.09812692154677871	0.0400719510536179	0.035910406155680835	0.6951951424811945	-1	0	0	0.1	1	1.0	13	1.0	1.0	14	13	0	0	0	0.06666666666666667	15	1	15	0.0	0	0.3269491565784758	0.7211371622793014	0.6680818547658814	0.8948331796195497	0.7087209960211194	0.8980637429319347	0.8731708675211469	0.852669967856494	0	0	0.0	0.035910406155680835	0.035910406155680835
4879	0.10232844052634665	0.044245037209449944	0.030119922642063344	0.700346044003848	-1	0	0	0.1	1	1.0	13	1.0	1.0	14	13	0	0	0	0.06666666666666667	15	1	15	0.0	0	0.3269491565784758	0.7211371622793014	0.6680818547658814	0.8948331796195497	0.7087209960211194	0.8980637429319347	0.8731708675211469	0.852669967856494	0	0	0.0	0.030119922642063344	0.030119922642063344
3507	0.10406667413040614	0.0465224113770611	0.036773002291554	0.6923330523549338	-1	0	0	0.1	1	1.0	13	1.0	1.0	14	13	0	0	0	0.06666666666666667	15	1	15	0.0	0	0.3269491565784758	0.7211371622793014	0.6680818547658814	0.8948331796195497	0.7087209960211194	0.8980637429319347	0.8731708675211469	0.852669967856494	0	0	0.0	0.036773002291554	0.036773002291554
4108	0.10042315482188359	0.042277539398192655	0.03425726673993119	0.714622360355875	-1	0	0	0.1	1	1.0	13	1.0	1.0	14	13	0	0	0	0.06666666666666667	15	1	15	0.0	0	0.3269491565784758	0.7211371622793014	0.6680818547658814	0.8948331796195497	0.7087209960211194	0.8980637429319347	0.8731708675211469	0.852669967856494	0	0	0.0	0.03425726673993119	0.03425726673993119
3990	0.10220648688947909	0.010869876595150003	0.009772293548524552	0.7447238735658385	-1	0	0	0.1	1	1.0	13	1.0	1.0	14	13	0	0	0	0.06666666666666667	15	1	15	0.0	0	0.30867975924554364	0.7398394024566681	0.6808417800580189	0.815566439947102	0.6089378073740482	0.9349429640796885	0.8778686925201	0.8497084556162547	0	0	0.0	0.009772293548524552	0.009772293548524552
2818	0.08968348674157901	0.011135259608756458	-0.005757620156191536	0.670352532078553	-1	0	0	0.2	2	0.9230769230769231	12	1.0	0.9230769230769231	14	12	0	0	0	0.06666666666666667	15	1	15	0.0	0.14285714285714285	0.3481971030854899	0.888345471660039	0.6984887788850667	0.905767676708747	0.6684570845182778	0.9250082632788795	0.8901849316135875	0.9074703563130129	0	0	0.0	-0.0005757620156191536	-0.0005757620156191536
2088	0.06319916336127372	0.012268405605870043	0.006090965013603291	0.6172266532023076	-1	0	0	0.2	2	0.9230769230769231	12	0.38461538461538464	0.8461538461538461	13	11	1	0	0	0.23076923076923078	13	3	15	0.0	0.14285714285714285	0.8765324941173975	0.9643103001327915	0.45139216349668665	0.8746203030990817	0.5785477520303928	0.8964414789659014	0.8910984794675586	0.9217065845403994	0	0	0.0	0.006090965013603291	0.006090965013603291
582	0.05274302711601404	0.015668379503174557	0.014392926633341309	0.8183209348731543	-1	0	0	0.3	3	0.7692307692307693	10	0.3125	0.7692307692307693	10	10	4	2	0	0.3333333333333333	4	12	15	0.16666666666666666	0	0.39887264014412993	0.9573273258882605	0.5323713087600842	0.9462869087427168	0.6596109823292542	0.8517953931999686	0.9124976414538415	0.9293059146736282	0.55	0.1	0.0	0.014392926633341309	0.014392926633341309
2820	0.051459391159021754	0.004452588106617689	0.001500767488010109	0.5928519333469979	-1	0	0	0.3	3	0.7692307692307693	10	0.38461538461538464	0.7692307692307693	11	10	3	2	0	0.23076923076923078	3	13	15	0.2222222222222222	0	0.23382390671940576	0.9494456291367631	0.7714766667763744	0.9294005421724022	0.680265804673281	0.8886379317668833	0.9435987136480268	0.9261556698923665	0.5454545454545454	0.2727272727272727	0.0	0.001500767488010109	0.001500767488010109
2372	0.0534604189485569	0.026674332138452033	0.025875741082271492	0.7509745183342517	-1	0	0	0.2	2	0.9230769230769231	12	0.38461538461538464	0.8461538461538461	13	11	1	0	0	0.23076923076923078	13	3	15	0.0	0.14285714285714285	0.8429784291422017	0.956848105253299	0.45139216349668665	0.8746203030990817	0.5785477520303928	0.8964414789659014	0.8910984794675586	0.9168186002745844	0	0	0.0	0.025875741082271492	0.025875741082271492
1429	0.052771360287347996	0.02859928285951052	0.02814418655422546	0.7373810536744467	-1	0	0	0.2	2	0.9230769230769231	12	0.38461538461538464	0.8461538461538461	13	11	1	0	0	0.23076923076923078	13	3	15	0.0	0.14285714285714285	0.8429784291422017	0.956848105253299	0.45139216349668665	0.8746203030990817	0.5785477520303928	0.8964414789659014	0.8910984794675586	0.9168186002745844	0	0	0.0	0.02814418655422546	0.02814418655422546
3171	0.04814573338329167	0.005894204863707027	0.0011206608459387649	0.9778581697904204	-1	0	0	0.2	2	0.9230769230769231	12	0.25	0.8461538461538461	13	11	1	0	0	0.6	10	6	15	0.0	0.14285714285714285	0.42862926536374024	0.9334165378384168	0.6192137720671897	0.9254989533310596	0.8469428784017966	0.9642671003766986	0.9345884646019293	0.9436622709835656	0	0	0.0	0.0011206608459387649	0.0011206608459387649
4786	0.102160907800074	0.02535212365262946	0.025106387683334678	0.7323744914641372	-1	0	0	0.1	1	1.0	13	1.0	1.0	14	13	0	0	0	0.06666666666666667	15	1	15	0.0	0	0.3269491565784758	0.7302264174974348	0.6680818547658814	0.897305129925211	0.7087209960211194	0.9136383436175797	0.8731708675211469	0.8630392147083178	0	0	0.0	0.025106387683334678	0.025106387683334678
4078	0.09785381191643568	0.03243423224580966	0.03237762107677558	0.733311018492673	-1	0	0	0.1	1	1.0	13	1.0	1.0	14	13	0	0	0	0.06666666666666667	15	1	15	0.0	0	0.3269491565784758	0.7019929986323337	0.7291115392155116	0.856716302941609	0.6858915294216441	0.8907445963698588	0.8731708675211469	0.8293676150532485	0	0	0.0	0.03237762107677558	0.03237762107677558
75	0.049654483214891784	0.011356794368883974	0.0029556083723627376	0.8457946025061431	-1	0	0	0.2	2	0.8461538461538461	11	0.2727272727272727	0.8461538461538461	13	11	1	0	0	0.45454545454545453	11	5	15	0.0	0	0.8760707046391975	0.9223272376404107	0.3285774962362007	0.9228170336519272	0.38136142942459905	0.9384970857963806	0.9581255809079664	0.9282611684919436	0	0	0.0	0.0029556083723627376	0.0029556083723627376
2536	0.06220678907053106	0.029341192469952797	0.029204665034200994	0.7092501011021564	-1	0	0	0.3	3	0.7692307692307693	10	0.38461538461538464	0.7692307692307693	12	10	2	1	0	0.23076923076923078	3	13	15	0.16666666666666666	0	0.7648721328403096	0.9607797076252164	0.5536898160543778	0.9281151843283179	0.619443307797051	0.8582603881141748	0.8910984794675586	0.9254759220728955	1.0	0.25	0.0	0.029204665034200994	0.029204665034200994
1813	0.06135310923295488	0.011680325246800285	0.009562253581885198	0.7267129151880876	-1	0	0	0.2	2	0.9230769230769231	12	1.0	0.9230769230769231	14	12	0	0	0	0.06666666666666667	15	1	15	0.0	0.14285714285714285	0.8597554616297997	0.9556926784414187	0.4108620266990866	0.8692711446059611	0.5806610291024695	0.9026939024246963	0.8910984794675586	0.916657810918841	0	0	0.0	0.009562253581885198	0.009562253581885198
1065	0.05563470159140278	0.018282804548977558	0.018273069762115176	0.7874613288318554	-1	0	0	0.3	3	0.7692307692307693	10	0.38461538461538464	0.7692307692307693	12	10	2	2	0	0.23076923076923078	3	13	15	0.3333333333333333	0	0.26942459693405224	0.9511392860401565	0.5536898160543778	0.9486029616327528	0.619443307797051	0.8406592843903984	0.923290132931609	0.925238334108162	0.5416666666666666	0.25	0.0	0.018273069762115176	0.018273069762115176
4129	0.09677231918348349	0.026346333194639037	0.014076340466964522	0.7005777244981071	-1	0	0	0.1	1	1.0	13	0.5357142857142857	0.9230769230769231	13	12	1	0	0	0.14285714285714285	2	14	15	0.0	0	0.3269491565784758	0.7086897626185973	0.7215114246248809	0.8557860240799273	0.7033259743250103	0.8960683271344458	0.8731708675211469	0.8331351152699957	0	0	0.0	0.014076340466964522	0.014076340466964522
1834	0.053625327607021885	0.02810279627012639	0.027267165695448972	0.7460999174766	-1	0	0	0.2	2	0.9230769230769231	12	0.38461538461538464	0.8461538461538461	13	11	1	0	0	0.23076923076923078	13	3	15	0.0	0.14285714285714285	0.8429784291422017	0.956848105253299	0.45139216349668665	0.8746203030990817	0.5785477520303928	0.8964414789659014	0.8910984794675586	0.9168186002745844	0	0	0.0	0.027267165695448972	0.027267165695448972
774	0.035987626708127475	0.0011713705041498188	0.0011709662626018138	0.9647339031328611	-1	0	0	0.4	4	0.6153846153846154	8	0.46875	0.38461538461538464	6	5	8	1	0	0.5	8	4	15	0.05263157894736842	0	0.6345829408462667	0.9464703308818097	0.5435218503850295	0.8235920591461506	0.2586123239370702	0.9654989278286561	0.9586568185665534	0.9296730647674976	1.0	0.5	0.0	0.0011709662626018138	0.0011709662626018138
4443	0.10282292172525749	0.04835292291856811	0.039326801507992816	0.7003036892319741	-1	0	0	0.1	1	1.0	13	1.0	1.0	14	13	0	0	0	0.06666666666666667	15	1	15	0.0	0	0.3269491565784758	0.7211371622793014	0.6680818547658814	0.8948331796195497	0.7087209960211194	0.8980637429319347	0.8731708675211469	0.852669967856494	0	0	0.0	0.039326801507992816	0.039326801507992816
3966	0.10045036198999109	0.03868796059741121	0.03702928004617043	0.7137755675783364	-1	0	0	0.1	1	1.0	13	1.0	1.0	14	13	0	0	0	0.06666666666666667	15	1	15	0.0	0	0.3269491565784758	0.7211371622793014	0.6680818547658814	0.8963060834681126	0.7312907245684035	0.8979786897976364	0.8731708675211469	0.8532894827902463	0	0	0.0	0.03702928004617043	0.03702928004617043
3445	0.07014202048961521	0.01235507825730399	0.007467350789727973	0.772333831353643	-1	0	0	0.2	2	0.9230769230769231	12	0.5357142857142857	0.9230769230769231	13	12	1	1	0	0.14285714285714285	2	14	15	0.2	0	0.3269491565784758	0.9222039310975132	0.5536898160543778	0.9184921812951123	0.6569249579462837	0.9266605333087042	0.8780718923755617	0.9225183483591778	1.0	0.15384615384615385	0.0	0.007467350789727973	0.007467350789727973
4133	0.09769693576123205	0.012282428835764312	-0.002303869511443865	0.6704181456006021	-1	0	0	0.1	1	1.0	13	1.0	1.0	14	13	0	0	0	0.06666666666666667	15	1	15	0.0	0	0.3269491565784758	0.706677360634401	0.6680818547658814	0.8522561574816736	0.6795525663887221	0.9010714267806815	0.8731708675211469	0.8339149680862826	0	0	0.0	-0.00023038695114438652	-0.00023038695114438652
3239	0.062040578640678995	0.02453556071817367	0.024528360326322052	0.7534859457276926	-1	0	0	0.3	3	0.7692307692307693	10	0.38461538461538464	0.7692307692307693	12	10	2	2	0	0.23076923076923078	3	13	15	0.3333333333333333	0	0.46029487162891175	0.962545592894315	0.5536898160543778	0.9466272632229072	0.619443307797051	0.8574066606053413	0.9124976414538415	0.9333085633003865	0.5416666666666666	0.25	0.0	0.024528360326322052	0.024528360326322052
2837	0.05338367797073655	0.02444459393351437	-0.014183181422269427	0.7599538884383403	-1	0	0	0.2	2	0.9230769230769231	12	0.3125	0.8461538461538461	13	11	1	0	0	0.3333333333333333	12	4	15	0.0	0.14285714285714285	0.7533639076060338	0.9483400413226931	0.45139216349668665	0.8826699291916973	0.541878750407888	0.912669070586892	0.8910984794675586	0.9187054327394665	0	0	0.0	-0.0014183181422269427	-0.0014183181422269427
2175	0.05422562940963283	0.02901234708607009	0.02869841288523489	0.7348799546356928	-1	0	0	0.2	2	0.9230769230769231	12	0.38461538461538464	0.8461538461538461	13	11	1	0	0	0.23076923076923078	13	3	15	0.0	0.14285714285714285	0.8429784291422017	0.956848105253299	0.45139216349668665	0.8746203030990817	0.5785477520303928	0.8964414789659014	0.8910984794675586	0.9168186002745844	0	0	0.0	0.02869841288523489	0.02869841288523489
1209	0.05506518801956184	0.020816243510909316	0.01928638426808565	0.7110990050652306	-1	0	0	0.2	2	0.9230769230769231	12	1.0	0.9230769230769231	13	12	1	0	0	0.06666666666666667	15	1	15	0.0	0.14285714285714285	0.8429784291422017	0.9517109999272119	0.5536898160543778	0.9067098719070263	0.619443307797051	0.890575849632632	0.8910984794675586	0.9206053777276896	0	0	0.0	0.01928638426808565	0.01928638426808565
1588	0.05311893564289219	0.026098130294360432	0.02501794688472728	0.7496906338165632	-1	0	0	0.2	2	0.9230769230769231	12	0.38461538461538464	0.8461538461538461	13	11	1	0	0	0.23076923076923078	13	3	15	0.0	0.14285714285714285	0.8429784291422017	0.956848105253299	0.45139216349668665	0.8746203030990817	0.5785477520303928	0.8964414789659014	0.8910984794675586	0.9168186002745844	0	0	0.0	0.02501794688472728	0.02501794688472728
29	0.0006466966418639732	4.668882940733647e-05	4.655621483708395e-05	0.9872288276022633	-1	0	0	0.8	4	0.2	1	0.5833333333333334	0.2	3	1	3	1	0	0.75	3	4	7	0.125	0.5	0.24494436544982462	0.9740361868063434	0.8338737195364988	0.9263972541039409	0.34668206500673693	0.7726980984342394	0.9547473874922557	0.9213132224909489	1.0	0.6666666666666666	0.0	4.655621483708395e-05	4.655621483708395e-05
2046	0.05875529239707421	0.0206771879709517	0.020652671378469326	0.7330359209842201	-1	0	0	0.2	2	0.9230769230769231	12	0.5357142857142857	0.8461538461538461	13	11	1	0	0	0.14285714285714285	14	2	15	0.0	0.14285714285714285	0.8429784291422017	0.9617922387420873	0.45139216349668665	0.8708854196100436	0.619443307797051	0.9096123387949082	0.8910984794675586	0.9228104837682276	0	0	0.0	0.020652671378469326	0.020652671378469326
510	0.03609251798325721	0.004276987606846999	-0.0023100439558165907	0.9774489520056209	-1	0.25	1	0.4	4	0.7692307692307693	10	0.38461538461538464	0.7692307692307693	14	10	0	0	0	0.23076923076923078	13	3	15	0.0	1.0	0.8096917125161818	0.9222549627544463	0.5819417618218289	0.9416746181035935	0.39217053282809655	0.9165026429272626	0.9001994131206572	0.9275905185863871	0	0	0.0	-0.00023100439558165908	-0.00023100439558165908
3416	0.0940588803872403	0.028829661259932603	0.02311764279751653	0.7323111585624269	-1	0	0	0.1	1	1.0	13	1.0	1.0	14	13	0	0	0	0.06666666666666667	15	1	15	0.0	0	0.3269491565784758	0.7211862735790332	0.6680818547658814	0.9112863573188478	0.6684570845182778	0.9152874649345865	0.8778686925201	0.8683662980430317	0	0	0.0	0.02311764279751653	0.02311764279751653
2067	0.053760531597420176	0.026882377422109954	0.02613955572669171	0.7493013047525836	-1	0	0	0.2	2	0.9230769230769231	12	0.38461538461538464	0.8461538461538461	13	11	1	0	0	0.23076923076923078	13	3	15	0.0	0.14285714285714285	0.8429784291422017	0.956848105253299	0.45139216349668665	0.8746203030990817	0.5785477520303928	0.8964414789659014	0.8910984794675586	0.9168186002745844	0	0	0.0	0.02613955572669171	0.02613955572669171
4490	0.08758824024490865	0.010193209362231751	-0.009527489590020808	0.6984963074271835	-1	0	0	0.1	1	1.0	12	1.0	1.0	13	12	0	0	0	0.07142857142857142	14	1	14	0.0	0	0.3269491565784758	0.7653407199037989	0.4321484557106349	0.8866688270065822	0.6309754343690451	0.9356098058710854	0.9038071720632103	0.8778107899575534	0	0	0.0	-0.0009527489590020809	-0.0009527489590020809
1098	0.054915041700151324	0.026164417917927	-0.015545945540128227	0.7683645145569006	-1	0	0	0.3	3	0.7692307692307693	10	0.5357142857142857	0.7692307692307693	13	10	1	0	0	0.14285714285714285	14	2	15	0.0	0.14285714285714285	0.7201339661726381	0.9565815514516384	0.6663167430184	0.9270802242778832	0.619443307797051	0.9119063751194346	0.8944955613732992	0.934467644190532	0	0	0.0	-0.0015545945540128227	-0.0015545945540128227
1754	0.052730817261758954	0.027957260248138875	0.027645133515963476	0.7392693663815542	-1	0	0	0.2	2	0.9230769230769231	12	0.38461538461538464	0.8461538461538461	13	11	1	0	0	0.23076923076923078	13	3	15	0.0	0.14285714285714285	0.8429784291422017	0.956848105253299	0.45139216349668665	0.8746203030990817	0.5785477520303928	0.8964414789659014	0.8910984794675586	0.9168186002745844	0	0	0.0	0.027645133515963476	0.027645133515963476
1221	0.05505088974839224	0.020956639885756075	0.019221081991321495	0.7069757393263285	-1	0	0	0.2	2	0.9230769230769231	12	1.0	0.9230769230769231	13	12	1	0	0	0.06666666666666667	15	1	15	0.0	0.14285714285714285	0.8429784291422017	0.9517109999272119	0.5536898160543778	0.9067098719070263	0.619443307797051	0.887358171034246	0.8910984794675586	0.9198074552535765	0	0	0.0	0.019221081991321495	0.019221081991321495
2827	0.09802086385725763	0.03614467725409246	0.03499062326285738	0.7196235828291078	-1	0	0	0.1	1	1.0	13	1.0	1.0	14	13	0	0	0	0.06666666666666667	15	1	15	0.0	0	0.3269491565784758	0.7302264174974348	0.6680818547658814	0.897305129925211	0.7087209960211194	0.9136383436175797	0.8731708675211469	0.8630392147083178	0	0	0.0	0.03499062326285738	0.03499062326285738
2425	0.06523687585492373	0.030081576572093316	0.03008090906204924	0.7224623293204915	-1	0	0	0.3	3	0.7692307692307693	10	0.38461538461538464	0.7692307692307693	12	10	2	2	0	0.23076923076923078	3	13	15	0.3333333333333333	0	0.46029487162891175	0.962545592894315	0.5536898160543778	0.9466272632229072	0.619443307797051	0.8574066606053413	0.9124976414538415	0.9333085633003865	0.5416666666666666	0.25	0.0	0.03008090906204924	0.03008090906204924
2206	0.05223249651676302	0.027341878811783987	0.026531884831615053	0.7426994583500508	-1	0	0	0.2	2	0.9230769230769231	12	0.38461538461538464	0.8461538461538461	13	11	1	0	0	0.23076923076923078	13	3	15	0.0	0.14285714285714285	0.8429784291422017	0.956848105253299	0.45139216349668665	0.8746203030990817	0.5785477520303928	0.8964414789659014	0.8910984794675586	0.9168186002745844	0	0	0.0	0.026531884831615053	0.026531884831615053
2048	0.053110246867624306	0.025849735658718107	0.02502175653674429	0.7500842035264736	-1	0	0	0.2	2	0.9230769230769231	12	0.38461538461538464	0.8461538461538461	13	11	1	0	0	0.23076923076923078	13	3	15	0.0	0.14285714285714285	0.8429784291422017	0.956848105253299	0.45139216349668665	0.8746203030990817	0.5785477520303928	0.8964414789659014	0.8910984794675586	0.9168186002745844	0	0	0.0	0.02502175653674429	0.02502175653674429
1537	0.032617671091668445	0.011663961730877276	-0.011659651082167618	0.9051973435399758	-1	0	0	0.3	3	0.7692307692307693	10	0.2727272727272727	0.6923076923076923	12	9	2	0	0	0.45454545454545453	11	5	15	0.0	0.4444444444444444	0.5159582058225063	0.9512060659080769	0.366563201432262	0.8783599882328991	0.5806610291024695	0.918404606941631	0.9016865741942997	0.9209986409933887	0	0	0.0	-0.0011659651082167619	-0.0011659651082167619
4698	0.1024485119169553	0.047130161956068554	0.018415087674041163	0.6973264586636698	-1	0	0	0.1	1	1.0	13	1.0	1.0	14	13	0	0	0	0.06666666666666667	15	1	15	0.0	0	0.3269491565784758	0.7211371622793014	0.6680818547658814	0.8963060834681126	0.7087209960211194	0.9040264390500085	0.8731708675211469	0.8560970417417573	0	0	0.0	0.018415087674041163	0.018415087674041163
4535	0.10140238707636315	0.03712055357917184	0.027647602775407388	0.7223390518530649	-1	0	0	0.1	1	1.0	13	1.0	1.0	14	13	0	0	0	0.06666666666666667	15	1	15	0.0	0	0.3269491565784758	0.7211371622793014	0.6680818547658814	0.8948331796195497	0.7087209960211194	0.8980637429319347	0.8731708675211469	0.852669967856494	0	0	0.0	0.027647602775407388	0.027647602775407388
4852	0.09564672459217642	0.026897568848084367	0.025375626952964355	0.7212464038655071	-1	0	0	0.1	1	1.0	13	1.0	1.0	14	13	0	0	0	0.06666666666666667	15	1	15	0.0	0	0.3269491565784758	0.7302264174974348	0.6680818547658814	0.897305129925211	0.7087209960211194	0.9270379514785504	0.8731708675211469	0.8700973943462784	0	0	0.0	0.025375626952964355	0.025375626952964355
3172	0.07279041957151967	0.0030713113711463716	0.0010601474174708623	0.940282129968002	-1	0	0	0.1	1	1.0	13	0.3409090909090909	0.8461538461538461	11	11	3	0	0	0.36363636363636365	4	11	15	0.0	0	0.3338307789721831	0.9011674339087673	0.7369393462223763	0.9044466376616821	0.7489849075239609	0.954630766952878	0.9330467820142285	0.9242444067167028	0	0	0.0	0.0010601474174708623	0.0010601474174708623
3059	0.10554984896566194	0.030691607809293035	0.01917588021609035	0.7393320810905396	-1	0	0	0.1	1	1.0	13	1.0	1.0	14	13	0	0	0	0.06666666666666667	15	1	15	0.0	0	0.3269491565784758	0.7409816775845628	0.6680818547658814	0.9115094378578699	0.7188888625267091	0.9267045788510112	0.8879621817105178	0.8779836882903095	0	0	0.0	0.01917588021609035	0.01917588021609035
4324	0.10172318429889614	0.03914726363210925	0.03554651882470402	0.692159281478528	-1	0	0	0.1	1	1.0	13	1.0	1.0	14	13	0	0	0	0.06666666666666667	15	1	15	0.0	0	0.3269491565784758	0.7211371622793014	0.6680818547658814	0.8948331796195497	0.6492178831421069	0.9052804928661031	0.8495354076871476	0.8560473436602403	0	0	0.0	0.03554651882470402	0.03554651882470402
1740	0.0525597609059758	0.02680929998364481	0.026237044341349814	0.7435167499131592	-1	0	0	0.2	2	0.9230769230769231	12	0.38461538461538464	0.8461538461538461	13	11	1	0	0	0.23076923076923078	13	3	15	0.0	0.14285714285714285	0.8429784291422017	0.956848105253299	0.45139216349668665	0.8746203030990817	0.5785477520303928	0.8964414789659014	0.8910984794675586	0.9168186002745844	0	0	0.0	0.026237044341349814	0.026237044341349814
3563	0.09995864492391376	0.03718684506831614	0.03608984468848778	0.7209764708343868	-1	0	0	0.1	1	1.0	13	1.0	1.0	14	13	0	0	0	0.06666666666666667	15	1	15	0.0	0	0.3269491565784758	0.7302264174974348	0.6680818547658814	0.897305129925211	0.7087209960211194	0.9136383436175797	0.8731708675211469	0.8630392147083178	0	0	0.0	0.03608984468848778	0.03608984468848778
4261	0.10282870851064868	0.01997686363675612	0.014787973994090861	0.6908389254927483	-1	0	0	0.1	1	1.0	13	1.0	1.0	14	13	0	0	0	0.06666666666666667	15	1	15	0.0	0	0.30867975924554364	0.7398394024566681	0.6680818547658814	0.8893142883495266	0.6853878184433526	0.9358059653035927	0.8935841179407267	0.8739262872447126	0	0	0.0	0.014787973994090861	0.014787973994090861
914	0.053498407691731836	0.001219167502085664	-0.0008016169816055115	0.6412975302600732	-1	0	0	0.2	2	0.9230769230769231	12	0.5357142857142857	0.8461538461538461	13	11	1	0	0	0.14285714285714285	14	2	15	0.0	0.14285714285714285	0.7533639076060338	0.950114579172233	0.5804785640987516	0.9196919417227206	0.3264795838646354	0.9465244180795869	0.9345884646019293	0.9400749359529201	0	0	0.0	-8.016169816055115e-05	-8.016169816055115e-05
1572	0.05350191172683446	0.02904881063473574	0.028689367764570203	0.7337838470709677	-1	0	0	0.2	2	0.9230769230769231	12	0.38461538461538464	0.8461538461538461	13	11	1	0	0	0.23076923076923078	13	3	15	0.0	0.14285714285714285	0.8429784291422017	0.956848105253299	0.45139216349668665	0.8746203030990817	0.5785477520303928	0.8964414789659014	0.8910984794675586	0.9168186002745844	0	0	0.0	0.028689367764570203	0.028689367764570203
4121	0.09923447183095574	0.034394067938133065	0.03105435632072796	0.718839123181039	-1	0	0	0.1	1	1.0	13	1.0	1.0	14	13	0	0	0	0.06666666666666667	15	1	15	0.0	0	0.3269491565784758	0.7302264174974348	0.6680818547658814	0.897305129925211	0.7087209960211194	0.9270379514785504	0.8731708675211469	0.8700973943462784	0	0	0.0	0.03105435632072796	0.03105435632072796
4636	0.10068814868811266	0.037173430548395475	0.03673347853125959	0.7009564515531335	-1	0	0	0.1	1	1.0	13	1.0	1.0	14	13	0	0	0	0.06666666666666667	15	1	15	0.0	0	0.3269491565784758	0.7302264174974348	0.6680818547658814	0.897305129925211	0.7087209960211194	0.9136383436175797	0.8731708675211469	0.8630392147083178	0	0	0.0	0.03673347853125959	0.03673347853125959
3684	0.10223262777968131	0.04703163862249268	0.036281306168976526	0.6916478607559067	-1	0	0	0.1	1	1.0	13	1.0	1.0	14	13	0	0	0	0.06666666666666667	15	1	15	0.0	0	0.3269491565784758	0.7211371622793014	0.6680818547658814	0.8948331796195497	0.7087209960211194	0.8980637429319347	0.8731708675211469	0.852669967856494	0	0	0.0	0.036281306168976526	0.036281306168976526
1436	0.05212390060425554	0.024856509740507026	0.01905420158295979	0.7235835242516659	-1	0	0	0.2	2	0.9230769230769231	12	1.0	0.9230769230769231	13	12	1	0	0	0.06666666666666667	15	1	15	0.0	0.14285714285714285	0.8429784291422017	0.9525870659254786	0.5536898160543778	0.9052335968687637	0.619443307797051	0.8876883702512122	0.8910984794675586	0.9199353738434581	0	0	0.0	0.01905420158295979	0.01905420158295979
1016	0.05160459169371126	0.015657886949687505	0.014454929590635756	0.8201416353824147	-1	0	0	0.3	3	0.7692307692307693	10	0.3125	0.7692307692307693	10	10	4	2	0	0.3333333333333333	4	12	15	0.16666666666666666	0	0.39887264014412993	0.9573273258882605	0.5323713087600842	0.9462869087427168	0.6596109823292542	0.8517953931999686	0.9124976414538415	0.9293059146736282	0.55	0.1	0.0	0.014454929590635756	0.014454929590635756
2160	0.0530853761349543	0.027303245425373355	0.026453943171495863	0.7448328385768008	-1	0	0	0.2	2	0.9230769230769231	12	0.38461538461538464	0.8461538461538461	13	11	1	0	0	0.23076923076923078	13	3	15	0.0	0.14285714285714285	0.8429784291422017	0.956848105253299	0.45139216349668665	0.8746203030990817	0.5785477520303928	0.8964414789659014	0.8910984794675586	0.9168186002745844	0	0	0.0	0.026453943171495863	0.026453943171495863
4743	0.0990958850183	0.03635725942422268	0.03619288295701419	0.7254334901725618	-1	0	0	0.1	1	1.0	13	1.0	1.0	14	13	0	0	0	0.06666666666666667	15	1	15	0.0	0	0.3269491565784758	0.7302264174974348	0.6680818547658814	0.897305129925211	0.7087209960211194	0.9136383436175797	0.8731708675211469	0.8630392147083178	0	0	0.0	0.03619288295701419	0.03619288295701419
2587	0.029067857720066727	0.004035706173659953	-0.0030954827106415054	0.892385680129974	-1	0	0	0.4	4	0.6923076923076923	9	0.375	0.6153846153846154	12	8	2	0	0	0.4	10	4	15	0.0	0.3333333333333333	0.4937108246792426	0.9570862122069828	0.6429484064597817	0.9018012298045044	0.5767119266688949	0.9171474632353785	0.9246795291204357	0.9292638233352052	0	0	0.0	-0.00030954827106415055	-0.00030954827106415055
540	0.033514354540870046	0.0044189577818899975	0.0030886136509371267	0.9686103965308192	-1	0	0	0.3	3	0.6923076923076923	9	0.35714285714285715	0.6153846153846154	11	8	3	1	0	0.8571428571428571	6	7	15	0.14285714285714285	0.18181818181818182	0.5622798295903799	0.8823599415938383	0.5863260334139346	0.7630349529669832	0.7489849075239609	0.9430608094352034	0.880743820681983	0.8804995749178789	1.0	0.2727272727272727	0.0	0.0030886136509371267	0.0030886136509371267
1317	0.047577966396623504	0.022723997745865296	0.01880988117762424	0.7404983300126946	-1	0	0	0.2	2	0.9230769230769231	12	0.5357142857142857	0.8461538461538461	13	11	1	0	0	0.14285714285714285	14	2	15	0.0	0.14285714285714285	0.8429784291422017	0.9507798302507572	0.5536898160543778	0.9155392774252973	0.619443307797051	0.8859910892323929	0.8910984794675586	0.9216427124438937	0	0	0.0	0.01880988117762424	0.01880988117762424
436	0.043681015546244484	0.00385289046813985	0.0014206638522664887	0.6896186312146763	-1	0.25	1	0.4	4	0.6923076923076923	9	0.38461538461538464	0.6923076923076923	12	9	2	0	0	0.23076923076923078	13	3	15	0.0	1.0	0.6317913660632319	0.9306313816640319	0.6121723743498231	0.8396717619289463	0.5210183461471468	0.9555479370896509	0.9001994131206572	0.9198293025287135	0	0	0.0	0.0014206638522664887	0.0014206638522664887
1765	0.054380642172838646	0.01551031587052331	0.01484164663625736	0.6827399546172171	-1	0	0	0.3	3	0.7692307692307693	10	0.38461538461538464	0.7692307692307693	13	10	1	0	0	0.23076923076923078	13	3	15	0.0	1.0	0.8429784291422017	0.9577416537714077	0.45139216349668665	0.8959491010898878	0.541878750407888	0.9166660169451247	0.8910984794675586	0.9280572075874268	0	0	0.0	0.01484164663625736	0.01484164663625736
731	0.032499143331902666	0.008818093771605506	0.00872857502501575	0.9291003677361057	-1	0	0	0.3	3	0.7692307692307693	10	0.4166666666666667	0.6153846153846154	11	8	3	0	0	0.4444444444444444	9	4	15	0.0	0.14285714285714285	0.6899823117071875	0.8833441602002569	0.518033680547697	0.869108969010694	0.4913106225366943	0.9332147514839078	0.8456996421921114	0.8988866190462687	0	0	0.0	0.00872857502501575	0.00872857502501575
1153	0.05241320691390156	0.0012220303638996151	-0.0006831153177704626	0.9073090953592375	-1	0	0	0.1	1	1.0	13	0.3125	0.8461538461538461	12	11	2	0	0	0.75	6	8	15	0.0	0	0.5065314311057667	0.9053291605006007	0.45052620610682376	0.9221959146788689	0.6562993106655931	0.917735604699659	0.8312613050650235	0.9153521453760639	0	0	0.0	-6.831153177704626e-05	-6.831153177704626e-05
597	0.04129114330664035	0.0034874825601106793	0.0014882208716516532	0.9785856005515027	-1	0	0	0.3	3	0.8461538461538461	11	0.38461538461538464	0.7692307692307693	11	10	3	0	0	0.23076923076923078	13	3	15	0.0	0.16666666666666666	0.6709231216611219	0.9362064667747699	0.6146522849068818	0.9404454945530781	0.37981688572734545	0.8591519151854234	0.9089270475127481	0.9181873770723462	0	0	0.0	0.0014882208716516532	0.0014882208716516532
930	0.07356666615188324	0.014833928442662887	0.014063986646449568	0.6885419097581924	-1	0	0	0.1	1	1.0	13	1.0	1.0	14	13	0	0	0	0.06666666666666667	15	1	15	0.0	0	0.6726019837660019	0.9348543438625884	0.5536898160543778	0.9468068814381023	0.5518008197643607	0.8492539304709459	0.8507809140632535	0.9186315538740806	0	0	0.0	0.014063986646449568	0.014063986646449568
4343	0.1014751203306716	0.04036767531165355	0.039891942216676884	0.6995088882544594	-1	0	0	0.1	1	1.0	13	1.0	1.0	14	13	0	0	0	0.06666666666666667	15	1	15	0.0	0	0.3269491565784758	0.7302264174974348	0.6680818547658814	0.897305129925211	0.7087209960211194	0.9136383436175797	0.8731708675211469	0.8630392147083178	0	0	0.0	0.039891942216676884	0.039891942216676884
1742	0.052972117476752296	0.02777532207784909	0.027542717530524438	0.7376668536007613	-1	0	0	0.2	2	0.9230769230769231	12	0.38461538461538464	0.8461538461538461	13	11	1	0	0	0.23076923076923078	13	3	15	0.0	0.14285714285714285	0.8429784291422017	0.956848105253299	0.45139216349668665	0.8746203030990817	0.5785477520303928	0.8964414789659014	0.8910984794675586	0.9168186002745844	0	0	0.0	0.027542717530524438	0.027542717530524438
3935	0.10213009708652185	0.03796272595409045	0.03649292150856824	0.6964001301397136	-1	0	0	0.1	1	1.0	13	1.0	1.0	14	13	0	0	0	0.06666666666666667	15	1	15	0.0	0	0.3269491565784758	0.7302264174974348	0.6680818547658814	0.897305129925211	0.7087209960211194	0.9136383436175797	0.8731708675211469	0.8630392147083178	0	0	0.0	0.03649292150856824	0.03649292150856824
4039	0.10490057538938204	0.04496650380183887	0.03115388235827004	0.6904487943880675	-1	0	0	0.1	1	1.0	13	1.0	1.0	14	13	0	0	0	0.06666666666666667	15	1	15	0.0	0	0.3269491565784758	0.7211371622793014	0.6680818547658814	0.8948331796195497	0.7087209960211194	0.8980637429319347	0.8731708675211469	0.852669967856494	0	0	0.0	0.03115388235827004	0.03115388235827004
3413	0.09961427635858273	0.04501419252284074	0.010914799446501535	0.7119985299306849	-1	0	0	0.1	1	1.0	13	1.0	1.0	14	13	0	0	0	0.06666666666666667	15	1	15	0.0	0	0.3269491565784758	0.7019929986323337	0.7291115392155116	0.856716302941609	0.689980170946503	0.9070645874668515	0.8731708675211469	0.837688892442506	0	0	0.0	0.010914799446501535	0.010914799446501535
384	0.0023624788239530936	7.032990589004113e-05	-4.249820430483806e-05	0.9970114651595818	-1	0	0	0.6666666666666666	4	0.42857142857142855	3	0.75	0.14285714285714285	3	1	5	1	0	0.75	3	4	9	0.08333333333333333	0.6666666666666666	0.4543665677744736	0.8384536417383961	0.5233436214740876	0.7408467239735592	0.8565440909441667	0.6979661788123418	0.8945107713550026	0.7646343743578821	1.0	0.6666666666666666	0.0	-4.249820430483806e-06	-4.249820430483806e-06
2218	0.05291081960776309	0.027957092813976653	0.027388340441605437	0.7393875981028761	-1	0	0	0.2	2	0.9230769230769231	12	0.38461538461538464	0.8461538461538461	13	11	1	0	0	0.23076923076923078	13	3	15	0.0	0.14285714285714285	0.8429784291422017	0.956848105253299	0.45139216349668665	0.8746203030990817	0.5785477520303928	0.8964414789659014	0.8910984794675586	0.9168186002745844	0	0	0.0	0.027388340441605437	0.027388340441605437
259	0.001095559486341581	0.00016294484579561846	-0.00016291859622104981	0.9968714792602413	-1	0	0	1.0	2	0.0	0	0.75	0	1	0	1	4	0	1.0	2	2	3	0.8	0	0	0	0	0	0	0	0	0	0	0	0	-1.629185962210498e-05	-1.629185962210498e-05
4247	0.10130911676637049	0.03986835765617973	0.03045516616252826	0.7143308844014966	-1	0	0	0.1	1	1.0	13	1.0	1.0	14	13	0	0	0	0.06666666666666667	15	1	15	0.0	0	0.3269491565784758	0.7211371622793014	0.6680818547658814	0.8948331796195497	0.7087209960211194	0.8980637429319347	0.8731708675211469	0.852669967856494	0	0	0.0	0.03045516616252826	0.03045516616252826
5049	0.10206310379637029	0.03753663059016691	0.03655785125749806	0.6950514720012235	-1	0	0	0.1	1	1.0	13	1.0	1.0	14	13	0	0	0	0.06666666666666667	15	1	15	0.0	0	0.3269491565784758	0.7302264174974348	0.6680818547658814	0.897305129925211	0.7087209960211194	0.9136383436175797	0.8731708675211469	0.8630392147083178	0	0	0.0	0.03655785125749806	0.03655785125749806
2168	None	None	None	None	None	0	0	0.2	2	0.9230769230769231	12	0.6	0.6153846153846154	10	8	4	2	0	1.0	5	5	15	0.2	0.3333333333333333	0.15958312443641712	0.9355435396384422	0.22168949908978094	0.8511613773912444	0.76724268891196	0.9286753356002286	0.9513530376965212	0.9112071887171224	0.55	0.6	0.0	None	None
2415	0.04970350925473333	0.0027342694536652244	0.0012235797779800658	0.9753711806333463	-1	0	0	0.3	3	0.8461538461538461	11	0.4166666666666667	0.6923076923076923	10	9	4	2	0	0.4444444444444444	9	4	15	0.18181818181818182	0.18181818181818182	0.34833295576544787	0.956908915190588	0.4620108529779322	0.9323941464174073	0.6596109823292542	0.9140708862418484	0.9432178020862886	0.9368067498019171	0.55	0.2	0.0	0.0012235797779800658	0.0012235797779800658
3333	0.07343738162195793	0.007808197123506316	0.007176627823722762	0.745741189516097	-1	0	0	0.1	1	1.0	13	1.0	1.0	14	13	0	0	0	0.06666666666666667	15	1	15	0.0	0	0.3746840319374284	0.9584156614514816	0.37168317854593225	0.8410901896235281	0.5844309190134348	0.8251435259783482	0.8910984794675586	0.8926886998686002	0	0	0.0	0.007176627823722762	0.007176627823722762
2197	0.06400236113755824	0.0220337514790848	-0.0064722453614659645	0.7085611189614058	-1	0	0	0.2	2	0.9230769230769231	12	1.0	0.9230769230769231	14	12	0	0	0	0.06666666666666667	15	1	15	0.0	0.14285714285714285	0.7981711683741177	0.9631054345837317	0.3711298687736094	0.8988315416606265	0.5806610291024695	0.9214206702134631	0.9016865741942997	0.9331473230387917	0	0	0.0	-0.0006472245361465965	-0.0006472245361465965
2090	0.056323199077179226	0.01921469791471715	0.017716115314922787	0.7795431347376738	-1	0	0	0.2	2	0.9230769230769231	12	0.3125	0.8461538461538461	13	11	1	0	0	0.3333333333333333	12	4	15	0.0	0.14285714285714285	0.7533639076060338	0.9608297880883907	0.45139216349668665	0.8944812349297246	0.619443307797051	0.9311506753921814	0.8910984794675586	0.9338410158407486	0	0	0.0	0.017716115314922787	0.017716115314922787
772	0.05657074099196024	0.009686079933702097	0.009646884250873795	0.65796724206061	-1	0.25	1	0.4	4	0.6923076923076923	9	0.3	0.6923076923076923	13	9	1	0	0	0.5	5	10	15	0.0	0.2	0.30065581282006754	0.9600441744765956	0.5536898160543778	0.9406001213070908	0.619443307797051	0.8596855354637349	0.8910984794675586	0.9298706288817722	0	0	0.0	0.009646884250873795	0.009646884250873795
1920	0.053314651431082195	0.026398207053359702	0.025909397325591187	0.7446906565718776	-1	0	0	0.2	2	0.9230769230769231	12	0.38461538461538464	0.8461538461538461	13	11	1	0	0	0.23076923076923078	13	3	15	0.0	0.14285714285714285	0.8429784291422017	0.956848105253299	0.45139216349668665	0.8746203030990817	0.5785477520303928	0.8964414789659014	0.8910984794675586	0.9168186002745844	0	0	0.0	0.025909397325591187	0.025909397325591187
3800	0.10467743643517599	0.044745412881918606	0.010423352616194625	0.7006043859703059	-1	0	0	0.1	1	1.0	13	1.0	1.0	14	13	0	0	0	0.06666666666666667	15	1	15	0.0	0	0.3269491565784758	0.7211371622793014	0.6680818547658814	0.8948331796195497	0.7087209960211194	0.9006033550041442	0.8731708675211469	0.8538408159130446	0	0	0.0	0.010423352616194625	0.010423352616194625
73	None	None	None	None	None	0.25	1	0.6	6	0.46153846153846156	6	0.5357142857142857	0.46153846153846156	10	6	4	1	0	0.5714285714285714	7	4	15	0.125	0.4444444444444444	0.41879425384694385	0.8444178141135761	0.28577957236334084	0.9278231368476461	0.6243718076997236	0.9571489982847954	0.8992836354938781	0.9205961781024747	1.0	0.1	0.0	None	None
634	0.06899339130277936	0.0035171782499152423	-0.002757817184363818	0.9341355043010493	-1	0	0	0.1	1	1.0	13	1.0	1.0	14	13	0	0	0	0.06666666666666667	15	1	15	0.0	0	0.867431862782637	0.9251660958871534	0.24022594527200408	0.9178272999888977	0.2921952939029754	0.9267833108173171	0.9680470221933049	0.9233478409654661	0	0	0.0	-0.0002757817184363818	-0.0002757817184363818
3227	0.04077535811765828	0.003466502770678917	-0.0008122759158503471	0.9446991919164487	-1	0	0	0.3333333333333333	3	0.7272727272727273	8	0.65	0.6363636363636364	10	7	2	1	0	0.2	10	2	13	0.2	0	0.2994361605859649	0.6617996503824686	0.7714766667763744	0.9434687976790975	0.7979638929628787	0.9061793414771475	0.9435987136480268	0.8719132729177955	1.0	0.3	0.0	-8.12275915850347e-05	-8.12275915850347e-05
2541	0.053394698088115936	0.02652967478584863	0.026154222317502793	0.7475026426604781	-1	0	0	0.2	2	0.9230769230769231	12	0.38461538461538464	0.8461538461538461	13	11	1	0	0	0.23076923076923078	13	3	15	0.0	0.14285714285714285	0.8429784291422017	0.956848105253299	0.45139216349668665	0.8746203030990817	0.5785477520303928	0.8964414789659014	0.8910984794675586	0.9168186002745844	0	0	0.0	0.026154222317502793	0.026154222317502793
1678	0.05366057207868892	0.026006577529504284	0.02519963703560731	0.7519265503820094	-1	0	0	0.2	2	0.9230769230769231	12	0.38461538461538464	0.8461538461538461	13	11	1	0	0	0.23076923076923078	13	3	15	0.0	0.14285714285714285	0.8429784291422017	0.956848105253299	0.45139216349668665	0.8746203030990817	0.5785477520303928	0.8964414789659014	0.8910984794675586	0.9168186002745844	0	0	0.0	0.02519963703560731	0.02519963703560731
2420	0.052568972466175895	0.026486536354370687	0.02595287039795925	0.744087237710185	-1	0	0	0.2	2	0.9230769230769231	12	0.38461538461538464	0.8461538461538461	13	11	1	0	0	0.23076923076923078	13	3	15	0.0	0.14285714285714285	0.8429784291422017	0.956848105253299	0.45139216349668665	0.8746203030990817	0.5785477520303928	0.8964414789659014	0.8910984794675586	0.9168186002745844	0	0	0.0	0.02595287039795925	0.02595287039795925
1481	0.051087583665817324	0.029795303468811884	0.013279397565259633	0.7453927329457507	-1	0	0	0.2	2	0.9230769230769231	12	0.38461538461538464	0.8461538461538461	13	11	1	0	0	0.23076923076923078	13	3	15	0.0	0.14285714285714285	0.8429784291422017	0.956848105253299	0.45139216349668665	0.8746203030990817	0.541878750407888	0.8974509722823503	0.8910984794675586	0.9170958082126492	0	0	0.0	0.013279397565259633	0.013279397565259633
3106	0.02966880839537559	0.0006505861232806371	0.000583800647159802	0.9814663182767	-1	0.5	2	0.6	6	0.46153846153846156	6	0.4166666666666667	0.46153846153846156	11	6	3	1	0	0.4444444444444444	4	9	15	0.2	0.6666666666666666	0.23382390671940576	0.938667325859888	0.8883101893265841	0.9677356484559946	0.6997786568614573	0.8837447382700951	0.9435987136480268	0.9381486676897778	1.0	0.36363636363636365	0.0	0.000583800647159802	0.000583800647159802
1562	0.05504333171009154	0.023350449550899228	0.023073034107283633	0.7124504213256703	-1	0	0	0.2	2	0.9230769230769231	12	1.0	0.9230769230769231	13	12	1	0	0	0.06666666666666667	15	1	15	0.0	0.14285714285714285	0.8429784291422017	0.954810543152612	0.5536898160543778	0.9067098719070263	0.619443307797051	0.887358171034246	0.8910984794675586	0.921501940455101	0	0	0.0	0.023073034107283633	0.023073034107283633
1383	0.035240630578271426	0.0017952878006761062	0.0016450100614062346	0.983320745255701	-1	0	0	0.4	4	0.6153846153846154	8	0.3333333333333333	0.5384615384615384	9	7	5	1	0	0.5555555555555556	9	5	15	0.08333333333333333	0	0.4628420048114899	0.9602202252525945	0.3703318899014865	0.9572078784940166	0.619443307797051	0.9198040110936465	0.9300220790894886	0.9483574681756268	1.0	0.2222222222222222	0.0	0.0016450100614062346	0.0016450100614062346
701	0.050396830963041525	0.0012098514102260097	-0.001064784135892627	0.7549348294713375	-1	0.25	1	0.3	3	0.7692307692307693	10	0.3125	0.7692307692307693	13	10	1	0	0	0.3333333333333333	12	4	15	0.0	0.6666666666666666	0.6038974752923543	0.9350895407026907	0.3168467817586659	0.9645487498343962	0.47855352141476715	0.8554498279681498	0.8588204505643111	0.9297624064152844	0	0	0.0	-0.00010647841358926271	-0.00010647841358926271
4056	0.10250837211871615	0.040009769784083805	0.024420115349589357	0.7188410917010466	-1	0	0	0.1	1	1.0	13	1.0	1.0	14	13	0	0	0	0.06666666666666667	15	1	15	0.0	0	0.3269491565784758	0.7211371622793014	0.6680818547658814	0.8948331796195497	0.7312907245684035	0.8936849374760218	0.8731708675211469	0.8506932085477642	0	0	0.0	0.024420115349589357	0.024420115349589357
1133	0.04436435230795908	0.005933324954651855	-0.005918958082419341	0.9025211333066925	-1	0	0	0.2	2	0.8461538461538461	11	0.4166666666666667	0.7692307692307693	11	10	3	0	0	0.25	12	3	15	0.0	0	0.3893852499423901	0.9369102143281345	0.8925434958106576	0.9447794751303299	0.587103234738437	0.8845357902083596	0.9052937777345245	0.9258472829891654	0	0	0.0	-0.000591895808241934	-0.000591895808241934
529	0.01306590063482276	0.00018816870685935578	-1.1010155701969861e-05	0.9766718022041126	-1	0	0	0.4444444444444444	4	0.5454545454545454	6	0.6190476190476191	0.45454545454545453	7	5	5	4	0	0.42857142857142855	3	7	13	0.3333333333333333	0.4	0.2967341456354303	0.8538141392819433	0.32984665422734166	0.9150647250169651	0.5541749232571049	0.9330510829853775	0.9155821964403716	0.9054089069294032	0.2857142857142857	0.42857142857142855	0.0	-1.101015570196986e-06	-1.101015570196986e-06
4719	0.10181125552384004	0.041254125536656173	0.03999288925311073	0.7020524840275375	-1	0	0	0.1	1	1.0	13	1.0	1.0	14	13	0	0	0	0.06666666666666667	15	1	15	0.0	0	0.3269491565784758	0.7302264174974348	0.6680818547658814	0.897305129925211	0.7087209960211194	0.9136383436175797	0.8731708675211469	0.8630392147083178	0	0	0.0	0.03999288925311073	0.03999288925311073
4748	0.08833984317325613	0.02593156236452389	-0.01653821280759186	0.7138175265678446	-1	0	0	0.1	1	1.0	13	1.0	1.0	14	13	0	0	0	0.06666666666666667	15	1	15	0.0	0	0.3303899677753294	0.7410322828127068	0.4245483411200043	0.8843673459731288	0.6309754343690451	0.882127250423762	0.8591721357281064	0.845470535111378	0	0	0.0	-0.001653821280759186	-0.001653821280759186
4515	0.09941493216704118	0.03948284422419595	0.031086346819370187	0.7114372737696674	-1	0	0	0.1	1	1.0	13	1.0	1.0	14	13	0	0	0	0.06666666666666667	15	1	15	0.0	0	0.3269491565784758	0.7211371622793014	0.6680818547658814	0.8948331796195497	0.7087209960211194	0.8980637429319347	0.8731708675211469	0.852669967856494	0	0	0.0	0.031086346819370187	0.031086346819370187
3621	0.09981090894865471	0.03868093593167247	0.029509678226930867	0.7147458156877551	-1	0	0	0.1	1	1.0	13	1.0	1.0	14	13	0	0	0	0.06666666666666667	15	1	15	0.0	0	0.3269491565784758	0.7211371622793014	0.6680818547658814	0.8948331796195497	0.7087209960211194	0.8980637429319347	0.8731708675211469	0.852669967856494	0	0	0.0	0.029509678226930867	0.029509678226930867
1924	0.053289112602210725	0.027469376532003556	0.026869312460298646	0.7410425473031677	-1	0	0	0.2	2	0.9230769230769231	12	0.38461538461538464	0.8461538461538461	13	11	1	0	0	0.23076923076923078	13	3	15	0.0	0.14285714285714285	0.8429784291422017	0.956848105253299	0.45139216349668665	0.8746203030990817	0.5785477520303928	0.8964414789659014	0.8910984794675586	0.9168186002745844	0	0	0.0	0.026869312460298646	0.026869312460298646
1185	0.07313949908836995	0.008767348529050313	-0.0024171282490568374	0.7700234920921647	-1	0	0	0.3	3	0.7692307692307693	10	0.5769230769230769	0.7692307692307693	13	10	1	1	0	0.15384615384615385	13	2	15	0.3333333333333333	0	0.30065581282006754	0.6460758965576651	0.7369393462223763	0.8557082429504876	0.7489849075239609	0.9108814846380204	0.9435987136480268	0.8276111545673502	1.0	0.23076923076923078	0.0	-0.00024171282490568374	-0.00024171282490568374
2074	0.0527627164581056	0.025236720897561557	0.02464145046463582	0.7544637863585412	-1	0	0	0.2	2	0.9230769230769231	12	0.38461538461538464	0.8461538461538461	13	11	1	0	0	0.23076923076923078	13	3	15	0.0	0.14285714285714285	0.8429784291422017	0.956848105253299	0.45139216349668665	0.8746203030990817	0.5785477520303928	0.8964414789659014	0.8910984794675586	0.9168186002745844	0	0	0.0	0.02464145046463582	0.02464145046463582
1100	0.07548667731640385	0.0034303917328150275	0.003149952801336285	0.6867644700005553	-1	0	0	0.1	1	1.0	13	1.0	1.0	14	13	0	0	0	0.06666666666666667	15	1	15	0.0	0	0.7801858622980145	0.915396382381719	0.5652320143619001	0.9415113796285527	0.5640385582323171	0.9012500960339669	0.8719442108266378	0.9210773369167826	0	0	0.0	0.003149952801336285	0.003149952801336285
3332	0.06416257250777534	0.026773283502312926	0.013554212458338181	0.6859300101044947	-1	0	0	0.3	3	0.7692307692307693	10	0.38461538461538464	0.7692307692307693	12	10	2	2	0	0.23076923076923078	3	13	15	0.3333333333333333	0	0.7648721328403096	0.9589708185162533	0.6363831486503452	0.8959955582183861	0.619443307797051	0.8756788072978678	0.8910984794675586	0.9182699704990313	0.5416666666666666	0.25	0.0	0.013554212458338181	0.013554212458338181
1497	0.05491937242666349	0.022706763030601162	0.021143333002980023	0.7089900253467403	-1	0	0	0.2	2	0.9230769230769231	12	1.0	0.9230769230769231	13	12	1	0	0	0.06666666666666667	15	1	15	0.0	0.14285714285714285	0.8429784291422017	0.9517109999272119	0.5536898160543778	0.9067098719070263	0.619443307797051	0.887358171034246	0.8910984794675586	0.9198074552535765	0	0	0.0	0.021143333002980023	0.021143333002980023
1793	0.09790610006563323	0.016397200753950868	0.016317178074595023	0.6804357859718115	-1	0	0	0.1	1	1.0	13	1.0	1.0	13	13	1	0	0	0.06666666666666667	15	1	15	0.0	0	0.3269491565784758	0.6954132708958268	0.7215114246248809	0.8613903030590481	0.6684570845182778	0.9088594135985458	0.8731708675211469	0.8389911871123173	0	0	0.0	0.016317178074595023	0.016317178074595023
2788	0.07284116066430951	0.007592702076654614	0.006961007372071128	0.7441372124792707	-1	0	0	0.1	1	1.0	13	1.0	1.0	14	13	0	0	0	0.06666666666666667	15	1	15	0.0	0	0.3746840319374284	0.9584156614514816	0.3936400582154301	0.9030521400086016	0.6252093710830481	0.8259825698548695	0.8910984794675586	0.9096082529419253	0	0	0.0	0.006961007372071128	0.006961007372071128
2273	0.04893816215361813	0.0053732384092136515	0.005273720123529842	0.985670840733135	-1	0	0	0.2	2	0.9230769230769231	12	0.375	0.7692307692307693	11	10	3	1	0	0.625	8	5	15	0.1111111111111111	0.16666666666666666	0.46038623666400236	0.919505479983476	0.5843054314375021	0.9384743700218959	0.8509620699694527	0.9126307310844514	0.9300220790894886	0.9242967519650247	1.0	0.09090909090909091	0.0	0.005273720123529842	0.005273720123529842
4851	0.09721965647792738	0.0285203372505708	0.028140863763146104	0.6895932547909943	-1	0	0	0.1	1	1.0	13	1.0	1.0	14	13	0	0	0	0.06666666666666667	15	1	15	0.0	0	0.3269491565784758	0.7302264174974348	0.6680818547658814	0.897305129925211	0.6492178831421069	0.9328985054358686	0.8495354076871476	0.8734520384007718	0	0	0.0	0.028140863763146104	0.028140863763146104
2808	0.053729058057719124	0.026180137663184208	0.025611966421172392	0.7425643702712433	-1	0	0	0.2	2	0.9230769230769231	12	0.38461538461538464	0.8461538461538461	13	11	1	0	0	0.23076923076923078	13	3	15	0.0	0.14285714285714285	0.8429784291422017	0.956848105253299	0.45139216349668665	0.8746203030990817	0.5785477520303928	0.8964414789659014	0.8910984794675586	0.9168186002745844	0	0	0.0	0.025611966421172392	0.025611966421172392
2300	0.054086244176240854	0.029309966193808448	0.02908944154323113	0.7343290059537558	-1	0	0	0.2	2	0.9230769230769231	12	0.38461538461538464	0.8461538461538461	13	11	1	0	0	0.23076923076923078	13	3	15	0.0	0.14285714285714285	0.8429784291422017	0.956848105253299	0.45139216349668665	0.8746203030990817	0.5785477520303928	0.8964414789659014	0.8910984794675586	0.9168186002745844	0	0	0.0	0.02908944154323113	0.02908944154323113
4765	0.1011998864539299	0.04710066550595261	0.040613167244080914	0.7033925113730916	-1	0	0	0.1	1	1.0	13	1.0	1.0	14	13	0	0	0	0.06666666666666667	15	1	15	0.0	0	0.3269491565784758	0.7302264174974348	0.6680818547658814	0.897305129925211	0.7087209960211194	0.9136383436175797	0.8731708675211469	0.8630392147083178	0	0	0.0	0.040613167244080914	0.040613167244080914
4938	0.1016550497124991	0.03408088144226983	0.02810763984987168	0.7211243501297198	-1	0	0	0.1	1	1.0	13	1.0	1.0	14	13	0	0	0	0.06666666666666667	15	1	15	0.0	0	0.3269491565784758	0.7211371622793014	0.6680818547658814	0.8948331796195497	0.7087209960211194	0.8981074532170653	0.8731708675211469	0.8526899644936907	0	0	0.0	0.02810763984987168	0.02810763984987168
3592	0.1027803705720646	0.046371181213244725	0.033025252087805594	0.6991246450268194	-1	0	0	0.1	1	1.0	13	1.0	1.0	14	13	0	0	0	0.06666666666666667	15	1	15	0.0	0	0.3269491565784758	0.7211371622793014	0.6680818547658814	0.8948331796195497	0.7087209960211194	0.8980637429319347	0.8731708675211469	0.852669967856494	0	0	0.0	0.033025252087805594	0.033025252087805594
4117	0.09883868780864946	0.029479226459847817	0.029437207421687483	0.742968034332498	-1	0	0	0.1	1	1.0	13	1.0	1.0	14	13	0	0	0	0.06666666666666667	15	1	15	0.0	0	0.3269491565784758	0.7019929986323337	0.7291115392155116	0.856716302941609	0.7087209960211194	0.8955820128351651	0.8731708675211469	0.8317460689033864	0	0	0.0	0.029437207421687483	0.029437207421687483
4205	0.09950989153536931	0.03611720592213188	0.03462347126410517	0.7299075335228806	-1	0	0	0.1	1	1.0	13	1.0	1.0	14	13	0	0	0	0.06666666666666667	15	1	15	0.0	0	0.3269491565784758	0.7302264174974348	0.6680818547658814	0.897305129925211	0.7087209960211194	0.9136383436175797	0.8731708675211469	0.8630392147083178	0	0	0.0	0.03462347126410517	0.03462347126410517
1264	0.058889333700783156	0.019404231859462176	0.016780425706360846	0.711947060406517	-1	0	0	0.3	3	0.7692307692307693	10	0.38461538461538464	0.7692307692307693	12	10	2	2	0	0.23076923076923078	3	13	15	0.3333333333333333	0	0.39887264014412993	0.9625656519926526	0.4620108529779322	0.95406849937986	0.619443307797051	0.8334708795148068	0.9124976414538415	0.9327890036140697	0.5416666666666666	0.25	0.0	0.016780425706360846	0.016780425706360846
1819	0.07079556783803491	0.003138409658244615	0.0031317631088590603	0.7007900030274297	-1	0	0	0.3	3	0.7692307692307693	10	0.3125	0.7692307692307693	13	10	1	0	0	0.3333333333333333	4	12	15	0.0	0.18181818181818182	0.5578649438436246	0.9662206644175894	0.5536898160543778	0.9169872495105762	0.619443307797051	0.8894984604836106	0.9113476430108515	0.9317417189852611	0	0	0.0	0.0031317631088590603	0.0031317631088590603
266	0.015460580862208702	0.003433266441255868	0.0029785550177768736	0.9779944940344207	-1	0	0	0.4	4	0.5384615384615384	7	0.35714285714285715	0.38461538461538464	7	5	7	4	0	0.8571428571428571	6	7	15	0.25	0.3076923076923077	0.42346894426381637	0.871942868921404	0.40122014059300637	0.8472541294038075	0.2792827110131485	0.954527446738354	0.8888663506760296	0.9024891781780808	0.14285714285714285	0.14285714285714285	0.0	0.0029785550177768736	0.0029785550177768736
1235	0.0557251368319925	0.028797275714283227	-0.0030779865170101114	0.6955507222152721	-1	0	0	0.2	2	0.9230769230769231	12	1.0	0.9230769230769231	14	12	0	0	0	0.06666666666666667	15	1	15	0.0	0.14285714285714285	0.7815561976574199	0.9411010753494456	0.5536898160543778	0.9293238690732971	0.615493610355894	0.8697034808652799	0.8957314351805316	0.9179870072928286	0	0	0.0	-0.00030779865170101116	-0.00030779865170101116
3095	2.0745732959619026e-05	2.7924686482425874e-06	2.6772331255731022e-06	0.9990471237701696	-1	0	0	0.75	3	0.3333333333333333	1	0.5555555555555556	0	2	0	2	2	0	1.0	3	3	5	0.3333333333333333	0.6666666666666666	0	0	0	0	0	0	0	0	0	0	0	2.6772331255731022e-06	2.6772331255731022e-06
3733	0.1013581625316578	0.037077450444400036	0.0288221818693552	0.7145374015300627	-1	0	0	0.1	1	1.0	13	1.0	1.0	14	13	0	0	0	0.06666666666666667	15	1	15	0.0	0	0.3269491565784758	0.7211371622793014	0.6680818547658814	0.8948331796195497	0.7087209960211194	0.8980637429319347	0.8731708675211469	0.852669967856494	0	0	0.0	0.0288221818693552	0.0288221818693552
4986	0.08801179430353	0.028430866352382386	-0.014029945122640834	0.6484621600305567	-1	0	0	0.1	1	1.0	13	1.0	1.0	14	13	0	0	0	0.06666666666666667	15	1	15	0.0	0	0.3303899677753294	0.7410322828127068	0.4245483411200043	0.8843673459731288	0.6309754343690451	0.9038663390386436	0.8591721357281064	0.8551500983635725	0	0	0.0	-0.0014029945122640834	-0.0014029945122640834
535	0.03098265606654149	0.003790178464031685	0.00039509724553759407	0.9841252103278647	-1	0	0	0.4	4	0.6153846153846154	8	0.3409090909090909	0.6153846153846154	11	8	3	1	0	0.36363636363636365	4	11	15	0.14285714285714285	0	0.3066716890780592	0.8800071673042457	0.6788148560125806	0.8346259212314664	0.7462359697049937	0.9273080429744708	0.8881684244787996	0.8861941595631919	1.0	0	0.0	0.00039509724553759407	0.00039509724553759407
1146	0.05101649284873146	0.024408591411689235	0.02436208326163943	0.6990012264662266	-1	0	0	0.2	2	0.9230769230769231	12	1.0	0.9230769230769231	14	12	0	0	0	0.06666666666666667	15	1	15	0.0	0.14285714285714285	0.8489350621819203	0.9244574108964135	0.4620108529779322	0.9153471553000769	0.5806610291024695	0.8762680382425253	0.8910984794675586	0.907285852889649	0	0	0.0	0.02436208326163943	0.02436208326163943
2022	0.05323848219242998	0.02623447931194662	0.02535385778775216	0.751302525904649	-1	0	0	0.2	2	0.9230769230769231	12	0.38461538461538464	0.8461538461538461	13	11	1	0	0	0.23076923076923078	13	3	15	0.0	0.14285714285714285	0.8429784291422017	0.956848105253299	0.45139216349668665	0.8746203030990817	0.5785477520303928	0.8964414789659014	0.8910984794675586	0.9168186002745844	0	0	0.0	0.02535385778775216	0.02535385778775216
4720	0.1053179816379252	0.01528339557544624	0.0152691333408899	0.7352333839442211	-1	0	0	0.1	1	1.0	13	1.0	1.0	14	13	0	0	0	0.06666666666666667	15	1	15	0.0	0	0.3269491565784758	0.7472438829102624	0.6756819693565121	0.8957870595437917	0.7489849075239609	0.9387769321138891	0.8887239620572288	0.879576827826917	0	0	0.0	0.0152691333408899	0.0152691333408899
1628	0.05253902961401422	0.025882421935606817	0.025078774328781743	0.7518289265323123	-1	0	0	0.2	2	0.9230769230769231	12	0.38461538461538464	0.8461538461538461	13	11	1	0	0	0.23076923076923078	13	3	15	0.0	0.14285714285714285	0.8429784291422017	0.956848105253299	0.45139216349668665	0.8746203030990817	0.5785477520303928	0.8964414789659014	0.8910984794675586	0.9168186002745844	0	0	0.0	0.025078774328781743	0.025078774328781743
2753	0.0618630474829628	0.0235534639448883	0.023422866835086785	0.7203797711225557	-1	0	0	0.3	3	0.7692307692307693	10	0.38461538461538464	0.7692307692307693	12	10	2	2	0	0.23076923076923078	3	13	15	0.3333333333333333	0	0.46029487162891175	0.962545592894315	0.5536898160543778	0.9466272632229072	0.619443307797051	0.8574066606053413	0.9124976414538415	0.9333085633003865	0.5416666666666666	0.25	0.0	0.023422866835086785	0.023422866835086785
176	0.015287666417079689	0.002337139799007509	0.002224691975471948	0.9772343806765429	-1	0	0	0.4	4	0.5384615384615384	7	0.35714285714285715	0.38461538461538464	7	5	7	4	0	0.8571428571428571	6	7	15	0.25	0.3076923076923077	0.42346894426381637	0.871942868921404	0.40122014059300637	0.8472541294038075	0.2792827110131485	0.954527446738354	0.8888663506760296	0.9024891781780808	0.14285714285714285	0.14285714285714285	0.0	0.002224691975471948	0.002224691975471948
2097	0.053416817342678544	0.014312259241383256	0.0008908779042488	0.7493726483196903	-1	0	0	0.2	2	0.9230769230769231	12	0.25	0.8461538461538461	12	11	2	0	0	0.6	10	6	15	0.0	0.14285714285714285	0.8597554616297997	0.9387843554151827	0.4108620266990866	0.8709040778782379	0.541878750407888	0.9056989849476484	0.8910984794675586	0.9089149686181216	0	0	0.0	0.0008908779042488	0.0008908779042488
4243	0.10006519307679174	0.03926332676763266	0.038435849175671215	0.7056210192359329	-1	0	0	0.1	1	1.0	13	1.0	1.0	14	13	0	0	0	0.06666666666666667	15	1	15	0.0	0	0.3269491565784758	0.7302264174974348	0.6680818547658814	0.897305129925211	0.7087209960211194	0.9136383436175797	0.8731708675211469	0.8630392147083178	0	0	0.0	0.038435849175671215	0.038435849175671215
1202	0.07761203296061146	0.030176699835713968	0.021856401066305414	0.6926043845835	-1	0	0	0.1	1	1.0	13	1.0	1.0	14	13	0	0	0	0.06666666666666667	15	1	15	0.0	0	0.5194145389934867	0.9597421300638376	0.3703318899014865	0.8771157011428865	0.5456486403188533	0.8223460656214123	0.8895973485783637	0.9022982992989879	0	0	0.0	0.021856401066305414	0.021856401066305414
1349	0.055938268798333725	0.022677040180657918	0.020946215133514676	0.7087814442275102	-1	0	0	0.2	2	0.9230769230769231	12	1.0	0.9230769230769231	13	12	1	0	0	0.06666666666666667	15	1	15	0.0	0.14285714285714285	0.8429784291422017	0.9517109999272119	0.5536898160543778	0.9067098719070263	0.619443307797051	0.890575849632632	0.8910984794675586	0.9206053777276896	0	0	0.0	0.020946215133514676	0.020946215133514676
1296	0.057066936223252825	0.018260204653795884	0.018026293922461065	0.7378559270552894	-1	0	0	0.2	2	0.9230769230769231	12	0.38461538461538464	0.8461538461538461	13	11	1	0	0	0.23076923076923078	13	3	15	0.0	0.14285714285714285	0.8429784291422017	0.956848105253299	0.45139216349668665	0.8746203030990817	0.5785477520303928	0.8964414789659014	0.8910984794675586	0.9168186002745844	0	0	0.0	0.018026293922461065	0.018026293922461065
1850	0.06371303319508925	0.012946468677876763	-0.01103822105012639	0.7362603791648329	-1	0	0	0.2	2	0.9230769230769231	12	1.0	0.9230769230769231	14	12	0	0	0	0.06666666666666667	15	1	15	0.0	0.14285714285714285	0.736748936889336	0.9493520315104769	0.4108620266990866	0.8690724216194551	0.5602132512191403	0.8944756110376094	0.8910984794675586	0.910545960445737	0	0	0.0	-0.001103822105012639	-0.001103822105012639
2427	0.052591442375227206	0.02689320822777819	0.02639861881544358	0.7421525770908588	-1	0	0	0.2	2	0.9230769230769231	12	0.38461538461538464	0.8461538461538461	13	11	1	0	0	0.23076923076923078	13	3	15	0.0	0.14285714285714285	0.8429784291422017	0.956848105253299	0.45139216349668665	0.8746203030990817	0.5785477520303928	0.8964414789659014	0.8910984794675586	0.9168186002745844	0	0	0.0	0.02639861881544358	0.02639861881544358
2400	0.04511406547205631	0.0015270088367308075	-0.0015098670642786935	0.9847483357850075	-1	0	0	0.3	3	0.7692307692307693	10	0.375	0.6923076923076923	10	9	4	1	0	0.625	5	8	15	0.09090909090909091	0.5	0.34833295576544787	0.960891285728735	0.46533094032017364	0.9341420926423509	0.6596109823292542	0.9148445246786898	0.925135034764064	0.9394963448068948	1.0	0.4	0.0	-0.00015098670642786936	-0.00015098670642786936
1297	0.03760920052752492	0.000464564952988489	-3.000947042431493e-05	0.9827575800606202	-1	0	0	0.3	3	0.7692307692307693	10	0.375	0.5384615384615384	9	7	5	3	0	0.625	8	5	15	0.25	0	0.23382390671940576	0.9329772581112782	0.5843054314375021	0.9407910862061721	0.9045092140513369	0.938455566780785	0.9540481563290769	0.9374867825810307	0.2222222222222222	0.1111111111111111	0.0	-3.000947042431493e-06	-3.000947042431493e-06
96	0.06278217946650379	0.004806697126145284	-0.004285906510928208	0.681171692841815	-1	0	0	0.3	3	0.8461538461538461	11	0.38461538461538464	0.8461538461538461	14	11	0	1	0	0.23076923076923078	13	3	15	1.0	0.3333333333333333	0.4296137316939969	0.9612011253282313	0.6526221703842892	0.9492617544166586	0.6504228019225675	0.9389426223231809	0.8978239894097171	0.9506048295625069	1.0	0.5	0.0	-0.0004285906510928208	-0.0004285906510928208
3083	0.05979664242053029	0.005823688828060247	-0.0045810663135337475	0.882208721649772	-1	0	0	0.2	2	0.8461538461538461	11	0.3125	0.8461538461538461	13	11	1	0	0	0.3333333333333333	4	12	15	0.0	0.18181818181818182	0.2904103619126115	0.9656602396418524	0.5536898160543778	0.9204323610976527	0.619443307797051	0.8485940688316765	0.8910984794675586	0.9243369602537259	0	0	0.0	-0.00045810663135337475	-0.00045810663135337475
2674	0.05361796608622411	0.026359690151768984	0.025871788591089958	0.7429373264892883	-1	0	0	0.2	2	0.9230769230769231	12	0.38461538461538464	0.8461538461538461	13	11	1	0	0	0.23076923076923078	13	3	15	0.0	0.14285714285714285	0.8429784291422017	0.956848105253299	0.45139216349668665	0.8746203030990817	0.5785477520303928	0.8964414789659014	0.8910984794675586	0.9168186002745844	0	0	0.0	0.025871788591089958	0.025871788591089958
2655	0.0011988576356332962	4.00972844972096e-05	3.976768493223252e-05	0.9996677731745822	-1	0	0	0.5	2	0.75	3	0.5	0.5	3	2	2	2	0	0.75	3	4	6	0.2857142857142857	0	0.23382390671940576	0.7562727589154276	0.43111669752046156	0.942199281690047	0.5866495066842725	0.9214943836810621	0.8269952216165977	0.8936708596971448	0.6666666666666666	0.3333333333333333	0.0	3.976768493223252e-05	3.976768493223252e-05
1469	0.05340099150896097	0.029711093987795412	0.029097916665162184	0.7372603470375954	-1	0	0	0.2	2	0.9230769230769231	12	0.38461538461538464	0.8461538461538461	13	11	1	0	0	0.23076923076923078	13	3	15	0.0	0.14285714285714285	0.8429784291422017	0.956848105253299	0.45139216349668665	0.8746203030990817	0.5785477520303928	0.8964414789659014	0.8910984794675586	0.9168186002745844	0	0	0.0	0.029097916665162184	0.029097916665162184
4442	0.10160424632975826	0.036947423160853685	0.03351017313164685	0.7164553310864759	-1	0	0	0.1	1	1.0	13	1.0	1.0	14	13	0	0	0	0.06666666666666667	15	1	15	0.0	0	0.3269491565784758	0.7302264174974348	0.6680818547658814	0.897305129925211	0.7087209960211194	0.9136383436175797	0.8731708675211469	0.8630392147083178	0	0	0.0	0.03351017313164685	0.03351017313164685
4655	0.1007275649602211	0.04030786327300862	0.03864447623337274	0.69343006125435	-1	0	0	0.1	1	1.0	13	1.0	1.0	14	13	0	0	0	0.06666666666666667	15	1	15	0.0	0	0.3269491565784758	0.7302264174974348	0.6680818547658814	0.897305129925211	0.7087209960211194	0.9136383436175797	0.8731708675211469	0.8630392147083178	0	0	0.0	0.03864447623337274	0.03864447623337274
2875	0.03920104055396748	0.0017819346408727169	0.0005447921269277751	0.968021033343928	-1	0	0	0.3	3	0.7692307692307693	10	0.375	0.6153846153846154	9	8	5	0	0	0.4	10	4	15	0.0	0	0.4628420048114899	0.953515927980494	0.5843054314375021	0.8983992700868217	0.6889624553430748	0.9270219975955875	0.8910984794675586	0.9296162752818479	0	0	0.0	0.0005447921269277751	0.0005447921269277751
4400	0.09738345498191138	0.03583744804412042	0.03580465320105577	0.735176920022701	-1	0	0	0.1	1	1.0	13	1.0	1.0	14	13	0	0	0	0.06666666666666667	15	1	15	0.0	0	0.3269491565784758	0.7019929986323337	0.7291115392155116	0.856716302941609	0.6858915294216441	0.8907445963698588	0.8731708675211469	0.8293676150532485	0	0	0.0	0.03580465320105577	0.03580465320105577
2477	0.055114038946696094	0.01906499172890387	0.01853016257858179	0.7405444821332352	-1	0	0	0.2	2	0.9230769230769231	12	0.38461538461538464	0.8461538461538461	12	11	2	0	0	0.23076923076923078	13	3	15	0.0	0.14285714285714285	0.8597554616297997	0.9619925842832804	0.4108620266990866	0.8320777062707285	0.5989955299137218	0.8609839837815988	0.8910984794675586	0.9018878442270398	0	0	0.0	0.01853016257858179	0.01853016257858179
3096	0.06373522031893179	0.027608757060377923	0.02739747193630809	0.688553746552345	-1	0	0	0.3	3	0.7692307692307693	10	0.38461538461538464	0.7692307692307693	12	10	2	2	0	0.23076923076923078	3	13	15	0.3333333333333333	0	0.46029487162891175	0.962545592894315	0.5536898160543778	0.9466272632229072	0.6596109823292542	0.8493349601449562	0.9157863696639362	0.9319573487107072	0.5416666666666666	0.25	0.0	0.02739747193630809	0.02739747193630809
2922	0.06479660397549522	0.02811437238205641	0.02811385229888217	0.7250054347685906	-1	0	0	0.3	3	0.7692307692307693	10	0.38461538461538464	0.7692307692307693	12	10	2	2	0	0.23076923076923078	3	13	15	0.3333333333333333	0	0.46029487162891175	0.962545592894315	0.5536898160543778	0.9466272632229072	0.619443307797051	0.8623612218618042	0.9124976414538415	0.9341567895939717	0.5416666666666666	0.25	0.0	0.02811385229888217	0.02811385229888217
4710	0.10874927650225054	0.024491683806189463	0.02433054723736004	0.7388569824463964	-1	0	0	0.1	1	1.0	13	1.0	1.0	14	13	0	0	0	0.06666666666666667	15	1	15	0.0	0	0.2982165083518622	0.7341954307839379	0.6680818547658814	0.897305129925211	0.7087209960211194	0.9136383436175797	0.8906236826736832	0.8638348259817515	0	0	0.0	0.02433054723736004	0.02433054723736004
4995	0.08906804430276699	0.015533730439414414	-0.010880362511464507	0.6702730689916363	-1	0	0	0.1	1	1.0	13	0.5357142857142857	0.9230769230769231	13	12	1	0	0	0.14285714285714285	2	14	15	0.0	0	0.3269491565784758	0.750572917418888	0.6146522849068818	0.906107194280946	0.7489849075239609	0.9297157780092723	0.9038071720632103	0.879071687762848	0	0	0.0	-0.0010880362511464508	-0.0010880362511464508
1873	0.049858543910077706	0.026934447063160352	0.013921505763430748	0.737391443570436	-1	0	0	0.2	2	0.9230769230769231	12	0.38461538461538464	0.8461538461538461	13	11	1	0	0	0.23076923076923078	13	3	15	0.0	0.14285714285714285	0.8429784291422017	0.9341433599649603	0.3703318899014865	0.8857865454238586	0.541878750407888	0.9019805932048548	0.8910984794675586	0.9094272291096509	0	0	0.0	0.013921505763430748	0.013921505763430748
1900	0.05325649452560483	0.026027912314457877	0.02567890399410416	0.7460060553080947	-1	0	0	0.2	2	0.9230769230769231	12	0.38461538461538464	0.8461538461538461	13	11	1	0	0	0.23076923076923078	13	3	15	0.0	0.14285714285714285	0.8429784291422017	0.956848105253299	0.45139216349668665	0.8746203030990817	0.5785477520303928	0.8964414789659014	0.8910984794675586	0.9168186002745844	0	0	0.0	0.02567890399410416	0.02567890399410416
4715	0.1010529867726457	0.020198220377333168	0.019739467753013114	0.6762950120771973	-1	0	0	0.1	1	1.0	13	0.5357142857142857	0.9230769230769231	13	12	1	0	0	0.14285714285714285	2	14	15	0.0	0	0.3269491565784758	0.7280176768319105	0.6146522849068818	0.8932166365872032	0.7489849075239609	0.9029070703683256	0.8731708675211469	0.8556378464189954	0	0	0.0	0.019739467753013114	0.019739467753013114
1169	0.05349590345130957	0.0264380814319511	0.025600986612997003	0.7507032477729457	-1	0	0	0.2	2	0.9230769230769231	12	0.38461538461538464	0.8461538461538461	13	11	1	0	0	0.23076923076923078	13	3	15	0.0	0.14285714285714285	0.8429784291422017	0.956848105253299	0.45139216349668665	0.8746203030990817	0.5785477520303928	0.8964414789659014	0.8910984794675586	0.9168186002745844	0	0	0.0	0.025600986612997003	0.025600986612997003
4281	0.10417668773556979	0.015031764870152885	0.013457304485631472	0.7548584251920467	-1	0	0	0.1	1	1.0	13	1.0	1.0	14	13	0	0	0	0.06666666666666667	15	1	15	0.0	0	0.3269491565784758	0.7211862735790332	0.7291115392155116	0.8447852553713223	0.6684570845182778	0.9152874649345865	0.8778686925201	0.8422236403388698	0	0	0.0	0.013457304485631472	0.013457304485631472
1430	0.05136534955018288	0.011402005879366147	0.010188315974406933	0.7954975857948432	-1	0	0	0.3	3	0.75	9	0.3888888888888889	0.75	11	9	2	2	0	0.25	3	12	14	0.3333333333333333	0	0.30065581282006754	0.9573604593331406	0.7190764812463125	0.9378182444289404	0.619443307797051	0.8799958170055957	0.9300220790894886	0.9312314297240922	0.5454545454545454	0.2727272727272727	0.0	0.010188315974406933	0.010188315974406933
3133	0.05552023980390929	0.019407419593990033	-0.00830970014151115	0.7528313791434822	-1	0	0	0.3	3	0.8461538461538461	11	0.38461538461538464	0.7692307692307693	13	10	1	3	0	0.23076923076923078	13	3	15	1.0	0.15384615384615385	0.46038623666400236	0.9493194209502043	0.5217310694548899	0.8177552824318464	0.6569249579462837	0.9156769681878427	0.8780718923755617	0.9065433619108364	0.07692307692307693	0.15384615384615385	0.0	-0.000830970014151115	-0.000830970014151115
4225	0.10109620939093049	0.041214859407101304	0.03381271104273085	0.6935832919952712	-1	0	0	0.1	1	1.0	13	1.0	1.0	14	13	0	0	0	0.06666666666666667	15	1	15	0.0	0	0.3269491565784758	0.7211371622793014	0.6680818547658814	0.8948331796195497	0.7087209960211194	0.8980637429319347	0.8731708675211469	0.852669967856494	0	0	0.0	0.03381271104273085	0.03381271104273085
4609	0.10240077178399831	0.03704667442239215	0.036979495380438224	0.7259215551966656	-1	0	0	0.1	1	1.0	13	1.0	1.0	14	13	0	0	0	0.06666666666666667	15	1	15	0.0	0	0.3269491565784758	0.7302264174974348	0.6680818547658814	0.897305129925211	0.7087209960211194	0.9136383436175797	0.8731708675211469	0.8630392147083178	0	0	0.0	0.036979495380438224	0.036979495380438224
477	0.04175335164576467	0.003543185255273709	0.0013528152798161352	0.7199329568868311	-1	0.25	1	0.4	4	0.6923076923076923	9	0.38461538461538464	0.6923076923076923	12	9	2	0	0	0.23076923076923078	13	3	15	0.0	1.0	0.6317913660632319	0.9306313816640319	0.6121723743498231	0.8396717619289463	0.5210183461471468	0.9555479370896509	0.9001994131206572	0.9198293025287135	0	0	0.0	0.0013528152798161352	0.0013528152798161352
4509	0.09963026779757934	0.018521686754162818	0.016896942948386878	0.7315009463440318	-1	0	0	0.1	1	1.0	13	1.0	1.0	14	13	0	0	0	0.06666666666666667	15	1	15	0.0	0	0.3269491565784758	0.7302264174974348	0.6680818547658814	0.897305129925211	0.7087209960211194	0.9136383436175797	0.8731708675211469	0.8630392147083178	0	0	0.0	0.016896942948386878	0.016896942948386878
1531	0.05666813966736111	0.02498970463566945	0.01183221728876285	0.7385172143880625	-1	0	0	0.2	2	0.9230769230769231	12	0.38461538461538464	0.8461538461538461	13	11	1	0	0	0.23076923076923078	13	3	15	0.0	0.14285714285714285	0.8429784291422017	0.9506581985359247	0.45139216349668665	0.9109058694420095	0.5785477520303928	0.8890666886071978	0.8910984794675586	0.9209110802693296	0	0	0.0	0.01183221728876285	0.01183221728876285
993	0.04986717753129116	0.012835764469892017	-0.010534745127382741	0.8886294867267944	-1	0.25	1	0.3	3	0.7692307692307693	10	0.3409090909090909	0.6923076923076923	12	9	2	0	0	0.36363636363636365	11	4	15	0.0	0.5	0.732305236392908	0.9361844983351577	0.5349838984489612	0.9420161141025217	0.5736976293769738	0.9418719622124587	0.9143659763914808	0.9400805816424718	0	0	0.0	-0.0010534745127382741	-0.0010534745127382741
1956	0.06150935252035981	0.024349351274558846	0.022748839705305956	0.7792021564881801	-1	0	0	0.3	3	0.7692307692307693	10	0.38461538461538464	0.7692307692307693	12	10	2	2	0	0.23076923076923078	3	13	15	0.3333333333333333	0	0.23382390671940576	0.9595204008994749	0.5536898160543778	0.9563014516459107	0.6596109823292542	0.8511562739630353	0.9300220790894886	0.9349313877047879	0.5416666666666666	0.25	0.0	0.022748839705305956	0.022748839705305956
2125	0.050916400351346584	0.02268784546772302	0.011031417124724592	0.7497109510836766	-1	0	0	0.2	2	0.9230769230769231	12	0.38461538461538464	0.8461538461538461	13	11	1	0	0	0.23076923076923078	13	3	15	0.0	0.14285714285714285	0.8429784291422017	0.9357305067395116	0.45139216349668665	0.8728632768835834	0.541878750407888	0.8743519709898194	0.8910984794675586	0.8985836588390156	0	0	0.0	0.011031417124724592	0.011031417124724592
329	0.029904730081075696	0.0027111379561350086	0.0027078301064920765	0.9634390960043715	-1	0	0	0.25	2	0.8	8	0.375	0.5	7	5	4	4	0	0.5	8	4	12	0.4	0.25	0.5560442905015011	0.9137432786037752	0.39224511567586967	0.9718000367760339	0.4824596631388863	0.8584665028508257	0.8880781245726187	0.9287439994183815	0.14285714285714285	0.14285714285714285	0.0	0.0027078301064920765	0.0027078301064920765
4923	0.101232865158512	0.03718557302913569	0.03623453648465758	0.715309535677184	-1	0	0	0.1	1	1.0	13	1.0	1.0	14	13	0	0	0	0.06666666666666667	15	1	15	0.0	0	0.3269491565784758	0.7121442750876475	0.6680818547658814	0.8932226049818539	0.7489849075239609	0.9123843667568468	0.8778686925201	0.8570503509778573	0	0	0.0	0.03623453648465758	0.03623453648465758
4100	0.09590066106570044	0.027233837071152955	-0.008009990411942728	0.7722661179773587	-1	0	0	0.1	1	1.0	13	1.0	1.0	14	13	0	0	0	0.06666666666666667	15	1	15	0.0	0	0.3269491565784758	0.7276192230050132	0.4245483411200043	0.8774977023706448	0.6400966587555761	0.8797692768440661	0.8591721357281064	0.8385198691495922	0	0	0.0	-0.0008009990411942728	-0.0008009990411942728
3651	0.10213553237930455	0.04365753579261799	0.019442179839765966	0.715646567239975	-1	0	0	0.1	1	1.0	13	1.0	1.0	14	13	0	0	0	0.06666666666666667	15	1	15	0.0	0	0.3269491565784758	0.7211371622793014	0.6680818547658814	0.8948331796195497	0.7087209960211194	0.8980637429319347	0.8731708675211469	0.852669967856494	0	0	0.0	0.019442179839765966	0.019442179839765966
3017	0.053685903650980894	0.026265067856189653	0.025842028963247415	0.7435874553007991	-1	0	0	0.2	2	0.9230769230769231	12	0.38461538461538464	0.8461538461538461	13	11	1	0	0	0.23076923076923078	13	3	15	0.0	0.14285714285714285	0.8429784291422017	0.956848105253299	0.45139216349668665	0.8746203030990817	0.5785477520303928	0.8964414789659014	0.8910984794675586	0.9168186002745844	0	0	0.0	0.025842028963247415	0.025842028963247415
3318	0.08456625165165083	0.013076096483316533	-0.013053754602519426	0.7498138685794318	-1	0	0	0.1	1	1.0	13	1.0	1.0	14	13	0	0	0	0.06666666666666667	15	1	15	0.0	0	0.33272317427449327	0.7944811282214802	0.5843054314375021	0.9280014068566017	0.7489849075239609	0.9582251929070011	0.910951249424689	0.9127041715788433	0	0	0.0	-0.0013053754602519426	-0.0013053754602519426
166	0.03757135591669894	0.0027437754500352607	-0.002741217035197572	0.8965578003230105	-1	0.25	1	0.4	4	0.6923076923076923	9	0.2727272727272727	0.6153846153846154	12	8	2	0	0	0.45454545454545453	11	5	15	0.0	0.5	0.8177992002823974	0.9372339594320326	0.44108939917200035	0.9162857121644618	0.624624891186597	0.9477858445275974	0.9224988124223157	0.9349338149277981	0	0	0.0	-0.0002741217035197572	-0.0002741217035197572
668	0.049124692082632176	0.0178802062862993	0.003299042684248153	0.7141515897385253	-1	0	0	0.2	2	0.9230769230769231	12	1.0	0.9230769230769231	14	12	0	0	0	0.06666666666666667	15	1	15	0.0	0.2857142857142857	0.8597554616297997	0.9276360853553496	0.6605541359534164	0.883738440987697	0.5419517578883006	0.874178744516925	0.8910984794675586	0.8977579698033895	0	0	0.0	0.003299042684248153	0.003299042684248153
4556	0.09787955494876423	0.037533404737629214	0.03739268408586322	0.733702219363209	-1	0	0	0.1	1	1.0	13	1.0	1.0	14	13	0	0	0	0.06666666666666667	15	1	15	0.0	0	0.3269491565784758	0.7019929986323337	0.7291115392155116	0.856716302941609	0.6858915294216441	0.8907445963698588	0.8731708675211469	0.8293676150532485	0	0	0.0	0.03739268408586322	0.03739268408586322
3250	0.03639117261606421	0.003048882614146086	0.0005669139676273045	0.9777722849598577	-1	0	0	0.3	3	0.6923076923076923	9	0.3333333333333333	0.5384615384615384	8	7	6	1	0	0.5555555555555556	5	9	15	0.06666666666666667	0	0.34833295576544787	0.967229132161806	0.4620108529779322	0.9335110373906245	0.5806610291024695	0.9036071775013418	0.9362778198591816	0.9401908988256971	1.0	0.5	0.0	0.0005669139676273045	0.0005669139676273045
394	0.026526064124642017	0.0024717021439517404	0.0016040305954045724	0.9334530431177354	-1	0	0	0.3	3	0.7692307692307693	10	0.4166666666666667	0.6923076923076923	11	9	3	1	0	0.25	12	3	15	0.125	0	0.6422376340713978	0.8956251995122735	0.5250110103041131	0.8919927363569384	0.8044411310497761	0.9077072458356114	0.9001994131206572	0.8986441781407356	1.0	0.2727272727272727	0.0	0.0016040305954045724	0.0016040305954045724
4182	0.10032129303325261	0.04430189506818154	0.03853214841444352	0.6909188118312828	-1	0	0	0.1	1	1.0	13	1.0	1.0	14	13	0	0	0	0.06666666666666667	15	1	15	0.0	0	0.3269491565784758	0.7211371622793014	0.6680818547658814	0.8948331796195497	0.7087209960211194	0.8980637429319347	0.8731708675211469	0.852669967856494	0	0	0.0	0.03853214841444352	0.03853214841444352
3029	0.05408181879946814	0.02306809954632641	0.021977235670807522	0.7560553288588859	-1	0	0	0.3	3	0.7692307692307693	10	0.38461538461538464	0.7692307692307693	12	10	2	2	0	0.23076923076923078	3	13	15	0.3333333333333333	0	0.46029487162891175	0.962545592894315	0.5536898160543778	0.9466272632229072	0.619443307797051	0.8574066606053413	0.9124976414538415	0.9333085633003865	0.5416666666666666	0.25	0.0	0.021977235670807522	0.021977235670807522
532	0.015267862831709418	0.0012639945228457108	-0.0011700604229174544	0.972642975452523	-1	0.25	1	0.5	5	0.6153846153846154	8	0.45454545454545453	0.46153846153846156	11	6	3	0	0	0.2727272727272727	3	11	15	0.0	0.5	0.7724110193672782	0.9354862420466417	0.4321484557106349	0.9268737267824253	0.8622232330450693	0.9297112330714651	0.9512562126228882	0.9307774287800967	0	0	0.0	-0.00011700604229174545	-0.00011700604229174545
4249	0.1024099192404831	0.02884453283881194	0.026780078496225122	0.6888822619200271	-1	0	0	0.1	1	1.0	13	1.0	1.0	14	13	0	0	0	0.06666666666666667	15	1	15	0.0	0	0.3269491565784758	0.7211371622793014	0.6680818547658814	0.8948331796195497	0.7087209960211194	0.8980637429319347	0.8731708675211469	0.852669967856494	0	0	0.0	0.026780078496225122	0.026780078496225122
229	0.0272470277753986	0.00531407454079045	0.0012942736480160962	0.9268052372662139	-1	0	0	0.3	3	0.7692307692307693	10	0.375	0.46153846153846156	8	6	6	2	0	0.625	8	5	15	0.14285714285714285	0	0.49758315670586784	0.8128055291246761	0.34393215024800977	0.9053806235369882	0.5384356842044491	0.9499183909222185	0.8886325806829416	0.9023124210442874	0.5625	0.125	0.0	0.0012942736480160962	0.0012942736480160962
3794	0.08792140873831444	0.023613972420996096	0.010379895574259924	0.7242978610259305	-1	0	0	0.1	1	1.0	13	0.38461538461538464	0.9230769230769231	13	12	1	0	0	0.23076923076923078	13	3	15	0.0	0	0.3269491565784758	0.7369710918485208	0.6146522849068818	0.8439535238181483	0.6309754343690451	0.8651845143521072	0.8556537499462472	0.8213843213862474	0	0	0.0	0.010379895574259924	0.010379895574259924
742	0.09506428710020451	0.01752897022464017	0.002060542157077116	0.6875078002514403	-1	0	0	0.1	1	1.0	13	1.0	1.0	14	13	0	0	0	0.06666666666666667	15	1	15	0.0	0	0.27133654562429627	0.7894183605328187	0.6739275032504656	0.8434433758627882	0.7489849075239609	0.932653344093933	0.8935841179407267	0.8673688996815874	0	0	0.0	0.002060542157077116	0.002060542157077116
386	0.012965812650045759	0.002825912396415498	-0.0010840868082464831	0.976865594940842	-1	0.5	1	0.5714285714285714	4	0.5	4	0.47619047619047616	0.5	8	4	1	2	0	0.42857142857142855	3	7	10	1.0	0.2857142857142857	0.5387691973189762	0.904510959741436	0.47177066965234726	0.8804481050941811	0.2918835317896307	0.8963973294572689	0.8130809108928052	0.894192027863893	0.625	0.375	0.0	-0.00010840868082464831	-0.00010840868082464831
3891	0.09104532084352336	0.011648054088211783	-0.003883216452171744	0.7146402472355522	-1	0	0	0.1	1	1.0	13	1.0	1.0	14	13	0	0	0	0.06666666666666667	15	1	15	0.0	0	0.3269491565784758	0.8797539123203153	0.6680818547658814	0.8899928496135264	0.6684570845182778	0.9108908418459891	0.8731708675211469	0.8942691698291945	0	0	0.0	-0.0003883216452171744	-0.0003883216452171744
4628	0.10349766608428472	0.04263521528611376	0.04261000033795167	0.7014677894994206	-1	0	0	0.1	1	1.0	13	1.0	1.0	14	13	0	0	0	0.06666666666666667	15	1	15	0.0	0	0.3269491565784758	0.7302264174974348	0.6680818547658814	0.897305129925211	0.7087209960211194	0.9136383436175797	0.8731708675211469	0.8630392147083178	0	0	0.0	0.04261000033795167	0.04261000033795167
2241	0.05245927449429455	0.02580405440517233	0.02486111573514704	0.7501473578088842	-1	0	0	0.2	2	0.9230769230769231	12	0.38461538461538464	0.8461538461538461	13	11	1	0	0	0.23076923076923078	13	3	15	0.0	0.14285714285714285	0.8429784291422017	0.956848105253299	0.45139216349668665	0.8746203030990817	0.5785477520303928	0.8964414789659014	0.8910984794675586	0.9168186002745844	0	0	0.0	0.02486111573514704	0.02486111573514704
1841	0.10244290670730079	0.03779303661730588	0.031179940741154315	0.7160371072674304	-1	0	0	0.1	1	1.0	13	1.0	1.0	14	13	0	0	0	0.06666666666666667	15	1	15	0.0	0	0.3269491565784758	0.7211371622793014	0.6680818547658814	0.8948331796195497	0.7087209960211194	0.8980637429319347	0.8731708675211469	0.852669967856494	0	0	0.0	0.031179940741154315	0.031179940741154315
4315	0.10140469748764619	0.03507045616860713	0.034176454081446254	0.7286964274032071	-1	0	0	0.1	1	1.0	13	1.0	1.0	14	13	0	0	0	0.06666666666666667	15	1	15	0.0	0	0.3269491565784758	0.7302264174974348	0.6680818547658814	0.897305129925211	0.7087209960211194	0.9136383436175797	0.8731708675211469	0.8630392147083178	0	0	0.0	0.034176454081446254	0.034176454081446254
1603	0.06152028757650702	0.011118787105293624	-0.008821772580602611	0.7761513813725298	-1	0	0	0.2	2	0.9230769230769231	12	0.38461538461538464	0.8461538461538461	13	11	1	0	0	0.23076923076923078	13	3	15	0.0	0.14285714285714285	0.7533639076060338	0.9543769278669072	0.45139216349668665	0.8852229512498234	0.5785477520303928	0.8964005539038276	0.8910984794675586	0.9178722936689415	0	0	0.0	-0.0008821772580602611	-0.0008821772580602611
41	None	None	None	None	None	0	0	0.5	5	0.4166666666666667	5	0.3888888888888889	0.3333333333333333	9	4	4	0	0	1.0	6	6	14	0.0	0.4	0.49777246558197474	0.8470595386460876	0.28390312544165763	0.9543124693544608	0.7672983081873942	0.9283965622339263	0.9303645688111776	0.9196598692114648	0	0	0.0	None	None
3266	0.10359328427570291	0.02524788332832904	0.025107267100090223	0.7002144864987063	-1	0	0	0.1	1	1.0	13	1.0	1.0	14	13	0	0	0	0.06666666666666667	15	1	15	0.0	0	0.3269491565784758	0.7211371622793014	0.6680818547658814	0.8948331796195497	0.7087209960211194	0.8980637429319347	0.8731708675211469	0.852669967856494	0	0	0.0	0.025107267100090223	0.025107267100090223
4306	0.09977697218110398	0.00393890295369291	0.0038259766795098924	0.7876543169300779	-1	0	0	0.1	1	1.0	13	1.0	1.0	14	13	0	0	0	0.06666666666666667	15	1	15	0.0	0	0.3269491565784758	0.7577436132826205	0.4245483411200043	0.8504041075722819	0.6309754343690451	0.9303303928672286	0.8797432565391934	0.8609615555296618	0	0	0.0	0.0038259766795098924	0.0038259766795098924
2913	0.05622498098072515	0.004559896120481624	0.004438540361910961	0.8199369231970309	-1	0	0	0.3	3	0.6923076923076923	9	0.4166666666666667	0.6923076923076923	11	9	3	2	0	0.25	3	12	15	0.25	0.6666666666666666	0.6867658365384177	0.9616578438478233	0.5536898160543778	0.9492643974626283	0.6997786568614573	0.8085204126692864	0.8910984794675586	0.9262546312823426	0.5454545454545454	0.45454545454545453	0.0	0.004438540361910961	0.004438540361910961
4334	0.1010555212085321	0.016571485322520403	0.015064729399906164	0.7475702098552954	-1	0	0	0.1	1	1.0	13	1.0	1.0	14	13	0	0	0	0.06666666666666667	15	1	15	0.0	0	0.3269491565784758	0.7211862735790332	0.7291115392155116	0.8447852553713223	0.6684570845182778	0.9152874649345865	0.8778686925201	0.8422236403388698	0	0	0.0	0.015064729399906164	0.015064729399906164
2727	0.04759056663145382	0.0026600045185527013	0.0023679468622017	0.825950953150683	-1	0	0	0.3	3	0.7692307692307693	10	0.25	0.7692307692307693	13	10	1	0	0	0.6	6	10	15	0.0	0.14285714285714285	0.6420530311681685	0.9698884396289583	0.5536898160543778	0.9373919773083584	0.619443307797051	0.9054899098574871	0.9113476430108515	0.9433609254134449	0	0	0.0	0.0023679468622017	0.0023679468622017
4041	0.10179691577849692	0.03963325564066548	0.026813145471680233	0.7153380003578833	-1	0	0	0.1	1	1.0	13	1.0	1.0	14	13	0	0	0	0.06666666666666667	15	1	15	0.0	0	0.3269491565784758	0.7211371622793014	0.6680818547658814	0.8948331796195497	0.7087209960211194	0.8980637429319347	0.8731708675211469	0.852669967856494	0	0	0.0	0.026813145471680233	0.026813145471680233
2643	0.053440921820243265	0.026626821012473146	0.026019702997652577	0.7423515041148694	-1	0	0	0.2	2	0.9230769230769231	12	0.38461538461538464	0.8461538461538461	13	11	1	0	0	0.23076923076923078	13	3	15	0.0	0.14285714285714285	0.8429784291422017	0.956848105253299	0.45139216349668665	0.8746203030990817	0.5785477520303928	0.8964414789659014	0.8910984794675586	0.9168186002745844	0	0	0.0	0.026019702997652577	0.026019702997652577
4960	0.10330689946863084	0.04026091265132836	0.03142865094827385	0.7144193091973823	-1	0	0	0.1	1	1.0	13	1.0	1.0	14	13	0	0	0	0.06666666666666667	15	1	15	0.0	0	0.3269491565784758	0.7302264174974348	0.6680818547658814	0.897305129925211	0.7087209960211194	0.9136383436175797	0.8731708675211469	0.8630392147083178	0	0	0.0	0.03142865094827385	0.03142865094827385
2984	0.04391742263215688	0.003465499275124874	0.0014303248720096877	0.9769239430938537	-1	0	0	0.2	2	0.9230769230769231	12	0.25	0.8461538461538461	12	11	2	0	0	0.6	10	6	15	0.0	0.14285714285714285	0.38123002216796165	0.9397597334553267	0.6192137720671897	0.9207693549911092	0.7979638929628787	0.9682048691890746	0.9375738077620164	0.9464492086902768	0	0	0.0	0.0014303248720096877	0.0014303248720096877
1128	0.05271076078084499	0.025925957178486305	0.02510163887482582	0.7507120960274818	-1	0	0	0.2	2	0.9230769230769231	12	0.38461538461538464	0.8461538461538461	13	11	1	0	0	0.23076923076923078	13	3	15	0.0	0.14285714285714285	0.8429784291422017	0.956848105253299	0.45139216349668665	0.8746203030990817	0.5785477520303928	0.8964414789659014	0.8910984794675586	0.9168186002745844	0	0	0.0	0.02510163887482582	0.02510163887482582
2141	0.05582602254131548	0.01818124392169818	0.01722912504725035	0.7780404268343866	-1	0	0	0.2	2	0.9230769230769231	12	0.3125	0.8461538461538461	13	11	1	0	0	0.3333333333333333	12	4	15	0.0	0.14285714285714285	0.7533639076060338	0.9608297880883907	0.45139216349668665	0.8944812349297246	0.619443307797051	0.9311506753921814	0.8910984794675586	0.9338410158407486	0	0	0.0	0.01722912504725035	0.01722912504725035
3247	0.10148137597753414	0.03939803256436542	0.03604661694171222	0.6924184306925334	-1	0	0	0.1	1	1.0	13	1.0	1.0	14	13	0	0	0	0.06666666666666667	15	1	15	0.0	0	0.3269491565784758	0.7211371622793014	0.6680818547658814	0.8948331796195497	0.7087209960211194	0.8980637429319347	0.8731708675211469	0.852669967856494	0	0	0.0	0.03604661694171222	0.03604661694171222
779	0.01971445526414844	0.0020506932951220315	0.0018277293493824038	0.8879052497393676	-1	0	0	0.3	3	0.7692307692307693	10	0.5	0.6153846153846154	10	8	4	0	0	0.3	3	10	15	0.0	0	0.8221206095253871	0.8082089160018429	0.4814559349338988	0.8704386597826879	0.8917146169758929	0.8942656900336293	0.9091122496238325	0.8612976745261568	0	0	0.0	0.0018277293493824038	0.0018277293493824038
3768	0.10669001243140795	0.03824732668123159	0.03488499676384898	0.6965734253852266	-1	0	0	0.1	1	1.0	13	1.0	1.0	14	13	0	0	0	0.06666666666666667	15	1	15	0.0	0	0.3269491565784758	0.7211371622793014	0.6680818547658814	0.8948331796195497	0.7087209960211194	0.8980637429319347	0.8731708675211469	0.852669967856494	0	0	0.0	0.03488499676384898	0.03488499676384898
996	0.067317263918624	0.007566574487267788	0.0067913387420068345	0.7914490668388324	-1	0	0	0.2	2	0.9230769230769231	12	0.5357142857142857	0.9230769230769231	14	12	0	2	0	0.14285714285714285	14	2	15	1.0	0	0.2982165083518622	0.7427775868899124	0.7215114246248809	0.8094644311851057	0.6871979095928941	0.931606623041529	0.8967554496190853	0.8463438025893332	0.6428571428571429	0.07142857142857142	0.0	0.0067913387420068345	0.0067913387420068345
2850	0.05323198333647393	0.02549645734071043	0.024847117602752624	0.7492291445334451	-1	0	0	0.2	2	0.9230769230769231	12	0.38461538461538464	0.8461538461538461	13	11	1	0	0	0.23076923076923078	13	3	15	0.0	0.14285714285714285	0.8429784291422017	0.956848105253299	0.45139216349668665	0.8746203030990817	0.5785477520303928	0.8964414789659014	0.8910984794675586	0.9168186002745844	0	0	0.0	0.024847117602752624	0.024847117602752624
2182	0.023006430342339016	0.0005484779379020918	0.00024174443395121728	0.9750166361241337	-1	0.5	2	0.7	7	0.38461538461538464	5	0.5	0.3076923076923077	8	4	6	1	0	0.8333333333333334	5	6	15	0.08333333333333333	0.6666666666666666	0.20911784843887388	0.9606412252980212	0.5709042783389304	0.9604240416953451	0.7243581452974874	0.8447586226793934	0.9300220790894886	0.9365946078115404	1.0	0.375	0.0	0.00024174443395121728	0.00024174443395121728
4622	0.10001513253661257	0.029133468905656573	-0.023540546727135344	0.7252025226545713	-1	0	0	0.1	1	1.0	13	1.0	1.0	14	13	0	0	0	0.06666666666666667	15	1	15	0.0	0	0.3269491565784758	0.7380378641306473	0.6146522849068818	0.9084471450101274	0.7087209960211194	0.9244150085732463	0.8935841179407267	0.8748828611365262	0	0	0.0	-0.0023540546727135346	-0.0023540546727135346
627	0.04179728800146252	0.003256501328276377	-0.0027067536519838798	0.9452406082973343	-1	0	0	0.2	2	0.8461538461538461	11	0.45454545454545453	0.7692307692307693	10	10	4	2	0	0.2727272727272727	3	11	15	0.16666666666666666	0	0.24253380148920475	0.9673165876235481	0.5536898160543778	0.951556373910028	0.619443307797051	0.8504123749795792	0.9300220790894886	0.9370894647410329	0.55	0.2	0.0	-0.000270675365198388	-0.000270675365198388
3440	0.07401993690581779	0.007149575216123236	0.006537698238207073	0.7465852074584839	-1	0	0	0.1	1	1.0	13	1.0	1.0	14	13	0	0	0	0.06666666666666667	15	1	15	0.0	0	0.3746840319374284	0.9584156614514816	0.3936400582154301	0.8785366177076774	0.5844309190134348	0.8172341104536294	0.8910984794675586	0.9006654787279609	0	0	0.0	0.006537698238207073	0.006537698238207073
4597	0.09984748066134487	0.023350598822905844	0.01492142219725107	0.6983935798014722	-1	0	0	0.1	1	1.0	13	1.0	1.0	14	13	0	0	0	0.06666666666666667	15	1	15	0.0	0	0.3269491565784758	0.7302264174974348	0.6680818547658814	0.897305129925211	0.7087209960211194	0.9136383436175797	0.8731708675211469	0.8630392147083178	0	0	0.0	0.01492142219725107	0.01492142219725107
3783	0.10096971725418649	0.04358573419940126	0.034095060456661955	0.6962307750410293	-1	0	0	0.1	1	1.0	13	1.0	1.0	14	13	0	0	0	0.06666666666666667	15	1	15	0.0	0	0.3269491565784758	0.7211371622793014	0.6680818547658814	0.8948331796195497	0.7312907245684035	0.8936849374760218	0.8731708675211469	0.8506932085477642	0	0	0.0	0.034095060456661955	0.034095060456661955
360	0.01021944450051326	0.0004048301806476034	-0.00039112790161082583	0.9297884556860865	-1	0	0	0.5	5	0.38461538461538464	5	0.5357142857142857	0.15384615384615385	5	2	9	0	0	0.5714285714285714	7	4	15	0.0	0	0.3105624411033355	0.9480197065482606	0.7938905567836942	0.9137936550407764	0.5506981605877772	0.8496136064143053	0.8786100727806941	0.9114913471412106	0	0	0.0	-3.911279016108258e-05	-3.911279016108258e-05
520	0.05274144226062195	0.004679088908368179	0.0025552376381467283	0.9099497063017626	-1	0	0	0.2	2	0.8461538461538461	11	0.3125	0.8461538461538461	13	11	1	0	0	0.3333333333333333	4	12	15	0.0	0.18181818181818182	0.45895770196224533	0.9733070151261076	0.3598437984943167	0.8949235110771577	0.355849538479434	0.8415027486582118	0.925729507585126	0.9219590295347041	0	0	0.0	0.0025552376381467283	0.0025552376381467283
3326	0.057759492799578975	0.016888094975736654	0.006107598131089208	0.7419536258083856	-1	0	0	0.2	2	0.9230769230769231	12	0.38461538461538464	0.8461538461538461	12	11	2	0	0	0.23076923076923078	13	3	15	0.0	0.14285714285714285	0.8597554616297997	0.9606745111739393	0.4108620266990866	0.8145542353121462	0.5989955299137218	0.8609839837815988	0.8910984794675586	0.8971891691059632	0	0	0.0	0.006107598131089208	0.006107598131089208
1404	0.09638440324950925	0.014377536134931312	0.012979478072525617	0.6338493999061422	-1	0	0	0.1	1	1.0	13	1.0	1.0	13	13	1	0	0	0.06666666666666667	15	1	15	0.0	0	0.3269491565784758	0.7861508750225462	0.7215114246248809	0.8901675523545678	0.6684570845182778	0.9131057150870918	0.8731708675211469	0.8716354519478865	0	0	0.0	0.012979478072525617	0.012979478072525617
928	0.0703016390230173	0.006873972285260656	-0.003080491385171636	0.9004534006661552	-1	0	0	0.2	2	0.8461538461538461	11	0.234375	0.8461538461538461	12	11	2	1	0	1.0	8	8	15	0.14285714285714285	0	0.3269491565784758	0.7666388097131486	0.6146522849068818	0.8635409849775992	0.4489122581321766	0.8524269559809096	0.8409288700307449	0.8314683803655827	1.0	0.08333333333333333	0.0	-0.00030804913851716363	-0.00030804913851716363
3781	0.10144414572725631	0.036959694991183074	0.02683639095005698	0.7210806431130526	-1	0	0	0.1	1	1.0	13	1.0	1.0	14	13	0	0	0	0.06666666666666667	15	1	15	0.0	0	0.3269491565784758	0.7211371622793014	0.6680818547658814	0.8948331796195497	0.7087209960211194	0.8962164718638022	0.8731708675211469	0.8518297200281941	0	0	0.0	0.02683639095005698	0.02683639095005698
3403	0.02369288437977692	0.0004437525222829189	0.00012795102982400035	0.9808432989751388	-1	0	0	0.4	4	0.6153846153846154	8	0.3125	0.5384615384615384	11	7	3	1	0	0.75	8	6	15	0.16666666666666666	0.4	0.23382390671940576	0.8535768134799624	0.7215114246248809	0.7757993577358167	0.7489849075239609	0.9627790662959317	0.9232485123371381	0.8895100837673249	1.0	0.2727272727272727	0.0	0.00012795102982400035	0.00012795102982400035
1557	0.05595762365593429	0.027603722571910787	0.015481542357330314	0.740319855620418	-1	0	0	0.2	2	0.9230769230769231	12	0.5357142857142857	0.8461538461538461	13	11	1	0	0	0.14285714285714285	14	2	15	0.0	0.14285714285714285	0.8429784291422017	0.9617922387420873	0.45139216349668665	0.8856237947727309	0.619443307797051	0.9096123387949082	0.8910984794675586	0.9260238038763937	0	0	0.0	0.015481542357330314	0.015481542357330314
3509	0.10393253646256569	0.03857046734428518	0.03461798024860582	0.7141741502947985	-1	0	0	0.1	1	1.0	13	1.0	1.0	14	13	0	0	0	0.06666666666666667	15	1	15	0.0	0	0.3269491565784758	0.7211371622793014	0.6680818547658814	0.8948331796195497	0.7087209960211194	0.8980637429319347	0.8731708675211469	0.852669967856494	0	0	0.0	0.03461798024860582	0.03461798024860582
4754	0.09540172069793457	0.031081795739503305	0.03090197810507815	0.7246492681517026	-1	0	0	0.1	1	1.0	13	1.0	1.0	14	13	0	0	0	0.06666666666666667	15	1	15	0.0	0	0.3269491565784758	0.7364383292313461	0.6680818547658814	0.9187967870687327	0.7489849075239609	0.9117870056236518	0.8778686925201	0.8732236061881169	0	0	0.0	0.03090197810507815	0.03090197810507815
4605	0.10149052174372676	0.039122340880959304	0.03697166493317119	0.7022799197920725	-1	0	0	0.1	1	1.0	13	1.0	1.0	14	13	0	0	0	0.06666666666666667	15	1	15	0.0	0	0.3269491565784758	0.7302264174974348	0.6680818547658814	0.897305129925211	0.7087209960211194	0.9136383436175797	0.8731708675211469	0.8630392147083178	0	0	0.0	0.03697166493317119	0.03697166493317119
4430	0.10059875286408367	0.028981159616895062	0.02259765445726907	0.7319235766777523	-1	0	0	0.1	1	1.0	13	1.0	1.0	14	13	0	0	0	0.06666666666666667	15	1	15	0.0	0	0.3269491565784758	0.7211371622793014	0.6680818547658814	0.8907779589005616	0.7087209960211194	0.8980637429319347	0.8744356883153775	0.8508865858055015	0	0	0.0	0.02259765445726907	0.02259765445726907
2809	None	None	None	None	None	0	0	0.2	2	0.9230769230769231	12	0.45454545454545453	0.7692307692307693	12	10	2	0	0	0.2727272727272727	11	3	15	0.0	0.16666666666666666	0.7260905992123565	0.9427305562764106	0.5323713087600842	0.9057606883020516	0.541878750407888	0.8698767228967337	0.8910984794675586	0.9106236354493447	0	0	0.0	None	None
832	0.07345380507420751	0.017655824595265653	0.016656974938611385	0.6949556640342132	-1	0	0	0.1	1	1.0	13	1.0	1.0	14	13	0	0	0	0.06666666666666667	15	1	15	0.0	0	0.6726019837660019	0.9348543438625884	0.5536898160543778	0.9468068814381023	0.5102161359113275	0.8381876327487429	0.8588204505643111	0.9165150353029854	0	0	0.0	0.016656974938611385	0.016656974938611385
1258	0.04755659069374188	0.007618658479078695	-0.0067733939285924746	0.94356483201566	-1	0	0	0.2	2	0.9230769230769231	12	0.375	0.7692307692307693	12	10	2	0	0	0.4	10	4	15	0.0	0.16666666666666666	0.7034499013555279	0.9300092445783663	0.4406923456836386	0.9152857954257536	0.619443307797051	0.8823373498140697	0.9016865741942997	0.9111031238740295	0	0	0.0	-0.0006773393928592474	-0.0006773393928592474
2662	0.08057525047702811	0.009297226730777177	0.00242090997710789	0.6853429303716854	-1	0	0	0.2	2	0.9166666666666666	11	1.0	0.9166666666666666	13	11	0	0	0	0.07142857142857142	14	1	14	0.0	0.15384615384615385	0.3338307789721831	0.8868885278684755	0.6754661331452525	0.8577256534256227	0.6684570845182778	0.9039537399553126	0.8731708675211469	0.8841783140688324	0	0	0.0	0.00242090997710789	0.00242090997710789
3947	0.10132684711999389	0.04169631013014966	0.027671345773065913	0.7136443050795802	-1	0	0	0.1	1	1.0	13	1.0	1.0	14	13	0	0	0	0.06666666666666667	15	1	15	0.0	0	0.3269491565784758	0.7211371622793014	0.6680818547658814	0.8948331796195497	0.7087209960211194	0.8980637429319347	0.8731708675211469	0.852669967856494	0	0	0.0	0.027671345773065913	0.027671345773065913
308	0.03202622887727093	0.0018810118027931125	0.0018354770896297885	0.950350655664486	-1	0.5	2	0.5	5	0.5384615384615384	7	0.3333333333333333	0.5384615384615384	12	7	2	3	0	0.5555555555555556	9	5	15	1.0	0.3333333333333333	0.6219807893237753	0.9534017860249295	0.3934799015013891	0.9391890330780774	0.4745365502706978	0.8170430171685902	0.8987620225703488	0.9181435893202681	0.3333333333333333	0.4166666666666667	0.0	0.0018354770896297885	0.0018354770896297885
970	0.05477623113524716	0.02517059550900471	0.009980474424653864	0.707781733284661	-1	0	0	0.2	2	0.9230769230769231	12	1.0	0.9230769230769231	14	12	0	0	0	0.06666666666666667	15	1	15	0.0	0.14285714285714285	0.6671076220802987	0.9363897401338717	0.6358487443241027	0.8918107004791982	0.619443307797051	0.9083962662272247	0.8910984794675586	0.9140625290371603	0	0	0.0	0.009980474424653864	0.009980474424653864
2010	0.05916239135771143	0.0069258884864734594	0.00674524688391376	0.6583239374793324	-1	0	0	0.3	3	0.7692307692307693	10	0.3125	0.7692307692307693	13	10	1	0	0	0.3333333333333333	4	12	15	0.0	0.18181818181818182	0.7201339661726381	0.9589823135218007	0.5536898160543778	0.9283189504630612	0.619443307797051	0.8694603244619913	0.9001893694956965	0.9266548359602708	0	0	0.0	0.00674524688391376	0.00674524688391376
579	0.03499928533515247	0.0016800152283042034	0.0011139394676986606	0.9764303454616847	-1	0	0	0.3	3	0.7692307692307693	10	0.4166666666666667	0.6153846153846154	9	8	5	0	0	0.25	12	3	15	0.0	0	0.619419892146498	0.9264094573947814	0.5608663203373213	0.833217467250646	0.7792785963541655	0.9513218088267433	0.8871150849687918	0.914615694464466	0	0	0.0	0.0011139394676986606	0.0011139394676986606
1087	0.04580438191671087	0.003363391312459482	-0.0024604592133482222	0.9465777787048018	-1	0	0	0.2	2	0.9230769230769231	12	0.375	0.7692307692307693	12	10	2	0	0	0.4	10	4	15	0.0	0.16666666666666666	0.7034499013555279	0.9300092445783663	0.4406923456836386	0.9152857954257536	0.619443307797051	0.8823373498140697	0.9016865741942997	0.9111031238740295	0	0	0.0	-0.0002460459213348222	-0.0002460459213348222
3142	0.06284377041743275	0.02354058499432866	0.023470676806761993	0.743166788209745	-1	0	0	0.3	3	0.7692307692307693	10	0.38461538461538464	0.7692307692307693	12	10	2	2	0	0.23076923076923078	3	13	15	0.3333333333333333	0	0.46029487162891175	0.962545592894315	0.5536898160543778	0.9466272632229072	0.619443307797051	0.8574066606053413	0.9124976414538415	0.9333085633003865	0.5416666666666666	0.25	0.0	0.023470676806761993	0.023470676806761993
2724	0.044981431707101636	0.005347032853847773	0.0010311189402135675	0.9762057660667428	-1	0	0	0.2	2	0.9230769230769231	12	0.25	0.8461538461538461	12	11	2	0	0	0.6	10	6	15	0.0	0.14285714285714285	0.38123002216796165	0.9397597334553267	0.6192137720671897	0.9207693549911092	0.7979638929628787	0.9682048691890746	0.9375738077620164	0.9464492086902768	0	0	0.0	0.0010311189402135675	0.0010311189402135675
3405	0.062329323276965554	0.02495401350081567	0.024951067236578885	0.7718720496061257	-1	0	0	0.3	3	0.7692307692307693	10	0.38461538461538464	0.7692307692307693	12	10	2	2	0	0.23076923076923078	3	13	15	0.3333333333333333	0	0.23382390671940576	0.9595204008994749	0.5323713087600842	0.9512443782369617	0.6596109823292542	0.8511562739630353	0.9300220790894886	0.9325641763149096	0.5416666666666666	0.25	0.0	0.024951067236578885	0.024951067236578885
2605	0.025788087313413567	0.001315159460625742	0.0010536975834383986	0.9788259425160724	-1	0	0	0.375	3	0.8	8	0.34285714285714286	0.6	9	6	2	1	0	0.7142857142857143	5	7	12	0.2	0.2	0.4628420048114899	0.9476775766131149	0.5536898160543778	0.9363644464163537	0.541878750407888	0.8915101430331406	0.8910984794675586	0.9285013959334945	1.0	0.2222222222222222	0.0	0.0010536975834383986	0.0010536975834383986
3823	0.10064316617518396	0.018910238524263854	0.01754739401988152	0.7234052330919623	-1	0	0	0.1	1	1.0	13	1.0	1.0	14	13	0	0	0	0.06666666666666667	15	1	15	0.0	0	0.3269491565784758	0.7302264174974348	0.6680818547658814	0.897305129925211	0.7087209960211194	0.9136383436175797	0.8731708675211469	0.8630392147083178	0	0	0.0	0.01754739401988152	0.01754739401988152
2915	0.05932024948437823	0.025306976477165368	0.025112886623005457	0.7659176513403948	-1	0	0	0.3	3	0.7692307692307693	10	0.38461538461538464	0.7692307692307693	12	10	2	2	0	0.23076923076923078	3	13	15	0.3333333333333333	0	0.5384011679308037	0.9707678891118715	0.5536898160543778	0.9466272632229072	0.619443307797051	0.8574066606053413	0.92636037089885	0.9384346201614479	0.5416666666666666	0.25	0.0	0.025112886623005457	0.025112886623005457
630	0.06736261840219533	0.011309352520378823	0.00011792476529498916	0.7847210646014237	-1	0	0	0.1	1	1.0	13	1.0	1.0	14	13	0	0	0	0.06666666666666667	15	1	15	0.0	0	0.6067921931124991	0.9165876322648465	0.5425963479547947	0.9601957926992367	0.46820750160316243	0.8823143581248498	0.8588204505643111	0.926322093167548	0	0	0.0	0.00011792476529498916	0.00011792476529498916
3650	0.09189058498265583	0.023956420128811266	0.023522669708648834	0.7042906853836446	-1	0	0	0.1	1	1.0	13	1.0	1.0	14	13	0	0	0	0.06666666666666667	15	1	15	0.0	0	0.3269491565784758	0.7086429937992754	0.6680818547658814	0.8895198798537142	0.6684570845182778	0.9083173152111021	0.8731708675211469	0.8527041717975156	0	0	0.0	0.023522669708648834	0.023522669708648834
2957	0.05111368661801714	0.025687584520615717	0.024857922438751446	0.74864732780673	-1	0	0	0.2	2	0.9230769230769231	12	0.38461538461538464	0.8461538461538461	12	11	2	0	0	0.23076923076923078	13	3	15	0.0	0.14285714285714285	0.8597554616297997	0.9619925842832804	0.4108620266990866	0.8320777062707285	0.5989955299137218	0.8609839837815988	0.8910984794675586	0.9018878442270398	0	0	0.0	0.024857922438751446	0.024857922438751446
4774	0.10059667814833528	0.03712595515648444	0.03653814424150496	0.6976714256647127	-1	0	0	0.1	1	1.0	13	1.0	1.0	14	13	0	0	0	0.06666666666666667	15	1	15	0.0	0	0.3269491565784758	0.7302264174974348	0.6680818547658814	0.897305129925211	0.7087209960211194	0.9136383436175797	0.8731708675211469	0.8630392147083178	0	0	0.0	0.03653814424150496	0.03653814424150496
2579	0.038043766241094346	0.0007749024797481127	-0.0002829998096683586	0.9833911040995031	-1	0	0	0.3	3	0.7692307692307693	10	0.35714285714285715	0.6923076923076923	10	9	4	1	0	0.8571428571428571	6	7	15	0.09090909090909091	0.3333333333333333	0.23382390671940576	0.9543584255665554	0.31045467728658654	0.9162840600669119	0.76724268891196	0.9176367108130375	0.9513530376965212	0.931794877025622	1.0	0.5	0.0	-2.829998096683586e-05	-2.829998096683586e-05
4654	0.09350213902557566	0.029433016605002027	0.0271949208481489	0.7076863892246545	-1	0	0	0.1	1	1.0	13	1.0	1.0	14	13	0	0	0	0.06666666666666667	15	1	15	0.0	0	0.3269491565784758	0.7211862735790332	0.6680818547658814	0.9112863573188478	0.7414585910739934	0.9173318423137333	0.8935841179407267	0.8693787859012215	0	0	0.0	0.0271949208481489	0.0271949208481489
1144	0.05290186592663863	0.021953182740947774	0.017683068308472126	0.6708180174198712	-1	0	0	0.2	2	0.9230769230769231	12	1.0	0.9230769230769231	14	12	0	0	0	0.06666666666666667	15	1	15	0.0	0.14285714285714285	0.6671076220802987	0.938938416733814	0.6358487443241027	0.8918107004791982	0.619443307797051	0.9083962662272247	0.8910984794675586	0.9151975639560863	0	0	0.0	0.017683068308472126	0.017683068308472126
4503	0.10188431761672044	0.029528672259795653	0.029354041218231226	0.7045236026018812	-1	0	0	0.1	1	1.0	13	1.0	1.0	14	13	0	0	0	0.06666666666666667	15	1	15	0.0	0	0.3269491565784758	0.7211862735790332	0.6680818547658814	0.8933388426630026	0.6684570845182778	0.9186577553406811	0.8778686925201	0.8621548011276554	0	0	0.0	0.029354041218231226	0.029354041218231226
1629	0.05265444600708403	0.026132939809830884	0.02564499416477299	0.746432322336182	-1	0	0	0.2	2	0.9230769230769231	12	0.38461538461538464	0.8461538461538461	13	11	1	0	0	0.23076923076923078	13	3	15	0.0	0.14285714285714285	0.8429784291422017	0.956848105253299	0.45139216349668665	0.8746203030990817	0.5785477520303928	0.8964414789659014	0.8910984794675586	0.9168186002745844	0	0	0.0	0.02564499416477299	0.02564499416477299
1318	0.06761090708508996	0.006250821089809025	-0.004859253270157557	0.7040416283528482	-1	0	0	0.2	2	0.9230769230769231	12	1.0	0.9230769230769231	14	12	0	0	0	0.06666666666666667	15	1	15	0.0	0.14285714285714285	0.8530803660358686	0.9235203617197545	0.6071219760038972	0.9148915789899513	0.5767113316613125	0.8920970052180319	0.9104450760297441	0.9110181210146298	0	0	0.0	-0.0004859253270157557	-0.0004859253270157557
4345	0.09575363579132878	0.027328445518820875	0.02335737116381984	0.7262830631353347	-1	0	0	0.1	1	1.0	13	1.0	1.0	14	13	0	0	0	0.06666666666666667	15	1	15	0.0	0	0.3269491565784758	0.7211862735790332	0.6680818547658814	0.9112863573188478	0.7414585910739934	0.9173318423137333	0.8935841179407267	0.8693787859012215	0	0	0.0	0.02335737116381984	0.02335737116381984
4084	0.10407063753663091	0.039257828676688845	0.031853812203915505	0.7137282840660732	-1	0	0	0.1	1	1.0	13	1.0	1.0	14	13	0	0	0	0.06666666666666667	15	1	15	0.0	0	0.3269491565784758	0.7211371622793014	0.6680818547658814	0.8948331796195497	0.7087209960211194	0.8980637429319347	0.8731708675211469	0.852669967856494	0	0	0.0	0.031853812203915505	0.031853812203915505
3708	0.0970921366322633	0.03201378172184873	0.031093214430278317	0.6951584637614259	-1	0	0	0.1	1	1.0	13	1.0	1.0	14	13	0	0	0	0.06666666666666667	15	1	15	0.0	0	0.3269491565784758	0.7302264174974348	0.6680818547658814	0.867775690442472	0.7274618210957357	0.9099014338732343	0.8731708675211469	0.8493969473631667	0	0	0.0	0.031093214430278317	0.031093214430278317
264	0.008772050457228033	0.0030173716836557913	-5.1235736767025535e-05	0.9824024178441834	-1	0	0	0.5	5	0.5384615384615384	7	0.375	0.3076923076923077	7	4	7	4	0	0.4	10	4	15	0.26666666666666666	0.2	0.6422376340713978	0.7274486285623255	0.20155831182293205	0.9603265795124487	0.6827345243326652	0.9357885254008658	0.843764371306496	0.9074177317165207	0.21428571428571427	0	0.0	-5.123573676702554e-06	-5.123573676702554e-06
2057	0.0664576799873677	0.003958300245139117	-0.0026924767412521487	0.9450312136880499	-1	0	0	0.1	1	1.0	13	0.4166666666666667	0.8461538461538461	12	11	2	0	0	0.4444444444444444	4	9	15	0.0	0	0.3222223198624309	0.9290473546177377	0.45139216349668665	0.9050749554393481	0.619443307797051	0.9364709715405287	0.9072457860534271	0.924554370211129	0	0	0.0	-0.00026924767412521487	-0.00026924767412521487
3476	6.443483980286604e-05	1.0738150075024923e-05	1.0719945110880725e-05	0.9991677919814671	-1	0	0	0.5	2	0.75	3	0.5	0.5	3	2	2	2	0	0.75	3	4	6	0.2857142857142857	0	0.23382390671940576	0.9248937711699386	1.0	0.7898939292007636	0.6107466571272572	0.9197752460751185	0.9737065147919863	0.8900696688936367	0.6666666666666666	1.0	0.0	1.0719945110880725e-05	1.0719945110880725e-05
4617	0.10012288116433564	0.039474583262179855	0.039352003118764384	0.6961510367443626	-1	0	0	0.1	1	1.0	13	1.0	1.0	14	13	0	0	0	0.06666666666666667	15	1	15	0.0	0	0.3269491565784758	0.7302264174974348	0.6680818547658814	0.897305129925211	0.7087209960211194	0.9136383436175797	0.8731708675211469	0.8630392147083178	0	0	0.0	0.039352003118764384	0.039352003118764384
1282	0.05527084195746715	0.024609428905281082	0.024573694920591267	0.7175287836699284	-1	0	0	0.2	2	0.9230769230769231	12	1.0	0.9230769230769231	13	12	1	0	0	0.06666666666666667	15	1	15	0.0	0.14285714285714285	0.7201339661726381	0.9560243161757177	0.5536898160543778	0.9120323289368346	0.7576342844033114	0.8861712014250093	0.8910984794675586	0.9234393858800426	0	0	0.0	0.024573694920591267	0.024573694920591267
2226	0.04663545090474507	0.0014879405043497695	-0.0011540468225183472	0.9756094445608778	-1	0	0	0.2	2	0.9230769230769231	12	0.25	0.8461538461538461	12	11	2	0	0	0.6	10	6	15	0.0	0.14285714285714285	0.54668072472398	0.9643690290565667	0.5178487974670943	0.9128107290122592	0.619443307797051	0.9301206550081652	0.9345152904443556	0.9396350787786304	0	0	0.0	-0.00011540468225183472	-0.00011540468225183472
4002	0.0998749506714481	0.042551780568048606	0.042455420680807134	0.7173200203253925	-1	0	0	0.1	1	1.0	13	1.0	1.0	14	13	0	0	0	0.06666666666666667	15	1	15	0.0	0	0.3269491565784758	0.7019929986323337	0.7291115392155116	0.856716302941609	0.6858915294216441	0.8907445963698588	0.8731708675211469	0.8293676150532485	0	0	0.0	0.042455420680807134	0.042455420680807134
4115	0.10036893032932383	0.03807908752259191	0.03776844098483092	0.6954524911554216	-1	0	0	0.1	1	1.0	13	1.0	1.0	14	13	0	0	0	0.06666666666666667	15	1	15	0.0	0	0.3269491565784758	0.7302264174974348	0.6680818547658814	0.897305129925211	0.7087209960211194	0.9136383436175797	0.8731708675211469	0.8630392147083178	0	0	0.0	0.03776844098483092	0.03776844098483092
2709	0.05349113287060747	0.025323544647764398	0.024760905157120112	0.7525981784587913	-1	0	0	0.2	2	0.9230769230769231	12	0.38461538461538464	0.8461538461538461	13	11	1	0	0	0.23076923076923078	13	3	15	0.0	0.14285714285714285	0.8429784291422017	0.956848105253299	0.45139216349668665	0.8746203030990817	0.5785477520303928	0.8964414789659014	0.8910984794675586	0.9168186002745844	0	0	0.0	0.024760905157120112	0.024760905157120112
2933	0.06857886985996871	0.003912477096474288	-0.003714088094987461	0.6402037028925394	-1	0	0	0.3	3	0.75	9	0.6363636363636364	0.6666666666666666	11	8	2	1	0	0.18181818181818182	11	2	14	0.2	0	0.2982165083518622	0.674630209890079	0.7369393462223763	0.8679179921484512	0.8469428784017966	0.8986867551686227	0.9435987136480268	0.8317663785661462	1.0	0.36363636363636365	0.0	-0.0003714088094987461	-0.0003714088094987461
1086	0.08572928301380167	0.011375996681787537	-0.011369484645594627	0.7345416047231078	-1	0	0	0.1	1	1.0	13	1.0	1.0	13	13	1	0	0	0.06666666666666667	15	1	15	0.0	0	0.2904103619126115	0.8157560726157251	0.6146522849068818	0.8835484751012654	0.5494185302298187	0.9349915006542258	0.8824159401250893	0.8869657098331171	0	0	0.0	-0.0011369484645594628	-0.0011369484645594628
1288	0.05500717403893869	0.021735158216556468	0.019980507015260496	0.7065935750763751	-1	0	0	0.2	2	0.9230769230769231	12	1.0	0.9230769230769231	13	12	1	0	0	0.06666666666666667	15	1	15	0.0	0.14285714285714285	0.8429784291422017	0.9517109999272119	0.5536898160543778	0.9067098719070263	0.619443307797051	0.887358171034246	0.8910984794675586	0.9198074552535765	0	0	0.0	0.019980507015260496	0.019980507015260496
289	0.019028216726061635	0.0013232352718124867	0.0006730928224134569	0.926773754361978	-1	0	0	0.5	5	0.5384615384615384	7	0.46875	0.46153846153846156	8	6	6	2	0	0.5	8	4	15	0.14285714285714285	0.2857142857142857	0.6017774340344981	0.9383739033194314	0.42715978714938607	0.9391380337443407	0.694413554866343	0.9653651526446118	0.9509831968419038	0.9492625469263647	0.5625	0.25	0.0	0.0006730928224134569	0.0006730928224134569
2470	0.054044454210729405	0.027621301256553748	0.027244333952227123	0.7395035041852465	-1	0	0	0.2	2	0.9230769230769231	12	0.38461538461538464	0.8461538461538461	13	11	1	0	0	0.23076923076923078	13	3	15	0.0	0.14285714285714285	0.8429784291422017	0.956848105253299	0.45139216349668665	0.8746203030990817	0.5785477520303928	0.8964414789659014	0.8910984794675586	0.9168186002745844	0	0	0.0	0.027244333952227123	0.027244333952227123
557	0.06431263466930705	0.009328532457907485	0.009326307593051704	0.6930520161260767	-1	0	0	0.1	1	1.0	13	1.0	1.0	14	13	0	0	0	0.06666666666666667	15	1	15	0.0	0	0.7801858622980145	0.915396382381719	0.5652320143619001	0.9425393811443622	0.5640385582323171	0.9022966673215832	0.8719442108266378	0.921816573682758	0	0	0.0	0.009326307593051704	0.009326307593051704
124	None	None	None	None	None	0.25	1	0.5	5	0.6153846153846154	8	0.5	0.38461538461538464	7	5	7	3	0	0.8333333333333334	6	5	15	0.1875	0.36363636363636365	0.532379397250302	0.8694344721978233	0.6379092802888132	0.9469597640429922	0.6332220458382547	0.9476009068869111	0.7934086031615578	0.9280917256887589	0.42857142857142855	0.2857142857142857	0.0	None	None
4933	0.10086369072783949	0.03417794277681418	0.03264025937910922	0.7206701317539885	-1	0	0	0.1	1	1.0	13	1.0	1.0	14	13	0	0	0	0.06666666666666667	15	1	15	0.0	0	0.3269491565784758	0.7302264174974348	0.6680818547658814	0.897305129925211	0.7087209960211194	0.9136383436175797	0.8731708675211469	0.8630392147083178	0	0	0.0	0.03264025937910922	0.03264025937910922
4570	0.09839880204861505	0.030953120148940964	0.030842800551365648	0.7100975808182128	-1	0	0	0.1	1	1.0	13	1.0	1.0	14	13	0	0	0	0.06666666666666667	15	1	15	0.0	0	0.3269491565784758	0.7019929986323337	0.7291115392155116	0.856716302941609	0.7087209960211194	0.8955820128351651	0.8731708675211469	0.8317460689033864	0	0	0.0	0.030842800551365648	0.030842800551365648
1843	0.05948382191825494	0.027828411818598114	0.027134246572072196	0.7170037771715356	-1	0	0	0.3	3	0.7692307692307693	10	0.38461538461538464	0.7692307692307693	12	10	2	2	0	0.23076923076923078	3	13	15	0.3333333333333333	0	0.26723985976973663	0.9568056297566943	0.6363831486503452	0.9477144294162012	0.619443307797051	0.8811495977630418	0.9300220790894886	0.935002166485234	0.5416666666666666	0.25	0.0	0.027134246572072196	0.027134246572072196
1462	0.056961495819221344	0.023371860800586505	0.02202272514285273	0.7072684278401928	-1	0	0	0.2	2	0.9230769230769231	12	1.0	0.9230769230769231	14	12	0	0	0	0.06666666666666667	15	1	15	0.0	0.14285714285714285	0.7986447516015373	0.9557795048371647	0.6071219760038972	0.9064058563953565	0.619443307797051	0.8958623440403819	0.8910984794675586	0.9240466895809354	0	0	0.0	0.02202272514285273	0.02202272514285273
2028	0.05591140500657027	0.013323547488788279	0.001614176369112278	0.7404806329340015	-1	0	0	0.2	2	0.9230769230769231	12	0.25	0.8461538461538461	12	11	2	0	0	0.6	10	6	15	0.0	0.14285714285714285	0.8597554616297997	0.9387843554151827	0.4108620266990866	0.8709040778782379	0.541878750407888	0.9056989849476484	0.8910984794675586	0.9089149686181216	0	0	0.0	0.001614176369112278	0.001614176369112278
610	0.05341440926359205	0.009604088645236077	0.003988823006531929	0.8870359233702299	-1	0	0	0.3	3	0.6923076923076923	9	0.2777777777777778	0.6923076923076923	11	9	3	1	0	0.6666666666666666	9	6	15	0.125	0	0.5502208574000435	0.8745259316454417	0.44966024871696086	0.9504827119810266	0.4846240843469099	0.8458602349642792	0.7808079135256655	0.9002113491754937	1.0	0.09090909090909091	0.0	0.003988823006531929	0.003988823006531929
4980	0.10093499732497183	0.04001064454187583	0.03813053585340045	0.692904716425009	-1	0	0	0.1	1	1.0	13	1.0	1.0	14	13	0	0	0	0.06666666666666667	15	1	15	0.0	0	0.3269491565784758	0.7302264174974348	0.6680818547658814	0.897305129925211	0.7087209960211194	0.9136383436175797	0.8731708675211469	0.8630392147083178	0	0	0.0	0.03813053585340045	0.03813053585340045
4291	0.10218424976704957	0.03975008785131216	0.038047989338456024	0.7042211190461694	-1	0	0	0.1	1	1.0	13	1.0	1.0	14	13	0	0	0	0.06666666666666667	15	1	15	0.0	0	0.3269491565784758	0.7302264174974348	0.6680818547658814	0.897305129925211	0.7087209960211194	0.9136383436175797	0.8731708675211469	0.8630392147083178	0	0	0.0	0.038047989338456024	0.038047989338456024
1646	0.053639852317909235	0.01745719576474941	0.01745304847328543	0.6906101673221055	-1	0	0	0.3	3	0.7692307692307693	10	0.38461538461538464	0.7692307692307693	13	10	1	0	0	0.23076923076923078	13	3	15	0.0	1.0	0.8429784291422017	0.9577416537714077	0.45139216349668665	0.8959491010898878	0.541878750407888	0.9166660169451247	0.8910984794675586	0.9280572075874268	0	0	0.0	0.01745304847328543	0.01745304847328543
3974	0.09645426145303403	0.03239558644085709	0.031340414765340614	0.7266973939168376	-1	0	0	0.1	1	1.0	13	1.0	1.0	14	13	0	0	0	0.06666666666666667	15	1	15	0.0	0	0.3269491565784758	0.7019929986323337	0.7291115392155116	0.856716302941609	0.6858915294216441	0.8907445963698588	0.8731708675211469	0.8293676150532485	0	0	0.0	0.031340414765340614	0.031340414765340614
2086	0.05802242839533094	0.023478062802103825	0.02347402270640136	0.8260361382040857	-1	0	0	0.3	3	0.7692307692307693	10	0.38461538461538464	0.7692307692307693	12	10	2	2	0	0.23076923076923078	3	13	15	0.3333333333333333	0	0.23382390671940576	0.9595204008994749	0.5536898160543778	0.9563014516459107	0.6596109823292542	0.8511562739630353	0.9300220790894886	0.9349313877047879	0.5416666666666666	0.25	0.0	0.02347402270640136	0.02347402270640136
4440	0.10373588432076955	0.01912538866170233	0.0177037832782231	0.7305273157575967	-1	0	0	0.1	1	1.0	13	1.0	1.0	14	13	0	0	0	0.06666666666666667	15	1	15	0.0	0	0.3269491565784758	0.7472438829102624	0.6756819693565121	0.8957870595437917	0.7489849075239609	0.9387769321138891	0.8887239620572288	0.879576827826917	0	0	0.0	0.0177037832782231	0.0177037832782231
4561	0.08559986062669712	0.025521896524022283	-0.01575787965074315	0.7131133605656252	-1	0	0	0.1	1	1.0	12	1.0	1.0	13	12	0	0	0	0.07142857142857142	14	1	14	0.0	0	0.3338307789721831	0.7485726907116228	0.4321484557106349	0.8906153131518199	0.6309754343690451	0.9071793812918241	0.8626185314629609	0.8608749188975717	0	0	0.0	-0.0015757879650743149	-0.0015757879650743149
677	0.030424031515891146	0.00311055973367392	-0.0025848917803549133	0.7108988593185667	-1	0.5	2	0.6	6	0.5384615384615384	7	0.45454545454545453	0.5384615384615384	13	7	1	0	0	0.2727272727272727	11	3	15	0.0	1.0	0.7120888474707645	0.8620697402823606	0.518033680547697	0.916816818493819	0.47716287544971936	0.8187648055526479	0.8590088418340612	0.8714100422081561	0	0	0.0	-0.00025848917803549134	-0.00025848917803549134
967	0.04617925453911145	0.004870537437543461	0.004864191968079793	0.9583234641272012	-1	0.25	1	0.4	4	0.6923076923076923	9	0.3	0.6923076923076923	12	9	2	0	0	0.5	5	10	15	0.0	0.2	0.2955330873663395	0.9365728851049526	0.6625832414153761	0.9387238953305806	0.6943705561022661	0.8926214194013997	0.9344420401708227	0.9250543784416455	0	0	0.0	0.004864191968079793	0.004864191968079793
750	0.041966094097364286	0.002642275862128904	0.002641298773805719	0.9778045140502521	-1	0	0	0.4	4	0.6153846153846154	8	0.3	0.6153846153846154	11	8	3	2	0	0.5	10	5	15	0.2857142857142857	0	0.3452173018820287	0.9231156413946945	0.7386917146789043	0.9550892216987664	0.619443307797051	0.886452452191874	0.928954564552508	0.9263909442377621	0.5454545454545454	0.18181818181818182	0.0	0.002641298773805719	0.002641298773805719
1346	0.09751764750903813	0.022330543282748253	0.020355959713603912	0.6121791873734663	-1	0	0	0.1	1	1.0	13	1.0	1.0	13	13	1	0	0	0.06666666666666667	15	1	15	0.0	0	0.3269491565784758	0.7861508750225462	0.7215114246248809	0.8901675523545678	0.6684570845182778	0.9131057150870918	0.8731708675211469	0.8716354519478865	0	0	0.0	0.020355959713603912	0.020355959713603912
251	0.02524668843650106	0.0015531485519533399	-1.8002467026939655e-05	0.9168370469138061	-1	0	0	0.2	2	0.8461538461538461	11	0.375	0.46153846153846156	7	6	7	1	0	0.4	4	10	15	0.058823529411764705	0	0.521032254500468	0.9568326255863969	0.4644261797498177	0.8549600857837268	0.44662543555759926	0.9470925826586626	0.9014837220306581	0.9299430069348616	1.0	0.2857142857142857	0.0	-1.8002467026939656e-06	-1.8002467026939656e-06
2459	0.04558689484305357	0.001365768907167895	-0.0012810705263283423	0.984821398762683	-1	0	0	0.3	3	0.7692307692307693	10	0.375	0.6923076923076923	10	9	4	1	0	0.625	5	8	15	0.09090909090909091	0.5	0.34833295576544787	0.960891285728735	0.46533094032017364	0.9341420926423509	0.6596109823292542	0.9132240030593213	0.925135034764064	0.9391043803870901	1.0	0.4	0.0	-0.00012810705263283423	-0.00012810705263283423
3461	0.028471659061081154	0.00222022097193988	3.414597053988811e-05	0.9756971803876547	-1	0	0	0.3	3	0.7692307692307693	10	0.375	0.6153846153846154	11	8	3	0	0	0.625	8	5	15	0.0	0.5	0.3269491565784758	0.9165519652504205	0.6146522849068818	0.8311348539428981	0.5178371365046547	0.9246271409570282	0.9038071720632103	0.8971246295050204	0	0	0.0	3.414597053988811e-05	3.414597053988811e-05
2993	0.05415603977466537	0.017711753950193105	0.014856673804948336	0.6805309074145451	-1	0	0	0.2	2	0.9230769230769231	12	0.38461538461538464	0.8461538461538461	13	11	1	0	0	0.23076923076923078	13	3	15	0.0	0.14285714285714285	0.8429784291422017	0.9646043352833226	0.45139216349668665	0.8921887903354722	0.619443307797051	0.9184178853376844	0.9084626757454901	0.9317034764318091	0	0	0.0	0.014856673804948336	0.014856673804948336
1827	0.049666924568953816	0.022667733985994247	0.009842482889975206	0.7534765546188625	-1	0	0	0.2	2	0.9230769230769231	12	0.38461538461538464	0.8461538461538461	13	11	1	0	0	0.23076923076923078	13	3	15	0.0	0.14285714285714285	0.8429784291422017	0.9357305067395116	0.45139216349668665	0.8728632768835834	0.541878750407888	0.8848666497130486	0.8910984794675586	0.9015619560954996	0	0	0.0	0.009842482889975206	0.009842482889975206
5001	0.10271415421187499	0.04103430969062853	0.03894074558458713	0.7207132352808163	-1	0	0	0.1	1	1.0	13	1.0	1.0	14	13	0	0	0	0.06666666666666667	15	1	15	0.0	0	0.3269491565784758	0.7302264174974348	0.6680818547658814	0.897305129925211	0.7087209960211194	0.9136383436175797	0.8731708675211469	0.8630392147083178	0	0	0.0	0.03894074558458713	0.03894074558458713
3636	0.09555483116472248	0.02417099696877018	0.01264084349305188	0.6929244331933071	-1	0	0	0.1	1	1.0	13	0.5357142857142857	0.9230769230769231	13	12	1	0	0	0.14285714285714285	2	14	15	0.0	0	0.3269491565784758	0.7086897626185973	0.7215114246248809	0.8557860240799273	0.7033259743250103	0.8960683271344458	0.8731708675211469	0.8331351152699957	0	0	0.0	0.01264084349305188	0.01264084349305188
2503	0.06158642783288808	0.029250547210779115	0.0292474097018237	0.7170774754855298	-1	0	0	0.3	3	0.7692307692307693	10	0.38461538461538464	0.7692307692307693	12	10	2	2	0	0.23076923076923078	3	13	15	0.3333333333333333	0	0.46029487162891175	0.962545592894315	0.5536898160543778	0.9466272632229072	0.619443307797051	0.8623612218618042	0.9124976414538415	0.9341567895939717	0.5416666666666666	0.25	0.0	0.0292474097018237	0.0292474097018237
573	0.03554276717155501	0.0024409239641660753	-0.0024128819348723145	0.8713624096611312	-1	0.25	1	0.4	4	0.6153846153846154	8	0.26785714285714285	0.6153846153846154	11	8	3	1	0	0.875	7	8	15	0.14285714285714285	0.25	0.5856762716064066	0.9592230296194675	0.48266431916297936	0.8694396200926308	0.47855352141476715	0.9499536258406586	0.8842921147684527	0.9349798311706066	1.0	0.18181818181818182	0.0	-0.00024128819348723146	-0.00024128819348723146
4467	0.10301496026950016	0.040126417210994025	0.034657533815124285	0.6922380046214534	-1	0	0	0.1	1	1.0	13	1.0	1.0	14	13	0	0	0	0.06666666666666667	15	1	15	0.0	0	0.3269491565784758	0.7211371622793014	0.6680818547658814	0.8948331796195497	0.7087209960211194	0.8980637429319347	0.8731708675211469	0.852669967856494	0	0	0.0	0.034657533815124285	0.034657533815124285
3814	0.09523725895929472	0.03245994151936374	0.031637143314262685	0.7341520712181263	-1	0	0	0.1	1	1.0	13	1.0	1.0	14	13	0	0	0	0.06666666666666667	15	1	15	0.0	0	0.3269491565784758	0.7019929986323337	0.7291115392155116	0.856716302941609	0.6858915294216441	0.8907445963698588	0.8731708675211469	0.8293676150532485	0	0	0.0	0.031637143314262685	0.031637143314262685
3248	0.03561772116562698	0.007961708791961475	-0.007887125593238394	0.8546426777361287	-1	0	0	0.4	4	0.6153846153846154	8	0.45454545454545453	0.6153846153846154	11	8	3	2	0	0.2727272727272727	3	11	15	0.2857142857142857	0.5	0.23382390671940576	0.9574015959223392	0.5536898160543778	0.9501462121393185	0.6997786568614573	0.8636013080407747	0.9300220790894886	0.9330899361985185	0.5454545454545454	0.36363636363636365	0.0	-0.0007887125593238394	-0.0007887125593238394
1247	0.05651572774931876	0.012905597313680479	0.0076316496351238276	0.5054668224199521	-1	0	0	0.2	2	0.9230769230769231	12	0.5769230769230769	0.8461538461538461	12	11	2	2	0	0.15384615384615385	2	13	15	0.2857142857142857	0	0.5240799429458024	0.8601142946050165	0.3476823856388355	0.952899156971372	0.5015004263251928	0.925736727675658	0.7741868270260881	0.9204744125087868	0.5416666666666666	0.25	0.0	0.0076316496351238276	0.0076316496351238276
839	0.043770478050401664	0.003333029446625855	0.001705278798581834	0.9830778216794522	-1	0	0	0.3	3	0.6923076923076923	9	0.5769230769230769	0.6923076923076923	12	9	2	2	0	0.15384615384615385	13	2	15	0.4	0	0.45758793982307333	0.9351480204832279	0.6573675932262788	0.9171195862906872	0.29481844263873247	0.9164569550558128	0.9255117260439439	0.9233809776154667	0.5416666666666667	0.16666666666666666	0.0	0.001705278798581834	0.001705278798581834
2464	0.07214621463892244	0.010058008778931466	-0.002010567922614852	0.7258850323859333	-1	0	0	0.2	2	0.9230769230769231	12	0.38461538461538464	0.8461538461538461	13	11	1	0	0	0.23076923076923078	13	3	15	0.0	0.14285714285714285	0.5894179602891783	0.9583021564261095	0.3703318899014865	0.9173385474122301	0.5785477520303928	0.9008981866321034	0.900735529884223	0.9297525073306102	0	0	0.0	-0.00020105679226148522	-0.00020105679226148522
4192	0.10269988073328021	0.04705836158443706	0.010714228942656799	0.7128612588288062	-1	0	0	0.1	1	1.0	13	1.0	1.0	14	13	0	0	0	0.06666666666666667	15	1	15	0.0	0	0.3269491565784758	0.7019929986323337	0.7291115392155116	0.856716302941609	0.6858915294216441	0.8907445963698588	0.8731708675211469	0.8293676150532485	0	0	0.0	0.010714228942656799	0.010714228942656799
4827	0.10214976651227725	0.04034957876743576	0.0234151918679682	0.7248264259622574	-1	0	0	0.1	1	1.0	13	1.0	1.0	14	13	0	0	0	0.06666666666666667	15	1	15	0.0	0	0.3269491565784758	0.7302264174974348	0.6680818547658814	0.897305129925211	0.7087209960211194	0.9136383436175797	0.8731708675211469	0.8630392147083178	0	0	0.0	0.0234151918679682	0.0234151918679682
680	0.04591738766176226	0.0046552118955079935	0.004221508318756016	0.8769135452537965	-1	0	0	0.3	3	0.6923076923076923	9	0.23809523809523808	0.6923076923076923	12	9	2	2	0	0.7777777777777778	7	9	15	0.4	0.2222222222222222	0.616986368079554	0.9585869843902154	0.5536898160543778	0.9196402007606564	0.6154206028754814	0.8899468706067142	0.9190827935620077	0.9280096929860876	0.5416666666666666	0.08333333333333333	0.0	0.004221508318756016	0.004221508318756016
653	0.050941936606669534	0.002187901517482694	-0.0021801019302535793	0.9184726452433931	-1	0	0	0.3	3	0.7692307692307693	10	0.3409090909090909	0.6923076923076923	11	9	3	1	0	0.36363636363636365	11	4	15	0.125	0	0.5214955531218742	0.9512368168067385	0.7386917146789043	0.9521606093227992	0.619443307797051	0.7663292432018463	0.8910984794675586	0.9155313029246286	1.0	0.18181818181818182	0.0	-0.00021801019302535794	-0.00021801019302535794
1835	0.045795304709387995	0.00146931154996694	-0.0011487924983420675	0.9758174560895692	-1	0	0	0.2	2	0.9230769230769231	12	0.25	0.8461538461538461	12	11	2	0	0	0.6	10	6	15	0.0	0.14285714285714285	0.54668072472398	0.9643690290565667	0.5178487974670943	0.9128107290122592	0.619443307797051	0.9301206550081652	0.9345152904443556	0.9396350787786304	0	0	0.0	-0.00011487924983420676	-0.00011487924983420676
98	0.01349731084393324	0.0012496987764749256	0.0011876449522796942	0.9764378142283433	-1	0	0	0.3333333333333333	2	0.6666666666666666	4	0.5714285714285714	0.6666666666666666	5	4	2	3	0	0.2857142857142857	7	2	8	0.42857142857142855	0	0.26032823471056454	0.8751476824552615	0.6589205966285395	0.9077239935113136	0.40340934468595624	0.8606042969650001	0.9075914646065257	0.8826649126882962	0.2	0.2	0.0	0.0011876449522796942	0.0011876449522796942
590	None	None	None	None	None	0	0	0.3	3	0.7692307692307693	10	0.9375	0.5384615384615384	8	7	6	3	0	0.25	8	2	15	0.2	0.3076923076923077	0.7405758606787701	0.917141209900363	0.21443593295236676	0.906602081908845	0.6737669114995641	0.909831223521378	0.9342713502822086	0.9112918441030378	0.125	0.5	0.0	None	None
1456	0.043249833056829314	0.00854208795241759	-0.0038351750174920604	0.9143586469115619	-1	0	0	0.3	3	0.7692307692307693	10	0.2777777777777778	0.6923076923076923	11	9	3	0	0	0.6666666666666666	9	6	15	0.0	0.14285714285714285	0.36095400497895014	0.9641020746715101	0.477196209800525	0.9169137420903828	0.541878750407888	0.9420852542481843	0.9315934045428024	0.9441135856362862	0	0	0.0	-0.00038351750174920603	-0.00038351750174920603
570	0.05251522463327124	0.015698518823349644	0.014296704637820786	0.7942577135473097	-1	0	0	0.3	3	0.7692307692307693	10	0.3125	0.7692307692307693	10	10	4	2	0	0.3333333333333333	4	12	15	0.16666666666666666	0	0.39887264014412993	0.9573273258882605	0.5323713087600842	0.9462869087427168	0.6596109823292542	0.8517953931999686	0.9124976414538415	0.9293059146736282	0.55	0.1	0.0	0.014296704637820786	0.014296704637820786
2941	0.05895920547924663	0.02499410869595662	0.0246502200179476	0.7184463239266119	-1	0	0	0.3	3	0.7692307692307693	10	0.38461538461538464	0.7692307692307693	12	10	2	2	0	0.23076923076923078	3	13	15	0.3333333333333333	0	0.7648721328403096	0.9607797076252164	0.5536898160543778	0.9281151843283179	0.619443307797051	0.8582603881141748	0.8910984794675586	0.9254759220728955	0.5416666666666666	0.25	0.0	0.0246502200179476	0.0246502200179476
4968	0.10140814117944962	0.028104253904267837	0.022068718791775493	0.7285651955456884	-1	0	0	0.1	1	1.0	13	1.0	1.0	14	13	0	0	0	0.06666666666666667	15	1	15	0.0	0	0.3269491565784758	0.7211371622793014	0.6680818547658814	0.8907779589005616	0.7087209960211194	0.8981074532170653	0.8744356883153775	0.8509067821714501	0	0	0.0	0.022068718791775493	0.022068718791775493
1559	0.05020614116042678	0.026812725239285337	0.016051089491833353	0.7103234843498802	-1	0	0	0.2	2	0.9230769230769231	12	1.0	0.9230769230769231	14	12	0	0	0	0.06666666666666667	15	1	15	0.0	0.14285714285714285	0.7309821436234868	0.9599750435220183	0.4666999711882488	0.8953556910982886	0.619443307797051	0.9215179183023228	0.9016865741942997	0.9305866940830874	0	0	0.0	0.016051089491833353	0.016051089491833353
1351	0.04388718243099274	0.025986114614801284	0.016231520677294598	0.7189694896282901	-1	0	0	0.3	3	0.7692307692307693	10	0.3125	0.7692307692307693	12	10	2	0	0	0.3333333333333333	12	4	15	0.0	0.6666666666666666	0.8597554616297997	0.9574595220297548	0.4620108529779322	0.9153890007502424	0.619443307797051	0.889047712425929	0.89342544586163	0.9259025330255035	0	0	0.0	0.016231520677294598	0.016231520677294598
2594	0.06599735676826614	0.0067006789149632335	-0.006684050634216073	0.6955605633804609	-1	0	0	0.2	2	0.9230769230769231	12	0.5357142857142857	0.9230769230769231	13	12	1	1	0	0.14285714285714285	2	14	15	0.2	0	0.2982165083518622	0.8482538665256693	0.6146522849068818	0.8593757368532093	0.7489849075239609	0.9314136033973238	0.8906236826736832	0.8856000685764777	1.0	0.07692307692307693	0.0	-0.0006684050634216073	-0.0006684050634216073
4269	0.10107335971502178	0.039863026955893104	0.02631268706439367	0.7167597236887235	-1	0	0	0.1	1	1.0	13	1.0	1.0	14	13	0	0	0	0.06666666666666667	15	1	15	0.0	0	0.3269491565784758	0.7211371622793014	0.6680818547658814	0.8948331796195497	0.7087209960211194	0.8980637429319347	0.8731708675211469	0.852669967856494	0	0	0.0	0.02631268706439367	0.02631268706439367
707	0.0377809355894931	0.0008889014531180115	-0.0006203732466976455	0.9745313972663212	-1	0	0	0.3	3	0.7692307692307693	10	0.38461538461538464	0.7692307692307693	10	10	4	0	0	0.23076923076923078	13	3	15	0.0	0	0.4766253355593405	0.9122987085089123	0.6019977821532903	0.6695571191721624	0.7792785963541655	0.9468998928937189	0.9121671985504967	0.8782978718865496	0	0	0.0	-6.203732466976455e-05	-6.203732466976455e-05
1627	0.05369061418024765	0.02659372055964523	0.02608784526701963	0.747387228351652	-1	0	0	0.2	2	0.9230769230769231	12	0.38461538461538464	0.8461538461538461	13	11	1	0	0	0.23076923076923078	13	3	15	0.0	0.14285714285714285	0.8429784291422017	0.956848105253299	0.45139216349668665	0.8746203030990817	0.5785477520303928	0.8964414789659014	0.8910984794675586	0.9168186002745844	0	0	0.0	0.02608784526701963	0.02608784526701963
4452	0.09231190781901112	0.01708011589915262	-0.004585363849157778	0.7564758735020715	-1	0	0	0.1	1	1.0	13	1.0	1.0	14	13	0	0	0	0.06666666666666667	15	1	15	0.0	0	0.3303899677753294	0.7410322828127068	0.4245483411200043	0.8556137027162987	0.6400966587555761	0.8949607427854053	0.8503136686447369	0.8399296027162935	0	0	0.0	-0.0004585363849157778	-0.0004585363849157778
3208	0.04724415538327857	0.003651173736812635	-0.0036404556047778293	0.8001205282893025	-1	0	0	0.4	4	0.6153846153846154	8	0.4166666666666667	0.6153846153846154	11	8	3	2	0	0.25	3	12	15	0.2857142857142857	0	0.23382390671940576	0.9288871218421019	0.6105748707562771	0.9598836056818665	0.6997786568614573	0.8995768713845916	0.9435987136480268	0.9337491313582509	0.5454545454545454	0.18181818181818182	0.0	-0.0003640455604777829	-0.0003640455604777829
2192	0.053084986546696265	0.026754785071674118	0.025984648011372784	0.7427909529504386	-1	0	0	0.2	2	0.9230769230769231	12	0.38461538461538464	0.8461538461538461	13	11	1	0	0	0.23076923076923078	13	3	15	0.0	0.14285714285714285	0.8429784291422017	0.956848105253299	0.45139216349668665	0.8746203030990817	0.5785477520303928	0.8964414789659014	0.8910984794675586	0.9168186002745844	0	0	0.0	0.025984648011372784	0.025984648011372784
2142	0.05355398248327914	0.026751298739955475	0.026149699923457285	0.7485335041868079	-1	0	0	0.2	2	0.9230769230769231	12	0.38461538461538464	0.8461538461538461	13	11	1	0	0	0.23076923076923078	13	3	15	0.0	0.14285714285714285	0.8429784291422017	0.956848105253299	0.45139216349668665	0.8746203030990817	0.5785477520303928	0.8964414789659014	0.8910984794675586	0.9168186002745844	0	0	0.0	0.026149699923457285	0.026149699923457285
2245	0.05335295523885009	0.028533109128032093	0.027828559818786965	0.7379790251283166	-1	0	0	0.2	2	0.9230769230769231	12	0.38461538461538464	0.8461538461538461	13	11	1	0	0	0.23076923076923078	13	3	15	0.0	0.14285714285714285	0.8429784291422017	0.956848105253299	0.45139216349668665	0.8746203030990817	0.5785477520303928	0.8964414789659014	0.8910984794675586	0.9168186002745844	0	0	0.0	0.027828559818786965	0.027828559818786965
931	0.07525114998788311	0.007503061812850099	0.007245980627715025	0.6146325148909826	-1	0	0	0.1	1	1.0	13	1.0	1.0	14	13	0	1	0	0.06666666666666667	1	15	15	0.3333333333333333	0	0.556085388683836	0.9701653431155907	0.47570726787769235	0.9427850038492214	0.3668898629803905	0.878653159252778	0.8475177857519187	0.9401680288191013	1.0	0.07142857142857142	0.0	0.007245980627715025	0.007245980627715025
1550	0.04486063744179131	0.0067606710801401465	0.006688418190551018	0.9829137376724386	-1	0	0	0.2	2	0.9230769230769231	12	0.2727272727272727	0.8461538461538461	13	11	1	0	0	0.45454545454545453	11	5	15	0.0	0.14285714285714285	0.4628420048114899	0.9398520619423805	0.6192137720671897	0.9265431155514063	0.4824596631388863	0.9616133103936482	0.9345884646019293	0.9445307607091371	0	0	0.0	0.006688418190551018	0.006688418190551018
120	0.05847493432419847	0.005459327384446922	0.0008688506605194251	0.9739201874412261	-1	0	0	0.4	4	0.6923076923076923	9	0.42857142857142855	0.6153846153846154	10	8	4	2	0	0.7142857142857143	7	5	15	0.2	0.3333333333333333	0.30612655645296366	0.8866825918048404	0.6535094449600888	0.8596822107966403	0.6531472413176923	0.9613918519355902	0.9264449727569232	0.9138535843895395	0.55	0.2	0.0	0.0008688506605194251	0.0008688506605194251
1186	0.07588179109651447	0.006938654653509837	0.004658518759213777	0.7475435446707461	-1	0	0	0.1	1	1.0	13	1.0	1.0	14	13	0	0	0	0.06666666666666667	15	1	15	0.0	0	0.3746840319374284	0.9584156614514816	0.3936400582154301	0.8405535538279046	0.6252093710830481	0.852171425422181	0.8910984794675586	0.8987927094013267	0	0	0.0	0.004658518759213777	0.004658518759213777
83	0.02824284197075917	0.005033742286693176	-0.00022443389092338477	0.9534867323412215	-1	0	0	0.3	3	0.8461538461538461	11	0.6	0.6153846153846154	9	8	5	2	0	1.0	5	5	15	0.15384615384615385	0.2	0.5495457673378275	0.841788270670332	0.6927732621882259	0.9176386545407227	0.7997020367347216	0.9279105736497449	0.7934086031615578	0.9013607752185216	0.611111111111111	0.2222222222222222	0.0	-2.2443389092338476e-05	-2.2443389092338476e-05
4835	0.09971742741164033	0.0386692677984878	0.038267336367075404	0.6953808438222261	-1	0	0	0.1	1	1.0	13	1.0	1.0	14	13	0	0	0	0.06666666666666667	15	1	15	0.0	0	0.3269491565784758	0.7302264174974348	0.6680818547658814	0.897305129925211	0.7087209960211194	0.9136383436175797	0.8731708675211469	0.8630392147083178	0	0	0.0	0.038267336367075404	0.038267336367075404
4455	0.09939444129074765	0.035849525121128954	0.03454188068282277	0.7104454298236389	-1	0	0	0.1	1	1.0	13	1.0	1.0	14	13	0	0	0	0.06666666666666667	15	1	15	0.0	0	0.3269491565784758	0.7211371622793014	0.6680818547658814	0.8963060834681126	0.7312907245684035	0.8979786897976364	0.8731708675211469	0.8532894827902463	0	0	0.0	0.03454188068282277	0.03454188068282277
22	0.03656767751785609	0.005009261551615992	-0.0039094223523226425	0.9529540698739642	-1	0	0	0.5	5	0.5384615384615384	7	0.3	0.5384615384615384	10	7	4	1	0	0.5	10	5	15	0.1111111111111111	0.18181818181818182	0.72258138693051	0.9376832407382735	0.8236980689373891	0.8817738860268192	0.7938545387996034	0.87230463095419	0.802571923797326	0.9014999755182681	1.0	0.2	0.0	-0.00039094223523226425	-0.00039094223523226425
3618	0.09814197896011473	0.027507505960130102	0.025709909728841154	0.7135409343622486	-1	0	0	0.1	1	1.0	13	1.0	1.0	14	13	0	0	0	0.06666666666666667	15	1	15	0.0	0	0.3269491565784758	0.7302264174974348	0.6680818547658814	0.897305129925211	0.7087209960211194	0.9136383436175797	0.8731708675211469	0.8630392147083178	0	0	0.0	0.025709909728841154	0.025709909728841154
3995	0.10665632839739327	0.034493476156916156	0.020056213197772815	0.6397344609233502	-1	0	0	0.1	1	1.0	13	0.5357142857142857	0.9230769230769231	13	12	1	0	0	0.14285714285714285	2	14	15	0.0	0	0.3269491565784758	0.702297455692491	0.7215114246248809	0.8570764170514482	0.6684570845182778	0.8964325528522595	0.8731708675211469	0.8323758391227162	0	0	0.0	0.020056213197772815	0.020056213197772815
4006	0.09839840574271111	0.03089782941185707	0.02939443424728888	0.7160864441210557	-1	0	0	0.1	1	1.0	13	1.0	1.0	14	13	0	0	0	0.06666666666666667	15	1	15	0.0	0	0.3269491565784758	0.7211371622793014	0.6680818547658814	0.8963060834681126	0.7087209960211194	0.908440585815118	0.8731708675211469	0.8582174640341347	0	0	0.0	0.02939443424728888	0.02939443424728888
4025	0.1016077953728989	0.03542789848846213	0.030521150732750787	0.7150304648089079	-1	0	0	0.1	1	1.0	13	1.0	1.0	14	13	0	0	0	0.06666666666666667	15	1	15	0.0	0	0.3269491565784758	0.7302264174974348	0.6680818547658814	0.897305129925211	0.7087209960211194	0.9136383436175797	0.8731708675211469	0.8630392147083178	0	0	0.0	0.030521150732750787	0.030521150732750787
1187	0.04132026042009446	0.0006228213947222573	-0.00033698149298540074	0.9559072686433702	-1	0	0	0.5	5	0.46153846153846156	6	0.375	0.38461538461538464	8	5	6	2	0	0.625	8	5	15	0.15384615384615385	0	0.32293655735104815	0.7909861739704658	0.946401495794607	0.7466472998152988	0.4489122581321766	0.91032469867644	0.9366701624208885	0.8286986263392441	0.5625	0.25	0.0	-3.369814929854007e-05	-3.369814929854007e-05
4236	0.10342877399945535	0.040248498044737936	0.039606724589393155	0.7052663370873367	-1	0	0	0.1	1	1.0	13	1.0	1.0	14	13	0	0	0	0.06666666666666667	15	1	15	0.0	0	0.3269491565784758	0.7302264174974348	0.6680818547658814	0.897305129925211	0.7087209960211194	0.9136383436175797	0.8731708675211469	0.8630392147083178	0	0	0.0	0.039606724589393155	0.039606724589393155
3645	0.10213560145130005	0.03790927178702251	0.03074051462670505	0.7206161355550336	-1	0	0	0.1	1	1.0	13	1.0	1.0	14	13	0	0	0	0.06666666666666667	15	1	15	0.0	0	0.3269491565784758	0.7211371622793014	0.6680818547658814	0.8948331796195497	0.7087209960211194	0.8980637429319347	0.8731708675211469	0.852669967856494	0	0	0.0	0.03074051462670505	0.03074051462670505
2985	0.05235735429724487	0.026675474074677605	0.0260900363393369	0.7455222780279287	-1	0	0	0.2	2	0.9230769230769231	12	0.38461538461538464	0.8461538461538461	13	11	1	0	0	0.23076923076923078	13	3	15	0.0	0.14285714285714285	0.8429784291422017	0.956848105253299	0.45139216349668665	0.8746203030990817	0.5785477520303928	0.8964414789659014	0.8910984794675586	0.9168186002745844	0	0	0.0	0.0260900363393369	0.0260900363393369
4792	0.09880408492224806	0.03632180969317426	0.03631574005751022	0.7248222745739529	-1	0	0	0.1	1	1.0	13	1.0	1.0	14	13	0	0	0	0.06666666666666667	15	1	15	0.0	0	0.3269491565784758	0.7302264174974348	0.6680818547658814	0.897305129925211	0.7087209960211194	0.9136383436175797	0.8731708675211469	0.8630392147083178	0	0	0.0	0.03631574005751022	0.03631574005751022
4023	0.0953039486650629	0.013219045974524753	0.0031196403699445424	0.6217984131099928	-1	0	0	0.1	1	1.0	13	1.0	1.0	14	13	0	0	0	0.06666666666666667	15	1	15	0.0	0	0.3269491565784758	0.76215056826276	0.6680818547658814	0.8626460589861218	0.7489849075239609	0.9309232584754081	0.8778686925201	0.8661845226879862	0	0	0.0	0.0031196403699445424	0.0031196403699445424
1493	0.05597843981190581	0.020941564385323512	0.01817881845394698	0.7139689578028603	-1	0	0	0.3	3	0.7692307692307693	10	0.38461538461538464	0.7692307692307693	12	10	2	2	0	0.23076923076923078	3	13	15	0.3333333333333333	0	0.7034499013555279	0.9617145254602907	0.5536898160543778	0.9429222528923894	0.619443307797051	0.8333679792033516	0.8910984794675586	0.9273021734124689	0.5416666666666666	0.25	0.0	0.01817881845394698	0.01817881845394698
28	0.019654637863397027	0.004404708350294984	0.0016291256396990708	0.9329155541576433	-1	0	0	0.3	3	0.7692307692307693	10	0.3125	0.38461538461538464	7	5	7	2	0	0.75	6	8	15	0.125	0.14285714285714285	0.8384268264076074	0.8867866258903441	0.3363073090465863	0.8298928613928451	0.2691240895934634	0.9435445735461722	0.9447596869469355	0.8959609148211235	0.7857142857142857	0.5714285714285714	0.0	0.0016291256396990708	0.0016291256396990708
2780	0.05170661459958334	0.02627024795049676	0.025877344347243203	0.7432209422992703	-1	0	0	0.2	2	0.9230769230769231	12	0.38461538461538464	0.8461538461538461	13	11	1	0	0	0.23076923076923078	13	3	15	0.0	0.14285714285714285	0.8429784291422017	0.956848105253299	0.45139216349668665	0.8746203030990817	0.5785477520303928	0.8964414789659014	0.8910984794675586	0.9168186002745844	0	0	0.0	0.025877344347243203	0.025877344347243203
3835	0.10097928535809424	0.03207174131867141	0.0310423016100268	0.7161030706918481	-1	0	0	0.1	1	1.0	13	1.0	1.0	14	13	0	0	0	0.06666666666666667	15	1	15	0.0	0	0.3269491565784758	0.7211371622793014	0.6680818547658814	0.8948331796195497	0.7087209960211194	0.8980637429319347	0.8731708675211469	0.852669967856494	0	0	0.0	0.0310423016100268	0.0310423016100268
636	0.027100173765260038	0.0024150266451116076	0.0002377643877721534	0.7853447353979116	-1	0	0	0.2857142857142857	2	0.75	6	0.5555555555555556	0.75	8	6	1	3	0	0.2222222222222222	2	9	10	0.75	0	0.23382390671940576	0.835407467001456	0.7292253854236286	0.7913472057913629	0.8478474051538057	0.9338711576253678	0.9331859255334403	0.8662747875493404	0.25	0.125	0.0	0.0002377643877721534	0.0002377643877721534
2102	0.042291168872388596	0.007888826350276676	0.00528275718056138	0.9740818641649085	-1	0	0	0.2	2	0.9230769230769231	12	0.2777777777777778	0.7692307692307693	12	10	2	0	0	0.6666666666666666	9	6	15	0.0	0.14285714285714285	0.44573563508761505	0.9024715862505902	0.6017596017523459	0.9164130174865597	0.8267470607876488	0.962496140925373	0.9196432114733774	0.9322358792168919	0	0	0.0	0.00528275718056138	0.00528275718056138
2895	0.09506614718970152	0.017065460523708786	0.016766700490817892	0.7287225214548971	-1	0	0	0.1	1	1.0	13	0.5357142857142857	0.9230769230769231	13	12	1	0	0	0.14285714285714285	14	2	15	0.0	0	0.3269491565784758	0.7188773944922394	0.7215114246248809	0.8424314426958446	0.7489849075239609	0.898854356805934	0.8731708675211469	0.8320133112300979	0	0	0.0	0.016766700490817892	0.016766700490817892
1139	0.06137855094565617	0.016955485077913827	0.010975439689086798	0.7311695538667216	-1	0	0	0.2	2	0.9230769230769231	12	1.0	0.9230769230769231	14	12	0	0	0	0.06666666666666667	15	1	15	0.0	0.14285714285714285	0.7201339661726381	0.9648071373077683	0.5536898160543778	0.9156563314266942	0.619443307797051	0.8782345418108735	0.9016865741942997	0.9280566932551771	0	0	0.0	0.010975439689086798	0.010975439689086798
302	0.04673552358486985	0.007013729998783238	0.006949713871376095	0.9259968478240739	-1	0	0	0.3	3	0.6923076923076923	9	0.2777777777777778	0.6153846153846154	11	8	3	2	0	0.6666666666666666	9	6	15	0.2857142857142857	0.2	0.6038974752923543	0.9260296025967336	0.2931581594129556	0.8806429652559593	0.2921952939029754	0.9322964325731976	0.9381469093567788	0.9155033438547332	0.5454545454545454	0	0.0	0.006949713871376095	0.006949713871376095
1076	0.06714225715106216	0.023229382159441248	0.013114526796731899	0.7414932587959207	-1	0	0	0.2	2	0.9230769230769231	12	1.0	0.9230769230769231	14	12	0	0	0	0.06666666666666667	15	1	15	0.0	0.14285714285714285	0.6548729955672616	0.9306845403061644	0.6355324471926286	0.9484399554501465	0.47855352141476715	0.854812265788364	0.8664885633787002	0.9188924251965979	0	0	0.0	0.013114526796731899	0.013114526796731899
2005	0.037352288441004584	0.0014203100438827123	2.6687963678895845e-05	0.9830395402205299	-1	0	0	0.3	3	0.7692307692307693	10	0.35714285714285715	0.6923076923076923	10	9	4	1	0	0.8571428571428571	6	7	15	0.09090909090909091	0.3333333333333333	0.23382390671940576	0.9543584255665554	0.31045467728658654	0.9162840600669119	0.76724268891196	0.9176367108130375	0.9513530376965212	0.931794877025622	1.0	0.5	0.0	2.6687963678895845e-05	2.6687963678895845e-05
4388	0.10042696475703251	0.03069426505459678	0.029583481047424712	0.7251095429663679	-1	0	0	0.1	1	1.0	13	1.0	1.0	14	13	0	0	0	0.06666666666666667	15	1	15	0.0	0	0.3269491565784758	0.7302264174974348	0.6680818547658814	0.897305129925211	0.7087209960211194	0.9136383436175797	0.8731708675211469	0.8630392147083178	0	0	0.0	0.029583481047424712	0.029583481047424712
2347	0.05256153234930273	0.02764397262712381	0.027334646680415794	0.7404798532749559	-1	0	0	0.2	2	0.9230769230769231	12	0.38461538461538464	0.8461538461538461	13	11	1	0	0	0.23076923076923078	13	3	15	0.0	0.14285714285714285	0.8429784291422017	0.956848105253299	0.45139216349668665	0.8746203030990817	0.5785477520303928	0.8964414789659014	0.8910984794675586	0.9168186002745844	0	0	0.0	0.027334646680415794	0.027334646680415794
3001	0.03412476555464313	0.001439574303204979	-0.0007908408516749538	0.9607166098891364	-1	0.5	2	0.6	6	0.46153846153846156	6	0.375	0.46153846153846156	11	6	3	1	0	0.625	5	8	15	0.2	0.5714285714285714	0.23382390671940576	0.9623180301898382	0.7714766667763744	0.9463230305139471	0.619443307797051	0.9031015106013173	0.9435987136480268	0.9416208969141305	1.0	0.36363636363636365	0.0	-7.908408516749537e-05	-7.908408516749537e-05
1565	0.05193429091558597	0.02733789280968783	0.0264705478732718	0.7420255143202732	-1	0	0	0.2	2	0.9230769230769231	12	0.38461538461538464	0.8461538461538461	13	11	1	0	0	0.23076923076923078	13	3	15	0.0	0.14285714285714285	0.8429784291422017	0.956848105253299	0.45139216349668665	0.8746203030990817	0.5785477520303928	0.8964414789659014	0.8910984794675586	0.9168186002745844	0	0	0.0	0.0264705478732718	0.0264705478732718
833	0.060801001065158115	0.010852413419856786	0.009806251820959204	0.7386791235839198	-1	0	0	0.2	2	0.9230769230769231	12	1.0	0.9230769230769231	14	12	0	0	0	0.06666666666666667	15	1	15	0.0	0.14285714285714285	0.7201339661726381	0.9493199270682511	0.5536898160543778	0.8996033940513125	0.615493610355894	0.8516354305863572	0.8910984794675586	0.9080600514346653	0	0	0.0	0.009806251820959204	0.009806251820959204
2718	0.03309838066902499	0.0013992913216242448	-0.0007040717237750713	0.9790657942062225	-1	0.5	2	0.6	6	0.46153846153846156	6	0.4166666666666667	0.46153846153846156	11	6	3	0	0	0.4444444444444444	4	9	15	0.0	0.6666666666666666	0.184411790158342	0.9468506609245982	0.5184783570671084	0.9370686959621206	0.7141197351115536	0.9023063635502416	0.9540481563290769	0.9309444759584663	0	0	0.0	-7.040717237750713e-05	-7.040717237750713e-05
90	None	None	None	None	None	0	0	0.3	3	0.8461538461538461	11	0.7142857142857143	0.5384615384615384	9	7	5	6	0	0.42857142857142855	7	3	15	0.5	0.5	0.5401514086747039	0.9572633421369457	0.5686082899512634	0.8741982414811386	0.47113580177831393	0.9159325499611943	0.8604829685532454	0.9226313577844796	0.2222222222222222	0.1111111111111111	0.0	None	None
4126	0.09693878397691642	0.03438624519533739	0.03400048344567313	0.7348326936911751	-1	0	0	0.1	1	1.0	13	1.0	1.0	14	13	0	0	0	0.06666666666666667	15	1	15	0.0	0	0.3269491565784758	0.7019929986323337	0.7291115392155116	0.856716302941609	0.6858915294216441	0.8907445963698588	0.8731708675211469	0.8293676150532485	0	0	0.0	0.03400048344567313	0.03400048344567313
1906	0.055823551867584274	0.007239440866607994	-0.006558897205374503	0.7040768517683377	-1	0	0	0.2	2	0.8461538461538461	11	0.45454545454545453	0.7692307692307693	12	10	2	1	0	0.2727272727272727	11	3	15	0.16666666666666666	0	0.4608998533868676	0.9488870863062745	0.4666999711882488	0.8795138209361204	0.619443307797051	0.9008715436313114	0.8644786817039444	0.9146679507217625	1.0	0.4166666666666667	0.0	-0.0006558897205374503	-0.0006558897205374503
3752	0.09583719218243751	0.0304132255824874	0.030389295505678707	0.7383959245342291	-1	0	0	0.1	1	1.0	13	1.0	1.0	14	13	0	0	0	0.06666666666666667	15	1	15	0.0	0	0.3269491565784758	0.7019929986323337	0.7291115392155116	0.856716302941609	0.6309754343690451	0.8893801356979788	0.8731708675211469	0.8287088188995517	0	0	0.0	0.030389295505678707	0.030389295505678707
4451	0.10095655161769888	0.04094878159746371	0.03244273008992111	0.7206085639641722	-1	0	0	0.1	1	1.0	13	1.0	1.0	14	13	0	0	0	0.06666666666666667	15	1	15	0.0	0	0.3269491565784758	0.7211371622793014	0.6680818547658814	0.8948331796195497	0.7087209960211194	0.8980637429319347	0.8731708675211469	0.852669967856494	0	0	0.0	0.03244273008992111	0.03244273008992111
4235	0.10269627867640341	0.040048884521122714	0.034237651594730266	0.7165302874469957	-1	0	0	0.1	1	1.0	13	1.0	1.0	14	13	0	0	0	0.06666666666666667	15	1	15	0.0	0	0.3269491565784758	0.7211371622793014	0.6680818547658814	0.8948331796195497	0.7087209960211194	0.9077183602103966	0.8731708675211469	0.8572248504536842	0	0	0.0	0.034237651594730266	0.034237651594730266
485	3.70817829851087e-06	7.287565216815898e-08	-1.0151403034015634e-08	0.9999993823198452	-1	0	0	1.0	1	0	0	1.0	0	1	0	0	3	0	0.5	1	2	2	1.0	0	0	0	0	0	0	0	0	0	0	0	0	-1.0151403034015635e-09	-1.0151403034015635e-09
1945	0.044823101677922535	0.005521383713602989	0.002709637724047346	0.9671572889147246	-1	0	0	0.3	3	0.7692307692307693	10	0.3409090909090909	0.6923076923076923	11	9	3	2	0	0.36363636363636365	11	4	15	0.25	0.18181818181818182	0.23382390671940576	0.9284101323964056	0.7714766667763744	0.9579387161977075	0.680265804673281	0.9119779705419211	0.9363629526666537	0.9355594513981094	0.5454545454545454	0.2727272727272727	0.0	0.002709637724047346	0.002709637724047346
4441	0.0997420362211473	0.035771621412238636	0.033562343334392335	0.7305558380471249	-1	0	0	0.1	1	1.0	13	1.0	1.0	14	13	0	0	0	0.06666666666666667	15	1	15	0.0	0	0.3269491565784758	0.7302264174974348	0.6680818547658814	0.897305129925211	0.7087209960211194	0.9136383436175797	0.8731708675211469	0.8630392147083178	0	0	0.0	0.033562343334392335	0.033562343334392335
4419	0.1019959763972889	0.03667870246587324	0.03475518788727411	0.7174590089896322	-1	0	0	0.1	1	1.0	13	1.0	1.0	14	13	0	0	0	0.06666666666666667	15	1	15	0.0	0	0.3269491565784758	0.7302264174974348	0.6680818547658814	0.897305129925211	0.7087209960211194	0.9136383436175797	0.8731708675211469	0.8630392147083178	0	0	0.0	0.03475518788727411	0.03475518788727411
1079	0.06638361529579992	0.0047878036606812426	0.00431679151151651	0.7399963178493201	-1	0	0	0.1	1	1.0	13	1.0	1.0	14	13	0	1	0	0.06666666666666667	1	15	15	0.3333333333333333	0	0.5480983540359594	0.8238040325706255	0.44966024871696086	0.9556473819321938	0.5495730933983183	0.8619668689528354	0.7698130021507681	0.8954903533122345	1.0	0.21428571428571427	0.0	0.00431679151151651	0.00431679151151651
687	0.011682649816574847	0.000470773889683961	1.6386250870791062e-05	0.9888403930638627	-1	0	0	0.5555555555555556	5	0.36363636363636365	4	0.43333333333333335	0.18181818181818182	6	2	6	2	0	0.8333333333333334	6	5	13	0.16666666666666666	0.4	0.32293655735104815	0.6884720578875091	0.946401495794607	0.7082687674660839	0.4308527855512188	0.902726749401119	0.9435987136480268	0.7862762813937456	0.75	0.3333333333333333	0.0	1.6386250870791062e-05	1.6386250870791062e-05
2523	0.05351166315609214	0.02593205639703509	0.025405354639326836	0.7531194880641232	-1	0	0	0.2	2	0.9230769230769231	12	0.38461538461538464	0.8461538461538461	13	11	1	0	0	0.23076923076923078	13	3	15	0.0	0.14285714285714285	0.8429784291422017	0.956848105253299	0.45139216349668665	0.8746203030990817	0.5785477520303928	0.8964414789659014	0.8910984794675586	0.9168186002745844	0	0	0.0	0.025405354639326836	0.025405354639326836
3959	0.10345807781218232	0.04460861212822446	0.03104773704681758	0.6941625286896276	-1	0	0	0.1	1	1.0	13	1.0	1.0	14	13	0	0	0	0.06666666666666667	15	1	15	0.0	0	0.3269491565784758	0.7211371622793014	0.6680818547658814	0.8948331796195497	0.7087209960211194	0.9077183602103966	0.8731708675211469	0.8572248504536842	0	0	0.0	0.03104773704681758	0.03104773704681758
2063	0.04727671567480452	0.0034269076583781904	0.002604923352883172	0.8256239592425082	-1	0	0	0.3	3	0.7692307692307693	10	0.25	0.7692307692307693	13	10	1	0	0	0.6	6	10	15	0.0	0.14285714285714285	0.6420530311681685	0.9698884396289583	0.5536898160543778	0.9373919773083584	0.619443307797051	0.9054899098574871	0.9113476430108515	0.9433609254134449	0	0	0.0	0.002604923352883172	0.002604923352883172
1869	0.053291282971861184	0.025454557749860576	0.024919211915782714	0.7522608330924192	-1	0	0	0.2	2	0.9230769230769231	12	0.38461538461538464	0.8461538461538461	13	11	1	0	0	0.23076923076923078	13	3	15	0.0	0.14285714285714285	0.8429784291422017	0.956848105253299	0.45139216349668665	0.8746203030990817	0.5785477520303928	0.8964414789659014	0.8910984794675586	0.9168186002745844	0	0	0.0	0.024919211915782714	0.024919211915782714
2589	0.062021942758536903	0.02682218969365029	0.026041622618886984	0.7798710742817099	-1	0	0	0.3	3	0.7692307692307693	10	0.38461538461538464	0.7692307692307693	12	10	2	2	0	0.23076923076923078	3	13	15	0.3333333333333333	0	0.23382390671940576	0.9595204008994749	0.5536898160543778	0.9563014516459107	0.6596109823292542	0.8511562739630353	0.9300220790894886	0.9349313877047879	0.5416666666666666	0.16666666666666666	0.0	0.026041622618886984	0.026041622618886984
2535	0.06333198683598068	0.009091055471850521	-0.007155732864573724	0.63011067702987	-1	0	0	0.1	1	1.0	13	0.3125	0.9230769230769231	13	12	1	0	0	0.3333333333333333	4	12	15	0.0	0	0.8429784291422017	0.9657065299884612	0.45139216349668665	0.8697784016352971	0.619443307797051	0.9128540786839597	0.9027227221758598	0.9261248575163742	0	0	0.0	-0.0007155732864573724	-0.0007155732864573724
2739	0.08354775809490068	0.00445494738074608	0.0018020977574714054	0.9409567686027834	-1	0	0	0.1	1	1.0	13	0.3125	0.9230769230769231	12	12	2	0	0	0.3333333333333333	4	12	15	0.0	0	0.3338307789721831	0.8953843190711562	0.7369393462223763	0.8537925540463035	0.7489849075239609	0.8986336067572149	0.8930945370505431	0.8840394574863294	0	0	0.0	0.0018020977574714054	0.0018020977574714054
358	0.046914465048362865	0.0035070773992251364	-0.0031007396107177836	0.9208758454350281	-1	0	0	0.2	2	0.8461538461538461	11	0.3	0.7692307692307693	11	10	3	1	0	0.5	5	10	15	0.1111111111111111	0.2	0.5716973691479194	0.9407024384845956	0.1537409472652307	0.9021384015417615	0.2921952939029754	0.9476410604523032	0.9706408008207953	0.9325817990694629	1.0	0.09090909090909091	0.0	-0.0003100739610717784	-0.0003100739610717784
4022	0.10150422885441814	0.028871160870698784	0.028344888400320515	0.7178498152463043	-1	0	0	0.1	1	1.0	13	1.0	1.0	14	13	0	0	0	0.06666666666666667	15	1	15	0.0	0	0.3269491565784758	0.7211862735790332	0.6680818547658814	0.8933388426630026	0.6684570845182778	0.9186577553406811	0.8778686925201	0.8621548011276554	0	0	0.0	0.028344888400320515	0.028344888400320515
1795	0.05655071720271713	0.017428300574510204	0.01742078064782655	0.7406787613899275	-1	0	0	0.2	2	0.9230769230769231	12	0.38461538461538464	0.8461538461538461	13	11	1	0	0	0.23076923076923078	13	3	15	0.0	0.14285714285714285	0.8429784291422017	0.956848105253299	0.45139216349668665	0.8746203030990817	0.5785477520303928	0.8964414789659014	0.8910984794675586	0.9168186002745844	0	0	0.0	0.01742078064782655	0.01742078064782655
591	0.07635211583269969	0.0055242273049009895	0.0008136092889629608	0.6935139760527076	-1	0	0	0.1	1	1.0	13	1.0	1.0	14	13	0	0	0	0.06666666666666667	15	1	15	0.0	0	0.32254252486704116	0.9407316703498301	0.48979686223027874	0.8744520010555942	0.726784542355603	0.9347992946671035	0.8979638417882985	0.9210076907750074	0	0	0.0	0.0008136092889629608	0.0008136092889629608
2025	0.051423171530366185	0.024527903230716908	-0.014638926807032418	0.7595683629700062	-1	0	0	0.2	2	0.9230769230769231	12	0.3125	0.8461538461538461	13	11	1	0	0	0.3333333333333333	12	4	15	0.0	0.14285714285714285	0.7533639076060338	0.9483400413226931	0.45139216349668665	0.8826699291916973	0.541878750407888	0.912669070586892	0.8910984794675586	0.9187054327394665	0	0	0.0	-0.0014638926807032419	-0.0014638926807032419
2461	0.053070850992175046	0.02559956817376101	0.025270961744512162	0.7433281284256487	-1	0	0	0.2	2	0.9230769230769231	12	0.38461538461538464	0.8461538461538461	13	11	1	0	0	0.23076923076923078	13	3	15	0.0	0.14285714285714285	0.8429784291422017	0.956848105253299	0.45139216349668665	0.8746203030990817	0.5785477520303928	0.8964414789659014	0.8910984794675586	0.9168186002745844	0	0	0.0	0.025270961744512162	0.025270961744512162
2095	0.05327823914905759	0.027074760306494618	0.026621125549025983	0.747266754483828	-1	0	0	0.2	2	0.9230769230769231	12	0.38461538461538464	0.8461538461538461	13	11	1	0	0	0.23076923076923078	13	3	15	0.0	0.14285714285714285	0.8429784291422017	0.956848105253299	0.45139216349668665	0.8746203030990817	0.5785477520303928	0.8964414789659014	0.8910984794675586	0.9168186002745844	0	0	0.0	0.026621125549025983	0.026621125549025983
4005	0.08371625898361659	0.010820720338153903	0.010775450910133925	0.8245548370592735	-1	0	0	0.1111111111111111	1	1.0	11	1.0	1.0	12	11	0	0	0	0.07692307692307693	13	1	13	0.0	0	0.2731646628359352	0.7798065631642499	0.6756819693565121	0.860172173322695	0.7489849075239609	0.958972581509702	0.9014744357929918	0.8887095841939469	0	0	0.0	0.010775450910133925	0.010775450910133925
2890	0.05023803305194986	0.0071392901238142535	-0.004693900307737565	0.636199967508642	-1	0	0	0.2	2	0.8461538461538461	11	0.45454545454545453	0.7692307692307693	12	10	2	1	0	0.2727272727272727	11	3	15	0.16666666666666666	0	0.4608998533868676	0.9505847923071188	0.4392784298560718	0.898138907745208	0.6596109823292542	0.8990536520535829	0.9124976414538415	0.9198341519385238	1.0	0.4166666666666667	0.0	-0.00046939003077375646	-0.00046939003077375646
364	0.05727887836949267	0.01814507770935906	0.007282183616148395	0.7674042949877926	-1	0	0	0.1	1	1.0	13	1.0	0.8461538461538461	12	11	2	1	0	0.06666666666666667	15	1	15	0.14285714285714285	0	0.6484163901330555	0.9169089804922909	0.41448317857927597	0.9535445830083689	0.5190479945527535	0.93316308837724	0.9094545781970877	0.9362171473562857	1.0	0.16666666666666666	0.0	0.007282183616148395	0.007282183616148395
1003	0.040943671249506264	0.0037012083867048115	-7.578671112735478e-05	0.9721881617408252	-1	0	0	0.3	3	0.7692307692307693	10	0.38461538461538464	0.7692307692307693	11	10	3	0	0	0.23076923076923078	13	3	15	0.0	0	0.619419892146498	0.9177639457968078	0.5667579303452454	0.7067213013641788	0.7792785963541655	0.9445896059332571	0.9399972225446283	0.8851992014266767	0	0	0.0	-7.578671112735478e-06	-7.578671112735478e-06
1777	0.05322909789238297	0.026617081542352806	0.02592241916479755	0.7508187884200038	-1	0	0	0.2	2	0.9230769230769231	12	0.38461538461538464	0.8461538461538461	13	11	1	0	0	0.23076923076923078	13	3	15	0.0	0.14285714285714285	0.8429784291422017	0.956848105253299	0.45139216349668665	0.8746203030990817	0.5785477520303928	0.8964414789659014	0.8910984794675586	0.9168186002745844	0	0	0.0	0.02592241916479755	0.02592241916479755
5040	0.10688426270702713	0.01587731234318487	0.01587718432939273	0.7115094834861663	-1	0	0	0.1	1	1.0	13	1.0	1.0	14	13	0	0	0	0.06666666666666667	15	1	15	0.0	0	0.2982165083518622	0.7341954307839379	0.6680818547658814	0.897305129925211	0.7087209960211194	0.9136383436175797	0.8906236826736832	0.8638348259817515	0	0	0.0	0.01587718432939273	0.01587718432939273
1431	0.05638644211612163	0.01601440310857763	-0.007245607772226968	0.7301510359470877	-1	0	0	0.2	2	0.9230769230769231	12	1.0	0.9230769230769231	14	12	0	0	0	0.06666666666666667	15	1	15	0.0	0.14285714285714285	0.736748936889336	0.9425808517583673	0.3703318899014865	0.8766290214493656	0.541878750407888	0.9104889267185311	0.8910984794675586	0.9136929864012632	0	0	0.0	-0.0007245607772226969	-0.0007245607772226969
830	0.03068164485140821	0.0066657193940982745	-0.006270014995376468	0.8722336224868148	-1	0	0	0.3	3	0.7692307692307693	10	0.3125	0.6923076923076923	11	9	3	0	0	0.75	8	6	15	0.0	0	0.753688031147834	0.9461311919914445	0.5110528014657907	0.9363772248747382	0.5493575467155447	0.8851280370795558	0.8588204505643111	0.9263728917903137	0	0	0.0	-0.0006270014995376468	-0.0006270014995376468
1084	0.06201218895862703	0.018435047693010017	0.013865467062055001	0.7287873964819827	-1	0	0	0.2	2	0.9230769230769231	12	1.0	0.9230769230769231	14	12	0	0	0	0.06666666666666667	15	1	15	0.0	0.14285714285714285	0.7201339661726381	0.9648071373077683	0.5536898160543778	0.9156563314266942	0.619443307797051	0.8782345418108735	0.9016865741942997	0.9280566932551771	0	0	0.0	0.013865467062055001	0.013865467062055001
4472	0.09898503595528618	0.020440076096480353	0.020028366974830708	0.7236174322322526	-1	0	0	0.1	1	1.0	13	1.0	1.0	14	13	0	0	0	0.06666666666666667	15	1	15	0.0	0	0.3269491565784758	0.7302264174974348	0.6680818547658814	0.897305129925211	0.7087209960211194	0.9136383436175797	0.8731708675211469	0.8630392147083178	0	0	0.0	0.020028366974830708	0.020028366974830708
744	0.09853508255560872	0.023492152518402233	0.02180934990767091	0.6106029496404008	-1	0	0	0.1	1	1.0	13	1.0	1.0	13	13	1	0	0	0.06666666666666667	15	1	15	0.0	0	0.3269491565784758	0.7861508750225462	0.7215114246248809	0.8901675523545678	0.6684570845182778	0.9131057150870918	0.8731708675211469	0.8716354519478865	0	0	0.0	0.02180934990767091	0.02180934990767091
3419	0.10294594676165313	0.041824994006767896	0.015601646862160621	0.7105451166496486	-1	0	0	0.1	1	1.0	13	1.0	1.0	14	13	0	0	0	0.06666666666666667	15	1	15	0.0	0	0.3269491565784758	0.7211371622793014	0.6680818547658814	0.8948331796195497	0.689980170946503	0.8935299265096052	0.8731708675211469	0.850624165735315	0	0	0.0	0.015601646862160621	0.015601646862160621
3092	0.038402471468874454	0.004450812558248764	0.0004890362229421775	0.8849745620312252	-1	0	0	0.3	3	0.7692307692307693	10	0.3409090909090909	0.6923076923076923	11	9	3	2	0	0.36363636363636365	11	4	15	0.25	0.18181818181818182	0.23382390671940576	0.9599985111456225	0.5536898160543778	0.9594620381141441	0.6997786568614573	0.8646217342097612	0.9300220790894886	0.9388957335133642	0.5454545454545454	0.2727272727272727	0.0	0.0004890362229421775	0.0004890362229421775
3951	0.0996527398057269	0.03476343868523695	0.03465099663754042	0.7277028255299536	-1	0	0	0.1	1	1.0	13	1.0	1.0	14	13	0	0	0	0.06666666666666667	15	1	15	0.0	0	0.3269491565784758	0.6957355661943188	0.7291115392155116	0.8578011137605623	0.6684570845182778	0.8908367214560242	0.8731708675211469	0.8284258073233017	0	0	0.0	0.03465099663754042	0.03465099663754042
2019	0.05276802320738094	0.02590769946853566	0.025061860881766988	0.7508317235993783	-1	0	0	0.2	2	0.9230769230769231	12	0.38461538461538464	0.8461538461538461	13	11	1	0	0	0.23076923076923078	13	3	15	0.0	0.14285714285714285	0.8429784291422017	0.956848105253299	0.45139216349668665	0.8746203030990817	0.5785477520303928	0.8964414789659014	0.8910984794675586	0.9168186002745844	0	0	0.0	0.025061860881766988	0.025061860881766988
879	0.048826258949786254	0.00569116627460339	-0.0007906521447173807	0.8245726659449883	-1	0	0	0.1	1	1.0	13	0.25	0.9230769230769231	13	12	1	0	0	0.6	10	6	15	0.0	0	0.5512008951418437	0.9252232882868106	0.49860677332278946	0.9179337550522382	0.4102653591375146	0.9328005530348922	0.7822525897196053	0.9255470655710265	0	0	0.0	-7.906521447173807e-05	-7.906521447173807e-05
1213	0.04384846461638656	0.025740375120469998	0.01516736089985201	0.7278925733764467	-1	0	0	0.3	3	0.7692307692307693	10	0.3125	0.7692307692307693	12	10	2	0	0	0.3333333333333333	12	4	15	0.0	0.6666666666666666	0.8597554616297997	0.9574595220297548	0.4620108529779322	0.9153890007502424	0.619443307797051	0.889047712425929	0.89342544586163	0.9259025330255035	0	0	0.0	0.01516736089985201	0.01516736089985201
787	0.05812854170356526	0.012977292982244412	0.004322996709352989	0.9226711161487723	-1	0.25	1	0.3	3	0.7692307692307693	10	0.3	0.6923076923076923	12	9	2	0	0	0.5	10	5	15	0.0	0.4	0.7931523245458116	0.9066320052211853	0.434469331612138	0.9195779698055535	0.2921952939029754	0.919988431733315	0.9068940904825642	0.91559917625884	0	0	0.0	0.004322996709352989	0.004322996709352989
1109	0.05985307871148233	0.017330453197033645	0.011048615797077097	0.7337552180726783	-1	0	0	0.2	2	0.9230769230769231	12	1.0	0.9230769230769231	14	12	0	0	0	0.06666666666666667	15	1	15	0.0	0.14285714285714285	0.7201339661726381	0.9648071373077683	0.5536898160543778	0.9156563314266942	0.619443307797051	0.8782345418108735	0.9016865741942997	0.9280566932551771	0	0	0.0	0.011048615797077097	0.011048615797077097
2906	0.053618234479410755	0.025079643776472225	0.024578744802050866	0.7500176964112014	-1	0	0	0.2	2	0.9230769230769231	12	0.38461538461538464	0.8461538461538461	13	11	1	0	0	0.23076923076923078	13	3	15	0.0	0.14285714285714285	0.8429784291422017	0.956848105253299	0.45139216349668665	0.8746203030990817	0.5785477520303928	0.8964414789659014	0.8910984794675586	0.9168186002745844	0	0	0.0	0.024578744802050866	0.024578744802050866
2658	0.052956787824854364	0.027595102176279796	0.026992119748667547	0.7412061271297452	-1	0	0	0.2	2	0.9230769230769231	12	0.38461538461538464	0.8461538461538461	13	11	1	0	0	0.23076923076923078	13	3	15	0.0	0.14285714285714285	0.8429784291422017	0.956848105253299	0.45139216349668665	0.8746203030990817	0.5785477520303928	0.8964414789659014	0.8910984794675586	0.9168186002745844	0	0	0.0	0.026992119748667547	0.026992119748667547
813	0.0765969707891507	0.0059171834786316616	0.002308321883559307	0.9795686010514045	-1	0	0	0.2	2	0.9230769230769231	12	0.3125	0.8461538461538461	11	11	3	1	0	0.3333333333333333	12	4	15	0.1	0	0.46038623666400236	0.9469450029250619	0.5536898160543778	0.9374921037282636	0.6997786568614573	0.9112202103403079	0.8910984794675586	0.9333598968722243	1.0	0.09090909090909091	0.0	0.002308321883559307	0.002308321883559307
806	0.05256322712014899	0.015452835031258078	0.014199491402007247	0.7902696062826376	-1	0	0	0.3	3	0.7692307692307693	10	0.3125	0.7692307692307693	10	10	4	2	0	0.3333333333333333	4	12	15	0.16666666666666666	0	0.39887264014412993	0.9573273258882605	0.5323713087600842	0.9462869087427168	0.6596109823292542	0.8517953931999686	0.9124976414538415	0.9293059146736282	0.55	0.1	0.0	0.014199491402007247	0.014199491402007247
764	None	None	None	None	None	0.5	2	0.6	6	0.38461538461538464	5	0.6	0.3076923076923077	8	4	6	0	0	1.0	5	5	15	0.0	0.2	0.5195461547121261	0.7680718324425112	0.5647047643290064	0.935270795270366	0.7933929948094705	0.9130428961927599	0.8783399481168673	0.8882658843177172	0	0	0.0	None	None
3543	0.10249496914540472	0.03806107630198628	0.03641223536427774	0.6977991214922095	-1	0	0	0.1	1	1.0	13	1.0	1.0	14	13	0	0	0	0.06666666666666667	15	1	15	0.0	0	0.3269491565784758	0.7211371622793014	0.6680818547658814	0.8948331796195497	0.7087209960211194	0.8980637429319347	0.8731708675211469	0.852669967856494	0	0	0.0	0.03641223536427774	0.03641223536427774
1786	0.07074301180803307	0.006603756285157829	-0.004864541514878856	0.7685365874833493	-1	0	0	0.2	2	0.9230769230769231	12	0.5357142857142857	0.9230769230769231	14	12	0	0	0	0.14285714285714285	14	2	15	0.0	0	0.3269491565784758	0.9501189767683464	0.4853190212918757	0.9043114027916962	0.6309754343690451	0.879737668215088	0.8910984794675586	0.9163933914617679	0	0	0.0	-0.0004864541514878856	-0.0004864541514878856
2137	0.07431754518555368	0.008596966771486535	0.00837963106678637	0.7017961696552144	-1	0	0	0.3	3	0.7692307692307693	10	0.3125	0.7692307692307693	13	10	1	0	0	0.3333333333333333	4	12	15	0.0	0.18181818181818182	0.5578649438436246	0.9662206644175894	0.5536898160543778	0.9169872495105762	0.619443307797051	0.8894984604836106	0.9113476430108515	0.9317417189852611	0	0	0.0	0.00837963106678637	0.00837963106678637
1304	None	None	None	None	None	0	0	0.625	5	0.4	4	0.48	0.3	6	3	5	1	0	1.0	5	5	12	0.09090909090909091	0.4444444444444444	0.3778612032168606	0.9599722012654687	0.32117018821833354	0.9191184657383394	0.6208287036346727	0.9216504197941175	0.9281501010581958	0.9364884258329916	1.0	0.16666666666666666	0.0	None	None
298	0.024315201530642323	0.0009168642140694554	-0.00011532725471338174	0.9700829190545003	-1	0	0	0.16666666666666666	1	1.0	7	0.45	0.7142857142857143	5	5	3	4	0	0.8	4	5	9	0.4	0	0.4765827149837086	0.9354358726800489	0.756926155330658	0.9634494395069275	0.327424083496327	0.9271526708266817	0.9081107178362228	0.9442568229505411	0.2	0.2	0.0	-1.1532725471338174e-05	-1.1532725471338174e-05
4181	0.1034128542508886	0.04005487667650876	0.03890097143566238	0.6952499457933922	-1	0	0	0.1	1	1.0	13	1.0	1.0	14	13	0	0	0	0.06666666666666667	15	1	15	0.0	0	0.3269491565784758	0.7302264174974348	0.6680818547658814	0.897305129925211	0.7087209960211194	0.9136383436175797	0.8731708675211469	0.8630392147083178	0	0	0.0	0.03890097143566238	0.03890097143566238
762	0.04293348537653527	0.004202377114367153	0.001369413853481263	0.9904993091700002	-1	0	0	0.3	3	0.7692307692307693	10	0.375	0.6923076923076923	9	9	5	2	0	0.4	4	10	15	0.14285714285714285	0	0.23382390671940576	0.9333069897881824	0.5536898160543778	0.9582786702169274	0.6997786568614573	0.8942739010716391	0.9300220790894886	0.9331411934977173	0.5555555555555556	0.1111111111111111	0.0	0.001369413853481263	0.001369413853481263
2917	0.06538462481508285	0.02690318480360075	0.02685267558045323	0.7207967071382326	-1	0	0	0.3	3	0.7692307692307693	10	0.38461538461538464	0.7692307692307693	12	10	2	2	0	0.23076923076923078	3	13	15	0.3333333333333333	0	0.46029487162891175	0.962545592894315	0.5536898160543778	0.9466272632229072	0.619443307797051	0.8574066606053413	0.9124976414538415	0.9333085633003865	0.5416666666666666	0.3333333333333333	0.0	0.02685267558045323	0.02685267558045323
517	None	None	None	None	None	0	0	0.4	4	0.6923076923076923	9	0.6	0.5384615384615384	8	7	6	0	0	1.0	5	5	15	0.0	0.36363636363636365	0.6639536451644805	0.8137764492441341	0.3368922432641845	0.815594827239512	0.5653867947543292	0.9782543705162967	0.9174566771616941	0.9051633118415633	0	0	0.0	None	None
1641	0.052173973104264276	0.025996527988183294	0.025160653473706458	0.7536118427937375	-1	0	0	0.2	2	0.9230769230769231	12	0.38461538461538464	0.8461538461538461	13	11	1	0	0	0.23076923076923078	13	3	15	0.0	0.14285714285714285	0.8429784291422017	0.956848105253299	0.45139216349668665	0.8746203030990817	0.5785477520303928	0.8964414789659014	0.8910984794675586	0.9168186002745844	0	0	0.0	0.025160653473706458	0.025160653473706458
2236	0.0726785262730557	0.008555959886874263	0.004296627064896017	0.7143220604678651	-1	0	0	0.3	3	0.7692307692307693	10	0.3125	0.7692307692307693	13	10	1	0	0	0.3333333333333333	4	12	15	0.0	0.18181818181818182	0.5578649438436246	0.9662206644175894	0.5536898160543778	0.9169872495105762	0.619443307797051	0.8894984604836106	0.9113476430108515	0.9317417189852611	0	0	0.0	0.004296627064896017	0.004296627064896017
4804	0.09765506368343775	0.01654722950459185	0.014866029693999137	0.6913988876988314	-1	0	0	0.1	1	1.0	13	0.5357142857142857	0.9230769230769231	13	12	1	0	0	0.14285714285714285	2	14	15	0.0	0	0.3269491565784758	0.7375629888468854	0.6146522849068818	0.8956083554362956	0.7489849075239609	0.9189260939064192	0.8731708675211469	0.8664790461951419	0	0	0.0	0.014866029693999137	0.014866029693999137
4046	0.09867875688257424	0.03852179950880691	0.02423592271357973	0.7239914748663343	-1	0	0	0.1	1	1.0	13	1.0	1.0	14	13	0	0	0	0.06666666666666667	15	1	15	0.0	0	0.3269491565784758	0.7211371622793014	0.6680818547658814	0.8948331796195497	0.7087209960211194	0.8980637429319347	0.8731708675211469	0.852669967856494	0	0	0.0	0.02423592271357973	0.02423592271357973
[truncated: 4,048 more rows]
