# Supplementary material for: Environmental influences on evolvable robots
Source: PLoS One. 2020 May 29;15(5):e0233848. doi: 10.1371/journal.pone.0233848 (PMC7259730; doi:10.1371/journal.pone.0233848)
Supplement: S1 Dataset — (ZIP) [file pone.0233848.s003.zip › data_plosone/all_measures_flat_11.tsv]

robot_id	velocity	displacement_velocity	displacement_velocity_hill	head_balance	contacts	branching	branching_modules_count	limbs	extremities	length_of_limbs	extensiveness	coverage	joints	hinge_count	active_hinges_count	brick_count	touch_sensor_count	brick_sensor_count	proportion	width	height	absolute_size	sensors	symmetry	avg_period	dev_period	avg_phase_offset	dev_phase_offset	avg_amplitude	dev_amplitude	avg_intra_dev_params	avg_inter_dev_params	sensors_reach	recurrence	synaptic_reception	fitness	cons_fitness
3233	0.07703954874664025	0.03434919413811784	0.030149622129110595	0.7294768747975531	-1	0	0	0.1	1	1.0	13	1.0	1.0	14	13	0	0	0	0.06666666666666667	15	1	15	0.0	0	0.6771076844404321	0.9263844248943893	0.4489593062012938	0.9055844875291696	0.5953562794232103	0.8633016990064479	0.8066820848282411	0.9013307194115964	0	0	0.0	0.030149622129110595	0.030149622129110595
766	0.08598079838217879	0.01188322769613036	-0.010924453871233033	0.6812411739616142	-1	0	0	0.1	1	1.0	13	1.0	1.0	14	13	0	0	0	0.06666666666666667	15	1	15	0.0	0	0.41184225607773045	0.9487835343119746	0.328796738784813	0.9547238584987786	0.6308225502545232	0.9394866769597211	0.8244678124804434	0.9480147746176373	0	0	0.0	-0.0010924453871233033	-0.0010924453871233033
2016	0.0672690060990927	0.03402876111121818	0.013411409761957682	0.7330409563228355	-1	0	0	0.1	1	1.0	13	1.0	1.0	14	13	0	0	0	0.06666666666666667	15	1	15	0.0	0	0.6771076844404321	0.9253931611733045	0.4489593062012938	0.9010825652427976	0.5572285507272015	0.8571668247955826	0.8066820848282411	0.8978063053635509	0	0	0.0	0.013411409761957682	0.013411409761957682
3343	0.07571424822763938	0.03706152894348252	0.033166023912419414	0.7305164412646222	-1	0	0	0.1	1	1.0	13	1.0	1.0	14	13	0	0	0	0.06666666666666667	15	1	15	0.0	0	0.6771076844404321	0.9263844248943893	0.4489593062012938	0.9055844875291696	0.5953562794232103	0.8633016990064479	0.8066820848282411	0.9013307194115964	0	0	0.0	0.033166023912419414	0.033166023912419414
184	0.0024951213585933285	0.000460602220205712	-0.00044851024001548676	0.9975342581982866	-1	0	0	0.6666666666666666	4	0.3333333333333333	2	0.5	0.3333333333333333	4	2	3	2	0	1.0	4	4	8	0.25	0.5	0.2749574488667458	0.9338547249833054	0.8403237575501343	0.8590153170974606	0.3544757894634307	0.7557300421203618	0.9554149447634617	0.8654527937554333	0.625	0.5	0.0	-4.4851024001548675e-05	-4.4851024001548675e-05
3339	0.07453154857703662	0.03644708102915398	0.032904216199382996	0.7304921631816744	-1	0	0	0.1	1	1.0	13	1.0	1.0	14	13	0	0	0	0.06666666666666667	15	1	15	0.0	0	0.6771076844404321	0.9263844248943893	0.4489593062012938	0.9067942081014141	0.5953562794232103	0.8633016990064479	0.8066820848282411	0.9017517731240836	0	0	0.0	0.032904216199382996	0.032904216199382996
3489	0.07656805156982405	0.03662820804087708	0.03312505654121079	0.729802828223663	-1	0	0	0.1	1	1.0	13	1.0	1.0	14	13	0	0	0	0.06666666666666667	15	1	15	0.0	0	0.6771076844404321	0.9263844248943893	0.4489593062012938	0.9055844875291696	0.5953562794232103	0.8633016990064479	0.8066820848282411	0.9013307194115964	0	0	0.0	0.03312505654121079	0.03312505654121079
545	0.046085831270568325	0.002301850315472148	0.0013214923332741833	0.7976897977754484	-1	0	0	0.1	1	1.0	13	0.3125	0.9230769230769231	13	12	1	0	0	0.3333333333333333	12	4	15	0.0	0	0.7511243677730721	0.9377509851041355	0.8274069259449727	0.9481827656135102	0.5637713291402006	0.9517671464509516	0.9044239545312557	0.9461983832923526	0	0	0.0	0.0013214923332741833	0.0013214923332741833
4860	0.07633849921642268	0.03569205745512454	0.03190650905174429	0.7293002820169832	-1	0	0	0.1	1	1.0	13	1.0	1.0	14	13	0	0	0	0.06666666666666667	15	1	15	0.0	0	0.6771076844404321	0.9263844248943893	0.4489593062012938	0.9055844875291696	0.5953562794232103	0.8633016990064479	0.8066820848282411	0.9013307194115964	0	0	0.0	0.03190650905174429	0.03190650905174429
231	0.025184828989830092	0.0004853090656835994	0.0004189653649853604	0.9004815548397834	-1	0.25	1	0.5	5	0.5384615384615384	7	0.46875	0.3076923076923077	6	4	8	0	0	0.5	8	4	15	0.0	0	0.48279279444090994	0.8491888273086775	0.32437056010317455	0.8213014310458238	0.422736330628242	0.8686153939073892	0.8130461446035899	0.8473636227113277	0	0	0.0	0.0004189653649853604	0.0004189653649853604
1511	0.06690309259685301	0.028821210278822628	0.006521996948382618	0.7201148257750088	-1	0	0	0.1	1	1.0	12	1.0	1.0	13	12	0	0	0	0.07142857142857142	14	1	14	0.0	0	0.6771076844404321	0.9270193683783663	0.4489593062012938	0.8834959004382632	0.5953562794232103	0.8537263060734863	0.8162877204147575	0.8919314867097105	0	0	0.0	0.006521996948382618	0.006521996948382618
523	0.028456090149236123	0.0018695380432879683	-0.0018411494177861848	0.9319505759494476	-1	0	0	0.4	4	0.6923076923076923	9	0.3333333333333333	0.6153846153846154	12	8	2	2	0	0.5555555555555556	5	9	15	0.5	0.8571428571428571	0.6577933470405153	0.7828268371619637	0.3230797746053654	0.8861609935224307	0.9928970112843979	0.9640090715241892	0.939032981930461	0.9009109876932287	0.5416666666666666	0	0.0	-0.00018411494177861848	-0.00018411494177861848
4227	0.07793962450565563	0.03681234019728321	0.03296724544662746	0.7286482170119898	-1	0	0	0.1	1	1.0	13	1.0	1.0	14	13	0	0	0	0.06666666666666667	15	1	15	0.0	0	0.6771076844404321	0.9263844248943893	0.4489593062012938	0.9055844875291696	0.5953562794232103	0.8633016990064479	0.8066820848282411	0.9013307194115964	0	0	0.0	0.03296724544662746	0.03296724544662746
2368	0.08852743776060526	0.02422373052190561	0.016858130223591734	0.7173241096322207	-1	0	0	0.1	1	1.0	13	1.0	1.0	14	13	0	0	0	0.06666666666666667	15	1	15	0.0	0	0.6771076844404321	0.9248002448210905	0.2593365223811034	0.8969645351821859	0.6363267207497397	0.8710335509662044	0.866620747591224	0.899754552965438	0	0	0.0	0.016858130223591734	0.016858130223591734
2689	0.07188584074399548	0.03629815482573397	0.03281270716447837	0.730468898133547	-1	0	0	0.1	1	1.0	13	1.0	1.0	14	13	0	0	0	0.06666666666666667	15	1	15	0.0	0	0.6771076844404321	0.9263844248943893	0.4489593062012938	0.9067942081014141	0.5953562794232103	0.8633016990064479	0.8066820848282411	0.9017517731240836	0	0	0.0	0.03281270716447837	0.03281270716447837
4170	0.07618747278459388	0.037415739333244706	0.03371608565879499	0.7279600847393078	-1	0	0	0.1	1	1.0	13	1.0	1.0	14	13	0	0	0	0.06666666666666667	15	1	15	0.0	0	0.6771076844404321	0.9263844248943893	0.4489593062012938	0.9055844875291696	0.5953562794232103	0.8633016990064479	0.8066820848282411	0.9013307194115964	0	0	0.0	0.03371608565879499	0.03371608565879499
14	0.023965147808356086	0.002451652806062706	0.0022419941630907347	0.9431261303185929	-1	0.25	1	0.5	5	0.5384615384615384	7	0.30612244897959184	0.5384615384615384	8	7	6	0	0	1.0	7	7	15	0.0	0.25	0.5960560742773635	0.8875888372017392	0.48097766014454635	0.9773181973050327	0.702901158685642	0.9542661794186935	0.9398388078965766	0.9505415877257392	0	0	0.0	0.0022419941630907347	0.0022419941630907347
3157	0.07074740064425397	0.03510141824267295	0.031750475515999944	0.7283344087388289	-1	0	0	0.1	1	1.0	13	1.0	1.0	14	13	0	0	0	0.06666666666666667	15	1	15	0.0	0	0.6771076844404321	0.9144944423708771	0.4489593062012938	0.9067942081014141	0.5953562794232103	0.8632828794742572	0.8018420048435946	0.896838003129504	0	0	0.0	0.031750475515999944	0.031750475515999944
1097	0.07437508137365346	0.027470440991389004	-0.02214959773075001	0.7148717682283052	-1	0	0	0.1	1	1.0	13	1.0	1.0	14	13	0	0	0	0.06666666666666667	15	1	15	0.0	0	0.6895697662431791	0.9337068583682551	0.5906601662618602	0.943066489004443	0.6363267207497397	0.7939142738783944	0.7908603291896646	0.9061072077638609	0	0	0.0	-0.002214959773075001	-0.002214959773075001
4994	0.07699552396750828	0.034635358350714227	0.030483297786265903	0.7296110498546441	-1	0	0	0.1	1	1.0	13	1.0	1.0	14	13	0	0	0	0.06666666666666667	15	1	15	0.0	0	0.6771076844404321	0.9263844248943893	0.4489593062012938	0.9055844875291696	0.5953562794232103	0.8633016990064479	0.8066820848282411	0.9013307194115964	0	0	0.0	0.030483297786265903	0.030483297786265903
1251	0.07555902370807668	0.026737957606778044	0.0259761103610687	0.7228456986065512	-1	0	0	0.1	1	1.0	13	1.0	1.0	14	13	0	0	0	0.06666666666666667	15	1	15	0.0	0	0.6771076844404321	0.9273496480083434	0.4489593062012938	0.9095599585102062	0.5953562794232103	0.8497601147785169	0.8066820848282411	0.8998797366997847	0	0	0.0	0.0259761103610687	0.0259761103610687
2998	0.07186059335584766	0.03608705174701975	0.032816037705058566	0.7311270436667643	-1	0	0	0.1	1	1.0	13	1.0	1.0	14	13	0	0	0	0.06666666666666667	15	1	15	0.0	0	0.6771076844404321	0.9263844248943893	0.4489593062012938	0.9067942081014141	0.5953562794232103	0.8633016990064479	0.8066820848282411	0.9017517731240836	0	0	0.0	0.032816037705058566	0.032816037705058566
749	0.077379846917273	0.005154545264301176	-0.002766296479011077	0.6924075192060819	-1	0	0	0.1	1	1.0	13	1.0	1.0	14	13	0	0	0	0.06666666666666667	15	1	15	0.0	0	0.6316551093782319	0.9267173761477256	0.4489593062012938	0.9420538420318856	0.608623116035063	0.8639146425245386	0.7966992923594923	0.9161656972482398	0	0	0.0	-0.0002766296479011077	-0.0002766296479011077
3135	0.07318506645587822	0.036247344242303664	0.032430224715401273	0.7309598078400332	-1	0	0	0.1	1	1.0	13	1.0	1.0	14	13	0	0	0	0.06666666666666667	15	1	15	0.0	0	0.6771076844404321	0.9263844248943893	0.4489593062012938	0.9067942081014141	0.5953562794232103	0.8633016990064479	0.8066820848282411	0.9017517731240836	0	0	0.0	0.032430224715401273	0.032430224715401273
3895	0.07697326949473678	0.033557307283923046	0.029319125972850905	0.72979181079459	-1	0	0	0.1	1	1.0	13	1.0	1.0	14	13	0	0	0	0.06666666666666667	15	1	15	0.0	0	0.6771076844404321	0.9263844248943893	0.4489593062012938	0.9055844875291696	0.5953562794232103	0.8633016990064479	0.8066820848282411	0.9013307194115964	0	0	0.0	0.029319125972850905	0.029319125972850905
4542	0.07574623327202247	0.03362280340247968	0.029451262598604467	0.7301212316635357	-1	0	0	0.1	1	1.0	13	1.0	1.0	14	13	0	0	0	0.06666666666666667	15	1	15	0.0	0	0.6771076844404321	0.9263844248943893	0.4489593062012938	0.9055844875291696	0.5953562794232103	0.8633016990064479	0.8066820848282411	0.9013307194115964	0	0	0.0	0.029451262598604467	0.029451262598604467
3848	0.07713096330570647	0.03624378502658205	0.03221049403922254	0.728819541104041	-1	0	0	0.1	1	1.0	13	1.0	1.0	14	13	0	0	0	0.06666666666666667	15	1	15	0.0	0	0.6771076844404321	0.9263844248943893	0.4489593062012938	0.9080562836063402	0.5953562794232103	0.8633016990064479	0.8066820848282411	0.9021945701271745	0	0	0.0	0.03221049403922254	0.03221049403922254
632	0.058496826216584946	0.0008289862570283321	-0.0007513157140323757	0.9373210322814151	-1	0	0	0.1	1	1.0	13	1.0	1.0	14	13	0	1	0	0.06666666666666667	1	15	15	0.3333333333333333	0	0.41018307248078845	0.9370977054283683	0.3949285514531681	0.7360459968769789	0.4336809461159512	0.7207934540586063	0.8100634389363397	0.8261199792614909	1.0	0.7142857142857143	0.0	-7.513157140323756e-05	-7.513157140323756e-05
2224	0.07300025451766233	0.031731338664990484	0.028190051630447608	0.7298083371204307	-1	0	0	0.1	1	1.0	13	1.0	1.0	14	13	0	0	0	0.06666666666666667	15	1	15	0.0	0	0.6771076844404321	0.9263844248943893	0.4489593062012938	0.9067942081014141	0.6092078264846068	0.8677484414033388	0.8066820848282411	0.902874369173986	0	0	0.0	0.028190051630447608	0.028190051630447608
3439	0.08172539510520739	0.010745820440231955	-0.0012979022334825457	0.7685270781355682	-1	0	0	0.1	1	1.0	13	1.0	1.0	14	13	0	0	0	0.06666666666666667	15	1	15	0.0	0	0.6771076844404321	0.9263844248943893	0.4734407643228349	0.9242028307444503	0.5953562794232103	0.8633016990064479	0.818611301934007	0.9082204029466592	0	0	0.0	-0.00012979022334825457	-0.00012979022334825457
1784	0.06618009449527343	0.025055173579374423	0.02454216517318831	0.7003298327247396	-1	0	0	0.1	1	1.0	13	1.0	1.0	14	13	0	0	0	0.06666666666666667	15	1	15	0.0	0	0.6771076844404321	0.919173691754142	0.4489593062012938	0.926937778832903	0.637545464700005	0.8560005219969393	0.7966992923594923	0.9047714841990111	0	0	0.0	0.02454216517318831	0.02454216517318831
3755	0.0773738972264689	0.020552950669389978	0.020056745571264894	0.7405604569621811	-1	0	0	0.1	1	1.0	13	1.0	1.0	14	13	0	0	0	0.06666666666666667	15	1	15	0.0	0	0.6771076844404321	0.9263844248943893	0.4394215044293964	0.8990674938432459	0.5953562794232103	0.8633016990064479	0.8066820848282411	0.8991161361242849	0	0	0.0	0.020056745571264894	0.020056745571264894
3699	0.0773488623776303	0.03547371562249586	0.030345121150163315	0.7266601502432628	-1	0	0	0.1	1	1.0	13	1.0	1.0	14	13	0	0	0	0.06666666666666667	15	1	15	0.0	0	0.6771076844404321	0.9289355500285253	0.4489593062012938	0.926300258936953	0.6092078264846068	0.8532713892728269	0.8066820848282411	0.9078265677388093	0	0	0.0	0.030345121150163315	0.030345121150163315
1156	0.07845457353560212	0.029449117867539322	0.029107077738813093	0.7090933239410753	-1	0	0	0.1	1	1.0	13	1.0	1.0	14	13	0	0	0	0.06666666666666667	15	1	15	0.0	0	0.6771076844404321	0.9273496480083434	0.4489593062012938	0.9095599585102062	0.5953562794232103	0.8497601147785169	0.8066820848282411	0.8998797366997847	0	0	0.0	0.029107077738813093	0.029107077738813093
4015	0.07710059295997729	0.03661178106861715	0.033199294247540805	0.7288824213544146	-1	0	0	0.1	1	1.0	13	1.0	1.0	14	13	0	0	0	0.06666666666666667	15	1	15	0.0	0	0.6771076844404321	0.9263844248943893	0.4489593062012938	0.9055844875291696	0.5953562794232103	0.8633016990064479	0.8066820848282411	0.9013307194115964	0	0	0.0	0.033199294247540805	0.033199294247540805
3934	0.07112940926999838	0.02612860483105164	0.0018166869997500428	0.7300750502611397	-1	0	0	0.2	2	0.9230769230769231	12	1.0	0.9230769230769231	14	12	0	0	0	0.06666666666666667	15	1	15	0.0	0.14285714285714285	0.6771076844404321	0.9391502974305633	0.4489593062012938	0.9276932516215618	0.5953562794232103	0.8291299598565173	0.7966992923594923	0.9079849206367276	0	0	0.0	0.0018166869997500428	0.0018166869997500428
1605	0.07597907302718669	0.029863515837440395	0.028175170177504493	0.7339948941249073	-1	0	0	0.1	1	1.0	13	1.0	1.0	14	13	0	0	0	0.06666666666666667	15	1	15	0.0	0	0.6771076844404321	0.919173691754142	0.4489593062012938	0.9264061792524658	0.6092078264846068	0.8513517590995461	0.7966992923594923	0.9034699938954778	0	0	0.0	0.028175170177504493	0.028175170177504493
1667	0.07487831532196576	0.029203729703324986	0.028757197835398457	0.7123383210759151	-1	0	0	0.1	1	1.0	13	1.0	1.0	14	13	0	0	0	0.06666666666666667	15	1	15	0.0	0	0.6771076844404321	0.9273496480083434	0.4489593062012938	0.9095599585102062	0.5953562794232103	0.8497601147785169	0.8066820848282411	0.8998797366997847	0	0	0.0	0.028757197835398457	0.028757197835398457
1025	0.07750278372866683	0.02988669835485451	0.02903565881715403	0.7234030269972103	-1	0	0	0.1	1	1.0	13	1.0	1.0	14	13	0	0	0	0.06666666666666667	15	1	15	0.0	0	0.6771076844404321	0.9273496480083434	0.4489593062012938	0.9095599585102062	0.5953562794232103	0.8603837141210143	0.8066820848282411	0.9024259999047083	0	0	0.0	0.02903565881715403	0.02903565881715403
4507	0.0643051249585385	0.027100011332423585	0.003676669942571301	0.7311094586619351	-1	0	0	0.1	1	1.0	13	1.0	1.0	14	13	0	0	0	0.06666666666666667	15	1	15	0.0	0	0.6771076844404321	0.902759526753468	0.5228342919969888	0.9424723256426123	0.5953562794232103	0.8315229601740995	0.8057151133198535	0.9008754334247042	0	0	0.0	0.003676669942571301	0.003676669942571301
4793	0.07112301106343974	0.02205926059925159	0.008272674846017963	0.7361643567574878	-1	0	0	0.1	1	1.0	13	1.0	1.0	14	13	0	0	0	0.06666666666666667	15	1	15	0.0	0	0.5078499538823358	0.9300959276316726	0.3361139098355713	0.8769094372846385	0.5953562794232103	0.8466524223956399	0.8274446190171698	0.8896080191304194	0	0	0.0	0.008272674846017963	0.008272674846017963
4053	0.0768617315910306	0.03791084011660443	0.03425973696679318	0.7306908432836918	-1	0	0	0.1	1	1.0	13	1.0	1.0	14	13	0	0	0	0.06666666666666667	15	1	15	0.0	0	0.6771076844404321	0.9263844248943893	0.4489593062012938	0.9055844875291696	0.5953562794232103	0.8633016990064479	0.8066820848282411	0.9013307194115964	0	0	0.0	0.03425973696679318	0.03425973696679318
400	0.016262934407639023	0.00057086160704581	0.0005250672866987489	0.9876749314823843	-1	0	0	0.25	2	0.9	9	0.3	0.8	9	8	2	4	0	0.625	5	8	12	0.5714285714285714	0	0.7530272288929443	0.9034610334015225	0.7073615471647622	0.8900776126463674	0.2470376852700063	0.8714203719233031	0.9076471946915435	0.8889899795653614	0.16666666666666666	0.5555555555555556	0.0	0.0005250672866987489	0.0005250672866987489
3167	0.0733629956732106	0.03189455205637042	0.028442040087129816	0.73004996454479	-1	0	0	0.1	1	1.0	13	1.0	1.0	14	13	0	0	0	0.06666666666666667	15	1	15	0.0	0	0.6771076844404321	0.9263844248943893	0.4489593062012938	0.9067942081014141	0.5953562794232103	0.8633016990064479	0.8066820848282411	0.9017517731240836	0	0	0.0	0.028442040087129816	0.028442040087129816
5050	0.076326142217876	0.03715975861087598	0.03256742854643881	0.7289895679531748	-1	0	0	0.1	1	1.0	13	1.0	1.0	14	13	0	0	0	0.06666666666666667	15	1	15	0.0	0	0.6771076844404321	0.9263844248943893	0.4489593062012938	0.9080562836063402	0.5953562794232103	0.8633016990064479	0.8066820848282411	0.9021945701271745	0	0	0.0	0.03256742854643881	0.03256742854643881
4405	0.07663053113646547	0.037835422862737944	0.03472117670665469	0.7331918808515847	-1	0	0	0.1	1	1.0	13	1.0	1.0	14	13	0	0	0	0.06666666666666667	15	1	15	0.0	0	0.6771076844404321	0.9263844248943893	0.4489593062012938	0.9055844875291696	0.5953562794232103	0.8633016990064479	0.8066820848282411	0.9013307194115964	0	0	0.0	0.03472117670665469	0.03472117670665469
2609	0.06817974655908256	0.02788517137576446	0.01200795226167113	0.7093294987262804	-1	0	0	0.1	1	1.0	13	1.0	1.0	14	13	0	0	0	0.06666666666666667	15	1	15	0.0	0	0.6771076844404321	0.919173691754142	0.4489593062012938	0.9214108188545682	0.6092078264846068	0.8513517590995461	0.7966992923594923	0.9013838133554908	0	0	0.0	0.01200795226167113	0.01200795226167113
2460	0.07122241322230927	0.032434761163018425	0.029217128760081344	0.7293648056393383	-1	0	0	0.1	1	1.0	13	1.0	1.0	14	13	0	0	0	0.06666666666666667	15	1	15	0.0	0	0.6771076844404321	0.9263844248943893	0.4489593062012938	0.9067942081014141	0.5953562794232103	0.8633016990064479	0.8066820848282411	0.9017517731240836	0	0	0.0	0.029217128760081344	0.029217128760081344
3675	0.07640154208611935	0.03555112410644051	0.031654447894428325	0.7258754250922368	-1	0	0	0.1	1	1.0	13	1.0	1.0	14	13	0	0	0	0.06666666666666667	15	1	15	0.0	0	0.6771076844404321	0.9263844248943893	0.4489593062012938	0.9055844875291696	0.5953562794232103	0.8633016990064479	0.8066820848282411	0.9013307194115964	0	0	0.0	0.031654447894428325	0.031654447894428325
3519	0.07449707782617102	0.030759969579920082	0.027874368976280567	0.7275110844862089	-1	0	0	0.1	1	1.0	13	1.0	1.0	14	13	0	0	0	0.06666666666666667	15	1	15	0.0	0	0.6771076844404321	0.9320972432076091	0.4489593062012938	0.9055844875291696	0.5953562794232103	0.8633016990064479	0.8162499819182076	0.9038778575051994	0	0	0.0	0.027874368976280567	0.027874368976280567
1129	0.07531427645505756	0.028016735682348942	0.027316717471164282	0.7145405698948425	-1	0	0	0.1	1	1.0	13	1.0	1.0	14	13	0	0	0	0.06666666666666667	15	1	15	0.0	0	0.6771076844404321	0.9273496480083434	0.4489593062012938	0.9095599585102062	0.5953562794232103	0.8497601147785169	0.8066820848282411	0.8998797366997847	0	0	0.0	0.027316717471164282	0.027316717471164282
4481	0.07637505427545374	0.021150878661791696	0.019622371707451795	0.7322715862561744	-1	0	0	0.1	1	1.0	13	1.0	1.0	14	13	0	0	0	0.06666666666666667	15	1	15	0.0	0	0.6771076844404321	0.9256006698598319	0.3483273816393969	0.9029865303240835	0.6092078264846068	0.8674907328634949	0.8282554569288365	0.9011678583806576	0	0	0.0	0.019622371707451795	0.019622371707451795
3840	0.07873051934479024	0.03594493545727815	0.03248107046774666	0.7282531897429964	-1	0	0	0.1	1	1.0	13	1.0	1.0	14	13	0	0	0	0.06666666666666667	15	1	15	0.0	0	0.6771076844404321	0.9263844248943893	0.4489593062012938	0.9055844875291696	0.5953562794232103	0.8633016990064479	0.8066820848282411	0.9013307194115964	0	0	0.0	0.03248107046774666	0.03248107046774666
3089	0.0736700154488904	0.03566601785495278	0.03244726303557182	0.7304764064388232	-1	0	0	0.1	1	1.0	13	1.0	1.0	14	13	0	0	0	0.06666666666666667	15	1	15	0.0	0	0.6771076844404321	0.9263844248943893	0.4489593062012938	0.9067942081014141	0.5953562794232103	0.8633016990064479	0.8066820848282411	0.9017517731240836	0	0	0.0	0.03244726303557182	0.03244726303557182
2811	0.07322835309732413	0.03568761003761706	0.03234064699347832	0.7303719375579085	-1	0	0	0.1	1	1.0	13	1.0	1.0	14	13	0	0	0	0.06666666666666667	15	1	15	0.0	0	0.6771076844404321	0.9263844248943893	0.4489593062012938	0.9067942081014141	0.5953562794232103	0.8633016990064479	0.8066820848282411	0.9017517731240836	0	0	0.0	0.03234064699347832	0.03234064699347832
2174	0.07303189274680409	0.031164421329979857	0.02762639221194271	0.7291282324984749	-1	0	0	0.1	1	1.0	13	1.0	1.0	14	13	0	0	0	0.06666666666666667	15	1	15	0.0	0	0.6771076844404321	0.9263844248943893	0.4489593062012938	0.9067942081014141	0.5953562794232103	0.8633016990064479	0.8066820848282411	0.9017517731240836	0	0	0.0	0.02762639221194271	0.02762639221194271
3153	0.07765172946953856	0.03752357994701636	0.03250726707349601	0.7247471874123712	-1	0	0	0.1	1	1.0	13	1.0	1.0	14	13	0	0	0	0.06666666666666667	15	1	15	0.0	0	0.6771076844404321	0.9289355500285253	0.4489593062012938	0.9282211335097384	0.6092078264846068	0.8532713892728269	0.8066820848282411	0.9086178972260025	0	0	0.0	0.03250726707349601	0.03250726707349601
2116	0.07268510232291259	0.03567836406604323	0.03241279738864713	0.7306001230019098	-1	0	0	0.1	1	1.0	13	1.0	1.0	14	13	0	0	0	0.06666666666666667	15	1	15	0.0	0	0.6771076844404321	0.9263844248943893	0.4489593062012938	0.9067942081014141	0.5953562794232103	0.8633016990064479	0.8066820848282411	0.9017517731240836	0	0	0.0	0.03241279738864713	0.03241279738864713
5026	0.07760152780850826	0.03725426265356493	0.03328666034116814	0.7298667618674637	-1	0	0	0.1	1	1.0	13	1.0	1.0	14	13	0	0	0	0.06666666666666667	15	1	15	0.0	0	0.6771076844404321	0.9263844248943893	0.4489593062012938	0.9080562836063402	0.5953562794232103	0.8633016990064479	0.8066820848282411	0.9021945701271745	0	0	0.0	0.03328666034116814	0.03328666034116814
4468	0.07679082703362676	0.03381152701893717	0.02999299659017786	0.7295237999544372	-1	0	0	0.1	1	1.0	13	1.0	1.0	14	13	0	0	0	0.06666666666666667	15	1	15	0.0	0	0.6771076844404321	0.9263844248943893	0.4489593062012938	0.9055844875291696	0.5953562794232103	0.8633016990064479	0.8066820848282411	0.9013307194115964	0	0	0.0	0.02999299659017786	0.02999299659017786
2326	0.07284125155813614	0.031725360707806315	0.028075094406350684	0.731851549719039	-1	0	0	0.1	1	1.0	13	1.0	1.0	14	13	0	0	0	0.06666666666666667	15	1	15	0.0	0	0.6771076844404321	0.9263844248943893	0.4489593062012938	0.9067942081014141	0.5953562794232103	0.8633016990064479	0.8066820848282411	0.9017517731240836	0	0	0.0	0.028075094406350684	0.028075094406350684
4742	0.07746995963473628	0.03830794647917771	0.0340822951526423	0.7282298518090287	-1	0	0	0.1	1	1.0	13	1.0	1.0	14	13	0	0	0	0.06666666666666667	15	1	15	0.0	0	0.6771076844404321	0.9263844248943893	0.4489593062012938	0.9080562836063402	0.5953562794232103	0.8633016990064479	0.8066820848282411	0.9021945701271745	0	0	0.0	0.0340822951526423	0.0340822951526423
4463	0.0785440082154495	0.038084466255017754	0.03444367625520639	0.7300040551954735	-1	0	0	0.1	1	1.0	13	1.0	1.0	14	13	0	0	0	0.06666666666666667	15	1	15	0.0	0	0.6771076844404321	0.9263844248943893	0.4489593062012938	0.9055844875291696	0.5953562794232103	0.8633016990064479	0.8066820848282411	0.9013307194115964	0	0	0.0	0.03444367625520639	0.03444367625520639
43	0.05553142560369548	0.013486594544367549	0.0009274518598388254	0.6762977321678582	-1	0	0	0.125	1	1.0	10	1.0	1.0	11	10	0	2	0	0.08333333333333333	1	12	12	0.6666666666666666	0	0.7278050089515744	0.898523711258702	0.6220563131158221	0.817286484247963	0.6577725106387736	0.8825149188489003	0.7574818173800285	0.869720245422717	0.5454545454545454	0.45454545454545453	0.0	0.0009274518598388254	0.0009274518598388254
3414	0.07677442213360186	0.038247954424776215	0.03456923727432366	0.7304738664075585	-1	0	0	0.1	1	1.0	13	1.0	1.0	14	13	0	0	0	0.06666666666666667	15	1	15	0.0	0	0.6771076844404321	0.9263844248943893	0.4489593062012938	0.9055844875291696	0.5953562794232103	0.8633016990064479	0.8066820848282411	0.9013307194115964	0	0	0.0	0.03456923727432366	0.03456923727432366
4172	0.07134600450529227	0.032010149647013764	-0.012300823327824952	0.7133800488161386	-1	0	0	0.2	2	0.9230769230769231	12	1.0	0.9230769230769231	14	12	0	0	0	0.06666666666666667	15	1	15	0.0	0.14285714285714285	0.6771076844404321	0.9409433549936247	0.4489593062012938	0.9296346047560565	0.6061437122086618	0.8650531454012287	0.7966992923594923	0.9170148456758969	0	0	0.0	-0.001230082332782495	-0.001230082332782495
2318	0.07236314308002373	0.035093607471055846	0.031842206683692524	0.730114533609471	-1	0	0	0.1	1	1.0	13	1.0	1.0	14	13	0	0	0	0.06666666666666667	15	1	15	0.0	0	0.6771076844404321	0.9263844248943893	0.4489593062012938	0.9067942081014141	0.5953562794232103	0.8633016990064479	0.8066820848282411	0.9017517731240836	0	0	0.0	0.031842206683692524	0.031842206683692524
3054	0.08522856678410953	0.007388914564925258	-0.007322445146391059	0.7001481231984511	-1	0	0	0.1	1	1.0	13	1.0	1.0	14	13	0	0	0	0.06666666666666667	15	1	15	0.0	0	0.6771076844404321	0.9263844248943893	0.4489593062012938	0.9107955133522747	0.5953562794232103	0.8633016990064479	0.8066820848282411	0.9031684214935382	0	0	0.0	-0.0007322445146391059	-0.0007322445146391059
3269	0.07284120814273563	0.02874764654953498	-0.01898967382779437	0.7173579229525573	-1	0	0	0.1	1	1.0	13	1.0	1.0	14	13	0	0	0	0.06666666666666667	15	1	15	0.0	0	0.6771076844404321	0.9230342894592901	0.2593365223811034	0.8490165993081276	0.6092078264846068	0.8676982673376881	0.8684667998482182	0.8839785826108627	0	0	0.0	-0.001898967382779437	-0.001898967382779437
3160	0.07633948752134398	0.03334357105732323	0.029634265903713486	0.7297240299419843	-1	0	0	0.1	1	1.0	13	1.0	1.0	14	13	0	0	0	0.06666666666666667	15	1	15	0.0	0	0.6771076844404321	0.9263844248943893	0.4489593062012938	0.9055844875291696	0.5953562794232103	0.8633016990064479	0.8066820848282411	0.9013307194115964	0	0	0.0	0.029634265903713486	0.029634265903713486
429	None	None	None	None	None	0	0	0.3	3	0.6923076923076923	9	0.7142857142857143	0.5384615384615384	9	7	5	2	0	0.42857142857142855	7	3	15	0.16666666666666666	0.16666666666666666	0.636659425470011	0.926716775291934	0.23971145763935603	0.9131478699801219	0.47545483236457314	0.9019156763479129	0.8495250454728711	0.9144769905632348	0.5555555555555556	0.2222222222222222	0.0	None	None
3498	0.07694407954162978	0.03762104941197647	0.034111870061242174	0.7310284818389636	-1	0	0	0.1	1	1.0	13	1.0	1.0	14	13	0	0	0	0.06666666666666667	15	1	15	0.0	0	0.6771076844404321	0.9263844248943893	0.4489593062012938	0.9055844875291696	0.5953562794232103	0.8633016990064479	0.8066820848282411	0.9013307194115964	0	0	0.0	0.034111870061242174	0.034111870061242174
4079	0.07801261408669308	0.034404045528674834	0.029683768299341565	0.7290166042005823	-1	0	0	0.1	1	1.0	13	1.0	1.0	14	13	0	0	0	0.06666666666666667	15	1	15	0.0	0	0.6771076844404321	0.9263844248943893	0.4489593062012938	0.9080562836063402	0.5953562794232103	0.8633016990064479	0.8066820848282411	0.9021945701271745	0	0	0.0	0.029683768299341565	0.029683768299341565
1013	0.07951999785690272	0.026981479872742516	0.02505712698011574	0.7333479218445321	-1	0	0	0.1	1	1.0	13	1.0	1.0	14	13	0	0	0	0.06666666666666667	15	1	15	0.0	0	0.6771076844404321	0.919173691754142	0.4489593062012938	0.9264061792524658	0.6092078264846068	0.8513517590995461	0.7966992923594923	0.9034699938954778	0	0	0.0	0.02505712698011574	0.02505712698011574
4301	0.07867630266122318	0.03635421869111104	0.03262873056301407	0.7285314989317522	-1	0	0	0.1	1	1.0	13	1.0	1.0	14	13	0	0	0	0.06666666666666667	15	1	15	0.0	0	0.6771076844404321	0.9263844248943893	0.4489593062012938	0.9055844875291696	0.5953562794232103	0.8633016990064479	0.8066820848282411	0.9013307194115964	0	0	0.0	0.03262873056301407	0.03262873056301407
4626	0.07712121670967716	0.03374569031490498	0.029697668026399	0.7285319639967218	-1	0	0	0.1	1	1.0	13	1.0	1.0	14	13	0	0	0	0.06666666666666667	15	1	15	0.0	0	0.6771076844404321	0.9263844248943893	0.4489593062012938	0.9055844875291696	0.5953562794232103	0.8633016990064479	0.8066820848282411	0.9013307194115964	0	0	0.0	0.029697668026399	0.029697668026399
154	0.021260069522985436	0.0014993878959195968	0.00045830727635779936	0.9054579461121154	-1	0	0	0.2	2	0.8461538461538461	11	0.26785714285714285	0.46153846153846156	7	6	7	6	0	0.875	7	8	15	0.35294117647058826	0	0.6000223787436774	0.9644150506097657	0.9178093371276205	0.9841885622648955	0.8575372097717521	0.9382746484711249	0.8248992055827525	0.967201062972867	0.14285714285714285	0.14285714285714285	0.0	0.00045830727635779936	0.00045830727635779936
595	0.002596094220404357	0.00011689864360670328	0.00011648575807707642	0.995911962449867	-1	0	0	0.6666666666666666	4	0.2857142857142857	2	0.5625	0	3	0	5	1	0	1.0	4	4	9	0.09090909090909091	0.5714285714285714	0	0	0	0	0	0	0	0	0	0	0	0.00011648575807707642	0.00011648575807707642
740	0.04192380160570181	0.01230881692157364	0.011971855907648717	0.7115616826612035	-1	0	0	0.3	3	0.8461538461538461	11	0.38461538461538464	0.8461538461538461	14	11	0	1	0	0.23076923076923078	3	13	15	1.0	1.0	0.6577933470405153	0.746510658493875	0.3230797746053654	0.9007702154001256	0.9928970112843979	0.8931164546801774	0.939032981930461	0.8585087584718896	1.0	0.07142857142857142	0.0	0.011971855907648717	0.011971855907648717
877	0.06885092913011666	0.005163916017463478	0.002957940757754541	0.6404901348840908	-1	0	0	0.1	1	1.0	13	1.0	1.0	14	13	0	0	0	0.06666666666666667	15	1	15	0.0	0	0.738784376711927	0.6788322086082025	0.6078678896045574	0.7995279973741495	0.5953562794232103	0.8028226488411174	0.6940772248984515	0.7646952355494047	0	0	0.0	0.002957940757754541	0.002957940757754541
4784	0.0742570985161571	0.03694547456164967	0.03342655857518337	0.7310271099844979	-1	0	0	0.1	1	1.0	13	1.0	1.0	14	13	0	0	0	0.06666666666666667	15	1	15	0.0	0	0.6771076844404321	0.9263844248943893	0.4489593062012938	0.9055844875291696	0.5953562794232103	0.8633016990064479	0.8066820848282411	0.9013307194115964	0	0	0.0	0.03342655857518337	0.03342655857518337
4196	0.06106779004795192	0.03203709809293884	0.03097236774221903	0.7252261261703147	-1	0	0	0.1111111111111111	1	1.0	11	1.0	1.0	12	11	0	0	0	0.07692307692307693	13	1	13	0.0	0	0.7020318480459261	0.9187244114414752	0.5967092777926838	0.9350914391675632	0.6271454215140851	0.8362905412360271	0.7620919830308664	0.903891309059757	0	0	0.0	0.03097236774221903	0.03097236774221903
4136	0.07557212228805608	0.037086744793047396	0.03302119425569135	0.7287005661166293	-1	0	0	0.1	1	1.0	13	1.0	1.0	14	13	0	0	0	0.06666666666666667	15	1	15	0.0	0	0.6771076844404321	0.9263844248943893	0.4489593062012938	0.9055844875291696	0.5953562794232103	0.8633016990064479	0.8066820848282411	0.9013307194115964	0	0	0.0	0.03302119425569135	0.03302119425569135
4085	0.07639763785314606	0.0351347253826663	0.03160320515098423	0.7290308335272591	-1	0	0	0.1	1	1.0	13	1.0	1.0	14	13	0	0	0	0.06666666666666667	15	1	15	0.0	0	0.6771076844404321	0.9263844248943893	0.4489593062012938	0.9055844875291696	0.5953562794232103	0.8633016990064479	0.8066820848282411	0.9013307194115964	0	0	0.0	0.03160320515098423	0.03160320515098423
450	0.06775124693791042	0.004601061553734984	-0.00459307791326372	0.7952195497679678	-1	0	0	0.1	1	1.0	13	1.0	1.0	14	13	0	0	0	0.06666666666666667	15	1	15	0.0	0	0.3219583812699188	0.9247538328776023	0.794553562380292	0.9695567295955694	0.7355442156339784	0.7893180825444833	0.9106227315764155	0.9191003272118581	0	0	0.0	-0.000459307791326372	-0.000459307791326372
1240	0.07624797058927467	0.029746227744132447	0.02879149972415049	0.7253044190716308	-1	0	0	0.1	1	1.0	13	1.0	1.0	14	13	0	0	0	0.06666666666666667	15	1	15	0.0	0	0.6771076844404321	0.9273496480083434	0.4489593062012938	0.9101252858641162	0.6092078264846068	0.8537586704908307	0.8075415188871315	0.9010318757016834	0	0	0.0	0.02879149972415049	0.02879149972415049
498	0.007831786153286889	0.0003213076158186101	0.00015479187140179424	0.9518704648642049	-1	0	0	0.7	7	0.15384615384615385	2	0.5555555555555556	0.15384615384615385	9	2	5	0	0	0.3333333333333333	3	9	15	0.0	0	0.7559923599218413	0.9278828070062742	0.5809516840964154	0.8544076008041505	0.5936411694459665	0.8044473149052253	0.7525495520785904	0.8713384704294486	0	0	0.0	0.00015479187140179424	0.00015479187140179424
1107	0.07262209295010848	0.026233522672466706	0.0074358912200522456	0.731871385001007	-1	0	0	0.1111111111111111	1	1.0	11	1.0	1.0	12	11	0	0	0	0.07692307692307693	13	1	13	0.0	0	0.6771076844404321	0.9212225232889737	0.4489593062012938	0.8830895806896146	0.6303024191230041	0.8671902312693466	0.8066820848282411	0.892750051934495	0	0	0.0	0.0074358912200522456	0.0074358912200522456
3778	0.07635946471424668	0.03760204790931241	0.03378875948514898	0.7286004999664814	-1	0	0	0.1	1	1.0	13	1.0	1.0	14	13	0	0	0	0.06666666666666667	15	1	15	0.0	0	0.6771076844404321	0.9263844248943893	0.4489593062012938	0.9055844875291696	0.5953562794232103	0.8633016990064479	0.8066820848282411	0.9013307194115964	0	0	0.0	0.03378875948514898	0.03378875948514898
4394	0.07649119377758988	0.03768270741624699	0.0346693877647731	0.7325359354242206	-1	0	0	0.1	1	1.0	13	1.0	1.0	14	13	0	0	0	0.06666666666666667	15	1	15	0.0	0	0.6771076844404321	0.9263844248943893	0.4489593062012938	0.9055844875291696	0.5953562794232103	0.8633016990064479	0.8066820848282411	0.9013307194115964	0	0	0.0	0.0346693877647731	0.0346693877647731
4069	0.07828185324323365	0.03557185704270067	0.03153660348626309	0.7274480907073416	-1	0	0	0.1	1	1.0	13	1.0	1.0	14	13	0	0	0	0.06666666666666667	15	1	15	0.0	0	0.6771076844404321	0.9263844248943893	0.4489593062012938	0.8999531069257719	0.5953562794232103	0.8633016990064479	0.8066820848282411	0.8994119843777914	0	0	0.0	0.03153660348626309	0.03153660348626309
1478	0.07701026057904868	0.029057767005981183	0.02848631984481754	0.7237131436709872	-1	0	0	0.1	1	1.0	13	1.0	1.0	14	13	0	0	0	0.06666666666666667	15	1	15	0.0	0	0.6771076844404321	0.9273496480083434	0.4489593062012938	0.9095599585102062	0.5953562794232103	0.8497601147785169	0.8066820848282411	0.8998797366997847	0	0	0.0	0.02848631984481754	0.02848631984481754
2989	0.07330545405915487	0.034570606422884106	0.03206732230740245	0.7290838914950766	-1	0	0	0.1	1	1.0	13	1.0	1.0	14	13	0	0	0	0.06666666666666667	15	1	15	0.0	0	0.6771076844404321	0.9263844248943893	0.4489593062012938	0.9067942081014141	0.5398937709964112	0.8502022549167694	0.7966992923594923	0.898552361854741	0	0	0.0	0.03206732230740245	0.03206732230740245
952	0.06493945455690858	0.028316354914588636	0.023419120462458524	0.7540301413703279	-1	0	0	0.1	1	1.0	13	1.0	1.0	14	13	0	0	0	0.06666666666666667	15	1	15	0.0	0	0.6771076844404321	0.9321185234926281	0.4489593062012938	0.9460275174259556	0.6018701307375443	0.8642711640359373	0.7966992923594923	0.9201882264197547	0	0	0.0	0.023419120462458524	0.023419120462458524
594	0.09314870336646144	0.018215931137373003	0.004653350970393795	0.7206372079669505	-1	0	0	0.1	1	1.0	13	1.0	1.0	14	13	0	0	0	0.06666666666666667	15	1	15	0.0	0	0.6752363418959838	0.9598644081069249	0.6388472360213862	0.8631085570455129	0.5366087361294586	0.783640948782607	0.7819156184916931	0.8909968522461049	0	0	0.0	0.004653350970393795	0.004653350970393795
1045	0.0779178660292263	0.02689353386209527	0.02609217691097669	0.7258457132463072	-1	0	0	0.1	1	1.0	13	1.0	1.0	14	13	0	0	0	0.06666666666666667	15	1	15	0.0	0	0.6771076844404321	0.9273496480083434	0.4489593062012938	0.9095599585102062	0.5953562794232103	0.8497601147785169	0.8066820848282411	0.8998797366997847	0	0	0.0	0.02609217691097669	0.02609217691097669
3192	0.07747364627976083	0.03711077849665728	0.033809055066676336	0.7312673696255918	-1	0	0	0.1	1	1.0	13	1.0	1.0	14	13	0	0	0	0.06666666666666667	15	1	15	0.0	0	0.6771076844404321	0.9263844248943893	0.4489593062012938	0.9055844875291696	0.5953562794232103	0.8633016990064479	0.8066820848282411	0.9013307194115964	0	0	0.0	0.033809055066676336	0.033809055066676336
2366	0.07280379125517014	0.035850263990563805	0.03248388701333969	0.7312369152652286	-1	0	0	0.1	1	1.0	13	1.0	1.0	14	13	0	0	0	0.06666666666666667	15	1	15	0.0	0	0.6771076844404321	0.9263844248943893	0.4489593062012938	0.9067942081014141	0.5953562794232103	0.8633016990064479	0.8066820848282411	0.9017517731240836	0	0	0.0	0.03248388701333969	0.03248388701333969
2173	0.07131696954854973	0.03267538801297067	0.028086855662935974	0.7275537264361153	-1	0	0	0.1	1	1.0	13	1.0	1.0	14	13	0	0	0	0.06666666666666667	15	1	15	0.0	0	0.6771076844404321	0.919173691754142	0.4489593062012938	0.9269336676070844	0.6092078264846068	0.8513517590995461	0.7966992923594923	0.9036954223911308	0	0	0.0	0.028086855662935974	0.028086855662935974
1698	0.07883727200475894	0.03102340556574176	0.030117866080007757	0.7319369414578727	-1	0	0	0.1	1	1.0	13	1.0	1.0	14	13	0	0	0	0.06666666666666667	15	1	15	0.0	0	0.6771076844404321	0.9273496480083434	0.4489593062012938	0.9083277272696179	0.5953562794232103	0.8536336629736871	0.8155374051443198	0.9003526506889197	0	0	0.0	0.030117866080007757	0.030117866080007757
3914	0.07782260596026695	0.03832490161993402	0.0345815765374023	0.728408733599615	-1	0	0	0.1	1	1.0	13	1.0	1.0	14	13	0	0	0	0.06666666666666667	15	1	15	0.0	0	0.6771076844404321	0.9263844248943893	0.4489593062012938	0.9055844875291696	0.5953562794232103	0.8633016990064479	0.8066820848282411	0.9013307194115964	0	0	0.0	0.0345815765374023	0.0345815765374023
550	0.06806029834230803	0.010787011312764355	0.009492040356447419	0.6851457887638168	-1	0	0	0.3	3	0.8461538461538461	11	0.5357142857142857	0.8461538461538461	13	11	1	1	0	0.14285714285714285	14	2	15	0.25	0.15384615384615385	0.5600563229486516	0.9359825403618298	0.8384332890964086	0.8750441564006617	0.6100892795614229	0.894418115241158	0.9170976796957422	0.9050935936494019	1.0	0.6923076923076923	0.0	0.009492040356447419	0.009492040356447419
1447	0.08450662213333031	0.01492239731476777	0.008127622483946651	0.7060951022515712	-1	0	0	0.1	1	1.0	13	1.0	1.0	14	13	0	0	0	0.06666666666666667	15	1	15	0.0	0	0.6771076844404321	0.9248002448210905	0.24459115584610217	0.8979340135670599	0.6363267207497397	0.8710335509662044	0.8659617267636824	0.9000708173014321	0	0	0.0	0.008127622483946651	0.008127622483946651
460	0.04221753352591768	0.012059496544584077	0.01191013813442906	0.7136614395803407	-1	0	0	0.3	3	0.8461538461538461	11	0.38461538461538464	0.8461538461538461	14	11	0	1	0	0.23076923076923078	3	13	15	1.0	1.0	0.6577933470405153	0.746510658493875	0.3230797746053654	0.9007702154001256	0.9928970112843979	0.8906837382788161	0.939032981930461	0.8574839838588215	1.0	0.07142857142857142	0.0	0.01191013813442906	0.01191013813442906
651	0.07678229264889039	0.030400878803345847	0.029703773979871943	0.7236736761573772	-1	0	0	0.1	1	1.0	13	1.0	1.0	14	13	0	0	0	0.06666666666666667	15	1	15	0.0	0	0.6771076844404321	0.9273496480083434	0.4489593062012938	0.9095599585102062	0.6092078264846068	0.8537586704908307	0.8066820848282411	0.9008268312200411	0	0	0.0	0.029703773979871943	0.029703773979871943
2438	0.07426888198993517	0.03229227327396083	0.02872068656907004	0.7300506047685442	-1	0	0	0.1	1	1.0	13	1.0	1.0	14	13	0	0	0	0.06666666666666667	15	1	15	0.0	0	0.6771076844404321	0.9263844248943893	0.4489593062012938	0.9067942081014141	0.5953562794232103	0.8633016990064479	0.8066820848282411	0.9017517731240836	0	0	0.0	0.02872068656907004	0.02872068656907004
125	0.0010528108279654232	6.877923779365776e-05	3.0200638689873955e-06	0.9920207179825578	-1	0	0	0.5	2	0.6666666666666666	2	0.625	0.6666666666666666	3	2	1	3	0	0.5	4	2	5	0.6	0	0.34085237484982484	0.6146775843592341	0.19882523255003082	0.9625793259423207	0.17384148983798622	0.7562393586974065	0.7887786891768719	0.8341773597034343	0.3333333333333333	0.6666666666666666	0.07653237204637653	3.0200638689873955e-06	3.0200638689873955e-06
209	0.036072908516258904	0.001338817350027586	-0.00034104602886975784	0.9673115166217024	-1	0.25	1	0.3	3	0.7692307692307693	10	0.5	0.5384615384615384	9	7	5	5	0	0.3	3	10	15	0.4166666666666667	0.4	0.7553876896961718	0.9652069423555916	0.6375019044321127	0.9260793049253402	0.6400479418067719	0.8205864729170688	0.8923565195002475	0.9210771165698286	0.1111111111111111	0.1111111111111111	0.0	-3.4104602886975786e-05	-3.4104602886975786e-05
657	0.06506245127643269	0.02871433643426516	0.02313369872558622	0.7560247212070261	-1	0	0	0.1	1	1.0	13	1.0	1.0	14	13	0	0	0	0.06666666666666667	15	1	15	0.0	0	0.6771076844404321	0.9321185234926281	0.4489593062012938	0.9459492607569518	0.6018701307375443	0.8642711640359373	0.7966992923594923	0.9201507235899301	0	0	0.0	0.02313369872558622	0.02313369872558622
4486	0.09520123710872652	0.009671891760208155	0.009223572967535645	0.7294455729522089	-1	0	0	0.1	1	1.0	13	1.0	1.0	14	13	0	0	0	0.06666666666666667	15	1	15	0.0	0	0.7020318480459261	0.9173806583946047	0.5967388485462488	0.937661022436379	0.6271454215140851	0.8423663006169018	0.7366822958781807	0.9059087699892299	0	0	0.0	0.009223572967535645	0.009223572967535645
841	0.07335450835652471	0.021894762684619772	0.01359195180264263	0.7203309872690662	-1	0	0	0.1	1	1.0	13	1.0	1.0	14	13	0	0	0	0.06666666666666667	15	1	15	0.0	0	0.6771076844404321	0.9384205117137969	0.4489593062012938	0.9402342625719304	0.5710800977885979	0.8415695203170231	0.7966992923594923	0.9155351170433822	0	0	0.0	0.01359195180264263	0.01359195180264263
3349	0.07742624630282469	0.036331792294451264	0.032908921738440636	0.7281949428062013	-1	0	0	0.1	1	1.0	13	1.0	1.0	14	13	0	0	0	0.06666666666666667	15	1	15	0.0	0	0.6771076844404321	0.9263844248943893	0.4489593062012938	0.9055844875291696	0.5953562794232103	0.8633016990064479	0.8066820848282411	0.9013307194115964	0	0	0.0	0.032908921738440636	0.032908921738440636
2944	0.09140896518488323	0.021634268105143926	-0.017297157617678697	0.7228775147865242	-1	0	0	0.1	1	1.0	13	1.0	1.0	14	13	0	0	0	0.06666666666666667	15	1	15	0.0	0	0.6771076844404321	0.9263844248943893	0.31347428665553745	0.922789156885544	0.5953562794232103	0.8633016990064479	0.8365370722977403	0.9076629090827264	0	0	0.0	-0.0017297157617678696	-0.0017297157617678696
1582	0.07724767431868367	0.030266669055264178	0.029017284295212595	0.73434884916914	-1	0	0	0.1	1	1.0	13	1.0	1.0	14	13	0	0	0	0.06666666666666667	15	1	15	0.0	0	0.6771076844404321	0.919173691754142	0.4489593062012938	0.9264061792524658	0.6303024191230041	0.8584801345498478	0.7966992923594923	0.9051281283038813	0	0	0.0	0.029017284295212595	0.029017284295212595
2395	0.07331874888641664	0.03450905351815446	0.031240275002855335	0.729911089031542	-1	0	0	0.1	1	1.0	13	1.0	1.0	14	13	0	0	0	0.06666666666666667	15	1	15	0.0	0	0.6771076844404321	0.9263844248943893	0.4489593062012938	0.9081746871652305	0.5953562794232103	0.8633016990064479	0.8066820848282411	0.9022362993892721	0	0	0.0	0.031240275002855335	0.031240275002855335
923	0.06473556270079787	0.028264319709547226	0.02026071002043135	0.7540683561152713	-1	0	0	0.1	1	1.0	13	1.0	1.0	14	13	0	0	0	0.06666666666666667	15	1	15	0.0	0	0.6771076844404321	0.9321185234926281	0.4489593062012938	0.9459492607569518	0.6018701307375443	0.8642711640359373	0.7966992923594923	0.9201507235899301	0	0	0.0	0.02026071002043135	0.02026071002043135
2320	0.0730859148972903	0.033705846934659424	0.03045124102444335	0.7281794263340982	-1	0	0	0.1	1	1.0	13	1.0	1.0	14	13	0	0	0	0.06666666666666667	15	1	15	0.0	0	0.6771076844404321	0.9263844248943893	0.4489593062012938	0.9067942081014141	0.5953562794232103	0.8633016990064479	0.8066820848282411	0.9017517731240836	0	0	0.0	0.03045124102444335	0.03045124102444335
4350	0.07304226487428686	0.035621367722913744	0.03273879567468383	0.730389178195403	-1	0	0	0.1	1	1.0	13	1.0	1.0	14	13	0	0	0	0.06666666666666667	15	1	15	0.0	0	0.6771076844404321	0.9263844248943893	0.4489593062012938	0.9048259330112274	0.5953562794232103	0.8633016990064479	0.8066820848282411	0.9010683483976119	0	0	0.0	0.03273879567468383	0.03273879567468383
4695	0.0751158328201104	0.027940806848631445	0.004607608401946941	0.7208660852864174	-1	0	0	0.1	1	1.0	13	1.0	1.0	14	13	0	0	0	0.06666666666666667	15	1	15	0.0	0	0.6771076844404321	0.939763835522723	0.4489593062012938	0.9333150894793909	0.5953562794232103	0.8530255199533978	0.7966992923594923	0.9154095448501618	0	0	0.0	0.004607608401946941	0.004607608401946941
4721	0.07637539833277954	0.023593894975504168	0.021915983269148065	0.7441783007112431	-1	0	0	0.1	1	1.0	13	1.0	1.0	14	13	0	0	0	0.06666666666666667	15	1	15	0.0	0	0.6771076844404321	0.9256006698598319	0.3483273816393969	0.9029865303240835	0.6092078264846068	0.8674907328634949	0.8282554569288365	0.9011678583806576	0	0	0.0	0.021915983269148065	0.021915983269148065
5006	0.07644528016326912	0.0360541250713456	0.031463909424000354	0.7256876779373664	-1	0	0	0.1	1	1.0	13	1.0	1.0	14	13	0	0	0	0.06666666666666667	15	1	15	0.0	0	0.6771076844404321	0.9263844248943893	0.4489593062012938	0.9080562836063402	0.5953562794232103	0.8633016990064479	0.8066820848282411	0.9021945701271745	0	0	0.0	0.031463909424000354	0.031463909424000354
2414	0.07388480625104489	0.036611117731370046	0.03304844062994085	0.7314541213920078	-1	0	0	0.1	1	1.0	13	1.0	1.0	14	13	0	0	0	0.06666666666666667	15	1	15	0.0	0	0.6771076844404321	0.9263844248943893	0.4489593062012938	0.9067942081014141	0.5953562794232103	0.8633016990064479	0.8066820848282411	0.9017517731240836	0	0	0.0	0.03304844062994085	0.03304844062994085
4575	0.0755673166110241	0.033623136159841534	0.0295258524209912	0.7302538729629957	-1	0	0	0.1	1	1.0	13	1.0	1.0	14	13	0	0	0	0.06666666666666667	15	1	15	0.0	0	0.6771076844404321	0.9263844248943893	0.4489593062012938	0.9055844875291696	0.5953562794232103	0.8633016990064479	0.8066820848282411	0.9013307194115964	0	0	0.0	0.0295258524209912	0.0295258524209912
391	0.06386503593821388	0.008501188179841752	0.007989921618207984	0.7972422573963652	-1	0	0	0.1	1	1.0	13	0.5357142857142857	0.9230769230769231	13	12	1	0	0	0.14285714285714285	14	2	15	0.0	0	0.6158649952654858	0.9349018565616234	0.7560535276604379	0.925567338292731	0.3627355162167173	0.8761753335158149	0.9324633510159833	0.9153348380513001	0	0	0.0	0.007989921618207984	0.007989921618207984
4378	0.07449437071221837	0.03758423155601445	0.03418083137986051	0.732151751307843	-1	0	0	0.1	1	1.0	13	1.0	1.0	14	13	0	0	0	0.06666666666666667	15	1	15	0.0	0	0.6771076844404321	0.9263844248943893	0.4489593062012938	0.9055844875291696	0.5953562794232103	0.8633016990064479	0.8066820848282411	0.9013307194115964	0	0	0.0	0.03418083137986051	0.03418083137986051
1474	0.07638797077145842	0.023639459075958755	0.007870027417291273	0.7279988749922761	-1	0	0	0.1	1	1.0	13	1.0	1.0	14	13	0	0	0	0.06666666666666667	15	1	15	0.0	0	0.6771076844404321	0.9320186900171178	0.5109646478143637	0.934281326823274	0.6092078264846068	0.8160044518074876	0.7966992923594923	0.9049956622125761	0	0	0.0	0.007870027417291273	0.007870027417291273
3546	0.060005347629062185	0.025244315108714138	0.013816119109987266	0.733142347885392	-1	0	0	0.1	1	1.0	13	1.0	1.0	14	13	0	0	0	0.06666666666666667	15	1	15	0.0	0	0.6771076844404321	0.9206725321804918	0.4489593062012938	0.9401394844673915	0.6271454215140851	0.8605688269722486	0.7966992923594923	0.9122843345101034	0	0	0.0	0.013816119109987266	0.013816119109987266
757	0.10308309945207485	0.00447597833583328	-0.004333396204234889	0.6848640617560411	-1	0	0	0.1	1	1.0	13	1.0	1.0	14	13	0	0	0	0.06666666666666667	15	1	15	0.0	0	0.9090612782850617	0.9800134965562729	0.35052050529764134	0.8744171209227295	0.459250509455273	0.8567642608241587	0.8402302536519726	0.9269388321554641	0	0	0.0	-0.00043333962042348893	-0.00043333962042348893
4081	0.0688552709957808	0.027410012594501827	0.006536615610025892	0.7140363425156336	-1	0	0	0.1	1	1.0	13	1.0	1.0	14	13	0	0	0	0.06666666666666667	15	1	15	0.0	0	0.6771076844404321	0.9063579230761167	0.4489593062012938	0.9273528184333197	0.5953562794232103	0.847368388260645	0.8057151133198535	0.8981583666968864	0	0	0.0	0.006536615610025892	0.006536615610025892
4457	0.07638676188527777	0.0335601372279498	0.029663192919430738	0.7290128231120115	-1	0	0	0.1	1	1.0	13	1.0	1.0	14	13	0	0	0	0.06666666666666667	15	1	15	0.0	0	0.6771076844404321	0.9263844248943893	0.4489593062012938	0.9055844875291696	0.5953562794232103	0.8633016990064479	0.8066820848282411	0.9013307194115964	0	0	0.0	0.029663192919430738	0.029663192919430738
3725	0.07621019709753864	0.03726597003671508	0.03326928577911195	0.7268778506517625	-1	0	0	0.1	1	1.0	13	1.0	1.0	14	13	0	0	0	0.06666666666666667	15	1	15	0.0	0	0.6771076844404321	0.9263844248943893	0.4489593062012938	0.9055844875291696	0.5953562794232103	0.8633016990064479	0.8066820848282411	0.9013307194115964	0	0	0.0	0.03326928577911195	0.03326928577911195
2032	0.07325494521753141	0.03546483030189448	0.03230340933372066	0.728961687229213	-1	0	0	0.1	1	1.0	13	1.0	1.0	14	13	0	0	0	0.06666666666666667	15	1	15	0.0	0	0.6771076844404321	0.9263844248943893	0.4489593062012938	0.9067942081014141	0.5953562794232103	0.8633016990064479	0.8066820848282411	0.9017517731240836	0	0	0.0	0.03230340933372066	0.03230340933372066
2136	0.06839044897577903	0.024124636294291447	-0.00281786046440126	0.7759120125332459	-1	0	0	0.3	3	0.8461538461538461	11	0.5357142857142857	0.8461538461538461	14	11	0	0	0	0.14285714285714285	14	2	15	0.0	0.15384615384615385	0.6771076844404321	0.9318203792913794	0.4489593062012938	0.9343204452872446	0.6092078264846068	0.8655750122576471	0.8066820848282411	0.9150931652203398	0	0	0.0	-0.00028178604644012596	-0.00028178604644012596
1141	0.0774394790856872	0.026437916983841986	0.025933448851982288	0.7178955244791194	-1	0	0	0.1	1	1.0	13	1.0	1.0	14	13	0	0	0	0.06666666666666667	15	1	15	0.0	0	0.6771076844404321	0.9273496480083434	0.4489593062012938	0.9095599585102062	0.5953562794232103	0.8497601147785169	0.8066820848282411	0.8998797366997847	0	0	0.0	0.025933448851982288	0.025933448851982288
3308	0.08289111751348023	0.01404846349525183	0.014038840416198335	0.7270987154174217	-1	0	0	0.1	1	1.0	13	1.0	1.0	14	13	0	0	0	0.06666666666666667	15	1	15	0.0	0	0.6771076844404321	0.9263844248943893	0.4489593062012938	0.9093713559910437	0.5953562794232103	0.8633016990064479	0.8066820848282411	0.902659880964674	0	0	0.0	0.014038840416198335	0.014038840416198335
1168	0.07842163212520824	0.031654675065973664	0.030063085349890547	0.7278287717985488	-1	0	0	0.1	1	1.0	13	1.0	1.0	14	13	0	0	0	0.06666666666666667	15	1	15	0.0	0	0.6771076844404321	0.919173691754142	0.4489593062012938	0.9264061792524658	0.6303024191230041	0.8584801345498478	0.7966992923594923	0.9051281283038813	0	0	0.0	0.030063085349890547	0.030063085349890547
2455	0.07338715172213792	0.03131726620776155	0.028359524034111273	0.7299419787817747	-1	0	0	0.1	1	1.0	13	1.0	1.0	14	13	0	0	0	0.06666666666666667	15	1	15	0.0	0	0.6771076844404321	0.9263844248943893	0.4489593062012938	0.9067942081014141	0.5953562794232103	0.8633016990064479	0.8066820848282411	0.9017517731240836	0	0	0.0	0.028359524034111273	0.028359524034111273
3664	0.07464697685610241	0.03759345455858135	0.0341667015684426	0.7319073887282038	-1	0	0	0.1	1	1.0	13	1.0	1.0	14	13	0	0	0	0.06666666666666667	15	1	15	0.0	0	0.6771076844404321	0.9263844248943893	0.4489593062012938	0.9055844875291696	0.5953562794232103	0.8633016990064479	0.8066820848282411	0.9013307194115964	0	0	0.0	0.0341667015684426	0.0341667015684426
2045	0.07755073003445173	0.03096268033280239	0.030355478183975382	0.7188746051700996	-1	0	0	0.1	1	1.0	13	1.0	1.0	14	13	0	0	0	0.06666666666666667	15	1	15	0.0	0	0.6771076844404321	0.9273496480083434	0.4489593062012938	0.9095599585102062	0.5953562794232103	0.8497601147785169	0.8066820848282411	0.8998797366997847	0	0	0.0	0.030355478183975382	0.030355478183975382
899	0.06643002180346261	0.030598094392322167	-0.027995770365768276	0.7432512261868737	-1	0	0	0.2	2	0.9230769230769231	12	1.0	0.9230769230769231	14	12	0	0	0	0.06666666666666667	15	1	15	0.0	0.14285714285714285	0.6771076844404321	0.9415072806083735	0.4489593062012938	0.9306599973243609	0.5953562794232103	0.8517351068982486	0.7966992923594923	0.9148679091352077	0	0	0.0	-0.0027995770365768276	-0.0027995770365768276
2892	0.07529700146846202	0.02717668237685213	0.026999293973919574	0.7297757860812779	-1	0	0	0.1	1	1.0	13	1.0	1.0	14	13	0	0	0	0.06666666666666667	15	1	15	0.0	0	0.5078499538823358	0.9289855616393324	0.3361139098355713	0.8683690745310207	0.5572285507272015	0.8589737401854659	0.8274446190171698	0.8897515377814385	0	0	0.0	0.026999293973919574	0.026999293973919574
1265	0.07847312736607064	0.029821491732877188	0.024840349490464	0.7381620887261094	-1	0	0	0.1	1	1.0	13	1.0	1.0	14	13	0	0	0	0.06666666666666667	15	1	15	0.0	0	0.6895697662431791	0.9200314319770782	0.5109646478143637	0.9283649935368085	0.6092078264846068	0.8312154335525125	0.7966992923594923	0.9002160143453045	0	0	0.0	0.024840349490464	0.024840349490464
3222	0.07414102791382683	0.035954091757796396	0.032645926732909045	0.7316810823460745	-1	0	0	0.1	1	1.0	13	1.0	1.0	14	13	0	0	0	0.06666666666666667	15	1	15	0.0	0	0.6771076844404321	0.9263844248943893	0.4489593062012938	0.9067942081014141	0.5953562794232103	0.8633016990064479	0.8066820848282411	0.9017517731240836	0	0	0.0	0.032645926732909045	0.032645926732909045
1263	0.07908862044801364	0.028429433125389654	0.026744925256946123	0.7263186078289791	-1	0	0	0.1	1	1.0	13	1.0	1.0	14	13	0	0	0	0.06666666666666667	15	1	15	0.0	0	0.6771076844404321	0.9273496480083434	0.4489593062012938	0.9083277272696179	0.5953562794232103	0.8497601147785169	0.8066820848282411	0.8994317151385043	0	0	0.0	0.026744925256946123	0.026744925256946123
1143	0.07668410399724351	0.027066213455757274	0.026225346500167526	0.7264485428169152	-1	0	0	0.1	1	1.0	13	1.0	1.0	14	13	0	0	0	0.06666666666666667	15	1	15	0.0	0	0.6771076844404321	0.9273496480083434	0.4489593062012938	0.9095599585102062	0.5953562794232103	0.8497601147785169	0.8066820848282411	0.8998797366997847	0	0	0.0	0.026225346500167526	0.026225346500167526
4977	0.08411993589522773	0.028173856438472	0.00853799212822534	0.7555471369152951	-1	0	0	0.1	1	1.0	13	1.0	1.0	14	13	0	0	0	0.06666666666666667	15	1	15	0.0	0	0.6771076844404321	0.9289355500285253	0.4734407643228349	0.9329859285173439	0.6271454215140851	0.8737908590356016	0.8177649502168054	0.9152594577562579	0	0	0.0	0.00853799212822534	0.00853799212822534
4380	0.07727959568994314	0.014536826622094072	0.013429572632170723	0.6637675552840204	-1	0	0	0.1	1	1.0	13	1.0	1.0	14	13	0	0	0	0.06666666666666667	15	1	15	0.0	0	0.6771076844404321	0.9248002448210905	0.24769545707750007	0.8977071071563224	0.6679263384219052	0.8890648155588202	0.8747057408105677	0.90501385030967	0	0	0.0	0.013429572632170723	0.013429572632170723
2620	0.07210347453426286	0.036351867719578504	0.0329219645779192	0.7310989722693345	-1	0	0	0.1	1	1.0	13	1.0	1.0	14	13	0	0	0	0.06666666666666667	15	1	15	0.0	0	0.6771076844404321	0.9263844248943893	0.4489593062012938	0.9067942081014141	0.5953562794232103	0.8633016990064479	0.8066820848282411	0.9017517731240836	0	0	0.0	0.0329219645779192	0.0329219645779192
4517	0.07484761131026783	0.03754044082109018	0.03421287076464582	0.7316423480680871	-1	0	0	0.1	1	1.0	13	1.0	1.0	14	13	0	0	0	0.06666666666666667	15	1	15	0.0	0	0.6771076844404321	0.9263844248943893	0.4489593062012938	0.9055844875291696	0.5953562794232103	0.8633016990064479	0.8066820848282411	0.9013307194115964	0	0	0.0	0.03421287076464582	0.03421287076464582
3048	0.0723686391008859	0.03243351046920534	0.029141252269506344	0.7282885854965587	-1	0	0	0.1	1	1.0	13	1.0	1.0	14	13	0	0	0	0.06666666666666667	15	1	15	0.0	0	0.6771076844404321	0.9263844248943893	0.4489593062012938	0.9067942081014141	0.5953562794232103	0.8633016990064479	0.8066820848282411	0.9017517731240836	0	0	0.0	0.029141252269506344	0.029141252269506344
466	0.01670989152135292	0.00021727085526443353	0.00021697646518467872	0.9764063399039872	-1	0.5	1	0.6666666666666666	4	0.42857142857142855	3	0.42857142857142855	0.42857142857142855	7	3	1	1	0	0.42857142857142855	7	3	9	0.5	1.0	0.36087645687989467	0.9558799900539956	0.44662717667270363	0.9127556394333647	0.7671467214764547	0.9136476590161031	0.9318531606805488	0.9304848516500083	1.0	0.2857142857142857	0.0	0.00021697646518467872	0.00021697646518467872
341	0.015882761543340573	0.0015790661233336222	0.0015786205303069706	0.47161657728238937	-1	0	0	0.3333333333333333	2	0.8571428571428571	6	0.42857142857142855	0.7142857142857143	6	5	2	1	0	0.42857142857142855	7	3	9	0.14285714285714285	0.25	0.7212417958611579	0.909696005414601	0.8295182336775955	0.9190032309646681	0.5381726731351828	0.9423809433030567	0.9319662675510966	0.924917830716319	1.0	0.3333333333333333	0.0	0.0015786205303069706	0.0015786205303069706
3438	0.07398578870134417	0.007664322936253755	-0.0023449492128546556	0.741309812368443	-1	0	0	0.1	1	1.0	13	1.0	1.0	14	13	0	0	0	0.06666666666666667	15	1	15	0.0	0	0.6771076844404321	0.9309016366605208	0.4489593062012938	0.9055844875291696	0.5953562794232103	0.8633016990064479	0.8110106695132955	0.9033338194250461	0	0	0.0	-0.00023449492128546555	-0.00023449492128546555
3408	0.0775161470171536	0.03742885885562556	0.03402099717367551	0.7309216973781547	-1	0	0	0.1	1	1.0	13	1.0	1.0	14	13	0	0	0	0.06666666666666667	15	1	15	0.0	0	0.6771076844404321	0.9263844248943893	0.4489593062012938	0.9055844875291696	0.5953562794232103	0.8633016990064479	0.8066820848282411	0.9013307194115964	0	0	0.0	0.03402099717367551	0.03402099717367551
3443	0.07664054552873564	0.03373226687031924	0.02972033370200123	0.7300851687012445	-1	0	0	0.1	1	1.0	13	1.0	1.0	14	13	0	0	0	0.06666666666666667	15	1	15	0.0	0	0.6771076844404321	0.9263844248943893	0.4489593062012938	0.9055844875291696	0.5953562794232103	0.8633016990064479	0.8066820848282411	0.9013307194115964	0	0	0.0	0.02972033370200123	0.02972033370200123
1856	0.07514801407669076	0.018794127768654835	-0.018133134510456818	0.7242588617393506	-1	0	0	0.1	1	1.0	12	1.0	1.0	13	12	0	0	0	0.07142857142857142	14	1	14	0.0	0	0.6771076844404321	0.9364399672909922	0.5729699894274334	0.939920245455152	0.6230593735460033	0.7980187573360742	0.7966992923594923	0.9064799712502548	0	0	0.0	-0.0018133134510456817	-0.0018133134510456817
1978	0.07715631802535758	0.03020713496320976	0.029457354812738354	0.722568114236571	-1	0	0	0.1	1	1.0	13	1.0	1.0	14	13	0	0	0	0.06666666666666667	15	1	15	0.0	0	0.6771076844404321	0.9273496480083434	0.4489593062012938	0.9095599585102062	0.5953562794232103	0.8497601147785169	0.8066820848282411	0.8998797366997847	0	0	0.0	0.029457354812738354	0.029457354812738354
541	0.04544677453962306	0.004560758942818564	0.003171465477686962	0.920685139742585	-1	0	0	0.3	3	0.6923076923076923	9	0.3409090909090909	0.5384615384615384	10	7	4	3	0	0.36363636363636365	11	4	15	0.3333333333333333	0	0.7308645789069464	0.8878986722694336	0.49950762837409196	0.908391403290494	0.6637874982480232	0.8783357181443204	0.8811274529334027	0.8922041713656694	0.2	0.5	0.0	0.003171465477686962	0.003171465477686962
2504	0.07255741533717758	0.03315811156811057	0.029727390828644683	0.7275994275193801	-1	0	0	0.1	1	1.0	13	1.0	1.0	14	13	0	0	0	0.06666666666666667	15	1	15	0.0	0	0.6771076844404321	0.9263844248943893	0.4489593062012938	0.9067942081014141	0.5953562794232103	0.8633016990064479	0.8066820848282411	0.9017517731240836	0	0	0.0	0.029727390828644683	0.029727390828644683
2233	0.0666043334316556	0.028129362211820944	0.01363100041292143	0.7047539645830261	-1	0	0	0.1	1	1.0	13	1.0	1.0	14	13	0	0	0	0.06666666666666667	15	1	15	0.0	0	0.6771076844404321	0.9206725321804918	0.4489593062012938	0.9398447418110909	0.6271454215140851	0.8605688269722486	0.7966992923594923	0.9121448553683323	0	0	0.0	0.01363100041292143	0.01363100041292143
3116	0.07423442430620214	0.031796902925853195	0.028352224569223615	0.7293509291645319	-1	0	0	0.1	1	1.0	13	1.0	1.0	14	13	0	0	0	0.06666666666666667	15	1	15	0.0	0	0.6771076844404321	0.9263844248943893	0.4489593062012938	0.9067942081014141	0.5953562794232103	0.8633016990064479	0.8066820848282411	0.9017517731240836	0	0	0.0	0.028352224569223615	0.028352224569223615
598	0.07521216371474708	0.009161119249229991	0.0035215461334431202	0.7236013650969336	-1	0	0	0.1	1	1.0	13	1.0	1.0	14	13	0	0	0	0.06666666666666667	15	1	15	0.0	0	0.5493747737024507	0.9002596124280772	0.33465041237888193	0.8576226300801445	0.584693616591206	0.8688214434657986	0.8140103626981986	0.8767626994704235	0	0	0.0	0.0035215461334431202	0.0035215461334431202
1859	0.07427067049499267	0.03190163694621105	0.02842355614069571	0.7298257310078275	-1	0	0	0.1	1	1.0	13	1.0	1.0	14	13	0	0	0	0.06666666666666667	15	1	15	0.0	0	0.6771076844404321	0.9263844248943893	0.4489593062012938	0.9067942081014141	0.5953562794232103	0.8633016990064479	0.8066820848282411	0.9017517731240836	0	0	0.0	0.02842355614069571	0.02842355614069571
3139	0.07283207701772272	0.03239191780389557	0.02848178879171917	0.7318219434301441	-1	0	0	0.1	1	1.0	13	1.0	1.0	14	13	0	0	0	0.06666666666666667	15	1	15	0.0	0	0.6771076844404321	0.9263844248943893	0.4489593062012938	0.9067942081014141	0.5953562794232103	0.8632828794742572	0.818349963453727	0.9017470638095564	0	0	0.0	0.02848178879171917	0.02848178879171917
4959	0.07704320125146359	0.03447984193683254	0.030651106255939118	0.7284380437583238	-1	0	0	0.1	1	1.0	13	1.0	1.0	14	13	0	0	0	0.06666666666666667	15	1	15	0.0	0	0.6771076844404321	0.9263844248943893	0.4489593062012938	0.9055844875291696	0.5953562794232103	0.8633016990064479	0.8066820848282411	0.9013307194115964	0	0	0.0	0.030651106255939118	0.030651106255939118
1441	0.0665253394383327	0.022351950950473407	0.0032401295497189626	0.7334023831808603	-1	0	0	0.1111111111111111	1	1.0	11	1.0	1.0	12	11	0	0	0	0.07692307692307693	13	1	13	0.0	0	0.6771076844404321	0.9243272807805762	0.4489593062012938	0.9175988071325113	0.6092078264846068	0.8454674259673529	0.8066820848282411	0.9006168969098259	0	0	0.0	0.0032401295497189626	0.0032401295497189626
2330	0.07860274220465444	0.027332948220817197	0.008398627660936525	0.7344251764050571	-1	0	0	0.1	1	1.0	13	1.0	1.0	14	13	0	0	0	0.06666666666666667	15	1	15	0.0	0	0.6771076844404321	0.9289355500285253	0.4489593062012938	0.9279540029113056	0.6092078264846068	0.8532713892728269	0.8066820848282411	0.9085070591159671	0	0	0.0	0.008398627660936525	0.008398627660936525
2613	0.09035171506935963	0.02138667050200238	-0.01916617211731212	0.6339975076529056	-1	0	0	0.1	1	1.0	13	1.0	1.0	14	13	0	0	0	0.06666666666666667	15	1	15	0.0	0	0.6771076844404321	0.9263844248943893	0.4489593062012938	0.8903329785335369	0.5953562794232103	0.8633016990064479	0.8066820848282411	0.8962767059641302	0	0	0.0	-0.001916617211731212	-0.001916617211731212
939	0.06787894485683704	0.02303518652922591	0.022135796592562366	0.7275038492617376	-1	0	0	0.1	1	1.0	13	1.0	1.0	14	13	0	0	0	0.06666666666666667	15	1	15	0.0	0	0.6771076844404321	0.9232758368450398	0.4489593062012938	0.9261722195874367	0.5710951151513696	0.8806876685485228	0.8100886167820586	0.9120290291735542	0	0	0.0	0.022135796592562366	0.022135796592562366
1688	0.07922647122578647	0.03208694159652604	0.030537674272112014	0.7277749437668627	-1	0	0	0.1	1	1.0	13	1.0	1.0	14	13	0	0	0	0.06666666666666667	15	1	15	0.0	0	0.6771076844404321	0.919173691754142	0.4489593062012938	0.9264061792524658	0.6092078264846068	0.8513517590995461	0.7966992923594923	0.9034699938954778	0	0	0.0	0.030537674272112014	0.030537674272112014
2595	0.07201791163123775	0.03392755850459433	0.03105498717195877	0.7294203775636967	-1	0	0	0.1	1	1.0	13	1.0	1.0	14	13	0	0	0	0.06666666666666667	15	1	15	0.0	0	0.6771076844404321	0.9263844248943893	0.4489593062012938	0.9067942081014141	0.5953562794232103	0.8633016990064479	0.8066820848282411	0.9017517731240836	0	0	0.0	0.03105498717195877	0.03105498717195877
1450	0.07446092211327647	0.019321079299640633	0.012662451080413457	0.6707775940740902	-1	0	0	0.1	1	1.0	13	1.0	1.0	14	13	0	0	0	0.06666666666666667	15	1	15	0.0	0	0.6771076844404321	0.9161424010178915	0.35414791429119863	0.9105333817110256	0.6363267207497397	0.8543212466774702	0.8568644239289243	0.8966032599371245	0	0	0.0	0.012662451080413457	0.012662451080413457
3717	0.07735137323010931	0.03661856408583045	0.032849883056838176	0.7297146671335757	-1	0	0	0.1	1	1.0	13	1.0	1.0	14	13	0	0	0	0.06666666666666667	15	1	15	0.0	0	0.6771076844404321	0.9263844248943893	0.4489593062012938	0.9055844875291696	0.5953562794232103	0.8633016990064479	0.8066820848282411	0.9013307194115964	0	0	0.0	0.032849883056838176	0.032849883056838176
1799	0.06619473543732927	0.03374499132480979	0.013875683045701217	0.7334160686672476	-1	0	0	0.1	1	1.0	13	1.0	1.0	14	13	0	0	0	0.06666666666666667	15	1	15	0.0	0	0.6771076844404321	0.9253931611733045	0.4489593062012938	0.9010825652427976	0.5572285507272015	0.8571668247955826	0.8066820848282411	0.8978063053635509	0	0	0.0	0.013875683045701217	0.013875683045701217
4302	0.07622738784393718	0.022006944887729724	0.020416510567235955	0.7325810981919156	-1	0	0	0.1	1	1.0	13	1.0	1.0	14	13	0	0	0	0.06666666666666667	15	1	15	0.0	0	0.6771076844404321	0.9256006698598319	0.3483273816393969	0.9029865303240835	0.6092078264846068	0.8674907328634949	0.8282554569288365	0.9011678583806576	0	0	0.0	0.020416510567235955	0.020416510567235955
1373	0.07689010915549684	0.027175827699707708	0.026572354218219484	0.7267060404615083	-1	0	0	0.1	1	1.0	13	1.0	1.0	14	13	0	0	0	0.06666666666666667	15	1	15	0.0	0	0.6771076844404321	0.9273496480083434	0.4489593062012938	0.9095599585102062	0.5953562794232103	0.8497601147785169	0.8066820848282411	0.8998797366997847	0	0	0.0	0.026572354218219484	0.026572354218219484
2520	0.07457286026236501	0.03595191021283744	0.032414993983259394	0.7297396294536057	-1	0	0	0.1	1	1.0	13	1.0	1.0	14	13	0	0	0	0.06666666666666667	15	1	15	0.0	0	0.6771076844404321	0.9263844248943893	0.4489593062012938	0.9067942081014141	0.5953562794232103	0.8633016990064479	0.8066820848282411	0.9017517731240836	0	0	0.0	0.032414993983259394	0.032414993983259394
2864	0.07352776714146293	0.035691188440002235	0.03172547098994138	0.728872936714775	-1	0	0	0.1	1	1.0	13	1.0	1.0	14	13	0	0	0	0.06666666666666667	15	1	15	0.0	0	0.6771076844404321	0.919173691754142	0.4489593062012938	0.9263531565590526	0.6092078264846068	0.8513517590995461	0.7966992923594923	0.9034473904191276	0	0	0.0	0.03172547098994138	0.03172547098994138
4087	0.07481405423697933	0.03624149890511876	0.032442442781357286	0.7270357341309914	-1	0	0	0.1	1	1.0	13	1.0	1.0	14	13	0	0	0	0.06666666666666667	15	1	15	0.0	0	0.6771076844404321	0.9263844248943893	0.4489593062012938	0.9055844875291696	0.5953562794232103	0.8633016990064479	0.8066820848282411	0.9013307194115964	0	0	0.0	0.032442442781357286	0.032442442781357286
3368	0.04043041522648262	0.002367615738030713	-0.0017179287015277457	0.9157345312607282	-1	0	0	0.3	3	0.7692307692307693	10	0.2727272727272727	0.7692307692307693	13	10	1	2	0	0.45454545454545453	5	11	15	0.6666666666666666	0.14285714285714285	0.6771076844404321	0.9116197382113195	0.6205668491721945	0.9390177283816398	0.5953562794232103	0.9088103561861752	0.7966992923594923	0.9209753556817717	0.5384615384615384	0.5384615384615384	0.0	-0.00017179287015277458	-0.00017179287015277458
2815	0.07392638510847162	0.03228214236033415	0.02876016467527182	0.7292117919933092	-1	0	0	0.1	1	1.0	13	1.0	1.0	14	13	0	0	0	0.06666666666666667	15	1	15	0.0	0	0.6771076844404321	0.9263844248943893	0.4489593062012938	0.9055272131522802	0.5953562794232103	0.8633016990064479	0.8066820848282411	0.9013108651439832	0	0	0.0	0.02876016467527182	0.02876016467527182
1523	0.07657575605662074	0.028823675164072856	0.02840206741023733	0.7126339677956344	-1	0	0	0.1	1	1.0	13	1.0	1.0	14	13	0	0	0	0.06666666666666667	15	1	15	0.0	0	0.6771076844404321	0.9273496480083434	0.4489593062012938	0.9095599585102062	0.5953562794232103	0.8497601147785169	0.8066820848282411	0.8998797366997847	0	0	0.0	0.02840206741023733	0.02840206741023733
2568	0.07324338427110029	0.032251762638225094	0.028800311718065075	0.731274056081233	-1	0	0	0.1	1	1.0	13	1.0	1.0	14	13	0	0	0	0.06666666666666667	15	1	15	0.0	0	0.6771076844404321	0.9263844248943893	0.4489593062012938	0.9067942081014141	0.5953562794232103	0.8633016990064479	0.8066820848282411	0.9017517731240836	0	0	0.0	0.028800311718065075	0.028800311718065075
3040	0.07064642487930421	0.03491309366073026	0.031924599573783734	0.7301519586791263	-1	0	0	0.1	1	1.0	13	1.0	1.0	14	13	0	0	0	0.06666666666666667	15	1	15	0.0	0	0.6771076844404321	0.9263844248943893	0.4489593062012938	0.9067942081014141	0.5953562794232103	0.8633016990064479	0.8066820848282411	0.9017517731240836	0	0	0.0	0.031924599573783734	0.031924599573783734
2551	0.07148259837372768	0.03366902539403131	0.030885316209710585	0.7269633504034074	-1	0	0	0.1	1	1.0	13	1.0	1.0	14	13	0	0	0	0.06666666666666667	15	1	15	0.0	0	0.6771076844404321	0.9263844248943893	0.4489593062012938	0.9067942081014141	0.5953562794232103	0.8633016990064479	0.8066820848282411	0.9017517731240836	0	0	0.0	0.030885316209710585	0.030885316209710585
4686	0.07746547124767542	0.03383863979842763	0.030078082106991765	0.7289715093484661	-1	0	0	0.1	1	1.0	13	1.0	1.0	14	13	0	0	0	0.06666666666666667	15	1	15	0.0	0	0.6771076844404321	0.9263844248943893	0.4489593062012938	0.9055844875291696	0.5953562794232103	0.8633016990064479	0.8066820848282411	0.9013307194115964	0	0	0.0	0.030078082106991765	0.030078082106991765
40	0.031191824341370758	0.0014412747643941391	-0.0007941848097614022	0.9545273991331583	-1	0	0	0.5	5	0.46153846153846156	6	0.375	0.38461538461538464	7	5	7	2	0	0.4	10	4	15	0.125	0.14285714285714285	0.7575334082670592	0.948923542630643	0.6935546093820542	0.9544541932574322	0.6501821421382893	0.9456422718702865	0.8885754262366905	0.9497999041837658	0.5714285714285714	0.5714285714285714	0.0	-7.941848097614023e-05	-7.941848097614023e-05
3695	0.07540143307879531	0.03736925945795106	0.03381809622645493	0.7322384101470216	-1	0	0	0.1	1	1.0	13	1.0	1.0	14	13	0	0	0	0.06666666666666667	15	1	15	0.0	0	0.6771076844404321	0.9263844248943893	0.4489593062012938	0.9055844875291696	0.5953562794232103	0.8633016990064479	0.8066820848282411	0.9013307194115964	0	0	0.0	0.03381809622645493	0.03381809622645493
4250	0.07745285983287536	0.03733010641472055	0.03428775300477719	0.7321901864783269	-1	0	0	0.1	1	1.0	13	1.0	1.0	14	13	0	0	0	0.06666666666666667	15	1	15	0.0	0	0.6771076844404321	0.9263844248943893	0.4489593062012938	0.9055844875291696	0.5953562794232103	0.8633016990064479	0.8066820848282411	0.9013307194115964	0	0	0.0	0.03428775300477719	0.03428775300477719
2023	0.062464425490591745	0.0030265581345024204	0.0030249781532564984	0.6691179127394185	-1	0	0	0.1	1	1.0	13	0.2727272727272727	0.9230769230769231	13	12	1	2	0	0.45454545454545453	5	11	15	0.4	0	0.6142291796621027	0.9295929969047915	0.7012954821178152	0.9671300312653109	0.6589345636049598	0.9227180911143288	0.8529012497790995	0.9434293137540821	0.5384615384615384	0.5384615384615384	0.0	0.0030249781532564984	0.0030249781532564984
4091	0.0784747767220779	0.035952426728406976	0.032390380846816	0.7286564960202506	-1	0	0	0.1	1	1.0	13	1.0	1.0	14	13	0	0	0	0.06666666666666667	15	1	15	0.0	0	0.6771076844404321	0.9263844248943893	0.4489593062012938	0.9055844875291696	0.5953562794232103	0.8633016990064479	0.8066820848282411	0.9013307194115964	0	0	0.0	0.032390380846816	0.032390380846816
440	0.08417224561664546	0.007267058051857521	0.007012471838222157	0.6725254036438192	-1	0	0	0.1	1	1.0	13	1.0	1.0	14	13	0	0	0	0.06666666666666667	15	1	15	0.0	0	0.6752363418959838	0.9663677152301906	0.47895297070523446	0.8979186719587428	0.4699756519785822	0.8497172311338053	0.7966765876425786	0.9184584680891934	0	0	0.0	0.007012471838222157	0.007012471838222157
792	0.06067878053091615	0.015135873164991178	0.0029108117466473656	0.7477859783196227	-1	0	0	0.1	1	1.0	13	1.0	1.0	14	13	0	0	0	0.06666666666666667	15	1	15	0.0	0	0.6699359904880161	0.8239441198000628	0.4121644160691645	0.9445093017013824	0.9928970112843979	0.8018197434637764	0.915367692712704	0.872711929896968	0	0	0.0	0.0029108117466473656	0.0029108117466473656
4581	0.07683084977925404	0.03498435390481994	0.030372196316904323	0.729519188765154	-1	0	0	0.1	1	1.0	13	1.0	1.0	14	13	0	0	0	0.06666666666666667	15	1	15	0.0	0	0.6771076844404321	0.9263844248943893	0.4489593062012938	0.9055844875291696	0.5953562794232103	0.8633016990064479	0.8066820848282411	0.9013307194115964	0	0	0.0	0.030372196316904323	0.030372196316904323
4013	0.07765187559308452	0.0375836108649615	0.03415697689281959	0.7324770454193386	-1	0	0	0.1	1	1.0	13	1.0	1.0	14	13	0	0	0	0.06666666666666667	15	1	15	0.0	0	0.6771076844404321	0.9263844248943893	0.4489593062012938	0.9055844875291696	0.5953562794232103	0.8633016990064479	0.8066820848282411	0.9013307194115964	0	0	0.0	0.03415697689281959	0.03415697689281959
3559	0.07337400886441289	0.03575854997882933	0.03231972308760727	0.7317262359667893	-1	0	0	0.1	1	1.0	13	1.0	1.0	14	13	0	0	0	0.06666666666666667	15	1	15	0.0	0	0.6771076844404321	0.9263844248943893	0.4489593062012938	0.9067942081014141	0.5953562794232103	0.8633016990064479	0.8066820848282411	0.9017517731240836	0	0	0.0	0.03231972308760727	0.03231972308760727
1638	0.08124861729526314	0.009782429729436385	0.002571340678289867	0.7224641880162451	-1	0	0	0.1	1	1.0	13	1.0	1.0	14	13	0	0	0	0.06666666666666667	15	1	15	0.0	0	0.6771076844404321	0.9274574945137039	0.24459115584610217	0.9289639242838389	0.654264315779218	0.8587858907195264	0.86380912674705	0.9095483670709402	0	0	0.0	0.002571340678289867	0.002571340678289867
2976	0.07411957740529251	0.03731548642043266	0.0337169636329051	0.731194212589631	-1	0	0	0.1	1	1.0	13	1.0	1.0	14	13	0	0	0	0.06666666666666667	15	1	15	0.0	0	0.6771076844404321	0.9263844248943893	0.4489593062012938	0.9055844875291696	0.5953562794232103	0.8633016990064479	0.8066820848282411	0.9013307194115964	0	0	0.0	0.0337169636329051	0.0337169636329051
1851	0.07693988849164053	0.02704122759818036	0.025570619351633565	0.7285751759485739	-1	0	0	0.1	1	1.0	13	1.0	1.0	14	13	0	0	0	0.06666666666666667	15	1	15	0.0	0	0.6771076844404321	0.919173691754142	0.4489593062012938	0.9264061792524658	0.6303024191230041	0.8584801345498478	0.7966992923594923	0.9051281283038813	0	0	0.0	0.025570619351633565	0.025570619351633565
4454	0.0767157538045201	0.03632526167739643	0.03281643977788198	0.7264723259986594	-1	0	0	0.1	1	1.0	13	1.0	1.0	14	13	0	0	0	0.06666666666666667	15	1	15	0.0	0	0.6771076844404321	0.9263844248943893	0.4489593062012938	0.9055844875291696	0.5953562794232103	0.8633016990064479	0.8066820848282411	0.9013307194115964	0	0	0.0	0.03281643977788198	0.03281643977788198
66	7.47074673661102e-09	7.390634575480724e-09	4.435169445651692e-09	0.9999993387449634	-1	0	0	1.0	1	0	0	1.0	0	0	0	1	2	0	0.5	2	1	2	0.3333333333333333	0	0	0	0	0	0	0	0	0	0	0	0	-0.1	-0.1
3069	0.0713947405881775	0.03549213570359663	0.03183997471439782	0.730867074229568	-1	0	0	0.1	1	1.0	13	1.0	1.0	14	13	0	0	0	0.06666666666666667	15	1	15	0.0	0	0.6771076844404321	0.9263844248943893	0.4489593062012938	0.9067942081014141	0.5953562794232103	0.8597637806670804	0.8066820848282411	0.9008724173076692	0	0	0.0	0.03183997471439782	0.03183997471439782
4909	0.07556389137265432	0.03613497042566036	0.0328983528604821	0.7287701827706863	-1	0	0	0.1	1	1.0	13	1.0	1.0	14	13	0	0	0	0.06666666666666667	15	1	15	0.0	0	0.6771076844404321	0.9263844248943893	0.4489593062012938	0.9055844875291696	0.5953562794232103	0.8849279581025989	0.8191369242599281	0.9070176235780981	0	0	0.0	0.0328983528604821	0.0328983528604821
3875	0.07629632916986537	0.03665887657401835	0.03269650746678268	0.7299795804824166	-1	0	0	0.1	1	1.0	13	1.0	1.0	14	13	0	0	0	0.06666666666666667	15	1	15	0.0	0	0.6771076844404321	0.9263844248943893	0.4489593062012938	0.9055844875291696	0.5953562794232103	0.8633016990064479	0.8066820848282411	0.9013307194115964	0	0	0.0	0.03269650746678268	0.03269650746678268
1938	0.06621386301586835	0.02878102796492289	0.02371743665282422	0.7053326852312387	-1	0	0	0.1	1	1.0	13	1.0	1.0	14	13	0	0	0	0.06666666666666667	15	1	15	0.0	0	0.6771076844404321	0.9182935666361068	0.4489593062012938	0.927249746965918	0.6092078264846068	0.866219620199463	0.8066820848282411	0.9069967680552533	0	0	0.0	0.02371743665282422	0.02371743665282422
3779	0.07972484819176157	0.0335947843713826	0.02878641214991429	0.7201353125166998	-1	0	0	0.1	1	1.0	13	1.0	1.0	14	13	0	0	0	0.06666666666666667	15	1	15	0.0	0	0.6771076844404321	0.9273496480083434	0.4489593062012938	0.9098068092714171	0.5953562794232103	0.8497601147785169	0.8066820848282411	0.8999699328640672	0	0	0.0	0.02878641214991429	0.02878641214991429
1595	0.07844717025778326	0.0299717490360935	0.028441127654100676	0.7334128804959015	-1	0	0	0.1	1	1.0	13	1.0	1.0	14	13	0	0	0	0.06666666666666667	15	1	15	0.0	0	0.6771076844404321	0.919173691754142	0.4489593062012938	0.9264061792524658	0.6092078264846068	0.8513517590995461	0.7966992923594923	0.9034699938954778	0	0	0.0	0.028441127654100676	0.028441127654100676
3051	0.07162213944270614	0.03601835932448596	0.03307091841959022	0.7301297082284381	-1	0	0	0.1	1	1.0	13	1.0	1.0	14	13	0	0	0	0.06666666666666667	15	1	15	0.0	0	0.6771076844404321	0.9263844248943893	0.4489593062012938	0.9067942081014141	0.5953562794232103	0.8633016990064479	0.8066820848282411	0.9017517731240836	0	0	0.0	0.03307091841959022	0.03307091841959022
1968	0.07724762545037497	0.029349826009193503	0.028863298046218806	0.723046714081133	-1	0	0	0.1	1	1.0	13	1.0	1.0	14	13	0	0	0	0.06666666666666667	15	1	15	0.0	0	0.6771076844404321	0.9273496480083434	0.4489593062012938	0.9095599585102062	0.5953562794232103	0.8497601147785169	0.8066820848282411	0.8998797366997847	0	0	0.0	0.028863298046218806	0.028863298046218806
4805	0.07372060862335332	0.038002354945803465	0.03447087585957059	0.7324831493176105	-1	0	0	0.1	1	1.0	13	1.0	1.0	14	13	0	0	0	0.06666666666666667	15	1	15	0.0	0	0.6771076844404321	0.9263844248943893	0.4489593062012938	0.9055844875291696	0.5953562794232103	0.8849279581025989	0.8191369242599281	0.9070176235780981	0	0	0.0	0.03447087585957059	0.03447087585957059
2799	0.07288109040677626	0.031159282697398268	0.027361504769040233	0.7310327997950572	-1	0	0	0.1	1	1.0	13	1.0	1.0	14	13	0	0	0	0.06666666666666667	15	1	15	0.0	0	0.6771076844404321	0.9263844248943893	0.4489593062012938	0.9067942081014141	0.5953562794232103	0.8633016990064479	0.8066820848282411	0.9017517731240836	0	0	0.0	0.027361504769040233	0.027361504769040233
3584	0.07710511162529123	0.037946573433033225	0.03375931120702032	0.7293306623525944	-1	0	0	0.1	1	1.0	13	1.0	1.0	14	13	0	0	0	0.06666666666666667	15	1	15	0.0	0	0.6771076844404321	0.9263844248943893	0.4489593062012938	0.9055844875291696	0.5953562794232103	0.8633016990064479	0.8066820848282411	0.9013307194115964	0	0	0.0	0.03375931120702032	0.03375931120702032
423	0.033278195032850545	0.0057954360143937025	0.005103821727987251	0.9279626778140211	-1	0	0	0.4	4	0.5384615384615384	7	0.3125	0.5384615384615384	11	7	3	3	0	0.75	6	8	15	0.5	0	0.44196740033245147	0.9220766526382149	0.6322068805794109	0.8545493394049519	0.7816446819896361	0.895644659105468	0.8170107437112728	0.8938287326744466	0.09090909090909091	0.18181818181818182	0.0	0.005103821727987251	0.005103821727987251
637	0.062250486982295454	0.0033123405004762616	-0.0010596338566088938	0.7486443135877698	-1	0	0	0.1	1	1.0	13	1.0	1.0	14	13	0	0	0	0.06666666666666667	15	1	15	0.0	0	0.6577933470405153	0.8246630992608744	0.4121644160691645	0.9445093017013824	0.9841404175581054	0.8042427553895045	0.9124692432312894	0.873461105022665	0	0	0.0	-0.00010596338566088937	-0.00010596338566088937
4631	0.07547004905565734	0.03545556044469708	0.03206687195959918	0.7257869246009099	-1	0	0	0.1	1	1.0	13	1.0	1.0	14	13	0	0	0	0.06666666666666667	15	1	15	0.0	0	0.6771076844404321	0.9263844248943893	0.4489593062012938	0.904305506051228	0.5953562794232103	0.8849279581025989	0.8162499819182076	0.9065987873643345	0	0	0.0	0.03206687195959918	0.03206687195959918
1408	0.07762285820699245	0.029896362191617953	0.029147840243247097	0.7248766273720898	-1	0	0	0.1	1	1.0	13	1.0	1.0	14	13	0	0	0	0.06666666666666667	15	1	15	0.0	0	0.6771076844404321	0.9273496480083434	0.4489593062012938	0.9095599585102062	0.5953562794232103	0.8497601147785169	0.8066820848282411	0.8998797366997847	0	0	0.0	0.029147840243247097	0.029147840243247097
1553	0.07642951434496408	0.029818102967036336	0.02945941443309878	0.7111570438801749	-1	0	0	0.1	1	1.0	13	1.0	1.0	14	13	0	0	0	0.06666666666666667	15	1	15	0.0	0	0.6771076844404321	0.9273496480083434	0.4489593062012938	0.9095599585102062	0.5953562794232103	0.8497601147785169	0.8066820848282411	0.8998797366997847	0	0	0.0	0.02945941443309878	0.02945941443309878
4927	0.07533216152649706	0.035142336899189414	0.03130208186721169	0.7295190408138059	-1	0	0	0.1	1	1.0	13	1.0	1.0	14	13	0	0	0	0.06666666666666667	15	1	15	0.0	0	0.6771076844404321	0.9263844248943893	0.4489593062012938	0.9055844875291696	0.5953562794232103	0.8633016990064479	0.8066820848282411	0.9013307194115964	0	0	0.0	0.03130208186721169	0.03130208186721169
675	0.05092206872504223	0.00944527909119744	0.005470600992929655	0.9069265408424196	-1	0	0	0.2	2	0.9230769230769231	12	0.5357142857142857	0.9230769230769231	14	12	0	0	0	0.14285714285714285	2	14	15	0.0	0	0.6462403642300865	0.948706349602243	0.31541872020767187	0.9329334054183636	0.5191008220311926	0.8523984322104498	0.7935536245915635	0.9194259255741043	0	0	0.0	0.005470600992929655	0.005470600992929655
3906	0.07625397102558078	0.03408029650881354	0.030159136309448265	0.7281613767459351	-1	0	0	0.1	1	1.0	13	1.0	1.0	14	13	0	0	0	0.06666666666666667	15	1	15	0.0	0	0.6771076844404321	0.9263844248943893	0.4489593062012938	0.9055844875291696	0.5953562794232103	0.8633016990064479	0.8066820848282411	0.9013307194115964	0	0	0.0	0.030159136309448265	0.030159136309448265
2950	0.07176596395561433	0.03602238507200914	0.03312130207117336	0.7298639157420217	-1	0	0	0.1	1	1.0	13	1.0	1.0	14	13	0	0	0	0.06666666666666667	15	1	15	0.0	0	0.6771076844404321	0.9263844248943893	0.4489593062012938	0.9067942081014141	0.5953562794232103	0.8633016990064479	0.8066820848282411	0.9017517731240836	0	0	0.0	0.03312130207117336	0.03312130207117336
1183	0.0771853642024228	0.029558217166417388	0.029035335893904404	0.7050056392709164	-1	0	0	0.1	1	1.0	13	1.0	1.0	14	13	0	0	0	0.06666666666666667	15	1	15	0.0	0	0.6771076844404321	0.9273496480083434	0.4489593062012938	0.9095599585102062	0.5953562794232103	0.8497601147785169	0.8066820848282411	0.8998797366997847	0	0	0.0	0.029035335893904404	0.029035335893904404
1325	0.07666074908148696	0.030642532354735543	0.03022492436067053	0.705683521889077	-1	0	0	0.1	1	1.0	13	1.0	1.0	14	13	0	0	0	0.06666666666666667	15	1	15	0.0	0	0.6771076844404321	0.9273496480083434	0.4489593062012938	0.9095599585102062	0.5953562794232103	0.8497601147785169	0.8066820848282411	0.8998797366997847	0	0	0.0	0.03022492436067053	0.03022492436067053
1527	0.07595649596976317	0.026745588537771915	0.026019007933998504	0.7189204019421189	-1	0	0	0.1	1	1.0	13	1.0	1.0	14	13	0	0	0	0.06666666666666667	15	1	15	0.0	0	0.6771076844404321	0.9273496480083434	0.4489593062012938	0.9095599585102062	0.5953562794232103	0.8497601147785169	0.8066820848282411	0.8998797366997847	0	0	0.0	0.026019007933998504	0.026019007933998504
1085	0.08324564012880734	0.008364866002075321	0.000886934284643219	0.7055215995437218	-1	0	0	0.1	1	1.0	13	1.0	1.0	14	13	0	0	0	0.06666666666666667	15	1	15	0.0	0	0.7020318480459261	0.9075685096225133	0.5048563947764099	0.9174647833284688	0.5953562794232103	0.8259056216543473	0.7807509429139333	0.8892586794861924	0	0	0.0	0.000886934284643219	0.000886934284643219
3006	0.07705607520461456	0.036956303426276864	0.03369951324864617	0.7292558190809086	-1	0	0	0.1	1	1.0	13	1.0	1.0	14	13	0	0	0	0.06666666666666667	15	1	15	0.0	0	0.6771076844404321	0.9263844248943893	0.4489593062012938	0.9055844875291696	0.5953562794232103	0.8633016990064479	0.8066820848282411	0.9013307194115964	0	0	0.0	0.03369951324864617	0.03369951324864617
1584	0.0794725021651501	0.02819563876016972	0.026913267799336678	0.731562322100102	-1	0	0	0.1	1	1.0	13	1.0	1.0	14	13	0	0	0	0.06666666666666667	15	1	15	0.0	0	0.6771076844404321	0.9273496480083434	0.4489593062012938	0.9083277272696179	0.5953562794232103	0.8497601147785169	0.8066820848282411	0.8994317151385043	0	0	0.0	0.026913267799336678	0.026913267799336678
3853	0.07201088018233151	0.006960561476895152	-0.005175841247163793	0.685394295049096	-1	0	0	0.1	1	1.0	13	1.0	1.0	14	13	0	0	0	0.06666666666666667	15	1	15	0.0	0	0.6771076844404321	0.930816389778495	0.4489593062012938	0.9201839512428412	0.5953562794232103	0.853364811366892	0.8084493324034145	0.9062311871718516	0	0	0.0	-0.0005175841247163793	-0.0005175841247163793
1705	0.07867706827030232	0.029680199317388793	0.028720264769801187	0.725510978651162	-1	0	0	0.1	1	1.0	13	1.0	1.0	14	13	0	0	0	0.06666666666666667	15	1	15	0.0	0	0.6771076844404321	0.919173691754142	0.4489593062012938	0.9264061792524658	0.6303024191230041	0.8584801345498478	0.7966992923594923	0.9051281283038813	0	0	0.0	0.028720264769801187	0.028720264769801187
2155	0.07102861889688751	0.035224030811677236	0.032356034619978914	0.7299685616097553	-1	0	0	0.1	1	1.0	13	1.0	1.0	14	13	0	0	0	0.06666666666666667	15	1	15	0.0	0	0.6771076844404321	0.9263844248943893	0.4489593062012938	0.9067942081014141	0.5953562794232103	0.8633016990064479	0.8066820848282411	0.9017517731240836	0	0	0.0	0.032356034619978914	0.032356034619978914
4950	0.07115409489147266	0.01993826404434507	-0.007358598970698748	0.7184312169586973	-1	0	0	0.1	1	1.0	13	1.0	1.0	14	13	0	0	0	0.06666666666666667	15	1	15	0.0	0	0.6771076844404321	0.919173691754142	0.4489593062012938	0.9117072509588235	0.5953562794232103	0.8722888693202063	0.7966992923594923	0.9028290207265575	0	0	0.0	-0.0007358598970698748	-0.0007358598970698748
2647	0.07353693599245158	0.035805514261752776	0.03277865323701883	0.7310559581417464	-1	0	0	0.1	1	1.0	13	1.0	1.0	14	13	0	0	0	0.06666666666666667	15	1	15	0.0	0	0.6771076844404321	0.9263844248943893	0.4489593062012938	0.9067942081014141	0.5953562794232103	0.8633016990064479	0.8066820848282411	0.9017517731240836	0	0	0.0	0.03277865323701883	0.03277865323701883
1650	0.07441497069245931	0.029630579237429424	0.02936161616721548	0.7063055325208027	-1	0	0	0.1	1	1.0	13	1.0	1.0	14	13	0	0	0	0.06666666666666667	15	1	15	0.0	0	0.6771076844404321	0.9273496480083434	0.4489593062012938	0.9095599585102062	0.5953562794232103	0.8497601147785169	0.8066820848282411	0.8998797366997847	0	0	0.0	0.02936161616721548	0.02936161616721548
3278	0.07371453003699997	0.03323391011700962	0.030012392397703952	0.7319235117063233	-1	0	0	0.1	1	1.0	13	1.0	1.0	14	13	0	0	0	0.06666666666666667	15	1	15	0.0	0	0.6771076844404321	0.9263844248943893	0.4489593062012938	0.9067942081014141	0.5953562794232103	0.8633016990064479	0.8066820848282411	0.9017517731240836	0	0	0.0	0.030012392397703952	0.030012392397703952
3052	0.07958598078843691	0.02261420611066864	-0.0039387210592142195	0.7214617619797052	-1	0	0	0.1	1	1.0	13	1.0	1.0	14	13	0	0	0	0.06666666666666667	15	1	15	0.0	0	0.6771076844404321	0.9313868947400341	0.4489593062012938	0.936870385174852	0.6061437122086618	0.8326707119911743	0.7966992923594923	0.9091588058887583	0	0	0.0	-0.00039387210592142194	-0.00039387210592142194
4943	0.07627059220839863	0.036081762405896556	0.03248603776963154	0.7294569095702408	-1	0	0	0.1	1	1.0	13	1.0	1.0	14	13	0	0	0	0.06666666666666667	15	1	15	0.0	0	0.6771076844404321	0.9263844248943893	0.4489593062012938	0.9055844875291696	0.5953562794232103	0.8633016990064479	0.8066820848282411	0.9013307194115964	0	0	0.0	0.03248603776963154	0.03248603776963154
3865	0.07700903930033452	0.034601506474515174	0.031580043640256836	0.7282855449102337	-1	0	0	0.1	1	1.0	13	1.0	1.0	14	13	0	0	0	0.06666666666666667	15	1	15	0.0	0	0.6771076844404321	0.9263844248943893	0.4489593062012938	0.9055844875291696	0.5953562794232103	0.8633016990064479	0.8066820848282411	0.9013307194115964	0	0	0.0	0.031580043640256836	0.031580043640256836
554	0.0247488894945443	0.006788924916217564	0.006774729157899336	0.9551787299481116	-1	0	0	0.3	3	0.8333333333333334	10	0.42424242424242425	0.75	12	9	1	2	0	0.2727272727272727	3	11	14	0.6666666666666666	0.6666666666666666	0.6577933470405153	0.8692108533271768	0.3230797746053654	0.8864763854833723	0.9928970112843979	0.9141967682291435	0.939032981930461	0.8913956917336946	0.5416666666666666	0	0.0	0.006774729157899336	0.006774729157899336
44	0.0010889064680075918	0.00012297039448461023	8.123058406350538e-07	0.9968320136537736	-1	0	0	1.0	2	0.0	0	0.75	0	1	0	1	1	0	1.0	2	2	3	0.2	0	0	0	0	0	0	0	0	0	0	0	0	8.123058406350538e-07	8.123058406350538e-07
4224	0.07714362122603492	0.03713753303776715	0.03376838631057251	0.7319550333740992	-1	0	0	0.1	1	1.0	13	1.0	1.0	14	13	0	0	0	0.06666666666666667	15	1	15	0.0	0	0.6771076844404321	0.9263844248943893	0.4489593062012938	0.9055844875291696	0.5953562794232103	0.8633016990064479	0.8066820848282411	0.9013307194115964	0	0	0.0	0.03376838631057251	0.03376838631057251
1414	0.06738686813303742	0.025961181375234302	0.025402779158864557	0.7024292710234525	-1	0	0	0.1	1	1.0	13	1.0	1.0	14	13	0	0	0	0.06666666666666667	15	1	15	0.0	0	0.6771076844404321	0.919173691754142	0.4489593062012938	0.926937778832903	0.637545464700005	0.8560005219969393	0.7966992923594923	0.9047714841990111	0	0	0.0	0.025402779158864557	0.025402779158864557
4780	0.07617224201038823	0.03626219746721971	0.032813441297920146	0.7295111332593605	-1	0	0	0.1	1	1.0	13	1.0	1.0	14	13	0	0	0	0.06666666666666667	15	1	15	0.0	0	0.6771076844404321	0.9263844248943893	0.4489593062012938	0.9055844875291696	0.5953562794232103	0.8849279581025989	0.8191369242599281	0.9070176235780981	0	0	0.0	0.032813441297920146	0.032813441297920146
1519	0.07758827831970024	0.030141193515694723	0.029340677002437185	0.7186124051786017	-1	0	0	0.1	1	1.0	13	1.0	1.0	14	13	0	0	0	0.06666666666666667	15	1	15	0.0	0	0.6771076844404321	0.9273496480083434	0.4489593062012938	0.9095599585102062	0.5953562794232103	0.8497601147785169	0.8066820848282411	0.8998797366997847	0	0	0.0	0.029340677002437185	0.029340677002437185
4138	0.07629023723289603	0.01583771372344128	0.013865145897440643	0.7469489672552692	-1	0	0	0.1	1	1.0	13	1.0	1.0	14	13	0	0	0	0.06666666666666667	15	1	15	0.0	0	0.6771076844404321	0.9263844248943893	0.4489593062012938	0.9111728182315632	0.5953562794232103	0.8633016990064479	0.8066820848282411	0.9033039740959639	0	0	0.0	0.013865145897440643	0.013865145897440643
3826	0.07580542678569227	0.03749358250710169	0.03436424361142676	0.7334892816187648	-1	0	0	0.1	1	1.0	13	1.0	1.0	14	13	0	0	0	0.06666666666666667	15	1	15	0.0	0	0.6771076844404321	0.9263844248943893	0.4489593062012938	0.9055844875291696	0.5953562794232103	0.8633016990064479	0.8066820848282411	0.9013307194115964	0	0	0.0	0.03436424361142676	0.03436424361142676
2348	0.07247408384411917	0.026499569170136652	0.013277718554789065	0.7746338767440437	-1	0	0	0.1	1	1.0	13	1.0	1.0	14	13	0	0	0	0.06666666666666667	15	1	15	0.0	0	0.6771076844404321	0.9230957205833639	0.4309518382271499	0.9041124434867309	0.5572285507272015	0.8469312652768951	0.812537029202039	0.8953469278935294	0	0	0.0	0.013277718554789065	0.013277718554789065
2292	0.07923604890889518	0.02056010350459172	0.007579936756090952	0.7167066321223712	-1	0	0	0.1	1	1.0	13	1.0	1.0	14	13	0	0	0	0.06666666666666667	15	1	15	0.0	0	0.6771076844404321	0.9206725321804918	0.4489593062012938	0.9400411871745727	0.6363267207497397	0.8627589097900618	0.7966992923594923	0.9127268634752757	0	0	0.0	0.007579936756090952	0.007579936756090952
444	0.048556900474114637	0.003602999853988267	0.002387496655351926	0.9431523321723536	-1	0	0	0.2222222222222222	2	0.9090909090909091	10	0.28888888888888886	0.8181818181818182	11	9	1	1	0	0.5555555555555556	9	5	13	0.25	0	0.5862025343160318	0.930742137743105	0.35052050529764134	0.8089709140123429	0.5659080405976302	0.7435147117775718	0.7719787813547746	0.8457870751716668	1.0	0.09090909090909091	0.0	0.002387496655351926	0.002387496655351926
255	0.057905712316687716	0.006983056226058104	-0.0038376914828358736	0.723631981799773	-1	0	0	0.2	2	0.8461538461538461	11	0.5769230769230769	0.7692307692307693	11	10	3	0	0	0.15384615384615385	13	2	15	0.0	0	0.742158842252292	0.953893144868493	0.3228172831552863	0.9523227644863547	0.6280192023825734	0.9209175292575397	0.8962035520103266	0.9440809292699883	0	0	0.0	-0.00038376914828358735	-0.00038376914828358735
284	0.012339434022563186	0.00048123431960221794	0.0004801224899699326	0.947664960719566	-1	0.3333333333333333	1	0.75	6	0.3	3	0.42857142857142855	0.3	6	3	5	2	0	0.5714285714285714	7	4	12	0.18181818181818182	0.4	0.3529303407194676	0.9157505813080253	0.518373346924643	0.8562062369180312	0.5840052472893402	0.9599946345598233	0.9179778066379519	0.9205128725914622	0.5833333333333334	0.16666666666666666	0.0	0.0004801224899699326	0.0004801224899699326
2133	0.07213849427434957	0.03134684017931613	0.027952990059529267	0.7292873238873764	-1	0	0	0.1	1	1.0	13	1.0	1.0	14	13	0	0	0	0.06666666666666667	15	1	15	0.0	0	0.6771076844404321	0.9263844248943893	0.4489593062012938	0.9067942081014141	0.5953562794232103	0.8633016990064479	0.8066820848282411	0.9017517731240836	0	0	0.0	0.027952990059529267	0.027952990059529267
221	0.0258418858087874	0.00158458875100605	-0.0011324940219454211	0.9575697112421148	-1	0.25	1	0.5	5	0.46153846153846156	6	0.3333333333333333	0.38461538461538464	10	5	4	2	0	0.5555555555555556	9	5	15	0.2857142857142857	0.2222222222222222	0.6215930543756152	0.9648545032645569	0.5415555739441682	0.9664421354944605	0.3527200856548512	0.9417473963615572	0.9562149044960625	0.9589845614864544	0.55	0.2	0.0	-0.00011324940219454212	-0.00011324940219454212
4917	0.07365956897736298	0.037744382478091504	0.034014667304773205	0.7325006406192105	-1	0	0	0.1	1	1.0	13	1.0	1.0	14	13	0	0	0	0.06666666666666667	15	1	15	0.0	0	0.6771076844404321	0.9263844248943893	0.4489593062012938	0.9080562836063402	0.5953562794232103	0.8633016990064479	0.8066820848282411	0.9021945701271745	0	0	0.0	0.034014667304773205	0.034014667304773205
4788	0.07765477092209726	0.036082734021300876	0.03242316329204606	0.7283435126919698	-1	0	0	0.1	1	1.0	13	1.0	1.0	14	13	0	0	0	0.06666666666666667	15	1	15	0.0	0	0.6771076844404321	0.9263844248943893	0.4489593062012938	0.9055844875291696	0.5953562794232103	0.8633016990064479	0.8066820848282411	0.9013307194115964	0	0	0.0	0.03242316329204606	0.03242316329204606
3027	0.07801258092535426	0.03200049360632316	0.029701299029271818	0.7220841711885142	-1	0	0	0.1	1	1.0	13	1.0	1.0	14	13	0	0	0	0.06666666666666667	15	1	15	0.0	0	0.6771076844404321	0.9263844248943893	0.4489593062012938	0.9102979530157663	0.5953562794232103	0.8633016990064479	0.7966992923594923	0.9029901961927562	0	0	0.0	0.029701299029271818	0.029701299029271818
1327	0.07743996247959546	0.02597877812827836	0.025977398963711058	0.7016193899841181	-1	0	0	0.1	1	1.0	13	1.0	1.0	14	13	0	0	0	0.06666666666666667	15	1	15	0.0	0	0.6771076844404321	0.9263844248943893	0.4489593062012938	0.9055963786447592	0.5953562794232103	0.8633016990064479	0.8066820848282411	0.901334842394838	0	0	0.0	0.025977398963711058	0.025977398963711058
89	0.0375115555944703	0.004230902510503806	-7.001084327950462e-05	0.8124843759226006	-1	0	0	0.375	3	0.8	8	0.6	0.7	10	7	1	2	0	0.2	2	10	12	0.6666666666666666	0.2	0.3417901134328602	0.925229671765548	0.31391500553303275	0.940088211666441	0.49017701077663745	0.9018135898375144	0.8684746565575507	0.923820151603723	0.55	0.1	0.0	-7.001084327950462e-06	-7.001084327950462e-06
3435	0.07654298255649195	0.0361722473319019	0.03238782838513531	0.7296443985894676	-1	0	0	0.1	1	1.0	13	1.0	1.0	14	13	0	0	0	0.06666666666666667	15	1	15	0.0	0	0.6771076844404321	0.9263844248943893	0.4489593062012938	0.9055844875291696	0.5953562794232103	0.8633016990064479	0.8066820848282411	0.9013307194115964	0	0	0.0	0.03238782838513531	0.03238782838513531
5024	0.07509954001057877	0.03738894249853224	0.03378092022639535	0.7307683869134651	-1	0	0	0.1	1	1.0	13	1.0	1.0	14	13	0	0	0	0.06666666666666667	15	1	15	0.0	0	0.6771076844404321	0.9263844248943893	0.4489593062012938	0.9055844875291696	0.5953562794232103	0.8633016990064479	0.8066820848282411	0.9013307194115964	0	0	0.0	0.03378092022639535	0.03378092022639535
563	0.034945321606581474	0.0028729648492390437	0.0028727485728409136	0.9233589335486011	-1	0	0	0.1	1	1.0	13	1.0	1.0	14	13	0	0	0	0.06666666666666667	1	15	15	0.0	0	0.6577933470405153	0.9612054803030075	0.8025064530070937	0.9498153580426261	0.6560355315170272	0.9682746023713608	0.925846508922633	0.9604418609349863	0	0	0.0	0.0028727485728409136	0.0028727485728409136
1467	0.0762441782891569	0.029284271543494788	0.0289989354259909	0.7085655947101837	-1	0	0	0.1	1	1.0	13	1.0	1.0	14	13	0	0	0	0.06666666666666667	15	1	15	0.0	0	0.6771076844404321	0.9273496480083434	0.4489593062012938	0.9095599585102062	0.6092078264846068	0.8537586704908307	0.8066820848282411	0.9008268312200411	0	0	0.0	0.0289989354259909	0.0289989354259909
857	0.0659456512786034	0.031337968105116354	0.024956576168687586	0.7569498500190222	-1	0	0	0.1	1	1.0	13	1.0	1.0	14	13	0	0	0	0.06666666666666667	15	1	15	0.0	0	0.6771076844404321	0.9335244020408735	0.4489593062012938	0.946172451874911	0.6255392879642884	0.8530264786035027	0.7966992923594923	0.9185222830604647	0	0	0.0	0.024956576168687586	0.024956576168687586
814	0.03129444969905186	0.012372989884372137	0.01228801728583467	0.7454650865811439	-1	0	0	0.3	3	0.8461538461538461	11	0.38461538461538464	0.8461538461538461	14	11	0	1	0	0.23076923076923078	3	13	15	1.0	1.0	0.6577933470405153	0.746510658493875	0.3230797746053654	0.8902696557540455	0.9928970112843979	0.8906837382788161	0.939032981930461	0.8528473731104925	1.0	0.07142857142857142	0.0	0.01228801728583467	0.01228801728583467
4271	0.07607231580027264	0.037678012908789096	0.034394294200202236	0.7322067420895668	-1	0	0	0.1	1	1.0	13	1.0	1.0	14	13	0	0	0	0.06666666666666667	15	1	15	0.0	0	0.6771076844404321	0.9263844248943893	0.4489593062012938	0.9055844875291696	0.5953562794232103	0.8633016990064479	0.8066820848282411	0.9013307194115964	0	0	0.0	0.034394294200202236	0.034394294200202236
1665	0.0770079622835255	0.030329501413973815	0.02881530787990767	0.734010951937109	-1	0	0	0.1	1	1.0	13	1.0	1.0	14	13	0	0	0	0.06666666666666667	15	1	15	0.0	0	0.6771076844404321	0.919173691754142	0.4489593062012938	0.9264061792524658	0.6092078264846068	0.8513517590995461	0.7966992923594923	0.9034699938954778	0	0	0.0	0.02881530787990767	0.02881530787990767
4935	0.07301066618323525	0.03722274980314543	0.03408402750102321	0.7327906004784122	-1	0	0	0.1	1	1.0	13	1.0	1.0	14	13	0	0	0	0.06666666666666667	15	1	15	0.0	0	0.6771076844404321	0.9263844248943893	0.4489593062012938	0.9055844875291696	0.5572285507272015	0.8179287745180797	0.7969070819447063	0.8907633071329254	0	0	0.0	0.03408402750102321	0.03408402750102321
3488	0.07524508633174673	0.03757897523387224	0.033451457513473025	0.729597404932701	-1	0	0	0.1	1	1.0	13	1.0	1.0	14	13	0	0	0	0.06666666666666667	15	1	15	0.0	0	0.6771076844404321	0.9263844248943893	0.4489593062012938	0.9080562836063402	0.5953562794232103	0.8633016990064479	0.8066820848282411	0.9021945701271745	0	0	0.0	0.033451457513473025	0.033451457513473025
344	0.007769151408873417	0.003146735747866617	-0.0031103105335742454	0.9692110028280104	-1	0.5	1	0.6666666666666666	4	0.5714285714285714	4	0.375	0.2857142857142857	5	2	3	3	0	0.6666666666666666	6	4	9	0.42857142857142855	0.6666666666666666	0.6394885593012498	0.9464541203394806	0.7887985959488726	0.9001275423936267	0.6773318252137385	0.909010683506254	0.8092255262724783	0.9211067530082081	0.2	0.6	0.0	-0.0003110310533574245	-0.0003110310533574245
3666	0.07632587580500666	0.03715552765168983	0.03286111744808232	0.7283742558845507	-1	0	0	0.1	1	1.0	13	1.0	1.0	14	13	0	0	0	0.06666666666666667	15	1	15	0.0	0	0.6771076844404321	0.9263844248943893	0.4489593062012938	0.904305506051228	0.5953562794232103	0.8633016990064479	0.8066820848282411	0.9008890658600514	0	0	0.0	0.03286111744808232	0.03286111744808232
4673	0.07706228935278621	0.03473643730685371	0.03032044340387763	0.7301417617787406	-1	0	0	0.1	1	1.0	13	1.0	1.0	14	13	0	0	0	0.06666666666666667	15	1	15	0.0	0	0.6771076844404321	0.9263844248943893	0.4489593062012938	0.9055844875291696	0.5953562794232103	0.8633016990064479	0.8066820848282411	0.9013307194115964	0	0	0.0	0.03032044340387763	0.03032044340387763
4373	0.07160791771091624	0.025986103796576843	-0.001283655218482869	0.7373575733717284	-1	0	0	0.2	2	0.9230769230769231	12	1.0	0.9230769230769231	14	12	0	0	0	0.06666666666666667	15	1	15	0.0	0.14285714285714285	0.6771076844404321	0.9391502974305633	0.4489593062012938	0.9276932516215618	0.5953562794232103	0.8291299598565173	0.7966992923594923	0.9079849206367276	0	0	0.0	-0.0001283655218482869	-0.0001283655218482869
2104	0.07242382223404725	0.035062122513326736	0.03163988418585469	0.7297846756401183	-1	0	0	0.1	1	1.0	13	1.0	1.0	14	13	0	0	0	0.06666666666666667	15	1	15	0.0	0	0.6771076844404321	0.9263844248943893	0.4489593062012938	0.9067942081014141	0.5953562794232103	0.8633016990064479	0.8066820848282411	0.9017517731240836	0	0	0.0	0.03163988418585469	0.03163988418585469
3599	0.0791122517734941	0.03611450483752415	0.032607262715473116	0.7285927429336461	-1	0	0	0.1	1	1.0	13	1.0	1.0	14	13	0	0	0	0.06666666666666667	15	1	15	0.0	0	0.6771076844404321	0.9263844248943893	0.4489593062012938	0.9055844875291696	0.5953562794232103	0.8633016990064479	0.8066820848282411	0.9013307194115964	0	0	0.0	0.032607262715473116	0.032607262715473116
4864	0.07116249300310863	0.032352068310482575	-0.016066076025328987	0.7222189298018793	-1	0	0	0.2	2	0.9230769230769231	12	1.0	0.9230769230769231	14	12	0	0	0	0.06666666666666667	15	1	15	0.0	0.14285714285714285	0.6771076844404321	0.9409433549936247	0.4489593062012938	0.9296346047560565	0.5953562794232103	0.8653688714689729	0.7966992923594923	0.917083493414493	0	0	0.0	-0.0016066076025328987	-0.0016066076025328987
4477	0.07451548320256957	0.03807956851206155	0.034699318344889075	0.731768769301846	-1	0	0	0.1	1	1.0	13	1.0	1.0	14	13	0	0	0	0.06666666666666667	15	1	15	0.0	0	0.6771076844404321	0.9263844248943893	0.4489593062012938	0.9055844875291696	0.5953562794232103	0.8633016990064479	0.8066820848282411	0.9013307194115964	0	0	0.0	0.034699318344889075	0.034699318344889075
3539	0.07656579650762528	0.037732432088004475	0.0348578559690488	0.7320530966293627	-1	0	0	0.1	1	1.0	13	1.0	1.0	14	13	0	0	0	0.06666666666666667	15	1	15	0.0	0	0.6771076844404321	0.9263844248943893	0.4489593062012938	0.9055844875291696	0.5953562794232103	0.8633016990064479	0.8066820848282411	0.9013307194115964	0	0	0.0	0.0348578559690488	0.0348578559690488
4667	0.07687929280241824	0.03715610762085072	0.03341262104398965	0.7287150432677743	-1	0	0	0.1	1	1.0	13	1.0	1.0	14	13	0	0	0	0.06666666666666667	15	1	15	0.0	0	0.6771076844404321	0.9263844248943893	0.4489593062012938	0.9055844875291696	0.5953562794232103	0.8849279581025989	0.8191369242599281	0.9070176235780981	0	0	0.0	0.03341262104398965	0.03341262104398965
3728	0.08599642895460648	0.007978927650861112	-0.001743914181225104	0.7480199861931061	-1	0	0	0.1	1	1.0	13	1.0	1.0	14	13	0	0	0	0.06666666666666667	15	1	15	0.0	0	0.5078499538823358	0.9278430857774645	0.3361139098355713	0.8571239917425023	0.5191008220311926	0.8680522592237431	0.8254830554407692	0.8885970737423519	0	0	0.0	-0.0001743914181225104	-0.0001743914181225104
808	0.04747598020783925	0.004717934447488681	0.004349571931979884	0.6657757033752597	-1	0	0	0.3	3	0.6923076923076923	9	0.5769230769230769	0.6153846153846154	11	8	3	3	0	0.15384615384615385	2	13	15	0.42857142857142855	0	0.705907364638098	0.8752074018895919	0.7309928606859157	0.8241116633411882	0.7816446819896361	0.8997671049684757	0.8170107437112728	0.8693966564964187	0.09090909090909091	0.2727272727272727	0.0	0.004349571931979884	0.004349571931979884
3659	0.07704267345257718	0.03708637859570182	0.03375674290268015	0.726597568120068	-1	0	0	0.1	1	1.0	13	1.0	1.0	14	13	0	0	0	0.06666666666666667	15	1	15	0.0	0	0.6771076844404321	0.9263844248943893	0.4489593062012938	0.9080562836063402	0.5953562794232103	0.8633016990064479	0.8066820848282411	0.9021945701271745	0	0	0.0	0.03375674290268015	0.03375674290268015
4816	0.0783470215505339	0.03721960725257049	0.03332709012446104	0.7289569569105103	-1	0	0	0.1	1	1.0	13	1.0	1.0	14	13	0	0	0	0.06666666666666667	15	1	15	0.0	0	0.6771076844404321	0.9263844248943893	0.4489593062012938	0.9055844875291696	0.5953562794232103	0.8633016990064479	0.8066820848282411	0.9013307194115964	0	0	0.0	0.03332709012446104	0.03332709012446104
2795	0.07370862369097067	0.03507219006027223	0.03230075853821751	0.7306183395516523	-1	0	0	0.1	1	1.0	13	1.0	1.0	14	13	0	0	0	0.06666666666666667	15	1	15	0.0	0	0.6771076844404321	0.9263844248943893	0.4489593062012938	0.9067942081014141	0.5953562794232103	0.8633016990064479	0.8066820848282411	0.9017517731240836	0	0	0.0	0.03230075853821751	0.03230075853821751
4916	0.07814493221650559	0.02930118213437621	-0.0037239820928723624	0.7180266347447706	-1	0	0	0.1	1	1.0	13	1.0	1.0	14	13	0	0	0	0.06666666666666667	15	1	15	0.0	0	0.6771076844404321	0.9391502974305633	0.4489593062012938	0.9276932516215618	0.5953562794232103	0.8291299598565173	0.7966992923594923	0.9079849206367276	0	0	0.0	-0.0003723982092872362	-0.0003723982092872362
768	0.0604604947789629	0.009673296360548221	0.008966704266471844	0.6422318050351562	-1	0	0	0.1	1	1.0	13	1.0	0.8461538461538461	12	11	2	3	0	0.06666666666666667	1	15	15	0.42857142857142855	0	0.6529648716908877	0.9106900657186283	0.6506513464839265	0.8903109854132021	0.6951338990123496	0.864162131887534	0.798692681041522	0.8898068771485419	0.4166666666666667	0.08333333333333333	0.0	0.008966704266471844	0.008966704266471844
2178	0.057185751829304375	0.03494687918836471	0.02182231017465749	0.7350844399540203	-1	0	0	0.1111111111111111	1	1.0	11	1.0	1.0	12	11	0	0	0	0.07692307692307693	13	1	13	0.0	0	0.7020318480459261	0.8315943894143455	0.5906601662618602	0.9159588444103258	0.637545464700005	0.840317089237648	0.7173562329363258	0.8678492248102165	0	0	0.0	0.02182231017465749	0.02182231017465749
446	0.03975687539562294	0.004278240026844066	-0.004201000857641504	0.5744659725070672	-1	0	0	0.3	3	0.6923076923076923	9	0.3409090909090909	0.5384615384615384	10	7	4	3	0	0.36363636363636365	11	4	15	0.3333333333333333	0	0.7884064180402042	0.8947420042368854	0.49950762837409196	0.936754495344628	0.6558653955571414	0.8751554161894144	0.8839703725603844	0.9055908839649872	0.2	0.4	0.0	-0.00042010008576415036	-0.00042010008576415036
4320	0.0766950309572644	0.03603502085204925	0.03255716941415535	0.7289570159271767	-1	0	0	0.1	1	1.0	13	1.0	1.0	14	13	0	0	0	0.06666666666666667	15	1	15	0.0	0	0.6771076844404321	0.9263844248943893	0.4489593062012938	0.9055844875291696	0.5953562794232103	0.8633016990064479	0.8066820848282411	0.9013307194115964	0	0	0.0	0.03255716941415535	0.03255716941415535
175	0.028706007145283985	0.0026989972178040624	0.0010622004188365953	0.9611080426683454	-1	0	0	0.4	4	0.6153846153846154	8	0.234375	0.46153846153846156	8	6	6	1	0	1.0	8	8	15	0.07142857142857142	0.14285714285714285	0.7531844595189277	0.9295840052865396	0.7466711174805398	0.9046862739868256	0.21154465811682283	0.9798627229329157	0.8915298542104821	0.9481024171320389	1.0	0.5	0.0	0.0010622004188365953	0.0010622004188365953
1014	0.07690180539729037	0.029610717198025112	0.029219953664500167	0.7070820006466239	-1	0	0	0.1	1	1.0	13	1.0	1.0	14	13	0	0	0	0.06666666666666667	15	1	15	0.0	0	0.6771076844404321	0.9273496480083434	0.4489593062012938	0.9095599585102062	0.5953562794232103	0.8497601147785169	0.8066820848282411	0.8998797366997847	0	0	0.0	0.029219953664500167	0.029219953664500167
1598	0.06465185817086014	0.02896627968213689	-0.025867358638643943	0.7479388132477139	-1	0	0	0.2	2	0.9230769230769231	12	1.0	0.9230769230769231	14	12	0	0	0	0.06666666666666667	15	1	15	0.0	0.14285714285714285	0.6771076844404321	0.9398449604929335	0.4489593062012938	0.9286957664634361	0.5953562794232103	0.8120648609185289	0.7966992923594923	0.9054839171093455	0	0	0.0	-0.0025867358638643942	-0.0025867358638643942
1068	0.07724925349135202	0.02790544331325014	0.02736762312841224	0.7144763421572569	-1	0	0	0.1	1	1.0	13	1.0	1.0	14	13	0	0	0	0.06666666666666667	15	1	15	0.0	0	0.6771076844404321	0.9273496480083434	0.4489593062012938	0.9095599585102062	0.6092078264846068	0.8537586704908307	0.8066820848282411	0.9008268312200411	0	0	0.0	0.02736762312841224	0.02736762312841224
3687	0.07629991974256108	0.03499441501382321	0.03059314208587492	0.7285173971751595	-1	0	0	0.1	1	1.0	13	1.0	1.0	14	13	0	0	0	0.06666666666666667	15	1	15	0.0	0	0.6771076844404321	0.9263844248943893	0.4489593062012938	0.9055844875291696	0.5953562794232103	0.8633016990064479	0.8066820848282411	0.9013307194115964	0	0	0.0	0.03059314208587492	0.03059314208587492
2635	0.07303756488890009	0.03565540982304172	0.03263220622205787	0.7299839455545709	-1	0	0	0.1	1	1.0	13	1.0	1.0	14	13	0	0	0	0.06666666666666667	15	1	15	0.0	0	0.6771076844404321	0.9263844248943893	0.4489593062012938	0.9067942081014141	0.5953562794232103	0.8633016990064479	0.8066820848282411	0.9017517731240836	0	0	0.0	0.03263220622205787	0.03263220622205787
2349	0.0744336197922048	0.024464175875575176	0.00920389237842613	0.7168629070971946	-1	0	0	0.1111111111111111	1	1.0	11	1.0	1.0	12	11	0	0	0	0.07692307692307693	13	1	13	0.0	0	0.7020318480459261	0.9187244114414752	0.6025593811980505	0.9355241312569659	0.6271454215140851	0.8362905412360271	0.7620919830308664	0.9040981866239705	0	0	0.0	0.00920389237842613	0.00920389237842613
2159	0.0732008222101082	0.03601083217891901	0.032971927099590424	0.7302474778639745	-1	0	0	0.1	1	1.0	13	1.0	1.0	14	13	0	0	0	0.06666666666666667	15	1	15	0.0	0	0.6771076844404321	0.9263844248943893	0.4489593062012938	0.9067942081014141	0.5953562794232103	0.8633016990064479	0.8066820848282411	0.9017517731240836	0	0	0.0	0.032971927099590424	0.032971927099590424
1370	0.07834946272280324	0.030236602009567556	0.028684620447228297	0.7350128483911431	-1	0	0	0.1	1	1.0	13	1.0	1.0	14	13	0	0	0	0.06666666666666667	15	1	15	0.0	0	0.6771076844404321	0.919173691754142	0.4489593062012938	0.9264061792524658	0.6164508720616076	0.8509644878513248	0.7966992923594923	0.9033810915049727	0	0	0.0	0.028684620447228297	0.028684620447228297
858	0.07591143665682479	0.028802682180750248	0.02879763500702902	0.706665687316024	-1	0	0	0.1	1	1.0	13	1.0	1.0	14	13	0	0	0	0.06666666666666667	15	1	15	0.0	0	0.6771076844404321	0.9273496480083434	0.4489593062012938	0.9095599585102062	0.5953562794232103	0.8497601147785169	0.8066820848282411	0.8998797366997847	0	0	0.0	0.02879763500702902	0.02879763500702902
4854	0.07688372148291639	0.037229879318151596	0.03324271395369277	0.7310455725420631	-1	0	0	0.1	1	1.0	13	1.0	1.0	14	13	0	0	0	0.06666666666666667	15	1	15	0.0	0	0.6771076844404321	0.9263844248943893	0.4489593062012938	0.9080562836063402	0.5953562794232103	0.8633016990064479	0.8066820848282411	0.9021945701271745	0	0	0.0	0.03324271395369277	0.03324271395369277
4073	0.0773250024710998	0.03470170996700889	0.030564128404106907	0.7299023506154846	-1	0	0	0.1	1	1.0	13	1.0	1.0	14	13	0	0	0	0.06666666666666667	15	1	15	0.0	0	0.6771076844404321	0.9263844248943893	0.4489593062012938	0.9055844875291696	0.5953562794232103	0.8849279581025989	0.8191369242599281	0.9070176235780981	0	0	0.0	0.030564128404106907	0.030564128404106907
1972	0.07645887517404659	0.028530805773196107	0.027666928194202398	0.725134629180915	-1	0	0	0.1	1	1.0	13	1.0	1.0	14	13	0	0	0	0.06666666666666667	15	1	15	0.0	0	0.6771076844404321	0.9273496480083434	0.4489593062012938	0.9095599585102062	0.5953562794232103	0.8497601147785169	0.8066820848282411	0.8998797366997847	0	0	0.0	0.027666928194202398	0.027666928194202398
3583	0.07307461624715278	0.03597881098729548	0.032813688912793716	0.7306044599904327	-1	0	0	0.1	1	1.0	13	1.0	1.0	14	13	0	0	0	0.06666666666666667	15	1	15	0.0	0	0.6771076844404321	0.9263844248943893	0.4489593062012938	0.9067942081014141	0.5953562794232103	0.8633016990064479	0.8066820848282411	0.9017517731240836	0	0	0.0	0.032813688912793716	0.032813688912793716
1323	0.07749334783920442	0.027213396155972812	0.025353039717281426	0.727349477006149	-1	0	0	0.1	1	1.0	13	1.0	1.0	14	13	0	0	0	0.06666666666666667	15	1	15	0.0	0	0.6771076844404321	0.919173691754142	0.4489593062012938	0.9264061792524658	0.6092078264846068	0.8513517590995461	0.7966992923594923	0.9034699938954778	0	0	0.0	0.025353039717281426	0.025353039717281426
3962	0.07582921707196545	0.037919628512438935	0.0344760623300258	0.7292233633108913	-1	0	0	0.1	1	1.0	13	1.0	1.0	14	13	0	0	0	0.06666666666666667	15	1	15	0.0	0	0.6771076844404321	0.9263844248943893	0.4489593062012938	0.9055844875291696	0.5953562794232103	0.8633016990064479	0.8066820848282411	0.9013307194115964	0	0	0.0	0.0344760623300258	0.0344760623300258
3472	0.0755619415088097	0.036712624216673484	0.033027388403678366	0.7306479403069195	-1	0	0	0.1	1	1.0	13	1.0	1.0	14	13	0	0	0	0.06666666666666667	15	1	15	0.0	0	0.6771076844404321	0.9263844248943893	0.4489593062012938	0.9055844875291696	0.5953562794232103	0.8633016990064479	0.8066820848282411	0.9013307194115964	0	0	0.0	0.033027388403678366	0.033027388403678366
1387	0.07808630412238683	0.027060868994403766	0.025197215904465272	0.727735112562066	-1	0	0	0.1	1	1.0	13	1.0	1.0	14	13	0	0	0	0.06666666666666667	15	1	15	0.0	0	0.6771076844404321	0.919173691754142	0.4489593062012938	0.9264061792524658	0.6092078264846068	0.8513517590995461	0.7966992923594923	0.9034699938954778	0	0	0.0	0.025197215904465272	0.025197215904465272
1997	0.07398995594262611	0.03594801981887148	0.03306248073655903	0.7296193107652579	-1	0	0	0.1	1	1.0	13	1.0	1.0	14	13	0	0	0	0.06666666666666667	15	1	15	0.0	0	0.6771076844404321	0.9263844248943893	0.4489593062012938	0.9067942081014141	0.5953562794232103	0.8633016990064479	0.8066820848282411	0.9017517731240836	0	0	0.0	0.03306248073655903	0.03306248073655903
4800	0.07663870344200986	0.03782840304563339	0.03501792152308514	0.732546682209499	-1	0	0	0.1	1	1.0	13	1.0	1.0	14	13	0	0	0	0.06666666666666667	15	1	15	0.0	0	0.6771076844404321	0.9263844248943893	0.4489593062012938	0.9055844875291696	0.5953562794232103	0.8633016990064479	0.8066820848282411	0.9013307194115964	0	0	0.0	0.03501792152308514	0.03501792152308514
198	0.04463100987414866	0.0075759272474415955	0.006623344380562362	0.7797735596688411	-1	0	0	0.375	3	0.8	8	0.5454545454545454	0.8	11	8	0	1	0	0.18181818181818182	11	2	12	1.0	0.2	0.5770636504959294	0.9301531076628472	0.5164870427123391	0.943201512367913	0.4316833522337237	0.9676869928348599	0.9176329293608002	0.949441887066694	1.0	0.18181818181818182	0.0	0.006623344380562362	0.006623344380562362
2319	0.09750546785432343	0.0028092685714627185	0.0028083348998953544	0.7183762164600076	-1	0	0	0.1	1	1.0	13	1.0	1.0	14	13	0	0	0	0.06666666666666667	15	1	15	0.0	0	0.6771076844404321	0.9270614303622624	0.43706009126510353	0.9218551555785373	0.5710800977885979	0.8777802848310114	0.8089733611120203	0.9111102773797378	0	0	0.0	0.0028083348998953544	0.0028083348998953544
1331	0.06553458606551259	0.025768799841184707	0.02499923540473693	0.7001499950541843	-1	0	0	0.1	1	1.0	13	1.0	1.0	14	13	0	0	0	0.06666666666666667	15	1	15	0.0	0	0.6771076844404321	0.919173691754142	0.4489593062012938	0.926937778832903	0.6092078264846068	0.8513517590995463	0.7966992923594923	0.9036971833971216	0	0	0.0	0.02499923540473693	0.02499923540473693
3954	0.07776079626026085	0.03676660236861901	0.03321125947981826	0.7265579209663242	-1	0	0	0.1	1	1.0	13	1.0	1.0	14	13	0	0	0	0.06666666666666667	15	1	15	0.0	0	0.6771076844404321	0.9263844248943893	0.4489593062012938	0.9055844875291696	0.5953562794232103	0.8633016990064479	0.8066820848282411	0.9013307194115964	0	0	0.0	0.03321125947981826	0.03321125947981826
449	0.016174964013009715	0.0023079947523680154	0.0023079696573216632	0.9465838455001941	-1	0	0	0.5	5	0.46153846153846156	6	0.45454545454545453	0.46153846153846156	8	6	6	0	0	0.2727272727272727	3	11	15	0.0	0	0.49884681169471234	0.8561152175532681	0.36114107474171114	0.8984102546882113	0.8915763007525687	0.7914527209929806	0.919141879852468	0.85390883173454	0	0	0.0	0.0023079696573216632	0.0023079696573216632
2492	0.07385764874609194	0.035636208280595535	0.03211993559124347	0.730176334295719	-1	0	0	0.1	1	1.0	13	1.0	1.0	14	13	0	0	0	0.06666666666666667	15	1	15	0.0	0	0.6771076844404321	0.9263844248943893	0.4489593062012938	0.9067942081014141	0.5953562794232103	0.8633016990064479	0.8066820848282411	0.9017517731240836	0	0	0.0	0.03211993559124347	0.03211993559124347
819	0.04347036338574145	0.0126587084235813	0.012347764208059414	0.7138068046956672	-1	0	0	0.3	3	0.8461538461538461	11	0.38461538461538464	0.8461538461538461	14	11	0	1	0	0.23076923076923078	3	13	15	1.0	1.0	0.6577933470405153	0.746510658493875	0.3230797746053654	0.9007702154001256	0.9928970112843979	0.8931164546801774	0.939032981930461	0.8585087584718896	1.0	0.07142857142857142	0.0	0.012347764208059414	0.012347764208059414
26	0.03523909393184443	0.0030768296202106776	-0.002690611183798904	0.9606483729237376	-1	0	0	0.4	4	0.6153846153846154	8	0.4166666666666667	0.38461538461538464	6	5	8	3	0	1.0	6	6	15	0.15789473684210525	0.6153846153846154	0.4441425288944349	0.8529791277665408	0.548475286651357	0.8802006545860802	0.37935742563409836	0.7984521677015204	0.8209877689904735	0.846799120976774	0.6666666666666666	0.3333333333333333	0.0	-0.0002690611183798904	-0.0002690611183798904
24	0.0009343154827028957	0.00040834687858902556	0.00040834651733260896	0.9884997098304249	-1	0	0	0.75	3	0.3333333333333333	1	0.625	0.3333333333333333	2	1	2	1	0	0.5	2	4	5	0.14285714285714285	0.6666666666666666	0.6890330548266242	0.8438394052630726	0.6606069276183371	0.9675143160661831	0.6816165248466769	0.9131262255535275	0.9286939700987705	0.9225714064114183	1.0	1.0	0.0	0.00040834651733260896	0.00040834651733260896
2539	0.07163226490048137	0.0358684311200353	0.032991639074808884	0.7307093190233975	-1	0	0	0.1	1	1.0	13	1.0	1.0	14	13	0	0	0	0.06666666666666667	15	1	15	0.0	0	0.6771076844404321	0.9263844248943893	0.4489593062012938	0.9067942081014141	0.5953562794232103	0.8633016990064479	0.8066820848282411	0.9017517731240836	0	0	0.0	0.032991639074808884	0.032991639074808884
1575	0.06813492290179493	0.020924811191506056	-0.010659367976044764	0.6986655994605587	-1	0	0	0.2	2	0.9230769230769231	12	1.0	0.9230769230769231	14	12	0	0	0	0.06666666666666667	15	1	15	0.0	0.14285714285714285	0.6771076844404321	0.9320186900171178	0.5109646478143637	0.9347382425080262	0.5975320572495779	0.8293832921433058	0.7966992923594923	0.907801431990275	0	0	0.0	-0.0010659367976044764	-0.0010659367976044764
3041	0.07316145291253381	0.03125414806319958	0.027938287321228928	0.7299625497097062	-1	0	0	0.1	1	1.0	13	1.0	1.0	14	13	0	0	0	0.06666666666666667	15	1	15	0.0	0	0.6771076844404321	0.9263844248943893	0.4489593062012938	0.9067942081014141	0.5953562794232103	0.8633016990064479	0.8066820848282411	0.9017517731240836	0	0	0.0	0.027938287321228928	0.027938287321228928
3978	0.07637710900733298	0.03383750901287082	0.029960006397159518	0.7280943865163997	-1	0	0	0.1	1	1.0	13	1.0	1.0	14	13	0	0	0	0.06666666666666667	15	1	15	0.0	0	0.6771076844404321	0.9263844248943893	0.4489593062012938	0.9055844875291696	0.5953562794232103	0.8633016990064479	0.8066820848282411	0.9013307194115964	0	0	0.0	0.029960006397159518	0.029960006397159518
531	0.025336820257476907	0.00042301169873049533	0.00025423200550108707	0.5949634324434842	-1	0	0	0.4	4	0.5384615384615384	7	0.625	0.5384615384615384	11	7	3	3	0	0.16666666666666666	12	2	15	0.5	0	0.42461361879548204	0.9502505375716714	0.5620639324750236	0.9488745934505595	0.5202962769872226	0.9352805152354666	0.8771093791438248	0.9451721304944828	0.09090909090909091	0.09090909090909091	0.0	0.00025423200550108707	0.00025423200550108707
3319	0.07552101239848318	0.035497332707923816	0.03164074365302411	0.7317698899581773	-1	0	0	0.1	1	1.0	13	1.0	1.0	14	13	0	0	0	0.06666666666666667	15	1	15	0.0	0	0.6771076844404321	0.9263844248943893	0.4489593062012938	0.9067942081014141	0.5953562794232103	0.8633016990064479	0.8066820848282411	0.9017517731240836	0	0	0.0	0.03164074365302411	0.03164074365302411
2269	0.07250667670314763	0.035192006074636205	0.03215466001644241	0.7303782625824038	-1	0	0	0.1	1	1.0	13	1.0	1.0	14	13	0	0	0	0.06666666666666667	15	1	15	0.0	0	0.6771076844404321	0.9263844248943893	0.4489593062012938	0.9067942081014141	0.5953562794232103	0.8633016990064479	0.8066820848282411	0.9017517731240836	0	0	0.0	0.03215466001644241	0.03215466001644241
2512	0.07126298577050687	0.03523784055839607	0.03191673878691555	0.7314361622968393	-1	0	0	0.1	1	1.0	13	1.0	1.0	14	13	0	0	0	0.06666666666666667	15	1	15	0.0	0	0.6771076844404321	0.9263844248943893	0.4489593062012938	0.9067942081014141	0.6061437122086618	0.8629788260399491	0.8066820848282411	0.9016710265297928	0	0	0.0	0.03191673878691555	0.03191673878691555
203	0.07050287184570332	0.00990813650884637	0.00981713170245986	0.6957232228841204	-1	0	0	0.3	3	0.8461538461538461	11	0.5357142857142857	0.8461538461538461	13	11	1	1	0	0.14285714285714285	14	2	15	0.25	0.15384615384615385	0.5600563229486516	0.9359825403618298	0.8384332890964086	0.8753992435585523	0.6100892795614229	0.9121074507625718	0.9170976796957422	0.9108358011036116	1.0	0.6923076923076923	0.0	0.00981713170245986	0.00981713170245986
1746	0.07657155306599975	0.030256284439305035	0.029845355100219708	0.7234735916074405	-1	0	0	0.1	1	1.0	13	1.0	1.0	14	13	0	0	0	0.06666666666666667	15	1	15	0.0	0	0.6771076844404321	0.9273496480083434	0.4489593062012938	0.9095599585102062	0.5953562794232103	0.8497601147785169	0.8066820848282411	0.8998797366997847	0	0	0.0	0.029845355100219708	0.029845355100219708
2999	0.07192799683457198	0.03513630649645962	0.03229299520147387	0.7295047194691104	-1	0	0	0.1	1	1.0	13	1.0	1.0	14	13	0	0	0	0.06666666666666667	15	1	15	0.0	0	0.6771076844404321	0.9263844248943893	0.4489593062012938	0.9067942081014141	0.5953562794232103	0.8633016990064479	0.8066820848282411	0.9017517731240836	0	0	0.0	0.03229299520147387	0.03229299520147387
3386	0.07749335605254043	0.037290730711244675	0.03302220941158315	0.7283928767951068	-1	0	0	0.1	1	1.0	13	1.0	1.0	14	13	0	0	0	0.06666666666666667	15	1	15	0.0	0	0.6771076844404321	0.9263844248943893	0.4489593062012938	0.9055844875291696	0.5953562794232103	0.8632828794742572	0.818349963453727	0.9013259921232207	0	0	0.0	0.03302220941158315	0.03302220941158315
3815	0.06985821231195376	0.020830856135444508	0.007379007341078657	0.7348739877138448	-1	0	0	0.1	1	1.0	13	1.0	1.0	14	13	0	0	0	0.06666666666666667	15	1	15	0.0	0	0.5078499538823358	0.9300959276316726	0.3361139098355713	0.8769094372846385	0.5953562794232103	0.8466524223956399	0.8274446190171698	0.8896080191304194	0	0	0.0	0.007379007341078657	0.007379007341078657
4638	0.07666652805303847	0.03758130224837956	0.034784194197162444	0.7339487663837871	-1	0	0	0.1	1	1.0	13	1.0	1.0	14	13	0	0	0	0.06666666666666667	15	1	15	0.0	0	0.6771076844404321	0.9263844248943893	0.4489593062012938	0.9055844875291696	0.5953562794232103	0.8849279581025989	0.8191369242599281	0.9070176235780981	0	0	0.0	0.034784194197162444	0.034784194197162444
2203	0.07275849978542712	0.036612024342789456	0.03358822974195632	0.7301886182215093	-1	0	0	0.1	1	1.0	13	1.0	1.0	14	13	0	0	0	0.06666666666666667	15	1	15	0.0	0	0.6771076844404321	0.9263844248943893	0.4489593062012938	0.9067942081014141	0.5953562794232103	0.8633016990064479	0.8066820848282411	0.9017517731240836	0	0	0.0	0.03358822974195632	0.03358822974195632
1321	0.07649989794842388	0.02758969896268257	0.026820512973755133	0.7265922570386183	-1	0	0	0.1	1	1.0	13	1.0	1.0	14	13	0	0	0	0.06666666666666667	15	1	15	0.0	0	0.6771076844404321	0.9273496480083434	0.4489593062012938	0.9095599585102062	0.5953562794232103	0.8497601147785169	0.8066820848282411	0.8998797366997847	0	0	0.0	0.026820512973755133	0.026820512973755133
141	0.08854122119080149	0.002808812380720733	-0.0017192819673882464	0.7458854411945937	-1	0	0	0.1	1	1.0	13	1.0	1.0	13	13	1	0	0	0.06666666666666667	15	1	15	0.0	0	0.6135678994333447	0.9578651326439294	0.6073854361128276	0.8824356181867477	0.5215422116567556	0.8533597799000855	0.7719787813547746	0.9088971963960994	0	0	0.0	-0.00017192819673882462	-0.00017192819673882462
3608	0.07825766394655888	0.036699971476140444	0.033137018557368704	0.727896022583076	-1	0	0	0.1	1	1.0	13	1.0	1.0	14	13	0	0	0	0.06666666666666667	15	1	15	0.0	0	0.6771076844404321	0.9263844248943893	0.4489593062012938	0.9055844875291696	0.5953562794232103	0.8633016990064479	0.8066820848282411	0.9013307194115964	0	0	0.0	0.033137018557368704	0.033137018557368704
3448	0.07372307110128651	0.036639763282138055	0.03341217540520921	0.7311601438131297	-1	0	0	0.1	1	1.0	13	1.0	1.0	14	13	0	0	0	0.06666666666666667	15	1	15	0.0	0	0.6771076844404321	0.9263844248943893	0.4489593062012938	0.9067942081014141	0.5953562794232103	0.8633016990064479	0.8066820848282411	0.9017517731240836	0	0	0.0	0.03341217540520921	0.03341217540520921
3340	0.07352159286635253	0.032427290178200764	-0.013166745416000665	0.7113411933116218	-1	0	0	0.2	2	0.9230769230769231	12	1.0	0.9230769230769231	14	12	0	0	0	0.06666666666666667	15	1	15	0.0	0.14285714285714285	0.6771076844404321	0.9409433549936247	0.4489593062012938	0.9296346047560565	0.5953562794232103	0.8653688714689729	0.7966992923594923	0.917083493414493	0	0	0.0	-0.0013166745416000665	-0.0013166745416000665
1205	0.07659980933977607	0.029021900304435383	0.028451910000172685	0.7243442799031091	-1	0	0	0.1	1	1.0	13	1.0	1.0	14	13	0	0	0	0.06666666666666667	15	1	15	0.0	0	0.6771076844404321	0.9273496480083434	0.4489593062012938	0.9095599585102062	0.5953562794232103	0.8497601147785169	0.8066820848282411	0.8998797366997847	0	0	0.0	0.028451910000172685	0.028451910000172685
3330	0.07504129263609216	0.03762428485410122	0.03410006253863414	0.7329697236634278	-1	0	0	0.1	1	1.0	13	1.0	1.0	14	13	0	0	0	0.06666666666666667	15	1	15	0.0	0	0.6771076844404321	0.9263844248943893	0.4489593062012938	0.9055844875291696	0.5953562794232103	0.8633016990064479	0.8066820848282411	0.9013307194115964	0	0	0.0	0.03410006253863414	0.03410006253863414
1868	0.0770282460478243	0.03077068379695116	0.03003524396763245	0.7246967903575121	-1	0	0	0.1	1	1.0	13	1.0	1.0	14	13	0	0	0	0.06666666666666667	15	1	15	0.0	0	0.6771076844404321	0.9273496480083434	0.4489593062012938	0.9095599585102062	0.5953562794232103	0.8497601147785169	0.8066820848282411	0.8998797366997847	0	0	0.0	0.03003524396763245	0.03003524396763245
3582	0.07478787488824354	0.036929439983922646	0.03333272479768485	0.7309287217037593	-1	0	0	0.1	1	1.0	13	1.0	1.0	14	13	0	0	0	0.06666666666666667	15	1	15	0.0	0	0.6771076844404321	0.9263844248943893	0.4489593062012938	0.9055844875291696	0.5953562794232103	0.8633016990064479	0.8066820848282411	0.9013307194115964	0	0	0.0	0.03333272479768485	0.03333272479768485
1028	0.06925494603223381	0.0248539568883101	0.023075298046440474	0.7315481967131865	-1	0	0	0.1	1	1.0	13	1.0	1.0	14	13	0	0	0	0.06666666666666667	15	1	15	0.0	0	0.6771076844404321	0.9232758368450398	0.4489593062012938	0.9261722195874367	0.5710951151513696	0.8806876685485228	0.8100886167820586	0.9120290291735542	0	0	0.0	0.023075298046440474	0.023075298046440474
447	0.03344187841182081	0.010145695065048458	-0.009271549415348346	0.9435404457260231	-1	0	0	0.4	4	0.6153846153846154	8	0.5	0.46153846153846156	9	6	5	0	0	0.3	10	3	15	0.0	0.15384615384615385	0.738784376711927	0.8946349088610173	0.4505595623802736	0.9063069467534526	0.7158858299498776	0.753855356828378	0.8232562721407978	0.8632488122153764	0	0	0.0	-0.0009271549415348346	-0.0009271549415348346
3658	0.07472742927373137	0.037150942604612096	0.03335303735805615	0.7306721124631668	-1	0	0	0.1	1	1.0	13	1.0	1.0	14	13	0	0	0	0.06666666666666667	15	1	15	0.0	0	0.6771076844404321	0.9263844248943893	0.4489593062012938	0.9055844875291696	0.5650949895981883	0.8509348071308853	0.7966992923594923	0.898294801057131	0	0	0.0	0.03335303735805615	0.03335303735805615
4735	0.07656252141673217	0.03742551909846529	0.03324379682001995	0.7292118535600424	-1	0	0	0.1	1	1.0	13	1.0	1.0	14	13	0	0	0	0.06666666666666667	15	1	15	0.0	0	0.6771076844404321	0.9263844248943893	0.4489593062012938	0.9080562836063402	0.5953562794232103	0.8633016990064479	0.8066820848282411	0.9021945701271745	0	0	0.0	0.03324379682001995	0.03324379682001995
138	0.018893096514117365	0.0008787880434891675	0.0008348952103346357	0.9313617905760729	-1	0.5	2	0.6	6	0.4166666666666667	5	0.4	0.3333333333333333	7	4	6	2	0	0.7142857142857143	7	5	14	0.15384615384615385	0.5714285714285714	0.5941302603723695	0.8880873391900452	0.6067965065794529	0.8767917234542497	0.20805027862819664	0.5555887716671567	0.9035905196414062	0.8051827852384906	0.5714285714285714	0.7142857142857143	0.0	0.0008348952103346357	0.0008348952103346357
2243	0.07363101088218911	0.03246726877986317	0.028613180460943195	0.7322996771960282	-1	0	0	0.1	1	1.0	13	1.0	1.0	14	13	0	0	0	0.06666666666666667	15	1	15	0.0	0	0.6771076844404321	0.9263844248943893	0.4489593062012938	0.9067942081014141	0.5953562794232103	0.8633016990064479	0.8066820848282411	0.9017517731240836	0	0	0.0	0.028613180460943195	0.028613180460943195
4476	0.07618403113803825	0.037770646794239575	0.03432776420697442	0.731233262593618	-1	0	0	0.1	1	1.0	13	1.0	1.0	14	13	0	0	0	0.06666666666666667	15	1	15	0.0	0	0.6771076844404321	0.9263844248943893	0.4489593062012938	0.9055844875291696	0.5953562794232103	0.8633016990064479	0.8066820848282411	0.9013307194115964	0	0	0.0	0.03432776420697442	0.03432776420697442
626	0.07516562191213397	0.009380813607785763	0.006948747785574549	0.6636358695321716	-1	0	0	0.3	3	0.8461538461538461	11	0.5357142857142857	0.8461538461538461	13	11	1	1	0	0.14285714285714285	14	2	15	0.25	0.15384615384615385	0.5600563229486516	0.9359825403618298	0.8384332890964086	0.8753992435585523	0.6100892795614229	0.9121074507625718	0.9170976796957422	0.9108358011036116	1.0	0.6923076923076923	0.0	0.006948747785574549	0.006948747785574549
4802	0.07272011296321584	0.026395375455379573	-0.001394128861407093	0.7374423210449994	-1	0	0	0.2	2	0.9230769230769231	12	1.0	0.9230769230769231	14	12	0	0	0	0.06666666666666667	15	1	15	0.0	0.14285714285714285	0.6771076844404321	0.9391502974305633	0.4489593062012938	0.9276932516215618	0.5953562794232103	0.8291299598565173	0.7966992923594923	0.9079849206367276	0	0	0.0	-0.00013941288614070929	-0.00013941288614070929
3249	0.07601268872603396	0.03769419109572615	0.03445039629261185	0.732063450740533	-1	0	0	0.1	1	1.0	13	1.0	1.0	14	13	0	0	0	0.06666666666666667	15	1	15	0.0	0	0.6771076844404321	0.9263844248943893	0.4489593062012938	0.9055844875291696	0.5953562794232103	0.8633016990064479	0.8066820848282411	0.9013307194115964	0	0	0.0	0.03445039629261185	0.03445039629261185
3859	0.07788998859259931	0.03763654999656806	0.034305194643136645	0.732802449969892	-1	0	0	0.1	1	1.0	13	1.0	1.0	14	13	0	0	0	0.06666666666666667	15	1	15	0.0	0	0.6771076844404321	0.9263844248943893	0.4489593062012938	0.9055844875291696	0.5953562794232103	0.8633016990064479	0.8066820848282411	0.9013307194115964	0	0	0.0	0.034305194643136645	0.034305194643136645
414	0.06976484408401463	0.01567581821866355	0.009552655893787789	0.7267408673685394	-1	0	0	0.2	2	0.9230769230769231	12	1.0	0.8461538461538461	13	11	1	0	0	0.06666666666666667	15	1	15	0.0	0.14285714285714285	0.45206860233717927	0.9061715445804152	0.6740913720975884	0.9365515663216716	0.4864706941232047	0.8950534816929472	0.772262740485758	0.9143327045406318	0	0	0.0	0.009552655893787789	0.009552655893787789
277	0.028816414154808855	0.003131866650843512	0.0025311099408843003	0.9297900076115108	-1	0	0	0.3	3	0.7692307692307693	10	0.25	0.6923076923076923	11	9	3	0	0	0.6	10	6	15	0.0	0.14285714285714285	0.6305103432385977	0.9679403626223033	0.9072785162515856	0.786770008434325	0.626523215713058	0.9410831824329009	0.9446543464401108	0.923768077474677	0	0	0.0	0.0025311099408843003	0.0025311099408843003
2797	0.07750198130978549	0.03289457890271307	0.025410035467257258	0.7282132891905355	-1	0	0	0.1	1	1.0	13	1.0	1.0	14	13	0	0	0	0.06666666666666667	15	1	15	0.0	0	0.6771076844404321	0.9289355500285253	0.4489593062012938	0.926300258936953	0.6092078264846068	0.8532713892728269	0.8066820848282411	0.9078265677388093	0	0	0.0	0.025410035467257258	0.025410035467257258
2590	0.07196699630728995	0.0364564544112235	0.0327655057318545	0.7303258324564788	-1	0	0	0.1	1	1.0	13	1.0	1.0	14	13	0	0	0	0.06666666666666667	15	1	15	0.0	0	0.6771076844404321	0.9263844248943893	0.4489593062012938	0.9067942081014141	0.5953562794232103	0.8633016990064479	0.8066820848282411	0.9017517731240836	0	0	0.0	0.0327655057318545	0.0327655057318545
4505	0.07800080932360778	0.025585987602023765	0.02329769295164411	0.7279149334676701	-1	0	0	0.1	1	1.0	13	1.0	1.0	14	13	0	0	0	0.06666666666666667	15	1	15	0.0	0	0.6771076844404321	0.919173691754142	0.4489593062012938	0.9253540681414206	0.6092078264846068	0.8513517590995461	0.7966992923594923	0.9030233831381014	0	0	0.0	0.02329769295164411	0.02329769295164411
1480	0.07746870028800414	0.03001550338576611	0.029238547626985818	0.7183274836894106	-1	0	0	0.1	1	1.0	13	1.0	1.0	14	13	0	0	0	0.06666666666666667	15	1	15	0.0	0	0.6771076844404321	0.9273496480083434	0.4489593062012938	0.9095599585102062	0.5953562794232103	0.8497601147785169	0.8066820848282411	0.8998797366997847	0	0	0.0	0.029238547626985818	0.029238547626985818
4493	0.07500164359039796	0.03768999444546045	0.03419567648689074	0.7312429665222733	-1	0	0	0.1	1	1.0	13	1.0	1.0	14	13	0	0	0	0.06666666666666667	15	1	15	0.0	0	0.6771076844404321	0.9263844248943893	0.4489593062012938	0.9055844875291696	0.5953562794232103	0.8633016990064479	0.8066820848282411	0.9013307194115964	0	0	0.0	0.03419567648689074	0.03419567648689074
3155	0.07707746706400188	0.0349663601330292	0.030648957239918662	0.7304609421255994	-1	0	0	0.1	1	1.0	13	1.0	1.0	14	13	0	0	0	0.06666666666666667	15	1	15	0.0	0	0.6771076844404321	0.9263844248943893	0.4489593062012938	0.9055844875291696	0.5953562794232103	0.8633016990064479	0.8066820848282411	0.9013307194115964	0	0	0.0	0.030648957239918662	0.030648957239918662
2694	0.07194439185729538	0.03621762113209682	0.03257785641076495	0.730944492914876	-1	0	0	0.1	1	1.0	13	1.0	1.0	14	13	0	0	0	0.06666666666666667	15	1	15	0.0	0	0.6771076844404321	0.9263844248943893	0.4489593062012938	0.9067942081014141	0.5953562794232103	0.8633016990064479	0.8066820848282411	0.9017517731240836	0	0	0.0	0.03257785641076495	0.03257785641076495
4449	0.07739398444308457	0.034509701828684146	0.030455971431240136	0.7297008998013212	-1	0	0	0.1	1	1.0	13	1.0	1.0	14	13	0	0	0	0.06666666666666667	15	1	15	0.0	0	0.6771076844404321	0.9263844248943893	0.4489593062012938	0.9055844875291696	0.5953562794232103	0.8633016990064479	0.8066820848282411	0.9013307194115964	0	0	0.0	0.030455971431240136	0.030455971431240136
2851	0.07162618521734837	0.031519792570784085	0.02759053391894762	0.7307932986510517	-1	0	0	0.1	1	1.0	13	1.0	1.0	14	13	0	0	0	0.06666666666666667	15	1	15	0.0	0	0.6771076844404321	0.9263844248943893	0.4489593062012938	0.9067942081014141	0.5953562794232103	0.8633016990064479	0.8066820848282411	0.9017517731240836	0	0	0.0	0.02759053391894762	0.02759053391894762
1669	0.0779679646649228	0.03271280616685633	0.031195889406789485	0.7274217399248639	-1	0	0	0.1	1	1.0	13	1.0	1.0	14	13	0	0	0	0.06666666666666667	15	1	15	0.0	0	0.6771076844404321	0.9273496480083434	0.4489593062012938	0.9083277272696179	0.5953562794232103	0.8497601147785169	0.8066820848282411	0.8994317151385043	0	0	0.0	0.031195889406789485	0.031195889406789485
4699	0.07659563924580819	0.03609356438024385	0.03180658965651095	0.7285172999381186	-1	0	0	0.1	1	1.0	13	1.0	1.0	14	13	0	0	0	0.06666666666666667	15	1	15	0.0	0	0.6771076844404321	0.9263844248943893	0.4489593062012938	0.9069792417290762	0.5953562794232103	0.8849279581025989	0.822465762183381	0.9074782464854597	0	0	0.0	0.03180658965651095	0.03180658965651095
1998	0.07817786343276205	0.03174870770301337	0.03009375424683383	0.7273541440426761	-1	0	0	0.1	1	1.0	13	1.0	1.0	14	13	0	0	0	0.06666666666666667	15	1	15	0.0	0	0.6771076844404321	0.919173691754142	0.4489593062012938	0.9264061792524658	0.6303024191230041	0.8584801345498478	0.7966992923594923	0.9051281283038813	0	0	0.0	0.03009375424683383	0.03009375424683383
781	0.0777625418690123	0.03051667464345635	0.0299288039732269	0.7192973005739498	-1	0	0	0.1	1	1.0	13	1.0	1.0	14	13	0	0	0	0.06666666666666667	15	1	15	0.0	0	0.6771076844404321	0.9273496480083434	0.4489593062012938	0.9095599585102062	0.6092078264846068	0.8537586704908307	0.8066820848282411	0.9008268312200411	0	0	0.0	0.0299288039732269	0.0299288039732269
1245	0.07780089186544911	0.02690485284054566	0.026069523590720345	0.7276704517595568	-1	0	0	0.1	1	1.0	13	1.0	1.0	14	13	0	0	0	0.06666666666666667	15	1	15	0.0	0	0.6771076844404321	0.9273496480083434	0.4489593062012938	0.9083277272696179	0.5953562794232103	0.8603837141210143	0.8066820848282411	0.9019881314411189	0	0	0.0	0.026069523590720345	0.026069523590720345
767	0.06272683175703095	0.028268231680354385	0.020692392042965645	0.7553477437595573	-1	0	0	0.1	1	1.0	13	1.0	1.0	14	13	0	0	0	0.06666666666666667	15	1	15	0.0	0	0.6771076844404321	0.9321185234926281	0.4489593062012938	0.9459492607569518	0.6018701307375443	0.8642711640359373	0.7966992923594923	0.9201507235899301	0	0	0.0	0.020692392042965645	0.020692392042965645
798	0.07997317142997938	0.0020464206662619603	0.00203111035070939	0.7597617907944132	-1	0	0	0.1	1	1.0	13	1.0	1.0	14	13	0	0	0	0.06666666666666667	15	1	15	0.0	0	0.41184225607773045	0.9394468971533622	0.328796738784813	0.9476523055664263	0.6144910887748416	0.9397276633579889	0.8506375994604213	0.9423972043473057	0	0	0.0	0.00203111035070939	0.00203111035070939
448	0.028618504985571457	0.0030248333868418127	0.0030170043814228774	0.918448985339398	-1	0.25	1	0.4	4	0.6923076923076923	9	0.25	0.5384615384615384	9	7	5	3	0	0.6	6	10	15	0.25	0.4444444444444444	0.7530272288929443	0.8214436948207616	0.4918100972867811	0.9566413959104817	0.34822228154352314	0.8089572987452005	0.8929813448833618	0.8829958060539115	0.2222222222222222	0.2222222222222222	0.0	0.0030170043814228774	0.0030170043814228774
1353	0.07689140044313356	0.03128497708784076	0.03069817408333222	0.7231598967150132	-1	0	0	0.1	1	1.0	13	1.0	1.0	14	13	0	0	0	0.06666666666666667	15	1	15	0.0	0	0.6771076844404321	0.9273496480083434	0.4489593062012938	0.9095599585102062	0.5953562794232103	0.8497601147785169	0.8066820848282411	0.8998797366997847	0	0	0.0	0.03069817408333222	0.03069817408333222
1492	0.07643759313621358	0.02690811612875344	0.02526411588723239	0.7288239798683613	-1	0	0	0.1	1	1.0	13	1.0	1.0	14	13	0	0	0	0.06666666666666667	15	1	15	0.0	0	0.6771076844404321	0.919173691754142	0.4489593062012938	0.9264061792524658	0.6303024191230041	0.8584801345498478	0.7966992923594923	0.9051281283038813	0	0	0.0	0.02526411588723239	0.02526411588723239
274	0.005008278429872713	0.0005162683203254159	0.0002426332226604682	0.9940813193590242	-1	0	0	0.5	3	0.5	3	0.8	0.16666666666666666	3	1	4	6	0	0.4	5	2	8	0.6	0.3333333333333333	0.23995706588920748	0.9387663173818418	0.3867433847701197	0.6470201452019977	0.32366602807840794	0.7513076800782981	0.780455896331598	0.814644789720602	0.3333333333333333	0.6666666666666666	0.0	0.0002426332226604682	0.0002426332226604682
3663	0.07519530214745336	0.0339912031501987	0.029762659041267375	0.7293192311174543	-1	0	0	0.1	1	1.0	13	1.0	1.0	14	13	0	0	0	0.06666666666666667	15	1	15	0.0	0	0.6771076844404321	0.9263844248943893	0.4489593062012938	0.9055844875291696	0.5953562794232103	0.8633016990064479	0.8066820848282411	0.9013307194115964	0	0	0.0	0.029762659041267375	0.029762659041267375
1089	0.07674273367782242	0.02709886242314857	0.026464052576512832	0.7252832593317087	-1	0	0	0.1	1	1.0	13	1.0	1.0	14	13	0	0	0	0.06666666666666667	15	1	15	0.0	0	0.6771076844404321	0.9273496480083434	0.4489593062012938	0.9095599585102062	0.5953562794232103	0.8497601147785169	0.8066820848282411	0.8998797366997847	0	0	0.0	0.026464052576512832	0.026464052576512832
4143	0.07735372277237368	0.03678867995578136	0.03303723031608259	0.7290282609288481	-1	0	0	0.1	1	1.0	13	1.0	1.0	14	13	0	0	0	0.06666666666666667	15	1	15	0.0	0	0.6771076844404321	0.9263844248943893	0.4489593062012938	0.9055844875291696	0.5953562794232103	0.8633016990064479	0.8066820848282411	0.9013307194115964	0	0	0.0	0.03303723031608259	0.03303723031608259
2803	0.06653616681871623	0.028397627616981273	0.014215675052779646	0.7106617663554797	-1	0	0	0.1	1	1.0	13	1.0	1.0	14	13	0	0	0	0.06666666666666667	15	1	15	0.0	0	0.6771076844404321	0.9206725321804918	0.4489593062012938	0.9398447418110909	0.6271454215140851	0.8605688269722486	0.7966992923594923	0.9121448553683323	0	0	0.0	0.014215675052779646	0.014215675052779646
3046	0.07744163261936564	0.038183200876059274	0.032887728513071555	0.7257790689179339	-1	0	0	0.1	1	1.0	13	1.0	1.0	14	13	0	0	0	0.06666666666666667	15	1	15	0.0	0	0.6771076844404321	0.9263844248943893	0.4489593062012938	0.904305506051228	0.5953562794232103	0.8633016990064479	0.8066820848282411	0.9008890658600514	0	0	0.0	0.032887728513071555	0.032887728513071555
2926	0.07389078908349468	0.03611255740555415	0.03231046711392916	0.7306943782479209	-1	0	0	0.1	1	1.0	13	1.0	1.0	14	13	0	0	0	0.06666666666666667	15	1	15	0.0	0	0.6771076844404321	0.9263844248943893	0.4489593062012938	0.9067942081014141	0.5953562794232103	0.8633016990064479	0.8066820848282411	0.9017517731240836	0	0	0.0	0.03231046711392916	0.03231046711392916
238	0.0010266266394100638	0.00014732447961378022	0.00014619822223365362	0.9956491164448303	-1	0	0	0.5	2	0.6666666666666666	2	0.8333333333333334	0.3333333333333333	3	1	1	1	0	0.6666666666666666	2	3	5	0.25	0	0.22906537426076964	0.9472123554302418	0.5378909850887234	0.9332623351272432	0.23568891460245545	0.9744459413104916	0.9408748195179967	0.9550156021490143	1.0	0	0.0	0.00014619822223365362	0.00014619822223365362
836	0.042837302614518236	0.012114723869731137	0.011881968553925405	0.7136507813283579	-1	0	0	0.3	3	0.8461538461538461	11	0.38461538461538464	0.8461538461538461	14	11	0	1	0	0.23076923076923078	3	13	15	1.0	1.0	0.6577933470405153	0.746510658493875	0.3230797746053654	0.9007702154001256	0.9928970112843979	0.8906837382788161	0.939032981930461	0.8574839838588215	1.0	0.07142857142857142	0.0	0.011881968553925405	0.011881968553925405
4734	0.07648046940988565	0.03713370698118114	0.033722001766266135	0.7313625895924851	-1	0	0	0.1	1	1.0	13	1.0	1.0	14	13	0	0	0	0.06666666666666667	15	1	15	0.0	0	0.6771076844404321	0.9263844248943893	0.4489593062012938	0.9055844875291696	0.5953562794232103	0.8633016990064479	0.8066820848282411	0.9013307194115964	0	0	0.0	0.033722001766266135	0.033722001766266135
4082	0.07688014397789637	0.03453969571381618	0.03035051178824846	0.7295079739117419	-1	0	0	0.1	1	1.0	13	1.0	1.0	14	13	0	0	0	0.06666666666666667	15	1	15	0.0	0	0.6771076844404321	0.9263844248943893	0.4489593062012938	0.9055844875291696	0.5953562794232103	0.8633016990064479	0.8066820848282411	0.9013307194115964	0	0	0.0	0.03035051178824846	0.03035051178824846
95	1.7870262835803052e-05	3.129877038339453e-07	3.100561966539683e-07	0.9999970804539283	-1	0	0	0.6666666666666666	2	0.5	1	0.6666666666666666	0.5	3	1	0	0	0	0.6666666666666666	3	2	4	0.0	0	0.7358646913664751	0.8720350630418551	0.7528929035080705	0.8938126034833584	0.7123632771499202	0.5277866397602267	0.5908447330179455	0.8000928989385813	0	0	0.0	3.100561966539683e-07	3.100561966539683e-07
2549	0.06881342600161684	0.03170147094579283	0.027082578371097222	0.7299773260940903	-1	0	0	0.1	1	1.0	13	1.0	1.0	14	13	0	0	0	0.06666666666666667	15	1	15	0.0	0	0.6771076844404321	0.919173691754142	0.4489593062012938	0.9156350582517963	0.6092078264846068	0.8513517590995461	0.7966992923594923	0.8990724243251151	0	0	0.0	0.027082578371097222	0.027082578371097222
2905	0.08213841301907125	0.01200488079409712	0.011873892916512512	0.7248986761132202	-1	0	0	0.1	1	1.0	13	1.0	1.0	14	13	0	0	0	0.06666666666666667	15	1	15	0.0	0	0.5078499538823358	0.9278430857774645	0.3361139098355713	0.852811059154347	0.5191008220311926	0.8680522592237431	0.8254830554407692	0.8874440935218202	0	0	0.0	0.011873892916512512	0.011873892916512512
3375	0.07668652437263698	0.03791935932105728	0.03455662874007993	0.733535612194721	-1	0	0	0.1	1	1.0	13	1.0	1.0	14	13	0	0	0	0.06666666666666667	15	1	15	0.0	0	0.6771076844404321	0.9263844248943893	0.4489593062012938	0.9055844875291696	0.5953562794232103	0.8633016990064479	0.8066820848282411	0.9013307194115964	0	0	0.0	0.03455662874007993	0.03455662874007993
1722	0.05878511191860299	0.0037141275302092725	0.00017089277589358039	0.667073178096118	-1	0	0	0.1	1	1.0	13	1.0	1.0	14	13	0	0	0	0.06666666666666667	15	1	15	0.0	0	0.6456684320512673	0.929012442456058	0.39525419341857904	0.9475438799524841	0.5827019466839669	0.8906950707815494	0.810156598284538	0.9256095416419415	0	0	0.0	0.00017089277589358039	0.00017089277589358039
1763	0.07897601349893665	0.026686847808942076	0.026293037127603214	0.7254593057601	-1	0	0	0.1	1	1.0	13	1.0	1.0	14	13	0	0	0	0.06666666666666667	15	1	15	0.0	0	0.6771076844404321	0.9273496480083434	0.4489593062012938	0.9095599585102062	0.5953562794232103	0.8497601147785169	0.8066820848282411	0.8998797366997847	0	0	0.0	0.026293037127603214	0.026293037127603214
4444	0.0767530648853273	0.0365401736263895	0.033009946712829634	0.729391035364252	-1	0	0	0.1	1	1.0	13	1.0	1.0	14	13	0	0	0	0.06666666666666667	15	1	15	0.0	0	0.6771076844404321	0.9263844248943893	0.4489593062012938	0.9055844875291696	0.5953562794232103	0.8633016990064479	0.8066820848282411	0.9013307194115964	0	0	0.0	0.033009946712829634	0.033009946712829634
3736	0.07602162179000775	0.034999104271646965	0.031055564246654007	0.729053644067595	-1	0	0	0.1	1	1.0	13	1.0	1.0	14	13	0	0	0	0.06666666666666667	15	1	15	0.0	0	0.6771076844404321	0.9263844248943893	0.4489593062012938	0.9055844875291696	0.5953562794232103	0.8633016990064479	0.8066820848282411	0.9013307194115964	0	0	0.0	0.031055564246654007	0.031055564246654007
534	0.0847850348110439	0.008009854270926122	0.007167933190159416	0.6792222932232295	-1	0	0	0.1	1	1.0	13	1.0	1.0	14	13	0	0	0	0.06666666666666667	15	1	15	0.0	0	0.6752363418959838	0.9663677152301906	0.47895297070523446	0.8956119790840567	0.4384385928085841	0.8653773097705717	0.7966765876425786	0.921002506981447	0	0	0.0	0.007167933190159416	0.007167933190159416
1922	0.0788843247682785	0.01407081978444685	0.006388049933818262	0.6770156670587615	-1	0	0	0.1	1	1.0	13	1.0	1.0	14	13	0	0	0	0.06666666666666667	15	1	15	0.0	0	0.6771076844404321	0.9161424010178915	0.35414791429119863	0.9105333817110256	0.6363267207497397	0.8543212466774702	0.8568644239289243	0.8966032599371245	0	0	0.0	0.006388049933818262	0.006388049933818262
507	0.016876700764632855	0.004489296078140408	-0.0038737621915640903	0.966941916126782	-1	0.25	1	0.5	5	0.6153846153846154	8	0.26785714285714285	0.6153846153846154	13	8	1	0	0	0.875	8	7	15	0.0	0.8571428571428571	0.7040696140371573	0.9249498975285755	0.5103421815154445	0.934316290955765	0.4922884892697498	0.9242161113436062	0.9231722371715207	0.9279668322930404	0	0	0.0	-0.00038737621915640904	-0.00038737621915640904
3215	0.08254963762782346	0.021839031967755964	-0.01371578652013317	0.6720654597619294	-1	0	0	0.1	1	1.0	13	1.0	1.0	14	13	0	0	0	0.06666666666666667	15	1	15	0.0	0	0.5078499538823358	0.9325614283462969	0.3394025477561974	0.9197469687070364	0.5710800977885979	0.8681527126837579	0.8247985988616455	0.9102576646480025	0	0	0.0	-0.001371578652013317	-0.001371578652013317
1212	0.07905883473687365	0.02990652047097701	0.0294479785564188	0.7026808258039792	-1	0	0	0.1	1	1.0	13	1.0	1.0	14	13	0	0	0	0.06666666666666667	15	1	15	0.0	0	0.6771076844404321	0.9273496480083434	0.4489593062012938	0.9095599585102062	0.5953562794232103	0.8497601147785169	0.8066820848282411	0.8998797366997847	0	0	0.0	0.0294479785564188	0.0294479785564188
130	0.006083925040943956	0.0016983215928010316	-0.0016894037765161967	0.9984199794126091	-1	0	0	0.5	2	0.75	3	0.6	0.75	5	3	0	0	0	0.4	2	5	6	0.0	0	0.8541605661505278	0.9420431627567717	0.5433673426860061	0.8440261298869655	0.3194322931983785	0.9392946083353604	0.9390515065291003	0.9172316807879027	0	0	0.0	-0.00016894037765161968	-0.00016894037765161968
216	0.030846322629261503	0.0017822072630478997	-0.0004914805863439346	0.9894199980063284	-1	0	0	0.4	4	0.6153846153846154	8	0.3409090909090909	0.5384615384615384	9	7	5	0	0	0.36363636363636365	4	11	15	0.0	0.14285714285714285	0.8241090519845476	0.9222120016272407	0.45902650981769144	0.8999808400398486	0.6559330309131735	0.9062852362070339	0.8851526734696518	0.9099452004790786	0	0	0.0	-4.914805863439347e-05	-4.914805863439347e-05
785	0.07480239192633145	0.020696941554649483	0.01448375797622358	0.6738747046260887	-1	0	0	0.1	1	1.0	13	1.0	1.0	14	13	0	0	0	0.06666666666666667	15	1	15	0.0	0	0.6771076844404321	0.9161424010178915	0.35414791429119863	0.9105333817110256	0.6363267207497397	0.8543212466774702	0.8568644239289243	0.8966032599371245	0	0	0.0	0.01448375797622358	0.01448375797622358
2623	0.07411902501934384	0.033422673951989994	0.029732549895194537	0.72901592176149	-1	0	0	0.1	1	1.0	13	1.0	1.0	14	13	0	0	0	0.06666666666666667	15	1	15	0.0	0	0.6771076844404321	0.9263844248943893	0.4489593062012938	0.9067942081014141	0.5953562794232103	0.8633016990064479	0.8066820848282411	0.9017517731240836	0	0	0.0	0.029732549895194537	0.029732549895194537
4165	0.08575497955797903	0.032359606530896194	0.026401547996236834	0.7101525432612916	-1	0	0	0.1	1	1.0	13	1.0	1.0	14	13	0	0	0	0.06666666666666667	15	1	15	0.0	0	0.6771076844404321	0.9161424010178915	0.3483273816393969	0.9109511446582612	0.6363267207497397	0.8543212466774702	0.8568814796302785	0.8967619611040415	0	0	0.0	0.026401547996236834	0.026401547996236834
3641	0.07689917553274778	0.03456529514800536	0.03046375054733098	0.7296824015582726	-1	0	0	0.1	1	1.0	13	1.0	1.0	14	13	0	0	0	0.06666666666666667	15	1	15	0.0	0	0.6771076844404321	0.9263844248943893	0.4489593062012938	0.9055844875291696	0.5953562794232103	0.8633016990064479	0.8066820848282411	0.9013307194115964	0	0	0.0	0.03046375054733098	0.03046375054733098
2396	0.07285026856260343	0.03140120631155648	0.02794552342144034	0.731108195836048	-1	0	0	0.1	1	1.0	13	1.0	1.0	14	13	0	0	0	0.06666666666666667	15	1	15	0.0	0	0.6771076844404321	0.9263844248943893	0.4489593062012938	0.9067942081014141	0.5953562794232103	0.8633016990064479	0.8066820848282411	0.9017517731240836	0	0	0.0	0.02794552342144034	0.02794552342144034
3545	0.07621829806137594	0.03569171422627834	0.03158568032381832	0.7290265126586641	-1	0	0	0.1	1	1.0	13	1.0	1.0	14	13	0	0	0	0.06666666666666667	15	1	15	0.0	0	0.6771076844404321	0.9263844248943893	0.4489593062012938	0.9080562836063402	0.5953562794232103	0.8633016990064479	0.8066820848282411	0.9021945701271745	0	0	0.0	0.03158568032381832	0.03158568032381832
2843	0.07207850033003699	0.03696210691125471	0.03375428107727054	0.7297443980105346	-1	0	0	0.1	1	1.0	13	1.0	1.0	14	13	0	0	0	0.06666666666666667	15	1	15	0.0	0	0.6771076844404321	0.9263844248943893	0.4489593062012938	0.9067942081014141	0.5953562794232103	0.8633016990064479	0.8066820848282411	0.9017517731240836	0	0	0.0	0.03375428107727054	0.03375428107727054
721	0.04131968937114216	0.0025407430886062094	-0.0008308964711919339	0.9116881639347767	-1	0	0	0.2	2	0.9230769230769231	12	0.3125	0.7692307692307693	12	10	2	3	0	0.3333333333333333	4	12	15	0.5	0.14285714285714285	0.6798176931963293	0.9206144176337756	0.2596538135208205	0.9382079966396489	0.617493325990535	0.8827424234314408	0.8262667772613534	0.9165621285184016	0.08333333333333333	0.5	0.0	-8.308964711919339e-05	-8.308964711919339e-05
4571	0.07569486403622408	0.037961436557097064	0.03475404344026173	0.7328526189330626	-1	0	0	0.1	1	1.0	13	1.0	1.0	14	13	0	0	0	0.06666666666666667	15	1	15	0.0	0	0.6771076844404321	0.9263844248943893	0.4489593062012938	0.9055844875291696	0.5953562794232103	0.8633016990064479	0.8066820848282411	0.9013307194115964	0	0	0.0	0.03475404344026173	0.03475404344026173
2325	0.07142087780126924	0.03532947264715419	0.0324192067476811	0.7292846429172846	-1	0	0	0.1	1	1.0	13	1.0	1.0	14	13	0	0	0	0.06666666666666667	15	1	15	0.0	0	0.6771076844404321	0.9263844248943893	0.4489593062012938	0.9067942081014141	0.5953562794232103	0.8633016990064479	0.8066820848282411	0.9017517731240836	0	0	0.0	0.0324192067476811	0.0324192067476811
3364	0.07649809809632101	0.03718593952363455	0.03351308760950983	0.7301079686799687	-1	0	0	0.1	1	1.0	13	1.0	1.0	14	13	0	0	0	0.06666666666666667	15	1	15	0.0	0	0.6771076844404321	0.9263844248943893	0.4489593062012938	0.9055844875291696	0.6053124458925981	0.8633329568342949	0.8102966676583837	0.9013385718469243	0	0	0.0	0.03351308760950983	0.03351308760950983
1357	0.04796476206480106	0.02072036893483537	0.017694398769599096	0.7951938767540506	-1	0	0	0.14285714285714285	1	1.0	8	0.5555555555555556	0.875	8	7	1	2	0	0.2222222222222222	9	2	10	0.4	0	0.6883604150339716	0.9024541502623263	0.4479140849549298	0.9030924074072235	0.6271454215140851	0.8224986354944422	0.8355975388776465	0.8804547563012073	0.5625	0.125	0.0	0.017694398769599096	0.017694398769599096
2284	0.07195956660027154	0.034810221073214735	0.031864108218415954	0.7282556321734395	-1	0	0	0.1	1	1.0	13	1.0	1.0	14	13	0	0	0	0.06666666666666667	15	1	15	0.0	0	0.6771076844404321	0.9263844248943893	0.4489593062012938	0.9067942081014141	0.5953562794232103	0.8633016990064479	0.8066820848282411	0.9017517731240836	0	0	0.0	0.031864108218415954	0.031864108218415954
2634	0.06825298161237148	0.02488509138076351	-0.014413292934078866	0.6549362473036157	-1	0	0	0.3	3	0.8461538461538461	11	0.5357142857142857	0.8461538461538461	14	11	0	1	0	0.14285714285714285	14	2	15	1.0	0.15384615384615385	0.6771076844404321	0.9332345738671071	0.4489593062012938	0.9318618921870283	0.6092078264846068	0.8655750122576471	0.7966992923594923	0.9146542625890235	1.0	0.5714285714285714	0.0	-0.0014413292934078866	-0.0014413292934078866
3468	0.07795704029976877	0.03630462843889577	0.03184055407696924	0.728352153477307	-1	0	0	0.1	1	1.0	13	1.0	1.0	14	13	0	0	0	0.06666666666666667	15	1	15	0.0	0	0.6771076844404321	0.9263844248943893	0.4489593062012938	0.9080562836063402	0.5953562794232103	0.8633016990064479	0.8066820848282411	0.9021945701271745	0	0	0.0	0.03184055407696924	0.03184055407696924
4000	0.07563471533537525	0.03737891141800825	0.03391456778250835	0.7305264578218813	-1	0	0	0.1	1	1.0	13	1.0	1.0	14	13	0	0	0	0.06666666666666667	15	1	15	0.0	0	0.6771076844404321	0.9263844248943893	0.4489593062012938	0.9055844875291696	0.5953562794232103	0.8633016990064479	0.8066820848282411	0.9013307194115964	0	0	0.0	0.03391456778250835	0.03391456778250835
2861	0.07718531447251252	0.00993972961446985	-0.008212907896555228	0.6815449771274966	-1	0	0	0.2	2	0.8461538461538461	11	0.2727272727272727	0.8461538461538461	13	11	1	1	0	0.45454545454545453	5	11	15	0.25	0.2	0.6142291796621027	0.9090822151951534	0.890526090296777	0.9676829986778386	0.7158858299498776	0.9444630571301104	0.8038700226002944	0.9450658656531623	1.0	0.3076923076923077	0.0	-0.0008212907896555227	-0.0008212907896555227
3430	0.07772514512123682	0.033566094775383054	0.03349461678672179	0.7285067191503432	-1	0	0	0.1	1	1.0	13	1.0	1.0	14	13	0	0	0	0.06666666666666667	15	1	15	0.0	0	0.6771076844404321	0.9246890119255902	0.4489593062012938	0.8744083496973418	0.5142414582247137	0.8664786246153682	0.7966992923594923	0.8915017155850109	0	0	0.0	0.03349461678672179	0.03349461678672179
3999	0.09715488143415615	0.03049481208034596	0.0260223265241249	0.717654007945436	-1	0	0	0.1	1	1.0	13	1.0	1.0	14	13	0	0	0	0.06666666666666667	15	1	15	0.0	0	0.298912249991606	0.9245218271417476	0.3710924859607362	0.8933365548376477	0.5953562794232103	0.8361481588026243	0.832995858756207	0.8896188510927328	0	0	0.0	0.0260223265241249	0.0260223265241249
4379	0.0776156724012778	0.021085202210855074	0.019617478415782985	0.7322767075710803	-1	0	0	0.1	1	1.0	13	1.0	1.0	14	13	0	0	0	0.06666666666666667	15	1	15	0.0	0	0.6771076844404321	0.9256006698598319	0.3483273816393969	0.9029865303240835	0.6092078264846068	0.8674907328634949	0.8282554569288365	0.9011678583806576	0	0	0.0	0.019617478415782985	0.019617478415782985
961	0.030632620078245527	0.01172304123410462	0.011649716096342185	0.7469012396367076	-1	0	0	0.3	3	0.8461538461538461	11	0.38461538461538464	0.8461538461538461	14	11	0	1	0	0.23076923076923078	3	13	15	1.0	1.0	0.6577933470405153	0.746510658493875	0.3230797746053654	0.8902696557540455	0.9928970112843979	0.8906837382788161	0.939032981930461	0.8528473731104925	1.0	0.07142857142857142	0.0	0.011649716096342185	0.011649716096342185
4862	0.07597404721927903	0.03362202983040489	0.029585828093954783	0.7305476861279692	-1	0	0	0.1	1	1.0	13	1.0	1.0	14	13	0	0	0	0.06666666666666667	15	1	15	0.0	0	0.6771076844404321	0.9263844248943893	0.4489593062012938	0.9055844875291696	0.5953562794232103	0.8633016990064479	0.8066820848282411	0.9013307194115964	0	0	0.0	0.029585828093954783	0.029585828093954783
842	0.031310463096775015	0.002460254508379923	0.0012894050699611694	0.9408887727623231	-1	0	0	0.2	2	0.9230769230769231	12	0.5357142857142857	0.9230769230769231	14	12	0	0	0	0.14285714285714285	2	14	15	0.0	0	0.5539704055413778	0.9356856899363527	0.3841604735839094	0.8810621485928306	0.5103442283049	0.8281140478383722	0.8187970374600653	0.8893496013412588	0	0	0.0	0.0012894050699611694	0.0012894050699611694
2657	0.07320683747818398	0.03223065498323172	0.027904845767916017	0.7292361714454378	-1	0	0	0.1	1	1.0	13	1.0	1.0	14	13	0	0	0	0.06666666666666667	15	1	15	0.0	0	0.6771076844404321	0.9263844248943893	0.4489593062012938	0.9067942081014141	0.5572285507272015	0.869305926821653	0.8066820848282411	0.9032723420151261	0	0	0.0	0.027904845767916017	0.027904845767916017
2180	0.07112451332307324	0.03244062452761404	0.029313657586492695	0.7288630118549957	-1	0	0	0.1	1	1.0	13	1.0	1.0	14	13	0	0	0	0.06666666666666667	15	1	15	0.0	0	0.6771076844404321	0.9263844248943893	0.4489593062012938	0.9067942081014141	0.5953562794232103	0.8633016990064479	0.8066820848282411	0.9017517731240836	0	0	0.0	0.029313657586492695	0.029313657586492695
1095	0.07659543377631553	0.030083848536955206	0.029745498022541055	0.7038143473635294	-1	0	0	0.1	1	1.0	13	1.0	1.0	14	13	0	0	0	0.06666666666666667	15	1	15	0.0	0	0.6771076844404321	0.9273496480083434	0.4489593062012938	0.9095599585102062	0.5953562794232103	0.8497601147785169	0.8066820848282411	0.8998797366997847	0	0	0.0	0.029745498022541055	0.029745498022541055
1269	0.07748568839905452	0.028555126443526632	0.027859161400643182	0.7133732617238489	-1	0	0	0.1	1	1.0	13	1.0	1.0	14	13	0	0	0	0.06666666666666667	15	1	15	0.0	0	0.6771076844404321	0.9273496480083434	0.4489593062012938	0.9095599585102062	0.5953562794232103	0.8497601147785169	0.8066820848282411	0.8998797366997847	0	0	0.0	0.027859161400643182	0.027859161400643182
851	0.07593737996318034	0.027282352700916092	0.0266491193178945	0.7255958972690479	-1	0	0	0.1	1	1.0	13	1.0	1.0	14	13	0	0	0	0.06666666666666667	15	1	15	0.0	0	0.6771076844404321	0.9273496480083434	0.4489593062012938	0.9095599585102062	0.5953562794232103	0.8497601147785169	0.8066820848282411	0.8998797366997847	0	0	0.0	0.0266491193178945	0.0266491193178945
3591	0.07628210542336478	0.0361722473319019	0.03238782838513531	0.7296443985894676	-1	0	0	0.1	1	1.0	13	1.0	1.0	14	13	0	0	0	0.06666666666666667	15	1	15	0.0	0	0.6771076844404321	0.9263844248943893	0.4489593062012938	0.9055844875291696	0.5953562794232103	0.8633016990064479	0.8066820848282411	0.9013307194115964	0	0	0.0	0.03238782838513531	0.03238782838513531
1999	0.07235805234083638	0.032956534648070294	0.030028981778550845	0.7279317418814473	-1	0	0	0.1	1	1.0	13	1.0	1.0	14	13	0	0	0	0.06666666666666667	15	1	15	0.0	0	0.6771076844404321	0.9263844248943893	0.4489593062012938	0.9067942081014141	0.5953562794232103	0.8633016990064479	0.8066820848282411	0.9017517731240836	0	0	0.0	0.030028981778550845	0.030028981778550845
3821	0.07794269393733727	0.03575965494902192	0.032241798953162426	0.7277546110140689	-1	0	0	0.1	1	1.0	13	1.0	1.0	14	13	0	0	0	0.06666666666666667	15	1	15	0.0	0	0.6771076844404321	0.9263844248943893	0.4489593062012938	0.9055844875291696	0.5953562794232103	0.8633016990064479	0.8066820848282411	0.9013307194115964	0	0	0.0	0.032241798953162426	0.032241798953162426
1047	0.07029663633078112	0.023354179970112566	0.0011788988782727786	0.669237137136407	-1	0	0	0.1	1	1.0	13	1.0	1.0	14	13	0	0	0	0.06666666666666667	15	1	15	0.0	0	0.6895697662431791	0.9200314319770782	0.5048563947764099	0.9285287780603476	0.6092078264846068	0.8312154335525125	0.7989723952712209	0.9002898100222578	0	0	0.0	0.0011788988782727786	0.0011788988782727786
2653	0.07630296735218675	0.03962623378648946	0.031744084435720216	0.7299777702086849	-1	0	0	0.1	1	1.0	13	1.0	1.0	14	13	0	0	0	0.06666666666666667	15	1	15	0.0	0	0.5078499538823358	0.9300959276316726	0.3361139098355713	0.8800802858868964	0.5953562794232103	0.8466524223956399	0.8274446190171698	0.8905767484826166	0	0	0.0	0.031744084435720216	0.031744084435720216
4349	0.07671979075263957	0.035455849796575976	0.03202865950458952	0.7283160499053327	-1	0	0	0.1	1	1.0	13	1.0	1.0	14	13	0	0	0	0.06666666666666667	15	1	15	0.0	0	0.6771076844404321	0.9263844248943893	0.4489593062012938	0.9055844875291696	0.5953562794232103	0.8633016990064479	0.8066820848282411	0.9013307194115964	0	0	0.0	0.03202865950458952	0.03202865950458952
2295	0.07249455594589464	0.03180797968372795	0.028556424139460017	0.7299812701944981	-1	0	0	0.1	1	1.0	13	1.0	1.0	14	13	0	0	0	0.06666666666666667	15	1	15	0.0	0	0.6771076844404321	0.9263844248943893	0.4489593062012938	0.9067942081014141	0.5953562794232103	0.8633016990064479	0.8066820848282411	0.9017517731240836	0	0	0.0	0.028556424139460017	0.028556424139460017
2230	0.020253940980896862	2.0750421567017585e-05	-2.0202223218961853e-05	0.9278897336828886	-1	0	0	0.16666666666666666	1	1.0	7	1.0	1.0	8	7	0	0	0	0.1111111111111111	9	1	9	0.0	0	0.5078499538823358	0.9312069746301146	0.2265571513904749	0.7695034579794228	0.5710800977885979	0.88946480141201	0.8568814796302785	0.8771152605908338	0	0	0.0	-2.020222321896185e-06	-2.020222321896185e-06
3004	0.07241611741270378	0.035877972148588136	0.03220012430487333	0.730698641846439	-1	0	0	0.1	1	1.0	13	1.0	1.0	14	13	0	0	0	0.06666666666666667	15	1	15	0.0	0	0.6771076844404321	0.9263844248943893	0.4489593062012938	0.9067942081014141	0.5398937709964112	0.8502022549167694	0.7966992923594923	0.898552361854741	0	0	0.0	0.03220012430487333	0.03220012430487333
2542	0.07384603777045703	0.032698787393870346	0.02901581983563862	0.7319805205241058	-1	0	0	0.1	1	1.0	13	1.0	1.0	14	13	0	0	0	0.06666666666666667	15	1	15	0.0	0	0.6771076844404321	0.9263844248943893	0.4489593062012938	0.9067942081014141	0.5953562794232103	0.8633016990064479	0.8066820848282411	0.9017517731240836	0	0	0.0	0.02901581983563862	0.02901581983563862
3365	0.07611619460168313	0.03703462080093762	0.033459474008372445	0.7292247252843214	-1	0	0	0.1	1	1.0	13	1.0	1.0	14	13	0	0	0	0.06666666666666667	15	1	15	0.0	0	0.6771076844404321	0.9263844248943893	0.4489593062012938	0.9055844875291696	0.5953562794232103	0.8633016990064479	0.8066820848282411	0.9013307194115964	0	0	0.0	0.033459474008372445	0.033459474008372445
3226	0.07637773295201838	0.03686994606976177	0.03364720419346427	0.7294130677245465	-1	0	0	0.1	1	1.0	13	1.0	1.0	14	13	0	0	0	0.06666666666666667	15	1	15	0.0	0	0.6771076844404321	0.9263844248943893	0.4489593062012938	0.9055844875291696	0.5953562794232103	0.8633016990064479	0.8066820848282411	0.9013307194115964	0	0	0.0	0.03364720419346427	0.03364720419346427
3107	0.07128343594015575	0.03498921472122315	0.03178706573655022	0.7301289496813217	-1	0	0	0.1	1	1.0	13	1.0	1.0	14	13	0	0	0	0.06666666666666667	15	1	15	0.0	0	0.6771076844404321	0.9263844248943893	0.4489593062012938	0.9067942081014141	0.5953562794232103	0.8633016990064479	0.8066820848282411	0.9017517731240836	0	0	0.0	0.03178706573655022	0.03178706573655022
2499	0.0674434663412721	0.03311340433388317	0.014252175438115066	0.7369749687686433	-1	0	0	0.1	1	1.0	13	1.0	1.0	14	13	0	0	0	0.06666666666666667	15	1	15	0.0	0	0.6771076844404321	0.9253931611733045	0.44467194407759597	0.9009195960461436	0.5572285507272015	0.8733961986456599	0.8074337795798547	0.9019368220938474	0	0	0.0	0.014252175438115066	0.014252175438115066
2399	0.0742930611050609	0.03223929274845475	0.028077541801092384	0.7314634448862596	-1	0	0	0.1	1	1.0	13	1.0	1.0	14	13	0	0	0	0.06666666666666667	15	1	15	0.0	0	0.6771076844404321	0.9263844248943893	0.4489593062012938	0.9067942081014141	0.5953562794232103	0.8633016990064479	0.8066820848282411	0.9017517731240836	0	0	0.0	0.028077541801092384	0.028077541801092384
4037	0.08352426804180539	0.02225891111863259	0.021877611446668763	0.7529030690782432	-1	0	0	0.1	1	1.0	13	1.0	1.0	14	13	0	0	0	0.06666666666666667	15	1	15	0.0	0	0.6895697662431791	0.9577011523881156	0.4726894222825372	0.9258304522606461	0.654264315779218	0.8441122939177893	0.8458239453258913	0.9201525113945109	0	0	0.0	0.021877611446668763	0.021877611446668763
539	0.022328174433606764	0.00045323208268401423	-0.00041524810242234015	0.988633247577146	-1	0	0	0.3333333333333333	2	0.6666666666666666	4	0.4444444444444444	0.5	5	3	2	1	0	0.5	3	6	8	0.16666666666666666	1.0	0.35314730591683674	0.8567514265639088	0.5985350624681798	0.9667173971493913	0.873055403023985	0.936454339272945	0.9355339619247944	0.9318795826239743	1.0	0.4	0.0	-4.1524810242234015e-05	-4.1524810242234015e-05
3374	0.07642171742438196	0.0374559758377463	0.03379507944305263	0.7303900576936707	-1	0	0	0.1	1	1.0	13	1.0	1.0	14	13	0	0	0	0.06666666666666667	15	1	15	0.0	0	0.6771076844404321	0.9263844248943893	0.4489593062012938	0.9055844875291696	0.5953562794232103	0.8633016990064479	0.8066820848282411	0.9013307194115964	0	0	0.0	0.03379507944305263	0.03379507944305263
681	0.06513331808942123	0.010049347879312638	-0.006504783531547862	0.7251275711021248	-1	0	0	0.2	2	0.9230769230769231	12	0.5357142857142857	0.9230769230769231	14	12	0	2	0	0.14285714285714285	14	2	15	1.0	0	0.6577933470405153	0.8626775896852942	0.3230797746053654	0.8981216237273241	0.9928970112843979	0.9000797184487224	0.9005862060425586	0.8880307391521288	0.5714285714285714	0.07142857142857142	0.0	-0.0006504783531547862	-0.0006504783531547862
20	0.00296444801413338	3.5935854015559545e-05	-6.541604152988654e-06	0.994708188212872	-1	0	0	0.8	4	0.2	1	0.4375	0.2	5	1	1	1	0	1.0	4	4	7	0.5	0.4	0.3555583997083292	0.9207922527678924	0.3479252210408136	0.8213763731124376	0.6087786142704227	0.8980542970388081	0.8148963331173685	0.8861041776445254	1.0	0	0.0	-6.541604152988654e-07	-6.541604152988654e-07
1180	0.07616957654573317	0.03130355536526752	0.031133525471581044	0.7102579766371677	-1	0	0	0.1	1	1.0	13	1.0	1.0	14	13	0	0	0	0.06666666666666667	15	1	15	0.0	0	0.6771076844404321	0.9273496480083434	0.4489593062012938	0.9095599585102062	0.5953562794232103	0.8497601147785169	0.8066820848282411	0.8998797366997847	0	0	0.0	0.031133525471581044	0.031133525471581044
435	0.060911710490694125	0.001978956201230575	-0.001901554033492802	0.6723226398986497	-1	0	0	0.1	1	1.0	13	0.3125	0.9230769230769231	13	12	1	2	0	0.3333333333333333	12	4	15	0.4	0	0.6717374640863552	0.9490959829690041	0.23971145763935603	0.9216068905945474	0.47545483236457314	0.9024255004030495	0.8687020482676848	0.9267727153982284	0.5384615384615385	0.3076923076923077	0.0	-0.0001901554033492802	-0.0001901554033492802
1484	0.07398405485103264	0.02930583112588563	0.028903066746079727	0.7090899532804531	-1	0	0	0.1	1	1.0	13	1.0	1.0	14	13	0	0	0	0.06666666666666667	15	1	15	0.0	0	0.6771076844404321	0.9273496480083434	0.4489593062012938	0.9095599585102062	0.6092078264846068	0.8537586704908307	0.8066820848282411	0.9008268312200411	0	0	0.0	0.028903066746079727	0.028903066746079727
3224	0.07110919302777778	0.027920866531920007	0.025967066328928014	0.7267273184464101	-1	0	0	0.1	1	1.0	13	1.0	1.0	14	13	0	0	0	0.06666666666666667	15	1	15	0.0	0	0.6771076844404321	0.9182935666361068	0.4489593062012938	0.926800135997617	0.6061437122086618	0.8659976738975972	0.809723629735497	0.9067557965358332	0	0	0.0	0.025967066328928014	0.025967066328928014
3812	0.07651546290456666	0.03499584490384307	0.03125722078086278	0.7293763859010438	-1	0	0	0.1	1	1.0	13	1.0	1.0	14	13	0	0	0	0.06666666666666667	15	1	15	0.0	0	0.6771076844404321	0.9263844248943893	0.4489593062012938	0.9055844875291696	0.5953562794232103	0.8633016990064479	0.8066820848282411	0.9013307194115964	0	0	0.0	0.03125722078086278	0.03125722078086278
2513	0.0731982624938368	0.03625988046348427	0.03330693904220954	0.7310381029854056	-1	0	0	0.1	1	1.0	13	1.0	1.0	14	13	0	0	0	0.06666666666666667	15	1	15	0.0	0	0.6771076844404321	0.9263844248943893	0.4489593062012938	0.9067942081014141	0.5953562794232103	0.8633016990064479	0.8066820848282411	0.9017517731240836	0	0	0.0	0.03330693904220954	0.03330693904220954
1955	0.07244255209439514	0.03132809084289282	0.027553952274588574	0.7307227452167664	-1	0	0	0.1	1	1.0	13	1.0	1.0	14	13	0	0	0	0.06666666666666667	15	1	15	0.0	0	0.6771076844404321	0.9263844248943893	0.4489593062012938	0.9067942081014141	0.5953562794232103	0.8633016990064479	0.8066820848282411	0.9017517731240836	0	0	0.0	0.027553952274588574	0.027553952274588574
1942	0.07622676349368081	0.031145025096577936	0.030170581634359903	0.7321038361632447	-1	0	0	0.1	1	1.0	13	1.0	1.0	14	13	0	0	0	0.06666666666666667	15	1	15	0.0	0	0.6771076844404321	0.919173691754142	0.4489593062012938	0.9264061792524658	0.6092078264846068	0.8513517590995461	0.7966992923594923	0.9034699938954778	0	0	0.0	0.030170581634359903	0.030170581634359903
293	0.031526761454206874	0.007224664927403551	0.005431387936146825	0.9442370956909334	-1	0	0	0.4	4	0.6153846153846154	8	0.375	0.46153846153846156	9	6	5	1	0	0.4	10	4	15	0.09090909090909091	0.15384615384615385	0.7443522130787376	0.8885484815754217	0.4505595623802736	0.8583153656547216	0.46761054663030305	0.8594869543084943	0.8771078631225279	0.8694533721681331	1.0	0.2222222222222222	0.0	0.005431387936146825	0.005431387936146825
3291	0.07733297604924119	0.03749472057478483	0.034013746405949195	0.729707654076263	-1	0	0	0.1	1	1.0	13	1.0	1.0	14	13	0	0	0	0.06666666666666667	15	1	15	0.0	0	0.6771076844404321	0.9263844248943893	0.4489593062012938	0.9055844875291696	0.5953562794232103	0.8633016990064479	0.8066820848282411	0.9013307194115964	0	0	0.0	0.034013746405949195	0.034013746405949195
4555	0.06941844872806463	0.02105027073787257	0.007674208244030406	0.7341944845354429	-1	0	0	0.1	1	1.0	13	1.0	1.0	14	13	0	0	0	0.06666666666666667	15	1	15	0.0	0	0.5078499538823358	0.9300959276316726	0.3361139098355713	0.8769094372846385	0.5953562794232103	0.8466524223956399	0.8274446190171698	0.8896080191304194	0	0	0.0	0.007674208244030406	0.007674208244030406
2018	0.07395134454961062	0.03562317652315418	0.03240962233699372	0.7295639818801649	-1	0	0	0.1	1	1.0	13	1.0	1.0	14	13	0	0	0	0.06666666666666667	15	1	15	0.0	0	0.6771076844404321	0.9263844248943893	0.4489593062012938	0.9067942081014141	0.5953562794232103	0.8633016990064479	0.8066820848282411	0.9017517731240836	0	0	0.0	0.03240962233699372	0.03240962233699372
1358	0.07669597220014254	0.0265919298000744	0.025949022747711763	0.7237712583396184	-1	0	0	0.1	1	1.0	13	1.0	1.0	14	13	0	0	0	0.06666666666666667	15	1	15	0.0	0	0.6771076844404321	0.9273496480083434	0.4489593062012938	0.9095599585102062	0.5953562794232103	0.8497601147785169	0.8066820848282411	0.8998797366997847	0	0	0.0	0.025949022747711763	0.025949022747711763
4447	0.07771096758137258	0.03803288180122361	0.03511702938378572	0.7321618208740706	-1	0	0	0.1	1	1.0	13	1.0	1.0	14	13	0	0	0	0.06666666666666667	15	1	15	0.0	0	0.6771076844404321	0.9263844248943893	0.4489593062012938	0.9055844875291696	0.5953562794232103	0.8633016990064479	0.8066820848282411	0.9013307194115964	0	0	0.0	0.03511702938378572	0.03511702938378572
4040	0.07656509058393748	0.035008671251915244	0.028857824393369542	0.723537863626877	-1	0	0	0.1	1	1.0	13	1.0	1.0	14	13	0	0	0	0.06666666666666667	15	1	15	0.0	0	0.6771076844404321	0.9289355500285253	0.4489593062012938	0.926300258936953	0.6092078264846068	0.8532713892728269	0.8066820848282411	0.9078265677388093	0	0	0.0	0.028857824393369542	0.028857824393369542
21	0.037075692903566174	0.0006631572305189925	-0.0005065267537344219	0.9625021992916047	-1	0.25	1	0.4	4	0.6153846153846154	8	0.3125	0.6153846153846154	12	8	2	1	0	0.75	6	8	15	0.25	0.4444444444444444	0.2979964841380209	0.9139434967205404	0.4440904531959486	0.9349651036917936	0.39287471307819744	0.8489154253767442	0.7555336859255116	0.9047789721004141	1.0	0.5	0.0	-5.0652675373442185e-05	-5.0652675373442185e-05
4353	0.07792983057214033	0.03467681667396836	0.030601669087357942	0.7300253034854776	-1	0	0	0.1	1	1.0	13	1.0	1.0	14	13	0	0	0	0.06666666666666667	15	1	15	0.0	0	0.6771076844404321	0.9263844248943893	0.4489593062012938	0.9055844875291696	0.5953562794232103	0.8633016990064479	0.8066820848282411	0.9013307194115964	0	0	0.0	0.030601669087357942	0.030601669087357942
4423	0.07678688567836797	0.037175758610561764	0.0340101832854756	0.730183431147854	-1	0	0	0.1	1	1.0	13	1.0	1.0	14	13	0	0	0	0.06666666666666667	15	1	15	0.0	0	0.6771076844404321	0.9263844248943893	0.4489593062012938	0.9080562836063402	0.5953562794232103	0.8633016990064479	0.8066820848282411	0.9021945701271745	0	0	0.0	0.0340101832854756	0.0340101832854756
1239	0.0779309697036803	0.02914734166975681	0.028848885848784235	0.7052322797374837	-1	0	0	0.1	1	1.0	13	1.0	1.0	14	13	0	0	0	0.06666666666666667	15	1	15	0.0	0	0.6771076844404321	0.9273496480083434	0.4489593062012938	0.9095599585102062	0.6092078264846068	0.8537586704908307	0.8066820848282411	0.9008268312200411	0	0	0.0	0.028848885848784235	0.028848885848784235
1986	0.07768027169207625	0.02674086182799083	0.02541060890569871	0.7338818245341	-1	0	0	0.1	1	1.0	13	1.0	1.0	14	13	0	0	0	0.06666666666666667	15	1	15	0.0	0	0.6771076844404321	0.919173691754142	0.4489593062012938	0.9264061792524658	0.6303024191230041	0.8560028679647876	0.7966992923594923	0.9045471091600676	0	0	0.0	0.02541060890569871	0.02541060890569871
2881	0.07300816272078879	0.035084053375670166	0.0323826908459249	0.7309507130391266	-1	0	0	0.1	1	1.0	13	1.0	1.0	14	13	0	0	0	0.06666666666666667	15	1	15	0.0	0	0.6771076844404321	0.9263844248943893	0.4489593062012938	0.9067942081014141	0.5953562794232103	0.8633016990064479	0.8066820848282411	0.9017517731240836	0	0	0.0	0.0323826908459249	0.0323826908459249
1993	0.06767495123961353	0.02921873533021844	0.024649082087358665	0.7048014712586157	-1	0	0	0.1	1	1.0	13	1.0	1.0	14	13	0	0	0	0.06666666666666667	15	1	15	0.0	0	0.6771076844404321	0.9182935666361068	0.4489593062012938	0.927249746965918	0.6224751736883432	0.8696662130674091	0.8066820848282411	0.9078388789994615	0	0	0.0	0.024649082087358665	0.024649082087358665
1664	0.07907106429079303	0.01888044593170423	-0.016775740881625655	0.7289641089850234	-1	0	0	0.1	1	1.0	13	1.0	1.0	14	13	0	0	0	0.06666666666666667	15	1	15	0.0	0	0.6771076844404321	0.9265863797016705	0.3394025477561974	0.9102394250925107	0.6303024191230041	0.8567852257029557	0.8410389837609308	0.9014642082911282	0	0	0.0	-0.0016775740881625656	-0.0016775740881625656
1769	0.07746319812042052	0.03027848951168397	0.029766940548658017	0.7012910615411693	-1	0	0	0.1	1	1.0	13	1.0	1.0	14	13	0	0	0	0.06666666666666667	15	1	15	0.0	0	0.6771076844404321	0.9273496480083434	0.4489593062012938	0.9095599585102062	0.5953562794232103	0.8497601147785169	0.8066820848282411	0.8998797366997847	0	0	0.0	0.029766940548658017	0.029766940548658017
3573	0.07748025589885603	0.037415739333244706	0.03371608565879499	0.7279600847393078	-1	0	0	0.1	1	1.0	13	1.0	1.0	14	13	0	0	0	0.06666666666666667	15	1	15	0.0	0	0.6771076844404321	0.9263844248943893	0.4489593062012938	0.9055844875291696	0.5953562794232103	0.8633016990064479	0.8066820848282411	0.9013307194115964	0	0	0.0	0.03371608565879499	0.03371608565879499
4198	0.07684799619203322	0.036289579461310666	0.03265171846264646	0.7291573229548002	-1	0	0	0.1	1	1.0	13	1.0	1.0	14	13	0	0	0	0.06666666666666667	15	1	15	0.0	0	0.6771076844404321	0.9263844248943893	0.4489593062012938	0.9055844875291696	0.5953562794232103	0.8633016990064479	0.8066820848282411	0.9013307194115964	0	0	0.0	0.03265171846264646	0.03265171846264646
350	0.03991531009705276	0.017093590984042995	-0.012213698389445268	0.8633464103530522	-1	0	0	0.25	2	0.9	9	1.0	0.9	11	9	0	0	0	0.08333333333333333	12	1	12	0.0	0.18181818181818182	0.7020318480459261	0.7788966680874496	0.596768419299814	0.841181895765366	0.5953562794232103	0.8198981833990673	0.742221817758175	0.8146709623838391	0	0	0.0	-0.0012213698389445268	-0.0012213698389445268
2583	0.07320365333085989	0.03128550019129101	0.027669879220137708	0.7310975194379636	-1	0	0	0.1	1	1.0	13	1.0	1.0	14	13	0	0	0	0.06666666666666667	15	1	15	0.0	0	0.6771076844404321	0.9263844248943893	0.4489593062012938	0.9067942081014141	0.5953562794232103	0.8633016990064479	0.8066820848282411	0.9017517731240836	0	0	0.0	0.027669879220137708	0.027669879220137708
2585	0.07169718608476251	0.03275090602696503	0.029461271033164118	0.7305546314678768	-1	0	0	0.1	1	1.0	13	1.0	1.0	14	13	0	0	0	0.06666666666666667	15	1	15	0.0	0	0.6771076844404321	0.9263844248943893	0.4489593062012938	0.9067942081014141	0.5953562794232103	0.8633016990064479	0.8066820848282411	0.9017517731240836	0	0	0.0	0.029461271033164118	0.029461271033164118
3698	0.07735204563750303	0.03816743885005965	0.03445572866227023	0.7299588813986482	-1	0	0	0.1	1	1.0	13	1.0	1.0	14	13	0	0	0	0.06666666666666667	15	1	15	0.0	0	0.6771076844404321	0.9263844248943893	0.4489593062012938	0.9055844875291696	0.5953562794232103	0.8633016990064479	0.8066820848282411	0.9013307194115964	0	0	0.0	0.03445572866227023	0.03445572866227023
3596	0.08405075799601974	0.03298524426303409	0.027388745033827478	0.7077552060744272	-1	0	0	0.1	1	1.0	13	1.0	1.0	14	13	0	0	0	0.06666666666666667	15	1	15	0.0	0	0.6771076844404321	0.9161424010178915	0.3483273816393969	0.9109511446582612	0.6363267207497397	0.8543212466774702	0.8568814796302785	0.8967619611040415	0	0	0.0	0.027388745033827478	0.027388745033827478
4732	0.07577571316822675	0.033636968811292495	0.029255949972389565	0.730112494656477	-1	0	0	0.1	1	1.0	13	1.0	1.0	14	13	0	0	0	0.06666666666666667	15	1	15	0.0	0	0.6771076844404321	0.9263844248943893	0.4489593062012938	0.9055844875291696	0.5953562794232103	0.8633016990064479	0.8066820848282411	0.9013307194115964	0	0	0.0	0.029255949972389565	0.029255949972389565
3685	0.06033233223449525	0.03176508946625926	0.030729181101445947	0.7245177220485033	-1	0	0	0.1111111111111111	1	1.0	11	1.0	1.0	12	11	0	0	0	0.07692307692307693	13	1	13	0.0	0	0.7020318480459261	0.9187244114414752	0.5967092777926838	0.9350914391675632	0.6271454215140851	0.8362905412360271	0.7620919830308664	0.903891309059757	0	0	0.0	0.030729181101445947	0.030729181101445947
2684	0.07281586580858763	0.03603275670349432	0.03269252250349589	0.7309127531930948	-1	0	0	0.1	1	1.0	13	1.0	1.0	14	13	0	0	0	0.06666666666666667	15	1	15	0.0	0	0.6771076844404321	0.9263844248943893	0.4489593062012938	0.9067942081014141	0.5953562794232103	0.8633016990064479	0.8066820848282411	0.9017517731240836	0	0	0.0	0.03269252250349589	0.03269252250349589
4193	0.07620228674753386	0.037372642885332374	0.033687376097597525	0.7310190691897286	-1	0	0	0.1	1	1.0	13	1.0	1.0	14	13	0	0	0	0.06666666666666667	15	1	15	0.0	0	0.6771076844404321	0.9263844248943893	0.4489593062012938	0.9055844875291696	0.5953562794232103	0.8633016990064479	0.8066820848282411	0.9013307194115964	0	0	0.0	0.033687376097597525	0.033687376097597525
4020	0.07806653549366177	0.035273369949559014	0.03172020986075988	0.7283109687174387	-1	0	0	0.1	1	1.0	13	1.0	1.0	14	13	0	0	0	0.06666666666666667	15	1	15	0.0	0	0.6771076844404321	0.9263844248943893	0.4489593062012938	0.9055844875291696	0.5953562794232103	0.8633016990064479	0.8066820848282411	0.9013307194115964	0	0	0.0	0.03172020986075988	0.03172020986075988
1395	0.07513894383640586	0.029245626984786693	0.02875523520982762	0.7095705304402031	-1	0	0	0.1	1	1.0	13	1.0	1.0	14	13	0	0	0	0.06666666666666667	15	1	15	0.0	0	0.6771076844404321	0.9273496480083434	0.4489593062012938	0.9095599585102062	0.5953562794232103	0.8497601147785169	0.8066820848282411	0.8998797366997847	0	0	0.0	0.02875523520982762	0.02875523520982762
3492	0.0763897265782022	0.03478883232153751	0.030499360084305035	0.7293457620194279	-1	0	0	0.1	1	1.0	13	1.0	1.0	14	13	0	0	0	0.06666666666666667	15	1	15	0.0	0	0.6771076844404321	0.9263844248943893	0.4489593062012938	0.9055844875291696	0.5953562794232103	0.8633016990064479	0.8066820848282411	0.9013307194115964	0	0	0.0	0.030499360084305035	0.030499360084305035
2928	0.06867818375524677	0.02810613398637616	0.022491471641746447	0.7526509190123354	-1	0	0	0.1	1	1.0	13	1.0	1.0	14	13	0	0	0	0.06666666666666667	15	1	15	0.0	0	0.6771076844404321	0.9335244020408735	0.4489593062012938	0.9461159520566728	0.6363267207497397	0.8533846850057841	0.7966992923594923	0.918565958906668	0	0	0.0	0.022491471641746447	0.022491471641746447
4592	0.0763806415789516	0.03542616994213841	0.03237642245637492	0.7282204297111026	-1	0	0	0.1	1	1.0	13	1.0	1.0	14	13	0	0	0	0.06666666666666667	15	1	15	0.0	0	0.6771076844404321	0.9263844248943893	0.4489593062012938	0.9055844875291696	0.5953562794232103	0.8633016990064479	0.8066820848282411	0.9013307194115964	0	0	0.0	0.03237642245637492	0.03237642245637492
2774	0.07284101835336752	0.03677189642230401	0.03310308344084179	0.7308749988328239	-1	0	0	0.1	1	1.0	13	1.0	1.0	14	13	0	0	0	0.06666666666666667	15	1	15	0.0	0	0.6771076844404321	0.9263844248943893	0.4489593062012938	0.9067942081014141	0.5953562794232103	0.8633016990064479	0.8066820848282411	0.9017517731240836	0	0	0.0	0.03310308344084179	0.03310308344084179
1135	0.07152087287777047	0.005278572316992106	-0.00317142485347812	0.7300508281218823	-1	0	0	0.1	1	1.0	13	0.234375	0.9230769230769231	13	12	1	0	0	1.0	8	8	15	0.0	0	0.6771076844404321	0.920579438887224	0.4489593062012938	0.9091323643864249	0.5953562794232103	0.8562909645663499	0.7966992923594923	0.8983828619307382	0	0	0.0	-0.00031714248534781204	-0.00031714248534781204
2962	0.07317644704539861	0.03524837384856835	0.0320777929841464	0.7308737733362274	-1	0	0	0.1	1	1.0	13	1.0	1.0	14	13	0	0	0	0.06666666666666667	15	1	15	0.0	0	0.6771076844404321	0.9263844248943893	0.4489593062012938	0.9067942081014141	0.5953562794232103	0.8633016990064479	0.8066820848282411	0.9017517731240836	0	0	0.0	0.0320777929841464	0.0320777929841464
3206	0.07545314161950122	0.03748315643197404	0.033874267286369594	0.7318704496247741	-1	0	0	0.1	1	1.0	13	1.0	1.0	14	13	0	0	0	0.06666666666666667	15	1	15	0.0	0	0.6771076844404321	0.9263844248943893	0.4489593062012938	0.9055844875291696	0.5953562794232103	0.8633016990064479	0.8066820848282411	0.9013307194115964	0	0	0.0	0.033874267286369594	0.033874267286369594
1954	0.07767050133370912	0.02908316696968111	0.027606765817932807	0.7322011329260182	-1	0	0	0.1	1	1.0	13	1.0	1.0	14	13	0	0	0	0.06666666666666667	15	1	15	0.0	0	0.6771076844404321	0.919173691754142	0.4489593062012938	0.9264061792524658	0.6092078264846068	0.8513517590995461	0.7966992923594923	0.9034699938954778	0	0	0.0	0.027606765817932807	0.027606765817932807
119	0.03836939005681704	0.006663402136874409	-0.0053712815782106715	0.71487777553356	-1	0	0	0.25	2	0.8888888888888888	8	1.0	0.7777777777777778	9	7	1	0	0	0.09090909090909091	11	1	11	0.0	0.2	0.8269652113994074	0.9180892851359004	0.8973073408914246	0.824402787276524	0.626523215713058	0.9705805434389254	0.9259974395487991	0.9231868972295487	0	0	0.0	-0.0005371281578210672	-0.0005371281578210672
3043	0.07644794031915246	0.036965838931755715	0.03303347690823931	0.7301035090905694	-1	0	0	0.1	1	1.0	13	1.0	1.0	14	13	0	0	0	0.06666666666666667	15	1	15	0.0	0	0.6771076844404321	0.9263844248943893	0.4489593062012938	0.9055844875291696	0.5953562794232103	0.8633016990064479	0.8066820848282411	0.9013307194115964	0	0	0.0	0.03303347690823931	0.03303347690823931
4035	0.07677789736056978	0.03731861974058794	0.03376388561807402	0.7317852397644451	-1	0	0	0.1	1	1.0	13	1.0	1.0	14	13	0	0	0	0.06666666666666667	15	1	15	0.0	0	0.6771076844404321	0.9263844248943893	0.4489593062012938	0.9055844875291696	0.5953562794232103	0.8633016990064479	0.8066820848282411	0.9013307194115964	0	0	0.0	0.03376388561807402	0.03376388561807402
4847	0.07655708408216495	0.037193505764666034	0.03337187885105674	0.7289383027124454	-1	0	0	0.1	1	1.0	13	1.0	1.0	14	13	0	0	0	0.06666666666666667	15	1	15	0.0	0	0.6771076844404321	0.9263844248943893	0.4489593062012938	0.9055844875291696	0.5953562794232103	0.8633016990064479	0.8066820848282411	0.9013307194115964	0	0	0.0	0.03337187885105674	0.03337187885105674
918	0.03539302806097432	0.007409681255798677	0.007373079456121018	0.8766810697780475	-1	0.25	1	0.4	4	0.6923076923076923	9	0.2777777777777778	0.6923076923076923	13	9	1	0	0	0.6666666666666666	6	9	15	0.0	0.3333333333333333	0.6771076844404321	0.9506499780510653	0.3860106452969607	0.8833666846380784	0.3511288498774743	0.8899775461970331	0.8503924081430998	0.9135528754712104	0	0	0.0	0.007373079456121018	0.007373079456121018
2456	0.07915461721560661	0.014941561869742343	0.007068915252055377	0.6854092829170182	-1	0	0	0.1	1	1.0	13	1.0	1.0	14	13	0	0	0	0.06666666666666667	15	1	15	0.0	0	0.6771076844404321	0.9161424010178915	0.35414791429119863	0.9105333817110256	0.6363267207497397	0.8543212466774702	0.8568644239289243	0.8966032599371245	0	0	0.0	0.007068915252055377	0.007068915252055377
1832	0.07930891594547837	0.0030678817589831465	0.0030531744777885414	0.7121793848236271	-1	0	0	0.1	1	1.0	13	1.0	1.0	14	13	0	0	0	0.06666666666666667	15	1	15	0.0	0	0.6771076844404321	0.946388553646175	0.4489593062012938	0.932747301124071	0.5572285507272015	0.8838116588152263	0.8659778680021444	0.9248306049166113	0	0	0.0	0.0030531744777885414	0.0030531744777885414
217	0.08537698576346792	0.0070974039393734735	0.006997629295505849	0.674734570364335	-1	0	0	0.1	1	1.0	13	1.0	1.0	14	13	0	0	0	0.06666666666666667	15	1	15	0.0	0	0.6752363418959838	0.9663677152301906	0.47895297070523446	0.8979186719587428	0.4384385928085841	0.8653773097705717	0.7966765876425786	0.9216047004075565	0	0	0.0	0.006997629295505849	0.006997629295505849
845	0.08453401425103255	0.009048905553943594	-0.0026381667788960036	0.6814790699849347	-1	0	0	0.1	1	1.0	13	1.0	1.0	14	13	0	0	0	0.06666666666666667	1	15	15	0.0	0	0.5348178015591228	0.9367435673711998	0.328796738784813	0.9304098094439199	0.5949824314195713	0.9491933944772809	0.8645064764319368	0.9392662914039994	0	0	0.0	-0.00026381667788960035	-0.00026381667788960035
1743	0.07914527082149192	0.03155795626242487	0.02991606166519441	0.7266181923533319	-1	0	0	0.1	1	1.0	13	1.0	1.0	14	13	0	0	0	0.06666666666666667	15	1	15	0.0	0	0.6771076844404321	0.9273496480083434	0.4489593062012938	0.9083277272696179	0.5953562794232103	0.8497601147785169	0.8066820848282411	0.8994317151385043	0	0	0.0	0.02991606166519441	0.02991606166519441
4283	0.07786464812907899	0.037426174318407175	0.03414204780654599	0.7271810294949048	-1	0	0	0.1	1	1.0	13	1.0	1.0	14	13	0	0	0	0.06666666666666667	15	1	15	0.0	0	0.6771076844404321	0.9263844248943893	0.4489593062012938	0.9080562836063402	0.5953562794232103	0.8633016990064479	0.8066820848282411	0.9021945701271745	0	0	0.0	0.03414204780654599	0.03414204780654599
3653	0.07805360111220735	0.03869034310465835	0.0349762357653993	0.7293367036159035	-1	0	0	0.1	1	1.0	13	1.0	1.0	14	13	0	0	0	0.06666666666666667	15	1	15	0.0	0	0.6771076844404321	0.9263844248943893	0.4489593062012938	0.9055844875291696	0.5953562794232103	0.8633016990064479	0.8066820848282411	0.9013307194115964	0	0	0.0	0.0349762357653993	0.0349762357653993
846	0.07230816421958787	0.0072856310401350445	0.0036085797944166403	0.7425028054801042	-1	0	0	0.1	1	1.0	13	1.0	1.0	14	13	0	0	0	0.06666666666666667	15	1	15	0.0	0	0.705907364638098	0.9028645320799092	0.7053107274241912	0.906736645796991	0.827699359241063	0.8064710100105892	0.7769889799090534	0.8783656753425899	0	0	0.0	0.0036085797944166403	0.0036085797944166403
4218	0.0838594763803853	0.01713281010351302	-0.012371159455977821	0.7482853822138323	-1	0	0	0.2	2	0.9230769230769231	12	1.0	0.9230769230769231	14	12	0	1	0	0.06666666666666667	15	1	15	0.5	0.14285714285714285	0.6771076844404321	0.9304301086636311	0.4489593062012938	0.9234519462729022	0.6092078264846068	0.8532713892728269	0.8155374051443198	0.9073194565451749	1.0	0.6428571428571429	0.0	-0.0012371159455977822	-0.0012371159455977822
4188	0.07907191866751793	0.03489317921378165	0.030809171969457524	0.7288905707365771	-1	0	0	0.1	1	1.0	13	1.0	1.0	14	13	0	0	0	0.06666666666666667	15	1	15	0.0	0	0.6771076844404321	0.9263844248943893	0.4489593062012938	0.9055844875291696	0.5953562794232103	0.8633016990064479	0.8066820848282411	0.9013307194115964	0	0	0.0	0.030809171969457524	0.030809171969457524
3044	0.06540281938700346	0.026737984099300324	0.021517622888161184	0.6991203930707661	-1	0	0	0.1	1	1.0	13	1.0	1.0	14	13	0	0	0	0.06666666666666667	15	1	15	0.0	0	0.6771076844404321	0.9182935666361068	0.4489593062012938	0.927249746965918	0.6092078264846068	0.866219620199463	0.8066820848282411	0.9069967680552533	0	0	0.0	0.021517622888161184	0.021517622888161184
2481	0.07116381732607643	0.0315051439583061	0.010994490055066006	0.7221268303733324	-1	0	0	0.1	1	1.0	13	1.0	1.0	14	13	0	0	0	0.06666666666666667	15	1	15	0.0	0	0.6771076844404321	0.9391502974305633	0.4489593062012938	0.9282610507372671	0.5953562794232103	0.8291299598565173	0.7966992923594923	0.9082212424700389	0	0	0.0	0.010994490055066006	0.010994490055066006
4997	0.07669148151889836	0.03378476307685386	0.029623880142488908	0.7291786090178589	-1	0	0	0.1	1	1.0	13	1.0	1.0	14	13	0	0	0	0.06666666666666667	15	1	15	0.0	0	0.6771076844404321	0.9263844248943893	0.4489593062012938	0.9055844875291696	0.5953562794232103	0.8633016990064479	0.8066820848282411	0.9013307194115964	0	0	0.0	0.029623880142488908	0.029623880142488908
3481	0.06933516816613695	0.02846439968357509	0.027479571484895	0.7298527850538259	-1	0	0	0.1	1	1.0	13	1.0	1.0	14	13	0	0	0	0.06666666666666667	15	1	15	0.0	0	0.6771076844404321	0.9182935666361068	0.4489593062012938	0.926800135997617	0.6141859097193008	0.8651930413551098	0.8079298173576358	0.906560691843447	0	0	0.0	0.027479571484895	0.027479571484895
4924	0.06184431426964004	0.02592771392687174	0.022341269027076657	0.7321148136068475	-1	0	0	0.1	1	1.0	13	1.0	1.0	14	13	0	0	0	0.06666666666666667	15	1	15	0.0	0	0.6771076844404321	0.9182935666361068	0.4489593062012938	0.926800135997617	0.5953562794232103	0.8720394814729927	0.8066820848282411	0.9082412537313737	0	0	0.0	0.022341269027076657	0.022341269027076657
1974	0.07139062474283518	0.035655571140513945	0.03247321612344735	0.7300458044406006	-1	0	0	0.1	1	1.0	13	1.0	1.0	14	13	0	0	0	0.06666666666666667	15	1	15	0.0	0	0.6771076844404321	0.9263844248943893	0.4489593062012938	0.9067942081014141	0.5953562794232103	0.8633016990064479	0.8066820848282411	0.9017517731240836	0	0	0.0	0.03247321612344735	0.03247321612344735
4210	0.07466630126482318	0.037420960491307616	0.034068349743301696	0.7298816325400496	-1	0	0	0.1	1	1.0	13	1.0	1.0	14	13	0	0	0	0.06666666666666667	15	1	15	0.0	0	0.6771076844404321	0.9263844248943893	0.4489593062012938	0.9055844875291696	0.5953562794232103	0.8633016990064479	0.8066820848282411	0.9013307194115964	0	0	0.0	0.034068349743301696	0.034068349743301696
2204	0.0737593798136508	0.007761447520512507	0.007078758617857004	0.7407811189227805	-1	0	0	0.1	1	1.0	13	1.0	1.0	14	13	0	0	0	0.06666666666666667	15	1	15	0.0	0	0.45423924038976693	0.9162168507226037	0.45637558601427786	0.9264783556773186	0.654264315779218	0.8524361976790329	0.8428678313939011	0.9026090811638239	0	0	0.0	0.007078758617857004	0.007078758617857004
4642	0.07663092338815419	0.03797232555598086	0.03490144408124742	0.7306309672669813	-1	0	0	0.1	1	1.0	13	1.0	1.0	14	13	0	0	0	0.06666666666666667	15	1	15	0.0	0	0.6771076844404321	0.9263844248943893	0.4489593062012938	0.9055844875291696	0.5953562794232103	0.8849279581025989	0.8191369242599281	0.9070176235780981	0	0	0.0	0.03490144408124742	0.03490144408124742
4632	0.0783159688962724	0.037177016724659166	0.032632138157412144	0.7285229320700966	-1	0	0	0.1	1	1.0	13	1.0	1.0	14	13	0	0	0	0.06666666666666667	15	1	15	0.0	0	0.6771076844404321	0.9263844248943893	0.4489593062012938	0.9080562836063402	0.5953562794232103	0.8633016990064479	0.8066820848282411	0.9021945701271745	0	0	0.0	0.032632138157412144	0.032632138157412144
1695	0.0768520870731317	0.026611831303867756	0.025954076055547462	0.7196953499865472	-1	0	0	0.1	1	1.0	13	1.0	1.0	14	13	0	0	0	0.06666666666666667	15	1	15	0.0	0	0.6771076844404321	0.9273496480083434	0.4489593062012938	0.9095599585102062	0.5953562794232103	0.8497601147785169	0.8066820848282411	0.8998797366997847	0	0	0.0	0.025954076055547462	0.025954076055547462
3741	0.07606739723592945	0.037039985689092884	0.03464325219835978	0.7311343201596586	-1	0	0	0.1	1	1.0	13	1.0	1.0	14	13	0	0	0	0.06666666666666667	15	1	15	0.0	0	0.6771076844404321	0.9263844248943893	0.4489593062012938	0.9080562836063402	0.5953562794232103	0.8633016990064479	0.8066820848282411	0.9021945701271745	0	0	0.0	0.03464325219835978	0.03464325219835978
1883	0.07759420110300876	0.031621788311982	0.030093961826226572	0.7270572009446399	-1	0	0	0.1	1	1.0	13	1.0	1.0	14	13	0	0	0	0.06666666666666667	15	1	15	0.0	0	0.6771076844404321	0.9273496480083434	0.4489593062012938	0.9083277272696179	0.5953562794232103	0.8497601147785169	0.8066820848282411	0.8994317151385043	0	0	0.0	0.030093961826226572	0.030093961826226572
518	0.06015214174599027	0.006528710871960675	-0.0056102119243981756	0.7594411060886532	-1	0	0	0.1	1	1.0	13	1.0	0.8461538461538461	12	11	2	4	0	0.06666666666666667	15	1	15	0.5714285714285714	0	0.7335361932164448	0.9391442221190633	0.2678691724019773	0.9618383040461657	0.47167438940245	0.8951776539330346	0.8985350586223838	0.9371883587270823	0.16666666666666666	0.16666666666666666	0.0	-0.0005610211924398175	-0.0005610211924398175
2688	0.07292208743163225	0.03596205092220895	0.03293583376613866	0.7292843023129738	-1	0	0	0.1	1	1.0	13	1.0	1.0	14	13	0	0	0	0.06666666666666667	15	1	15	0.0	0	0.6771076844404321	0.9263844248943893	0.4489593062012938	0.9067942081014141	0.5953562794232103	0.8633016990064479	0.8066820848282411	0.9017517731240836	0	0	0.0	0.03293583376613866	0.03293583376613866
3793	0.07623845451343488	0.036837330226431764	0.03254096218111123	0.7296217865120478	-1	0	0	0.1	1	1.0	13	1.0	1.0	14	13	0	0	0	0.06666666666666667	15	1	15	0.0	0	0.6771076844404321	0.9263844248943893	0.4489593062012938	0.9080562836063402	0.5953562794232103	0.8633016990064479	0.8066820848282411	0.9021945701271745	0	0	0.0	0.03254096218111123	0.03254096218111123
3950	0.07222907043808129	0.028254890587020454	0.026383624754845056	0.7340995458117768	-1	0	0	0.1	1	1.0	13	1.0	1.0	14	13	0	0	0	0.06666666666666667	15	1	15	0.0	0	0.6771076844404321	0.9263844248943893	0.4489593062012938	0.9055844875291696	0.4594695409969816	0.8705821747888215	0.7966992923594923	0.9031863844933662	0	0	0.0	0.026383624754845056	0.026383624754845056
3819	0.07546073401649953	0.03707762749237805	0.03327326896407159	0.7299919774051348	-1	0	0	0.1	1	1.0	13	1.0	1.0	14	13	0	0	0	0.06666666666666667	15	1	15	0.0	0	0.6771076844404321	0.9263844248943893	0.4489593062012938	0.9055844875291696	0.5953562794232103	0.8633016990064479	0.8066820848282411	0.9013307194115964	0	0	0.0	0.03327326896407159	0.03327326896407159
265	0.029161977810583915	0.00237080517345834	0.0016545227495658077	0.9324189691337093	-1	0	0	0.3	3	0.7692307692307693	10	0.25	0.6923076923076923	11	9	3	0	0	0.6	10	6	15	0.0	0.14285714285714285	0.6830243767367892	0.9718106349055818	0.9072785162515856	0.7924127483148086	0.5907801663054207	0.93984265406487	0.9446543464401108	0.9270904781443549	0	0	0.0	0.0016545227495658077	0.0016545227495658077
5016	0.0756974003539665	0.03416313673156055	0.030154960672856366	0.728667893964427	-1	0	0	0.1	1	1.0	13	1.0	1.0	14	13	0	0	0	0.06666666666666667	15	1	15	0.0	0	0.6771076844404321	0.9263844248943893	0.4489593062012938	0.9055844875291696	0.5953562794232103	0.8633016990064479	0.8066820848282411	0.9013307194115964	0	0	0.0	0.030154960672856366	0.030154960672856366
1308	0.07502164926506125	0.029215548638851542	0.02874188417195968	0.7089895057100913	-1	0	0	0.1	1	1.0	13	1.0	1.0	14	13	0	0	0	0.06666666666666667	15	1	15	0.0	0	0.6771076844404321	0.9273496480083434	0.4489593062012938	0.9095599585102062	0.5953562794232103	0.8497601147785169	0.8066820848282411	0.8998797366997847	0	0	0.0	0.02874188417195968	0.02874188417195968
3969	0.0758402101752619	0.03521185228661106	0.030697212406791522	0.7297203171148887	-1	0	0	0.1	1	1.0	13	1.0	1.0	14	13	0	0	0	0.06666666666666667	15	1	15	0.0	0	0.6771076844404321	0.9263844248943893	0.4489593062012938	0.9055844875291696	0.5953562794232103	0.8633016990064479	0.8066820848282411	0.9013307194115964	0	0	0.0	0.030697212406791522	0.030697212406791522
874	0.07766656043743723	0.010643671801410523	0.009256595885321184	0.5710906089594561	-1	0	0	0.1	1	1.0	13	1.0	1.0	14	13	0	0	0	0.06666666666666667	1	15	15	0.0	0	0.41184225607773045	0.9447752437709064	0.328796738784813	0.8747842760369215	0.40840722412269165	0.8752341776004701	0.8193253698510751	0.904118088997131	0	0	0.0	0.009256595885321184	0.009256595885321184
2952	0.07221304864027267	0.03609000680278101	0.03340021289500228	0.7243085965614746	-1	0	0	0.1	1	1.0	13	1.0	1.0	14	13	0	0	0	0.06666666666666667	15	1	15	0.0	0	0.6771076844404321	0.9263844248943893	0.4489593062012938	0.9067942081014141	0.5953562794232103	0.8633016990064479	0.8066820848282411	0.9017517731240836	0	0	0.0	0.03340021289500228	0.03340021289500228
3600	0.07644736250691894	0.03450527736748744	0.030282689675692313	0.7303721609993723	-1	0	0	0.1	1	1.0	13	1.0	1.0	14	13	0	0	0	0.06666666666666667	15	1	15	0.0	0	0.6771076844404321	0.9263844248943893	0.4489593062012938	0.9055844875291696	0.5953562794232103	0.8633016990064479	0.8066820848282411	0.9013307194115964	0	0	0.0	0.030282689675692313	0.030282689675692313
4237	0.07643162346315227	0.03538348808210183	0.03162884348126849	0.7274879018739242	-1	0	0	0.1	1	1.0	13	1.0	1.0	14	13	0	0	0	0.06666666666666667	15	1	15	0.0	0	0.6771076844404321	0.9263844248943893	0.4489593062012938	0.9055844875291696	0.5953562794232103	0.8849279581025989	0.8191369242599281	0.9070176235780981	0	0	0.0	0.03162884348126849	0.03162884348126849
3216	0.08884948233601815	0.026932230810316822	0.015728809701345946	0.7193705570295887	-1	0	0	0.1	1	1.0	13	1.0	1.0	14	13	0	0	0	0.06666666666666667	15	1	15	0.0	0	0.6771076844404321	0.9248002448210905	0.2593365223811034	0.8969645351821859	0.6363267207497397	0.8710335509662044	0.866620747591224	0.899754552965438	0	0	0.0	0.015728809701345946	0.015728809701345946
4433	0.07528992980509673	0.0370610431522166	0.033163143363261025	0.7294452120474169	-1	0	0	0.1	1	1.0	13	1.0	1.0	14	13	0	0	0	0.06666666666666667	15	1	15	0.0	0	0.6771076844404321	0.9263844248943893	0.4489593062012938	0.9055844875291696	0.5953562794232103	0.8633016990064479	0.8066820848282411	0.9013307194115964	0	0	0.0	0.033163143363261025	0.033163143363261025
4059	0.07644153253221327	0.03391696246984961	0.029564341783011067	0.7288506683204412	-1	0	0	0.1	1	1.0	13	1.0	1.0	14	13	0	0	0	0.06666666666666667	15	1	15	0.0	0	0.6771076844404321	0.9263844248943893	0.4489593062012938	0.9055844875291696	0.5953562794232103	0.8692693661781421	0.8155374051443198	0.9028476956410938	0	0	0.0	0.029564341783011067	0.029564341783011067
2017	0.07278945436625985	0.037591889156697124	0.03398886986268964	0.731216273577993	-1	0	0	0.1	1	1.0	13	1.0	1.0	14	13	0	0	0	0.06666666666666667	15	1	15	0.0	0	0.6771076844404321	0.9263844248943893	0.4489593062012938	0.9067942081014141	0.5953562794232103	0.8633016990064479	0.8066820848282411	0.9017517731240836	0	0	0.0	0.03398886986268964	0.03398886986268964
4483	0.07613050769086242	0.038063362974838574	0.03449895540510787	0.7297157317249124	-1	0	0	0.1	1	1.0	13	1.0	1.0	14	13	0	0	0	0.06666666666666667	15	1	15	0.0	0	0.6771076844404321	0.9263844248943893	0.4489593062012938	0.9055844875291696	0.5953562794232103	0.8633016990064479	0.8066820848282411	0.9013307194115964	0	0	0.0	0.03449895540510787	0.03449895540510787
2649	0.07386321872666146	0.03361013927060106	0.030450434635315635	0.7295694329365627	-1	0	0	0.1	1	1.0	13	1.0	1.0	14	13	0	0	0	0.06666666666666667	15	1	15	0.0	0	0.6771076844404321	0.9263844248943893	0.4489593062012938	0.9067942081014141	0.5953562794232103	0.8633016990064479	0.8066820848282411	0.9017517731240836	0	0	0.0	0.030450434635315635	0.030450434635315635
167	0.03122625061587377	0.0012470752737979481	-0.0010678782302758155	0.8890817413036697	-1	0	0	0.3	3	0.6923076923076923	9	0.3	0.5384615384615384	10	7	4	2	0	0.5	10	5	15	0.2222222222222222	0.36363636363636365	0.607312187095478	0.8606018411759717	0.6276005195286789	0.8345778822649219	0.7475370988344225	0.8306378658766506	0.80146709018384	0.842412991703439	0.55	0.2	0.0	-0.00010678782302758156	-0.00010678782302758156
1483	0.07443245512651078	0.029150166103300144	0.028664320654681684	0.7051870575857915	-1	0	0	0.1	1	1.0	13	1.0	1.0	14	13	0	0	0	0.06666666666666667	15	1	15	0.0	0	0.6771076844404321	0.9273496480083434	0.4489593062012938	0.9095599585102062	0.5953562794232103	0.8497601147785169	0.8066820848282411	0.8998797366997847	0	0	0.0	0.028664320654681684	0.028664320654681684
1502	0.07643108509216247	0.029596375266867828	0.029032290140059935	0.7225916018211394	-1	0	0	0.1	1	1.0	13	1.0	1.0	14	13	0	0	0	0.06666666666666667	15	1	15	0.0	0	0.6771076844404321	0.9273496480083434	0.4489593062012938	0.9095599585102062	0.5953562794232103	0.8497601147785169	0.8066820848282411	0.8998797366997847	0	0	0.0	0.029032290140059935	0.029032290140059935
72	2.3105476481461864e-05	1.1847800703719951e-08	8.849943969464368e-09	0.9999952776018886	-1	0	0	0.6	3	0.6	3	0.4666666666666667	0.4	3	2	3	2	0	0.6	5	3	7	0.2222222222222222	0.4	0.6332900223115205	0.8735749539525319	0.6530985479130824	0.968372771943995	0.26783684191235235	0.7864264682259855	0.8785581934824345	0.9019740660258925	0.6666666666666666	0.6666666666666666	0.0	8.849943969464368e-09	8.849943969464368e-09
1289	0.07705881173765147	0.03006195134229357	0.02977118719607564	0.7023431098774433	-1	0	0	0.1	1	1.0	13	1.0	1.0	14	13	0	0	0	0.06666666666666667	15	1	15	0.0	0	0.6771076844404321	0.9273496480083434	0.4489593062012938	0.9095599585102062	0.5953562794232103	0.8497601147785169	0.8066820848282411	0.8998797366997847	0	0	0.0	0.02977118719607564	0.02977118719607564
4151	0.07881593772467614	0.03757395713870338	0.03398537834144178	0.7303457022472126	-1	0	0	0.1	1	1.0	13	1.0	1.0	14	13	0	0	0	0.06666666666666667	15	1	15	0.0	0	0.6771076844404321	0.9263844248943893	0.4489593062012938	0.9080562836063402	0.5953562794232103	0.8633016990064479	0.8066820848282411	0.9021945701271745	0	0	0.0	0.03398537834144178	0.03398537834144178
1505	0.0768993219703844	0.027583071988771128	0.02673459181812819	0.7244259459410974	-1	0	0	0.1	1	1.0	13	1.0	1.0	14	13	0	0	0	0.06666666666666667	15	1	15	0.0	0	0.6771076844404321	0.9273496480083434	0.4489593062012938	0.9095599585102062	0.5953562794232103	0.8497601147785169	0.8066820848282411	0.8998797366997847	0	0	0.0	0.02673459181812819	0.02673459181812819
3630	0.07766179526321118	0.038320300546403875	0.03516685943754175	0.730809461011972	-1	0	0	0.1	1	1.0	13	1.0	1.0	14	13	0	0	0	0.06666666666666667	15	1	15	0.0	0	0.6771076844404321	0.9263844248943893	0.4489593062012938	0.9055844875291696	0.5953562794232103	0.8633016990064479	0.8066820848282411	0.9013307194115964	0	0	0.0	0.03516685943754175	0.03516685943754175
2297	0.0726336067291798	0.03548349328017651	0.032346857907693004	0.7303545572972463	-1	0	0	0.1	1	1.0	13	1.0	1.0	14	13	0	0	0	0.06666666666666667	15	1	15	0.0	0	0.6771076844404321	0.9263844248943893	0.4489593062012938	0.9067942081014141	0.5953562794232103	0.8633016990064479	0.8066820848282411	0.9017517731240836	0	0	0.0	0.032346857907693004	0.032346857907693004
1871	0.07059017981384778	0.0350878471283209	0.03219077683945553	0.7284871880894865	-1	0	0	0.1	1	1.0	13	1.0	1.0	14	13	0	0	0	0.06666666666666667	15	1	15	0.0	0	0.6771076844404321	0.9263844248943893	0.4489593062012938	0.9067942081014141	0.5953562794232103	0.8633016990064479	0.8066820848282411	0.9017517731240836	0	0	0.0	0.03219077683945553	0.03219077683945553
273	0.05286644862264042	0.012196122194677783	9.018690833483592e-05	0.7669973410262898	-1	0	0	0.2	2	0.8461538461538461	11	0.38461538461538464	0.8461538461538461	13	11	1	2	0	0.23076923076923078	13	3	15	0.5	1.0	0.7018029832664474	0.9428881931097467	0.7466711174805398	0.9494320007791044	0.9512157989671198	0.973962487873746	0.8600929738065582	0.9576874918655418	0.5384615384615384	0.3076923076923077	0.0	9.018690833483592e-05	9.018690833483592e-05
4478	0.07535307726165827	0.0346296650463831	0.03173092143761601	0.7277842018637046	-1	0	0	0.1	1	1.0	13	1.0	1.0	14	13	0	0	0	0.06666666666666667	15	1	15	0.0	0	0.6771076844404321	0.9263844248943893	0.4489593062012938	0.9055844875291696	0.5953562794232103	0.8849279581025989	0.8191369242599281	0.9070176235780981	0	0	0.0	0.03173092143761601	0.03173092143761601
4139	0.07887098037310093	0.015419364094293652	0.008852647998463978	0.6632355245542174	-1	0	0	0.1	1	1.0	13	1.0	1.0	14	13	0	0	0	0.06666666666666667	15	1	15	0.0	0	0.5203120356850828	0.9379647401384268	0.41327753355189234	0.9496793734646557	0.6363267207497397	0.7776239454124768	0.8247985988616455	0.9090312956121658	0	0	0.0	0.008852647998463978	0.008852647998463978
1995	0.0772949668410235	0.030291832323435797	0.02961897944713801	0.7015219279783245	-1	0	0	0.1	1	1.0	13	1.0	1.0	14	13	0	0	0	0.06666666666666667	15	1	15	0.0	0	0.6771076844404321	0.9273496480083434	0.4489593062012938	0.9095599585102062	0.5953562794232103	0.8497601147785169	0.8066820848282411	0.8998797366997847	0	0	0.0	0.02961897944713801	0.02961897944713801
1730	0.08053978368158268	0.01719751869052516	-0.01603379277796246	0.7232492149125304	-1	0	0	0.1	1	1.0	13	1.0	1.0	14	13	0	0	0	0.06666666666666667	15	1	15	0.0	0	0.6895697662431791	0.9337068583682551	0.5906601662618602	0.943066489004443	0.6363267207497397	0.7939142738783944	0.7908603291896646	0.9061072077638609	0	0	0.0	-0.001603379277796246	-0.001603379277796246
2260	0.07097895015479704	0.023217369105493643	0.009718119971861944	0.7198231010613924	-1	0	0	0.1111111111111111	1	1.0	11	1.0	1.0	12	11	0	0	0	0.07692307692307693	13	1	13	0.0	0	0.7020318480459261	0.9187244114414752	0.6025593811980505	0.9355241312569659	0.6271454215140851	0.8362905412360271	0.7620919830308664	0.9040981866239705	0	0	0.0	0.009718119971861944	0.009718119971861944
4534	0.0768349632699586	0.03475816932682188	0.030848664627261657	0.7296021701426385	-1	0	0	0.1	1	1.0	13	1.0	1.0	14	13	0	0	0	0.06666666666666667	15	1	15	0.0	0	0.6771076844404321	0.9263844248943893	0.4489593062012938	0.9055844875291696	0.5953562794232103	0.8633016990064479	0.8066820848282411	0.9013307194115964	0	0	0.0	0.030848664627261657	0.030848664627261657
3901	0.07624991637424237	0.03633906661379445	0.0324577105444623	0.727895225580771	-1	0	0	0.1	1	1.0	13	1.0	1.0	14	13	0	0	0	0.06666666666666667	15	1	15	0.0	0	0.6771076844404321	0.9263844248943893	0.4489593062012938	0.9055844875291696	0.5953562794232103	0.8633016990064479	0.8066820848282411	0.9013307194115964	0	0	0.0	0.0324577105444623	0.0324577105444623
509	0.06473745240350193	0.028129991754317917	0.02213537682473271	0.7565133254222121	-1	0	0	0.1	1	1.0	13	1.0	1.0	14	13	0	0	0	0.06666666666666667	15	1	15	0.0	0	0.6771076844404321	0.9321185234926281	0.4489593062012938	0.9459492607569518	0.6018701307375443	0.8642711640359373	0.7966992923594923	0.9201507235899301	0	0	0.0	0.02213537682473271	0.02213537682473271
2599	0.08350695178768784	0.016053177078534518	0.00814481626566815	0.7191773913122916	-1	0	0	0.1	1	1.0	13	1.0	1.0	14	13	0	0	0	0.06666666666666667	15	1	15	0.0	0	0.6771076844404321	0.9274574945137039	0.2593365223811034	0.925366607896741	0.654264315779218	0.8587858907195264	0.8659617267636824	0.9080765808206385	0	0	0.0	0.00814481626566815	0.00814481626566815
330	0.0635249380445977	0.0053065807228249	-0.0021210890212579616	0.7023697555434496	-1	0	0	0.25	2	0.9	9	1.0	0.9	10	9	1	3	0	0.08333333333333333	12	1	12	0.6	0.18181818181818182	0.5014321124498576	0.8994351692867713	0.4010368044911218	0.9475676019716073	0.6162631081175027	0.902802215148444	0.8440168762003064	0.9196817769849822	0.3	0.5	0.0	-0.00021210890212579615	-0.00021210890212579615
4021	0.07711608280489138	0.03719150569924373	0.0338615090004199	0.7296823635431848	-1	0	0	0.1	1	1.0	13	1.0	1.0	14	13	0	0	0	0.06666666666666667	15	1	15	0.0	0	0.6771076844404321	0.9263844248943893	0.4489593062012938	0.9055844875291696	0.5953562794232103	0.8633016990064479	0.8066820848282411	0.9013307194115964	0	0	0.0	0.0338615090004199	0.0338615090004199
3762	0.017700917425606442	0.0001928781674494938	6.555345124177074e-06	0.9430565812692362	-1	0	0	0.16666666666666666	1	1.0	7	1.0	1.0	8	7	0	1	0	0.1111111111111111	9	1	9	0.3333333333333333	0	0.529003800609131	0.933685515438128	0.22984578931110092	0.7453222747056543	0.535432283510874	0.8868989705267781	0.8432055239542149	0.87280597110627	1.0	0.375	0.0	6.555345124177074e-06	6.555345124177074e-06
1222	0.06459205348046564	0.027788721721362677	0.02642142802973687	0.700514637190506	-1	0	0	0.1	1	1.0	13	1.0	1.0	14	13	0	0	0	0.06666666666666667	15	1	15	0.0	0	0.6771076844404321	0.919173691754142	0.4489593062012938	0.926937778832903	0.6092078264846068	0.8513517590995463	0.7966992923594923	0.9036971833971216	0	0	0.0	0.02642142802973687	0.02642142802973687
4812	0.07395087698865745	0.0375682350257038	0.03427538996433879	0.7292848701787262	-1	0	0	0.1	1	1.0	13	1.0	1.0	14	13	0	0	0	0.06666666666666667	15	1	15	0.0	0	0.6771076844404321	0.9263844248943893	0.4489593062012938	0.9055844875291696	0.5953562794232103	0.8849279581025989	0.8191369242599281	0.9070176235780981	0	0	0.0	0.03427538996433879	0.03427538996433879
4434	0.07716713600386084	0.034260582175324905	0.03028635146217688	0.7294131357813984	-1	0	0	0.1	1	1.0	13	1.0	1.0	14	13	0	0	0	0.06666666666666667	15	1	15	0.0	0	0.6771076844404321	0.9263844248943893	0.4489593062012938	0.9055844875291696	0.5953562794232103	0.8633016990064479	0.8066820848282411	0.9013307194115964	0	0	0.0	0.03028635146217688	0.03028635146217688
4591	0.0762194535716073	0.03385864014374719	0.029952409825152793	0.728990933681319	-1	0	0	0.1	1	1.0	13	1.0	1.0	14	13	0	0	0	0.06666666666666667	15	1	15	0.0	0	0.6771076844404321	0.9263844248943893	0.4489593062012938	0.9055844875291696	0.5953562794232103	0.8633016990064479	0.8066820848282411	0.9013307194115964	0	0	0.0	0.029952409825152793	0.029952409825152793
1715	0.08063023979759511	0.02428172210648279	0.02301605004164791	0.7220831414996393	-1	0	0	0.1	1	1.0	13	1.0	1.0	14	13	0	0	0	0.06666666666666667	15	1	15	0.0	0	0.6771076844404321	0.9263844248943893	0.4489593062012938	0.9027540356494059	0.6303024191230041	0.8691395330932356	0.8066820848282411	0.901854647503965	0	0	0.0	0.02301605004164791	0.02301605004164791
2914	0.07540143307879531	0.03736925945795106	0.03381809622645493	0.7322384101470216	-1	0	0	0.1	1	1.0	13	1.0	1.0	14	13	0	0	0	0.06666666666666667	15	1	15	0.0	0	0.6771076844404321	0.9263844248943893	0.4489593062012938	0.9055844875291696	0.5953562794232103	0.8633016990064479	0.8066820848282411	0.9013307194115964	0	0	0.0	0.03381809622645493	0.03381809622645493
622	0.06377217203960643	0.02854579848926995	0.020539291003443247	0.7541873621011994	-1	0	0	0.1	1	1.0	13	1.0	1.0	14	13	0	0	0	0.06666666666666667	15	1	15	0.0	0	0.6771076844404321	0.9321185234926281	0.4489593062012938	0.9459492607569518	0.6018701307375443	0.8642711640359373	0.7966992923594923	0.9201507235899301	0	0	0.0	0.020539291003443247	0.020539291003443247
88	0.013161404215809948	0.00022179118407591805	-0.00012047148662472238	0.9628371811535972	-1	0	0	0.25	1	1.0	4	1.0	1.0	5	4	0	1	0	0.16666666666666666	1	6	6	0.3333333333333333	0	0.5779559265377973	0.7986996291834771	0.7114371470138031	0.8998210690344373	0.8017539426639569	0.903079374047319	0.75878798166336	0.8738144156471924	1.0	0.4	0.0	-1.2047148662472237e-05	-1.2047148662472237e-05
3314	0.07635303892309768	0.03626944124617686	0.03239282687003738	0.7293440137908076	-1	0	0	0.1	1	1.0	13	1.0	1.0	14	13	0	0	0	0.06666666666666667	15	1	15	0.0	0	0.6771076844404321	0.9263844248943893	0.4489593062012938	0.9055844875291696	0.5953562794232103	0.8633016990064479	0.8066820848282411	0.9013307194115964	0	0	0.0	0.03239282687003738	0.03239282687003738
4879	0.07550381229486597	0.03629092959148328	0.03292374698596139	0.7279002590177114	-1	0	0	0.1	1	1.0	13	1.0	1.0	14	13	0	0	0	0.06666666666666667	15	1	15	0.0	0	0.6771076844404321	0.9263844248943893	0.4489593062012938	0.9055844875291696	0.5953562794232103	0.8849279581025989	0.8191369242599281	0.9070176235780981	0	0	0.0	0.03292374698596139	0.03292374698596139
3507	0.07668631492352383	0.033670353660375255	0.029756510033602832	0.7296872682316763	-1	0	0	0.1	1	1.0	13	1.0	1.0	14	13	0	0	0	0.06666666666666667	15	1	15	0.0	0	0.6771076844404321	0.9263844248943893	0.4489593062012938	0.9055844875291696	0.5953562794232103	0.8633016990064479	0.8066820848282411	0.9013307194115964	0	0	0.0	0.029756510033602832	0.029756510033602832
4108	0.08441240303580383	0.0133678505458034	0.011069263168032155	0.7289851146546797	-1	0	0	0.1	1	1.0	13	1.0	1.0	14	13	0	0	0	0.06666666666666667	15	1	15	0.0	0	0.6771076844404321	0.9263844248943893	0.4489593062012938	0.901207066575676	0.5953562794232103	0.8633016990064479	0.8066820848282411	0.8998335516213289	0	0	0.0	0.011069263168032155	0.011069263168032155
3990	0.07216037985308701	0.024656004767971775	0.021232997757242418	0.7426294719107513	-1	0	0	0.1	1	1.0	13	1.0	1.0	14	13	0	0	0	0.06666666666666667	15	1	15	0.0	0	0.5078499538823358	0.9355231194441048	0.3394025477561974	0.9367623357301412	0.6092078264846068	0.8126814091676411	0.8274446190171698	0.9071468942330738	0	0	0.0	0.021232997757242418	0.021232997757242418
2818	0.07117937240058736	0.0333705223130325	0.030495066327579017	0.7287848254652161	-1	0	0	0.1	1	1.0	13	1.0	1.0	14	13	0	0	0	0.06666666666666667	15	1	15	0.0	0	0.6771076844404321	0.9263844248943893	0.4489593062012938	0.9067942081014141	0.5953562794232103	0.8633016990064479	0.8066820848282411	0.9017517731240836	0	0	0.0	0.030495066327579017	0.030495066327579017
2088	0.07298188294124412	0.034843829090469194	0.030873218211117468	0.7276351633900457	-1	0	0	0.1	1	1.0	13	1.0	1.0	14	13	0	0	0	0.06666666666666667	15	1	15	0.0	0	0.6771076844404321	0.919173691754142	0.4489593062012938	0.9263531565590526	0.6092078264846068	0.8513517590995461	0.7966992923594923	0.9034473904191276	0	0	0.0	0.030873218211117468	0.030873218211117468
582	0.04343018086283241	0.011757461549880456	0.011462581265582956	0.712024977949103	-1	0	0	0.3	3	0.8461538461538461	11	0.38461538461538464	0.8461538461538461	14	11	0	1	0	0.23076923076923078	3	13	15	1.0	1.0	0.6577933470405153	0.746510658493875	0.3230797746053654	0.9007702154001256	0.9928970112843979	0.8906837382788161	0.939032981930461	0.8574839838588215	1.0	0.07142857142857142	0.0	0.011462581265582956	0.011462581265582956
2820	0.07349484094184504	0.03265421682383137	0.028913237209918476	0.7312920110323007	-1	0	0	0.1	1	1.0	13	1.0	1.0	14	13	0	0	0	0.06666666666666667	15	1	15	0.0	0	0.6771076844404321	0.9263844248943893	0.4489593062012938	0.9067942081014141	0.5953562794232103	0.8632828794742572	0.818349963453727	0.9017470638095564	0	0	0.0	0.028913237209918476	0.028913237209918476
2372	0.07287699515763094	0.03276396349491068	0.029436332528853627	0.7313275239726074	-1	0	0	0.1	1	1.0	13	1.0	1.0	14	13	0	0	0	0.06666666666666667	15	1	15	0.0	0	0.6771076844404321	0.9263844248943893	0.4489593062012938	0.9067942081014141	0.5953562794232103	0.8633016990064479	0.8066820848282411	0.9017517731240836	0	0	0.0	0.029436332528853627	0.029436332528853627
1429	0.07592025880862809	0.026969859955339175	0.026224268468246405	0.7166881184686251	-1	0	0	0.1	1	1.0	13	1.0	1.0	14	13	0	0	0	0.06666666666666667	15	1	15	0.0	0	0.6771076844404321	0.9273496480083434	0.4489593062012938	0.9095599585102062	0.5953562794232103	0.8497601147785169	0.8066820848282411	0.8998797366997847	0	0	0.0	0.026224268468246405	0.026224268468246405
3171	0.07063662591257261	0.0314734915224384	0.028214738644170942	0.7290558738451743	-1	0	0	0.1	1	1.0	13	1.0	1.0	14	13	0	0	0	0.06666666666666667	15	1	15	0.0	0	0.6771076844404321	0.9263844248943893	0.4489593062012938	0.9067942081014141	0.5953562794232103	0.8633016990064479	0.8066820848282411	0.9017517731240836	0	0	0.0	0.028214738644170942	0.028214738644170942
4786	0.07778654940740597	0.03756495883443365	0.033815328222424175	0.7293691268318228	-1	0	0	0.1	1	1.0	13	1.0	1.0	14	13	0	0	0	0.06666666666666667	15	1	15	0.0	0	0.6771076844404321	0.9263844248943893	0.4489593062012938	0.9055844875291696	0.5953562794232103	0.8633016990064479	0.8066820848282411	0.9013307194115964	0	0	0.0	0.033815328222424175	0.033815328222424175
4078	0.07820784552786246	0.03809414353091882	0.034802816310314996	0.7310939448325178	-1	0	0	0.1	1	1.0	13	1.0	1.0	14	13	0	0	0	0.06666666666666667	15	1	15	0.0	0	0.6771076844404321	0.9263844248943893	0.4489593062012938	0.9055844875291696	0.5953562794232103	0.8633016990064479	0.8066820848282411	0.9013307194115964	0	0	0.0	0.034802816310314996	0.034802816310314996
75	0.00212734034134581	6.23929650709272e-05	4.7833140881127694e-05	0.9943326664895126	-1	0	0	0.5	2	0.6666666666666666	2	0.5555555555555556	0.3333333333333333	3	1	1	0	0	1.0	3	3	5	0.0	0	0.4670355787841555	0.9448149684265285	0.5378909850887234	0.7787744654181784	0.4669896108536774	0.9733681859502489	0.8632912559851644	0.9286298615635811	0	0	0.0	4.7833140881127694e-05	4.7833140881127694e-05
2536	0.01902082878682901	0.0007048229162037047	1.1722850076417983e-06	0.9279254945741905	-1	0	0	0.16666666666666666	1	1.0	7	1.0	1.0	8	7	0	0	0	0.1111111111111111	9	1	9	0.0	0	0.5078499538823358	0.9312069746301146	0.2265571513904749	0.7695034579794228	0.5710800977885979	0.88946480141201	0.8568814796302785	0.8771152605908338	0	0	0.0	1.1722850076417983e-06	1.1722850076417983e-06
1813	0.07777506697452034	0.03009760827531578	0.029535769311288953	0.7246683863681235	-1	0	0	0.1	1	1.0	13	1.0	1.0	14	13	0	0	0	0.06666666666666667	15	1	15	0.0	0	0.6771076844404321	0.9273496480083434	0.4489593062012938	0.9095599585102062	0.5953562794232103	0.8497601147785169	0.8066820848282411	0.8998797366997847	0	0	0.0	0.029535769311288953	0.029535769311288953
1065	0.07521009676783069	0.029515251429387254	0.029110925117996324	0.7073611844480594	-1	0	0	0.1	1	1.0	13	1.0	1.0	14	13	0	0	0	0.06666666666666667	15	1	15	0.0	0	0.6771076844404321	0.9273496480083434	0.4489593062012938	0.9095599585102062	0.5953562794232103	0.8497601147785169	0.8066820848282411	0.8998797366997847	0	0	0.0	0.029110925117996324	0.029110925117996324
4129	0.07540849751745039	0.03484041972060038	0.031008460713971276	0.7283909285355348	-1	0	0	0.1	1	1.0	13	1.0	1.0	14	13	0	0	0	0.06666666666666667	15	1	15	0.0	0	0.6771076844404321	0.9263844248943893	0.4489593062012938	0.9055844875291696	0.5953562794232103	0.8633016990064479	0.8066820848282411	0.9013307194115964	0	0	0.0	0.031008460713971276	0.031008460713971276
1834	0.07538684773170867	0.029044651617857287	0.02860401614810828	0.7097524560203772	-1	0	0	0.1	1	1.0	13	1.0	1.0	14	13	0	0	0	0.06666666666666667	15	1	15	0.0	0	0.6771076844404321	0.9273496480083434	0.4489593062012938	0.9095599585102062	0.5953562794232103	0.8400255175423545	0.8066820848282411	0.8976260621346862	0	0	0.0	0.02860401614810828	0.02860401614810828
774	0.06299224368913342	0.015417335758932275	0.014284696174767712	0.6454229847534907	-1	0	0	0.1	1	1.0	13	1.0	0.8461538461538461	12	11	2	3	0	0.06666666666666667	1	15	15	0.42857142857142855	0	0.6529648716908877	0.9106900657186283	0.6506513464839265	0.8903109854132021	0.6951338990123496	0.9109323397948251	0.798692681041522	0.9043938627116046	0.4166666666666667	0.08333333333333333	0.0	0.014284696174767712	0.014284696174767712
4443	0.0755694555308317	0.03756626176415064	0.035674280169277955	0.7323258335299763	-1	0	0	0.1	1	1.0	13	1.0	1.0	14	13	0	0	0	0.06666666666666667	15	1	15	0.0	0	0.6771076844404321	0.9263844248943893	0.4489593062012938	0.9019845948183899	0.5953562794232103	0.8633016990064479	0.8066820848282411	0.9000965473795455	0	0	0.0	0.035674280169277955	0.035674280169277955
3966	0.07578770308687541	0.034046581809673036	0.029660800302523133	0.7302926490483467	-1	0	0	0.1	1	1.0	13	1.0	1.0	14	13	0	0	0	0.06666666666666667	15	1	15	0.0	0	0.6771076844404321	0.9263844248943893	0.4489593062012938	0.9055844875291696	0.5953562794232103	0.8633016990064479	0.8066820848282411	0.9013307194115964	0	0	0.0	0.029660800302523133	0.029660800302523133
3445	0.07642607142744179	0.03813898139959229	0.03471556511299391	0.7274515128896413	-1	0	0	0.1	1	1.0	13	1.0	1.0	14	13	0	0	0	0.06666666666666667	15	1	15	0.0	0	0.6771076844404321	0.9263844248943893	0.4489593062012938	0.9055844875291696	0.5953562794232103	0.8633016990064479	0.8066820848282411	0.9013307194115964	0	0	0.0	0.03471556511299391	0.03471556511299391
4133	0.06753335513072219	0.001692629445709119	0.0015863123996067488	0.9167675276100219	-1	0	0	0.2	2	0.8461538461538461	11	0.2727272727272727	0.8461538461538461	13	11	1	1	0	0.45454545454545453	5	11	15	0.25	0.2	0.2414000818602907	0.9162920090917714	0.3391783873390005	0.9396795384059642	0.5517637449905555	0.8924661142073551	0.8529012497790995	0.918215940375495	1.0	0.38461538461538464	0.0	0.0015863123996067488	0.0015863123996067488
3239	0.07977200888031781	0.033869047649156186	0.033842152569463047	0.7290809596998526	-1	0	0	0.1	1	1.0	13	1.0	1.0	14	13	0	0	0	0.06666666666666667	15	1	15	0.0	0	0.6771076844404321	0.9246890119255902	0.4489593062012938	0.8733830848982056	0.5953562794232103	0.8676440631981566	0.8162499819182076	0.8915277441970204	0	0	0.0	0.033842152569463047	0.033842152569463047
2837	0.07405885715615892	0.036241893412677695	0.03307277780898914	0.7308085166644986	-1	0	0	0.1	1	1.0	13	1.0	1.0	14	13	0	0	0	0.06666666666666667	15	1	15	0.0	0	0.6771076844404321	0.9263844248943893	0.4489593062012938	0.9067942081014141	0.5953562794232103	0.8633016990064479	0.8066820848282411	0.9017517731240836	0	0	0.0	0.03307277780898914	0.03307277780898914
2175	0.07101882066882757	0.035038493202322316	0.031925810436414424	0.7295560615167436	-1	0	0	0.1	1	1.0	13	1.0	1.0	14	13	0	0	0	0.06666666666666667	15	1	15	0.0	0	0.6771076844404321	0.9263844248943893	0.4489593062012938	0.9067942081014141	0.5953562794232103	0.8633016990064479	0.8066820848282411	0.9017517731240836	0	0	0.0	0.031925810436414424	0.031925810436414424
1209	0.06777714000686445	0.03064589676276073	-0.026035345357966432	0.7406138870646786	-1	0	0	0.2	2	0.9230769230769231	12	1.0	0.9230769230769231	14	12	0	0	0	0.06666666666666667	15	1	15	0.0	0.14285714285714285	0.6895697662431791	0.9309669959288239	0.5109646478143637	0.9362807480978168	0.6092078264846068	0.8529757628642173	0.7966992923594923	0.9128600505591482	0	0	0.0	-0.0026035345357966434	-0.0026035345357966434
1588	0.07603297255010066	0.029275639542289615	0.028085215565533863	0.7273537534052975	-1	0	0	0.1	1	1.0	13	1.0	1.0	14	13	0	0	0	0.06666666666666667	15	1	15	0.0	0	0.6771076844404321	0.919173691754142	0.4489593062012938	0.9264061792524658	0.6092078264846068	0.8513517590995461	0.7966992923594923	0.9034699938954778	0	0	0.0	0.028085215565533863	0.028085215565533863
29	0.012820638065984446	0.0005529504924040018	0.0003432706729115389	0.9806824770264463	-1	0	0	0.5	3	0.7142857142857143	5	0.5625	0.7142857142857143	7	5	1	1	0	0.25	2	8	9	0.25	0.2857142857142857	0.44396823206971936	0.9046602132770978	0.4548812236210896	0.8962687038876714	0.8938476266637171	0.9719899173667566	0.8870143595485769	0.9340793614188252	1.0	0	0.0	0.0003432706729115389	0.0003432706729115389
2046	0.07256596170323217	0.024290390000060225	0.009353084932101215	0.7199375682639549	-1	0	0	0.1111111111111111	1	1.0	11	1.0	1.0	12	11	0	0	0	0.07692307692307693	13	1	13	0.0	0	0.7020318480459261	0.9187244114414752	0.6025593811980505	0.9355241312569659	0.6271454215140851	0.8362905412360271	0.7620919830308664	0.9040981866239705	0	0	0.0	0.009353084932101215	0.009353084932101215
510	0.04557780058470514	0.008124711398999653	0.0023573209006444965	0.8984733405113716	-1	0	0	0.3	3	0.7692307692307693	10	0.23809523809523808	0.6923076923076923	11	9	3	0	0	0.7777777777777778	9	7	15	0.0	0.14285714285714285	0.506839932947332	0.922983372522168	0.7466711174805398	0.889296529479421	0.8645287730120487	0.9599257873740443	0.9085602764928639	0.9296350039929351	0	0	0.0	0.0023573209006444965	0.0023573209006444965
3416	0.07751537133595675	0.03544176408032605	0.03203827112616875	0.7283647873856165	-1	0	0	0.1	1	1.0	13	1.0	1.0	14	13	0	0	0	0.06666666666666667	15	1	15	0.0	0	0.6771076844404321	0.9263844248943893	0.4489593062012938	0.9055844875291696	0.5953562794232103	0.8633016990064479	0.8066820848282411	0.9013307194115964	0	0	0.0	0.03203827112616875	0.03203827112616875
2067	0.07266244106317626	0.03364516399984523	0.030837352903017277	0.7301601927875545	-1	0	0	0.1	1	1.0	13	1.0	1.0	14	13	0	0	0	0.06666666666666667	15	1	15	0.0	0	0.6771076844404321	0.9263844248943893	0.4489593062012938	0.9067942081014141	0.5953562794232103	0.8633016990064479	0.8066820848282411	0.9017517731240836	0	0	0.0	0.030837352903017277	0.030837352903017277
4490	0.0763750546922801	0.0335980726247823	0.02929488529077806	0.7299311599787781	-1	0	0	0.1	1	1.0	13	1.0	1.0	14	13	0	0	0	0.06666666666666667	15	1	15	0.0	0	0.6771076844404321	0.9263844248943893	0.4489593062012938	0.9055844875291696	0.5953562794232103	0.8633016990064479	0.8066820848282411	0.9013307194115964	0	0	0.0	0.02929488529077806	0.02929488529077806
1098	0.07627584188957444	0.028120813462708328	0.02780171175689785	0.7150394846655084	-1	0	0	0.1	1	1.0	13	1.0	1.0	14	13	0	0	0	0.06666666666666667	15	1	15	0.0	0	0.6771076844404321	0.9273496480083434	0.4489593062012938	0.9095599585102062	0.5953562794232103	0.8497601147785169	0.8066820848282411	0.8998797366997847	0	0	0.0	0.02780171175689785	0.02780171175689785
1754	0.07580930314987999	0.029881828185848114	0.028489742798897166	0.7303313981621204	-1	0	0	0.1	1	1.0	13	1.0	1.0	14	13	0	0	0	0.06666666666666667	15	1	15	0.0	0	0.6771076844404321	0.919173691754142	0.4489593062012938	0.9264061792524658	0.6092078264846068	0.8513517590995461	0.7966992923594923	0.9034699938954778	0	0	0.0	0.028489742798897166	0.028489742798897166
1221	0.0767269741666374	0.03054080539938948	0.029974419508186537	0.7182566010559852	-1	0	0	0.1	1	1.0	13	1.0	1.0	14	13	0	0	0	0.06666666666666667	15	1	15	0.0	0	0.6771076844404321	0.9273496480083434	0.4489593062012938	0.9095599585102062	0.5953562794232103	0.8497601147785169	0.8066820848282411	0.8998797366997847	0	0	0.0	0.029974419508186537	0.029974419508186537
2827	0.07215414198882997	0.03520953130182947	0.032052861246008556	0.7291936023422732	-1	0	0	0.1	1	1.0	13	1.0	1.0	14	13	0	0	0	0.06666666666666667	15	1	15	0.0	0	0.6771076844404321	0.9263844248943893	0.4489593062012938	0.9067942081014141	0.5953562794232103	0.8633016990064479	0.8066820848282411	0.9017517731240836	0	0	0.0	0.032052861246008556	0.032052861246008556
2425	0.06874357623467173	0.01565859065757769	0.009525834919253818	0.703220139366266	-1	0	0	0.1	1	1.0	13	1.0	1.0	14	13	0	0	0	0.06666666666666667	15	1	15	0.0	0	0.6771076844404321	0.9267871885986377	0.2593365223811034	0.9122494517399118	0.6363267207497397	0.836944076913629	0.866620747591224	0.8976894122933495	0	0	0.0	0.009525834919253818	0.009525834919253818
2206	0.07128260389375696	0.03443001960151349	0.03156213810062046	0.727661575553813	-1	0	0	0.1	1	1.0	13	1.0	1.0	14	13	0	0	0	0.06666666666666667	15	1	15	0.0	0	0.6771076844404321	0.9263844248943893	0.4489593062012938	0.9067942081014141	0.5953562794232103	0.8633016990064479	0.8066820848282411	0.9017517731240836	0	0	0.0	0.03156213810062046	0.03156213810062046
2048	0.07252061831008672	0.033903925133153205	0.029419818151218954	0.7296987616259636	-1	0	0	0.1	1	1.0	13	1.0	1.0	14	13	0	0	0	0.06666666666666667	15	1	15	0.0	0	0.6771076844404321	0.919173691754142	0.4489593062012938	0.9263531565590526	0.6092078264846068	0.8513517590995461	0.7966992923594923	0.9034473904191276	0	0	0.0	0.029419818151218954	0.029419818151218954
1537	0.07631967836055323	0.029084738966503147	0.028208256161652328	0.7236364181821426	-1	0	0	0.1	1	1.0	13	1.0	1.0	14	13	0	0	0	0.06666666666666667	15	1	15	0.0	0	0.6771076844404321	0.9273496480083434	0.4489593062012938	0.9095599585102062	0.5953562794232103	0.8497601147785169	0.8066820848282411	0.8998797366997847	0	0	0.0	0.028208256161652328	0.028208256161652328
4698	0.07537284237406756	0.0329950897887748	0.029375658585455263	0.7273312390366993	-1	0	0	0.1	1	1.0	13	1.0	1.0	14	13	0	0	0	0.06666666666666667	15	1	15	0.0	0	0.6771076844404321	0.9263844248943893	0.4489593062012938	0.8999531069257719	0.5953562794232103	0.8633016990064479	0.8066820848282411	0.8994119843777914	0	0	0.0	0.029375658585455263	0.029375658585455263
4535	0.07787190819779083	0.03413509057147862	0.03024393178353488	0.7295969272305908	-1	0	0	0.1	1	1.0	13	1.0	1.0	14	13	0	0	0	0.06666666666666667	15	1	15	0.0	0	0.6771076844404321	0.9263844248943893	0.4489593062012938	0.9055844875291696	0.5953562794232103	0.8633016990064479	0.8066820848282411	0.9013307194115964	0	0	0.0	0.03024393178353488	0.03024393178353488
4852	0.08996858789885658	0.013147343765405743	0.012511821407388952	0.709246766071767	-1	0	0	0.1	1	1.0	13	1.0	1.0	14	13	0	0	0	0.06666666666666667	15	1	15	0.0	0	0.6771076844404321	0.9263844248943893	0.4489593062012938	0.9039401500283851	0.5953562794232103	0.8849279581025989	0.8120587248276976	0.9064797540362376	0	0	0.0	0.012511821407388952	0.012511821407388952
3172	0.08023074035763256	0.024704853076722027	0.006509868935596495	0.6904117231942297	-1	0	0	0.1	1	1.0	13	1.0	1.0	14	13	0	0	0	0.06666666666666667	15	1	15	0.0	0	0.7107236129699743	0.8969448919686722	0.6083503430962871	0.9442647843641715	0.6271454215140851	0.815410336490736	0.6982790136773421	0.8965711491284685	0	0	0.0	0.006509868935596495	0.006509868935596495
3059	0.07225391020200289	0.03465379362002607	0.03121191303792796	0.727968608818469	-1	0	0	0.1	1	1.0	13	1.0	1.0	14	13	0	0	0	0.06666666666666667	15	1	15	0.0	0	0.6771076844404321	0.9263844248943893	0.4489593062012938	0.9067942081014141	0.5953562794232103	0.8633016990064479	0.8066820848282411	0.9017517731240836	0	0	0.0	0.03121191303792796	0.03121191303792796
4324	0.07957265934543202	0.018770014653136564	0.018529479452120582	0.7126317671409259	-1	0	0	0.1	1	1.0	13	1.0	1.0	14	13	0	0	0	0.06666666666666667	15	1	15	0.0	0	0.6771076844404321	0.929571818545959	0.4489593062012938	0.9415457136873342	0.6363267207497397	0.8706591285482668	0.8066820848282411	0.9184947853040911	0	0	0.0	0.018529479452120582	0.018529479452120582
1740	0.07765880907423073	0.03236653011755177	0.030044503012437537	0.7237521752997889	-1	0	0	0.1	1	1.0	13	1.0	1.0	14	13	0	0	0	0.06666666666666667	15	1	15	0.0	0	0.6771076844404321	0.9263844248943893	0.4489593062012938	0.9102979530157663	0.5953562794232103	0.8633016990064479	0.7966992923594923	0.9029901961927562	0	0	0.0	0.030044503012437537	0.030044503012437537
3563	0.07726760480078598	0.03648219833516878	0.032936447519533736	0.7296472899966175	-1	0	0	0.1	1	1.0	13	1.0	1.0	14	13	0	0	0	0.06666666666666667	15	1	15	0.0	0	0.6771076844404321	0.9263844248943893	0.4489593062012938	0.9055844875291696	0.5953562794232103	0.8633016990064479	0.8066820848282411	0.9013307194115964	0	0	0.0	0.032936447519533736	0.032936447519533736
4261	0.08191831848474726	0.005714171391900712	0.0056333370171775645	0.7154758110101027	-1	0	0	0.1	1	1.0	13	1.0	1.0	14	13	0	0	0	0.06666666666666667	15	1	15	0.0	0	0.6771076844404321	0.9263844248943893	0.4489593062012938	0.9093713559910437	0.5953562794232103	0.8633016990064479	0.8066820848282411	0.902659880964674	0	0	0.0	0.0056333370171775645	0.0056333370171775645
914	0.07855189450109952	0.031232511814448485	0.03055080103288926	0.7338560727138301	-1	0	0	0.1	1	1.0	13	1.0	1.0	14	13	0	0	0	0.06666666666666667	15	1	15	0.0	0	0.6771076844404321	0.919173691754142	0.4489593062012938	0.9264061792524658	0.6092078264846068	0.8513517590995461	0.7966992923594923	0.9034699938954778	0	0	0.0	0.03055080103288926	0.03055080103288926
1572	0.0758458700199869	0.029322451550286042	0.02890456279975359	0.7026335679485034	-1	0	0	0.1	1	1.0	13	1.0	1.0	14	13	0	0	0	0.06666666666666667	15	1	15	0.0	0	0.6771076844404321	0.9273496480083434	0.4489593062012938	0.9095599585102062	0.5953562794232103	0.8497601147785169	0.8066820848282411	0.8998797366997847	0	0	0.0	0.02890456279975359	0.02890456279975359
4121	0.0761240770882729	0.03824079704152412	0.03488454029165	0.7325769217813394	-1	0	0	0.1	1	1.0	13	1.0	1.0	14	13	0	0	0	0.06666666666666667	15	1	15	0.0	0	0.6771076844404321	0.9263844248943893	0.4489593062012938	0.9055844875291696	0.5953562794232103	0.8633016990064479	0.8066820848282411	0.9013307194115964	0	0	0.0	0.03488454029165	0.03488454029165
4636	0.07660144700384039	0.03431105789504631	0.03010197291220495	0.7295794182957023	-1	0	0	0.1	1	1.0	13	1.0	1.0	14	13	0	0	0	0.06666666666666667	15	1	15	0.0	0	0.6771076844404321	0.9263844248943893	0.4489593062012938	0.9055844875291696	0.5953562794232103	0.8633016990064479	0.8066820848282411	0.9013307194115964	0	0	0.0	0.03010197291220495	0.03010197291220495
3684	0.09473299210243087	0.011154006270998435	0.010057098022128352	0.7018576781379491	-1	0	0	0.1	1	1.0	13	1.0	1.0	14	13	0	0	0	0.06666666666666667	15	1	15	0.0	0	0.6771076844404321	0.9263844248943893	0.4489593062012938	0.9161303210942687	0.5953562794232103	0.8633016990064479	0.8301820605456196	0.9051186049299749	0	0	0.0	0.010057098022128352	0.010057098022128352
1436	0.0774556766569859	0.027664943454675708	0.025920534591915116	0.7293599765658774	-1	0	0	0.1	1	1.0	13	1.0	1.0	14	13	0	0	0	0.06666666666666667	15	1	15	0.0	0	0.6771076844404321	0.919173691754142	0.4489593062012938	0.9264061792524658	0.6092078264846068	0.8513517590995461	0.7966992923594923	0.9034699938954778	0	0	0.0	0.025920534591915116	0.025920534591915116
1016	0.07749110978272777	0.029424516250703983	0.028631999792078686	0.7249231291427968	-1	0	0	0.1	1	1.0	13	1.0	1.0	14	13	0	0	0	0.06666666666666667	15	1	15	0.0	0	0.6771076844404321	0.9273496480083434	0.4489593062012938	0.9095599585102062	0.5953562794232103	0.8497601147785169	0.8066820848282411	0.8998797366997847	0	0	0.0	0.028631999792078686	0.028631999792078686
2160	0.07468924733016837	0.0361083966919076	0.03250171528773987	0.7312836743491187	-1	0	0	0.1	1	1.0	13	1.0	1.0	14	13	0	0	0	0.06666666666666667	15	1	15	0.0	0	0.6771076844404321	0.9263844248943893	0.4489593062012938	0.9067942081014141	0.5953562794232103	0.8633016990064479	0.8066820848282411	0.9017517731240836	0	0	0.0	0.03250171528773987	0.03250171528773987
4743	0.09195622817574559	0.004363248517610979	0.004336813439917913	0.7027805013972552	-1	0	0	0.1	1	1.0	13	1.0	1.0	14	13	0	0	0	0.06666666666666667	15	1	15	0.0	0	0.6771076844404321	0.9263844248943893	0.4489593062012938	0.9128497630458825	0.5953562794232103	0.8633016990064479	0.82511790706759	0.9039107170609411	0	0	0.0	0.004336813439917913	0.004336813439917913
2587	0.07213323496758954	0.03545666354629724	0.03223685969873201	0.7306188756532941	-1	0	0	0.1	1	1.0	13	1.0	1.0	14	13	0	0	0	0.06666666666666667	15	1	15	0.0	0	0.6771076844404321	0.9263844248943893	0.4489593062012938	0.9067942081014141	0.5953562794232103	0.8633016990064479	0.8066820848282411	0.9017517731240836	0	0	0.0	0.03223685969873201	0.03223685969873201
540	0.060101576337289936	0.014817781565300834	0.002325501005678009	0.748976736422579	-1	0	0	0.1	1	1.0	13	1.0	1.0	14	13	0	0	0	0.06666666666666667	15	1	15	0.0	0	0.6699359904880161	0.8239441198000628	0.4121644160691645	0.9445093017013824	0.9928970112843979	0.8018197434637764	0.915367692712704	0.872711929896968	0	0	0.0	0.002325501005678009	0.002325501005678009
1317	0.07709240500213774	0.027386434807365537	0.027075275403747986	0.7267961692800537	-1	0	0	0.1	1	1.0	13	1.0	1.0	14	13	0	0	0	0.06666666666666667	15	1	15	0.0	0	0.6771076844404321	0.9273496480083434	0.4489593062012938	0.9095599585102062	0.5953562794232103	0.8497601147785169	0.8066820848282411	0.8998797366997847	0	0	0.0	0.027075275403747986	0.027075275403747986
436	0.03843725293846625	0.00282980733841593	0.0028298001872594752	0.9225711347139377	-1	0	0	0.1	1	1.0	13	1.0	1.0	14	13	0	0	0	0.06666666666666667	1	15	15	0.0	0	0.6577933470405153	0.9668084253503082	0.7580316187001532	0.9452205674889047	0.6560355315170272	0.9682746023713608	0.925846508922633	0.9613107273588715	0	0	0.0	0.0028298001872594752	0.0028298001872594752
1765	0.07610950504727199	0.026449636518931882	0.025701286666924932	0.7241929459072227	-1	0	0	0.1	1	1.0	13	1.0	1.0	14	13	0	0	0	0.06666666666666667	15	1	15	0.0	0	0.6771076844404321	0.9273496480083434	0.4489593062012938	0.9095599585102062	0.5953562794232103	0.8497601147785169	0.8066820848282411	0.8998797366997847	0	0	0.0	0.025701286666924932	0.025701286666924932
731	0.019532436114097104	0.008140144933081468	0.006644355361267427	0.9537622902689823	-1	0	0	0.3	3	0.8333333333333334	10	0.3888888888888889	0.8333333333333334	13	10	0	1	0	0.25	3	12	14	1.0	1.0	0.6577933470405153	0.7895526800841013	0.3230797746053654	0.9051115500713769	0.9928970112843979	0.8893892851815373	0.939032981930461	0.8684551962142298	1.0	0.3076923076923077	0.0	0.006644355361267427	0.006644355361267427
1153	0.07417395965990026	0.031932610554671	0.030848713761370196	0.7269259682798246	-1	0	0	0.1	1	1.0	13	1.0	1.0	14	13	0	0	0	0.06666666666666667	15	1	15	0.0	0	0.6771076844404321	0.919173691754142	0.4489593062012938	0.9264061792524658	0.6303024191230041	0.8584801345498478	0.7966992923594923	0.9051281283038813	0	0	0.0	0.030848713761370196	0.030848713761370196
597	0.042156765570756566	8.047635797960949e-05	-8.033950962097569e-05	0.5627308644209807	-1	0	0	0.3	3	0.6923076923076923	9	0.625	0.5384615384615384	10	7	4	3	0	0.16666666666666666	2	12	15	0.3333333333333333	0	0.35802811574941373	0.9369999877920524	0.37127548873555594	0.8471272288220144	0.7671467214764547	0.8993360606729708	0.8941786546417183	0.9002992604276033	0.1	0.2	0.0	-8.033950962097568e-06	-8.033950962097568e-06
930	0.061001435075754666	0.020066933301737633	0.010195263594277394	0.7184071399364464	-1	0	0	0.1	1	1.0	13	1.0	1.0	14	13	0	0	0	0.06666666666666667	15	1	15	0.0	0	0.6771076844404321	0.9321185234926281	0.4489593062012938	0.946465611052256	0.6018701307375443	0.8642711640359373	0.7966992923594923	0.9203988258260287	0	0	0.0	0.010195263594277394	0.010195263594277394
4343	0.09621119692097499	0.011397008914441354	0.010071636707425419	0.7010793426832748	-1	0	0	0.1	1	1.0	13	1.0	1.0	14	13	0	0	0	0.06666666666666667	15	1	15	0.0	0	0.6771076844404321	0.9263844248943893	0.4489593062012938	0.9161303210942687	0.5953562794232103	0.8849279581025989	0.8353318999798626	0.9106088426263758	0	0	0.0	0.010071636707425419	0.010071636707425419
1742	0.08367585228172197	0.009639212139598952	0.002848830516494943	0.7218903381484895	-1	0	0	0.1	1	1.0	13	1.0	1.0	14	13	0	0	0	0.06666666666666667	15	1	15	0.0	0	0.6771076844404321	0.9274574945137039	0.24459115584610217	0.9289639242838389	0.654264315779218	0.8587858907195264	0.86380912674705	0.9095483670709402	0	0	0.0	0.002848830516494943	0.002848830516494943
3935	0.07657167769309543	0.036788469321651154	0.03306686496627162	0.7276826977461041	-1	0	0	0.1	1	1.0	13	1.0	1.0	14	13	0	0	0	0.06666666666666667	15	1	15	0.0	0	0.6771076844404321	0.9263844248943893	0.4489593062012938	0.9055844875291696	0.5953562794232103	0.8633016990064479	0.8066820848282411	0.9013307194115964	0	0	0.0	0.03306686496627162	0.03306686496627162
4039	0.07593397037103762	0.03865518580575316	0.034747976265352656	0.7305908886046137	-1	0	0	0.1	1	1.0	13	1.0	1.0	14	13	0	0	0	0.06666666666666667	15	1	15	0.0	0	0.6771076844404321	0.9263844248943893	0.4489593062012938	0.9055844875291696	0.5953562794232103	0.8633016990064479	0.8066820848282411	0.9013307194115964	0	0	0.0	0.034747976265352656	0.034747976265352656
3413	0.07780486475093806	0.03713071503257522	0.03336781542960017	0.7301965163124624	-1	0	0	0.1	1	1.0	13	1.0	1.0	14	13	0	0	0	0.06666666666666667	15	1	15	0.0	0	0.6771076844404321	0.9263844248943893	0.4489593062012938	0.9055844875291696	0.5953562794232103	0.8633016990064479	0.8066820848282411	0.9013307194115964	0	0	0.0	0.03336781542960017	0.03336781542960017
384	0.01609101044919746	0.0020408477777017595	0.0020374400976852923	0.9463287863390453	-1	0	0	0.5	5	0.46153846153846156	6	0.45454545454545453	0.46153846153846156	8	6	6	0	0	0.2727272727272727	3	11	15	0.0	0	0.49884681169471234	0.8561152175532681	0.36114107474171114	0.8984102546882113	0.8915763007525687	0.7914527209929806	0.919141879852468	0.85390883173454	0	0	0.0	0.0020374400976852923	0.0020374400976852923
2218	0.08005557919948193	0.027703826518670906	0.026356352106404038	0.7295268329906431	-1	0	0	0.1	1	1.0	13	1.0	1.0	14	13	0	0	0	0.06666666666666667	15	1	15	0.0	0	0.6771076844404321	0.9273496480083434	0.4489593062012938	0.9083277272696179	0.6092078264846068	0.8537586704908307	0.8066820848282411	0.9003825785894398	0	0	0.0	0.026356352106404038	0.026356352106404038
259	0.04325896186910715	0.0016456115448448892	0.0011575405380828338	0.8651165591981497	-1	0	0	0.3	3	0.6923076923076923	9	0.35714285714285715	0.6923076923076923	11	9	3	4	0	0.8571428571428571	7	6	15	0.5	0	0.36087645687989467	0.9167260496116564	0.6907128022662328	0.964828089429998	0.5894454141888719	0.9130837994352916	0.9355339619247944	0.9362801991620128	0.2727272727272727	0.36363636363636365	0.0	0.0011575405380828338	0.0011575405380828338
4247	0.07619021402492929	0.03762006044522698	0.034563042866549376	0.7314888848779879	-1	0	0	0.1	1	1.0	13	1.0	1.0	14	13	0	0	0	0.06666666666666667	15	1	15	0.0	0	0.6771076844404321	0.9263844248943893	0.4489593062012938	0.9055844875291696	0.5953562794232103	0.8633016990064479	0.8066820848282411	0.9013307194115964	0	0	0.0	0.034563042866549376	0.034563042866549376
5049	0.07734710257134622	0.02578030508491497	-0.006250626724085319	0.7168624862838144	-1	0	0	0.1	1	1.0	13	1.0	1.0	14	13	0	2	0	0.06666666666666667	15	1	15	0.6666666666666666	0	0.5078499538823358	0.9370696984453794	0.3394025477561974	0.9460309433495028	0.6092078264846068	0.8169508111004194	0.8239024638578133	0.9132098652895857	0.5357142857142857	0.5714285714285714	0.0	-0.0006250626724085319	-0.0006250626724085319
2168	0.0740277355924913	0.0312930317091807	0.028160939484912953	0.7291066868999492	-1	0	0	0.1	1	1.0	13	1.0	1.0	14	13	0	0	0	0.06666666666666667	15	1	15	0.0	0	0.6771076844404321	0.9263844248943893	0.4489593062012938	0.9067942081014141	0.5953562794232103	0.8633016990064479	0.8066820848282411	0.9017517731240836	0	0	0.0	0.028160939484912953	0.028160939484912953
2415	0.07645987060163764	0.0326643776743478	0.031090589282540555	0.7279824745134206	-1	0	0	0.1	1	1.0	13	1.0	1.0	14	13	0	0	0	0.06666666666666667	15	1	15	0.0	0	0.6771076844404321	0.9142532123648452	0.4190526232909596	0.8671791688460283	0.5953562794232103	0.8627200172705947	0.8135711320701419	0.8836036121105736	0	0	0.0	0.031090589282540555	0.031090589282540555
3333	0.04520953707599558	0.005509730838056209	-0.0018377141159820266	0.9272871601802903	-1	0.25	1	0.4	4	0.6153846153846154	8	0.3	0.5384615384615384	11	7	3	1	0	0.5	10	5	15	0.16666666666666666	0.4	0.33859222332423927	0.9359597794779247	0.22984578931110092	0.9406828568157896	0.6230593735460033	0.7959096781522338	0.8380583760554473	0.9062681604462094	1.0	0.45454545454545453	0.0	-0.00018377141159820265	-0.00018377141159820265
2197	0.04143188471733502	0.005983943470762213	-0.0007476884930199716	0.6811579168143552	-1	0.25	1	0.4	4	0.6923076923076923	9	0.3125	0.6923076923076923	13	9	1	1	0	0.3333333333333333	4	12	15	0.5	0.7272727272727273	0.7020318480459261	0.9292060986373009	0.6205668491721945	0.9500653638375578	0.612236799221518	0.9018639814537901	0.7966992923594923	0.9295301503572189	1.0	0.46153846153846156	0.0	-7.476884930199715e-05	-7.476884930199715e-05
2090	0.07907290791885156	0.03021858632783832	0.028807568454152013	0.7348945997376384	-1	0	0	0.1	1	1.0	13	1.0	1.0	14	13	0	0	0	0.06666666666666667	15	1	15	0.0	0	0.6771076844404321	0.919173691754142	0.4489593062012938	0.9264061792524658	0.6303024191230041	0.8584801345498478	0.7966992923594923	0.9051281283038813	0	0	0.0	0.028807568454152013	0.028807568454152013
772	0.062334528544985265	0.01335259662817429	0.0018293156668549063	0.7490370434501639	-1	0	0	0.1	1	1.0	13	1.0	1.0	14	13	0	0	0	0.06666666666666667	15	1	15	0.0	0	0.6771076844404321	0.9429358969547821	0.4489593062012938	0.9491579227922802	0.6271454215140851	0.8915275882385403	0.7966992923594923	0.9316747777464673	0	0	0.0	0.0018293156668549063	0.0018293156668549063
1920	0.07657738396798436	0.03184180369402148	0.030739326224338125	0.7266425275742283	-1	0	0	0.1	1	1.0	13	1.0	1.0	14	13	0	0	0	0.06666666666666667	15	1	15	0.0	0	0.6771076844404321	0.9273496480083434	0.4489593062012938	0.9083277272696179	0.5953562794232103	0.8497601147785169	0.8066820848282411	0.8994317151385043	0	0	0.0	0.030739326224338125	0.030739326224338125
3800	0.07383901216813381	0.037085927400711496	0.0334191512266459	0.7302748646063367	-1	0	0	0.1	1	1.0	13	1.0	1.0	14	13	0	0	0	0.06666666666666667	15	1	15	0.0	0	0.6771076844404321	0.9263844248943893	0.4489593062012938	0.9055844875291696	0.5953562794232103	0.8633016990064479	0.8066820848282411	0.9013307194115964	0	0	0.0	0.0334191512266459	0.0334191512266459
73	0.013279995779387339	0.0005428841742395427	0.0002007897061764983	0.9567905710664608	-1	0	0	0.4	4	0.6153846153846154	8	0.42857142857142855	0.38461538461538464	8	5	6	2	0	0.7142857142857143	5	7	15	0.15384615384615385	0.16666666666666666	0.7557758230972823	0.9406811776531747	0.3195935356164734	0.950566155290742	0.4051099169220139	0.9215336147472718	0.9250830485485959	0.9386485889388566	0.625	0.5	0.0	0.0002007897061764983	0.0002007897061764983
634	0.07774204215136715	0.0052008218916589025	-0.003176398749976026	0.8486326920569269	-1	0	0	0.3	3	0.7692307692307693	10	0.5769230769230769	0.6923076923076923	11	9	3	0	0	0.15384615384615385	13	2	15	0.0	0.15384615384615385	0.43831758028092604	0.9191070765445869	0.5994886975058303	0.8913792017030763	0.37939863904911847	0.8083875071416019	0.8808617526208309	0.8799105378567331	0	0	0.0	-0.0003176398749976026	-0.0003176398749976026
3227	0.0762593264091258	0.03731818504781011	0.03417750989960919	0.7341522020247714	-1	0	0	0.1	1	1.0	13	1.0	1.0	14	13	0	0	0	0.06666666666666667	15	1	15	0.0	0	0.6771076844404321	0.9263844248943893	0.4489593062012938	0.9055844875291696	0.5953562794232103	0.8633016990064479	0.8066820848282411	0.9013307194115964	0	0	0.0	0.03417750989960919	0.03417750989960919
2541	0.07316588641957723	0.03382959391626853	0.030656469878561896	0.7300890023773623	-1	0	0	0.1	1	1.0	13	1.0	1.0	14	13	0	0	0	0.06666666666666667	15	1	15	0.0	0	0.6771076844404321	0.9263844248943893	0.4489593062012938	0.9067942081014141	0.5953562794232103	0.8633016990064479	0.8066820848282411	0.9017517731240836	0	0	0.0	0.030656469878561896	0.030656469878561896
1678	0.07792943011519074	0.02951248767156899	0.02904530122730622	0.7239642401149449	-1	0	0	0.1	1	1.0	13	1.0	1.0	14	13	0	0	0	0.06666666666666667	15	1	15	0.0	0	0.6771076844404321	0.9273496480083434	0.4489593062012938	0.9095599585102062	0.5953562794232103	0.8497601147785169	0.8066820848282411	0.8998797366997847	0	0	0.0	0.02904530122730622	0.02904530122730622
2420	0.07257231760862594	0.034697703396585476	0.03145520814228854	0.7303725705239135	-1	0	0	0.1	1	1.0	13	1.0	1.0	14	13	0	0	0	0.06666666666666667	15	1	15	0.0	0	0.6771076844404321	0.9263844248943893	0.4489593062012938	0.9067942081014141	0.5953562794232103	0.8633016990064479	0.8066820848282411	0.9017517731240836	0	0	0.0	0.03145520814228854	0.03145520814228854
1481	0.07848015246177949	0.015998403748743797	-0.015868846173113633	0.75345141444803	-1	0	0	0.1	1	1.0	13	1.0	1.0	14	13	0	0	0	0.06666666666666667	15	1	15	0.0	0	0.6771076844404321	0.9265863797016705	0.36025616732915233	0.9068134489106542	0.6092078264846068	0.8534810449423876	0.8274446190171698	0.8994353662816506	0	0	0.0	-0.0015868846173113633	-0.0015868846173113633
3106	0.07184786836560232	0.035543879765179816	0.0324384829512993	0.729783179929822	-1	0	0	0.1	1	1.0	13	1.0	1.0	14	13	0	0	0	0.06666666666666667	15	1	15	0.0	0	0.6771076844404321	0.9263844248943893	0.4489593062012938	0.9067942081014141	0.6874101967774188	0.8974477508293459	0.8533052525220364	0.910973003550678	0	0	0.0	0.0324384829512993	0.0324384829512993
1562	0.07742718264847534	0.027183348354740396	0.024912885511737988	0.7284253221147141	-1	0	0	0.1	1	1.0	13	1.0	1.0	14	13	0	0	0	0.06666666666666667	15	1	15	0.0	0	0.6771076844404321	0.919173691754142	0.4489593062012938	0.9264061792524658	0.6092078264846068	0.8513517590995461	0.7966992923594923	0.9034699938954778	0	0	0.0	0.024912885511737988	0.024912885511737988
1383	0.07677973130723599	0.029480955548316	0.0290244058554574	0.7056678627762945	-1	0	0	0.1	1	1.0	13	1.0	1.0	14	13	0	0	0	0.06666666666666667	15	1	15	0.0	0	0.6771076844404321	0.9273496480083434	0.4489593062012938	0.9095599585102062	0.5953562794232103	0.8497601147785169	0.8066820848282411	0.8998797366997847	0	0	0.0	0.0290244058554574	0.0290244058554574
701	0.02864812826107948	0.006820577780296032	0.006820568585480136	0.9283214348585818	-1	0	0	0.3	3	0.8461538461538461	11	0.38461538461538464	0.8461538461538461	14	11	0	1	0	0.23076923076923078	3	13	15	1.0	1.0	0.6577933470405153	0.7376634097881007	0.3230797746053654	0.8706324545972529	0.9928970112843979	0.8858432662752906	0.939032981930461	0.8406576897087007	1.0	0.07142857142857142	0.0	0.006820568585480136	0.006820568585480136
4056	0.1003504751985248	0.019756371030915678	0.0049935211492212	0.7354938112015674	-1	0	0	0.1	1	1.0	13	1.0	1.0	14	13	0	0	0	0.06666666666666667	15	1	15	0.0	0	0.5078499538823358	0.9325614283462969	0.3394025477561974	0.9229805936546437	0.5710800977885979	0.8681527126837579	0.8274446190171698	0.9114657061560846	0	0	0.0	0.0049935211492212	0.0049935211492212
1133	0.07906764371711755	0.02773102241786004	0.025951177026834124	0.7266462015868387	-1	0	0	0.1	1	1.0	13	1.0	1.0	14	13	0	0	0	0.06666666666666667	15	1	15	0.0	0	0.6771076844404321	0.919173691754142	0.4489593062012938	0.9264061792524658	0.6092078264846068	0.8513517590995461	0.7966992923594923	0.9034699938954778	0	0	0.0	0.025951177026834124	0.025951177026834124
529	0.05629526076605025	0.0008596205884102053	0.0008067016578661073	0.926353640681745	-1	0	0	0.1	1	1.0	13	1.0	1.0	14	13	0	0	0	0.06666666666666667	1	15	15	0.0	0	0.4251627971153793	0.9321029151932492	0.3949285514531681	0.7672620579758008	0.4336809461159512	0.7207934540586063	0.8129475779934403	0.8301826206273265	0	0	0.0	0.0008067016578661073	0.0008067016578661073
4719	0.07643245119372448	0.0379964104115363	0.03448803615619526	0.7331287691478734	-1	0	0	0.1	1	1.0	13	1.0	1.0	14	13	0	0	0	0.06666666666666667	15	1	15	0.0	0	0.6771076844404321	0.9263844248943893	0.4489593062012938	0.9055844875291696	0.5953562794232103	0.8633016990064479	0.8066820848282411	0.9013307194115964	0	0	0.0	0.03448803615619526	0.03448803615619526
4748	0.07689480763940863	0.03654819895255501	0.03310033194884897	0.7284632082831376	-1	0	0	0.1	1	1.0	13	1.0	1.0	14	13	0	0	0	0.06666666666666667	15	1	15	0.0	0	0.6771076844404321	0.9263844248943893	0.4489593062012938	0.9055844875291696	0.5953562794232103	0.8633016990064479	0.8066820848282411	0.9013307194115964	0	0	0.0	0.03310033194884897	0.03310033194884897
4515	0.08015499894528072	0.01456889068737439	0.01097367552606364	0.6801519907441793	-1	0	0	0.1	1	1.0	13	1.0	1.0	14	13	0	0	0	0.06666666666666667	15	1	15	0.0	0	0.6771076844404321	0.9248002448210905	0.24769545707750007	0.8977071071563224	0.6363267207497397	0.8710335509662044	0.8666368216907391	0.8999966376354158	0	0	0.0	0.01097367552606364	0.01097367552606364
3621	0.07539840351691592	0.03424995454003899	0.029891116559719204	0.729087837715374	-1	0	0	0.1	1	1.0	13	1.0	1.0	14	13	0	0	0	0.06666666666666667	15	1	15	0.0	0	0.6771076844404321	0.9263741336972506	0.4489593062012938	0.9055844875291696	0.5953562794232103	0.8633016990064479	0.8066820848282411	0.9013262460845771	0	0	0.0	0.029891116559719204	0.029891116559719204
1924	0.07738596809796917	0.030018885292905025	0.02932832118369632	0.7099900453117489	-1	0	0	0.1	1	1.0	13	1.0	1.0	14	13	0	0	0	0.06666666666666667	15	1	15	0.0	0	0.6771076844404321	0.9273496480083434	0.4489593062012938	0.9095599585102062	0.6874101967774188	0.8959049482850658	0.8292915078520168	0.9118009388826027	0	0	0.0	0.02932832118369632	0.02932832118369632
1185	0.07608954180142455	0.027635921782375984	0.025583862346788944	0.7277648440832432	-1	0	0	0.1	1	1.0	13	1.0	1.0	14	13	0	0	0	0.06666666666666667	15	1	15	0.0	0	0.6771076844404321	0.919173691754142	0.4489593062012938	0.9264061792524658	0.6092078264846068	0.8513517590995461	0.7966992923594923	0.9034699938954778	0	0	0.0	0.025583862346788944	0.025583862346788944
2074	0.0606459855589771	0.02605878504475843	-0.025441891125231934	0.7148607211713753	-1	0	0	0.2	2	0.9230769230769231	12	1.0	0.9230769230769231	14	12	0	0	0	0.06666666666666667	15	1	15	0.0	0.14285714285714285	0.6771076844404321	0.939763835522723	0.4489593062012938	0.9389063005224596	0.5953562794232103	0.8560953038198105	0.7966992923594923	0.9184120349428968	0	0	0.0	-0.0025441891125231935	-0.0025441891125231935
1100	0.07737564286799951	0.02988580539490501	0.028425811070656025	0.7340438826297178	-1	0	0	0.1	1	1.0	13	1.0	1.0	14	13	0	0	0	0.06666666666666667	15	1	15	0.0	0	0.6771076844404321	0.919173691754142	0.4489593062012938	0.9264061792524658	0.6092078264846068	0.8513517590995461	0.7966992923594923	0.9034699938954778	0	0	0.0	0.028425811070656025	0.028425811070656025
3332	0.07259611870998255	0.031490593046731526	0.02793534117967721	0.7314920395451621	-1	0	0	0.1	1	1.0	13	1.0	1.0	14	13	0	0	0	0.06666666666666667	15	1	15	0.0	0	0.6771076844404321	0.9263844248943893	0.4489593062012938	0.9067942081014141	0.5953562794232103	0.8632828794742572	0.818349963453727	0.9017470638095564	0	0	0.0	0.02793534117967721	0.02793534117967721
1497	0.0787647664290374	0.02927496336097983	0.028400153352895845	0.7302969386343996	-1	0	0	0.1	1	1.0	13	1.0	1.0	14	13	0	0	0	0.06666666666666667	15	1	15	0.0	0	0.6771076844404321	0.9273496480083434	0.4489593062012938	0.9083277272696179	0.5953562794232103	0.8497601147785169	0.8066820848282411	0.8994317151385043	0	0	0.0	0.028400153352895845	0.028400153352895845
1793	0.0760996501191797	0.02877425256080559	0.028157099095544775	0.7137016686502635	-1	0	0	0.1	1	1.0	13	1.0	1.0	14	13	0	0	0	0.06666666666666667	15	1	15	0.0	0	0.6771076844404321	0.9273496480083434	0.4489593062012938	0.9095599585102062	0.5953562794232103	0.8497601147785169	0.8066820848282411	0.8998797366997847	0	0	0.0	0.028157099095544775	0.028157099095544775
2788	0.07408791772868957	0.031218975446109555	0.02755120163817774	0.7303336859157017	-1	0	0	0.1	1	1.0	13	1.0	1.0	14	13	0	0	0	0.06666666666666667	15	1	15	0.0	0	0.6771076844404321	0.9263844248943893	0.4489593062012938	0.9067942081014141	0.5953562794232103	0.8633016990064479	0.8066820848282411	0.9017517731240836	0	0	0.0	0.02755120163817774	0.02755120163817774
2273	0.07281428551553516	0.031209662532358486	0.027647792319323343	0.729992287142484	-1	0	0	0.1	1	1.0	13	1.0	1.0	14	13	0	0	0	0.06666666666666667	15	1	15	0.0	0	0.6771076844404321	0.9263844248943893	0.4489593062012938	0.9067942081014141	0.5953562794232103	0.8633016990064479	0.8066820848282411	0.9017517731240836	0	0	0.0	0.027647792319323343	0.027647792319323343
4851	0.07589324925699704	0.036952356718201324	0.03351205556132947	0.7273277602379024	-1	0	0	0.1	1	1.0	13	1.0	1.0	14	13	0	0	0	0.06666666666666667	15	1	15	0.0	0	0.6771076844404321	0.9263844248943893	0.4489593062012938	0.9055844875291696	0.5953562794232103	0.8633016990064479	0.8066820848282411	0.9013307194115964	0	0	0.0	0.03351205556132947	0.03351205556132947
2808	0.07351991675698895	0.03581918783290835	0.03245923657727125	0.7309647046470358	-1	0	0	0.1	1	1.0	13	1.0	1.0	14	13	0	0	0	0.06666666666666667	15	1	15	0.0	0	0.6771076844404321	0.9263844248943893	0.4489593062012938	0.9067942081014141	0.5953562794232103	0.8633016990064479	0.8066820848282411	0.9017517731240836	0	0	0.0	0.03245923657727125	0.03245923657727125
2300	0.07204067344113528	0.035618795475955964	0.031987448562696974	0.7301111193316966	-1	0	0	0.1	1	1.0	13	1.0	1.0	14	13	0	0	0	0.06666666666666667	15	1	15	0.0	0	0.6771076844404321	0.9263844248943893	0.4489593062012938	0.9067942081014141	0.5953562794232103	0.8633016990064479	0.8066820848282411	0.9017517731240836	0	0	0.0	0.031987448562696974	0.031987448562696974
4765	0.07369313579121282	0.037592913786908974	0.034828496746908674	0.7321991083013818	-1	0	0	0.1	1	1.0	13	1.0	1.0	14	13	0	0	0	0.06666666666666667	15	1	15	0.0	0	0.6771076844404321	0.9263844248943893	0.4489593062012938	0.9055844875291696	0.5572285507272015	0.8179287745180797	0.7969070819447063	0.8907633071329254	0	0	0.0	0.034828496746908674	0.034828496746908674
4938	0.07648839585608116	0.035083457203990816	0.030261937804320425	0.7300897934992274	-1	0	0	0.1	1	1.0	13	1.0	1.0	14	13	0	0	0	0.06666666666666667	15	1	15	0.0	0	0.6771076844404321	0.9263844248943893	0.4489593062012938	0.9055844875291696	0.5953562794232103	0.8633016990064479	0.8066820848282411	0.9013307194115964	0	0	0.0	0.030261937804320425	0.030261937804320425
3592	0.07506231619574277	0.03569312697944009	0.03220361766954094	0.7288521268761314	-1	0	0	0.1	1	1.0	13	1.0	1.0	14	13	0	0	0	0.06666666666666667	15	1	15	0.0	0	0.6771076844404321	0.9263844248943893	0.4489593062012938	0.9055844875291696	0.5953562794232103	0.8633016990064479	0.8066820848282411	0.9013307194115964	0	0	0.0	0.03220361766954094	0.03220361766954094
4117	0.08954514668875985	0.02444681723178894	0.005596893623426713	0.687187209730082	-1	0	0	0.1	1	1.0	13	1.0	1.0	14	13	0	2	0	0.06666666666666667	15	1	15	0.6666666666666666	0	0.6771076844404321	0.9304301086636311	0.4489593062012938	0.9198251362484315	0.5953562794232103	0.8532420647335206	0.8155374051443198	0.9058953041066196	0.5357142857142857	0.7142857142857143	0.0	0.005596893623426713	0.005596893623426713
4205	0.07528075157934111	0.03517083731138176	0.031663540764931365	0.7279238524164483	-1	0	0	0.1	1	1.0	13	1.0	1.0	14	13	0	0	0	0.06666666666666667	15	1	15	0.0	0	0.6771076844404321	0.9263844248943893	0.4489593062012938	0.9055844875291696	0.5953562794232103	0.8633016990064479	0.8066820848282411	0.9013307194115964	0	0	0.0	0.031663540764931365	0.031663540764931365
1264	0.07200858127433485	0.03574578009327874	0.0325259964772446	0.7308170790647055	-1	0	0	0.1	1	1.0	13	1.0	1.0	14	13	0	0	0	0.06666666666666667	15	1	15	0.0	0	0.6771076844404321	0.9263844248943893	0.4489593062012938	0.9067942081014141	0.5953562794232103	0.8633016990064479	0.8066820848282411	0.9017517731240836	0	0	0.0	0.0325259964772446	0.0325259964772446
1819	0.06451721941097771	0.026905816415601726	0.025513323855235658	0.7059896841835609	-1	0	0	0.1	1	1.0	13	1.0	1.0	14	13	0	0	0	0.06666666666666667	15	1	15	0.0	0	0.6771076844404321	0.919173691754142	0.4489593062012938	0.9275121049913938	0.6092078264846068	0.8513517590995463	0.7966992923594923	0.903943807927971	0	0	0.0	0.025513323855235658	0.025513323855235658
266	0.07721969833238362	0.02965416879128853	0.02942565252106324	0.7025265900829745	-1	0	0	0.1	1	1.0	13	1.0	1.0	14	13	0	0	0	0.06666666666666667	15	1	15	0.0	0	0.6771076844404321	0.9273496480083434	0.4489593062012938	0.9095599585102062	0.5953562794232103	0.8497601147785169	0.8066820848282411	0.8998797366997847	0	0	0.0	0.02942565252106324	0.02942565252106324
1235	0.06536874031888742	0.030196585197511394	0.022882157479082964	0.7564319278259245	-1	0	0	0.1	1	1.0	13	1.0	1.0	14	13	0	0	0	0.06666666666666667	15	1	15	0.0	0	0.6771076844404321	0.9335244020408735	0.4489593062012938	0.946172451874911	0.6363267207497397	0.8533846850057841	0.7966992923594923	0.9185936019072433	0	0	0.0	0.022882157479082964	0.022882157479082964
3095	0.08253533763396337	0.010684938948463441	0.010682857044278883	0.7268805633500973	-1	0	0	0.1	1	1.0	13	1.0	1.0	14	13	0	0	0	0.06666666666666667	15	1	15	0.0	0	0.5078499538823358	0.9278430857774645	0.3361139098355713	0.852811059154347	0.5191008220311926	0.8680522592237431	0.8254830554407692	0.8874440935218202	0	0	0.0	0.010682857044278883	0.010682857044278883
3733	0.07457349688779727	0.03703730053575001	0.0335595107110476	0.7292961926358814	-1	0	0	0.1	1	1.0	13	1.0	1.0	14	13	0	0	0	0.06666666666666667	15	1	15	0.0	0	0.6771076844404321	0.9263844248943893	0.4489593062012938	0.9055844875291696	0.5953562794232103	0.8633016990064479	0.8066820848282411	0.9013307194115964	0	0	0.0	0.0335595107110476	0.0335595107110476
4986	0.07432891950599659	0.03826990366753344	0.03503911744431028	0.7326898553508727	-1	0	0	0.1	1	1.0	13	1.0	1.0	14	13	0	0	0	0.06666666666666667	15	1	15	0.0	0	0.6771076844404321	0.9263844248943893	0.4489593062012938	0.9055844875291696	0.5572285507272015	0.8179287745180797	0.7969070819447063	0.8907633071329254	0	0	0.0	0.03503911744431028	0.03503911744431028
535	0.040843507915436957	0.002037726887202743	0.0009891319914331917	0.900313169441648	-1	0	0	0.2	2	0.9230769230769231	12	0.26785714285714285	0.8461538461538461	13	11	1	3	0	0.875	8	7	15	0.75	0	0.6577933470405153	0.9624303583716618	0.45902650981769144	0.8263991937769439	0.8053881462065281	0.9598865848513722	0.8702562344687402	0.9345979642594342	0.07692307692307693	0.3076923076923077	0.0	0.0009891319914331917	0.0009891319914331917
1146	0.07610896729811309	0.02961930767706581	0.028941197477407136	0.7231570879495893	-1	0	0	0.1	1	1.0	13	1.0	1.0	14	13	0	0	0	0.06666666666666667	15	1	15	0.0	0	0.6771076844404321	0.9273496480083434	0.4489593062012938	0.9095599585102062	0.5953562794232103	0.8497601147785169	0.8066820848282411	0.8998797366997847	0	0	0.0	0.028941197477407136	0.028941197477407136
2022	0.07864862704426212	0.01121443835422407	0.0038434015024290716	0.6769906904675325	-1	0	0	0.1	1	1.0	13	1.0	1.0	14	13	0	0	0	0.06666666666666667	15	1	15	0.0	0	0.6771076844404321	0.9161424010178915	0.35414791429119863	0.9105333817110256	0.6363267207497397	0.8543212466774702	0.8568644239289243	0.8966032599371245	0	0	0.0	0.0038434015024290716	0.0038434015024290716
4720	0.07758586254497846	0.03652677366369741	0.03219501092809804	0.7283403761220435	-1	0	0	0.1	1	1.0	13	1.0	1.0	14	13	0	0	0	0.06666666666666667	15	1	15	0.0	0	0.6771076844404321	0.9263844248943893	0.4489593062012938	0.8999531069257719	0.5953562794232103	0.8633016990064479	0.8066820848282411	0.8994119843777914	0	0	0.0	0.03219501092809804	0.03219501092809804
1628	0.07806993488383333	0.029671375357832954	0.028055913122085958	0.7318062754605842	-1	0	0	0.1	1	1.0	13	1.0	1.0	14	13	0	0	0	0.06666666666666667	15	1	15	0.0	0	0.6771076844404321	0.919173691754142	0.4489593062012938	0.9264061792524658	0.6303024191230041	0.8584801345498478	0.7966992923594923	0.9051281283038813	0	0	0.0	0.028055913122085958	0.028055913122085958
2753	0.07428865770891915	0.03504574262817476	0.03170318583666052	0.7297351421693692	-1	0	0	0.1	1	1.0	13	1.0	1.0	14	13	0	0	0	0.06666666666666667	15	1	15	0.0	0	0.6771076844404321	0.9263844248943893	0.4489593062012938	0.9055272131522802	0.5953562794232103	0.8633016990064479	0.8066820848282411	0.9013108651439832	0	0	0.0	0.03170318583666052	0.03170318583666052
176	0.0012904271806554867	0.0001525363902963586	-3.4135971353053873e-06	0.9911229054937624	-1	0	0	0.5	1	1.0	1	1.0	1.0	2	1	0	2	0	0.3333333333333333	3	1	3	0.6666666666666666	0	0.4452661508236254	0.7304050118091442	0.7613173766329173	0.5421903246427832	0.6769876179627923	0.5450879533384159	0.7918907882550649	0.6103764797974301	0.75	1.0	0.43559029279119293	-3.413597135305387e-07	-3.413597135305387e-07
2097	0.06621350350140866	0.02773127302061649	-0.00812047898378831	0.7354538256876175	-1	0	0	0.2	2	0.9230769230769231	12	1.0	0.9230769230769231	14	12	0	0	0	0.06666666666666667	15	1	15	0.0	0.14285714285714285	0.6771076844404321	0.9409433549936247	0.4489593062012938	0.9301910278448663	0.5953562794232103	0.8653688714689729	0.7966992923594923	0.9172996356170325	0	0	0.0	-0.000812047898378831	-0.000812047898378831
4243	0.07850880761188611	0.03647220482972921	0.032747051406330434	0.7276179861622416	-1	0	0	0.1	1	1.0	13	1.0	1.0	14	13	0	0	0	0.06666666666666667	15	1	15	0.0	0	0.6771076844404321	0.9263844248943893	0.4489593062012938	0.9055844875291696	0.5953562794232103	0.8633016990064479	0.8066820848282411	0.9013307194115964	0	0	0.0	0.032747051406330434	0.032747051406330434
1202	0.07051207814974729	0.03058786481788872	-0.025862684085435215	0.7116871782533396	-1	0	0	0.2	2	0.9230769230769231	12	1.0	0.9230769230769231	14	12	0	0	0	0.06666666666666667	15	1	15	0.0	0.14285714285714285	0.6771076844404321	0.9320186900171178	0.5109646478143637	0.934281326823274	0.6092078264846068	0.8086186808537227	0.7966992923594923	0.9035980367904152	0	0	0.0	-0.0025862684085435216	-0.0025862684085435216
1349	0.07820468660521933	0.029382123378538426	0.02763475832218812	0.7254806301028869	-1	0	0	0.1	1	1.0	13	1.0	1.0	14	13	0	0	0	0.06666666666666667	15	1	15	0.0	0	0.6771076844404321	0.919173691754142	0.4489593062012938	0.9264061792524658	0.6092078264846068	0.8513517590995461	0.7966992923594923	0.9034699938954778	0	0	0.0	0.02763475832218812	0.02763475832218812
1296	0.0793452897827157	0.029878082135913447	0.02817039725340585	0.7332011835262799	-1	0	0	0.1	1	1.0	13	1.0	1.0	14	13	0	0	0	0.06666666666666667	15	1	15	0.0	0	0.6771076844404321	0.919173691754142	0.4489593062012938	0.9264061792524658	0.6092078264846068	0.8513517590995461	0.7966992923594923	0.9034699938954778	0	0	0.0	0.02817039725340585	0.02817039725340585
1850	0.07573870717711814	0.03227190984719102	0.03132021392441273	0.7251547235069733	-1	0	0	0.1	1	1.0	13	1.0	1.0	14	13	0	0	0	0.06666666666666667	15	1	15	0.0	0	0.6771076844404321	0.9273496480083434	0.4489593062012938	0.9095599585102062	0.5953562794232103	0.8497601147785169	0.8066820848282411	0.8998797366997847	0	0	0.0	0.03132021392441273	0.03132021392441273
2427	0.0728432632450395	0.03240738781516104	0.029189155677418907	0.7306079189732158	-1	0	0	0.1	1	1.0	13	1.0	1.0	14	13	0	0	0	0.06666666666666667	15	1	15	0.0	0	0.6771076844404321	0.9263844248943893	0.4489593062012938	0.9067942081014141	0.5953562794232103	0.8633016990064479	0.8066820848282411	0.9017517731240836	0	0	0.0	0.029189155677418907	0.029189155677418907
2400	0.06956115152049383	0.02948192012360659	-0.023452851989831405	0.7126744157389534	-1	0	0	0.1	1	1.0	13	1.0	1.0	14	13	0	0	0	0.06666666666666667	15	1	15	0.0	0	0.7020318480459261	0.9381641470896331	0.4489593062012938	0.9067942081014141	0.5953562794232103	0.8633016990064479	0.8680187342577227	0.9071378584892256	0	0	0.0	-0.0023452851989831406	-0.0023452851989831406
1297	0.06110592733850174	0.0030596835343730078	-0.001957971077729825	0.6308769750258092	-1	0	0	0.125	1	1.0	10	1.0	1.0	11	10	0	0	0	0.08333333333333333	12	1	12	0.0	0	0.6771076844404321	0.9274584205532136	0.4489593062012938	0.9342960343439304	0.6495940679534761	0.8885778855885246	0.8162877204147575	0.9188188716058321	0	0	0.0	-0.00019579710777298248	-0.00019579710777298248
96	1.083384630756693e-05	1.5486346220928555e-08	-2.645712952570792e-09	0.9999964656747523	-1	0	0	0.6666666666666666	2	0.5	1	0.6666666666666666	0.5	3	1	0	0	0	0.6666666666666666	2	3	4	0.0	0	0.37034146463984796	0.8609409565459836	0.7830569295063979	0.8986660093341696	0.9698062756054217	0.5232721737873439	0.9258360626419954	0.7967748432272629	0	0	0.0	-2.645712952570792e-10	-2.645712952570792e-10
3083	0.07151121285966323	0.016652950184477346	-0.0022145410318251202	0.7953964179534996	-1	0	0	0.1	1	1.0	13	1.0	1.0	14	13	0	0	0	0.06666666666666667	15	1	15	0.0	0	0.5078499538823358	0.9355231194441048	0.35746380946876954	0.9369825720844668	0.6092078264846068	0.8126814091676411	0.8274446190171698	0.9072513959335845	0	0	0.0	-0.000221454103182512	-0.000221454103182512
2674	0.07247929400790723	0.03613488721780033	0.03299139987599376	0.7301372321688647	-1	0	0	0.1	1	1.0	13	1.0	1.0	14	13	0	0	0	0.06666666666666667	15	1	15	0.0	0	0.6771076844404321	0.9263844248943893	0.4489593062012938	0.9067942081014141	0.5953562794232103	0.8633016990064479	0.8066820848282411	0.9017517731240836	0	0	0.0	0.03299139987599376	0.03299139987599376
2655	0.07225100439653623	0.03170533987365443	0.028642639837264807	0.7299145945950709	-1	0	0	0.1	1	1.0	13	1.0	1.0	14	13	0	0	0	0.06666666666666667	15	1	15	0.0	0	0.6771076844404321	0.9263844248943893	0.4489593062012938	0.9067942081014141	0.5953562794232103	0.8633016990064479	0.8066820848282411	0.9017517731240836	0	0	0.0	0.028642639837264807	0.028642639837264807
1469	0.07084048437444031	0.018321425835648466	0.016885807105784616	0.7312859986468614	-1	0	0	0.1	1	1.0	12	1.0	1.0	13	12	0	0	0	0.07142857142857142	14	1	14	0.0	0	0.6771076844404321	0.920579438887224	0.4489593062012938	0.9096596408397563	0.5953562794232103	0.8562909645663499	0.7966992923594923	0.8985774325153354	0	0	0.0	0.016885807105784616	0.016885807105784616
4442	0.0864655450441138	0.0364524263942438	0.031801504531691886	0.7258246085884289	-1	0	0	0.1	1	1.0	13	1.0	1.0	14	13	0	0	0	0.06666666666666667	15	1	15	0.0	0	0.6771076844404321	0.9161424010178915	0.3483273816393969	0.9109511446582612	0.6363267207497397	0.8543212466774702	0.8568814796302785	0.8967619611040415	0	0	0.0	0.031801504531691886	0.031801504531691886
4655	0.0712859286962255	0.027636191948689198	0.025052556920015644	0.729463467675806	-1	0	0	0.1	1	1.0	13	1.0	1.0	14	13	0	0	0	0.06666666666666667	15	1	15	0.0	0	0.6771076844404321	0.9182935666361068	0.4489593062012938	0.926800135997617	0.6271454215140851	0.8856164353081544	0.809723629735497	0.9117252923050492	0	0	0.0	0.025052556920015644	0.025052556920015644
2875	0.09132512628085804	0.004847663126797307	0.004260127126237229	0.7242008340467774	-1	0	0	0.1	1	1.0	13	1.0	1.0	14	13	0	0	0	0.06666666666666667	15	1	15	0.0	0	0.5078499538823358	0.9325614283462969	0.3394025477561974	0.9258869092322177	0.5710800977885979	0.8681527126837579	0.8274446190171698	0.9125785670651531	0	0	0.0	0.004260127126237229	0.004260127126237229
4400	0.07687136906430547	0.03736038491148464	0.0326542237350776	0.7255341241988198	-1	0	0	0.1	1	1.0	13	1.0	1.0	14	13	0	0	0	0.06666666666666667	15	1	15	0.0	0	0.6771076844404321	0.9289355500285253	0.4489593062012938	0.926300258936953	0.6092078264846068	0.8532713892728269	0.8066820848282411	0.9078265677388093	0	0	0.0	0.0326542237350776	0.0326542237350776
2477	0.07753639900824735	0.03386442913895175	0.03100464557380695	0.7277435420393545	-1	0	0	0.1	1	1.0	13	1.0	1.0	14	13	0	0	0	0.06666666666666667	15	1	15	0.0	0	0.6771076844404321	0.9263844248943893	0.4489593062012938	0.9102979530157663	0.5953562794232103	0.8633016990064479	0.7966992923594923	0.9029901961927562	0	0	0.0	0.03100464557380695	0.03100464557380695
3096	0.07682395643467278	0.03737678605864754	0.033424381896418845	0.7257844611082551	-1	0	0	0.1	1	1.0	13	1.0	1.0	14	13	0	0	0	0.06666666666666667	15	1	15	0.0	0	0.6771076844404321	0.9263844248943893	0.4489593062012938	0.904305506051228	0.5953562794232103	0.8633016990064479	0.8066820848282411	0.9008890658600514	0	0	0.0	0.033424381896418845	0.033424381896418845
2922	0.07376960368596736	0.03174621296493273	0.028537969505955864	0.7303383570966029	-1	0	0	0.1	1	1.0	13	1.0	1.0	14	13	0	0	0	0.06666666666666667	15	1	15	0.0	0	0.6771076844404321	0.9263844248943893	0.4489593062012938	0.9067942081014141	0.5953562794232103	0.8633016990064479	0.8066820848282411	0.9017517731240836	0	0	0.0	0.028537969505955864	0.028537969505955864
4710	0.08436507032892986	0.029287960345758257	0.02721641213469916	0.7206859462463024	-1	0	0	0.1	1	1.0	13	1.0	1.0	14	13	0	0	0	0.06666666666666667	15	1	15	0.0	0	0.6771076844404321	0.9305620836835042	0.3894040900132122	0.9029971427022795	0.5191008220311926	0.8433612235274144	0.831857832677226	0.8975164570324994	0	0	0.0	0.02721641213469916	0.02721641213469916
4995	0.07747344069375435	0.03730356343261241	0.03399566144523687	0.7305598260682067	-1	0	0	0.1	1	1.0	13	1.0	1.0	14	13	0	0	0	0.06666666666666667	15	1	15	0.0	0	0.6771076844404321	0.9263844248943893	0.4489593062012938	0.9055844875291696	0.5953562794232103	0.8633016990064479	0.8066820848282411	0.9013307194115964	0	0	0.0	0.03399566144523687	0.03399566144523687
1873	0.07778766463020416	0.02901746835648541	0.02778291988703864	0.7334115340881672	-1	0	0	0.1	1	1.0	13	1.0	1.0	14	13	0	0	0	0.06666666666666667	15	1	15	0.0	0	0.6771076844404321	0.919173691754142	0.4489593062012938	0.9264061792524658	0.6303024191230041	0.8584801345498478	0.7966992923594923	0.9051281283038813	0	0	0.0	0.02778291988703864	0.02778291988703864
1900	0.07218494968851512	0.034648397071077724	0.031338526699796976	0.7304101440735339	-1	0	0	0.1	1	1.0	13	1.0	1.0	14	13	0	0	0	0.06666666666666667	15	1	15	0.0	0	0.6771076844404321	0.9263844248943893	0.4489593062012938	0.9067942081014141	0.5953562794232103	0.8633016990064479	0.8066820848282411	0.9017517731240836	0	0	0.0	0.031338526699796976	0.031338526699796976
4715	0.07511204618879223	0.03562096469209844	0.031978555099579684	0.7282912509708661	-1	0	0	0.1	1	1.0	13	1.0	1.0	14	13	0	0	0	0.06666666666666667	15	1	15	0.0	0	0.6771076844404321	0.9263844248943893	0.4489593062012938	0.9055844875291696	0.5953562794232103	0.8633016990064479	0.8066820848282411	0.9013307194115964	0	0	0.0	0.031978555099579684	0.031978555099579684
1169	0.07689063541166638	0.02668756358596667	0.024673795719846396	0.7291390917318863	-1	0	0	0.1	1	1.0	13	1.0	1.0	14	13	0	0	0	0.06666666666666667	15	1	15	0.0	0	0.6771076844404321	0.919173691754142	0.4489593062012938	0.9264061792524658	0.6092078264846068	0.8513517590995461	0.7966992923594923	0.9034699938954778	0	0	0.0	0.024673795719846396	0.024673795719846396
4281	0.06551633068075621	0.027690226299031614	0.022346318789325918	0.7005967450948298	-1	0	0	0.1	1	1.0	13	1.0	1.0	14	13	0	0	0	0.06666666666666667	15	1	15	0.0	0	0.6771076844404321	0.9182935666361068	0.4489593062012938	0.927249746965918	0.6092078264846068	0.866219620199463	0.8066820848282411	0.9069967680552533	0	0	0.0	0.022346318789325918	0.022346318789325918
1430	0.07679239068294076	0.02725282285905237	0.025315801735069088	0.7296973739572501	-1	0	0	0.1	1	1.0	13	1.0	1.0	14	13	0	0	0	0.06666666666666667	15	1	15	0.0	0	0.6771076844404321	0.919173691754142	0.4489593062012938	0.9264061792524658	0.6092078264846068	0.8513517590995461	0.7966992923594923	0.9034699938954778	0	0	0.0	0.025315801735069088	0.025315801735069088
3133	0.06650929782489835	0.02800818538454307	0.022973203175035494	0.7042886980157852	-1	0	0	0.1	1	1.0	13	1.0	1.0	14	13	0	0	0	0.06666666666666667	15	1	15	0.0	0	0.6771076844404321	0.9182935666361068	0.4489593062012938	0.927249746965918	0.6092078264846068	0.866219620199463	0.8066820848282411	0.9069967680552533	0	0	0.0	0.022973203175035494	0.022973203175035494
4225	0.07613723679458073	0.03345017596558236	0.029412006788707673	0.7295127932538248	-1	0	0	0.1	1	1.0	13	1.0	1.0	14	13	0	0	0	0.06666666666666667	15	1	15	0.0	0	0.6771076844404321	0.9263844248943893	0.4489593062012938	0.9055844875291696	0.5953562794232103	0.8633016990064479	0.8066820848282411	0.9013307194115964	0	0	0.0	0.029412006788707673	0.029412006788707673
4609	0.07671683453812518	0.03725295763588127	0.03361224234694382	0.727321487278313	-1	0	0	0.1	1	1.0	13	1.0	1.0	14	13	0	0	0	0.06666666666666667	15	1	15	0.0	0	0.6771076844404321	0.9263844248943893	0.4489593062012938	0.9055844875291696	0.5953562794232103	0.8633016990064479	0.8066820848282411	0.9013307194115964	0	0	0.0	0.03361224234694382	0.03361224234694382
477	0.030491639159098697	0.006803566870162896	0.005399981051312551	0.9443000036616586	-1	0	0	0.4	4	0.6153846153846154	8	0.375	0.46153846153846156	9	6	5	1	0	0.4	10	4	15	0.09090909090909091	0.15384615384615385	0.7443522130787376	0.8885484815754217	0.4505595623802736	0.8583153656547216	0.46761054663030305	0.862854944535586	0.8771078631225279	0.870515563841177	1.0	0.2222222222222222	0.0	0.005399981051312551	0.005399981051312551
4509	0.07873017648755519	0.036755457771790324	0.03292542088092808	0.7287770300469623	-1	0	0	0.1	1	1.0	13	1.0	1.0	14	13	0	0	0	0.06666666666666667	15	1	15	0.0	0	0.6771076844404321	0.9263844248943893	0.4489593062012938	0.9055844875291696	0.5953562794232103	0.8633016990064479	0.8066820848282411	0.9013307194115964	0	0	0.0	0.03292542088092808	0.03292542088092808
1531	0.07161185505647039	0.0327084595195058	0.028520705785215948	0.727387869387337	-1	0	0	0.1	1	1.0	13	1.0	1.0	14	13	0	0	0	0.06666666666666667	15	1	15	0.0	0	0.6771076844404321	0.919173691754142	0.4489593062012938	0.9263531565590526	0.6092078264846068	0.8513517590995461	0.7966992923594923	0.9034473904191276	0	0	0.0	0.028520705785215948	0.028520705785215948
993	0.0767472315161027	0.028946087623388156	0.02850654649470411	0.7046677255852718	-1	0	0	0.1	1	1.0	13	1.0	1.0	14	13	0	0	0	0.06666666666666667	15	1	15	0.0	0	0.6771076844404321	0.9273496480083434	0.4489593062012938	0.9095599585102062	0.5953562794232103	0.8497601147785169	0.8066820848282411	0.8998797366997847	0	0	0.0	0.02850654649470411	0.02850654649470411
1956	0.07660933971405144	0.03041648237205015	0.02889883758529629	0.7284333427969438	-1	0	0	0.1	1	1.0	13	1.0	1.0	14	13	0	0	0	0.06666666666666667	15	1	15	0.0	0	0.6771076844404321	0.919173691754142	0.4489593062012938	0.9264061792524658	0.6092078264846068	0.8513517590995461	0.7966992923594923	0.9034699938954778	0	0	0.0	0.02889883758529629	0.02889883758529629
2125	0.07346988285986941	0.03551836258359035	0.032197175450919435	0.7303014274864794	-1	0	0	0.1	1	1.0	13	1.0	1.0	14	13	0	0	0	0.06666666666666667	15	1	15	0.0	0	0.6771076844404321	0.9263844248943893	0.4489593062012938	0.9067942081014141	0.5953562794232103	0.8633016990064479	0.8066820848282411	0.9017517731240836	0	0	0.0	0.032197175450919435	0.032197175450919435
329	0.005306637515863917	0.0013059802839008405	-0.00032467628151027807	0.9841174437311669	-1	0	0	0.3333333333333333	2	0.8333333333333334	5	0.8	0.3333333333333333	2	2	5	7	0	0.4	2	5	8	0.5	0.6666666666666666	0.9439887778999445	0.6364785056580753	0.9844648672694445	0.5387599104110887	0.16051218180098778	0.6468272213771395	0.978225175524956	0.6083055234560641	0.5	0.5	0.399555911339745	-3.246762815102781e-05	-3.246762815102781e-05
4923	0.07772838057384873	0.01971437112970367	0.01845160858980693	0.7450684484714026	-1	0	0	0.1	1	1.0	13	1.0	1.0	14	13	0	0	0	0.06666666666666667	15	1	15	0.0	0	0.6771076844404321	0.9246890119255902	0.4489593062012938	0.8733229012397928	0.5953562794232103	0.8586456933168297	0.8066820848282411	0.8890289817164893	0	0	0.0	0.01845160858980693	0.01845160858980693
4100	0.07604928514101397	0.03756566821463072	0.03426866508543389	0.7325769217813394	-1	0	0	0.1	1	1.0	13	1.0	1.0	14	13	0	0	0	0.06666666666666667	15	1	15	0.0	0	0.6771076844404321	0.9263844248943893	0.4489593062012938	0.9055844875291696	0.5953562794232103	0.8633016990064479	0.8066820848282411	0.9013307194115964	0	0	0.0	0.03426866508543389	0.03426866508543389
3651	0.07725884425216793	0.03611111322771847	0.03276111340884836	0.7270087245230514	-1	0	0	0.1	1	1.0	13	1.0	1.0	14	13	0	0	0	0.06666666666666667	15	1	15	0.0	0	0.6771076844404321	0.9263844248943893	0.4489593062012938	0.9055844875291696	0.5953562794232103	0.8633016990064479	0.8066820848282411	0.9013307194115964	0	0	0.0	0.03276111340884836	0.03276111340884836
3017	0.07329615550826202	0.0360838743355537	0.032873198272176454	0.7311911636878189	-1	0	0	0.1	1	1.0	13	1.0	1.0	14	13	0	0	0	0.06666666666666667	15	1	15	0.0	0	0.6771076844404321	0.9263844248943893	0.4489593062012938	0.9067942081014141	0.5953562794232103	0.8632828794742572	0.818349963453727	0.9017470638095564	0	0	0.0	0.032873198272176454	0.032873198272176454
3318	0.07514000939483116	0.02099956724427392	0.017554573474257512	0.6847341364134223	-1	0	0	0.1	1	1.0	13	1.0	1.0	14	13	0	0	0	0.06666666666666667	15	1	15	0.0	0	0.5078499538823358	0.9355231194441048	0.3394025477561974	0.9367623357301412	0.6092078264846068	0.8126814091676411	0.8274446190171698	0.9071468942330738	0	0	0.0	0.017554573474257512	0.017554573474257512
166	3.1204201276944034e-05	1.4096665717167647e-07	1.3233028985077552e-07	0.9999946625588666	-1	0	0	0.75	3	0.5	2	0.6	0.25	3	1	2	6	0	0.4	5	2	6	1.0	0.5	0.6360286521261578	0.8797139268853671	0.23971145763935603	0.981195673521546	0.47930841217259446	0.7450642476652178	0.8934110249862595	0.9120523720972114	0.3333333333333333	0.6666666666666666	0.0	1.3233028985077552e-07	1.3233028985077552e-07
668	0.08672331578469862	0.007090695066048545	0.007067149077070959	0.7218363032342001	-1	0	0	0.1	1	1.0	13	1.0	1.0	14	13	0	0	0	0.06666666666666667	15	1	15	0.0	0	0.41184225607773045	0.9394468971533622	0.328796738784813	0.9477488516508111	0.6144910887748416	0.9397276633579889	0.8506375994604213	0.9424324412964821	0	0	0.0	0.007067149077070959	0.007067149077070959
4556	0.020264693330567483	0.0007198372331973941	1.043437287220722e-05	0.9321514284490716	-1	0	0	0.16666666666666666	1	1.0	7	1.0	1.0	8	7	0	0	0	0.1111111111111111	9	1	9	0.0	0	0.5078499538823358	0.9312069746301146	0.2265571513904749	0.7695034579794228	0.6159470626644998	0.8941811126197241	0.8754393082469059	0.8788611346660998	0	0	0.0	1.043437287220722e-05	1.043437287220722e-05
3250	0.076689985686277	0.033560576438493805	0.02874199976188724	0.7276090137775383	-1	0	0	0.1	1	1.0	13	1.0	1.0	14	13	0	0	0	0.06666666666666667	15	1	15	0.0	0	0.6771076844404321	0.9263844248943893	0.4489593062012938	0.904305506051228	0.5953562794232103	0.8633016990064479	0.8066820848282411	0.9008890658600514	0	0	0.0	0.02874199976188724	0.02874199976188724
394	0.03902970398768062	0.0025558950873141154	0.0025548694253365975	0.9288415769873037	-1	0	0	0.1	1	1.0	13	1.0	1.0	14	13	0	0	0	0.06666666666666667	1	15	15	0.0	0	0.48866224027980626	0.9655127240582304	0.8025064530070937	0.9252933795017301	0.3638133582315655	0.9170677190392474	0.9120635668756686	0.9399466228620972	0	0	0.0	0.0025548694253365975	0.0025548694253365975
4182	0.046351103186850054	0.013116369884822416	0.001826300234350376	0.734793642133986	-1	0	0	0.3	3	0.8461538461538461	11	0.38461538461538464	0.8461538461538461	14	11	0	1	0	0.23076923076923078	13	3	15	1.0	1.0	0.6771076844404321	0.9295314424726117	0.4489593062012938	0.9206018190842996	0.5735600122068829	0.8665062412539202	0.8155374051443198	0.9088903100064045	1.0	0.7142857142857143	0.0	0.001826300234350376	0.001826300234350376
3029	0.07194988085578212	0.03432772491822651	0.031288926083775544	0.7296512754956628	-1	0	0	0.1	1	1.0	13	1.0	1.0	14	13	0	0	0	0.06666666666666667	15	1	15	0.0	0	0.6771076844404321	0.9263844248943893	0.4489593062012938	0.9067942081014141	0.5953562794232103	0.8633016990064479	0.8066820848282411	0.9017517731240836	0	0	0.0	0.031288926083775544	0.031288926083775544
532	0.04978355224629824	0.006432120103417949	0.0030142968615430024	0.7818528882374929	-1	0	0	0.1	1	1.0	13	1.0	1.0	14	13	0	0	0	0.06666666666666667	15	1	15	0.0	0	0.5448582955486556	0.9658682619479865	0.8140011084911876	0.9441302055757423	0.6144754625692576	0.9658088278171194	0.953924609766969	0.9597029726895829	0	0	0.0	0.0030142968615430024	0.0030142968615430024
4249	0.07467776932934195	0.037435908513321035	0.033733422424692905	0.7306388246668478	-1	0	0	0.1	1	1.0	13	1.0	1.0	14	13	0	0	0	0.06666666666666667	15	1	15	0.0	0	0.6771076844404321	0.9263844248943893	0.4489593062012938	0.9055844875291696	0.5953562794232103	0.8633016990064479	0.8066820848282411	0.9013307194115964	0	0	0.0	0.033733422424692905	0.033733422424692905
229	0.017906388620618486	0.00039373366758013034	0.0002794287764247421	0.963630092827578	-1	0	0	0.4444444444444444	4	0.6363636363636364	7	0.37142857142857144	0.36363636363636365	7	4	5	3	0	0.7142857142857143	7	5	13	0.2727272727272727	0.18181818181818182	0.6895319086414224	0.9448590975202721	0.3600127785903877	0.8203216021856833	0.5101642506117361	0.7069393181109275	0.840396052970553	0.8515418679326063	0.14285714285714285	0	0.0	0.0002794287764247421	0.0002794287764247421
3794	0.07697850317142955	0.03649827908381778	0.032736132014551854	0.7300766023425533	-1	0	0	0.1	1	1.0	13	1.0	1.0	14	13	0	0	0	0.06666666666666667	15	1	15	0.0	0	0.6771076844404321	0.9263844248943893	0.4489593062012938	0.9055844875291696	0.5953562794232103	0.8633016990064479	0.8066820848282411	0.9013307194115964	0	0	0.0	0.032736132014551854	0.032736132014551854
742	0.04444369792009459	0.005683100093576848	0.005471850229462531	0.716836929861455	-1	0	0	0.2	2	0.9230769230769231	12	1.0	0.8461538461538461	13	11	1	0	0	0.06666666666666667	15	1	15	0.0	0.14285714285714285	0.8874673043552512	0.9731244812166526	0.8267791743293454	0.9169424074829695	0.626523215713058	0.9322011398779899	0.9517996164067218	0.9463739731350286	0	0	0.0	0.005471850229462531	0.005471850229462531
386	0.043854266668870504	0.012560089111864734	0.012307915880809988	0.7114669270702265	-1	0	0	0.3	3	0.8461538461538461	11	0.38461538461538464	0.8461538461538461	14	11	0	1	0	0.23076923076923078	3	13	15	1.0	1.0	0.6577933470405153	0.746510658493875	0.3230797746053654	0.9007702154001256	0.9928970112843979	0.8906837382788161	0.939032981930461	0.8574839838588215	1.0	0.07142857142857142	0.0	0.012307915880809988	0.012307915880809988
3891	0.07824872853767578	0.0348068847034247	0.03109326986001815	0.7285330821236116	-1	0	0	0.1	1	1.0	13	1.0	1.0	14	13	0	0	0	0.06666666666666667	15	1	15	0.0	0	0.6771076844404321	0.9263844248943893	0.4489593062012938	0.9055844875291696	0.5953562794232103	0.8633016990064479	0.8066820848282411	0.9013307194115964	0	0	0.0	0.03109326986001815	0.03109326986001815
4628	0.07652414138590316	0.037292405906369404	0.03398677901274675	0.7309966926175859	-1	0	0	0.1	1	1.0	13	1.0	1.0	14	13	0	0	0	0.06666666666666667	15	1	15	0.0	0	0.6771076844404321	0.9263844248943893	0.4489593062012938	0.9055844875291696	0.5953562794232103	0.8633016990064479	0.8066820848282411	0.9013307194115964	0	0	0.0	0.03398677901274675	0.03398677901274675
2241	0.07400310828008329	0.0342603558834774	0.03113644852718446	0.7284628650723857	-1	0	0	0.1	1	1.0	13	1.0	1.0	14	13	0	0	0	0.06666666666666667	15	1	15	0.0	0	0.6771076844404321	0.9263844248943893	0.4489593062012938	0.9067942081014141	0.5953562794232103	0.8633016990064479	0.8066820848282411	0.9017517731240836	0	0	0.0	0.03113644852718446	0.03113644852718446
1841	0.07822098819972705	0.02761276210938013	0.025873739606571942	0.7291806404672052	-1	0	0	0.1	1	1.0	13	1.0	1.0	14	13	0	0	0	0.06666666666666667	15	1	15	0.0	0	0.6771076844404321	0.919173691754142	0.4489593062012938	0.9264061792524658	0.6303024191230041	0.8584801345498478	0.7966992923594923	0.9051281283038813	0	0	0.0	0.025873739606571942	0.025873739606571942
4315	0.07395422325355913	0.037727489648591	0.0342002126585728	0.7332223225326961	-1	0	0	0.1	1	1.0	13	1.0	1.0	14	13	0	0	0	0.06666666666666667	15	1	15	0.0	0	0.6771076844404321	0.9263844248943893	0.4489593062012938	0.9055844875291696	0.5953562794232103	0.8633016990064479	0.8066820848282411	0.9013307194115964	0	0	0.0	0.0342002126585728	0.0342002126585728
1603	0.07817835232440398	0.027326727259966807	0.02591623472337463	0.7324486485773911	-1	0	0	0.1	1	1.0	13	1.0	1.0	14	13	0	0	0	0.06666666666666667	15	1	15	0.0	0	0.6771076844404321	0.9273496480083434	0.4489593062012938	0.9083277272696179	0.5953562794232103	0.8497601147785169	0.8066820848282411	0.8994317151385043	0	0	0.0	0.02591623472337463	0.02591623472337463
41	0.014686066123286653	0.0015129108895915759	-0.0014936547847048808	0.9447187362737388	-1	0	0	0.6	6	0.38461538461538464	5	0.3333333333333333	0.38461538461538464	10	5	4	2	0	0.5555555555555556	9	5	15	0.2857142857142857	0.3333333333333333	0.498946247445479	0.951191190352969	0.5015073978972042	0.8977553862441415	0.41015943392325466	0.9232098035673026	0.877323559342466	0.9271043912450879	0.65	0.3	0.0	-0.00014936547847048807	-0.00014936547847048807
3266	0.07640062426462683	0.037473914284125796	0.03426371485843432	0.7326514753522511	-1	0	0	0.1	1	1.0	13	1.0	1.0	14	13	0	0	0	0.06666666666666667	15	1	15	0.0	0	0.6771076844404321	0.9263844248943893	0.4489593062012938	0.9055844875291696	0.5953562794232103	0.8633016990064479	0.8066820848282411	0.9013307194115964	0	0	0.0	0.03426371485843432	0.03426371485843432
4306	0.07523217799062756	0.03727110548547111	0.03344123078260658	0.730283997631533	-1	0	0	0.1	1	1.0	13	1.0	1.0	14	13	0	0	0	0.06666666666666667	15	1	15	0.0	0	0.6771076844404321	0.9263844248943893	0.4489593062012938	0.9055844875291696	0.5953562794232103	0.8633016990064479	0.8066820848282411	0.9013307194115964	0	0	0.0	0.03344123078260658	0.03344123078260658
2913	0.08713390421945365	0.006020748432915695	-0.004961263530135188	0.7293102217523335	-1	0	0	0.1	1	1.0	13	1.0	1.0	14	13	0	0	0	0.06666666666666667	15	1	15	0.0	0	0.47641070149317094	0.921479493081055	0.4039324284198438	0.8996613080488338	0.5262744007680566	0.8862099653809837	0.8282554569288365	0.9034560290474314	0	0	0.0	-0.0004961263530135188	-0.0004961263530135188
4334	0.07872612697125571	0.03532970914170077	0.03167454090703453	0.7280332735130606	-1	0	0	0.1	1	1.0	13	1.0	1.0	14	13	0	0	0	0.06666666666666667	15	1	15	0.0	0	0.6771076844404321	0.9263844248943893	0.4489593062012938	0.9055844875291696	0.5953562794232103	0.8633016990064479	0.8066820848282411	0.9013307194115964	0	0	0.0	0.03167454090703453	0.03167454090703453
2727	0.09159630284338842	0.0043864728201076396	0.0035183676974269583	0.7233580600400361	-1	0	0	0.1	1	1.0	13	1.0	1.0	14	13	0	0	0	0.06666666666666667	15	1	15	0.0	0	0.5078499538823358	0.9325614283462969	0.3394025477561974	0.9258869092322177	0.5710800977885979	0.8681527126837579	0.8274446190171698	0.9125785670651531	0	0	0.0	0.0035183676974269583	0.0035183676974269583
4041	0.07849771790493872	0.03582032036719802	0.032305042597233206	0.7285671902526675	-1	0	0	0.1	1	1.0	13	1.0	1.0	14	13	0	0	0	0.06666666666666667	15	1	15	0.0	0	0.6771076844404321	0.9263844248943893	0.4489593062012938	0.9055844875291696	0.5953562794232103	0.8633016990064479	0.8066820848282411	0.9013307194115964	0	0	0.0	0.032305042597233206	0.032305042597233206
2643	0.0633496647430852	0.033881794910549316	0.02948592146339928	0.7071393334830625	-1	0	0	0.1	1	1.0	13	1.0	1.0	14	13	0	0	0	0.06666666666666667	15	1	15	0.0	0	0.6771076844404321	0.9206725321804918	0.4489593062012938	0.9389481535253428	0.6363267207497397	0.8539569661865486	0.7966992923594923	0.9102625932648132	0	0	0.0	0.02948592146339928	0.02948592146339928
4960	0.07671277931599554	0.038127444737414695	0.03449078701849877	0.7335181454127273	-1	0	0	0.1	1	1.0	13	1.0	1.0	14	13	0	0	0	0.06666666666666667	15	1	15	0.0	0	0.6771076844404321	0.9263844248943893	0.4489593062012938	0.9055844875291696	0.5953562794232103	0.8633016990064479	0.8066820848282411	0.9013307194115964	0	0	0.0	0.03449078701849877	0.03449078701849877
2984	0.07399611905206362	0.031331829075404605	0.027973459773821197	0.7293181300016707	-1	0	0	0.1	1	1.0	13	1.0	1.0	14	13	0	0	0	0.06666666666666667	15	1	15	0.0	0	0.6771076844404321	0.9263844248943893	0.4489593062012938	0.9067942081014141	0.5953562794232103	0.8633016990064479	0.8066820848282411	0.9017517731240836	0	0	0.0	0.027973459773821197	0.027973459773821197
1128	0.07326757220666925	0.0329771936477303	0.02838157791449702	0.7306826287446594	-1	0	0	0.1	1	1.0	13	1.0	1.0	14	13	0	0	0	0.06666666666666667	15	1	15	0.0	0	0.6771076844404321	0.919173691754142	0.4489593062012938	0.9263531565590526	0.6092078264846068	0.8513517590995461	0.7966992923594923	0.9034473904191276	0	0	0.0	0.02838157791449702	0.02838157791449702
2141	0.03493484438660491	0.007196123239537189	-0.004956857583025408	0.9097941880100959	-1	0	0	0.2	2	0.8333333333333334	10	0.25925925925925924	0.8333333333333334	11	10	2	1	0	0.6666666666666666	9	6	14	0.14285714285714285	0	0.6142291796621027	0.9270219655542875	0.4489593062012938	0.9569688907185422	0.7158858299498776	0.9177678663308005	0.832995858756207	0.9361569184276117	1.0	0.7272727272727273	0.0	-0.0004956857583025408	-0.0004956857583025408
3247	0.07754645964526267	0.03731556914733906	0.033920257414361346	0.7298256395573319	-1	0	0	0.1	1	1.0	13	1.0	1.0	14	13	0	0	0	0.06666666666666667	15	1	15	0.0	0	0.6771076844404321	0.9263844248943893	0.4489593062012938	0.9055844875291696	0.5953562794232103	0.8633016990064479	0.8066820848282411	0.9013307194115964	0	0	0.0	0.033920257414361346	0.033920257414361346
779	0.05777525701957499	0.013841205911476676	0.0008164906641099488	0.7574576793219303	-1	0	0	0.3	3	0.8461538461538461	11	0.38461538461538464	0.8461538461538461	14	11	0	1	0	0.23076923076923078	3	13	15	1.0	1.0	0.6577933470405153	0.7134615171954929	0.3230797746053654	0.9066228756412301	0.9928970112843979	0.8863925657911225	0.939032981930461	0.8515212076801691	1.0	0.07142857142857142	0.0	0.0008164906641099488	0.0008164906641099488
3768	0.07830562301700994	0.03601380505874705	0.032435335591679944	0.7283312934105541	-1	0	0	0.1	1	1.0	13	1.0	1.0	14	13	0	0	0	0.06666666666666667	15	1	15	0.0	0	0.6771076844404321	0.9263844248943893	0.4489593062012938	0.9055844875291696	0.5953562794232103	0.8633016990064479	0.8066820848282411	0.9013307194115964	0	0	0.0	0.032435335591679944	0.032435335591679944
996	0.07508764568433775	0.023093340497717482	0.02190388033037688	0.7447475801015262	-1	0	0	0.1	1	1.0	13	1.0	1.0	14	13	0	0	0	0.06666666666666667	15	1	15	0.0	0	0.6771076844404321	0.9232758368450398	0.4489593062012938	0.9260288852580126	0.5710951151513696	0.8893019583165954	0.8025140086280428	0.9142125939503751	0	0	0.0	0.02190388033037688	0.02190388033037688
2850	0.08976659820224901	0.003907086064696409	0.003333029241656027	0.7231498000536278	-1	0	0	0.1	1	1.0	13	1.0	1.0	14	13	0	0	0	0.06666666666666667	15	1	15	0.0	0	0.5078499538823358	0.9325614283462969	0.3394025477561974	0.9258869092322177	0.5710800977885979	0.8681527126837579	0.8274446190171698	0.9125785670651531	0	0	0.0	0.003333029241656027	0.003333029241656027
2182	0.07527750506546652	0.025240004333378252	0.006418816069683536	0.7395704647212353	-1	0	0	0.1	1	1.0	13	1.0	1.0	14	13	0	0	0	0.06666666666666667	15	1	15	0.0	0	0.6771076844404321	0.9289355500285253	0.4489593062012938	0.9279540029113056	0.6092078264846068	0.8532713892728269	0.8066820848282411	0.9085070591159671	0	0	0.0	0.006418816069683536	0.006418816069683536
4622	0.06382115529804873	0.017377356948490418	0.017359166638867066	0.7366515441556605	-1	0	0	0.1	1	1.0	13	1.0	1.0	14	13	0	0	0	0.06666666666666667	15	1	15	0.0	0	0.6771076844404321	0.9182935666361068	0.4489593062012938	0.9263997919909911	0.6092078264846068	0.866219620199463	0.8056695905403475	0.9066437803002106	0	0	0.0	0.017359166638867066	0.017359166638867066
627	0.022501023590563614	0.0027168579912317083	0.0012994642330203252	0.9660872707060226	-1	0.25	1	0.5	5	0.5384615384615384	7	0.3125	0.46153846153846156	7	6	7	1	0	0.75	8	6	15	0.058823529411764705	0.2857142857142857	0.5862025343160318	0.9504352265558784	0.5540808488915572	0.8191053865259199	0.6057553363582986	0.9034595276450484	0.8419743857479332	0.9032092006153665	1.0	0.14285714285714285	0.0	0.0012994642330203252	0.0012994642330203252
3440	0.07698792660105547	0.012380801573551684	0.0010662762310618883	0.7310971210422745	-1	0	0	0.1	1	1.0	13	1.0	1.0	14	13	0	0	0	0.06666666666666667	15	1	15	0.0	0	0.6771076844404321	0.929571818545959	0.4489593062012938	0.937704867282165	0.6363267207497397	0.8706591285482668	0.8066820848282411	0.9167887041111229	0	0	0.0	0.0010662762310618883	0.0010662762310618883
4597	0.07651290621091718	0.03734347327361444	0.033837498946960795	0.7319807461711445	-1	0	0	0.1	1	1.0	13	1.0	1.0	14	13	0	0	0	0.06666666666666667	15	1	15	0.0	0	0.6771076844404321	0.9263844248943893	0.4489593062012938	0.9055844875291696	0.5953562794232103	0.8633016990064479	0.8066820848282411	0.9013307194115964	0	0	0.0	0.033837498946960795	0.033837498946960795
3783	0.07737160739799573	0.03676779943522368	0.033130729832152206	0.7283409982655112	-1	0	0	0.1	1	1.0	13	1.0	1.0	14	13	0	0	0	0.06666666666666667	15	1	15	0.0	0	0.6771076844404321	0.9263844248943893	0.4489593062012938	0.9055844875291696	0.5953562794232103	0.8633016990064479	0.8066820848282411	0.9013307194115964	0	0	0.0	0.033130729832152206	0.033130729832152206
360	0.026779433898386624	0.0029131861796044757	0.0020291053073380333	0.922027111868641	-1	0	0	0.3	3	0.7692307692307693	10	0.3409090909090909	0.5384615384615384	8	7	6	3	0	0.36363636363636365	4	11	15	0.2	0.36363636363636365	0.723920367588368	0.9642894752874714	0.46141313110405	0.9045603323804892	0.4885498139234447	0.9142558922454221	0.8449192682239027	0.9332185855437131	0.375	0.125	0.0	0.0020291053073380333	0.0020291053073380333
520	0.019788793555928268	0.008391558317803569	0.006999863917101252	0.9543392612744652	-1	0	0	0.3	3	0.8333333333333334	10	0.3888888888888889	0.8333333333333334	13	10	0	1	0	0.25	3	12	14	1.0	1.0	0.6577933470405153	0.7895526800841013	0.3230797746053654	0.9051115500713769	0.9928970112843979	0.8860746331623556	0.939032981930461	0.8671834480310805	1.0	0.3076923076923077	0.0	0.006999863917101252	0.006999863917101252
3326	0.0750978806854273	0.03778550529558645	0.03412347512122092	0.7308773520918304	-1	0	0	0.1	1	1.0	13	1.0	1.0	14	13	0	0	0	0.06666666666666667	15	1	15	0.0	0	0.6771076844404321	0.9263844248943893	0.4489593062012938	0.9055844875291696	0.5953562794232103	0.8633016990064479	0.8066820848282411	0.9013307194115964	0	0	0.0	0.03412347512122092	0.03412347512122092
1404	0.0771143071510047	0.028345671311387946	0.026843781301006963	0.7367076674461832	-1	0	0	0.1	1	1.0	13	1.0	1.0	14	13	0	0	0	0.06666666666666667	15	1	15	0.0	0	0.6771076844404321	0.919173691754142	0.4489593062012938	0.9264061792524658	0.6303024191230041	0.8584801345498478	0.7966992923594923	0.9051281283038813	0	0	0.0	0.026843781301006963	0.026843781301006963
928	0.06974111436263879	0.024737934257337054	0.024008368357106326	0.7213560552500029	-1	0	0	0.1	1	1.0	13	1.0	1.0	14	13	0	0	0	0.06666666666666667	15	1	15	0.0	0	0.6771076844404321	0.9232758368450398	0.4489593062012938	0.9261722195874367	0.5710951151513696	0.8806876685485228	0.8100886167820586	0.9120290291735542	0	0	0.0	0.024008368357106326	0.024008368357106326
3781	0.07686741224699593	0.03736785472751512	0.034038710005684855	0.7293835156566759	-1	0	0	0.1	1	1.0	13	1.0	1.0	14	13	0	0	0	0.06666666666666667	15	1	15	0.0	0	0.6771076844404321	0.9263844248943893	0.4489593062012938	0.9055844875291696	0.5953562794232103	0.8633016990064479	0.8066820848282411	0.9013307194115964	0	0	0.0	0.034038710005684855	0.034038710005684855
3403	0.078736446185989	0.03835518354232565	0.03501843466876449	0.7308813963392724	-1	0	0	0.1	1	1.0	13	1.0	1.0	14	13	0	0	0	0.06666666666666667	15	1	15	0.0	0	0.6771076844404321	0.9263844248943893	0.4489593062012938	0.9055844875291696	0.5953562794232103	0.8633016990064479	0.8066820848282411	0.9013307194115964	0	0	0.0	0.03501843466876449	0.03501843466876449
1557	0.07689113767162535	0.0273510203619318	0.02649932477410539	0.7254473113992219	-1	0	0	0.1	1	1.0	13	1.0	1.0	14	13	0	0	0	0.06666666666666667	15	1	15	0.0	0	0.6771076844404321	0.9273496480083434	0.4489593062012938	0.9095599585102062	0.5953562794232103	0.8497601147785169	0.8066820848282411	0.8998797366997847	0	0	0.0	0.02649932477410539	0.02649932477410539
3509	0.07538597712852316	0.0358377186268912	0.03268036282728309	0.7285728190735852	-1	0	0	0.1	1	1.0	13	1.0	1.0	14	13	0	0	0	0.06666666666666667	15	1	15	0.0	0	0.6771076844404321	0.9263844248943893	0.4489593062012938	0.9055844875291696	0.5953562794232103	0.8633016990064479	0.8066820848282411	0.9013307194115964	0	0	0.0	0.03268036282728309	0.03268036282728309
4754	0.0682429368956461	0.030750366150369086	0.024616364404887042	0.725871359544719	-1	0	0	0.1	1	1.0	13	1.0	1.0	14	13	0	0	0	0.06666666666666667	15	1	15	0.0	0	0.6771076844404321	0.9335244020408735	0.4489593062012938	0.9458927205597962	0.6363267207497397	0.8533846850057841	0.7966992923594923	0.9184569244065826	0	0	0.0	0.024616364404887042	0.024616364404887042
4605	0.07756774634412547	0.0348718918069746	0.03074555922464775	0.72693625374653	-1	0	0	0.1	1	1.0	13	1.0	1.0	14	13	0	0	0	0.06666666666666667	15	1	15	0.0	0	0.6771076844404321	0.9263844248943893	0.4489593062012938	0.9055844875291696	0.5953562794232103	0.8633016990064479	0.8066820848282411	0.9013307194115964	0	0	0.0	0.03074555922464775	0.03074555922464775
4430	0.07622080623539113	0.0384157568358763	0.03489253767980883	0.7296420545512035	-1	0	0	0.1	1	1.0	13	1.0	1.0	14	13	0	0	0	0.06666666666666667	15	1	15	0.0	0	0.6771076844404321	0.9263844248943893	0.4489593062012938	0.9055844875291696	0.5953562794232103	0.8849279581025989	0.8191369242599281	0.9070176235780981	0	0	0.0	0.03489253767980883	0.03489253767980883
2809	0.07288620873152679	0.03388507528386409	0.030314460790901433	0.7275573458686275	-1	0	0	0.1	1	1.0	13	1.0	1.0	14	13	0	0	0	0.06666666666666667	15	1	15	0.0	0	0.6771076844404321	0.9263844248943893	0.4489593062012938	0.9067942081014141	0.5953562794232103	0.8633016990064479	0.8066820848282411	0.9017517731240836	0	0	0.0	0.030314460790901433	0.030314460790901433
832	0.06574237374669811	0.028070593221055762	0.02101390192307594	0.7557948256858349	-1	0	0	0.1	1	1.0	13	1.0	1.0	14	13	0	0	0	0.06666666666666667	15	1	15	0.0	0	0.6771076844404321	0.9321185234926281	0.4489593062012938	0.9459492607569518	0.6018701307375443	0.8642711640359373	0.7966992923594923	0.9201507235899301	0	0	0.0	0.02101390192307594	0.02101390192307594
1258	0.07710006685109756	0.026061276126008462	0.0254067647926631	0.7244522210803566	-1	0	0	0.1	1	1.0	13	1.0	1.0	14	13	0	0	0	0.06666666666666667	15	1	15	0.0	0	0.6771076844404321	0.9273496480083434	0.4489593062012938	0.9095599585102062	0.6092078264846068	0.8537586704908307	0.8066820848282411	0.9008268312200411	0	0	0.0	0.0254067647926631	0.0254067647926631
2662	0.07231740784384641	0.03556629464851446	0.03256019200980148	0.7303456611849981	-1	0	0	0.1	1	1.0	13	1.0	1.0	14	13	0	0	0	0.06666666666666667	15	1	15	0.0	0	0.6771076844404321	0.9263844248943893	0.4489593062012938	0.9067942081014141	0.5953562794232103	0.8633016990064479	0.8066820848282411	0.9017517731240836	0	0	0.0	0.03256019200980148	0.03256019200980148
3947	0.07597526640706179	0.03702410287464867	0.03394957321534204	0.7312362179851577	-1	0	0	0.1	1	1.0	13	1.0	1.0	14	13	0	0	0	0.06666666666666667	15	1	15	0.0	0	0.6771076844404321	0.9263844248943893	0.4489593062012938	0.9055844875291696	0.5953562794232103	0.8633016990064479	0.8066820848282411	0.9013307194115964	0	0	0.0	0.03394957321534204	0.03394957321534204
308	0.03524406859718431	0.003128155750675433	-0.0011064758806401643	0.8567120694757416	-1	0	0	0.3	3	0.6923076923076923	9	0.5769230769230769	0.6923076923076923	12	9	2	3	0	0.15384615384615385	2	13	15	0.6	0	0.480449417811786	0.8956580039029898	0.7197564575418943	0.951565940090883	0.8123419656241033	0.9292385004981252	0.9240405463696144	0.9287479367965816	0.5	0.25	0.0	-0.00011064758806401643	-0.00011064758806401643
970	0.07895328314663579	0.027797848115750545	0.025781924060041973	0.7334799950690529	-1	0	0	0.1	1	1.0	13	1.0	1.0	14	13	0	0	0	0.06666666666666667	15	1	15	0.0	0	0.6771076844404321	0.919173691754142	0.4489593062012938	0.9264061792524658	0.6092078264846068	0.8513517590995461	0.7966992923594923	0.9034699938954778	0	0	0.0	0.025781924060041973	0.025781924060041973
2010	0.07701449689133055	0.028217912467069183	0.02699060577887786	0.72714496200742	-1	0	0	0.1	1	1.0	13	1.0	1.0	14	13	0	0	0	0.06666666666666667	15	1	15	0.0	0	0.6771076844404321	0.9273496480083434	0.4489593062012938	0.9083277272696179	0.5953562794232103	0.8497601147785169	0.8066820848282411	0.8994317151385043	0	0	0.0	0.02699060577887786	0.02699060577887786
579	0.020822741942322105	0.001838247905092154	0.0016615407766645512	0.9509009691061844	-1	0	0	0.6	6	0.38461538461538464	5	0.35714285714285715	0.3076923076923077	7	4	7	2	0	0.8571428571428571	7	6	15	0.13333333333333333	0.18181818181818182	0.2390876998620642	0.9729716079373019	0.640029818687924	0.9096824023711793	0.8053881462065281	0.9503347661692157	0.9009051467522401	0.9501805457767297	0.5714285714285714	0.42857142857142855	0.0	0.0016615407766645512	0.0016615407766645512
1087	0.07914009985047533	0.02952565835806788	0.028329902498466984	0.7318917111514254	-1	0	0	0.1	1	1.0	13	1.0	1.0	14	13	0	0	0	0.06666666666666667	15	1	15	0.0	0	0.6771076844404321	0.919173691754142	0.4489593062012938	0.9264061792524658	0.6303024191230041	0.8584801345498478	0.7966992923594923	0.9051281283038813	0	0	0.0	0.028329902498466984	0.028329902498466984
3142	0.07684052540550775	0.03781338585809311	0.034459273350999624	0.7296115540872063	-1	0	0	0.1	1	1.0	13	1.0	1.0	14	13	0	0	0	0.06666666666666667	15	1	15	0.0	0	0.6771076844404321	0.9263844248943893	0.4489593062012938	0.9055844875291696	0.5953562794232103	0.8633016990064479	0.8066820848282411	0.9013307194115964	0	0	0.0	0.034459273350999624	0.034459273350999624
2724	0.07180627813615457	0.03476457413047395	0.031785965719325626	0.7302181883406792	-1	0	0	0.1	1	1.0	13	1.0	1.0	14	13	0	0	0	0.06666666666666667	15	1	15	0.0	0	0.6771076844404321	0.9263844248943893	0.4489593062012938	0.9067942081014141	0.5953562794232103	0.8633016990064479	0.8066820848282411	0.9017517731240836	0	0	0.0	0.031785965719325626	0.031785965719325626
3405	0.07658674414686498	0.033809983784552224	0.03026318565416472	0.7293498238228748	-1	0	0	0.1	1	1.0	13	1.0	1.0	14	13	0	0	0	0.06666666666666667	15	1	15	0.0	0	0.6771076844404321	0.9263844248943893	0.4489593062012938	0.9055844875291696	0.5953562794232103	0.8633016990064479	0.8066820848282411	0.9013307194115964	0	0	0.0	0.03026318565416472	0.03026318565416472
2605	0.0809861242003007	0.016175499923589926	-0.014463388762250952	0.7536852336872022	-1	0	0	0.2	2	0.9230769230769231	12	1.0	0.9230769230769231	14	12	0	1	0	0.06666666666666667	15	1	15	0.5	0.14285714285714285	0.6771076844404321	0.931910106534592	0.4489593062012938	0.9369232746424403	0.6092078264846068	0.8565372099737815	0.8155374051443198	0.9142885440772521	1.0	0.35714285714285715	0.0	-0.0014463388762250952	-0.0014463388762250952
3823	0.0763775534219228	0.03411748519755222	0.029826508527373556	0.7298691398004544	-1	0	0	0.1	1	1.0	13	1.0	1.0	14	13	0	0	0	0.06666666666666667	15	1	15	0.0	0	0.6771076844404321	0.9263844248943893	0.4489593062012938	0.9055844875291696	0.5953562794232103	0.8633016990064479	0.8066820848282411	0.9013307194115964	0	0	0.0	0.029826508527373556	0.029826508527373556
2915	0.07225150616485944	0.034953013807491495	0.03192581090516546	0.7319070148969504	-1	0	0	0.1	1	1.0	13	1.0	1.0	14	13	0	0	0	0.06666666666666667	15	1	15	0.0	0	0.6771076844404321	0.9263844248943893	0.4489593062012938	0.9067942081014141	0.5398937709964112	0.8502022549167694	0.7966992923594923	0.898552361854741	0	0	0.0	0.03192581090516546	0.03192581090516546
630	0.013021035470361961	0.0011078118667611353	-0.0008103767364968282	0.9526662206686968	-1	0	0	0.5	3	0.6666666666666666	4	0.5714285714285714	0.6666666666666666	7	4	0	1	0	0.2857142857142857	2	7	8	1.0	0.3333333333333333	0.6577933470405153	0.6957124075946161	0.3230797746053654	0.8564621332203264	0.640866282853969	0.9072495854406684	0.9246261703560157	0.8363375981583123	1.0	0.14285714285714285	0.0	-8.103767364968282e-05	-8.103767364968282e-05
3650	0.07657192546014992	0.03740190406754314	0.033807302755183524	0.7301043652863266	-1	0	0	0.1	1	1.0	13	1.0	1.0	14	13	0	0	0	0.06666666666666667	15	1	15	0.0	0	0.6771076844404321	0.9263844248943893	0.4489593062012938	0.9055844875291696	0.5953562794232103	0.8633016990064479	0.8066820848282411	0.9013307194115964	0	0	0.0	0.033807302755183524	0.033807302755183524
2957	0.0732737575497359	0.03544479962156905	0.03211734306440606	0.7310244311202063	-1	0	0	0.1	1	1.0	13	1.0	1.0	14	13	0	0	0	0.06666666666666667	15	1	15	0.0	0	0.6771076844404321	0.9263844248943893	0.4489593062012938	0.9092400487595944	0.5953562794232103	0.8633016990064479	0.8066820848282411	0.9026132379742196	0	0	0.0	0.03211734306440606	0.03211734306440606
4774	0.08713334869102554	0.036366862057196435	0.03074912772844072	0.7244604890951134	-1	0	0	0.1	1	1.0	13	1.0	1.0	14	13	0	0	0	0.06666666666666667	15	1	15	0.0	0	0.6771076844404321	0.9161424010178915	0.3483273816393969	0.9109511446582612	0.6363267207497397	0.8543212466774702	0.8568814796302785	0.8967619611040415	0	0	0.0	0.03074912772844072	0.03074912772844072
2579	0.06117817286753409	0.024739143685697844	-0.011828368761030609	0.7239078667370976	-1	0	0	0.1	1	1.0	13	1.0	1.0	14	13	0	0	0	0.06666666666666667	15	1	15	0.0	0	0.6895697662431791	0.9214950664122663	0.522863862750554	0.9423962971498007	0.6271454215140851	0.8411500716575007	0.7966992923594923	0.9095507372297856	0	0	0.0	-0.0011828368761030608	-0.0011828368761030608
4654	0.07652846654803448	0.011740553024263993	-0.0010530653942597205	0.734519169560772	-1	0	0	0.1	1	1.0	13	1.0	1.0	14	13	0	0	0	0.06666666666666667	15	1	15	0.0	0	0.6771076844404321	0.929571818545959	0.4489593062012938	0.937704867282165	0.6363267207497397	0.8706591285482668	0.8066820848282411	0.9167887041111229	0	0	0.0	-0.00010530653942597205	-0.00010530653942597205
1144	0.07661488159867529	0.02699444183499474	0.026115712355866613	0.7261877552350988	-1	0	0	0.1	1	1.0	13	1.0	1.0	14	13	0	0	0	0.06666666666666667	15	1	15	0.0	0	0.6771076844404321	0.9273496480083434	0.4489593062012938	0.9095599585102062	0.6092078264846068	0.8537586704908307	0.8066820848282411	0.9008268312200411	0	0	0.0	0.026115712355866613	0.026115712355866613
4503	0.07888525838941561	0.0382162536759715	0.03451514647169277	0.7283829785698416	-1	0	0	0.1	1	1.0	13	1.0	1.0	14	13	0	0	0	0.06666666666666667	15	1	15	0.0	0	0.6771076844404321	0.9263844248943893	0.4489593062012938	0.9055844875291696	0.5953562794232103	0.8633016990064479	0.8066820848282411	0.9013307194115964	0	0	0.0	0.03451514647169277	0.03451514647169277
1629	0.07200658525611493	0.031281168778698715	0.027675041103519687	0.7298829855574078	-1	0	0	0.1	1	1.0	13	1.0	1.0	14	13	0	0	0	0.06666666666666667	15	1	15	0.0	0	0.6771076844404321	0.9263844248943893	0.4489593062012938	0.9067942081014141	0.5953562794232103	0.8633016990064479	0.8066820848282411	0.9017517731240836	0	0	0.0	0.027675041103519687	0.027675041103519687
1318	0.07563681410606707	0.02903409456870464	0.02860332946799911	0.7114767847368871	-1	0	0	0.1	1	1.0	13	1.0	1.0	14	13	0	0	0	0.06666666666666667	15	1	15	0.0	0	0.6771076844404321	0.9273496480083434	0.4489593062012938	0.9095599585102062	0.5953562794232103	0.8497601147785169	0.8066820848282411	0.8998797366997847	0	0	0.0	0.02860332946799911	0.02860332946799911
4345	0.07376064499320385	0.03569312697944009	0.03220361766954094	0.7288521268761314	-1	0	0	0.1	1	1.0	13	1.0	1.0	14	13	0	0	0	0.06666666666666667	15	1	15	0.0	0	0.6771076844404321	0.9263844248943893	0.4489593062012938	0.9055844875291696	0.5953562794232103	0.8633016990064479	0.8066820848282411	0.9013307194115964	0	0	0.0	0.03220361766954094	0.03220361766954094
4084	0.07163459565097495	0.03347568416761983	-0.017177666557282197	0.7086851798604028	-1	0	0	0.2	2	0.9230769230769231	12	1.0	0.9230769230769231	14	12	0	0	0	0.06666666666666667	15	1	15	0.0	0.14285714285714285	0.6771076844404321	0.9409433549936247	0.4489593062012938	0.9296346047560565	0.5953562794232103	0.8653688714689729	0.7966992923594923	0.917083493414493	0	0	0.0	-0.0017177666557282197	-0.0017177666557282197
3708	0.05716884671179184	0.032666229884977395	0.016872864404307186	0.6988216829675674	-1	0	0	0.1	1	1.0	13	1.0	1.0	14	13	0	0	0	0.06666666666666667	15	1	15	0.0	0	0.7020318480459261	0.8178058422659751	0.5967092777926838	0.9192750419334619	0.5953562794232103	0.8444665862252826	0.7191605686730821	0.8670716545229931	0	0	0.0	0.016872864404307186	0.016872864404307186
264	0.01150446896724076	0.0003027687827554827	-0.000250820365599989	0.9516270583522572	-1	0	0	0.5	3	0.7142857142857143	5	0.45	0.5714285714285714	6	4	2	3	0	0.8	4	5	9	0.5	0.2857142857142857	0.660886179951792	0.8713555362369433	0.6907128022662328	0.8397177247435837	0.5894454141888719	0.9279401617879193	0.8014957118993836	0.8850892175332118	0.6666666666666666	0.5	0.0	-2.50820365599989e-05	-2.50820365599989e-05
2057	0.07673222258553285	0.03179736589172136	0.030376521583014144	0.7272098675335941	-1	0	0	0.1	1	1.0	13	1.0	1.0	14	13	0	0	0	0.06666666666666667	15	1	15	0.0	0	0.6771076844404321	0.919173691754142	0.4489593062012938	0.9264061792524658	0.6092078264846068	0.8513517590995461	0.7966992923594923	0.9034699938954778	0	0	0.0	0.030376521583014144	0.030376521583014144
3476	0.07570471976522128	0.03759946338887735	0.033998061297295504	0.7327623354158379	-1	0	0	0.1	1	1.0	13	1.0	1.0	14	13	0	0	0	0.06666666666666667	15	1	15	0.0	0	0.6771076844404321	0.9263844248943893	0.4489593062012938	0.9055844875291696	0.5953562794232103	0.8633016990064479	0.8066820848282411	0.9013307194115964	0	0	0.0	0.033998061297295504	0.033998061297295504
4617	0.07778458237588229	0.03565920508866903	0.03248960662132563	0.7269983482642461	-1	0	0	0.1	1	1.0	13	1.0	1.0	14	13	0	0	0	0.06666666666666667	15	1	15	0.0	0	0.6771076844404321	0.9263844248943893	0.4489593062012938	0.9055844875291696	0.5953562794232103	0.8849279581025989	0.8191369242599281	0.9070176235780981	0	0	0.0	0.03248960662132563	0.03248960662132563
1282	0.07613098120467618	0.03003037776504409	0.02926643228555779	0.718512308443565	-1	0	0	0.1	1	1.0	13	1.0	1.0	14	13	0	0	0	0.06666666666666667	15	1	15	0.0	0	0.6771076844404321	0.9273496480083434	0.4489593062012938	0.9095599585102062	0.5953562794232103	0.8497601147785169	0.8066820848282411	0.8998797366997847	0	0	0.0	0.02926643228555779	0.02926643228555779
2226	0.07312008296325265	0.031753771313817195	0.028586590095844074	0.7309756534915853	-1	0	0	0.1	1	1.0	13	1.0	1.0	14	13	0	0	0	0.06666666666666667	15	1	15	0.0	0	0.6771076844404321	0.9263844248943893	0.4489593062012938	0.9067942081014141	0.5953562794232103	0.8633016990064479	0.8066820848282411	0.9017517731240836	0	0	0.0	0.028586590095844074	0.028586590095844074
4002	0.07626414749036661	0.03748136851413747	0.033742939961908344	0.730933055719488	-1	0	0	0.1	1	1.0	13	1.0	1.0	14	13	0	0	0	0.06666666666666667	15	1	15	0.0	0	0.6771076844404321	0.9263844248943893	0.4489593062012938	0.9080562836063402	0.5953562794232103	0.8633016990064479	0.8066820848282411	0.9021945701271745	0	0	0.0	0.033742939961908344	0.033742939961908344
4115	0.09374575512624228	0.025970633910681166	0.0014399820770060409	0.7370628946926813	-1	0	0	0.1	1	1.0	13	1.0	1.0	14	13	0	0	0	0.06666666666666667	15	1	15	0.0	0	0.6771076844404321	0.9263844248943893	0.4489593062012938	0.916543746940025	0.5953562794232103	0.8633016990064479	0.8031908817259034	0.9052728669333548	0	0	0.0	0.0014399820770060409	0.0014399820770060409
2709	0.06680136910868367	0.02625468930665906	0.020963100287842283	0.6993417814058023	-1	0	0	0.1	1	1.0	13	1.0	1.0	14	13	0	0	0	0.06666666666666667	15	1	15	0.0	0	0.6771076844404321	0.9182935666361068	0.4489593062012938	0.927249746965918	0.6092078264846068	0.866219620199463	0.8066820848282411	0.9069967680552533	0	0	0.0	0.020963100287842283	0.020963100287842283
2933	0.0716488000017167	0.0323660495587735	0.02896862305136534	0.7293915883866174	-1	0	0	0.1	1	1.0	13	1.0	1.0	14	13	0	0	0	0.06666666666666667	15	1	15	0.0	0	0.6771076844404321	0.9263844248943893	0.4489593062012938	0.9067942081014141	0.5953562794232103	0.8633016990064479	0.8066820848282411	0.9017517731240836	0	0	0.0	0.02896862305136534	0.02896862305136534
1086	0.07611403131305464	0.02642586611330075	0.025651791365318977	0.7218388247088945	-1	0	0	0.1	1	1.0	13	1.0	1.0	14	13	0	0	0	0.06666666666666667	15	1	15	0.0	0	0.6771076844404321	0.9273496480083434	0.4489593062012938	0.9095599585102062	0.5953562794232103	0.8497601147785169	0.8066820848282411	0.8998797366997847	0	0	0.0	0.025651791365318977	0.025651791365318977
1288	0.07697114876912084	0.02968534632018965	0.029320974920850795	0.7083922768140645	-1	0	0	0.1	1	1.0	13	1.0	1.0	14	13	0	0	0	0.06666666666666667	15	1	15	0.0	0	0.6771076844404321	0.9273496480083434	0.4489593062012938	0.9095599585102062	0.6092078264846068	0.8537586704908307	0.8066820848282411	0.9008268312200411	0	0	0.0	0.029320974920850795	0.029320974920850795
289	0.03560592950379965	0.0021796777913071323	-0.002107124010199804	0.9400572983130396	-1	0	0	0.4	4	0.6153846153846154	8	0.375	0.6153846153846154	12	8	2	0	0	0.4	10	4	15	0.0	0.18181818181818182	0.3689717481018026	0.8926401090422195	0.33903478589437847	0.8663426071560842	0.5096720150020752	0.8919637268074376	0.8206376619031364	0.8841829272810294	0	0	0.0	-0.00021071240101998038	-0.00021071240101998038
2470	0.0724766350752125	0.03665389958735946	0.033040464832972107	0.7303872957109451	-1	0	0	0.1	1	1.0	13	1.0	1.0	14	13	0	0	0	0.06666666666666667	15	1	15	0.0	0	0.6771076844404321	0.9263844248943893	0.4489593062012938	0.9067942081014141	0.5953562794232103	0.8633016990064479	0.8066820848282411	0.9017517731240836	0	0	0.0	0.033040464832972107	0.033040464832972107
557	0.04222141325932809	0.006908640363857929	-0.0059088244568118176	0.9212270402320519	-1	0.5	2	0.5	5	0.5384615384615384	7	0.375	0.5384615384615384	9	7	5	0	0	0.625	8	5	15	0.0	0.2857142857142857	0.5411545051483027	0.8730190722173864	0.36114107474171114	0.8644753524975768	0.8915763007525687	0.810241596366941	0.920397169203772	0.8512142928729742	0	0	0.0	-0.0005908824456811818	-0.0005908824456811818
124	0.04769366607673851	0.0030658311306364433	-0.0017443458904066668	0.7056155636208516	-1	0	0	0.3333333333333333	3	0.8181818181818182	9	0.5909090909090909	0.7272727272727273	11	8	1	2	0	0.18181818181818182	11	2	13	0.6666666666666666	0.18181818181818182	0.42461361879548204	0.9528307256870808	0.778233731684842	0.9142545519685172	0.5970066212350553	0.9106164047548544	0.9399072155338899	0.9285439443186053	0.5454545454545454	0.36363636363636365	0.0	-0.00017443458904066667	-0.00017443458904066667
4933	0.07480913229339173	0.03499425212710573	0.03185255304627071	0.7289560843944088	-1	0	0	0.1	1	1.0	13	1.0	1.0	14	13	0	0	0	0.06666666666666667	15	1	15	0.0	0	0.6771076844404321	0.9263844248943893	0.4489593062012938	0.9055844875291696	0.5953562794232103	0.8633016990064479	0.8066820848282411	0.9013307194115964	0	0	0.0	0.03185255304627071	0.03185255304627071
4570	0.07647763905251491	0.033820991149121765	0.029760582357417603	0.7304985580964702	-1	0	0	0.1	1	1.0	13	1.0	1.0	14	13	0	0	0	0.06666666666666667	15	1	15	0.0	0	0.6771076844404321	0.9263844248943893	0.4489593062012938	0.9055844875291696	0.5953562794232103	0.8633016990064479	0.8066820848282411	0.9013307194115964	0	0	0.0	0.029760582357417603	0.029760582357417603
1843	0.06708993800842353	0.011310854374741441	0.004590831443177964	0.7301183468690121	-1	0	0	0.2	2	0.9230769230769231	12	1.0	0.9230769230769231	14	12	0	0	0	0.06666666666666667	15	1	15	0.0	0.2857142857142857	0.6895697662431791	0.9341082448586101	0.5109646478143637	0.9463374352940522	0.6363267207497397	0.8325126757282536	0.7966992923594923	0.9149010417209159	0	0	0.0	0.004590831443177964	0.004590831443177964
1462	0.0739500392607137	0.02988090873189563	0.029226252443448453	0.7196191753946677	-1	0	0	0.1	1	1.0	13	1.0	1.0	14	13	0	0	0	0.06666666666666667	15	1	15	0.0	0	0.6771076844404321	0.9273496480083434	0.4489593062012938	0.9095599585102062	0.5953562794232103	0.8497601147785169	0.8066820848282411	0.8998797366997847	0	0	0.0	0.029226252443448453	0.029226252443448453
2028	0.07340987839214778	0.01926394044087257	0.018901186770923197	0.730787815949048	-1	0	0	0.1	1	1.0	13	1.0	1.0	14	13	0	0	0	0.06666666666666667	15	1	15	0.0	0	0.6771076844404321	0.919173691754142	0.4489593062012938	0.9265178664414787	0.6092078264846068	0.8513517590995461	0.7966992923594923	0.9035176395392217	0	0	0.0	0.018901186770923197	0.018901186770923197
610	0.05470736408884647	0.0038008837386543223	-0.001922810696221568	0.850806605351946	-1	0	0	0.2	2	0.8461538461538461	11	0.3409090909090909	0.7692307692307693	12	10	2	3	0	0.36363636363636365	11	4	15	0.5	0	0.6895697662431791	0.924115549065919	0.6205668491721945	0.8930192486098706	0.5953562794232103	0.8923504458217305	0.8054446897748616	0.9042634669198185	0.08333333333333333	0.75	0.0	-0.00019228106962215682	-0.00019228106962215682
4980	0.07087393770495189	0.031140719577424307	-0.020593106073463086	0.7193131815503643	-1	0	0	0.1	1	1.0	13	1.0	1.0	14	13	0	0	0	0.06666666666666667	15	1	15	0.0	0	0.6771076844404321	0.9331145431650025	0.5228342919969888	0.9427624540459851	0.6363267207497397	0.8206083525889735	0.7966992923594923	0.9104554264422501	0	0	0.0	-0.0020593106073463086	-0.0020593106073463086
4291	0.07509036753499738	0.027791284092397294	0.02584276950126129	0.7334241816362634	-1	0	0	0.1	1	1.0	13	1.0	1.0	14	13	0	0	0	0.06666666666666667	15	1	15	0.0	0	0.6771076844404321	0.9263844248943893	0.4489593062012938	0.9055844875291696	0.5953562794232103	0.8591624815070712	0.8066820848282411	0.9002991608154637	0	0	0.0	0.02584276950126129	0.02584276950126129
1646	0.07766738325821868	0.027426476923470854	0.025860454763012013	0.729029201749732	-1	0	0	0.1	1	1.0	13	1.0	1.0	14	13	0	0	0	0.06666666666666667	15	1	15	0.0	0	0.6771076844404321	0.919173691754142	0.4489593062012938	0.9264061792524658	0.6303024191230041	0.8584801345498478	0.7966992923594923	0.9051281283038813	0	0	0.0	0.025860454763012013	0.025860454763012013
3974	0.0768418625150191	0.037787106811427884	0.03406929371891665	0.7328654273196539	-1	0	0	0.1	1	1.0	13	1.0	1.0	14	13	0	0	0	0.06666666666666667	15	1	15	0.0	0	0.6771076844404321	0.9263844248943893	0.4489593062012938	0.9055844875291696	0.5953562794232103	0.8633016990064479	0.8066820848282411	0.9013307194115964	0	0	0.0	0.03406929371891665	0.03406929371891665
2086	0.07273538233070104	0.03570605583268598	0.032603898877641625	0.7302602626353394	-1	0	0	0.1	1	1.0	13	1.0	1.0	14	13	0	0	0	0.06666666666666667	15	1	15	0.0	0	0.6771076844404321	0.9263844248943893	0.4489593062012938	0.9067942081014141	0.5953562794232103	0.8633016990064479	0.8066820848282411	0.9017517731240836	0	0	0.0	0.032603898877641625	0.032603898877641625
4440	0.07842963651578926	0.03720115574009064	0.03374459397056866	0.7317376379440159	-1	0	0	0.1	1	1.0	13	1.0	1.0	14	13	0	0	0	0.06666666666666667	15	1	15	0.0	0	0.6771076844404321	0.9263844248943893	0.4489593062012938	0.9055844875291696	0.5953562794232103	0.8633016990064479	0.8066820848282411	0.9013307194115964	0	0	0.0	0.03374459397056866	0.03374459397056866
4561	0.07538813598441184	0.037480153001625625	0.03420483143524921	0.7318990337679364	-1	0	0	0.1	1	1.0	13	1.0	1.0	14	13	0	0	0	0.06666666666666667	15	1	15	0.0	0	0.6771076844404321	0.9263844248943893	0.4489593062012938	0.9055844875291696	0.5953562794232103	0.8633016990064479	0.8066820848282411	0.9013307194115964	0	0	0.0	0.03420483143524921	0.03420483143524921
677	0.061816235932291186	0.027894572712040835	0.022662635465638542	0.7572936228260781	-1	0	0	0.1	1	1.0	13	1.0	1.0	14	13	0	0	0	0.06666666666666667	15	1	15	0.0	0	0.6771076844404321	0.9321185234926281	0.4489593062012938	0.9459492607569518	0.6018701307375443	0.8642711640359373	0.7966992923594923	0.9201507235899301	0	0	0.0	0.022662635465638542	0.022662635465638542
967	0.07560523576570685	0.02925690816488383	0.02892089201418754	0.7068620674099244	-1	0	0	0.1	1	1.0	13	1.0	1.0	14	13	0	0	0	0.06666666666666667	15	1	15	0.0	0	0.6771076844404321	0.9273496480083434	0.4489593062012938	0.9095599585102062	0.5953562794232103	0.8497601147785169	0.8066820848282411	0.8998797366997847	0	0	0.0	0.02892089201418754	0.02892089201418754
750	0.06579677259631163	0.005303876874283166	-0.004875199275622446	0.6982400953072124	-1	0	0	0.3	3	0.8461538461538461	11	0.38461538461538464	0.8461538461538461	14	11	0	1	0	0.23076923076923078	3	13	15	1.0	1.0	0.6577933470405153	0.8616189252738865	0.3230797746053654	0.9090423025000648	0.8007072207843645	0.9123210081619227	0.9091256359860532	0.8963863862809415	1.0	0.07142857142857142	0.0	-0.00048751992756224463	-0.00048751992756224463
1346	0.07818271992857845	0.029068161695886198	0.02860836218054157	0.7230039053117974	-1	0	0	0.1	1	1.0	13	1.0	1.0	14	13	0	0	0	0.06666666666666667	15	1	15	0.0	0	0.6771076844404321	0.9273496480083434	0.4489593062012938	0.9095599585102062	0.6092078264846068	0.8537586704908307	0.8066820848282411	0.9008268312200411	0	0	0.0	0.02860836218054157	0.02860836218054157
251	0.061326492785222855	0.012912405597236392	-0.012732981460257187	0.7331274688126532	-1	0	0	0.1	1	1.0	13	1.0	1.0	14	13	0	0	0	0.06666666666666667	15	1	15	0.0	0	0.7204081123789265	0.8775644073994894	0.6036455759579723	0.8694245540234515	0.5953562794232103	0.8073192915926636	0.6940772248984515	0.8539649467245329	0	0	0.0	-0.0012732981460257188	-0.0012732981460257188
2459	0.07244739235030691	0.03610344104377852	0.03273821531540396	0.7297420477211254	-1	0	0	0.1	1	1.0	13	1.0	1.0	14	13	0	0	0	0.06666666666666667	15	1	15	0.0	0	0.6771076844404321	0.9263844248943893	0.4489593062012938	0.9067942081014141	0.5953562794232103	0.8633016990064479	0.8066820848282411	0.9017517731240836	0	0	0.0	0.03273821531540396	0.03273821531540396
3461	0.0692684619422074	0.025952037674833475	0.025240080636919033	0.7327116515232017	-1	0	0	0.1	1	1.0	13	1.0	1.0	14	13	0	0	0	0.06666666666666667	15	1	15	0.0	0	0.6771076844404321	0.9182935666361068	0.4489593062012938	0.926800135997617	0.6092078264846068	0.866219620199463	0.8066820848282411	0.9068097229229538	0	0	0.0	0.025240080636919033	0.025240080636919033
2993	0.07282738661514912	0.03445169129488737	0.03147976739755305	0.7293319299043743	-1	0	0	0.1	1	1.0	13	1.0	1.0	14	13	0	0	0	0.06666666666666667	15	1	15	0.0	0	0.6771076844404321	0.9263844248943893	0.4489593062012938	0.9067942081014141	0.5953562794232103	0.8633016990064479	0.8066820848282411	0.9017517731240836	0	0	0.0	0.03147976739755305	0.03147976739755305
1827	0.07279367515367086	0.034697703396585476	0.03145520814228854	0.7303725705239135	-1	0	0	0.1	1	1.0	13	1.0	1.0	14	13	0	0	0	0.06666666666666667	15	1	15	0.0	0	0.6771076844404321	0.9263844248943893	0.4489593062012938	0.9067942081014141	0.5953562794232103	0.8633016990064479	0.8066820848282411	0.9017517731240836	0	0	0.0	0.03145520814228854	0.03145520814228854
5001	0.07429114489998397	0.03797933201835937	0.034397845029319224	0.7324651239642888	-1	0	0	0.1	1	1.0	13	1.0	1.0	14	13	0	0	0	0.06666666666666667	15	1	15	0.0	0	0.6771076844404321	0.9263844248943893	0.4489593062012938	0.9055844875291696	0.5953562794232103	0.8633016990064479	0.8066820848282411	0.9013307194115964	0	0	0.0	0.034397845029319224	0.034397845029319224
3636	0.07701162409407253	0.038219567433161815	0.034708862701010056	0.7309937320176686	-1	0	0	0.1	1	1.0	13	1.0	1.0	14	13	0	0	0	0.06666666666666667	15	1	15	0.0	0	0.6771076844404321	0.9263844248943893	0.4489593062012938	0.9055844875291696	0.5953562794232103	0.8633016990064479	0.8066820848282411	0.9013307194115964	0	0	0.0	0.034708862701010056	0.034708862701010056
2503	0.07287112668320901	0.03497885203124998	0.03234506920723628	0.7289400613666366	-1	0	0	0.1	1	1.0	13	1.0	1.0	14	13	0	0	0	0.06666666666666667	15	1	15	0.0	0	0.6771076844404321	0.9263844248943893	0.4489593062012938	0.9067942081014141	0.5953562794232103	0.8633016990064479	0.8066820848282411	0.9017517731240836	0	0	0.0	0.03234506920723628	0.03234506920723628
573	0.05110302229073334	0.008586645797616133	0.0029853814715855406	0.6163783421792521	-1	0	0	0.1	1	1.0	13	1.0	0.8461538461538461	12	11	2	3	0	0.06666666666666667	1	15	15	0.42857142857142855	0	0.6529648716908877	0.9127360749853772	0.6506513464839265	0.8903109854132021	0.6951338990123496	0.9109323397948251	0.798692681041522	0.905124000282323	0.4166666666666667	0.08333333333333333	0.0	0.0029853814715855406	0.0029853814715855406
4467	0.07609663574861637	0.03597224594280436	0.032460606431703926	0.7279988523340256	-1	0	0	0.1	1	1.0	13	1.0	1.0	14	13	0	0	0	0.06666666666666667	15	1	15	0.0	0	0.6771076844404321	0.9263844248943893	0.4489593062012938	0.9055844875291696	0.5953562794232103	0.8633016990064479	0.8066820848282411	0.9013307194115964	0	0	0.0	0.032460606431703926	0.032460606431703926
3814	0.07602427779352439	0.03752291599654278	0.03389274126079994	0.7299970745441706	-1	0	0	0.1	1	1.0	13	1.0	1.0	14	13	0	0	0	0.06666666666666667	15	1	15	0.0	0	0.6771076844404321	0.9263844248943893	0.4489593062012938	0.9055844875291696	0.5953562794232103	0.8633016990064479	0.8066820848282411	0.9013307194115964	0	0	0.0	0.03389274126079994	0.03389274126079994
3248	0.06631568334242503	0.02767009799145685	-0.00801857537955617	0.7348956198116803	-1	0	0	0.2	2	0.9230769230769231	12	1.0	0.9230769230769231	14	12	0	0	0	0.06666666666666667	15	1	15	0.0	0.14285714285714285	0.6771076844404321	0.9409433549936247	0.4489593062012938	0.9301910278448663	0.5953562794232103	0.8653688714689729	0.7966992923594923	0.9172996356170325	0	0	0.0	-0.0008018575379556169	-0.0008018575379556169
1247	0.019950799815557238	0.00023147658205321172	5.135092449203501e-06	0.9339893274681574	-1	0	0	0.16666666666666666	1	1.0	7	1.0	1.0	8	7	0	0	0	0.1111111111111111	9	1	9	0.0	0	0.5078499538823358	0.9312069746301146	0.2265571513904749	0.7695034579794228	0.5710800977885979	0.88946480141201	0.8568814796302785	0.8771152605908338	0	0	0.0	5.135092449203501e-06	5.135092449203501e-06
839	0.07210665221082328	0.005623435669312859	0.0036185543315359107	0.7011253124951187	-1	0	0	0.1	1	1.0	13	1.0	1.0	14	13	0	0	0	0.06666666666666667	15	1	15	0.0	0	0.6895697662431791	0.9716160445406301	0.6163261904633851	0.9017925834083523	0.6271454215140851	0.9149026667540526	0.8619839599446153	0.9375255978457665	0	0	0.0	0.0036185543315359107	0.0036185543315359107
2464	0.07339952406381843	0.03621630961578685	0.03277743643928239	0.7311645103121083	-1	0	0	0.1	1	1.0	13	1.0	1.0	14	13	0	0	0	0.06666666666666667	15	1	15	0.0	0	0.6771076844404321	0.9263844248943893	0.4489593062012938	0.9067942081014141	0.5953562794232103	0.8633016990064479	0.8066820848282411	0.9017517731240836	0	0	0.0	0.03277743643928239	0.03277743643928239
4192	0.06830317778558305	0.033425934934731574	0.023751353796557344	0.7160797326193608	-1	0	0	0.1	1	1.0	13	1.0	1.0	14	13	0	0	0	0.06666666666666667	15	1	15	0.0	0	0.6771076844404321	0.9257641624081057	0.4489593062012938	0.9197953277056725	0.5572285507272015	0.85387228373816	0.7966992923594923	0.9040231115384829	0	0	0.0	0.023751353796557344	0.023751353796557344
4827	0.06876910227525722	0.031448381858682595	0.02713162242600826	0.7487644139970745	-1	0	0	0.1	1	1.0	13	1.0	1.0	14	13	0	0	0	0.06666666666666667	15	1	15	0.0	0	0.6771076844404321	0.9263844248943893	0.4489593062012938	0.8932769382867628	0.5953562794232103	0.8633016990064479	0.8066820848282411	0.8972184331352163	0	0	0.0	0.02713162242600826	0.02713162242600826
680	0.07915232793801821	0.030263798368364885	0.028669900800206247	0.734903694624188	-1	0	0	0.1	1	1.0	13	1.0	1.0	14	13	0	0	0	0.06666666666666667	15	1	15	0.0	0	0.6771076844404321	0.919173691754142	0.4489593062012938	0.9264061792524658	0.6092078264846068	0.8513517590995461	0.7966992923594923	0.9034699938954778	0	0	0.0	0.028669900800206247	0.028669900800206247
653	0.01657177922536892	0.0009293133759262392	-0.000699312478357982	0.9875388946850049	-1	0	0	0.3333333333333333	2	0.8333333333333334	5	0.4444444444444444	0.6666666666666666	5	4	2	3	0	0.5	6	3	8	0.42857142857142855	0	0.7708468105998942	0.9266416481356083	0.5490963580218127	0.8294047699111592	0.5814857297068754	0.6425503658842846	0.8419743857479332	0.8275019177518416	0.2	0.4	0.0	-6.993124783579821e-05	-6.993124783579821e-05
1835	0.07355324974105801	0.034008507818929515	0.03089516189426884	0.7297839877675693	-1	0	0	0.1	1	1.0	13	1.0	1.0	14	13	0	0	0	0.06666666666666667	15	1	15	0.0	0	0.6771076844404321	0.9263844248943893	0.4489593062012938	0.9067942081014141	0.5953562794232103	0.8633016990064479	0.8066820848282411	0.9017517731240836	0	0	0.0	0.03089516189426884	0.03089516189426884
98	0.014235347683841517	0.0009336939192787846	-2.264598810954462e-05	0.9696391564176684	-1	0.25	1	0.5	5	0.6153846153846154	8	0.3	0.6153846153846154	12	8	2	0	0	0.5	5	10	15	0.0	0.2	0.8395974416691914	0.8471478030953364	0.4729555424325539	0.8557699994147795	0.3817068252802884	0.9039192470109481	0.9117145569963161	0.87118933570925	0	0	0.0	-2.264598810954462e-06	-2.264598810954462e-06
590	0.0702354764318314	0.0034171163361344952	-0.003398047868340381	0.7023911507695858	-1	0	0	0.1	1	1.0	13	1.0	1.0	14	13	0	0	0	0.06666666666666667	15	1	15	0.0	0	0.6577933470405153	0.9035424503857398	0.4121644160691645	0.9367584448104038	0.7956825922587913	0.8811118470773402	0.8894206850942101	0.9098574075040945	0	0	0.0	-0.0003398047868340381	-0.0003398047868340381
1456	0.07316748963538915	0.014747599995554809	0.01414681099127478	0.7192865046789735	-1	0	0	0.1	1	1.0	13	1.0	1.0	14	13	0	0	0	0.06666666666666667	15	1	15	0.0	0	0.6771076844404321	0.9330019086249399	0.4489593062012938	0.9095599585102062	0.5953562794232103	0.8497601147785169	0.8162499819182076	0.9024644691684435	0	0	0.0	0.01414681099127478	0.01414681099127478
570	0.036253675419180204	0.0010253772598797337	-0.00019702822978847798	0.8737055370094209	-1	0	0	0.2857142857142857	2	0.875	7	1.0	0.875	8	7	1	3	0	0.1	10	1	10	0.6	0.2222222222222222	0.7257465775667304	0.6939824899013665	0.6205668491721945	0.9611852641129959	0.655621054686544	0.8223645331197336	0.6940772248984515	0.8645422770452561	0.125	0.625	0.0	-1.97028229788478e-05	-1.97028229788478e-05
2941	0.07232456677077626	0.03295161473483786	0.03013363015186163	0.7294633392741735	-1	0	0	0.1	1	1.0	13	1.0	1.0	14	13	0	0	0	0.06666666666666667	15	1	15	0.0	0	0.6771076844404321	0.9263844248943893	0.4489593062012938	0.9067942081014141	0.5953562794232103	0.8633016990064479	0.8066820848282411	0.9017517731240836	0	0	0.0	0.03013363015186163	0.03013363015186163
4968	0.07658674414686498	0.033809983784552224	0.03026318565416472	0.7293498238228748	-1	0	0	0.1	1	1.0	13	1.0	1.0	14	13	0	0	0	0.06666666666666667	15	1	15	0.0	0	0.6771076844404321	0.9263844248943893	0.4489593062012938	0.9055844875291696	0.5953562794232103	0.8633016990064479	0.8066820848282411	0.9013307194115964	0	0	0.0	0.03026318565416472	0.03026318565416472
1559	0.07693391635708315	0.02908008116490351	0.028737245786382273	0.708851377468873	-1	0	0	0.1	1	1.0	13	1.0	1.0	14	13	0	0	0	0.06666666666666667	15	1	15	0.0	0	0.6771076844404321	0.9273496480083434	0.4489593062012938	0.9095599585102062	0.5953562794232103	0.8497601147785169	0.8066820848282411	0.8998797366997847	0	0	0.0	0.028737245786382273	0.028737245786382273
1351	0.07719090633944568	0.028807810433813707	0.02714235071459836	0.7268764665200773	-1	0	0	0.1	1	1.0	13	1.0	1.0	14	13	0	0	0	0.06666666666666667	15	1	15	0.0	0	0.6771076844404321	0.919173691754142	0.4489593062012938	0.9264061792524658	0.6303024191230041	0.8584801345498478	0.7966992923594923	0.9051281283038813	0	0	0.0	0.02714235071459836	0.02714235071459836
2594	0.0784301771860088	0.03605199613289	0.031132110120525282	0.7183642285048236	-1	0	0	0.1	1	1.0	13	1.0	1.0	14	13	0	0	0	0.06666666666666667	15	1	15	0.0	0	0.6771076844404321	0.9218381053415999	0.4489593062012938	0.9013251765310212	0.5953562794232103	0.8629613800339535	0.7966992923594923	0.8978209135473179	0	0	0.0	0.031132110120525282	0.031132110120525282
4269	0.07484528450413425	0.020486253066375342	0.01849573951968967	0.7319473143913349	-1	0	0	0.1	1	1.0	13	1.0	1.0	14	13	0	0	0	0.06666666666666667	15	1	15	0.0	0	0.6771076844404321	0.9256006698598319	0.3483273816393969	0.9029865303240835	0.6092078264846068	0.8674907328634949	0.8282554569288365	0.9011678583806576	0	0	0.0	0.01849573951968967	0.01849573951968967
707	0.003037913383060839	0.00018378448756413212	-6.985831040523531e-05	0.9894570520396107	-1	0	0	0.75	3	0.5	2	0.6	0.5	5	2	0	1	0	0.4	2	5	6	1.0	0.5	0.6577933470405153	0.9082578493866729	0.3230797746053654	0.8071862050523029	0.9928970112843979	0.919299903600168	0.939032981930461	0.8861915302386094	1.0	0.2	0.0	-6.985831040523531e-06	-6.985831040523531e-06
1627	0.07662002480174587	0.02682067917305366	0.02449696585061034	0.7271446576944878	-1	0	0	0.1	1	1.0	13	1.0	1.0	14	13	0	0	0	0.06666666666666667	15	1	15	0.0	0	0.6771076844404321	0.919173691754142	0.4489593062012938	0.9264061792524658	0.6092078264846068	0.8513517590995461	0.7966992923594923	0.9034699938954778	0	0	0.0	0.02449696585061034	0.02449696585061034
4452	0.07780587294129032	0.03774734703021756	0.03461774380182223	0.7323639829908224	-1	0	0	0.1	1	1.0	13	1.0	1.0	14	13	0	0	0	0.06666666666666667	15	1	15	0.0	0	0.6771076844404321	0.9263844248943893	0.4489593062012938	0.9055844875291696	0.5953562794232103	0.8633016990064479	0.8066820848282411	0.9013307194115964	0	0	0.0	0.03461774380182223	0.03461774380182223
3208	0.07389030872424003	0.037519605316886875	0.034149622951280476	0.7342496184522889	-1	0	0	0.1	1	1.0	13	1.0	1.0	14	13	0	0	0	0.06666666666666667	15	1	15	0.0	0	0.6771076844404321	0.9263844248943893	0.4489593062012938	0.9055844875291696	0.5953562794232103	0.8633016990064479	0.8066820848282411	0.9013307194115964	0	0	0.0	0.034149622951280476	0.034149622951280476
2192	0.0735183626534026	0.03283161292714434	0.028566429352936955	0.7288757164497863	-1	0	0	0.1	1	1.0	13	1.0	1.0	14	13	0	0	0	0.06666666666666667	15	1	15	0.0	0	0.6771076844404321	0.919173691754142	0.4489593062012938	0.9263531565590526	0.6092078264846068	0.8513517590995461	0.7966992923594923	0.9034473904191276	0	0	0.0	0.028566429352936955	0.028566429352936955
2142	0.07266837429488208	0.03608795922624951	0.03304230448546875	0.7299868335587713	-1	0	0	0.1	1	1.0	13	1.0	1.0	14	13	0	0	0	0.06666666666666667	15	1	15	0.0	0	0.6771076844404321	0.9263844248943893	0.4489593062012938	0.9067942081014141	0.5953562794232103	0.8633016990064479	0.8066820848282411	0.9017517731240836	0	0	0.0	0.03304230448546875	0.03304230448546875
2245	0.07225163374885671	0.03163168243536384	0.028117324436942433	0.7299117870560122	-1	0	0	0.1	1	1.0	13	1.0	1.0	14	13	0	0	0	0.06666666666666667	15	1	15	0.0	0	0.6771076844404321	0.9263844248943893	0.4489593062012938	0.9067942081014141	0.5953562794232103	0.8633016990064479	0.8066820848282411	0.9017517731240836	0	0	0.0	0.028117324436942433	0.028117324436942433
931	0.07525280929603505	0.030577631291690385	0.030067016769733543	0.71836637212322	-1	0	0	0.1	1	1.0	13	1.0	1.0	14	13	0	0	0	0.06666666666666667	15	1	15	0.0	0	0.6771076844404321	0.9273496480083434	0.4489593062012938	0.9095599585102062	0.5953562794232103	0.8497601147785169	0.8066820848282411	0.8998797366997847	0	0	0.0	0.030067016769733543	0.030067016769733543
1550	0.07698609667613436	0.029592784811243184	0.028752063001623383	0.7217247822559916	-1	0	0	0.1	1	1.0	13	1.0	1.0	14	13	0	0	0	0.06666666666666667	15	1	15	0.0	0	0.6771076844404321	0.9273496480083434	0.4489593062012938	0.9095599585102062	0.5953562794232103	0.8497601147785169	0.8066820848282411	0.8998797366997847	0	0	0.0	0.028752063001623383	0.028752063001623383
120	4.591872582227305e-05	5.200769891557204e-07	-3.3273257800678275e-07	0.9999938740972293	-1	0.5	1	0.6666666666666666	4	0.5714285714285714	4	0.375	0.5714285714285714	6	4	2	1	0	0.6666666666666666	4	6	9	0.16666666666666666	0.6666666666666666	0.8806027163047354	0.724907838092847	0.4679388548249208	0.6461153119536303	0.20458712452525424	0.9587843554470267	0.941784138963211	0.8281536346319637	1.0	0	0.0	-3.327325780067828e-08	-3.327325780067828e-08
1186	0.07626721812376774	0.02960476349855661	0.029130236853791604	0.7055520436873475	-1	0	0	0.1	1	1.0	13	1.0	1.0	14	13	0	0	0	0.06666666666666667	15	1	15	0.0	0	0.6771076844404321	0.9273496480083434	0.4489593062012938	0.9095599585102062	0.5953562794232103	0.8497601147785169	0.8066820848282411	0.8998797366997847	0	0	0.0	0.029130236853791604	0.029130236853791604
83	0.036127368277959516	0.005090033128612444	0.0045333492668099525	0.7604308555762741	-1	0	0	0.5	5	0.5384615384615384	7	0.4166666666666667	0.5384615384615384	11	7	3	3	0	0.25	12	3	15	0.5	0.15384615384615385	0.2595562819561468	0.9102033756353209	0.8480734665691589	0.8951247788937451	0.6419658975161281	0.8537837833314178	0.9170976796957422	0.888446290065105	0.45454545454545453	0.8181818181818182	0.0	0.0045333492668099525	0.0045333492668099525
4835	0.08546560768307515	0.009985975161611572	0.00952931204852538	0.7344006481484894	-1	0	0	0.1	1	1.0	13	1.0	1.0	14	13	0	0	0	0.06666666666666667	15	1	15	0.0	0	0.6771076844404321	0.9263844248943893	0.4489593062012938	0.9047720385851524	0.5953562794232103	0.8633016990064479	0.8066820848282411	0.9010497550217657	0	0	0.0	0.00952931204852538	0.00952931204852538
4455	0.06164930541219687	0.030936375152373897	0.029131722716438158	0.7335860257867017	-1	0	0	0.1111111111111111	1	1.0	11	1.0	1.0	12	11	0	0	0	0.07692307692307693	13	1	13	0.0	0	0.7020318480459261	0.9187244114414752	0.5967092777926838	0.9350914391675632	0.6271454215140851	0.8362905412360271	0.7620919830308664	0.903891309059757	0	0	0.0	0.029131722716438158	0.029131722716438158
22	0.013618196446864914	0.0021353157586199577	0.0021200890300614745	0.9627381262697076	-1	0.25	1	0.6	6	0.46153846153846156	6	0.45454545454545453	0.46153846153846156	9	6	5	0	0	0.2727272727272727	3	11	15	0.0	0.5	0.49884681169471234	0.8826534452213654	0.36114107474171114	0.940671679188897	0.8915763007525687	0.9166228005792005	0.9351467520389497	0.9162824893005007	0	0	0.0	0.0021200890300614745	0.0021200890300614745
3618	0.07617289869513237	0.033698589925187025	0.029439105317824215	0.7299289219115748	-1	0	0	0.1	1	1.0	13	1.0	1.0	14	13	0	0	0	0.06666666666666667	15	1	15	0.0	0	0.6771076844404321	0.9263844248943893	0.4489593062012938	0.9055844875291696	0.5953562794232103	0.8633016990064479	0.8066820848282411	0.9013307194115964	0	0	0.0	0.029439105317824215	0.029439105317824215
3995	0.05787125331204351	0.03246858129844314	0.016595662209970937	0.701820672940321	-1	0	0	0.1	1	1.0	13	1.0	1.0	14	13	0	0	0	0.06666666666666667	15	1	15	0.0	0	0.7020318480459261	0.8178058422659751	0.5967092777926838	0.9192750419334619	0.5953562794232103	0.8444665862252826	0.7191605686730821	0.8670716545229931	0	0	0.0	0.016595662209970937	0.016595662209970937
4006	0.07602735005457407	0.028503705925731204	0.025929795158025477	0.7317707383362362	-1	0	0	0.1	1	1.0	13	1.0	1.0	14	13	0	0	0	0.06666666666666667	15	1	15	0.0	0	0.6771076844404321	0.9263844248943893	0.4489593062012938	0.9055844875291696	0.5953562794232103	0.8591624815070712	0.8066820848282411	0.9002991608154637	0	0	0.0	0.025929795158025477	0.025929795158025477
4025	0.07724260134767949	0.033353474716795804	0.030286757327774652	0.7259066555612722	-1	0	0	0.1	1	1.0	13	1.0	1.0	14	13	0	0	0	0.06666666666666667	15	1	15	0.0	0	0.6771076844404321	0.9263844248943893	0.4489593062012938	0.9080562836063402	0.5953562794232103	0.8633016990064479	0.8066820848282411	0.9021945701271745	0	0	0.0	0.030286757327774652	0.030286757327774652
1187	0.07738198623962876	0.029354515041007508	0.028917501927949125	0.7095899511377763	-1	0	0	0.1	1	1.0	13	1.0	1.0	14	13	0	0	0	0.06666666666666667	15	1	15	0.0	0	0.6771076844404321	0.9273496480083434	0.4489593062012938	0.9095599585102062	0.5953562794232103	0.8497601147785169	0.8066820848282411	0.8998797366997847	0	0	0.0	0.028917501927949125	0.028917501927949125
4236	0.07809401616628549	0.03469808136607156	0.030776546530283368	0.7296732915737901	-1	0	0	0.1	1	1.0	13	1.0	1.0	14	13	0	0	0	0.06666666666666667	15	1	15	0.0	0	0.6771076844404321	0.9263844248943893	0.4489593062012938	0.9055844875291696	0.5953562794232103	0.8633016990064479	0.8066820848282411	0.9013307194115964	0	0	0.0	0.030776546530283368	0.030776546530283368
3645	0.07558864910968183	0.0343110325410607	0.030218323730858747	0.7293698102847301	-1	0	0	0.1	1	1.0	13	1.0	1.0	14	13	0	0	0	0.06666666666666667	15	1	15	0.0	0	0.6771076844404321	0.9263844248943893	0.4489593062012938	0.9055844875291696	0.5953562794232103	0.8633016990064479	0.8066820848282411	0.9013307194115964	0	0	0.0	0.030218323730858747	0.030218323730858747
2985	0.07526240770258925	0.02861577639623134	0.027041991301802275	0.7285476326533391	-1	0	0	0.1	1	1.0	13	1.0	1.0	14	13	0	0	0	0.06666666666666667	15	1	15	0.0	0	0.6771076844404321	0.9142532123648452	0.4190526232909596	0.8671791688460283	0.5953562794232103	0.8627200172705947	0.8135711320701419	0.8836036121105736	0	0	0.0	0.027041991301802275	0.027041991301802275
4792	0.07706471193649614	0.03759946338887735	0.033998061297295504	0.7327623354158379	-1	0	0	0.1	1	1.0	13	1.0	1.0	14	13	0	0	0	0.06666666666666667	15	1	15	0.0	0	0.6771076844404321	0.9263844248943893	0.4489593062012938	0.9055844875291696	0.5953562794232103	0.8633016990064479	0.8066820848282411	0.9013307194115964	0	0	0.0	0.033998061297295504	0.033998061297295504
4023	0.07608254904131682	0.03424923715103268	0.029756172698440574	0.7298102828157849	-1	0	0	0.1	1	1.0	13	1.0	1.0	14	13	0	0	0	0.06666666666666667	15	1	15	0.0	0	0.6771076844404321	0.9263844248943893	0.4489593062012938	0.9055844875291696	0.5953562794232103	0.8633016990064479	0.8066820848282411	0.9013307194115964	0	0	0.0	0.029756172698440574	0.029756172698440574
1493	0.07638979168377404	0.030052477732465704	0.029559699599839336	0.7011878685913999	-1	0	0	0.1	1	1.0	13	1.0	1.0	14	13	0	0	0	0.06666666666666667	15	1	15	0.0	0	0.6771076844404321	0.9273496480083434	0.4489593062012938	0.9095599585102062	0.5953562794232103	0.8497601147785169	0.8066820848282411	0.8998797366997847	0	0	0.0	0.029559699599839336	0.029559699599839336
28	0.023787399883981358	0.002315721770546133	-0.0007820762813906478	0.9312257663931643	-1	0	0	0.3	3	0.7692307692307693	10	0.3409090909090909	0.46153846153846156	9	6	5	2	0	0.36363636363636365	11	4	15	0.18181818181818182	0	0.2430337762821681	0.9527246611467847	0.5332268241921954	0.8747837925057607	0.3061097603735183	0.9515873780574019	0.9033010160318323	0.9335088129444457	0.611111111111111	0.4444444444444444	0.0	-7.820762813906477e-05	-7.820762813906477e-05
2780	0.07212506861990418	0.035394441349443216	0.03208093995770797	0.7294338106471803	-1	0	0	0.1	1	1.0	13	1.0	1.0	14	13	0	0	0	0.06666666666666667	15	1	15	0.0	0	0.6771076844404321	0.9263844248943893	0.4489593062012938	0.9067942081014141	0.5953562794232103	0.8633016990064479	0.8066820848282411	0.9017517731240836	0	0	0.0	0.03208093995770797	0.03208093995770797
3835	0.07555991522842928	0.03773986416498324	0.034479917005180626	0.7343579694570725	-1	0	0	0.1	1	1.0	13	1.0	1.0	14	13	0	0	0	0.06666666666666667	15	1	15	0.0	0	0.6771076844404321	0.9263844248943893	0.4489593062012938	0.9055844875291696	0.5953562794232103	0.8633016990064479	0.8066820848282411	0.9013307194115964	0	0	0.0	0.034479917005180626	0.034479917005180626
636	0.05873643363195741	0.014710185618305791	0.002835149739940635	0.7469861243719931	-1	0	0	0.1	1	1.0	13	1.0	1.0	14	13	0	0	0	0.06666666666666667	15	1	15	0.0	0	0.6699359904880161	0.8239441198000628	0.4121644160691645	0.9445093017013824	0.9928970112843979	0.8018197434637764	0.915367692712704	0.872711929896968	0	0	0.0	0.002835149739940635	0.002835149739940635
2102	0.07348399658391823	0.03613823486587572	0.03311221717944066	0.7300149348552358	-1	0	0	0.1	1	1.0	13	1.0	1.0	14	13	0	0	0	0.06666666666666667	15	1	15	0.0	0	0.6771076844404321	0.9263844248943893	0.4489593062012938	0.9067942081014141	0.5953562794232103	0.8633016990064479	0.8066820848282411	0.9017517731240836	0	0	0.0	0.03311221717944066	0.03311221717944066
2895	0.07204381915258257	0.0348833538417999	0.032305377495253765	0.7293786345748998	-1	0	0	0.1	1	1.0	13	1.0	1.0	14	13	0	0	0	0.06666666666666667	15	1	15	0.0	0	0.6771076844404321	0.9263844248943893	0.4489593062012938	0.9067942081014141	0.5953562794232103	0.8633016990064479	0.8066820848282411	0.9017517731240836	0	0	0.0	0.032305377495253765	0.032305377495253765
1139	0.07034142147224955	0.02862353035315592	0.028106534393586964	0.7444053961539411	-1	0	0	0.1	1	1.0	12	1.0	1.0	13	12	0	0	0	0.07142857142857142	14	1	14	0.0	0	0.6771076844404321	0.920579438887224	0.4489593062012938	0.91019019506201	0.637545464700005	0.8615468286026031	0.7966992923594923	0.9000818389289398	0	0	0.0	0.028106534393586964	0.028106534393586964
302	0.07715363438386887	0.012434449946883875	-0.011567039181420059	0.6560861344710716	-1	0	0	0.1	1	1.0	13	1.0	1.0	14	13	0	1	0	0.06666666666666667	15	1	15	0.3333333333333333	0	0.5008977414465	0.9192539915484014	0.7790624893578678	0.9589005285835269	0.4442495182201391	0.8678180910019613	0.9123573315504167	0.9232927188309933	1.0	0.14285714285714285	0.0	-0.0011567039181420058	-0.0011567039181420058
1076	0.07556564073167533	0.029694298071953607	0.028046617589960927	0.7311541753236205	-1	0	0	0.1	1	1.0	13	1.0	1.0	14	13	0	0	0	0.06666666666666667	15	1	15	0.0	0	0.6771076844404321	0.919173691754142	0.4489593062012938	0.9264061792524658	0.6092078264846068	0.8513517590995461	0.7966992923594923	0.9034699938954778	0	0	0.0	0.028046617589960927	0.028046617589960927
2005	0.07263695478460579	0.03244780755424481	0.029039709494165934	0.7320036507143517	-1	0	0	0.1	1	1.0	13	1.0	1.0	14	13	0	0	0	0.06666666666666667	15	1	15	0.0	0	0.6771076844404321	0.9263844248943893	0.4489593062012938	0.9067942081014141	0.5953562794232103	0.8633016990064479	0.8066820848282411	0.9017517731240836	0	0	0.0	0.029039709494165934	0.029039709494165934
4388	0.0769983346821064	0.035454719761710954	0.032030899873590445	0.7281577689746686	-1	0	0	0.1	1	1.0	13	1.0	1.0	14	13	0	0	0	0.06666666666666667	15	1	15	0.0	0	0.6771076844404321	0.9263844248943893	0.4489593062012938	0.9055844875291696	0.5953562794232103	0.8633016990064479	0.8066820848282411	0.9013307194115964	0	0	0.0	0.032030899873590445	0.032030899873590445
2347	0.07347364796836849	0.0329733751801388	0.029423365323836183	0.7317705289476615	-1	0	0	0.1	1	1.0	13	1.0	1.0	14	13	0	0	0	0.06666666666666667	15	1	15	0.0	0	0.6771076844404321	0.9263844248943893	0.4489593062012938	0.9067942081014141	0.5953562794232103	0.8633016990064479	0.8066820848282411	0.9017517731240836	0	0	0.0	0.029423365323836183	0.029423365323836183
3001	0.07092569628259213	0.03611943861777047	0.032989541268067045	0.7301946314884116	-1	0	0	0.1	1	1.0	13	1.0	1.0	14	13	0	0	0	0.06666666666666667	15	1	15	0.0	0	0.6771076844404321	0.9263844248943893	0.4489593062012938	0.9067942081014141	0.5953562794232103	0.8633016990064479	0.8066820848282411	0.9017517731240836	0	0	0.0	0.032989541268067045	0.032989541268067045
1565	0.0682782826389569	0.016188392592974117	0.01600896246675633	0.7025383712544615	-1	0	0	0.1	1	1.0	13	1.0	1.0	14	13	0	0	0	0.06666666666666667	15	1	15	0.0	0	0.6771076844404321	0.919173691754142	0.4489593062012938	0.926937778832903	0.6092078264846068	0.8513517590995463	0.7966992923594923	0.9036971833971216	0	0	0.0	0.01600896246675633	0.01600896246675633
833	0.05242244490765489	0.01589148116725988	0.004961548004802986	0.734055313588719	-1	0	0	0.14285714285714285	1	1.0	8	1.0	1.0	9	8	0	0	0	0.1	10	1	10	0.0	0	0.7020318480459261	0.9110475926241993	0.596768419299814	0.9301614525049727	0.6589345636049598	0.8076379579581571	0.7236371035028603	0.8925253705899123	0	0	0.0	0.004961548004802986	0.004961548004802986
2718	0.07427817971166491	0.03605955280796339	0.03274114776607421	0.731197037375634	-1	0	0	0.1	1	1.0	13	1.0	1.0	14	13	0	0	0	0.06666666666666667	15	1	15	0.0	0	0.6771076844404321	0.9263844248943893	0.4489593062012938	0.9067942081014141	0.5953562794232103	0.8633016990064479	0.8066820848282411	0.9017517731240836	0	0	0.0	0.03274114776607421	0.03274114776607421
90	None	None	None	None	None	0.25	1	0.5	5	0.6153846153846154	8	0.42857142857142855	0.46153846153846156	8	6	6	2	0	0.7142857142857143	7	5	15	0.14285714285714285	0.3333333333333333	0.7773547021003541	0.9087813167146178	0.3470975961589074	0.6788387482208416	0.4551421334719393	0.9207678456822141	0.8493535555574228	0.8621627306206706	0.625	0.5	0.0	None	None
4126	0.07473125487885007	0.03500335069294785	0.03119061825354113	0.7290940021153394	-1	0	0	0.1	1	1.0	13	1.0	1.0	14	13	0	0	0	0.06666666666666667	15	1	15	0.0	0	0.6771076844404321	0.9263844248943893	0.4489593062012938	0.9055844875291696	0.5953562794232103	0.8633016990064479	0.8066820848282411	0.9013307194115964	0	0	0.0	0.03119061825354113	0.03119061825354113
1906	0.07811531948642896	0.03067949366937581	0.029579080175581658	0.7321784447146706	-1	0	0	0.1	1	1.0	13	1.0	1.0	14	13	0	0	0	0.06666666666666667	15	1	15	0.0	0	0.6771076844404321	0.9273496480083434	0.4489593062012938	0.9083277272696179	0.5953562794232103	0.8497601147785169	0.8066820848282411	0.8994317151385043	0	0	0.0	0.029579080175581658	0.029579080175581658
3752	0.0931541207165672	0.012480066311060226	0.010595906869159231	0.7005122014573395	-1	0	0	0.1	1	1.0	13	1.0	1.0	14	13	0	0	0	0.06666666666666667	15	1	15	0.0	0	0.6771076844404321	0.9263844248943893	0.4489593062012938	0.9161303210942687	0.5953562794232103	0.8633016990064479	0.8301820605456196	0.9051186049299749	0	0	0.0	0.010595906869159231	0.010595906869159231
4451	0.0768178793944995	0.008208858922677684	-0.00795681965556031	0.9248806554668451	-1	0	0	0.1	1	1.0	13	0.2727272727272727	0.9230769230769231	13	12	1	2	0	0.45454545454545453	5	11	15	0.4	0	0.6142291796621027	0.9038364662510279	0.4489593062012938	0.9543567384806658	0.5334479795049208	0.9231270192948303	0.8438768301955951	0.9301371093292787	0.5384615384615384	0.46153846153846156	0.0	-0.000795681965556031	-0.000795681965556031
4235	0.07911167437031447	0.026939091180738513	0.024139363383865995	0.728360074567193	-1	0	0	0.1	1	1.0	13	1.0	1.0	14	13	0	0	0	0.06666666666666667	15	1	15	0.0	0	0.6771076844404321	0.919173691754142	0.4489593062012938	0.9253540681414206	0.6092078264846068	0.8513517590995461	0.7966992923594923	0.9030233831381014	0	0	0.0	0.024139363383865995	0.024139363383865995
485	0.013233519134231894	0.0020855224632201556	0.0015279538237760995	0.9153511313770681	-1	0.5	2	0.7	7	0.23076923076923078	3	0.5555555555555556	0.15384615384615385	8	2	6	5	0	0.3333333333333333	3	9	15	0.5	0.6666666666666666	0.6158649952654858	0.8497804196450921	0.6907128022662328	0.8800979799037065	0.6033119786130399	0.8479930566797651	0.7389772313284868	0.8599724893070447	0.25	0.5	0.0	0.0015279538237760995	0.0015279538237760995
1945	0.0730188903853608	0.03429216635133558	0.030816356996181175	0.7300840694032977	-1	0	0	0.1	1	1.0	13	1.0	1.0	14	13	0	0	0	0.06666666666666667	15	1	15	0.0	0	0.6771076844404321	0.9263844248943893	0.4489593062012938	0.9067942081014141	0.5953562794232103	0.8633016990064479	0.8066820848282411	0.9017517731240836	0	0	0.0	0.030816356996181175	0.030816356996181175
4441	0.07525276842934331	0.03719349348044664	0.034230679659038116	0.7290569641730174	-1	0	0	0.1	1	1.0	13	1.0	1.0	14	13	0	0	0	0.06666666666666667	15	1	15	0.0	0	0.6771076844404321	0.9263844248943893	0.4489593062012938	0.8999531069257719	0.5953562794232103	0.8633016990064479	0.8066820848282411	0.8994119843777914	0	0	0.0	0.034230679659038116	0.034230679659038116
4419	0.07595695954003619	0.0373443375672633	0.03404029686399568	0.7303476584252089	-1	0	0	0.1	1	1.0	13	1.0	1.0	14	13	0	0	0	0.06666666666666667	15	1	15	0.0	0	0.6771076844404321	0.9263844248943893	0.4489593062012938	0.9055844875291696	0.5953562794232103	0.8633016990064479	0.8066820848282411	0.9013307194115964	0	0	0.0	0.03404029686399568	0.03404029686399568
1079	0.07887322309654426	0.027678696227577015	0.026457415678658388	0.726333785295336	-1	0	0	0.1	1	1.0	13	1.0	1.0	14	13	0	0	0	0.06666666666666667	15	1	15	0.0	0	0.6771076844404321	0.919173691754142	0.4489593062012938	0.9264061792524658	0.6092078264846068	0.8513517590995461	0.7966992923594923	0.9034699938954778	0	0	0.0	0.026457415678658388	0.026457415678658388
687	0.07756828615693512	0.0074171366585343585	-0.0043620040025895935	0.6629019782295633	-1	0	0	0.1	1	1.0	13	1.0	1.0	14	13	0	0	0	0.06666666666666667	15	1	15	0.0	0	0.6577933470405153	0.9035424503857398	0.36393772353990317	0.9365256385358917	0.7956825922587913	0.8811118470773402	0.8957979918810425	0.9097500987365648	0	0	0.0	-0.00043620040025895936	-0.00043620040025895936
2523	0.07270974405965493	0.034166379387703324	0.03088888536623298	0.7297472557142615	-1	0	0	0.1	1	1.0	13	1.0	1.0	14	13	0	0	0	0.06666666666666667	15	1	15	0.0	0	0.6771076844404321	0.9263844248943893	0.4489593062012938	0.9067942081014141	0.5953562794232103	0.8633016990064479	0.8066820848282411	0.9017517731240836	0	0	0.0	0.03088888536623298	0.03088888536623298
3959	0.07797151170627567	0.034137567864768605	0.030143677504116426	0.7277928205506674	-1	0	0	0.1	1	1.0	13	1.0	1.0	14	13	0	0	0	0.06666666666666667	15	1	15	0.0	0	0.6771076844404321	0.9263844248943893	0.4489593062012938	0.9055844875291696	0.5953562794232103	0.8633016990064479	0.8066820848282411	0.9013307194115964	0	0	0.0	0.030143677504116426	0.030143677504116426
2063	0.07665983709345621	0.03130268070767419	0.031132030075597658	0.7092218966033972	-1	0	0	0.1	1	1.0	13	1.0	1.0	14	13	0	0	0	0.06666666666666667	15	1	15	0.0	0	0.6771076844404321	0.9273496480083434	0.4489593062012938	0.9095599585102062	0.6092078264846068	0.8537586704908307	0.8066820848282411	0.9008268312200411	0	0	0.0	0.031132030075597658	0.031132030075597658
1869	0.07131264706457403	0.035891210062326644	0.03264247797248352	0.7306888092461996	-1	0	0	0.1	1	1.0	13	1.0	1.0	14	13	0	0	0	0.06666666666666667	15	1	15	0.0	0	0.6771076844404321	0.9263844248943893	0.4489593062012938	0.9067942081014141	0.5953562794232103	0.8633016990064479	0.8066820848282411	0.9017517731240836	0	0	0.0	0.03264247797248352	0.03264247797248352
2589	0.0664163171444856	0.02394647151777586	-0.007664196678282329	0.7311103123266279	-1	0	0	0.2	2	0.9230769230769231	12	1.0	0.9230769230769231	14	12	0	0	0	0.06666666666666667	15	1	15	0.0	0.14285714285714285	0.6771076844404321	0.9409433549936247	0.4489593062012938	0.9301910278448663	0.5953562794232103	0.8653688714689729	0.7966992923594923	0.9172996356170325	0	0	0.0	-0.0007664196678282329	-0.0007664196678282329
2535	0.07303344179373314	0.032510786667414006	0.029334077280998728	0.7316099935083484	-1	0	0	0.1	1	1.0	13	1.0	1.0	14	13	0	0	0	0.06666666666666667	15	1	15	0.0	0	0.6771076844404321	0.9263844248943893	0.4489593062012938	0.9067942081014141	0.5953562794232103	0.8633016990064479	0.8066820848282411	0.9017517731240836	0	0	0.0	0.029334077280998728	0.029334077280998728
2739	0.07227875759010773	0.0353323885109483	0.03197600595643112	0.7304221683592198	-1	0	0	0.1	1	1.0	13	1.0	1.0	14	13	0	0	0	0.06666666666666667	15	1	15	0.0	0	0.6771076844404321	0.9263844248943893	0.4489593062012938	0.9067942081014141	0.5953562794232103	0.8633016990064479	0.8066820848282411	0.9017517731240836	0	0	0.0	0.03197600595643112	0.03197600595643112
358	0.016688541511670114	0.0012008339054058604	0.001154033217169561	0.9514877405450278	-1	0	0	0.4444444444444444	4	0.6363636363636364	7	0.43333333333333335	0.5454545454545454	10	6	2	2	0	0.3	10	3	13	0.5	0.4	0.6826767737175874	0.9594471619594742	0.3021561497862088	0.9601427159982456	0.7068840245065109	0.9490569726924429	0.9222552941485553	0.9564823774168746	0.55	0.2	0.0	0.001154033217169561	0.001154033217169561
4022	0.07606102202508819	0.037301224899337425	0.033918737489736915	0.7324888954164571	-1	0	0	0.1	1	1.0	13	1.0	1.0	14	13	0	0	0	0.06666666666666667	15	1	15	0.0	0	0.6771076844404321	0.9263844248943893	0.4489593062012938	0.9055844875291696	0.5953562794232103	0.8633016990064479	0.8066820848282411	0.9013307194115964	0	0	0.0	0.033918737489736915	0.033918737489736915
1795	0.07679565301431301	0.026974609652655433	0.025366216586046583	0.728724692626538	-1	0	0	0.1	1	1.0	13	1.0	1.0	14	13	0	0	0	0.06666666666666667	15	1	15	0.0	0	0.6771076844404321	0.919173691754142	0.4489593062012938	0.9264061792524658	0.6092078264846068	0.8513517590995461	0.7966992923594923	0.9034699938954778	0	0	0.0	0.025366216586046583	0.025366216586046583
591	0.06352467674211928	0.004673018664783989	0.00030399870451064116	0.7562892918995331	-1	0	0	0.2	2	0.9230769230769231	12	1.0	0.8461538461538461	13	11	1	0	0	0.06666666666666667	15	1	15	0.0	0.14285714285714285	0.6830243767367892	0.9140267974658542	0.7466711174805398	0.8031919704169247	0.7158858299498776	0.9346669958813567	0.7202372151751719	0.8950717778613168	0	0	0.0	0.00030399870451064116	0.00030399870451064116
2025	0.07488594830996557	0.02764771332314285	0.02603597674372087	0.7244546130830439	-1	0	0	0.1	1	1.0	13	1.0	1.0	14	13	0	0	0	0.06666666666666667	15	1	15	0.0	0	0.6771076844404321	0.9273496480083434	0.4489593062012938	0.9083277272696179	0.4856601393535301	0.8769054721513952	0.7966992923594923	0.9061778637419133	0	0	0.0	0.02603597674372087	0.02603597674372087
2461	0.06436461672693876	0.027112534192655857	-0.00948977465677154	0.7420369201014742	-1	0	0	0.2	2	0.9230769230769231	12	1.0	0.9230769230769231	14	12	0	0	0	0.06666666666666667	15	1	15	0.0	0.14285714285714285	0.6771076844404321	0.9409433549936247	0.4489593062012938	0.9301910278448663	0.5572285507272015	0.865442281128804	0.8066820848282411	0.9173155711201939	0	0	0.0	-0.0009489774656771539	-0.0009489774656771539
2095	0.06773268764646079	0.02635893189594508	0.020677525537492972	0.6992283089273066	-1	0	0	0.1	1	1.0	13	1.0	1.0	14	13	0	0	0	0.06666666666666667	15	1	15	0.0	0	0.6771076844404321	0.9182935666361068	0.4489593062012938	0.927249746965918	0.6303024191230041	0.8667035325203853	0.8001250596561109	0.907114297761477	0	0	0.0	0.020677525537492972	0.020677525537492972
4005	0.07754147199997405	0.03576569059455337	0.03234190737474923	0.7280730428734072	-1	0	0	0.1	1	1.0	13	1.0	1.0	14	13	0	0	0	0.06666666666666667	15	1	15	0.0	0	0.6771076844404321	0.9263844248943893	0.4489593062012938	0.9055844875291696	0.5953562794232103	0.8633016990064479	0.8066820848282411	0.9013307194115964	0	0	0.0	0.03234190737474923	0.03234190737474923
2890	0.07369378758004944	0.03384767418128745	0.030670621669593657	0.7282581361757026	-1	0	0	0.1	1	1.0	13	1.0	1.0	14	13	0	0	0	0.06666666666666667	15	1	15	0.0	0	0.6771076844404321	0.9263844248943893	0.4489593062012938	0.9067942081014141	0.5953562794232103	0.8633016990064479	0.8066820848282411	0.9017517731240836	0	0	0.0	0.030670621669593657	0.030670621669593657
364	0.026593346508532976	0.0025932439936274298	-0.0014883480621108102	0.9169830089029025	-1	0	0	0.5	5	0.5384615384615384	7	0.3125	0.5384615384615384	9	7	5	0	0	0.75	6	8	15	0.0	0.15384615384615385	0.5500822125693573	0.9574140638604413	0.778233731684842	0.8042252374267036	0.6589033111937916	0.9580422445155494	0.9349314880841557	0.9276597954849807	0	0	0.0	-0.00014883480621108103	-0.00014883480621108103
1003	0.07881392903008966	0.029217841281628857	0.027653927995168602	0.7302810318368345	-1	0	0	0.1	1	1.0	13	1.0	1.0	14	13	0	0	0	0.06666666666666667	15	1	15	0.0	0	0.6771076844404321	0.919173691754142	0.4489593062012938	0.9264061792524658	0.6303024191230041	0.8584801345498478	0.7966992923594923	0.9051281283038813	0	0	0.0	0.027653927995168602	0.027653927995168602
1777	0.07458535468916537	0.03031340310049275	0.029955825298396858	0.7080940139062015	-1	0	0	0.1	1	1.0	13	1.0	1.0	14	13	0	0	0	0.06666666666666667	15	1	15	0.0	0	0.6771076844404321	0.9273496480083434	0.4489593062012938	0.9095599585102062	0.5953562794232103	0.8497601147785169	0.8066820848282411	0.8998797366997847	0	0	0.0	0.029955825298396858	0.029955825298396858
5040	0.0753875513913748	0.03761080893504489	0.034116700794177834	0.7327074437536547	-1	0	0	0.1	1	1.0	13	1.0	1.0	14	13	0	0	0	0.06666666666666667	15	1	15	0.0	0	0.6771076844404321	0.9263844248943893	0.4489593062012938	0.9055844875291696	0.5953562794232103	0.8633016990064479	0.8066820848282411	0.9013307194115964	0	0	0.0	0.034116700794177834	0.034116700794177834
1431	0.07740750806655029	0.029600588914294804	0.02836874660426419	0.7269968708954406	-1	0	0	0.1	1	1.0	13	1.0	1.0	14	13	0	0	0	0.06666666666666667	15	1	15	0.0	0	0.6771076844404321	0.919173691754142	0.4489593062012938	0.9264061792524658	0.6303024191230041	0.8584801345498478	0.7966992923594923	0.9051281283038813	0	0	0.0	0.02836874660426419	0.02836874660426419
830	0.06388007752442056	0.028506799502333487	0.02344178310826049	0.7517319250167196	-1	0	0	0.1	1	1.0	13	1.0	1.0	14	13	0	0	0	0.06666666666666667	15	1	15	0.0	0	0.6771076844404321	0.9335095608357864	0.4489593062012938	0.9459492607569518	0.6018701307375443	0.8642711640359373	0.7966992923594923	0.9206926476786986	0	0	0.0	0.02344178310826049	0.02344178310826049
1084	0.08531689920210672	0.0191979008933086	0.001664021147955167	0.6902700592248189	-1	0	0	0.1	1	1.0	13	1.0	1.0	14	13	0	0	0	0.06666666666666667	15	1	15	0.0	0	0.6771076844404321	0.9248002448210905	0.24743730744491313	0.8974583441364887	0.6363267207497397	0.8710335509662044	0.8659617267636824	0.8999154239456919	0	0	0.0	0.001664021147955167	0.001664021147955167
4472	0.07671612215286613	0.034663375032978956	0.030604460691263508	0.729705139556009	-1	0	0	0.1	1	1.0	13	1.0	1.0	14	13	0	0	0	0.06666666666666667	15	1	15	0.0	0	0.6771076844404321	0.9263844248943893	0.4489593062012938	0.9055844875291696	0.5953562794232103	0.8633016990064479	0.8066820848282411	0.9013307194115964	0	0	0.0	0.030604460691263508	0.030604460691263508
744	0.07067357897035553	0.006682650223131545	0.004762774854330839	0.6982051955266501	-1	0	0	0.1	1	1.0	13	1.0	1.0	14	13	0	0	0	0.06666666666666667	15	1	15	0.0	0	0.5862025343160318	0.96645368688188	0.35052050529764134	0.8880079503057927	0.4699756519785822	0.8527024463108286	0.7719787813547746	0.9165017565173191	0	0	0.0	0.004762774854330839	0.004762774854330839
3419	0.07737205812082266	0.037145640254798516	0.033310663460314464	0.7283144400350023	-1	0	0	0.1	1	1.0	13	1.0	1.0	14	13	0	0	0	0.06666666666666667	15	1	15	0.0	0	0.6771076844404321	0.9263844248943893	0.4489593062012938	0.9055844875291696	0.6053124458925981	0.8633329568342949	0.8102966676583837	0.9013385718469243	0	0	0.0	0.033310663460314464	0.033310663460314464
3092	0.07235265578477719	0.031874106755118016	0.02897919001998213	0.7297300547998278	-1	0	0	0.1	1	1.0	13	1.0	1.0	14	13	0	0	0	0.06666666666666667	15	1	15	0.0	0	0.6771076844404321	0.9263844248943893	0.4489593062012938	0.9067942081014141	0.5953562794232103	0.8633016990064479	0.8066820848282411	0.9017517731240836	0	0	0.0	0.02897919001998213	0.02897919001998213
3951	0.07732624520327752	0.03627720808850702	0.03271240044401234	0.7267280592245138	-1	0	0	0.1	1	1.0	13	1.0	1.0	14	13	0	0	0	0.06666666666666667	15	1	15	0.0	0	0.6771076844404321	0.9263844248943893	0.4489593062012938	0.9055844875291696	0.5953562794232103	0.8633016990064479	0.8066820848282411	0.9013307194115964	0	0	0.0	0.03271240044401234	0.03271240044401234
2019	0.07393042488202105	0.031606485138699625	0.028382081275039404	0.7295039038605835	-1	0	0	0.1	1	1.0	13	1.0	1.0	14	13	0	0	0	0.06666666666666667	15	1	15	0.0	0	0.6771076844404321	0.9263844248943893	0.4489593062012938	0.9067942081014141	0.5953562794232103	0.8633016990064479	0.8066820848282411	0.9017517731240836	0	0	0.0	0.028382081275039404	0.028382081275039404
879	0.054700168604297564	0.0029113738588413757	0.001271201042170666	0.5940021405264595	-1	0	0	0.2	2	0.8461538461538461	11	0.5357142857142857	0.7692307692307693	11	10	3	3	0	0.14285714285714285	2	14	15	0.3333333333333333	0	0.6000223787436774	0.9084378052569669	0.6703090359299447	0.8740792407525224	0.7816446819896361	0.9177700573206025	0.8170107437112728	0.9015782053667536	0.45454545454545453	0.09090909090909091	0.0	0.001271201042170666	0.001271201042170666
1213	0.07815522379204541	0.030839252775419566	0.029351049479141012	0.7277602688589484	-1	0	0	0.1	1	1.0	13	1.0	1.0	14	13	0	0	0	0.06666666666666667	15	1	15	0.0	0	0.6771076844404321	0.9273496480083434	0.4489593062012938	0.9083277272696179	0.5953562794232103	0.8497601147785169	0.8066820848282411	0.8994317151385043	0	0	0.0	0.029351049479141012	0.029351049479141012
787	0.0766336657367547	0.013322775202484273	0.012267626442030423	0.6772983077853818	-1	0	0	0.3	3	0.8461538461538461	11	0.5357142857142857	0.8461538461538461	13	11	1	1	0	0.14285714285714285	14	2	15	0.25	0.15384615384615385	0.5600563229486516	0.9277672635769363	0.8480734665691589	0.8822529268449305	0.6100892795614229	0.912670021668424	0.9170976796957422	0.9092492633686801	1.0	0.6153846153846154	0.0	0.012267626442030423	0.012267626442030423
1109	0.07677141641090289	0.02709285830901196	0.026556273973205403	0.7253874076680206	-1	0	0	0.1	1	1.0	13	1.0	1.0	14	13	0	0	0	0.06666666666666667	15	1	15	0.0	0	0.6771076844404321	0.9273496480083434	0.4489593062012938	0.9095599585102062	0.5953562794232103	0.8497601147785169	0.8066820848282411	0.8998797366997847	0	0	0.0	0.026556273973205403	0.026556273973205403
2906	0.07237966387848808	0.031178680208397862	0.02764158568527244	0.7310384283875657	-1	0	0	0.1	1	1.0	13	1.0	1.0	14	13	0	0	0	0.06666666666666667	15	1	15	0.0	0	0.6771076844404321	0.9263844248943893	0.4489593062012938	0.9067942081014141	0.5953562794232103	0.8633016990064479	0.8066820848282411	0.9017517731240836	0	0	0.0	0.02764158568527244	0.02764158568527244
2658	0.07223881879435745	0.03643499557304037	0.03329461237931615	0.7302479075545532	-1	0	0	0.1	1	1.0	13	1.0	1.0	14	13	0	0	0	0.06666666666666667	15	1	15	0.0	0	0.6771076844404321	0.9263844248943893	0.4489593062012938	0.9067942081014141	0.5953562794232103	0.8633016990064479	0.8066820848282411	0.9017517731240836	0	0	0.0	0.03329461237931615	0.03329461237931615
813	0.08434764637944678	0.0054174686625402604	0.004411898108560983	0.7196720554356227	-1	0	0	0.1	1	1.0	13	1.0	1.0	14	13	0	0	0	0.06666666666666667	15	1	15	0.0	0	0.41184225607773045	0.9394468971533622	0.328796738784813	0.9477488516508111	0.6144910887748416	0.9397276633579889	0.8506375994604213	0.9424324412964821	0	0	0.0	0.004411898108560983	0.004411898108560983
806	0.08080423389631658	0.006080728710632736	0.0010902185610694123	0.7385323859046629	-1	0	0	0.1	1	1.0	13	1.0	1.0	14	13	0	0	0	0.06666666666666667	1	15	15	0.0	0	0.5614734684222613	0.9444336892615546	0.3311190586616344	0.9071582072064438	0.4799436017847694	0.9516865057679107	0.8526566119057658	0.9368878949818469	0	0	0.0	0.0010902185610694123	0.0010902185610694123
764	0.07105810387723356	0.00795173821666487	0.007156949311045986	0.7012294648024484	-1	0	0	0.1	1	1.0	13	1.0	1.0	14	13	0	0	0	0.06666666666666667	15	1	15	0.0	0	0.6895697662431791	0.9716160445406301	0.6163261904633851	0.9017925834083523	0.6271454215140851	0.9149026667540526	0.8619839599446153	0.9375255978457665	0	0	0.0	0.007156949311045986	0.007156949311045986
3543	0.0757217913975479	0.037644516199049696	0.03445787945287577	0.7340335617570228	-1	0	0	0.1	1	1.0	13	1.0	1.0	14	13	0	0	0	0.06666666666666667	15	1	15	0.0	0	0.6771076844404321	0.9263844248943893	0.4489593062012938	0.9055844875291696	0.5953562794232103	0.8633016990064479	0.8066820848282411	0.9013307194115964	0	0	0.0	0.03445787945287577	0.03445787945287577
1786	0.0753993578657989	0.030298485772840836	0.029701365739774947	0.718497721362229	-1	0	0	0.1	1	1.0	13	1.0	1.0	14	13	0	0	0	0.06666666666666667	15	1	15	0.0	0	0.6771076844404321	0.9273496480083434	0.4489593062012938	0.9095599585102062	0.5953562794232103	0.8497601147785169	0.8066820848282411	0.8998797366997847	0	0	0.0	0.029701365739774947	0.029701365739774947
2137	0.07023341641407475	0.03623179804032964	0.0322852351607864	0.7274262922270083	-1	0	0	0.1	1	1.0	13	1.0	1.0	14	13	0	0	0	0.06666666666666667	15	1	15	0.0	0	0.6771076844404321	0.919173691754142	0.4489593062012938	0.9263531565590526	0.6092078264846068	0.8513517590995461	0.7966992923594923	0.9034473904191276	0	0	0.0	0.0322852351607864	0.0322852351607864
1304	0.07520692087179302	0.030139444459073822	0.02983958773896916	0.7060352156757009	-1	0	0	0.1	1	1.0	13	1.0	1.0	14	13	0	0	0	0.06666666666666667	15	1	15	0.0	0	0.6771076844404321	0.9273496480083434	0.4489593062012938	0.9095599585102062	0.6092078264846068	0.8537586704908307	0.8066820848282411	0.9008268312200411	0	0	0.0	0.02983958773896916	0.02983958773896916
298	0.04950727203690203	0.010530445143191793	-0.010401723340215554	0.8390317626402154	-1	0	0	0.3	3	0.7692307692307693	10	0.25	0.6923076923076923	11	9	3	1	0	0.6	10	6	15	0.125	0.14285714285714285	0.43831758028092604	0.925463475883116	0.7892288835073193	0.9548224322142865	0.5358110800787884	0.9398276574990108	0.9189915256248522	0.9411884214056649	1.0	0.09090909090909091	0.0	-0.0010401723340215554	-0.0010401723340215554
4181	0.07876077376651787	0.03820523969453038	0.034993505760571225	0.7319797590026114	-1	0	0	0.1	1	1.0	13	1.0	1.0	14	13	0	0	0	0.06666666666666667	15	1	15	0.0	0	0.6771076844404321	0.9263844248943893	0.4489593062012938	0.9055844875291696	0.5953562794232103	0.8633016990064479	0.8066820848282411	0.9013307194115964	0	0	0.0	0.034993505760571225	0.034993505760571225
762	0.07780763159250388	0.011018726573565221	0.0055028694994137504	0.691902630535435	-1	0	0	0.3	3	0.8461538461538461	11	0.5357142857142857	0.8461538461538461	13	11	1	1	0	0.14285714285714285	14	2	15	0.25	0.15384615384615385	0.5600563229486516	0.9359825403618298	0.8384332890964086	0.8753992435585523	0.6100892795614229	0.9121074507625718	0.9170976796957422	0.9108358011036116	1.0	0.6923076923076923	0.0	0.0055028694994137504	0.0055028694994137504
2917	0.07299117265640713	0.03586108268239307	0.032811420710991863	0.7295821562309932	-1	0	0	0.1	1	1.0	13	1.0	1.0	14	13	0	0	0	0.06666666666666667	15	1	15	0.0	0	0.6771076844404321	0.9263844248943893	0.4489593062012938	0.9067942081014141	0.5953562794232103	0.8633016990064479	0.8066820848282411	0.9017517731240836	0	0	0.0	0.032811420710991863	0.032811420710991863
517	0.02641196022605599	0.0023836614226517387	0.00238078733560915	0.9443954836465891	-1	0	0	0.2	2	0.9230769230769231	12	0.5357142857142857	0.9230769230769231	14	12	0	0	0	0.14285714285714285	2	14	15	0.0	0	0.39151057517116616	0.9382760854785391	0.3349410731320832	0.870981690526902	0.5103442283049	0.8284720777995866	0.8020760250213177	0.8878161356291941	0	0	0.0	0.00238078733560915	0.00238078733560915
1641	0.0761275867012512	0.029693817195041407	0.028853165790407274	0.7203177079685361	-1	0	0	0.1	1	1.0	13	1.0	1.0	14	13	0	0	0	0.06666666666666667	15	1	15	0.0	0	0.6771076844404321	0.9273496480083434	0.4489593062012938	0.9095599585102062	0.5953562794232103	0.8497601147785169	0.8066820848282411	0.8998797366997847	0	0	0.0	0.028853165790407274	0.028853165790407274
2236	0.07298337160641628	0.032568848563559884	0.028880349886306236	0.7320089383370503	-1	0	0	0.1	1	1.0	13	1.0	1.0	14	13	0	0	0	0.06666666666666667	15	1	15	0.0	0	0.6771076844404321	0.9263844248943893	0.4489593062012938	0.9067942081014141	0.5953562794232103	0.8633016990064479	0.8066820848282411	0.9017517731240836	0	0	0.0	0.028880349886306236	0.028880349886306236
4804	0.07665064261269876	0.03645359719914989	0.03302037877462037	0.7271708684535108	-1	0	0	0.1	1	1.0	13	1.0	1.0	14	13	0	0	0	0.06666666666666667	15	1	15	0.0	0	0.6771076844404321	0.9263844248943893	0.4489593062012938	0.9055844875291696	0.5953562794232103	0.8849279581025989	0.8191369242599281	0.9070176235780981	0	0	0.0	0.03302037877462037	0.03302037877462037
4046	0.019679447207963614	0.0003605658281952841	1.9772151871001597e-05	0.9274418311246228	-1	0	0	0.16666666666666666	1	1.0	7	1.0	1.0	8	7	0	0	0	0.1111111111111111	9	1	9	0.0	0	0.5078499538823358	0.9312069746301146	0.2265571513904749	0.7695034579794228	0.5710800977885979	0.88946480141201	0.8568814796302785	0.8771152605908338	0	0	0.0	1.9772151871001597e-05	1.9772151871001597e-05
4369	0.07608758909362875	0.0359299662253157	0.031392257962874884	0.7281741639123791	-1	0	0	0.1	1	1.0	13	1.0	1.0	14	13	0	0	0	0.06666666666666667	15	1	15	0.0	0	0.6771076844404321	0.9263844248943893	0.4489593062012938	0.904305506051228	0.5953562794232103	0.8633016990064479	0.8066820848282411	0.9008890658600514	0	0	0.0	0.031392257962874884	0.031392257962874884
3270	0.08324617113842284	0.03347066738220642	0.028392242259540033	0.7083324655254886	-1	0	0	0.1	1	1.0	13	1.0	1.0	14	13	0	0	0	0.06666666666666667	15	1	15	0.0	0	0.6771076844404321	0.9161424010178915	0.3483273816393969	0.9109511446582612	0.6363267207497397	0.8543212466774702	0.8568814796302785	0.8967619611040415	0	0	0.0	0.028392242259540033	0.028392242259540033
2534	0.07550769950081124	0.0242349912667508	0.009494012355721016	0.7127714170602005	-1	0	0	0.1111111111111111	1	1.0	11	1.0	1.0	12	11	0	0	0	0.07692307692307693	13	1	13	0.0	0	0.7020318480459261	0.9187244114414752	0.6025593811980505	0.9355241312569659	0.6271454215140851	0.8362905412360271	0.7620919830308664	0.9040981866239705	0	0	0.0	0.009494012355721016	0.009494012355721016
3756	0.07137747191063008	0.027158129163841006	-3.219240794568511e-05	0.7278535212927979	-1	0	0	0.2	2	0.9230769230769231	12	1.0	0.9230769230769231	14	12	0	0	0	0.06666666666666667	15	1	15	0.0	0.14285714285714285	0.6771076844404321	0.9391502974305633	0.4489593062012938	0.9276932516215618	0.5953562794232103	0.8291299598565173	0.7966992923594923	0.9079849206367276	0	0	0.0	-3.219240794568511e-06	-3.219240794568511e-06
2282	0.07232908394186376	0.03223779277752169	0.02926714386488243	0.7295646792584404	-1	0	0	0.1	1	1.0	13	1.0	1.0	14	13	0	0	0	0.06666666666666667	15	1	15	0.0	0	0.6771076844404321	0.9263844248943893	0.4489593062012938	0.9067942081014141	0.5953562794232103	0.8633016990064479	0.8066820848282411	0.9017517731240836	0	0	0.0	0.02926714386488243	0.02926714386488243
4223	0.07539898213651622	0.037301224899337425	0.033918737489736915	0.7324888954164571	-1	0	0	0.1	1	1.0	13	1.0	1.0	14	13	0	0	0	0.06666666666666667	15	1	15	0.0	0	0.6771076844404321	0.9263844248943893	0.4489593062012938	0.9055844875291696	0.5953562794232103	0.8633016990064479	0.8066820848282411	0.9013307194115964	0	0	0.0	0.033918737489736915	0.033918737489736915
4928	0.07584985890066463	0.034771159596757494	0.030915629338871053	0.7291639329621968	-1	0	0	0.1	1	1.0	13	1.0	1.0	14	13	0	0	0	0.06666666666666667	15	1	15	0.0	0	0.6771076844404321	0.9263844248943893	0.4489593062012938	0.9055844875291696	0.5953562794232103	0.8633016990064479	0.8066820848282411	0.9013307194115964	0	0	0.0	0.030915629338871053	0.030915629338871053
2992	0.0781181188901065	0.03409840903027851	0.029555317454145354	0.729481837347008	-1	0	0	0.1	1	1.0	13	1.0	1.0	14	13	0	0	0	0.06666666666666667	15	1	15	0.0	0	0.6771076844404321	0.9263844248943893	0.4489593062012938	0.9055844875291696	0.5953562794232103	0.8633016990064479	0.8066820848282411	0.9013307194115964	0	0	0.0	0.029555317454145354	0.029555317454145354
4989	0.07600827729516979	0.038056650831434384	0.0347845045772392	0.7342357136848874	-1	0	0	0.1	1	1.0	13	1.0	1.0	14	13	0	0	0	0.06666666666666667	15	1	15	0.0	0	0.6771076844404321	0.9263844248943893	0.4489593062012938	0.9055844875291696	0.5953562794232103	0.8849279581025989	0.8191369242599281	0.9070176235780981	0	0	0.0	0.0347845045772392	0.0347845045772392
980	0.07423822630548073	0.016800181150499638	0.015819099851687442	0.7047027286070615	-1	0	0	0.1	1	1.0	13	1.0	1.0	14	13	0	0	0	0.06666666666666667	15	1	15	0.0	0	0.6771076844404321	0.9330019086249399	0.4489593062012938	0.9095599585102062	0.5953562794232103	0.8497601147785169	0.8162499819182076	0.9024644691684435	0	0	0.0	0.015819099851687442	0.015819099851687442
3514	0.07571082667010931	0.03743796781759049	0.034151599214708984	0.7314756131697794	-1	0	0	0.1	1	1.0	13	1.0	1.0	14	13	0	0	0	0.06666666666666667	15	1	15	0.0	0	0.6771076844404321	0.9263844248943893	0.4489593062012938	0.9055844875291696	0.5953562794232103	0.8633016990064479	0.8066820848282411	0.9013307194115964	0	0	0.0	0.034151599214708984	0.034151599214708984
4450	0.0755673166110241	0.033623136159841534	0.0295258524209912	0.7302538729629957	-1	0	0	0.1	1	1.0	13	1.0	1.0	14	13	0	0	0	0.06666666666666667	15	1	15	0.0	0	0.6771076844404321	0.9263844248943893	0.4489593062012938	0.9055844875291696	0.5953562794232103	0.8633016990064479	0.8066820848282411	0.9013307194115964	0	0	0.0	0.0295258524209912	0.0295258524209912
2327	0.0864008139994784	0.014052704128714916	-0.013527984524076156	0.7018432418302181	-1	0	0	0.2	2	0.9230769230769231	12	1.0	0.9230769230769231	14	12	0	1	0	0.06666666666666667	15	1	15	0.5	0.14285714285714285	0.6771076844404321	0.9295314424726117	0.4489593062012938	0.9206018190842996	0.5735600122068829	0.8749795174298041	0.8155374051443198	0.9109478112198806	1.0	0.5714285714285714	0.0	-0.0013527984524076156	-0.0013527984524076156
3032	0.07377916598153841	0.032082458590107873	0.028879633304374257	0.7296193724588576	-1	0	0	0.1	1	1.0	13	1.0	1.0	14	13	0	0	0	0.06666666666666667	15	1	15	0.0	0	0.6771076844404321	0.9263844248943893	0.4489593062012938	0.9067942081014141	0.5953562794232103	0.8632828794742572	0.818349963453727	0.9017470638095564	0	0	0.0	0.028879633304374257	0.028879633304374257
3164	0.0752528965820479	0.0362369841336982	0.03273871967251407	0.7306370026515476	-1	0	0	0.1	1	1.0	13	1.0	1.0	14	13	0	0	0	0.06666666666666667	15	1	15	0.0	0	0.6771076844404321	0.9263844248943893	0.4489593062012938	0.9067942081014141	0.5953562794232103	0.8633016990064479	0.8066820848282411	0.9017517731240836	0	0	0.0	0.03273871967251407	0.03273871967251407
1080	0.07220543437752452	0.004847124060250194	-0.003759597701306751	0.742736993676735	-1	0	0	0.1	1	1.0	13	1.0	1.0	14	13	0	0	0	0.06666666666666667	15	1	15	0.0	0	0.6771076844404321	0.919173691754142	0.4489593062012938	0.9616751632742478	0.6092078264846068	0.8513517590995461	0.8066820848282411	0.9217475526789671	0	0	0.0	-0.0003759597701306751	-0.0003759597701306751
1475	0.07822476216451675	0.031811202624546994	0.03068412372148726	0.7324598600024996	-1	0	0	0.1	1	1.0	13	1.0	1.0	14	13	0	0	0	0.06666666666666667	15	1	15	0.0	0	0.6771076844404321	0.9273496480083434	0.4489593062012938	0.9083277272696179	0.5953562794232103	0.8497601147785169	0.8066820848282411	0.8994317151385043	0	0	0.0	0.03068412372148726	0.03068412372148726
576	0.01124452568290326	0.0005716503535513474	-0.0001785980854171435	0.9592393849846201	-1	0	0	0.2	1	1.0	5	1.0	1.0	6	5	0	0	0	0.14285714285714285	7	1	7	0.0	0	0.701066444270016	0.8834174516772807	0.45166807297984474	0.9121668380048824	0.7528115801317862	0.8328885804453344	0.9143390596939858	0.8798073455760131	0	0	0.0	-1.7859808541714348e-05	-1.7859808541714348e-05
4492	0.07688923403538667	0.03614988257424643	0.032478951728835755	0.7289797214875335	-1	0	0	0.1	1	1.0	13	1.0	1.0	14	13	0	0	0	0.06666666666666667	15	1	15	0.0	0	0.6771076844404321	0.9263844248943893	0.4489593062012938	0.9055844875291696	0.5953562794232103	0.8633016990064479	0.8066820848282411	0.9013307194115964	0	0	0.0	0.032478951728835755	0.032478951728835755
1285	0.06750007186171177	0.03090390689165192	-0.02688371508869106	0.7409525384413226	-1	0	0	0.2	2	0.9230769230769231	12	1.0	0.9230769230769231	14	12	0	0	0	0.06666666666666667	15	1	15	0.0	0.14285714285714285	0.6771076844404321	0.9398449604929335	0.4489593062012938	0.9286957664634361	0.5953562794232103	0.8120648609185289	0.7966992923594923	0.9054839171093455	0	0	0.0	-0.002688371508869106	-0.002688371508869106
1261	0.07772786818397476	0.030243341903700448	0.029286012070359885	0.7269875638883186	-1	0	0	0.1	1	1.0	13	1.0	1.0	14	13	0	0	0	0.06666666666666667	15	1	15	0.0	0	0.6771076844404321	0.919173691754142	0.4489593062012938	0.9264061792524658	0.6303024191230041	0.8584801345498478	0.7966992923594923	0.9051281283038813	0	0	0.0	0.029286012070359885	0.029286012070359885
1379	0.07548809507654305	0.026988481664182502	-0.021975008804306077	0.7257926868046808	-1	0	0	0.1	1	1.0	13	1.0	1.0	14	13	0	0	0	0.06666666666666667	15	1	15	0.0	0	0.7020318480459261	0.9178900200018936	0.6083503430962871	0.9339415263995149	0.6363267207497397	0.7892869983202133	0.7420878822396672	0.893579920626818	0	0	0.0	-0.0021975008804306076	-0.0021975008804306076
2355	0.0742890144985026	0.03691500721154579	0.03346017133586689	0.7308594068164507	-1	0	0	0.1	1	1.0	13	1.0	1.0	14	13	0	0	0	0.06666666666666667	15	1	15	0.0	0	0.6771076844404321	0.9263844248943893	0.4489593062012938	0.9067942081014141	0.5953562794232103	0.8633016990064479	0.8066820848282411	0.9017517731240836	0	0	0.0	0.03346017133586689	0.03346017133586689
3117	0.0762658086722687	0.03414689605671309	0.0302559869623248	0.7288219624792878	-1	0	0	0.1	1	1.0	13	1.0	1.0	14	13	0	0	0	0.06666666666666667	15	1	15	0.0	0	0.6771076844404321	0.9263844248943893	0.4489593062012938	0.9055844875291696	0.5953562794232103	0.8633016990064479	0.8066820848282411	0.9013307194115964	0	0	0.0	0.0302559869623248	0.0302559869623248
943	0.0757333359437995	0.026541284882055254	0.025699066789869315	0.7263350954396747	-1	0	0	0.1	1	1.0	13	1.0	1.0	14	13	0	0	0	0.06666666666666667	15	1	15	0.0	0	0.6771076844404321	0.9273496480083434	0.4489593062012938	0.9095599585102062	0.5953562794232103	0.8497601147785169	0.8066820848282411	0.8998797366997847	0	0	0.0	0.025699066789869315	0.025699066789869315
4672	0.07628876019312784	0.03723417790123672	0.03409148089689165	0.7317526973570239	-1	0	0	0.1	1	1.0	13	1.0	1.0	14	13	0	0	0	0.06666666666666667	15	1	15	0.0	0	0.6771076844404321	0.9263844248943893	0.4489593062012938	0.9055844875291696	0.5953562794232103	0.8633016990064479	0.8066820848282411	0.9013307194115964	0	0	0.0	0.03409148089689165	0.03409148089689165
4599	0.08109907424175264	0.014824844035423933	0.013674102721434584	0.66714514290851	-1	0	0	0.1	1	1.0	13	1.0	1.0	14	13	0	0	0	0.06666666666666667	15	1	15	0.0	0	0.6771076844404321	0.9248002448210905	0.24769545707750007	0.8977071071563224	0.6363267207497397	0.8710335509662044	0.8666368216907391	0.8999966376354158	0	0	0.0	0.013674102721434584	0.013674102721434584
1293	0.06727726089153162	0.027467846026446096	0.02649886338096053	0.7039256023174247	-1	0	0	0.1	1	1.0	13	1.0	1.0	14	13	0	0	0	0.06666666666666667	15	1	15	0.0	0	0.6771076844404321	0.919173691754142	0.4489593062012938	0.926937778832903	0.6092078264846068	0.8513517590995463	0.7966992923594923	0.9036971833971216	0	0	0.0	0.02649886338096053	0.02649886338096053
953	0.0776468196255331	0.0312894879734905	0.029325563150042384	0.7274418130384885	-1	0	0	0.1	1	1.0	13	1.0	1.0	14	13	0	0	0	0.06666666666666667	15	1	15	0.0	0	0.6771076844404321	0.919173691754142	0.4489593062012938	0.9264061792524658	0.6092078264846068	0.8513517590995461	0.7966992923594923	0.9034699938954778	0	0	0.0	0.029325563150042384	0.029325563150042384
1656	0.07617924504686036	0.029966342864308663	0.02903682004319935	0.7272866066010053	-1	0	0	0.1	1	1.0	13	1.0	1.0	14	13	0	0	0	0.06666666666666667	15	1	15	0.0	0	0.6771076844404321	0.9273496480083434	0.4489593062012938	0.9083277272696179	0.5953562794232103	0.8497601147785169	0.8066820848282411	0.8994317151385043	0	0	0.0	0.02903682004319935	0.02903682004319935
3510	0.07669633425353867	0.03596925187443288	0.03255184366953279	0.7291327297595219	-1	0	0	0.1	1	1.0	13	1.0	1.0	14	13	0	0	0	0.06666666666666667	15	1	15	0.0	0	0.6771076844404321	0.9263844248943893	0.4489593062012938	0.9055844875291696	0.5953562794232103	0.8633016990064479	0.8066820848282411	0.9013307194115964	0	0	0.0	0.03255184366953279	0.03255184366953279
4573	0.0774122474278851	0.035047498087255796	0.030816331609027112	0.7296705512933984	-1	0	0	0.1	1	1.0	13	1.0	1.0	14	13	0	0	0	0.06666666666666667	15	1	15	0.0	0	0.6771076844404321	0.9263844248943893	0.4489593062012938	0.9055844875291696	0.5953562794232103	0.8849279581025989	0.8191369242599281	0.9070176235780981	0	0	0.0	0.030816331609027112	0.030816331609027112
468	0.019832941873680593	0.004843542026443756	-0.004043756943723707	0.5941606187867394	-1	0	0	0.2	1	1.0	5	1.0	1.0	6	5	0	3	0	0.14285714285714285	1	7	7	1.0	0	0.8285996757597462	0.7492666730694533	0.6917461456976195	0.9258296529194456	0.6863218964511921	0.9238494099715571	0.7725882454203746	0.8847589317745441	0.16666666666666666	0.3333333333333333	0.0	-0.0004043756943723707	-0.0004043756943723707
667	0.0826543245450715	0.004953839583504303	0.002805931266576642	0.7063449062040721	-1	0	0	0.1	1	1.0	13	1.0	1.0	14	13	0	0	0	0.06666666666666667	15	1	15	0.0	0	0.8292492276092661	0.9776258268714543	0.35052050529764134	0.8836396341918697	0.4111915872492592	0.8541790747412211	0.8771668021826364	0.9258150276266836	0	0	0.0	0.002805931266576642	0.002805931266576642
4849	0.07851075312330368	0.03714758465023139	0.03338713322184206	0.7293782429388411	-1	0	0	0.1	1	1.0	13	1.0	1.0	14	13	0	0	0	0.06666666666666667	15	1	15	0.0	0	0.6771076844404321	0.9263844248943893	0.4489593062012938	0.9055844875291696	0.5953562794232103	0.8633016990064479	0.8066820848282411	0.9013307194115964	0	0	0.0	0.03338713322184206	0.03338713322184206
4208	0.07707326804136118	0.038171311686255815	0.033878276326215935	0.7318176133064707	-1	0	0	0.1	1	1.0	13	1.0	1.0	14	13	0	0	0	0.06666666666666667	15	1	15	0.0	0	0.6771076844404321	0.9263844248943893	0.4489593062012938	0.9080562836063402	0.5953562794232103	0.8633016990064479	0.8066820848282411	0.9021945701271745	0	0	0.0	0.033878276326215935	0.033878276326215935
933	0.0678586123357806	0.024647154827908503	-0.010759382701588133	0.7094633773715865	-1	0	0	0.1	1	1.0	13	1.0	1.0	14	13	0	0	0	0.06666666666666667	15	1	15	0.0	0	0.6771076844404321	0.9386180256152978	0.4489593062012938	0.9405246478544124	0.6199952592700582	0.8663043783642271	0.8066820848282411	0.9207279952350429	0	0	0.0	-0.0010759382701588133	-0.0010759382701588133
1717	0.07689028145616143	0.027291788410287333	0.026684017527203324	0.7187498326001741	-1	0	0	0.1	1	1.0	13	1.0	1.0	14	13	0	0	0	0.06666666666666667	15	1	15	0.0	0	0.6771076844404321	0.9273496480083434	0.4489593062012938	0.9095599585102062	0.5953562794232103	0.8497601147785169	0.8066820848282411	0.8998797366997847	0	0	0.0	0.026684017527203324	0.026684017527203324
519	0.06044397260410114	0.01838289765942839	0.012050822899671248	0.747865938081494	-1	0	0	0.3	3	0.8461538461538461	11	0.38461538461538464	0.8461538461538461	14	11	0	1	0	0.23076923076923078	3	13	15	1.0	1.0	0.6577933470405153	0.746510658493875	0.3230797746053654	0.9007702154001256	0.9928970112843979	0.8906837382788161	0.939032981930461	0.8574839838588215	1.0	0.07142857142857142	0.0	0.012050822899671248	0.012050822899671248
3073	0.0644573554217619	0.026983495920920905	0.02250761174898265	0.7020284699125745	-1	0	0	0.1	1	1.0	13	1.0	1.0	14	13	0	0	0	0.06666666666666667	15	1	15	0.0	0	0.6771076844404321	0.9182935666361068	0.4489593062012938	0.927249746965918	0.6092078264846068	0.866219620199463	0.8066820848282411	0.9069967680552533	0	0	0.0	0.02250761174898265	0.02250761174898265
234	0.013755777614269965	0.0008858069013084089	0.0006330198676228624	0.9477931920698206	-1	0	0	0.375	3	0.8	8	0.6	0.5	6	5	5	3	0	0.8	5	4	12	0.23076923076923078	0.2857142857142857	0.7839157636698346	0.9207946304911895	0.2683396298538879	0.8403795493675026	0.508791631942587	0.8264528999184845	0.9364618807554537	0.8689432310500037	0.16666666666666666	0.16666666666666666	0.0	0.0006330198676228624	0.0006330198676228624
1676	0.08216268717757463	0.012482423108392534	-0.0016234388934941518	0.7390711857090669	-1	0	0	0.1	1	1.0	13	1.0	1.0	14	13	0	0	0	0.06666666666666667	15	1	15	0.0	0	0.6771076844404321	0.9274574945137039	0.24743730744491313	0.9285976176242493	0.654264315779218	0.8587858907195264	0.86380912674705	0.9093963877494406	0	0	0.0	-0.00016234388934941517	-0.00016234388934941517
1931	0.07502942745537317	0.026696415186520554	0.02615244295912951	0.7175176315596932	-1	0	0	0.1	1	1.0	13	1.0	1.0	14	13	0	0	0	0.06666666666666667	15	1	15	0.0	0	0.6771076844404321	0.9273496480083434	0.4489593062012938	0.9095599585102062	0.5953562794232103	0.8497601147785169	0.8066820848282411	0.8998797366997847	0	0	0.0	0.02615244295912951	0.02615244295912951
2832	0.0764360568164568	0.02627312379787731	0.007111558899773575	0.7369622376082285	-1	0	0	0.1	1	1.0	13	1.0	1.0	14	13	0	0	0	0.06666666666666667	15	1	15	0.0	0	0.6771076844404321	0.9289355500285253	0.4489593062012938	0.9279540029113056	0.6092078264846068	0.8532713892728269	0.8066820848282411	0.9085070591159671	0	0	0.0	0.007111558899773575	0.007111558899773575
3899	0.07693784954519808	0.03361016450809081	0.029495782363507722	0.7297949771629781	-1	0	0	0.1	1	1.0	13	1.0	1.0	14	13	0	0	0	0.06666666666666667	15	1	15	0.0	0	0.6771076844404321	0.9263844248943893	0.4489593062012938	0.9055844875291696	0.5953562794232103	0.8633016990064479	0.8066820848282411	0.9013307194115964	0	0	0.0	0.029495782363507722	0.029495782363507722
2690	0.07867070110057447	0.014860652539058678	0.014826534483096468	0.6813384007079436	-1	0	0	0.1	1	1.0	13	1.0	1.0	14	13	0	0	0	0.06666666666666667	15	1	15	0.0	0	0.5078499538823358	0.9355231194441048	0.3394025477561974	0.9376732496148776	0.6092078264846068	0.8126814091676411	0.8274446190171698	0.9075806524113804	0	0	0.0	0.014826534483096468	0.014826534483096468
4118	0.07618859272126431	0.037398163649327375	0.033880680878675594	0.7300152736204915	-1	0	0	0.1	1	1.0	13	1.0	1.0	14	13	0	0	0	0.06666666666666667	15	1	15	0.0	0	0.6771076844404321	0.9263844248943893	0.4489593062012938	0.9055844875291696	0.5953562794232103	0.8633016990064479	0.8066820848282411	0.9013307194115964	0	0	0.0	0.033880680878675594	0.033880680878675594
4996	0.07782195593904165	0.037662179877058	0.03360372385976942	0.7295516188400084	-1	0	0	0.1	1	1.0	13	1.0	1.0	14	13	0	0	0	0.06666666666666667	15	1	15	0.0	0	0.6771076844404321	0.9263844248943893	0.4489593062012938	0.9055844875291696	0.5953562794232103	0.8633016990064479	0.8066820848282411	0.9013307194115964	0	0	0.0	0.03360372385976942	0.03360372385976942
3056	0.07239508570725114	0.035547570310917105	0.03222663529578259	0.7303903508117546	-1	0	0	0.1	1	1.0	13	1.0	1.0	14	13	0	0	0	0.06666666666666667	15	1	15	0.0	0	0.6771076844404321	0.9263844248943893	0.4489593062012938	0.9067942081014141	0.5953562794232103	0.8633016990064479	0.8066820848282411	0.9017517731240836	0	0	0.0	0.03222663529578259	0.03222663529578259
2752	0.07197125328419551	0.03587821037349704	0.032877859195178064	0.7306983588667144	-1	0	0	0.1	1	1.0	13	1.0	1.0	14	13	0	0	0	0.06666666666666667	15	1	15	0.0	0	0.6771076844404321	0.9263844248943893	0.4489593062012938	0.9067942081014141	0.5953562794232103	0.8633016990064479	0.8066820848282411	0.9017517731240836	0	0	0.0	0.032877859195178064	0.032877859195178064
1252	0.07704392695647683	0.03030963322988594	0.030073626139963304	0.7061228300946214	-1	0	0	0.1	1	1.0	13	1.0	1.0	14	13	0	0	0	0.06666666666666667	15	1	15	0.0	0	0.6771076844404321	0.9273496480083434	0.4489593062012938	0.9095599585102062	0.5953562794232103	0.8497601147785169	0.8066820848282411	0.8998797366997847	0	0	0.0	0.030073626139963304	0.030073626139963304
776	0.06689205253988245	0.030486767358644366	-0.02749047343153907	0.7410011731056837	-1	0	0	0.2	2	0.9230769230769231	12	1.0	0.9230769230769231	14	12	0	0	0	0.06666666666666667	15	1	15	0.0	0.14285714285714285	0.6771076844404321	0.9415072806083735	0.4489593062012938	0.9306599973243609	0.6092078264846068	0.8554551716135157	0.7966992923594923	0.9156375813406034	0	0	0.0	-0.002749047343153907	-0.002749047343153907
3286	0.060616771807918864	0.03653833228095702	0.015836391717882564	0.722222062438101	-1	0	0	0.1	1	1.0	12	1.0	1.0	13	12	0	0	0	0.07142857142857142	14	1	14	0.0	0	0.7020318480459261	0.8222253353276121	0.4489593062012938	0.910062906435782	0.5953562794232103	0.8657824872467182	0.7464357238163889	0.8702710725451358	0	0	0.0	0.015836391717882564	0.015836391717882564
4340	0.0746897142911165	0.028901717415312483	0.026432221571778658	0.7312080000730422	-1	0	0	0.1	1	1.0	13	1.0	1.0	14	13	0	0	0	0.06666666666666667	15	1	15	0.0	0	0.6771076844404321	0.9263844248943893	0.4489593062012938	0.9055844875291696	0.5735600122068829	0.8531481618743831	0.8066820848282411	0.898828241141394	0	0	0.0	0.026432221571778658	0.026432221571778658
4317	0.07536065264512878	0.03588495390829185	0.0319720875734844	0.7294318735311502	-1	0	0	0.1	1	1.0	13	1.0	1.0	14	13	0	0	0	0.06666666666666667	15	1	15	0.0	0	0.6771076844404321	0.9263844248943893	0.4489593062012938	0.9055844875291696	0.5953562794232103	0.8633016990064479	0.8066820848282411	0.9013307194115964	0	0	0.0	0.0319720875734844	0.0319720875734844
1973	0.07294665926945296	0.03197905740869142	0.02881763180784114	0.7288325561830027	-1	0	0	0.1	1	1.0	13	1.0	1.0	14	13	0	0	0	0.06666666666666667	15	1	15	0.0	0	0.6771076844404321	0.9263844248943893	0.4489593062012938	0.9067942081014141	0.5953562794232103	0.8633016990064479	0.8066820848282411	0.9017517731240836	0	0	0.0	0.02881763180784114	0.02881763180784114
5029	0.07574312088013231	0.03848206481553214	0.034241704825670266	0.7331378675678418	-1	0	0	0.1	1	1.0	13	1.0	1.0	14	13	0	0	0	0.06666666666666667	15	1	15	0.0	0	0.6771076844404321	0.9263844248943893	0.4489593062012938	0.9080562836063402	0.5953562794232103	0.8849279581025989	0.82511790706759	0.9078367764161501	0	0	0.0	0.034241704825670266	0.034241704825670266
3219	0.06553428544793045	0.026844814811023524	-0.007977052691222715	0.7375529046034175	-1	0	0	0.2	2	0.9230769230769231	12	1.0	0.9230769230769231	14	12	0	0	0	0.06666666666666667	15	1	15	0.0	0.14285714285714285	0.6771076844404321	0.9391502974305633	0.4489593062012938	0.9282610507372671	0.5953562794232103	0.8291299598565173	0.7966992923594923	0.9082212424700389	0	0	0.0	-0.0007977052691222715	-0.0007977052691222715
4576	0.0789340141701611	0.03808432449377556	0.034828666762332705	0.7300949983503955	-1	0	0	0.1	1	1.0	13	1.0	1.0	14	13	0	0	0	0.06666666666666667	15	1	15	0.0	0	0.6771076844404321	0.9263844248943893	0.4489593062012938	0.9055844875291696	0.5953562794232103	0.8633016990064479	0.8066820848282411	0.9013307194115964	0	0	0.0	0.034828666762332705	0.034828666762332705
3175	0.0781135063006054	0.036500073539839514	0.032613433123758716	0.7279609953377367	-1	0	0	0.1	1	1.0	13	1.0	1.0	14	13	0	0	0	0.06666666666666667	15	1	15	0.0	0	0.6771076844404321	0.9263844248943893	0.4489593062012938	0.9055844875291696	0.5953562794232103	0.8633016990064479	0.8066820848282411	0.9013307194115964	0	0	0.0	0.032613433123758716	0.032613433123758716
2862	0.07249072820011589	0.03570684988688083	0.032314667060257506	0.7307449025137387	-1	0	0	0.1	1	1.0	13	1.0	1.0	14	13	0	0	0	0.06666666666666667	15	1	15	0.0	0	0.6771076844404321	0.9263844248943893	0.4489593062012938	0.9067942081014141	0.5953562794232103	0.8633016990064479	0.8066820848282411	0.9017517731240836	0	0	0.0	0.032314667060257506	0.032314667060257506
4572	0.07582391571846248	0.037402485496956545	0.03352586670531818	0.7314085352949746	-1	0	0	0.1	1	1.0	13	1.0	1.0	14	13	0	0	0	0.06666666666666667	15	1	15	0.0	0	0.6771076844404321	0.919173691754142	0.4489593062012938	0.9257979510259924	0.6092078264846068	0.8513517590995461	0.7966992923594923	0.9032113206011965	0	0	0.0	0.03352586670531818	0.03352586670531818
533	0.06022907746983648	0.019097642603079498	0.012901051448026736	0.7459560941862817	-1	0	0	0.3	3	0.8461538461538461	11	0.38461538461538464	0.8461538461538461	14	11	0	1	0	0.23076923076923078	3	13	15	1.0	1.0	0.6577933470405153	0.746510658493875	0.3230797746053654	0.9007702154001256	0.9928970112843979	0.8931164546801774	0.939032981930461	0.8585087584718896	1.0	0.07142857142857142	0.0	0.012901051448026736	0.012901051448026736
4974	0.0754441522964086	0.03634704817291613	0.03283710649851332	0.7274328150194848	-1	0	0	0.1	1	1.0	13	1.0	1.0	14	13	0	0	0	0.06666666666666667	15	1	15	0.0	0	0.6771076844404321	0.9263844248943893	0.4489593062012938	0.9055844875291696	0.5953562794232103	0.8849279581025989	0.8191369242599281	0.9070176235780981	0	0	0.0	0.03283710649851332	0.03283710649851332
4513	0.07604217150239477	0.03678505596102226	0.03303210881325627	0.7290013844584499	-1	0	0	0.1	1	1.0	13	1.0	1.0	14	13	0	0	0	0.06666666666666667	15	1	15	0.0	0	0.6771076844404321	0.9263844248943893	0.4489593062012938	0.9055844875291696	0.5953562794232103	0.8633016990064479	0.8066820848282411	0.9013307194115964	0	0	0.0	0.03303210881325627	0.03303210881325627
1126	0.07327443010284351	0.02865292020596127	0.02819702892747034	0.7118052088752385	-1	0	0	0.1	1	1.0	13	1.0	1.0	14	13	0	0	0	0.06666666666666667	15	1	15	0.0	0	0.6771076844404321	0.9273496480083434	0.4489593062012938	0.9095599585102062	0.5953562794232103	0.8497601147785169	0.8066820848282411	0.8998797366997847	0	0	0.0	0.02819702892747034	0.02819702892747034
2990	0.07230074341644291	0.035787375092779856	0.03294466969126114	0.7308826639983306	-1	0	0	0.1	1	1.0	13	1.0	1.0	14	13	0	0	0	0.06666666666666667	15	1	15	0.0	0	0.6771076844404321	0.9263844248943893	0.4489593062012938	0.9067942081014141	0.5953562794232103	0.8633016990064479	0.8066820848282411	0.9017517731240836	0	0	0.0	0.03294466969126114	0.03294466969126114
2286	0.06668087478481315	0.028826205672167943	0.02344549244973257	0.7026051240273219	-1	0	0	0.1	1	1.0	13	1.0	1.0	14	13	0	0	0	0.06666666666666667	15	1	15	0.0	0	0.6771076844404321	0.9182935666361068	0.4489593062012938	0.927249746965918	0.6092078264846068	0.866219620199463	0.8066820848282411	0.9069967680552533	0	0	0.0	0.02344549244973257	0.02344549244973257
[truncated: 3,980 more rows]
