# Supplementary material for: Environmental influences on evolvable robots
Source: PLoS One. 2020 May 29;15(5):e0233848. doi: 10.1371/journal.pone.0233848 (PMC7259730; doi:10.1371/journal.pone.0233848)
Supplement: S1 Dataset — (ZIP) [file pone.0233848.s003.zip › data_plosone/snapshots_ids_seasonal_tilted_7.tsv]

generation	robot_id
72	3569
72	3381
72	3654
72	3678
72	3342
72	2776
72	3624
72	3607
72	3668
72	3509
72	3527
72	3550
72	3611
72	3566
72	3355
72	3561
72	2870
72	3533
72	3691
72	3439
72	3266
72	3676
72	3330
72	3666
72	3661
72	3583
72	3428
72	2697
72	3693
72	3613
72	3645
72	3639
72	3651
72	3689
72	3524
72	3564
72	3581
72	3633
72	3570
72	3641
72	3385
72	3612
72	3554
72	3684
72	2839
72	3642
72	3588
72	3259
72	3516
72	3652
72	3700
72	3010
72	3606
72	3418
72	3687
72	3083
72	3063
72	3622
72	3584
72	3675
72	3690
72	3450
72	3435
72	3663
72	3688
72	3392
72	3656
72	3461
72	3616
72	3593
72	3638
72	3591
72	2599
72	3650
72	3579
72	3466
72	3035
72	3699
72	3410
72	3476
72	3557
72	3662
72	3671
72	3683
72	3696
72	3632
72	2921
72	3567
72	3698
72	3555
72	3660
72	3451
72	3499
72	3686
72	3672
72	3627
72	3664
72	3487
72	3366
72	2823
50	2598
50	2414
50	2274
50	2202
50	2579
50	2031
50	2576
50	2035
50	2558
50	1950
50	2568
50	2374
50	2395
50	2296
50	2428
50	2150
50	2468
50	2577
50	2235
50	2205
50	2597
50	2487
50	2354
50	2552
50	2089
50	2469
50	2504
50	2304
50	2154
50	2090
50	2413
50	2024
50	2534
50	2345
50	2553
50	2443
50	2526
50	2528
50	2365
50	2394
50	2011
50	2587
50	2417
50	2557
50	2375
50	2570
50	2398
50	2595
50	2589
50	2455
50	2283
50	1736
50	2510
50	2582
50	2342
50	2407
50	2109
50	2546
50	2242
50	2580
50	2550
50	2133
50	2569
50	2358
50	2131
50	2512
50	2327
50	1928
50	2091
50	2538
50	2459
50	2495
50	1851
50	2067
50	2500
50	2218
50	2460
50	2599
50	2337
50	1912
50	2430
50	2551
50	2574
50	2425
50	2565
50	2530
50	2519
50	2402
50	2586
50	2369
50	2591
50	2573
50	2593
50	2477
50	2537
50	2069
50	2111
50	2590
50	2226
50	2263
74	3569
74	3757
74	3724
74	3381
74	3709
74	3654
74	3678
74	3762
74	3704
74	3717
74	3342
74	2776
74	3729
74	3624
74	3607
74	3668
74	3753
74	3509
74	3783
74	3781
74	3611
74	3566
74	3355
74	3760
74	2870
74	3533
74	3439
74	3266
74	3666
74	3773
74	3772
74	2697
74	3787
74	3714
74	3645
74	3639
74	3689
74	3564
74	3790
74	3554
74	3684
74	2839
74	3642
74	3728
74	3763
74	3259
74	3758
74	3516
74	3768
74	3755
74	3652
74	3418
74	3083
74	3792
74	3788
74	3736
74	3771
74	3770
74	3584
74	3675
74	3715
74	3450
74	3435
74	3785
74	3392
74	3656
74	3461
74	3616
74	3593
74	2599
74	3723
74	3786
74	3466
74	3745
74	3699
74	3410
74	3557
74	3662
74	3671
74	3707
74	3696
74	2921
74	3791
74	3567
74	3777
74	3698
74	3555
74	3775
74	3759
74	3660
74	3703
74	3797
74	3737
74	3672
74	3713
74	3664
74	3487
74	3366
74	2823
74	3782
60	2601
60	3040
60	2274
60	3065
60	3058
60	3067
60	3045
60	2776
60	2723
60	2035
60	2710
60	1950
60	2681
60	3031
60	2395
60	3069
60	2296
60	3018
60	2624
60	2870
60	2354
60	3022
60	2719
60	3053
60	2469
60	2768
60	2504
60	2893
60	3064
60	3087
60	3078
60	3060
60	2927
60	2851
60	2697
60	3015
60	2952
60	2909
60	3032
60	3041
60	2394
60	2718
60	2914
60	2979
60	2855
60	2839
60	3025
60	2639
60	2712
60	2798
60	2918
60	2903
60	3010
60	2786
60	3083
60	2637
60	3063
60	3021
60	3059
60	3071
60	2342
60	2972
60	2242
60	2550
60	3079
60	3095
60	2945
60	2091
60	2744
60	3055
60	3002
60	3004
60	2976
60	2218
60	2599
60	2763
60	2806
60	3035
60	3016
60	2430
60	2965
60	2574
60	3006
60	2729
60	3001
60	2921
60	3062
60	2573
60	3030
60	3033
60	2877
60	2807
60	3073
60	3075
60	2883
60	2910
60	2821
60	2823
60	2650
60	2928
76	3877
76	3569
76	3757
76	3381
76	3814
76	3885
76	2776
76	3729
76	3878
76	3624
76	3806
76	3899
76	3607
76	3668
76	3509
76	3781
76	3611
76	3566
76	3854
76	3355
76	3889
76	2870
76	3533
76	3802
76	3801
76	3439
76	3852
76	3858
76	3886
76	3865
76	3827
76	3829
76	3856
76	3862
76	3787
76	3645
76	3844
76	3894
76	3790
76	3554
76	2839
76	3898
76	3728
76	3763
76	3259
76	3758
76	3516
76	3418
76	3083
76	3882
76	3866
76	3849
76	3883
76	3736
76	3675
76	3825
76	3884
76	3875
76	3893
76	3392
76	3656
76	3461
76	3593
76	3879
76	2599
76	3804
76	3723
76	3745
76	3410
76	3557
76	3662
76	3813
76	3671
76	3707
76	3891
76	3834
76	2921
76	3887
76	3567
76	3698
76	3555
76	3855
76	3840
76	3775
76	3821
76	3759
76	3660
76	3824
76	3803
76	3863
76	3816
76	3864
76	3737
76	3853
76	3713
76	3664
76	3487
76	3366
76	3836
76	3782
30	1492
30	1429
30	1528
30	1564
30	1517
30	1483
30	1531
30	1600
30	1407
30	1326
30	1543
30	1597
30	1562
30	1550
30	1317
30	1577
30	1497
30	1510
30	1487
30	1551
30	1241
30	891
30	1310
30	1197
30	1391
30	1553
30	1533
30	1576
30	1570
30	1556
30	1498
30	1049
30	1578
30	1376
30	1588
30	1389
30	1512
30	1122
30	1459
30	1579
30	1476
30	1485
30	1286
30	1568
30	1552
30	1491
30	1403
30	1522
30	1464
30	1582
30	1480
30	1158
30	1112
30	1410
30	1572
30	1580
30	1589
30	1460
30	1526
30	1535
30	1503
30	1585
30	1506
30	1412
30	1566
30	1569
30	1590
30	1591
30	1236
30	1488
30	1514
30	1437
30	1524
30	1332
30	1264
30	1302
30	1587
30	1571
30	1424
30	1586
30	1596
30	1595
30	1165
30	1519
30	1541
30	1561
30	1555
30	1565
30	1269
30	1298
30	1340
30	1287
30	1318
30	1584
30	1436
30	1546
30	1474
30	896
30	1416
30	1557
71	3569
71	2274
71	3381
71	3342
71	2776
71	3532
71	3624
71	3607
71	3618
71	3457
71	3509
71	3527
71	3550
71	3611
71	3566
71	3355
71	3561
71	2870
71	3533
71	3439
71	3266
71	3601
71	3330
71	3293
71	3583
71	3396
71	3471
71	3428
71	2697
71	3613
71	3645
71	3639
71	3534
71	3524
71	3564
71	3581
71	3537
71	3633
71	3570
71	3641
71	3385
71	3612
71	3554
71	2839
71	3513
71	3642
71	3025
71	3588
71	3259
71	3516
71	3010
71	3606
71	3418
71	3083
71	3292
71	3063
71	3622
71	3623
71	3571
71	3470
71	3584
71	3553
71	3405
71	3450
71	2091
71	3435
71	3392
71	3461
71	3616
71	3593
71	3638
71	3591
71	2599
71	3530
71	3650
71	2763
71	3579
71	3466
71	3035
71	3410
71	3476
71	3557
71	3565
71	3630
71	3632
71	2921
71	3231
71	3567
71	3555
71	3617
71	3451
71	3499
71	2573
71	2807
71	3627
71	3552
71	3487
71	3366
71	2823
71	3512
54	2601
54	2414
54	2274
54	2785
54	2776
54	2723
54	2035
54	2710
54	2615
54	1950
54	2681
54	2395
54	2296
54	2428
54	2624
54	2682
54	2748
54	2205
54	2354
54	2790
54	2089
54	2719
54	2469
54	2768
54	2504
54	2304
54	2658
54	2670
54	2715
54	2697
54	2730
54	2764
54	2781
54	2752
54	2528
54	2394
54	2778
54	2011
54	2718
54	2732
54	2639
54	2417
54	2791
54	2557
54	2656
54	2712
54	2798
54	2570
54	2751
54	2786
54	2772
54	2637
54	2794
54	2510
54	2783
54	2342
54	2680
54	2109
54	2242
54	2754
54	2550
54	2569
54	2797
54	2756
54	2725
54	2674
54	2327
54	2091
54	2795
54	2744
54	2495
54	1851
54	2774
54	2750
54	2067
54	2779
54	2218
54	2599
54	2763
54	2604
54	2430
54	2784
54	2734
54	2574
54	2729
54	2788
54	2643
54	2519
54	2586
54	2773
54	2369
54	2573
54	2787
54	2477
54	2537
54	2731
54	2760
54	2650
54	2738
54	2667
34	1492
34	1429
34	1606
34	1531
34	1760
34	1783
34	1756
34	1543
34	1608
34	1784
34	1562
34	1772
34	1747
34	1550
34	1790
34	1723
34	1577
34	1497
34	1718
34	1759
34	1767
34	1726
34	1775
34	1681
34	1710
34	1688
34	1310
34	1765
34	1645
34	1576
34	1761
34	1616
34	1578
34	1672
34	1727
34	1661
34	1770
34	1728
34	1678
34	1720
34	1778
34	1512
34	1669
34	1724
34	1722
34	1715
34	1763
34	1702
34	1603
34	1476
34	1656
34	1791
34	1736
34	1633
34	1683
34	1664
34	1673
34	1701
34	1675
34	1758
34	1797
34	1781
34	1731
34	1796
34	1677
34	1706
34	1785
34	1774
34	1585
34	1792
34	1782
34	1569
34	1704
34	1786
34	1655
34	1798
34	1621
34	1771
34	1699
34	1623
34	1703
34	1631
34	1730
34	1732
34	1571
34	1586
34	1780
34	1695
34	1644
34	1620
34	1595
34	1768
34	1777
34	1269
34	1298
34	1635
34	1749
34	1474
34	1762
34	1416
0	67
0	78
0	27
0	40
0	44
0	66
0	95
0	21
0	37
0	58
0	52
0	15
0	92
0	84
0	53
0	12
0	41
0	91
0	77
0	38
0	64
0	19
0	85
0	49
0	45
0	86
0	35
0	88
0	70
0	80
0	17
0	23
0	57
0	39
0	62
0	22
0	29
0	4
0	76
0	25
0	61
0	60
0	81
0	73
0	72
0	89
0	51
0	3
0	11
0	24
0	10
0	33
0	56
0	75
0	59
0	43
0	47
0	32
0	74
0	90
0	99
0	7
0	1
0	5
0	26
0	13
0	71
0	31
0	63
0	54
0	100
0	6
0	96
0	82
0	48
0	83
0	79
0	69
0	87
0	46
0	18
0	20
0	94
0	16
0	36
0	14
0	34
0	9
0	28
0	68
0	98
0	93
0	30
0	97
0	55
0	65
0	50
0	8
0	42
0	2
87	4425
87	4370
87	4345
87	4179
87	4411
87	4361
87	4320
87	4123
87	4450
87	4355
87	4158
87	4178
87	4283
87	4294
87	4408
87	4389
87	4276
87	4326
87	4448
87	4397
87	4313
87	4186
87	4381
87	4338
87	4226
87	4256
87	4428
87	3856
87	4209
87	4415
87	4336
87	4376
87	4426
87	4102
87	4353
87	4432
87	4374
87	4442
87	4396
87	4199
87	4257
87	4392
87	4266
87	4106
87	4379
87	4377
87	4444
87	4440
87	4399
87	4407
87	4330
87	4359
87	4366
87	4446
87	4290
87	4409
87	4222
87	3736
87	4371
87	4344
87	4131
87	4438
87	4372
87	4420
87	4423
87	4155
87	4071
87	4136
87	4325
87	4424
87	4350
87	4445
87	4311
87	4358
87	4249
87	4069
87	4422
87	4280
87	4414
87	4447
87	4443
87	4401
87	4017
87	4282
87	4390
87	4434
87	4316
87	4064
87	4421
87	4205
87	4349
87	4013
87	4302
87	4398
87	4417
87	4284
87	4391
87	4170
87	4418
87	4369
51	2601
51	2414
51	2274
51	2579
51	2031
51	2035
51	2615
51	1950
51	2568
51	2374
51	2395
51	2296
51	2625
51	2428
51	2150
51	2624
51	2622
51	2631
51	2205
51	2487
51	2354
51	2089
51	2469
51	2504
51	2304
51	2154
51	2090
51	2641
51	2534
51	2635
51	2613
51	2526
51	2528
51	2365
51	2605
51	2394
51	2011
51	2639
51	2417
51	2557
51	2375
51	2623
51	2570
51	2619
51	2398
51	2611
51	2595
51	2589
51	2637
51	2283
51	1736
51	2614
51	2510
51	2582
51	2342
51	2612
51	2407
51	2109
51	2642
51	2242
51	2550
51	2569
51	2633
51	2627
51	2358
51	2131
51	2610
51	2327
51	2091
51	2459
51	2495
51	2609
51	1851
51	2067
51	2218
51	2460
51	2599
51	2648
51	2604
51	1912
51	2430
51	2644
51	2574
51	2425
51	2565
51	2530
51	2643
51	2519
51	2402
51	2586
51	2369
51	2630
51	2573
51	2593
51	2477
51	2537
51	2111
51	2226
51	2263
51	2650
79	4045
79	3877
79	3569
79	4019
79	3381
79	3991
79	3885
79	3901
79	3729
79	3878
79	3607
79	4042
79	3986
79	3980
79	4027
79	3911
79	3781
79	3915
79	3918
79	4037
79	4039
79	3854
79	3355
79	3960
79	2870
79	3533
79	3802
79	3439
79	4012
79	3951
79	3886
79	3865
79	3985
79	3856
79	3904
79	3787
79	3645
79	3966
79	4050
79	3979
79	3844
79	4014
79	3968
79	4021
79	3913
79	2839
79	3898
79	3763
79	3259
79	3516
79	4018
79	3083
79	4009
79	3849
79	3736
79	4007
79	3961
79	3998
79	3825
79	4031
79	3964
79	4046
79	3957
79	3972
79	4032
79	3392
79	4035
79	3656
79	3593
79	3983
79	4008
79	3745
79	3410
79	3557
79	3813
79	3671
79	3707
79	4017
79	2921
79	4036
79	3555
79	4034
79	4029
79	3981
79	3989
79	3917
79	3821
79	3660
79	4028
79	3950
79	4013
79	3863
79	3737
79	3973
79	3853
79	3713
79	3971
79	4001
79	3487
79	3836
35	1806
35	1492
35	1429
35	1606
35	1760
35	1756
35	1784
35	1841
35	1826
35	1562
35	1747
35	1790
35	1723
35	1577
35	1718
35	1836
35	1759
35	1767
35	1832
35	1807
35	1681
35	1847
35	1710
35	1688
35	1310
35	1765
35	1831
35	1846
35	1645
35	1761
35	1616
35	1578
35	1823
35	1727
35	1661
35	1820
35	1770
35	1728
35	1678
35	1720
35	1778
35	1822
35	1512
35	1810
35	1669
35	1724
35	1722
35	1702
35	1603
35	1811
35	1656
35	1791
35	1736
35	1805
35	1633
35	1664
35	1673
35	1675
35	1849
35	1781
35	1731
35	1843
35	1796
35	1833
35	1677
35	1706
35	1850
35	1813
35	1774
35	1585
35	1792
35	1782
35	1569
35	1848
35	1844
35	1838
35	1798
35	1621
35	1771
35	1623
35	1703
35	1829
35	1730
35	1732
35	1839
35	1586
35	1816
35	1695
35	1644
35	1620
35	1595
35	1768
35	1827
35	1840
35	1777
35	1298
35	1825
35	1749
35	1762
35	1416
82	4174
82	4179
82	3885
82	3901
82	3729
82	4123
82	4070
82	3980
82	4187
82	3781
82	4158
82	4178
82	4037
82	4151
82	3854
82	3355
82	4067
82	2870
82	3802
82	3439
82	4159
82	4186
82	4175
82	3856
82	4103
82	3904
82	4149
82	4180
82	3787
82	3966
82	4168
82	4102
82	4055
82	4078
82	3968
82	4021
82	4127
82	2839
82	4162
82	4199
82	3763
82	4173
82	3259
82	3516
82	4018
82	3083
82	4106
82	4009
82	4143
82	3736
82	4131
82	4068
82	4031
82	3972
82	4167
82	4191
82	4117
82	4155
82	4032
82	4071
82	4066
82	3392
82	4035
82	3656
82	4136
82	3593
82	4190
82	3983
82	4069
82	4108
82	3745
82	3410
82	4063
82	4182
82	4017
82	2921
82	4141
82	4161
82	4064
82	4196
82	3981
82	3989
82	3917
82	4138
82	4092
82	3660
82	4137
82	4153
82	4013
82	4192
82	4169
82	3737
82	4121
82	4170
82	3853
82	4057
82	4001
82	4097
82	4113
82	3836
38	1879
38	1996
38	1606
38	1956
38	1884
38	1885
38	1760
38	1919
38	1987
38	1988
38	1942
38	1784
38	1914
38	1950
38	1790
38	1959
38	1723
38	1937
38	1995
38	1907
38	1999
38	1957
38	1993
38	1926
38	1935
38	1688
38	1920
38	1916
38	1831
38	1952
38	1761
38	1966
38	1909
38	1898
38	1720
38	1932
38	1931
38	1778
38	1874
38	1865
38	1876
38	1930
38	2000
38	1997
38	1981
38	1980
38	1736
38	1805
38	1991
38	1673
38	1974
38	1883
38	1973
38	1908
38	1949
38	1781
38	1843
38	1875
38	1933
38	1796
38	1928
38	1677
38	1873
38	1850
38	1813
38	1851
38	1948
38	1979
38	1986
38	1978
38	1936
38	1944
38	1912
38	1798
38	1960
38	1863
38	1771
38	1623
38	1998
38	1877
38	1915
38	1829
38	1958
38	1732
38	1961
38	1816
38	1953
38	1924
38	1910
38	1768
38	1905
38	1964
38	1777
38	1970
38	1882
38	1893
38	1872
38	1940
38	1963
38	1881
20	655
20	935
20	1059
20	585
20	905
20	1066
20	1094
20	930
20	1062
20	750
20	1078
20	1071
20	1013
20	700
20	1009
20	846
20	1010
20	976
20	1100
20	1031
20	1014
20	802
20	1074
20	1070
20	891
20	1086
20	1050
20	1081
20	1043
20	1040
20	989
20	1012
20	1049
20	1083
20	962
20	984
20	809
20	881
20	1026
20	1005
20	572
20	982
20	1060
20	1016
20	1080
20	1095
20	862
20	1072
20	523
20	867
20	1058
20	1067
20	1075
20	1069
20	940
20	932
20	1019
20	773
20	922
20	803
20	749
20	1076
20	1090
20	1092
20	894
20	998
20	596
20	1020
20	970
20	875
20	849
20	756
20	1036
20	1096
20	999
20	986
20	1021
20	582
20	929
20	287
20	850
20	820
20	942
20	1044
20	658
20	1011
20	707
20	1034
20	1027
20	690
20	805
20	1064
20	1073
20	535
20	883
20	911
20	902
20	1029
20	785
20	896
64	2274
64	3253
64	3067
64	3139
64	3045
64	2776
64	3282
64	3235
64	3207
64	2395
64	2296
64	3274
64	2870
64	3262
64	2354
64	3266
64	3053
64	3188
64	2469
64	2504
64	3275
64	3293
64	3078
64	3234
64	3296
64	3190
64	3272
64	2697
64	2952
64	2979
64	3290
64	2839
64	3025
64	3273
64	2918
64	3259
64	3271
64	3295
64	3010
64	2786
64	3177
64	3083
64	2637
64	3292
64	3251
64	3242
64	3063
64	3059
64	3246
64	3145
64	2972
64	2242
64	3211
64	3218
64	3215
64	3285
64	3294
64	3278
64	2945
64	3236
64	2091
64	3249
64	3176
64	2744
64	3055
64	3288
64	3135
64	3165
64	3004
64	3252
64	2218
64	2599
64	3269
64	3102
64	2763
64	3035
64	2430
64	2965
64	2574
64	3149
64	2729
64	3168
64	3001
64	2921
64	3231
64	3291
64	3134
64	3243
64	3255
64	3258
64	3286
64	2573
64	3208
64	3030
64	2877
64	2807
64	3112
64	3075
64	2910
64	2823
84	4174
84	4179
84	3885
84	4235
84	3729
84	4123
84	3980
84	3781
84	4158
84	4178
84	4283
84	4294
84	4272
84	4214
84	4276
84	3854
84	3355
84	4067
84	3439
84	4267
84	4254
84	4186
84	4226
84	4203
84	4256
84	4261
84	4277
84	3856
84	4103
84	4209
84	4149
84	4180
84	4275
84	4102
84	4055
84	4225
84	3968
84	4162
84	4199
84	4260
84	4257
84	4255
84	4173
84	3259
84	4252
84	3516
84	4266
84	4106
84	4009
84	4290
84	4222
84	3736
84	4217
84	4131
84	4259
84	4297
84	4210
84	4031
84	4293
84	3972
84	4117
84	4244
84	4155
84	4071
84	4066
84	4035
84	3656
84	4136
84	4249
84	4069
84	4108
84	3745
84	3410
84	4063
84	4298
84	4280
84	4231
84	4017
84	4282
84	2921
84	4299
84	4141
84	4161
84	4064
84	4262
84	3989
84	4205
84	3660
84	4153
84	4013
84	4284
84	3737
84	4170
84	4227
84	4241
84	4057
84	4234
84	4097
84	4113
84	3836
77	3877
77	3569
77	3757
77	3381
77	3885
77	3901
77	3729
77	3878
77	3624
77	3899
77	3607
77	3668
77	3509
77	3928
77	3911
77	3781
77	3915
77	3918
77	3854
77	3355
77	3889
77	2870
77	3533
77	3802
77	3801
77	3439
77	3852
77	3858
77	3886
77	3865
77	3827
77	3829
77	3856
77	3904
77	3787
77	3919
77	3645
77	3948
77	3844
77	3894
77	3790
77	3913
77	3554
77	2839
77	3898
77	3728
77	3763
77	3920
77	3939
77	3259
77	3942
77	3758
77	3516
77	3083
77	3907
77	3905
77	3882
77	3849
77	3931
77	3736
77	3675
77	3825
77	3909
77	3914
77	3893
77	3392
77	3656
77	3461
77	3593
77	3912
77	3745
77	3410
77	3557
77	3662
77	3813
77	3936
77	3671
77	3707
77	3891
77	2921
77	3555
77	3855
77	3917
77	3821
77	3945
77	3759
77	3660
77	3940
77	3950
77	3863
77	3864
77	3737
77	3853
77	3916
77	3947
77	3713
77	3664
77	3487
77	3836
[truncated: 8,001 more rows]
