# Supplementary material for: Environmental influences on evolvable robots
Source: PLoS One. 2020 May 29;15(5):e0233848. doi: 10.1371/journal.pone.0233848 (PMC7259730; doi:10.1371/journal.pone.0233848)
Supplement: S1 Dataset — (ZIP) [file pone.0233848.s003.zip › data_plosone/all_measures_tilted_8.tsv]

robot_id	velocity	displacement_velocity	displacement_velocity_hill	head_balance	contacts	branching	branching_modules_count	limbs	extremities	length_of_limbs	extensiveness	coverage	joints	hinge_count	active_hinges_count	brick_count	touch_sensor_count	brick_sensor_count	proportion	width	height	absolute_size	sensors	symmetry	avg_period	dev_period	avg_phase_offset	dev_phase_offset	avg_amplitude	dev_amplitude	avg_intra_dev_params	avg_inter_dev_params	sensors_reach	recurrence	synaptic_reception	fitness	cons_fitness
3233	0.012154881571424149	0.0028743639698171224	-0.0028439827551443933	0.9815374038014913	-1	0	0	0.25	2	0.9	9	0.5454545454545454	0.8	10	8	1	1	0	0.18181818181818182	2	11	12	0.25	0	0.7482029342302859	0.9301281590189586	0.7474490724082312	0.882788077659394	0.5618712769713178	0.7853663912498671	0.7831305768268472	0.877431236708216	1.0	0.3	0.0	-0.00028439827551443933	-0.00028439827551443933
766	0.0019256658130374384	0.0016532473521479153	-0.0016530460648188628	0.983835066218838	-1	0	0	1.0	1	0	0	1.0	0	1	0	0	0	0	0.5	2	1	2	0.0	0	0	0	0	0	0	0	0	0	0	0	0	-0.00016530460648188627	-0.00016530460648188627
2016	0.021499179922705253	0.004532239878173802	0.0028851473062706814	0.96532333400685	-1	0	0	0.3	3	0.6666666666666666	8	0.5833333333333334	0.5	7	6	6	3	0	0.16666666666666666	12	2	14	0.2	0	0.7207539384197177	0.9253812850920439	0.3340524509931061	0.9170964188468608	0.4762130709269635	0.8020593970603831	0.831604087440224	0.8915676500315821	0.14285714285714285	0.5714285714285714	0.0	0.0028851473062706814	0.0028851473062706814
3343	0.0286377851514847	0.011609819697915275	0.011396712369192652	0.9715946329572009	-1	0	0	0.2	2	0.9166666666666666	11	0.5384615384615384	0.75	10	9	3	2	0	0.15384615384615385	13	2	14	0.2222222222222222	0	0.8317663024657875	0.9260826873502623	0.7474490724082312	0.9243489235048494	0.5190421739491407	0.7379128879933436	0.8085353688359052	0.8830918966059687	0.55	0.2	0.0	0.011396712369192652	0.011396712369192652
184	0.0030891129495988936	0.0025583333227086535	-0.002558250114631681	0.9713765074998473	-1	0	0	0.3333333333333333	1	1.0	2	1.0	1.0	3	2	0	0	0	0.25	1	4	4	0.0	0	0.8403773959567656	0.6970769332841474	0.8347302424643408	0.9628682498480063	0.13877298193129609	0.8523026968014934	0.9642280971120982	0.8751423901117008	0	0	0.0	-0.0002558250114631681	-0.0002558250114631681
3339	0.027522794155886425	0.011331389482485217	0.011146192029821334	0.9718193860447801	-1	0	0	0.2	2	0.9166666666666666	11	0.5384615384615384	0.75	10	9	3	2	0	0.15384615384615385	13	2	14	0.2222222222222222	0	0.8317663024657875	0.9260826873502623	0.7474490724082312	0.9243489235048494	0.5190421739491407	0.7379128879933436	0.8085353688359052	0.8830918966059687	0.55	0.2	0.0	0.011146192029821334	0.011146192029821334
3489	0.03526568800335731	0.015775732547422636	0.004791192667783805	0.9705306477693761	-1	0	0	0.2	2	0.9230769230769231	12	0.5357142857142857	0.7692307692307693	11	10	3	2	0	0.14285714285714285	14	2	15	0.2222222222222222	0	0.8352689792652693	0.9206288663985205	0.7474490724082312	0.9344781041039044	0.4762130709269635	0.8181514913753795	0.831604087440224	0.9006200603282217	0.5454545454545454	0.18181818181818182	0.0	0.004791192667783805	0.004791192667783805
545	0.002156433905990744	0.001712292485879479	-0.0017122775575323876	0.9878076497470746	-1	0	0	1.0	1	0	0	1.0	0	1	0	0	3	0	0.5	1	2	2	1.0	0	0	0	0	0	0	0	0	0	0	0	0	-0.00017122775575323875	-0.00017122775575323875
4860	0.022129785747637958	0.00397229407494629	-0.0035181520721750603	0.9786341108047153	-1	0	0	0.2	2	0.9230769230769231	12	0.5357142857142857	0.7692307692307693	11	10	3	2	0	0.14285714285714285	14	2	15	0.2222222222222222	0	0.839279109671142	0.9483709783036318	0.7298665671735978	0.9378814101478743	0.5618712769713178	0.820999544277972	0.8491716313373989	0.9155056143688045	0.5454545454545454	0.36363636363636365	0.0	-0.000351815207217506	-0.000351815207217506
231	0.002022083466242511	0.0019219515497443614	-0.00192189278895093	0.9843464792895319	-1	0	0	1.0	2	0.0	0	0.75	0	2	0	0	0	0	1.0	2	2	3	0.0	0	0	0	0	0	0	0	0	0	0	0	0	-0.000192189278895093	-0.000192189278895093
1511	0.012197203192425636	0.0032197489592594984	-0.0010560772475858987	0.9823939613468077	-1	0	0	0.5	5	0.5384615384615384	7	0.45454545454545453	0.46153846153846156	8	6	6	2	0	0.2727272727272727	11	3	15	0.14285714285714285	0.4	0.7506963929043927	0.9428417210095511	0.743052070382264	0.9218197533544812	0.5190421739491407	0.8929593289506028	0.9114269988181667	0.921572947766357	0.5625	0.25	0.0	-0.00010560772475858987	-0.00010560772475858987
523	0.005822912421678813	0.004114866926905944	-0.004111514545547709	0.9758666370846505	-1	0	0	0.6	3	0.4	2	0.7	0.2	3	1	3	1	0	0.4	2	5	7	0.125	0	0.7207539384197177	0.9312274218748624	0.3340524509931061	0.9113063585068922	0.4762130709269635	0.8778894166278887	0.913294173810402	0.9090971805948798	1.0	0	0.0	-0.0004111514545547709	-0.0004111514545547709
4227	0.03638096843459825	0.017400882731854826	0.016949302457821492	0.9683802931582339	-1	0	0	0.2	2	0.9230769230769231	12	0.5357142857142857	0.7692307692307693	11	10	3	2	0	0.14285714285714285	14	2	15	0.2222222222222222	0	0.839279109671142	0.9209584019798405	0.7474490724082312	0.944105017334804	0.5618712769713178	0.7759753770975072	0.831604087440224	0.897968744395481	0.5454545454545454	0.45454545454545453	0.0	0.016949302457821492	0.016949302457821492
2368	0.027372739074364515	0.0003365627185465457	-0.00032771306774118466	0.8926441877335924	-1	0	0	0.2	2	0.9166666666666666	11	0.5384615384615384	0.75	10	9	3	2	0	0.15384615384615385	13	2	14	0.2222222222222222	0	0.7780114588424935	0.9294340582638764	0.7474490724082312	0.9323376956105984	0.5190421739491407	0.7357874003423658	0.7995455678690839	0.8884620538873154	0.55	0.2	0.0	-3.2771306774118466e-05	-3.2771306774118466e-05
2689	0.0201157988800069	0.008362166505535628	0.008135909733179663	0.9769173716235199	-1	0	0	0.2222222222222222	2	0.9090909090909091	10	0.5416666666666666	0.5454545454545454	7	6	5	2	0	0.16666666666666666	12	2	13	0.15384615384615385	0	0.8539106280412962	0.7307754409521818	0.6312446974177434	0.9051246773351589	0.5618712769713178	0.7638493241722863	0.7995455678690839	0.8139661271544496	0.5714285714285714	0.2857142857142857	0.0	0.008135909733179663	0.008135909733179663
4170	0.021685896603695295	0.01135052296889028	0.007489950320824986	0.9788670728689995	-1	0	0	0.25	2	0.9	9	0.5454545454545454	0.7	8	7	3	2	0	0.18181818181818182	11	2	12	0.2222222222222222	0	0.8372740444682056	0.8945955322768969	0.6805583837302882	0.9231294168200532	0.5190421739491407	0.7558518330388285	0.8085353688359052	0.8719257736629477	0.5625	0.25	0.0	0.007489950320824986	0.007489950320824986
14	0.011657863271188503	0.0035324242153982333	-0.003531567905181355	0.9788052250280188	-1	0	0	0.25	2	0.8888888888888888	8	1.0	0.7777777777777778	9	7	1	3	0	0.09090909090909091	1	11	11	0.75	0.2	0.6195743503059093	0.8745836689582315	0.6293197787941689	0.9046942576345094	0.4921054746831611	0.9285429885531277	0.7470014887734608	0.9048555380783003	0.3333333333333333	0.2222222222222222	0.0	-0.0003531567905181355	-0.0003531567905181355
3157	0.029744741540213514	0.0049166169538667195	-0.004882034672764395	0.8474837966243779	-1	0	0	0.2	2	0.9166666666666666	11	0.5384615384615384	0.75	10	9	3	2	0	0.15384615384615385	13	2	14	0.2222222222222222	0	0.8549198461666713	0.9351489385170658	0.7474490724082312	0.9230995738318295	0.5190421739491407	0.8410309266673622	0.8085353688359052	0.9066374484313158	0.55	0.2	0.0	-0.0004882034672764395	-0.0004882034672764395
1097	0.0018341256609603084	0.0015694864280735399	-0.0015689627608335768	0.9839974754607246	-1	0	0	1.0	1	0	0	1.0	0	1	0	0	0	0	0.5	2	1	2	0.0	0	0	0	0	0	0	0	0	0	0	0	0	-0.00015689627608335768	-0.00015689627608335768
4994	0.03639792583999966	0.01750652960871067	0.01706280586971606	0.9685468530623981	-1	0	0	0.2	2	0.9230769230769231	12	0.5357142857142857	0.7692307692307693	11	10	3	2	0	0.14285714285714285	14	2	15	0.2222222222222222	0	0.839279109671142	0.9209584019798405	0.7474490724082312	0.944105017334804	0.5618712769713178	0.7759753770975072	0.831604087440224	0.897968744395481	0.5454545454545454	0.2727272727272727	0.0	0.01706280586971606	0.01706280586971606
1251	0.001984954644167309	0.001672704988257697	-0.0016719451552684038	0.9839523057043191	-1	0	0	1.0	1	0	0	1.0	0	1	0	0	0	0	0.5	2	1	2	0.0	0	0	0	0	0	0	0	0	0	0	0	0	-0.00016719451552684039	-0.00016719451552684039
2998	0.025999899719248834	0.010902943064363744	0.010767695389493124	0.9730296857119236	-1	0	0	0.2	2	0.9166666666666666	11	0.5384615384615384	0.75	10	9	3	2	0	0.15384615384615385	13	2	14	0.2222222222222222	0	0.8317663024657875	0.9260826873502623	0.7474490724082312	0.9243489235048494	0.5190421739491407	0.8410309266673622	0.8085353688359052	0.9031125964799366	0.55	0.2	0.0	0.010767695389493124	0.010767695389493124
749	0.001989043779353344	0.001721108660783555	-0.0017196318825635365	0.984860758723706	-1	0	0	1.0	1	0	0	1.0	0	1	0	0	1	0	0.5	2	1	2	0.3333333333333333	0	0	0	0	0	0	0	0	0	0	0	0	-0.00017196318825635364	-0.00017196318825635364
3135	0.01754872959339873	0.008416069607101692	0.0049393038537048975	0.979852558717351	-1	0	0	0.3	3	0.75	9	0.3888888888888889	0.6666666666666666	10	8	3	2	0	0.25	12	3	14	0.25	0	0.7745087820430117	0.9435739077063019	0.7474490724082312	0.9348276652175982	0.4762130709269635	0.8399032101668095	0.905520438933364	0.9152268230496997	0.55	0.2	0.0	0.0049393038537048975	0.0049393038537048975
3895	0.035952780421092186	0.01606722477427778	0.015399082066048255	0.9673643885786128	-1	0	0	0.2	2	0.9230769230769231	12	0.5357142857142857	0.7692307692307693	11	10	3	2	0	0.14285714285714285	14	2	15	0.2222222222222222	0	0.8352689792652693	0.9204515232853581	0.7474490724082312	0.944105017334804	0.5618712769713178	0.7759753770975072	0.831604087440224	0.8977565117995757	0.5454545454545454	0.2727272727272727	0.0	0.015399082066048255	0.015399082066048255
4542	0.036359432536891056	0.01741214519819784	0.016856835141754574	0.9684627974090403	-1	0	0	0.2	2	0.9230769230769231	12	0.5357142857142857	0.7692307692307693	11	10	3	2	0	0.14285714285714285	14	2	15	0.2222222222222222	0	0.839279109671142	0.9209584019798405	0.7474490724082312	0.944105017334804	0.5618712769713178	0.7759753770975072	0.831604087440224	0.897968744395481	0.5454545454545454	0.18181818181818182	0.0	0.016856835141754574	0.016856835141754574
3848	0.03589152361098558	0.016057474551993176	0.015595783336470099	0.967750794995851	-1	0	0	0.2	2	0.9230769230769231	12	0.5357142857142857	0.7692307692307693	11	10	3	2	0	0.14285714285714285	14	2	15	0.2222222222222222	0	0.8352689792652693	0.9204515232853581	0.7474490724082312	0.944105017334804	0.5618712769713178	0.7759753770975072	0.831604087440224	0.8977565117995757	0.5454545454545454	0.36363636363636365	0.0	0.015595783336470099	0.015595783336470099
632	0.0019189522171043887	0.0016928233315657653	-0.001692788935369704	0.9868563997871247	-1	0	0	1.0	1	0	0	1.0	0	1	0	0	3	0	0.5	1	2	2	1.0	0	0	0	0	0	0	0	0	0	0	0	0	-0.0001692788935369704	-0.0001692788935369704
2224	0.010668605232481719	0.005096356551225847	-0.0029711559734785144	0.9848249551658322	-1	0	0	0.3	3	0.7692307692307693	10	0.38461538461538464	0.6153846153846154	9	8	5	2	0	0.23076923076923078	13	3	15	0.15384615384615385	0	0.8352689792652693	0.9395678025815224	0.7474490724082312	0.9161970595574713	0.5618712769713178	0.8523063035728936	0.7995455678690839	0.9085581463422409	0.5555555555555556	0.2222222222222222	0.0	-0.00029711559734785144	-0.00029711559734785144
3439	0.03175997826265709	0.014765118042714518	0.013309121988901594	0.9715096767786606	-1	0	0	0.2	2	0.9166666666666666	11	0.5384615384615384	0.75	10	9	3	2	0	0.15384615384615385	13	2	14	0.2222222222222222	0	0.8317663024657875	0.9260826873502623	0.7474490724082312	0.9230995738318295	0.5190421739491407	0.7379128879933436	0.8085353688359052	0.8824802836865488	0.55	0.2	0.0	0.013309121988901594	0.013309121988901594
1784	0.020798247212051264	0.01146172458883777	-0.008683675202699262	0.9814720455045728	-1	0	0	0.2	2	0.8461538461538461	11	0.5357142857142857	0.5384615384615384	8	7	6	2	0	0.14285714285714285	14	2	15	0.13333333333333333	0	0.7571747963844998	0.9455625241792682	0.743052070382264	0.9437856118306615	0.47524484332197137	0.876362751533926	0.9028584190102271	0.9272117380480916	0.5625	0.375	0.0	-0.0008683675202699262	-0.0008683675202699262
3755	0.03326340595015014	0.005044542885001557	-0.004504625517334076	0.759718488335537	-1	0	0	0.2	2	0.9230769230769231	12	0.5357142857142857	0.7692307692307693	12	10	2	1	0	0.14285714285714285	2	14	15	0.16666666666666666	0	0.6218351553924988	0.9468810100607682	0.7474490724082312	0.9309451328252168	0.4762130709269635	0.7790794320311513	0.8826312098103826	0.9044274031518397	1.0	0.25	0.0	-0.00045046255173340755	-0.00045046255173340755
3699	0.027360463972618432	0.005517614108342572	-0.005025150271140262	0.9818281592200069	-1	0	0	0.25	2	0.8888888888888888	8	0.55	0.6666666666666666	7	6	3	2	0	0.2	10	2	11	0.2222222222222222	0	0.6218351553924988	0.9399759563326081	0.6224561962350443	0.9577189014614659	0.47427661571697916	0.7739221667087923	0.9472222740455266	0.9142999339537974	0.5714285714285714	0.2857142857142857	0.0	-0.0005025150271140262	-0.0005025150271140262
1156	0.0018549040282175998	0.0015756401677134541	-0.00157558174060146	0.9838311517082242	-1	0	0	1.0	1	0	0	1.0	0	1	0	0	0	0	0.5	2	1	2	0.0	0	0	0	0	0	0	0	0	0	0	0	0	-0.00015755817406014601	-0.00015755817406014601
4015	0.03623233037825355	0.017569525804793304	0.01715126103043074	0.9686679517026865	-1	0	0	0.2	2	0.9230769230769231	12	0.5357142857142857	0.7692307692307693	11	10	3	2	0	0.14285714285714285	14	2	15	0.2222222222222222	0	0.839279109671142	0.9209584019798405	0.7474490724082312	0.944105017334804	0.5618712769713178	0.7759753770975072	0.831604087440224	0.897968744395481	0.5454545454545454	0.2727272727272727	0.0	0.01715126103043074	0.01715126103043074
3934	0.036053511308075895	0.015885939085644903	0.01532032102044647	0.9669632225944976	-1	0	0	0.2	2	0.9230769230769231	12	0.5357142857142857	0.7692307692307693	11	10	3	2	0	0.14285714285714285	14	2	15	0.2222222222222222	0	0.8352689792652693	0.9204515232853581	0.7474490724082312	0.944105017334804	0.5618712769713178	0.7759753770975072	0.831604087440224	0.8977565117995757	0.5454545454545454	0.2727272727272727	0.0	0.01532032102044647	0.01532032102044647
1605	0.01891918026631968	0.00696151118713339	0.0034430692712230523	0.9656668193927795	-1	0	0	0.25	2	0.7777777777777778	7	0.55	0.5555555555555556	6	5	4	3	0	0.2	10	2	11	0.2727272727272727	0	0.8104858269313906	0.9380212905824716	0.4549256566487677	0.9125079013057474	0.47524484332197137	0.8161920780170255	0.902276082082098	0.8988152505863009	0.16666666666666666	0.5	0.0	0.0034430692712230523	0.0034430692712230523
1667	0.018368792802765897	0.0019595811936544147	0.001928452805759222	0.9581557921317417	-1	0	0	0.25	2	0.7777777777777778	7	0.55	0.5555555555555556	6	5	4	3	0	0.2	10	2	11	0.2727272727272727	0	0.8104858269313906	0.9380212905824716	0.4657376418531814	0.9109460447950695	0.47524484332197137	0.8161920780170255	0.9017820108299532	0.8982253982964491	0.16666666666666666	0.5	0.0	0.001928452805759222	0.001928452805759222
1025	0.0019799639902036014	0.0016813817296869541	-0.0016809686080165767	0.9845836865138486	-1	0	0	1.0	1	0	0	1.0	0	1	0	0	1	0	0.5	2	1	2	0.3333333333333333	0	0	0	0	0	0	0	0	0	0	0	0	-0.00016809686080165767	-0.00016809686080165767
4507	0.036274775478280105	0.016414167698052942	0.015652362045767493	0.9679477047613313	-1	0	0	0.2	2	0.9230769230769231	12	0.5357142857142857	0.7692307692307693	11	10	3	2	0	0.14285714285714285	14	2	15	0.2222222222222222	0	0.839279109671142	0.9209584019798405	0.7474490724082312	0.944105017334804	0.5618712769713178	0.7933654968754554	0.7831305768268472	0.9010707311663907	0.5454545454545454	0.2727272727272727	0.0	0.015652362045767493	0.015652362045767493
4793	0.030026057488438597	0.007935679146213369	-0.0062142451075872795	0.9434867609107884	-1	0	0	0.2	2	0.9230769230769231	12	0.5357142857142857	0.8461538461538461	12	11	2	2	0	0.14285714285714285	14	2	15	0.2857142857142857	0	0.8587608253704136	0.9187508858604159	0.7474490724082312	0.9420158541024971	0.5618712769713178	0.7898449895524899	0.8201932769713565	0.8983581044174227	0.5416666666666666	0.3333333333333333	0.0	-0.0006214245107587279	-0.0006214245107587279
4053	0.03728380856755868	0.01599796083202894	0.015247634514250276	0.9676310173791556	-1	0	0	0.2	2	0.9230769230769231	12	0.5357142857142857	0.8461538461538461	11	11	3	2	0	0.14285714285714285	14	2	15	0.2	0	0.8352689792652693	0.9442145504415628	0.7474490724082312	0.9453872745549267	0.5618712769713178	0.7761921336904872	0.8354051406367305	0.9095314038819023	0.5454545454545454	0.2727272727272727	0.0	0.015247634514250276	0.015247634514250276
400	0.002794956208507349	0.002784677893499564	-0.002784223520880078	0.9875418327733126	-1	0	0	1.0	2	0.0	0	1.0	0	1	0	1	3	0	0.3333333333333333	1	3	3	0.6	1.0	0	0	0	0	0	0	0	0	0	0	0	-0.0002784223520880078	-0.0002784223520880078
3167	0.0258235437041459	0.009857515002598256	0.009663154721932295	0.9727340438738462	-1	0	0	0.2	2	0.9166666666666666	11	0.5384615384615384	0.75	10	9	3	2	0	0.15384615384615385	13	2	14	0.2222222222222222	0	0.8317663024657875	0.9260826873502623	0.7474490724082312	0.9243489235048494	0.5190421739491407	0.8410309266673622	0.8085353688359052	0.9031125964799366	0.55	0.2	0.0	0.009663154721932295	0.009663154721932295
5050	0.03638085245379966	0.017316588952608566	0.01680975380718822	0.9685861602270622	-1	0	0	0.2	2	0.9230769230769231	12	0.5357142857142857	0.7692307692307693	11	10	3	2	0	0.14285714285714285	14	2	15	0.2222222222222222	0	0.839279109671142	0.9209584019798405	0.7474490724082312	0.944105017334804	0.5618712769713178	0.7759753770975072	0.831604087440224	0.897968744395481	0.5454545454545454	0.2727272727272727	0.0	0.01680975380718822	0.01680975380718822
4405	0.03499580806563062	0.017304423539597144	0.016897381535222324	0.9689244250297373	-1	0	0	0.2	2	0.9230769230769231	12	0.5357142857142857	0.7692307692307693	11	10	3	2	0	0.14285714285714285	14	2	15	0.2222222222222222	0	0.839279109671142	0.9209584019798405	0.7474490724082312	0.944105017334804	0.5618712769713178	0.7759753770975072	0.831604087440224	0.897968744395481	0.5454545454545454	0.2727272727272727	0.0	0.016897381535222324	0.016897381535222324
2609	0.022980880888960966	0.007690951388091177	0.005412348120839445	0.9802784211278481	-1	0	0	0.2222222222222222	2	0.9090909090909091	10	0.5416666666666666	0.7272727272727273	9	8	3	2	0	0.16666666666666666	12	2	13	0.2222222222222222	0	0.8282636256663057	0.9300279022480933	0.7474490724082312	0.9321323317419677	0.4762130709269635	0.8513490160872712	0.831604087440224	0.91030935513346	0.5555555555555556	0.2222222222222222	0.0	0.005412348120839445	0.005412348120839445
2460	0.01975698674429193	0.01313617124361869	-0.012725043303991596	0.696614052688342	-1	0	0	0.42857142857142855	3	0.625	5	0.5555555555555556	0.5	7	4	2	2	0	0.2222222222222222	9	2	10	0.4	0.4444444444444444	0.7207539384197177	0.9003749809716797	0.5781212873241405	0.947709198348981	0.4762130709269635	0.8511508793556787	0.889853634488153	0.9072710463057043	0.5714285714285714	0.14285714285714285	0.0	-0.0012725043303991597	-0.0012725043303991597
3675	0.036348756293641725	0.014628979053274378	0.014033649974045688	0.9674195279579507	-1	0	0	0.2	2	0.9230769230769231	12	0.5357142857142857	0.8461538461538461	11	11	3	2	0	0.14285714285714285	14	2	15	0.2	0	0.8352689792652693	0.9442145504415628	0.7474490724082312	0.9453872745549267	0.5618712769713178	0.7761921336904872	0.8354051406367305	0.9095314038819023	0.5454545454545454	0.2727272727272727	0.0	0.014033649974045688	0.014033649974045688
3519	0.0321776466070543	0.014672655511331293	0.012659374092171079	0.9715039374462342	-1	0	0	0.2	2	0.9166666666666666	11	0.5384615384615384	0.75	10	9	3	2	0	0.15384615384615385	13	2	14	0.2222222222222222	0	0.8317663024657875	0.9260826873502623	0.7474490724082312	0.9230995738318295	0.5190421739491407	0.7379128879933436	0.8085353688359052	0.8824802836865488	0.55	0.2	0.0	0.012659374092171079	0.012659374092171079
1129	0.0018848429688456323	0.0016202936513974653	-0.0016191158502005382	0.9839045802649494	-1	0	0	1.0	1	0	0	1.0	0	1	0	0	0	0	0.5	2	1	2	0.0	0	0	0	0	0	0	0	0	0	0	0	0	-0.00016191158502005382	-0.00016191158502005382
4481	0.0357861065853703	0.01753094700087906	0.01698903198549583	0.9685960778099579	-1	0	0	0.2	2	0.9230769230769231	12	0.5357142857142857	0.7692307692307693	11	10	3	2	0	0.14285714285714285	14	2	15	0.2222222222222222	0	0.839279109671142	0.9209584019798405	0.7474490724082312	0.944105017334804	0.5618712769713178	0.7759753770975072	0.831604087440224	0.897968744395481	0.5454545454545454	0.2727272727272727	0.0	0.01698903198549583	0.01698903198549583
3840	0.035230140807504494	0.015713042951731388	0.015282620661634988	0.9673422907811404	-1	0	0	0.2	2	0.9230769230769231	12	0.5357142857142857	0.7692307692307693	11	10	3	2	0	0.14285714285714285	14	2	15	0.2222222222222222	0	0.8352689792652693	0.9204515232853581	0.7474490724082312	0.944105017334804	0.5618712769713178	0.7759753770975072	0.831604087440224	0.8977565117995757	0.5454545454545454	0.2727272727272727	0.0	0.015282620661634988	0.015282620661634988
3089	0.025702838985141807	0.009857211005937054	0.009643578358948593	0.9724517537591111	-1	0	0	0.2	2	0.9166666666666666	11	0.5384615384615384	0.75	10	9	3	2	0	0.15384615384615385	13	2	14	0.2222222222222222	0	0.8317663024657875	0.9260826873502623	0.7474490724082312	0.9243489235048494	0.5190421739491407	0.8410309266673622	0.8085353688359052	0.9031125964799366	0.55	0.2	0.0	0.009643578358948593	0.009643578358948593
2811	0.02528895735930167	0.0038499781327101554	-0.0023500492098552494	0.9708054385069924	-1	0	0	0.2	2	0.9166666666666666	11	0.5384615384615384	0.75	10	9	3	2	0	0.15384615384615385	13	2	14	0.2222222222222222	0	0.8227944403115737	0.9263601278347313	0.6937438869389545	0.9062326223495747	0.5190421739491407	0.8410309266673622	0.8085353688359052	0.8961808143634256	0.55	0.2	0.0	-0.00023500492098552493	-0.00023500492098552493
2174	0.0072205695642230195	0.0031368454604935583	0.0021560150196955176	0.9726727060857728	-1	0	0	0.16666666666666666	1	1.0	6	1.0	0.6666666666666666	5	4	2	3	0	0.125	8	1	8	0.42857142857142855	0	0.8745707130680731	0.7944097066806836	0.42521795959257086	0.8212063282020308	0.4762130709269635	0.8324160956423121	0.831604087440224	0.8165333333708348	0.2	0.6	0.0	0.0021560150196955176	0.0021560150196955176
3153	0.028832182595454565	0.01256717527668959	0.012254967812749476	0.9717838458534508	-1	0	0	0.2	2	0.9166666666666666	11	0.5384615384615384	0.75	10	9	3	2	0	0.15384615384615385	13	2	14	0.2222222222222222	0	0.8317663024657875	0.9260826873502623	0.7474490724082312	0.9243489235048494	0.5190421739491407	0.7379128879933436	0.8085353688359052	0.8830918966059687	0.55	0.2	0.0	0.012254967812749476	0.012254967812749476
2116	0.01840569109992244	0.00514262937778497	0.005097219119244222	0.9747974409405006	-1	0	0	0.25	2	0.9	9	0.5454545454545454	0.7	8	7	3	2	0	0.18181818181818182	11	2	12	0.2222222222222222	0	0.7780114588424935	0.939397354021208	0.6893468849129872	0.940150319359928	0.4762130709269635	0.8625522036844329	0.905520438933364	0.9201155754919436	0.5625	0.25	0.0	0.005097219119244222	0.005097219119244222
5026	0.036437631790890185	0.017317694307185758	0.016809877266916667	0.9680584264580092	-1	0	0	0.2	2	0.9230769230769231	12	0.5357142857142857	0.7692307692307693	11	10	3	2	0	0.14285714285714285	14	2	15	0.2222222222222222	0	0.839279109671142	0.9209584019798405	0.7474490724082312	0.944105017334804	0.5618712769713178	0.7759753770975072	0.831604087440224	0.897968744395481	0.5454545454545454	0.2727272727272727	0.0	0.016809877266916667	0.016809877266916667
4468	0.03573188582948767	0.01714158499479318	0.016560956459644234	0.9680234136026596	-1	0	0	0.2	2	0.9230769230769231	12	0.5357142857142857	0.7692307692307693	11	10	3	2	0	0.14285714285714285	14	2	15	0.2222222222222222	0	0.839279109671142	0.9209584019798405	0.7474490724082312	0.944105017334804	0.5618712769713178	0.7759753770975072	0.831604087440224	0.897968744395481	0.5454545454545454	0.2727272727272727	0.0	0.016560956459644234	0.016560956459644234
2326	0.011468766193377862	0.007581843854565995	-0.007476328167148679	0.9754095110517579	-1	0	0	0.5555555555555556	5	0.45454545454545453	5	0.43333333333333335	0.45454545454545453	8	5	4	1	0	0.3	10	3	13	0.1111111111111111	0.18181818181818182	0.7780114588424935	0.9399378998900687	0.6583881778402186	0.9192976109798189	0.4762130709269635	0.8625522036844329	0.8725966484328903	0.9121341618362361	1.0	0.375	0.0	-0.000747632816714868	-0.000747632816714868
4742	0.03657934681497472	0.01624653454935582	0.015371632698062613	0.9681999875501552	-1	0	0	0.2	2	0.9230769230769231	12	0.5357142857142857	0.7692307692307693	11	10	3	2	0	0.14285714285714285	14	2	15	0.2222222222222222	0	0.839279109671142	0.9209584019798405	0.7474490724082312	0.944105017334804	0.5618712769713178	0.7759753770975072	0.831604087440224	0.897968744395481	0.5454545454545454	0.2727272727272727	0.0	0.015371632698062613	0.015371632698062613
4463	0.036127031016543784	0.016987708812219747	0.01637242569416127	0.9682532941498488	-1	0	0	0.2	2	0.9230769230769231	12	0.5357142857142857	0.7692307692307693	11	10	3	2	0	0.14285714285714285	14	2	15	0.2222222222222222	0	0.839279109671142	0.9209584019798405	0.7474490724082312	0.944105017334804	0.5618712769713178	0.7759753770975072	0.831604087440224	0.897968744395481	0.5454545454545454	0.2727272727272727	0.0	0.01637242569416127	0.01637242569416127
43	0.003161042559947266	0.0030753716265243245	-0.0030534561994590144	0.9822874931598287	-1	0	0	0.25	1	1.0	3	0.8333333333333334	0.3333333333333333	1	1	3	2	0	0.6666666666666666	2	3	5	0.2	0	0.7044671477732468	0.5	0.7210188305041861	0.5	0.4639089346696251	0.5	0.7640403207856704	0.5	1.0	0	0.0	-0.0003053456199459014	-0.0003053456199459014
3414	0.032346113249500166	0.014952481099817528	0.012624051010489785	0.9709001588779728	-1	0	0	0.2	2	0.9166666666666666	11	0.5384615384615384	0.75	10	9	3	2	0	0.15384615384615385	13	2	14	0.2222222222222222	0	0.8317663024657875	0.9260826873502623	0.7474490724082312	0.9230995738318295	0.5190421739491407	0.7379128879933436	0.8085353688359052	0.8824802836865488	0.55	0.2	0.0	0.012624051010489785	0.012624051010489785
4172	0.03025015973288785	0.013169460912105945	-0.009096738958881655	0.803540398100226	-1	0	0	0.2	2	0.9230769230769231	12	0.5357142857142857	0.7692307692307693	11	10	3	2	0	0.14285714285714285	14	2	15	0.2222222222222222	0	0.839279109671142	0.9209584019798405	0.7474490724082312	0.9443896546827661	0.5618712769713178	0.7759753770975072	0.831604087440224	0.8981337516649128	0.5454545454545454	0.2727272727272727	0.0	-0.0009096738958881655	-0.0009096738958881655
2318	0.02826914456790212	0.013739516780503268	-0.008854529170645583	0.9776481125333092	-1	0	0	0.25	2	0.9	9	0.5454545454545454	0.7	8	7	3	2	0	0.18181818181818182	11	2	12	0.2222222222222222	0	0.8001557844180021	0.9432501323885341	0.6583881778402186	0.9192976109798189	0.4762130709269635	0.8625522036844329	0.8987265036608244	0.913730309285507	0.5625	0.25	0.0	-0.0008854529170645583	-0.0008854529170645583
3054	0.021630721837309214	0.013027353679830024	0.0013426044762351816	0.9790301257956346	-1	0	0	0.25	2	0.9	9	0.5454545454545454	0.7	8	7	3	2	0	0.18181818181818182	11	2	12	0.2222222222222222	0	0.8549198461666713	0.7053333769786528	0.6893468849129872	0.900342456697306	0.5618712769713178	0.8645754101212656	0.7831305768268472	0.8378832013728226	0.5625	0.375	0.0	0.0013426044762351816	0.0013426044762351816
3269	0.027842907352547713	0.011941834857814679	0.011590454210244624	0.9718110928623575	-1	0	0	0.2	2	0.9166666666666666	11	0.5384615384615384	0.75	10	9	3	2	0	0.15384615384615385	13	2	14	0.2222222222222222	0	0.8317663024657875	0.9260826873502623	0.7474490724082312	0.9243489235048494	0.5190421739491407	0.7379128879933436	0.8085353688359052	0.8830918966059687	0.55	0.2	0.0	0.011590454210244624	0.011590454210244624
3160	0.028790196196854523	0.012139797541367093	0.011625408147635463	0.9715899544482074	-1	0	0	0.2	2	0.9166666666666666	11	0.5384615384615384	0.75	10	9	3	2	0	0.15384615384615385	13	2	14	0.2222222222222222	0	0.8317663024657875	0.9260826873502623	0.7474490724082312	0.9243489235048494	0.5190421739491407	0.7379128879933436	0.8085353688359052	0.8830918966059687	0.55	0.2	0.0	0.011625408147635463	0.011625408147635463
429	0.001927956154415099	0.001774192983297834	-0.0017741604429893116	0.9850165583609309	-1	0	0	1.0	1	0	0	1.0	0	1	0	0	0	0	0.5	2	1	2	0.0	0	0	0	0	0	0	0	0	0	0	0	0	-0.00017741604429893115	-0.00017741604429893115
3498	0.030882404021806913	0.01404457830068562	0.012777378386626558	0.9723397815777355	-1	0	0	0.2	2	0.9166666666666666	11	0.5384615384615384	0.75	10	9	3	2	0	0.15384615384615385	13	2	14	0.2222222222222222	0	0.8317663024657875	0.9260826873502623	0.7474490724082312	0.9230995738318295	0.5190421739491407	0.7379128879933436	0.8085353688359052	0.8824802836865488	0.55	0.2	0.0	0.012777378386626558	0.012777378386626558
4079	0.03676824590547766	0.016428655923366658	0.015756191726417422	0.9680427672547639	-1	0	0	0.2	2	0.9230769230769231	12	0.5357142857142857	0.7692307692307693	11	10	3	2	0	0.14285714285714285	14	2	15	0.2222222222222222	0	0.839279109671142	0.9209584019798405	0.7474490724082312	0.944105017334804	0.5618712769713178	0.7759753770975072	0.831604087440224	0.897968744395481	0.5454545454545454	0.2727272727272727	0.0	0.015756191726417422	0.015756191726417422
1013	0.0018943256605233527	0.0015767418633635003	-0.0015766311612303704	0.9838519670614324	-1	0	0	1.0	1	0	0	1.0	0	1	0	0	0	0	0.5	2	1	2	0.0	0	0	0	0	0	0	0	0	0	0	0	0	-0.00015766311612303705	-0.00015766311612303705
4301	0.035050351682925925	0.015400663758942943	0.014882677191734923	0.967027555976308	-1	0	0	0.2	2	0.9230769230769231	12	0.5357142857142857	0.7692307692307693	11	10	3	2	0	0.14285714285714285	14	2	15	0.2222222222222222	0	0.8352689792652693	0.9204515232853581	0.7474490724082312	0.944105017334804	0.5618712769713178	0.7759753770975072	0.831604087440224	0.8977565117995757	0.5454545454545454	0.2727272727272727	0.0	0.014882677191734923	0.014882677191734923
4626	0.021982953060331392	0.011196949298409897	0.005071384564351814	0.9772403382003553	-1	0	0	0.3	3	0.7692307692307693	10	0.38461538461538464	0.6153846153846154	9	8	5	2	0	0.23076923076923078	13	3	15	0.15384615384615385	0	0.839279109671142	0.9339599359599545	0.7474490724082312	0.9501329215592187	0.5618712769713178	0.7922842858307411	0.8415890016697808	0.909843117929526	0.5555555555555556	0.3333333333333333	0.0	0.005071384564351814	0.005071384564351814
154	0.016085530188064426	0.004938077699949851	-0.004771979162988062	0.9750708062371152	-1	0	0	0.3	3	0.7692307692307693	10	0.2777777777777778	0.6153846153846154	10	8	4	3	0	0.6666666666666666	6	9	15	0.3	0	0.5616914488629984	0.9182871026722985	0.45218621019184024	0.9543220207813856	0.6432213532990211	0.9357122565188988	0.8695896166574274	0.9377431410945628	0.5	0.4	0.0	-0.0004771979162988062	-0.0004771979162988062
595	0.006263264132811635	0.0036660380707028775	-0.00365084570735033	0.9823071343574561	-1	0	0	0.6	3	0.4	2	0.7	0.4	4	2	2	2	0	0.4	5	2	7	0.3333333333333333	0	0.11899827469868238	0.8538595404714248	0.9339814609356768	0.9613399534869315	0.36131628940354876	0.7456914645269205	0.9678603679929494	0.882690739652853	0.625	0.25	0.0	-0.000365084570735033	-0.000365084570735033
740	0.0019923407428545843	0.0017319698170285879	-0.001729194645256025	0.9847945293118043	-1	0	0	1.0	1	0	0	1.0	0	1	0	0	0	0	0.5	2	1	2	0.0	0	0	0	0	0	0	0	0	0	0	0	0	-0.0001729194645256025	-0.0001729194645256025
877	0.0019143678256683485	0.0015853367167836792	-0.0015850347385593854	0.9838331020849277	-1	0	0	1.0	1	0	0	1.0	0	1	0	0	0	0	0.5	2	1	2	0.0	0	0	0	0	0	0	0	0	0	0	0	0	-0.00015850347385593853	-0.00015850347385593853
4784	0.02879821518802349	0.0023793438576228576	-0.0022569183549390292	0.7115126085915013	-1	0	0	0.3	3	0.7692307692307693	10	0.38461538461538464	0.6923076923076923	11	9	3	1	0	0.23076923076923078	3	13	15	0.125	0	0.6218351553924988	0.9363435067512942	0.7386550683562968	0.9540982809653575	0.4762130709269635	0.8137843606088172	0.8928093281399447	0.9167646322277905	1.0	0.45454545454545453	0.0	-0.00022569183549390293	-0.00022569183549390293
4196	0.022272747595289983	0.0060174977030244955	-0.005272386991433374	0.9434427382541062	-1	0	0	0.2	2	0.9230769230769231	12	0.5357142857142857	0.8461538461538461	11	11	3	2	0	0.14285714285714285	14	2	15	0.2	0	0.8425498145316916	0.9330566583528517	0.7474490724082312	0.944274013979495	0.5618712769713178	0.8444825977072206	0.9076552335123832	0.9157163331715223	0.5454545454545454	0.36363636363636365	0.0	-0.0005272386991433374	-0.0005272386991433374
4136	0.025763061364660503	0.0023360103205954047	-0.0022764494698882163	0.9699580378216995	-1	0	0	0.2	2	0.9230769230769231	12	0.5357142857142857	0.8461538461538461	12	11	2	2	0	0.14285714285714285	14	2	15	0.2857142857142857	0	0.8141590574150082	0.9517827003213251	0.7474490724082312	0.9162262585364523	0.5190421739491407	0.7243335576350418	0.8216324313854589	0.8922187544039438	0.5416666666666667	0.16666666666666666	0.0	-0.00022764494698882163	-0.00022764494698882163
4085	0.017048836253421365	0.004209580835275536	-0.0028852011963819753	0.9556626436072125	-1	0	0	0.2222222222222222	2	0.9090909090909091	10	0.325	0.8181818181818182	10	9	2	3	0	0.625	5	8	13	0.42857142857142855	0	0.8121225818436709	0.8766538832533356	0.6627851798661858	0.9488828592104815	0.5190421739491407	0.7861173787914677	0.831604087440224	0.887086525001599	0.5	0.3	0.0	-0.0002885201196381975	-0.0002885201196381975
450	0.007913770840078528	0.0035135809804781918	-0.0033857796451240807	0.9775483775147356	-1	0	0	0.42857142857142855	3	0.75	6	0.4166666666666667	0.75	9	6	0	0	0	0.375	3	8	10	0.0	1.0	0.8970873446223184	0.893598880179139	0.9723840435037431	0.9557174105502092	0.33102662052619375	0.8842237051509606	0.9150791308749313	0.917661310455739	0	0	0.0	-0.00033857796451240805	-0.00033857796451240805
1240	0.0019548754695810364	0.0016617026899006144	-0.001661423538645559	0.9846532154122071	-1	0	0	1.0	1	0	0	1.0	0	1	0	0	0	0	0.5	2	1	2	0.0	0	0	0	0	0	0	0	0	0	0	0	0	-0.00016614235386455589	-0.00016614235386455589
498	0.0033472493786157013	0.0024017766625777483	-0.0023645208655375467	0.979457316932701	-1	0	0	0.5	1	1.0	1	1.0	1.0	2	1	0	1	0	0.3333333333333333	3	1	3	0.3333333333333333	0	0.5388138978526384	0.8603084216476475	0.6379540990565526	0.9739275828536383	0.7408288523760417	0.8033610363392448	0.9312556216127874	0.9073682098530593	1.0	0	0.0	-0.00023645208655375467	-0.00023645208655375467
1107	0.004702677817993546	0.0027621434749770728	-0.0027614930045297722	0.9775363764464557	-1	0	0	0.5	2	0.6666666666666666	2	0.625	0.6666666666666666	4	2	0	0	0	0.5	2	4	5	0.0	0	0.5846736048879662	0.9663618774059219	0.8178506057833493	0.9609206406171421	0.5180739463441485	0.8655889511964326	0.9537635427997878	0.9430830459262063	0	0	0.0	-0.0002761493004529772	-0.0002761493004529772
3778	0.03179177752534798	0.014781994697848895	0.013673366745329103	0.9718832859305763	-1	0	0	0.2	2	0.9166666666666666	11	0.5384615384615384	0.75	10	9	3	2	0	0.15384615384615385	13	2	14	0.2222222222222222	0	0.8317663024657875	0.9260826873502623	0.7474490724082312	0.9230995738318295	0.5190421739491407	0.7379128879933436	0.8085353688359052	0.8824802836865488	0.55	0.2	0.0	0.013673366745329103	0.013673366745329103
4394	0.0366596087758203	0.016419179945790285	0.015833977071752516	0.9679566539510887	-1	0	0	0.2	2	0.9230769230769231	12	0.5357142857142857	0.7692307692307693	11	10	3	2	0	0.14285714285714285	14	2	15	0.2222222222222222	0	0.839279109671142	0.9209584019798405	0.7474490724082312	0.944105017334804	0.5618712769713178	0.7759753770975072	0.831604087440224	0.897968744395481	0.5454545454545454	0.2727272727272727	0.0	0.015833977071752516	0.015833977071752516
4069	0.03659951443759274	0.017512018672042617	0.01709022813861175	0.9680252256822462	-1	0	0	0.2	2	0.9230769230769231	12	0.5357142857142857	0.7692307692307693	11	10	3	2	0	0.14285714285714285	14	2	15	0.2222222222222222	0	0.839279109671142	0.9209584019798405	0.7474490724082312	0.944105017334804	0.5618712769713178	0.7759753770975072	0.831604087440224	0.897968744395481	0.5454545454545454	0.2727272727272727	0.0	0.01709022813861175	0.01709022813861175
1478	0.001875964735216634	0.001595486655222595	-0.0015931901678028705	0.9837963617435757	-1	0	0	1.0	1	0	0	1.0	0	1	0	0	0	0	0.5	2	1	2	0.0	0	0	0	0	0	0	0	0	0	0	0	0	-0.00015931901678028706	-0.00015931901678028706
2989	0.025762783040809534	0.01046562543688751	0.010360054639346137	0.9733506940244783	-1	0	0	0.2	2	0.9166666666666666	11	0.5384615384615384	0.75	10	9	3	2	0	0.15384615384615385	13	2	14	0.2222222222222222	0	0.8317663024657875	0.9260826873502623	0.7474490724082312	0.9243489235048494	0.5190421739491407	0.8410309266673622	0.8085353688359052	0.9031125964799366	0.55	0.2	0.0	0.010360054639346137	0.010360054639346137
952	0.0052410975511280565	0.002196761172265153	-0.0009995966834852243	0.9749793973394993	-1	0	0	0.5	3	0.5	3	0.5333333333333333	0.3333333333333333	3	2	4	2	0	0.6	5	3	8	0.18181818181818182	0	0.9485038783745845	0.9733960924460309	1.0	0.7668370013012257	0.3742473118586293	0.829515031361363	0.9636173596644665	0.8932287986685995	0.6666666666666666	0.3333333333333333	0.0	-9.995966834852244e-05	-9.995966834852244e-05
594	0.0019886644898511317	0.0017495380876493259	-0.001748154964995134	0.9847576876534689	-1	0	0	1.0	1	0	0	1.0	0	1	0	0	0	0	0.5	2	1	2	0.0	0	0	0	0	0	0	0	0	0	0	0	0	-0.0001748154964995134	-0.0001748154964995134
1045	0.0019336846017780184	0.0016090558735535761	-0.0016083137250377379	0.9839922507189275	-1	0	0	1.0	1	0	0	1.0	0	1	0	0	0	0	0.5	2	1	2	0.0	0	0	0	0	0	0	0	0	0	0	0	0	-0.0001608313725037738	-0.0001608313725037738
3192	0.028634541528666162	0.011392717340654153	0.01110146251992678	0.971518759239381	-1	0	0	0.2	2	0.9166666666666666	11	0.5384615384615384	0.75	10	9	3	2	0	0.15384615384615385	13	2	14	0.2222222222222222	0	0.8317663024657875	0.9260826873502623	0.7474490724082312	0.9243489235048494	0.5190421739491407	0.7379128879933436	0.8085353688359052	0.8830918966059687	0.55	0.2	0.0	0.01110146251992678	0.01110146251992678
2366	0.028239592874206243	0.007876406638777204	-0.00755145714687598	0.9523124037576849	-1	0	0	0.2	2	0.9166666666666666	11	0.5384615384615384	0.75	10	9	3	2	0	0.15384615384615385	13	2	14	0.2222222222222222	0	0.8317663024657875	0.9311029338354461	0.7474490724082312	0.9247736996564477	0.5190421739491407	0.8410309266673622	0.8161154344407361	0.9054732080323076	0.55	0.2	0.0	-0.000755145714687598	-0.000755145714687598
2173	0.023610222159274018	0.00582094937234632	-0.005519385566723344	0.9661601352218302	-1	0	0	0.3	3	0.7692307692307693	10	0.3	0.46153846153846156	7	6	7	2	0	0.5	10	5	15	0.11764705882352941	0	0.7207539384197177	0.7904843230619598	0.6312446974177434	0.9096443035606411	0.5618712769713178	0.8778876147043717	0.7995455678690839	0.8664476170736115	0.5714285714285714	0.42857142857142855	0.0	-0.0005519385566723344	-0.0005519385566723344
1698	0.019133117308931014	0.010315148744458444	-0.009504048432328074	0.9633213934553162	-1	0	0	0.25	2	0.7777777777777778	7	0.55	0.5555555555555556	6	5	4	3	0	0.2	10	2	11	0.2727272727272727	0	0.8104858269313906	0.9316091277930894	0.5150485767311086	0.9234906391575318	0.47524484332197137	0.8161920780170255	0.9044873384930987	0.9000451771778095	0.5	0.5	0.0	-0.0009504048432328073	-0.0009504048432328073
3914	0.01695649379299849	0.0046455124365810795	-0.004213887020379625	0.9799019452192952	-1	0	0	0.2	2	0.9230769230769231	12	0.5357142857142857	0.7692307692307693	11	10	3	2	0	0.14285714285714285	14	2	15	0.2222222222222222	0	0.8282636256663057	0.9198895185194871	0.7298665671735978	0.9507431848092036	0.5618712769713178	0.8051715644748837	0.844462355190769	0.906643716599344	0.5454545454545454	0.18181818181818182	0.0	-0.00042138870203796256	-0.00042138870203796256
550	0.0019334754681080283	0.0017735892761263823	-0.0017735374086852412	0.9863949340214843	-1	0	0	1.0	1	0	0	1.0	0	1	0	0	3	0	0.5	1	2	2	1.0	0	0	0	0	0	0	0	0	0	0	0	0	-0.00017735374086852413	-0.00017735374086852413
1447	0.0018865739096412318	0.0015832040881288935	-0.0015814048884427085	0.9839864719715326	-1	0	0	1.0	1	0	0	1.0	0	1	0	0	0	0	0.5	2	1	2	0.0	0	0	0	0	0	0	0	0	0	0	0	0	-0.00015814048884427086	-0.00015814048884427086
460	0.0020978813817776098	0.0017966239084214492	-0.0017966209095269282	0.984911601698299	-1	0	0	1.0	2	0.0	0	0.75	0	1	0	1	0	0	1.0	2	2	3	0.0	0	0	0	0	0	0	0	0	0	0	0	0	-0.00017966209095269283	-0.00017966209095269283
651	0.0019103649504311506	0.0016464107546407952	-0.0016434469186510123	0.984717904947681	-1	0	0	1.0	1	0	0	1.0	0	1	0	0	0	0	0.5	2	1	2	0.0	0	0	0	0	0	0	0	0	0	0	0	0	-0.00016434469186510123	-0.00016434469186510123
2438	0.028937584953089804	0.007123699289251099	0.006655505006557574	0.948544862302526	-1	0	0	0.2	2	0.9230769230769231	12	0.5357142857142857	0.7692307692307693	11	10	3	2	0	0.14285714285714285	14	2	15	0.2222222222222222	0	0.8282636256663057	0.945628994156718	0.7474490724082312	0.9273434763200766	0.4762130709269635	0.8307693894128176	0.831604087440224	0.9114306790205444	0.5454545454545454	0.18181818181818182	0.0	0.006655505006557574	0.006655505006557574
125	0.0020511962921253126	0.0019877166779272743	-0.0019874459429956226	0.9851432621087683	-1	0	0	1.0	2	0.0	0	0.75	0	1	0	1	2	0	1.0	2	2	3	0.4	0	0	0	0	0	0	0	0	0	0	0	0	-0.00019874459429956225	-0.00019874459429956225
209	0.001952727164974751	0.0017486462685908268	-0.0017486273136458632	0.9852739369769552	-1	0	0	1.0	1	0	0	1.0	0	1	0	0	0	0	0.5	2	1	2	0.0	0	0	0	0	0	0	0	0	0	0	0	0	-0.00017486273136458632	-0.00017486273136458632
657	0.0019506209593080886	0.0017095406772847624	-0.0017090813329988745	0.9847515960178833	-1	0	0	1.0	1	0	0	1.0	0	1	0	0	0	0	0.5	2	1	2	0.0	0	0	0	0	0	0	0	0	0	0	0	0	-0.00017090813329988746	-0.00017090813329988746
4486	0.03081671420286628	0.013316906475211538	-0.003291176899295032	0.7113412244285863	-1	0	0	0.25	2	0.8888888888888888	8	1.0	0.6666666666666666	8	6	2	2	0	0.09090909090909091	11	1	11	0.3333333333333333	0.4	0.8389093968984807	0.7579946524883309	0.4560868691586233	0.9377479572990028	0.5618712769713178	0.823402639666749	0.8477610196196576	0.8578882079164769	0.5625	0.5	0.0	-0.0003291176899295032	-0.0003291176899295032
841	0.0021603155163658007	0.0017560239357983399	-0.001755995086543018	0.9836912160478113	-1	0	0	1.0	1	0	0	1.0	0	1	0	0	0	0	0.5	2	1	2	0.0	0	0	0	0	0	0	0	0	0	0	0	0	-0.0001755995086543018	-0.0001755995086543018
3349	0.025556040819302173	0.009696089216937206	0.00956991541102116	0.9726129729146622	-1	0	0	0.2	2	0.9166666666666666	11	0.5384615384615384	0.75	10	9	3	2	0	0.15384615384615385	13	2	14	0.2222222222222222	0	0.8317663024657875	0.9260826873502623	0.7474490724082312	0.9243489235048494	0.5190421739491407	0.8410309266673622	0.8085353688359052	0.9031125964799366	0.55	0.2	0.0	0.00956991541102116	0.00956991541102116
2944	0.029691567344773455	0.010163777711590261	0.01015308252803032	0.971494285693001	-1	0	0	0.2	2	0.9230769230769231	12	0.5357142857142857	0.7692307692307693	11	10	3	2	0	0.14285714285714285	14	2	15	0.2222222222222222	0	0.8282636256663057	0.9415130535462454	0.7474490724082312	0.9273434763200766	0.4762130709269635	0.8307693894128176	0.831604087440224	0.9093275483158793	0.5909090909090908	0.2727272727272727	0.0	0.01015308252803032	0.01015308252803032
1582	0.0199613249415061	0.004022104952025965	-0.003865206813992356	0.9522119050399518	-1	0	0	0.375	3	0.7	7	0.4	0.5	6	5	5	2	0	0.3	10	3	12	0.15384615384615385	0	0.8104858269313906	0.9336937240602511	0.4657376418531814	0.9109460447950695	0.47524484332197137	0.8161920780170255	0.8927889015047873	0.8960066787331844	0.5833333333333334	0.5	0.0	-0.0003865206813992356	-0.0003865206813992356
2395	0.01873721098592792	0.0025498310907034467	-0.002137236950340104	0.9648049846132865	-1	0	0	0.25	2	0.9	9	0.5454545454545454	0.9	10	9	1	2	0	0.18181818181818182	11	2	12	0.4	0	0.7300868251192756	0.8877215159810996	0.6583881778402186	0.8995514823009572	0.5618712769713178	0.8151622441568996	0.8051971042339486	0.8715363777009443	0.55	0.2	0.0	-0.0002137236950340104	-0.0002137236950340104
923	0.012198275071916941	0.0036860432020435485	-0.0014414361603700887	0.9822102275397463	-1	0	0	0.5	5	0.5384615384615384	7	0.45454545454545453	0.46153846153846156	8	6	6	3	0	0.2727272727272727	11	3	15	0.21428571428571427	0.4	0.7506963929043927	0.9428417210095511	0.743052070382264	0.9218197533544812	0.5190421739491407	0.8929593289506028	0.9114269988181667	0.921572947766357	0.125	0.25	0.0	-0.00014414361603700887	-0.00014414361603700887
2320	0.020449482797948493	0.008167667723970522	0.007424565279155893	0.977535084600052	-1	0	0	0.2222222222222222	2	0.9090909090909091	10	0.5416666666666666	0.5454545454545454	7	6	5	3	0	0.16666666666666666	12	2	13	0.23076923076923078	0	0.8539106280412962	0.7307754409521818	0.6224561962350443	0.9026763091621001	0.5618712769713178	0.8778876147043717	0.7995455678690839	0.8497727207793981	0.42857142857142855	0.2857142857142857	0.0	0.007424565279155893	0.007424565279155893
4350	0.03490587766784573	0.014639492919249377	0.014130756507826121	0.9673805283654816	-1	0	0	0.2	2	0.9230769230769231	12	0.5357142857142857	0.7692307692307693	11	10	3	2	0	0.14285714285714285	14	2	15	0.2222222222222222	0	0.8352689792652693	0.9204515232853581	0.7474490724082312	0.944105017334804	0.5618712769713178	0.7759753770975072	0.831604087440224	0.8977565117995757	0.5454545454545454	0.2727272727272727	0.0	0.014130756507826121	0.014130756507826121
4695	0.03623988888270498	0.017464057793060494	0.016989952033202624	0.9686452213998255	-1	0	0	0.2	2	0.9230769230769231	12	0.5357142857142857	0.7692307692307693	11	10	3	2	0	0.14285714285714285	14	2	15	0.2222222222222222	0	0.839279109671142	0.9209584019798405	0.7474490724082312	0.944105017334804	0.5618712769713178	0.7759753770975072	0.831604087440224	0.897968744395481	0.5454545454545454	0.2727272727272727	0.0	0.016989952033202624	0.016989952033202624
4721	0.03664875500343714	0.016513283200044918	0.015783290839269538	0.9679630123279404	-1	0	0	0.2	2	0.9230769230769231	12	0.5357142857142857	0.7692307692307693	11	10	3	2	0	0.14285714285714285	14	2	15	0.2222222222222222	0	0.839279109671142	0.9209584019798405	0.7474490724082312	0.944105017334804	0.5618712769713178	0.7759753770975072	0.831604087440224	0.897968744395481	0.5454545454545454	0.2727272727272727	0.0	0.015783290839269538	0.015783290839269538
5006	0.0364849980162298	0.017306194101598005	0.016784683838498366	0.9681691641235181	-1	0	0	0.2	2	0.9230769230769231	12	0.5357142857142857	0.7692307692307693	11	10	3	2	0	0.14285714285714285	14	2	15	0.2222222222222222	0	0.839279109671142	0.9209584019798405	0.7474490724082312	0.944105017334804	0.5618712769713178	0.7759753770975072	0.831604087440224	0.897968744395481	0.5454545454545454	0.45454545454545453	0.0	0.016784683838498366	0.016784683838498366
2414	0.011796216130095235	0.0043060531938048045	0.003902825726077532	0.974439589665729	-1	0	0	0.375	3	0.7	7	0.4	0.6	8	6	3	2	0	0.3	10	3	12	0.25	0	0.7780114588424935	0.939397354021208	0.6893468849129872	0.940150319359928	0.4762130709269635	0.8625522036844329	0.905520438933364	0.9201155754919436	0.5625	0.25	0.0	0.003902825726077532	0.003902825726077532
4575	0.03654961841454347	0.017118609883747807	0.016598492060173175	0.9679706363300539	-1	0	0	0.2	2	0.9230769230769231	12	0.5357142857142857	0.7692307692307693	11	10	3	2	0	0.14285714285714285	14	2	15	0.2222222222222222	0	0.839279109671142	0.9209584019798405	0.7474490724082312	0.944105017334804	0.5618712769713178	0.7759753770975072	0.831604087440224	0.897968744395481	0.5454545454545454	0.2727272727272727	0.0	0.016598492060173175	0.016598492060173175
391	0.009569002401692351	0.003767067923837537	-0.0037133368791135513	0.9611841122266557	-1	0	0	0.5	5	0.5384615384615384	7	0.3409090909090909	0.46153846153846156	8	6	6	3	0	0.36363636363636365	11	4	15	0.21428571428571427	0.16666666666666666	0.7506963929043927	0.9428417210095511	0.743052070382264	0.9218197533544812	0.5190421739491407	0.8929593289506028	0.9114269988181667	0.921572947766357	0.125	0.25	0.0	-0.0003713336879113551	-0.0003713336879113551
4378	0.036445906909889456	0.016257490910660116	0.015375639930271804	0.968127158404946	-1	0	0	0.2	2	0.9230769230769231	12	0.5357142857142857	0.7692307692307693	11	10	3	2	0	0.14285714285714285	14	2	15	0.2222222222222222	0	0.839279109671142	0.9209584019798405	0.7474490724082312	0.944105017334804	0.5618712769713178	0.7759753770975072	0.831604087440224	0.897968744395481	0.5454545454545454	0.2727272727272727	0.0	0.015375639930271804	0.015375639930271804
1474	0.013572273046301786	0.002997541782711929	-0.0014133702253020396	0.979168656327361	-1	0	0	0.3	3	0.7692307692307693	10	0.38461538461538464	0.5384615384615384	9	7	5	2	0	0.23076923076923078	13	3	15	0.16666666666666666	0	0.8352689792652693	0.9353971221119202	0.7474490724082312	0.9324667515821233	0.4762130709269635	0.8513490160872712	0.831604087440224	0.9127524762112404	0.5555555555555556	0.2222222222222222	0.0	-0.00014133702253020395	-0.00014133702253020395
3546	0.021388939535715683	0.008058988746658642	0.005496134489592466	0.9794620886199878	-1	0	0	0.25	2	0.9	9	0.5454545454545454	0.7	8	7	3	2	0	0.18181818181818182	11	2	12	0.2222222222222222	0	0.8317663024657875	0.8939691173971506	0.6805583837302882	0.9231294168200532	0.5190421739491407	0.7558518330388285	0.8085353688359052	0.871678932450461	0.5625	0.25	0.0	0.005496134489592466	0.005496134489592466
757	0.0020073153001841197	0.0017196639582349861	-0.0017191414420664162	0.9846627793885205	-1	0	0	1.0	1	0	0	1.0	0	1	0	0	0	0	0.5	2	1	2	0.0	0	0	0	0	0	0	0	0	0	0	0	0	-0.00017191414420664162	-0.00017191414420664162
4081	0.036464705828084594	0.017064600287724566	0.016251400103126153	0.9683558631410664	-1	0	0	0.2	2	0.9230769230769231	12	0.5357142857142857	0.7692307692307693	11	10	3	2	0	0.14285714285714285	14	2	15	0.2222222222222222	0	0.839279109671142	0.9209584019798405	0.7474490724082312	0.944105017334804	0.5618712769713178	0.7759753770975072	0.831604087440224	0.897968744395481	0.5454545454545454	0.18181818181818182	0.0	0.016251400103126153	0.016251400103126153
4457	0.02427436773233551	0.003899534192679978	-0.003883044590996972	0.9764058697466733	-1	0	0	0.2	2	0.9230769230769231	12	1.0	0.7692307692307693	12	10	2	1	0	0.06666666666666667	15	1	15	0.16666666666666666	0.14285714285714285	0.7908145267878707	0.9210100542019234	0.6627851798661858	0.9476618934315204	0.5618712769713178	0.8014068930879981	0.8461862906053421	0.904579613207687	1.0	0.4166666666666667	0.0	-0.0003883044590996972	-0.0003883044590996972
3725	0.03507977026162423	0.014206909748325705	0.012296299859127193	0.9696266658632727	-1	0	0	0.2	2	0.9230769230769231	12	0.5357142857142857	0.7692307692307693	11	10	3	2	0	0.14285714285714285	14	2	15	0.2222222222222222	0	0.8282636256663057	0.9415130535462454	0.7474490724082312	0.9262691546423146	0.4762130709269635	0.7319721160111596	0.831604087440224	0.8913584981280598	0.5454545454545454	0.18181818181818182	0.0	0.012296299859127193	0.012296299859127193
2032	0.024206289822067847	0.004232740421729719	0.0009036810282211788	0.9766391517626101	-1	0	0	0.125	1	1.0	9	1.0	0.5555555555555556	6	5	4	3	0	0.09090909090909091	11	1	11	0.2727272727272727	0	0.7207539384197177	0.7978989061674736	0.3340524509931061	0.6324158469346242	0.4762130709269635	0.7985636441973842	0.831604087440224	0.749832029620784	0.16666666666666666	0.6666666666666666	0.0	0.0009036810282211788	0.0009036810282211788
2136	0.027698411041616057	0.005776759915589711	0.005673981131657029	0.9709046209432388	-1	0	0	0.2	2	0.9166666666666666	11	0.5384615384615384	0.75	10	9	3	2	0	0.15384615384615385	13	2	14	0.2222222222222222	0	0.8317663024657875	0.9311029338354461	0.7474490724082312	0.9243489235048494	0.5190421739491407	0.7379128879933436	0.8161154344407361	0.8856732666306343	0.55	0.2	0.0	0.005673981131657029	0.005673981131657029
1141	0.0020398158860652936	0.0018043537602027118	-0.0018043504835178047	0.9837267125533512	-1	0	0	1.0	2	0.0	0	1.0	0	1	0	1	0	0	0.3333333333333333	3	1	3	0.0	1.0	0	0	0	0	0	0	0	0	0	0	0	-0.00018043504835178048	-0.00018043504835178048
3308	0.031735451134692935	0.014514964960631004	0.012721063999937596	0.9716715901917626	-1	0	0	0.2	2	0.9166666666666666	11	0.5384615384615384	0.75	10	9	3	2	0	0.15384615384615385	13	2	14	0.2222222222222222	0	0.8317663024657875	0.9260826873502623	0.7474490724082312	0.9230995738318295	0.5190421739491407	0.7379128879933436	0.8085353688359052	0.8824802836865488	0.55	0.2	0.0	0.012721063999937596	0.012721063999937596
1168	0.0018922309793093595	0.0015850396593424885	-0.0015846608567855382	0.9845875404988673	-1	0	0	1.0	1	0	0	1.0	0	1	0	0	0	0	0.5	2	1	2	0.0	0	0	0	0	0	0	0	0	0	0	0	0	-0.00015846608567855383	-0.00015846608567855383
2455	0.01856148990012777	0.00680594267906713	0.006370733420595652	0.9763399512964986	-1	0	0	0.2222222222222222	2	0.9090909090909091	10	0.5416666666666666	0.5454545454545454	7	6	5	2	0	0.16666666666666666	12	2	13	0.15384615384615385	0	0.8539106280412962	0.7307754409521818	0.6312446974177434	0.9051246773351589	0.5618712769713178	0.8778876147043717	0.7995455678690839	0.8509682451284193	0.6428571428571428	0.14285714285714285	0.0	0.006370733420595652	0.006370733420595652
3664	0.032531895765979146	0.014366534525079773	0.011738896177222586	0.9708012924099164	-1	0	0	0.2	2	0.9166666666666666	11	0.5384615384615384	0.75	10	9	3	2	0	0.15384615384615385	13	2	14	0.2222222222222222	0	0.8317663024657875	0.9260826873502623	0.7474490724082312	0.9230995738318295	0.5190421739491407	0.7379128879933436	0.8085353688359052	0.8824802836865488	0.55	0.2	0.0	0.011738896177222586	0.011738896177222586
2045	0.012094330210648836	0.004448551371479269	0.0042191947574906135	0.9742648845165207	-1	0	0	0.375	3	0.7	7	0.4	0.6	8	6	3	2	0	0.3	10	3	12	0.25	0	0.7780114588424935	0.939397354021208	0.6893468849129872	0.940150319359928	0.4762130709269635	0.8625522036844329	0.905520438933364	0.9201155754919436	0.5625	0.25	0.0	0.0042191947574906135	0.0042191947574906135
899	0.001932818637823701	0.0016727553537436936	-0.0016718984512083257	0.9845762190369127	-1	0	0	1.0	1	0	0	1.0	0	1	0	0	0	0	0.5	2	1	2	0.0	0	0	0	0	0	0	0	0	0	0	0	0	-0.00016718984512083257	-0.00016718984512083257
2892	0.02342573521981008	0.013443658415582259	-0.01178208378977285	0.9743249973769548	-1	0	0	0.25	2	0.8888888888888888	8	0.55	0.6666666666666666	7	6	3	2	0	0.2	10	2	11	0.2222222222222222	0	0.8173252549568417	0.9439014832728052	0.7386550683562968	0.9302170863777971	0.4762130709269635	0.8121149066985704	0.9144879959012343	0.908233219497564	0.5714285714285714	0.2857142857142857	0.0	-0.001178208378977285	-0.001178208378977285
1265	0.0019693104015038065	0.0016492917701001384	-0.0016470995534006187	0.9839980291947054	-1	0	0	1.0	1	0	0	1.0	0	1	0	0	0	0	0.5	2	1	2	0.0	0	0	0	0	0	0	0	0	0	0	0	0	-0.00016470995534006186	-0.00016470995534006186
3222	0.029009655264259325	0.009675763223777722	0.009662218801074995	0.9715831039463357	-1	0	0	0.2	2	0.9230769230769231	12	0.5357142857142857	0.7692307692307693	11	10	3	2	0	0.14285714285714285	14	2	15	0.2222222222222222	0	0.8282636256663057	0.9415130535462454	0.7474490724082312	0.9273434763200766	0.4762130709269635	0.8307693894128176	0.831604087440224	0.9093275483158793	0.5454545454545454	0.18181818181818182	0.0	0.009662218801074995	0.009662218801074995
1263	0.002241375144732993	0.0014695161693493019	-0.0013676410759481178	0.9710815577509679	-1	0	0	0.5	1	1.0	1	1.0	1.0	2	1	0	0	0	0.3333333333333333	3	1	3	0.0	0	0.7179649622797005	0.5065854516285192	0.3209215047854321	0.6106708712891209	0.7848404732738983	0.7245847229320901	0.8883626856383323	0.6180465442735799	0	0	0.0	-0.00013676410759481177	-0.00013676410759481177
1143	0.0019807766005151732	0.0017493854765530845	-0.0017473908459886111	0.9846652541684408	-1	0	0	1.0	1	0	0	1.0	0	1	0	0	0	0	0.5	2	1	2	0.0	0	0	0	0	0	0	0	0	0	0	0	0	-0.0001747390845988611	-0.0001747390845988611
4977	0.03688431780517175	0.0166465379261487	0.015854163187996224	0.9676479586922601	-1	0	0	0.2	2	0.9230769230769231	12	0.5357142857142857	0.7692307692307693	11	10	3	2	0	0.14285714285714285	14	2	15	0.2222222222222222	0	0.839279109671142	0.9209584019798405	0.7474490724082312	0.944105017334804	0.5618712769713178	0.7759753770975072	0.831604087440224	0.897968744395481	0.5454545454545454	0.2727272727272727	0.0	0.015854163187996224	0.015854163187996224
4380	0.026008131804549837	0.005257908153796279	-0.004776505593715045	0.5672391210650312	-1	0	0	0.3	3	0.7692307692307693	10	0.5769230769230769	0.6923076923076923	11	9	3	1	0	0.15384615384615385	2	13	15	0.125	0	0.7207539384197177	0.9244937567700853	0.5781212873241405	0.9483539401464958	0.5618712769713178	0.8290932255464705	0.831604087440224	0.9114540646011584	1.0	0.5454545454545454	0.0	-0.00047765055937150456	-0.00047765055937150456
2620	0.025982605378763415	0.010810623405009195	0.010473424557333848	0.9725312077402253	-1	0	0	0.2	2	0.9166666666666666	11	0.5384615384615384	0.75	10	9	3	2	0	0.15384615384615385	13	2	14	0.2222222222222222	0	0.8317663024657875	0.9260826873502623	0.7474490724082312	0.9243489235048494	0.5190421739491407	0.8410309266673622	0.8085353688359052	0.9031125964799366	0.55	0.2	0.0	0.010473424557333848	0.010473424557333848
4517	0.03303072261063073	0.016151528200564914	0.013575560515321997	0.970987247453831	-1	0	0	0.2	2	0.9166666666666666	11	0.5384615384615384	0.75	10	9	3	2	0	0.15384615384615385	13	2	14	0.2222222222222222	0	0.8391099584690117	0.9266407627136701	0.7474490724082312	0.9230995738318295	0.5190421739491407	0.7379128879933436	0.8085353688359052	0.8827628055372715	0.55	0.4	0.0	0.013575560515321997	0.013575560515321997
3048	0.02351690072211572	0.004347789158753566	-0.004296415322036192	0.9817404010334745	-1	0	0	0.25	2	0.8888888888888888	8	0.55	0.6666666666666666	7	6	3	2	0	0.2	10	2	11	0.2222222222222222	0	0.6218351553924988	0.9399759563326081	0.6312446974177434	0.9585286828245948	0.47427661571697916	0.8717468788407461	0.9558800706996639	0.9310330009282661	0.5714285714285714	0.2857142857142857	0.0	-0.00042964153220361915	-0.00042964153220361915
466	0.001932214028207737	0.0016572075529023124	-0.0016566251168098906	0.9847622963634318	-1	0	0	1.0	1	0	0	1.0	0	1	0	0	0	0	0.5	2	1	2	0.0	0	0	0	0	0	0	0	0	0	0	0	0	-0.00016566251168098907	-0.00016566251168098907
341	0.002237298006121825	0.0018025847744345676	-0.00179924693339866	0.9730159993021545	-1	0	0	0.5	2	0.6666666666666666	2	0.8333333333333334	0.3333333333333333	1	1	3	0	0	0.6666666666666666	2	3	5	0.0	0	0.8260337832726264	0.5	0.395454989500703	0.5	1.0	0.5	0.9269718422102041	0.5	0	0	0.0	-0.000179924693339866	-0.000179924693339866
3438	0.031839551743662584	0.014430546240105398	0.01284747578375723	0.9711638453858588	-1	0	0	0.2	2	0.9166666666666666	11	0.5384615384615384	0.75	10	9	3	2	0	0.15384615384615385	13	2	14	0.2222222222222222	0	0.8317663024657875	0.9260826873502623	0.7474490724082312	0.9230995738318295	0.5190421739491407	0.7379128879933436	0.8085353688359052	0.8824802836865488	0.55	0.2	0.0	0.01284747578375723	0.01284747578375723
3408	0.0284640412719567	0.012001652556066382	0.011720680214325914	0.9720741549765484	-1	0	0	0.2	2	0.9166666666666666	11	0.5384615384615384	0.75	10	9	3	2	0	0.15384615384615385	13	2	14	0.2222222222222222	0	0.8317663024657875	0.9260826873502623	0.7474490724082312	0.9243489235048494	0.5190421739491407	0.7379128879933436	0.8085353688359052	0.8830918966059687	0.55	0.2	0.0	0.011720680214325914	0.011720680214325914
3443	0.03206406262117796	0.014964897410957922	0.0134455463005033	0.971455038963075	-1	0	0	0.2	2	0.9166666666666666	11	0.5384615384615384	0.75	10	9	3	2	0	0.15384615384615385	13	2	14	0.2222222222222222	0	0.8317663024657875	0.9260826873502623	0.7474490724082312	0.9230995738318295	0.5190421739491407	0.7379128879933436	0.8085353688359052	0.8824802836865488	0.55	0.2	0.0	0.0134455463005033	0.0134455463005033
1856	0.016169939096708184	0.0035641501117876398	-0.0032139102502899857	0.981757822153261	-1	0	0	0.4	4	0.6153846153846154	8	0.5769230769230769	0.38461538461538464	8	5	6	1	0	0.15384615384615385	13	2	15	0.07692307692307693	0.14285714285714285	0.8531805993411169	0.9482084583955557	0.5407507617006686	0.9589280101838953	0.47524484332197137	0.7343560142257929	0.9437337293875608	0.9135857536493861	1.0	0.625	0.0	-0.0003213910250289986	-0.0003213910250289986
1978	0.017611267284645907	0.0038862039365977867	0.0036346201786668884	0.9597056837072222	-1	0	0	0.2857142857142857	2	0.75	6	0.5555555555555556	0.625	6	5	3	3	0	0.2222222222222222	9	2	10	0.3333333333333333	0	0.7207539384197177	0.933075101313331	0.3340524509931061	0.9110130789646784	0.47524484332197137	0.7982659204830799	0.9115473863462089	0.8920792632289193	0.16666666666666666	0.5	0.0	0.0036346201786668884	0.0036346201786668884
541	0.0018779779090578764	0.0016024497801892413	-0.0016020393214302019	0.9846760770359719	-1	0	0	1.0	1	0	0	1.0	0	1	0	0	0	0	0.5	2	1	2	0.0	0	0	0	0	0	0	0	0	0	0	0	0	-0.0001602039321430202	-0.0001602039321430202
2504	0.018338481414724717	0.006832174861367658	0.006524523463273459	0.9766206119967323	-1	0	0	0.2222222222222222	2	0.9090909090909091	10	0.5416666666666666	0.5454545454545454	7	6	5	2	0	0.16666666666666666	12	2	13	0.15384615384615385	0	0.8539106280412962	0.7307754409521818	0.6312446974177434	0.9051246773351589	0.5618712769713178	0.8778876147043717	0.7995455678690839	0.8509682451284193	0.6428571428571428	0.2857142857142857	0.0	0.006524523463273459	0.006524523463273459
2233	0.018209744329295178	0.007105978873181856	0.006616641161015449	0.9765462422070179	-1	0	0	0.2222222222222222	2	0.9090909090909091	10	0.5416666666666666	0.5454545454545454	7	6	5	2	0	0.16666666666666666	12	2	13	0.15384615384615385	0	0.8539106280412962	0.7307754409521818	0.6312446974177434	0.9051246773351589	0.5618712769713178	0.8778876147043717	0.7995455678690839	0.8509682451284193	0.5714285714285714	0.2857142857142857	0.0	0.006616641161015449	0.006616641161015449
3116	0.025592600305066975	0.010492401859256525	0.010324657223106437	0.9729653236220092	-1	0	0	0.2	2	0.9166666666666666	11	0.5384615384615384	0.75	10	9	3	2	0	0.15384615384615385	13	2	14	0.2222222222222222	0	0.8317663024657875	0.9260826873502623	0.7474490724082312	0.9243489235048494	0.5190421739491407	0.8410309266673622	0.8085353688359052	0.9031125964799366	0.55	0.2	0.0	0.010324657223106437	0.010324657223106437
598	0.002049113542107708	0.0017806183237061603	-0.0017804799763468974	0.9850974677357488	-1	0	0	1.0	1	0	0	1.0	0	1	0	0	0	0	0.5	2	1	2	0.0	0	0	0	0	0	0	0	0	0	0	0	0	-0.00017804799763468973	-0.00017804799763468973
1859	0.01711783977990891	0.003238470226160375	0.0025768059654380855	0.9658753667804211	-1	0	0	0.25	2	0.7777777777777778	7	0.55	0.5555555555555556	6	5	4	3	0	0.2	10	2	11	0.2727272727272727	0	0.8104858269313906	0.9380212905824716	0.4657376418531814	0.9105757708052791	0.47524484332197137	0.8161920780170255	0.9009917580586994	0.8980864893013136	0.16666666666666666	0.5	0.0	0.0025768059654380855	0.0025768059654380855
3139	0.025981072091803874	0.01065612463015593	0.010290773606403262	0.9724086879946959	-1	0	0	0.2	2	0.9166666666666666	11	0.5384615384615384	0.75	10	9	3	2	0	0.15384615384615385	13	2	14	0.2222222222222222	0	0.8317663024657875	0.9260826873502623	0.7474490724082312	0.9243489235048494	0.5190421739491407	0.8410309266673622	0.8085353688359052	0.9031125964799366	0.55	0.2	0.0	0.010290773606403262	0.010290773606403262
4959	0.03639842731919001	0.01620753488127329	0.015450822337466487	0.9680990697892627	-1	0	0	0.2	2	0.9230769230769231	12	0.5357142857142857	0.7692307692307693	11	10	3	2	0	0.14285714285714285	14	2	15	0.2222222222222222	0	0.839279109671142	0.9209584019798405	0.7474490724082312	0.944105017334804	0.5618712769713178	0.7759753770975072	0.831604087440224	0.897968744395481	0.5454545454545454	0.2727272727272727	0.0	0.015450822337466487	0.015450822337466487
1441	0.002763191205219087	0.0026819920706442563	-0.002672569336493354	0.9808129846986107	-1	0	0	1.0	1	0	0	1.0	0	1	0	0	3	0	0.5	2	1	2	1.0	0	0	0	0	0	0	0	0	0	0	0	0	-0.0002672569336493354	-0.0002672569336493354
2330	0.010211747222230918	0.005817882383183243	-9.137580015842767e-05	0.9806581791382475	-1	0	0	0.2857142857142857	2	0.875	7	0.5555555555555556	0.625	6	5	3	2	0	0.2222222222222222	9	2	10	0.2222222222222222	0	0.857413304840778	0.739204140857391	0.6046829923709419	0.9079025962964513	0.5190421739491407	0.8925675874938082	0.8161154344407361	0.8600600658816588	0.5833333333333333	0.3333333333333333	0.0	-9.137580015842768e-06	-9.137580015842768e-06
2613	0.02782590964357147	0.011083370233229447	0.008329094175696222	0.9744047121029545	-1	0	0	0.25	2	0.9	9	0.5454545454545454	0.7	8	7	3	2	0	0.18181818181818182	11	2	12	0.2222222222222222	0	0.7745087820430117	0.9332360705700533	0.6893468849129872	0.940150319359928	0.4762130709269635	0.759616950058217	0.8334924219927293	0.8985083836245854	0.5625	0.25	0.0	0.008329094175696222	0.008329094175696222
939	0.001976621538850738	0.001685594444225846	-0.0016846004109557747	0.9847450346263662	-1	0	0	1.0	1	0	0	1.0	0	1	0	0	0	0	0.5	2	1	2	0.0	0	0	0	0	0	0	0	0	0	0	0	0	-0.00016846004109557746	-0.00016846004109557746
1688	0.019634295126405146	0.006003432453038791	0.0032009257702649246	0.9699265273993471	-1	0	0	0.5	5	0.46153846153846156	6	0.45454545454545453	0.38461538461538464	9	5	5	2	0	0.2727272727272727	11	3	15	0.2	0	0.7207539384197177	0.9499420150945298	0.6488272026523767	0.9422273524372735	0.4762130709269635	0.8497414451710884	0.9489821299766352	0.9233794469747316	0.5555555555555556	0.3333333333333333	0.0	0.0032009257702649246	0.0032009257702649246
2595	0.020831953091897917	0.008784367011019032	0.007980694623457412	0.9772077552759065	-1	0	0	0.2222222222222222	2	0.9090909090909091	10	0.5416666666666666	0.5454545454545454	7	6	5	2	0	0.16666666666666666	12	2	13	0.15384615384615385	0	0.8539106280412962	0.7307754409521818	0.6224561962350443	0.9026763091621001	0.5618712769713178	0.8778876147043717	0.7995455678690839	0.8497727207793981	0.5714285714285714	0.2857142857142857	0.0	0.007980694623457412	0.007980694623457412
1450	0.014330415818661476	0.0033501701698285735	-0.0032668282776763136	0.9733272831787678	-1	0	0	0.375	3	0.8	8	0.4444444444444444	0.7	10	7	1	2	0	0.3333333333333333	9	3	12	0.6666666666666666	0.6666666666666666	0.5701656016606581	0.8764090563088035	0.7327494348754053	0.6750784715314223	0.6386219693949554	0.9373734526411743	0.8417671330716269	0.8579862838689838	0.55	0.4	0.0	-0.00032668282776763136	-0.00032668282776763136
3717	0.01798471848162378	0.009534342492576908	0.008105702986032266	0.9770618281793888	-1	0	0	0.3	3	0.7692307692307693	10	0.38461538461538464	0.5384615384615384	9	7	5	2	0	0.23076923076923078	13	3	15	0.16666666666666666	0	0.8282636256663057	0.9300279022480933	0.7474490724082312	0.9309317696840349	0.4762130709269635	0.7480649408114103	0.831604087440224	0.8901403852538553	0.5555555555555556	0.2222222222222222	0.0	0.008105702986032266	0.008105702986032266
1799	0.01182594355750416	0.004279382562183684	0.0019677416018935127	0.9755284111528675	-1	0	0	0.3	3	0.75	9	0.3888888888888889	0.5	8	6	5	2	0	0.25	12	3	14	0.16666666666666666	0	0.8484414426865643	0.9439207424465764	0.7025323881216534	0.9250788101631894	0.4762130709269635	0.80557912759326	0.8976934724091289	0.9048876112269053	0.5625	0.25	0.0	0.0019677416018935127	0.0019677416018935127
4302	0.03256474281637226	0.015832591314552343	0.014190764766705726	0.9711355557877223	-1	0	0	0.2	2	0.9166666666666666	11	0.5384615384615384	0.75	10	9	3	2	0	0.15384615384615385	13	2	14	0.2222222222222222	0	0.8391099584690117	0.9266407627136701	0.7474490724082312	0.9230995738318295	0.5190421739491407	0.7379128879933436	0.8085353688359052	0.8827628055372715	0.55	0.2	0.0	0.014190764766705726	0.014190764766705726
1373	0.006113013056051796	0.0013132673729898661	-0.001313260526012312	0.9769607232356958	-1	0	0	0.4	2	0.6	3	0.7	0.4	3	2	3	3	0	0.4	5	2	7	0.3333333333333333	0	0.9900462221862065	0.9799161275000929	1.0	0.7668370013012257	0.3742473118586293	0.829515031361363	0.9685370643648729	0.9020394563663943	0.3333333333333333	0.3333333333333333	0.0	-0.0001313260526012312	-0.0001313260526012312
2520	0.016429718877132765	0.007826543332934088	0.006851963053853823	0.9772846000279439	-1	0	0	0.25	2	0.9	9	0.5454545454545454	0.5	6	5	5	2	0	0.18181818181818182	11	2	12	0.15384615384615385	0	0.857413304840778	0.739204140857391	0.6046829923709419	0.9079025962964513	0.5190421739491407	0.780330834586201	0.8161154344407361	0.8223826028295993	0.5833333333333334	0.3333333333333333	0.0	0.006851963053853823	0.006851963053853823
2864	0.028929298153555428	0.00717491291868982	-0.0069011864288958	0.5878695634331905	-1	0	0	0.2	2	0.9166666666666666	11	0.5384615384615384	0.75	10	9	3	2	0	0.15384615384615385	13	2	14	0.2222222222222222	0	0.8317663024657875	0.9260826873502623	0.7474490724082312	0.9247736996564477	0.5190421739491407	0.7379128879933436	0.8085353688359052	0.8833013188613901	0.55	0.2	0.0	-0.00069011864288958	-0.00069011864288958
4087	0.03463253021457022	0.014670270152951331	0.013167225513875672	0.9699099795788646	-1	0	0	0.2	2	0.9166666666666666	11	0.5384615384615384	0.75	10	9	3	2	0	0.15384615384615385	13	2	14	0.2222222222222222	0	0.8317663024657875	0.9246123915436822	0.6849526343216377	0.9492869264219472	0.5190421739491407	0.7863383207590336	0.8335132948415529	0.9043410637924475	0.55	0.2	0.0	0.013167225513875672	0.013167225513875672
3368	0.027285413357291635	0.011684641968108903	0.011665558676337605	0.9727888939551219	-1	0	0	0.2	2	0.9166666666666666	11	0.5384615384615384	0.75	10	9	3	2	0	0.15384615384615385	13	2	14	0.2222222222222222	0	0.8317663024657875	0.9260826873502623	0.7474490724082312	0.9243489235048494	0.5190421739491407	0.7379128879933436	0.8085353688359052	0.8830918966059687	0.55	0.2	0.0	0.011665558676337605	0.011665558676337605
2815	0.022615956946808794	0.007992041146216416	-0.006840802512366076	0.9731510771636506	-1	0.25	1	0.3	3	0.7692307692307693	10	0.25	0.6923076923076923	12	9	2	0	0	0.6	6	10	15	0.0	0.2222222222222222	0.7117941385770484	0.9381695712211173	0.6134742449882585	0.9369713993195143	0.47524484332197137	0.8497085039601571	0.8810050488741056	0.9155711282885325	0	0	0.0	-0.0006840802512366076	-0.0006840802512366076
1523	0.019881495344289967	0.0038246104038637593	-0.00360283295190209	0.9532563231825547	-1	0	0	0.375	3	0.7	7	0.4	0.5	6	5	5	2	0	0.3	10	3	12	0.15384615384615385	0	0.8104858269313906	0.9336937240602511	0.4657376418531814	0.9109460447950695	0.47524484332197137	0.8161920780170255	0.8927889015047873	0.8960066787331844	0.5833333333333334	0.5	0.0	-0.000360283295190209	-0.000360283295190209
2568	0.02620903423297831	0.010402415138388965	0.010225260618762009	0.9724969258788515	-1	0	0	0.2	2	0.9166666666666666	11	0.5384615384615384	0.75	10	9	3	2	0	0.15384615384615385	13	2	14	0.2222222222222222	0	0.8317663024657875	0.9260826873502623	0.7474490724082312	0.9243489235048494	0.5190421739491407	0.8410309266673622	0.8085353688359052	0.9031125964799366	0.55	0.2	0.0	0.010225260618762009	0.010225260618762009
3040	0.025762602416666322	0.010406304208703848	0.01021167004557931	0.9726244251343659	-1	0	0	0.2	2	0.9166666666666666	11	0.5384615384615384	0.75	10	9	3	2	0	0.15384615384615385	13	2	14	0.2222222222222222	0	0.8317663024657875	0.9260826873502623	0.7474490724082312	0.9243489235048494	0.5190421739491407	0.8410309266673622	0.8085353688359052	0.9031125964799366	0.55	0.2	0.0	0.01021167004557931	0.01021167004557931
2551	0.018036716570988303	0.010255462609775333	-0.0005424651076565973	0.9791742954683986	-1	0	0	0.25	2	0.8888888888888888	8	0.55	0.6666666666666666	7	6	3	2	0	0.2	10	2	11	0.2222222222222222	0	0.853910628041296	0.7307754409521818	0.6312446974177434	0.9051246773351589	0.5618712769713178	0.7638493241722863	0.7995455678690839	0.8139661271544497	0.5714285714285714	0.2857142857142857	0.0	-5.424651076565973e-05	-5.424651076565973e-05
4686	0.03665862619601403	0.0168438296955536	0.01616296326363992	0.9678929183683166	-1	0	0	0.2	2	0.9230769230769231	12	0.5357142857142857	0.7692307692307693	11	10	3	2	0	0.14285714285714285	14	2	15	0.2222222222222222	0	0.839279109671142	0.9209584019798405	0.7474490724082312	0.944105017334804	0.5618712769713178	0.7759753770975072	0.831604087440224	0.897968744395481	0.5454545454545454	0.2727272727272727	0.0	0.01616296326363992	0.01616296326363992
40	0.005578568889031383	0.004330245955440605	-0.004329730874571831	0.979401431701838	-1	0.5	2	0.7	7	0.38461538461538464	5	0.46875	0.3076923076923077	7	4	7	2	0	0.5	8	4	15	0.13333333333333333	0.5714285714285714	0.6127024849673728	0.9191339571492867	0.2336315282620786	0.904225990316234	0.31551109387768345	0.9363363457227056	0.8607695726726906	0.9209041531413996	0.5714285714285714	0.14285714285714285	0.0	-0.0004329730874571831	-0.0004329730874571831
3695	0.035896877610993264	0.014808961087969223	0.013875121930659356	0.9681837763886616	-1	0	0	0.2	2	0.9230769230769231	12	0.5357142857142857	0.8461538461538461	11	11	3	2	0	0.14285714285714285	14	2	15	0.2	0	0.8352689792652693	0.9442145504415628	0.7474490724082312	0.9453872745549267	0.5618712769713178	0.7761921336904872	0.8354051406367305	0.9095314038819023	0.5454545454545454	0.2727272727272727	0.0	0.013875121930659356	0.013875121930659356
4250	0.03664418781496895	0.015919496106953465	0.014892432117546353	0.9688841749673966	-1	0	0	0.2	2	0.9230769230769231	12	0.5357142857142857	0.8461538461538461	11	11	3	2	0	0.14285714285714285	14	2	15	0.2	0	0.839279109671142	0.9446443450653043	0.7474490724082312	0.9453872745549267	0.5618712769713178	0.7761921336904872	0.8415890016697808	0.9097557701563932	0.5454545454545454	0.2727272727272727	0.0	0.014892432117546353	0.014892432117546353
2023	0.012929163601152689	0.0028477399224012263	0.0009666189446793473	0.9684483697622085	-1	0	0	0.3333333333333333	2	0.7142857142857143	5	0.5625	0.7142857142857143	6	5	2	3	0	0.25	8	2	9	0.42857142857142855	0	0.8104858269313906	0.9380212905824716	0.4657376418531814	0.9109460447950695	0.47524484332197137	0.8161920780170255	0.9017820108299532	0.8982253982964491	0.16666666666666666	0.5	0.0	0.0009666189446793473	0.0009666189446793473
4091	0.03655222340000691	0.017552341632635228	0.01699713911031287	0.9683548315978208	-1	0	0	0.2	2	0.9230769230769231	12	0.5357142857142857	0.7692307692307693	11	10	3	2	0	0.14285714285714285	14	2	15	0.2222222222222222	0	0.839279109671142	0.9209584019798405	0.7474490724082312	0.944105017334804	0.5618712769713178	0.7759753770975072	0.831604087440224	0.897968744395481	0.5454545454545454	0.2727272727272727	0.0	0.01699713911031287	0.01699713911031287
440	0.00210368491812903	0.001883104825165768	-0.001882935459385193	0.9840767394197621	-1	0	0	1.0	2	0.0	0	1.0	0	1	0	1	0	0	0.3333333333333333	3	1	3	0.0	1.0	0	0	0	0	0	0	0	0	0	0	0	-0.0001882935459385193	-0.0001882935459385193
792	0.0019431210104780628	0.001689121940431267	-0.0016864937778269472	0.9837742893086868	-1	0	0	1.0	1	0	0	1.0	0	1	0	0	0	0	0.5	2	1	2	0.0	0	0	0	0	0	0	0	0	0	0	0	0	-0.0001686493777826947	-0.0001686493777826947
4581	0.03418615083617751	0.012472220664488606	-0.012420644035983815	0.8874351714237518	-1	0	0	0.2	2	0.9230769230769231	12	0.5357142857142857	0.7692307692307693	11	10	3	2	0	0.14285714285714285	14	2	15	0.2222222222222222	0	0.8389408072668815	0.9188237515097866	0.7474490724082312	0.9476426101117821	0.5618712769713178	0.7953042899894758	0.831604087440224	0.9026057552649275	0.5454545454545454	0.45454545454545453	0.0	-0.0012420644035983815	-0.0012420644035983815
4013	0.03287850578128392	0.009484286409498057	0.00854983753626273	0.9763690892023913	-1	0	0	0.2	2	0.9230769230769231	12	0.5357142857142857	0.8461538461538461	12	11	2	2	0	0.14285714285714285	14	2	15	0.2857142857142857	0	0.8372740444682056	0.9519853758057226	0.7474490724082312	0.9448333432158774	0.5190421739491407	0.7713207702149958	0.9071701282996998	0.9127612691331491	0.5416666666666666	0.25	0.0	0.00854983753626273	0.00854983753626273
3559	0.03190014822956567	0.014317297321054164	0.012836054183574643	0.9712646990497686	-1	0	0	0.2	2	0.9166666666666666	11	0.5384615384615384	0.75	10	9	3	2	0	0.15384615384615385	13	2	14	0.2222222222222222	0	0.8317663024657875	0.9260826873502623	0.7474490724082312	0.9230995738318295	0.5190421739491407	0.7379128879933436	0.8085353688359052	0.8824802836865488	0.55	0.2	0.0	0.012836054183574643	0.012836054183574643
1638	0.00926810120340396	0.0033285632207390673	0.0017811135347784574	0.9676637766723872	-1	0	0	0.3333333333333333	2	0.6666666666666666	4	0.5714285714285714	0.6666666666666666	5	4	2	3	0	0.2857142857142857	7	2	8	0.42857142857142855	0	0.7207539384197177	0.9471698662514343	0.4340064607752699	0.9134074241408355	0.47427661571697916	0.810749508035109	0.9437230327184021	0.9031230707902596	0.2	0.6	0.0	0.0017811135347784574	0.0017811135347784574
2976	0.03293797623444059	0.008527986471025477	-0.007576052232686081	0.9076176846644236	-1	0	0	0.2	2	0.9230769230769231	12	0.5357142857142857	0.7692307692307693	11	10	3	1	0	0.14285714285714285	2	14	15	0.1111111111111111	0	0.8745707130680731	0.9243009926293513	0.7474490724082312	0.9204866852469556	0.5618712769713178	0.8755916568512689	0.7831305768268472	0.9089482762772533	1.0	0.18181818181818182	0.0	-0.0007576052232686081	-0.0007576052232686081
1851	0.011164405598088773	0.003748577740719826	0.0036379471073228853	0.9693512702651418	-1	0	0	0.3333333333333333	2	0.7142857142857143	5	0.5625	0.7142857142857143	6	5	2	3	0	0.25	8	2	9	0.42857142857142855	0	0.8104858269313906	0.9380212905824716	0.5194428273224581	0.9222560338816974	0.47524484332197137	0.8161920780170255	0.9049639425059106	0.9026522147394145	0.16666666666666666	0.5	0.0	0.0036379471073228853	0.0036379471073228853
4454	0.034439353588547515	0.016213163978132772	0.015071205693309999	0.970653432529384	-1	0	0	0.2	2	0.9166666666666666	11	0.5384615384615384	0.75	10	9	3	2	0	0.15384615384615385	13	2	14	0.2222222222222222	0	0.8391099584690117	0.9251984055767067	0.6849526343216377	0.9492869264219472	0.5190421739491407	0.7863383207590336	0.8366579357224945	0.9045840864077659	0.55	0.3	0.0	0.015071205693309999	0.015071205693309999
66	0.0016060043154091147	0.0015441515894369878	-0.0015441515893525545	0.9826870496063917	-1	0	0	0	0	0	0	1.0	0	0	0	0	1	0	1.0	1	1	1	0.25	0	0	0	0	0	0	0	0	0	0	0	0	-0.1	-0.1
3069	0.02826766765789258	0.011519600229086302	0.011088893576612538	0.9716303415269065	-1	0	0	0.2	2	0.9166666666666666	11	0.5384615384615384	0.75	10	9	3	2	0	0.15384615384615385	13	2	14	0.2222222222222222	0	0.8317663024657875	0.9260826873502623	0.7474490724082312	0.9243489235048494	0.5190421739491407	0.7379128879933436	0.8085353688359052	0.8830918966059687	0.55	0.2	0.0	0.011088893576612538	0.011088893576612538
4909	0.03623750956592213	0.016971413773619503	0.016429075511457114	0.9678478237152498	-1	0	0	0.2	2	0.9230769230769231	12	0.5357142857142857	0.7692307692307693	11	10	3	2	0	0.14285714285714285	14	2	15	0.2222222222222222	0	0.839279109671142	0.9209584019798405	0.7474490724082312	0.944105017334804	0.5618712769713178	0.7759753770975072	0.831604087440224	0.897968744395481	0.5454545454545454	0.2727272727272727	0.0	0.016429075511457114	0.016429075511457114
3875	0.03274615744218493	0.016092364110261274	0.014306896740388644	0.9712085614200284	-1	0	0	0.2	2	0.9166666666666666	11	0.5384615384615384	0.75	10	9	3	2	0	0.15384615384615385	13	2	14	0.2222222222222222	0	0.8391099584690117	0.9266407627136701	0.7474490724082312	0.9230995738318295	0.5190421739491407	0.7379128879933436	0.8085353688359052	0.8827628055372715	0.55	0.2	0.0	0.014306896740388644	0.014306896740388644
1938	0.013369765147750826	0.004358936704095625	0.003207256717525344	0.9782453860417841	-1	0	0	0.3	3	0.7692307692307693	10	0.38461538461538464	0.5384615384615384	9	7	5	2	0	0.23076923076923078	13	3	15	0.16666666666666666	0	0.8352689792652693	0.9353971221119202	0.7474490724082312	0.9321323317419677	0.4762130709269635	0.8513490160872712	0.831604087440224	0.9126117265859235	0.5555555555555556	0.1111111111111111	0.0	0.003207256717525344	0.003207256717525344
3779	0.026655557437559065	0.004841468296720979	-0.004830560839088153	0.9660020006164484	-1	0	0	0.2	2	0.9166666666666666	11	0.5384615384615384	0.75	10	9	3	2	0	0.15384615384615385	13	2	14	0.2222222222222222	0	0.8745707130680731	0.9370747675313434	0.7474490724082312	0.9230995738318295	0.5190421739491407	0.7379128879933436	0.8085353688359052	0.8883235440943142	0.55	0.2	0.0	-0.0004830560839088153	-0.0004830560839088153
1595	0.012031500160883918	0.0032038979159017557	-0.001369556767097606	0.9820188025645052	-1	0	0	0.5	5	0.5384615384615384	7	0.45454545454545453	0.46153846153846156	8	6	6	3	0	0.2727272727272727	11	3	15	0.21428571428571427	0.4	0.7506963929043927	0.9428417210095511	0.743052070382264	0.9218197533544812	0.5190421739491407	0.8929593289506028	0.9114269988181667	0.921572947766357	0.125	0.25	0.0	-0.0001369556767097606	-0.0001369556767097606
3051	0.028687935267596425	0.012496256827408521	0.012240173759717761	0.9716642034283083	-1	0	0	0.2	2	0.9166666666666666	11	0.5384615384615384	0.75	10	9	3	2	0	0.15384615384615385	13	2	14	0.2222222222222222	0	0.8317663024657875	0.9260826873502623	0.7474490724082312	0.9243489235048494	0.5190421739491407	0.7379128879933436	0.8085353688359052	0.8830918966059687	0.55	0.3	0.0	0.012240173759717761	0.012240173759717761
1968	0.015503388958885223	0.003930308546890424	0.0026110478347198054	0.9572978193841748	-1	0	0	0.2857142857142857	2	0.75	6	0.5555555555555556	0.5	5	4	4	3	0	0.2222222222222222	9	2	10	0.2727272727272727	0	0.7207539384197177	0.9467855992933232	0.4340064607752699	0.9134074241408355	0.47427661571697916	0.810749508035109	0.9437230327184021	0.9028996469866447	0.2	0.6	0.0	0.0026110478347198054	0.0026110478347198054
4805	0.03573605142754694	0.016743164666591325	0.01615550899795805	0.9683740216906201	-1	0	0	0.2	2	0.9230769230769231	12	0.5357142857142857	0.7692307692307693	11	10	3	2	0	0.14285714285714285	14	2	15	0.2222222222222222	0	0.839279109671142	0.9209584019798405	0.7474490724082312	0.944105017334804	0.5618712769713178	0.7759753770975072	0.831604087440224	0.897968744395481	0.5454545454545454	0.2727272727272727	0.0	0.01615550899795805	0.01615550899795805
2799	0.016133310254595797	0.009197951154843282	-0.0010016623691247127	0.9815047636357896	-1	0	0	0.3333333333333333	3	0.7272727272727273	8	0.3939393939393939	0.6363636363636364	9	7	3	2	0	0.2727272727272727	11	3	13	0.25	0	0.8282636256663057	0.9300279022480933	0.7474490724082312	0.9321323317419677	0.4762130709269635	0.8513490160872712	0.831604087440224	0.91030935513346	0.5555555555555556	0.2222222222222222	0.0	-0.00010016623691247128	-0.00010016623691247128
3584	0.03844104416241993	0.008953759391144301	-0.008434097072452492	0.7057611276256989	-1	0	0	0.2	2	0.9230769230769231	12	0.5357142857142857	0.7692307692307693	11	10	3	1	0	0.14285714285714285	2	14	15	0.1111111111111111	0	0.6218351553924988	0.9376564155395957	0.7474490724082312	0.9307623121852745	0.4762130709269635	0.7849310053374026	0.831604087440224	0.9003637493723683	1.0	0.18181818181818182	0.0	-0.0008434097072452492	-0.0008434097072452492
423	0.02492683150617146	0.017686943978132856	-0.012932007195177826	0.5749054576793724	-1	0	0	0.4	4	0.6153846153846154	8	0.4166666666666667	0.46153846153846156	10	6	4	2	0	0.25	3	12	15	0.25	0	0.6218351553924988	0.9469588633197251	0.743052070382264	0.9379624915509231	0.47524484332197137	0.8846611399808959	0.9028584190102271	0.9272478863955769	0.55	0.2	0.0	-0.0012932007195177826	-0.0012932007195177826
637	0.0052809974136750325	0.004061519927489369	-0.003910989736184405	0.9819411977479682	-1	0	0	0.25	1	1.0	3	0.5555555555555556	0.6666666666666666	3	2	1	1	0	1.0	3	3	5	0.2	0	0.921880006145806	0.9766682656056682	0.7346300283251465	0.8282505520986397	0.5370099041559275	0.8620208055850426	0.9504409909384	0.9152839579557617	1.0	0.3333333333333333	0.0	-0.0003910989736184405	-0.0003910989736184405
4631	0.03575965482542853	0.016834120538355694	0.016293004047461528	0.9685097967554505	-1	0	0	0.2	2	0.9230769230769231	12	0.5357142857142857	0.7692307692307693	11	10	3	2	0	0.14285714285714285	14	2	15	0.2222222222222222	0	0.839279109671142	0.9209584019798405	0.7474490724082312	0.944105017334804	0.5618712769713178	0.7759753770975072	0.831604087440224	0.897968744395481	0.5454545454545454	0.45454545454545453	0.0	0.016293004047461528	0.016293004047461528
1408	0.001992316029204013	0.0017118704224327317	-0.001710440944961537	0.9847446213525269	-1	0	0	1.0	1	0	0	1.0	0	1	0	0	0	0	0.5	2	1	2	0.0	0	0	0	0	0	0	0	0	0	0	0	0	-0.0001710440944961537	-0.0001710440944961537
1553	0.010716227934070085	0.00343434226539135	-0.003288901129458062	0.9683448773908069	-1	0	0	0.3333333333333333	2	0.8333333333333334	5	0.5714285714285714	0.6666666666666666	5	4	2	2	0	0.2857142857142857	7	2	8	0.2857142857142857	0	0.9002177154430635	0.9475118272858775	0.6136676950523453	0.8929299052897133	0.47427661571697916	0.8321537765816642	0.92179072084267	0.9007049177285756	0.6	0.4	0.0	-0.0003288901129458062	-0.0003288901129458062
4927	0.035994669841085854	0.01631004283160964	0.015642982286870104	0.9682204191213281	-1	0	0	0.2	2	0.9230769230769231	12	0.5357142857142857	0.7692307692307693	11	10	3	2	0	0.14285714285714285	14	2	15	0.2222222222222222	0	0.839279109671142	0.9209584019798405	0.7474490724082312	0.944105017334804	0.5618712769713178	0.7759753770975072	0.831604087440224	0.897968744395481	0.5454545454545454	0.2727272727272727	0.0	0.015642982286870104	0.015642982286870104
675	0.0019542776271762583	0.0016242197145557762	-0.0016239262812020139	0.9838608643917582	-1	0	0	1.0	1	0	0	1.0	0	1	0	0	0	0	0.5	2	1	2	0.0	0	0	0	0	0	0	0	0	0	0	0	0	-0.00016239262812020139	-0.00016239262812020139
3906	0.036286878841485966	0.015996129396792822	0.015503710955423751	0.9672074625772111	-1	0	0	0.2	2	0.9230769230769231	12	0.5357142857142857	0.7692307692307693	11	10	3	2	0	0.14285714285714285	14	2	15	0.2222222222222222	0	0.8352689792652693	0.9204515232853581	0.7474490724082312	0.944105017334804	0.5618712769713178	0.7759753770975072	0.831604087440224	0.8977565117995757	0.5454545454545454	0.18181818181818182	0.0	0.015503710955423751	0.015503710955423751
2950	0.024699122262986498	0.009594099715711967	0.0093774970954526	0.9731611129571481	-1	0	0	0.2	2	0.9166666666666666	11	0.5384615384615384	0.75	10	9	3	2	0	0.15384615384615385	13	2	14	0.2222222222222222	0	0.8417816375266274	0.9268606082973638	0.7474490724082312	0.9243489235048494	0.5190421739491407	0.8410309266673622	0.8085353688359052	0.9034451593761798	0.55	0.2	0.0	0.0093774970954526	0.0093774970954526
1183	0.008130271790145397	0.005043032855356836	-0.004880983351362639	0.9806292004877164	-1	0	0	0.5	3	0.7142857142857143	5	0.5	0.42857142857142855	4	3	4	2	0	0.5	6	3	9	0.18181818181818182	0.6666666666666666	0.8715949863874478	0.799930892193	0.7474490724082312	0.7186068888697087	0.4680592944149735	0.9320834594488138	0.8459164679582001	0.838555907431297	0.625	0.5	0.0	-0.00048809833513626386	-0.00048809833513626386
1325	0.009181796358908709	0.0033882432643380384	-0.0033701742651366592	0.9820134852887572	-1	0	0	0.5	4	0.4444444444444444	4	0.6875	0.4444444444444444	6	4	4	1	0	0.25	2	8	11	0.1	0	0.9622096490018517	0.7802523689036344	0.6020496346578862	0.9136619317860195	0.7339045411975142	0.8177730036545416	0.7906431071450241	0.8467350580473157	1.0	0.5	0.0	-0.0003370174265136659	-0.0003370174265136659
1527	0.01073230825414132	0.001461299026205389	0.000962601079929923	0.9764580286989307	-1	0	0	0.5	5	0.5384615384615384	7	0.5	0.38461538461538464	8	5	6	2	0	0.3	10	3	15	0.15384615384615385	0.3333333333333333	0.7506963929043926	0.9428417210095511	0.7386578197909145	0.9205355562921416	0.5190421739491407	0.8929593289506028	0.9102624125767743	0.9211457769046172	0.5625	0.25	0.0	0.000962601079929923	0.000962601079929923
1085	0.0019115333190547138	0.0016218289411302988	-0.0016218285501425264	0.98461159904839	-1	0	0	1.0	1	0	0	1.0	0	1	0	0	0	0	0.5	2	1	2	0.0	0	0	0	0	0	0	0	0	0	0	0	0	-0.00016218285501425265	-0.00016218285501425265
3006	0.018857237487641447	0.004301438352232954	-0.0043010607719374564	0.9822135770127485	-1	0	0	0.2857142857142857	2	0.875	7	0.5555555555555556	0.625	6	5	3	2	0	0.2222222222222222	9	2	10	0.2222222222222222	0	0.6712945469061082	0.9335306053734872	0.6046829923709419	0.9566184406691302	0.47524484332197137	0.8879503066163619	0.9525500614758492	0.9309810962156996	0.5833333333333334	0.3333333333333333	0.0	-0.0004301060771937456	-0.0004301060771937456
1584	0.01894661355584974	0.002087168221742177	0.0020277896550148643	0.9559857511104918	-1	0	0	0.25	2	0.7777777777777778	7	0.55	0.5555555555555556	6	5	4	3	0	0.2	10	2	11	0.2727272727272727	0	0.8104858269313906	0.9380212905824716	0.4657376418531814	0.9109460447950695	0.47524484332197137	0.8161920780170255	0.9017820108299532	0.8982253982964491	0.16666666666666666	0.5	0.0	0.0020277896550148643	0.0020277896550148643
3853	0.03586964232616896	0.01668706773944168	0.01627437594787162	0.9667071900173294	-1	0	0	0.2	2	0.9230769230769231	12	0.5357142857142857	0.7692307692307693	11	10	3	2	0	0.14285714285714285	14	2	15	0.2222222222222222	0	0.8352689792652693	0.9204515232853581	0.7474490724082312	0.944105017334804	0.5618712769713178	0.7759753770975072	0.831604087440224	0.8977565117995757	0.5454545454545454	0.2727272727272727	0.0	0.01627437594787162	0.01627437594787162
1705	0.018764086484831098	0.0024933357082416734	0.002471037510314338	0.9564570121144281	-1	0	0	0.25	2	0.7777777777777778	7	0.55	0.5555555555555556	6	5	4	3	0	0.2	10	2	11	0.2727272727272727	0	0.8104858269313906	0.9380212905824716	0.4657376418531814	0.9109460447950695	0.47524484332197137	0.8161920780170255	0.9017820108299532	0.8982253982964491	0.16666666666666666	0.5	0.0	0.002471037510314338	0.002471037510314338
2155	0.013069780563668304	0.004500801908893895	0.004343150885943681	0.967131552026336	-1	0	0	0.2857142857142857	2	0.75	6	0.5555555555555556	0.625	6	5	3	3	0	0.2222222222222222	9	2	10	0.3333333333333333	0	0.8104858269313906	0.9380212905824716	0.45694914067048237	0.9114912276621623	0.47524484332197137	0.8161920780170255	0.9017820108299532	0.8984305683716411	0.16666666666666666	0.5	0.0	0.004343150885943681	0.004343150885943681
4950	0.03642402304034319	0.016423754012395295	0.01576890994347571	0.9681036114361006	-1	0	0	0.2	2	0.9230769230769231	12	0.5357142857142857	0.7692307692307693	11	10	3	2	0	0.14285714285714285	14	2	15	0.2222222222222222	0	0.839279109671142	0.9209584019798405	0.7474490724082312	0.944105017334804	0.5618712769713178	0.7759753770975072	0.831604087440224	0.897968744395481	0.5454545454545454	0.2727272727272727	0.0	0.01576890994347571	0.01576890994347571
2647	0.01819458975104648	0.0067093114841785435	0.00613722050212312	0.9763405356684618	-1	0	0	0.2222222222222222	2	0.9090909090909091	10	0.5416666666666666	0.5454545454545454	7	6	5	2	0	0.16666666666666666	12	2	13	0.15384615384615385	0	0.8539106280412962	0.7307754409521818	0.6312446974177434	0.9051246773351589	0.5618712769713178	0.8778876147043717	0.7995455678690839	0.8509682451284193	0.5714285714285714	0.2857142857142857	0.0	0.00613722050212312	0.00613722050212312
1650	0.016352525076838785	0.0022622846863170408	0.002251514375850762	0.9543839232605345	-1	0	0	0.2857142857142857	2	0.75	6	0.5555555555555556	0.625	6	5	3	3	0	0.2222222222222222	9	2	10	0.3333333333333333	0	0.8104858269313906	0.9380212905824716	0.4657376418531814	0.9109460447950695	0.47524484332197137	0.8161920780170255	0.9017820108299532	0.8982253982964491	0.16666666666666666	0.5	0.0	0.002251514375850762	0.002251514375850762
3278	0.02850413526770874	0.01145632625383733	0.01116311990396185	0.9715502865054073	-1	0	0	0.2	2	0.9166666666666666	11	0.5384615384615384	0.75	10	9	3	2	0	0.15384615384615385	13	2	14	0.2222222222222222	0	0.8317663024657875	0.9260826873502623	0.7474490724082312	0.9243489235048494	0.5190421739491407	0.7379128879933436	0.8085353688359052	0.8830918966059687	0.55	0.2	0.0	0.01116311990396185	0.01116311990396185
3052	0.025696992025834746	0.010535822712294562	0.01050248177145334	0.9731364347916871	-1	0	0	0.2	2	0.9166666666666666	11	0.5384615384615384	0.75	10	9	3	2	0	0.15384615384615385	13	2	14	0.2222222222222222	0	0.8317663024657875	0.9260826873502623	0.7474490724082312	0.9243489235048494	0.5190421739491407	0.8410309266673622	0.8085353688359052	0.9031125964799366	0.55	0.2	0.0	0.01050248177145334	0.01050248177145334
4943	0.03144187407362883	0.011007754108776191	0.010571145999195362	0.9754038542825872	-1	0	0	0.2	2	0.9230769230769231	12	0.5357142857142857	0.7692307692307693	11	10	3	2	0	0.14285714285714285	14	2	15	0.2222222222222222	0	0.8389408072668815	0.9552726309025301	0.7474490724082312	0.9324385888411643	0.4762130709269635	0.6143750629463602	0.8415890016697808	0.8860121989562995	0.5454545454545454	0.18181818181818182	0.0	0.010571145999195362	0.010571145999195362
3865	0.03288176797752268	0.01624423698940326	0.01450397051803088	0.9707367294998986	-1	0	0	0.2	2	0.9166666666666666	11	0.5384615384615384	0.75	10	9	3	2	0	0.15384615384615385	13	2	14	0.2222222222222222	0	0.8391099584690117	0.9266407627136701	0.7474490724082312	0.9230995738318295	0.5190421739491407	0.7379128879933436	0.8085353688359052	0.8827628055372715	0.55	0.2	0.0	0.01450397051803088	0.01450397051803088
554	0.0018102359497621499	0.001754396339371597	-0.0017543491291424848	0.9859590488247977	-1	0	0	1.0	1	0	0	1.0	0	1	0	0	0	0	0.5	1	2	2	0.0	0	0	0	0	0	0	0	0	0	0	0	0	-0.00017543491291424848	-0.00017543491291424848
44	0.01252241601649445	0.005526138860767924	-0.0053253318011715605	0.9689334239132028	-1	0	0	0.3	3	0.7692307692307693	10	0.3125	0.6153846153846154	9	8	5	3	0	0.3333333333333333	12	4	15	0.23076923076923078	0	0.26591202299042704	0.9616327390828031	0.29352378463266343	0.9429003873230313	0.33698318128304977	0.9396577150898564	0.7386013711935183	0.9490052346139516	0.2222222222222222	0.1111111111111111	0.0	-0.0005325331801171561	-0.0005325331801171561
4224	0.0238906975267825	0.009176010853203848	-0.009171538762495244	0.9699443113035447	-1	0	0	0.2222222222222222	2	0.9090909090909091	10	0.5416666666666666	0.7272727272727273	10	8	2	2	0	0.16666666666666666	12	2	13	0.3333333333333333	0	0.7690395966882797	0.9375631579628566	0.7474490724082312	0.935582864133816	0.5190421739491407	0.7908379562044147	0.8645411714976018	0.9036365990723292	0.55	0.4	0.0	-0.0009171538762495244	-0.0009171538762495244
1414	0.0018273278721442513	0.0015652237998053022	-0.0015644449831602697	0.9845858447962079	-1	0	0	1.0	1	0	0	1.0	0	1	0	0	0	0	0.5	2	1	2	0.0	0	0	0	0	0	0	0	0	0	0	0	0	-0.00015644449831602697	-0.00015644449831602697
4780	0.024064659936082266	0.0017743791613549294	-0.0017460694003901406	0.9269487399729853	-1	0	0	0.2	2	0.9230769230769231	12	0.5357142857142857	0.8461538461538461	11	11	3	2	0	0.14285714285714285	14	2	15	0.2	0	0.8425498145316916	0.9234322346773899	0.7474490724082312	0.9489941663966455	0.5618712769713178	0.7881590305300229	0.8201253223960723	0.9039943420573884	0.5454545454545454	0.2727272727272727	0.0	-0.00017460694003901405	-0.00017460694003901405
1519	0.01809636518602069	0.0018057142202795987	0.0016640558355445164	0.9584755028477199	-1	0	0	0.25	2	0.7777777777777778	7	0.55	0.5555555555555556	6	5	4	3	0	0.2	10	2	11	0.2727272727272727	0	0.8104858269313906	0.9380212905824716	0.4657376418531814	0.9109460447950695	0.47524484332197137	0.8161920780170255	0.9017820108299532	0.8982253982964491	0.16666666666666666	0.5	0.0	0.0016640558355445164	0.0016640558355445164
4138	0.035669434562831344	0.015080876935644276	0.014725311750331684	0.9671867300035487	-1	0	0	0.2	2	0.9230769230769231	12	0.5357142857142857	0.7692307692307693	11	10	3	2	0	0.14285714285714285	14	2	15	0.2222222222222222	0	0.8352689792652693	0.9204515232853581	0.7474490724082312	0.944105017334804	0.5618712769713178	0.7759753770975072	0.831604087440224	0.8977565117995757	0.5454545454545454	0.2727272727272727	0.0	0.014725311750331684	0.014725311750331684
3826	0.036037755872985015	0.015707854044088122	0.015314020491227215	0.9681866376967017	-1	0	0	0.2	2	0.9230769230769231	12	0.5357142857142857	0.8461538461538461	11	11	3	2	0	0.14285714285714285	14	2	15	0.2	0	0.8352689792652693	0.9442145504415628	0.7474490724082312	0.9453872745549267	0.5618712769713178	0.7761921336904872	0.8354051406367305	0.9095314038819023	0.5454545454545454	0.2727272727272727	0.0	0.015314020491227215	0.015314020491227215
2348	0.01541305174520499	0.005987938496680703	0.005142499661923638	0.9775426156494972	-1	0	0	0.3	3	0.75	9	0.3888888888888889	0.5	8	6	5	2	0	0.25	12	3	14	0.16666666666666666	0	0.7780114588424935	0.939397354021208	0.6893468849129872	0.940150319359928	0.4762130709269635	0.759616950058217	0.8477398410851917	0.9016086882653258	0.5625	0.25	0.0	0.005142499661923638	0.005142499661923638
2292	0.01893354119712702	0.0019680290898180636	-0.0018883521418151684	0.7000145148415079	-1	0	0	0.14285714285714285	1	1.0	8	1.0	0.625	6	5	3	3	0	0.1	10	1	10	0.3333333333333333	0	0.7976623257438954	0.9367464179527084	0.4657376418531814	0.9109460447950695	0.47524484332197137	0.8161920780170255	0.9017820108299532	0.8975616053315674	0.16666666666666666	0.5	0.0	-0.00018883521418151683	-0.00018883521418151683
444	0.001903234692797005	0.0018833501932375965	-0.0018833291553089799	0.9844904213343643	-1	0	0	1.0	2	0.0	0	1.0	0	1	0	1	0	0	0.3333333333333333	3	1	3	0.0	1.0	0	0	0	0	0	0	0	0	0	0	0	-0.00018833291553089799	-0.00018833291553089799
255	0.0017474330947741233	0.0016944742242525114	-0.0016924248283081587	0.9833232953670245	-1	0	0	1.0	1	0	0	1.0	0	1	0	0	0	0	0.5	2	1	2	0.0	0	0	0	0	0	0	0	0	0	0	0	0	-0.00016924248283081586	-0.00016924248283081586
284	0.0027866313104058307	0.0027664432493044394	-0.002765641441964006	0.983294300740799	-1	0	0	0.3333333333333333	1	1.0	2	0.6666666666666666	0.5	2	1	1	2	0	0.6666666666666666	3	2	4	0.4	0	0.24659329411489392	0.8010478502676832	0.2984752965621542	0.8791869197438683	0.38847576574509324	0.8062138265073164	0.845750893143007	0.8321675512847562	0.75	0.5	0.2294589485259868	-0.00027656414419640056	-0.00027656414419640056
2133	0.018668012348517286	0.004100526951497247	0.004073632790399529	0.9743614563643023	-1	0	0	0.25	2	0.9	9	0.5454545454545454	0.7	8	7	3	2	0	0.18181818181818182	11	2	12	0.2222222222222222	0	0.7780114588424935	0.939397354021208	0.6893468849129872	0.940150319359928	0.4762130709269635	0.8625522036844329	0.905520438933364	0.9201155754919436	0.5625	0.25	0.0	0.004073632790399529	0.004073632790399529
221	0.0018969742126808552	0.001850065918588567	-0.00185004524625067	0.9844907286258223	-1	0	0	1.0	2	0.0	0	1.0	0	1	0	1	0	0	0.3333333333333333	3	1	3	0.0	1.0	0	0	0	0	0	0	0	0	0	0	0	-0.000185004524625067	-0.000185004524625067
4917	0.03663580705315088	0.017163534001865596	0.016729835467360687	0.9680312713741104	-1	0	0	0.2	2	0.9230769230769231	12	0.5357142857142857	0.7692307692307693	11	10	3	2	0	0.14285714285714285	14	2	15	0.2222222222222222	0	0.839279109671142	0.9209584019798405	0.7474490724082312	0.944105017334804	0.5618712769713178	0.7759753770975072	0.831604087440224	0.897968744395481	0.5454545454545454	0.2727272727272727	0.0	0.016729835467360687	0.016729835467360687
4788	0.03666672776794285	0.016527895864287583	0.015813820133014533	0.9678172804186601	-1	0	0	0.2	2	0.9230769230769231	12	0.5357142857142857	0.7692307692307693	11	10	3	2	0	0.14285714285714285	14	2	15	0.2222222222222222	0	0.839279109671142	0.9209584019798405	0.7474490724082312	0.944105017334804	0.5618712769713178	0.7759753770975072	0.831604087440224	0.897968744395481	0.5454545454545454	0.18181818181818182	0.0	0.015813820133014533	0.015813820133014533
3027	0.018535583382055985	0.008728142741274853	0.005933908558616072	0.9774013459408517	-1	0	0	0.3	3	0.7692307692307693	10	0.38461538461538464	0.5384615384615384	9	7	5	2	0	0.23076923076923078	13	3	15	0.16666666666666666	0	0.8282636256663057	0.9300279022480933	0.7453125056162968	0.9319743117641496	0.4762130709269635	0.7480649408114103	0.831604087440224	0.8906715206465334	0.5555555555555556	0.2222222222222222	0.0	0.005933908558616072	0.005933908558616072
1327	0.009467324857645879	0.004223807042369546	-0.00421204557313765	0.9723576748495358	-1	0	0	0.5	3	0.5714285714285714	4	0.6428571428571429	0.42857142857142855	5	3	3	1	0	0.2857142857142857	2	7	9	0.125	0	0.7207539384197177	0.9551679267938274	0.6400387014696778	0.9577624600222386	0.4762130709269635	0.842441172079948	0.9467247219995357	0.9320693293493039	1.0	0	0.0	-0.000421204557313765	-0.000421204557313765
89	0.024740958840880185	0.0032858737462462366	-0.0030387707499129834	0.9772676614144852	-1	0	0	0.25	2	0.8	8	0.42857142857142855	0.6	8	6	3	1	0	0.5714285714285714	4	7	12	0.125	0	0.6897129764842301	0.9171568598371325	0.6477786564578458	0.7486203057455885	0.4838469667402128	0.873826207685703	0.8219981261784359	0.8593948340939407	1.0	0	0.0	-0.00030387707499129836	-0.00030387707499129836
3435	0.03186101671131325	0.011379890599512152	0.011194906231461276	0.9707751421048657	-1	0	0	0.2	2	0.9230769230769231	12	0.5357142857142857	0.7692307692307693	11	10	3	2	0	0.14285714285714285	14	2	15	0.2222222222222222	0	0.8282636256663057	0.9415130535462454	0.7474490724082312	0.9273434763200766	0.4762130709269635	0.7319721160111596	0.831604087440224	0.8918686606516576	0.5909090909090908	0.18181818181818182	0.0	0.011194906231461276	0.011194906231461276
5024	0.011142095839335061	0.006887211192474123	-0.006792789574230497	0.983420241801294	-1	0	0	0.4	4	0.6153846153846154	8	0.4166666666666667	0.5384615384615384	10	7	4	1	0	0.25	3	12	15	0.1111111111111111	0	0.7244064183644733	0.9498091775936104	0.7386578197909145	0.9596103690053933	0.4762130709269635	0.7908965541602294	0.904847447115166	0.9226974001816984	1.0	0.7	0.0	-0.0006792789574230497	-0.0006792789574230497
563	0.0020356210603776556	0.0019471671592306325	-0.0019471523346370676	0.9856929021071904	-1	0	0	1.0	1	0	0	1.0	0	1	0	0	3	0	0.5	1	2	2	1.0	0	0	0	0	0	0	0	0	0	0	0	0	-0.00019471523346370676	-0.00019471523346370676
1467	0.005245338373673432	0.002147453696803635	-0.0009376120816301984	0.9747257812692034	-1	0	0	0.5	3	0.5	3	0.5333333333333333	0.3333333333333333	3	2	4	2	0	0.6	5	3	8	0.18181818181818182	0	0.9485038783745845	0.9733960924460309	0.967977922114312	0.7544886286943783	0.3742473118586293	0.829515031361363	0.9582867805680706	0.8910528985647513	0.6666666666666666	0.3333333333333333	0.0	-9.376120816301983e-05	-9.376120816301983e-05
857	0.001968436760083358	0.0016881281107409554	-0.001687760606032561	0.9847741118171647	-1	0	0	1.0	1	0	0	1.0	0	1	0	0	0	0	0.5	2	1	2	0.0	0	0	0	0	0	0	0	0	0	0	0	0	-0.0001687760606032561	-0.0001687760606032561
814	0.0018571330421721453	0.0015718118885078125	-0.0015717102304376252	0.9838847219887605	-1	0	0	1.0	1	0	0	1.0	0	1	0	0	0	0	0.5	2	1	2	0.0	0	0	0	0	0	0	0	0	0	0	0	0	-0.0001571710230437625	-0.0001571710230437625
4271	0.020582765522205306	0.010228176054454958	0.00553062311634135	0.9768856187832216	-1	0	0	0.3	3	0.7692307692307693	10	0.38461538461538464	0.6153846153846154	9	8	5	2	0	0.23076923076923078	13	3	15	0.15384615384615385	0	0.8352689792652693	0.9333958564021416	0.7474490724082312	0.9501329215592187	0.5618712769713178	0.7922842858307411	0.8354051406367305	0.9095937319426032	0.5555555555555556	0.3333333333333333	0.0	0.00553062311634135	0.00553062311634135
1665	0.016528993436394628	0.004435917824932147	-0.003745398111158496	0.981747083831431	-1	0	0	0.4	4	0.6153846153846154	8	0.5769230769230769	0.38461538461538464	8	5	6	1	0	0.15384615384615385	13	2	15	0.07692307692307693	0.14285714285714285	0.8531805993411169	0.9482084583955557	0.5407507617006686	0.9595913328077411	0.47524484332197137	0.7343560142257929	0.947790070409511	0.9140313796165326	1.0	0.625	0.0	-0.00037453981111584963	-0.00037453981111584963
4935	0.036638126109556184	0.01763123928360272	0.016963885146564144	0.9680963807904658	-1	0	0	0.2	2	0.9230769230769231	12	0.5357142857142857	0.7692307692307693	11	10	3	2	0	0.14285714285714285	14	2	15	0.2222222222222222	0	0.839279109671142	0.9209584019798405	0.7474490724082312	0.944105017334804	0.5618712769713178	0.7759753770975072	0.831604087440224	0.897968744395481	0.5454545454545454	0.36363636363636365	0.0	0.016963885146564144	0.016963885146564144
3488	0.031759659618807425	0.014738688241052905	0.013459409967251817	0.9721170338913405	-1	0	0	0.2	2	0.9166666666666666	11	0.5384615384615384	0.75	10	9	3	2	0	0.15384615384615385	13	2	14	0.2222222222222222	0	0.8317663024657875	0.9260826873502623	0.7474490724082312	0.9230995738318295	0.5190421739491407	0.7379128879933436	0.8085353688359052	0.8824802836865488	0.55	0.2	0.0	0.013459409967251817	0.013459409967251817
344	0.0024934719730006715	0.002159328527522752	-0.0021570821676011576	0.9841481317264035	-1	0	0	1.0	2	0.0	0	1.0	0	2	0	0	0	0	0.3333333333333333	3	1	3	0.0	1.0	0	0	0	0	0	0	0	0	0	0	0	-0.00021570821676011577	-0.00021570821676011577
3666	0.03522435051437615	0.016431870382248893	0.016148357405195254	0.9675646281231056	-1	0	0	0.2	2	0.9230769230769231	12	0.5357142857142857	0.7692307692307693	11	10	3	2	0	0.14285714285714285	14	2	15	0.2222222222222222	0	0.8352689792652693	0.9204515232853581	0.7474490724082312	0.944105017334804	0.5618712769713178	0.7759753770975072	0.831604087440224	0.8977565117995757	0.5454545454545454	0.2727272727272727	0.0	0.016148357405195254	0.016148357405195254
4673	0.036548864987195694	0.017794894589791662	0.017034771994866766	0.9684727150344945	-1	0	0	0.2	2	0.9230769230769231	12	0.5357142857142857	0.7692307692307693	11	10	3	2	0	0.14285714285714285	14	2	15	0.2222222222222222	0	0.839279109671142	0.9209584019798405	0.7474490724082312	0.944105017334804	0.5618712769713178	0.7759753770975072	0.831604087440224	0.897968744395481	0.5454545454545454	0.18181818181818182	0.0	0.017034771994866766	0.017034771994866766
4373	0.03586712968531535	0.015137803803097979	0.014588193620599038	0.9670282755782262	-1	0	0	0.2	2	0.9230769230769231	12	0.5357142857142857	0.7692307692307693	11	10	3	2	0	0.14285714285714285	14	2	15	0.2222222222222222	0	0.8352689792652693	0.9204515232853581	0.7474490724082312	0.944105017334804	0.5618712769713178	0.7759753770975072	0.831604087440224	0.8977565117995757	0.5454545454545454	0.2727272727272727	0.0	0.014588193620599038	0.014588193620599038
2104	0.018881732422693136	0.010736830601981035	-0.009538228201602023	0.9744930563735748	-1	0	0	0.4	4	0.6153846153846154	8	0.4166666666666667	0.38461538461538464	7	5	7	1	0	0.25	3	12	15	0.0625	0	0.8509720935648787	0.9589138832930086	0.7122895648081997	0.9586703645692368	0.47427661571697916	0.821398311781913	0.9577399281851798	0.9312883061512474	1.0	0.5714285714285714	0.0	-0.0009538228201602022	-0.0009538228201602022
3599	0.035678061111793676	0.01623288674965124	0.0160237784558276	0.9677627280454506	-1	0	0	0.2	2	0.9230769230769231	12	0.5357142857142857	0.7692307692307693	11	10	3	2	0	0.14285714285714285	14	2	15	0.2222222222222222	0	0.8352689792652693	0.9204515232853581	0.7474490724082312	0.944105017334804	0.5618712769713178	0.7759753770975072	0.831604087440224	0.8977565117995757	0.5454545454545454	0.2727272727272727	0.0	0.0160237784558276	0.0160237784558276
4864	0.035908875470849394	0.016336680369379464	0.015801509008351082	0.96801656765165	-1	0	0	0.2	2	0.9230769230769231	12	0.5357142857142857	0.7692307692307693	11	10	3	2	0	0.14285714285714285	14	2	15	0.2222222222222222	0	0.839279109671142	0.9209584019798405	0.7474490724082312	0.944105017334804	0.5618712769713178	0.7759753770975072	0.831604087440224	0.897968744395481	0.5454545454545454	0.2727272727272727	0.0	0.015801509008351082	0.015801509008351082
4477	0.03383586954181232	0.013402664564425282	0.013136293311115389	0.9796933917914369	-1	0	0	0.2	2	0.9166666666666666	11	0.5384615384615384	0.75	10	9	3	2	0	0.15384615384615385	13	2	14	0.2222222222222222	0	0.8391099584690117	0.9236885543574374	0.6002887417795923	0.960641115086034	0.5190421739491407	0.8155033155012393	0.9077369684659183	0.9161795272454396	0.55	0.2	0.0	0.013136293311115389	0.013136293311115389
3539	0.03585746286015481	0.015365474169569453	0.013714932367221107	0.9701196926506462	-1	0	0	0.2	2	0.9230769230769231	12	0.5357142857142857	0.7692307692307693	11	10	3	2	0	0.14285714285714285	14	2	15	0.2222222222222222	0	0.8282636256663057	0.9415130535462454	0.7474490724082312	0.9262691546423146	0.4762130709269635	0.7319721160111596	0.831604087440224	0.8913584981280598	0.5454545454545454	0.18181818181818182	0.0	0.013714932367221107	0.013714932367221107
4667	0.018207953820015683	0.005932110750696788	-0.005539422753129083	0.9802189593062729	-1	0	0	0.2	2	0.9230769230769231	12	0.5357142857142857	0.7692307692307693	11	10	3	2	0	0.14285714285714285	14	2	15	0.2222222222222222	0	0.839279109671142	0.9204700433097187	0.7298665671735978	0.9507431848092036	0.5618712769713178	0.8051715644748837	0.8491716313373989	0.9068664732117434	0.5454545454545454	0.36363636363636365	0.0	-0.0005539422753129083	-0.0005539422753129083
3728	0.03154091599968713	0.014198874504162597	0.012603612535762164	0.9713260942037504	-1	0	0	0.2	2	0.9166666666666666	11	0.5384615384615384	0.75	10	9	3	2	0	0.15384615384615385	13	2	14	0.2222222222222222	0	0.8317663024657875	0.9260826873502623	0.7474490724082312	0.9230995738318295	0.5190421739491407	0.7379128879933436	0.8085353688359052	0.8824802836865488	0.55	0.2	0.0	0.012603612535762164	0.012603612535762164
808	0.00192147706329201	0.0016342859677607557	-0.001633443502612154	0.9846979480564937	-1	0	0	1.0	1	0	0	1.0	0	1	0	0	0	0	0.5	2	1	2	0.0	0	0	0	0	0	0	0	0	0	0	0	0	-0.0001633443502612154	-0.0001633443502612154
3659	0.03253146588378258	0.015113104642621332	0.012729148839178165	0.9712928044888433	-1	0	0	0.2	2	0.9166666666666666	11	0.5384615384615384	0.75	10	9	3	2	0	0.15384615384615385	13	2	14	0.2222222222222222	0	0.8317663024657875	0.9260826873502623	0.7474490724082312	0.9230995738318295	0.5190421739491407	0.7379128879933436	0.8085353688359052	0.8824802836865488	0.55	0.2	0.0	0.012729148839178165	0.012729148839178165
4816	0.0364902066810066	0.016629456478396556	0.01601225999486963	0.968113246002028	-1	0	0	0.2	2	0.9230769230769231	12	0.5357142857142857	0.7692307692307693	11	10	3	2	0	0.14285714285714285	14	2	15	0.2222222222222222	0	0.839279109671142	0.9209584019798405	0.7474490724082312	0.944105017334804	0.5618712769713178	0.7759753770975072	0.831604087440224	0.897968744395481	0.5454545454545454	0.2727272727272727	0.0	0.01601225999486963	0.01601225999486963
2795	0.017942093088422494	0.0062126063597425325	-0.005846432213653839	0.9658899891987007	-1	0	0	0.4	4	0.6153846153846154	8	0.3409090909090909	0.5384615384615384	10	7	4	1	0	0.36363636363636365	11	4	15	0.1111111111111111	0	0.7458860529873961	0.9453929012617246	0.7474490724082312	0.9372879973865231	0.47524484332197137	0.8548794607663837	0.9134007808010146	0.9200546708903723	1.0	0.3	0.0	-0.0005846432213653838	-0.0005846432213653838
4916	0.03587602264372171	0.017336602421632114	0.01677134962526678	0.9683058863140388	-1	0	0	0.2	2	0.9230769230769231	12	0.5357142857142857	0.7692307692307693	11	10	3	2	0	0.14285714285714285	14	2	15	0.2222222222222222	0	0.839279109671142	0.9209584019798405	0.7474490724082312	0.944105017334804	0.5618712769713178	0.7759753770975072	0.831604087440224	0.897968744395481	0.5454545454545454	0.2727272727272727	0.0	0.01677134962526678	0.01677134962526678
768	0.005305482685827278	0.001421389946015181	2.7054159040750847e-05	0.9766898868818394	-1	0	0	0.4	2	0.6	3	0.7	0.4	3	2	3	3	0	0.4	5	2	7	0.3333333333333333	0	0.9562684140453793	0.978372092753481	1.0	0.7668370013012257	0.3742473118586293	0.829515031361363	0.9685370643648729	0.8997886748138733	0.3333333333333333	0.3333333333333333	0.0	2.7054159040750847e-05	2.7054159040750847e-05
2178	0.015596117154599383	0.0038887210527447477	0.001390472412874871	0.9734032653304578	-1	0	0	0.3333333333333333	3	0.7272727272727273	8	0.3939393939393939	0.45454545454545453	7	5	5	2	0	0.2727272727272727	11	3	13	0.16666666666666666	0	0.7207539384197177	0.9426684168443573	0.6312446974177434	0.9483461939169423	0.4762130709269635	0.7729144035683243	0.8749955755544637	0.9098348397233856	0.5714285714285714	0.2857142857142857	0.0	0.001390472412874871	0.001390472412874871
446	0.0020552732561093957	0.0018044063008539714	-0.0018035649430335901	0.9845165567665525	-1	0	0	1.0	1	0	0	1.0	0	1	0	0	1	0	0.5	2	1	2	0.3333333333333333	0	0	0	0	0	0	0	0	0	0	0	0	-0.00018035649430335902	-0.00018035649430335902
4320	0.03566373319203694	0.017226712242323715	0.016577670794854525	0.9682494667592748	-1	0	0	0.2	2	0.9230769230769231	12	0.5357142857142857	0.7692307692307693	11	10	3	2	0	0.14285714285714285	14	2	15	0.2222222222222222	0	0.839279109671142	0.9209584019798405	0.7474490724082312	0.944105017334804	0.5618712769713178	0.7759753770975072	0.831604087440224	0.897968744395481	0.5454545454545454	0.2727272727272727	0.0	0.016577670794854525	0.016577670794854525
175	0.01193960725757746	0.002980566210015298	-0.0010569383068379772	0.981928016541598	-1	0	0	0.5	5	0.5384615384615384	7	0.45454545454545453	0.46153846153846156	8	6	6	3	0	0.2727272727272727	11	3	15	0.21428571428571427	0.4	0.7506963929043927	0.9428417210095511	0.743052070382264	0.9218197533544812	0.5190421739491407	0.8929593289506028	0.9114269988181667	0.921572947766357	0.125	0.25	0.0	-0.00010569383068379773	-0.00010569383068379773
1014	0.0024720243547823916	0.0018934732294599162	-0.0018875929145478465	0.9734396876381617	-1	0	0	0.5	1	1.0	1	1.0	1.0	1	1	1	0	0	0.3333333333333333	3	1	3	0.0	0	0.8550018402100497	0.5	0.1511875101103164	0.5	0.7502273861061308	0.5	0.9569135161595173	0.5	0	0	0.0	-0.00018875929145478466	-0.00018875929145478466
1598	0.01830434917858073	0.006505792198919192	0.003623771061659273	0.9659430001732747	-1	0	0	0.25	2	0.7777777777777778	7	0.55	0.5555555555555556	6	5	4	3	0	0.2	10	2	11	0.2727272727272727	0	0.8104858269313906	0.9380212905824716	0.4549256566487677	0.9125079013057474	0.47524484332197137	0.8161920780170255	0.902276082082098	0.8988152505863009	0.16666666666666666	0.5	0.0	0.003623771061659273	0.003623771061659273
1068	0.0018776624513476045	0.0016068976543033887	-0.0016051546018360774	0.9839714948564017	-1	0	0	1.0	1	0	0	1.0	0	1	0	0	0	0	0.5	2	1	2	0.0	0	0	0	0	0	0	0	0	0	0	0	0	-0.00016051546018360774	-0.00016051546018360774
3687	0.03358378098696565	0.016253144388214683	0.014069368460208967	0.9713856384327377	-1	0	0	0.2	2	0.9166666666666666	11	0.5384615384615384	0.75	10	9	3	2	0	0.15384615384615385	13	2	14	0.2222222222222222	0	0.8391099584690117	0.9266407627136701	0.7474490724082312	0.9230995738318295	0.5190421739491407	0.7379128879933436	0.8085353688359052	0.8827628055372715	0.55	0.2	0.0	0.014069368460208967	0.014069368460208967
2635	0.02596705847744097	0.009930279201632882	0.009625116394178932	0.9722638332708291	-1	0	0	0.2	2	0.9166666666666666	11	0.5384615384615384	0.75	10	9	3	2	0	0.15384615384615385	13	2	14	0.2222222222222222	0	0.8317663024657875	0.9260826873502623	0.7474490724082312	0.9243489235048494	0.5190421739491407	0.8410309266673622	0.8085353688359052	0.9031125964799366	0.55	0.2	0.0	0.009625116394178932	0.009625116394178932
2349	0.014972092822188785	0.0027404841636264	-0.0009916925282599117	0.9152241813833841	-1	0	0	0.4	4	0.5833333333333334	7	0.42424242424242425	0.4166666666666667	8	5	5	2	0	0.2727272727272727	11	3	14	0.18181818181818182	0	0.7780114588424935	0.939397354021208	0.6717698825475893	0.9403368709583731	0.4762130709269635	0.8625522036844329	0.905520438933364	0.9201968877029404	0.5625	0.25	0.0	-9.916925282599117e-05	-9.916925282599117e-05
2159	0.028512777153835423	0.005118133246114443	0.0050846765960690645	0.9708969314337001	-1	0	0	0.2	2	0.9166666666666666	11	0.5384615384615384	0.75	10	9	3	2	0	0.15384615384615385	13	2	14	0.2222222222222222	0	0.8317663024657875	0.9311029338354461	0.7474490724082312	0.9243489235048494	0.5190421739491407	0.7379128879933436	0.8161154344407361	0.8856732666306343	0.55	0.2	0.0	0.0050846765960690645	0.0050846765960690645
1370	0.01945722277541959	0.0073902694679428855	-0.0017370855910126166	0.974516022035521	-1	0	0	0.3	3	0.7692307692307693	10	0.38461538461538464	0.5384615384615384	8	7	6	2	0	0.23076923076923078	13	3	15	0.13333333333333333	0	0.8484414426865643	0.9442516792510388	0.743052070382264	0.8964833409775597	0.5190421739491407	0.8639947183224361	0.8863931844340386	0.9071274790459323	0.5625	0.25	0.0	-0.00017370855910126166	-0.00017370855910126166
858	0.001919819641557656	0.001640456335170864	-0.001640396800052044	0.9847280870769958	-1	0	0	1.0	1	0	0	1.0	0	1	0	0	0	0	0.5	2	1	2	0.0	0	0	0	0	0	0	0	0	0	0	0	0	-0.0001640396800052044	-0.0001640396800052044
4854	0.03650975471608728	0.016680338022109414	0.01603264082334151	0.9681218005863705	-1	0	0	0.2	2	0.9230769230769231	12	0.5357142857142857	0.7692307692307693	11	10	3	2	0	0.14285714285714285	14	2	15	0.2222222222222222	0	0.839279109671142	0.9209584019798405	0.7474490724082312	0.944105017334804	0.5618712769713178	0.7759753770975072	0.831604087440224	0.897968744395481	0.5454545454545454	0.2727272727272727	0.0	0.01603264082334151	0.01603264082334151
4073	0.03260419838773802	0.013647305222235324	0.013403504382220224	0.9710935829998886	-1	0	0	0.2222222222222222	2	0.9090909090909091	10	0.5416666666666666	0.7272727272727273	9	8	3	2	0	0.16666666666666666	12	2	13	0.2222222222222222	0	0.8389408072668815	0.9290144473560993	0.6224561962350443	0.9544367753480845	0.4762130709269635	0.7979390412928701	0.8415890016697808	0.9112540333083887	0.5555555555555556	0.3333333333333333	0.0	0.013403504382220224	0.013403504382220224
1972	0.01574348361608366	0.003827795875944071	0.0029030115378469467	0.9682928528339059	-1	0	0	0.375	3	0.7	7	0.4	0.5	6	5	5	2	0	0.3	10	3	12	0.15384615384615385	0	0.8104858269313906	0.9380212905824716	0.4657376418531814	0.9105757708052791	0.47524484332197137	0.8161920780170255	0.9009917580586994	0.8980864893013136	0.5833333333333334	0.5	0.0	0.0029030115378469467	0.0029030115378469467
3583	0.03140161007730484	0.014391375406494569	0.013201076434659792	0.9723216062205621	-1	0	0	0.2	2	0.9166666666666666	11	0.5384615384615384	0.75	10	9	3	2	0	0.15384615384615385	13	2	14	0.2222222222222222	0	0.8317663024657875	0.9260826873502623	0.7474490724082312	0.9230995738318295	0.5190421739491407	0.7379128879933436	0.8085353688359052	0.8824802836865488	0.55	0.2	0.0	0.013201076434659792	0.013201076434659792
1323	0.008042612903344078	0.005107865499961279	-0.005081713410336677	0.9800596930512729	-1	0	0	0.5	4	0.5555555555555556	5	0.5238095238095238	0.3333333333333333	4	3	6	4	0	0.42857142857142855	7	3	11	0.26666666666666666	0.4	0.818283955840557	0.9449837934880508	0.9333576591617898	0.705709521860611	0.42426196378780423	0.9284740599085746	0.929455941984643	0.8903075295110463	0.25	0.25	0.0	-0.0005081713410336676	-0.0005081713410336676
3962	0.035838618979909344	0.01655821936266876	0.01607896537707743	0.9674872658993935	-1	0	0	0.2	2	0.9230769230769231	12	0.5357142857142857	0.7692307692307693	11	10	3	2	0	0.14285714285714285	14	2	15	0.2222222222222222	0	0.8352689792652693	0.9204515232853581	0.7474490724082312	0.944105017334804	0.5618712769713178	0.7759753770975072	0.831604087440224	0.8977565117995757	0.5454545454545454	0.18181818181818182	0.0	0.01607896537707743	0.01607896537707743
3472	0.03233497125556314	0.014749290851278478	0.012216190589896697	0.9707619999869082	-1	0	0	0.2	2	0.9166666666666666	11	0.5384615384615384	0.75	10	9	3	2	0	0.15384615384615385	13	2	14	0.2222222222222222	0	0.8317663024657875	0.9260826873502623	0.7474490724082312	0.9230995738318295	0.5190421739491407	0.7379128879933436	0.8085353688359052	0.8824802836865488	0.55	0.4	0.0	0.012216190589896697	0.012216190589896697
1387	0.0018982385216832266	0.0017030486142243268	-0.0017002777929027504	0.9839532255119711	-1	0	0	1.0	1	0	0	1.0	0	1	0	0	0	0	0.5	2	1	2	0.0	0	0	0	0	0	0	0	0	0	0	0	0	-0.00017002777929027505	-0.00017002777929027505
1997	0.012803136277185235	0.004339677393006598	0.004189787452431464	0.9656250238614549	-1	0	0	0.2857142857142857	2	0.75	6	0.5555555555555556	0.625	6	5	3	3	0	0.2222222222222222	9	2	10	0.3333333333333333	0	0.8104858269313906	0.9380212905824716	0.45694914067048237	0.9114912276621623	0.47524484332197137	0.8161920780170255	0.9017820108299532	0.8984305683716411	0.16666666666666666	0.5	0.0	0.004189787452431464	0.004189787452431464
4800	0.036216399895179475	0.017120767528422627	0.01659399589338195	0.9685748681113748	-1	0	0	0.2	2	0.9230769230769231	12	0.5357142857142857	0.7692307692307693	11	10	3	2	0	0.14285714285714285	14	2	15	0.2222222222222222	0	0.839279109671142	0.9209584019798405	0.7474490724082312	0.944105017334804	0.5618712769713178	0.7759753770975072	0.831604087440224	0.897968744395481	0.5454545454545454	0.2727272727272727	0.0	0.01659399589338195	0.01659399589338195
198	0.016536464928736342	0.00584496810160373	-0.00533361848938578	0.974594247927849	-1	0	0	0.4	4	0.6923076923076923	9	0.625	0.6153846153846154	10	8	4	3	0	0.16666666666666666	2	12	15	0.3	0.15384615384615385	0.611532539704371	0.9403505135385857	0.6181692246489183	0.893234760039656	0.6987383418372822	0.9047503084195232	0.8898189991340726	0.915112006376775	0.1	0.3	0.0	-0.0005333618489385781	-0.0005333618489385781
2319	0.012771137898024486	0.0039124486987298845	0.00381314250186425	0.9653167707889114	-1	0	0	0.2857142857142857	2	0.75	6	0.5555555555555556	0.625	6	5	3	3	0	0.2222222222222222	9	2	10	0.3333333333333333	0	0.8104858269313906	0.9380212905824716	0.45694914067048237	0.9114912276621623	0.47524484332197137	0.8161920780170255	0.9017820108299532	0.8984305683716411	0.16666666666666666	0.5	0.0	0.00381314250186425	0.00381314250186425
1331	0.00194180761700562	0.0016725967842357798	-0.0016722045622760545	0.9839090142737066	-1	0	0	1.0	1	0	0	1.0	0	1	0	0	0	0	0.5	2	1	2	0.0	0	0	0	0	0	0	0	0	0	0	0	0	-0.00016722045622760546	-0.00016722045622760546
3954	0.03499187560601082	0.014884670109055496	0.014242885529464504	0.9673748784758722	-1	0	0	0.2	2	0.9230769230769231	12	0.5357142857142857	0.7692307692307693	11	10	3	2	0	0.14285714285714285	14	2	15	0.2222222222222222	0	0.8352689792652693	0.9204515232853581	0.7474490724082312	0.944105017334804	0.5618712769713178	0.7759753770975072	0.831604087440224	0.8977565117995757	0.5454545454545454	0.18181818181818182	0.0	0.014242885529464504	0.014242885529464504
449	0.003439729263327763	0.0033077782903460046	-0.0033076480476383462	0.9815450447905278	-1	0	0	0.5	3	0.42857142857142855	3	0.5625	0	0	0	8	5	0	1.0	4	4	9	0.25	0.3333333333333333	0	0	0	0	0	0	0	0	0	0	0	-0.1	-0.1
2492	0.022839191466257524	0.008293370633133419	0.005434195677754875	0.9806357028986734	-1	0	0	0.2222222222222222	2	0.9090909090909091	10	0.5416666666666666	0.7272727272727273	9	8	3	2	0	0.16666666666666666	12	2	13	0.2222222222222222	0	0.8282636256663057	0.9300279022480933	0.7474490724082312	0.9321323317419677	0.4762130709269635	0.8513490160872712	0.831604087440224	0.91030935513346	0.5555555555555556	0.2222222222222222	0.0	0.005434195677754875	0.005434195677754875
819	0.013168588038215308	0.006210486285227493	-0.003047096405956766	0.9782513310749239	-1	0	0	0.5	5	0.5384615384615384	7	0.45454545454545453	0.46153846153846156	8	6	6	3	0	0.2727272727272727	11	3	15	0.21428571428571427	0.4	0.7324037063621656	0.9388361300555483	0.6090799943969091	0.8857389145970423	0.5190421739491407	0.8929593289506028	0.8672180431995998	0.9088867736693818	0.125	0.25	0.0	-0.0003047096405956766	-0.0003047096405956766
26	0.012505424856464154	0.00509582527340219	-0.005084415899294818	0.9656690810244473	-1	0	0	0.5	5	0.5384615384615384	7	0.5	0.38461538461538464	8	5	6	3	0	0.8333333333333334	6	5	15	0.23076923076923078	0.15384615384615385	0.31033284193671656	0.9105218672230582	0.5188894221946341	0.9186698496576571	0.35413869104949913	0.7996455456458156	0.8264985974595676	0.8852219406192815	0.375	0.375	0.0	-0.0005084415899294819	-0.0005084415899294819
24	0.009182154265489444	0.0008549123676530172	-0.0007845824629741228	0.9766085347903565	-1	0	0	0.3333333333333333	2	0.8571428571428571	6	0.6428571428571429	0.7142857142857143	7	5	1	1	0	0.2857142857142857	7	2	9	0.25	0	0.5056579627666536	0.8457896973837679	0.7257231473398669	0.696389829729502	0.7845901903576833	0.9636688548210587	0.8417671330716269	0.8739924923706699	1.0	0.7142857142857143	0.0	-7.845824629741229e-05	-7.845824629741229e-05
2539	0.017858852483784493	0.00458884959544864	-0.0027854850802110126	0.9799473835059572	-1	0	0	0.2222222222222222	2	0.9090909090909091	10	0.5416666666666666	0.5454545454545454	7	6	5	2	0	0.16666666666666666	12	2	13	0.15384615384615385	0	0.9002177154430635	0.7747392807979777	0.6312446974177434	0.9051246773351589	0.5618712769713178	0.8778876147043717	0.7995455678690839	0.8607002205988047	0.5714285714285714	0.14285714285714285	0.0	-0.00027854850802110125	-0.00027854850802110125
1575	0.010984808267897293	0.0037401954038369305	0.0037031103403767727	0.9689588518927826	-1	0	0	0.3333333333333333	2	0.7142857142857143	5	0.5625	0.7142857142857143	6	5	2	3	0	0.25	8	2	9	0.42857142857142855	0	0.8104858269313906	0.9380212905824716	0.5194428273224581	0.9222560338816974	0.47524484332197137	0.8161920780170255	0.9049639425059106	0.9026522147394145	0.16666666666666666	0.5	0.0	0.0037031103403767727	0.0037031103403767727
3041	0.025714849028364163	0.010848091067578077	0.01076538600826985	0.9734604754288152	-1	0	0	0.2	2	0.9166666666666666	11	0.5384615384615384	0.75	10	9	3	2	0	0.15384615384615385	13	2	14	0.2222222222222222	0	0.8317663024657875	0.9260826873502623	0.7474490724082312	0.9243489235048494	0.5190421739491407	0.8410309266673622	0.8085353688359052	0.9031125964799366	0.55	0.2	0.0	0.01076538600826985	0.01076538600826985
3978	0.029852752072242163	0.009184366146314796	-0.009039600074772476	0.9818096349484161	-1	0	0	0.2222222222222222	2	0.9090909090909091	10	0.5416666666666666	0.7272727272727273	9	8	3	2	0	0.16666666666666666	12	2	13	0.2222222222222222	0	0.6218351553924988	0.9460035161484049	0.6224561962350443	0.9685177461258666	0.47427661571697916	0.8058840202585585	0.9582867805680706	0.9289750982157992	0.5555555555555556	0.3333333333333333	0.0	-0.0009039600074772476	-0.0009039600074772476
531	0.0019060547724428297	0.001643853229087121	-0.0016429857808892996	0.9847156045982726	-1	0	0	1.0	1	0	0	1.0	0	1	0	0	0	0	0.5	2	1	2	0.0	0	0	0	0	0	0	0	0	0	0	0	0	-0.00016429857808892997	-0.00016429857808892997
3319	0.03177071910534466	0.013963889858228813	0.012417875652006926	0.9717039108549472	-1	0	0	0.2	2	0.9166666666666666	11	0.5384615384615384	0.75	10	9	3	2	0	0.15384615384615385	13	2	14	0.2222222222222222	0	0.8317663024657875	0.9260826873502623	0.7474490724082312	0.9230995738318295	0.5190421739491407	0.7379128879933436	0.8085353688359052	0.8824802836865488	0.55	0.2	0.0	0.012417875652006926	0.012417875652006926
2269	0.011381348720191425	0.006404267843614506	-0.005516223626049817	0.9785172263260904	-1	0	0	0.4	4	0.5833333333333334	7	0.42424242424242425	0.4166666666666667	8	5	5	2	0	0.2727272727272727	11	3	14	0.18181818181818182	0	0.7818630978757749	0.9392827188971409	0.6408111754748206	0.9181258813986377	0.4762130709269635	0.8625522036844329	0.8863931844340386	0.9114037997619469	0.5625	0.25	0.0	-0.0005516223626049817	-0.0005516223626049817
2512	0.0185317240253263	0.006803997940543288	0.0063485034473971	0.9765352110089265	-1	0	0	0.2222222222222222	2	0.9090909090909091	10	0.5416666666666666	0.5454545454545454	7	6	5	2	0	0.16666666666666666	12	2	13	0.15384615384615385	0	0.8539106280412962	0.7307754409521818	0.6312446974177434	0.9051246773351589	0.5618712769713178	0.8778876147043717	0.7995455678690839	0.8509682451284193	0.6428571428571428	0.2857142857142857	0.0	0.0063485034473971	0.0063485034473971
203	0.0018114385496193711	0.0017622036824248698	-0.0017614778576750477	0.9850081584091636	-1	0	0	1.0	1	0	0	1.0	0	1	0	0	1	0	0.5	2	1	2	0.3333333333333333	0	0	0	0	0	0	0	0	0	0	0	0	-0.00017614778576750478	-0.00017614778576750478
1746	0.01928353614466113	0.00574537403474228	0.003323423819966788	0.9714274787761812	-1	0.25	1	0.5	5	0.5384615384615384	7	0.45454545454545453	0.38461538461538464	9	5	5	2	0	0.2727272727272727	11	3	15	0.2	0.5	0.7207539384197177	0.9499420150945298	0.6488272026523767	0.9422273524372735	0.4762130709269635	0.8497414451710884	0.9489821299766352	0.9233794469747316	0.5555555555555556	0.3333333333333333	0.0	0.003323423819966788	0.003323423819966788
2999	0.028951886558199802	0.010393549328421724	0.010371596128126909	0.9716510761926487	-1	0	0	0.2	2	0.9230769230769231	12	0.5357142857142857	0.7692307692307693	11	10	3	2	0	0.14285714285714285	14	2	15	0.2222222222222222	0	0.8282636256663057	0.9415130535462454	0.7474490724082312	0.9273434763200766	0.4762130709269635	0.8307693894128176	0.831604087440224	0.9093275483158793	0.5454545454545454	0.18181818181818182	0.0	0.010371596128126909	0.010371596128126909
3386	0.027983008084211346	0.01224259670702828	0.012082748220761549	0.9720298033735503	-1	0	0	0.2	2	0.9166666666666666	11	0.5384615384615384	0.75	10	9	3	2	0	0.15384615384615385	13	2	14	0.2222222222222222	0	0.8317663024657875	0.9260826873502623	0.7474490724082312	0.9243489235048494	0.5190421739491407	0.7379128879933436	0.8085353688359052	0.8830918966059687	0.55	0.2	0.0	0.012082748220761549	0.012082748220761549
3815	0.03591889179672875	0.015041523921124926	0.014484719637174685	0.9677763946697772	-1	0	0	0.2	2	0.9230769230769231	12	0.5357142857142857	0.7692307692307693	11	10	3	2	0	0.14285714285714285	14	2	15	0.2222222222222222	0	0.8352689792652693	0.9204515232853581	0.7474490724082312	0.944105017334804	0.5618712769713178	0.7759753770975072	0.831604087440224	0.8977565117995757	0.5454545454545454	0.2727272727272727	0.0	0.014484719637174685	0.014484719637174685
4638	0.03637506949975297	0.016058072621671412	0.01537935931922426	0.9680672787904672	-1	0	0	0.2	2	0.9230769230769231	12	0.5357142857142857	0.7692307692307693	11	10	3	2	0	0.14285714285714285	14	2	15	0.2222222222222222	0	0.839279109671142	0.9209584019798405	0.7474490724082312	0.944105017334804	0.5618712769713178	0.7759753770975072	0.831604087440224	0.897968744395481	0.5454545454545454	0.2727272727272727	0.0	0.01537935931922426	0.01537935931922426
2203	0.021814862507709958	0.007036388594912859	0.0014553843402930872	0.9785721996899837	-1	0	0	0.25	2	0.9	9	0.5454545454545454	0.7	8	7	3	2	0	0.18181818181818182	11	2	12	0.2222222222222222	0	0.8677433473541665	0.724620276986351	0.6893468849129872	0.900342456697306	0.5618712769713178	0.8645754101212656	0.7995455678690839	0.842124167033033	0.5625	0.25	0.0	0.0014553843402930872	0.0014553843402930872
1321	0.01900431261798972	0.007171412190313097	-0.0058711490302457295	0.9717166819622106	-1	0	0	0.5	5	0.5384615384615384	7	0.30612244897959184	0.38461538461538464	8	5	6	2	0	1.0	7	7	15	0.15384615384615385	0.2222222222222222	0.8001557844180021	0.9061928478863145	0.6583881778402186	0.916128573304069	0.5190421739491407	0.8928937855847018	0.8748839946660429	0.90549620831325	0.5625	0.25	0.0	-0.000587114903024573	-0.000587114903024573
141	0.0019442786584706248	0.001654968308391393	-0.0016549590847615323	0.9868702862666457	-1	0	0	1.0	1	0	0	1.0	0	1	0	0	3	0	0.5	1	2	2	1.0	0	0	0	0	0	0	0	0	0	0	0	0	-0.00016549590847615323	-0.00016549590847615323
3608	0.031847181493877455	0.01424204198300866	0.012156385330968935	0.9711398313438544	-1	0	0	0.2	2	0.9166666666666666	11	0.5384615384615384	0.75	10	9	3	2	0	0.15384615384615385	13	2	14	0.2222222222222222	0	0.8317663024657875	0.9260826873502623	0.7474490724082312	0.9230995738318295	0.5190421739491407	0.7379128879933436	0.8085353688359052	0.8824802836865488	0.55	0.2	0.0	0.012156385330968935	0.012156385330968935
3448	0.02339976233268914	0.005005896828020908	-0.004633792297039951	0.9813715212238344	-1	0	0	0.2857142857142857	2	0.875	7	0.5555555555555556	0.625	6	5	3	2	0	0.2222222222222222	9	2	10	0.2222222222222222	0	0.6712945469061082	0.935012707916789	0.6002887417795923	0.9556148222891343	0.47524484332197137	0.7884288976845668	0.9077369684659183	0.9129686340270191	0.5833333333333333	0.3333333333333333	0.0	-0.0004633792297039951	-0.0004633792297039951
3340	0.03187438712850327	0.01456202614025868	0.012783446965117802	0.9712990252575937	-1	0	0	0.2	2	0.9166666666666666	11	0.5384615384615384	0.75	10	9	3	2	0	0.15384615384615385	13	2	14	0.2222222222222222	0	0.8317663024657875	0.9260826873502623	0.7474490724082312	0.9230995738318295	0.5190421739491407	0.7379128879933436	0.8085353688359052	0.8824802836865488	0.55	0.2	0.0	0.012783446965117802	0.012783446965117802
1205	0.0053021241459710175	0.00206417323216047	-0.0009699285744234717	0.9748067532790706	-1	0	0	0.5	3	0.5	3	0.5333333333333333	0.3333333333333333	3	2	4	2	0	0.6	5	3	8	0.18181818181818182	0	0.9485038783745845	0.9733960924460309	1.0	0.7668370013012257	0.3742473118586293	0.829515031361363	0.9636173596644665	0.8932287986685995	0.6666666666666666	0.3333333333333333	0.0	-9.699285744234717e-05	-9.699285744234717e-05
3330	0.032125729171663765	0.014583887142912803	0.013306826254121096	0.9719144107983011	-1	0	0	0.2	2	0.9166666666666666	11	0.5384615384615384	0.75	10	9	3	2	0	0.15384615384615385	13	2	14	0.2222222222222222	0	0.8317663024657875	0.9260826873502623	0.7474490724082312	0.9230995738318295	0.5190421739491407	0.7379128879933436	0.8085353688359052	0.8824802836865488	0.55	0.2	0.0	0.013306826254121096	0.013306826254121096
1868	0.01460899710290262	0.006955859707162653	0.0004903456993830396	0.9804799156498896	-1	0	0	0.3333333333333333	3	0.7272727272727273	8	0.3939393939393939	0.6363636363636364	9	7	3	2	0	0.2727272727272727	11	3	13	0.25	0	0.8352689792652693	0.9353971221119202	0.7474490724082312	0.9116137166779942	0.4762130709269635	0.8513490160872712	0.831604087440224	0.9046917228637835	0.5555555555555556	0.2222222222222222	0.0	0.0004903456993830396	0.0004903456993830396
3582	0.032321048854135365	0.015025510630104285	0.013531625474448021	0.971797364504085	-1	0	0	0.2	2	0.9166666666666666	11	0.5384615384615384	0.75	10	9	3	2	0	0.15384615384615385	13	2	14	0.2222222222222222	0	0.8317663024657875	0.9260826873502623	0.7474490724082312	0.9230995738318295	0.5317171132338885	0.7272567405215294	0.7885727459577534	0.8805866083458007	0.55	0.2	0.0	0.013531625474448021	0.013531625474448021
1028	0.002676951780368279	0.0026110913841791727	-0.0025993832294691805	0.9808412261936984	-1	0	0	1.0	1	0	0	1.0	0	1	0	0	3	0	0.5	2	1	2	1.0	0	0	0	0	0	0	0	0	0	0	0	0	-0.00025993832294691805	-0.00025993832294691805
447	0.005538656749418792	0.0030851603047335635	-0.003081139239258733	0.9817201852425076	-1	1.0	1	0.8	4	0.4	2	0.4666666666666667	0.4	3	2	3	1	0	0.6	5	3	7	0.1111111111111111	1.0	0.5882142954775623	0.9434264408796887	0.7474490724082312	0.8632062857601932	0.47427661571697916	0.8587107895285312	0.8757732704204066	0.896004069850016	1.0	0.3333333333333333	0.0	-0.0003081139239258733	-0.0003081139239258733
3658	0.03460666804827086	0.015219098294403773	0.011667347795404156	0.9713570784969578	-1	0	0	0.2	2	0.9230769230769231	12	0.5357142857142857	0.6923076923076923	10	9	4	2	0	0.14285714285714285	14	2	15	0.18181818181818182	0	0.8391099584690117	0.9266407627136701	0.7474490724082312	0.9230995738318295	0.5190421739491407	0.7379128879933436	0.8085353688359052	0.8827628055372715	0.55	0.2	0.0	0.011667347795404156	0.011667347795404156
4735	0.0364727913699201	0.01684162612100688	0.0162335747617056	0.9680276075759229	-1	0	0	0.2	2	0.9230769230769231	12	0.5357142857142857	0.7692307692307693	11	10	3	2	0	0.14285714285714285	14	2	15	0.2222222222222222	0	0.839279109671142	0.9209584019798405	0.7474490724082312	0.944105017334804	0.5618712769713178	0.7759753770975072	0.831604087440224	0.897968744395481	0.5454545454545454	0.2727272727272727	0.0	0.0162335747617056	0.0162335747617056
138	0.002507229411170586	0.002267929391062376	-0.0021970078914280034	0.9693399713039264	-1	0	0	0.5	2	0.6666666666666666	2	0.8333333333333334	0.3333333333333333	2	1	2	0	0	0.6666666666666666	2	3	5	0.0	0	0.819816807072437	0.5155374363708369	0.46515173722137143	0.9650829545507145	0.7588001343952235	0.9177376968776045	0.8630419886540491	0.8733750810183921	0	0	0.0	-0.00021970078914280034	-0.00021970078914280034
2243	0.012082035292269196	0.0015485182003243043	0.0003797454108490139	0.9727106331411144	-1	0	0	0.5	4	0.5	5	0.4444444444444444	0.4	7	4	4	2	0	0.3333333333333333	9	3	12	0.2222222222222222	0	0.7207539384197177	0.9426684168443573	0.5960906926869474	0.9483857891885682	0.4762130709269635	0.8747298402081665	0.9489821299766352	0.9276690698174451	0.5714285714285714	0.2857142857142857	0.0	0.0003797454108490139	0.0003797454108490139
4476	0.03687732323913809	0.017534591598650198	0.01694944676868689	0.9682993139633835	-1	0	0	0.2	2	0.9230769230769231	12	0.5357142857142857	0.7692307692307693	11	10	3	2	0	0.14285714285714285	14	2	15	0.2222222222222222	0	0.839279109671142	0.9209584019798405	0.7474490724082312	0.944105017334804	0.5618712769713178	0.7759753770975072	0.831604087440224	0.897968744395481	0.5454545454545454	0.2727272727272727	0.0	0.01694944676868689	0.01694944676868689
626	0.001965875060650672	0.001718653079454794	-0.0017185980311492904	0.9852242971246787	-1	0	0	1.0	1	0	0	1.0	0	1	0	0	0	0	0.5	2	1	2	0.0	0	0	0	0	0	0	0	0	0	0	0	0	-0.00017185980311492903	-0.00017185980311492903
4802	0.03634678974923743	0.017170918232888334	0.01658943624096755	0.9682680726641765	-1	0	0	0.2	2	0.9230769230769231	12	0.5357142857142857	0.7692307692307693	11	10	3	2	0	0.14285714285714285	14	2	15	0.2222222222222222	0	0.839279109671142	0.9209584019798405	0.7474490724082312	0.944105017334804	0.5618712769713178	0.7759753770975072	0.831604087440224	0.897968744395481	0.5454545454545454	0.2727272727272727	0.0	0.01658943624096755	0.01658943624096755
3249	0.02871037364967133	0.01217952842947277	0.011828648701665601	0.9717072255810758	-1	0	0	0.2	2	0.9166666666666666	11	0.5384615384615384	0.75	10	9	3	2	0	0.15384615384615385	13	2	14	0.2222222222222222	0	0.8317663024657875	0.9260826873502623	0.7474490724082312	0.9243489235048494	0.5190421739491407	0.7379128879933436	0.8085353688359052	0.8830918966059687	0.55	0.2	0.0	0.011828648701665601	0.011828648701665601
3859	0.032001162286799154	0.015015224834558376	0.013846295292844832	0.9717241327344652	-1	0	0	0.2	2	0.9166666666666666	11	0.5384615384615384	0.75	10	9	3	2	0	0.15384615384615385	13	2	14	0.2222222222222222	0	0.8317663024657875	0.9260826873502623	0.7474490724082312	0.9230995738318295	0.5190421739491407	0.7379128879933436	0.8085353688359052	0.8824802836865488	0.55	0.2	0.0	0.013846295292844832	0.013846295292844832
414	0.00165544986082784	0.0016316350319336788	-0.001631635031564989	0.9852514566022064	-1	0	0	0	0	0	0	1.0	0	0	0	0	2	0	1.0	1	1	1	0.5	0	0	0	0	0	0	0	0	0	0	0	0	-0.1	-0.1
277	0.00435634186364352	0.0034872866787827345	-0.0034737044826969	0.9830793901760355	-1	0	0	0.3333333333333333	1	1.0	2	1.0	1.0	3	2	0	1	0	0.25	1	4	4	0.3333333333333333	0	0.36981550829558085	0.79791007152982	0.7232334520844883	0.6857292823084787	0.7153726618185932	0.9557885209426463	0.8417671330716269	0.8509858825212074	1.0	0.6666666666666666	0.0	-0.00034737044826969	-0.00034737044826969
2797	0.025419197089323647	0.01045824765025267	0.010335662028574274	0.9728206649914709	-1	0	0	0.2	2	0.9166666666666666	11	0.5384615384615384	0.75	10	9	3	2	0	0.15384615384615385	13	2	14	0.2222222222222222	0	0.8317663024657875	0.9260826873502623	0.7474490724082312	0.9243489235048494	0.5190421739491407	0.8410309266673622	0.8085353688359052	0.9031125964799366	0.55	0.2	0.0	0.010335662028574274	0.010335662028574274
2590	0.021435575984064616	0.00691172230007842	0.001993444479355269	0.9779453874823646	-1	0	0	0.25	2	0.9	9	0.5454545454545454	0.7	8	7	3	2	0	0.18181818181818182	11	2	12	0.2222222222222222	0	0.8677433473541665	0.724620276986351	0.6893468849129872	0.900342456697306	0.5618712769713178	0.8645754101212656	0.7995455678690839	0.842124167033033	0.5625	0.25	0.0	0.001993444479355269	0.001993444479355269
4505	0.020390199016881726	0.0027455585931329524	-0.00030219041200378203	0.9756241742075027	-1	0	0	0.25	2	0.8888888888888888	8	0.55	0.7777777777777778	8	7	2	2	0	0.2	10	2	11	0.2857142857142857	0	0.8567557601674773	0.9457130657458072	0.7474490724082312	0.9005822203466621	0.5190421739491407	0.7561264375537866	0.8478716150550579	0.8873854261711294	0.5625	0.25	0.0	-3.0219041200378202e-05	-3.0219041200378202e-05
1480	0.0033172709295008125	0.0032128243944639957	-0.0032128113848620497	0.981523259676895	-1	0	0	0.25	1	1.0	3	0.5555555555555556	0.6666666666666666	2	2	2	4	0	1.0	3	3	5	0.5	0	0.5851971531291575	0.9844500918144109	1.0	0.5	0.2871383078584896	0.8666182300853379	0.978851451386011	0.8814747684651193	0.5	1.0	0.19234820944735811	-0.00032128113848620496	-0.00032128113848620496
4493	0.02887313537115375	0.0025157091264100045	0.002436484002169534	0.9729504213797499	-1	0	0	0.2	2	0.9230769230769231	12	0.5357142857142857	0.7692307692307693	11	10	3	2	0	0.14285714285714285	14	2	15	0.2222222222222222	0	0.8425498145316916	0.9218400881105269	0.7474490724082312	0.944105017334804	0.5618712769713178	0.7759753770975072	0.831604087440224	0.8983399507671423	0.5454545454545454	0.2727272727272727	0.0	0.002436484002169534	0.002436484002169534
3155	0.027425219458857807	0.011966759831056334	0.01196497029580244	0.9723511812363161	-1	0	0	0.2	2	0.9166666666666666	11	0.5384615384615384	0.75	10	9	3	2	0	0.15384615384615385	13	2	14	0.2222222222222222	0	0.8317663024657875	0.9260826873502623	0.7474490724082312	0.9243489235048494	0.5190421739491407	0.7379128879933436	0.8085353688359052	0.8830918966059687	0.55	0.3	0.0	0.01196497029580244	0.01196497029580244
2694	0.018753586962460867	0.0016332456060133365	-0.0006016850548587057	0.9792151618007823	-1	0	0	0.25	2	0.9	9	0.5454545454545454	0.7	8	7	3	2	0	0.18181818181818182	11	2	12	0.2222222222222222	0	0.8677433473541665	0.724620276986351	0.6805583837302882	0.8986686203629557	0.5618712769713178	0.8645754101212656	0.7997805060254402	0.8413018045330547	0.5625	0.25	0.0	-6.016850548587057e-05	-6.016850548587057e-05
4449	0.03653521997464328	0.017826477626157185	0.017426477925926283	0.9685068834248888	-1	0	0	0.2	2	0.9230769230769231	12	0.5357142857142857	0.7692307692307693	11	10	3	2	0	0.14285714285714285	14	2	15	0.2222222222222222	0	0.839279109671142	0.9209584019798405	0.7474490724082312	0.944105017334804	0.5618712769713178	0.7759753770975072	0.831604087440224	0.897968744395481	0.5454545454545454	0.45454545454545453	0.0	0.017426477925926283	0.017426477925926283
2851	0.02198636877716169	0.013171986867055523	0.0015672169046763627	0.9790856228676188	-1	0	0	0.25	2	0.9	9	0.5454545454545454	0.7	8	7	3	2	0	0.18181818181818182	11	2	12	0.2222222222222222	0	0.8549198461666713	0.7053333769786528	0.6893468849129872	0.900342456697306	0.5618712769713178	0.8645754101212656	0.7831305768268472	0.8378832013728226	0.5625	0.25	0.0	0.0015672169046763627	0.0015672169046763627
1669	0.022002780349147846	0.00745868122928725	-0.007339258495063076	0.9835902499766355	-1	0	0	0.4	4	0.6153846153846154	8	0.5769230769230769	0.38461538461538464	7	5	7	1	0	0.15384615384615385	13	2	15	0.0625	0.14285714285714285	0.8474925905878518	0.9541830287923696	0.3428409521758051	0.9646693929550227	0.47427661571697916	0.722368890831151	0.9548544808393695	0.9193212046810088	1.0	0.7142857142857143	0.0	-0.0007339258495063076	-0.0007339258495063076
4699	0.03619614256008601	0.017001645667023717	0.016663662365020617	0.9680741252290166	-1	0	0	0.2	2	0.9230769230769231	12	0.5357142857142857	0.7692307692307693	11	10	3	2	0	0.14285714285714285	14	2	15	0.2222222222222222	0	0.839279109671142	0.9209584019798405	0.7474490724082312	0.944105017334804	0.5618712769713178	0.7759753770975072	0.831604087440224	0.897968744395481	0.5454545454545454	0.2727272727272727	0.0	0.016663662365020617	0.016663662365020617
1998	0.01775438064406636	0.0052126422903964985	0.0030960702585364685	0.9647429193426272	-1	0	0	0.25	2	0.7777777777777778	7	0.55	0.5555555555555556	6	5	4	3	0	0.2	10	2	11	0.2727272727272727	0	0.8104858269313906	0.9380212905824716	0.45694914067048237	0.9114912276621623	0.47524484332197137	0.8161920780170255	0.9017820108299532	0.8984305683716411	0.16666666666666666	0.5	0.0	0.0030960702585364685	0.0030960702585364685
781	0.0020011228837851476	0.0017649683302557993	-0.00176014248923899	0.9839840215138953	-1	0	0	1.0	1	0	0	1.0	0	1	0	0	0	0	0.5	2	1	2	0.0	0	0	0	0	0	0	0	0	0	0	0	0	-0.000176014248923899	-0.000176014248923899
1245	0.0020611323852036656	0.0017682622530950003	-0.0017670522534523193	0.9840451288667764	-1	0	0	1.0	2	0.0	0	0.75	0	2	0	0	0	0	1.0	2	2	3	0.0	0	0	0	0	0	0	0	0	0	0	0	0	-0.00017670522534523193	-0.00017670522534523193
767	0.0019179272550877266	0.0016335209941940646	-0.0016325687935795465	0.9847681416656169	-1	0	0	1.0	1	0	0	1.0	0	1	0	0	0	0	0.5	2	1	2	0.0	0	0	0	0	0	0	0	0	0	0	0	0	-0.00016325687935795464	-0.00016325687935795464
798	0.0018698243910647767	0.0016340678805679093	-0.0016328299526243793	0.9839998000453838	-1	0	0	1.0	1	0	0	1.0	0	1	0	0	0	0	0.5	2	1	2	0.0	0	0	0	0	0	0	0	0	0	0	0	0	-0.00016328299526243792	-0.00016328299526243792
448	0.0017875383108169954	0.0017618017475722145	-0.001761090554312701	0.9848686400524743	-1	0	0	1.0	1	0	0	1.0	0	1	0	0	1	0	0.5	2	1	2	0.3333333333333333	0	0	0	0	0	0	0	0	0	0	0	0	-0.00017610905543127012	-0.00017610905543127012
1353	0.0019873095507304244	0.0016966209711455627	-0.0016960266543239618	0.9839052558528326	-1	0	0	1.0	1	0	0	1.0	0	1	0	0	0	0	0.5	2	1	2	0.0	0	0	0	0	0	0	0	0	0	0	0	0	-0.00016960266543239618	-0.00016960266543239618
1492	0.004394773447341291	0.002291835719152272	-0.002291674451439126	0.984148629702552	-1	0	0	0.4	2	0.6	3	0.5833333333333334	0.4	3	2	3	3	0	0.75	4	3	7	0.3333333333333333	0	0.9900462221862065	0.9799161275000929	1.0	0.7668370013012257	0.3742473118586293	0.829515031361363	0.9685370643648729	0.9020394563663943	0.3333333333333333	0.6666666666666666	0.0	-0.00022916744514391263	-0.00022916744514391263
274	0.002678255269898213	0.0024581875528515624	-0.0024325112335869775	0.9746550160818327	-1	0	0	0.6666666666666666	2	0.5	1	0.6666666666666666	0.5	3	1	0	0	0	0.6666666666666666	3	2	4	0.0	0	0.6559017454105053	0.5991344116791514	0.2942186894798521	0.5431997547003986	0.8798254883537192	0.6701482609689039	0.9177890454053536	0.6053917185733316	0	0	0.0	-0.00024325112335869776	-0.00024325112335869776
3663	0.038790547783400645	0.010628818226093477	-0.010415379408502392	0.7063326941414834	-1	0	0	0.2	2	0.9166666666666666	11	0.5384615384615384	0.75	10	9	3	2	0	0.15384615384615385	13	2	14	0.2222222222222222	0	0.7780114588424935	0.9233864708303322	0.7474490724082312	0.9513326127733649	0.5618712769713178	0.7363047520313629	0.8085353688359052	0.8968766910830626	0.55	0.2	0.0	-0.0010415379408502392	-0.0010415379408502392
1089	0.001903396022251416	0.0015865102066295327	-0.001585904364457255	0.983898090873445	-1	0	0	1.0	1	0	0	1.0	0	1	0	0	0	0	0.5	2	1	2	0.0	0	0	0	0	0	0	0	0	0	0	0	0	-0.0001585904364457255	-0.0001585904364457255
4143	0.03542501912627224	0.01598003185609761	0.015269122650797098	0.9667799994597075	-1	0	0	0.2	2	0.9230769230769231	12	0.5357142857142857	0.7692307692307693	11	10	3	2	0	0.14285714285714285	14	2	15	0.2222222222222222	0	0.8352689792652693	0.9204515232853581	0.7474490724082312	0.944105017334804	0.5618712769713178	0.7759753770975072	0.831604087440224	0.8977565117995757	0.5454545454545454	0.2727272727272727	0.0	0.015269122650797098	0.015269122650797098
2803	0.02945034267524376	0.010944993555826728	0.01093211299945935	0.9716108900378708	-1	0	0	0.2	2	0.9230769230769231	12	0.5357142857142857	0.7692307692307693	11	10	3	2	0	0.14285714285714285	14	2	15	0.2222222222222222	0	0.8282636256663057	0.9415130535462454	0.7474490724082312	0.9273434763200766	0.4762130709269635	0.8307693894128176	0.831604087440224	0.9093275483158793	0.5454545454545454	0.18181818181818182	0.0	0.01093211299945935	0.01093211299945935
3046	0.025289857804358377	0.009564108440463702	0.009371837197724869	0.9726452583395538	-1	0	0	0.2	2	0.9166666666666666	11	0.5384615384615384	0.75	10	9	3	2	0	0.15384615384615385	13	2	14	0.2222222222222222	0	0.8317663024657875	0.9260826873502623	0.7474490724082312	0.9243489235048494	0.5190421739491407	0.8410309266673622	0.8085353688359052	0.9031125964799366	0.55	0.2	0.0	0.009371837197724869	0.009371837197724869
2926	0.02614981864680587	0.008313965391789583	-0.003063134543228389	0.61302439387329	-1	0	0	0.4	4	0.6153846153846154	8	0.4166666666666667	0.5384615384615384	10	7	4	2	0	0.25	3	12	15	0.2222222222222222	0	0.7482029342302859	0.9476316068795125	0.7474490724082312	0.9372879973865231	0.47524484332197137	0.8548794607663837	0.9028584190102271	0.9211323093823107	0.55	0.2	0.0	-0.0003063134543228389	-0.0003063134543228389
238	0.0020300654010542082	0.0019562421384969656	-0.0019562404337595727	0.9856930520514559	-1	0	0	0.5	1	1.0	1	1.0	1.0	1	1	1	1	0	0.3333333333333333	1	3	3	0.16666666666666666	0	1.0	0.5	0.9453351055204943	0.5	0.2016599261589085	0.5	0.9744543300853048	0.5	1.0	0	0.0	-0.00019562404337595727	-0.00019562404337595727
836	0.005200646440930049	0.002990292385169476	-0.002985890267167359	0.9748666381796202	-1	0	0	0.5	3	0.5	3	0.6666666666666666	0.3333333333333333	4	2	3	1	0	0.3333333333333333	2	6	8	0.125	0	0.5563415074640478	0.9301734573402877	0.3133543903395838	0.9410145122086816	0.3907451277874102	0.8861448826753915	0.903548309035776	0.9220351962441214	1.0	0	0.0	-0.0002985890267167359	-0.0002985890267167359
4734	0.035400316410135704	0.016831962414109194	0.016321331642761932	0.9683685367136302	-1	0	0	0.2	2	0.9230769230769231	12	0.5357142857142857	0.7692307692307693	11	10	3	2	0	0.14285714285714285	14	2	15	0.2222222222222222	0	0.839279109671142	0.9209584019798405	0.7474490724082312	0.944105017334804	0.5618712769713178	0.7759753770975072	0.831604087440224	0.897968744395481	0.5454545454545454	0.2727272727272727	0.0	0.016321331642761932	0.016321331642761932
4082	0.03622915930238915	0.01611980517630884	0.015603083238444705	0.9679841429288095	-1	0	0	0.2	2	0.9230769230769231	12	0.5357142857142857	0.7692307692307693	11	10	3	2	0	0.14285714285714285	14	2	15	0.2222222222222222	0	0.839279109671142	0.9209584019798405	0.7474490724082312	0.944105017334804	0.5618712769713178	0.7759753770975072	0.831604087440224	0.897968744395481	0.5454545454545454	0.2727272727272727	0.0	0.015603083238444705	0.015603083238444705
95	0.0025026138913320306	0.0024540350793741303	-0.0024524058216864454	0.9812541321041256	-1	0	0	0	0	0	0	1.0	0	0	0	0	1	0	1.0	1	1	1	0.25	0	0	0	0	0	0	0	0	0	0	0	0	-0.1	-0.1
2549	0.013017430293378408	0.0037400799762573904	-0.0024762237535188272	0.9722644891672408	-1	0	0	0.25	2	0.9	9	0.5454545454545454	0.6	7	6	4	2	0	0.18181818181818182	11	2	12	0.18181818181818182	0	0.8925144373765008	0.6489402582101279	0.7386550683562968	0.870526460617286	0.5618712769713178	0.826597822042104	0.831604087440224	0.7958523498784064	0.5714285714285714	0.2857142857142857	0.0	-0.00024762237535188274	-0.00024762237535188274
2905	0.018456762064858162	0.0018121226341092833	0.00013498447646282814	0.9787102064552283	-1	0	0	0.25	2	0.9	9	0.5454545454545454	0.7	8	7	3	2	0	0.18181818181818182	11	2	12	0.2222222222222222	0	0.8677433473541665	0.724620276986351	0.6805583837302882	0.8986686203629557	0.5618712769713178	0.8645754101212656	0.7997805060254402	0.8413018045330547	0.5625	0.25	0.0	0.00013498447646282814	0.00013498447646282814
3375	0.03244852758783054	0.015567791112644334	0.013986621478541718	0.9712286996452321	-1	0	0	0.2	2	0.9166666666666666	11	0.5384615384615384	0.75	10	9	3	2	0	0.15384615384615385	13	2	14	0.2222222222222222	0	0.8391099584690117	0.9266407627136701	0.7474490724082312	0.9230995738318295	0.5190421739491407	0.7379128879933436	0.8085353688359052	0.8827628055372715	0.55	0.2	0.0	0.013986621478541718	0.013986621478541718
1722	0.01520005280568844	0.004379310492755153	0.0025209367875748006	0.9579572197841835	-1	0	0	0.2857142857142857	2	0.75	6	0.5555555555555556	0.5	5	4	4	3	0	0.2222222222222222	9	2	10	0.2727272727272727	0	0.7207539384197177	0.9471698662514343	0.4340064607752699	0.9134074241408355	0.47427661571697916	0.810749508035109	0.9437230327184021	0.9031230707902596	0.2	0.6	0.0	0.0025209367875748006	0.0025209367875748006
1763	0.016833058271259364	0.003484077758998021	0.0026212870218746344	0.9655866596815648	-1	0	0	0.25	2	0.7777777777777778	7	0.55	0.5555555555555556	6	5	4	3	0	0.2	10	2	11	0.2727272727272727	0	0.8104858269313906	0.9380212905824716	0.4657376418531814	0.9105757708052791	0.47524484332197137	0.8161920780170255	0.9009917580586994	0.8980864893013136	0.16666666666666666	0.5	0.0	0.0026212870218746344	0.0026212870218746344
4444	0.03650157827103661	0.017397792271185875	0.01691608490934563	0.9681567317592596	-1	0	0	0.2	2	0.9230769230769231	12	0.5357142857142857	0.7692307692307693	11	10	3	2	0	0.14285714285714285	14	2	15	0.2222222222222222	0	0.839279109671142	0.9209584019798405	0.7474490724082312	0.944105017334804	0.5618712769713178	0.7759753770975072	0.831604087440224	0.897968744395481	0.5454545454545454	0.2727272727272727	0.0	0.01691608490934563	0.01691608490934563
3736	0.03529148912842147	0.0158297570949874	0.01549737107517086	0.9669528143607802	-1	0	0	0.2	2	0.9230769230769231	12	0.5357142857142857	0.7692307692307693	11	10	3	2	0	0.14285714285714285	14	2	15	0.2222222222222222	0	0.8352689792652693	0.9204515232853581	0.7474490724082312	0.944105017334804	0.5618712769713178	0.7759753770975072	0.831604087440224	0.8977565117995757	0.5454545454545454	0.2727272727272727	0.0	0.01549737107517086	0.01549737107517086
534	0.0021438411778378083	0.0020428628677416857	-0.002041022396363393	0.9828945994532914	-1	0	0	0	0	0	0	1.0	0	0	0	0	0	0	1.0	1	1	1	0.0	0	0	0	0	0	0	0	0	0	0	0	0	-0.1	-0.1
1922	0.009758931362432728	0.0035712052367944088	0.0029990384970772187	0.9697730144189508	-1	0	0	0.42857142857142855	3	0.625	5	0.4166666666666667	0.625	6	5	3	2	0	0.375	8	3	10	0.2222222222222222	0	0.8104858269313906	0.9380212905824716	0.4657376418531814	0.9105757708052791	0.47524484332197137	0.8161920780170255	0.9009917580586994	0.8980864893013136	0.5833333333333334	0.5	0.0	0.0029990384970772187	0.0029990384970772187
507	0.0021498797022642116	0.0020358384960517265	-0.002034902184316936	0.985568557898632	-1	0	0	1.0	2	0.0	0	1.0	0	2	0	0	0	0	0.3333333333333333	3	1	3	0.0	1.0	0	0	0	0	0	0	0	0	0	0	0	-0.00020349021843169362	-0.00020349021843169362
3215	0.02724358542468978	0.011254560521775078	0.011235935690495422	0.9717484880202069	-1	0	0	0.2	2	0.9166666666666666	11	0.5384615384615384	0.75	10	9	3	2	0	0.15384615384615385	13	2	14	0.2222222222222222	0	0.8317663024657875	0.9260826873502623	0.7474490724082312	0.9243489235048494	0.5190421739491407	0.7379128879933436	0.8085353688359052	0.8830918966059687	0.55	0.3	0.0	0.011235935690495422	0.011235935690495422
1212	0.0061178481167580775	0.001215420411592218	-0.0011813222792402625	0.977254849190676	-1	0	0	0.4	2	0.6	3	0.7	0.4	3	2	3	3	0	0.4	5	2	7	0.3333333333333333	0	0.9900462221862065	0.9799161275000929	1.0	0.7668370013012257	0.3742473118586293	0.829515031361363	0.9685370643648729	0.9020394563663943	0.3333333333333333	0.3333333333333333	0.0	-0.00011813222792402625	-0.00011813222792402625
130	0.001916295001514325	0.0018831751824150732	-0.001883154485313771	0.984458852111479	-1	0	0	1.0	2	0.0	0	1.0	0	1	0	1	0	0	0.3333333333333333	3	1	3	0.0	1.0	0	0	0	0	0	0	0	0	0	0	0	-0.00018831544853137712	-0.00018831544853137712
216	0.015316257906183427	0.004363817403768513	-0.004363817349905929	0.9712164638502164	-1	0	0	0.5	5	0.5384615384615384	7	0.6818181818181818	0.46153846153846156	8	6	6	4	0	0.18181818181818182	2	11	15	0.2857142857142857	0.15384615384615385	0.888713949378334	0.8779778891965092	0.604916729240514	0.8601823987164805	0.4488878504557148	0.9342201624342015	0.8997781025262939	0.895469994140165	0.125	0.375	0.0	-0.00043638173499059286	-0.00043638173499059286
785	0.0018841729830494282	0.0015697376823071505	-0.001569388887901976	0.9847091814386563	-1	0	0	1.0	1	0	0	1.0	0	1	0	0	0	0	0.5	2	1	2	0.0	0	0	0	0	0	0	0	0	0	0	0	0	-0.0001569388887901976	-0.0001569388887901976
2623	0.028702800585732446	0.006366095881705242	0.006052985650206112	0.9523534587351508	-1	0	0	0.2	2	0.9230769230769231	12	0.5357142857142857	0.7692307692307693	11	10	3	2	0	0.14285714285714285	14	2	15	0.2222222222222222	0	0.8282636256663057	0.945628994156718	0.7474490724082312	0.9273434763200766	0.4762130709269635	0.8307693894128176	0.831604087440224	0.9114306790205444	0.5454545454545454	0.18181818181818182	0.0	0.006052985650206112	0.006052985650206112
4165	0.036477395530620384	0.01736741950783422	0.016958069844653076	0.9683541863211783	-1	0	0	0.2	2	0.9230769230769231	12	0.5357142857142857	0.7692307692307693	11	10	3	2	0	0.14285714285714285	14	2	15	0.2222222222222222	0	0.839279109671142	0.9209584019798405	0.7474490724082312	0.944105017334804	0.5618712769713178	0.7759753770975072	0.831604087440224	0.897968744395481	0.5454545454545454	0.2727272727272727	0.0	0.016958069844653076	0.016958069844653076
3641	0.0316656933075872	0.014141772303002243	0.012323381135413546	0.9714643558993126	-1	0	0	0.2	2	0.9166666666666666	11	0.5384615384615384	0.75	10	9	3	2	0	0.15384615384615385	13	2	14	0.2222222222222222	0	0.8317663024657875	0.9260826873502623	0.7474490724082312	0.9230995738318295	0.5190421739491407	0.7813972552817584	0.8085353688359052	0.8904835530225684	0.55	0.2	0.0	0.012323381135413546	0.012323381135413546
2396	0.012441679377191478	0.004087107748348623	0.003609644274175823	0.9751292305679653	-1	0	0	0.3	3	0.75	9	0.3888888888888889	0.5	8	6	5	2	0	0.25	12	3	14	0.16666666666666666	0	0.7780114588424935	0.939397354021208	0.6893468849129872	0.940150319359928	0.4762130709269635	0.8625522036844329	0.905520438933364	0.9201155754919436	0.5625	0.125	0.0	0.003609644274175823	0.003609644274175823
3545	0.03143001152983618	0.014456659038090462	0.012811563367533783	0.9722678844743875	-1	0	0	0.2	2	0.9166666666666666	11	0.5384615384615384	0.75	10	9	3	2	0	0.15384615384615385	13	2	14	0.2222222222222222	0	0.8317663024657875	0.9260826873502623	0.7474490724082312	0.9230995738318295	0.5618712769713178	0.7263893272452038	0.7831305768268472	0.8804333944601642	0.55	0.2	0.0	0.012811563367533783	0.012811563367533783
2843	0.02548227855272482	0.009730696238679162	0.009454730703486491	0.9724896563163645	-1	0	0	0.2	2	0.9166666666666666	11	0.5384615384615384	0.75	10	9	3	2	0	0.15384615384615385	13	2	14	0.2222222222222222	0	0.8317663024657875	0.9260826873502623	0.7474490724082312	0.9243489235048494	0.5190421739491407	0.8410309266673622	0.8085353688359052	0.9031125964799366	0.55	0.2	0.0	0.009454730703486491	0.009454730703486491
721	0.0018789090843762508	0.0016133168854421908	-0.0016127114882985773	0.9846819104914106	-1	0	0	1.0	1	0	0	1.0	0	1	0	0	0	0	0.5	2	1	2	0.0	0	0	0	0	0	0	0	0	0	0	0	0	-0.00016127114882985772	-0.00016127114882985772
4571	0.035833562513812735	0.017397920282849876	0.016950664954502308	0.9684968557977993	-1	0	0	0.2	2	0.9230769230769231	12	0.5357142857142857	0.7692307692307693	11	10	3	2	0	0.14285714285714285	14	2	15	0.2222222222222222	0	0.839279109671142	0.9209584019798405	0.7474490724082312	0.944105017334804	0.5618712769713178	0.7759753770975072	0.831604087440224	0.897968744395481	0.5454545454545454	0.2727272727272727	0.0	0.016950664954502308	0.016950664954502308
2325	0.013010442876936439	0.004099609558095514	0.004047570724773938	0.9658949918415819	-1	0	0	0.2857142857142857	2	0.75	6	0.5555555555555556	0.625	6	5	3	3	0	0.2222222222222222	9	2	10	0.3333333333333333	0	0.8104858269313906	0.9380212905824716	0.45694914067048237	0.9114912276621623	0.47524484332197137	0.8161920780170255	0.9017820108299532	0.8984305683716411	0.16666666666666666	0.5	0.0	0.004047570724773938	0.004047570724773938
3364	0.013744922781896455	0.004099792258682824	0.00179270025764022	0.9774990311727249	-1	0	0	0.3	3	0.7692307692307693	10	0.38461538461538464	0.6153846153846154	10	8	4	1	0	0.23076923076923078	3	13	15	0.1	0	0.7321924849620952	0.9463288572775228	0.7386578197909145	0.9596103690053933	0.47524484332197137	0.8824107776875602	0.9392136128893167	0.9360984120443988	1.0	0.3	0.0	0.00179270025764022	0.00179270025764022
1357	0.005293007661316701	0.0008878095353605459	-0.0007107691068799671	0.9700146927142794	-1	0	0	0.4	2	0.6	3	0.5833333333333334	0.4	3	2	3	3	0	0.3333333333333333	6	2	7	0.3333333333333333	0	0.9002177154430635	0.9636511680022558	1.0	0.6589580073118116	0.2866526506042907	0.8695631578777592	0.9685300545089398	0.8748392349916316	0.3333333333333333	0.3333333333333333	0.0	-7.107691068799672e-05	-7.107691068799672e-05
2284	0.007058476146066749	0.00367193781458867	0.0036610451816589023	0.9743722235790098	-1	0	0	0.3333333333333333	2	0.7142857142857143	5	0.5625	0.5714285714285714	5	4	3	3	0	0.25	8	2	9	0.3333333333333333	0	0.8745707130680731	0.7944097066806836	0.42521795959257086	0.8212063282020308	0.4762130709269635	0.8324160956423121	0.831604087440224	0.8165333333708348	0.2	0.6	0.0	0.0036610451816589023	0.0036610451816589023
2634	0.020164616577853043	0.01057755561737529	0.009574298883351302	0.9769586830532914	-1	0	0	0.25	2	0.9	9	0.5454545454545454	0.5	6	5	5	2	0	0.18181818181818182	11	2	12	0.15384615384615385	0	0.857413304840778	0.739204140857391	0.6002887417795923	0.9051538340607643	0.5190421739491407	0.780330834586201	0.8161154344407361	0.8207975113783488	0.5833333333333334	0.3333333333333333	0.0	0.009574298883351302	0.009574298883351302
3468	0.028618889378115582	0.011815175703225675	0.011691490084829979	0.9715268624973541	-1	0	0	0.2	2	0.9166666666666666	11	0.5384615384615384	0.75	10	9	3	2	0	0.15384615384615385	13	2	14	0.2222222222222222	0	0.8317663024657875	0.9260826873502623	0.7474490724082312	0.9243489235048494	0.5190421739491407	0.7379128879933436	0.8085353688359052	0.8830918966059687	0.55	0.2	0.0	0.011691490084829979	0.011691490084829979
4000	0.035691081283081225	0.016008996334181333	0.015687587330133597	0.9675370640247657	-1	0	0	0.2	2	0.9230769230769231	12	0.5357142857142857	0.7692307692307693	11	10	3	2	0	0.14285714285714285	14	2	15	0.2222222222222222	0	0.8352689792652693	0.9204515232853581	0.7474490724082312	0.944105017334804	0.5618712769713178	0.7759753770975072	0.831604087440224	0.8977565117995757	0.5454545454545454	0.2727272727272727	0.0	0.015687587330133597	0.015687587330133597
2861	0.02441826885922427	0.007558301892863301	0.0008589162784342629	0.971953673154087	-1	0	0	0.2	2	0.9166666666666666	11	0.5384615384615384	0.75	10	9	3	2	0	0.15384615384615385	13	2	14	0.2222222222222222	0	0.8227944403115737	0.9263601278347313	0.6937438869389545	0.8931284753790265	0.5190421739491407	0.8410309266673622	0.8085353688359052	0.891584847544657	0.55	0.2	0.0	0.0008589162784342629	0.0008589162784342629
3430	0.02828791759305351	0.012140960700246827	0.012062905111082621	0.9724183690886515	-1	0	0	0.2	2	0.9166666666666666	11	0.5384615384615384	0.75	10	9	3	2	0	0.15384615384615385	13	2	14	0.2222222222222222	0	0.8317663024657875	0.9260826873502623	0.7474490724082312	0.9243489235048494	0.5190421739491407	0.7379128879933436	0.8085353688359052	0.8830918966059687	0.55	0.2	0.0	0.012062905111082621	0.012062905111082621
3999	0.033036035638350274	0.013766790255614988	0.013705041388681836	0.9794586827181261	-1	0	0	0.2	2	0.9166666666666666	11	0.5384615384615384	0.75	10	9	3	2	0	0.15384615384615385	13	2	14	0.2222222222222222	0	0.8391099584690117	0.9236885543574374	0.6002887417795923	0.960641115086034	0.5190421739491407	0.8155033155012393	0.9077369684659183	0.9161795272454396	0.55	0.4	0.0	0.013705041388681836	0.013705041388681836
4379	0.018724181561370935	0.008943548919442296	-0.004895064332550739	0.9706784106494647	-1	0	0	0.3	3	0.7692307692307693	10	0.3	0.7692307692307693	12	10	2	3	0	0.5	5	10	15	0.5	0.2	0.7816518764757048	0.9216117229758731	0.6627851798661858	0.9471898457460164	0.5190421739491407	0.7709422061675977	0.8497500597650447	0.8991934548028211	0.3333333333333333	0.5	0.0	-0.0004895064332550739	-0.0004895064332550739
961	0.0019571451211104823	0.0016400961630513298	-0.0016396210687187438	0.9839961148141632	-1	0	0	1.0	1	0	0	1.0	0	1	0	0	0	0	0.5	2	1	2	0.0	0	0	0	0	0	0	0	0	0	0	0	0	-0.0001639621068718744	-0.0001639621068718744
4862	0.03561362919115992	0.010798545804563481	0.008981460274499503	0.9769382644838153	-1	0	0	0.2	2	0.9230769230769231	12	0.5357142857142857	0.8461538461538461	12	11	2	2	0	0.14285714285714285	14	2	15	0.2857142857142857	0	0.8391099584690117	0.9519821249301785	0.7474490724082312	0.9454879959588917	0.5190421739491407	0.7713207702149958	0.9077369684659183	0.913094051740661	0.5416666666666666	0.16666666666666666	0.0	0.008981460274499503	0.008981460274499503
842	0.0021651736087263036	0.0017714390406765351	-0.0017687306435179102	0.9844402334101883	-1	0	0	1.0	1	0	0	1.0	0	1	0	0	0	0	0.5	2	1	2	0.0	0	0	0	0	0	0	0	0	0	0	0	0	-0.000176873064351791	-0.000176873064351791
2657	0.017383474111393408	0.009678140855516383	0.004192112403567627	0.978363971066797	-1	0	0	0.25	2	0.8888888888888888	8	0.55	0.6666666666666666	7	6	3	2	0	0.2	10	2	11	0.2222222222222222	0	0.8539106280412962	0.7307754409521818	0.6312446974177434	0.9051246773351589	0.5618712769713178	0.7638493241722863	0.7995455678690839	0.8139661271544496	0.5714285714285714	0.2857142857142857	0.0	0.004192112403567627	0.004192112403567627
2180	0.0016579960974010205	0.001594255166612542	-0.001594170469363827	0.982118370945348	-1	0	0	0	0	0	0	1.0	0	0	0	0	2	0	1.0	1	1	1	0.5	0	0	0	0	0	0	0	0	0	0	0	0	-0.1	-0.1
1095	0.001898464453830849	0.0015817381340620675	-0.0015811477571798108	0.9839795803333831	-1	0	0	1.0	1	0	0	1.0	0	1	0	0	0	0	0.5	2	1	2	0.0	0	0	0	0	0	0	0	0	0	0	0	0	-0.00015811477571798109	-0.00015811477571798109
1269	0.002003825500513816	0.0016898771566296186	-0.001687641962648683	0.9838866790031866	-1	0	0	1.0	1	0	0	1.0	0	1	0	0	0	0	0.5	2	1	2	0.0	0	0	0	0	0	0	0	0	0	0	0	0	-0.0001687641962648683	-0.0001687641962648683
851	0.0018545354973757535	0.0015847439899059597	-0.0015824575026780808	0.983998919036568	-1	0	0	1.0	1	0	0	1.0	0	1	0	0	0	0	0.5	2	1	2	0.0	0	0	0	0	0	0	0	0	0	0	0	0	-0.00015824575026780809	-0.00015824575026780809
3591	0.03173900159150251	0.006537118110198648	0.006345663941933539	0.5930402604927534	-1	0	0	0.2	2	0.9230769230769231	12	0.5357142857142857	0.7692307692307693	11	10	3	2	0	0.14285714285714285	14	2	15	0.2222222222222222	0	0.8352689792652693	0.9204515232853581	0.7474490724082312	0.9433663533929894	0.5618712769713178	0.7759753770975072	0.831604087440224	0.8973300861341748	0.5454545454545454	0.2727272727272727	0.0	0.006345663941933539	0.006345663941933539
1999	0.028315691349603832	0.014569754091012802	-0.014559348920439509	0.972523728109831	-1	0	0	0.2	2	0.9230769230769231	12	0.5357142857142857	0.6153846153846154	9	8	5	2	0	0.14285714285714285	14	2	15	0.15384615384615385	0	0.8429722573318322	0.9341591507937803	0.7210780659908987	0.9259283298398112	0.4762130709269635	0.8557974027711326	0.8466047581319045	0.910492357916723	0.5555555555555556	0.2222222222222222	0.0	-0.001455934892043951	-0.001455934892043951
3821	0.03574831850508851	0.015302990346162705	0.014731372882583263	0.9675476988556624	-1	0	0	0.2	2	0.9230769230769231	12	0.5357142857142857	0.7692307692307693	11	10	3	2	0	0.14285714285714285	14	2	15	0.2222222222222222	0	0.8352689792652693	0.9204515232853581	0.7474490724082312	0.944105017334804	0.5618712769713178	0.7759753770975072	0.831604087440224	0.8977565117995757	0.5454545454545454	0.2727272727272727	0.0	0.014731372882583263	0.014731372882583263
1047	0.005101930823279863	0.001798587799006672	-0.0003120894771226808	0.9745254530770022	-1	0	0	0.5	3	0.5	3	0.5333333333333333	0.3333333333333333	3	2	4	2	0	0.6	5	3	8	0.18181818181818182	0	0.9485038783745845	0.9733960924460309	1.0	0.7668370013012257	0.3742473118586293	0.829515031361363	0.9636173596644665	0.8932287986685995	0.6666666666666666	0.3333333333333333	0.0	-3.120894771226808e-05	-3.120894771226808e-05
2653	0.022253895059864116	0.010067767551188626	0.00845641109406144	0.9771392603360434	-1	0	0	0.2222222222222222	2	0.9090909090909091	10	0.5416666666666666	0.7272727272727273	9	8	3	2	0	0.16666666666666666	12	2	13	0.2222222222222222	0	0.8282636256663057	0.9300279022480933	0.7474490724082312	0.9321323317419677	0.4762130709269635	0.8513490160872712	0.831604087440224	0.91030935513346	0.5555555555555556	0.2222222222222222	0.0	0.00845641109406144	0.00845641109406144
4349	0.024142065809374173	0.013392594001929712	0.004401493091015245	0.9742435425039061	-1	0	0	0.3	3	0.75	9	0.3888888888888889	0.6666666666666666	10	8	3	2	0	0.25	12	3	14	0.25	0	0.8391099584690117	0.9251984055767067	0.6849526343216377	0.9492869264219472	0.5190421739491407	0.7863383207590335	0.8366579357224945	0.9045840864077659	0.55	0.3	0.0	0.004401493091015245	0.004401493091015245
2295	0.021676066784410288	0.00689350316107354	0.0008394003003698792	0.9776993417512225	-1	0	0	0.25	2	0.9	9	0.5454545454545454	0.7	8	7	3	2	0	0.18181818181818182	11	2	12	0.2222222222222222	0	0.8677433473541665	0.724620276986351	0.6893468849129872	0.900342456697306	0.5618712769713178	0.8645754101212656	0.7995455678690839	0.842124167033033	0.5625	0.25	0.0	0.0008394003003698792	0.0008394003003698792
2230	0.019552727286815504	0.005007835674576471	-0.0034880806714686413	0.9668786533133389	-1	0	0	0.2	2	0.9230769230769231	12	0.5357142857142857	0.6923076923076923	10	9	4	2	0	0.14285714285714285	14	2	15	0.18181818181818182	0	0.835617941499069	0.9309941728264188	0.725475068016866	0.9011876351373587	0.5048680938084678	0.8409760977421405	0.8413200223731014	0.8965396286197821	0.55	0.2	0.0	-0.0003488080671468641	-0.0003488080671468641
3004	0.026038064644917435	0.010053580663711667	0.009682666578973077	0.9721043059538492	-1	0	0	0.2	2	0.9166666666666666	11	0.5384615384615384	0.75	10	9	3	2	0	0.15384615384615385	13	2	14	0.2222222222222222	0	0.8317663024657875	0.9260826873502623	0.7474490724082312	0.9243489235048494	0.5190421739491407	0.8410309266673622	0.8085353688359052	0.9031125964799366	0.55	0.3	0.0	0.009682666578973077	0.009682666578973077
2542	0.025390134572299702	0.010291640379206242	0.010261587827935159	0.973270933895178	-1	0	0	0.2	2	0.9166666666666666	11	0.5384615384615384	0.75	10	9	3	2	0	0.15384615384615385	13	2	14	0.2222222222222222	0	0.8317663024657875	0.9260826873502623	0.7474490724082312	0.9243489235048494	0.5190421739491407	0.8410309266673622	0.8085353688359052	0.9031125964799366	0.55	0.2	0.0	0.010261587827935159	0.010261587827935159
3365	0.032008453953549704	0.01482524833879228	0.012542800924613335	0.9713395227200634	-1	0	0	0.2	2	0.9166666666666666	11	0.5384615384615384	0.75	10	9	3	2	0	0.15384615384615385	13	2	14	0.2222222222222222	0	0.8317663024657875	0.9260826873502623	0.7474490724082312	0.9230995738318295	0.5190421739491407	0.7379128879933436	0.8085353688359052	0.8824802836865488	0.55	0.2	0.0	0.012542800924613335	0.012542800924613335
3226	0.03178393342766057	0.01198519956799757	0.011846661317689976	0.9704160013430442	-1	0	0	0.2	2	0.9230769230769231	12	0.5357142857142857	0.7692307692307693	11	10	3	2	0	0.14285714285714285	14	2	15	0.2222222222222222	0	0.8282636256663057	0.9415130535462454	0.7474490724082312	0.9273434763200766	0.4762130709269635	0.7319721160111596	0.831604087440224	0.8918686606516576	0.5454545454545454	0.18181818181818182	0.0	0.011846661317689976	0.011846661317689976
3107	0.025964729934708834	0.01092062739493985	0.010845345211181278	0.9731194687896058	-1	0	0	0.2	2	0.9166666666666666	11	0.5384615384615384	0.75	10	9	3	2	0	0.15384615384615385	13	2	14	0.2222222222222222	0	0.8317663024657875	0.9260826873502623	0.7474490724082312	0.9243489235048494	0.5190421739491407	0.8410309266673622	0.8085353688359052	0.9031125964799366	0.55	0.2	0.0	0.010845345211181278	0.010845345211181278
2499	0.021738515279803982	0.0019873815073885985	0.0017684559430206817	0.9744688505379181	-1	0	0	0.25	2	0.9	9	0.5454545454545454	0.7	8	7	3	2	0	0.18181818181818182	11	2	12	0.2222222222222222	0	0.6712945469061082	0.9507785494905703	0.6893468849129872	0.9504688972390486	0.47524484332197137	0.8603428811595826	0.9538571322517269	0.9294201153970119	0.5625	0.25	0.0	0.0017684559430206817	0.0017684559430206817
2399	0.025855500969275164	0.003841479330394394	0.0038003211683772025	0.9724852352937499	-1	0	0	0.2	2	0.9166666666666666	11	0.5384615384615384	0.75	10	9	3	2	0	0.15384615384615385	13	2	14	0.2222222222222222	0	0.8317663024657875	0.9311029338354461	0.7474490724082312	0.9243489235048494	0.5190421739491407	0.8410309266673622	0.8161154344407361	0.9052993086286109	0.55	0.2	0.0	0.0038003211683772025	0.0038003211683772025
4037	0.027471649786363617	0.013393188865928296	0.012772099759003218	0.9697978771895669	-1	0	0	0.2222222222222222	2	0.9090909090909091	10	0.5416666666666666	0.7272727272727273	9	8	3	2	0	0.16666666666666666	12	2	13	0.2222222222222222	0	0.8389408072668815	0.8855619138439138	0.6136676950523453	0.9424669041015502	0.5618712769713178	0.7920244804878884	0.831604087440224	0.886937484295338	0.5555555555555556	0.3333333333333333	0.0	0.012772099759003218	0.012772099759003218
539	0.014021238525142697	0.006738254657848143	-0.006727122388099483	0.9737080740306869	-1	0	0	0.3	3	0.6923076923076923	9	0.375	0.46153846153846156	7	6	7	2	0	0.4	10	4	15	0.11764705882352941	0	0.8970873446223184	0.8751718287923	0.7936994674984308	0.8870667774307264	0.30765305731015047	0.9135429926148642	0.9293817018087218	0.8930323424318863	0.5714285714285714	0.2857142857142857	0.0	-0.0006727122388099484	-0.0006727122388099484
3374	0.03147193169550638	0.01244070859481529	0.012423424963698833	0.9711940033544895	-1	0	0	0.2	2	0.9230769230769231	12	0.5357142857142857	0.7692307692307693	11	10	3	2	0	0.14285714285714285	14	2	15	0.2222222222222222	0	0.8282636256663057	0.9415130535462454	0.7474490724082312	0.9273434763200766	0.4762130709269635	0.7319721160111596	0.831604087440224	0.8918686606516576	0.5454545454545454	0.18181818181818182	0.0	0.012423424963698833	0.012423424963698833
681	0.0020573252670780403	0.0017258809927437747	-0.0017257002534672705	0.9830501254705007	-1	0	0	1.0	1	0	0	1.0	0	1	0	0	1	0	0.5	2	1	2	0.3333333333333333	0	0	0	0	0	0	0	0	0	0	0	0	-0.00017257002534672706	-0.00017257002534672706
20	0.003606407969532621	0.0034038329909191908	-0.003403373896465134	0.9851422347834958	-1	0	0	0.5	3	0.6666666666666666	4	0.5	0.16666666666666666	2	1	5	1	0	1.0	4	4	8	0.07692307692307693	0.4	0.41549947249146835	0.5937078711157446	0.632098256057908	0.5414449671856311	0.4147437831442806	0.6486829474623521	0.73645963285223	0.5953781172867998	1.0	1.0	0.0	-0.00034033738964651337	-0.00034033738964651337
1180	0.002123062060665446	0.0017422495794309923	-0.0017420049159750036	0.9839655734926904	-1	0	0	1.0	1	0	0	1.0	0	1	0	0	1	0	0.5	2	1	2	0.3333333333333333	0	0	0	0	0	0	0	0	0	0	0	0	-0.00017420049159750037	-0.00017420049159750037
435	0.001985672337887939	0.0016959310938037583	-0.0016959224283775714	0.9870333950291508	-1	0	0	1.0	1	0	0	1.0	0	1	0	0	3	0	0.5	1	2	2	1.0	0	0	0	0	0	0	0	0	0	0	0	0	-0.00016959224283775713	-0.00016959224283775713
1484	0.016374482037039943	0.0037200181402118927	-0.0037197840537988654	0.9827791941440175	-1	0	0	0.3333333333333333	2	0.7142857142857143	5	0.5625	0.42857142857142855	4	3	4	3	0	0.25	8	2	9	0.2727272727272727	0	0.6999827665139067	0.9093713734965668	0.420154887553449	0.7869117848892043	0.3814328607656271	0.8264688658124023	0.8293421927259319	0.8486946550066445	0.25	0.75	0.0	-0.00037197840537988653	-0.00037197840537988653
3224	0.028841204015998205	0.011487294639348817	0.011211250929747268	0.9714547212217809	-1	0	0	0.2	2	0.9166666666666666	11	0.5384615384615384	0.75	10	9	3	2	0	0.15384615384615385	13	2	14	0.2222222222222222	0	0.8317663024657875	0.9260826873502623	0.7474490724082312	0.9243489235048494	0.5190421739491407	0.7379128879933436	0.8085353688359052	0.8830918966059687	0.55	0.3	0.0	0.011211250929747268	0.011211250929747268
3812	0.035706350250970575	0.015461086533480457	0.01502285175934335	0.9667900457725211	-1	0	0	0.2	2	0.9230769230769231	12	0.5357142857142857	0.7692307692307693	11	10	3	2	0	0.14285714285714285	14	2	15	0.2222222222222222	0	0.8352689792652693	0.9202922060398914	0.7474490724082312	0.944105017334804	0.5618712769713178	0.7759753770975072	0.831604087440224	0.8976899797071355	0.5454545454545454	0.2727272727272727	0.0	0.01502285175934335	0.01502285175934335
2513	0.017183340037347453	0.008623676120859906	-0.0016274574307927473	0.9777654911881838	-1	0	0	0.25	2	0.8888888888888888	8	0.55	0.6666666666666666	7	6	3	2	0	0.2	10	2	11	0.2222222222222222	0	0.853910628041296	0.7307754409521818	0.5781212873241405	0.8327578981963287	0.5618712769713178	0.8778876147043717	0.809440816688032	0.8213439067405304	0.5714285714285714	0.2857142857142857	0.0	-0.00016274574307927474	-0.00016274574307927474
1955	0.010129151472713127	0.0036129744072716055	0.0032138299876150835	0.969665049524375	-1	0	0	0.16666666666666666	1	1.0	6	1.0	0.8333333333333334	6	5	1	3	0	0.125	8	1	8	0.6	0	0.8104858269313906	0.9380212905824716	0.5194428273224581	0.9222560338816974	0.47524484332197137	0.8161920780170255	0.9049639425059106	0.9026522147394145	0.16666666666666666	0.5	0.0	0.0032138299876150835	0.0032138299876150835
1942	0.017862574986286375	0.005282800396538759	0.0029414773959885398	0.9651850819393598	-1	0	0	0.25	2	0.7777777777777778	7	0.55	0.5555555555555556	6	5	4	3	0	0.2	10	2	11	0.2727272727272727	0	0.8104858269313906	0.9380212905824716	0.45694914067048237	0.9114912276621623	0.47524484332197137	0.8161920780170255	0.9017820108299532	0.8984305683716411	0.16666666666666666	0.5	0.0	0.0029414773959885398	0.0029414773959885398
293	0.0024536114831100885	0.0022317612284621776	-0.00223149773023334	0.9826698987362261	-1	0	0	0.6666666666666666	2	0.5	1	1.0	0.5	2	1	1	0	0	0.25	4	1	4	0.0	0.6666666666666666	0.5360881459585876	0.5086510541830223	0.6829440893193496	0.8518981433244485	0.44259907591909525	0.9523883192671913	0.8281932782287065	0.8310877968216651	0	0	0.0	-0.00022314977302333403	-0.00022314977302333403
3291	0.028197568189524864	0.011603515306017517	0.011198666107698553	0.9717581306058044	-1	0	0	0.2	2	0.9166666666666666	11	0.5384615384615384	0.75	10	9	3	2	0	0.15384615384615385	13	2	14	0.2222222222222222	0	0.8317663024657875	0.9260826873502623	0.7474490724082312	0.9243489235048494	0.5190421739491407	0.7379128879933436	0.8085353688359052	0.8830918966059687	0.55	0.2	0.0	0.011198666107698553	0.011198666107698553
4555	0.03310286802001805	0.013758340650158329	0.013541919399409028	0.9709091031278978	-1	0	0	0.2222222222222222	2	0.9090909090909091	10	0.5416666666666666	0.7272727272727273	9	8	3	2	0	0.16666666666666666	12	2	13	0.2222222222222222	0	0.8389408072668815	0.9290144473560993	0.6224561962350443	0.9544367753480845	0.4762130709269635	0.7979390412928701	0.8415890016697808	0.9112540333083887	0.5555555555555556	0.3333333333333333	0.0	0.013541919399409028	0.013541919399409028
2018	0.012001224382679771	0.002059461079392711	-0.00026521152939854383	0.9738790285397027	-1	0	0	0.5	4	0.5	5	0.4444444444444444	0.4	7	4	4	2	0	0.3333333333333333	9	3	12	0.2222222222222222	0	0.7207539384197177	0.9426684168443573	0.5960906926869474	0.9483857891885682	0.4762130709269635	0.8747298402081665	0.9489821299766352	0.9276690698174451	0.5714285714285714	0.2857142857142857	0.0	-2.6521152939854383e-05	-2.6521152939854383e-05
1358	0.0018496375615620624	0.0015666453955914877	-0.001566642691370469	0.984827893912253	-1	0	0	1.0	1	0	0	1.0	0	1	0	0	0	0	0.5	2	1	2	0.0	0	0	0	0	0	0	0	0	0	0	0	0	-0.0001566642691370469	-0.0001566642691370469
4447	0.0365239203388675	0.01717421259623255	0.016567777939428173	0.9683337755518873	-1	0	0	0.2	2	0.9230769230769231	12	0.5357142857142857	0.7692307692307693	11	10	3	2	0	0.14285714285714285	14	2	15	0.2222222222222222	0	0.839279109671142	0.9209584019798405	0.7474490724082312	0.944105017334804	0.5618712769713178	0.7759753770975072	0.831604087440224	0.897968744395481	0.5454545454545454	0.2727272727272727	0.0	0.016567777939428173	0.016567777939428173
4040	0.031035185127989317	0.005929010608231735	-0.005639017081959065	0.5972576529735605	-1	0	0	0.2	2	0.9230769230769231	12	0.5357142857142857	0.7692307692307693	11	10	3	2	0	0.14285714285714285	14	2	15	0.2222222222222222	0	0.839279109671142	0.9209584019798405	0.7474490724082312	0.9448187043001735	0.5618712769713178	0.7759753770975072	0.831604087440224	0.8983835331191975	0.5454545454545454	0.2727272727272727	0.0	-0.0005639017081959065	-0.0005639017081959065
21	0.012790557404268016	0.005795628771440783	-0.005795593815464433	0.9773027165821949	-1	0.25	1	0.6	6	0.46153846153846156	6	0.42857142857142855	0.3076923076923077	7	4	7	0	0	0.7142857142857143	7	5	15	0.0	0.25	0.41185196051305245	0.8861855004471612	0.823799067767727	0.9620462344322508	0.28143815036621955	0.829740808664093	0.9442803635589396	0.9080132032842946	0	0	0.0	-0.0005795593815464433	-0.0005795593815464433
4353	0.03626985894879779	0.016840481564991804	0.01626113775304124	0.9680312268664469	-1	0	0	0.2	2	0.9230769230769231	12	0.5357142857142857	0.7692307692307693	11	10	3	2	0	0.14285714285714285	14	2	15	0.2222222222222222	0	0.839279109671142	0.9209584019798405	0.7474490724082312	0.944105017334804	0.5618712769713178	0.7759753770975072	0.831604087440224	0.897968744395481	0.5454545454545454	0.2727272727272727	0.0	0.01626113775304124	0.01626113775304124
4423	0.036675783734815566	0.016922022175568426	0.016170864536572422	0.9682576724888228	-1	0	0	0.2	2	0.9230769230769231	12	0.5357142857142857	0.7692307692307693	11	10	3	2	0	0.14285714285714285	14	2	15	0.2222222222222222	0	0.839279109671142	0.9209584019798405	0.7474490724082312	0.944105017334804	0.5618712769713178	0.7759753770975072	0.831604087440224	0.897968744395481	0.5454545454545454	0.2727272727272727	0.0	0.016170864536572422	0.016170864536572422
1239	0.00773541051599679	0.002130554130421332	-0.0002538979072052022	0.978939528679646	-1	0	0	0.5	5	0.5384615384615384	7	0.45454545454545453	0.46153846153846156	8	6	6	3	0	0.2727272727272727	11	3	15	0.21428571428571427	0.4	0.7506963929043927	0.9428417210095511	0.725475068016866	0.921095463595673	0.5190421739491407	0.8929593289506028	0.9114269988181667	0.9213315013055712	0.125	0.25	0.0	-2.538979072052022e-05	-2.538979072052022e-05
1986	0.012603151718017624	0.0034875973364798907	0.0034678088262732757	0.9691405133953006	-1	0	0	0.375	3	0.6666666666666666	6	0.4074074074074074	0.5555555555555556	6	5	4	2	0	0.3333333333333333	9	3	11	0.18181818181818182	0	0.8104858269313906	0.9380212905824716	0.4657376418531814	0.9105757708052791	0.47524484332197137	0.8161920780170255	0.9009917580586994	0.8980864893013136	0.5833333333333334	0.5	0.0	0.0034678088262732757	0.0034678088262732757
2881	0.02591775997616871	0.010535471310282055	0.010457161010453683	0.9729208829854072	-1	0	0	0.2	2	0.9166666666666666	11	0.5384615384615384	0.75	10	9	3	2	0	0.15384615384615385	13	2	14	0.2222222222222222	0	0.8317663024657875	0.9260826873502623	0.7474490724082312	0.9243489235048494	0.5190421739491407	0.8410309266673622	0.8085353688359052	0.9031125964799366	0.55	0.2	0.0	0.010457161010453683	0.010457161010453683
1993	0.013214082034139357	0.0064956614908592385	0.0027818908355664277	0.9797439897878445	-1	0	0	0.3333333333333333	3	0.7272727272727273	8	0.3939393939393939	0.6363636363636364	9	7	3	2	0	0.2727272727272727	11	3	13	0.25	0	0.8352689792652693	0.9353971221119202	0.7474490724082312	0.9321323317419677	0.4762130709269635	0.8513490160872712	0.831604087440224	0.9126117265859235	0.5555555555555556	0.2222222222222222	0.0	0.0027818908355664277	0.0027818908355664277
1664	0.012685033941710375	0.0022406913148164936	0.0004079751522608233	0.9680932620630341	-1	0	0	0.3333333333333333	2	0.7142857142857143	5	0.5625	0.7142857142857143	6	5	2	3	0	0.25	8	2	9	0.42857142857142855	0	0.8104858269313906	0.9380212905824716	0.4657376418531814	0.9109460447950695	0.47524484332197137	0.8161920780170255	0.9017820108299532	0.8982253982964491	0.16666666666666666	0.5	0.0	0.0004079751522608233	0.0004079751522608233
1769	0.011657098558389206	0.0029626025909210304	8.321102301145076e-05	0.974992109004224	-1	0.25	1	0.5	5	0.5384615384615384	7	0.375	0.38461538461538464	8	5	6	2	0	0.4	10	4	15	0.15384615384615385	0.4	0.7780114588424935	0.939397354021208	0.6849526343216377	0.942675679797971	0.4762130709269635	0.8625522036844329	0.9088370323132922	0.9212303933721322	0.5625	0.25	0.0	8.321102301145076e-05	8.321102301145076e-05
3573	0.027564930303611682	0.004423919799175649	0.004423857061018727	0.972867983975447	-1	0	0	0.2	2	0.9166666666666666	11	0.5384615384615384	0.75	10	9	3	2	0	0.15384615384615385	13	2	14	0.2222222222222222	0	0.8549198461666713	0.9298035809781537	0.7474490724082312	0.9230995738318295	0.5190421739491407	0.7379128879933436	0.8085353688359052	0.8843908023818277	0.55	0.2	0.0	0.004423857061018727	0.004423857061018727
4198	0.03666206663279318	0.017257853962288305	0.01669507842458547	0.9684100905155488	-1	0	0	0.2	2	0.9230769230769231	12	0.5357142857142857	0.7692307692307693	11	10	3	2	0	0.14285714285714285	14	2	15	0.2222222222222222	0	0.839279109671142	0.9209584019798405	0.7474490724082312	0.944105017334804	0.5618712769713178	0.7759753770975072	0.831604087440224	0.897968744395481	0.5454545454545454	0.2727272727272727	0.0	0.01669507842458547	0.01669507842458547
350	0.00224610825914778	0.0019656028963505262	-0.0019641709398448563	0.9831308082210052	-1	0	0	1.0	2	0.0	0	1.0	0	2	0	0	1	0	0.3333333333333333	3	1	3	0.5	1.0	0	0	0	0	0	0	0	0	0	0	0	-0.00019641709398448564	-0.00019641709398448564
2583	0.023637526103453252	0.012082328564211223	-0.011778077135787794	0.9696142288724413	-1	0	0	0.3	3	0.7692307692307693	10	0.38461538461538464	0.6923076923076923	11	9	3	2	0	0.23076923076923078	13	3	15	0.25	0	0.6218351553924988	0.9428516071594699	0.7474490724082312	0.9403742700213538	0.4762130709269635	0.8616294161807999	0.8953606396628186	0.9215391917667698	0.5454545454545454	0.18181818181818182	0.0	-0.0011778077135787793	-0.0011778077135787793
2585	0.01812673752913716	0.007234941106195292	0.006738852161679358	0.976930433336693	-1	0	0	0.2222222222222222	2	0.9090909090909091	10	0.5416666666666666	0.5454545454545454	7	6	5	2	0	0.16666666666666666	12	2	13	0.15384615384615385	0	0.8539106280412962	0.7307754409521818	0.6312446974177434	0.9051246773351589	0.5618712769713178	0.8778876147043717	0.7995455678690839	0.8509682451284193	0.5714285714285714	0.2857142857142857	0.0	0.006738852161679358	0.006738852161679358
3698	0.0149444456852458	0.007218338740819563	0.0027932150671412287	0.9766982501224167	-1	0	0	0.2857142857142857	2	0.875	7	0.5555555555555556	0.625	6	5	3	2	0	0.2222222222222222	9	2	10	0.2222222222222222	0	0.7745087820430117	0.9060103909904904	0.6002887417795923	0.9381098802918562	0.4762130709269635	0.8907888078936804	0.9039792062209876	0.9138097733211266	0.5833333333333333	0.3333333333333333	0.0	0.0027932150671412287	0.0027932150671412287
3596	0.027986579399019208	0.00509715380931125	-0.004965017210193967	0.5986983786230012	-1	0	0	0.2	2	0.9166666666666666	11	0.5384615384615384	0.75	10	9	3	2	0	0.15384615384615385	13	2	14	0.2222222222222222	0	0.8317663024657875	0.9260826873502623	0.7474490724082312	0.9526731721078571	0.5190421739491407	0.7379128879933436	0.8085353688359052	0.8992078099438916	0.55	0.2	0.0	-0.0004965017210193966	-0.0004965017210193966
4732	0.03293651887921982	0.01643225633206287	0.014814247450841658	0.9718907989779544	-1	0	0	0.2	2	0.9166666666666666	11	0.5384615384615384	0.75	10	9	3	2	0	0.15384615384615385	13	2	14	0.2222222222222222	0	0.8391099584690117	0.9266407627136701	0.7474490724082312	0.9230995738318295	0.5190421739491407	0.7379128879933436	0.8085353688359052	0.8827628055372715	0.55	0.2	0.0	0.014814247450841658	0.014814247450841658
3685	0.031064809489627174	0.008005117155645195	-0.007246126692597848	0.814849730338383	-1	0	0	0.2	2	0.9230769230769231	12	0.5357142857142857	0.7692307692307693	11	10	3	1	0	0.14285714285714285	2	14	15	0.1111111111111111	0	0.8745707130680731	0.9243009926293513	0.7474490724082312	0.9195338887619904	0.5618712769713178	0.7804210691464085	0.7831305768268472	0.8878343562311817	1.0	0.2727272727272727	0.0	-0.0007246126692597849	-0.0007246126692597849
2684	0.017677102773768598	0.009528271056026978	0.008873917791509582	0.9765123540793549	-1	0	0	0.25	2	0.9	9	0.5454545454545454	0.5	6	5	5	2	0	0.18181818181818182	11	2	12	0.15384615384615385	0	0.857413304840778	0.739204140857391	0.6002887417795923	0.9051538340607643	0.5190421739491407	0.8925675874938082	0.8161154344407361	0.8587534649645852	0.5833333333333334	0.3333333333333333	0.0	0.008873917791509582	0.008873917791509582
4193	0.035690928828791026	0.01680725114930402	0.016284249870646018	0.9683094781614354	-1	0	0	0.2	2	0.9230769230769231	12	0.5357142857142857	0.7692307692307693	11	10	3	2	0	0.14285714285714285	14	2	15	0.2222222222222222	0	0.839279109671142	0.9209584019798405	0.7474490724082312	0.944105017334804	0.5618712769713178	0.7759753770975072	0.831604087440224	0.897968744395481	0.5454545454545454	0.2727272727272727	0.0	0.016284249870646018	0.016284249870646018
4020	0.03591504435380092	0.01528778918489258	0.014507099281932874	0.9675667653548065	-1	0	0	0.2	2	0.9230769230769231	12	0.5357142857142857	0.7692307692307693	11	10	3	2	0	0.14285714285714285	14	2	15	0.2222222222222222	0	0.8352689792652693	0.9204515232853581	0.7474490724082312	0.944105017334804	0.5618712769713178	0.7759753770975072	0.831604087440224	0.8977565117995757	0.5454545454545454	0.18181818181818182	0.0	0.014507099281932874	0.014507099281932874
1395	0.00909409575824303	0.006404702785024753	-0.006393016468413169	0.9788464685574538	-1	0	0	0.5	3	0.5	3	0.5333333333333333	0.3333333333333333	3	2	4	2	0	0.6	5	3	8	0.18181818181818182	0	0.9485038783745845	0.9733960924460309	0.9731076188518749	0.5350506545014438	0.3742473118586293	0.829515031361363	0.9582867805680706	0.8549692868140993	0.6666666666666666	0.3333333333333333	0.0	-0.0006393016468413169	-0.0006393016468413169
3492	0.028656969436871616	0.011641934091069811	0.01127526272505124	0.9717456202867516	-1	0	0	0.2	2	0.9166666666666666	11	0.5384615384615384	0.75	10	9	3	2	0	0.15384615384615385	13	2	14	0.2222222222222222	0	0.8317663024657875	0.9260826873502623	0.7474490724082312	0.9243489235048494	0.5190421739491407	0.7379128879933436	0.8085353688359052	0.8830918966059687	0.55	0.2	0.0	0.01127526272505124	0.01127526272505124
2928	0.02810316783160776	0.01195521460373096	0.011918370928675292	0.9720644820021016	-1	0	0	0.2	2	0.9166666666666666	11	0.5384615384615384	0.75	10	9	3	2	0	0.15384615384615385	13	2	14	0.2222222222222222	0	0.8317663024657875	0.9260826873502623	0.7474490724082312	0.9243489235048494	0.5190421739491407	0.7379128879933436	0.8085353688359052	0.8830918966059687	0.55	0.2	0.0	0.011918370928675292	0.011918370928675292
4592	0.03635103346785174	0.016994558565390314	0.01631970991942105	0.9690074820772685	-1	0	0	0.2	2	0.9230769230769231	12	0.5357142857142857	0.7692307692307693	11	10	3	2	0	0.14285714285714285	14	2	15	0.2222222222222222	0	0.839279109671142	0.9209584019798405	0.7474490724082312	0.944105017334804	0.5618712769713178	0.7759753770975072	0.831604087440224	0.897968744395481	0.5454545454545454	0.18181818181818182	0.0	0.01631970991942105	0.01631970991942105
2774	0.025776160361224258	0.010118580949371984	0.010007620442790686	0.9731710549625419	-1	0	0	0.2	2	0.9166666666666666	11	0.5384615384615384	0.75	10	9	3	2	0	0.15384615384615385	13	2	14	0.2222222222222222	0	0.8317663024657875	0.9260826873502623	0.7474490724082312	0.9243489235048494	0.5190421739491407	0.8410309266673622	0.8085353688359052	0.9031125964799366	0.55	0.3	0.0	0.010007620442790686	0.010007620442790686
1135	0.0019096773126334283	0.0017056026949139496	-0.0017054778621775496	0.9852435082669362	-1	0	0	1.0	1	0	0	1.0	0	1	0	0	0	0	0.5	2	1	2	0.0	0	0	0	0	0	0	0	0	0	0	0	0	-0.00017054778621775497	-0.00017054778621775497
2962	0.025337432857386526	0.009622789654125554	0.009567144450273464	0.9726989646200048	-1	0	0	0.2	2	0.9166666666666666	11	0.5384615384615384	0.75	10	9	3	2	0	0.15384615384615385	13	2	14	0.2222222222222222	0	0.8317663024657875	0.9260826873502623	0.7474490724082312	0.9243489235048494	0.5190421739491407	0.8410309266673622	0.8085353688359052	0.9031125964799366	0.55	0.2	0.0	0.009567144450273464	0.009567144450273464
3206	0.03212837390717152	0.014940157133723765	0.012865067153042805	0.9714689180530345	-1	0	0	0.2	2	0.9166666666666666	11	0.5384615384615384	0.75	10	9	3	2	0	0.15384615384615385	13	2	14	0.2222222222222222	0	0.8317663024657875	0.9260826873502623	0.7474490724082312	0.9230995738318295	0.5190421739491407	0.7379128879933436	0.8085353688359052	0.8824802836865488	0.55	0.2	0.0	0.012865067153042805	0.012865067153042805
1954	0.019012775971866198	0.005100851499430041	-0.005100646298836276	0.9824572350488829	-1	0	0	0.3333333333333333	3	0.6363636363636364	7	0.5909090909090909	0.45454545454545453	6	5	6	3	0	0.18181818181818182	11	2	13	0.2	0	0.6999827665139067	0.9312243626781225	0.36644970208417227	0.9072024578548018	0.47524484332197137	0.7193711444842085	0.8303373497302434	0.8746060884440188	0.16666666666666666	0.8333333333333334	0.0	-0.0005100646298836276	-0.0005100646298836276
119	0.0025134777116748563	0.0025299142394059468	-0.002529394860432729	0.967143208192957	-1	0	0	0.25	1	1.0	3	0.625	0.3333333333333333	2	1	2	1	0	0.5	2	4	5	0.14285714285714285	0	0.8123596544921303	0.6420567415774963	0.8417982757056606	0.8294900190756195	0.4122518051251639	0.7554783802467003	0.8808580895231086	0.7499081148020218	1.0	0.5	0.0	-0.0002529394860432729	-0.0002529394860432729
3043	0.02593646180598454	0.011561952401906854	0.010880198967185811	0.9752320537239308	-1	0	0	0.2222222222222222	2	0.9090909090909091	10	0.5416666666666666	0.7272727272727273	9	8	3	2	0	0.16666666666666666	12	2	13	0.2222222222222222	0	0.8282636256663057	0.9300279022480933	0.7474490724082312	0.9321323317419677	0.4762130709269635	0.7480649408114103	0.831604087440224	0.8907524845970096	0.5555555555555556	0.2222222222222222	0.0	0.010880198967185811	0.010880198967185811
4035	0.03589032284665688	0.016781835882130273	0.01599896230916325	0.9681377612481726	-1	0	0	0.2	2	0.9230769230769231	12	0.5357142857142857	0.7692307692307693	11	10	3	2	0	0.14285714285714285	14	2	15	0.2222222222222222	0	0.839279109671142	0.9209584019798405	0.7474490724082312	0.944105017334804	0.5618712769713178	0.7759753770975072	0.831604087440224	0.897968744395481	0.5454545454545454	0.2727272727272727	0.0	0.01599896230916325	0.01599896230916325
4847	0.024248784869683623	0.013362172918547112	0.005280641632678959	0.9744642568931167	-1	0	0	0.3	3	0.75	9	0.3888888888888889	0.6666666666666666	10	8	3	2	0	0.25	12	3	14	0.25	0	0.8391099584690117	0.9251984055767067	0.6849526343216377	0.9492869264219472	0.5190421739491407	0.7863383207590335	0.8366579357224945	0.9045840864077659	0.55	0.3	0.0	0.005280641632678959	0.005280641632678959
918	0.0018574126844215844	0.001591589240067853	-0.0015895302160173024	0.984014913557321	-1	0	0	1.0	1	0	0	1.0	0	1	0	0	0	0	0.5	2	1	2	0.0	0	0	0	0	0	0	0	0	0	0	0	0	-0.00015895302160173023	-0.00015895302160173023
2456	0.026180924940165808	0.009800291949718088	0.00965405638708201	0.9724332379676984	-1	0	0	0.2	2	0.9166666666666666	11	0.5384615384615384	0.75	10	9	3	2	0	0.15384615384615385	13	2	14	0.2222222222222222	0	0.8317663024657875	0.9260826873502623	0.7474490724082312	0.9243489235048494	0.5190421739491407	0.8410309266673622	0.8085353688359052	0.9031125964799366	0.55	0.2	0.0	0.00965405638708201	0.00965405638708201
1832	0.015821001057784372	0.003833927412443401	0.00303816479212959	0.9681280377637955	-1	0	0	0.375	3	0.7	7	0.4	0.5	6	5	5	2	0	0.3	10	3	12	0.15384615384615385	0	0.8104858269313906	0.9380212905824716	0.4657376418531814	0.9105757708052791	0.47524484332197137	0.8161920780170255	0.9009917580586994	0.8980864893013136	0.5833333333333334	0.5	0.0	0.00303816479212959	0.00303816479212959
217	0.0063627945593553855	0.003987950133964352	-0.003984741394843714	0.9826845351890641	-1	0	0	0.5	3	0.6666666666666666	4	0.5333333333333333	0.3333333333333333	4	2	3	4	0	0.6	5	3	8	0.5	0.5	0.8749552796094736	0.7730417596771769	0.5074370182089261	0.9618751553831136	0.6421434750901043	0.9244141472452299	0.894116408481635	0.9104513867348223	0.25	0.5	0.0	-0.00039847413948437143	-0.00039847413948437143
845	0.0047092084674206485	0.0027423790066116445	-0.0027422210467958033	0.9775495003684261	-1	0	0	0.5	2	0.6666666666666666	2	0.625	0.6666666666666666	4	2	0	0	0	0.5	2	4	5	0.0	0	0.5846736048879662	0.9663618774059219	0.8178506057833493	0.9609206406171421	0.5180739463441485	0.8655889511964326	0.9537635427997878	0.9430830459262063	0	0	0.0	-0.00027422210467958034	-0.00027422210467958034
1743	0.001684680466855888	0.0016226244443871636	-0.0016225397610108478	0.9820485693103118	-1	0	0	0	0	0	0	1.0	0	0	0	0	2	0	1.0	1	1	1	0.5	0	0	0	0	0	0	0	0	0	0	0	0	-0.1	-0.1
4283	0.03697453631290799	0.017363972368018028	0.016493642377007237	0.9678388125206969	-1	0	0	0.2	2	0.9230769230769231	12	0.5357142857142857	0.7692307692307693	11	10	3	2	0	0.14285714285714285	14	2	15	0.2222222222222222	0	0.839279109671142	0.9209584019798405	0.7474490724082312	0.944105017334804	0.5618712769713178	0.7759753770975072	0.831604087440224	0.897968744395481	0.5454545454545454	0.2727272727272727	0.0	0.016493642377007237	0.016493642377007237
3653	0.03476985244108735	0.014688849099378192	0.012839311396270606	0.970107270231148	-1	0	0	0.2	2	0.9230769230769231	12	0.5357142857142857	0.7692307692307693	11	10	3	2	0	0.14285714285714285	14	2	15	0.2222222222222222	0	0.8282636256663057	0.9415130535462454	0.7474490724082312	0.9262691546423146	0.4762130709269635	0.7319721160111596	0.831604087440224	0.8913584981280598	0.5454545454545454	0.18181818181818182	0.0	0.012839311396270606	0.012839311396270606
846	0.0019283155747875454	0.0016458597083920193	-0.00164542356105302	0.9847348025748828	-1	0	0	1.0	1	0	0	1.0	0	1	0	0	0	0	0.5	2	1	2	0.0	0	0	0	0	0	0	0	0	0	0	0	0	-0.000164542356105302	-0.000164542356105302
4218	0.034894287762862033	0.016678351289442665	0.015922579294480797	0.9683751542943607	-1	0	0	0.2	2	0.9230769230769231	12	0.5357142857142857	0.7692307692307693	11	10	3	2	0	0.14285714285714285	14	2	15	0.2222222222222222	0	0.839279109671142	0.9209584019798405	0.7474490724082312	0.944105017334804	0.5618712769713178	0.7759753770975072	0.831604087440224	0.897968744395481	0.5454545454545454	0.2727272727272727	0.0	0.015922579294480797	0.015922579294480797
4188	0.035415521481062556	0.01596241451594177	0.015390990890851466	0.9681576343395659	-1	0	0	0.2	2	0.9230769230769231	12	0.5357142857142857	0.7692307692307693	11	10	3	2	0	0.14285714285714285	14	2	15	0.2222222222222222	0	0.8352689792652693	0.9204515232853581	0.7474490724082312	0.944105017334804	0.5618712769713178	0.7759753770975072	0.831604087440224	0.8977565117995757	0.5454545454545454	0.18181818181818182	0.0	0.015390990890851466	0.015390990890851466
3044	0.024466766785896384	0.0033647454722098725	-0.003121263522121852	0.9662230987206263	-1	0	0	0.2	2	0.9166666666666666	11	0.5384615384615384	0.75	10	9	3	2	0	0.15384615384615385	13	2	14	0.2222222222222222	0	0.6842994451322402	0.9181664635924672	0.6583881778402186	0.9275522553200141	0.5190421739491407	0.853747573536926	0.8612218973779728	0.9041223866494449	0.55	0.4	0.0	-0.00031212635221218517	-0.00031212635221218517
2481	0.026103403377625473	0.010934182431941655	0.010765296311536499	0.9729540829339927	-1	0	0	0.2	2	0.9166666666666666	11	0.5384615384615384	0.75	10	9	3	2	0	0.15384615384615385	13	2	14	0.2222222222222222	0	0.8317663024657875	0.9260826873502623	0.7474490724082312	0.9243489235048494	0.5190421739491407	0.8410309266673622	0.8085353688359052	0.9031125964799366	0.55	0.2	0.0	0.010765296311536499	0.010765296311536499
4997	0.033413364565076806	0.013853102584325969	0.013843408509352884	0.9794290461454185	-1	0	0	0.2	2	0.9166666666666666	11	0.5384615384615384	0.75	10	9	3	2	0	0.15384615384615385	13	2	14	0.2222222222222222	0	0.8391099584690117	0.9236885543574374	0.6002887417795923	0.960641115086034	0.5190421739491407	0.8155033155012393	0.9077369684659183	0.9161795272454396	0.55	0.4	0.0	0.013843408509352884	0.013843408509352884
3481	0.03193541716033655	0.014584814512087551	0.013256060384517475	0.9718364355335877	-1	0	0	0.2	2	0.9166666666666666	11	0.5384615384615384	0.75	10	9	3	2	0	0.15384615384615385	13	2	14	0.2222222222222222	0	0.8317663024657875	0.9260826873502623	0.7474490724082312	0.9230995738318295	0.5190421739491407	0.7379128879933436	0.8085353688359052	0.8824802836865488	0.55	0.2	0.0	0.013256060384517475	0.013256060384517475
4924	0.03677876662537813	0.017800661717134188	0.01738444676443197	0.9682348011778353	-1	0	0	0.2	2	0.9230769230769231	12	0.5357142857142857	0.7692307692307693	11	10	3	2	0	0.14285714285714285	14	2	15	0.2222222222222222	0	0.839279109671142	0.9209584019798405	0.7474490724082312	0.944105017334804	0.5618712769713178	0.7759753770975072	0.831604087440224	0.897968744395481	0.5454545454545454	0.2727272727272727	0.0	0.01738444676443197	0.01738444676443197
1974	0.023133988450854563	0.003872694936339401	0.0033139102139766287	0.963623704931091	-1	0	0	0.3	3	0.6666666666666666	8	0.5833333333333334	0.5	7	6	6	3	0	0.16666666666666666	12	2	14	0.2	0	0.7207539384197177	0.9253812850920439	0.3340524509931061	0.9173826877134404	0.4762130709269635	0.8020593970603831	0.831604087440224	0.8916891138870549	0.14285714285714285	0.5714285714285714	0.0	0.0033139102139766287	0.0033139102139766287
4210	0.03626262967558386	0.016837270632094996	0.016184575733658516	0.9682537281032555	-1	0	0	0.2	2	0.9230769230769231	12	0.5357142857142857	0.7692307692307693	11	10	3	2	0	0.14285714285714285	14	2	15	0.2222222222222222	0	0.839279109671142	0.9209584019798405	0.7474490724082312	0.944105017334804	0.5618712769713178	0.7759753770975072	0.831604087440224	0.897968744395481	0.5454545454545454	0.2727272727272727	0.0	0.016184575733658516	0.016184575733658516
2204	0.013120953169023477	0.0044187747347050055	-0.004299478484687247	0.9683663443915512	-1	0	0	0.16666666666666666	1	1.0	7	1.0	0.7142857142857143	6	5	2	3	0	0.1111111111111111	9	1	9	0.42857142857142855	0	0.8104858269313906	0.9380212905824716	0.6960872638087681	0.9117835953970325	0.47524484332197137	0.8161920780170255	0.8889178640923414	0.8985409142661073	0.16666666666666666	0.5	0.0	-0.00042994784846872466	-0.00042994784846872466
4642	0.028449955492028018	0.013672380988386895	0.013267872499336933	0.9726451125447596	-1	0	0	0.2222222222222222	2	0.9090909090909091	10	0.5416666666666666	0.7272727272727273	9	8	3	2	0	0.16666666666666666	12	2	13	0.2222222222222222	0	0.839279109671142	0.9347001223642207	0.7474490724082312	0.9311352245770694	0.4762130709269635	0.6209176655786189	0.831604087440224	0.8720990408381678	0.5555555555555556	0.4444444444444444	0.0	0.013267872499336933	0.013267872499336933
4632	0.03567214340133084	0.016839272852288707	0.01638865289299746	0.9685899755505155	-1	0	0	0.2	2	0.9230769230769231	12	0.5357142857142857	0.7692307692307693	11	10	3	2	0	0.14285714285714285	14	2	15	0.2222222222222222	0	0.839279109671142	0.9209584019798405	0.7474490724082312	0.944105017334804	0.5618712769713178	0.7759753770975072	0.831604087440224	0.897968744395481	0.5454545454545454	0.2727272727272727	0.0	0.01638865289299746	0.01638865289299746
1695	0.018720428894371543	0.002193207787714141	0.0021929954323683222	0.9562702121306196	-1	0	0	0.25	2	0.7777777777777778	7	0.55	0.5555555555555556	6	5	4	3	0	0.2	10	2	11	0.2727272727272727	0	0.8104858269313906	0.9380212905824716	0.4657376418531814	0.9109460447950695	0.47524484332197137	0.8161920780170255	0.9017820108299532	0.8982253982964491	0.16666666666666666	0.5	0.0	0.0021929954323683222	0.0021929954323683222
3741	0.03244725348030018	0.014363553214579569	0.012458659265357736	0.9715596214797535	-1	0	0	0.2	2	0.9166666666666666	11	0.5384615384615384	0.75	10	9	3	2	0	0.15384615384615385	13	2	14	0.2222222222222222	0	0.8317663024657875	0.9260826873502623	0.7474490724082312	0.9230995738318295	0.5190421739491407	0.7379128879933436	0.8085353688359052	0.8824802836865488	0.55	0.2	0.0	0.012458659265357736	0.012458659265357736
1883	0.018894442518517702	0.0026472514372872943	0.0026104937567259447	0.9563963420669676	-1	0	0	0.25	2	0.7777777777777778	7	0.55	0.5555555555555556	6	5	4	3	0	0.2	10	2	11	0.2727272727272727	0	0.8104858269313906	0.9380212905824716	0.4657376418531814	0.9109460447950695	0.47524484332197137	0.8161920780170255	0.9017820108299532	0.8982253982964491	0.16666666666666666	0.5	0.0	0.0026104937567259447	0.0026104937567259447
518	0.0018875079504997111	0.001575540118614408	-0.0015753979884543404	0.983858478210352	-1	0	0	1.0	1	0	0	1.0	0	1	0	0	0	0	0.5	2	1	2	0.0	0	0	0	0	0	0	0	0	0	0	0	0	-0.00015753979884543403	-0.00015753979884543403
2688	0.02983366980611927	0.009888989649904305	0.009809690523782617	0.9713714262824252	-1	0	0	0.2	2	0.9230769230769231	12	0.5357142857142857	0.7692307692307693	11	10	3	2	0	0.14285714285714285	14	2	15	0.2222222222222222	0	0.8282636256663057	0.9415130535462454	0.7474490724082312	0.9273434763200766	0.4762130709269635	0.8307693894128176	0.831604087440224	0.9093275483158793	0.5454545454545454	0.18181818181818182	0.0	0.009809690523782617	0.009809690523782617
3793	0.0362745446502993	0.016258064802277032	0.015723612416270263	0.9673210987567034	-1	0	0	0.2	2	0.9230769230769231	12	0.5357142857142857	0.7692307692307693	11	10	3	2	0	0.14285714285714285	14	2	15	0.2222222222222222	0	0.8352689792652693	0.9204515232853581	0.7474490724082312	0.944105017334804	0.5618712769713178	0.7759753770975072	0.831604087440224	0.8977565117995757	0.5454545454545454	0.45454545454545453	0.0	0.015723612416270263	0.015723612416270263
3950	0.026273976933387375	0.012123952864749236	-0.009881157370229897	0.9568403412102744	-1	0	0	0.2	2	0.9230769230769231	12	0.5357142857142857	0.8461538461538461	12	11	2	2	0	0.14285714285714285	14	2	15	0.2857142857142857	0	0.8745707130680731	0.9312114435669544	0.6268531982610115	0.8709822606859728	0.47524484332197137	0.8517961924843905	0.8975245032834895	0.8897274204401746	0.5416666666666667	0.16666666666666666	0.0	-0.0009881157370229896	-0.0009881157370229896
3819	0.03369426953061811	0.014471276085742767	0.011561777722567387	0.9711889840688686	-1	0	0	0.2	2	0.9230769230769231	12	0.5357142857142857	0.6923076923076923	10	9	4	2	0	0.14285714285714285	14	2	15	0.18181818181818182	0	0.8317663024657875	0.9260826873502623	0.7474490724082312	0.9230995738318295	0.5190421739491407	0.7379128879933436	0.8085353688359052	0.8824802836865488	0.55	0.2	0.0	0.011561777722567387	0.011561777722567387
265	0.0022713525826968707	0.002039736341531147	-0.0020366060961341183	0.9827109904763887	-1	0	0	1.0	2	0.0	0	1.0	0	2	0	0	1	0	0.3333333333333333	3	1	3	0.5	1.0	0	0	0	0	0	0	0	0	0	0	0	-0.00020366060961341182	-0.00020366060961341182
5016	0.03607852433685813	0.016151334096476993	0.01536345797454893	0.9680858328361183	-1	0	0	0.2	2	0.9230769230769231	12	0.5357142857142857	0.7692307692307693	11	10	3	2	0	0.14285714285714285	14	2	15	0.2222222222222222	0	0.839279109671142	0.9209584019798405	0.7474490724082312	0.944105017334804	0.5618712769713178	0.7759753770975072	0.831604087440224	0.897968744395481	0.5454545454545454	0.2727272727272727	0.0	0.01536345797454893	0.01536345797454893
1308	0.00199339127129003	0.0017022119163724598	-0.0017021137562353694	0.9840328931503761	-1	0	0	1.0	1	0	0	1.0	0	1	0	0	0	0	0.5	2	1	2	0.0	0	0	0	0	0	0	0	0	0	0	0	0	-0.00017021137562353694	-0.00017021137562353694
3969	0.03667417386168774	0.016710487785119153	0.016084432085372122	0.9678082877797468	-1	0	0	0.2	2	0.9230769230769231	12	0.5357142857142857	0.7692307692307693	11	10	3	2	0	0.14285714285714285	14	2	15	0.2222222222222222	0	0.839279109671142	0.9209584019798405	0.7474490724082312	0.944105017334804	0.5618712769713178	0.7759753770975072	0.831604087440224	0.897968744395481	0.5454545454545454	0.2727272727272727	0.0	0.016084432085372122	0.016084432085372122
874	0.001903409214108012	0.0016120683477641724	-0.0016113252541410433	0.9839445635294221	-1	0	0	1.0	1	0	0	1.0	0	1	0	0	0	0	0.5	2	1	2	0.0	0	0	0	0	0	0	0	0	0	0	0	0	-0.00016113252541410434	-0.00016113252541410434
2952	0.010533985813926271	0.006838198609514608	-0.006677390174402489	0.9746468370099091	-1	0	0	0.375	3	0.6666666666666666	6	0.4074074074074074	0.6666666666666666	7	6	3	2	0	0.3333333333333333	9	3	11	0.2222222222222222	0	0.8745707130680731	0.9632916613868275	0.7474490724082312	0.7169137852613438	0.5618712769713178	0.8440341061023717	0.7831305768268472	0.8767172437243258	0.5714285714285714	0.2857142857142857	0.0	-0.0006677390174402489	-0.0006677390174402489
3600	0.03213798922145641	0.014663627647892894	0.01257432020376722	0.9711894760560891	-1	0	0	0.2	2	0.9166666666666666	11	0.5384615384615384	0.75	10	9	3	2	0	0.15384615384615385	13	2	14	0.2222222222222222	0	0.8317663024657875	0.9260826873502623	0.7474490724082312	0.9230995738318295	0.5190421739491407	0.7379128879933436	0.8085353688359052	0.8824802836865488	0.55	0.2	0.0	0.01257432020376722	0.01257432020376722
4237	0.03600182482493579	0.01651883286985571	0.01591704840679061	0.9680917598337272	-1	0	0	0.2	2	0.9230769230769231	12	0.5357142857142857	0.7692307692307693	11	10	3	2	0	0.14285714285714285	14	2	15	0.2222222222222222	0	0.839279109671142	0.9209584019798405	0.7474490724082312	0.944105017334804	0.5618712769713178	0.7759753770975072	0.831604087440224	0.897968744395481	0.5454545454545454	0.2727272727272727	0.0	0.01591704840679061	0.01591704840679061
3216	0.027927593376663933	0.011844394243924408	0.011819280014096642	0.9724659245434206	-1	0	0	0.2	2	0.9166666666666666	11	0.5384615384615384	0.75	10	9	3	2	0	0.15384615384615385	13	2	14	0.2222222222222222	0	0.8317663024657875	0.9260826873502623	0.7474490724082312	0.9243489235048494	0.5190421739491407	0.7379128879933436	0.8085353688359052	0.8830918966059687	0.55	0.2	0.0	0.011819280014096642	0.011819280014096642
4433	0.03708779101069686	0.017803543218140885	0.017250990172269248	0.9680296959083162	-1	0	0	0.2	2	0.9230769230769231	12	0.5357142857142857	0.7692307692307693	11	10	3	2	0	0.14285714285714285	14	2	15	0.2222222222222222	0	0.839279109671142	0.9209584019798405	0.7474490724082312	0.944105017334804	0.5618712769713178	0.7933654968754554	0.7831305768268472	0.9010707311663907	0.5454545454545454	0.2727272727272727	0.0	0.017250990172269248	0.017250990172269248
4059	0.0352461832879249	0.016217862194542264	0.0153723782162904	0.9706876087374262	-1	0	0	0.2	2	0.9166666666666666	11	0.5384615384615384	0.75	10	9	3	2	0	0.15384615384615385	13	2	14	0.2222222222222222	0	0.8391099584690117	0.9251984055767067	0.6849526343216377	0.9492869264219472	0.5190421739491407	0.7863383207590336	0.8366579357224945	0.9045840864077659	0.55	0.3	0.0	0.0153723782162904	0.0153723782162904
2017	0.010120385957707837	0.0017746519567877158	-0.001765346317784867	0.9828172744744866	-1	0	0	0.5	4	0.4444444444444444	4	0.4583333333333333	0.4444444444444444	7	4	3	2	0	0.375	8	3	11	0.2857142857142857	0	0.7207539384197177	0.9497229367897906	0.6136676950523453	0.9472729452508025	0.4762130709269635	0.8747298402081665	0.9472222740455266	0.9302265179643455	0.5714285714285714	0.2857142857142857	0.0	-0.0001765346317784867	-0.0001765346317784867
4483	0.036129835481404735	0.017053243876551175	0.016438933753845097	0.968586993929993	-1	0	0	0.2	2	0.9230769230769231	12	0.5357142857142857	0.7692307692307693	11	10	3	2	0	0.14285714285714285	14	2	15	0.2222222222222222	0	0.839279109671142	0.9209584019798405	0.7474490724082312	0.944105017334804	0.5618712769713178	0.7759753770975072	0.831604087440224	0.897968744395481	0.5454545454545454	0.2727272727272727	0.0	0.016438933753845097	0.016438933753845097
2649	0.024917716809678754	0.007980443147477053	-0.00773865815378893	0.979431905243799	-1	0	0	0.2	2	0.9230769230769231	12	1.0	0.7692307692307693	12	10	2	1	0	0.06666666666666667	15	1	15	0.16666666666666666	0.14285714285714285	0.7488859268206706	0.9145087314046035	0.7474490724082312	0.9286523231547427	0.5618712769713178	0.8712449682919632	0.8141625389961558	0.9074356007641504	1.0	0.08333333333333333	0.0	-0.000773865815378893	-0.000773865815378893
167	0.002461858020313738	0.0024578018240000703	-0.0024565589322119467	0.9811022877488494	-1	0	0	0	0	0	0	1.0	0	0	0	0	1	0	1.0	1	1	1	0.25	0	0	0	0	0	0	0	0	0	0	0	0	-0.1	-0.1
1483	0.02464690715784295	0.005589730120775515	-0.0052841839536199265	0.7066498291611549	-1	0	0	0.25	2	0.7777777777777778	7	0.55	0.5555555555555556	6	5	4	3	0	0.2	10	2	11	0.2727272727272727	0	0.8104858269313906	0.9336937240602511	0.4657376418531814	0.9109460447950695	0.47524484332197137	0.8161920780170255	0.8927889015047873	0.8960066787331844	0.16666666666666666	0.5	0.0	-0.0005284183953619926	-0.0005284183953619926
1502	0.008799253477329445	0.006049749077505995	-0.006036689654387624	0.9773681993478932	-1	0	0	0.4	2	0.6	3	0.7	0.4	3	2	3	3	0	0.4	5	2	7	0.3333333333333333	0	0.9485038783745845	0.9733960924460309	0.9731076188518749	0.5350506545014438	0.3742473118586293	0.829515031361363	0.9582867805680706	0.8549692868140993	0.3333333333333333	0.3333333333333333	0.0	-0.0006036689654387625	-0.0006036689654387625
72	0.0021093328439548606	0.0020576397164153814	-0.002055846065780853	0.9842608557937397	-1	0	0	0.6666666666666666	2	0.5	1	1.0	0	2	0	1	0	0	1.0	2	2	4	0.0	0	0	0	0	0	0	0	0	0	0	0	0	-0.00020558460657808532	-0.00020558460657808532
1289	0.004597815381789011	0.0031713417803479146	-0.00308597174593536	0.9791463514977505	-1	0	0	0.3333333333333333	1	1.0	2	1.0	1.0	2	2	1	1	0	0.25	4	1	4	0.16666666666666666	0	0.9501088577215316	0.622203477433548	0.7835745040774922	0.5893440348121729	0.20232692573938266	0.7356089217946645	0.9610899837547959	0.6519930985794489	1.0	0.5	0.0	-0.000308597174593536	-0.000308597174593536
4151	0.03667440157547538	0.0165027289972631	0.01554376627023682	0.9681558382779258	-1	0	0	0.2	2	0.9230769230769231	12	0.5357142857142857	0.7692307692307693	11	10	3	2	0	0.14285714285714285	14	2	15	0.2222222222222222	0	0.839279109671142	0.9209584019798405	0.7474490724082312	0.944105017334804	0.5618712769713178	0.7759753770975072	0.831604087440224	0.897968744395481	0.5454545454545454	0.18181818181818182	0.0	0.01554376627023682	0.01554376627023682
1505	0.005134066446021736	0.0017485059862124839	-0.00046651362086701166	0.9750492410786273	-1	0	0	0.5	3	0.5	3	0.5333333333333333	0.3333333333333333	3	2	4	2	0	0.6	5	3	8	0.18181818181818182	0	0.9485038783745845	0.9733960924460309	0.967977922114312	0.7544886286943783	0.3742473118586293	0.829515031361363	0.9582867805680706	0.8910528985647513	0.6666666666666666	0.3333333333333333	0.0	-4.665136208670117e-05	-4.665136208670117e-05
3630	0.012589172282704012	0.00921867124968992	-0.009056201260203128	0.9769537215899132	-1	0	0	0.42857142857142855	3	0.625	5	0.4166666666666667	0.625	6	5	3	2	0	0.375	8	3	10	0.2222222222222222	0	0.8745707130680731	0.9304241867161664	0.7474490724082312	0.859412091537749	0.5618712769713178	0.7616878126763643	0.7944780454029295	0.8647362696365926	0.5833333333333334	0.3333333333333333	0.0	-0.0009056201260203128	-0.0009056201260203128
2297	0.018629915803306907	0.004397667309266728	0.004264278339482455	0.97433644518135	-1	0	0	0.25	2	0.9	9	0.5454545454545454	0.7	8	7	3	2	0	0.18181818181818182	11	2	12	0.2222222222222222	0	0.7780114588424935	0.939397354021208	0.6893468849129872	0.940150319359928	0.4762130709269635	0.8625522036844329	0.905520438933364	0.9201155754919436	0.5625	0.25	0.0	0.004264278339482455	0.004264278339482455
1871	0.01495304808483793	0.008330503142198407	-0.008282875657785542	0.9729310926357408	-1	0	0	0.4444444444444444	4	0.5454545454545454	6	0.3611111111111111	0.45454545454545453	8	5	4	2	0	0.4444444444444444	9	4	13	0.2222222222222222	0	0.7818630978757749	0.9381542397150545	0.6583881778402186	0.9356317619948653	0.4762130709269635	0.8673515552454093	0.8863931844340386	0.9186794249950887	0.5625	0.25	0.0	-0.0008282875657785541	-0.0008282875657785541
273	0.0026782503601176905	0.001976425409964588	-0.0019597707733942597	0.9778872324479039	-1	0	0	0.5	1	1.0	1	1.0	1.0	1	1	1	0	0	0.3333333333333333	3	1	3	0.0	0	0.46791962180367463	0.5	0.3301859080143103	0.5	0.4562825071800291	0.5	0.6510518945905982	0.5	0	0	0.0	-0.00019597707733942597	-0.00019597707733942597
4478	0.03424579683254191	0.011467409698788473	0.008831376391258257	0.96979098449387	-1	0	0	0.2	2	0.9230769230769231	12	0.5357142857142857	0.7692307692307693	11	10	3	2	0	0.14285714285714285	14	2	15	0.2222222222222222	0	0.839279109671142	0.9209584019798405	0.7474490724082312	0.9318718449850287	0.5618712769713178	0.7759753770975072	0.831604087440224	0.8913433424039616	0.5454545454545454	0.2727272727272727	0.0	0.008831376391258257	0.008831376391258257
4139	0.023849951366788046	0.012941525592935666	0.003992256736084926	0.9743517103533467	-1	0	0	0.3	3	0.75	9	0.3888888888888889	0.6666666666666666	10	8	3	2	0	0.25	12	3	14	0.25	0	0.8391099584690117	0.9251984055767067	0.6849526343216377	0.9492869264219472	0.5190421739491407	0.7863383207590335	0.8366579357224945	0.9045840864077659	0.55	0.3	0.0	0.003992256736084926	0.003992256736084926
1995	0.006157938847301626	0.0034898931613708325	0.0017033491859968968	0.9741017405714794	-1	0	0	0.3333333333333333	2	0.6666666666666666	4	0.5714285714285714	0.6666666666666666	5	4	2	3	0	0.2857142857142857	7	2	8	0.42857142857142855	0	0.9002177154430635	0.7962503206648406	0.5062573241137919	0.8567304571443355	0.4762130709269635	0.8324160956423121	0.8642286788486011	0.8298769019739086	0.2	0.6	0.0	0.0017033491859968968	0.0017033491859968968
1730	0.013423252042927583	0.005227863158012908	-0.0049401275758431335	0.9719629289124427	-1	0	0	0.2857142857142857	2	0.75	6	0.5555555555555556	0.625	6	5	3	3	0	0.2222222222222222	9	2	10	0.3333333333333333	0	0.7897146550255796	0.9274244320612706	0.45694914067048237	0.9114912276621623	0.47524484332197137	0.8161920780170255	0.868212959382226	0.893167049951754	0.16666666666666666	0.5	0.0	-0.0004940127575843134	-0.0004940127575843134
2260	0.023638349763066467	0.005424282029531522	0.002294446144634358	0.9641641761407238	-1	0	0	0.3	3	0.6666666666666666	8	0.5833333333333334	0.5	7	6	6	3	0	0.16666666666666666	12	2	14	0.2	0	0.7207539384197177	0.9253812850920439	0.3340524509931061	0.9181625992002402	0.4762130709269635	0.804684728743385	0.831604087440224	0.892553818218432	0.14285714285714285	0.5714285714285714	0.0	0.002294446144634358	0.002294446144634358
4534	0.036502769343426285	0.01703920636550671	0.016363217789718047	0.9683423129694001	-1	0	0	0.2	2	0.9230769230769231	12	0.5357142857142857	0.7692307692307693	11	10	3	2	0	0.14285714285714285	14	2	15	0.2222222222222222	0	0.839279109671142	0.9209584019798405	0.7474490724082312	0.944105017334804	0.5618712769713178	0.7759753770975072	0.831604087440224	0.897968744395481	0.5454545454545454	0.2727272727272727	0.0	0.016363217789718047	0.016363217789718047
3901	0.03555341865868143	0.01582843498038606	0.015293957481919404	0.9670613135360047	-1	0	0	0.2	2	0.9230769230769231	12	0.5357142857142857	0.7692307692307693	11	10	3	2	0	0.14285714285714285	14	2	15	0.2222222222222222	0	0.8352689792652693	0.9204515232853581	0.7474490724082312	0.944105017334804	0.5618712769713178	0.7759753770975072	0.831604087440224	0.8977565117995757	0.5454545454545454	0.2727272727272727	0.0	0.015293957481919404	0.015293957481919404
509	0.0043262980533661805	0.0032869360213368757	-0.003260582199434444	0.9722419499953284	-1	1.0	1	1.0	4	0.25	1	0.5	0.25	3	1	2	0	0	0.75	4	3	6	0.0	1.0	0.5783127825013826	0.9343662589803972	0.8794636379757683	0.9524951935842454	0.7505906704741668	0.9120679721071118	0.9449282851251666	0.9348926577373673	0	0	0.0	-0.00032605821994344437	-0.00032605821994344437
2599	0.015265850280740574	0.007253911101826541	0.0037013053965357203	0.9791921936490282	-1	0	0	0.3	3	0.7692307692307693	10	0.38461538461538464	0.5384615384615384	9	7	5	2	0	0.23076923076923078	13	3	15	0.16666666666666666	0	0.8282636256663057	0.9300279022480933	0.7474490724082312	0.9321323317419677	0.4762130709269635	0.8513490160872712	0.831604087440224	0.91030935513346	0.611111111111111	0.1111111111111111	0.0	0.0037013053965357203	0.0037013053965357203
330	0.0018740651502393655	0.001735108687454547	-0.001734962386020866	0.9849083432600797	-1	0	0	1.0	1	0	0	1.0	0	1	0	0	0	0	0.5	2	1	2	0.0	0	0	0	0	0	0	0	0	0	0	0	0	-0.00017349623860208658	-0.00017349623860208658
4021	0.036240313729791473	0.017053467285541742	0.016401902256395505	0.9683704582756256	-1	0	0	0.2	2	0.9230769230769231	12	0.5357142857142857	0.7692307692307693	11	10	3	2	0	0.14285714285714285	14	2	15	0.2222222222222222	0	0.839279109671142	0.9209584019798405	0.7474490724082312	0.944105017334804	0.5618712769713178	0.7759753770975072	0.831604087440224	0.897968744395481	0.5454545454545454	0.6363636363636364	0.0	0.016401902256395505	0.016401902256395505
3762	0.03152281943112748	0.014093273043371282	0.012042287437831265	0.9710901659291614	-1	0	0	0.2	2	0.9166666666666666	11	0.5384615384615384	0.75	10	9	3	2	0	0.15384615384615385	13	2	14	0.2222222222222222	0	0.8317663024657875	0.9260826873502623	0.7474490724082312	0.9230995738318295	0.5190421739491407	0.7379128879933436	0.8085353688359052	0.8824802836865488	0.55	0.2	0.0	0.012042287437831265	0.012042287437831265
1222	0.01954035840162543	0.006468873713597528	-0.006435604997788899	0.7746524593066062	-1	0	0	0.16666666666666666	1	1.0	7	1.0	0.7142857142857143	6	5	2	3	0	0.1111111111111111	9	1	9	0.42857142857142855	0	0.8104858269313906	0.8940881269881072	0.5731480127917348	0.8518076574215305	0.4762130709269635	0.8408262332576335	0.8207901106398043	0.8639875277225494	0.5	0.5	0.0	-0.00064356049977889	-0.00064356049977889
4812	0.03644489391454835	0.016369626732212744	0.01550810280330853	0.9678565847689076	-1	0	0	0.2	2	0.9230769230769231	12	0.5357142857142857	0.7692307692307693	11	10	3	2	0	0.14285714285714285	14	2	15	0.2222222222222222	0	0.839279109671142	0.9209584019798405	0.7474490724082312	0.944105017334804	0.5618712769713178	0.7759753770975072	0.831604087440224	0.897968744395481	0.5454545454545454	0.2727272727272727	0.0	0.01550810280330853	0.01550810280330853
4434	0.01210802382625733	0.006593742219023173	-0.004674367834671185	0.9819199957680012	-1	0	0	0.375	3	0.6666666666666666	6	0.4074074074074074	0.6666666666666666	7	6	3	2	0	0.3333333333333333	9	3	11	0.2222222222222222	0	0.8745707130680731	0.9202207260728027	0.7474490724082312	0.9325896057484984	0.5618712769713178	0.8016941995903478	0.8646075098830033	0.8962725340489658	0.5714285714285714	0.42857142857142855	0.0	-0.0004674367834671185	-0.0004674367834671185
4591	None	None	None	None	None	0	0	0.3333333333333333	3	0.7272727272727273	8	0.48148148148148145	0.5454545454545454	7	6	5	4	0	0.3333333333333333	3	9	13	0.3076923076923077	0	0.8425498145316916	0.9467304713153102	0.7474490724082312	0.9424735460435653	0.5618712769713178	0.8121764014823623	0.8786233693865578	0.9152410206848962	0.2857142857142857	0.2857142857142857	0.0	None	None
1715	0.01917333246011092	0.0023014960958834584	0.0022949026805998436	0.9558150221991218	-1	0	0	0.25	2	0.7777777777777778	7	0.55	0.5555555555555556	6	5	4	3	0	0.2	10	2	11	0.2727272727272727	0	0.8104858269313906	0.9380212905824716	0.4657376418531814	0.9109460447950695	0.47524484332197137	0.8161920780170255	0.9017820108299532	0.8982253982964491	0.16666666666666666	0.5	0.0	0.0022949026805998436	0.0022949026805998436
2914	0.025404368613019514	0.009780157022821933	0.009595853114179594	0.9727929102417396	-1	0	0	0.2	2	0.9166666666666666	11	0.5384615384615384	0.75	10	9	3	2	0	0.15384615384615385	13	2	14	0.2222222222222222	0	0.8317663024657875	0.9260826873502623	0.7474490724082312	0.9243489235048494	0.5190421739491407	0.8410309266673622	0.8085353688359052	0.9031125964799366	0.55	0.2	0.0	0.009595853114179594	0.009595853114179594
622	0.0019522759668386684	0.0016466094484530252	-0.0016464866095852826	0.9846953287121597	-1	0	0	1.0	1	0	0	1.0	0	1	0	0	0	0	0.5	2	1	2	0.0	0	0	0	0	0	0	0	0	0	0	0	0	-0.00016464866095852827	-0.00016464866095852827
88	None	None	None	None	None	0.25	1	0.6	6	0.46153846153846156	6	0.625	0.15384615384615385	7	2	7	7	0	0.6666666666666666	4	6	15	0.5384615384615384	0.2	0.6957045314611318	0.894823327581315	0.36935737750460207	0.9492728631173373	0.7673861582997782	0.9551822990714615	0.8741653368633703	0.9376047710337865	0.14285714285714285	0.14285714285714285	0.0	None	None
3314	0.027269023482024868	0.004231000290822706	-0.004040607495634073	0.9354240172404092	-1	0	0	0.2	2	0.9166666666666666	11	0.5384615384615384	0.75	10	9	3	2	0	0.15384615384615385	13	2	14	0.2222222222222222	0	0.8745707130680731	0.9370747675313434	0.7474490724082312	0.9243489235048494	0.5190421739491407	0.7379128879933436	0.8085353688359052	0.8889085749002187	0.55	0.3	0.0	-0.00040406074956340725	-0.00040406074956340725
4879	0.029439682911003292	0.005162008176112599	0.005056859547368801	0.9714636393665977	-1	0	0	0.2	2	0.9230769230769231	12	0.5357142857142857	0.7692307692307693	11	10	3	2	0	0.14285714285714285	14	2	15	0.2222222222222222	0	0.7825999415491474	0.9173399775620392	0.7474490724082312	0.944105017334804	0.5618712769713178	0.7759753770975072	0.8063924073729831	0.8964718397975718	0.5454545454545454	0.2727272727272727	0.0	0.005056859547368801	0.005056859547368801
3507	0.03198579117360579	0.012783815235512381	0.012760445030014674	0.9710928101689239	-1	0	0	0.2	2	0.9230769230769231	12	0.5357142857142857	0.7692307692307693	11	10	3	2	0	0.14285714285714285	14	2	15	0.2222222222222222	0	0.8282636256663057	0.9415130535462454	0.7474490724082312	0.9273434763200766	0.4762130709269635	0.7319721160111596	0.831604087440224	0.8918686606516576	0.5454545454545454	0.18181818181818182	0.0	0.012760445030014674	0.012760445030014674
4108	0.03622901431389689	0.015531673524340737	0.014878294959714655	0.9665075010485428	-1	0	0	0.2	2	0.9230769230769231	12	0.5357142857142857	0.7692307692307693	11	10	3	2	0	0.14285714285714285	14	2	15	0.2222222222222222	0	0.8352689792652693	0.9204515232853581	0.7474490724082312	0.944105017334804	0.5618712769713178	0.7759753770975072	0.831604087440224	0.8977565117995757	0.5454545454545454	0.36363636363636365	0.0	0.014878294959714655	0.014878294959714655
3990	0.03573225547046674	0.017028042873386755	0.016448237410352003	0.9683889242384943	-1	0	0	0.2	2	0.9230769230769231	12	0.5357142857142857	0.7692307692307693	11	10	3	2	0	0.14285714285714285	14	2	15	0.2222222222222222	0	0.839279109671142	0.9209584019798405	0.7474490724082312	0.944105017334804	0.5618712769713178	0.7759753770975072	0.831604087440224	0.897968744395481	0.5454545454545454	0.2727272727272727	0.0	0.016448237410352003	0.016448237410352003
2818	0.02523032275861745	0.010580481712993963	0.010403493536310933	0.9730626225775766	-1	0	0	0.2	2	0.9166666666666666	11	0.5384615384615384	0.75	10	9	3	2	0	0.15384615384615385	13	2	14	0.2222222222222222	0	0.8317663024657875	0.9260826873502623	0.7474490724082312	0.9243489235048494	0.5190421739491407	0.8410309266673622	0.8085353688359052	0.9031125964799366	0.55	0.3	0.0	0.010403493536310933	0.010403493536310933
2088	0.01956992750378095	0.005571480123582531	0.0030138945713266223	0.9713596723572819	-1	0.25	1	0.5	5	0.5384615384615384	7	0.45454545454545453	0.38461538461538464	9	5	5	2	0	0.2727272727272727	11	3	15	0.2	0.5	0.7207539384197177	0.9499420150945298	0.6488272026523767	0.9422273524372735	0.4762130709269635	0.8497414451710884	0.9489821299766352	0.9233794469747316	0.5555555555555556	0.3333333333333333	0.0	0.0030138945713266223	0.0030138945713266223
582	0.0020017669532290563	0.0016698444265526532	-0.0016698275929577697	0.9871704506721508	-1	0	0	1.0	1	0	0	1.0	0	1	0	0	3	0	0.5	1	2	2	1.0	0	0	0	0	0	0	0	0	0	0	0	0	-0.00016698275929577698	-0.00016698275929577698
2820	0.025304905457735515	0.009011050012260513	0.009010857575652795	0.973429852633977	-1	0	0	0.2	2	0.9166666666666666	11	0.5384615384615384	0.75	10	9	3	2	0	0.15384615384615385	13	2	14	0.2222222222222222	0	0.8317663024657875	0.9260826873502623	0.7474490724082312	0.9243489235048494	0.5190421739491407	0.8410309266673622	0.8085353688359052	0.9031125964799366	0.55	0.2	0.0	0.009010857575652795	0.009010857575652795
2372	0.013802253921145561	0.006846628005671996	-0.006831550546520002	0.9648995953789788	-1	0	0	0.42857142857142855	3	0.625	5	0.4166666666666667	0.625	6	5	3	2	0	0.375	8	3	10	0.2222222222222222	0	0.7976623257438954	0.9300938679662974	0.4657376418531814	0.9109460447950695	0.4762130709269635	0.8286809127042915	0.8639110491867645	0.8968983290859177	0.5833333333333334	0.3333333333333333	0.0	-0.0006831550546520001	-0.0006831550546520001
1429	0.017065278362401015	0.002174997238668164	0.0019911404006204394	0.9537198799291176	-1	0	0	0.2857142857142857	2	0.75	6	0.5555555555555556	0.625	6	5	3	3	0	0.2222222222222222	9	2	10	0.3333333333333333	0	0.8104858269313906	0.9380212905824716	0.4657376418531814	0.9109460447950695	0.47524484332197137	0.8161920780170255	0.9017820108299532	0.8982253982964491	0.16666666666666666	0.5	0.0	0.0019911404006204394	0.0019911404006204394
3171	0.028662314155471647	0.012410073860329126	0.012073405114157124	0.9721717959628922	-1	0	0	0.2	2	0.9166666666666666	11	0.5384615384615384	0.75	10	9	3	2	0	0.15384615384615385	13	2	14	0.2222222222222222	0	0.8317663024657875	0.9260826873502623	0.7474490724082312	0.9243489235048494	0.5190421739491407	0.7379128879933436	0.8085353688359052	0.8830918966059687	0.55	0.2	0.0	0.012073405114157124	0.012073405114157124
4786	0.03246037516352504	0.01597467079055678	0.01423929600705862	0.9715826548848981	-1	0	0	0.2	2	0.9166666666666666	11	0.5384615384615384	0.75	10	9	3	2	0	0.15384615384615385	13	2	14	0.2222222222222222	0	0.8391099584690117	0.9266407627136701	0.7474490724082312	0.9230995738318295	0.5190421739491407	0.7379128879933436	0.8085353688359052	0.8827628055372715	0.55	0.2	0.0	0.01423929600705862	0.01423929600705862
4078	0.030312096478338893	0.013020477274356386	-0.010302493080471114	0.5384593033348306	-1	0	0	0.2	2	0.9230769230769231	12	0.5357142857142857	0.7692307692307693	11	10	3	2	0	0.14285714285714285	14	2	15	0.2222222222222222	0	0.8425498145316916	0.9214429661941616	0.7474490724082312	0.9364191466934283	0.5618712769713178	0.7759753770975072	0.8096723132750339	0.8939188407195402	0.5454545454545454	0.18181818181818182	0.0	-0.0010302493080471113	-0.0010302493080471113
75	0.02715463954838444	0.005105186794636925	-0.004512293504054997	0.9335226749361433	-1	0	0	0.4444444444444444	4	0.5454545454545454	6	0.5416666666666666	0.36363636363636365	5	4	7	0	0	0.6666666666666666	6	4	13	0.0	0.5454545454545454	0.6902600246396356	0.6302379424262345	0.1	0.9447849124933918	0.4145266492318126	0.798282894724987	0.917697067749142	0.8296080313707828	0	0	0.0	-0.0004512293504054997	-0.0004512293504054997
2536	0.025430629981308954	0.005090909498237689	0.0050496204308227086	0.9718432285545187	-1	0	0	0.2	2	0.9166666666666666	11	0.5384615384615384	0.75	10	9	3	2	0	0.15384615384615385	13	2	14	0.2222222222222222	0	0.8317663024657875	0.9311029338354461	0.7474490724082312	0.9243489235048494	0.5190421739491407	0.8410309266673622	0.8161154344407361	0.9052993086286109	0.55	0.2	0.0	0.0050496204308227086	0.0050496204308227086
1813	0.014718851531674388	0.00412214657249756	0.0026340774938437873	0.9582559519528464	-1	0	0	0.2857142857142857	2	0.75	6	0.5555555555555556	0.5	5	4	4	3	0	0.2222222222222222	9	2	10	0.2727272727272727	0	0.7207539384197177	0.9471698662514343	0.4340064607752699	0.9134074241408355	0.47427661571697916	0.810749508035109	0.9437230327184021	0.9031230707902596	0.2	0.6	0.0	0.0026340774938437873	0.0026340774938437873
1065	0.0019345395274432539	0.0016213302844048378	-0.0016209337996641905	0.9838954592143154	-1	0	0	1.0	1	0	0	1.0	0	1	0	0	0	0	0.5	2	1	2	0.0	0	0	0	0	0	0	0	0	0	0	0	0	-0.00016209337996641904	-0.00016209337996641904
4129	0.035905999790529754	0.017260081051358504	0.016681426478035492	0.9686546123821667	-1	0	0	0.2	2	0.9230769230769231	12	0.5357142857142857	0.7692307692307693	11	10	3	2	0	0.14285714285714285	14	2	15	0.2222222222222222	0	0.839279109671142	0.9209584019798405	0.7474490724082312	0.944105017334804	0.5618712769713178	0.7759753770975072	0.831604087440224	0.897968744395481	0.5454545454545454	0.2727272727272727	0.0	0.016681426478035492	0.016681426478035492
1834	0.019932398825859586	0.0021512304780361316	-0.0021351989141142934	0.9587813806875607	-1	0	0	0.25	2	0.7777777777777778	7	0.55	0.5555555555555556	6	5	4	3	0	0.2	10	2	11	0.2727272727272727	0	0.8104858269313906	0.9380212905824716	0.3340524509931061	0.9377185838692399	0.47524484332197137	0.8161920780170255	0.9141728140011337	0.9094146767487338	0.16666666666666666	0.5	0.0	-0.00021351989141142933	-0.00021351989141142933
774	0.001944486810299485	0.001639578126739324	-0.0016394682601443508	0.9847252130258708	-1	0	0	1.0	1	0	0	1.0	0	1	0	0	0	0	0.5	2	1	2	0.0	0	0	0	0	0	0	0	0	0	0	0	0	-0.00016394682601443507	-0.00016394682601443507
4443	0.03563347976186472	0.017324569011324727	0.016977126071997906	0.9689741347919366	-1	0	0	0.2	2	0.9230769230769231	12	0.5357142857142857	0.7692307692307693	11	10	3	2	0	0.14285714285714285	14	2	15	0.2222222222222222	0	0.839279109671142	0.9209584019798405	0.7474490724082312	0.944105017334804	0.5618712769713178	0.7759753770975072	0.831604087440224	0.897968744395481	0.5454545454545454	0.36363636363636365	0.0	0.016977126071997906	0.016977126071997906
3966	0.027943186465039422	0.014500713817132329	0.01395492721928885	0.9699865160354594	-1	0	0	0.2222222222222222	2	0.9090909090909091	10	0.5416666666666666	0.7272727272727273	9	8	3	2	0	0.16666666666666666	12	2	13	0.2222222222222222	0	0.8389408072668815	0.8855619138439138	0.6136676950523453	0.9424669041015502	0.5618712769713178	0.7920244804878884	0.831604087440224	0.886937484295338	0.5555555555555556	0.3333333333333333	0.0	0.01395492721928885	0.01395492721928885
3445	0.03211864947307217	0.014649322827394489	0.01287724293519543	0.9716030220500562	-1	0	0	0.2	2	0.9166666666666666	11	0.5384615384615384	0.75	10	9	3	2	0	0.15384615384615385	13	2	14	0.2222222222222222	0	0.8317663024657875	0.9260826873502623	0.7474490724082312	0.9230995738318295	0.5190421739491407	0.7379128879933436	0.8085353688359052	0.8824802836865488	0.55	0.2	0.0	0.01287724293519543	0.01287724293519543
4133	0.033029737863276905	0.01573615965206422	0.013360649759474659	0.9709605789547293	-1	0	0	0.2	2	0.9166666666666666	11	0.5384615384615384	0.75	10	9	3	2	0	0.15384615384615385	13	2	14	0.2222222222222222	0	0.8391099584690117	0.9266407627136701	0.7474490724082312	0.9230995738318295	0.5190421739491407	0.7379128879933436	0.8085353688359052	0.8827628055372715	0.55	0.2	0.0	0.013360649759474659	0.013360649759474659
3239	0.028549230523904595	0.012383265227389488	0.011981287844582906	0.9719141358068238	-1	0	0	0.2	2	0.9166666666666666	11	0.5384615384615384	0.75	10	9	3	2	0	0.15384615384615385	13	2	14	0.2222222222222222	0	0.8317663024657875	0.9260826873502623	0.7474490724082312	0.9243489235048494	0.5190421739491407	0.7379128879933436	0.8085353688359052	0.8830918966059687	0.55	0.2	0.0	0.011981287844582906	0.011981287844582906
2837	0.0271079263317546	0.005094844265809172	-0.005023948868651627	0.9809488095974959	-1	0	0	0.2	2	0.9230769230769231	12	1.0	0.7692307692307693	12	10	2	1	0	0.06666666666666667	15	1	15	0.16666666666666666	0.14285714285714285	0.7488859268206706	0.9126965554092404	0.7474490724082312	0.9286523231547427	0.5618712769713178	0.8557572649871396	0.8085353688359052	0.903018616902862	1.0	0.25	0.0	-0.0005023948868651627	-0.0005023948868651627
2175	0.013281382896512508	0.0044296039655668164	0.0034786869250057182	0.9781779346792978	-1	0	0	0.3	3	0.7692307692307693	10	0.38461538461538464	0.5384615384615384	9	7	5	2	0	0.23076923076923078	13	3	15	0.16666666666666666	0	0.8352689792652693	0.9353971221119202	0.7474490724082312	0.9321323317419677	0.4762130709269635	0.8513490160872712	0.831604087440224	0.9126117265859235	0.5555555555555556	0.2222222222222222	0.0	0.0034786869250057182	0.0034786869250057182
1209	0.0019957604990710853	0.0017159794181298247	-0.0017156996786165926	0.9847347738658756	-1	0	0	1.0	1	0	0	1.0	0	1	0	0	0	0	0.5	2	1	2	0.0	0	0	0	0	0	0	0	0	0	0	0	0	-0.00017156996786165925	-0.00017156996786165925
1588	0.018978301139208797	0.002396237666104064	0.0023935520848871166	0.9558011096223072	-1	0	0	0.25	2	0.7777777777777778	7	0.55	0.5555555555555556	6	5	4	3	0	0.2	10	2	11	0.2727272727272727	0	0.8104858269313906	0.9380212905824716	0.4657376418531814	0.9109460447950695	0.47524484332197137	0.8161920780170255	0.9017820108299532	0.8982253982964491	0.16666666666666666	0.5	0.0	0.0023935520848871166	0.0023935520848871166
29	0.0019269034367290698	0.0018790391308850024	-0.001878879144295348	0.9856041695320873	-1	0	0	0.5	1	1.0	1	0.75	0	0	0	2	0	0	1.0	2	2	3	0.0	0	0	0	0	0	0	0	0	0	0	0	0	-0.1	-0.1
2046	0.02163107615441849	0.006996876627008773	0.0014475765327905015	0.9785913875302168	-1	0	0	0.25	2	0.9	9	0.5454545454545454	0.7	8	7	3	2	0	0.18181818181818182	11	2	12	0.2222222222222222	0	0.8677433473541665	0.724620276986351	0.6893468849129872	0.900342456697306	0.5618712769713178	0.8645754101212656	0.7995455678690839	0.842124167033033	0.5625	0.25	0.0	0.0014475765327905015	0.0014475765327905015
510	0.0019420477313180902	0.0016443468870426102	-0.0016433817681811213	0.9839715734891451	-1	0	0	1.0	1	0	0	1.0	0	1	0	0	0	0	0.5	2	1	2	0.0	0	0	0	0	0	0	0	0	0	0	0	0	-0.00016433817681811214	-0.00016433817681811214
3416	0.03178067941270349	0.013134033530269712	0.013023738511855941	0.9690235951158933	-1	0	0	0.2	2	0.9230769230769231	12	0.5357142857142857	0.7692307692307693	11	10	3	2	0	0.14285714285714285	14	2	15	0.2222222222222222	0	0.8352689792652693	0.9204515232853581	0.7474490724082312	0.9448490022582152	0.5618712769713178	0.7759753770975072	0.831604087440224	0.8981897852013778	0.5909090909090909	0.36363636363636365	0.0	0.013023738511855941	0.013023738511855941
2067	0.007890995239742285	0.002916178178365622	-0.0015019698111131134	0.974473184879297	-1	0	0	0.5	3	0.5714285714285714	4	0.42857142857142855	0.5714285714285714	6	4	2	2	0	0.42857142857142855	7	3	9	0.3333333333333333	0	0.7780114588424935	0.9167309187630127	0.6046829923709419	0.939657950962482	0.4762130709269635	0.8907888078936804	0.905520438933364	0.9179149685843999	0.5833333333333334	0.3333333333333333	0.0	-0.00015019698111131134	-0.00015019698111131134
4490	0.03615095884088077	0.016242895553625396	0.015621689476588348	0.968098797657314	-1	0	0	0.2	2	0.9230769230769231	12	0.5357142857142857	0.7692307692307693	11	10	3	2	0	0.14285714285714285	14	2	15	0.2222222222222222	0	0.839279109671142	0.9209584019798405	0.7474490724082312	0.944105017334804	0.5618712769713178	0.7759753770975072	0.831604087440224	0.897968744395481	0.5454545454545454	0.2727272727272727	0.0	0.015621689476588348	0.015621689476588348
1098	0.005224054501240716	0.0022988468647954395	-0.0008907620436862231	0.9747774224814115	-1	0	0	0.5	3	0.5	3	0.5333333333333333	0.3333333333333333	3	2	4	2	0	0.6	5	3	8	0.18181818181818182	0	0.9485038783745845	0.9733960924460309	1.0	0.7668370013012257	0.3742473118586293	0.829515031361363	0.9636173596644665	0.8932287986685995	0.6666666666666666	0.3333333333333333	0.0	-8.907620436862231e-05	-8.907620436862231e-05
1754	0.008990493135471718	0.0034792267170704605	0.001831340958238136	0.9708238669159699	-1	0	0	0.3333333333333333	2	0.8571428571428571	6	0.5625	0.5714285714285714	5	4	3	2	0	0.25	8	2	9	0.2222222222222222	0	0.9002177154430635	0.9513097235158886	0.5974497172457248	0.8953485496819624	0.47427661571697916	0.8321537765816642	0.9348389080309131	0.9037817668051337	0.6	0.4	0.0	0.001831340958238136	0.001831340958238136
1221	0.005105103065086153	0.001491074380320132	-0.00024711318814898525	0.9750501068915358	-1	0	0	0.5	3	0.5	3	0.5333333333333333	0.3333333333333333	3	2	4	2	0	0.6	5	3	8	0.18181818181818182	0	0.9485038783745845	0.9733960924460309	1.0	0.7668370013012257	0.3742473118586293	0.829515031361363	0.9636173596644665	0.8932287986685995	0.6666666666666666	0.3333333333333333	0.0	-2.4711318814898524e-05	-2.4711318814898524e-05
2827	0.026054377496927378	0.01046689588797827	0.010102545596820799	0.9722919021628533	-1	0	0	0.2	2	0.9166666666666666	11	0.5384615384615384	0.75	10	9	3	2	0	0.15384615384615385	13	2	14	0.2222222222222222	0	0.8317663024657875	0.9260826873502623	0.7474490724082312	0.9243489235048494	0.5190421739491407	0.8410309266673622	0.8085353688359052	0.9031125964799366	0.55	0.2	0.0	0.010102545596820799	0.010102545596820799
2425	0.007641891851514105	0.0021327436600215473	0.0021327261278416046	0.972533282844415	-1	0	0	0.3333333333333333	2	0.7142857142857143	5	0.5625	0.5714285714285714	5	4	3	3	0	0.25	8	2	9	0.3333333333333333	0	0.9002177154430635	0.7962503206648406	0.42521795959257086	0.8222114610017472	0.4762130709269635	0.8324160956423121	0.831604087440224	0.8174388364436226	0.2	0.6	0.0	0.0021327261278416046	0.0021327261278416046
2206	0.011981948441020913	0.0036741031830552647	0.003667338186953246	0.9689465262710106	-1	0	0	0.375	3	0.6666666666666666	6	0.4074074074074074	0.5555555555555556	6	5	4	2	0	0.3333333333333333	9	3	11	0.18181818181818182	0	0.8104858269313906	0.9380212905824716	0.45694914067048237	0.9114912276621623	0.47524484332197137	0.8161920780170255	0.9017820108299532	0.8984305683716411	0.5833333333333334	0.5	0.0	0.003667338186953246	0.003667338186953246
2048	0.01208756901579754	0.0055514577040441555	-0.005400325211899435	0.9694579527721575	-1	0	0	0.16666666666666666	1	1.0	6	1.0	0.8333333333333334	6	5	1	3	0	0.125	8	1	8	0.6	0	0.8104858269313906	0.9316091277930894	0.5194428273224581	0.9224051297154339	0.47524484332197137	0.8161920780170255	0.9044873384930987	0.8995864977525918	0.16666666666666666	0.5	0.0	-0.0005400325211899435	-0.0005400325211899435
1537	0.005419482498565228	0.002130312692063859	-0.0009564698712230326	0.9746595008972716	-1	0	0	0.5	3	0.5	3	0.5333333333333333	0.3333333333333333	3	2	4	2	0	0.6	5	3	8	0.18181818181818182	0	0.9485038783745845	0.9733960924460309	1.0	0.7668370013012257	0.3742473118586293	0.829515031361363	0.9636173596644665	0.8932287986685995	0.6666666666666666	0.3333333333333333	0.0	-9.564698712230326e-05	-9.564698712230326e-05
4698	0.03660097744228224	0.016444641650550908	0.01586336705248986	0.9680540482964013	-1	0	0	0.2	2	0.9230769230769231	12	0.5357142857142857	0.7692307692307693	11	10	3	2	0	0.14285714285714285	14	2	15	0.2222222222222222	0	0.839279109671142	0.9209584019798405	0.7474490724082312	0.944105017334804	0.5618712769713178	0.7759753770975072	0.831604087440224	0.897968744395481	0.5454545454545454	0.2727272727272727	0.0	0.01586336705248986	0.01586336705248986
4535	0.035830071845351925	0.017080813781350256	0.016473908248713563	0.9685795509020045	-1	0	0	0.2	2	0.9230769230769231	12	0.5357142857142857	0.7692307692307693	11	10	3	2	0	0.14285714285714285	14	2	15	0.2222222222222222	0	0.839279109671142	0.9209584019798405	0.7474490724082312	0.944105017334804	0.5618712769713178	0.7759753770975072	0.831604087440224	0.897968744395481	0.5454545454545454	0.2727272727272727	0.0	0.016473908248713563	0.016473908248713563
4852	0.03595184742265936	0.0174854026715921	0.016967270641066907	0.9683914419562227	-1	0	0	0.2	2	0.9230769230769231	12	0.5357142857142857	0.7692307692307693	11	10	3	2	0	0.14285714285714285	14	2	15	0.2222222222222222	0	0.839279109671142	0.9209584019798405	0.7474490724082312	0.944105017334804	0.5618712769713178	0.7759753770975072	0.831604087440224	0.897968744395481	0.5454545454545454	0.2727272727272727	0.0	0.016967270641066907	0.016967270641066907
3172	0.01888840308636706	0.004948444511369437	-0.0047763298743809645	0.9775844189488019	-1	0.25	1	0.5	5	0.6153846153846154	8	0.3	0.5384615384615384	12	7	2	1	0	0.5	5	10	15	0.3333333333333333	0.2	0.6426718178504925	0.9376387923316808	0.7474490724082312	0.9376422463886185	0.5190421739491407	0.8715939074634511	0.8798391964011426	0.9202201917137577	1.0	0.3333333333333333	0.0	-0.00047763298743809643	-0.00047763298743809643
3059	0.02951074544804062	0.010749088678265378	0.010747224797499837	0.9716293808350827	-1	0	0	0.2	2	0.9230769230769231	12	0.5357142857142857	0.7692307692307693	11	10	3	2	0	0.14285714285714285	14	2	15	0.2222222222222222	0	0.8282636256663057	0.9415130535462454	0.7474490724082312	0.9273434763200766	0.4762130709269635	0.8307693894128176	0.831604087440224	0.9093275483158793	0.5454545454545454	0.18181818181818182	0.0	0.010747224797499837	0.010747224797499837
4324	0.036487737182413355	0.016276479803019373	0.01570813893887142	0.9681337236226044	-1	0	0	0.2	2	0.9230769230769231	12	0.5357142857142857	0.7692307692307693	11	10	3	2	0	0.14285714285714285	14	2	15	0.2222222222222222	0	0.839279109671142	0.9209584019798405	0.7474490724082312	0.944105017334804	0.5618712769713178	0.7759753770975072	0.831604087440224	0.897968744395481	0.5454545454545454	0.18181818181818182	0.0	0.01570813893887142	0.01570813893887142
1740	0.01733980073579749	0.004014931288348168	-0.004011869777902294	0.9828442878513741	-1	0	0	0.3333333333333333	2	0.7142857142857143	5	0.5625	0.42857142857142855	4	3	4	3	0	0.25	8	2	9	0.2727272727272727	0	0.6999827665139067	0.9093713734965668	0.420154887553449	0.7869117848892043	0.3814328607656271	0.8264688658124023	0.8293421927259319	0.8486946550066445	0.25	0.75	0.0	-0.0004011869777902294	-0.0004011869777902294
3563	0.03200981692581569	0.014084855715069997	0.011599924927583747	0.9709265908166016	-1	0	0	0.2	2	0.9166666666666666	11	0.5384615384615384	0.75	10	9	3	2	0	0.15384615384615385	13	2	14	0.2222222222222222	0	0.8317663024657875	0.9260826873502623	0.7474490724082312	0.9230995738318295	0.5190421739491407	0.7379128879933436	0.8085353688359052	0.8824802836865488	0.55	0.2	0.0	0.011599924927583747	0.011599924927583747
4261	0.04010042742661238	0.0194476358204405	0.009736285288661566	0.9747435553201652	-1	0	0	0.2	2	0.9230769230769231	12	0.5357142857142857	0.8461538461538461	12	11	2	2	0	0.14285714285714285	14	2	15	0.2857142857142857	0	0.8425498145316916	0.9204832047592296	0.7474490724082312	0.9640108506795713	0.5618712769713178	0.8432008755576657	0.9140170696491831	0.9222285311128227	0.5416666666666666	0.4166666666666667	0.0	0.009736285288661566	0.009736285288661566
914	0.001902600373704761	0.0016146685853470843	-0.0016146381012471487	0.9846052449655905	-1	0	0	1.0	1	0	0	1.0	0	1	0	0	0	0	0.5	2	1	2	0.0	0	0	0	0	0	0	0	0	0	0	0	0	-0.00016146381012471488	-0.00016146381012471488
1572	0.017238719849000876	0.009575746969233878	-0.009009841734023194	0.9751891995189113	-1	0	0	0.4	4	0.6153846153846154	8	0.4166666666666667	0.38461538461538464	7	5	7	1	0	0.25	3	12	15	0.0625	0	0.8925144373765008	0.9584433822032699	0.7210780659908987	0.9592632828680482	0.47427661571697916	0.821398311781913	0.9579803676903671	0.9313563389288194	1.0	0.5714285714285714	0.0	-0.0009009841734023194	-0.0009009841734023194
4121	0.021186888426180862	0.00273651294680138	-0.0003643910990197662	0.9758148068975042	-1	0	0	0.25	2	0.8888888888888888	8	0.55	0.7777777777777778	8	7	2	2	0	0.2	10	2	11	0.2857142857142857	0	0.8567557601674773	0.9457130657458072	0.7474490724082312	0.9005822203466621	0.5190421739491407	0.7561264375537866	0.8478716150550579	0.8873854261711294	0.5625	0.25	0.0	-3.643910990197662e-05	-3.643910990197662e-05
4636	0.021962941018020675	0.01131038503232003	0.005949294022273396	0.9766051280784785	-1	0	0	0.3	3	0.7692307692307693	10	0.38461538461538464	0.6153846153846154	9	8	5	2	0	0.23076923076923078	13	3	15	0.15384615384615385	0	0.839279109671142	0.9339599359599545	0.7474490724082312	0.9501329215592187	0.5618712769713178	0.7922842858307411	0.8415890016697808	0.909843117929526	0.5555555555555556	0.5555555555555556	0.0	0.005949294022273396	0.005949294022273396
3684	0.03244404319972701	0.014538397975502717	0.011858528195959707	0.9704733117254054	-1	0	0	0.2	2	0.9166666666666666	11	0.5384615384615384	0.75	10	9	3	2	0	0.15384615384615385	13	2	14	0.2222222222222222	0	0.8317663024657875	0.9260826873502623	0.7474490724082312	0.9230995738318295	0.5190421739491407	0.7379128879933436	0.8085353688359052	0.8824802836865488	0.55	0.2	0.0	0.011858528195959707	0.011858528195959707
1436	0.005510786845058752	0.002585442734795556	-0.0015315033831991124	0.9752114291822145	-1	0	0	0.5	3	0.5	3	0.5333333333333333	0.3333333333333333	3	2	4	2	0	0.6	5	3	8	0.18181818181818182	0	0.9485038783745845	0.9733960924460309	1.0	0.7668370013012257	0.3742473118586293	0.829515031361363	0.9636173596644665	0.8932287986685995	0.6666666666666666	0.3333333333333333	0.0	-0.00015315033831991124	-0.00015315033831991124
1016	0.001961341878115879	0.0016338594658398481	-0.001633083078422984	0.9839574928611297	-1	0	0	1.0	1	0	0	1.0	0	1	0	0	0	0	0.5	2	1	2	0.0	0	0	0	0	0	0	0	0	0	0	0	0	-0.0001633083078422984	-0.0001633083078422984
2160	0.006052549995040765	0.0029839830252481312	-0.002301672723450841	0.9732626707648514	-1	0	0	0.25	1	1.0	3	1.0	1.0	4	3	0	3	0	0.2	5	1	5	1.0	0	0.924360796908824	0.9613388935327158	0.6937438869389545	0.8513452756927654	0.42426196378780423	0.8500198801011882	0.9393711127541733	0.9030118710428731	0.25	0.25	0.0	-0.00023016727234508413	-0.00023016727234508413
4743	0.017741075632996168	0.004453124042003851	-0.0035638741892140137	0.9796657827716273	-1	0	0	0.2	2	0.9166666666666666	11	0.5384615384615384	0.75	10	9	3	2	0	0.15384615384615385	13	2	14	0.2222222222222222	0	0.8122917330458013	0.9245498847261929	0.6539939272488692	0.9549946942082232	0.5190421739491407	0.8155033155012393	0.8852374715802611	0.9128529774293543	0.55	0.4	0.0	-0.00035638741892140137	-0.00035638741892140137
2587	0.013085432303767805	0.004170129051512305	0.003951993250619816	0.9655598719770745	-1	0	0	0.2857142857142857	2	0.75	6	0.5555555555555556	0.625	6	5	3	3	0	0.2222222222222222	9	2	10	0.3333333333333333	0	0.8104858269313906	0.9380212905824716	0.45694914067048237	0.9114912276621623	0.47524484332197137	0.8161920780170255	0.9017820108299532	0.8984305683716411	0.16666666666666666	0.5	0.0	0.003951993250619816	0.003951993250619816
540	0.002773034784805448	0.0027467603711469036	-0.0027425259171406364	0.9829017351183508	-1	0	0	0.75	3	0.25	1	0.6666666666666666	0	0	0	5	3	0	1.0	3	3	6	0.21428571428571427	0.5	0	0	0	0	0	0	0	0	0	0	0	-0.1	-0.1
1317	0.0019325045068131583	0.0016536413379007846	-0.0016529623996639838	0.9840305873682504	-1	0	0	1.0	1	0	0	1.0	0	1	0	0	0	0	0.5	2	1	2	0.0	0	0	0	0	0	0	0	0	0	0	0	0	-0.00016529623996639837	-0.00016529623996639837
436	0.002350193129472446	0.002191785469143844	-0.0021839029272969017	0.9847688375145857	-1	0	0	0.6666666666666666	2	0.5	1	1.0	0.5	2	1	1	1	0	0.25	4	1	4	0.2	0.6666666666666666	0.23190955563471535	0.7890311913108902	0.38567330655796805	0.772615855025122	0.37165342515176936	0.8432224634550649	0.8219749100756655	0.8034839682638879	1.0	0	0.0	-0.00021839029272969018	-0.00021839029272969018
1765	0.02376013492992731	0.00559721229813124	0.0023205904670095512	0.9643473464970197	-1	0	0	0.3	3	0.6666666666666666	8	0.5833333333333334	0.5	7	6	6	3	0	0.16666666666666666	12	2	14	0.2	0	0.7207539384197177	0.9253812850920439	0.3340524509931061	0.9181625992002402	0.4762130709269635	0.8020593970603831	0.831604087440224	0.892021371660059	0.14285714285714285	0.5714285714285714	0.0	0.0023205904670095512	0.0023205904670095512
731	0.0019014763671015183	0.0016156905076420308	-0.001614894916199671	0.9839784110808534	-1	0	0	1.0	1	0	0	1.0	0	1	0	0	0	0	0.5	2	1	2	0.0	0	0	0	0	0	0	0	0	0	0	0	0	-0.0001614894916199671	-0.0001614894916199671
1153	0.001969550941707723	0.0016984204432150534	-0.0016948667267192203	0.9840896743892034	-1	0	0	1.0	1	0	0	1.0	0	1	0	0	0	0	0.5	2	1	2	0.0	0	0	0	0	0	0	0	0	0	0	0	0	-0.00016948667267192204	-0.00016948667267192204
597	0.001986298679032762	0.0016589379812547024	-0.0016574317243604416	0.9836732787239426	-1	0	0	1.0	1	0	0	1.0	0	1	0	0	0	0	0.5	2	1	2	0.0	0	0	0	0	0	0	0	0	0	0	0	0	-0.00016574317243604416	-0.00016574317243604416
930	0.0019327566592800846	0.001592196049144332	-0.0015921042865686289	0.9840025505746625	-1	0	0	1.0	1	0	0	1.0	0	1	0	0	0	0	0.5	2	1	2	0.0	0	0	0	0	0	0	0	0	0	0	0	0	-0.0001592104286568629	-0.0001592104286568629
4343	0.03644193307703089	0.017004241067423372	0.016253550116271647	0.9682796039252842	-1	0	0	0.2	2	0.9230769230769231	12	0.5357142857142857	0.7692307692307693	11	10	3	2	0	0.14285714285714285	14	2	15	0.2222222222222222	0	0.839279109671142	0.9209584019798405	0.7474490724082312	0.944105017334804	0.5618712769713178	0.7759753770975072	0.831604087440224	0.897968744395481	0.5454545454545454	0.2727272727272727	0.0	0.016253550116271647	0.016253550116271647
1742	0.012023603318922374	0.00405044606853735	0.003779541221540221	0.9754021968632433	-1	0	0	0.3	3	0.75	9	0.3888888888888889	0.5	8	6	5	2	0	0.25	12	3	14	0.16666666666666666	0	0.7780114588424935	0.939397354021208	0.6893468849129872	0.940150319359928	0.4762130709269635	0.8625522036844329	0.905520438933364	0.9201155754919436	0.5625	0.25	0.0	0.003779541221540221	0.003779541221540221
3935	0.03619614256008601	0.017001645667023717	0.016663662365020617	0.9680741252290166	-1	0	0	0.2	2	0.9230769230769231	12	0.5357142857142857	0.7692307692307693	11	10	3	2	0	0.14285714285714285	14	2	15	0.2222222222222222	0	0.839279109671142	0.9209584019798405	0.7474490724082312	0.944105017334804	0.5618712769713178	0.7759753770975072	0.831604087440224	0.897968744395481	0.5454545454545454	0.2727272727272727	0.0	0.016663662365020617	0.016663662365020617
4039	0.036103181171916944	0.01645644720295288	0.015920670254553473	0.9683330391893641	-1	0	0	0.2	2	0.9230769230769231	12	0.5357142857142857	0.7692307692307693	11	10	3	2	0	0.14285714285714285	14	2	15	0.2222222222222222	0	0.839279109671142	0.9209584019798405	0.7474490724082312	0.944105017334804	0.5618712769713178	0.7759753770975072	0.831604087440224	0.897968744395481	0.5454545454545454	0.2727272727272727	0.0	0.015920670254553473	0.015920670254553473
3413	0.0177580401209327	0.008260405714266825	0.005642048693274579	0.9778753090125412	-1	0	0	0.3	3	0.7692307692307693	10	0.38461538461538464	0.5384615384615384	9	7	5	2	0	0.23076923076923078	13	3	15	0.16666666666666666	0	0.8282636256663057	0.9300279022480933	0.7474490724082312	0.9321323317419677	0.4762130709269635	0.7480649408114103	0.831604087440224	0.8907524845970096	0.5555555555555556	0.2222222222222222	0.0	0.005642048693274579	0.005642048693274579
384	0.0041746725523285795	0.0029920767371711416	-0.002972857662597602	0.9616544018411459	-1	0	0	0.25	1	1.0	3	1.0	0.6666666666666666	2	2	2	2	0	0.2	5	1	5	0.25	0	0.6946111738591453	0.8759006914716894	0.2674080926403423	0.7902753716596296	0.3357237655279757	0.7695172621784413	0.8943424983354021	0.816894584580493	0.75	0	0.009916740321466989	-0.0002972857662597602	-0.0002972857662597602
2218	0.01288031901531762	0.004550578001465975	0.003572628165628234	0.9782450976087704	-1	0	0	0.3	3	0.7692307692307693	10	0.38461538461538464	0.5384615384615384	9	7	5	2	0	0.23076923076923078	13	3	15	0.16666666666666666	0	0.8352689792652693	0.9353971221119202	0.7474490724082312	0.9321323317419677	0.4762130709269635	0.8513490160872712	0.831604087440224	0.9126117265859235	0.5555555555555556	0.2222222222222222	0.0	0.003572628165628234	0.003572628165628234
259	0.0019009386859100326	0.0018499990408753454	-0.0018499822238773618	0.9846104531668425	-1	0	0	1.0	2	0.0	0	1.0	0	1	0	1	0	0	0.3333333333333333	3	1	3	0.0	1.0	0	0	0	0	0	0	0	0	0	0	0	-0.00018499822238773618	-0.00018499822238773618
4247	0.03557375969351584	0.015189541100308611	0.014514658505586807	0.9671645704591291	-1	0	0	0.2	2	0.9230769230769231	12	0.5357142857142857	0.7692307692307693	11	10	3	2	0	0.14285714285714285	14	2	15	0.2222222222222222	0	0.8352689792652693	0.9204515232853581	0.7474490724082312	0.944105017334804	0.5618712769713178	0.7759753770975072	0.831604087440224	0.8977565117995757	0.5454545454545454	0.2727272727272727	0.0	0.014514658505586807	0.014514658505586807
5049	0.03575676546697511	0.017024576274302382	0.01637806516221171	0.9682038290288482	-1	0	0	0.2	2	0.9230769230769231	12	0.5357142857142857	0.7692307692307693	11	10	3	2	0	0.14285714285714285	14	2	15	0.2222222222222222	0	0.839279109671142	0.9209584019798405	0.7474490724082312	0.944105017334804	0.5618712769713178	0.7759753770975072	0.831604087440224	0.897968744395481	0.5454545454545454	0.2727272727272727	0.0	0.01637806516221171	0.01637806516221171
2168	0.02439912201805418	0.0030217633825928045	0.002346001087351244	0.9747955916398051	-1	0	0	0.2	2	0.9166666666666666	11	0.5384615384615384	0.75	10	9	3	2	0	0.15384615384615385	13	2	14	0.2222222222222222	0	0.8317663024657875	0.9311029338354461	0.7474490724082312	0.9234344164645698	0.5190421739491407	0.8410309266673622	0.816335413324457	0.9049269805355025	0.55	0.2	0.0	0.002346001087351244	0.002346001087351244
2415	0.020565933365733993	0.007903513778452323	0.006803331878678783	0.9772351789355431	-1	0	0	0.2222222222222222	2	0.9090909090909091	10	0.5416666666666666	0.5454545454545454	7	6	5	2	0	0.16666666666666666	12	2	13	0.15384615384615385	0	0.8539106280412962	0.7307754409521818	0.6224561962350443	0.9026763091621001	0.5618712769713178	0.8778876147043717	0.7995455678690839	0.8497727207793981	0.5714285714285714	0.2857142857142857	0.0	0.006803331878678783	0.006803331878678783
3333	0.01759892110825166	0.008847903102432728	0.005619752854976767	0.9787193879754429	-1	0	0	0.3	3	0.7692307692307693	10	0.38461538461538464	0.5384615384615384	9	7	5	2	0	0.23076923076923078	13	3	15	0.16666666666666666	0	0.8282636256663057	0.9300279022480933	0.7474490724082312	0.9321323317419677	0.4762130709269635	0.7480649408114103	0.831604087440224	0.8907524845970096	0.5555555555555556	0.2222222222222222	0.0	0.005619752854976767	0.005619752854976767
2197	0.016980788383876958	0.0020310517092825336	0.0020051090729630073	0.9547511747996564	-1	0	0	0.2857142857142857	2	0.75	6	0.5555555555555556	0.625	6	5	3	3	0	0.2222222222222222	9	2	10	0.3333333333333333	0	0.8104858269313906	0.9380212905824716	0.4657376418531814	0.9109460447950695	0.47524484332197137	0.8161920780170255	0.9017820108299532	0.8982253982964491	0.16666666666666666	0.5	0.0	0.0020051090729630073	0.0020051090729630073
2090	0.011682496753118535	0.0036225447132651953	0.003615103352729909	0.9690306863786445	-1	0	0	0.375	3	0.6666666666666666	6	0.4074074074074074	0.5555555555555556	6	5	4	2	0	0.3333333333333333	9	3	11	0.18181818181818182	0	0.8104858269313906	0.9380212905824716	0.45694914067048237	0.9114912276621623	0.47524484332197137	0.8184535622661339	0.9051491408271617	0.8988903724568118	0.5833333333333334	0.5	0.0	0.003615103352729909	0.003615103352729909
772	0.005654847289777279	0.004074700893859762	-0.0040739106730288315	0.9763411486145412	-1	0	0	0.6	3	0.4	2	0.7	0.2	3	1	3	1	0	0.4	2	5	7	0.125	0	0.6412444157641614	0.8640542877070179	0.36593481145775897	0.8844440015114882	0.4762130709269635	0.7436196245065291	0.831604087440224	0.8388663332258669	1.0	0	0.0	-0.00040739106730288316	-0.00040739106730288316
1920	0.009074133802975752	0.004760086491297094	0.003561693227621294	0.9760969131378431	-1	0	0	0.2857142857142857	2	0.75	6	0.5555555555555556	0.5	5	4	4	3	0	0.2222222222222222	9	2	10	0.2727272727272727	0	0.8745707130680731	0.7944097066806836	0.42521795959257086	0.8212063282020308	0.4762130709269635	0.8324160956423121	0.831604087440224	0.8165333333708348	0.2	0.6	0.0	0.003561693227621294	0.003561693227621294
3800	0.03180523476808858	0.014624940792348976	0.01311561662256734	0.9717728340176399	-1	0	0	0.2	2	0.9166666666666666	11	0.5384615384615384	0.75	10	9	3	2	0	0.15384615384615385	13	2	14	0.2222222222222222	0	0.8317663024657875	0.9260826873502623	0.7474490724082312	0.9230995738318295	0.5190421739491407	0.7379128879933436	0.8085353688359052	0.8824802836865488	0.55	0.2	0.0	0.01311561662256734	0.01311561662256734
73	0.011993979234196933	0.004415412506334184	-0.0041657664597890744	0.9753733172067113	-1	0	0	0.4	4	0.6923076923076923	9	0.26785714285714285	0.5384615384615384	9	7	5	4	0	0.875	8	7	15	0.3333333333333333	0.2222222222222222	0.611532539704371	0.9506843201045129	0.6159507707320936	0.8878838150312258	0.7037992876656218	0.7461399958950037	0.8421371306718834	0.8844700134395802	0.33333333333333337	0.2222222222222222	0.0	-0.00041657664597890745	-0.00041657664597890745
634	None	None	None	None	None	0	0	0.6	6	0.38461538461538464	5	0.5	0.3076923076923077	9	4	5	1	0	0.8333333333333334	6	5	15	0.1111111111111111	0.6	0.7837629799157033	0.9160925501358483	0.7544753476386228	0.9337696024389909	0.30765305731015047	0.8759146027081076	0.9427435177180644	0.91135266119375	1.0	0.1111111111111111	0.0	None	None
3227	0.03218409957806629	0.01448837000577381	0.012322377213476265	0.9712918059610985	-1	0	0	0.2	2	0.9166666666666666	11	0.5384615384615384	0.75	10	9	3	2	0	0.15384615384615385	13	2	14	0.2222222222222222	0	0.8317663024657875	0.9260826873502623	0.7474490724082312	0.9230995738318295	0.5190421739491407	0.7379128879933436	0.8085353688359052	0.8824802836865488	0.55	0.2	0.0	0.012322377213476265	0.012322377213476265
2541	0.010353617191374048	0.0035844088514105717	6.270916782146152e-05	0.975180993055252	-1	0	0	0.5	3	0.5714285714285714	4	0.42857142857142855	0.5714285714285714	6	4	2	2	0	0.42857142857142855	7	3	9	0.3333333333333333	0	0.7780114588424935	0.9167309187630127	0.6046829923709419	0.939657950962482	0.4762130709269635	0.7858322425758103	0.8546384180616929	0.8954881986378115	0.5833333333333334	0.3333333333333333	0.0	6.270916782146152e-05	6.270916782146152e-05
1678	0.018593892595605257	0.002038267758865525	0.0020013526886992236	0.9566233048703218	-1	0	0	0.25	2	0.7777777777777778	7	0.55	0.5555555555555556	6	5	4	3	0	0.2	10	2	11	0.2727272727272727	0	0.8104858269313906	0.9380212905824716	0.4657376418531814	0.9109460447950695	0.47524484332197137	0.8161920780170255	0.9017820108299532	0.8982253982964491	0.16666666666666666	0.5	0.0	0.0020013526886992236	0.0020013526886992236
2420	0.02882979247247725	0.010288313275334584	-0.008810969496655174	0.5940311950644093	-1	0	0	0.2	2	0.9166666666666666	11	0.5384615384615384	0.75	10	9	3	2	0	0.15384615384615385	13	2	14	0.2222222222222222	0	0.8317663024657875	0.9311029338354461	0.7474490724082312	0.9247736996564477	0.5190421739491407	0.8410309266673622	0.8161154344407361	0.9054732080323076	0.55	0.2	0.0	-0.0008810969496655174	-0.0008810969496655174
1481	0.0019274489991117098	0.001642038021000603	-0.0016413246513578923	0.984775017918767	-1	0	0	1.0	1	0	0	1.0	0	1	0	0	0	0	0.5	2	1	2	0.0	0	0	0	0	0	0	0	0	0	0	0	0	-0.00016413246513578923	-0.00016413246513578923
3106	0.018812386289744958	0.011216249260051775	-0.010798023663281175	0.9672378565117009	-1	0	0	0.3	3	0.75	9	0.3111111111111111	0.75	11	9	2	3	0	0.5555555555555556	5	9	14	0.5	0.2222222222222222	0.7207780630428067	0.9211195064416017	0.7474490724082312	0.9354067118625639	0.4762130709269635	0.8529706914481705	0.831604087440224	0.9085623884088895	0.2727272727272727	0.18181818181818182	0.0	-0.0010798023663281175	-0.0010798023663281175
1562	0.018572446494825225	0.0021998035252212543	0.0020672527264963183	0.9602766260398948	-1	0	0	0.25	2	0.7777777777777778	7	0.55	0.5555555555555556	6	5	4	3	0	0.2	10	2	11	0.2727272727272727	0	0.8104858269313906	0.9380212905824716	0.4657376418531814	0.9109460447950695	0.47524484332197137	0.8161920780170255	0.9017820108299532	0.8982253982964491	0.3333333333333333	0.5	0.0	0.0020672527264963183	0.0020672527264963183
1383	0.0019043520571217164	0.0016383397228348939	-0.0016374328379504324	0.9840193201487927	-1	0	0	1.0	1	0	0	1.0	0	1	0	0	0	0	0.5	2	1	2	0.0	0	0	0	0	0	0	0	0	0	0	0	0	-0.00016374328379504323	-0.00016374328379504323
701	0.002013501262084808	0.0016624796687106603	-0.0016624680521239992	0.9869653314460795	-1	0	0	1.0	1	0	0	1.0	0	1	0	0	3	0	0.5	1	2	2	1.0	0	0	0	0	0	0	0	0	0	0	0	0	-0.00016624680521239992	-0.00016624680521239992
4056	0.03804416264876804	0.0025523444853302276	-0.0021765307304557097	0.7200881196329205	-1	0	0	0.2	2	0.9166666666666666	11	0.5384615384615384	0.75	10	9	3	2	0	0.15384615384615385	13	2	14	0.2222222222222222	0	0.8389093968984807	0.8764340717574186	0.5958944911882429	0.9497924520597026	0.5618712769713178	0.8087601604381789	0.8336074166356457	0.8922288768345545	0.55	0.4	0.0	-0.00021765307304557097	-0.00021765307304557097
1133	0.0052034802446222165	0.0020669826451209573	-0.0008927160364369405	0.9746922304942515	-1	0	0	0.5	3	0.5	3	0.5333333333333333	0.3333333333333333	3	2	4	2	0	0.6	5	3	8	0.18181818181818182	0	0.9485038783745845	0.9733960924460309	1.0	0.7668370013012257	0.3742473118586293	0.829515031361363	0.9636173596644665	0.8932287986685995	0.6666666666666666	0.3333333333333333	0.0	-8.927160364369405e-05	-8.927160364369405e-05
529	0.0019343867245680615	0.001890981781667841	-0.0018909815120929877	0.9845406114388469	-1	0	0	1.0	2	0.0	0	1.0	0	2	0	0	0	0	0.3333333333333333	3	1	3	0.0	1.0	0	0	0	0	0	0	0	0	0	0	0	-0.00018909815120929878	-0.00018909815120929878
4719	0.036743088143687416	0.016549898744290473	0.01568200759454307	0.9679010359791996	-1	0	0	0.2	2	0.9230769230769231	12	0.5357142857142857	0.7692307692307693	11	10	3	2	0	0.14285714285714285	14	2	15	0.2222222222222222	0	0.839279109671142	0.9209584019798405	0.7474490724082312	0.944105017334804	0.5618712769713178	0.7759753770975072	0.831604087440224	0.897968744395481	0.5454545454545454	0.18181818181818182	0.0	0.01568200759454307	0.01568200759454307
4748	0.03737158509673286	0.018740391483316056	0.01865432281584301	0.9648053818665786	-1	0	0	0.2222222222222222	2	0.9090909090909091	10	0.5416666666666666	0.7272727272727273	9	8	3	2	0	0.16666666666666666	12	2	13	0.2222222222222222	0	0.8425498145316916	0.6966820553278971	0.6224561962350443	0.9246669072298647	0.5618712769713178	0.784580239504239	0.7831305768268472	0.8240271839049502	0.5555555555555556	0.3333333333333333	0.0	0.01865432281584301	0.01865432281584301
4515	0.03513053461362155	0.01615101501401863	0.015030355037458953	0.9708110117405777	-1	0	0	0.2	2	0.9166666666666666	11	0.5384615384615384	0.75	10	9	3	2	0	0.15384615384615385	13	2	14	0.2222222222222222	0	0.8391099584690117	0.9251984055767067	0.6849526343216377	0.9492869264219472	0.5190421739491407	0.7863383207590336	0.8366579357224945	0.9045840864077659	0.55	0.3	0.0	0.015030355037458953	0.015030355037458953
3621	0.035111446960378434	0.01559698912278579	0.01429973045838218	0.9703184083914123	-1	0	0	0.2	2	0.9230769230769231	12	0.5357142857142857	0.7692307692307693	11	10	3	2	0	0.14285714285714285	14	2	15	0.2222222222222222	0	0.8282636256663057	0.9415130535462454	0.7474490724082312	0.9262691546423146	0.4762130709269635	0.7319721160111596	0.831604087440224	0.8913584981280598	0.5454545454545454	0.18181818181818182	0.0	0.01429973045838218	0.01429973045838218
1924	0.013983259240004037	0.007026093127371982	0.006114534617333694	0.9773337948697535	-1	0	0	0.25	2	0.9	9	0.5454545454545454	0.5	6	5	5	2	0	0.18181818181818182	11	2	12	0.15384615384615385	0	0.857413304840778	0.739204140857391	0.6046829923709419	0.9079025962964513	0.5190421739491407	0.8925675874938082	0.8161154344407361	0.8600600658816588	0.5833333333333334	0.3333333333333333	0.0	0.006114534617333694	0.006114534617333694
1185	0.009320995675341903	0.004063465898012793	-0.00406339068992618	0.9719711626851025	-1	0	0	0.5	3	0.5714285714285714	4	0.6428571428571429	0.42857142857142855	5	3	3	1	0	0.2857142857142857	2	7	9	0.125	0	0.7207539384197177	0.9551679267938274	0.6400387014696778	0.9584129956661486	0.4762130709269635	0.842441172079948	0.9487760389101741	0.9324104536311525	1.0	0	0.0	-0.00040633906899261796	-0.00040633906899261796
2074	0.007922175918537146	0.00489840833288419	-0.003465847520471728	0.9749804706927719	-1	0	0	0.25	1	1.0	4	1.0	0.75	4	3	1	3	0	0.16666666666666666	6	1	6	0.6	0	0.8603769692098588	0.81865467959804	0.3796352052928385	0.6579486712381449	0.4252301913927964	0.8233532139940033	0.9017820108299532	0.7744397991297088	0.25	0.75	0.0	-0.0003465847520471728	-0.0003465847520471728
1100	0.0018741550005282838	0.0015842882269584155	-0.0015841314830434149	0.9847150911164146	-1	0	0	1.0	1	0	0	1.0	0	1	0	0	0	0	0.5	2	1	2	0.0	0	0	0	0	0	0	0	0	0	0	0	0	-0.00015841314830434148	-0.00015841314830434148
3332	0.028535960353938537	0.011191294354234814	0.010703606942596132	0.9716133556483969	-1	0	0	0.2	2	0.9166666666666666	11	0.5384615384615384	0.75	10	9	3	2	0	0.15384615384615385	13	2	14	0.2222222222222222	0	0.8317663024657875	0.9260826873502623	0.7474490724082312	0.9243489235048494	0.5190421739491407	0.7379128879933436	0.8085353688359052	0.8830918966059687	0.55	0.2	0.0	0.010703606942596132	0.010703606942596132
1497	0.009332902237500936	0.0033047777550175156	0.0015882161422455777	0.967874892286342	-1	0	0	0.3333333333333333	2	0.6666666666666666	4	0.5714285714285714	0.6666666666666666	5	4	2	3	0	0.2857142857142857	7	2	8	0.42857142857142855	0	0.7207539384197177	0.9471698662514343	0.4340064607752699	0.9134074241408355	0.47427661571697916	0.810749508035109	0.9437230327184021	0.9031230707902596	0.2	0.6	0.0	0.0015882161422455777	0.0015882161422455777
1793	0.02275259092721492	0.003920558584942651	0.0029369662373685736	0.963439393758627	-1	0	0	0.3	3	0.6666666666666666	8	0.5833333333333334	0.5	7	6	6	3	0	0.16666666666666666	12	2	14	0.2	0	0.7207539384197177	0.9253812850920439	0.3340524509931061	0.9173826877134404	0.4762130709269635	0.8020593970603831	0.831604087440224	0.8916891138870549	0.14285714285714285	0.5714285714285714	0.0	0.0029369662373685736	0.0029369662373685736
2788	0.025081274282964746	0.009568519100139495	0.009449155599184522	0.9727215746979021	-1	0	0	0.2	2	0.9166666666666666	11	0.5384615384615384	0.75	10	9	3	2	0	0.15384615384615385	13	2	14	0.2222222222222222	0	0.8317663024657875	0.9260826873502623	0.7474490724082312	0.9243489235048494	0.5190421739491407	0.8410309266673622	0.8085353688359052	0.9031125964799366	0.55	0.2	0.0	0.009449155599184522	0.009449155599184522
2273	0.016117580405911828	0.005916443810151257	-0.005377153676274251	0.9820474859634241	-1	0	0	0.3	3	0.7692307692307693	10	0.5357142857142857	0.5384615384615384	9	7	5	1	0	0.14285714285714285	14	2	15	0.08333333333333333	0.14285714285714285	0.8588686080943818	0.9421161504831242	0.7474490724082312	0.9534516054049291	0.4762130709269635	0.7387713502956785	0.9300742001025308	0.907455890491194	1.0	0.5555555555555556	0.0	-0.0005377153676274251	-0.0005377153676274251
4851	0.019005737715974767	0.009999237805382461	0.006405881486261728	0.9725396678862412	-1	0	0	0.3	3	0.75	9	0.3888888888888889	0.6666666666666666	10	8	3	2	0	0.25	12	3	14	0.25	0	0.8391099584690117	0.9251984055767067	0.6627851798661858	0.9418056880758062	0.5190421739491407	0.7863383207590335	0.8428441967349176	0.9003145575780199	0.55	0.3	0.0	0.006405881486261728	0.006405881486261728
2808	0.025859736702243084	0.010617452877600419	0.0105257401245218	0.9730341222993966	-1	0	0	0.2	2	0.9166666666666666	11	0.5384615384615384	0.75	10	9	3	2	0	0.15384615384615385	13	2	14	0.2222222222222222	0	0.8317663024657875	0.9260826873502623	0.7474490724082312	0.9243489235048494	0.5190421739491407	0.8410309266673622	0.8085353688359052	0.9031125964799366	0.55	0.2	0.0	0.0105257401245218	0.0105257401245218
2300	0.026415060553114853	0.0009365769144392441	-0.0001173941292188902	0.9739643433107757	-1	0	0	0.2	2	0.9166666666666666	11	0.5384615384615384	0.75	10	9	3	2	0	0.15384615384615385	13	2	14	0.2222222222222222	0	0.8317663024657875	0.9311029338354461	0.7474490724082312	0.9260412532835602	0.5190421739491407	0.8410309266673622	0.8161154344407361	0.905995819674787	0.55	0.2	0.0	-1.1739412921889019e-05	-1.1739412921889019e-05
4765	0.03644709829734379	0.01774230284245851	0.01714513097821491	0.9682623835365151	-1	0	0	0.2	2	0.9230769230769231	12	0.5357142857142857	0.7692307692307693	11	10	3	2	0	0.14285714285714285	14	2	15	0.2222222222222222	0	0.839279109671142	0.9209584019798405	0.7474490724082312	0.944105017334804	0.5618712769713178	0.7759753770975072	0.831604087440224	0.897968744395481	0.5454545454545454	0.2727272727272727	0.0	0.01714513097821491	0.01714513097821491
4938	0.0363090393755879	0.016820429175163933	0.016091946010392027	0.9682004033776429	-1	0	0	0.2	2	0.9230769230769231	12	0.5357142857142857	0.7692307692307693	11	10	3	2	0	0.14285714285714285	14	2	15	0.2222222222222222	0	0.839279109671142	0.9209584019798405	0.7474490724082312	0.944105017334804	0.5618712769713178	0.7759753770975072	0.831604087440224	0.897968744395481	0.5454545454545454	0.2727272727272727	0.0	0.016091946010392027	0.016091946010392027
3592	0.03275682188507195	0.008262934549131495	0.003246134905702007	0.7325851827948942	-1	0	0	0.2	2	0.9166666666666666	11	0.5384615384615384	0.75	10	9	3	2	0	0.15384615384615385	13	2	14	0.2222222222222222	0	0.8317663024657875	0.9260826873502623	0.7474490724082312	0.9199913726619727	0.5190421739491407	0.7379128879933436	0.8106465676820743	0.8809857663224594	0.55	0.2	0.0	0.003246134905702007	0.003246134905702007
4117	0.02197398252539359	0.006415026965145663	-0.006224613575666908	0.9298320771602572	-1	0.25	1	0.3	3	0.7692307692307693	10	0.2727272727272727	0.6923076923076923	12	9	2	2	0	0.45454545454545453	5	11	15	0.4	0.2	0.6218351553924988	0.9323515957206596	0.6627851798661858	0.9612417926176378	0.5618712769713178	0.7953164642783388	0.9024928445958587	0.9166121316667195	0.5416666666666667	0.3333333333333333	0.0	-0.0006224613575666908	-0.0006224613575666908
4205	0.03605540461153917	0.015802043417028483	0.015371386038628329	0.9673806291249984	-1	0	0	0.2	2	0.9230769230769231	12	0.5357142857142857	0.7692307692307693	11	10	3	2	0	0.14285714285714285	14	2	15	0.2222222222222222	0	0.8352689792652693	0.9204515232853581	0.7474490724082312	0.944105017334804	0.5618712769713178	0.7759753770975072	0.831604087440224	0.8977565117995757	0.5454545454545454	0.2727272727272727	0.0	0.015371386038628329	0.015371386038628329
1264	0.01849683274137711	0.002236890445030077	0.002235361768070958	0.9576841806565674	-1	0	0	0.25	2	0.7777777777777778	7	0.55	0.5555555555555556	6	5	4	3	0	0.2	10	2	11	0.2727272727272727	0	0.8104858269313906	0.9380212905824716	0.4657376418531814	0.9109460447950695	0.47524484332197137	0.8161920780170255	0.9017820108299532	0.8982253982964491	0.16666666666666666	0.5	0.0	0.002235361768070958	0.002235361768070958
1819	0.021666136546466576	0.006323189701448784	0.001408307978417	0.977912488146393	-1	0	0	0.25	2	0.9	9	0.5454545454545454	0.7	8	7	3	2	0	0.18181818181818182	11	2	12	0.2222222222222222	0	0.8677433473541665	0.724620276986351	0.6893468849129872	0.900342456697306	0.5618712769713178	0.8645754101212656	0.7995455678690839	0.842124167033033	0.5625	0.25	0.0	0.001408307978417	0.001408307978417
266	0.002340210116843429	0.002251532930240269	-0.002251524678084298	0.9845948931686617	-1	0	0	0.6666666666666666	2	0.5	1	0.6666666666666666	0.5	2	1	1	3	0	0.6666666666666666	2	3	4	0.6	0	0.7246134899286826	0.8867565724542993	0.9669519096924608	0.5818763833652968	0.3826398601028944	0.5970058242953065	0.9302542609087638	0.7165012233874635	0.5	0	0.0	-0.0002251524678084298	-0.0002251524678084298
1235	0.0019626473875291052	0.001691710524146985	-0.0016908782113980436	0.9848405667125748	-1	0	0	1.0	1	0	0	1.0	0	1	0	0	0	0	0.5	2	1	2	0.0	0	0	0	0	0	0	0	0	0	0	0	0	-0.00016908782113980438	-0.00016908782113980438
3095	0.028627016857506796	0.011310045338884108	0.010874289248214118	0.9718815234199603	-1	0	0	0.2	2	0.9166666666666666	11	0.5384615384615384	0.75	10	9	3	2	0	0.15384615384615385	13	2	14	0.2222222222222222	0	0.8317663024657875	0.9260826873502623	0.7474490724082312	0.9243489235048494	0.5190421739491407	0.7379128879933436	0.8085353688359052	0.8830918966059687	0.55	0.2	0.0	0.010874289248214118	0.010874289248214118
3733	0.03174911626875966	0.013978602531708061	0.012261420344209595	0.9715409813216092	-1	0	0	0.2	2	0.9166666666666666	11	0.5384615384615384	0.75	10	9	3	2	0	0.15384615384615385	13	2	14	0.2222222222222222	0	0.8317663024657875	0.9260826873502623	0.7474490724082312	0.9230995738318295	0.5190421739491407	0.7379128879933436	0.8085353688359052	0.8824802836865488	0.55	0.2	0.0	0.012261420344209595	0.012261420344209595
4986	0.03656914946236777	0.017306072733877638	0.01682141103868251	0.9678920682269718	-1	0	0	0.2	2	0.9230769230769231	12	0.5357142857142857	0.7692307692307693	11	10	3	2	0	0.14285714285714285	14	2	15	0.2222222222222222	0	0.839279109671142	0.9209584019798405	0.7474490724082312	0.944105017334804	0.5618712769713178	0.7759753770975072	0.831604087440224	0.897968744395481	0.5454545454545454	0.2727272727272727	0.0	0.01682141103868251	0.01682141103868251
535	0.0018913762713093387	0.0016183814000640517	-0.001618353021614876	0.985379517505476	-1	0	0	1.0	1	0	0	1.0	0	1	0	0	0	0	0.5	2	1	2	0.0	0	0	0	0	0	0	0	0	0	0	0	0	-0.0001618353021614876	-0.0001618353021614876
1146	0.0020021129484917967	0.0017247862527467212	-0.0017244508552262763	0.9846675597385877	-1	0	0	1.0	1	0	0	1.0	0	1	0	0	0	0	0.5	2	1	2	0.0	0	0	0	0	0	0	0	0	0	0	0	0	-0.00017244508552262763	-0.00017244508552262763
2022	0.011455728139305068	0.0041517124025795315	0.003464573723435226	0.9683753349838098	-1	0	0	0.2857142857142857	2	0.875	7	0.5555555555555556	0.625	6	5	3	2	0	0.2222222222222222	9	2	10	0.2222222222222222	0	0.8104858269313906	0.9380212905824716	0.4549256566487677	0.9125079013057474	0.47524484332197137	0.8161920780170255	0.902276082082098	0.8988152505863009	0.5833333333333334	0.5	0.0	0.003464573723435226	0.003464573723435226
4720	0.03266973369469706	0.015372467375819309	0.013839388211790815	0.9712071487654927	-1	0	0	0.2	2	0.9166666666666666	11	0.5384615384615384	0.75	10	9	3	2	0	0.15384615384615385	13	2	14	0.2222222222222222	0	0.8391099584690117	0.9266407627136701	0.7474490724082312	0.9230995738318295	0.5190421739491407	0.7379128879933436	0.8085353688359052	0.8827628055372715	0.55	0.2	0.0	0.013839388211790815	0.013839388211790815
1628	0.019259574974289703	0.005618086036404435	0.0035735646313192647	0.9715537389397378	-1	0.25	1	0.5	5	0.5384615384615384	7	0.45454545454545453	0.38461538461538464	9	5	5	2	0	0.2727272727272727	11	3	15	0.2	0.5	0.7207539384197177	0.9499420150945298	0.6488272026523767	0.9422273524372735	0.4762130709269635	0.8497414451710884	0.9489821299766352	0.9233794469747316	0.5555555555555556	0.3333333333333333	0.0	0.0035735646313192647	0.0035735646313192647
2753	0.025537169069927076	0.009968853435199886	0.009746653817093855	0.9722566931923716	-1	0	0	0.2	2	0.9166666666666666	11	0.5384615384615384	0.75	10	9	3	2	0	0.15384615384615385	13	2	14	0.2222222222222222	0	0.8317663024657875	0.9260826873502623	0.7474490724082312	0.9243489235048494	0.5190421739491407	0.8410309266673622	0.8085353688359052	0.9031125964799366	0.55	0.2	0.0	0.009746653817093855	0.009746653817093855
176	0.0018193016139459518	0.0017638774212002748	-0.0017612877903520278	0.9830913720309191	-1	0	0	1.0	1	0	0	1.0	0	0	0	1	1	0	0.5	2	1	2	0.16666666666666666	0	0	0	0	0	0	0	0	0	0	0	0	-0.1	-0.1
2097	0.02444418789439826	0.00428529573325864	-0.0038506549035110973	0.9800175565509377	-1	0	0	0.3	3	0.7692307692307693	10	0.5357142857142857	0.5384615384615384	10	7	4	1	0	0.14285714285714285	14	2	15	0.1111111111111111	0.14285714285714285	0.6426718178504925	0.9246876545454076	0.6627851798661858	0.9406223329020137	0.5190421739491407	0.8897936141443408	0.882895420756865	0.9207822645030482	1.0	0.4	0.0	-0.00038506549035110973	-0.00038506549035110973
4243	0.035936236134204234	0.01684007510115516	0.016206617263060503	0.9679472087364598	-1	0	0	0.2	2	0.9230769230769231	12	0.5357142857142857	0.7692307692307693	11	10	3	2	0	0.14285714285714285	14	2	15	0.2222222222222222	0	0.839279109671142	0.9209584019798405	0.7474490724082312	0.944105017334804	0.5618712769713178	0.7759753770975072	0.831604087440224	0.897968744395481	0.5454545454545454	0.2727272727272727	0.0	0.016206617263060503	0.016206617263060503
1202	0.003569482844921315	0.0029830229383130233	-0.002981629943032035	0.9838757600585705	-1	0	0	1.0	4	0.0	0	0.6666666666666666	0	2	0	3	3	0	1.0	3	3	6	0.375	0.6666666666666666	0	0	0	0	0	0	0	0	0	0	0	-0.0002981629943032035	-0.0002981629943032035
1349	0.0020862316648233284	0.0017913908653939465	-0.0017911469374414645	0.9834576340537172	-1	0	0	1.0	1	0	0	1.0	0	1	0	0	0	0	0.5	2	1	2	0.0	0	0	0	0	0	0	0	0	0	0	0	0	-0.00017911469374414646	-0.00017911469374414646
1296	0.0019075027976224047	0.0015733875558117446	-0.0015733874268462893	0.9839408068923299	-1	0	0	1.0	1	0	0	1.0	0	1	0	0	0	0	0.5	2	1	2	0.0	0	0	0	0	0	0	0	0	0	0	0	0	-0.00015733874268462894	-0.00015733874268462894
1850	0.013131976404095564	0.0034718722261923903	0.0026004177805950923	0.9779281888097205	-1	0	0	0.3	3	0.7692307692307693	10	0.38461538461538464	0.5384615384615384	9	7	5	2	0	0.23076923076923078	13	3	15	0.16666666666666666	0	0.8352689792652693	0.9353971221119202	0.7474490724082312	0.9321323317419677	0.4762130709269635	0.8513490160872712	0.831604087440224	0.9126117265859235	0.5555555555555556	0.2222222222222222	0.0	0.0026004177805950923	0.0026004177805950923
2427	0.02926680339047466	0.007819654301584681	0.007594124766450706	0.9412747034926258	-1	0	0	0.2	2	0.9230769230769231	12	0.5357142857142857	0.7692307692307693	11	10	3	2	0	0.14285714285714285	14	2	15	0.2222222222222222	0	0.8282636256663057	0.945628994156718	0.7474490724082312	0.9273434763200766	0.4762130709269635	0.8307693894128176	0.831604087440224	0.9114306790205444	0.5454545454545454	0.18181818181818182	0.0	0.007594124766450706	0.007594124766450706
2400	0.01818449620484406	0.007215261798315514	0.00671720550458606	0.9768365447546098	-1	0	0	0.2222222222222222	2	0.9090909090909091	10	0.5416666666666666	0.5454545454545454	7	6	5	2	0	0.16666666666666666	12	2	13	0.15384615384615385	0	0.8539106280412962	0.7307754409521818	0.6312446974177434	0.9051246773351589	0.5618712769713178	0.8778876147043717	0.7995455678690839	0.8509682451284193	0.5714285714285714	0.2857142857142857	0.0	0.00671720550458606	0.00671720550458606
1297	0.0018671702611775937	0.0015632732108549023	-0.0015627973851394818	0.9839595937535243	-1	0	0	1.0	1	0	0	1.0	0	1	0	0	0	0	0.5	2	1	2	0.0	0	0	0	0	0	0	0	0	0	0	0	0	-0.00015627973851394818	-0.00015627973851394818
96	0.002004863179734063	0.0019995549089330765	-0.0019995093192569017	0.9852153879224637	-1	0	0	1.0	1	0	0	1.0	0	1	0	0	1	0	0.5	2	1	2	0.3333333333333333	0	0	0	0	0	0	0	0	0	0	0	0	-0.00019995093192569016	-0.00019995093192569016
3083	0.02814772622193692	0.011510279362709435	0.011452058398071013	0.9718856912632697	-1	0	0	0.2	2	0.9166666666666666	11	0.5384615384615384	0.75	10	9	3	2	0	0.15384615384615385	13	2	14	0.2222222222222222	0	0.8317663024657875	0.9260826873502623	0.7474490724082312	0.9243489235048494	0.5190421739491407	0.7379128879933436	0.8085353688359052	0.8830918966059687	0.55	0.3	0.0	0.011452058398071013	0.011452058398071013
2674	0.028425264291947944	0.005667318213014677	-0.005561160983134857	0.9812123406258757	-1	0	0	0.25	2	0.9	9	0.5454545454545454	0.7	8	7	3	2	0	0.18181818181818182	11	2	12	0.2222222222222222	0	0.6197058506963579	0.7589639083573083	0.15041804160659594	0.8737041870222574	0.4701533387474469	0.8572308646537697	0.8754392884570684	0.8354194249953864	0.5625	0.25	0.0	-0.0005561160983134858	-0.0005561160983134858
2655	0.025818523641550708	0.010126953827726428	0.010035132346373347	0.9728423891808413	-1	0	0	0.2	2	0.9166666666666666	11	0.5384615384615384	0.75	10	9	3	2	0	0.15384615384615385	13	2	14	0.2222222222222222	0	0.8317663024657875	0.9260826873502623	0.7474490724082312	0.9243489235048494	0.5190421739491407	0.8410309266673622	0.8085353688359052	0.9031125964799366	0.55	0.2	0.0	0.010035132346373347	0.010035132346373347
1469	0.0027540286752952663	0.0027540141064418496	-0.0027539814675915475	0.9850325600330422	-1	0	0	0.5	1	1.0	1	1.0	1.0	1	1	1	4	0	0.3333333333333333	3	1	3	0.6666666666666666	0	0.9584576561883779	0.5	1.0	0.5	0.1	0.5	0.9844526071797413	0.5	1.0	1.0	0.11032788504764149	-0.00027539814675915474	-0.00027539814675915474
4442	0.03645106541181613	0.01719438266862993	0.01668649493510503	0.9684577686946747	-1	0	0	0.2	2	0.9230769230769231	12	0.5357142857142857	0.7692307692307693	11	10	3	2	0	0.14285714285714285	14	2	15	0.2222222222222222	0	0.839279109671142	0.9209584019798405	0.7474490724082312	0.944105017334804	0.5618712769713178	0.7759753770975072	0.831604087440224	0.897968744395481	0.5454545454545454	0.2727272727272727	0.0	0.01668649493510503	0.01668649493510503
4655	0.035718607888459805	0.017186320817599323	0.016826478593836847	0.9686488732748859	-1	0	0	0.2	2	0.9230769230769231	12	0.5357142857142857	0.7692307692307693	11	10	3	2	0	0.14285714285714285	14	2	15	0.2222222222222222	0	0.839279109671142	0.9209584019798405	0.7474490724082312	0.944105017334804	0.5618712769713178	0.7759753770975072	0.831604087440224	0.897968744395481	0.5454545454545454	0.2727272727272727	0.0	0.016826478593836847	0.016826478593836847
2875	0.016819297045768018	0.009593865374606759	-0.00046161851132454543	0.9817988278480043	-1	0	0	0.3333333333333333	3	0.7272727272727273	8	0.3939393939393939	0.6363636363636364	9	7	3	2	0	0.2727272727272727	11	3	13	0.25	0	0.8282636256663057	0.9300279022480933	0.7474490724082312	0.9321323317419677	0.4762130709269635	0.8513490160872712	0.831604087440224	0.91030935513346	0.5555555555555556	0.2222222222222222	0.0	-4.616185113245454e-05	-4.616185113245454e-05
4400	0.0369131642358752	0.01787719441781311	0.01721784451733494	0.9681956963069798	-1	0	0	0.2	2	0.9230769230769231	12	0.5357142857142857	0.7692307692307693	11	10	3	2	0	0.14285714285714285	14	2	15	0.2222222222222222	0	0.839279109671142	0.9209584019798405	0.7474490724082312	0.944105017334804	0.5618712769713178	0.7759753770975072	0.831604087440224	0.897968744395481	0.5454545454545454	0.2727272727272727	0.0	0.01721784451733494	0.01721784451733494
2477	0.01585194827932169	0.00807881033873736	0.0027114342119724058	0.978426159911545	-1	0	0	0.25	2	0.8888888888888888	8	0.55	0.6666666666666666	7	6	3	2	0	0.2	10	2	11	0.2222222222222222	0	0.8539106280412962	0.7307754409521818	0.6312446974177434	0.9051246773351589	0.5618712769713178	0.8778876147043717	0.7995455678690839	0.8509682451284193	0.5714285714285714	0.2857142857142857	0.0	0.0027114342119724058	0.0027114342119724058
3096	0.016128259557363557	0.00924868861557364	-0.0004629559110001781	0.9816601291989162	-1	0	0	0.3333333333333333	3	0.7272727272727273	8	0.3939393939393939	0.6363636363636364	9	7	3	2	0	0.2727272727272727	11	3	13	0.25	0	0.8282636256663057	0.9300279022480933	0.7474490724082312	0.9321323317419677	0.4762130709269635	0.8513490160872712	0.831604087440224	0.91030935513346	0.5555555555555556	0.2222222222222222	0.0	-4.629559110001781e-05	-4.629559110001781e-05
2922	0.02926516145941811	0.010358496497141888	0.010358215824392187	0.9715646409022914	-1	0	0	0.2	2	0.9230769230769231	12	0.5357142857142857	0.7692307692307693	11	10	3	2	0	0.14285714285714285	14	2	15	0.2222222222222222	0	0.8282636256663057	0.9415130535462454	0.7474490724082312	0.9273434763200766	0.4762130709269635	0.8307693894128176	0.831604087440224	0.9093275483158793	0.5454545454545454	0.18181818181818182	0.0	0.010358215824392187	0.010358215824392187
4710	0.03597088650852598	0.017580860419195075	0.017138588523624373	0.9682472629028146	-1	0	0	0.2	2	0.9230769230769231	12	0.5357142857142857	0.7692307692307693	11	10	3	2	0	0.14285714285714285	14	2	15	0.2222222222222222	0	0.839279109671142	0.9209584019798405	0.7474490724082312	0.944105017334804	0.5618712769713178	0.7759753770975072	0.831604087440224	0.897968744395481	0.5454545454545454	0.45454545454545453	0.0	0.017138588523624373	0.017138588523624373
4995	0.024883344729444815	0.007194239590142909	-0.006334111762984498	0.9794947225019396	-1	0	0	0.2	2	0.9230769230769231	12	1.0	0.7692307692307693	12	10	2	1	0	0.06666666666666667	15	1	15	0.16666666666666666	0.14285714285714285	0.753029147420089	0.9136211529365127	0.6627851798661858	0.9476618934315204	0.5618712769713178	0.8014068930879981	0.8379548828724779	0.9017379143287753	1.0	0.4166666666666667	0.0	-0.0006334111762984499	-0.0006334111762984499
1873	0.014993878949948853	0.004070496882477085	0.0026884626084328093	0.9583487274607869	-1	0	0	0.2857142857142857	2	0.75	6	0.5555555555555556	0.5	5	4	4	3	0	0.2222222222222222	9	2	10	0.2727272727272727	0	0.7207539384197177	0.9471698662514343	0.4340064607752699	0.9134074241408355	0.47427661571697916	0.810749508035109	0.9437230327184021	0.9031230707902596	0.2	0.6	0.0	0.0026884626084328093	0.0026884626084328093
1900	0.01421909691507334	0.0031024184776542855	0.0013731578922784615	0.9739692852288526	-1	0	0	0.375	3	0.7	7	0.4	0.5	6	5	5	2	0	0.3	10	3	12	0.15384615384615385	0	0.8104858269313906	0.9380212905824716	0.7518433229995807	0.9179155288176432	0.47524484332197137	0.8161920780170255	0.8895524509669029	0.9009089922353194	0.5833333333333334	0.5	0.0	0.0013731578922784615	0.0013731578922784615
4715	0.036620709017127724	0.017766473503616938	0.01718629179218443	0.968626242866027	-1	0	0	0.2	2	0.9230769230769231	12	0.5357142857142857	0.7692307692307693	11	10	3	2	0	0.14285714285714285	14	2	15	0.2222222222222222	0	0.839279109671142	0.9209584019798405	0.7474490724082312	0.944105017334804	0.5618712769713178	0.7759753770975072	0.831604087440224	0.897968744395481	0.5454545454545454	0.2727272727272727	0.0	0.01718629179218443	0.01718629179218443
1169	0.0019343414428015626	0.0016183772901258305	-0.001618200522769195	0.9839650003605325	-1	0	0	1.0	1	0	0	1.0	0	1	0	0	0	0	0.5	2	1	2	0.0	0	0	0	0	0	0	0	0	0	0	0	0	-0.00016182005227691952	-0.00016182005227691952
4281	0.03670596663535986	0.017582422035606147	0.01712123534076856	0.9683504620504393	-1	0	0	0.2	2	0.9230769230769231	12	0.5357142857142857	0.7692307692307693	11	10	3	2	0	0.14285714285714285	14	2	15	0.2222222222222222	0	0.839279109671142	0.9209584019798405	0.7474490724082312	0.944105017334804	0.5618712769713178	0.7759753770975072	0.831604087440224	0.897968744395481	0.5454545454545454	0.2727272727272727	0.0	0.01712123534076856	0.01712123534076856
1430	0.0019484168240582022	0.0016250589844589915	-0.001624630086523793	0.984060196541801	-1	0	0	1.0	1	0	0	1.0	0	1	0	0	0	0	0.5	2	1	2	0.0	0	0	0	0	0	0	0	0	0	0	0	0	-0.0001624630086523793	-0.0001624630086523793
3133	0.0322875613986511	0.008942245386489254	-0.007940680796982695	0.9068056846277122	-1	0	0	0.2	2	0.9230769230769231	12	0.5357142857142857	0.7692307692307693	11	10	3	1	0	0.14285714285714285	2	14	15	0.1111111111111111	0	0.8745707130680731	0.9243009926293513	0.7474490724082312	0.9204866852469556	0.5618712769713178	0.7804210691464085	0.7831305768268472	0.8882634197701069	1.0	0.2727272727272727	0.0	-0.0007940680796982696	-0.0007940680796982696
4225	0.03653196858920405	0.016426543847493917	0.01582652425687396	0.967888245147169	-1	0	0	0.2	2	0.9230769230769231	12	0.5357142857142857	0.7692307692307693	11	10	3	2	0	0.14285714285714285	14	2	15	0.2222222222222222	0	0.839279109671142	0.9209584019798405	0.7474490724082312	0.944105017334804	0.5618712769713178	0.7759753770975072	0.831604087440224	0.897968744395481	0.5454545454545454	0.45454545454545453	0.0	0.01582652425687396	0.01582652425687396
4609	0.036343805953434324	0.016735912174854005	0.016227647457780922	0.968094072187475	-1	0	0	0.2	2	0.9230769230769231	12	0.5357142857142857	0.7692307692307693	11	10	3	2	0	0.14285714285714285	14	2	15	0.2222222222222222	0	0.839279109671142	0.9209584019798405	0.7474490724082312	0.944105017334804	0.5618712769713178	0.7759753770975072	0.831604087440224	0.897968744395481	0.5454545454545454	0.2727272727272727	0.0	0.016227647457780922	0.016227647457780922
477	0.004710836818999343	0.003227912844234951	-0.003221031364278598	0.9672920011316082	-1	0	0	0.4	2	0.8	4	0.4666666666666667	0.2	2	1	4	2	0	0.6	5	3	7	0.18181818181818182	0	0.8118274006335312	0.8678092518866218	0.33738426601707816	0.914810804478731	0.45191135800194954	0.9712267430954156	0.9654656907141694	0.93031646464885	0.75	0.5	0.0	-0.0003221031364278598	-0.0003221031364278598
4509	0.027744895343760064	0.006695640962506748	-0.006425758691988935	0.9690420619271795	-1	0	0	0.2	2	0.9230769230769231	12	0.5357142857142857	0.7692307692307693	11	10	3	2	0	0.14285714285714285	14	2	15	0.2222222222222222	0	0.8745707130680731	0.9310512183624691	0.7474490724082312	0.944105017334804	0.5618712769713178	0.7759753770975072	0.831604087440224	0.9023864005066505	0.5454545454545454	0.2727272727272727	0.0	-0.0006425758691988935	-0.0006425758691988935
1531	0.019561695141544898	0.004105339460976252	-0.003908016892432896	0.9534041931564606	-1	0	0	0.375	3	0.7	7	0.4	0.5	6	5	5	2	0	0.3	10	3	12	0.15384615384615385	0	0.8104858269313906	0.9336937240602511	0.4657376418531814	0.9109460447950695	0.47524484332197137	0.8161920780170255	0.8927889015047873	0.8960066787331844	0.5833333333333334	0.5	0.0	-0.0003908016892432896	-0.0003908016892432896
993	0.0019589040111723547	0.0016706426480913217	-0.00167037190088284	0.9838890462018015	-1	0	0	1.0	1	0	0	1.0	0	1	0	0	0	0	0.5	2	1	2	0.0	0	0	0	0	0	0	0	0	0	0	0	0	-0.00016703719008828401	-0.00016703719008828401
1956	0.02039779412633079	0.0006472093985200895	-0.0006166061174217208	0.9588363515832415	-1	0	0	0.25	2	0.7777777777777778	7	0.55	0.5555555555555556	6	5	4	3	0	0.2	10	2	11	0.2727272727272727	0	0.8104858269313906	0.9380212905824716	0.4461371554660687	0.913155779619659	0.47524484332197137	0.8161920780170255	0.902276082082098	0.8990618208780826	0.16666666666666666	0.5	0.0	-6.166061174217209e-05	-6.166061174217209e-05
2125	0.012064822054823027	0.004399041862961148	0.0043886044883255475	0.966453085293771	-1	0	0	0.16666666666666666	1	1.0	7	1.0	0.7142857142857143	6	5	2	3	0	0.1111111111111111	9	1	9	0.42857142857142855	0	0.8104858269313906	0.9371917696765538	0.4549256566487677	0.9125079013057474	0.47524484332197137	0.8161920780170255	0.9031529532216196	0.898384568861575	0.16666666666666666	0.5	0.0	0.0043886044883255475	0.0043886044883255475
329	0.007341906847146978	0.003310227080462249	-0.003294653547513874	0.9813611516904344	-1	0	0	0.3333333333333333	1	1.0	2	1.0	1.0	3	2	0	0	0	0.25	1	4	4	0.0	0	0.30003418745227234	0.9359910539159404	0.805326399264198	0.9609000759883485	0.13877298193129609	0.9547097242580941	0.9618727236099781	0.9515495124033289	0	0	0.0	-0.00032946535475138737	-0.00032946535475138737
4923	0.036635816621410675	0.017536617262775556	0.016994027492384253	0.9682310770492006	-1	0	0	0.2	2	0.9230769230769231	12	0.5357142857142857	0.7692307692307693	11	10	3	2	0	0.14285714285714285	14	2	15	0.2222222222222222	0	0.839279109671142	0.9209584019798405	0.7474490724082312	0.944105017334804	0.5618712769713178	0.7759753770975072	0.831604087440224	0.897968744395481	0.5454545454545454	0.2727272727272727	0.0	0.016994027492384253	0.016994027492384253
4100	0.03661067518794796	0.01764996688643885	0.017201962315464246	0.9682243073801908	-1	0	0	0.2	2	0.9230769230769231	12	0.5357142857142857	0.7692307692307693	11	10	3	2	0	0.14285714285714285	14	2	15	0.2222222222222222	0	0.839279109671142	0.9209584019798405	0.7474490724082312	0.944105017334804	0.5618712769713178	0.7759753770975072	0.831604087440224	0.897968744395481	0.5454545454545454	0.2727272727272727	0.0	0.017201962315464246	0.017201962315464246
3651	0.03214721659187321	0.014884980406638503	0.013443989074621963	0.9713816581095198	-1	0	0	0.2	2	0.9166666666666666	11	0.5384615384615384	0.75	10	9	3	2	0	0.15384615384615385	13	2	14	0.2222222222222222	0	0.8317663024657875	0.9260826873502623	0.7474490724082312	0.9230995738318295	0.5190421739491407	0.7379128879933436	0.8085353688359052	0.8824802836865488	0.55	0.2	0.0	0.013443989074621963	0.013443989074621963
3017	0.027149538168480335	0.0045100437578691754	-0.004481046764170872	0.7723677158529237	-1	0	0	0.2	2	0.9230769230769231	12	1.0	0.7692307692307693	12	10	2	1	0	0.06666666666666667	15	1	15	0.16666666666666666	0.14285714285714285	0.7285520673288841	0.918515219265284	0.6627851798661858	0.9276039940959161	0.5618712769713178	0.888000373340159	0.8141625389961558	0.9127558196867812	1.0	0.25	0.0	-0.0004481046764170872	-0.0004481046764170872
3318	0.031871735143589576	0.014757973564478328	-0.013233145288163453	0.6947499837777167	-1	0	0	0.1	1	1.0	13	1.0	0.8461538461538461	11	11	3	2	0	0.06666666666666667	15	1	15	0.2	0	0.8745707130680731	0.9243009926293513	0.7474490724082312	0.9204866852469556	0.5618712769713178	0.7804210691464085	0.7831305768268472	0.8882634197701069	0.5454545454545454	0.18181818181818182	0.0	-0.0013233145288163452	-0.0013233145288163452
166	0.016249451709662806	0.00295197160959141	-0.0026226522204538835	0.9817592631793911	-1	0	0	0.375	3	0.7777777777777778	7	0.55	0.7777777777777778	10	7	0	0	0	0.2	10	2	11	0.0	0.2222222222222222	0.8734720445723555	0.9125864408564935	0.4668508962413185	0.9534150905945151	0.38730048029772157	0.9015983726270783	0.9553586839080677	0.9259792232818993	0	0	0.0	-0.00026226522204538834	-0.00026226522204538834
668	0.0018758155605166113	0.00157566356690585	-0.0015756621771641612	0.9847400562221478	-1	0	0	1.0	1	0	0	1.0	0	1	0	0	0	0	0.5	2	1	2	0.0	0	0	0	0	0	0	0	0	0	0	0	0	-0.00015756621771641612	-0.00015756621771641612
4556	0.03492643538772004	0.015547349039805838	0.014479275926285685	0.9706457231592652	-1	0	0	0.2	2	0.9166666666666666	11	0.5384615384615384	0.75	10	9	3	2	0	0.15384615384615385	13	2	14	0.2222222222222222	0	0.8391099584690117	0.9251984055767067	0.6849526343216377	0.9492869264219472	0.5190421739491407	0.7863383207590336	0.8366579357224945	0.9045840864077659	0.55	0.3	0.0	0.014479275926285685	0.014479275926285685
3250	0.03215046578590686	0.014180641521328908	0.01230615111623287	0.9714587273471381	-1	0	0	0.2	2	0.9166666666666666	11	0.5384615384615384	0.75	10	9	3	2	0	0.15384615384615385	13	2	14	0.2222222222222222	0	0.8317663024657875	0.9260826873502623	0.7474490724082312	0.9230995738318295	0.5190421739491407	0.7379128879933436	0.8085353688359052	0.8824802836865488	0.55	0.2	0.0	0.01230615111623287	0.01230615111623287
394	0.0018294083147876261	0.0017677443404857094	-0.00176773322285021	0.9860522536496492	-1	0	0	1.0	1	0	0	1.0	0	1	0	0	0	0	0.5	1	2	2	0.0	0	0	0	0	0	0	0	0	0	0	0	0	-0.000176773322285021	-0.000176773322285021
4182	0.02053868353475186	0.012519661074127133	0.001874510371585088	0.9782856290069433	-1	0	0	0.3333333333333333	3	0.7272727272727273	8	0.3939393939393939	0.6363636363636364	9	7	3	2	0	0.2727272727272727	11	3	13	0.25	0	0.8389408072668815	0.9306852606679489	0.7474490724082312	0.9309317696840349	0.4762130709269635	0.7480649408114103	0.831604087440224	0.8904706619988856	0.5555555555555556	0.2222222222222222	0.0	0.001874510371585088	0.001874510371585088
3029	0.024127569580078098	0.006042983164888787	-0.005994418005164226	0.5879669234540417	-1	0	0	0.2	2	0.9166666666666666	11	0.5384615384615384	0.75	10	9	3	2	0	0.15384615384615385	13	2	14	0.2222222222222222	0	0.8317663024657875	0.9260826873502623	0.7474490724082312	0.9247736996564477	0.5190421739491407	0.8410309266673622	0.8085353688359052	0.9032900823966482	0.55	0.2	0.0	-0.0005994418005164226	-0.0005994418005164226
532	0.0020010885072610737	0.0017165639828205777	-0.0017136222308813895	0.9847206069495217	-1	0	0	1.0	1	0	0	1.0	0	1	0	0	0	0	0.5	2	1	2	0.0	0	0	0	0	0	0	0	0	0	0	0	0	-0.00017136222308813894	-0.00017136222308813894
4249	0.03636431735698914	0.017454355062951	0.016915796351791988	0.9684137941639153	-1	0	0	0.2	2	0.9230769230769231	12	0.5357142857142857	0.7692307692307693	11	10	3	2	0	0.14285714285714285	14	2	15	0.2222222222222222	0	0.839279109671142	0.9209584019798405	0.7474490724082312	0.944105017334804	0.5618712769713178	0.7759753770975072	0.831604087440224	0.897968744395481	0.5454545454545454	0.2727272727272727	0.0	0.016915796351791988	0.016915796351791988
229	0.0019077262642311335	0.0016438094418771822	-0.0016435694703051062	0.9852895630070938	-1	0	0	1.0	1	0	0	1.0	0	1	0	0	0	0	0.5	2	1	2	0.0	0	0	0	0	0	0	0	0	0	0	0	0	-0.00016435694703051062	-0.00016435694703051062
3794	0.030378950187270225	0.011377889010815835	0.010319441184622823	0.9702013847911453	-1	0	0	0.2	2	0.9230769230769231	12	0.5357142857142857	0.7692307692307693	11	10	3	2	0	0.14285714285714285	14	2	15	0.2222222222222222	0	0.8352689792652693	0.9204515232853581	0.7474490724082312	0.9448490022582152	0.5618712769713178	0.7759753770975072	0.831604087440224	0.8981897852013778	0.5454545454545454	0.36363636363636365	0.0	0.010319441184622823	0.010319441184622823
742	0.001935460119845777	0.001639450554526695	-0.001639365956668182	0.984725503532696	-1	0	0	1.0	1	0	0	1.0	0	1	0	0	0	0	0.5	2	1	2	0.0	0	0	0	0	0	0	0	0	0	0	0	0	-0.0001639365956668182	-0.0001639365956668182
386	0.0019379826435224473	0.0018831968761439408	-0.0018831761436008299	0.9844642594148256	-1	0	0	1.0	2	0.0	0	1.0	0	1	0	1	0	0	0.3333333333333333	3	1	3	0.0	1.0	0	0	0	0	0	0	0	0	0	0	0	-0.00018831761436008298	-0.00018831761436008298
3891	0.03644312497578295	0.0175383625704047	0.017114369520373977	0.9685319303936659	-1	0	0	0.2	2	0.9230769230769231	12	0.5357142857142857	0.7692307692307693	11	10	3	2	0	0.14285714285714285	14	2	15	0.2222222222222222	0	0.839279109671142	0.9209584019798405	0.7474490724082312	0.944105017334804	0.5618712769713178	0.7759753770975072	0.831604087440224	0.897968744395481	0.5454545454545454	0.2727272727272727	0.0	0.017114369520373977	0.017114369520373977
4628	0.020994201281788798	0.005430785191306175	-0.004524211767056657	0.9678526988712702	-1	0	0	0.2	2	0.9166666666666666	11	0.5384615384615384	0.8333333333333334	12	10	1	1	0	0.15384615384615385	2	13	14	0.25	0	0.8425498145316916	0.920609098367859	0.743052070382264	0.9451372065940622	0.5618712769713178	0.8112971254139223	0.8068386846501554	0.9048116327102568	1.0	0.3333333333333333	0.0	-0.0004524211767056657	-0.0004524211767056657
2241	0.013014616015694798	0.0008101706079601796	0.0008001243590796794	0.9753200170159865	-1	0	0	0.3	3	0.75	9	0.3888888888888889	0.5833333333333334	9	7	4	2	0	0.25	12	3	14	0.2	0	0.7207539384197177	0.9302891456757999	0.6224561962350443	0.9427975707919886	0.4762130709269635	0.8497169036313105	0.831604087440224	0.9149211192832056	0.5555555555555556	0.2222222222222222	0.0	0.0008001243590796794	0.0008001243590796794
1841	0.017202987701426385	0.002957812907923485	0.0023253170859360898	0.9658667431607298	-1	0	0	0.25	2	0.7777777777777778	7	0.55	0.5555555555555556	6	5	4	3	0	0.2	10	2	11	0.2727272727272727	0	0.8104858269313906	0.9380212905824716	0.4657376418531814	0.9105757708052791	0.47524484332197137	0.8161920780170255	0.9009917580586994	0.8980864893013136	0.16666666666666666	0.5	0.0	0.0023253170859360898	0.0023253170859360898
4315	0.036149038666674696	0.017178374839583337	0.01651289547716641	0.96812766576757	-1	0	0	0.2	2	0.9230769230769231	12	0.5357142857142857	0.7692307692307693	11	10	3	2	0	0.14285714285714285	14	2	15	0.2222222222222222	0	0.839279109671142	0.9209584019798405	0.7474490724082312	0.944105017334804	0.5618712769713178	0.7759753770975072	0.831604087440224	0.897968744395481	0.5454545454545454	0.2727272727272727	0.0	0.01651289547716641	0.01651289547716641
1603	0.018253101599033796	0.0016454942356907564	0.0016420101737992694	0.9567593294858386	-1	0	0	0.25	2	0.7777777777777778	7	0.55	0.5555555555555556	6	5	4	3	0	0.2	10	2	11	0.2727272727272727	0	0.8104858269313906	0.9380212905824716	0.4657376418531814	0.9109460447950695	0.47524484332197137	0.8161920780170255	0.9017820108299532	0.8982253982964491	0.16666666666666666	0.5	0.0	0.0016420101737992694	0.0016420101737992694
41	0.024028143993354893	0.005883624057152105	-0.005883149028849231	0.9849966843154012	-1	0	0	0.14285714285714285	1	1.0	8	0.7142857142857143	0.625	5	5	4	4	0	0.2857142857142857	2	7	10	0.3333333333333333	0	0.36514187156346967	0.7911205287220213	0.4908943512490163	0.7824403134431678	0.332247152671718	0.8045553971451003	0.753235430181837	0.7928542456495813	0.2	0.2	0.0	-0.0005883149028849231	-0.0005883149028849231
3266	0.028978278643446334	0.012449095644415112	0.012048134950808203	0.9717060742286049	-1	0	0	0.2	2	0.9166666666666666	11	0.5384615384615384	0.75	10	9	3	2	0	0.15384615384615385	13	2	14	0.2222222222222222	0	0.8317663024657875	0.9260826873502623	0.7474490724082312	0.9243489235048494	0.5190421739491407	0.7379128879933436	0.8085353688359052	0.8830918966059687	0.55	0.2	0.0	0.012048134950808203	0.012048134950808203
4306	0.03314524070370395	0.014330668094131367	0.01432380531060996	0.9793100251081144	-1	0	0	0.2	2	0.9166666666666666	11	0.5384615384615384	0.75	10	9	3	2	0	0.15384615384615385	13	2	14	0.2222222222222222	0	0.8391099584690117	0.9236885543574374	0.6002887417795923	0.960641115086034	0.5190421739491407	0.8155033155012393	0.9077369684659183	0.9161795272454396	0.55	0.2	0.0	0.01432380531060996	0.01432380531060996
2913	0.02777613939174185	0.01106716654673283	0.011056601734537172	0.9720641890088757	-1	0	0	0.2	2	0.9166666666666666	11	0.5384615384615384	0.75	10	9	3	2	0	0.15384615384615385	13	2	14	0.2222222222222222	0	0.8317663024657875	0.9260826873502623	0.7474490724082312	0.9243489235048494	0.5190421739491407	0.7379128879933436	0.8085353688359052	0.8830918966059687	0.55	0.2	0.0	0.011056601734537172	0.011056601734537172
4334	0.026860065627192484	0.006683315842027733	-0.004774390254827529	0.9640586586074036	-1	0	0	0.25	2	0.8888888888888888	8	0.55	0.6666666666666666	7	6	3	2	0	0.2	10	2	11	0.2222222222222222	0	0.8356072816695299	0.7074236752115706	0.5781212873241405	0.9281638024234704	0.5618712769713178	0.8115186821848579	0.831604087440224	0.836700121750469	0.5714285714285714	0.42857142857142855	0.0	-0.00047743902548275286	-0.00047743902548275286
2727	0.01699826247785695	0.01178027100378714	0.005613461794953409	0.9802293341773664	-1	0	0	0.25	2	0.9	9	0.5454545454545454	0.7	8	7	3	2	0	0.18181818181818182	11	2	12	0.2222222222222222	0	0.8745707130680731	0.7225314977630404	0.6717698825475893	0.8997252167782693	0.5618712769713178	0.8645754101212656	0.7831305768268472	0.8413558126913537	0.5625	0.25	0.0	0.005613461794953409	0.005613461794953409
4041	0.035827406130701296	0.014963697621399659	0.014383199416628379	0.9677256655650535	-1	0	0	0.2	2	0.9230769230769231	12	0.5357142857142857	0.7692307692307693	11	10	3	2	0	0.14285714285714285	14	2	15	0.2222222222222222	0	0.8352689792652693	0.9204515232853581	0.7474490724082312	0.944105017334804	0.5618712769713178	0.7759753770975072	0.831604087440224	0.8977565117995757	0.5454545454545454	0.2727272727272727	0.0	0.014383199416628379	0.014383199416628379
2643	0.029969509179871068	0.010649688096445713	0.010609049435722419	0.9712488919342627	-1	0	0	0.2	2	0.9230769230769231	12	0.5357142857142857	0.7692307692307693	11	10	3	2	0	0.14285714285714285	14	2	15	0.2222222222222222	0	0.8282636256663057	0.9415130535462454	0.7474490724082312	0.9273434763200766	0.4762130709269635	0.8307693894128176	0.831604087440224	0.9093275483158793	0.5454545454545454	0.18181818181818182	0.0	0.010609049435722419	0.010609049435722419
4960	0.032829818331477766	0.014293252655655245	0.013881959032065792	0.971134670374416	-1	0	0	0.2222222222222222	2	0.9090909090909091	10	0.5416666666666666	0.7272727272727273	9	8	3	2	0	0.16666666666666666	12	2	13	0.2222222222222222	0	0.8389408072668815	0.9290144473560993	0.6224561962350443	0.9544367753480845	0.4762130709269635	0.7979390412928701	0.8415890016697808	0.9112540333083887	0.5555555555555556	0.3333333333333333	0.0	0.013881959032065792	0.013881959032065792
2984	0.025943641399315674	0.010553848950224829	0.010328691447784066	0.9725121788877628	-1	0	0	0.2	2	0.9166666666666666	11	0.5384615384615384	0.75	10	9	3	2	0	0.15384615384615385	13	2	14	0.2222222222222222	0	0.8317663024657875	0.9260826873502623	0.7474490724082312	0.9243489235048494	0.5190421739491407	0.8410309266673622	0.8085353688359052	0.9031125964799366	0.55	0.2	0.0	0.010328691447784066	0.010328691447784066
1128	0.00195563941387713	0.0016630178080065294	-0.001662795274076032	0.9839141103983594	-1	0	0	1.0	1	0	0	1.0	0	1	0	0	0	0	0.5	2	1	2	0.0	0	0	0	0	0	0	0	0	0	0	0	0	-0.00016627952740760318	-0.00016627952740760318
2141	0.009681428878016738	0.0011718197597585154	0.0010639210666217732	0.9735609429538994	-1	0	0	0.3333333333333333	3	0.7272727272727273	8	0.3939393939393939	0.6363636363636364	9	7	3	2	0	0.2727272727272727	11	3	13	0.25	0	0.8429722573318322	0.9341591507937805	0.6400387014696778	0.9303490218746695	0.4762130709269635	0.8557974027711326	0.831604087440224	0.912277139142384	0.5555555555555556	0.2222222222222222	0.0	0.0010639210666217732	0.0010639210666217732
3247	0.031243579130664455	0.01496267838946679	-0.013220477345837821	0.7057523850628131	-1	0	0	0.1	1	1.0	13	1.0	0.8461538461538461	11	11	3	2	0	0.06666666666666667	15	1	15	0.2	0	0.8745707130680731	0.9243009926293513	0.7474490724082312	0.9204866852469556	0.5618712769713178	0.7804210691464085	0.7831305768268472	0.8882634197701069	0.5454545454545454	0.18181818181818182	0.0	-0.001322047734583782	-0.001322047734583782
779	0.001990259118101993	0.0017308039473059838	-0.0017297481030276699	0.9847493040001816	-1	0	0	1.0	1	0	0	1.0	0	1	0	0	0	0	0.5	2	1	2	0.0	0	0	0	0	0	0	0	0	0	0	0	0	-0.000172974810302767	-0.000172974810302767
3768	0.03614889812176785	0.015845370087510878	0.015512903587856829	0.9685379246895103	-1	0	0	0.2	2	0.9230769230769231	12	0.5357142857142857	0.8461538461538461	11	11	3	2	0	0.14285714285714285	14	2	15	0.2	0	0.8352689792652693	0.9442145504415628	0.7474490724082312	0.9453872745549267	0.5618712769713178	0.7761921336904872	0.8354051406367305	0.9095314038819023	0.5454545454545454	0.2727272727272727	0.0	0.015512903587856829	0.015512903587856829
996	0.0019850899482250018	0.0017319598560950286	-0.0017290663921895474	0.9847485255137958	-1	0	0	1.0	1	0	0	1.0	0	1	0	0	0	0	0.5	2	1	2	0.0	0	0	0	0	0	0	0	0	0	0	0	0	-0.00017290663921895475	-0.00017290663921895475
2850	0.016358400091378865	0.00889169118702683	-0.0004557306127628603	0.9812728790003592	-1	0	0	0.3333333333333333	3	0.7272727272727273	8	0.3939393939393939	0.6363636363636364	9	7	3	2	0	0.2727272727272727	11	3	13	0.25	0	0.8282636256663057	0.9300279022480933	0.7474490724082312	0.9321323317419677	0.4762130709269635	0.8513490160872712	0.831604087440224	0.91030935513346	0.5555555555555556	0.2222222222222222	0.0	-4.557306127628603e-05	-4.557306127628603e-05
2182	0.020959494976925303	0.0007178970205149798	0.0007067877369772725	0.9486833990083603	-1	0	0	0.25	2	0.7777777777777778	7	0.55	0.6666666666666666	7	6	3	3	0	0.2	10	2	11	0.3333333333333333	0	0.7207539384197177	0.9188203528573325	0.3340524509931061	0.9151919912208551	0.4762130709269635	0.8020593970603831	0.831604087440224	0.8877666296926064	0.14285714285714285	0.5714285714285714	0.0	0.0007067877369772725	0.0007067877369772725
4622	0.03636166535860368	0.017197640324783048	0.01675096712035521	0.9677218800788425	-1	0	0	0.2	2	0.9230769230769231	12	0.5357142857142857	0.7692307692307693	11	10	3	2	0	0.14285714285714285	14	2	15	0.2222222222222222	0	0.839279109671142	0.9209584019798405	0.7474490724082312	0.944105017334804	0.5618712769713178	0.7759753770975072	0.831604087440224	0.897968744395481	0.5454545454545454	0.2727272727272727	0.0	0.01675096712035521	0.01675096712035521
627	0.0019504502364992087	0.0016902452387554832	-0.0016895597619182932	0.9838952107959529	-1	0	0	1.0	1	0	0	1.0	0	1	0	0	1	0	0.5	2	1	2	0.3333333333333333	0	0	0	0	0	0	0	0	0	0	0	0	-0.00016895597619182931	-0.00016895597619182931
3440	0.03180492398363385	0.014822819370778164	0.013458267609308176	0.9713295633037937	-1	0	0	0.2	2	0.9166666666666666	11	0.5384615384615384	0.75	10	9	3	2	0	0.15384615384615385	13	2	14	0.2222222222222222	0	0.8317663024657875	0.9260826873502623	0.7474490724082312	0.9230995738318295	0.5190421739491407	0.7379128879933436	0.8085353688359052	0.8824802836865488	0.55	0.4	0.0	0.013458267609308176	0.013458267609308176
4597	0.03388433147683425	0.014113512150357896	0.013933186608562713	0.9794913319674968	-1	0	0	0.2	2	0.9166666666666666	11	0.5384615384615384	0.75	10	9	3	2	0	0.15384615384615385	13	2	14	0.2222222222222222	0	0.8391099584690117	0.9236885543574374	0.6002887417795923	0.960641115086034	0.5190421739491407	0.8155033155012393	0.9077369684659183	0.9161795272454396	0.55	0.4	0.0	0.013933186608562713	0.013933186608562713
3783	0.03601974577228251	0.017831226015278777	0.017337348838933737	0.9685905903014911	-1	0	0	0.2	2	0.9230769230769231	12	0.5357142857142857	0.7692307692307693	11	10	3	2	0	0.14285714285714285	14	2	15	0.2222222222222222	0	0.839279109671142	0.9209584019798405	0.7474490724082312	0.944105017334804	0.5618712769713178	0.7759753770975072	0.831604087440224	0.897968744395481	0.5454545454545454	0.2727272727272727	0.0	0.017337348838933737	0.017337348838933737
360	0.004204709075336128	0.0027036104210269715	-0.0027034706404621533	0.9749252153721163	-1	0	0	0.75	3	0.3333333333333333	1	0.625	0.3333333333333333	4	1	0	0	0	0.5	4	2	5	0.0	0.6666666666666666	0.5702607087119708	0.9158388278316653	0.8295181916092915	0.9328384666543041	0.5959508727330203	0.8945668336287432	0.9118185343544282	0.9157149142004508	0	0	0.0	-0.0002703470640462153	-0.0002703470640462153
520	0.0018874272684364177	0.0016234681522779067	-0.001622168380126598	0.9847601010030448	-1	0	0	1.0	1	0	0	1.0	0	1	0	0	0	0	0.5	2	1	2	0.0	0	0	0	0	0	0	0	0	0	0	0	0	-0.0001622168380126598	-0.0001622168380126598
3326	0.031529508277818245	0.014840525263230046	0.013203428252424565	0.971716371051383	-1	0	0	0.2	2	0.9166666666666666	11	0.5384615384615384	0.75	10	9	3	2	0	0.15384615384615385	13	2	14	0.2222222222222222	0	0.8317663024657875	0.9260826873502623	0.7474490724082312	0.9230995738318295	0.5190421739491407	0.7379128879933436	0.8085353688359052	0.8824802836865488	0.55	0.2	0.0	0.013203428252424565	0.013203428252424565
1404	0.006209360493929498	0.0014355304495298367	-0.0014334741184214455	0.9772610547118877	-1	0	0	0.4	2	0.6	3	0.7	0.4	3	2	3	3	0	0.4	5	2	7	0.3333333333333333	0	0.9900462221862065	0.9799161275000929	1.0	0.7668370013012257	0.3742473118586293	0.829515031361363	0.9685370643648729	0.9020394563663943	0.3333333333333333	0.6666666666666666	0.0	-0.00014334741184214456	-0.00014334741184214456
928	0.0018799622984353585	0.0016074087358004213	-0.0016052095294598777	0.9839165259582567	-1	0	0	1.0	1	0	0	1.0	0	1	0	0	0	0	0.5	2	1	2	0.0	0	0	0	0	0	0	0	0	0	0	0	0	-0.00016052095294598776	-0.00016052095294598776
3781	0.0356402463518183	0.016063111773341163	0.015648786969398875	0.9673965916611558	-1	0	0	0.2	2	0.9230769230769231	12	0.5357142857142857	0.7692307692307693	11	10	3	2	0	0.14285714285714285	14	2	15	0.2222222222222222	0	0.8352689792652693	0.9204515232853581	0.7474490724082312	0.944105017334804	0.5618712769713178	0.7759753770975072	0.831604087440224	0.8977565117995757	0.5454545454545454	0.18181818181818182	0.0	0.015648786969398875	0.015648786969398875
3403	0.028181805976943634	0.01152344578527029	0.011363517373054324	0.9716538774594863	-1	0	0	0.2	2	0.9166666666666666	11	0.5384615384615384	0.75	10	9	3	2	0	0.15384615384615385	13	2	14	0.2222222222222222	0	0.8317663024657875	0.9260826873502623	0.7474490724082312	0.9243489235048494	0.5190421739491407	0.7379128879933436	0.8085353688359052	0.8830918966059687	0.55	0.2	0.0	0.011363517373054324	0.011363517373054324
1557	0.04026022585707987	0.016900794344635966	-0.015804290091705087	0.6179458184895168	-1	0	0	0.4	4	0.5384615384615384	7	0.625	0.5384615384615384	8	7	6	4	0	0.16666666666666666	12	2	15	0.26666666666666666	0	0.8104858269313906	0.9515346424125403	0.6312474488523611	0.9308046339170445	0.47524484332197137	0.8005763720501926	0.9023167504959212	0.9106893400695323	0.125	0.375	0.0	-0.0015804290091705087	-0.0015804290091705087
3509	0.03202062369894493	0.014946735833639608	0.012967670796221159	0.9715607708051142	-1	0	0	0.2	2	0.9166666666666666	11	0.5384615384615384	0.75	10	9	3	2	0	0.15384615384615385	13	2	14	0.2222222222222222	0	0.8317663024657875	0.9260826873502623	0.7474490724082312	0.9230995738318295	0.5190421739491407	0.7379128879933436	0.8085353688359052	0.8824802836865488	0.55	0.2	0.0	0.012967670796221159	0.012967670796221159
4754	0.02077340777508801	0.012573980677340743	0.0016545005558583235	0.9785459967326289	-1	0	0	0.3333333333333333	3	0.7272727272727273	8	0.3939393939393939	0.6363636363636364	9	7	3	2	0	0.2727272727272727	11	3	13	0.25	0	0.8389408072668815	0.9306852606679489	0.7474490724082312	0.9309317696840349	0.4762130709269635	0.7480649408114103	0.831604087440224	0.8904706619988856	0.5555555555555556	0.2222222222222222	0.0	0.0016545005558583235	0.0016545005558583235
4605	0.02441562253071389	0.009254532159566344	-0.008911278865248366	0.9762833462312747	-1	0	0	0.2	2	0.9230769230769231	12	1.0	0.7692307692307693	12	10	2	1	0	0.06666666666666667	15	1	15	0.16666666666666666	0.14285714285714285	0.8180727344404868	0.9227433608830987	0.6627851798661858	0.9476618934315204	0.5618712769713178	0.8014068930879981	0.8379548828724779	0.90526984587324	1.0	0.4166666666666667	0.0	-0.0008911278865248366	-0.0008911278865248366
4430	0.034728340492071755	0.0034340757934903142	-0.0006618257024788701	0.6571042813073144	-1	0	0	0.1111111111111111	1	1.0	11	1.0	0.8181818181818182	10	9	2	1	0	0.07692307692307693	1	13	13	0.14285714285714285	0	0.7548964717892959	0.921096396027853	0.6627851798661858	0.9390691045643478	0.5618712769713178	0.8050638928420543	0.8460209238703325	0.9005704251577115	1.0	0.2	0.0	-6.618257024788701e-05	-6.618257024788701e-05
2809	0.015185978615059442	0.007050177130750746	0.0028384979205551015	0.9794833733231555	-1	0	0	0.3	3	0.7692307692307693	10	0.38461538461538464	0.5384615384615384	9	7	5	2	0	0.23076923076923078	13	3	15	0.16666666666666666	0	0.8282636256663057	0.9300279022480933	0.7474490724082312	0.9321323317419677	0.4762130709269635	0.8513490160872712	0.831604087440224	0.91030935513346	0.5555555555555556	0.2222222222222222	0.0	0.0028384979205551015	0.0028384979205551015
832	0.0019930036462156723	0.0017190682950496744	-0.0017179753549373064	0.9847469907886006	-1	0	0	1.0	1	0	0	1.0	0	1	0	0	0	0	0.5	2	1	2	0.0	0	0	0	0	0	0	0	0	0	0	0	0	-0.00017179753549373064	-0.00017179753549373064
1258	0.0019837331064716463	0.0017069055848285043	-0.0017053731520167471	0.984005261301712	-1	0	0	1.0	1	0	0	1.0	0	1	0	0	0	0	0.5	2	1	2	0.0	0	0	0	0	0	0	0	0	0	0	0	0	-0.00017053731520167472	-0.00017053731520167472
2662	0.02529642606848006	0.009447675304215523	0.009282604089531066	0.9727207323335566	-1	0	0	0.2	2	0.9166666666666666	11	0.5384615384615384	0.75	10	9	3	2	0	0.15384615384615385	13	2	14	0.2222222222222222	0	0.8317663024657875	0.9260826873502623	0.7474490724082312	0.9243489235048494	0.5190421739491407	0.8410309266673622	0.8085353688359052	0.9031125964799366	0.55	0.2	0.0	0.009282604089531066	0.009282604089531066
3947	0.03568827066989301	0.015222216474925356	0.014491696585893225	0.96740541735039	-1	0	0	0.2	2	0.9230769230769231	12	0.5357142857142857	0.7692307692307693	11	10	3	2	0	0.14285714285714285	14	2	15	0.2222222222222222	0	0.8352689792652693	0.9204515232853581	0.7474490724082312	0.944105017334804	0.5618712769713178	0.7759753770975072	0.831604087440224	0.8977565117995757	0.5454545454545454	0.2727272727272727	0.0	0.014491696585893225	0.014491696585893225
308	0.0019034807644225675	0.0016642103660873557	-0.0016641307819327891	0.9852381055271016	-1	0	0	1.0	1	0	0	1.0	0	1	0	0	0	0	0.5	2	1	2	0.0	0	0	0	0	0	0	0	0	0	0	0	0	-0.0001664130781932789	-0.0001664130781932789
970	0.0019019674214441494	0.0016185212089917123	-0.0016161862481139941	0.9839200697507873	-1	0	0	1.0	1	0	0	1.0	0	1	0	0	0	0	0.5	2	1	2	0.0	0	0	0	0	0	0	0	0	0	0	0	0	-0.0001616186248113994	-0.0001616186248113994
2010	0.02302756991332045	0.0020049463181697254	-0.0007752365905629877	0.8454718505245814	-1	0	0	0.125	1	1.0	9	1.0	0.6666666666666666	7	6	3	3	0	0.09090909090909091	11	1	11	0.3333333333333333	0	0.7207539384197177	0.9253812850920439	0.3340524509931061	0.9173826877134404	0.4762130709269635	0.8020593970603831	0.831604087440224	0.8916891138870549	0.14285714285714285	0.5714285714285714	0.0	-7.752365905629878e-05	-7.752365905629878e-05
579	0.0017455575620744681	0.0016853491020144484	-0.0016853491015792275	0.9864156453926347	-1	0	0	1.0	1	0	0	1.0	0	1	0	0	0	0	0.5	1	2	2	0.0	0	0	0	0	0	0	0	0	0	0	0	0	-0.00016853491015792274	-0.00016853491015792274
1087	0.0019313365596532368	0.0016198634142701764	-0.0016178424693773963	0.9838798138364618	-1	0	0	1.0	1	0	0	1.0	0	1	0	0	0	0	0.5	2	1	2	0.0	0	0	0	0	0	0	0	0	0	0	0	0	-0.00016178424693773962	-0.00016178424693773962
3142	0.027930560921510687	0.011999248570126405	0.011967416369094564	0.972034367829256	-1	0	0	0.2	2	0.9166666666666666	11	0.5384615384615384	0.75	10	9	3	2	0	0.15384615384615385	13	2	14	0.2222222222222222	0	0.8317663024657875	0.9260826873502623	0.7474490724082312	0.9243489235048494	0.5190421739491407	0.7379128879933436	0.8085353688359052	0.8830918966059687	0.55	0.2	0.0	0.011967416369094564	0.011967416369094564
2724	0.031021822738551627	0.01001686634154791	-0.00998921878579266	0.7530051164840316	-1	0	0	0.2	2	0.8461538461538461	11	0.5357142857142857	0.7692307692307693	12	10	2	0	0	0.14285714285714285	14	2	15	0.0	0	0.7117941385770484	0.9381695712211173	0.6134742449882585	0.9369713993195143	0.47524484332197137	0.8497085039601571	0.8810050488741056	0.9155711282885325	0	0	0.0	-0.000998921878579266	-0.000998921878579266
3405	0.0315180918289041	0.01465355230485089	0.013207915950256076	0.9715731994909115	-1	0	0	0.2	2	0.9166666666666666	11	0.5384615384615384	0.75	10	9	3	2	0	0.15384615384615385	13	2	14	0.2222222222222222	0	0.8317663024657875	0.9260826873502623	0.7474490724082312	0.9230995738318295	0.5190421739491407	0.7379128879933436	0.8085353688359052	0.8824802836865488	0.55	0.2	0.0	0.013207915950256076	0.013207915950256076
2605	0.02571401289922047	0.00953558456026794	0.00948739229419972	0.9727860195311976	-1	0	0	0.2	2	0.9166666666666666	11	0.5384615384615384	0.75	10	9	3	2	0	0.15384615384615385	13	2	14	0.2222222222222222	0	0.8317663024657875	0.9260826873502623	0.7474490724082312	0.9243489235048494	0.5190421739491407	0.8410309266673622	0.8085353688359052	0.9031125964799366	0.55	0.2	0.0	0.00948739229419972	0.00948739229419972
3823	0.03636475177345535	0.016900317881589	0.016087266588119147	0.9682035003988702	-1	0	0	0.2	2	0.9230769230769231	12	0.5357142857142857	0.7692307692307693	11	10	3	2	0	0.14285714285714285	14	2	15	0.2222222222222222	0	0.839279109671142	0.9209584019798405	0.7474490724082312	0.944105017334804	0.5618712769713178	0.7759753770975072	0.831604087440224	0.897968744395481	0.5454545454545454	0.2727272727272727	0.0	0.016087266588119147	0.016087266588119147
2915	0.025730233867578653	0.009648981049337401	0.009433510519985273	0.9725672927005721	-1	0	0	0.2	2	0.9166666666666666	11	0.5384615384615384	0.75	10	9	3	2	0	0.15384615384615385	13	2	14	0.2222222222222222	0	0.8317663024657875	0.9260826873502623	0.7474490724082312	0.9243489235048494	0.5190421739491407	0.8410309266673622	0.8085353688359052	0.9031125964799366	0.55	0.2	0.0	0.009433510519985273	0.009433510519985273
630	0.010548688616034033	0.0032019540027172994	-0.0031697561747374855	0.9855946198009905	-1	0	0	0.2857142857142857	2	0.875	7	0.5555555555555556	0.25	4	2	5	1	0	0.2222222222222222	2	9	10	0.08333333333333333	0	0.8066341878981091	0.7667115704915849	0.3340524509931061	0.8966348408245612	0.38240108837061926	0.826257852170978	0.9230175823176577	0.8370604221640723	1.0	0.5	0.0	-0.00031697561747374856	-0.00031697561747374856
3650	0.03553148390445702	0.01484852586247329	0.01353294411597096	0.9698838062282069	-1	0	0	0.2	2	0.9230769230769231	12	0.5357142857142857	0.7692307692307693	11	10	3	2	0	0.14285714285714285	14	2	15	0.2222222222222222	0	0.8282636256663057	0.9415130535462454	0.7474490724082312	0.9262691546423146	0.4762130709269635	0.7319721160111596	0.831604087440224	0.8913584981280598	0.5454545454545454	0.18181818181818182	0.0	0.01353294411597096	0.01353294411597096
2957	0.025389143205598794	0.00888056989313923	-0.004648432094010835	0.9709745660773916	-1	0	0	0.2222222222222222	2	0.9090909090909091	10	0.5416666666666666	0.7272727272727273	9	8	3	2	0	0.16666666666666666	12	2	13	0.2222222222222222	0	0.8282636256663057	0.9344632465335828	0.7474490724082312	0.9108062674260824	0.4762130709269635	0.6209176655786189	0.8354942248824476	0.8611381311014802	0.5555555555555556	0.2222222222222222	0.0	-0.0004648432094010835	-0.0004648432094010835
4774	0.02881846839471201	0.003063054982632849	-0.0030630098123329884	0.9787343093092749	-1	0	0	0.2	2	0.9230769230769231	12	0.5357142857142857	0.7692307692307693	11	10	3	2	0	0.14285714285714285	14	2	15	0.2222222222222222	0	0.7207539384197177	0.9168723161830679	0.7474490724082312	0.944105017334804	0.5618712769713178	0.7759753770975072	0.7831305768268472	0.8962813737408479	0.5454545454545454	0.2727272727272727	0.0	-0.00030630098123329884	-0.00030630098123329884
2579	0.023431508771396777	0.009728757683297841	0.009140605974507898	0.9741149603268797	-1	0	0	0.25	2	0.9	9	0.5454545454545454	0.7	8	7	3	2	0	0.18181818181818182	11	2	12	0.2222222222222222	0	0.7745087820430117	0.9332360705700533	0.6893468849129872	0.940150319359928	0.4762130709269635	0.8625522036844329	0.905520438933364	0.9175450908526429	0.5625	0.25	0.0	0.009140605974507898	0.009140605974507898
4654	0.029819202556214498	0.007081614465444084	0.004099265684901222	0.899448362266387	-1	0	0	0.2222222222222222	2	0.9090909090909091	10	0.5416666666666666	0.7272727272727273	9	8	3	2	0	0.16666666666666666	12	2	13	0.2222222222222222	0	0.8389408072668815	0.8855619138439138	0.6136676950523453	0.9424669041015502	0.5618712769713178	0.7920244804878884	0.831604087440224	0.886937484295338	0.5555555555555556	0.3333333333333333	0.0	0.004099265684901222	0.004099265684901222
1144	0.0020200071691052674	0.0017240319512640998	-0.001723585147727874	0.9844315156728194	-1	0	0	1.0	1	0	0	1.0	0	1	0	0	0	0	0.5	2	1	2	0.0	0	0	0	0	0	0	0	0	0	0	0	0	-0.0001723585147727874	-0.0001723585147727874
4503	0.03651294813634115	0.017063786074353427	0.016511495406943317	0.9682425604460206	-1	0	0	0.2	2	0.9230769230769231	12	0.5357142857142857	0.7692307692307693	11	10	3	2	0	0.14285714285714285	14	2	15	0.2222222222222222	0	0.839279109671142	0.9209584019798405	0.7474490724082312	0.944105017334804	0.5618712769713178	0.7759753770975072	0.831604087440224	0.897968744395481	0.5454545454545454	0.18181818181818182	0.0	0.016511495406943317	0.016511495406943317
1629	0.01914138499490207	0.002812712132571979	0.002799604805330703	0.9562479423364282	-1	0	0	0.25	2	0.7777777777777778	7	0.55	0.5555555555555556	6	5	4	3	0	0.2	10	2	11	0.2727272727272727	0	0.8104858269313906	0.9380212905824716	0.4657376418531814	0.9109460447950695	0.47524484332197137	0.8161920780170255	0.9017820108299532	0.8982253982964491	0.16666666666666666	0.5	0.0	0.002799604805330703	0.002799604805330703
1318	0.001966418502825625	0.0016723120211385003	-0.0016708460107637104	0.9839770006100592	-1	0	0	1.0	1	0	0	1.0	0	1	0	0	0	0	0.5	2	1	2	0.0	0	0	0	0	0	0	0	0	0	0	0	0	-0.00016708460107637104	-0.00016708460107637104
4345	0.012691358710176072	0.003944408467404985	-0.003939555293912051	0.9806751695329116	-1	0	0	0.3	3	0.7692307692307693	10	0.3125	0.6923076923076923	12	9	2	0	0	0.3333333333333333	4	12	15	0.0	0	0.6999293382732684	0.9060360368122534	0.5869097885068395	0.9401213380831289	0.5618712769713178	0.8065513823262603	0.7923193657795282	0.8955943749249071	0	0	0.0	-0.0003939555293912051	-0.0003939555293912051
4084	0.036113465936179014	0.01736270789784902	0.01697042711753927	0.9684514280416607	-1	0	0	0.2	2	0.9230769230769231	12	0.5357142857142857	0.7692307692307693	11	10	3	2	0	0.14285714285714285	14	2	15	0.2222222222222222	0	0.839279109671142	0.9209584019798405	0.7474490724082312	0.944105017334804	0.5618712769713178	0.7759753770975072	0.831604087440224	0.897968744395481	0.5454545454545454	0.2727272727272727	0.0	0.01697042711753927	0.01697042711753927
3708	0.032689297963251776	0.016140758738197584	0.013907631182011599	0.9711616948676471	-1	0	0	0.2	2	0.9166666666666666	11	0.5384615384615384	0.75	10	9	3	2	0	0.15384615384615385	13	2	14	0.2222222222222222	0	0.8391099584690117	0.9266407627136701	0.7474490724082312	0.9230995738318295	0.5190421739491407	0.7379128879933436	0.8085353688359052	0.8827628055372715	0.55	0.2	0.0	0.013907631182011599	0.013907631182011599
264	0.002956289539230674	0.002405268742376297	-0.002405178738365747	0.9709722358822059	-1	0	0	0.3333333333333333	1	1.0	2	1.0	1.0	3	2	0	0	0	0.25	1	4	4	0.0	0	0.8403773959567656	0.6970769332841474	0.8347302424643408	0.9628682498480063	0.13877298193129609	0.8523026968014934	0.9642280971120982	0.8751423901117008	0	0	0.0	-0.0002405178738365747	-0.0002405178738365747
2057	0.014189533336525428	0.004230597839990166	0.003889137881665886	0.9665893796245593	-1	0	0	0.2857142857142857	2	0.75	6	0.5555555555555556	0.625	6	5	3	3	0	0.2222222222222222	9	2	10	0.3333333333333333	0	0.8104858269313906	0.9380212905824716	0.46134339126183194	0.9133065868707979	0.47524484332197137	0.8161920780170255	0.9017820108299532	0.8991193770280954	0.16666666666666666	0.5	0.0	0.003889137881665886	0.003889137881665886
3476	0.03202981158699132	0.014298303689520547	0.012631390733167939	0.9712959115154957	-1	0	0	0.2	2	0.9166666666666666	11	0.5384615384615384	0.75	10	9	3	2	0	0.15384615384615385	13	2	14	0.2222222222222222	0	0.8317663024657875	0.9260826873502623	0.7474490724082312	0.9230995738318295	0.5190421739491407	0.7379128879933436	0.8085353688359052	0.8824802836865488	0.55	0.2	0.0	0.012631390733167939	0.012631390733167939
4617	0.029676879112780528	0.012176627706025456	-0.009929962905779176	0.5304602060889685	-1	0	0	0.2	2	0.9230769230769231	12	0.5357142857142857	0.7692307692307693	11	10	3	2	0	0.14285714285714285	14	2	15	0.2222222222222222	0	0.8425498145316916	0.9218298059495259	0.7474490724082312	0.9364191466934283	0.5618712769713178	0.7759753770975072	0.8173300279360644	0.8940880279139796	0.5454545454545454	0.2727272727272727	0.0	-0.0009929962905779175	-0.0009929962905779175
1282	0.002013996400815152	0.001990178538468442	-0.0019901296898929494	0.9855706505931718	-1	0	0	1.0	2	0.0	0	0.75	0	1	0	1	2	0	1.0	2	2	3	0.4	0	0	0	0	0	0	0	0	0	0	0	0	-0.00019901296898929493	-0.00019901296898929493
2226	0.0278907641542559	0.0037645039134179626	0.0007594445144827104	0.9795290975368369	-1	0	0	0.2	2	0.9230769230769231	12	0.5357142857142857	0.8461538461538461	11	11	3	2	0	0.14285714285714285	14	2	15	0.2	0	0.8282636256663057	0.957616387843402	0.7474490724082312	0.9164903525290379	0.4762130709269635	0.8308133028234191	0.9489821299766352	0.9143720435697442	0.5454545454545454	0.18181818181818182	0.0	0.0007594445144827104	0.0007594445144827104
4002	0.03601060215528687	0.015120745599481268	0.014659190038743223	0.966967874397422	-1	0	0	0.2	2	0.9230769230769231	12	0.5357142857142857	0.7692307692307693	11	10	3	2	0	0.14285714285714285	14	2	15	0.2222222222222222	0	0.8352689792652693	0.9204515232853581	0.7474490724082312	0.944105017334804	0.5618712769713178	0.7759753770975072	0.831604087440224	0.8977565117995757	0.5454545454545454	0.2727272727272727	0.0	0.014659190038743223	0.014659190038743223
4115	0.01606980101441593	0.0046170653388897444	-0.003992483482247992	0.9803511039033763	-1	0.25	1	0.4	4	0.6923076923076923	9	0.4166666666666667	0.6923076923076923	11	9	3	1	0	0.25	3	12	15	0.125	0.6666666666666666	0.6635084803084863	0.9114658229823672	0.7474435695389958	0.9202169418821506	0.5618712769713178	0.8114930095584796	0.7831305768268472	0.8888355366969215	1.0	0.2727272727272727	0.0	-0.0003992483482247992	-0.0003992483482247992
2709	0.021547227601856348	0.006525502826122807	0.0005326845244340454	0.9777924404791668	-1	0	0	0.25	2	0.9	9	0.5454545454545454	0.7	8	7	3	2	0	0.18181818181818182	11	2	12	0.2222222222222222	0	0.8677433473541665	0.724620276986351	0.6893468849129872	0.900342456697306	0.5618712769713178	0.8645754101212656	0.7995455678690839	0.842124167033033	0.5625	0.25	0.0	0.0005326845244340454	0.0005326845244340454
2933	0.027099570491225	0.006106127198585027	0.005847880501152361	0.9769189549356665	-1	0	0	0.2	2	0.9230769230769231	12	0.5357142857142857	0.7692307692307693	11	10	3	2	0	0.14285714285714285	14	2	15	0.2222222222222222	0	0.8282636256663057	0.9548562738968417	0.7474490724082312	0.9333944242613835	0.4762130709269635	0.7765867798517868	0.9489821299766352	0.9099106789260588	0.5454545454545454	0.18181818181818182	0.0	0.005847880501152361	0.005847880501152361
1086	0.00622517919341123	0.0011324365590999947	-0.0010384515389313378	0.977404123539058	-1	0	0	0.4	2	0.6	3	0.7	0.4	3	2	3	3	0	0.4	5	2	7	0.3333333333333333	0	0.9900462221862065	0.9799161275000929	1.0	0.7668370013012257	0.3742473118586293	0.829515031361363	0.9685370643648729	0.9020394563663943	0.3333333333333333	0.3333333333333333	0.0	-0.00010384515389313378	-0.00010384515389313378
1288	0.019092117557633476	0.002903040517885447	0.002877880453954466	0.9552956744546319	-1	0	0	0.25	2	0.7777777777777778	7	0.55	0.5555555555555556	6	5	4	3	0	0.2	10	2	11	0.2727272727272727	0	0.8104858269313906	0.9380212905824716	0.4657376418531814	0.9109460447950695	0.4762130709269635	0.8286809127042915	0.8833355935565144	0.9008028172300246	0.16666666666666666	0.5	0.0	0.002877880453954466	0.002877880453954466
289	0.006784360363625834	0.0029489906888119912	-0.0029477782319557205	0.9817256996752078	-1	0	0	0.3333333333333333	1	1.0	2	1.0	1.0	2	2	1	0	0	0.25	4	1	4	0.0	0	0.543512048942166	0.7591549367241447	0.81500834250262	0.7889567800188199	0.5385477990735048	0.7311405736113606	0.7846610353387009	0.7605515808110347	0	0	0.0	-0.00029477782319557207	-0.00029477782319557207
2470	0.013429642625206423	0.007356506684451069	0.007341966872634311	0.9746750571057758	-1	0	0	0.25	2	0.9	9	0.5454545454545454	0.5	6	5	5	2	0	0.18181818181818182	11	2	12	0.15384615384615385	0	0.8549198461666713	0.7419923660892571	0.5871059900055439	0.9059401160328494	0.5190421739491407	0.8925675874938082	0.8085353688359052	0.8597092527250784	0.6666666666666667	0.3333333333333333	0.0	0.007341966872634311	0.007341966872634311
557	0.001972299483391796	0.0017170980333815966	-0.0017170633338727565	0.9847308936326405	-1	0	0	1.0	1	0	0	1.0	0	1	0	0	0	0	0.5	2	1	2	0.0	0	0	0	0	0	0	0	0	0	0	0	0	-0.00017170633338727564	-0.00017170633338727564
124	0.02242648501225447	0.00397527390424216	-0.0033173308506770902	0.9812760548678794	-1	0	0	0.3	3	0.7692307692307693	10	0.42857142857142855	0.6153846153846154	8	8	6	3	0	0.7142857142857143	7	5	15	0.1875	0.18181818181818182	0.5949240958259725	0.9450384984731416	0.5543802442157342	0.9536355369916655	0.7421316539154594	0.9592967132472986	0.9224393733150262	0.9529974715177195	0.125	0.375	0.0	-0.000331733085067709	-0.000331733085067709
4933	0.03609662585307452	0.01736313342930987	0.01679997678222104	0.9684996454792678	-1	0	0	0.2	2	0.9230769230769231	12	0.5357142857142857	0.7692307692307693	11	10	3	2	0	0.14285714285714285	14	2	15	0.2222222222222222	0	0.839279109671142	0.9209584019798405	0.7474490724082312	0.944105017334804	0.5618712769713178	0.7759753770975072	0.831604087440224	0.897968744395481	0.5454545454545454	0.2727272727272727	0.0	0.01679997678222104	0.01679997678222104
4570	0.03579571601892708	0.01711353209608214	0.016636914325223802	0.9686348398140385	-1	0	0	0.2	2	0.9230769230769231	12	0.5357142857142857	0.7692307692307693	11	10	3	2	0	0.14285714285714285	14	2	15	0.2222222222222222	0	0.839279109671142	0.9209584019798405	0.7474490724082312	0.944105017334804	0.5618712769713178	0.7759753770975072	0.831604087440224	0.897968744395481	0.5454545454545454	0.2727272727272727	0.0	0.016636914325223802	0.016636914325223802
1843	0.026551208480714007	0.001320885515156731	-0.0011059102728643146	0.941344666073836	-1	0	0	0.125	1	1.0	9	1.0	0.6666666666666666	7	6	3	3	0	0.09090909090909091	11	1	11	0.3333333333333333	0	0.8588686080943818	0.9194036019463394	0.4886803217483939	0.938457698386196	0.4762130709269635	0.8255868455204046	0.831604087440224	0.9035944839610371	0.5714285714285714	0.7142857142857143	0.0	-0.00011059102728643145	-0.00011059102728643145
1462	0.013555828123651834	0.003922420767447931	0.0029577605594999566	0.9777111302359944	-1	0	0	0.3	3	0.7692307692307693	10	0.38461538461538464	0.5384615384615384	9	7	5	2	0	0.23076923076923078	13	3	15	0.16666666666666666	0	0.8352689792652693	0.9353971221119202	0.7474490724082312	0.9321323317419677	0.4762130709269635	0.8513490160872712	0.831604087440224	0.9126117265859235	0.5555555555555556	0.2222222222222222	0.0	0.0029577605594999566	0.0029577605594999566
2028	0.022481612843700184	0.00323332825567503	0.0021684177998238705	0.9636345297511745	-1	0	0	0.3	3	0.6666666666666666	8	0.5833333333333334	0.5	7	6	6	3	0	0.16666666666666666	12	2	14	0.2	0	0.7207539384197177	0.9253812850920439	0.3340524509931061	0.9173826877134404	0.4762130709269635	0.8020593970603831	0.831604087440224	0.8916891138870549	0.14285714285714285	0.5714285714285714	0.0	0.0021684177998238705	0.0021684177998238705
610	0.0019723984615665218	0.001689124466375396	-0.0016890720429295404	0.9846362024789316	-1	0	0	1.0	1	0	0	1.0	0	1	0	0	0	0	0.5	2	1	2	0.0	0	0	0	0	0	0	0	0	0	0	0	0	-0.00016890720429295404	-0.00016890720429295404
4980	0.036731338156397064	0.017758240542743896	0.01725150302215657	0.9682587810431437	-1	0	0	0.2	2	0.9230769230769231	12	0.5357142857142857	0.7692307692307693	11	10	3	2	0	0.14285714285714285	14	2	15	0.2222222222222222	0	0.839279109671142	0.9209584019798405	0.7474490724082312	0.944105017334804	0.5618712769713178	0.7759753770975072	0.831604087440224	0.897968744395481	0.5454545454545454	0.45454545454545453	0.0	0.01725150302215657	0.01725150302215657
4291	0.0366212625040411	0.016946321435496674	0.016207956180464844	0.9679320130412209	-1	0	0	0.2	2	0.9230769230769231	12	0.5357142857142857	0.7692307692307693	11	10	3	2	0	0.14285714285714285	14	2	15	0.2222222222222222	0	0.839279109671142	0.9209584019798405	0.7474490724082312	0.944105017334804	0.5618712769713178	0.7759753770975072	0.831604087440224	0.897968744395481	0.5454545454545454	0.2727272727272727	0.0	0.016207956180464844	0.016207956180464844
1646	0.018090214853575898	0.002062689666860688	0.002030803606493151	0.957655263245439	-1	0	0	0.25	2	0.7777777777777778	7	0.55	0.5555555555555556	6	5	4	3	0	0.2	10	2	11	0.2727272727272727	0	0.8104858269313906	0.9380212905824716	0.4657376418531814	0.9109460447950695	0.47524484332197137	0.8161920780170255	0.9017820108299532	0.8982253982964491	0.16666666666666666	0.5	0.0	0.002030803606493151	0.002030803606493151
3974	0.032399601112741275	0.014724581279582783	0.014555527677743336	0.9708842816851105	-1	0	0	0.2222222222222222	2	0.9090909090909091	10	0.5416666666666666	0.7272727272727273	9	8	3	2	0	0.16666666666666666	12	2	13	0.2222222222222222	0	0.8389408072668815	0.9290144473560993	0.6224561962350443	0.9544367753480845	0.4762130709269635	0.7979390412928701	0.8415890016697808	0.9112540333083887	0.5555555555555556	0.3333333333333333	0.0	0.014555527677743336	0.014555527677743336
2086	0.010840661187775677	0.003262714553881294	0.0023651283497054475	0.970329457285504	-1	0	0	0.3333333333333333	2	0.7142857142857143	5	0.5625	0.7142857142857143	6	5	2	3	0	0.25	8	2	9	0.42857142857142855	0	0.8104858269313906	0.9380212905824716	0.5194428273224581	0.9288002448365325	0.47524484332197137	0.8161920780170255	0.9009261061670615	0.9053996106126423	0.16666666666666666	0.5	0.0	0.0023651283497054475	0.0023651283497054475
4440	0.019625636818885014	0.001425701824571751	-0.0012800633022731407	0.9789006959665759	-1	0	0	0.2	2	0.9230769230769231	12	0.5357142857142857	0.7692307692307693	11	10	3	2	0	0.14285714285714285	14	2	15	0.2222222222222222	0	0.839279109671142	0.9516238744001475	0.7298665671735978	0.9305269242826043	0.5618712769713178	0.787159594962118	0.8491716313373989	0.9083751164843	0.5454545454545454	0.36363636363636365	0.0	-0.00012800633022731406	-0.00012800633022731406
4561	0.036393814166307104	0.017090867191124952	0.0161835059448423	0.9684637494126652	-1	0	0	0.2	2	0.9230769230769231	12	0.5357142857142857	0.7692307692307693	11	10	3	2	0	0.14285714285714285	14	2	15	0.2222222222222222	0	0.839279109671142	0.9209584019798405	0.7474490724082312	0.944105017334804	0.5618712769713178	0.7759753770975072	0.831604087440224	0.897968744395481	0.5454545454545454	0.2727272727272727	0.0	0.0161835059448423	0.0161835059448423
677	0.0019220112656367408	0.0016349777200848846	-0.0016349766650056437	0.9852239774888987	-1	0	0	1.0	1	0	0	1.0	0	1	0	0	0	0	0.5	2	1	2	0.0	0	0	0	0	0	0	0	0	0	0	0	0	-0.00016349766650056437	-0.00016349766650056437
967	0.0019455493056253523	0.0016785675767973815	-0.0016764354498311517	0.9836991990227442	-1	0	0	1.0	1	0	0	1.0	0	1	0	0	0	0	0.5	2	1	2	0.0	0	0	0	0	0	0	0	0	0	0	0	0	-0.00016764354498311518	-0.00016764354498311518
750	0.001966158890207185	0.0016689001079423572	-0.0016687281845968458	0.9846917556659124	-1	0	0	1.0	1	0	0	1.0	0	1	0	0	0	0	0.5	2	1	2	0.0	0	0	0	0	0	0	0	0	0	0	0	0	-0.00016687281845968459	-0.00016687281845968459
1346	0.006024079812494108	0.001422415915860646	-0.0014185008110614418	0.9770774032491886	-1	0	0	0.4	2	0.6	3	0.7	0.4	3	2	3	3	0	0.4	5	2	7	0.3333333333333333	0	0.9900462221862065	0.9799161275000929	1.0	0.7668370013012257	0.3742473118586293	0.829515031361363	0.9685370643648729	0.9020394563663943	0.3333333333333333	0.3333333333333333	0.0	-0.00014185008110614419	-0.00014185008110614419
251	0.002922561248902854	0.002852480686698986	-0.0028491740952759645	0.9801688032660203	-1	0	0	1.0	1	0	0	1.0	0	1	0	0	3	0	0.5	1	2	2	1.0	0	0	0	0	0	0	0	0	0	0	0	0	-0.00028491740952759644	-0.00028491740952759644
2459	0.020397508034237413	0.008580951711890938	0.008411685805118791	0.976650416375821	-1	0	0	0.2222222222222222	2	0.9090909090909091	10	0.5416666666666666	0.5454545454545454	7	6	5	2	0	0.16666666666666666	12	2	13	0.15384615384615385	0	0.8539106280412962	0.7307754409521818	0.6312446974177434	0.9051246773351589	0.5618712769713178	0.7638493241722863	0.7995455678690839	0.8139661271544496	0.5714285714285714	0.2857142857142857	0.0	0.008411685805118791	0.008411685805118791
3461	0.03273695787646115	0.008211491217756255	0.005770200156037648	0.9785349795230076	-1	0	0	0.2	2	0.9230769230769231	12	0.5357142857142857	0.8461538461538461	12	11	2	2	0	0.14285714285714285	14	2	15	0.2857142857142857	0	0.8317663024657875	0.9515844638845233	0.7474490724082312	0.9454879959588917	0.5190421739491407	0.8497743446105311	0.9514968621235675	0.9256335428618218	0.5416666666666666	0.25	0.0	0.005770200156037648	0.005770200156037648
2993	0.02906507273447933	0.010382835469200196	0.010380601363481345	0.9721375026567961	-1	0	0	0.2	2	0.9230769230769231	12	0.5357142857142857	0.7692307692307693	11	10	3	2	0	0.14285714285714285	14	2	15	0.2222222222222222	0	0.8282636256663057	0.9415130535462454	0.7474490724082312	0.9273434763200766	0.4762130709269635	0.8307693894128176	0.831604087440224	0.9093275483158793	0.5454545454545454	0.18181818181818182	0.0	0.010380601363481345	0.010380601363481345
1827	0.025549501225770894	0.0035697711200427607	0.0035147770899816772	0.9717650602337151	-1	0	0	0.2	2	0.9166666666666666	11	0.5384615384615384	0.75	10	9	3	2	0	0.15384615384615385	13	2	14	0.2222222222222222	0	0.8317663024657875	0.9311029338354461	0.7474490724082312	0.9243489235048494	0.5190421739491407	0.8410309266673622	0.8161154344407361	0.9052993086286109	0.55	0.2	0.0	0.0035147770899816772	0.0035147770899816772
5001	0.036686047524380754	0.016806519810135586	0.016323749645313475	0.9678695726821919	-1	0	0	0.2	2	0.9230769230769231	12	0.5357142857142857	0.7692307692307693	11	10	3	2	0	0.14285714285714285	14	2	15	0.2222222222222222	0	0.839279109671142	0.9209584019798405	0.7474490724082312	0.944105017334804	0.5618712769713178	0.7759753770975072	0.831604087440224	0.897968744395481	0.5454545454545454	0.2727272727272727	0.0	0.016323749645313475	0.016323749645313475
3636	0.016753492974224442	0.0028121359558340494	-0.0026060378456232874	0.9529595724024351	-1	0	0	0.2	2	0.8333333333333334	10	0.5384615384615384	0.75	11	9	2	1	0	0.15384615384615385	13	2	14	0.16666666666666666	0	0.7207539384197177	0.9151962093734003	0.7474490724082312	0.9280989278434912	0.5618712769713178	0.8114930095584797	0.8270576332352265	0.8939869227702932	1.0	0.2727272727272727	0.0	-0.0002606037845623287	-0.0002606037845623287
2503	0.018378448334238923	0.007570456179751412	0.007252224402449991	0.9766512709729667	-1	0	0	0.2222222222222222	2	0.9090909090909091	10	0.5416666666666666	0.5454545454545454	7	6	5	2	0	0.16666666666666666	12	2	13	0.15384615384615385	0	0.8539106280412962	0.7307754409521818	0.6312446974177434	0.9051246773351589	0.5618712769713178	0.8778876147043717	0.7995455678690839	0.8509682451284193	0.5714285714285714	0.2857142857142857	0.0	0.007252224402449991	0.007252224402449991
573	0.0020127465280024336	0.0017400812822664898	-0.0017398010993764374	0.9844032695514685	-1	0	0	1.0	1	0	0	1.0	0	1	0	0	1	0	0.5	2	1	2	0.3333333333333333	0	0	0	0	0	0	0	0	0	0	0	0	-0.00017398010993764374	-0.00017398010993764374
4467	0.035851397784777105	0.017455995140754736	0.016941288833411273	0.9683141185058544	-1	0	0	0.2	2	0.9230769230769231	12	0.5357142857142857	0.7692307692307693	11	10	3	2	0	0.14285714285714285	14	2	15	0.2222222222222222	0	0.839279109671142	0.9209584019798405	0.7474490724082312	0.944105017334804	0.5618712769713178	0.7759753770975072	0.831604087440224	0.897968744395481	0.5454545454545454	0.2727272727272727	0.0	0.016941288833411273	0.016941288833411273
3814	0.03505548691459621	0.01573269713184078	0.014691203243478196	0.9706970893039643	-1	0	0	0.2	2	0.9166666666666666	11	0.5384615384615384	0.75	10	9	3	2	0	0.15384615384615385	13	2	14	0.2222222222222222	0	0.8317663024657875	0.9246123915436822	0.6849526343216377	0.9492869264219472	0.5190421739491407	0.7863383207590336	0.8335132948415529	0.9043410637924475	0.55	0.3	0.0	0.014691203243478196	0.014691203243478196
3248	0.026221058228005443	0.0023023118049596905	-0.002017761920491639	0.9694598235466425	-1	0	0	0.2	2	0.9230769230769231	12	0.5357142857142857	0.8461538461538461	12	11	2	2	0	0.14285714285714285	14	2	15	0.2857142857142857	0	0.8031435734101718	0.9511956028828703	0.7474490724082312	0.9157583935350773	0.5190421739491407	0.7243335576350418	0.8145863373872966	0.8916146514970616	0.5416666666666666	0.3333333333333333	0.0	-0.0002017761920491639	-0.0002017761920491639
1247	0.016460550217089708	0.0038763437819419387	-0.0038684561628747277	0.9829448161699413	-1	0	0	0.3333333333333333	2	0.7142857142857143	5	0.5625	0.42857142857142855	4	3	4	3	0	0.25	8	2	9	0.2727272727272727	0	0.6999827665139067	0.9093713734965668	0.420154887553449	0.7869117848892043	0.3814328607656271	0.8264688658124023	0.8293421927259319	0.8486946550066445	0.25	0.75	0.0	-0.0003868456162874728	-0.0003868456162874728
839	0.0019985175945734083	0.001718844306615978	-0.001718414857804625	0.9847887773743842	-1	0	0	1.0	1	0	0	1.0	0	1	0	0	0	0	0.5	2	1	2	0.0	0	0	0	0	0	0	0	0	0	0	0	0	-0.0001718414857804625	-0.0001718414857804625
2464	0.01135201452887818	0.004160640518812297	-0.004102468640699459	0.9464884810905456	-1	0	0	0.2222222222222222	2	0.9090909090909091	10	0.5416666666666666	0.5454545454545454	7	6	5	2	0	0.16666666666666666	12	2	13	0.15384615384615385	0	0.8352689792652693	0.7587083595856452	0.5781212873241405	0.9083850242021216	0.5618712769713178	0.7609672040055093	0.7995455678690839	0.8223802818378012	0.5714285714285714	0.2857142857142857	0.0	-0.0004102468640699459	-0.0004102468640699459
4192	0.03613188257790952	0.017301854613213544	0.016788248494386416	0.96865774778238	-1	0	0	0.2	2	0.9230769230769231	12	0.5357142857142857	0.7692307692307693	11	10	3	2	0	0.14285714285714285	14	2	15	0.2222222222222222	0	0.839279109671142	0.9209584019798405	0.7474490724082312	0.944105017334804	0.5618712769713178	0.7759753770975072	0.831604087440224	0.897968744395481	0.5454545454545454	0.2727272727272727	0.0	0.016788248494386416	0.016788248494386416
4827	0.023871863249043043	0.013656029308839886	0.004984871254318542	0.974654331542232	-1	0	0	0.3	3	0.75	9	0.3888888888888889	0.6666666666666666	10	8	3	2	0	0.25	12	3	14	0.25	0	0.8391099584690117	0.9251984055767067	0.6849526343216377	0.9492869264219472	0.5190421739491407	0.7863383207590335	0.8366579357224945	0.9045840864077659	0.6	0.3	0.0	0.004984871254318542	0.004984871254318542
680	0.001902259156636411	0.0016399503900242855	-0.0016398318461455163	0.9846437668549417	-1	0	0	1.0	1	0	0	1.0	0	1	0	0	0	0	0.5	2	1	2	0.0	0	0	0	0	0	0	0	0	0	0	0	0	-0.00016398318461455162	-0.00016398318461455162
653	0.001985336323006905	0.001688207649720617	-0.0016872572175919251	0.9842827602027353	-1	0	0	1.0	1	0	0	1.0	0	1	0	0	0	0	0.5	2	1	2	0.0	0	0	0	0	0	0	0	0	0	0	0	0	-0.0001687257217591925	-0.0001687257217591925
1835	0.018602199492213152	0.002660182924351073	0.0025647801663490127	0.9597753126346555	-1	0	0	0.25	2	0.7777777777777778	7	0.55	0.5555555555555556	6	5	4	3	0	0.2	10	2	11	0.2727272727272727	0	0.8104858269313906	0.9380212905824716	0.4657376418531814	0.9109460447950695	0.47524484332197137	0.8161920780170255	0.9017820108299532	0.8982253982964491	0.16666666666666666	0.16666666666666666	0.0	0.0025647801663490127	0.0025647801663490127
98	0.00451266332440972	0.003447685695037581	-0.0034301294494775494	0.9774935168937345	-1	0.5	1	0.8333333333333334	5	0.2857142857142857	2	0.5	0.2857142857142857	5	2	3	0	0	0.5	3	6	9	0.0	0.6666666666666666	0.5070847355619879	0.8985279995965776	0.4637179052785584	0.9339995629356459	0.49179267483735634	0.8943063526913047	0.8515710945924719	0.9106907022945487	0	0	0.0	-0.00034301294494775493	-0.00034301294494775493
590	0.002007448717404898	0.0017118193803072285	-0.001710861467741567	0.9847417630016859	-1	0	0	1.0	1	0	0	1.0	0	1	0	0	0	0	0.5	2	1	2	0.0	0	0	0	0	0	0	0	0	0	0	0	0	-0.0001710861467741567	-0.0001710861467741567
1456	0.017546295901283315	0.004847154495822003	0.002860172978404311	0.964678841933591	-1	0	0	0.25	2	0.7777777777777778	7	0.55	0.5555555555555556	6	5	4	3	0	0.2	10	2	11	0.2727272727272727	0	0.8104858269313906	0.9380212905824716	0.45694914067048237	0.9114912276621623	0.47524484332197137	0.8161920780170255	0.9017820108299532	0.8984305683716411	0.16666666666666666	0.5	0.0	0.002860172978404311	0.002860172978404311
570	0.002143849124304825	0.0020809562397484504	-0.0020787332306381147	0.9831324850983881	-1	0	0	0	0	0	0	1.0	0	0	0	0	0	0	1.0	1	1	1	0.0	0	0	0	0	0	0	0	0	0	0	0	0	-0.1	-0.1
2941	0.02531461156620455	0.009939002617706479	0.009928962502344475	0.9731342542946323	-1	0	0	0.2	2	0.9166666666666666	11	0.5384615384615384	0.75	10	9	3	2	0	0.15384615384615385	13	2	14	0.2222222222222222	0	0.8317663024657875	0.9260826873502623	0.7474490724082312	0.9243489235048494	0.5190421739491407	0.8410309266673622	0.8085353688359052	0.9031125964799366	0.55	0.2	0.0	0.009928962502344475	0.009928962502344475
4968	0.036568335216872895	0.016535879182877113	0.015903586017445348	0.9680390248041092	-1	0	0	0.2	2	0.9230769230769231	12	0.5357142857142857	0.7692307692307693	11	10	3	2	0	0.14285714285714285	14	2	15	0.2222222222222222	0	0.839279109671142	0.9209584019798405	0.7474490724082312	0.944105017334804	0.5618712769713178	0.7759753770975072	0.831604087440224	0.897968744395481	0.5454545454545454	0.2727272727272727	0.0	0.015903586017445348	0.015903586017445348
1559	0.006203615491483174	0.001242051170923462	-0.001241557019281962	0.977106090123798	-1	0	0	0.4	2	0.6	3	0.7	0.4	3	2	3	3	0	0.4	5	2	7	0.3333333333333333	0	0.9900462221862065	0.9799161275000929	1.0	0.7668370013012257	0.3742473118586293	0.829515031361363	0.9685370643648729	0.9020394563663943	0.3333333333333333	0.3333333333333333	0.0	-0.0001241557019281962	-0.0001241557019281962
1351	0.001979616357797108	0.0016756047951374746	-0.0016753405743016568	0.983943499087517	-1	0	0	1.0	1	0	0	1.0	0	1	0	0	0	0	0.5	2	1	2	0.0	0	0	0	0	0	0	0	0	0	0	0	0	-0.00016753405743016568	-0.00016753405743016568
2594	0.02936778405017139	0.009238890783454563	0.009222340363494971	0.9718863507058297	-1	0	0	0.2	2	0.9230769230769231	12	0.5357142857142857	0.7692307692307693	11	10	3	2	0	0.14285714285714285	14	2	15	0.2222222222222222	0	0.8282636256663057	0.9415130535462454	0.7474490724082312	0.9273434763200766	0.4762130709269635	0.8307693894128176	0.831604087440224	0.9093275483158793	0.5454545454545454	0.18181818181818182	0.0	0.009222340363494971	0.009222340363494971
4269	0.016274022601969383	0.008319219336032684	-0.006048949501643896	0.9732123252673122	-1	0	0	0.375	3	0.6666666666666666	6	0.3055555555555556	0.6666666666666666	7	6	3	2	0	1.0	6	6	11	0.2222222222222222	0	0.8745707130680731	0.9113010931967382	0.7474490724082312	0.9263322798258777	0.5618712769713178	0.8016941995903478	0.8046287305645878	0.889541899538434	0.5714285714285714	0.14285714285714285	0.0	-0.0006048949501643896	-0.0006048949501643896
707	0.00197256674948772	0.0016934252444199731	-0.0016930835965000457	0.9846706828413296	-1	0	0	1.0	1	0	0	1.0	0	1	0	0	0	0	0.5	2	1	2	0.0	0	0	0	0	0	0	0	0	0	0	0	0	-0.00016930835965000456	-0.00016930835965000456
1627	0.01239973625706376	0.0013722763927227699	0.001101765726673734	0.9637518329472563	-1	0	0	0.2857142857142857	2	0.75	6	0.5555555555555556	0.625	6	5	3	3	0	0.2222222222222222	9	2	10	0.3333333333333333	0	0.8138577364913401	0.8811311972301648	0.4657376418531814	0.8635107946189425	0.4762130709269635	0.8648772991352133	0.8825081255133927	0.8700556017684672	0.16666666666666666	0.5	0.0	0.001101765726673734	0.001101765726673734
4452	0.03450395420325921	0.0030596459154502036	-0.0003490418322625041	0.6579351971534108	-1	0	0	0.1111111111111111	1	1.0	11	1.0	0.8181818181818182	10	9	2	1	0	0.07692307692307693	1	13	13	0.14285714285714285	0	0.7548964717892959	0.921096396027853	0.6627851798661858	0.9390691045643478	0.5618712769713178	0.8050638928420543	0.8460209238703325	0.9005704251577115	1.0	0.2	0.0	-3.490418322625041e-05	-3.490418322625041e-05
3208	0.027099267339525446	0.011830701657065646	0.011823127202256114	0.9725941639584348	-1	0	0	0.2	2	0.9166666666666666	11	0.5384615384615384	0.75	10	9	3	2	0	0.15384615384615385	13	2	14	0.2222222222222222	0	0.8317663024657875	0.9260826873502623	0.7474490724082312	0.9243489235048494	0.5190421739491407	0.7379128879933436	0.8085353688359052	0.8830918966059687	0.55	0.2	0.0	0.011823127202256114	0.011823127202256114
2192	0.02497032427551977	0.004163846392972335	0.004139669359173249	0.9722930105869213	-1	0	0	0.2	2	0.9166666666666666	11	0.5384615384615384	0.75	10	9	3	2	0	0.15384615384615385	13	2	14	0.2222222222222222	0	0.8317663024657875	0.9311029338354461	0.7474490724082312	0.9243489235048494	0.5190421739491407	0.8410309266673622	0.8161154344407361	0.9052993086286109	0.55	0.2	0.0	0.004139669359173249	0.004139669359173249
2142	0.01269359701569916	0.005499593717712574	0.0023056483488510383	0.9788984718444486	-1	0	0	0.3333333333333333	3	0.7272727272727273	8	0.3939393939393939	0.6363636363636364	9	7	3	2	0	0.2727272727272727	11	3	13	0.25	0	0.8352689792652693	0.9353971221119202	0.7474490724082312	0.9321323317419677	0.4762130709269635	0.8513490160872712	0.831604087440224	0.9126117265859235	0.5555555555555556	0.2222222222222222	0.0	0.0023056483488510383	0.0023056483488510383
2245	0.017000981231861518	0.011543978279918233	0.004983939723165479	0.9806591210180283	-1	0	0	0.25	2	0.9	9	0.5454545454545454	0.7	8	7	3	2	0	0.18181818181818182	11	2	12	0.2222222222222222	0	0.8745707130680731	0.7225314977630404	0.6717698825475893	0.8997252167782693	0.5618712769713178	0.8645754101212656	0.7831305768268472	0.8413558126913537	0.5625	0.25	0.0	0.004983939723165479	0.004983939723165479
931	0.0019817250517266878	0.0017507082818623541	-0.0017494642919369736	0.9848674172976624	-1	0	0	1.0	1	0	0	1.0	0	1	0	0	0	0	0.5	2	1	2	0.0	0	0	0	0	0	0	0	0	0	0	0	0	-0.00017494642919369736	-0.00017494642919369736
1550	0.016522673465770615	0.0023380004342001713	0.0013815029311515712	0.9592061925627916	-1	0	0	0.25	2	0.7777777777777778	7	0.55	0.5555555555555556	6	5	4	3	0	0.2	10	2	11	0.2727272727272727	0	0.7976623257438954	0.9367464179527084	0.4657376418531814	0.9109460447950695	0.47524484332197137	0.8161920780170255	0.9017820108299532	0.8975616053315674	0.16666666666666666	0.5	0.0	0.0013815029311515712	0.0013815029311515712
120	0.017932473133744332	0.005221166492147144	-0.004982633219271853	0.9745145965470917	-1	0	0	0.2	2	0.9230769230769231	12	0.5357142857142857	0.9230769230769231	14	12	0	0	0	0.14285714285714285	14	2	15	0.0	0	0.6289804393653211	0.9092234822490358	0.4258886653926718	0.8991854293473727	0.5399339288505975	0.9002087693511455	0.8441060628448865	0.9029681218082708	0	0	0.0	-0.0004982633219271853	-0.0004982633219271853
1186	0.0024518691930873883	0.002123211490968366	-0.0021229429317742646	0.9817648615289988	-1	0	0	0.6666666666666666	2	0.5	1	0.6666666666666666	0.5	3	1	0	0	0	0.6666666666666666	2	3	4	0.0	0	0.6236548012670624	0.934964918634697	0.304312858643693	0.9542062970769272	0.7882129548369915	0.9544413739286044	0.9430816758272818	0.9485739014916608	0	0	0.0	-0.00021229429317742645	-0.00021229429317742645
83	0.001747862821696361	0.0017300404988510737	-0.0017290003019619633	0.9837659103228155	-1	0	0	1.0	1	0	0	1.0	0	0	0	1	1	0	0.5	2	1	2	0.16666666666666666	0	0	0	0	0	0	0	0	0	0	0	0	-0.1	-0.1
4835	0.03607633431387341	0.01684042949648872	0.016356893645670695	0.9680042540237205	-1	0	0	0.2	2	0.9230769230769231	12	0.5357142857142857	0.7692307692307693	11	10	3	2	0	0.14285714285714285	14	2	15	0.2222222222222222	0	0.839279109671142	0.9209584019798405	0.7474490724082312	0.944105017334804	0.5618712769713178	0.7759753770975072	0.831604087440224	0.897968744395481	0.5454545454545454	0.2727272727272727	0.0	0.016356893645670695	0.016356893645670695
4455	0.03533675511728095	0.016780085525499065	0.016258463280201634	0.9679254699935668	-1	0	0	0.2	2	0.9230769230769231	12	0.5357142857142857	0.7692307692307693	11	10	3	2	0	0.14285714285714285	14	2	15	0.2222222222222222	0	0.839279109671142	0.9209584019798405	0.7474490724082312	0.944105017334804	0.5618712769713178	0.7759753770975072	0.831604087440224	0.897968744395481	0.5454545454545454	0.2727272727272727	0.0	0.016258463280201634	0.016258463280201634
22	None	None	None	None	None	0.25	1	0.6	6	0.38461538461538464	5	0.625	0.23076923076923078	5	3	9	2	0	0.6666666666666666	6	4	15	0.1	0.4444444444444444	0.4584802182307234	0.8010350189913794	0.3016398550655185	0.931823546949552	0.6734707590906464	0.811105697374096	0.8633676081386786	0.8607672249066394	0.6	0.2	0.0	None	None
3618	0.032107793925685274	0.01420236884924227	0.011815155497251153	0.9712156449858644	-1	0	0	0.2	2	0.9166666666666666	11	0.5384615384615384	0.75	10	9	3	2	0	0.15384615384615385	13	2	14	0.2222222222222222	0	0.8317663024657875	0.9260826873502623	0.7474490724082312	0.9230995738318295	0.5190421739491407	0.7379128879933436	0.8085353688359052	0.8824802836865488	0.55	0.2	0.0	0.011815155497251153	0.011815155497251153
3995	0.03592137732447975	0.016246456856597737	0.01567526678007515	0.9677293276466539	-1	0	0	0.2	2	0.9230769230769231	12	0.5357142857142857	0.7692307692307693	11	10	3	2	0	0.14285714285714285	14	2	15	0.2222222222222222	0	0.839279109671142	0.9209584019798405	0.7474490724082312	0.944105017334804	0.5618712769713178	0.7759753770975072	0.831604087440224	0.897968744395481	0.5454545454545454	0.2727272727272727	0.0	0.01567526678007515	0.01567526678007515
4006	0.036398953618273576	0.01579306776810007	0.014017328732104893	0.9713918544232639	-1	0	0	0.2	2	0.9230769230769231	12	0.5357142857142857	0.7692307692307693	11	10	3	2	0	0.14285714285714285	14	2	15	0.2222222222222222	0	0.8389408072668815	0.9255262138717963	0.7474490724082312	0.9271276880782371	0.5618712769713178	0.7911269632579293	0.831604087440224	0.8939440646000834	0.5454545454545454	0.2727272727272727	0.0	0.014017328732104893	0.014017328732104893
4025	0.03618953586049638	0.017583168686958556	0.017031317654021286	0.9686832305532176	-1	0	0	0.2	2	0.9230769230769231	12	0.5357142857142857	0.7692307692307693	11	10	3	2	0	0.14285714285714285	14	2	15	0.2222222222222222	0	0.839279109671142	0.9209584019798405	0.7474490724082312	0.944105017334804	0.5618712769713178	0.7759753770975072	0.831604087440224	0.897968744395481	0.5454545454545454	0.2727272727272727	0.0	0.017031317654021286	0.017031317654021286
1187	0.0019348570417929486	0.0016685565234668325	-0.0016673309694280988	0.9839247113636271	-1	0	0	1.0	1	0	0	1.0	0	1	0	0	0	0	0.5	2	1	2	0.0	0	0	0	0	0	0	0	0	0	0	0	0	-0.0001667330969428099	-0.0001667330969428099
4236	0.024406750824991125	0.01277540010042182	0.0025830834621271372	0.9742694392827657	-1	0	0	0.3	3	0.75	9	0.3888888888888889	0.6666666666666666	10	8	3	2	0	0.25	12	3	14	0.25	0	0.8391099584690117	0.9251984055767067	0.6849526343216377	0.9492869264219472	0.5190421739491407	0.7863383207590335	0.8366579357224945	0.9045840864077659	0.55	0.3	0.0	0.0025830834621271372	0.0025830834621271372
3645	0.0355017562918755	0.015316595666168581	0.013313479776608505	0.9702912587939577	-1	0	0	0.2	2	0.9230769230769231	12	0.5357142857142857	0.7692307692307693	11	10	3	2	0	0.14285714285714285	14	2	15	0.2222222222222222	0	0.8282636256663057	0.9415130535462454	0.7474490724082312	0.9262691546423146	0.5618712769713178	0.7230935565100056	0.7831305768268472	0.8899041474800223	0.5454545454545454	0.18181818181818182	0.0	0.013313479776608505	0.013313479776608505
2985	0.029011989062735204	0.009863635905108109	0.009863632015636678	0.9716417702392861	-1	0	0	0.2	2	0.9230769230769231	12	0.5357142857142857	0.7692307692307693	11	10	3	2	0	0.14285714285714285	14	2	15	0.2222222222222222	0	0.8282636256663057	0.9415130535462454	0.7474490724082312	0.9273434763200766	0.4762130709269635	0.8307693894128176	0.831604087440224	0.9093275483158793	0.5454545454545454	0.18181818181818182	0.0	0.009863632015636678	0.009863632015636678
4792	0.018739112922537868	0.00576756606597098	-0.005328792030521935	0.9828774337273529	-1	0	0	0.2222222222222222	2	0.9090909090909091	10	0.5416666666666666	0.7272727272727273	9	8	3	2	0	0.16666666666666666	12	2	13	0.2222222222222222	0	0.6218351553924988	0.9530906643676454	0.6457468092986517	0.9502431145152941	0.47427661571697916	0.8058840202585585	0.9135572000124366	0.9213994856745226	0.5555555555555556	0.3333333333333333	0.0	-0.0005328792030521935	-0.0005328792030521935
4023	0.02669773634847084	0.005736639731079864	-0.0050901223685703555	0.9812891062380408	-1	0	0	0.25	2	0.8888888888888888	8	0.55	0.6666666666666666	7	6	3	2	0	0.2	10	2	11	0.2222222222222222	0	0.7207539384197177	0.9323564230078788	0.5781212873241405	0.9642861770013448	0.4762130709269635	0.8259683173582212	0.9472222740455266	0.9235939542125804	0.5714285714285714	0.42857142857142855	0.0	-0.0005090122368570356	-0.0005090122368570356
1493	0.012836807302556185	0.003460638167258609	-0.0013892357713453562	0.982019334467498	-1	0	0	0.5	5	0.5384615384615384	7	0.5	0.46153846153846156	8	6	6	4	0	0.3	10	3	15	0.2857142857142857	0.3333333333333333	0.7506963929043927	0.9428417210095511	0.743052070382264	0.9218197533544812	0.5190421739491407	0.8929593289506028	0.9114269988181667	0.921572947766357	0.1875	0.25	0.0	-0.00013892357713453564	-0.00013892357713453564
28	0.017868751681523434	0.004369682903643115	-0.004363155289363652	0.9555185295056601	-1	0	0	0.4	4	0.5384615384615384	7	0.35714285714285715	0.5384615384615384	10	7	4	4	0	0.8571428571428571	7	6	15	0.4444444444444444	0.2	0.18283987570281757	0.9716763156040215	0.6184673194267267	0.9472792407938009	0.5549028272014903	0.9565703980272202	0.9708005479024986	0.9597684562010068	0.25	0.1	0.0	-0.00043631552893636514	-0.00043631552893636514
2780	0.014250090887324528	0.00427881198125482	0.0039004368920389347	0.9782291836013752	-1	0	0	0.3	3	0.7692307692307693	10	0.38461538461538464	0.6153846153846154	9	8	5	2	0	0.23076923076923078	13	3	15	0.15384615384615385	0	0.8352689792652693	0.9546596621217265	0.7474490724082312	0.9261560729229241	0.4762130709269635	0.8513880037621788	0.9489821299766352	0.9198707317943697	0.5555555555555556	0.2222222222222222	0.0	0.0039004368920389347	0.0039004368920389347
3835	0.036319676577055184	0.01686876513333447	0.015934382850527055	0.9677271342784755	-1	0	0	0.2	2	0.9230769230769231	12	0.5357142857142857	0.7692307692307693	11	10	3	2	0	0.14285714285714285	14	2	15	0.2222222222222222	0	0.839279109671142	0.9209584019798405	0.7474490724082312	0.944105017334804	0.5618712769713178	0.7759753770975072	0.831604087440224	0.897968744395481	0.5454545454545454	0.2727272727272727	0.0	0.015934382850527055	0.015934382850527055
636	0.001931101803268451	0.0016623046529462646	-0.0016616200708795645	0.9845733172557903	-1	0	0	1.0	1	0	0	1.0	0	1	0	0	0	0	0.5	2	1	2	0.0	0	0	0	0	0	0	0	0	0	0	0	0	-0.00016616200708795644	-0.00016616200708795644
2102	0.013197048749687057	0.0044282551902136095	0.004235038175395598	0.9656454942578223	-1	0	0	0.2857142857142857	2	0.75	6	0.5555555555555556	0.625	6	5	3	3	0	0.2222222222222222	9	2	10	0.3333333333333333	0	0.8104858269313906	0.9380212905824716	0.45694914067048237	0.9114912276621623	0.47524484332197137	0.8161920780170255	0.9017820108299532	0.8984305683716411	0.16666666666666666	0.5	0.0	0.004235038175395598	0.004235038175395598
2895	0.025862903931725863	0.010544107526292631	0.010374525488032749	0.9728115583661655	-1	0	0	0.2	2	0.9166666666666666	11	0.5384615384615384	0.75	10	9	3	2	0	0.15384615384615385	13	2	14	0.2222222222222222	0	0.8317663024657875	0.9260826873502623	0.7474490724082312	0.9243489235048494	0.5190421739491407	0.8410309266673622	0.8085353688359052	0.9031125964799366	0.55	0.5	0.0	0.010374525488032749	0.010374525488032749
1139	0.0018526064242071537	0.0016093865124397232	-0.0016087265599255428	0.9847931977735721	-1	0	0	1.0	1	0	0	1.0	0	1	0	0	0	0	0.5	2	1	2	0.0	0	0	0	0	0	0	0	0	0	0	0	0	-0.00016087265599255428	-0.00016087265599255428
302	0.011928569393583454	0.003099338438802349	-0.001317171671262674	0.9819559912004789	-1	0	0	0.5	5	0.5384615384615384	7	0.45454545454545453	0.46153846153846156	8	6	6	3	0	0.2727272727272727	11	3	15	0.21428571428571427	0.4	0.7506963929043927	0.9428417210095511	0.743052070382264	0.9218197533544812	0.5190421739491407	0.8929593289506028	0.9114269988181667	0.921572947766357	0.125	0.25	0.0	-0.0001317171671262674	-0.0001317171671262674
1076	0.0019513652907622624	0.0017217105675774642	-0.001721584217229907	0.9844380609067189	-1	0	0	1.0	1	0	0	1.0	0	1	0	0	0	0	0.5	2	1	2	0.0	0	0	0	0	0	0	0	0	0	0	0	0	-0.0001721584217229907	-0.0001721584217229907
2005	0.012277116109241065	0.00414988235370374	0.0038899290371363737	0.9754821815745922	-1	0	0	0.3	3	0.75	9	0.3888888888888889	0.5	8	6	5	2	0	0.25	12	3	14	0.16666666666666666	0	0.7780114588424935	0.939397354021208	0.6893468849129872	0.940150319359928	0.4762130709269635	0.8625522036844329	0.905520438933364	0.9201155754919436	0.5625	0.5	0.0	0.0038899290371363737	0.0038899290371363737
4388	0.03602803651074433	0.016544865935164806	0.015952972288135064	0.9682633932368175	-1	0	0	0.2	2	0.9230769230769231	12	0.5357142857142857	0.7692307692307693	11	10	3	2	0	0.14285714285714285	14	2	15	0.2222222222222222	0	0.839279109671142	0.9209584019798405	0.7474490724082312	0.944105017334804	0.5618712769713178	0.7759753770975072	0.831604087440224	0.897968744395481	0.5454545454545454	0.2727272727272727	0.0	0.015952972288135064	0.015952972288135064
2347	0.025319917362232616	0.005027405355618835	0.005022813254660607	0.9712512522718028	-1	0	0	0.2	2	0.9166666666666666	11	0.5384615384615384	0.75	10	9	3	2	0	0.15384615384615385	13	2	14	0.2222222222222222	0	0.8317663024657875	0.9311029338354461	0.7474490724082312	0.9243489235048494	0.5190421739491407	0.8410309266673622	0.8161154344407361	0.9052993086286109	0.55	0.2	0.0	0.005022813254660607	0.005022813254660607
3001	0.025291904740939283	0.009846965334052165	0.009799833164486314	0.9728032588877593	-1	0	0	0.2	2	0.9166666666666666	11	0.5384615384615384	0.75	10	9	3	2	0	0.15384615384615385	13	2	14	0.2222222222222222	0	0.8317663024657875	0.9260826873502623	0.7474490724082312	0.9243489235048494	0.5190421739491407	0.8410309266673622	0.8085353688359052	0.9031125964799366	0.55	0.3	0.0	0.009799833164486314	0.009799833164486314
1565	0.014911839054387243	0.004406158819148348	0.002655202329749906	0.9586123009469719	-1	0	0	0.2857142857142857	2	0.75	6	0.5555555555555556	0.5	5	4	4	3	0	0.2222222222222222	9	2	10	0.2727272727272727	0	0.7207539384197177	0.9471698662514343	0.4340064607752699	0.9134074241408355	0.47427661571697916	0.810749508035109	0.9437230327184021	0.9031230707902596	0.2	0.6	0.0	0.002655202329749906	0.002655202329749906
833	0.0018875079504182737	0.0015755401185319315	-0.0015753979883718968	0.9838584782103389	-1	0	0	1.0	1	0	0	1.0	0	1	0	0	0	0	0.5	2	1	2	0.0	0	0	0	0	0	0	0	0	0	0	0	0	-0.00015753979883718967	-0.00015753979883718967
2718	0.023471243077738183	0.008879344292303854	0.007906374816337753	0.974061299074119	-1	0	0	0.25	2	0.9	9	0.5454545454545454	0.7	8	7	3	2	0	0.18181818181818182	11	2	12	0.2222222222222222	0	0.7745087820430117	0.9332360705700533	0.6893468849129872	0.940150319359928	0.4762130709269635	0.8625522036844329	0.905520438933364	0.9175450908526429	0.5625	0.25	0.0	0.007906374816337753	0.007906374816337753
90	0.013690264658517061	0.003866453958036246	-0.003785634885003497	0.9729969728064188	-1	0	0	0.5	3	0.7142857142857143	5	0.42857142857142855	0.7142857142857143	7	5	1	1	0	0.42857142857142855	7	3	9	0.25	1.0	0.4919787289589295	0.8498809936791943	0.5525193418508693	0.8289681910336104	0.25161579513879756	0.8372228627130089	0.8084977907619544	0.8388779173766365	1.0	0.42857142857142855	0.0	-0.0003785634885003497	-0.0003785634885003497
4126	0.03669976277656111	0.017214606905554347	0.016695069453110573	0.9680035417736874	-1	0	0	0.2	2	0.9230769230769231	12	0.5357142857142857	0.7692307692307693	11	10	3	2	0	0.14285714285714285	14	2	15	0.2222222222222222	0	0.839279109671142	0.9209584019798405	0.7474490724082312	0.944105017334804	0.5618712769713178	0.7759753770975072	0.831604087440224	0.897968744395481	0.5454545454545454	0.2727272727272727	0.0	0.016695069453110573	0.016695069453110573
1906	0.010495232874721754	0.004687801576513697	0.003398334081892515	0.9688151962461374	-1	0	0	0.3333333333333333	2	0.7142857142857143	5	0.5625	0.7142857142857143	6	5	2	3	0	0.25	8	2	9	0.42857142857142855	0	0.8104858269313906	0.9380212905824716	0.3796352052928385	0.9259194561642565	0.47524484332197137	0.8161920780170255	0.9017820108299532	0.9041714331404634	0.16666666666666666	0.5	0.0	0.003398334081892515	0.003398334081892515
3752	0.03581185832504973	0.016560765202353597	0.015783153116657997	0.969049525561546	-1	0	0	0.2	2	0.9230769230769231	12	0.5357142857142857	0.8461538461538461	11	11	3	2	0	0.14285714285714285	14	2	15	0.2	0	0.839279109671142	0.9446443450653043	0.7474490724082312	0.9453872745549267	0.5618712769713178	0.7761921336904872	0.8415890016697808	0.9097557701563932	0.5454545454545454	0.2727272727272727	0.0	0.015783153116657997	0.015783153116657997
4451	0.03604896805543989	0.017420611554976973	0.016982663115430074	0.9678830840766018	-1	0	0	0.2	2	0.9230769230769231	12	0.5357142857142857	0.7692307692307693	11	10	3	2	0	0.14285714285714285	14	2	15	0.2222222222222222	0	0.839279109671142	0.9209584019798405	0.7474490724082312	0.944105017334804	0.5618712769713178	0.7759753770975072	0.831604087440224	0.897968744395481	0.5454545454545454	0.45454545454545453	0.0	0.016982663115430074	0.016982663115430074
4235	0.036445620762769644	0.01757144397266319	0.01725867692904209	0.9683959592472171	-1	0	0	0.2	2	0.9230769230769231	12	0.5357142857142857	0.7692307692307693	11	10	3	2	0	0.14285714285714285	14	2	15	0.2222222222222222	0	0.839279109671142	0.9209584019798405	0.7474490724082312	0.944105017334804	0.5618712769713178	0.7759753770975072	0.831604087440224	0.897968744395481	0.5454545454545454	0.45454545454545453	0.0	0.01725867692904209	0.01725867692904209
485	0.0019943865158705805	0.0017195590306550382	-0.0017191923834529688	0.9839582298326938	-1	0	0	1.0	1	0	0	1.0	0	1	0	0	1	0	0.5	2	1	2	0.3333333333333333	0	0	0	0	0	0	0	0	0	0	0	0	-0.00017191923834529687	-0.00017191923834529687
1945	0.015298400386592487	0.002134508731232899	0.0018915337413040769	0.9728425571059628	-1	0	0	0.4	4	0.6153846153846154	8	0.4166666666666667	0.46153846153846156	9	6	5	2	0	0.25	12	3	15	0.18181818181818182	0	0.7207539384197177	0.9267474532550577	0.6312446974177434	0.9310674418261422	0.4762130709269635	0.8816951896653157	0.831604087440224	0.9155360083710529	0.5555555555555556	0.2222222222222222	0.0	0.0018915337413040769	0.0018915337413040769
4441	0.017618646034572596	0.007679472594679676	0.006144987791861349	0.9645096738884146	-1	0	0	0.2857142857142857	2	0.875	7	0.5555555555555556	0.75	7	6	2	2	0	0.2222222222222222	9	2	10	0.2857142857142857	0	0.8425498145316916	0.9056229571657617	0.5062573241137919	0.9337152150258762	0.5618712769713178	0.8118484045152546	0.831604087440224	0.8931059738637038	0.5714285714285714	0.2857142857142857	0.0	0.006144987791861349	0.006144987791861349
4419	0.03647931753450362	0.017482651588978475	0.01689646013367357	0.968426346885677	-1	0	0	0.2	2	0.9230769230769231	12	0.5357142857142857	0.7692307692307693	11	10	3	2	0	0.14285714285714285	14	2	15	0.2222222222222222	0	0.839279109671142	0.9209584019798405	0.7474490724082312	0.944105017334804	0.5618712769713178	0.7759753770975072	0.831604087440224	0.897968744395481	0.5454545454545454	0.2727272727272727	0.0	0.01689646013367357	0.01689646013367357
1079	0.001926807583483076	0.0016613211500534414	-0.0016581841397390327	0.9837312443734672	-1	0	0	1.0	1	0	0	1.0	0	1	0	0	0	0	0.5	2	1	2	0.0	0	0	0	0	0	0	0	0	0	0	0	0	-0.00016581841397390326	-0.00016581841397390326
687	0.0022001935194206736	0.0019398313942642978	-0.001938991472667278	0.9841862825141042	-1	0	0	1.0	2	0.0	0	0.75	0	2	0	0	0	0	1.0	2	2	3	0.0	0	0	0	0	0	0	0	0	0	0	0	0	-0.00019389914726672782	-0.00019389914726672782
2523	0.029368014503741022	0.010331385122020458	0.010325537256171606	0.9717500959535328	-1	0	0	0.2	2	0.9230769230769231	12	0.5357142857142857	0.7692307692307693	11	10	3	2	0	0.14285714285714285	14	2	15	0.2222222222222222	0	0.8282636256663057	0.9415130535462454	0.7474490724082312	0.9273434763200766	0.4762130709269635	0.8307693894128176	0.831604087440224	0.9093275483158793	0.5454545454545454	0.18181818181818182	0.0	0.010325537256171606	0.010325537256171606
3959	0.027244685904855504	0.007097554213817406	-0.006910124961576311	0.9686496407832564	-1	0	0	0.2	2	0.9230769230769231	12	0.5357142857142857	0.7692307692307693	11	10	3	2	0	0.14285714285714285	14	2	15	0.2222222222222222	0	0.8745707130680731	0.9310512183624691	0.7474490724082312	0.944105017334804	0.5618712769713178	0.7759753770975072	0.831604087440224	0.9023864005066505	0.5454545454545454	0.2727272727272727	0.0	-0.0006910124961576311	-0.0006910124961576311
2063	0.01957900866048922	0.0004261172290140236	0.00040312983869929817	0.7034939508705519	-1	0	0	0.2857142857142857	2	0.75	6	0.5555555555555556	0.625	6	5	3	3	0	0.2222222222222222	9	2	10	0.3333333333333333	0	0.8104858269313906	0.9380212905824716	0.4657376418531814	0.9109460447950695	0.4762130709269635	0.6193868513657333	0.8833355935565144	0.8633097934257672	0.16666666666666666	0.5	0.0	0.00040312983869929817	0.00040312983869929817
1869	0.01868196893676823	0.005368118041250196	0.003697240681707418	0.9679099836808216	-1	0	0	0.3333333333333333	3	0.7272727272727273	8	0.3939393939393939	0.5454545454545454	7	6	5	2	0	0.2727272727272727	11	3	13	0.15384615384615385	0	0.7207539384197177	0.9253812850920439	0.3340524509931061	0.9143916758066085	0.4762130709269635	0.8020593970603831	0.831604087440224	0.8904327325815274	0.5714285714285714	0.5714285714285714	0.0	0.003697240681707418	0.003697240681707418
2589	0.021142346088753754	0.006452034146703898	0.0015246147369704951	0.9781195618571739	-1	0	0	0.25	2	0.9	9	0.5454545454545454	0.7	8	7	3	2	0	0.18181818181818182	11	2	12	0.2222222222222222	0	0.8677433473541665	0.724620276986351	0.6893468849129872	0.900342456697306	0.5618712769713178	0.8645754101212656	0.7995455678690839	0.842124167033033	0.5625	0.25	0.0	0.0015246147369704951	0.0015246147369704951
2535	0.02903651318443373	0.007096129630408981	0.006671544082341401	0.950668876979093	-1	0	0	0.2	2	0.9230769230769231	12	0.5357142857142857	0.7692307692307693	11	10	3	2	0	0.14285714285714285	14	2	15	0.2222222222222222	0	0.8282636256663057	0.945628994156718	0.7474490724082312	0.9273434763200766	0.4762130709269635	0.8307693894128176	0.831604087440224	0.9114306790205444	0.5454545454545454	0.18181818181818182	0.0	0.006671544082341401	0.006671544082341401
2739	0.017242848613566893	0.01151999707185585	0.005773323855357687	0.9800283729250865	-1	0	0	0.25	2	0.9	9	0.5454545454545454	0.7	8	7	3	2	0	0.18181818181818182	11	2	12	0.2222222222222222	0	0.8745707130680731	0.7225314977630404	0.6717698825475893	0.8997252167782693	0.5618712769713178	0.8645754101212656	0.7831305768268472	0.8413558126913537	0.5625	0.25	0.0	0.005773323855357687	0.005773323855357687
358	0.019709212836912154	0.0028172818813159803	-0.002529578336357365	0.9799222500601668	-1	0	0	0.2	2	0.9230769230769231	12	0.5357142857142857	0.9230769230769231	14	12	0	2	0	0.14285714285714285	14	2	15	1.0	0	0.7704100082856364	0.9348418450007155	0.8145880109170467	0.9421569798416545	0.516560627729062	0.8905309072335583	0.8460622460393546	0.9253060090054891	0.5357142857142857	0.07142857142857142	0.0	-0.0002529578336357365	-0.0002529578336357365
4022	0.03117156077781144	0.0022882967439129378	-0.0020660822037953785	0.9692363296360275	-1	0	0	0.2	2	0.9230769230769231	12	0.5357142857142857	0.7692307692307693	11	10	3	2	0	0.14285714285714285	14	2	15	0.2222222222222222	0	0.8352689792652693	0.9204515232853581	0.7474490724082312	0.9683487710953947	0.5618712769713178	0.7759753770975072	0.927784881650537	0.9145545768416332	0.5454545454545454	0.2727272727272727	0.0	-0.00020660822037953786	-0.00020660822037953786
1795	0.019322653888666743	0.008812193288389421	-0.002657601087607765	0.9753004316956757	-1	0	0	0.3	3	0.7692307692307693	10	0.38461538461538464	0.5384615384615384	8	7	6	2	0	0.23076923076923078	13	3	15	0.13333333333333333	0	0.8484414426865643	0.9442516792510388	0.743052070382264	0.8964833409775597	0.5190421739491407	0.8639947183224361	0.8863931844340386	0.9071274790459323	0.5625	0.25	0.0	-0.0002657601087607765	-0.0002657601087607765
591	0.001981897269940006	0.0016943771400794196	-0.0016934002654175235	0.9846542679020599	-1	0	0	1.0	1	0	0	1.0	0	1	0	0	0	0	0.5	2	1	2	0.0	0	0	0	0	0	0	0	0	0	0	0	0	-0.00016934002654175236	-0.00016934002654175236
2025	0.020321099843859103	0.0035218521047070883	-0.0008360459338176168	0.5989195056605887	-1	0	0	0.2857142857142857	2	0.75	6	0.5555555555555556	0.625	6	5	3	3	0	0.2222222222222222	9	2	10	0.3333333333333333	0	0.7207539384197177	0.933075101313331	0.3340524509931061	0.9116191552742284	0.47524484332197137	0.7982659204830799	0.9121177271056862	0.8923196865121922	0.16666666666666666	0.5	0.0	-8.360459338176168e-05	-8.360459338176168e-05
2461	0.013031595683908817	0.008543715645144626	-0.007899084169737986	0.9828342104622391	-1	0	0	0.3333333333333333	3	0.8181818181818182	9	0.5416666666666666	0.45454545454545453	6	5	6	1	0	0.16666666666666666	12	2	13	0.06666666666666667	0.18181818181818182	0.8391206182985508	0.7455121229578104	0.5016696234583556	0.8501789394712673	0.5190421739491407	0.8925675874938082	0.8413200223731014	0.8379003485585792	1.0	0.5	0.0	-0.0007899084169737987	-0.0007899084169737987
2095	0.01880103658621794	0.006951138726239167	0.003467971706736994	0.9656630814980233	-1	0	0	0.25	2	0.7777777777777778	7	0.55	0.5555555555555556	6	5	4	3	0	0.2	10	2	11	0.2727272727272727	0	0.8104858269313906	0.9380212905824716	0.4549256566487677	0.9125079013057474	0.47524484332197137	0.8161920780170255	0.902276082082098	0.8988152505863009	0.16666666666666666	0.5	0.0	0.003467971706736994	0.003467971706736994
4005	0.03569614380899625	0.01735276906198584	0.0169614902451092	0.9687990023277684	-1	0	0	0.2	2	0.9230769230769231	12	0.5357142857142857	0.7692307692307693	11	10	3	2	0	0.14285714285714285	14	2	15	0.2222222222222222	0	0.839279109671142	0.9209584019798405	0.7474490724082312	0.944105017334804	0.5618712769713178	0.7759753770975072	0.831604087440224	0.897968744395481	0.5454545454545454	0.2727272727272727	0.0	0.0169614902451092	0.0169614902451092
2890	0.029578361393248962	0.010061107375368132	0.009992792682995182	0.971264338812061	-1	0	0	0.2	2	0.9230769230769231	12	0.5357142857142857	0.7692307692307693	11	10	3	2	0	0.14285714285714285	14	2	15	0.2222222222222222	0	0.8282636256663057	0.9415130535462454	0.7474490724082312	0.9273434763200766	0.4762130709269635	0.8307693894128176	0.831604087440224	0.9093275483158793	0.5454545454545454	0.2727272727272727	0.0	0.009992792682995182	0.009992792682995182
364	0.010865680402400562	0.0032769944367293385	-0.003249998866861409	0.9757390718923955	-1	0	0	0.3333333333333333	2	0.8333333333333334	5	0.4444444444444444	0.5	4	3	3	2	0	0.5	6	3	8	0.2222222222222222	0	0.8439195894326372	0.950146641550024	0.7785379219075461	0.9601114121130222	0.33885969169089897	0.8986535861420807	0.9577730635037	0.9410485712211687	0.625	0.25	0.0	-0.00032499988668614093	-0.00032499988668614093
1003	0.001942333878510188	0.0016515650225326286	-0.0016503440413566507	0.9837455811623421	-1	0	0	1.0	1	0	0	1.0	0	1	0	0	0	0	0.5	2	1	2	0.0	0	0	0	0	0	0	0	0	0	0	0	0	-0.00016503440413566508	-0.00016503440413566508
1777	0.014208795905197864	0.0034013122913511885	-0.0008164001236728848	0.9633717494461461	-1	0	0	0.25	2	0.7777777777777778	7	0.55	0.5555555555555556	6	5	4	3	0	0.2	10	2	11	0.2727272727272727	0	0.8647184344096068	0.7772222899722058	0.4549256566487677	0.8843508692941757	0.4762130709269635	0.9004644776464592	0.8201085547980683	0.8616123947362482	0.16666666666666666	0.5	0.0	-8.164001236728848e-05	-8.164001236728848e-05
5040	0.03655770074675947	0.016820267199278646	0.016138619821719633	0.9680020259857003	-1	0	0	0.2	2	0.9230769230769231	12	0.5357142857142857	0.7692307692307693	11	10	3	2	0	0.14285714285714285	14	2	15	0.2222222222222222	0	0.839279109671142	0.9209584019798405	0.7474490724082312	0.944105017334804	0.5618712769713178	0.7759753770975072	0.831604087440224	0.897968744395481	0.5454545454545454	0.2727272727272727	0.0	0.016138619821719633	0.016138619821719633
1431	0.011713628076876799	0.0039042193137068647	-0.002333732545245158	0.9819820171429864	-1	0	0	0.5	5	0.5384615384615384	7	0.45454545454545453	0.46153846153846156	9	6	5	2	0	0.2727272727272727	11	3	15	0.18181818181818182	0.3333333333333333	0.8795576304162867	0.9446716484341939	0.7386550683562968	0.9271885931362573	0.4762130709269635	0.9024760321775968	0.9144879959012343	0.9266019530509337	0.5555555555555556	0.3333333333333333	0.0	-0.0002333732545245158	-0.0002333732545245158
830	0.0019213864085776168	0.0016396895960792749	-0.001638939698216508	0.9847081939782308	-1	0	0	1.0	1	0	0	1.0	0	1	0	0	0	0	0.5	2	1	2	0.0	0	0	0	0	0	0	0	0	0	0	0	0	-0.0001638939698216508	-0.0001638939698216508
1084	0.0019968365902484375	0.0017529563731917043	-0.0017524745037066486	0.9847957823439356	-1	0	0	1.0	1	0	0	1.0	0	1	0	0	0	0	0.5	2	1	2	0.0	0	0	0	0	0	0	0	0	0	0	0	0	-0.00017524745037066487	-0.00017524745037066487
4472	0.03589344674556404	0.017589621786062926	0.017130274385824026	0.9683629337089377	-1	0	0	0.2	2	0.9230769230769231	12	0.5357142857142857	0.7692307692307693	11	10	3	2	0	0.14285714285714285	14	2	15	0.2222222222222222	0	0.839279109671142	0.9209584019798405	0.7474490724082312	0.944105017334804	0.5618712769713178	0.7759753770975072	0.831604087440224	0.897968744395481	0.5454545454545454	0.18181818181818182	0.0	0.017130274385824026	0.017130274385824026
744	0.0019390896260762362	0.0016616189592306317	-0.0016613851690321672	0.9846133965725163	-1	0	0	1.0	1	0	0	1.0	0	1	0	0	0	0	0.5	2	1	2	0.0	0	0	0	0	0	0	0	0	0	0	0	0	-0.0001661385169032167	-0.0001661385169032167
3419	0.02842946864124367	0.011515911474332874	0.011320382113942705	0.9713917484599321	-1	0	0	0.2	2	0.9166666666666666	11	0.5384615384615384	0.75	10	9	3	2	0	0.15384615384615385	13	2	14	0.2222222222222222	0	0.8317663024657875	0.9260826873502623	0.7474490724082312	0.9243489235048494	0.5190421739491407	0.7379128879933436	0.8085353688359052	0.8830918966059687	0.55	0.2	0.0	0.011320382113942705	0.011320382113942705
3092	0.032343018873573964	0.013763861377808915	0.013149287271705914	0.9700470944923161	-1	0	0	0.2	2	0.9230769230769231	12	0.5357142857142857	0.7692307692307693	11	10	3	2	0	0.14285714285714285	14	2	15	0.2222222222222222	0	0.8282636256663057	0.9415130535462454	0.7474490724082312	0.9262691546423146	0.4762130709269635	0.8307693894128176	0.831604087440224	0.9088913420640005	0.5454545454545454	0.18181818181818182	0.0	0.013149287271705914	0.013149287271705914
3951	0.03617705544128168	0.016978163017257034	0.01639804652224058	0.9683152505741877	-1	0	0	0.2	2	0.9230769230769231	12	0.5357142857142857	0.7692307692307693	11	10	3	2	0	0.14285714285714285	14	2	15	0.2222222222222222	0	0.839279109671142	0.9209584019798405	0.7474490724082312	0.944105017334804	0.5618712769713178	0.7759753770975072	0.831604087440224	0.897968744395481	0.5454545454545454	0.2727272727272727	0.0	0.01639804652224058	0.01639804652224058
2019	0.011720445396645523	0.0033884353755146367	0.003384385230128032	0.9689612328948791	-1	0	0	0.375	3	0.6666666666666666	6	0.4074074074074074	0.5555555555555556	6	5	4	2	0	0.3333333333333333	9	3	11	0.18181818181818182	0	0.8104858269313906	0.9380212905824716	0.45694914067048237	0.9114912276621623	0.47524484332197137	0.8161920780170255	0.9017820108299532	0.8984305683716411	0.5833333333333334	0.5	0.0	0.003384385230128032	0.003384385230128032
879	0.001886785644809629	0.001607654016362512	-0.0016074794075628686	0.9848441058176896	-1	0	0	1.0	1	0	0	1.0	0	1	0	0	0	0	0.5	2	1	2	0.0	0	0	0	0	0	0	0	0	0	0	0	0	-0.00016074794075628687	-0.00016074794075628687
1213	0.0018643233979809782	0.0015571019778998904	-0.0015563451837602063	0.9838451764518761	-1	0	0	1.0	1	0	0	1.0	0	1	0	0	0	0	0.5	2	1	2	0.0	0	0	0	0	0	0	0	0	0	0	0	0	-0.00015563451837602064	-0.00015563451837602064
787	0.001992175088216853	0.0017058287464797707	-0.0017049966083575565	0.9847705574578263	-1	0	0	1.0	1	0	0	1.0	0	1	0	0	0	0	0.5	2	1	2	0.0	0	0	0	0	0	0	0	0	0	0	0	0	-0.00017049966083575565	-0.00017049966083575565
1109	0.0019515927147809788	0.0016723092564064983	-0.0016709754557878442	0.9840678935614579	-1	0	0	1.0	1	0	0	1.0	0	1	0	0	0	0	0.5	2	1	2	0.0	0	0	0	0	0	0	0	0	0	0	0	0	-0.0001670975455787844	-0.0001670975455787844
2906	0.02830923368139938	0.012395054972649627	0.011865014472920586	0.9719704335350655	-1	0	0	0.2	2	0.9166666666666666	11	0.5384615384615384	0.75	10	9	3	2	0	0.15384615384615385	13	2	14	0.2222222222222222	0	0.8317663024657875	0.9260826873502623	0.7474490724082312	0.9243489235048494	0.5190421739491407	0.7379128879933436	0.8085353688359052	0.8830918966059687	0.55	0.2	0.0	0.011865014472920586	0.011865014472920586
2658	0.013117208264368676	0.007048716792317202	0.007025126828955898	0.9742757252445715	-1	0	0	0.25	2	0.9	9	0.5454545454545454	0.5	6	5	5	2	0	0.18181818181818182	11	2	12	0.15384615384615385	0	0.8549198461666713	0.7419923660892571	0.5871059900055439	0.9059401160328494	0.5190421739491407	0.8925675874938082	0.8085353688359052	0.8597092527250784	0.6666666666666667	0.3333333333333333	0.0	0.007025126828955898	0.007025126828955898
813	0.0019144831562908115	0.0015796481825645916	-0.0015792540017431586	0.9839688610445352	-1	0	0	1.0	1	0	0	1.0	0	1	0	0	0	0	0.5	2	1	2	0.0	0	0	0	0	0	0	0	0	0	0	0	0	-0.00015792540017431586	-0.00015792540017431586
806	0.0019369273756808815	0.0016470661608108618	-0.0016468263051480241	0.9847145492644792	-1	0	0	1.0	1	0	0	1.0	0	1	0	0	0	0	0.5	2	1	2	0.0	0	0	0	0	0	0	0	0	0	0	0	0	-0.0001646826305148024	-0.0001646826305148024
764	0.0019075709454847432	0.0016278472881527547	-0.001627503364131055	0.9847280030932188	-1	0	0	1.0	1	0	0	1.0	0	1	0	0	0	0	0.5	2	1	2	0.0	0	0	0	0	0	0	0	0	0	0	0	0	-0.0001627503364131055	-0.0001627503364131055
3543	0.03132352491236294	0.012258954289974843	0.01225782933352857	0.9712244325681114	-1	0	0	0.2	2	0.9230769230769231	12	0.5357142857142857	0.7692307692307693	11	10	3	2	0	0.14285714285714285	14	2	15	0.2222222222222222	0	0.8282636256663057	0.9415130535462454	0.7474490724082312	0.9273434763200766	0.4762130709269635	0.7319721160111596	0.831604087440224	0.8918686606516576	0.5454545454545454	0.18181818181818182	0.0	0.01225782933352857	0.01225782933352857
1786	0.015211143900691403	0.0043675172204000485	0.0027089500042814826	0.9587754188379441	-1	0	0	0.2857142857142857	2	0.75	6	0.5555555555555556	0.5	5	4	4	3	0	0.2222222222222222	9	2	10	0.2727272727272727	0	0.7207539384197177	0.9471698662514343	0.4340064607752699	0.9134074241408355	0.47427661571697916	0.810749508035109	0.9437230327184021	0.9031230707902596	0.2	0.6	0.0	0.0027089500042814826	0.0027089500042814826
2137	0.017829411558615938	0.008406174998835137	-0.008032221532007947	0.9667093603135999	-1	0	0	0.375	3	0.7	7	0.34285714285714286	0.7	9	7	2	3	0	0.7142857142857143	5	7	12	0.5	0.2857142857142857	0.7207539384197177	0.9351089748271726	0.7474490724082312	0.9482561110207957	0.4762130709269635	0.8698064892870238	0.831604087440224	0.9235678114493819	0.2222222222222222	0.2222222222222222	0.0	-0.0008032221532007947	-0.0008032221532007947
1304	0.007030198849792966	0.00531880772595845	-0.005318458955828451	0.9841551005664607	-1	0	0	0.5	5	0.5384615384615384	7	0.4166666666666667	0.38461538461538464	9	5	5	1	0	0.25	3	12	15	0.1	0.15384615384615385	0.7207539384197177	0.9354427225353897	0.5781212873241405	0.9432641331671395	0.4762130709269635	0.8607088799023757	0.831604087440224	0.919472323177237	1.0	0.3333333333333333	0.0	-0.0005318458955828451	-0.0005318458955828451
298	0.002062434923491474	0.0018136596778005763	-0.0018113429885825588	0.983051475198387	-1	0	0	1.0	2	0.0	0	1.0	0	2	0	0	0	0	0.3333333333333333	3	1	3	0.0	1.0	0	0	0	0	0	0	0	0	0	0	0	-0.00018113429885825588	-0.00018113429885825588
4181	0.03437579937637321	0.007558348069893185	0.007542391361325617	0.5885302613673542	-1	0	0	0.2	2	0.9230769230769231	12	0.5357142857142857	0.7692307692307693	11	10	3	2	0	0.14285714285714285	14	2	15	0.2222222222222222	0	0.8352689792652693	0.9204515232853581	0.7474490724082312	0.9458621781835591	0.5618712769713178	0.7759753770975072	0.831604087440224	0.8987860830292433	0.5454545454545454	0.2727272727272727	0.0	0.007542391361325617	0.007542391361325617
762	0.001926095342443332	0.0016952684166551748	-0.001695232627381522	0.9868879410961132	-1	0	0	1.0	1	0	0	1.0	0	1	0	0	3	0	0.5	1	2	2	1.0	0	0	0	0	0	0	0	0	0	0	0	0	-0.0001695232627381522	-0.0001695232627381522
2917	0.027985723923810497	0.011178560419086695	0.011167679742498417	0.9719473018472932	-1	0	0	0.2	2	0.9166666666666666	11	0.5384615384615384	0.75	10	9	3	2	0	0.15384615384615385	13	2	14	0.2222222222222222	0	0.8317663024657875	0.9260826873502623	0.7474490724082312	0.9243489235048494	0.5190421739491407	0.7379128879933436	0.8085353688359052	0.8830918966059687	0.55	0.2	0.0	0.011167679742498417	0.011167679742498417
517	0.0019409280713518773	0.001645775271390818	-0.0016457305037352059	0.9846518192013837	-1	0	0	1.0	1	0	0	1.0	0	1	0	0	0	0	0.5	2	1	2	0.0	0	0	0	0	0	0	0	0	0	0	0	0	-0.0001645730503735206	-0.0001645730503735206
1641	0.009214551581698604	0.003347181378156771	0.0019026993363372498	0.9674653170072115	-1	0	0	0.3333333333333333	2	0.6666666666666666	4	0.5714285714285714	0.6666666666666666	5	4	2	3	0	0.2857142857142857	7	2	8	0.42857142857142855	0	0.7207539384197177	0.9471698662514343	0.4340064607752699	0.9134074241408355	0.47427661571697916	0.810749508035109	0.9437230327184021	0.9031230707902596	0.2	0.6	0.0	0.0019026993363372498	0.0019026993363372498
2236	0.013630697533225059	0.004412830530768688	0.003732234386756858	0.9778661481100296	-1	0	0	0.3	3	0.7692307692307693	10	0.38461538461538464	0.5384615384615384	9	7	5	2	0	0.23076923076923078	13	3	15	0.16666666666666666	0	0.8352689792652693	0.9353971221119202	0.7474490724082312	0.9321323317419677	0.4762130709269635	0.8513490160872712	0.831604087440224	0.9126117265859235	0.5555555555555556	0.2222222222222222	0.0	0.003732234386756858	0.003732234386756858
4804	0.036099554500110924	0.017399064188299205	0.016748361238763276	0.9683833214407137	-1	0	0	0.2	2	0.9230769230769231	12	0.5357142857142857	0.7692307692307693	11	10	3	2	0	0.14285714285714285	14	2	15	0.2222222222222222	0	0.839279109671142	0.9209584019798405	0.7474490724082312	0.944105017334804	0.5618712769713178	0.7759753770975072	0.831604087440224	0.897968744395481	0.5454545454545454	0.2727272727272727	0.0	0.016748361238763276	0.016748361238763276
4046	0.03616718062635849	0.01658845556011924	0.015882327721049836	0.9677402984840421	-1	0	0	0.2	2	0.9230769230769231	12	0.5357142857142857	0.7692307692307693	11	10	3	2	0	0.14285714285714285	14	2	15	0.2222222222222222	0	0.839279109671142	0.9209584019798405	0.7474490724082312	0.944105017334804	0.5618712769713178	0.7759753770975072	0.831604087440224	0.897968744395481	0.5454545454545454	0.2727272727272727	0.0	0.015882327721049836	0.015882327721049836
4369	0.017617360998258537	0.001312267416990239	0.00020420464115705476	0.9669290326629455	-1	0	0	0.3	3	0.7692307692307693	10	0.25	0.6923076923076923	11	9	3	1	0	0.6	10	6	15	0.125	0	0.6218351553924988	0.9361750605389226	0.7210780659908987	0.9529059277131299	0.4762130709269635	0.8137843606088172	0.8906909294954346	0.9160056138946195	1.0	0.2727272727272727	0.0	0.00020420464115705476	0.00020420464115705476
3270	0.028535486787379785	0.011486473326675397	0.01099991646222009	0.9718777199411293	-1	0	0	0.2	2	0.9166666666666666	11	0.5384615384615384	0.75	10	9	3	2	0	0.15384615384615385	13	2	14	0.2222222222222222	0	0.8317663024657875	0.9260826873502623	0.7474490724082312	0.9243489235048494	0.5190421739491407	0.7379128879933436	0.8085353688359052	0.8830918966059687	0.55	0.2	0.0	0.01099991646222009	0.01099991646222009
2534	0.028190334610985253	0.006340293326092071	0.0062316032831689515	0.9553295516143282	-1	0	0	0.2	2	0.9230769230769231	12	0.5357142857142857	0.7692307692307693	11	10	3	2	0	0.14285714285714285	14	2	15	0.2222222222222222	0	0.8282636256663057	0.945628994156718	0.7474490724082312	0.9273434763200766	0.4762130709269635	0.8307693894128176	0.831604087440224	0.9114306790205444	0.5454545454545454	0.18181818181818182	0.0	0.0062316032831689515	0.0062316032831689515
3756	0.035807632588188046	0.015671456988410385	0.015161195350804681	0.9670339299755539	-1	0	0	0.2	2	0.9230769230769231	12	0.5357142857142857	0.7692307692307693	11	10	3	2	0	0.14285714285714285	14	2	15	0.2222222222222222	0	0.8352689792652693	0.9204515232853581	0.7474490724082312	0.944105017334804	0.5618712769713178	0.7759753770975072	0.831604087440224	0.8977565117995757	0.5454545454545454	0.2727272727272727	0.0	0.015161195350804681	0.015161195350804681
2282	0.025652990670779415	0.010356544288097604	0.010275718092304474	0.9729472893775539	-1	0	0	0.2	2	0.9166666666666666	11	0.5384615384615384	0.75	10	9	3	2	0	0.15384615384615385	13	2	14	0.2222222222222222	0	0.8317663024657875	0.9260826873502623	0.7474490724082312	0.9243489235048494	0.5190421739491407	0.8410309266673622	0.8085353688359052	0.9031125964799366	0.55	0.2	0.0	0.010275718092304474	0.010275718092304474
4223	0.036008082653648375	0.017379163572276316	0.01690186043033759	0.9684306356169452	-1	0	0	0.2	2	0.9230769230769231	12	0.5357142857142857	0.7692307692307693	11	10	3	2	0	0.14285714285714285	14	2	15	0.2222222222222222	0	0.839279109671142	0.9209584019798405	0.7474490724082312	0.944105017334804	0.5618712769713178	0.7759753770975072	0.831604087440224	0.897968744395481	0.5454545454545454	0.18181818181818182	0.0	0.01690186043033759	0.01690186043033759
4928	0.023966514982597747	0.01298342426552299	-0.012812619995266943	0.9703128643471792	-1	0	0	0.2	2	0.9230769230769231	12	0.5357142857142857	0.8461538461538461	12	11	2	2	0	0.14285714285714285	14	2	15	0.2857142857142857	0	0.8585602637998825	0.920117575638349	0.7386578197909145	0.9407141555759205	0.5618712769713178	0.7989821625150587	0.832879246184333	0.8998945187282399	0.5416666666666667	0.3333333333333333	0.0	-0.0012812619995266942	-0.0012812619995266942
2992	0.025759107700132202	0.010154801054582803	0.010059344875921089	0.9726000023869553	-1	0	0	0.2	2	0.9166666666666666	11	0.5384615384615384	0.75	10	9	3	2	0	0.15384615384615385	13	2	14	0.2222222222222222	0	0.8317663024657875	0.9260826873502623	0.7474490724082312	0.9243489235048494	0.5190421739491407	0.8410309266673622	0.8085353688359052	0.9031125964799366	0.55	0.2	0.0	0.010059344875921089	0.010059344875921089
4989	0.03565666916455084	0.017229270781202476	0.01681479423325175	0.968717455385322	-1	0	0	0.2	2	0.9230769230769231	12	0.5357142857142857	0.7692307692307693	11	10	3	2	0	0.14285714285714285	14	2	15	0.2222222222222222	0	0.839279109671142	0.9209584019798405	0.7474490724082312	0.944105017334804	0.5618712769713178	0.7759753770975072	0.831604087440224	0.897968744395481	0.5454545454545454	0.2727272727272727	0.0	0.01681479423325175	0.01681479423325175
980	0.0024395300705835963	0.001978578233264956	-0.0019736508971683305	0.9739733110863336	-1	0	0	0.5	1	1.0	1	1.0	1.0	1	1	1	0	0	0.3333333333333333	3	1	3	0.0	0	0.9212327831436609	0.5	0.1511875101103164	0.5	0.7202689156586523	0.5	0.9630747957909123	0.5	0	0	0.0	-0.00019736508971683305	-0.00019736508971683305
3514	0.019221710602426997	0.011048230195607401	0.0025630711913383632	0.9789887017679684	-1	0	0	0.3333333333333333	3	0.7272727272727273	8	0.3939393939393939	0.6363636363636364	9	7	3	2	0	0.2727272727272727	11	3	13	0.25	0	0.8282636256663057	0.9300279022480933	0.7474490724082312	0.9309317696840349	0.4762130709269635	0.7480649408114103	0.831604087440224	0.8901403852538553	0.5555555555555556	0.2222222222222222	0.0	0.0025630711913383632	0.0025630711913383632
4450	0.03546477822427833	0.01688828106923496	0.01635783562590406	0.9679639725061888	-1	0	0	0.2	2	0.9230769230769231	12	0.5357142857142857	0.7692307692307693	11	10	3	2	0	0.14285714285714285	14	2	15	0.2222222222222222	0	0.839279109671142	0.9209584019798405	0.7474490724082312	0.944105017334804	0.5618712769713178	0.7759753770975072	0.831604087440224	0.897968744395481	0.5454545454545454	0.2727272727272727	0.0	0.01635783562590406	0.01635783562590406
2327	0.01831268461157075	0.007313542378877127	0.006955002278489062	0.9767618120274075	-1	0	0	0.2222222222222222	2	0.9090909090909091	10	0.5416666666666666	0.5454545454545454	7	6	5	2	0	0.16666666666666666	12	2	13	0.15384615384615385	0	0.8539106280412962	0.7307754409521818	0.6312446974177434	0.9051246773351589	0.5618712769713178	0.8778876147043717	0.7995455678690839	0.8509682451284193	0.5714285714285714	0.2857142857142857	0.0	0.006955002278489062	0.006955002278489062
3032	0.02575266990780968	0.01004276086648083	0.009817872410830621	0.9726426128619885	-1	0	0	0.2	2	0.9166666666666666	11	0.5384615384615384	0.75	10	9	3	2	0	0.15384615384615385	13	2	14	0.2222222222222222	0	0.8317663024657875	0.9260826873502623	0.7474490724082312	0.9243489235048494	0.5190421739491407	0.8410309266673622	0.8085353688359052	0.9031125964799366	0.55	0.2	0.0	0.009817872410830621	0.009817872410830621
3164	0.027907813317286992	0.011066462721086268	0.011009747511151705	0.9715289497075833	-1	0	0	0.2	2	0.9166666666666666	11	0.5384615384615384	0.75	10	9	3	2	0	0.15384615384615385	13	2	14	0.2222222222222222	0	0.8317663024657875	0.9260826873502623	0.7474490724082312	0.9243489235048494	0.5190421739491407	0.7379128879933436	0.8085353688359052	0.8830918966059687	0.55	0.2	0.0	0.011009747511151705	0.011009747511151705
1080	0.0019302730952926747	0.0016309118027406293	-0.0016307915325530368	0.984014017899971	-1	0	0	1.0	1	0	0	1.0	0	1	0	0	0	0	0.5	2	1	2	0.0	0	0	0	0	0	0	0	0	0	0	0	0	-0.00016307915325530369	-0.00016307915325530369
1475	0.0026139448813991017	0.0025408265769526275	-0.002527180901902291	0.980922825632401	-1	0	0	1.0	1	0	0	1.0	0	1	0	0	3	0	0.5	2	1	2	1.0	0	0	0	0	0	0	0	0	0	0	0	0	-0.0002527180901902291	-0.0002527180901902291
576	0.008303202488136536	0.0038679472051507736	-0.0038557140168478023	0.9807983255741098	-1	0	0	0.5	3	0.5	3	0.5	0.5	3	3	4	9	0	1.0	4	4	8	0.75	0.5	0.6218351553924988	0.8965527372641043	0.5781212873241405	0.9065727827004775	0.1	0.96700021333958	0.8315657945468985	0.931068983918333	0.3333333333333333	0.6666666666666666	0.0	-0.00038557140168478024	-0.00038557140168478024
4492	0.03643547716152125	0.017106819142381786	0.01652186940609099	0.9685196435538754	-1	0	0	0.2	2	0.9230769230769231	12	0.5357142857142857	0.7692307692307693	11	10	3	2	0	0.14285714285714285	14	2	15	0.2222222222222222	0	0.839279109671142	0.9209584019798405	0.7474490724082312	0.944105017334804	0.5618712769713178	0.7759753770975072	0.831604087440224	0.897968744395481	0.5454545454545454	0.2727272727272727	0.0	0.01652186940609099	0.01652186940609099
1285	0.018812059192298034	0.0017103717596476907	0.0016328175273057968	0.9571743174201452	-1	0	0	0.25	2	0.7777777777777778	7	0.55	0.5555555555555556	6	5	4	3	0	0.2	10	2	11	0.2727272727272727	0	0.8104858269313906	0.9380212905824716	0.4657376418531814	0.9109460447950695	0.47524484332197137	0.8161920780170255	0.9017820108299532	0.8982253982964491	0.16666666666666666	0.5	0.0	0.0016328175273057968	0.0016328175273057968
1261	0.005945691410755598	0.001329121770917559	-0.0013209381345980539	0.9771096192999557	-1	0	0	0.4	2	0.6	3	0.7	0.4	3	2	3	3	0	0.4	5	2	7	0.3333333333333333	0	0.9900462221862065	0.9799161275000929	1.0	0.7668370013012257	0.3742473118586293	0.829515031361363	0.9685370643648729	0.9020394563663943	0.3333333333333333	0.3333333333333333	0.0	-0.00013209381345980539	-0.00013209381345980539
1379	0.0019264091545168162	0.001634958754023017	-0.00163349336118825	0.9846957270067961	-1	0	0	1.0	1	0	0	1.0	0	1	0	0	0	0	0.5	2	1	2	0.0	0	0	0	0	0	0	0	0	0	0	0	0	-0.00016334933611882502	-0.00016334933611882502
[truncated: 4,026 more rows]
