# Supplementary material for: Environmental influences on evolvable robots
Source: PLoS One. 2020 May 29;15(5):e0233848. doi: 10.1371/journal.pone.0233848 (PMC7259730; doi:10.1371/journal.pone.0233848)
Supplement: S1 Dataset — (ZIP) [file pone.0233848.s003.zip › data_plosone/snapshots_ids_flat_16.tsv]

generation	robot_id
72	3488
72	3479
72	3070
72	3654
72	3582
72	3299
72	3480
72	3618
72	3550
72	3026
72	3629
72	3608
72	3667
72	3376
72	3566
72	3685
72	3561
72	3472
72	3657
72	3214
72	3644
72	3601
72	3692
72	3275
72	3676
72	3268
72	3406
72	3661
72	3681
72	3408
72	3136
72	3497
72	3365
72	3460
72	3639
72	3421
72	3679
72	3651
72	3590
72	3120
72	3612
72	3684
72	3505
72	3445
72	3653
72	3452
72	3652
72	3331
72	3594
72	3292
72	3425
72	3270
72	3646
72	3571
72	3640
72	2711
72	3602
72	3517
72	3690
72	3172
72	3405
72	2564
72	3677
72	3249
72	3302
72	3688
72	3485
72	3318
72	3656
72	3616
72	3600
72	3625
72	3576
72	3673
72	3351
72	3699
72	3659
72	3671
72	3683
72	3658
72	3426
72	3125
72	3389
72	3134
72	3643
72	2899
72	3698
72	3694
72	3555
72	3598
72	3586
72	3686
72	3170
72	3468
72	3672
72	3573
72	3619
72	2848
72	3512
72	3508
50	2598
50	1492
50	2485
50	2560
50	2576
50	2442
50	2558
50	2556
50	1772
50	2541
50	2505
50	2502
50	2566
50	2309
50	2150
50	2577
50	2424
50	2597
50	2373
50	2552
50	2571
50	2469
50	2392
50	2504
50	2426
50	2453
50	2529
50	2484
50	2600
50	1708
50	2431
50	1929
50	2190
50	2486
50	2294
50	2517
50	2394
50	2587
50	2080
50	2408
50	2084
50	2594
50	2298
50	2177
50	2595
50	2589
50	2370
50	2305
50	2238
50	2510
50	2546
50	2580
50	2550
50	2216
50	2569
50	2563
50	2358
50	2512
50	2438
50	2267
50	2564
50	2439
50	2386
50	2499
50	2509
50	2536
50	2497
50	2475
50	2599
50	2449
50	2330
50	2430
50	2574
50	2547
50	2494
50	2493
50	2471
50	1968
50	2530
50	1802
50	1713
50	1829
50	2567
50	2527
50	2535
50	2308
50	2423
50	2514
50	1976
50	2446
50	2112
50	2593
50	2316
50	1611
50	2172
50	2572
50	2583
50	2040
50	2511
50	2489
74	3488
74	3757
74	3479
74	3734
74	3070
74	3731
74	3299
74	3480
74	3798
74	3618
74	3753
74	3550
74	3781
74	3026
74	3608
74	3667
74	3566
74	3685
74	3760
74	3766
74	3472
74	3657
74	3214
74	3644
74	3601
74	3676
74	3268
74	3799
74	3406
74	3681
74	3408
74	3497
74	3772
74	3460
74	3421
74	3679
74	3751
74	3590
74	3684
74	3505
74	3445
74	3768
74	3652
74	3331
74	3292
74	3792
74	3733
74	3706
74	3270
74	3571
74	3736
74	3640
74	2711
74	3602
74	3517
74	3795
74	3705
74	3715
74	3172
74	3405
74	3744
74	3776
74	3302
74	3784
74	3785
74	3485
74	3318
74	3656
74	3616
74	3625
74	3780
74	3716
74	3778
74	3351
74	3699
74	3720
74	3683
74	3658
74	3426
74	3764
74	3125
74	3741
74	3643
74	2899
74	3698
74	3794
74	3598
74	3779
74	3170
74	3468
74	3672
74	3789
74	3573
74	3713
74	3619
74	2848
74	3774
74	3718
74	3512
74	3782
60	2908
60	3070
60	2671
60	3067
60	3045
60	2785
60	2776
60	2442
60	2805
60	2970
60	2968
60	2951
60	3026
60	2502
60	3080
60	3018
60	3008
60	2824
60	3022
60	2571
60	3053
60	2469
60	2999
60	2953
60	3017
60	2980
60	2835
60	2947
60	2635
60	2932
60	2920
60	3015
60	2984
60	3057
60	2959
60	3041
60	3081
60	2394
60	2837
60	3025
60	3011
60	2084
60	3096
60	2918
60	3100
60	2903
60	3076
60	2957
60	3014
60	3010
60	3056
60	3091
60	3083
60	2973
60	3071
60	3028
60	2852
60	2838
60	3005
60	2711
60	2216
60	2569
60	3027
60	3079
60	3068
60	3095
60	2994
60	2564
60	2985
60	2977
60	2769
60	2774
60	3004
60	2673
60	3093
60	2449
60	2816
60	3016
60	2929
60	2995
60	3006
60	3099
60	3000
60	3001
60	3062
60	2899
60	2941
60	2963
60	2699
60	2787
60	2777
60	3084
60	2316
60	2954
60	2696
60	2892
60	2877
60	3073
60	2848
60	2974
76	3876
76	3488
76	3870
76	3479
76	3734
76	3070
76	3731
76	3480
76	3798
76	3806
76	3550
76	3667
76	3566
76	3685
76	3888
76	3472
76	3850
76	3802
76	3214
76	3852
76	3886
76	3799
76	3842
76	3406
76	3856
76	3408
76	3460
76	3679
76	3751
76	3590
76	3818
76	3898
76	3505
76	3851
76	3445
76	3826
76	3869
76	3768
76	3871
76	3892
76	3292
76	3792
76	3896
76	3866
76	3270
76	3883
76	3839
76	3873
76	3571
76	3640
76	2711
76	3517
76	3810
76	3881
76	3172
76	3405
76	3884
76	3820
76	3776
76	3846
76	3859
76	3833
76	3302
76	3485
76	3318
76	3656
76	3616
76	3811
76	3897
76	3780
76	3872
76	3716
76	3778
76	3837
76	3351
76	3699
76	3683
76	3658
76	3426
76	3125
76	3887
76	2899
76	3698
76	3794
76	3855
76	3860
76	3598
76	3170
76	3864
76	3817
76	3468
76	3672
76	3828
76	3713
76	3619
76	2848
76	3774
76	3857
76	3512
76	3782
30	1433
30	1492
30	1528
30	1564
30	1483
30	1521
30	1600
30	1543
30	1452
30	1216
30	1562
30	1300
30	1559
30	1370
30	1550
30	1200
30	1548
30	1577
30	1423
30	1420
30	1510
30	1537
30	1495
30	1551
30	1432
30	1299
30	1553
30	1482
30	1085
30	1570
30	1556
30	1345
30	1358
30	1498
30	1544
30	1527
30	1468
30	1588
30	1501
30	1563
30	1418
30	1459
30	1574
30	1529
30	1579
30	1305
30	1485
30	1538
30	1375
30	1518
30	1484
30	1539
30	1504
30	1147
30	1522
30	1166
30	1583
30	1567
30	1582
30	1480
30	1158
30	1400
30	1325
30	1589
30	1450
30	1507
30	1503
30	1566
30	1554
30	1184
30	1430
30	1558
30	1349
30	1344
30	1472
30	1514
30	1437
30	1524
30	1413
30	1490
30	1264
30	1505
30	1515
30	1587
30	1520
30	1500
30	1571
30	1424
30	1586
30	1530
30	1395
30	1516
30	1555
30	1565
30	1573
30	1428
30	1388
30	899
30	1474
30	1494
71	3488
71	3479
71	3070
71	3582
71	3299
71	3480
71	3624
71	3618
71	3550
71	3235
71	3026
71	3629
71	3608
71	3376
71	3566
71	3637
71	3551
71	3545
71	3561
71	3572
71	3472
71	3214
71	3644
71	3601
71	3275
71	3649
71	3268
71	3406
71	3408
71	3136
71	3497
71	3365
71	3460
71	3639
71	3421
71	3590
71	3490
71	3120
71	3612
71	3458
71	3505
71	3463
71	3445
71	3333
71	3549
71	3588
71	3514
71	3452
71	3331
71	3594
71	3352
71	3292
71	3425
71	3270
71	3646
71	3620
71	3571
71	3640
71	2711
71	3602
71	3517
71	3172
71	3405
71	3547
71	2564
71	3157
71	3249
71	3302
71	3506
71	3485
71	3318
71	3477
71	3616
71	3600
71	3625
71	3576
71	3650
71	3351
71	3557
71	3565
71	3630
71	3605
71	3426
71	3125
71	3389
71	3134
71	3643
71	2899
71	3555
71	3598
71	3586
71	3543
71	3208
71	3170
71	3468
71	3573
71	3619
71	2848
71	3512
71	3508
54	2485
54	2671
54	2800
54	2785
54	2776
54	2576
54	2442
54	2759
54	2541
54	2505
54	2681
54	2502
54	2703
54	2724
54	2150
54	2758
54	2622
54	2424
54	2373
54	2571
54	2469
54	2392
54	2426
54	2529
54	2658
54	2600
54	2715
54	2635
54	2697
54	2755
54	2714
54	2781
54	2486
54	2517
54	2394
54	2713
54	2732
54	2791
54	2084
54	2298
54	2619
54	2751
54	2786
54	2733
54	2611
54	2741
54	2177
54	2589
54	2772
54	2799
54	2794
54	2783
54	2546
54	2736
54	2754
54	2647
54	2711
54	2216
54	2569
54	2737
54	2770
54	2746
54	2512
54	2745
54	2610
54	2674
54	2564
54	2439
54	2795
54	2744
54	2769
54	2774
54	2779
54	2654
54	2673
54	2747
54	2449
54	2763
54	2430
54	2547
54	2729
54	2493
54	2471
54	2652
54	2567
54	2679
54	2308
54	2659
54	2514
54	2634
54	2699
54	2787
54	2446
54	2777
54	2316
54	2695
54	2696
54	2583
54	2667
54	2796
34	1751
34	1492
34	1787
34	1606
34	1676
34	1629
34	1756
34	1543
34	1216
34	1300
34	1772
34	1747
34	1550
34	1790
34	1793
34	1423
34	1759
34	1767
34	1510
34	1696
34	1537
34	1681
34	1495
34	1688
34	1714
34	1708
34	1666
34	1761
34	1660
34	1556
34	1616
34	1345
34	1358
34	1468
34	1754
34	1588
34	1770
34	1728
34	1678
34	1737
34	1501
34	1648
34	1418
34	1669
34	1624
34	1716
34	1763
34	1689
34	1305
34	1799
34	1484
34	1757
34	1736
34	1667
34	1680
34	1659
34	1748
34	1522
34	1612
34	1758
34	1480
34	1797
34	1781
34	1325
34	1665
34	1779
34	1632
34	1627
34	1663
34	1647
34	1618
34	1735
34	1566
34	1705
34	1670
34	1615
34	1558
34	1786
34	1794
34	1739
34	1691
34	1505
34	1788
34	1771
34	1623
34	1713
34	1631
34	1424
34	1644
34	1768
34	1752
34	1516
34	1611
34	1646
34	1573
34	1725
34	1602
34	899
34	1474
34	1494
0	67
0	78
0	27
0	40
0	44
0	66
0	95
0	21
0	37
0	58
0	52
0	15
0	92
0	84
0	53
0	12
0	41
0	91
0	77
0	38
0	64
0	19
0	85
0	49
0	45
0	86
0	35
0	88
0	70
0	80
0	17
0	23
0	57
0	39
0	62
0	22
0	29
0	4
0	76
0	25
0	61
0	60
0	81
0	73
0	72
0	89
0	51
0	3
0	11
0	24
0	10
0	33
0	56
0	75
0	59
0	43
0	47
0	32
0	74
0	90
0	99
0	7
0	1
0	5
0	26
0	13
0	71
0	31
0	63
0	54
0	100
0	6
0	96
0	82
0	48
0	83
0	79
0	69
0	87
0	46
0	18
0	20
0	94
0	16
0	36
0	14
0	34
0	9
0	28
0	68
0	98
0	93
0	30
0	97
0	55
0	65
0	50
0	8
0	42
0	2
87	4185
87	4425
87	3488
87	3731
87	4361
87	3806
87	4042
87	3928
87	4384
87	4355
87	3667
87	4295
87	4416
87	4294
87	3566
87	4408
87	4389
87	4242
87	3802
87	3799
87	3406
87	4331
87	4261
87	4383
87	3856
87	4285
87	3970
87	4376
87	4426
87	3993
87	4328
87	4300
87	4395
87	4340
87	4273
87	4353
87	4200
87	3818
87	4152
87	4436
87	4430
87	4392
87	4002
87	3851
87	4335
87	4266
87	4379
87	4444
87	4304
87	4360
87	4407
87	4310
87	4323
87	4085
87	4041
87	4413
87	4344
87	4387
87	3810
87	4438
87	3405
87	4439
87	4004
87	3776
87	4420
87	4117
87	4053
87	4356
87	4071
87	4135
87	4136
87	4325
87	4424
87	4351
87	4445
87	4348
87	4422
87	3351
87	4145
87	4182
87	3658
87	4401
87	3426
87	4316
87	4402
87	2899
87	4095
87	4404
87	4388
87	4153
87	4410
87	4302
87	4398
87	4223
87	4284
87	3672
87	4227
87	4369
87	4286
87	3512
51	2601
51	2485
51	2576
51	2442
51	2602
51	2615
51	2558
51	1772
51	2541
51	2505
51	2502
51	2566
51	2621
51	2150
51	2622
51	2577
51	2631
51	2424
51	2597
51	2628
51	2373
51	2552
51	2571
51	2469
51	2392
51	2426
51	2529
51	2600
51	1708
51	2607
51	2646
51	2635
51	1929
51	2613
51	2606
51	2486
51	2294
51	2605
51	2517
51	2394
51	2587
51	2080
51	2084
51	2594
51	2298
51	2619
51	2611
51	2177
51	2595
51	2589
51	2637
51	2370
51	2305
51	2238
51	2603
51	2546
51	2647
51	2550
51	2216
51	2569
51	2563
51	2627
51	2358
51	2620
51	2512
51	2438
51	2610
51	2564
51	2439
51	2386
51	2497
51	2599
51	2449
51	2648
51	2604
51	2430
51	2626
51	2644
51	2574
51	2547
51	2494
51	2493
51	2471
51	1968
51	2530
51	1829
51	2567
51	2535
51	2308
51	2423
51	2514
51	2634
51	2446
51	2618
51	2316
51	2172
51	2583
51	2040
51	2511
51	2489
79	4045
79	3488
79	4019
79	3070
79	3731
79	3806
79	4042
79	3928
79	3952
79	4040
79	3667
79	3965
79	3566
79	4039
79	3472
79	3956
79	3802
79	3214
79	4026
79	3799
79	3842
79	3406
79	3856
79	3408
79	3904
79	3969
79	3910
79	3997
79	3970
79	3977
79	3993
79	3966
79	4050
79	4022
79	3751
79	3818
79	4014
79	4002
79	3505
79	3851
79	3869
79	3942
79	3768
79	4018
79	3792
79	3905
79	3270
79	3987
79	4041
79	3640
79	4007
79	3961
79	3517
79	3810
79	3959
79	3172
79	3405
79	4004
79	3909
79	3957
79	3776
79	3846
79	3859
79	3302
79	4035
79	3616
79	3780
79	3974
79	3716
79	4048
79	3837
79	3351
79	3699
79	3936
79	3683
79	3658
79	3426
79	4017
79	3125
79	3887
79	4024
79	2899
79	4036
79	3794
79	4034
79	3981
79	4006
79	4043
79	3930
79	4016
79	3170
79	3817
79	3468
79	3672
79	3995
79	2848
79	3943
79	3774
79	3857
79	3512
35	1806
35	1492
35	1787
35	1606
35	1803
35	1629
35	1756
35	1842
35	1826
35	1300
35	1772
35	1747
35	1550
35	1790
35	1793
35	1423
35	1759
35	1767
35	1510
35	1832
35	1696
35	1537
35	1807
35	1681
35	1815
35	1688
35	1837
35	1714
35	1708
35	1666
35	1556
35	1616
35	1345
35	1358
35	1468
35	1823
35	1754
35	1588
35	1678
35	1737
35	1501
35	1648
35	1418
35	1669
35	1624
35	1763
35	1801
35	1305
35	1811
35	1757
35	1667
35	1659
35	1748
35	1522
35	1612
35	1480
35	1849
35	1824
35	1809
35	1781
35	1325
35	1665
35	1843
35	1779
35	1632
35	1627
35	1663
35	1813
35	1647
35	1618
35	1735
35	1804
35	1566
35	1705
35	1670
35	1615
35	1558
35	1794
35	1812
35	1828
35	1505
35	1788
35	1623
35	1802
35	1713
35	1829
35	1631
35	1424
35	1839
35	1845
35	1827
35	1516
35	1611
35	1646
35	1825
35	1819
35	1573
35	1602
35	1474
35	1494
82	4185
82	3488
82	4072
82	4174
82	4179
82	3070
82	3731
82	4134
82	4184
82	3806
82	4042
82	3928
82	4074
82	4158
82	4188
82	3667
82	3965
82	3566
82	4039
82	3802
82	3799
82	3406
82	4166
82	3856
82	3408
82	4105
82	3970
82	3977
82	3993
82	4102
82	3751
82	4200
82	3818
82	4152
82	4130
82	4162
82	4002
82	4086
82	3851
82	3942
82	4018
82	3792
82	4084
82	3270
82	4126
82	4085
82	4041
82	4143
82	3961
82	3517
82	3810
82	4131
82	3172
82	3405
82	4004
82	3909
82	4167
82	3776
82	4117
82	4053
82	4071
82	4035
82	4135
82	4136
82	3616
82	3780
82	4156
82	4048
82	3351
82	3699
82	4145
82	4133
82	4182
82	3658
82	3426
82	4017
82	4165
82	3125
82	2899
82	4036
82	4161
82	3794
82	4064
82	4095
82	4196
82	4006
82	4016
82	4153
82	4116
82	4160
82	3170
82	4121
82	3672
82	4083
82	4183
82	4195
82	2848
82	3943
82	4088
82	3512
38	1806
38	1492
38	1787
38	1884
38	1919
38	1988
38	1857
38	1300
38	1772
38	1747
38	1891
38	1793
38	1959
38	1995
38	1759
38	1767
38	1907
38	1510
38	1832
38	1696
38	1537
38	1815
38	1913
38	1837
38	1962
38	1920
38	1708
38	1852
38	1952
38	1983
38	1616
38	1929
38	1358
38	1977
38	1971
38	1966
38	1898
38	1754
38	1588
38	1860
38	1931
38	1954
38	1501
38	1418
38	1922
38	1874
38	1870
38	1669
38	1624
38	1763
38	1876
38	1305
38	1811
38	1861
38	1981
38	1980
38	1667
38	1659
38	1748
38	1943
38	1809
38	1781
38	1875
38	1627
38	1873
38	1939
38	1735
38	1972
38	1984
38	1705
38	1978
38	1670
38	1944
38	1794
38	1969
38	1989
38	1955
38	1866
38	1968
38	1802
38	1915
38	1713
38	1829
38	1631
38	1424
38	1839
38	1961
38	1946
38	1976
38	1953
38	1827
38	1516
38	1964
38	1611
38	1970
38	1990
38	1602
38	1892
38	1963
38	1474
20	67
20	935
20	864
20	1066
20	912
20	1094
20	1007
20	1055
20	1078
20	1008
20	1084
20	1010
20	269
20	976
20	1100
20	1031
20	1014
20	1061
20	38
20	1070
20	985
20	891
20	928
20	1086
20	888
20	1002
20	1054
20	992
20	1052
20	837
20	965
20	1050
20	1068
20	801
20	941
20	1085
20	897
20	829
20	506
20	1049
20	645
20	1015
20	1004
20	973
20	988
20	470
20	572
20	1080
20	862
20	1032
20	839
20	1023
20	1077
20	783
20	1069
20	1082
20	734
20	882
20	501
20	972
20	919
20	1017
20	922
20	800
20	1097
20	977
20	956
20	444
20	917
20	1003
20	1087
20	951
20	1041
20	1092
20	1079
20	978
20	926
20	1039
20	1053
20	1036
20	1096
20	986
20	650
20	850
20	851
20	868
20	686
20	690
20	805
20	883
20	694
20	911
20	1037
20	521
20	1029
20	386
20	1098
20	899
20	821
20	957
64	3216
64	3253
64	3070
64	2671
64	3299
64	3045
64	2805
64	3239
64	3105
64	3235
64	2968
64	3026
64	2502
64	3274
64	3148
64	2824
64	3022
64	3214
64	2571
64	3266
64	3275
64	3268
64	2953
64	3017
64	2980
64	3136
64	2932
64	2920
64	3237
64	2984
64	3189
64	3041
64	3081
64	3254
64	2394
64	3120
64	3244
64	3182
64	3273
64	3257
64	3261
64	3240
64	3271
64	3014
64	3292
64	3251
64	3229
64	3281
64	3028
64	3163
64	3270
64	3300
64	2711
64	2216
64	2569
64	3027
64	3218
64	3219
64	3279
64	3278
64	3241
64	3172
64	3233
64	2564
64	2985
64	3248
64	3157
64	3249
64	2769
64	3288
64	3202
64	3093
64	3238
64	3016
64	3103
64	3204
64	3001
64	3125
64	3121
64	3291
64	3287
64	3134
64	2899
64	3243
64	3256
64	3171
64	3198
64	2699
64	3217
64	3208
64	3276
64	3181
64	3170
64	2954
64	3154
64	2892
64	2877
64	3119
64	3112
64	2848
84	4185
84	3488
84	3070
84	3731
84	3806
84	4042
84	3928
84	4245
84	4279
84	4074
84	4158
84	3667
84	4283
84	4295
84	4294
84	4272
84	3566
84	4039
84	4276
84	4242
84	3802
84	3799
84	3406
84	4261
84	4277
84	3856
84	4105
84	4285
84	4209
84	3970
84	3977
84	3993
84	4300
84	3751
84	4273
84	4224
84	4200
84	3818
84	4287
84	4152
84	4208
84	4130
84	4002
84	3851
84	4266
84	4018
84	4084
84	4258
84	3270
84	4274
84	4126
84	4085
84	4222
84	4041
84	3961
84	3810
84	3172
84	3405
84	4265
84	4004
84	4293
84	4248
84	3776
84	4117
84	4053
84	4071
84	4135
84	4136
84	4269
84	3616
84	4238
84	4048
84	4213
84	3351
84	3699
84	4145
84	4133
84	4182
84	3658
84	3426
84	3125
84	2899
84	4064
84	4095
84	4006
84	4281
84	4153
84	3170
84	4223
84	4284
84	3672
84	4278
84	4227
84	4083
84	4183
84	4195
84	4286
84	4088
84	4253
84	3512
77	3488
77	3870
77	3479
77	3734
77	3070
77	3731
77	3798
77	3806
77	3928
77	3550
77	3667
77	3566
77	3902
77	3472
77	3802
77	3214
77	3852
77	3799
77	3842
77	3406
77	3856
77	3408
77	3904
77	3910
77	3919
77	3679
77	3751
77	3927
77	3590
77	3818
77	3898
77	3505
77	3851
77	3920
77	3826
77	3869
77	3942
77	3768
77	3871
77	3892
77	3292
77	3792
77	3905
77	3924
77	3270
77	3883
77	3839
77	3873
77	3931
77	3571
77	3925
77	3640
77	3517
77	3810
77	3172
77	3405
77	3909
77	3820
77	3776
77	3846
77	3859
77	3302
77	3485
77	3318
77	3616
77	3780
77	3716
77	3778
77	3837
77	3351
77	3926
77	3699
77	3949
77	3936
77	3683
77	3658
77	3426
77	3125
77	3887
77	2899
77	3698
77	3794
77	3917
77	3945
77	3930
77	3940
77	3929
77	3170
77	3817
77	3468
77	3672
77	3947
77	3713
77	2848
77	3934
77	3943
77	3946
77	3774
77	3857
[truncated: 8,001 more rows]
