# Supplementary material for: Environmental influences on evolvable robots
Source: PLoS One. 2020 May 29;15(5):e0233848. doi: 10.1371/journal.pone.0233848 (PMC7259730; doi:10.1371/journal.pone.0233848)
Supplement: S1 Dataset — (ZIP) [file pone.0233848.s003.zip › data_plosone/snapshots_ids_tilted_8.tsv]

generation	robot_id
72	3488
72	3381
72	3479
72	3680
72	3654
72	3342
72	3532
72	3624
72	3541
72	3527
72	3374
72	3665
72	3608
72	3313
72	3507
72	3670
72	3572
72	3533
72	3676
72	3491
72	3649
72	3536
72	3362
72	3666
72	3388
72	3661
72	3681
72	3526
72	3471
72	3613
72	3645
72	3375
72	3651
72	3689
72	3635
72	3564
72	3590
72	3407
72	3537
72	3633
72	3641
72	3612
72	3642
72	3505
72	3538
72	3653
72	3588
72	3348
72	3700
72	3444
72	3418
72	3687
72	3648
72	3315
72	3603
72	3571
72	3614
72	3655
72	3675
72	3294
72	3409
72	3690
72	3695
72	3539
72	3677
72	3415
72	3615
72	3395
72	3688
72	3485
72	3587
72	3580
72	2923
72	3656
72	3593
72	3600
72	3669
72	3625
72	3576
72	3631
72	3599
72	3579
72	3466
72	3671
72	3568
72	3605
72	3643
72	3567
72	3694
72	3475
72	3158
72	3660
72	3443
72	3521
72	3628
72	3501
72	3672
72	3574
72	3619
72	3416
50	2579
50	2136
50	2473
50	2558
50	2556
50	2559
50	2282
50	2520
50	2568
50	2388
50	2505
50	2592
50	2043
50	2566
50	2540
50	2223
50	2542
50	2415
50	2597
50	2487
50	2552
50	2571
50	2469
50	2348
50	2272
50	2270
50	2426
50	2453
50	2529
50	2245
50	2585
50	2581
50	2441
50	2596
50	2153
50	2553
50	2483
50	2400
50	2294
50	2053
50	2394
50	2587
50	2278
50	2594
50	2570
50	2524
50	2503
50	2362
50	2389
50	2589
50	2455
50	2582
50	2481
50	2546
50	2492
50	2490
50	2401
50	2418
50	2320
50	2523
50	2327
50	2575
50	2564
50	2538
50	2509
50	2470
50	2440
50	2459
50	2536
50	2495
50	2437
50	2234
50	2475
50	2329
50	2250
50	2335
50	2427
50	2547
50	2565
50	2393
50	2257
50	2530
50	2535
50	2514
50	2087
50	2351
50	2125
50	2188
50	2456
50	2317
50	2543
50	2472
50	2057
50	2328
50	2590
50	2452
50	2515
50	2562
50	2572
50	2511
74	3488
74	3757
74	3724
74	3479
74	3734
74	3680
74	3769
74	3532
74	3624
74	3753
74	3761
74	3374
74	3783
74	3665
74	3781
74	3710
74	3507
74	3726
74	3760
74	3766
74	3767
74	3572
74	3533
74	3743
74	3491
74	3649
74	3536
74	3799
74	3666
74	3388
74	3714
74	3645
74	3651
74	3751
74	3739
74	3564
74	3590
74	3407
74	3754
74	3537
74	3633
74	3790
74	3612
74	3752
74	3708
74	3763
74	3756
74	3758
74	3348
74	3768
74	3700
74	3444
74	3315
74	3792
74	3706
74	3571
74	3796
74	3614
74	3655
74	3736
74	3702
74	3747
74	3675
74	3793
74	3409
74	3695
74	3539
74	3744
74	3677
74	3776
74	3615
74	3395
74	3785
74	3485
74	3580
74	3593
74	3599
74	3579
74	3568
74	3764
74	3643
74	3567
74	3777
74	3694
74	3727
74	3775
74	3759
74	3158
74	3660
74	3722
74	3521
74	3628
74	3501
74	3672
74	3789
74	3800
74	3574
74	3619
74	3774
74	3718
60	2908
60	3049
60	2939
60	3065
60	2962
60	3097
60	2982
60	2882
60	2969
60	2803
60	2556
60	2728
60	2759
60	2701
60	3026
60	2991
60	2566
60	2978
60	3080
60	3018
60	2922
60	2937
60	2890
60	2996
60	3053
60	2906
60	2879
60	3086
60	3087
60	3078
60	2830
60	2947
60	2836
60	2767
60	2984
60	2959
60	3041
60	3092
60	3089
60	3081
60	3072
60	2778
60	2855
60	2818
60	3011
60	3009
60	3100
60	2998
60	3076
60	3010
60	3083
60	3019
60	2973
60	3021
60	2831
60	3059
60	3028
60	2852
60	3012
60	3024
60	2972
60	3077
60	2797
60	3079
60	2911
60	3068
60	3095
60	2994
60	2841
60	3055
60	2774
60	2923
60	3002
60	3093
60	3037
60	3016
60	2965
60	2995
60	2734
60	3090
60	3062
60	2840
60	3085
60	3051
60	3052
60	2886
60	3013
60	2634
60	2188
60	3020
60	3033
60	2757
60	2895
60	2975
60	3073
60	2935
60	2812
60	2990
60	2934
60	2821
76	3847
76	3877
76	3876
76	3757
76	3724
76	3870
76	3814
76	3808
76	3624
76	3753
76	3761
76	3783
76	3781
76	3710
76	3854
76	3726
76	3767
76	3888
76	3889
76	3533
76	3858
76	3799
76	3666
76	3865
76	3827
76	3856
76	3822
76	3874
76	3867
76	3862
76	3739
76	3590
76	3754
76	3537
76	3894
76	3790
76	3898
76	3708
76	3890
76	3826
76	3700
76	3871
76	3892
76	3792
76	3882
76	3706
76	3883
76	3839
76	3848
76	3571
76	3796
76	3614
76	3655
76	3736
76	3835
76	3675
76	3810
76	3793
76	3881
76	3884
76	3875
76	3841
76	3846
76	3615
76	3893
76	3859
76	3833
76	3395
76	3580
76	3897
76	3872
76	3804
76	3579
76	3837
76	3812
76	3891
76	3568
76	3834
76	3764
76	3887
76	3895
76	3855
76	3840
76	3775
76	3821
76	3860
76	3824
76	3521
76	3816
76	3628
76	3501
76	3817
76	3672
76	3789
76	3828
76	3853
76	3574
76	3900
76	3857
76	3836
30	1429
30	1528
30	1564
30	1599
30	1521
30	1600
30	1407
30	1597
30	1173
30	1562
30	1559
30	1479
30	1548
30	1113
30	1577
30	1497
30	1549
30	1221
30	1537
30	1575
30	1417
30	1581
30	1525
30	1576
30	1570
30	1556
30	1540
30	1593
30	1498
30	1527
30	1578
30	1376
30	1588
30	1563
30	1512
30	1545
30	1574
30	1294
30	1477
30	1529
30	1237
30	1171
30	1476
30	1532
30	1518
30	1539
30	1504
30	1568
30	1467
30	1425
30	1156
30	1205
30	1357
30	1409
30	1583
30	1567
30	1047
30	1158
30	1580
30	1330
30	1589
30	1405
30	1526
30	1535
30	1585
30	1255
30	1506
30	1566
30	1401
30	1590
30	1591
30	1558
30	1472
30	1437
30	1466
30	1456
30	1490
30	1264
30	1465
30	1505
30	1285
30	1587
30	1440
30	1520
30	1473
30	1586
30	1227
30	1530
30	1595
30	1519
30	1561
30	1534
30	1462
30	1555
30	1598
30	1573
30	1584
30	1546
30	1496
30	1316
71	3488
71	3381
71	3479
71	3582
71	3342
71	3559
71	3532
71	3624
71	3541
71	3527
71	3374
71	3634
71	3608
71	3313
71	3611
71	3507
71	3355
71	3572
71	3533
71	3644
71	3391
71	3491
71	3649
71	3536
71	3362
71	3388
71	3510
71	3621
71	3526
71	3471
71	3613
71	3645
71	3375
71	3635
71	3564
71	3590
71	3609
71	3407
71	3537
71	3633
71	3641
71	3612
71	3642
71	3273
71	3371
71	3505
71	3482
71	3538
71	3588
71	3348
71	3295
71	3444
71	3418
71	3648
71	3315
71	3603
71	3571
71	3614
71	3294
71	3409
71	3405
71	3539
71	3415
71	3615
71	3395
71	3485
71	3587
71	3580
71	2923
71	3165
71	3616
71	3593
71	3600
71	3625
71	3576
71	3631
71	3599
71	3579
71	3466
71	3568
71	3605
71	3632
71	3340
71	3424
71	3643
71	3567
71	3555
71	3617
71	3475
71	3158
71	3206
71	3562
71	3518
71	3443
71	3521
71	3628
71	3501
71	3574
71	3619
71	3416
54	2689
54	2776
54	2723
54	2672
54	2556
54	2728
54	2759
54	2282
54	2568
54	2505
54	2701
54	2707
54	2651
54	2703
54	2566
54	2625
54	2624
54	2758
54	2748
54	2542
54	2645
54	2790
54	2719
54	2469
54	2768
54	2646
54	2613
54	2767
54	2764
54	2714
54	2660
54	2752
54	2775
54	2766
54	2053
54	2765
54	2778
54	2718
54	2666
54	2278
54	2639
54	2791
54	2524
54	2655
54	2782
54	2786
54	2742
54	2772
54	2749
54	2794
54	2783
54	2490
54	2716
54	2711
54	2797
54	2418
54	2756
54	2627
54	2725
54	2620
54	2737
54	2320
54	2523
54	2327
54	2685
54	2744
54	2470
54	2440
54	2774
54	2750
54	2678
54	2705
54	2793
54	2763
54	2648
54	2704
54	2734
54	2693
54	2729
54	2565
54	2788
54	2393
54	2257
54	2659
54	2634
54	2789
54	2188
54	2792
54	2317
54	2722
54	2543
54	2777
54	2757
54	2695
54	2760
54	2452
54	2684
54	2702
54	2738
54	2796
34	1751
34	1639
34	1787
34	1733
34	1625
34	1783
34	1629
34	1597
34	1562
34	1772
34	1793
34	1723
34	1718
34	1649
34	1759
34	1726
34	1775
34	1575
34	1688
34	1714
34	1708
34	1650
34	1556
34	1593
34	1662
34	1672
34	1754
34	1687
34	1661
34	1684
34	1728
34	1720
34	1619
34	1648
34	1724
34	1716
34	1746
34	1763
34	1738
34	1799
34	1757
34	1674
34	1742
34	1791
34	1539
34	1504
34	1748
34	1690
34	1701
34	1583
34	1758
34	1781
34	1731
34	1589
34	1779
34	1637
34	1405
34	1677
34	1776
34	1706
34	1785
34	1535
34	1774
34	1792
34	1735
34	1744
34	1782
34	1734
34	1786
34	1739
34	1655
34	1466
34	1798
34	1653
34	1788
34	1699
34	1703
34	1587
34	1617
34	1440
34	1753
34	1644
34	1768
34	1752
34	1561
34	1657
34	1462
34	1800
34	1555
34	1745
34	1598
34	1725
34	1679
34	1652
34	1654
34	1635
34	1709
34	1628
34	1700
34	1762
0	67
0	78
0	27
0	40
0	44
0	66
0	95
0	21
0	37
0	58
0	52
0	15
0	92
0	84
0	53
0	12
0	41
0	91
0	77
0	38
0	64
0	19
0	85
0	49
0	45
0	86
0	35
0	88
0	70
0	80
0	17
0	23
0	57
0	39
0	62
0	22
0	29
0	4
0	76
0	25
0	61
0	60
0	81
0	73
0	72
0	89
0	51
0	3
0	11
0	24
0	10
0	33
0	56
0	75
0	59
0	43
0	47
0	32
0	74
0	90
0	99
0	7
0	1
0	5
0	26
0	13
0	71
0	31
0	63
0	54
0	100
0	6
0	96
0	82
0	48
0	83
0	79
0	69
0	87
0	46
0	18
0	20
0	94
0	16
0	36
0	14
0	34
0	9
0	28
0	68
0	98
0	93
0	30
0	97
0	55
0	65
0	50
0	8
0	42
0	2
87	4385
87	4235
87	4015
87	4089
87	4411
87	4320
87	4184
87	4368
87	4433
87	3783
87	4187
87	3915
87	4327
87	4283
87	4416
87	4099
87	4408
87	4321
87	4267
87	4215
87	4197
87	4219
87	4428
87	4175
87	4105
87	4363
87	4415
87	4376
87	4426
87	4198
87	4395
87	4403
87	4340
87	4273
87	4353
87	4374
87	4347
87	4442
87	4396
87	3932
87	4255
87	4086
87	3890
87	4431
87	3990
87	4075
87	4444
87	3938
87	3924
87	4084
87	4304
87	4360
87	4378
87	4407
87	4330
87	4366
87	4446
87	3571
87	3925
87	4409
87	3835
87	4371
87	4129
87	4292
87	4393
87	4297
87	4244
87	4423
87	4356
87	4351
87	4124
87	4303
87	4305
87	3897
87	4445
87	4249
87	4348
87	4069
87	4298
87	4414
87	4447
87	3891
87	4406
87	4443
87	4400
87	4390
87	4062
87	4316
87	4354
87	4421
87	4404
87	3855
87	4388
87	4262
87	4281
87	4410
87	4417
87	4391
87	3973
87	4057
51	2617
51	2579
51	2615
51	2473
51	2556
51	2559
51	2282
51	2520
51	2568
51	2388
51	2505
51	2566
51	2621
51	2625
51	2624
51	2223
51	2622
51	2542
51	2645
51	2415
51	2597
51	2487
51	2571
51	2469
51	2272
51	2270
51	2453
51	2529
51	2245
51	2585
51	2581
51	2441
51	2641
51	2607
51	2646
51	2153
51	2613
51	2553
51	2483
51	2400
51	2294
51	2053
51	2605
51	2394
51	2278
51	2639
51	2524
51	2503
51	2619
51	2362
51	2637
51	2455
51	2614
51	2481
51	2612
51	2603
51	2490
51	2401
51	2647
51	2418
51	2627
51	2620
51	2320
51	2610
51	2523
51	2327
51	2632
51	2538
51	2509
51	2470
51	2440
51	2459
51	2495
51	2609
51	2234
51	2329
51	2648
51	2604
51	2626
51	2644
51	2427
51	2565
51	2393
51	2257
51	2530
51	2643
51	2535
51	2351
51	2634
51	2188
51	2638
51	2456
51	2317
51	2543
51	2472
51	2618
51	2328
51	2452
51	2515
51	2572
79	3757
79	4019
79	3724
79	3991
79	3814
79	3808
79	4015
79	3986
79	4005
79	3980
79	3783
79	3781
79	3915
79	3710
79	4037
79	4039
79	3960
79	3767
79	3956
79	4003
79	4012
79	4026
79	4020
79	3856
79	3822
79	3904
79	3874
79	3935
79	3970
79	3862
79	3979
79	3948
79	3927
79	3739
79	3894
79	4021
79	3913
79	3932
79	3890
79	3990
79	3920
79	3939
79	4018
79	3892
79	3938
79	3924
79	3706
79	3883
79	3848
79	3571
79	3925
79	4010
79	4041
79	3835
79	4025
79	3998
79	3922
79	3921
79	4033
79	3810
79	3793
79	4046
79	3972
79	3846
79	3615
79	3893
79	4000
79	3395
79	4035
79	3580
79	3975
79	3897
79	3974
79	3804
79	4048
79	4011
79	3983
79	3936
79	3891
79	3887
79	4036
79	3855
79	4034
79	3840
79	3981
79	4006
79	3775
79	3821
79	4028
79	3824
79	3992
79	3816
79	3817
79	3973
79	3828
79	3853
79	3916
79	3574
79	3995
79	4001
35	1787
35	1733
35	1629
35	1597
35	1826
35	1772
35	1759
35	1832
35	1726
35	1775
35	1807
35	1575
35	1815
35	1837
35	1714
35	1650
35	1831
35	1593
35	1662
35	1823
35	1672
35	1754
35	1687
35	1661
35	1684
35	1728
35	1720
35	1619
35	1716
35	1746
35	1763
35	1808
35	1801
35	1738
35	1811
35	1757
35	1674
35	1742
35	1791
35	1539
35	1748
35	1690
35	1818
35	1701
35	1583
35	1758
35	1809
35	1781
35	1589
35	1843
35	1637
35	1405
35	1677
35	1776
35	1706
35	1785
35	1535
35	1850
35	1813
35	1792
35	1735
35	1744
35	1782
35	1734
35	1786
35	1739
35	1838
35	1798
35	1653
35	1828
35	1788
35	1703
35	1802
35	1617
35	1440
35	1829
35	1753
35	1839
35	1644
35	1845
35	1827
35	1561
35	1840
35	1817
35	1462
35	1800
35	1555
35	1825
35	1745
35	1598
35	1725
35	1679
35	1652
35	1654
35	1635
35	1835
35	1709
35	1628
35	1700
35	1762
82	3724
82	4179
82	4015
82	4089
82	4184
82	4070
82	4125
82	3783
82	4187
82	4101
82	3915
82	4178
82	3710
82	4151
82	4099
82	3767
82	3956
82	4197
82	4012
82	4159
82	4186
82	4026
82	4166
82	4175
82	4103
82	4105
82	3822
82	3874
82	4147
82	4149
82	4180
82	3862
82	4198
82	4163
82	4168
82	3979
82	4111
82	3894
82	4021
82	3913
82	4199
82	3932
82	4086
82	3890
82	3990
82	4173
82	3939
82	4075
82	4164
82	3938
82	3924
82	4084
82	4148
82	4091
82	3571
82	3925
82	4143
82	3835
82	4025
82	3998
82	4129
82	3922
82	4193
82	3921
82	4061
82	4046
82	3972
82	4191
82	4000
82	4155
82	4171
82	4071
82	3975
82	4190
82	4124
82	3897
82	4156
82	4011
82	3983
82	4069
82	3891
82	4194
82	4119
82	4062
82	3887
82	4036
82	4141
82	4095
82	3855
82	4181
82	3981
82	3824
82	4137
82	4192
82	3816
82	3973
82	3853
82	4057
82	4001
82	4100
38	1996
38	1956
38	1951
38	1987
38	1988
38	1942
38	1772
38	1891
38	1965
38	1959
38	1937
38	1759
38	1907
38	1832
38	1726
38	1807
38	1957
38	1993
38	1815
38	1962
38	1920
38	1916
38	1714
38	1902
38	1983
38	1929
38	1977
38	1966
38	1909
38	1898
38	1823
38	1985
38	1687
38	1728
38	1720
38	1931
38	1853
38	1870
38	1865
38	2000
38	1997
38	1738
38	1861
38	1791
38	1818
38	1862
38	1943
38	1809
38	1938
38	1933
38	1889
38	1851
38	1939
38	1735
38	1972
38	1918
38	1984
38	1978
38	1944
38	1739
38	1921
38	1912
38	1798
38	1653
38	1989
38	1994
38	1955
38	1828
38	1998
38	1802
38	1877
38	1829
38	1895
38	1839
38	1961
38	1886
38	1911
38	1924
38	1845
38	1903
38	1827
38	1967
38	1840
38	1817
38	1964
38	1941
38	1825
38	1990
38	1893
38	1598
38	1725
38	1679
38	1872
38	1654
38	1709
38	1892
38	1858
38	1963
38	1762
38	1881
20	952
20	1066
20	1035
20	673
20	1062
20	175
20	705
20	824
20	895
20	955
20	1013
20	969
20	1056
20	607
20	954
20	1010
20	1100
20	1074
20	1061
20	1070
20	985
20	933
20	1086
20	1052
20	837
20	1051
20	778
20	775
20	1068
20	941
20	1085
20	1043
20	1040
20	989
20	878
20	909
20	1083
20	467
20	918
20	536
20	1095
20	862
20	1032
20	961
20	1023
20	613
20	854
20	853
20	1077
20	339
20	1025
20	649
20	1089
20	1069
20	885
20	874
20	924
20	972
20	940
20	24
20	1019
20	1047
20	919
20	877
20	1017
20	1097
20	995
20	1041
20	908
20	1092
20	906
20	970
20	964
20	1096
20	986
20	1021
20	870
20	422
20	942
20	852
20	923
20	1024
20	834
20	1099
20	541
20	1088
20	914
20	813
20	950
20	1045
20	718
20	689
20	981
20	761
20	871
20	406
20	1098
20	620
20	936
20	1006
64	3216
64	3147
64	3299
64	3225
64	3203
64	3129
64	3282
64	3277
64	3227
64	2978
64	3161
64	2937
64	3274
64	3148
64	3266
64	3275
64	3293
64	3087
64	3078
64	3264
64	3155
64	3190
64	3237
64	3260
64	3245
64	2959
64	3194
64	3226
64	3092
64	3081
64	3072
64	3120
64	3116
64	3290
64	2818
64	3273
64	3011
64	3195
64	3009
64	3127
64	3271
64	3295
64	3076
64	3010
64	3177
64	3153
64	3019
64	3281
64	2852
64	3270
64	3114
64	3012
64	3024
64	2972
64	3300
64	3211
64	3215
64	3250
64	3279
64	3285
64	3138
64	3294
64	3278
64	3241
64	2994
64	3236
64	3150
64	2841
64	3186
64	3230
64	2923
64	3165
64	3210
64	3298
64	3202
64	3269
64	3103
64	2965
64	3204
64	3283
64	3263
64	3090
64	3224
64	3291
64	2840
64	3196
64	3051
64	2886
64	3255
64	3256
64	3171
64	3258
64	3158
64	3206
64	3286
64	3154
64	2812
64	3297
64	3289
64	3193
84	3724
84	4235
84	4015
84	4089
84	4184
84	4207
84	4279
84	3783
84	4187
84	4101
84	3915
84	4178
84	3710
84	4283
84	4294
84	4099
84	4276
84	4242
84	4267
84	4215
84	4197
84	4219
84	4186
84	4201
84	4026
84	4175
84	4105
84	3874
84	4180
84	4233
84	3862
84	4198
84	4168
84	4273
84	4225
84	4021
84	3932
84	4255
84	4086
84	3890
84	3990
84	4075
84	4266
84	3938
84	3924
84	4084
84	4148
84	4274
84	4290
84	3571
84	3925
84	3835
84	4217
84	3998
84	4129
84	4292
84	4193
84	4265
84	4297
84	4210
84	4046
84	4000
84	4244
84	3975
84	4190
84	4124
84	3897
84	4238
84	4249
84	4011
84	3983
84	4069
84	4213
84	4298
84	3891
84	4194
84	4282
84	4119
84	4062
84	4270
84	4036
84	4141
84	4095
84	3855
84	4262
84	4289
84	4281
84	3824
84	4137
84	4192
84	4223
84	4284
84	4204
84	3973
84	4278
84	3853
84	4057
84	4286
84	4001
84	4243
77	3876
77	3757
77	3724
77	3814
77	3808
77	3753
77	3783
77	3781
77	3915
77	3710
77	3854
77	3726
77	3902
77	3767
77	3533
77	3858
77	3666
77	3865
77	3856
77	3822
77	3904
77	3874
77	3867
77	3935
77	3910
77	3862
77	3948
77	3927
77	3739
77	3894
77	3790
77	3913
77	3898
77	3932
77	3890
77	3920
77	3939
77	3826
77	3892
77	3905
77	3938
77	3924
77	3706
77	3883
77	3839
77	3848
77	3571
77	3796
77	3925
77	3944
77	3835
77	3922
77	3921
77	3675
77	3810
77	3793
77	3881
77	3875
77	3841
77	3846
77	3615
77	3893
77	3859
77	3833
77	3395
77	3580
77	3897
77	3804
77	3912
77	3579
77	3837
77	3926
77	3949
77	3936
77	3812
77	3891
77	3834
77	3887
77	3895
77	3855
77	3840
77	3917
77	3775
77	3821
77	3860
77	3824
77	3937
77	3816
77	3501
77	3817
77	3672
77	3908
77	3828
77	3853
77	3916
77	3574
77	3947
77	3934
77	3900
[truncated: 8,001 more rows]
