# Supplementary material for: Environmental influences on evolvable robots
Source: PLoS One. 2020 May 29;15(5):e0233848. doi: 10.1371/journal.pone.0233848 (PMC7259730; doi:10.1371/journal.pone.0233848)
Supplement: S1 Dataset — (ZIP) [file pone.0233848.s003.zip › data_plosone/all_measures_flat_5.tsv]

robot_id	velocity	displacement_velocity	displacement_velocity_hill	head_balance	contacts	branching	branching_modules_count	limbs	extremities	length_of_limbs	extensiveness	coverage	joints	hinge_count	active_hinges_count	brick_count	touch_sensor_count	brick_sensor_count	proportion	width	height	absolute_size	sensors	symmetry	avg_period	dev_period	avg_phase_offset	dev_phase_offset	avg_amplitude	dev_amplitude	avg_intra_dev_params	avg_inter_dev_params	sensors_reach	recurrence	synaptic_reception	fitness	cons_fitness
3233	0.06580692360902649	0.030297426038435868	0.02942915471584125	0.6472123053812822	-1	0	0	0.2	2	0.9230769230769231	12	0.5357142857142857	0.7692307692307693	12	10	2	0	0	0.14285714285714285	2	14	15	0.0	0	0.8012328628659391	0.8857373182819561	0.5009427658156426	0.9182993428710566	0.46621513106489054	0.9370684079210476	0.8923557468493198	0.9160125941021396	0	0	0.0	0.02942915471584125	0.02942915471584125
766	0.04426169003849909	0.002391837896688372	-0.0001999338926421959	0.8524815038744157	-1	0	0	0.2	2	0.8461538461538461	11	0.234375	0.6923076923076923	11	9	3	0	0	1.0	8	8	15	0.0	0	0.6340470011141951	0.9004946256131031	0.4046013398710791	0.892746535034936	0.5279621983576471	0.9224234814721346	0.8821629144189892	0.9060098345458851	0	0	0.0	-1.999338926421959e-05	-1.999338926421959e-05
2016	0.06158605724410117	0.030865461326460973	0.024259467203708907	0.615395064384002	-1	0	0	0.1	1	1.0	13	1.0	0.8461538461538461	12	11	2	0	0	0.06666666666666667	1	15	15	0.0	0	0.8096802019564844	0.8961274491874164	0.5009427658156426	0.9144637496700393	0.39930080876748375	0.9295170040645792	0.9077757360565677	0.9143441661352693	0	0	0.0	0.024259467203708907	0.024259467203708907
3343	0.05766071307131978	0.02263826318963393	0.015332309152913283	0.6669358865233057	-1	0	0	0.2	2	0.9230769230769231	12	0.5357142857142857	0.7692307692307693	12	10	2	0	0	0.14285714285714285	2	14	15	0.0	0	0.8012328628659391	0.8857373182819561	0.5009427658156426	0.9236784311608621	0.46621513106489054	0.9370684079210476	0.8962321051785032	0.9178895871124645	0	0	0.0	0.015332309152913283	0.015332309152913283
184	0.034225465790737285	0.003842530427068109	-0.003105594027460091	0.8785669051026865	-1	0	0	0.3	3	0.6923076923076923	9	0.625	0.6153846153846154	9	8	5	0	0	0.375	8	3	15	0.0	0	0.7522862443957747	0.8741416376507769	0.5935794231562904	0.872708281744439	0.3776453699650524	0.939787989001998	0.8383405338406855	0.9005779259567452	0	0	0.0	-0.00031055940274600914	-0.00031055940274600914
3339	0.0665152114461945	0.030135994775255696	0.029591990160795542	0.6435420586828258	-1	0	0	0.2	2	0.9230769230769231	12	0.5357142857142857	0.7692307692307693	12	10	2	0	0	0.14285714285714285	2	14	15	0.0	0	0.8012328628659391	0.8857373182819561	0.5009427658156426	0.9182993428710566	0.46621513106489054	0.9370684079210476	0.8923557468493198	0.9160125941021396	0	0	0.0	0.029591990160795542	0.029591990160795542
3489	0.06495473484735648	0.02928756592532995	0.028880323941715642	0.648064480711602	-1	0	0	0.2	2	0.9230769230769231	12	0.5357142857142857	0.7692307692307693	12	10	2	0	0	0.14285714285714285	2	14	15	0.0	0	0.8012328628659391	0.8857373182819561	0.5009427658156426	0.9182993428710566	0.46621513106489054	0.9370684079210476	0.8923557468493198	0.9160125941021396	0	0	0.0	0.028880323941715642	0.028880323941715642
545	0.04417821413195078	0.013981149490058598	-0.0008800832575203021	0.779253748534418	-1	0	0	0.3	3	0.6923076923076923	9	0.3	0.5384615384615384	9	7	5	4	0	0.5	10	5	15	0.3333333333333333	0	0.6562091577088486	0.8747171830276125	0.3763854575775375	0.9499155420503425	0.4407597618329423	0.9268107089503196	0.8946334492012497	0.9223631254694119	0.3333333333333333	0.1111111111111111	0.0	-8.800832575203021e-05	-8.800832575203021e-05
4860	0.04813048663338076	0.012575095636347145	0.009471248678789857	0.6965966054687245	-1	0	0	0.2	2	0.9230769230769231	12	0.5357142857142857	0.7692307692307693	12	10	2	0	0	0.14285714285714285	2	14	15	0.0	0	0.8096802019564844	0.9068780061829784	0.570316446549098	0.901972767438752	0.5069372266607045	0.9511145544893229	0.91227179237528	0.9232866344462635	0	0	0.0	0.009471248678789857	0.009471248678789857
231	0.013548038017184861	0.0018937051371024959	0.0016741149893120064	0.9902452571600112	-1	0	0	0.4	2	0.8	4	1.0	0.8	6	4	0	0	0	0.14285714285714285	7	1	7	0.0	0.3333333333333333	0.45475325945178335	0.7954443352397286	0.7129605837658946	0.8874218790696017	0.5308110251949633	0.9338570318878926	0.855602633008887	0.8832334463144055	0	0	0.0	0.0016741149893120064	0.0016741149893120064
1511	0.0648496142286301	0.024842221222174696	0.024612347096633982	0.6340643457403305	-1	0	0	0.2	2	0.9230769230769231	12	0.5357142857142857	0.7692307692307693	12	10	2	0	0	0.14285714285714285	2	14	15	0.0	0	0.7774412505920447	0.87856302866726	0.5009427658156426	0.9158397702027458	0.49173673388397887	0.9365814353549757	0.8923557468493198	0.9131589364003387	0	0	0.0	0.024612347096633982	0.024612347096633982
523	0.05831468660039737	0.0009142701529085832	-0.00036420063128947286	0.5733954964827241	-1	0	0	0.1	1	1.0	13	0.23809523809523808	0.8461538461538461	12	11	2	2	0	0.7777777777777778	7	9	15	0.2857142857142857	0	0.5215077992655458	0.8252277678849631	0.2915010041542153	0.9700819467716277	0.5313313892634491	0.910104598999325	0.8574988323753886	0.9204640641449127	0.5416666666666666	0.08333333333333333	0.0	-3.642006312894729e-05	-3.642006312894729e-05
4227	0.05585860792690912	0.0165756804094722	0.014846148354751077	0.6101700938120743	-1	0	0	0.2	2	0.9230769230769231	12	0.5357142857142857	0.7692307692307693	12	10	2	0	0	0.14285714285714285	2	14	15	0.0	0	0.8012328628659391	0.8569597971183477	0.5593575880183063	0.9122472609811892	0.38934709290458536	0.9525861823528836	0.91227179237528	0.915080377921555	0	0	0.0	0.014846148354751077	0.014846148354751077
2368	0.0594065216801496	0.015467438339245044	0.003727464308680884	0.7173223805385947	-1	0	0	0.2	2	0.9230769230769231	12	0.5357142857142857	0.7692307692307693	12	10	2	0	0	0.14285714285714285	2	14	15	0.0	0	0.6669025400834941	0.9111985937207947	0.6362524265451284	0.8903286717944477	0.5971583831211003	0.9642521479598505	0.9211819224997093	0.9290667469811562	0	0	0.0	0.003727464308680884	0.003727464308680884
2689	0.05819792532607375	0.01799495921427502	0.017960955864458675	0.6566637665457455	-1	0	0	0.2	2	0.9230769230769231	12	0.5357142857142857	0.7692307692307693	12	10	2	0	0	0.14285714285714285	2	14	15	0.0	0	0.8012328628659391	0.8777371951216991	0.5009427658156426	0.921777099093627	0.49173673388397887	0.9365814353549757	0.8923557468493198	0.9150408684349973	0	0	0.0	0.017960955864458675	0.017960955864458675
4170	0.06469927937743405	0.028460046633450066	0.02176352058510909	0.6543210623433331	-1	0	0	0.2	2	0.9230769230769231	12	0.5357142857142857	0.7692307692307693	12	10	2	0	0	0.14285714285714285	2	14	15	0.0	0	0.8012328628659391	0.8857373182819561	0.5009427658156426	0.9247381692338029	0.4957368812302286	0.9355687152646041	0.8923557468493198	0.9176374151899206	0	0	0.0	0.02176352058510909	0.02176352058510909
14	0.002230530151530218	0.0002467074435509046	0.0001998513589909057	0.9873421407402662	-1	0	0	0.5	2	0.6666666666666666	2	0.5555555555555556	0.3333333333333333	3	1	1	1	0	1.0	3	3	5	0.25	0	0.7267739714239058	0.722809027967125	0.893621871578766	0.7156406875819257	0.6669996882010244	0.8695933459043164	0.7641599937071638	0.7789541397347346	1.0	0.3333333333333333	0.0	0.0001998513589909057	0.0001998513589909057
3157	0.03249005435670812	0.004595256045981358	0.0002420954195485541	0.8687340237388947	-1	0	0	0.3	3	0.7692307692307693	10	0.234375	0.6923076923076923	12	9	2	1	0	1.0	8	8	15	0.2	0	0.8590494614306092	0.9414270806465005	0.6556990139628698	0.8755999648517923	0.40442607606197534	0.9639975998399684	0.9042796670572008	0.935354765620021	1.0	0.08333333333333333	0.0	0.0002420954195485541	0.0002420954195485541
1097	0.04762588897004213	0.012876014065762593	0.012601381707055288	0.7911474910609612	-1	0	0	0.2	2	0.9230769230769231	12	0.5357142857142857	0.8461538461538461	13	11	1	0	0	0.14285714285714285	2	14	15	0.0	0	0.6340470011141951	0.9124414961416402	0.3886872871895939	0.9067336404983657	0.5684423139868595	0.8720461942818896	0.844272467186859	0.8983593295001746	0	0	0.0	0.012601381707055288	0.012601381707055288
4994	0.06663735852462309	0.0312395576780178	0.028873315743165377	0.6446649460643785	-1	0	0	0.2	2	0.9230769230769231	12	0.5357142857142857	0.7692307692307693	12	10	2	0	0	0.14285714285714285	2	14	15	0.0	0	0.8012328628659391	0.8857373182819561	0.5009427658156426	0.9247381692338029	0.46621513106489054	0.9370684079210476	0.8923754549491164	0.9182688722201318	0	0	0.0	0.028873315743165377	0.028873315743165377
1251	0.052264882465452876	0.0215235505150712	0.020998998439978694	0.6798022668595345	-1	0	0	0.2	2	0.9230769230769231	12	0.5357142857142857	0.8461538461538461	13	11	1	0	0	0.14285714285714285	2	14	15	0.0	0	0.6340470011141951	0.9265753117125415	0.4046013398710791	0.9286687364299235	0.6050805653728342	0.876388909990951	0.844272467186859	0.9132073262387025	0	0	0.0	0.020998998439978694	0.020998998439978694
2998	0.0654713186798514	0.0310276940233638	0.029695980797895018	0.629224166688104	-1	0	0	0.2	2	0.9230769230769231	12	0.5357142857142857	0.7692307692307693	12	10	2	0	0	0.14285714285714285	2	14	15	0.0	0	0.8012328628659391	0.8777371951216991	0.5009427658156426	0.9116576926566917	0.49173673388397887	0.9365814353549757	0.8923557468493198	0.9115385121129227	0	0	0.0	0.029695980797895018	0.029695980797895018
749	0.040140328389630005	0.00572339233115676	0.005717569517372109	0.9309555313707348	-1	0	0	0.1	1	1.0	13	0.42857142857142855	0.46153846153846156	7	6	7	0	0	0.7142857142857143	5	7	15	0.0	0	0.9304654498405511	0.9638618698533098	0.46877399869928116	0.8888623702727473	0.41122172133886403	0.8562780417641669	0.9250568460747489	0.9154827363875311	0	0	0.0	0.005717569517372109	0.005717569517372109
3135	0.06803501317684374	0.030654082882944782	0.029016319103180095	0.6494655363945346	-1	0	0	0.2	2	0.9230769230769231	12	0.5357142857142857	0.7692307692307693	12	10	2	0	0	0.14285714285714285	2	14	15	0.0	0	0.8012328628659391	0.8777371951216991	0.5009427658156426	0.9158397702027458	0.49173673388397887	0.9365814353549757	0.8923557468493198	0.9129547099626769	0	0	0.0	0.029016319103180095	0.029016319103180095
3895	0.04814921240493179	0.01771702703278916	0.014189258569331105	0.7386670922998679	-1	0	0	0.2	2	0.9230769230769231	12	0.5357142857142857	0.7692307692307693	12	10	2	0	0	0.14285714285714285	2	14	15	0.0	0	0.8096802019564844	0.8985463876831725	0.570316446549098	0.901972767438752	0.508226893485959	0.9497166126420081	0.9077757360565677	0.9202930120451632	0	0	0.0	0.014189258569331105	0.014189258569331105
4542	0.06398262063615967	0.030133187118318007	0.02297666276243337	0.654343287350463	-1	0	0	0.2	2	0.9230769230769231	12	0.5357142857142857	0.7692307692307693	12	10	2	0	0	0.14285714285714285	2	14	15	0.0	0	0.8012328628659391	0.8857373182819561	0.5009427658156426	0.9247381692338029	0.4407597618329423	0.949793775841027	0.91227179237528	0.9240614843014923	0	0	0.0	0.02297666276243337	0.02297666276243337
3848	0.06651163287975359	0.029598974248248866	0.029156207353093724	0.6437984200572755	-1	0	0	0.2	2	0.9230769230769231	12	0.5357142857142857	0.7692307692307693	12	10	2	0	0	0.14285714285714285	2	14	15	0.0	0	0.8012328628659391	0.8777371951216991	0.5009427658156426	0.9157429880395546	0.4407597618329423	0.9401546217359504	0.8923557468493198	0.9145452136260378	0	0	0.0	0.029156207353093724	0.029156207353093724
632	0.017614665552372743	0.0008444880639132914	-0.00038795852653525354	0.8619548585692101	-1	0	0	0.3333333333333333	2	0.7142857142857143	5	0.5625	0.5714285714285714	5	4	3	1	0	0.25	2	8	9	0.1111111111111111	0	0.5039638170243809	0.9172012280925304	0.8714565019300424	0.9212188273031966	0.7025137987710816	0.9311795183535555	0.9051676979027573	0.9234115900255573	1.0	0.2	0.0	-3.879585265352535e-05	-3.879585265352535e-05
2224	0.06354750222480389	0.029352842289585828	0.025438576437492377	0.6131541684121695	-1	0	0	0.1	1	1.0	13	1.0	0.8461538461538461	12	11	2	0	0	0.06666666666666667	1	15	15	0.0	0	0.8096802019564844	0.9030002802001309	0.5009427658156426	0.9144637496700393	0.39930080876748375	0.9278205876710057	0.9077757360565677	0.9156530301267439	0	0	0.0	0.025438576437492377	0.025438576437492377
3439	0.06504868730670493	0.029757670643470027	0.029274900826462846	0.6441169857194806	-1	0	0	0.2	2	0.9230769230769231	12	0.5357142857142857	0.7692307692307693	12	10	2	0	0	0.14285714285714285	2	14	15	0.0	0	0.8012328628659391	0.8857373182819561	0.5009427658156426	0.9182993428710566	0.46621513106489054	0.9370684079210476	0.8923557468493198	0.9160125941021396	0	0	0.0	0.029274900826462846	0.029274900826462846
1784	0.06538214090725135	0.024755357055553297	0.024622462982157048	0.6395420608359981	-1	0	0	0.2	2	0.9230769230769231	12	0.5357142857142857	0.7692307692307693	12	10	2	0	0	0.14285714285714285	2	14	15	0.0	0	0.7774412505920447	0.87856302866726	0.5009427658156426	0.921777099093627	0.4109081759683445	0.9481285865160688	0.8923557468493198	0.9205944875176597	0	0	0.0	0.024622462982157048	0.024622462982157048
3755	0.06570024708394029	0.031165386709032565	0.02940039775688217	0.6482462878138012	-1	0	0	0.2	2	0.9230769230769231	12	0.5357142857142857	0.7692307692307693	12	10	2	0	0	0.14285714285714285	2	14	15	0.0	0	0.8012328628659391	0.8857373182819561	0.5009427658156426	0.9247381692338029	0.46621513106489054	0.9370684079210476	0.8923754549491164	0.9182688722201318	0	0	0.0	0.02940039775688217	0.02940039775688217
3699	0.06676243596070912	0.03120570902902219	0.029574414050001597	0.6430593861559503	-1	0	0	0.2	2	0.9230769230769231	12	0.5357142857142857	0.7692307692307693	12	10	2	0	0	0.14285714285714285	2	14	15	0.0	0	0.8012328628659391	0.8777371951216991	0.5009427658156426	0.9116576926566917	0.49173673388397887	0.9365814353549757	0.8923557468493198	0.9115385121129227	0	0	0.0	0.029574414050001597	0.029574414050001597
1156	0.05406209634681704	0.0213769856946007	0.02082841154509426	0.7571771913012268	-1	0	0	0.2	2	0.9230769230769231	12	0.5357142857142857	0.8461538461538461	13	11	1	0	0	0.14285714285714285	2	14	15	0.0	0	0.6340470011141951	0.9265753117125415	0.4046013398710791	0.9286687364299235	0.6050805653728342	0.876388909990951	0.844272467186859	0.9132073262387025	0	0	0.0	0.02082841154509426	0.02082841154509426
4015	0.04711597545357379	0.013800165199793974	0.010766797805339425	0.7145062706065763	-1	0	0	0.2	2	0.9230769230769231	12	0.5357142857142857	0.7692307692307693	12	10	2	0	0	0.14285714285714285	2	14	15	0.0	0	0.8096802019564844	0.9068780061829784	0.5239171798757696	0.9045914755125617	0.508226893485959	0.951780975321571	0.9077757360565677	0.924328419985153	0	0	0.0	0.010766797805339425	0.010766797805339425
3934	0.04990102909251022	0.0029453514282312596	0.0012733446277658053	0.7685720085694951	-1	0	0	0.2	2	0.9230769230769231	12	0.5357142857142857	0.7692307692307693	12	10	2	0	0	0.14285714285714285	2	14	15	0.0	0	0.7247856143792788	0.8493580960095354	0.4934659795254056	0.8921215141772149	0.5241275106005749	0.9104697093682018	0.7894642009516107	0.8863362591391891	0	0	0.0	0.0012733446277658053	0.0012733446277658053
1605	0.057407090284500244	0.023240585132832118	-0.0032351671757731002	0.710290702595319	-1	0	0	0.1	1	1.0	13	1.0	0.7692307692307693	11	10	3	0	0	0.06666666666666667	15	1	15	0.0	0	0.8096802019564844	0.7949478803399797	0.3374922827420547	0.8621483000480079	0.4407597618329423	0.9465261181210921	0.8923557468493198	0.8829453241182715	0	0	0.0	-0.00032351671757731	-0.00032351671757731
1667	0.05391640401578814	0.021774412963600807	0.020735189624581447	0.7384698148876202	-1	0	0	0.2	2	0.9230769230769231	12	0.5357142857142857	0.8461538461538461	13	11	1	0	0	0.14285714285714285	2	14	15	0.0	0	0.6340470011141951	0.9265753117125415	0.4046013398710791	0.9286687364299235	0.6050805653728342	0.876388909990951	0.844272467186859	0.9132073262387025	0	0	0.0	0.020735189624581447	0.020735189624581447
1025	0.05418134032061719	0.01963395210667782	0.019256794390563922	0.7672292649770774	-1	0	0	0.2	2	0.9230769230769231	12	0.5357142857142857	0.8461538461538461	13	11	1	0	0	0.14285714285714285	2	14	15	0.0	0	0.6340470011141951	0.9265753117125415	0.4046013398710791	0.9316524522391665	0.6050805653728342	0.8735981603879839	0.8699020318603575	0.9137453461039018	0	0	0.0	0.019256794390563922	0.019256794390563922
4507	0.06112215566703625	0.01543736257617679	0.004829478383859668	0.6811367853616213	-1	0	0	0.2	2	0.9230769230769231	12	0.5357142857142857	0.9230769230769231	14	12	0	0	0	0.14285714285714285	2	14	15	0.0	0	0.8096802019564844	0.8938916055710118	0.573591310426297	0.9024069937646527	0.4407597618329423	0.9396057154741331	0.9077757360565677	0.9142485655195455	0	0	0.0	0.004829478383859668	0.004829478383859668
4793	0.06597016565310641	0.03170308904495473	0.030412711856864352	0.6450152578941375	-1	0	0	0.2	2	0.9230769230769231	12	0.5357142857142857	0.7692307692307693	12	10	2	0	0	0.14285714285714285	2	14	15	0.0	0	0.8012328628659391	0.8857373182819561	0.5009427658156426	0.9247381692338029	0.46621513106489054	0.9370684079210476	0.8923754549491164	0.9182688722201318	0	0	0.0	0.030412711856864352	0.030412711856864352
4053	0.03700390795221438	0.005476053611085915	0.0020728491811830897	0.8836174804064764	-1	0	0	0.4	4	0.6923076923076923	9	0.4166666666666667	0.6153846153846154	12	8	2	0	0	0.25	12	3	15	0.0	0.16666666666666666	0.7674028204564295	0.8779959338702644	0.5009427658156426	0.9249056242408237	0.5716367803020119	0.9512834026799267	0.8985757599403439	0.9231149244623228	0	0	0.0	0.0020728491811830897	0.0020728491811830897
400	0.0360151169304047	0.002660701550628636	-0.0026476518146999655	0.9308593468023527	-1	0.25	1	0.4	4	0.6923076923076923	9	0.23809523809523808	0.6153846153846154	11	8	3	0	0	0.7777777777777778	7	9	15	0.0	0.25	0.5886027809393832	0.940449157948026	0.4046013398710791	0.8208105341569216	0.3889776296144052	0.9511225725684994	0.8923557468493198	0.9180819777601517	0	0	0.0	-0.00026476518146999656	-0.00026476518146999656
3167	0.06504206276694764	0.029007275523641372	0.02844501045166404	0.6422771590247773	-1	0	0	0.2	2	0.9230769230769231	12	0.5357142857142857	0.7692307692307693	12	10	2	0	0	0.14285714285714285	2	14	15	0.0	0	0.8012328628659391	0.8777371951216991	0.5009427658156426	0.9158397702027458	0.49173673388397887	0.9365814353549757	0.8923557468493198	0.9129547099626769	0	0	0.0	0.02844501045166404	0.02844501045166404
5050	0.06705472472196929	0.03280301135054389	0.02919793427444844	0.6532370483325736	-1	0	0	0.2	2	0.9230769230769231	12	0.5357142857142857	0.7692307692307693	12	10	2	0	0	0.14285714285714285	2	14	15	0.0	0	0.8012328628659391	0.8857373182819561	0.5009427658156426	0.9247381692338029	0.46621513106489054	0.9370684079210476	0.8923754549491164	0.9182688722201318	0	0	0.0	0.02919793427444844	0.02919793427444844
4405	0.06680286893986385	0.02796375130486245	0.02748926592134899	0.6331963064897519	-1	0	0	0.2	2	0.9230769230769231	12	0.5357142857142857	0.7692307692307693	12	10	2	0	0	0.14285714285714285	2	14	15	0.0	0	0.8012328628659391	0.8744244504109421	0.5009427658156426	0.9247381692338029	0.46621513106489054	0.9370684079210476	0.8923557468493198	0.9155450475525916	0	0	0.0	0.02748926592134899	0.02748926592134899
2609	0.06322910455160313	0.00600589636102514	0.005951448805875838	0.6145907621569245	-1	0	0	0.1	1	1.0	13	0.42857142857142855	0.8461538461538461	11	11	3	0	0	0.7142857142857143	5	7	15	0.0	0.3076923076923077	0.5886027809393832	0.9344843852084029	0.6752206613300507	0.8980254381262768	0.40962398792056237	0.9242465630880484	0.9331626168732116	0.9201871210542877	0	0	0.0	0.005951448805875838	0.005951448805875838
2460	0.061354622464712114	0.029243157171068877	0.02396846365166173	0.6288012331449501	-1	0	0	0.1	1	1.0	13	1.0	0.8461538461538461	12	11	2	0	0	0.06666666666666667	1	15	15	0.0	0	0.8096802019564844	0.8961274491874164	0.5009427658156426	0.9144637496700393	0.39930080876748375	0.9295170040645792	0.9077757360565677	0.9143441661352693	0	0	0.0	0.02396846365166173	0.02396846365166173
3675	0.05967342984853593	0.01860926822171927	0.016509932509794663	0.6331868026955103	-1	0	0	0.2	2	0.9230769230769231	12	0.5357142857142857	0.7692307692307693	12	10	2	0	0	0.14285714285714285	2	14	15	0.0	0	0.8012328628659391	0.9084281958780897	0.5009427658156426	0.9182993428710566	0.46621513106489054	0.9370684079210476	0.8923557468493198	0.9221258226573534	0	0	0.0	0.016509932509794663	0.016509932509794663
3519	0.0648438199419207	0.029821004038899375	0.028842634164770054	0.6484577724914813	-1	0	0	0.2	2	0.9230769230769231	12	0.5357142857142857	0.7692307692307693	12	10	2	0	0	0.14285714285714285	2	14	15	0.0	0	0.8012328628659391	0.8857373182819561	0.5009427658156426	0.9182993428710566	0.46621513106489054	0.9370684079210476	0.8923557468493198	0.9160125941021396	0	0	0.0	0.028842634164770054	0.028842634164770054
1129	0.051196672594106055	0.02124801644194559	0.020779781214215847	0.7489413203842636	-1	0	0	0.2	2	0.9230769230769231	12	0.5357142857142857	0.8461538461538461	13	11	1	0	0	0.14285714285714285	2	14	15	0.0	0	0.6340470011141951	0.9265753117125415	0.4046013398710791	0.9286687364299235	0.6050805653728342	0.876388909990951	0.844272467186859	0.9132073262387025	0	0	0.0	0.020779781214215847	0.020779781214215847
4481	0.061148773344676444	0.029416839636066023	0.023077902813696476	0.6869215507241812	-1	0	0	0.2	2	0.9230769230769231	12	0.5357142857142857	0.7692307692307693	12	10	2	0	0	0.14285714285714285	2	14	15	0.0	0	0.8012328628659391	0.8857373182819561	0.5009427658156426	0.9247381692338029	0.4407597618329423	0.949793775841027	0.91227179237528	0.9240614843014923	0	0	0.0	0.023077902813696476	0.023077902813696476
3840	0.05659674396920635	0.012871245970162605	0.004929279567024528	0.6475197206601949	-1	0	0	0.2	2	0.9230769230769231	12	0.5357142857142857	0.9230769230769231	14	12	0	0	0	0.14285714285714285	2	14	15	0.0	0	0.8096802019564844	0.9311663045320524	0.6362524265451284	0.9044679579637899	0.4407597618329423	0.9422378441770861	0.9211819224997093	0.9274514550172335	0	0	0.0	0.004929279567024528	0.004929279567024528
3089	0.058974583388460816	0.01895499361667119	0.018782745082083274	0.6412471845044855	-1	0	0	0.2	2	0.9230769230769231	12	0.5357142857142857	0.7692307692307693	12	10	2	0	0	0.14285714285714285	2	14	15	0.0	0	0.8012328628659391	0.8777371951216991	0.5009427658156426	0.921268235828417	0.49173673388397887	0.9365814353549757	0.8923557468493198	0.9148583510121412	0	0	0.0	0.018782745082083274	0.018782745082083274
2811	0.06336437108873672	0.03010057383891238	0.028599719025325446	0.6393017367868498	-1	0	0	0.2	2	0.9230769230769231	12	0.5357142857142857	0.7692307692307693	12	10	2	0	0	0.14285714285714285	2	14	15	0.0	0	0.8012328628659391	0.8777371951216991	0.5009427658156426	0.9158397702027458	0.49173673388397887	0.9365814353549757	0.8923557468493198	0.9129547099626769	0	0	0.0	0.028599719025325446	0.028599719025325446
2174	0.062438583654916495	0.028195406184074467	0.024230810214157895	0.6244079178203548	-1	0	0	0.1	1	1.0	13	1.0	0.8461538461538461	12	11	2	0	0	0.06666666666666667	1	15	15	0.0	0	0.8096802019564844	0.8961274491874164	0.5009427658156426	0.9144637496700393	0.42555379027874435	0.9269798515327862	0.9077757360565677	0.9133443418448541	0	0	0.0	0.024230810214157895	0.024230810214157895
3153	0.06378645246046216	0.02965540137248515	0.029178193326568184	0.6468244651707948	-1	0	0	0.2	2	0.9230769230769231	12	0.5357142857142857	0.7692307692307693	12	10	2	0	0	0.14285714285714285	2	14	15	0.0	0	0.8012328628659391	0.8857373182819561	0.5009427658156426	0.9182993428710566	0.46621513106489054	0.9370684079210476	0.8923557468493198	0.9160125941021396	0	0	0.0	0.029178193326568184	0.029178193326568184
2116	0.06456661476608636	0.024702215358479603	0.024393530960072213	0.6327255919153532	-1	0	0	0.2	2	0.9230769230769231	12	0.5357142857142857	0.7692307692307693	12	10	2	0	0	0.14285714285714285	2	14	15	0.0	0	0.7774412505920447	0.87856302866726	0.5009427658156426	0.921777099093627	0.42929502385208396	0.9392333945664976	0.8923557468493198	0.9164109441629534	0	0	0.0	0.024393530960072213	0.024393530960072213
5026	0.05804041477039657	0.02048738515278334	0.017935948975228405	0.6692911046480197	-1	0	0	0.2	2	0.9230769230769231	12	0.5357142857142857	0.7692307692307693	12	10	2	0	0	0.14285714285714285	2	14	15	0.0	0	0.8012328628659391	0.8857373182819561	0.5030065482094142	0.9144076324768263	0.5069427054381769	0.9539658837687547	0.91227179237528	0.9229140653632799	0	0	0.0	0.017935948975228405	0.017935948975228405
4468	0.0631294293747223	0.02928559777183005	0.023712394469068334	0.6511261791333778	-1	0	0	0.2	2	0.9230769230769231	12	0.5357142857142857	0.7692307692307693	12	10	2	0	0	0.14285714285714285	2	14	15	0.0	0	0.8012328628659391	0.8857373182819561	0.5009427658156426	0.9247381692338029	0.4407597618329423	0.9458355340221893	0.91227179237528	0.9221674559328109	0	0	0.0	0.023712394469068334	0.023712394469068334
2326	0.06432354799025211	0.025350508847012475	0.02497725228386788	0.6345755577213903	-1	0	0	0.2	2	0.9230769230769231	12	0.5357142857142857	0.7692307692307693	12	10	2	0	0	0.14285714285714285	2	14	15	0.0	0	0.7774412505920447	0.87856302866726	0.5009427658156426	0.921777099093627	0.4109081759683445	0.9558434840418878	0.9010808983174698	0.9246191722627541	0	0	0.0	0.02497725228386788	0.02497725228386788
4742	0.06498699394283017	0.029621971853679922	0.02937981824247275	0.6507711708608213	-1	0	0	0.2	2	0.9230769230769231	12	0.5357142857142857	0.7692307692307693	12	10	2	0	0	0.14285714285714285	2	14	15	0.0	0	0.8012328628659391	0.8857373182819561	0.5009427658156426	0.9247381692338029	0.4407597618329423	0.94919785227264	0.9077757360565677	0.9237702922052863	0	0	0.0	0.02937981824247275	0.02937981824247275
4463	0.030985271967994228	0.0016813210505385876	0.00152191734210607	0.899000679460789	-1	0	0	0.3	3	0.7692307692307693	10	0.234375	0.6923076923076923	12	9	2	1	0	1.0	8	8	15	0.2	0	0.8590494614306092	0.9414270806465005	0.6707159336605721	0.8737418430851657	0.378904473242887	0.9626921284228847	0.9336271079941829	0.9342593535683931	1.0	0.08333333333333333	0.0	0.00152191734210607	0.00152191734210607
43	0.011758148066401861	0.0005611805781802241	-0.0005607138928899691	0.967286035372176	-1	0	0	0.6666666666666666	4	0.42857142857142855	3	0.42857142857142855	0.2857142857142857	3	2	5	1	0	0.42857142857142855	7	3	9	0.07692307692307693	0.2857142857142857	0.3574851507205579	0.8835469036147078	0.3802274840495142	0.8023868863152128	0.5909491533259372	0.8221103461854055	0.8317661629648249	0.8392712206498176	1.0	0.3333333333333333	0.0	-5.607138928899691e-05	-5.607138928899691e-05
3414	0.06474668213360693	0.028959057050191188	0.02841043527726041	0.6431710746923847	-1	0	0	0.2	2	0.9230769230769231	12	0.5357142857142857	0.7692307692307693	12	10	2	0	0	0.14285714285714285	2	14	15	0.0	0	0.8012328628659391	0.8857373182819561	0.5009427658156426	0.9182993428710566	0.46621513106489054	0.9370684079210476	0.8923557468493198	0.9160125941021396	0	0	0.0	0.02841043527726041	0.02841043527726041
4172	0.06583050767556906	0.028781037551606013	0.028704960909913	0.6408699618550149	-1	0	0	0.2	2	0.9230769230769231	12	0.5357142857142857	0.7692307692307693	12	10	2	0	0	0.14285714285714285	2	14	15	0.0	0	0.8012328628659391	0.8857373182819561	0.5009427658156426	0.9182993428710566	0.4407597618329423	0.94583594980808	0.905402820641131	0.9200096264089728	0	0	0.0	0.028704960909913	0.028704960909913
2318	0.06451378829214623	0.02385157231163181	0.02339975533551671	0.6355416518649928	-1	0	0	0.2	2	0.9230769230769231	12	0.5357142857142857	0.7692307692307693	12	10	2	0	0	0.14285714285714285	2	14	15	0.0	0	0.7774412505920447	0.87856302866726	0.5009427658156426	0.921777099093627	0.4358298334931788	0.9387826844894804	0.8923557468493198	0.9162097802566751	0	0	0.0	0.02339975533551671	0.02339975533551671
3054	0.0669177630888077	0.0309025070646017	0.02900859120055097	0.6487110428876609	-1	0	0	0.2	2	0.9230769230769231	12	0.5357142857142857	0.7692307692307693	12	10	2	0	0	0.14285714285714285	2	14	15	0.0	0	0.8012328628659391	0.8777371951216991	0.5009427658156426	0.9158397702027458	0.49173673388397887	0.9365814353549757	0.8923557468493198	0.9129547099626769	0	0	0.0	0.02900859120055097	0.02900859120055097
3269	0.06145021513635392	0.009333809102941007	-0.004521696289957242	0.6807950810579124	-1	0	0	0.2	2	0.9230769230769231	12	0.5357142857142857	0.7692307692307693	12	10	2	0	0	0.14285714285714285	2	14	15	0.0	0	0.7149535465420732	0.8935867671395985	0.5009427658156426	0.9247381692338029	0.4407597618329423	0.9390479323753671	0.9160563389043241	0.9210774105046288	0	0	0.0	-0.0004521696289957242	-0.0004521696289957242
3160	0.06491430115495721	0.028181429549742527	0.02722750874496277	0.6501171747642199	-1	0	0	0.2	2	0.9230769230769231	12	0.5357142857142857	0.7692307692307693	12	10	2	0	0	0.14285714285714285	2	14	15	0.0	0	0.8012328628659391	0.8777371951216991	0.5009427658156426	0.9158397702027458	0.49173673388397887	0.9365814353549757	0.8923557468493198	0.9129547099626769	0	0	0.0	0.02722750874496277	0.02722750874496277
429	0.0030697545931697486	0.0004758481666467482	0.00046605886652335306	0.9898707832096649	-1	0	0	0.25	1	1.0	3	1.0	0.6666666666666666	3	2	1	2	0	0.2	1	5	5	0.4	0	0.33888419241163814	0.7685071845100678	0.5333523474544828	0.9526145878588093	0.8349595784578103	0.9281946367986624	0.9177074809888327	0.904939948894994	0.6666666666666666	0.6666666666666666	0.0	0.00046605886652335306	0.00046605886652335306
3498	0.06543320118770649	0.034176746082028926	0.029127199554772696	0.6486501892517185	-1	0	0	0.2	2	0.9230769230769231	12	0.5357142857142857	0.7692307692307693	12	10	2	0	0	0.14285714285714285	2	14	15	0.0	0	0.8012328628659391	0.8857373182819561	0.5009427658156426	0.9247381692338029	0.4407597618329423	0.9390479323753671	0.9030703621817817	0.9191171832022742	0	0	0.0	0.029127199554772696	0.029127199554772696
4079	0.06494680993292876	0.033682834341956853	0.029811519809056716	0.64514931213443	-1	0	0	0.2	2	0.9230769230769231	12	0.5357142857142857	0.7692307692307693	12	10	2	0	0	0.14285714285714285	2	14	15	0.0	0	0.8012328628659391	0.8857373182819561	0.5009427658156426	0.9247381692338029	0.4407597618329423	0.94583594980808	0.91227179237528	0.9221676501065504	0	0	0.0	0.029811519809056716	0.029811519809056716
1013	0.05284284646533568	0.02107118775675944	0.02076608151091259	0.7526919117881267	-1	0	0	0.2	2	0.9230769230769231	12	0.5357142857142857	0.8461538461538461	13	11	1	0	0	0.14285714285714285	2	14	15	0.0	0	0.6340470011141951	0.9265753117125415	0.4046013398710791	0.9286687364299235	0.6050805653728342	0.876388909990951	0.844272467186859	0.9132073262387025	0	0	0.0	0.02076608151091259	0.02076608151091259
4301	0.06453756738995986	0.03324308470447487	0.029360754930488946	0.6448766938422483	-1	0	0	0.2	2	0.9230769230769231	12	0.5357142857142857	0.7692307692307693	12	10	2	0	0	0.14285714285714285	2	14	15	0.0	0	0.8012328628659391	0.8857373182819561	0.5009427658156426	0.9247381692338029	0.4407597618329423	0.949793775841027	0.91227179237528	0.9240614843014923	0	0	0.0	0.029360754930488946	0.029360754930488946
4626	0.05206505910183417	0.015847956086233884	0.015829940820038923	0.608524003471917	-1	0	0	0.2	2	0.9230769230769231	12	0.5357142857142857	0.7692307692307693	12	10	2	0	0	0.14285714285714285	2	14	15	0.0	0	0.8096802019564844	0.8985463876831725	0.570316446549098	0.901972767438752	0.4600634035849994	0.9512557517479173	0.91227179237528	0.9210890805176185	0	0	0.0	0.015829940820038923	0.015829940820038923
154	3.643123625734526e-05	2.039404473028525e-05	1.4231117125067223e-06	0.9999908975430881	-1	0	0	0.5	2	0.5	2	0.6	0.25	2	1	3	0	0	0.4	5	2	6	0.0	0	0.5384103125739708	0.7955856117287464	0.6948896396315233	0.9288319914117213	0.7973991156949024	0.7298769537637683	0.7787587346319311	0.8376171101570629	0	0	0.0	1.4231117125067223e-06	1.4231117125067223e-06
595	0.03174540724884047	0.0017552132031298715	0.001551531901721663	0.9048656388187923	-1	0	0	0.3	3	0.6923076923076923	9	0.3333333333333333	0.46153846153846156	8	6	6	0	0	0.5555555555555556	9	5	15	0.0	0.2857142857142857	0.6174171110466017	0.9418233562700006	0.5883875234394829	0.9182406110071375	0.44550281048323176	0.9212131455153892	0.8144669769811922	0.9278408384906228	0	0	0.0	0.001551531901721663	0.001551531901721663
740	0.0608057180924657	0.02303579053586258	0.014926834647111871	0.7084861297961342	-1	0	0	0.1	1	1.0	13	1.0	0.7692307692307693	11	10	3	0	0	0.06666666666666667	15	1	15	0.0	0	0.7621520794471883	0.9023402755831317	0.4046013398710791	0.8122916311576194	0.4407597618329423	0.9449563265025127	0.8480612816690601	0.8981797652144397	0	0	0.0	0.014926834647111871	0.014926834647111871
877	0.05567298812992837	0.021830955441736744	0.02138496686719265	0.7586361382884569	-1	0	0	0.2	2	0.9230769230769231	12	0.5357142857142857	0.8461538461538461	13	11	1	0	0	0.14285714285714285	2	14	15	0.0	0	0.6340470011141951	0.9265753117125415	0.4046013398710791	0.9286687364299235	0.6050805653728342	0.8731941052067679	0.876838808702873	0.9124335724591646	0	0	0.0	0.02138496686719265	0.02138496686719265
4784	0.06476281297143831	0.034472687520947586	0.029690415841548932	0.6484855537218861	-1	0	0	0.2	2	0.9230769230769231	12	0.5357142857142857	0.7692307692307693	12	10	2	0	0	0.14285714285714285	2	14	15	0.0	0	0.8012328628659391	0.8857373182819561	0.5009427658156426	0.9247381692338029	0.46621513106489054	0.9370684079210476	0.8923754549491164	0.9182688722201318	0	0	0.0	0.029690415841548932	0.029690415841548932
4196	0.06543804479007732	0.03385717431279527	0.030035137165223318	0.6455763525602412	-1	0	0	0.2	2	0.9230769230769231	12	0.5357142857142857	0.7692307692307693	12	10	2	0	0	0.14285714285714285	2	14	15	0.0	0	0.8012328628659391	0.8857373182819561	0.5009427658156426	0.9247381692338029	0.4407597618329423	0.949793775841027	0.91227179237528	0.9240614843014923	0	0	0.0	0.030035137165223318	0.030035137165223318
4136	0.06497606730823428	0.03261073947649609	0.029623134919803142	0.6440579411693548	-1	0	0	0.2	2	0.9230769230769231	12	0.5357142857142857	0.7692307692307693	12	10	2	0	0	0.14285714285714285	2	14	15	0.0	0	0.8012328628659391	0.8857373182819561	0.5009427658156426	0.9247381692338029	0.4407597618329423	0.9390479323753671	0.9030703621817817	0.9191171832022742	0	0	0.0	0.029623134919803142	0.029623134919803142
4085	0.02969980405836256	0.003346927653211479	0.0019098441414761652	0.5584240399925349	-1	0	0	0.4	4	0.6153846153846154	8	0.3	0.6153846153846154	12	8	2	0	0	0.5	5	10	15	0.0	0	0.8096802019564844	0.9068780061829784	0.5239171798757696	0.9045914755125617	0.508226893485959	0.951780975321571	0.9077757360565677	0.924328419985153	0	0	0.0	0.0019098441414761652	0.0019098441414761652
450	0.03909248107120174	0.0030942663020846425	0.0025578633089164676	0.8368797927648502	-1	0	0	0.2	2	0.8333333333333334	10	0.5384615384615384	0.75	11	9	2	0	0	0.15384615384615385	2	13	14	0.0	0	0.4455382056629693	0.8881055668176262	0.7081427988631643	0.8556963312414524	0.6460198874025691	0.8678095788500927	0.8689481624809553	0.8711411524949044	0	0	0.0	0.0025578633089164676	0.0025578633089164676
1240	0.049831911962567074	0.01626335347119042	0.01581995300975784	0.6526612766021556	-1	0	0	0.2	2	0.9230769230769231	12	0.5357142857142857	0.8461538461538461	13	11	1	0	0	0.14285714285714285	2	14	15	0.0	0	0.6340470011141951	0.8849535276771244	0.4046013398710791	0.9286687364299235	0.6050805653728342	0.876388909990951	0.844272467186859	0.8992055796095314	0	0	0.0	0.01581995300975784	0.01581995300975784
498	0.02270650961464209	0.00554395801667192	0.004665336412916185	0.9195977115498242	-1	0	0	0.4	4	0.6153846153846154	8	0.3409090909090909	0.5384615384615384	9	7	5	1	0	0.36363636363636365	11	4	15	0.08333333333333333	0	0.6943928217676631	0.9155553951776487	0.3763854575775375	0.8678371033502167	0.5213435168248742	0.918602580884085	0.8747215697442156	0.902879618572066	1.0	0.1111111111111111	0.0	0.004665336412916185	0.004665336412916185
1107	0.053955953789107655	0.02259311311271892	0.021633718767836436	0.7555421912563973	-1	0	0	0.2	2	0.9230769230769231	12	0.5357142857142857	0.8461538461538461	13	11	1	0	0	0.14285714285714285	2	14	15	0.0	0	0.6340470011141951	0.9265753117125415	0.4046013398710791	0.9286687364299235	0.6050805653728342	0.876388909990951	0.844272467186859	0.9132073262387025	0	0	0.0	0.021633718767836436	0.021633718767836436
3778	0.05156132087267452	0.02153163473060019	0.016229651857975563	0.6340569691704367	-1	0	0	0.2	2	0.9230769230769231	12	0.5357142857142857	0.7692307692307693	12	10	2	0	0	0.14285714285714285	2	14	15	0.0	0	0.761693548596247	0.8412891265164049	0.5009427658156426	0.9247381692338029	0.4407597618329423	0.9390479323753671	0.9001620809005186	0.9091848665071793	0	0	0.0	0.016229651857975563	0.016229651857975563
4394	0.06480039353040659	0.033041116597914456	0.029845686941684837	0.6478241405576047	-1	0	0	0.2	2	0.9230769230769231	12	0.5357142857142857	0.7692307692307693	12	10	2	0	0	0.14285714285714285	2	14	15	0.0	0	0.8012328628659391	0.8857373182819561	0.5009427658156426	0.9247381692338029	0.4407597618329423	0.9390479323753671	0.9030703621817817	0.9191171832022742	0	0	0.0	0.029845686941684837	0.029845686941684837
4069	0.06137385144851446	0.020445921938070974	0.019960869052485265	0.6534540468395098	-1	0	0	0.2	2	0.9230769230769231	12	0.5357142857142857	0.7692307692307693	12	10	2	0	0	0.14285714285714285	2	14	15	0.0	0	0.8012328628659391	0.8857373182819561	0.5030065482094142	0.9144076324768263	0.5069427054381769	0.9411819141121375	0.9002969117392885	0.9165546116006908	0	0	0.0	0.019960869052485265	0.019960869052485265
1478	0.0635079848519895	0.016397290455883673	0.016163986020104465	0.6669880818638807	-1	0	0	0.2	2	0.9230769230769231	12	0.5357142857142857	0.7692307692307693	12	10	2	0	0	0.14285714285714285	2	14	15	0.0	0	0.7774412505920447	0.87856302866726	0.5009427658156426	0.9121557155641593	0.477091119573579	0.9390998947113417	0.8923557468493198	0.9130619602932293	0	0	0.0	0.016163986020104465	0.016163986020104465
2989	0.05568730996258795	0.022461102483626108	0.02143862459933283	0.6606518228013147	-1	0	0	0.2	2	0.9230769230769231	12	0.5357142857142857	0.7692307692307693	12	10	2	0	0	0.14285714285714285	2	14	15	0.0	0	0.8012328628659391	0.8777371951216991	0.5009427658156426	0.921777099093627	0.44486291080827395	0.9378019018017607	0.8923557468493198	0.9155766361568041	0	0	0.0	0.02143862459933283	0.02143862459933283
952	0.055301045479124664	0.02263490442182899	0.021563870733279224	0.7499313414003163	-1	0	0	0.2	2	0.9230769230769231	12	0.5357142857142857	0.8461538461538461	13	11	1	0	0	0.14285714285714285	2	14	15	0.0	0	0.6340470011141951	0.9265753117125415	0.4046013398710791	0.9286687364299235	0.6050805653728342	0.876388909990951	0.844272467186859	0.9132073262387025	0	0	0.0	0.021563870733279224	0.021563870733279224
594	0.06580191985429547	0.009652614193809025	-0.009309134090080464	0.704734736025562	-1	0	0	0.2	2	0.9230769230769231	12	1.0	0.9230769230769231	14	12	0	2	0	0.06666666666666667	15	1	15	1.0	0.14285714285714285	0.7187514535157772	0.9130172249747741	0.43717470394559205	0.7781543139561155	0.49945333607878073	0.9241888558994702	0.8955316552712612	0.8844796564908327	0.5357142857142857	0.07142857142857142	0.0	-0.0009309134090080464	-0.0009309134090080464
1045	0.04591492042402222	0.013040761384002621	0.013015770611501321	0.6831898024096363	-1	0	0	0.2	2	0.9230769230769231	12	0.5357142857142857	0.8461538461538461	13	11	1	0	0	0.14285714285714285	2	14	15	0.0	0	0.6340470011141951	0.8877941221153253	0.3886872871895939	0.8549646061961979	0.5684423139868595	0.8899097479734797	0.8250760412839476	0.8784075123858831	0	0	0.0	0.013015770611501321	0.013015770611501321
3192	0.06642044410879712	0.034106583156247344	0.02978886864160369	0.6447159102705545	-1	0	0	0.2	2	0.9230769230769231	12	0.5357142857142857	0.7692307692307693	12	10	2	0	0	0.14285714285714285	2	14	15	0.0	0	0.8012328628659391	0.8857373182819561	0.5009427658156426	0.9247381692338029	0.4407597618329423	0.9390479323753671	0.9030703621817817	0.9191171832022742	0	0	0.0	0.02978886864160369	0.02978886864160369
2366	0.0575473751508129	0.021899907497512753	0.021502780547886468	0.6710856476571228	-1	0	0	0.2	2	0.9230769230769231	12	0.5357142857142857	0.7692307692307693	12	10	2	0	0	0.14285714285714285	2	14	15	0.0	0	0.78763317753185	0.8415566367864312	0.5009427658156426	0.921777099093627	0.4109081759683445	0.9531699621119911	0.8923557468493198	0.9155440590484394	0	0	0.0	0.021502780547886468	0.021502780547886468
2173	0.060948050341482506	0.014705023166587809	0.014467845711305924	0.6792034308111936	-1	0	0	0.2	2	0.9230769230769231	12	0.5357142857142857	0.7692307692307693	12	10	2	0	0	0.14285714285714285	2	14	15	0.0	0	0.7774412505920447	0.8747743267296078	0.5009427658156426	0.9190110778178826	0.42122928601070725	0.9471960811036383	0.8923557468493198	0.9183336189120735	0	0	0.0	0.014467845711305924	0.014467845711305924
1698	0.060068956655858194	0.022664919014552063	0.005513944055164242	0.7352911977543019	-1	0	0	0.1	1	1.0	13	1.0	0.7692307692307693	11	10	3	0	0	0.06666666666666667	15	1	15	0.0	0	0.8096802019564844	0.9397383145692052	0.4046013398710791	0.8558425000827286	0.4407597618329423	0.960602621637298	0.8831074874991697	0.9291682269045177	0	0	0.0	0.005513944055164242	0.005513944055164242
3914	0.06312803834513428	0.014942091166420042	0.012509895584259953	0.6213052247633666	-1	0	0	0.1	1	1.0	13	1.0	0.8461538461538461	12	11	2	0	0	0.06666666666666667	1	15	15	0.0	0	0.8096802019564844	0.8978507342006272	0.5593575880183063	0.9279429785703734	0.41486869572367374	0.9302505258628236	0.9146880877322227	0.9198178757570836	0	0	0.0	0.012509895584259953	0.012509895584259953
550	0.039461763676754996	0.005094897328598051	0.0049644912002983176	0.8691378100629639	-1	0	0	0.3	3	0.7692307692307693	10	0.23809523809523808	0.7692307692307693	10	10	4	1	0	0.7777777777777778	7	9	15	0.08333333333333333	0	0.5882192975514359	0.8744081987682787	0.5570868394808688	0.9226509740910398	0.6314493743598739	0.9441851319682256	0.8685428810367347	0.9180321351026679	1.0	0.3	0.0	0.0049644912002983176	0.0049644912002983176
1447	0.05471599795308884	0.022423469309127846	0.022423074722407163	0.75378558442709	-1	0	0	0.2	2	0.9230769230769231	12	0.5357142857142857	0.8461538461538461	13	11	1	0	0	0.14285714285714285	2	14	15	0.0	0	0.6340470011141951	0.918532469091552	0.4046013398710791	0.9286687364299235	0.6050805653728342	0.882733612532742	0.844272467186859	0.911803331625025	0	0	0.0	0.022423074722407163	0.022423074722407163
460	0.05011483614974848	0.014512742403197085	0.014227725086477478	0.76553847716551	-1	0	0	0.2	2	0.9230769230769231	12	0.5357142857142857	0.8461538461538461	13	11	1	0	0	0.14285714285714285	2	14	15	0.0	0	0.6340470011141951	0.9097215672841021	0.49794825619581384	0.913323168795483	0.5477756170557764	0.8808699720097685	0.844272467186859	0.9022030195198848	0	0	0.0	0.014227725086477478	0.014227725086477478
651	0.02921331454230349	0.0037441204425359763	0.0031956634116091	0.8932702350371459	-1	0	0	0.2	2	0.9230769230769231	12	0.3409090909090909	0.7692307692307693	12	10	2	0	0	0.36363636363636365	4	11	15	0.0	0	0.6340470011141951	0.8778605060101407	0.4612610130937457	0.8989477586891462	0.48163020572642556	0.9193453709797634	0.8701968304121029	0.8999916941860904	0	0	0.0	0.0031956634116091	0.0031956634116091
2438	0.06233934315678633	0.03051542980265448	0.024916634184189632	0.6162362016273052	-1	0	0	0.1	1	1.0	13	1.0	0.8461538461538461	12	11	2	0	0	0.06666666666666667	1	15	15	0.0	0	0.8096802019564844	0.8961274491874164	0.5009427658156426	0.9144637496700393	0.39930080876748375	0.9295170040645792	0.9077757360565677	0.9143441661352693	0	0	0.0	0.024916634184189632	0.024916634184189632
125	0.013453918086394125	0.0015444416648119498	0.001327304669406123	0.9898175924066848	-1	0	0	0.4	2	0.8	4	1.0	0.8	6	4	0	0	0	0.14285714285714285	7	1	7	0.0	0.3333333333333333	0.45475325945178335	0.7954443352397286	0.7129605837658946	0.8874218790696017	0.5308110251949633	0.9338570318878926	0.855602633008887	0.8832334463144055	0	0	0.0	0.001327304669406123	0.001327304669406123
209	0.05098909022526627	0.00739777489754808	0.002337690799081056	0.783620503472965	-1	0	0	0.4	4	0.6923076923076923	9	0.4166666666666667	0.5384615384615384	10	7	4	2	0	0.25	3	12	15	0.2222222222222222	0.6666666666666666	0.27072777269090453	0.9223499526413518	0.6422399442751588	0.9264228477870059	0.2009510580502089	0.7856174139330779	0.8999346199631078	0.8911108881148718	0.55	0.2	0.0	0.002337690799081056	0.002337690799081056
657	0.06171740954675592	0.011073366501145956	-0.005272738025048295	0.5882093567318949	-1	0	0	0.1	1	1.0	13	1.0	0.9230769230769231	13	12	1	0	0	0.06666666666666667	1	15	15	0.0	0	0.7286692786907919	0.8636941174566805	0.350202194087614	0.889541314552358	0.5279621983576471	0.8396224375769314	0.8387450358456735	0.8655998308973022	0	0	0.0	-0.0005272738025048295	-0.0005272738025048295
4486	0.06402385496040948	0.0322581026290581	0.03037730578121896	0.6470575070852278	-1	0	0	0.2	2	0.9230769230769231	12	0.5357142857142857	0.7692307692307693	12	10	2	0	0	0.14285714285714285	2	14	15	0.0	0	0.8012328628659391	0.8857373182819561	0.5009427658156426	0.9247381692338029	0.46621513106489054	0.9370684079210476	0.8923754549491164	0.9182688722201318	0	0	0.0	0.03037730578121896	0.03037730578121896
841	0.057251205844723874	0.013552785318052015	0.011909767032857609	0.7009009362138144	-1	0	0	0.1	1	1.0	13	1.0	0.7692307692307693	11	10	3	0	0	0.06666666666666667	15	1	15	0.0	0	0.8034559059173592	0.8771678248953435	0.4046013398710791	0.789076472655252	0.4407597618329423	0.9332738587764007	0.8923557468493198	0.8780882425872217	0	0	0.0	0.011909767032857609	0.011909767032857609
3349	0.0671377688803213	0.03011090677555588	0.02882876998867718	0.6490390449089096	-1	0	0	0.2	2	0.9230769230769231	12	0.5357142857142857	0.7692307692307693	12	10	2	0	0	0.14285714285714285	2	14	15	0.0	0	0.8012328628659391	0.8857373182819561	0.5009427658156426	0.9158397702027458	0.49173673388397887	0.9365814353549757	0.8923557468493198	0.9149663111984864	0	0	0.0	0.02882876998867718	0.02882876998867718
2944	0.06521879117684214	0.029722062416562698	0.02895311467736659	0.6503812810155842	-1	0	0	0.2	2	0.9230769230769231	12	0.5357142857142857	0.7692307692307693	12	10	2	0	0	0.14285714285714285	2	14	15	0.0	0	0.8012328628659391	0.8857373182819561	0.5009427658156426	0.9182993428710566	0.46621513106489054	0.9370684079210476	0.8923557468493198	0.9160125941021396	0	0	0.0	0.02895311467736659	0.02895311467736659
1582	0.05553939656010615	0.016241597399567678	0.013158193536185738	0.5837935349896906	-1	0	0	0.1	1	1.0	13	1.0	0.8461538461538461	12	11	2	0	0	0.06666666666666667	1	15	15	0.0	0	0.8096802019564844	0.918040814548475	0.5399110006005648	0.888292339021836	0.39930080876748375	0.9324822985044289	0.9211819224997093	0.9146383766072496	0	0	0.0	0.013158193536185738	0.013158193536185738
2395	0.06372576696409879	0.026174225808998988	0.025042410608503308	0.6358061118622218	-1	0	0	0.2	2	0.9230769230769231	12	0.5357142857142857	0.7692307692307693	12	10	2	0	0	0.14285714285714285	2	14	15	0.0	0	0.7774412505920447	0.8864871068958553	0.5009427658156426	0.921777099093627	0.4109081759683445	0.9506175481515419	0.9077757360565677	0.9236639216001482	0	0	0.0	0.025042410608503308	0.025042410608503308
923	0.05191202131596674	0.022189945873059676	0.02204682066763556	0.7588942247944337	-1	0	0	0.2	2	0.9230769230769231	12	0.5357142857142857	0.8461538461538461	13	11	1	0	0	0.14285714285714285	2	14	15	0.0	0	0.6340470011141951	0.9265753117125415	0.4046013398710791	0.9286687364299235	0.6050805653728342	0.876388909990951	0.844272467186859	0.9132073262387025	0	0	0.0	0.02204682066763556	0.02204682066763556
2320	0.025201780919650463	0.003365724706819001	0.0016299397656101434	0.8963154728991997	-1	0.25	1	0.3	3	0.7692307692307693	10	0.23809523809523808	0.6923076923076923	12	9	2	0	0	0.7777777777777778	7	9	15	0.0	0.3333333333333333	0.8096802019564844	0.91994450579161	0.4545284331867931	0.8820157474827869	0.477091119573579	0.9515002752382976	0.9077757360565677	0.9224834489815205	0	0	0.0	0.0016299397656101434	0.0016299397656101434
4350	0.06678874199022689	0.03352591212665725	0.029895245571381457	0.6502270284170273	-1	0	0	0.2	2	0.9230769230769231	12	0.5357142857142857	0.7692307692307693	12	10	2	0	0	0.14285714285714285	2	14	15	0.0	0	0.8012328628659391	0.8857373182819561	0.5009427658156426	0.9247381692338029	0.4407597618329423	0.94583594980808	0.91227179237528	0.9221676501065504	0	0	0.0	0.029895245571381457	0.029895245571381457
4695	0.05530547476880909	0.016201894743107254	0.013887020582662871	0.7279448718326822	-1	0	0	0.2	2	0.9230769230769231	12	0.5357142857142857	0.6923076923076923	11	9	3	0	0	0.14285714285714285	2	14	15	0.0	0	0.7927855237753938	0.9035087085595757	0.6170074862214123	0.8918256592109506	0.5756940251389755	0.9553813429815242	0.9211819224997093	0.9220193852068577	0	0	0.0	0.013887020582662871	0.013887020582662871
4721	0.06704022221492029	0.03202280288398209	0.030597615262117177	0.6415606525661465	-1	0	0	0.2	2	0.9230769230769231	12	0.5357142857142857	0.7692307692307693	12	10	2	0	0	0.14285714285714285	2	14	15	0.0	0	0.8012328628659391	0.8857373182819561	0.5009427658156426	0.9247381692338029	0.4407597618329423	0.94583594980808	0.91227179237528	0.9221676501065504	0	0	0.0	0.030597615262117177	0.030597615262117177
5006	0.06493139639514542	0.03324429837588075	0.029646065936137497	0.6484078590833446	-1	0	0	0.2	2	0.9230769230769231	12	0.5357142857142857	0.7692307692307693	12	10	2	0	0	0.14285714285714285	2	14	15	0.0	0	0.8012328628659391	0.8857373182819561	0.5009427658156426	0.9247381692338029	0.4407597618329423	0.94583594980808	0.91227179237528	0.9221676501065504	0	0	0.0	0.029646065936137497	0.029646065936137497
2414	0.06339011605938975	0.03005761150914834	0.025013487717166088	0.6141391217816359	-1	0	0	0.1	1	1.0	13	1.0	0.8461538461538461	12	11	2	0	0	0.06666666666666667	1	15	15	0.0	0	0.8096802019564844	0.9030002802001309	0.5009427658156426	0.9144637496700393	0.39930080876748375	0.9278205876710057	0.9077757360565677	0.9156530301267439	0	0	0.0	0.025013487717166088	0.025013487717166088
4575	0.02986196709586399	0.0015374631749633448	0.0012456891153110681	0.880321812959217	-1	0	0	0.3	3	0.7692307692307693	10	0.234375	0.6923076923076923	12	9	2	1	0	1.0	8	8	15	0.2	0	0.8590494614306092	0.9425851016132542	0.7141138361655335	0.870705455482054	0.40442607606197534	0.9639976708058925	0.9279451553766153	0.934889718013015	1.0	0.08333333333333333	0.0	0.0012456891153110681	0.0012456891153110681
391	0.03148765231173825	0.007797568332269478	0.004070248456818212	0.5705133268106858	-1	0	0	0.2	2	0.9230769230769231	12	0.5555555555555556	0.5384615384615384	9	7	5	3	0	0.3333333333333333	9	3	15	0.25	0.2857142857142857	0.8096802019564844	0.9396345930559481	0.4046013398710791	0.881871788101136	0.4407597618329423	0.9644567073811838	0.9211819224997093	0.9361589062976688	0.4444444444444444	0.2222222222222222	0.0	0.004070248456818212	0.004070248456818212
4378	0.06486173745725038	0.030369891656403986	0.028606069923072474	0.6568284503816355	-1	0	0	0.2	2	0.9230769230769231	12	0.5357142857142857	0.7692307692307693	12	10	2	0	0	0.14285714285714285	2	14	15	0.0	0	0.8012328628659391	0.8857373182819561	0.5009427658156426	0.9247381692338029	0.4407597618329423	0.949793775841027	0.91227179237528	0.9240614843014923	0	0	0.0	0.028606069923072474	0.028606069923072474
1474	0.05365118825907067	0.021679552526143727	0.021585902164765212	0.6845787688967756	-1	0	0	0.2	2	0.9230769230769231	12	0.5357142857142857	0.8461538461538461	13	11	1	0	0	0.14285714285714285	2	14	15	0.0	0	0.6340470011141951	0.9265753117125415	0.4046013398710791	0.9286687364299235	0.6050805653728342	0.8627469711357251	0.8828770134982603	0.9099738703768037	0	0	0.0	0.021585902164765212	0.021585902164765212
3546	0.023518408318323684	0.005077317549707542	-0.0020133637942488934	0.9096778093322412	-1	0.25	1	0.4	4	0.6923076923076923	9	0.3	0.6153846153846154	12	8	2	0	0	0.5	5	10	15	0.0	0.4	0.8012328628659391	0.9206125861995123	0.5431090241069192	0.8925830226289185	0.508226893485959	0.9610728455759823	0.8983892958839765	0.9303116382795271	0	0	0.0	-0.00020133637942488933	-0.00020133637942488933
757	0.045819424288821686	0.015345690509753053	0.014131911754482421	0.7894411259764008	-1	0	0	0.2	2	0.9230769230769231	12	0.5357142857142857	0.8461538461538461	13	11	1	0	0	0.14285714285714285	2	14	15	0.0	0	0.6340470011141951	0.9321610585819124	0.4564564710604347	0.9340832479253797	0.6050805653728342	0.8909888121950815	0.8793768817525436	0.9211063318345096	0	0	0.0	0.014131911754482421	0.014131911754482421
4081	0.06496482604584503	0.029099836639245355	0.028624978026532216	0.6441689942896938	-1	0	0	0.2	2	0.9230769230769231	12	0.5357142857142857	0.7692307692307693	12	10	2	0	0	0.14285714285714285	2	14	15	0.0	0	0.8012328628659391	0.8857373182819561	0.5009427658156426	0.9182993428710566	0.46621513106489054	0.9370684079210476	0.8923557468493198	0.9160125941021396	0	0	0.0	0.028624978026532216	0.028624978026532216
4457	0.06672954884574582	0.02631483688737772	0.0223129402925989	0.661286311101865	-1	0	0	0.2	2	0.9230769230769231	12	0.5357142857142857	0.7692307692307693	12	10	2	0	0	0.14285714285714285	2	14	15	0.0	0	0.8012328628659391	0.8857373182819561	0.5009427658156426	0.9247381692338029	0.46621513106489054	0.9370684079210476	0.8923754549491164	0.9182688722201318	0	0	0.0	0.0223129402925989	0.0223129402925989
3725	0.0645759518031255	0.03027010081530231	0.028134616543557447	0.644663720247675	-1	0	0	0.2	2	0.9230769230769231	12	0.5357142857142857	0.7692307692307693	12	10	2	0	0	0.14285714285714285	2	14	15	0.0	0	0.8012328628659391	0.8777371951216991	0.5009427658156426	0.9162586831519293	0.4407597618329423	0.949793775841027	0.91227179237528	0.919429107550563	0	0	0.0	0.028134616543557447	0.028134616543557447
2032	0.0655526503140748	0.0224268306286148	0.014750575119032985	0.5658919027946119	-1	0	0	0.1	1	1.0	13	1.0	0.8461538461538461	12	11	2	0	0	0.06666666666666667	1	15	15	0.0	0	0.8096802019564844	0.9033241810949474	0.5009427658156426	0.9144637496700393	0.39930080876748375	0.9295170040645792	0.9077757360565677	0.9164046238026252	0	0	0.0	0.014750575119032985	0.014750575119032985
2136	0.06127862804710139	0.028464986299986485	0.023031694680970508	0.6167061463100144	-1	0	0	0.1	1	1.0	13	1.0	0.8461538461538461	12	11	2	0	0	0.06666666666666667	1	15	15	0.0	0	0.8096802019564844	0.9030002802001309	0.5009427658156426	0.9171047341545843	0.39930080876748375	0.9315483570824029	0.9188330227653323	0.9179735144708359	0	0	0.0	0.023031694680970508	0.023031694680970508
1141	0.054921396594357776	0.02233552672086121	0.021499562193318625	0.7431037763239603	-1	0	0	0.2	2	0.9230769230769231	12	0.5357142857142857	0.8461538461538461	13	11	1	0	0	0.14285714285714285	2	14	15	0.0	0	0.6340470011141951	0.9265753117125415	0.4046013398710791	0.9286687364299235	0.6050805653728342	0.876388909990951	0.844272467186859	0.9132073262387025	0	0	0.0	0.021499562193318625	0.021499562193318625
3308	0.064275813397335	0.029717948980118203	0.029284392472528106	0.6463761331816991	-1	0	0	0.2	2	0.9230769230769231	12	0.5357142857142857	0.7692307692307693	12	10	2	0	0	0.14285714285714285	2	14	15	0.0	0	0.8012328628659391	0.8857373182819561	0.5009427658156426	0.9182993428710566	0.46621513106489054	0.9370684079210476	0.8923557468493198	0.9160125941021396	0	0	0.0	0.029284392472528106	0.029284392472528106
1168	0.051338635605844306	0.021135843871843862	0.020903790169971678	0.6880830336122107	-1	0	0	0.2	2	0.9230769230769231	12	0.5357142857142857	0.8461538461538461	13	11	1	0	0	0.14285714285714285	2	14	15	0.0	0	0.6340470011141951	0.9265753117125415	0.4046013398710791	0.9286687364299235	0.6050805653728342	0.8731939341538615	0.8768435931721535	0.9124335313159998	0	0	0.0	0.020903790169971678	0.020903790169971678
2455	0.061752909656841576	0.028371242586970574	0.02408376452193346	0.6174025970821029	-1	0	0	0.1	1	1.0	13	1.0	0.8461538461538461	12	11	2	0	0	0.06666666666666667	1	15	15	0.0	0	0.8096802019564844	0.8961274491874164	0.5009427658156426	0.9144637496700393	0.39930080876748375	0.9295170040645792	0.9077757360565677	0.9143441661352693	0	0	0.0	0.02408376452193346	0.02408376452193346
3664	0.05852557713231106	0.02361426025381126	0.021412194829214252	0.655852649671954	-1	0	0	0.2	2	0.9230769230769231	12	0.5357142857142857	0.7692307692307693	12	10	2	0	0	0.14285714285714285	2	14	15	0.0	0	0.8012328628659391	0.8857373182819561	0.5009427658156426	0.921777099093627	0.4407597618329423	0.949793775841027	0.91227179237528	0.9230780428642366	0	0	0.0	0.021412194829214252	0.021412194829214252
2045	0.06351954222691912	0.03042407039629054	0.02495109224580597	0.6184758288320933	-1	0	0	0.1	1	1.0	13	1.0	0.8461538461538461	12	11	2	0	0	0.06666666666666667	1	15	15	0.0	0	0.8096802019564844	0.9030002802001309	0.5009427658156426	0.9171047341545843	0.39930080876748375	0.9315483570824029	0.9188330227653323	0.9179735144708359	0	0	0.0	0.02495109224580597	0.02495109224580597
899	0.05408788303563224	0.02133372983392722	0.02119723469739026	0.758566906101477	-1	0	0	0.2	2	0.9230769230769231	12	0.5357142857142857	0.8461538461538461	13	11	1	0	0	0.14285714285714285	2	14	15	0.0	0	0.6340470011141951	0.9265753117125415	0.4046013398710791	0.9286687364299235	0.6050805653728342	0.876388909990951	0.844272467186859	0.9132073262387025	0	0	0.0	0.02119723469739026	0.02119723469739026
2892	0.06741348286269219	0.030330473319443788	0.029112520886645725	0.6485423969208792	-1	0	0	0.2	2	0.9230769230769231	12	0.5357142857142857	0.7692307692307693	12	10	2	0	0	0.14285714285714285	2	14	15	0.0	0	0.8012328628659391	0.8777371951216991	0.5009427658156426	0.9158397702027458	0.49173673388397887	0.9365814353549757	0.8923557468493198	0.9129547099626769	0	0	0.0	0.029112520886645725	0.029112520886645725
1265	0.04411631176049619	0.006965854898319065	0.005749012978791751	0.6485796912466208	-1	0	0	0.2	2	0.9230769230769231	12	0.5357142857142857	0.8461538461538461	13	11	1	0	0	0.14285714285714285	2	14	15	0.0	0	0.6340470011141951	0.9320293744158142	0.4046013398710791	0.9286687364299235	0.6050805653728342	0.876388909990951	0.8647349648976338	0.9153766398816461	0	0	0.0	0.005749012978791751	0.005749012978791751
3222	0.06559597905428964	0.021658410552446647	0.021234383323531336	0.6406272449616185	-1	0	0	0.2	2	0.9230769230769231	12	0.5357142857142857	0.7692307692307693	12	10	2	0	0	0.14285714285714285	2	14	15	0.0	0	0.8012328628659391	0.8903129869644243	0.43929975367366314	0.8991410526427285	0.4407597618329423	0.9477130744238745	0.9001620809005186	0.9162910505502473	0	0	0.0	0.021234383323531336	0.021234383323531336
1263	0.06345239119677355	0.009702293803249069	0.006111502083837449	0.6485193015579476	-1	0	0	0.2	2	0.9230769230769231	12	0.5357142857142857	0.8461538461538461	13	11	1	0	0	0.14285714285714285	2	14	15	0.0	0	0.6340470011141951	0.9228852934139635	0.4046013398710791	0.9328096135676744	0.6050805653728342	0.8641601871205027	0.844272467186859	0.9106058224091458	0	0	0.0	0.006111502083837449	0.006111502083837449
1143	0.053182859472369	0.021330961022668713	0.02103235177478394	0.759199000398256	-1	0	0	0.2	2	0.9230769230769231	12	0.5357142857142857	0.8461538461538461	13	11	1	0	0	0.14285714285714285	2	14	15	0.0	0	0.6340470011141951	0.9265753117125415	0.4046013398710791	0.9286687364299235	0.6050805653728342	0.8731850237795099	0.8923557468493198	0.9124313881550266	0	0	0.0	0.02103235177478394	0.02103235177478394
4977	0.06748427163567701	0.032001615122826114	0.030093586472544856	0.6500427946949392	-1	0	0	0.2	2	0.9230769230769231	12	0.5357142857142857	0.7692307692307693	12	10	2	0	0	0.14285714285714285	2	14	15	0.0	0	0.8012328628659391	0.8857373182819561	0.5009427658156426	0.9247381692338029	0.46621513106489054	0.9370684079210476	0.8923754549491164	0.9182688722201318	0	0	0.0	0.030093586472544856	0.030093586472544856
4380	0.06627474502448287	0.028257836465157306	0.0204562333115644	0.6496135907187449	-1	0	0	0.2	2	0.9230769230769231	12	0.5357142857142857	0.7692307692307693	12	10	2	0	0	0.14285714285714285	2	14	15	0.0	0	0.8012328628659391	0.8857373182819561	0.5009427658156426	0.9247381692338029	0.5585824372713672	0.949298585574189	0.9024610541513614	0.9238193582267874	0	0	0.0	0.0204562333115644	0.0204562333115644
2620	0.06427925793021916	0.025091539673246316	0.02482675958837235	0.6378733866592498	-1	0	0	0.2	2	0.9230769230769231	12	0.5357142857142857	0.7692307692307693	12	10	2	0	0	0.14285714285714285	2	14	15	0.0	0	0.7774412505920447	0.87856302866726	0.5009427658156426	0.9158397702027458	0.4109081759683445	0.954614725329303	0.8923557468493198	0.9220628351714744	0	0	0.0	0.02482675958837235	0.02482675958837235
4517	0.06535598647085948	0.031841622648305305	0.029650005397442395	0.6518314837571855	-1	0	0	0.2	2	0.9230769230769231	12	0.5357142857142857	0.7692307692307693	12	10	2	0	0	0.14285714285714285	2	14	15	0.0	0	0.8012328628659391	0.8857373182819561	0.5009427658156426	0.9247381692338029	0.46621513106489054	0.9370684079210476	0.8923754549491164	0.9182688722201318	0	0	0.0	0.029650005397442395	0.029650005397442395
3048	0.06616199963397294	0.029234940832106884	0.027825303541587375	0.6450842178804683	-1	0	0	0.2	2	0.9230769230769231	12	0.5357142857142857	0.7692307692307693	12	10	2	0	0	0.14285714285714285	2	14	15	0.0	0	0.8012328628659391	0.8777371951216991	0.5009427658156426	0.9158397702027458	0.49173673388397887	0.9365814353549757	0.8923557468493198	0.9129547099626769	0	0	0.0	0.027825303541587375	0.027825303541587375
466	0.0017041867685779967	0.0003089171341631558	5.833014207030768e-05	0.9969034191355102	-1	0	0	0.3333333333333333	2	0.8333333333333334	5	0.4444444444444444	0.6666666666666666	4	4	3	1	0	0.5	3	6	8	0.1	0	0.46878454612482656	0.9610359974767262	0.7434387255242108	0.8088039423089037	0.8048686452910415	0.7761701667834953	0.9090215174960008	0.8769334137744387	1.0	0	0.0	5.833014207030768e-05	5.833014207030768e-05
341	0.03809311599694766	0.003024868097776246	0.002494593371039929	0.9801213358042572	-1	0	0	0.3	3	0.7692307692307693	10	0.42857142857142855	0.6923076923076923	12	9	2	0	0	0.7142857142857143	7	5	15	0.0	0.6153846153846154	0.29792381803999146	0.9117473598432716	0.6894362056945693	0.9038954342122202	0.4187021602262555	0.9270780345178509	0.9138194569268892	0.9147472953952579	0	0	0.0	0.002494593371039929	0.002494593371039929
3438	0.06681093497025753	0.030481337249626598	0.028887483245397298	0.6536824012382421	-1	0	0	0.2	2	0.9230769230769231	12	0.5357142857142857	0.7692307692307693	12	10	2	0	0	0.14285714285714285	2	14	15	0.0	0	0.8012328628659391	0.8777371951216991	0.5009427658156426	0.9158397702027458	0.49173673388397887	0.9365814353549757	0.8923557468493198	0.9129547099626769	0	0	0.0	0.028887483245397298	0.028887483245397298
3408	0.06398493678913603	0.03104946084835079	0.029873205109058987	0.6429979555209819	-1	0	0	0.2	2	0.9230769230769231	12	0.5357142857142857	0.7692307692307693	12	10	2	0	0	0.14285714285714285	2	14	15	0.0	0	0.8012328628659391	0.8777371951216991	0.5009427658156426	0.9116576926566917	0.49173673388397887	0.9365814353549757	0.8923557468493198	0.9115385121129227	0	0	0.0	0.029873205109058987	0.029873205109058987
3443	0.06636042207688395	0.029628302326162582	0.02843328178718481	0.653522829506068	-1	0	0	0.2	2	0.9230769230769231	12	0.5357142857142857	0.7692307692307693	12	10	2	0	0	0.14285714285714285	2	14	15	0.0	0	0.8012328628659391	0.8857373182819561	0.5009427658156426	0.9182993428710566	0.508226893485959	0.945804829685466	0.9033888685394448	0.9199947279095336	0	0	0.0	0.02843328178718481	0.02843328178718481
1856	0.05653592516976677	0.03124301014941013	0.02706689438171381	0.6165535680133468	-1	0	0	0.2	2	0.9230769230769231	12	0.5357142857142857	0.7692307692307693	12	10	2	0	0	0.14285714285714285	2	14	15	0.0	0	0.7774412505920447	0.8864871068958553	0.5009427658156426	0.9135026305139903	0.42929502385208396	0.9392333945664976	0.8923557468493198	0.9155615976375441	0	0	0.0	0.02706689438171381	0.02706689438171381
1978	0.06420125920736287	0.02279022645588605	0.022290948934140253	0.6316967451874265	-1	0	0	0.2	2	0.9230769230769231	12	0.5357142857142857	0.7692307692307693	12	10	2	0	0	0.14285714285714285	2	14	15	0.0	0	0.7774412505920447	0.87856302866726	0.5009427658156426	0.921777099093627	0.4761688469277889	0.9376584062020432	0.8923557468493198	0.9157120754421711	0	0	0.0	0.022290948934140253	0.022290948934140253
541	0.03396073462547903	0.00821412002942164	-0.006244133946472377	0.5820449643645234	-1	0.25	1	0.4	4	0.7692307692307693	10	0.38461538461538464	0.6153846153846154	12	8	2	0	0	0.23076923076923078	13	3	15	0.0	1.0	0.8096802019564844	0.768584724378008	0.4046013398710791	0.9169666541709314	0.4281123229532472	0.9488975816280223	0.8877037094077516	0.8979402359040362	0	0	0.0	-0.0006244133946472377	-0.0006244133946472377
2504	0.06374442721108167	0.025498855318251967	0.025066732970181162	0.6340420469579038	-1	0	0	0.2	2	0.9230769230769231	12	0.5357142857142857	0.7692307692307693	12	10	2	0	0	0.14285714285714285	2	14	15	0.0	0	0.7774412505920447	0.87856302866726	0.5009427658156426	0.921777099093627	0.4109081759683445	0.9494788875021626	0.9010808983174698	0.9212692410162755	0	0	0.0	0.025066732970181162	0.025066732970181162
2233	0.06855789601128641	0.01839681909913893	0.010551477849761473	0.5913558342862295	-1	0	0	0.1	1	1.0	13	1.0	0.8461538461538461	12	11	2	0	0	0.06666666666666667	1	15	15	0.0	0	0.8096802019564844	0.9384361768012522	0.4743095447771492	0.8981920912431869	0.477091119573579	0.95449081736757	0.9211819224997093	0.9339020297703503	0	0	0.0	0.010551477849761473	0.010551477849761473
3116	0.06298793176069653	0.01544560732838891	0.00517885218648602	0.6823758110132029	-1	0	0	0.2	2	0.9230769230769231	12	0.5357142857142857	0.9230769230769231	14	12	0	0	0	0.14285714285714285	2	14	15	0.0	0	0.8096802019564844	0.8863340334088368	0.5541447230085556	0.9029500292744148	0.4407597618329423	0.9395550209878984	0.9077757360565677	0.9123480728974357	0	0	0.0	0.00517885218648602	0.00517885218648602
598	0.020643644262321872	0.004441612947170818	0.0028455099082131084	0.9202418049293353	-1	0	0	0.25	2	0.8	8	0.42857142857142855	0.5	6	5	5	2	0	0.5714285714285714	4	7	12	0.15384615384615385	0.4	0.5639885240005554	0.9142117656735634	0.5658304804509944	0.8684192614538305	0.4608379854086085	0.9467492274743747	0.872258490256472	0.9150631800482222	0.5833333333333334	0.5	0.0	0.0028455099082131084	0.0028455099082131084
1859	0.06158090007486477	0.028729770380253237	0.024501926180326452	0.6171837395667856	-1	0	0	0.1	1	1.0	13	1.0	0.8461538461538461	12	11	2	0	0	0.06666666666666667	1	15	15	0.0	0	0.8096802019564844	0.8961274491874164	0.5009427658156426	0.9144637496700393	0.39930080876748375	0.9295170040645792	0.9077757360565677	0.9143441661352693	0	0	0.0	0.024501926180326452	0.024501926180326452
3139	0.0481277754474438	0.017802267464909934	0.014176525531160642	0.7374982733811841	-1	0	0	0.2	2	0.9230769230769231	12	0.5357142857142857	0.7692307692307693	12	10	2	0	0	0.14285714285714285	2	14	15	0.0	0	0.8096802019564844	0.8962557077889998	0.5044705924580282	0.9063952078061479	0.508226893485959	0.9532780041938596	0.9077757360565677	0.9227843915331551	0	0	0.0	0.014176525531160642	0.014176525531160642
4959	0.02126234834438529	0.003418461860712067	-0.0012183824240677467	0.9288733184675265	-1	0	0	0.2	2	0.9230769230769231	12	0.3125	0.7692307692307693	12	10	2	0	0	0.3333333333333333	12	4	15	0.0	0	0.6906941523573884	0.9212004762765166	0.6556990139628698	0.9238741064507912	0.5592038655369954	0.9484050200528527	0.9211819224997093	0.9322707487102901	0	0	0.0	-0.00012183824240677467	-0.00012183824240677467
1441	0.06550825129293932	0.023885562716085103	0.02338259411610321	0.6307961727409774	-1	0	0	0.2	2	0.9230769230769231	12	0.5357142857142857	0.7692307692307693	12	10	2	0	0	0.14285714285714285	2	14	15	0.0	0	0.7774412505920447	0.87856302866726	0.5009427658156426	0.921777099093627	0.4761688469277889	0.9376584062020432	0.8923557468493198	0.9157120754421711	0	0	0.0	0.02338259411610321	0.02338259411610321
2330	0.06548816017193482	0.03002727229503016	0.029646236247132744	0.6453767798341238	-1	0	0	0.2	2	0.9230769230769231	12	0.5357142857142857	0.7692307692307693	12	10	2	0	0	0.14285714285714285	2	14	15	0.0	0	0.8012328628659391	0.8857373182819561	0.5009427658156426	0.9182993428710566	0.46621513106489054	0.9370684079210476	0.8923557468493198	0.9160125941021396	0	0	0.0	0.029646236247132744	0.029646236247132744
2613	0.06267731297145018	0.026708790424393232	0.026614355107921286	0.6442050648319975	-1	0	0	0.2	2	0.9230769230769231	12	0.5357142857142857	0.7692307692307693	12	10	2	0	0	0.14285714285714285	2	14	15	0.0	0	0.7774412505920447	0.87856302866726	0.5009427658156426	0.9116576926566917	0.4109081759683445	0.9481285865160688	0.8923557468493198	0.9173003822838728	0	0	0.0	0.026614355107921286	0.026614355107921286
939	0.018841512312268834	0.002005223499218684	4.0117256626788785e-06	0.9496487688588745	-1	0.25	1	0.3	3	0.7692307692307693	10	0.23809523809523808	0.7692307692307693	13	10	1	1	0	0.7777777777777778	7	9	15	0.3333333333333333	0.6666666666666666	0.6340470011141951	0.9120751499384101	0.37974424669109863	0.9047800183363859	0.6050805653728342	0.9206999964289292	0.8374926823880353	0.9127389732625445	1.0	0.07692307692307693	0.0	4.0117256626788785e-06	4.0117256626788785e-06
1688	0.06571971765688844	0.02394367359836248	0.02369301404420556	0.6337207329936418	-1	0	0	0.2	2	0.9230769230769231	12	0.5357142857142857	0.7692307692307693	12	10	2	0	0	0.14285714285714285	2	14	15	0.0	0	0.7774412505920447	0.87856302866726	0.5009427658156426	0.921777099093627	0.42929502385208396	0.9392333945664976	0.8923557468493198	0.9164109441629534	0	0	0.0	0.02369301404420556	0.02369301404420556
2595	0.06532275314071087	0.022798233571979097	0.022442675853707274	0.6679367921919743	-1	0	0	0.2	2	0.9230769230769231	12	0.5357142857142857	0.7692307692307693	12	10	2	0	0	0.14285714285714285	2	14	15	0.0	0	0.7774412505920447	0.9016225345283164	0.5009427658156426	0.9158397702027458	0.4761688469277889	0.9376584062020432	0.8923557468493198	0.9196612506676174	0	0	0.0	0.022442675853707274	0.022442675853707274
1450	0.06399760173838835	0.02300412818552396	0.022397612697972746	0.6325646838477821	-1	0	0	0.2	2	0.9230769230769231	12	0.5357142857142857	0.7692307692307693	12	10	2	0	0	0.14285714285714285	2	14	15	0.0	0	0.7774412505920447	0.87856302866726	0.5009427658156426	0.921777099093627	0.42929502385208396	0.9392333945664976	0.8923557468493198	0.9164109441629534	0	0	0.0	0.022397612697972746	0.022397612697972746
3717	0.06662388950327648	0.02858132597508425	0.028401855159593023	0.6398196899146273	-1	0	0	0.2	2	0.9230769230769231	12	0.5357142857142857	0.7692307692307693	12	10	2	0	0	0.14285714285714285	2	14	15	0.0	0	0.8012328628659391	0.8857373182819561	0.5009427658156426	0.9182993428710566	0.46621513106489054	0.9370684079210476	0.8923557468493198	0.9160125941021396	0	0	0.0	0.028401855159593023	0.028401855159593023
1799	0.06194414082085984	0.030284322823311453	0.024566052426519797	0.6170209999391953	-1	0	0	0.1	1	1.0	13	1.0	0.8461538461538461	12	11	2	0	0	0.06666666666666667	1	15	15	0.0	0	0.8096802019564844	0.8961274491874164	0.5009427658156426	0.9144637496700393	0.39930080876748375	0.9278205876710057	0.9077757360565677	0.9136732122147183	0	0	0.0	0.024566052426519797	0.024566052426519797
4302	0.05709261712050239	0.015226230035715809	0.007607986077569703	0.624062801527713	-1	0	0	0.2	2	0.9230769230769231	12	0.5357142857142857	0.7692307692307693	12	10	2	0	0	0.14285714285714285	2	14	15	0.0	0	0.6906941523573884	0.9150483178714363	0.6362524265451284	0.8927718279760058	0.5649593759124889	0.9520876283549905	0.9211819224997093	0.9238034530622101	0	0	0.0	0.007607986077569703	0.007607986077569703
1373	0.054694889710791596	0.021372849680280706	0.020163187344182897	0.7490942128641984	-1	0	0	0.2	2	0.9230769230769231	12	0.5357142857142857	0.8461538461538461	13	11	1	0	0	0.14285714285714285	2	14	15	0.0	0	0.6340470011141951	0.9265753117125415	0.4046013398710791	0.9286687364299235	0.6050805653728342	0.876388909990951	0.844272467186859	0.9132073262387025	0	0	0.0	0.020163187344182897	0.020163187344182897
2520	0.06247354516322538	0.00472704117874416	0.0043674961653438335	0.7222848484771895	-1	0	0	0.2	2	0.9230769230769231	12	0.5357142857142857	0.7692307692307693	12	10	2	0	0	0.14285714285714285	14	2	15	0.0	0	0.8152118946634188	0.9431805338631586	0.6362524265451284	0.8945052340476305	0.39930080876748375	0.9377326757895075	0.9211819224997093	0.9277751621896467	0	0	0.0	0.0043674961653438335	0.0043674961653438335
2864	0.06463675578043031	0.02977268314416749	0.02927860780906692	0.6464288638460935	-1	0	0	0.2	2	0.9230769230769231	12	0.5357142857142857	0.7692307692307693	12	10	2	0	0	0.14285714285714285	2	14	15	0.0	0	0.8012328628659391	0.8857373182819561	0.5009427658156426	0.9182993428710566	0.46621513106489054	0.9370684079210476	0.8923557468493198	0.9160125941021396	0	0	0.0	0.02927860780906692	0.02927860780906692
4087	0.06533499587329496	0.033335381668256524	0.029693047937019566	0.6454359255524325	-1	0	0	0.2	2	0.9230769230769231	12	0.5357142857142857	0.7692307692307693	12	10	2	0	0	0.14285714285714285	2	14	15	0.0	0	0.8012328628659391	0.8857373182819561	0.5009427658156426	0.9247381692338029	0.4407597618329423	0.949793775841027	0.91227179237528	0.9240614843014923	0	0	0.0	0.029693047937019566	0.029693047937019566
3368	0.05520008375372744	0.010019037270460305	0.007267820687409014	0.5451879634306717	-1	0	0	0.2	2	0.9230769230769231	12	0.5357142857142857	0.7692307692307693	12	10	2	0	0	0.14285714285714285	2	14	15	0.0	0	0.8067645555728735	0.9054126523204558	0.5009427658156426	0.9182993428710566	0.4407597618329423	0.94583594980808	0.9211819224997093	0.9250338322898533	0	0	0.0	0.007267820687409014	0.007267820687409014
2815	0.06611211678533774	0.030768213664972094	0.029440809797241136	0.6466042268682102	-1	0	0	0.2	2	0.9230769230769231	12	0.5357142857142857	0.7692307692307693	12	10	2	0	0	0.14285714285714285	2	14	15	0.0	0	0.8012328628659391	0.8857373182819561	0.5009427658156426	0.9158397702027458	0.4407597618329423	0.9369346578625182	0.8923557468493198	0.9151208129543875	0	0	0.0	0.029440809797241136	0.029440809797241136
1523	0.05470991812381058	0.011139119017051984	0.011086918266426835	0.6194102454764896	-1	0	0	0.2	2	0.9230769230769231	12	0.5357142857142857	0.7692307692307693	12	10	2	0	0	0.14285714285714285	2	14	15	0.0	0	0.7774412505920447	0.8803348260062118	0.5009427658156426	0.921777099093627	0.42929502385208396	0.9392333945664976	0.8923557468493198	0.9168366898547191	0	0	0.0	0.011086918266426835	0.011086918266426835
2568	0.058457403075564456	0.011646713844393445	-0.002962909270656739	0.6370413765757732	-1	0	0	0.1	1	1.0	13	1.0	0.8461538461538461	12	11	2	0	0	0.06666666666666667	1	15	15	0.0	0	0.8207435873703531	0.8424479612325836	0.5593575880183063	0.8935713365707675	0.3889776296144052	0.9372791390660505	0.9211819224997093	0.8974798638511062	0	0	0.0	-0.0002962909270656739	-0.0002962909270656739
3040	0.06089190286883501	0.015162418248196526	0.01438106421884592	0.6643806354165116	-1	0	0	0.2	2	0.9230769230769231	12	0.5357142857142857	0.7692307692307693	12	10	2	0	0	0.14285714285714285	2	14	15	0.0	0	0.7774412505920447	0.8646409250728647	0.5009427658156426	0.9158397702027458	0.49173673388397887	0.9365814353549757	0.8923557468493198	0.9098108298003097	0	0	0.0	0.01438106421884592	0.01438106421884592
2551	0.0613663884586016	0.01241140605562836	0.012249528841023758	0.6719311376377222	-1	0	0	0.2	2	0.9230769230769231	12	0.5357142857142857	0.7692307692307693	12	10	2	0	0	0.14285714285714285	2	14	15	0.0	0	0.7774412505920447	0.87856302866726	0.5009427658156426	0.9158397702027458	0.4109081759683445	0.9531701618060492	0.8923557468493198	0.9212723565211539	0	0	0.0	0.012249528841023758	0.012249528841023758
4686	0.06777514544839248	0.03352981688481649	0.029531047584163004	0.6550163519736307	-1	0	0	0.2	2	0.9230769230769231	12	0.5357142857142857	0.7692307692307693	12	10	2	0	0	0.14285714285714285	2	14	15	0.0	0	0.8012328628659391	0.8857373182819561	0.5009427658156426	0.9247381692338029	0.4407597618329423	0.94583594980808	0.91227179237528	0.9221676501065504	0	0	0.0	0.029531047584163004	0.029531047584163004
40	0.0013883928654381888	2.504443469748857e-05	7.297903253350987e-08	0.9906056923035805	-1	0	0	0.5	1	1.0	1	1.0	1.0	2	1	0	0	0	0.3333333333333333	3	1	3	0.0	0	0.5494501243381292	0.9866813340319164	0.7339826468952209	0.7028478771299373	0.12698133994941627	0.567047094239918	0.9577633312124052	0.8595990050479265	0	0	0.0	7.297903253350987e-08	7.297903253350987e-08
3695	0.0642617233462287	0.03056464080339904	0.029640412630788565	0.6431666447116582	-1	0	0	0.2	2	0.9230769230769231	12	0.5357142857142857	0.7692307692307693	12	10	2	0	0	0.14285714285714285	2	14	15	0.0	0	0.8012328628659391	0.8777371951216991	0.5009427658156426	0.9116576926566917	0.49173673388397887	0.9365814353549757	0.8923557468493198	0.9115385121129227	0	0	0.0	0.029640412630788565	0.029640412630788565
4250	0.06515485479301468	0.03377485425703586	0.029961176329323647	0.6463952500926848	-1	0	0	0.2	2	0.9230769230769231	12	0.5357142857142857	0.7692307692307693	12	10	2	0	0	0.14285714285714285	2	14	15	0.0	0	0.8012328628659391	0.8857373182819561	0.5009427658156426	0.9247381692338029	0.4407597618329423	0.949793775841027	0.91227179237528	0.9240614843014923	0	0	0.0	0.029961176329323647	0.029961176329323647
2023	0.06330758917046185	0.024909862640501924	0.024519628944577283	0.64519736489229	-1	0	0	0.2	2	0.9230769230769231	12	0.5357142857142857	0.7692307692307693	12	10	2	0	0	0.14285714285714285	2	14	15	0.0	0	0.7774412505920447	0.8864871068958553	0.5009427658156426	0.921777099093627	0.4109081759683445	0.9481285865160688	0.8973343271282271	0.9224376610043726	0	0	0.0	0.024519628944577283	0.024519628944577283
4091	0.06605402512710179	0.031193310259557176	0.02951262543793802	0.6327583445093747	-1	0	0	0.2	2	0.9230769230769231	12	0.5357142857142857	0.7692307692307693	12	10	2	0	0	0.14285714285714285	2	14	15	0.0	0	0.8012328628659391	0.8857373182819561	0.5009427658156426	0.9247381692338029	0.4407597618329423	0.9390479323753671	0.9030703621817817	0.9191171832022742	0	0	0.0	0.02951262543793802	0.02951262543793802
440	0.03812916389303145	0.0013520117898737096	0.001085573840532747	0.9496375944603477	-1	0	0	0.3	3	0.6923076923076923	9	0.375	0.5384615384615384	8	7	6	4	0	0.625	8	5	15	0.26666666666666666	0	0.3251198633890784	0.964686253500537	0.6631061304657841	0.9542787136452378	0.4187021602262555	0.8811891765014856	0.9341717788196092	0.9417623412685225	0.3125	0.125	0.0	0.001085573840532747	0.001085573840532747
792	0.06191756932266582	0.01898254878588047	0.018173620355204895	0.6008645372207668	-1	0	0	0.1	1	1.0	13	1.0	0.8461538461538461	12	11	2	0	0	0.06666666666666667	1	15	15	0.0	0	0.7233717603118324	0.8850931670498725	0.350202194087614	0.8465017859138094	0.5586305007893483	0.8562540011108647	0.8484133335526556	0.8634805902725221	0	0	0.0	0.018173620355204895	0.018173620355204895
4581	0.06307786564316276	0.029735164260833846	0.021969364831461224	0.6549767557915033	-1	0	0	0.2	2	0.9230769230769231	12	0.5357142857142857	0.7692307692307693	12	10	2	0	0	0.14285714285714285	2	14	15	0.0	0	0.8012328628659391	0.8857373182819561	0.5009427658156426	0.9247381692338029	0.4407597618329423	0.9390479323753671	0.9030703621817817	0.9191171832022742	0	0	0.0	0.021969364831461224	0.021969364831461224
4013	0.0662102322056215	0.03196250314667259	0.03046115222008721	0.649575493132172	-1	0	0	0.2	2	0.9230769230769231	12	0.5357142857142857	0.7692307692307693	12	10	2	0	0	0.14285714285714285	2	14	15	0.0	0	0.8012328628659391	0.8857373182819561	0.5009427658156426	0.9247381692338029	0.46621513106489054	0.9370684079210476	0.8923754549491164	0.9182688722201318	0	0	0.0	0.03046115222008721	0.03046115222008721
3559	0.06633005913956534	0.033135919637235466	0.029193607973887155	0.6462634246056356	-1	0	0	0.2	2	0.9230769230769231	12	0.5357142857142857	0.7692307692307693	12	10	2	0	0	0.14285714285714285	2	14	15	0.0	0	0.8012328628659391	0.8857373182819561	0.5009427658156426	0.9247381692338029	0.4407597618329423	0.9390479323753671	0.9030703621817817	0.9191171832022742	0	0	0.0	0.029193607973887155	0.029193607973887155
1638	0.052657883354746735	0.014436628874686297	0.014431431831666093	0.6612510468877963	-1	0	0	0.2	2	0.9230769230769231	12	0.5357142857142857	0.7692307692307693	12	10	2	0	0	0.14285714285714285	2	14	15	0.0	0	0.7180789355986871	0.8412849489585846	0.5327041493194543	0.8921019559209616	0.508559623644385	0.9129472494934225	0.7894642009516107	0.8852850330272836	0	0	0.0	0.014431431831666093	0.014431431831666093
2976	0.06402666395340202	0.03151710657890627	0.029841840424509103	0.6452572589211091	-1	0	0	0.2	2	0.9230769230769231	12	0.5357142857142857	0.7692307692307693	12	10	2	0	0	0.14285714285714285	2	14	15	0.0	0	0.8012328628659391	0.8857373182819561	0.5009427658156426	0.9158397702027458	0.49173673388397887	0.9365814353549757	0.8923557468493198	0.9149663111984864	0	0	0.0	0.029841840424509103	0.029841840424509103
1851	0.05979250605281192	0.017129741027825045	0.01683285048940435	0.6820040094767774	-1	0	0	0.1	1	1.0	13	1.0	0.8461538461538461	12	11	2	0	0	0.06666666666666667	1	15	15	0.0	0	0.8152118946634188	0.9348944778447266	0.5009427658156426	0.9273709227340742	0.41486869572367374	0.9397928429693406	0.9211819224997093	0.9342014069560256	0	0	0.0	0.01683285048940435	0.01683285048940435
4454	0.06380611678732709	0.030403639499044188	0.02917195969953292	0.6455249570824757	-1	0	0	0.2	2	0.9230769230769231	12	0.5357142857142857	0.7692307692307693	12	10	2	0	0	0.14285714285714285	2	14	15	0.0	0	0.8012328628659391	0.8857373182819561	0.5009427658156426	0.9182993428710566	0.46621513106489054	0.9370684079210476	0.8923557468493198	0.9160125941021396	0	0	0.0	0.02917195969953292	0.02917195969953292
66	3.704700397044594e-09	3.6913877805221073e-09	1.772154228382604e-10	0.9999998530822815	-1	0	0	0	0	0	0	1.0	0	0	0	0	1	0	1.0	1	1	1	0.25	0	0	0	0	0	0	0	0	0	0	0	0	-0.1	-0.1
3069	0.06618311666410934	0.029548475692556433	0.029128178896329408	0.6433098876321377	-1	0	0	0.2	2	0.9230769230769231	12	0.5357142857142857	0.7692307692307693	12	10	2	0	0	0.14285714285714285	2	14	15	0.0	0	0.8012328628659391	0.8857373182819561	0.5009427658156426	0.9182993428710566	0.46621513106489054	0.9370684079210476	0.8923557468493198	0.9160125941021396	0	0	0.0	0.029128178896329408	0.029128178896329408
4909	0.04844825280584251	0.0051863368009012	0.005182144852908158	0.7432555460328558	-1	0	0	0.2	2	0.9230769230769231	12	0.5357142857142857	0.7692307692307693	12	10	2	0	0	0.14285714285714285	2	14	15	0.0	0	0.7247856143792788	0.8534814760106044	0.4394453334939349	0.9192624807240193	0.472555517284702	0.9214384001847222	0.8679154103350322	0.9019307952979814	0	0	0.0	0.005182144852908158	0.005182144852908158
3875	0.06426611643625044	0.026635556974118995	0.024789162921120766	0.6747068343112459	-1	0	0	0.2	2	0.9230769230769231	12	0.5357142857142857	0.7692307692307693	12	10	2	0	0	0.14285714285714285	2	14	15	0.0	0	0.8012328628659391	0.8857373182819561	0.5009427658156426	0.9240716445014402	0.4407597618329423	0.9420759013276477	0.9072224138299124	0.920216387012233	0	0	0.0	0.024789162921120766	0.024789162921120766
1938	0.06385116268888223	0.023855628389514126	0.02346011532495971	0.6333856220530472	-1	0	0	0.2	2	0.9230769230769231	12	0.5357142857142857	0.7692307692307693	12	10	2	0	0	0.14285714285714285	2	14	15	0.0	0	0.7774412505920447	0.87856302866726	0.5009427658156426	0.921777099093627	0.42519187487675236	0.9383635218306563	0.8923557468493198	0.9160235447204979	0	0	0.0	0.02346011532495971	0.02346011532495971
3779	0.06478159977695827	0.029851269636798662	0.02821652761370138	0.6451105584930799	-1	0	0	0.2	2	0.9230769230769231	12	0.5357142857142857	0.7692307692307693	12	10	2	0	0	0.14285714285714285	2	14	15	0.0	0	0.8012328628659391	0.9207607645149581	0.5009427658156426	0.9158397702027458	0.49173673388397887	0.9365814353549757	0.9077757360565677	0.9248938007776543	0	0	0.0	0.02821652761370138	0.02821652761370138
1595	0.06052158231735219	0.014196210638151092	0.014137053213825827	0.6683261841423143	-1	0	0	0.2	2	0.9230769230769231	12	0.5357142857142857	0.7692307692307693	12	10	2	0	0	0.14285714285714285	2	14	15	0.0	0	0.7774412505920447	0.8807860943343482	0.5009427658156426	0.921777099093627	0.42519187487675236	0.9420895978967679	0.9018883663107164	0.9182356887942059	0	0	0.0	0.014137053213825827	0.014137053213825827
3051	0.06605086261723285	0.029882147474485875	0.027882854146423358	0.6571738858914513	-1	0	0	0.2	2	0.9230769230769231	12	0.5357142857142857	0.7692307692307693	12	10	2	0	0	0.14285714285714285	2	14	15	0.0	0	0.8012328628659391	0.8777371951216991	0.5009427658156426	0.9158397702027458	0.4407597618329423	0.9369346578625182	0.8923557468493198	0.9131125196071564	0	0	0.0	0.027882854146423358	0.027882854146423358
1968	0.05893801116622811	0.023342085360976907	0.022652804083809954	0.6732637298898243	-1	0	0	0.2	2	0.9230769230769231	12	0.5357142857142857	0.7692307692307693	12	10	2	0	0	0.14285714285714285	2	14	15	0.0	0	0.7774412505920447	0.87856302866726	0.4046013398710791	0.9103660080951906	0.4109081759683445	0.954614725329303	0.8923557468493198	0.9203936919671627	0	0	0.0	0.022652804083809954	0.022652804083809954
4805	0.06657338798783027	0.02986411919891454	0.029528384578740373	0.6424224253355428	-1	0	0	0.2	2	0.9230769230769231	12	0.5357142857142857	0.7692307692307693	12	10	2	0	0	0.14285714285714285	2	14	15	0.0	0	0.8012328628659391	0.8857373182819561	0.5009427658156426	0.9247381692338029	0.46621513106489054	0.9370684079210476	0.8923754549491164	0.9182688722201318	0	0	0.0	0.029528384578740373	0.029528384578740373
2799	0.06749970828118618	0.03037270177027579	0.02865235048162734	0.6476083163199793	-1	0	0	0.2	2	0.9230769230769231	12	0.5357142857142857	0.7692307692307693	12	10	2	0	0	0.14285714285714285	2	14	15	0.0	0	0.8012328628659391	0.8777371951216991	0.5009427658156426	0.9158397702027458	0.49173673388397887	0.9365814353549757	0.8923557468493198	0.9129547099626769	0	0	0.0	0.02865235048162734	0.02865235048162734
3584	0.0646360191433407	0.030104848931886034	0.028763454327759015	0.6511533504835382	-1	0	0	0.2	2	0.9230769230769231	12	0.5357142857142857	0.7692307692307693	12	10	2	0	0	0.14285714285714285	2	14	15	0.0	0	0.8012328628659391	0.8777371951216991	0.5009427658156426	0.9116576926566917	0.49173673388397887	0.9365814353549757	0.8923557468493198	0.9115385121129227	0	0	0.0	0.028763454327759015	0.028763454327759015
423	0.045414907957071426	0.0069456453776207926	-0.002736879476177068	0.917309687053955	-1	0	0	0.1	1	1.0	13	0.234375	0.9230769230769231	13	12	1	2	0	1.0	8	8	15	0.4	0	0.5351884468482538	0.902318304059277	0.49128644675486743	0.8910416788891535	0.2699766187351176	0.9285249005382925	0.8239164347162842	0.908570890051685	0.5384615384615384	0.38461538461538464	0.0	-0.0002736879476177068	-0.0002736879476177068
637	0.05651272016849823	0.001961767302614094	0.0011503056009309718	0.9218549160085785	-1	0	0	0.1	1	1.0	13	0.25	0.9230769230769231	13	12	1	2	0	0.6	10	6	15	0.4	0	0.49910275616581695	0.9203099512607847	0.49128644675486743	0.8927117082248744	0.4187021602262555	0.9200318273949915	0.8397317757653974	0.9118173801016726	0.5384615384615384	0.38461538461538464	0.0	0.0011503056009309718	0.0011503056009309718
4631	0.06743738116649452	0.03402405562558867	0.030499148510624918	0.6446130902383561	-1	0	0	0.2	2	0.9230769230769231	12	0.5357142857142857	0.7692307692307693	12	10	2	0	0	0.14285714285714285	2	14	15	0.0	0	0.8012328628659391	0.8857373182819561	0.5009427658156426	0.9247381692338029	0.4407597618329423	0.949793775841027	0.91227179237528	0.9240614843014923	0	0	0.0	0.030499148510624918	0.030499148510624918
1408	0.05252648389315114	0.02124700546085817	0.019937592115716395	0.7403074901001826	-1	0	0	0.2	2	0.9230769230769231	12	0.5357142857142857	0.8461538461538461	13	11	1	0	0	0.14285714285714285	2	14	15	0.0	0	0.6340470011141951	0.9265753117125415	0.4046013398710791	0.9286687364299235	0.6050805653728342	0.876388909990951	0.844272467186859	0.9132073262387025	0	0	0.0	0.019937592115716395	0.019937592115716395
1553	0.06575467845227922	0.024301748952715054	0.023769536505654665	0.6308920482653099	-1	0	0	0.2	2	0.9230769230769231	12	0.5357142857142857	0.7692307692307693	12	10	2	0	0	0.14285714285714285	2	14	15	0.0	0	0.7774412505920447	0.87856302866726	0.5009427658156426	0.921777099093627	0.49173673388397887	0.9365814353549757	0.8923557468493198	0.9152406547236689	0	0	0.0	0.023769536505654665	0.023769536505654665
4927	0.06040674406694947	0.027338657616014016	0.02331507841574079	0.6906139551721189	-1	0	0	0.2	2	0.9230769230769231	12	0.5357142857142857	0.7692307692307693	12	10	2	0	0	0.14285714285714285	2	14	15	0.0	0	0.8012328628659391	0.8857373182819561	0.5009427658156426	0.9247381692338029	0.46621513106489054	0.9370684079210476	0.8923754549491164	0.9182688722201318	0	0	0.0	0.02331507841574079	0.02331507841574079
675	0.05103955982699389	0.01010533484946182	-0.0006782503031730056	0.8604755315951564	-1	0	0	0.3	3	0.6923076923076923	9	0.4166666666666667	0.6153846153846154	10	8	4	0	0	0.25	3	12	15	0.0	0	0.35979034264802506	0.9307061408759338	0.6154209491183791	0.9261856808209263	0.6628900363430381	0.9168052437023072	0.8976820376306666	0.9247661765036549	0	0	0.0	-6.782503031730056e-05	-6.782503031730056e-05
3906	0.01816944547491427	0.0014616101901040637	-0.0007851186833007413	0.9066323436117765	-1	0.25	1	0.4	4	0.6923076923076923	9	0.26785714285714285	0.6153846153846154	12	8	2	0	0	0.875	7	8	15	0.0	0.2857142857142857	0.8012328628659391	0.8630987068600503	0.5086734344071185	0.8641133366438191	0.4600634035849994	0.9583789357662233	0.9024610541513614	0.9068638138006744	0	0	0.0	-7.851186833007413e-05	-7.851186833007413e-05
2950	0.0652484942938462	0.029591551262346198	0.028626987102551488	0.6482398886619372	-1	0	0	0.2	2	0.9230769230769231	12	0.5357142857142857	0.7692307692307693	12	10	2	0	0	0.14285714285714285	2	14	15	0.0	0	0.8012328628659391	0.8857373182819561	0.5009427658156426	0.9182993428710566	0.4407597618329423	0.94583594980808	0.905402820641131	0.9200096264089728	0	0	0.0	0.028626987102551488	0.028626987102551488
1183	0.0522582980824909	0.02066433348809402	0.020362452714334667	0.7528618485221028	-1	0	0	0.2	2	0.9230769230769231	12	0.5357142857142857	0.8461538461538461	13	11	1	0	0	0.14285714285714285	2	14	15	0.0	0	0.6340470011141951	0.9265753117125415	0.4046013398710791	0.9286687364299235	0.6050805653728342	0.8731939341538615	0.8768435931721535	0.9124335313159998	0	0	0.0	0.020362452714334667	0.020362452714334667
1325	0.05157476255443759	0.013128689436981285	0.012498109489878905	0.6848901239361497	-1	0	0	0.2	2	0.9230769230769231	12	0.5357142857142857	0.9230769230769231	14	12	0	0	0	0.14285714285714285	2	14	15	0.0	0	0.6522313365576163	0.9228605674590249	0.3774017669793466	0.9260067273256334	0.586761439679847	0.8660655996134455	0.8564404668078546	0.9081951210296398	0	0	0.0	0.012498109489878905	0.012498109489878905
1527	0.03009708746859398	0.002042676409212246	0.0006528624195688186	0.7234050299615595	-1	0	0	0.3	3	0.7692307692307693	10	0.45454545454545453	0.6923076923076923	12	9	2	0	0	0.2727272727272727	11	3	15	0.0	0	0.6669025400834941	0.8892560743038294	0.6556990139628698	0.9087119568078466	0.4603750698374977	0.9398149624188845	0.8741918136252628	0.9150159122811772	0	0	0.0	0.0006528624195688186	0.0006528624195688186
1085	0.05610639457473512	0.021763028123776822	0.021433284290525077	0.7576472718124243	-1	0	0	0.2	2	0.9230769230769231	12	0.5357142857142857	0.8461538461538461	13	11	1	0	0	0.14285714285714285	2	14	15	0.0	0	0.6340470011141951	0.9265753117125415	0.4046013398710791	0.9286687364299235	0.6050805653728342	0.876388909990951	0.844272467186859	0.9132073262387025	0	0	0.0	0.021433284290525077	0.021433284290525077
3006	0.04689167722721164	0.013217602280215976	0.010121073460174022	0.7104915213742273	-1	0	0	0.2	2	0.9230769230769231	12	0.5357142857142857	0.7692307692307693	12	10	2	0	0	0.14285714285714285	2	14	15	0.0	0	0.8096802019564844	0.9068780061829784	0.5239171798757696	0.9045914755125617	0.508226893485959	0.951780975321571	0.9077757360565677	0.924328419985153	0	0	0.0	0.010121073460174022	0.010121073460174022
1584	0.05503983172506157	0.012951096955844437	0.012781832912538867	0.6157965103653376	-1	0	0	0.2	2	0.9230769230769231	12	0.5357142857142857	0.7692307692307693	12	10	2	0	0	0.14285714285714285	2	14	15	0.0	0	0.7774412505920447	0.8159278189800859	0.5593575880183063	0.9019302562573708	0.39930080876748375	0.9430238627652491	0.8923557468493198	0.8976551908283548	0	0	0.0	0.012781832912538867	0.012781832912538867
3853	0.058352652279795574	0.012591354754197277	0.00639863580605001	0.6515066700331853	-1	0	0	0.2	2	0.9230769230769231	12	0.5357142857142857	0.9230769230769231	14	12	0	0	0	0.14285714285714285	2	14	15	0.0	0	0.8096802019564844	0.9311663045320524	0.6113531847643754	0.9024830398482389	0.4407597618329423	0.9570784862480388	0.9211819224997093	0.9336893606365321	0	0	0.0	0.00639863580605001	0.00639863580605001
1705	0.06329341191142603	0.02417621209167498	0.0238794037246866	0.6319039765201986	-1	0	0	0.2	2	0.9230769230769231	12	0.5357142857142857	0.7692307692307693	12	10	2	0	0	0.14285714285714285	2	14	15	0.0	0	0.7774412505920447	0.87856302866726	0.5009427658156426	0.921777099093627	0.42929502385208396	0.9392333945664976	0.8923557468493198	0.9164109441629534	0	0	0.0	0.0238794037246866	0.0238794037246866
2155	0.06488303841412371	0.03108910515696103	0.02929585054883937	0.6436375263343561	-1	0	0	0.2	2	0.9230769230769231	12	0.5357142857142857	0.7692307692307693	12	10	2	0	0	0.14285714285714285	2	14	15	0.0	0	0.8012328628659391	0.8777371951216991	0.5009427658156426	0.9116576926566917	0.49173673388397887	0.9365814353549757	0.8923557468493198	0.9115385121129227	0	0	0.0	0.02929585054883937	0.02929585054883937
4950	0.06686130400909193	0.03494769428403742	0.030545703064139652	0.6485088516485548	-1	0	0	0.2	2	0.9230769230769231	12	0.5357142857142857	0.7692307692307693	12	10	2	0	0	0.14285714285714285	2	14	15	0.0	0	0.8012328628659391	0.8857373182819561	0.5009427658156426	0.9247381692338029	0.4407597618329423	0.9390479323753671	0.9030703621817817	0.9191171832022742	0	0	0.0	0.030545703064139652	0.030545703064139652
2647	0.05905530684262761	0.01996215219817496	0.019925164520023263	0.6157820480764624	-1	0	0	0.2	2	0.9230769230769231	12	0.5357142857142857	0.7692307692307693	12	10	2	0	0	0.14285714285714285	2	14	15	0.0	0	0.8012328628659391	0.8795657389013173	0.5009427658156426	0.9158397702027458	0.4407597618329423	0.9382792950027623	0.8923557468493198	0.9141681050719668	0	0	0.0	0.019925164520023263	0.019925164520023263
1650	0.06870426300738051	0.026060009393612978	0.021809291282466982	0.5738122360927678	-1	0	0	0.2	2	0.9230769230769231	12	0.5357142857142857	0.7692307692307693	12	10	2	0	0	0.14285714285714285	2	14	15	0.0	0	0.7774412505920447	0.87856302866726	0.5009427658156426	0.9118967444050636	0.4761688469277889	0.9376584062020432	0.8822121379913268	0.9123140131615792	0	0	0.0	0.021809291282466982	0.021809291282466982
3278	0.06904143807528781	0.029581548154331845	0.028872783722208622	0.6431389324906289	-1	0	0	0.2	2	0.9230769230769231	12	0.5357142857142857	0.7692307692307693	12	10	2	0	0	0.14285714285714285	2	14	15	0.0	0	0.8012328628659391	0.8777371951216991	0.5009427658156426	0.9158397702027458	0.49173673388397887	0.9365814353549757	0.8923557468493198	0.9129547099626769	0	0	0.0	0.028872783722208622	0.028872783722208622
3052	0.06754592226345808	0.030516450053459453	0.029107166156770798	0.6479770833843898	-1	0	0	0.2	2	0.9230769230769231	12	0.5357142857142857	0.7692307692307693	12	10	2	0	0	0.14285714285714285	2	14	15	0.0	0	0.8012328628659391	0.8777371951216991	0.5009427658156426	0.9158397702027458	0.49173673388397887	0.9365814353549757	0.8923557468493198	0.9129547099626769	0	0	0.0	0.029107166156770798	0.029107166156770798
4943	0.06487610708855304	0.03398650180481453	0.029547604388204526	0.6450332096873426	-1	0	0	0.2	2	0.9230769230769231	12	0.5357142857142857	0.7692307692307693	12	10	2	0	0	0.14285714285714285	2	14	15	0.0	0	0.8012328628659391	0.8857373182819561	0.5009427658156426	0.9247381692338029	0.4407597618329423	0.9390479323753671	0.9030703621817817	0.9191171832022742	0	0	0.0	0.029547604388204526	0.029547604388204526
3865	0.06571617762753199	0.029794835490376526	0.02881162805676377	0.6477389232416882	-1	0	0	0.2	2	0.9230769230769231	12	0.5357142857142857	0.7692307692307693	12	10	2	0	0	0.14285714285714285	2	14	15	0.0	0	0.8012328628659391	0.8777371951216991	0.5009427658156426	0.9158397702027458	0.49173673388397887	0.9365814353549757	0.8923557468493198	0.9129547099626769	0	0	0.0	0.02881162805676377	0.02881162805676377
554	0.03894999894128501	0.007857725352441138	0.006839208109335882	0.7330794760705753	-1	0	0	0.2	2	0.8461538461538461	11	0.23809523809523808	0.6923076923076923	11	9	3	0	0	0.7777777777777778	9	7	15	0.0	0.5	0.6340470011141951	0.8786639050404723	0.4046013398710791	0.9096303797591132	0.4835581434434463	0.900392471763383	0.8828770134982603	0.8969254687745497	0	0	0.0	0.006839208109335882	0.006839208109335882
44	0.011126039203217968	0.000534314508197917	-0.00041146504978985314	0.9420934046319615	-1	0	0	0.42857142857142855	3	0.625	5	0.4166666666666667	0.375	5	3	4	2	0	0.6666666666666666	6	4	10	0.2	0.2222222222222222	0.5038131038860307	0.9463791806313737	0.44523120865000604	0.859226482747897	0.4951750194391572	0.9172939287246594	0.895388633005522	0.913876018867263	0.6	0.2	0.0	-4.114650497898531e-05	-4.114650497898531e-05
4224	0.06540093034601065	0.027066985150160715	0.022074600282872378	0.6558838211548477	-1	0	0	0.2	2	0.9230769230769231	12	0.5357142857142857	0.7692307692307693	12	10	2	0	0	0.14285714285714285	2	14	15	0.0	0	0.8012328628659391	0.8857373182819561	0.5009427658156426	0.9247381692338029	0.4407597618329423	0.94583594980808	0.91227179237528	0.9221676501065504	0	0	0.0	0.022074600282872378	0.022074600282872378
1414	0.059586030709217	0.025232266191170527	0.021976866434166624	0.6784706368391303	-1	0	0	0.2	2	0.9230769230769231	12	0.5357142857142857	0.7692307692307693	12	10	2	0	0	0.14285714285714285	2	14	15	0.0	0	0.7774412505920447	0.87856302866726	0.4046013398710791	0.9060065510164697	0.42929502385208396	0.9392333945664976	0.8923557468493198	0.9111355185322912	0	0	0.0	0.021976866434166624	0.021976866434166624
4780	0.06487544870755112	0.03408368865740841	0.030686017889170036	0.6468530671188526	-1	0	0	0.2	2	0.9230769230769231	12	0.5357142857142857	0.7692307692307693	12	10	2	0	0	0.14285714285714285	2	14	15	0.0	0	0.8012328628659391	0.8857373182819561	0.5009427658156426	0.9247381692338029	0.4407597618329423	0.94583594980808	0.91227179237528	0.9221676501065504	0	0	0.0	0.030686017889170036	0.030686017889170036
1519	0.06342789811575783	0.02792320872755815	0.023087813633442485	0.6168355552868042	-1	0	0	0.1	1	1.0	13	1.0	0.8461538461538461	12	11	2	0	0	0.06666666666666667	1	15	15	0.0	0	0.8096802019564844	0.8961274491874164	0.5009427658156426	0.9144637496700393	0.39930080876748375	0.9278205876710057	0.9077757360565677	0.9136732122147183	0	0	0.0	0.023087813633442485	0.023087813633442485
4138	0.06361151534857384	0.03201105123410791	0.029693413909053355	0.6311720710191695	-1	0	0	0.2	2	0.9230769230769231	12	0.5357142857142857	0.7692307692307693	12	10	2	0	0	0.14285714285714285	2	14	15	0.0	0	0.8012328628659391	0.8857373182819561	0.5009427658156426	0.9247381692338029	0.4407597618329423	0.9390479323753671	0.9030703621817817	0.9191171832022742	0	0	0.0	0.029693413909053355	0.029693413909053355
3826	0.0647237398196454	0.031788906153132464	0.02998612553615498	0.646483899485348	-1	0	0	0.2	2	0.9230769230769231	12	0.5357142857142857	0.7692307692307693	12	10	2	0	0	0.14285714285714285	2	14	15	0.0	0	0.8012328628659391	0.8857373182819561	0.5009427658156426	0.9247381692338029	0.4407597618329423	0.9390479323753671	0.9030703621817817	0.9191171832022742	0	0	0.0	0.02998612553615498	0.02998612553615498
2348	0.06243267059722413	0.02991917631794455	0.024243411036577487	0.6162270884722558	-1	0	0	0.1	1	1.0	13	1.0	0.8461538461538461	12	11	2	0	0	0.06666666666666667	1	15	15	0.0	0	0.8096802019564844	0.8961274491874164	0.5009427658156426	0.9144637496700393	0.39930080876748375	0.9278205876710057	0.9077757360565677	0.9136732122147183	0	0	0.0	0.024243411036577487	0.024243411036577487
2292	0.061111033969218895	0.02824534811763214	0.022709010014290935	0.6177157806838125	-1	0	0	0.1	1	1.0	13	1.0	0.8461538461538461	12	11	2	0	0	0.06666666666666667	1	15	15	0.0	0	0.8096802019564844	0.9030002802001309	0.5009427658156426	0.9171047341545843	0.39930080876748375	0.9315483570824029	0.9188330227653323	0.9179735144708359	0	0	0.0	0.022709010014290935	0.022709010014290935
444	0.05342821091651448	0.013931638116365894	0.010466653521915887	0.6871870685404444	-1	0	0	0.1	1	1.0	13	1.0	0.8461538461538461	12	11	2	0	0	0.06666666666666667	1	15	15	0.0	0	0.676060621523534	0.9362590207560346	0.37104681130656686	0.864419482054618	0.41436630201268143	0.8810462615698387	0.859195207644666	0.8984978329686861	0	0	0.0	0.010466653521915887	0.010466653521915887
255	0.002352598233607933	3.4986720534735054e-05	1.2414557364916219e-05	0.9885847000314935	-1	0	0	0.6	3	0.4	2	0.4666666666666667	0.2	2	1	4	2	0	0.6	3	5	7	0.18181818181818182	0	0.8849288254595926	0.7596408961405373	0.338384844741751	0.5	0.3250902885632689	0.5	0.9313976087606575	0.5947339943787086	0.75	0.5	0.0	1.2414557364916219e-05	1.2414557364916219e-05
284	0.06325154269068493	0.015350732451307272	0.01033850711910529	0.6685501168737491	-1	0	0	0.2	2	0.8461538461538461	11	0.38461538461538464	0.7692307692307693	10	10	4	0	0	0.23076923076923078	3	13	15	0.0	0	0.3621134258216086	0.9258852019686712	0.6154209491183791	0.9261856808209263	0.6628900363430381	0.9168052437023072	0.8976820376306666	0.9230685872518009	0	0	0.0	0.01033850711910529	0.01033850711910529
2133	0.020790114655036857	0.0014081098452261593	0.0013984124538161584	0.8799790185654865	-1	0.25	1	0.4	4	0.6923076923076923	9	0.26785714285714285	0.6153846153846154	12	8	2	0	0	0.875	7	8	15	0.0	0.2857142857142857	0.8096802019564844	0.9159054890276341	0.6556990139628698	0.8895491158028832	0.48119426854891056	0.9607563780978896	0.8982110807979861	0.9280656918264837	0	0	0.0	0.0013984124538161584	0.0013984124538161584
221	0.03007850174940817	0.0005651768061646085	0.0005312986461136971	0.9382792264924663	-1	0	0	0.2	2	0.9230769230769231	12	0.35714285714285715	0.6923076923076923	11	9	3	2	0	0.8571428571428571	6	7	15	0.25	0.14285714285714285	0.6333241109303623	0.9076428957477273	0.579227381677172	0.9032520989117718	0.5376668460194021	0.9529352677788488	0.8533481730384633	0.9247727727954612	0.6363636363636364	0.5454545454545454	0.0	0.0005312986461136971	0.0005312986461136971
4917	0.06615077795398942	0.02631677163334464	0.023181205168805886	0.6512231027022071	-1	0	0	0.2	2	0.9230769230769231	12	0.5357142857142857	0.7692307692307693	12	10	2	0	0	0.14285714285714285	2	14	15	0.0	0	0.8012328628659391	0.8857373182819561	0.5009427658156426	0.9247381692338029	0.46622060984236285	0.9370682572794342	0.8923743332924925	0.9182688083142674	0	0	0.0	0.023181205168805886	0.023181205168805886
4788	0.05229577735497299	0.009629207741826849	0.006063728464341214	0.6488913631964678	-1	0	0	0.2	2	0.9230769230769231	12	0.5357142857142857	0.8461538461538461	12	11	2	0	0	0.14285714285714285	2	14	15	0.0	0	0.5028053417015717	0.9143141879035995	0.7141138361655335	0.8802364400744296	0.4603750698374977	0.9306741105120363	0.8440703439739407	0.9104995388210053	0	0	0.0	0.006063728464341214	0.006063728464341214
3027	0.06477155416766275	0.029803300077932356	0.029397445635769324	0.6457235065707265	-1	0	0	0.2	2	0.9230769230769231	12	0.5357142857142857	0.7692307692307693	12	10	2	0	0	0.14285714285714285	2	14	15	0.0	0	0.8012328628659391	0.8857373182819561	0.5009427658156426	0.9182993428710566	0.4407597618329423	0.9429515090419809	0.8923557468493198	0.9186515421890856	0	0	0.0	0.029397445635769324	0.029397445635769324
1327	0.05289323374765199	0.02181389971227349	0.021270348379080168	0.7527453531238706	-1	0	0	0.2	2	0.9230769230769231	12	0.5357142857142857	0.8461538461538461	13	11	1	0	0	0.14285714285714285	2	14	15	0.0	0	0.6340470011141951	0.9265753117125415	0.4046013398710791	0.9286687364299235	0.6050805653728342	0.876388909990951	0.844272467186859	0.9132073262387025	0	0	0.0	0.021270348379080168	0.021270348379080168
89	0.05337249586252235	0.010347275251545884	-0.00416356416211309	0.9113218452488472	-1	0	0	0.1	1	1.0	13	0.23809523809523808	0.9230769230769231	13	12	1	1	0	0.7777777777777778	7	9	15	0.2	0	0.5061728520047608	0.9299355533092485	0.7089047686172925	0.8557642122234396	0.5347262618857103	0.9523497931819095	0.8458347408723981	0.9208362388063963	1.0	0.38461538461538464	0.0	-0.000416356416211309	-0.000416356416211309
3435	0.06526945495517224	0.03189580948739837	0.02952239518869688	0.6519597297320031	-1	0	0	0.2	2	0.9230769230769231	12	0.5357142857142857	0.7692307692307693	12	10	2	0	0	0.14285714285714285	2	14	15	0.0	0	0.8012328628659391	0.8777371951216991	0.5009427658156426	0.9116576926566917	0.49173673388397887	0.9365814353549757	0.8923557468493198	0.9115385121129227	0	0	0.0	0.02952239518869688	0.02952239518869688
5024	0.06086158630464981	0.015104273934140992	0.004029608992611315	0.6843122477531878	-1	0	0	0.2	2	0.9230769230769231	12	0.5357142857142857	0.9230769230769231	14	12	0	0	0	0.14285714285714285	2	14	15	0.0	0	0.8096802019564844	0.9311663045320524	0.6362524265451284	0.9161055210241167	0.4407597618329423	0.9501613761520122	0.9211819224997093	0.9338702801935976	0	0	0.0	0.004029608992611315	0.004029608992611315
563	0.02646721203297496	0.005329633754023374	0.0002533733548645211	0.9166275889318722	-1	0	0	0.1111111111111111	1	1.0	11	0.2708333333333333	0.6363636363636364	8	7	4	2	0	0.75	6	8	13	0.18181818181818182	0	0.7820299269871752	0.8380400021383787	0.3763854575775375	0.9041114864678587	0.36505440629187047	0.7928169080565804	0.8946334492012497	0.85108767600163	0.5625	0	0.0	0.0002533733548645211	0.0002533733548645211
1467	0.052489002046627174	0.021210206766413796	0.020585182117865954	0.7474700463714794	-1	0	0	0.2	2	0.9230769230769231	12	0.5357142857142857	0.8461538461538461	13	11	1	0	0	0.14285714285714285	2	14	15	0.0	0	0.6340470011141951	0.9265753117125415	0.4046013398710791	0.9286687364299235	0.6050805653728342	0.876388909990951	0.844272467186859	0.9132073262387025	0	0	0.0	0.020585182117865954	0.020585182117865954
857	0.05298279442732718	0.021211248631574305	0.020300151781473284	0.7486207180007511	-1	0	0	0.2	2	0.9230769230769231	12	0.5357142857142857	0.8461538461538461	13	11	1	0	0	0.14285714285714285	2	14	15	0.0	0	0.6340470011141951	0.9265753117125415	0.4046013398710791	0.9286687364299235	0.6050805653728342	0.8731941052067679	0.876838808702873	0.9124335724591646	0	0	0.0	0.020300151781473284	0.020300151781473284
814	0.05303288498215507	0.022586673220304786	0.021620594061612895	0.7430415126653465	-1	0	0	0.2	2	0.9230769230769231	12	0.5357142857142857	0.8461538461538461	13	11	1	0	0	0.14285714285714285	2	14	15	0.0	0	0.6340470011141951	0.9265753117125415	0.4046013398710791	0.9286687364299235	0.6050805653728342	0.876388909990951	0.844272467186859	0.9132073262387025	0	0	0.0	0.021620594061612895	0.021620594061612895
4271	0.06661875533247495	0.033916705699697305	0.031274415475042935	0.6364372918764201	-1	0	0	0.2	2	0.9230769230769231	12	0.5357142857142857	0.7692307692307693	12	10	2	0	0	0.14285714285714285	2	14	15	0.0	0	0.8012328628659391	0.8857373182819561	0.5009427658156426	0.9247381692338029	0.4407597618329423	0.949793775841027	0.91227179237528	0.9240614843014923	0	0	0.0	0.031274415475042935	0.031274415475042935
1665	0.06197013303253304	0.011837705723031534	0.011138453754646406	0.6069275604702585	-1	0	0	0.2	2	0.9230769230769231	12	0.5357142857142857	0.7692307692307693	12	10	2	0	0	0.14285714285714285	2	14	15	0.0	0	0.7774412505920447	0.8713698547380903	0.5009427658156426	0.9239804888496226	0.42929502385208396	0.9420702708568031	0.8923557468493198	0.9168190524927324	0	0	0.0	0.011138453754646406	0.011138453754646406
4935	0.06472240797300954	0.031596026579859424	0.03046960755551205	0.6371139062953808	-1	0	0	0.2	2	0.9230769230769231	12	0.5357142857142857	0.7692307692307693	12	10	2	0	0	0.14285714285714285	2	14	15	0.0	0	0.8012328628659391	0.8857373182819561	0.5009427658156426	0.9247381692338029	0.46621513106489054	0.9370684079210476	0.8923754549491164	0.9182688722201318	0	0	0.0	0.03046960755551205	0.03046960755551205
3488	0.06382812993257271	0.031164473246730724	0.02963483285786647	0.6425134292833701	-1	0	0	0.2	2	0.9230769230769231	12	0.5357142857142857	0.7692307692307693	12	10	2	0	0	0.14285714285714285	2	14	15	0.0	0	0.8012328628659391	0.8777371951216991	0.5009427658156426	0.9116576926566917	0.49173673388397887	0.9365814353549757	0.8923557468493198	0.9115385121129227	0	0	0.0	0.02963483285786647	0.02963483285786647
344	0.08391120252317785	0.011072785968811043	-0.010762382490851647	0.6998380308989538	-1	0	0	0.1	1	1.0	12	1.0	1.0	13	12	0	0	0	0.07142857142857142	14	1	14	0.0	0	0.5814087220726549	0.8212530132393272	0.591118971522118	0.9097235469035869	0.3476244906315842	0.92823255281889	0.8480612816690601	0.8939423466981296	0	0	0.0	-0.0010762382490851646	-0.0010762382490851646
3666	0.06642984736815749	0.030459478886689706	0.02881591145528892	0.6487986029703785	-1	0	0	0.2	2	0.9230769230769231	12	0.5357142857142857	0.7692307692307693	12	10	2	0	0	0.14285714285714285	2	14	15	0.0	0	0.8012328628659391	0.8777371951216991	0.5009427658156426	0.9158397702027458	0.49173673388397887	0.9365814353549757	0.8923557468493198	0.9129547099626769	0	0	0.0	0.02881591145528892	0.02881591145528892
4673	0.06540387877612538	0.0331227406566856	0.029182257200830473	0.6538465108143284	-1	0	0	0.2	2	0.9230769230769231	12	0.5357142857142857	0.7692307692307693	12	10	2	0	0	0.14285714285714285	2	14	15	0.0	0	0.8012328628659391	0.8857373182819561	0.5009427658156426	0.9247381692338029	0.4407597618329423	0.94583594980808	0.91227179237528	0.9221676501065504	0	0	0.0	0.029182257200830473	0.029182257200830473
4373	0.06028009154013804	0.020113684929921456	0.01989523635255716	0.656623876268922	-1	0	0	0.2	2	0.9230769230769231	12	0.5357142857142857	0.7692307692307693	12	10	2	0	0	0.14285714285714285	2	14	15	0.0	0	0.8012328628659391	0.8857373182819561	0.5030065482094142	0.9085572315812053	0.5069427054381769	0.9389904133251311	0.8923557468493198	0.9136690105536668	0	0	0.0	0.01989523635255716	0.01989523635255716
2104	0.0659527922129593	0.02413513649458843	0.02372106069058445	0.6338349271020651	-1	0	0	0.2	2	0.9230769230769231	12	0.5357142857142857	0.7692307692307693	12	10	2	0	0	0.14285714285714285	2	14	15	0.0	0	0.7774412505920447	0.87856302866726	0.5009427658156426	0.921777099093627	0.44486291080827395	0.9378019018017607	0.8923557468493198	0.9157752785229891	0	0	0.0	0.02372106069058445	0.02372106069058445
3599	0.06290483839744812	0.028771707252623593	0.022118403870379118	0.6884303603465924	-1	0	0	0.2	2	0.9230769230769231	12	0.5357142857142857	0.7692307692307693	12	10	2	0	0	0.14285714285714285	2	14	15	0.0	0	0.8012328628659391	0.8857373182819561	0.5009427658156426	0.9247381692338029	0.4407597618329423	0.949793775841027	0.91227179237528	0.9240614843014923	0	0	0.0	0.022118403870379118	0.022118403870379118
4864	0.06313984522335156	0.03396255206762602	0.029748805670163306	0.6458224642594486	-1	0	0	0.2	2	0.9230769230769231	12	0.5357142857142857	0.7692307692307693	12	10	2	0	0	0.14285714285714285	2	14	15	0.0	0	0.8012328628659391	0.8857373182819561	0.5009427658156426	0.9247381692338029	0.4407597618329423	0.949793775841027	0.91227179237528	0.9240614843014923	0	0	0.0	0.029748805670163306	0.029748805670163306
4477	0.06614518804382961	0.026363483220231743	0.022630639638125193	0.656966139990226	-1	0	0	0.2	2	0.9230769230769231	12	0.5357142857142857	0.7692307692307693	12	10	2	0	0	0.14285714285714285	2	14	15	0.0	0	0.8012328628659391	0.8857373182819561	0.5009427658156426	0.9247381692338029	0.46621513106489054	0.9370684079210476	0.8923754549491164	0.9182688722201318	0	0	0.0	0.022630639638125193	0.022630639638125193
3539	0.06326807822035167	0.02846134042612974	0.02793152986617043	0.6438727099310841	-1	0	0	0.2	2	0.9230769230769231	12	0.5357142857142857	0.7692307692307693	12	10	2	0	0	0.14285714285714285	2	14	15	0.0	0	0.8012328628659391	0.8777371951216991	0.5009427658156426	0.9101046846560491	0.508226893485959	0.9384506917851839	0.8923557468493198	0.9118814255216675	0	0	0.0	0.02793152986617043	0.02793152986617043
4667	0.06328716294464233	0.027776863091334793	0.022036571102059973	0.6978636074758338	-1	0	0	0.2	2	0.9230769230769231	12	0.5357142857142857	0.7692307692307693	12	10	2	0	0	0.14285714285714285	2	14	15	0.0	0	0.8012328628659391	0.8857373182819561	0.5009427658156426	0.9247381692338029	0.4407597618329423	0.9390479323753671	0.9030703621817817	0.9191171832022742	0	0	0.0	0.022036571102059973	0.022036571102059973
3728	0.06644241657861613	0.03398941312675441	0.029734775829000023	0.6443781687062777	-1	0	0	0.2	2	0.9230769230769231	12	0.5357142857142857	0.7692307692307693	12	10	2	0	0	0.14285714285714285	2	14	15	0.0	0	0.8012328628659391	0.8857373182819561	0.5009427658156426	0.9247381692338029	0.4407597618329423	0.949793775841027	0.91227179237528	0.9240614843014923	0	0	0.0	0.029734775829000023	0.029734775829000023
808	0.05129710992498471	0.021600093236419492	0.021038157933186943	0.7340845409190146	-1	0	0	0.2	2	0.9230769230769231	12	0.5357142857142857	0.8461538461538461	13	11	1	0	0	0.14285714285714285	2	14	15	0.0	0	0.6340470011141951	0.9265753117125415	0.4046013398710791	0.9316524522391665	0.6050805653728342	0.8731440004251942	0.8923557468493198	0.9136373992543164	0	0	0.0	0.021038157933186943	0.021038157933186943
3659	0.04534004637112504	0.0023524744698685597	0.0010011686080386455	0.8868164005393208	-1	0	0	0.2	2	0.9230769230769231	12	0.42857142857142855	0.7692307692307693	12	10	2	0	0	0.7142857142857143	7	5	15	0.0	0	0.8450704296331295	0.9464199175836625	0.6946672487477921	0.9073070821598904	0.41486869572367374	0.8979446545877071	0.9316129296971254	0.9200061308356787	0	0	0.0	0.0010011686080386455	0.0010011686080386455
4816	0.029777791770545684	0.0035041185702627082	0.0015353804761659207	0.5478149698859972	-1	0	0	0.4	4	0.6153846153846154	8	0.3	0.6153846153846154	12	8	2	0	0	0.5	5	10	15	0.0	0	0.8096802019564844	0.8985463876831725	0.570316446549098	0.901972767438752	0.508226893485959	0.9497166126420081	0.9077757360565677	0.9202930120451632	0	0	0.0	0.0015353804761659207	0.0015353804761659207
2795	0.06698393485156505	0.02983622001413076	0.028817770897361802	0.6434058829791032	-1	0	0	0.2	2	0.9230769230769231	12	0.5357142857142857	0.7692307692307693	12	10	2	0	0	0.14285714285714285	2	14	15	0.0	0	0.8012328628659391	0.8777371951216991	0.5009427658156426	0.9158397702027458	0.4407597618329423	0.9369346578625182	0.8923557468493198	0.9131125196071564	0	0	0.0	0.028817770897361802	0.028817770897361802
4916	0.06526962517521012	0.03397750244145789	0.028994921927823495	0.6544380165457173	-1	0	0	0.2	2	0.9230769230769231	12	0.5357142857142857	0.7692307692307693	12	10	2	0	0	0.14285714285714285	2	14	15	0.0	0	0.8012328628659391	0.8857373182819561	0.5009427658156426	0.9247381692338029	0.4407597618329423	0.949793775841027	0.91227179237528	0.9240614843014923	0	0	0.0	0.028994921927823495	0.028994921927823495
768	0.053136927970029814	0.007877370164711442	0.007872562468327689	0.9296719251466182	-1	0	0	0.2	2	0.8461538461538461	11	0.4166666666666667	0.46153846153846156	8	6	6	2	0	1.0	6	6	15	0.14285714285714285	0	0.8242698458867119	0.9686964957541201	0.47549354050625786	0.8831088239063816	0.41496194078255977	0.8425924399978546	0.9175969294464527	0.9150842945242647	0.5625	0.375	0.0	0.007872562468327689	0.007872562468327689
2178	0.05827459312877584	0.019068451591626373	0.019029882256027465	0.657941234280675	-1	0	0	0.2	2	0.9230769230769231	12	0.5357142857142857	0.7692307692307693	12	10	2	0	0	0.14285714285714285	2	14	15	0.0	0	0.8012328628659391	0.8777371951216991	0.5009427658156426	0.921777099093627	0.4109081759683445	0.9494788875021626	0.9013088416825359	0.9210824394405803	0	0	0.0	0.019029882256027465	0.019029882256027465
446	0.02357078349815135	0.004732451529647902	-0.004095743639819422	0.9468305756855052	-1	0.25	1	0.5	5	0.5833333333333334	7	0.35	0.5833333333333334	10	7	3	0	0	0.4	10	4	14	0.0	0.5	0.6277532076097009	0.7837892574167304	0.9601493765612394	0.9195729345751641	0.5236494692432805	0.9753200572267517	0.8621832453807644	0.9218010595616772	0	0	0.0	-0.0004095743639819422	-0.0004095743639819422
4320	0.0648685435746031	0.02940739926662421	0.029052736451875817	0.6578097907208663	-1	0	0	0.2	2	0.9230769230769231	12	0.5357142857142857	0.7692307692307693	12	10	2	0	0	0.14285714285714285	2	14	15	0.0	0	0.8012328628659391	0.8857373182819561	0.5009427658156426	0.9247381692338029	0.5069427054381769	0.9443468331929318	0.8984390707395856	0.9214782958601014	0	0	0.0	0.029052736451875817	0.029052736451875817
175	0.028571096970208758	0.0008451352444895337	0.0006163586301456949	0.9122211242506761	-1	0.25	1	0.4	4	0.6153846153846154	8	0.4166666666666667	0.38461538461538464	8	5	6	0	0	0.4444444444444444	9	4	15	0.0	0	0.7123288505543977	0.9253498400804128	0.5862859472108198	0.9114169772725966	0.44550281048323176	0.9195995511246893	0.840009012192176	0.9189708928573662	0	0	0.0	0.0006163586301456949	0.0006163586301456949
1014	0.05319978787008399	0.021967126423809824	0.021164107268185448	0.7384084813658223	-1	0	0	0.2	2	0.9230769230769231	12	0.5357142857142857	0.8461538461538461	13	11	1	0	0	0.14285714285714285	2	14	15	0.0	0	0.6340470011141951	0.9265753117125415	0.4046013398710791	0.9286687364299235	0.6050805653728342	0.876388909990951	0.844272467186859	0.9132073262387025	0	0	0.0	0.021164107268185448	0.021164107268185448
1598	0.06256677681964518	0.029896554912197386	0.024940342581482852	0.6154418145032783	-1	0	0	0.1	1	1.0	13	1.0	0.8461538461538461	12	11	2	0	0	0.06666666666666667	1	15	15	0.0	0	0.8096802019564844	0.8961274491874164	0.5009427658156426	0.9144637496700393	0.39930080876748375	0.9295170040645792	0.9077757360565677	0.9143441661352693	0	0	0.0	0.024940342581482852	0.024940342581482852
1068	0.05269371025779584	0.021205014668602664	0.02045770712121358	0.7443112499518485	-1	0	0	0.2	2	0.9230769230769231	12	0.5357142857142857	0.8461538461538461	13	11	1	0	0	0.14285714285714285	2	14	15	0.0	0	0.6340470011141951	0.9265753117125415	0.4046013398710791	0.9286687364299235	0.6050805653728342	0.876388909990951	0.844272467186859	0.9132073262387025	0	0	0.0	0.02045770712121358	0.02045770712121358
3687	0.06573912663565377	0.032761316641577005	0.028679612819512527	0.6475579306661317	-1	0	0	0.2	2	0.9230769230769231	12	0.5357142857142857	0.7692307692307693	12	10	2	0	0	0.14285714285714285	2	14	15	0.0	0	0.8012328628659391	0.8857373182819561	0.5009427658156426	0.9247381692338029	0.4407597618329423	0.9390479323753671	0.9030703621817817	0.9191171832022742	0	0	0.0	0.028679612819512527	0.028679612819512527
2635	0.06374689971992917	0.028729770380253237	0.024501926180326452	0.6171837395667856	-1	0	0	0.1	1	1.0	13	1.0	0.8461538461538461	12	11	2	0	0	0.06666666666666667	1	15	15	0.0	0	0.8096802019564844	0.8961274491874164	0.5009427658156426	0.9144637496700393	0.39930080876748375	0.9295170040645792	0.9077757360565677	0.9143441661352693	0	0	0.0	0.024501926180326452	0.024501926180326452
2349	0.06856540291665436	0.02859429352301684	0.02425528480327733	0.7049701188679847	-1	0	0	0.1	1	1.0	13	1.0	0.7692307692307693	11	10	3	0	0	0.06666666666666667	15	1	15	0.0	0	0.8096802019564844	0.8728342076128603	0.4046013398710791	0.7605012454354997	0.4407597618329423	0.9385366189816169	0.8848429724036488	0.8738960199491759	0	0	0.0	0.02425528480327733	0.02425528480327733
2159	0.06395884038118473	0.023902244585320476	0.02333202036386879	0.6320801548093036	-1	0	0	0.2	2	0.9230769230769231	12	0.5357142857142857	0.7692307692307693	12	10	2	0	0	0.14285714285714285	2	14	15	0.0	0	0.7774412505920447	0.87856302866726	0.5009427658156426	0.921777099093627	0.42929502385208396	0.9392333945664976	0.8923557468493198	0.9164109441629534	0	0	0.0	0.02333202036386879	0.02333202036386879
1370	0.051813854894291564	0.021081077652028005	0.020362259477412135	0.7438282658797939	-1	0	0	0.2	2	0.9230769230769231	12	0.5357142857142857	0.8461538461538461	13	11	1	0	0	0.14285714285714285	2	14	15	0.0	0	0.6340470011141951	0.9265753117125415	0.4046013398710791	0.9286687364299235	0.6050805653728342	0.876388909990951	0.844272467186859	0.9132073262387025	0	0	0.0	0.020362259477412135	0.020362259477412135
858	0.06502379006612985	0.01624319300620639	0.01519335119277778	0.5942722868200081	-1	0	0	0.1	1	1.0	13	1.0	0.8461538461538461	12	11	2	0	0	0.06666666666666667	1	15	15	0.0	0	0.6533385114361281	0.9294904708786705	0.37104681130656686	0.864419482054618	0.41436630201268143	0.8810462615698387	0.871959333392715	0.8951617313604738	0	0	0.0	0.01519335119277778	0.01519335119277778
4854	0.047652261949057986	0.012286805701318453	0.009447190383141131	0.6961224252500333	-1	0	0	0.2	2	0.9230769230769231	12	0.5357142857142857	0.7692307692307693	12	10	2	0	0	0.14285714285714285	2	14	15	0.0	0	0.8096802019564844	0.9068780061829784	0.570316446549098	0.901972767438752	0.508226893485959	0.951780975321571	0.9077757360565677	0.923626543910044	0	0	0.0	0.009447190383141131	0.009447190383141131
4073	0.06708384620602846	0.0330433817733682	0.029633518111211916	0.6471916863647713	-1	0	0	0.2	2	0.9230769230769231	12	0.5357142857142857	0.7692307692307693	12	10	2	0	0	0.14285714285714285	2	14	15	0.0	0	0.8012328628659391	0.8857373182819561	0.5009427658156426	0.9247381692338029	0.46621513106489054	0.9370684079210476	0.8923754549491164	0.9182688722201318	0	0	0.0	0.029633518111211916	0.029633518111211916
1972	0.0636957809451983	0.029367998047353752	0.02555179634954532	0.613101917745614	-1	0	0	0.1	1	1.0	13	1.0	0.8461538461538461	12	11	2	0	0	0.06666666666666667	1	15	15	0.0	0	0.8096802019564844	0.9030002802001309	0.5009427658156426	0.9144637496700393	0.39930080876748375	0.9278205876710057	0.9077757360565677	0.9156530301267439	0	0	0.0	0.02555179634954532	0.02555179634954532
3583	0.06664992273843026	0.031029571922004295	0.029424616596027287	0.6480700615561557	-1	0	0	0.2	2	0.9230769230769231	12	0.5357142857142857	0.7692307692307693	12	10	2	0	0	0.14285714285714285	2	14	15	0.0	0	0.8012328628659391	0.8777371951216991	0.5009427658156426	0.9158397702027458	0.49173673388397887	0.9365814353549757	0.8923557468493198	0.9129547099626769	0	0	0.0	0.029424616596027287	0.029424616596027287
1323	0.053324359797315715	0.020981213639590057	0.0195054374000108	0.7409274950998544	-1	0	0	0.2	2	0.9230769230769231	12	0.5357142857142857	0.8461538461538461	13	11	1	0	0	0.14285714285714285	2	14	15	0.0	0	0.6340470011141951	0.9265753117125415	0.4046013398710791	0.9286687364299235	0.6050805653728342	0.8731850237795099	0.8923557468493198	0.9124313881550266	0	0	0.0	0.0195054374000108	0.0195054374000108
3962	0.06677595487492984	0.03402868625023525	0.029112255783327365	0.6458361038403178	-1	0	0	0.2	2	0.9230769230769231	12	0.5357142857142857	0.7692307692307693	12	10	2	0	0	0.14285714285714285	2	14	15	0.0	0	0.8012328628659391	0.8857373182819561	0.5009427658156426	0.9247381692338029	0.4407597618329423	0.9390479323753671	0.9030703621817817	0.9191171832022742	0	0	0.0	0.029112255783327365	0.029112255783327365
3472	0.06374378018281986	0.02946603161971705	0.02827565854156163	0.6465012476861242	-1	0	0	0.2	2	0.9230769230769231	12	0.5357142857142857	0.7692307692307693	12	10	2	0	0	0.14285714285714285	2	14	15	0.0	0	0.8012328628659391	0.8777371951216991	0.5009427658156426	0.9162586831519293	0.49173673388397887	0.9365814353549757	0.8923557468493198	0.9130988978271126	0	0	0.0	0.02827565854156163	0.02827565854156163
1387	0.06446228064814827	0.023726391768200832	0.023374329164391194	0.6337036378430545	-1	0	0	0.2	2	0.9230769230769231	12	0.5357142857142857	0.7692307692307693	12	10	2	0	0	0.14285714285714285	2	14	15	0.0	0	0.7774412505920447	0.87856302866726	0.5009427658156426	0.921777099093627	0.49173673388397887	0.9365814353549757	0.8923557468493198	0.9152406547236689	0	0	0.0	0.023374329164391194	0.023374329164391194
1997	0.06349764919018105	0.02394099896637432	0.023539002808574218	0.6360819884307	-1	0	0	0.2	2	0.9230769230769231	12	0.5357142857142857	0.7692307692307693	12	10	2	0	0	0.14285714285714285	2	14	15	0.0	0	0.7774412505920447	0.87856302866726	0.5009427658156426	0.921777099093627	0.4407597618329423	0.9396397876388686	0.8974359576364149	0.9165931481610565	0	0	0.0	0.023539002808574218	0.023539002808574218
4800	0.0641995897527886	0.03492368792939361	0.030657783904725525	0.6454296755733832	-1	0	0	0.2	2	0.9230769230769231	12	0.5357142857142857	0.7692307692307693	12	10	2	0	0	0.14285714285714285	2	14	15	0.0	0	0.8012328628659391	0.8857373182819561	0.5009427658156426	0.9247381692338029	0.4407597618329423	0.94583594980808	0.91227179237528	0.9221676501065504	0	0	0.0	0.030657783904725525	0.030657783904725525
198	0.04541798622990524	0.002333426846214028	0.002313742174689498	0.8863758571725341	-1	0	0	0.2	2	0.9230769230769231	12	0.5357142857142857	0.9230769230769231	14	12	0	0	0	0.14285714285714285	2	14	15	0.0	0	0.6340470011141951	0.9055890578154824	0.49794825619581384	0.9214876201905959	0.5565002826067276	0.8974456318994493	0.8348979570461913	0.9086786614482697	0	0	0.0	0.002313742174689498	0.002313742174689498
2319	0.06808297207172867	0.01936359449929451	0.015495503675097824	0.6174254764132356	-1	0	0	0.1	1	1.0	13	1.0	0.8461538461538461	12	11	2	0	0	0.06666666666666667	1	15	15	0.0	0	0.8096802019564844	0.9030002802001309	0.5009427658156426	0.9144637496700393	0.39930080876748375	0.9295170040645792	0.9077757360565677	0.9163100058623597	0	0	0.0	0.015495503675097824	0.015495503675097824
1331	0.05824643999372839	0.018090068075547857	0.011227907962082792	0.6062740306768403	-1	0	0	0.2	2	0.9230769230769231	12	0.5357142857142857	0.7692307692307693	12	10	2	0	0	0.14285714285714285	2	14	15	0.0	0	0.7774412505920447	0.8824688287549227	0.5009427658156426	0.921777099093627	0.42929502385208396	0.9392333945664976	0.8923557468493198	0.9173540870069076	0	0	0.0	0.011227907962082792	0.011227907962082792
3954	0.06656101620686629	0.030569757232885336	0.03022924099103019	0.6325714430369809	-1	0	0	0.2	2	0.9230769230769231	12	0.5357142857142857	0.7692307692307693	12	10	2	0	0	0.14285714285714285	2	14	15	0.0	0	0.8012328628659391	0.8857373182819561	0.5009427658156426	0.9247381692338029	0.46621513106489054	0.9370684079210476	0.8923754549491164	0.9182688722201318	0	0	0.0	0.03022924099103019	0.03022924099103019
449	0.027450270319734953	0.0007406460395892459	0.0003301081811310506	0.9111002246333034	-1	0	0	0.4	4	0.5384615384615384	7	0.3333333333333333	0.38461538461538464	8	5	6	0	0	0.5555555555555556	9	5	15	0.0	0	0.640973057885643	0.9350394376472063	0.7369640698910761	0.8181797201581589	0.6093677393044993	0.9416858166964414	0.8243409725503823	0.9103214360603641	0	0	0.0	0.0003301081811310506	0.0003301081811310506
2492	0.06453715878457258	0.030436714817893482	0.026635700995414874	0.6110873270828219	-1	0	0	0.1	1	1.0	13	1.0	0.8461538461538461	12	11	2	0	0	0.06666666666666667	1	15	15	0.0	0	0.8096802019564844	0.8961274491874164	0.5009427658156426	0.9093683233978755	0.39930080876748375	0.9278205876710057	0.9077757360565677	0.9119903258157175	0	0	0.0	0.026635700995414874	0.026635700995414874
819	0.054570788109039606	0.022016888283087448	0.021497483341358	0.7534785855369948	-1	0	0	0.2	2	0.9230769230769231	12	0.5357142857142857	0.8461538461538461	13	11	1	0	0	0.14285714285714285	2	14	15	0.0	0	0.6340470011141951	0.9265753117125415	0.4046013398710791	0.9286687364299235	0.6050805653728342	0.8731939341538615	0.8768435931721535	0.9124335313159998	0	0	0.0	0.021497483341358	0.021497483341358
26	5.98293514833763e-09	5.182818781871904e-09	-5.1822198979902236e-09	0.9999992988225883	-1	0	0	1.0	1	0	0	1.0	0	0	0	1	3	0	0.5	1	2	2	0.5	0	0	0	0	0	0	0	0	0	0	0	0	-0.1	-0.1
24	0.001088438250505244	8.891486837356318e-05	8.890933383762685e-05	0.9979250927132443	-1	0	0	1.0	1	0	0	1.0	0	1	0	0	0	0	0.5	1	2	2	0.0	0	0	0	0	0	0	0	0	0	0	0	0	8.890933383762685e-05	8.890933383762685e-05
2539	0.06111175394204314	0.013365917513660796	0.013231123576499835	0.6714958038302377	-1	0	0	0.2	2	0.9230769230769231	12	0.5357142857142857	0.7692307692307693	12	10	2	0	0	0.14285714285714285	2	14	15	0.0	0	0.7774412505920447	0.87856302866726	0.5009427658156426	0.916066761866184	0.4109081759683445	0.9494788875021626	0.8923557468493198	0.9193954029701716	0	0	0.0	0.013231123576499835	0.013231123576499835
1575	0.06483364059599575	0.023794231036729993	0.023315892804496873	0.6318265398191181	-1	0	0	0.2	2	0.9230769230769231	12	0.5357142857142857	0.7692307692307693	12	10	2	0	0	0.14285714285714285	2	14	15	0.0	0	0.7774412505920447	0.87856302866726	0.5009427658156426	0.921777099093627	0.42929502385208396	0.9392333945664976	0.8923557468493198	0.9164109441629534	0	0	0.0	0.023315892804496873	0.023315892804496873
3041	0.04885349532915418	0.0143301767033359	0.011039286123198084	0.721784562698588	-1	0	0	0.2	2	0.9230769230769231	12	0.5357142857142857	0.7692307692307693	12	10	2	0	0	0.14285714285714285	2	14	15	0.0	0	0.8096802019564844	0.8964660001451776	0.5044705924580282	0.9063952078061479	0.508226893485959	0.9532780041938596	0.9077757360565677	0.9228381395507376	0	0	0.0	0.011039286123198084	0.011039286123198084
3978	0.06346050974325984	0.034174475214030706	0.02949932711777015	0.6508787846220437	-1	0	0	0.2	2	0.9230769230769231	12	0.5357142857142857	0.7692307692307693	12	10	2	0	0	0.14285714285714285	2	14	15	0.0	0	0.8012328628659391	0.8857373182819561	0.5009427658156426	0.9247381692338029	0.4407597618329423	0.9390479323753671	0.9030703621817817	0.9191171832022742	0	0	0.0	0.02949932711777015	0.02949932711777015
531	0.02651963068585741	0.00354904254078778	0.0008757571512489489	0.9527387859994063	-1	0.25	1	0.5	5	0.5384615384615384	7	0.26785714285714285	0.5384615384615384	12	7	2	2	0	0.875	8	7	15	0.6666666666666666	0.5714285714285714	0.5267277678369942	0.9510170958943442	0.46877399869928116	0.9064709265308655	0.5568732388324451	0.9699588482911414	0.8985156521263553	0.9480443559174365	0.5416666666666666	0.3333333333333333	0.0	0.0008757571512489489	0.0008757571512489489
3319	0.06400006582514156	0.02879699746323988	0.02831773812815654	0.6409824497373564	-1	0	0	0.2	2	0.9230769230769231	12	0.5357142857142857	0.7692307692307693	12	10	2	0	0	0.14285714285714285	2	14	15	0.0	0	0.8012328628659391	0.8857373182819561	0.5009427658156426	0.9182993428710566	0.46621513106489054	0.9370684079210476	0.8923557468493198	0.9160125941021396	0	0	0.0	0.02831773812815654	0.02831773812815654
2269	0.06337509685672546	0.02877517332514643	0.023585594651335137	0.6217901768712768	-1	0	0	0.1	1	1.0	13	1.0	0.8461538461538461	12	11	2	0	0	0.06666666666666667	1	15	15	0.0	0	0.8096802019564844	0.8961274491874164	0.5009427658156426	0.9144637496700393	0.39930080876748375	0.9295170040645792	0.9077757360565677	0.9143441661352693	0	0	0.0	0.023585594651335137	0.023585594651335137
2512	0.059179800084989874	0.010343777637815917	0.009865230729864914	0.6396741816209861	-1	0	0	0.2	2	0.9230769230769231	12	0.5357142857142857	0.8461538461538461	13	11	1	0	0	0.14285714285714285	2	14	15	0.0	0	0.7452022992276051	0.9000384334724542	0.5522257966866352	0.8863992618498185	0.4121923640161265	0.9376753450555756	0.858647222494568	0.9106061522721463	0	0	0.0	0.009865230729864914	0.009865230729864914
203	0.03794268112630865	0.006156170983078708	0.004604348564093085	0.6542975117531468	-1	0	0	0.5	5	0.5384615384615384	7	0.45454545454545453	0.46153846153846156	11	6	3	1	0	0.2727272727272727	3	11	15	0.2	0.5	0.5039638170243809	0.8946121475716377	0.4046013398710791	0.9486234278272804	0.6270245303484263	0.9072000873554144	0.8374926823880353	0.9201825522804646	1.0	0.2727272727272727	0.0	0.004604348564093085	0.004604348564093085
1746	0.06419552365688538	0.02455185308478849	0.02414878972795117	0.6341112944043922	-1	0	0	0.2	2	0.9230769230769231	12	0.5357142857142857	0.7692307692307693	12	10	2	0	0	0.14285714285714285	2	14	15	0.0	0	0.7774412505920447	0.87856302866726	0.5009427658156426	0.921777099093627	0.4761688469277889	0.9376584062020432	0.8923557468493198	0.9157120754421711	0	0	0.0	0.02414878972795117	0.02414878972795117
2999	0.04633730976414571	0.0147919948544001	0.011721338895087155	0.7273758081681808	-1	0	0	0.2	2	0.9230769230769231	12	0.5357142857142857	0.7692307692307693	12	10	2	0	0	0.14285714285714285	2	14	15	0.0	0	0.8096802019564844	0.8962557077889998	0.5044705924580282	0.9063952078061479	0.508226893485959	0.949687927903793	0.9077757360565677	0.9209160994953456	0	0	0.0	0.011721338895087155	0.011721338895087155
3386	0.0667654316058556	0.029261698387206846	0.0286094901425175	0.6420916906419967	-1	0	0	0.2	2	0.9230769230769231	12	0.5357142857142857	0.7692307692307693	12	10	2	0	0	0.14285714285714285	2	14	15	0.0	0	0.8012328628659391	0.8777371951216991	0.5009427658156426	0.9158397702027458	0.49173673388397887	0.9365814353549757	0.8923557468493198	0.9129547099626769	0	0	0.0	0.0286094901425175	0.0286094901425175
3815	0.0652680421332207	0.028917798370573643	0.028457260695327995	0.6455612688665303	-1	0	0	0.2	2	0.9230769230769231	12	0.5357142857142857	0.7692307692307693	12	10	2	0	0	0.14285714285714285	2	14	15	0.0	0	0.8012328628659391	0.8857373182819561	0.5009427658156426	0.9158397702027458	0.49173673388397887	0.9365814353549757	0.8923557468493198	0.9149663111984864	0	0	0.0	0.028457260695327995	0.028457260695327995
4638	0.06502539534792647	0.026755711985104458	0.02655469441658454	0.6335727717446309	-1	0	0	0.2	2	0.9230769230769231	12	0.5357142857142857	0.7692307692307693	12	10	2	0	0	0.14285714285714285	2	14	15	0.0	0	0.8012328628659391	0.8885296067045588	0.5009427658156426	0.9182993428710566	0.46621513106489054	0.9370684079210476	0.8923557468493198	0.9167250216878292	0	0	0.0	0.02655469441658454	0.02655469441658454
2203	0.06254376776917786	0.029976523609582716	0.024198724060008267	0.6191550097303553	-1	0	0	0.1	1	1.0	13	1.0	0.8461538461538461	12	11	2	0	0	0.06666666666666667	1	15	15	0.0	0	0.8096802019564844	0.8961274491874164	0.5009427658156426	0.9144637496700393	0.39930080876748375	0.9278205876710057	0.9077757360565677	0.9136732122147183	0	0	0.0	0.024198724060008267	0.024198724060008267
1321	0.052451981989124014	0.021468746533044848	0.0213274470450314	0.7544611855415181	-1	0	0	0.2	2	0.9230769230769231	12	0.5357142857142857	0.8461538461538461	13	11	1	0	0	0.14285714285714285	2	14	15	0.0	0	0.6340470011141951	0.9265753117125415	0.4046013398710791	0.9286687364299235	0.6050805653728342	0.876388909990951	0.844272467186859	0.9132073262387025	0	0	0.0	0.0213274470450314	0.0213274470450314
141	0.015193064252955028	0.0010636258277913022	-0.00022793679513217102	0.9582098410417861	-1	0	0	0.16666666666666666	1	1.0	7	1.0	1.0	8	7	0	0	0	0.1111111111111111	9	1	9	0.0	0	0.625003473849494	0.874118048864119	0.7024015225540506	0.9583586281073693	0.13635043146564954	0.6157039769373607	0.9368895834843152	0.86394508589094	0	0	0.0	-2.27936795132171e-05	-2.27936795132171e-05
3608	0.045913796315764865	0.0029544088130730468	-0.00232655473760966	0.6706657910008309	-1	0	0	0.2	2	0.9230769230769231	12	0.5357142857142857	0.8461538461538461	13	11	1	0	0	0.14285714285714285	2	14	15	0.0	0	0.7586156567887884	0.9031238348764726	0.7141138361655335	0.8821522067830675	0.4407597618329423	0.9386416878650714	0.8779915321073181	0.9108750717180151	0	0	0.0	-0.00023265547376096602	-0.00023265547376096602
3448	0.030144719494958935	0.0034255359427080813	0.0015655833026929186	0.548934353898032	-1	0	0	0.4	4	0.6153846153846154	8	0.3	0.6153846153846154	12	8	2	0	0	0.5	5	10	15	0.0	0	0.8096802019564844	0.8964660001451776	0.5044705924580282	0.9063952078061479	0.508226893485959	0.9532780041938596	0.9077757360565677	0.9228381395507376	0	0	0.0	0.0015655833026929186	0.0015655833026929186
3340	0.06273131921193394	0.026382146606491894	0.022895866279822905	0.6902092754603071	-1	0	0	0.2	2	0.9230769230769231	12	0.5357142857142857	0.7692307692307693	12	10	2	0	0	0.14285714285714285	2	14	15	0.0	0	0.8012328628659391	0.8777371951216991	0.5009427658156426	0.921777099093627	0.44486291080827395	0.9378019018017607	0.8923557468493198	0.9155766361568041	0	0	0.0	0.022895866279822905	0.022895866279822905
1205	0.05255138527186703	0.020524271445554618	0.02052101914414105	0.7658650635586923	-1	0	0	0.2	2	0.9230769230769231	12	0.5357142857142857	0.8461538461538461	13	11	1	0	0	0.14285714285714285	2	14	15	0.0	0	0.6340470011141951	0.9265753117125415	0.4046013398710791	0.9286687364299235	0.6050805653728342	0.876388909990951	0.844272467186859	0.9132073262387025	0	0	0.0	0.02052101914414105	0.02052101914414105
3330	0.047610782226935544	0.013496906280797335	0.010221973484733643	0.7064742798705432	-1	0	0	0.2	2	0.9230769230769231	12	0.5357142857142857	0.7692307692307693	12	10	2	0	0	0.14285714285714285	2	14	15	0.0	0	0.8096802019564844	0.9068780061829784	0.5239171798757696	0.9045914755125617	0.508226893485959	0.951780975321571	0.9077757360565677	0.924328419985153	0	0	0.0	0.010221973484733643	0.010221973484733643
1868	0.060739704872167115	0.02432407864118128	0.008618057392239819	0.7491595232457212	-1	0	0	0.1	1	1.0	13	1.0	0.7692307692307693	11	10	3	0	0	0.06666666666666667	15	1	15	0.0	0	0.8096802019564844	0.8712071850422424	0.4046013398710791	0.8012592383735163	0.4407597618329423	0.9497495947852058	0.8923557468493198	0.8891097069652679	0	0	0.0	0.008618057392239819	0.008618057392239819
3582	0.0653231526253735	0.029200366789437653	0.028790713605666766	0.6421614108153295	-1	0	0	0.2	2	0.9230769230769231	12	0.5357142857142857	0.7692307692307693	12	10	2	0	0	0.14285714285714285	2	14	15	0.0	0	0.8012328628659391	0.8857373182819561	0.5009427658156426	0.9158397702027458	0.49173673388397887	0.9365814353549757	0.8923557468493198	0.9149663111984864	0	0	0.0	0.028790713605666766	0.028790713605666766
1028	0.052430587656080094	0.020694217744994744	0.020638447141703587	0.7628001548184016	-1	0	0	0.2	2	0.9230769230769231	12	0.5357142857142857	0.8461538461538461	13	11	1	0	0	0.14285714285714285	2	14	15	0.0	0	0.6340470011141951	0.9265753117125415	0.4046013398710791	0.9286687364299235	0.6050805653728342	0.8731941052067679	0.876838808702873	0.9124335724591646	0	0	0.0	0.020638447141703587	0.020638447141703587
447	0.035004382151593315	0.002144022010303501	-0.001071131640684543	0.9617233502243815	-1	0.25	1	0.4	4	0.7692307692307693	10	0.2777777777777778	0.6153846153846154	12	8	2	1	0	0.6666666666666666	9	6	15	0.25	0.2222222222222222	0.49910275616581695	0.8943603832573103	0.5585908589003244	0.8699737632854015	0.35855936767198526	0.8143235970347874	0.6885341696768351	0.8627575759647987	1.0	0.25	0.0	-0.00010711316406845431	-0.00010711316406845431
3658	0.06355364477554364	0.03376703617831424	0.02953350224346984	0.6457461139429315	-1	0	0	0.2	2	0.9230769230769231	12	0.5357142857142857	0.7692307692307693	12	10	2	0	0	0.14285714285714285	2	14	15	0.0	0	0.8012328628659391	0.8857373182819561	0.5009427658156426	0.9247381692338029	0.4407597618329423	0.9390479323753671	0.9030703621817817	0.9191171832022742	0	0	0.0	0.02953350224346984	0.02953350224346984
4735	0.059979143273129525	0.02199559466837011	0.02164133047973158	0.6571141611574896	-1	0	0	0.2	2	0.9230769230769231	12	0.5357142857142857	0.7692307692307693	12	10	2	0	0	0.14285714285714285	2	14	15	0.0	0	0.8012328628659391	0.8857373182819561	0.5030065482094142	0.9144076324768263	0.5069427054381769	0.9511151523683579	0.91227179237528	0.9214048459845011	0	0	0.0	0.02164133047973158	0.02164133047973158
138	0.01618866759243167	0.0016151228306429501	0.0006290477692783412	0.9792949675488225	-1	0	0	0.3333333333333333	2	0.7142857142857143	5	0.36	0.5714285714285714	5	4	3	1	0	1.0	5	5	9	0.1111111111111111	0.5	0.30206184438056066	0.8383946824693972	0.5762538503984513	0.8816315564150586	0.25391584206750417	0.834950365613234	0.8136911956525918	0.8530187719022421	1.0	0.2	0.0	0.0006290477692783412	0.0006290477692783412
2243	0.06528372223709467	0.024315777882587458	0.023936200629895554	0.6345163987852287	-1	0	0	0.2	2	0.9230769230769231	12	0.5357142857142857	0.7692307692307693	12	10	2	0	0	0.14285714285714285	2	14	15	0.0	0	0.7774412505920447	0.87856302866726	0.5009427658156426	0.921777099093627	0.42929502385208396	0.9392333945664976	0.8923557468493198	0.9164109441629534	0	0	0.0	0.023936200629895554	0.023936200629895554
4476	0.0660328095361303	0.03127112872697595	0.029179256849793306	0.6518292107398376	-1	0	0	0.2	2	0.9230769230769231	12	0.5357142857142857	0.7692307692307693	12	10	2	0	0	0.14285714285714285	2	14	15	0.0	0	0.8012328628659391	0.8885296067045588	0.5009427658156426	0.9182993428710566	0.46621513106489054	0.9370684079210476	0.8923557468493198	0.9167250216878292	0	0	0.0	0.029179256849793306	0.029179256849793306
626	0.08290593970781683	0.012146306276393742	0.009936331819323607	0.5679508787729226	-1	0	0	0.1	1	1.0	13	1.0	0.9230769230769231	13	12	1	0	0	0.06666666666666667	1	15	15	0.0	0	0.4475655041370473	0.9056245985260069	0.7706222188773091	0.9554596466273773	0.3710405062277319	0.9148419603566992	0.9070933153258843	0.9287157922527786	0	0	0.0	0.009936331819323607	0.009936331819323607
4802	0.06471799631658234	0.03348195070291073	0.030379837149699995	0.6454914772103939	-1	0	0	0.2	2	0.9230769230769231	12	0.5357142857142857	0.7692307692307693	12	10	2	0	0	0.14285714285714285	2	14	15	0.0	0	0.8012328628659391	0.8857373182819561	0.5009427658156426	0.9247381692338029	0.4407597618329423	0.9390479323753671	0.9030703621817817	0.9191171832022742	0	0	0.0	0.030379837149699995	0.030379837149699995
3249	0.05815782584461156	0.016295754053037213	-0.008954200351710925	0.6933870987660986	-1	0	0	0.2	2	0.9230769230769231	12	0.5357142857142857	0.9230769230769231	14	12	0	0	0	0.14285714285714285	2	14	15	0.0	0	0.8096802019564844	0.8916635411076362	0.4046013398710791	0.9294642888816286	0.41934130798918556	0.9430881643764537	0.9170980801216653	0.9240013257252093	0	0	0.0	-0.0008954200351710925	-0.0008954200351710925
3859	0.0455712451667351	0.014755133213139229	0.011746175728281813	0.7225530572165382	-1	0	0	0.2	2	0.9230769230769231	12	0.5357142857142857	0.7692307692307693	12	10	2	0	0	0.14285714285714285	2	14	15	0.0	0	0.8096802019564844	0.8985463876831725	0.570316446549098	0.901972767438752	0.508226893485959	0.9497166126420081	0.9077757360565677	0.9202930120451632	0	0	0.0	0.011746175728281813	0.011746175728281813
414	0.053639929346627126	0.005520575188876407	0.005503939510060939	0.700408052788984	-1	0	0	0.2	2	0.8461538461538461	11	0.45454545454545453	0.6153846153846154	10	8	4	2	0	0.2727272727272727	3	11	15	0.2	0.5	0.4581464749027617	0.8826016875693038	0.8025462952789184	0.9538186886855462	0.5149927539494993	0.9160592106048071	0.898795449731866	0.9226129061324405	0.55	0.1	0.0	0.005503939510060939	0.005503939510060939
277	0.0009943642529747175	0.00013524858679274152	0.00013524779898597142	0.997961449385372	-1	0	0	1.0	2	0.0	0	0.75	0	1	0	1	0	0	1.0	2	2	3	0.0	0	0	0	0	0	0	0	0	0	0	0	0	0.00013524779898597142	0.00013524779898597142
2797	0.06442413569708784	0.029964946506323756	0.029209071985811526	0.6487011972762031	-1	0	0	0.2	2	0.9230769230769231	12	0.5357142857142857	0.7692307692307693	12	10	2	0	0	0.14285714285714285	2	14	15	0.0	0	0.8012328628659391	0.8857373182819561	0.5009427658156426	0.9182993428710566	0.4407597618329423	0.94583594980808	0.905402820641131	0.9200096264089728	0	0	0.0	0.029209071985811526	0.029209071985811526
2590	0.0641764554160202	0.028738875847675625	0.023647490776732474	0.6226584881412678	-1	0	0	0.1	1	1.0	13	1.0	0.8461538461538461	12	11	2	0	0	0.06666666666666667	1	15	15	0.0	0	0.8096802019564844	0.9030002802001309	0.5009427658156426	0.9171047341545843	0.39930080876748375	0.9315483570824029	0.9188330227653323	0.9179735144708359	0	0	0.0	0.023647490776732474	0.023647490776732474
4505	0.06098893652936204	0.020189889355070503	0.01974687593692205	0.6906454959939443	-1	0	0	0.2	2	0.9230769230769231	12	0.5357142857142857	0.7692307692307693	12	10	2	0	0	0.14285714285714285	2	14	15	0.0	0	0.8152118946634188	0.8455274739789954	0.5593575880183063	0.9036562971791313	0.41486869572367374	0.9492756827829173	0.9077757360565677	0.9079832324516391	0	0	0.0	0.01974687593692205	0.01974687593692205
1480	0.05799710011899193	0.00854790602219308	0.0059149161844736856	0.7372042562559495	-1	0	0	0.2	2	0.9230769230769231	12	0.5357142857142857	0.7692307692307693	12	10	2	0	0	0.14285714285714285	2	14	15	0.0	0	0.7774412505920447	0.8551153013159069	0.5009427658156426	0.921777099093627	0.4761688469277889	0.9376584062020432	0.8923557468493198	0.9103241008345386	0	0	0.0	0.0059149161844736856	0.0059149161844736856
4493	0.0659034444975572	0.03442560803888609	0.02970863011138113	0.6459390029294176	-1	0	0	0.2	2	0.9230769230769231	12	0.5357142857142857	0.7692307692307693	12	10	2	0	0	0.14285714285714285	2	14	15	0.0	0	0.8012328628659391	0.8857373182819561	0.5009427658156426	0.9247381692338029	0.4407597618329423	0.9390479323753671	0.9030703621817817	0.9191171832022742	0	0	0.0	0.02970863011138113	0.02970863011138113
3155	0.06638944871638125	0.02848136204713949	0.028431682851269367	0.6312823715254832	-1	0	0	0.2	2	0.9230769230769231	12	0.5357142857142857	0.7692307692307693	12	10	2	0	0	0.14285714285714285	2	14	15	0.0	0	0.8012328628659391	0.8777371951216991	0.5009427658156426	0.9158397702027458	0.49173673388397887	0.9365814353549757	0.8923557468493198	0.9129547099626769	0	0	0.0	0.028431682851269367	0.028431682851269367
2694	0.05978912530788085	0.013778559771222424	0.01376853695441499	0.6742937639218506	-1	0	0	0.2	2	0.9230769230769231	12	0.5357142857142857	0.7692307692307693	12	10	2	0	0	0.14285714285714285	2	14	15	0.0	0	0.7774412505920447	0.87856302866726	0.5009427658156426	0.9141250110870922	0.42647606292453444	0.9466923462300182	0.8923557468493198	0.9173560268362433	0	0	0.0	0.01376853695441499	0.01376853695441499
4449	0.06628062240923953	0.03443645619111215	0.030525239992606756	0.6415512382941428	-1	0	0	0.2	2	0.9230769230769231	12	0.5357142857142857	0.7692307692307693	12	10	2	0	0	0.14285714285714285	2	14	15	0.0	0	0.8012328628659391	0.8857373182819561	0.5009427658156426	0.9247381692338029	0.4407597618329423	0.9390479323753671	0.9030703621817817	0.9191171832022742	0	0	0.0	0.030525239992606756	0.030525239992606756
2851	0.06518227106292154	0.02903514030650323	0.028463775096393303	0.6331886367928409	-1	0	0	0.2	2	0.9230769230769231	12	0.5357142857142857	0.7692307692307693	12	10	2	0	0	0.14285714285714285	2	14	15	0.0	0	0.8012328628659391	0.8777371951216991	0.5009427658156426	0.9158397702027458	0.49173673388397887	0.9365814353549757	0.8923557468493198	0.9129547099626769	0	0	0.0	0.028463775096393303	0.028463775096393303
1669	0.06360101833208066	0.02087931087019043	0.014118690731544883	0.7174281314973261	-1	0	0	0.1	1	1.0	13	1.0	0.7692307692307693	11	10	3	0	0	0.06666666666666667	15	1	15	0.0	0	0.8096802019564844	0.8879515764632259	0.4046013398710791	0.7972871973367531	0.4407597618329423	0.9497964138020485	0.8923557468493198	0.8934545688365985	0	0	0.0	0.014118690731544883	0.014118690731544883
4699	0.06429560068331247	0.028143271741201303	0.021391396101610654	0.6569787681497592	-1	0	0	0.2	2	0.9230769230769231	12	0.5357142857142857	0.7692307692307693	12	10	2	0	0	0.14285714285714285	2	14	15	0.0	0	0.8012328628659391	0.8857373182819561	0.5009427658156426	0.9247381692338029	0.4407597618329423	0.9390479323753671	0.9030703621817817	0.9191171832022742	0	0	0.0	0.021391396101610654	0.021391396101610654
1998	0.06561388269924733	0.01803552009323939	-0.006007633856532908	0.6145049027338101	-1	0	0	0.1	1	1.0	13	1.0	0.8461538461538461	12	11	2	0	0	0.06666666666666667	1	15	15	0.0	0	0.8152118946634188	0.9306822062835967	0.591906597346634	0.89299666618903	0.42519187487675236	0.9582928574202068	0.9326186873911244	0.9319988337126639	0	0	0.0	-0.0006007633856532908	-0.0006007633856532908
781	0.046055201506089806	0.0036722336063749156	-0.0008498903525572826	0.8459936286817957	-1	0	0	0.2	2	0.8461538461538461	11	0.234375	0.6923076923076923	11	9	3	0	0	1.0	8	8	15	0.0	0	0.6340470011141951	0.8956051768601823	0.4046013398710791	0.8953317890231955	0.5279621983576471	0.9180758069568865	0.8821629144189892	0.9035582491159116	0	0	0.0	-8.498903525572826e-05	-8.498903525572826e-05
1245	0.05048818289375927	0.01569616933578619	0.01296489317614988	0.6427687632296817	-1	0	0	0.2	2	0.9230769230769231	12	0.5357142857142857	0.8461538461538461	13	11	1	0	0	0.14285714285714285	2	14	15	0.0	0	0.6340470011141951	0.8849535276771244	0.4046013398710791	0.9286687364299235	0.6050805653728342	0.8731850237795099	0.844272467186859	0.8983184020020771	0	0	0.0	0.01296489317614988	0.01296489317614988
767	0.053822148872630524	0.02193694026616697	0.02126329963534665	0.7374901415436157	-1	0	0	0.2	2	0.9230769230769231	12	0.5357142857142857	0.8461538461538461	13	11	1	0	0	0.14285714285714285	2	14	15	0.0	0	0.6340470011141951	0.9265753117125415	0.4046013398710791	0.9286687364299235	0.6050805653728342	0.876388909990951	0.844272467186859	0.9132073262387025	0	0	0.0	0.02126329963534665	0.02126329963534665
798	0.06874495727139807	0.017237053850416153	0.01719847853155435	0.7321232822492709	-1	0	0	0.1	1	1.0	13	1.0	0.8461538461538461	12	11	2	0	0	0.06666666666666667	1	15	15	0.0	0	0.676060621523534	0.9287177473113591	0.37104681130656686	0.8743402698963463	0.41436630201268143	0.8810467827410517	0.859195207644666	0.8975054853184987	0	0	0.0	0.01719847853155435	0.01719847853155435
448	2.9756548116361393e-06	4.265126557375741e-08	-5.204952867170332e-09	0.9999992735045181	-1	0	0	1.0	1	0	0	1.0	0	1	0	0	3	0	0.5	1	2	2	1.0	0	0	0	0	0	0	0	0	0	0	0	0	-5.204952867170332e-10	-5.204952867170332e-10
1353	0.05241275570165735	0.0212213385167328	0.020108051870064723	0.744796500806979	-1	0	0	0.2	2	0.9230769230769231	12	0.5357142857142857	0.8461538461538461	13	11	1	0	0	0.14285714285714285	2	14	15	0.0	0	0.6340470011141951	0.9265753117125415	0.4046013398710791	0.9286687364299235	0.6050805653728342	0.8646290051528723	0.844272467186859	0.9104094523803886	0	0	0.0	0.020108051870064723	0.020108051870064723
1492	0.05722984325376964	0.015176357113329935	0.010529864630887172	0.6910558578922185	-1	0	0	0.2	2	0.9230769230769231	12	0.5357142857142857	0.7692307692307693	12	10	2	0	0	0.14285714285714285	2	14	15	0.0	0	0.7774412505920447	0.87856302866726	0.5009427658156426	0.9236784311608621	0.5267839035768335	0.9433424167159311	0.8822121379913268	0.9189551584016864	0	0	0.0	0.010529864630887172	0.010529864630887172
274	0.0025219221856999916	0.0007263977603796021	0.0007209059550558611	0.9910419180629514	-1	0	0	0.6666666666666666	2	0.5	1	0.6666666666666666	0.5	3	1	0	2	0	0.6666666666666666	2	3	4	1.0	0	0.459205394517857	0.8718426952154644	0.8730694342163206	0.8273945713910601	0.6489579285210272	0.9648870464364967	0.9171830916471981	0.9060235987056563	0.6666666666666666	0.6666666666666666	0.0	0.0007209059550558611	0.0007209059550558611
3663	0.06545372227611339	0.034111631733850366	0.02933390683151317	0.6529241879115009	-1	0	0	0.2	2	0.9230769230769231	12	0.5357142857142857	0.7692307692307693	12	10	2	0	0	0.14285714285714285	2	14	15	0.0	0	0.8012328628659391	0.8857373182819561	0.5009427658156426	0.9247381692338029	0.46621513106489054	0.9370684079210476	0.8923754549491164	0.9182688722201318	0	0	0.0	0.02933390683151317	0.02933390683151317
1089	0.05508504045864141	0.02100312455370974	0.020457083362350192	0.7491283885982973	-1	0	0	0.2	2	0.9230769230769231	12	0.5357142857142857	0.8461538461538461	13	11	1	0	0	0.14285714285714285	2	14	15	0.0	0	0.6340470011141951	0.926061272040843	0.4046013398710791	0.9286687364299235	0.6050805653728342	0.876388909990951	0.844272467186859	0.9130081396631756	0	0	0.0	0.020457083362350192	0.020457083362350192
4143	0.06377728527042334	0.027600252948327252	0.023178261670810777	0.6517507879643452	-1	0	0	0.2	2	0.9230769230769231	12	0.5357142857142857	0.7692307692307693	12	10	2	0	0	0.14285714285714285	2	14	15	0.0	0	0.8012328628659391	0.8857373182819561	0.5009427658156426	0.9247381692338029	0.4407597618329423	0.949793775841027	0.91227179237528	0.9240614843014923	0	0	0.0	0.023178261670810777	0.023178261670810777
2803	0.06579017973520401	0.029717357339532898	0.028948794067325846	0.653141555898926	-1	0	0	0.2	2	0.9230769230769231	12	0.5357142857142857	0.7692307692307693	12	10	2	0	0	0.14285714285714285	2	14	15	0.0	0	0.8012328628659391	0.8857373182819561	0.5009427658156426	0.9182993428710566	0.46621513106489054	0.9370684079210476	0.8923557468493198	0.9160125941021396	0	0	0.0	0.028948794067325846	0.028948794067325846
3046	0.058837911643026757	0.016281700126706686	0.01623848947909472	0.6574559207046727	-1	0	0	0.2	2	0.9230769230769231	12	0.5357142857142857	0.7692307692307693	12	10	2	0	0	0.14285714285714285	2	14	15	0.0	0	0.5440489212479924	0.8723657666999157	0.5961766548402874	0.9024281936229316	0.7351422953497435	0.893002242295252	0.8514935323877355	0.8898726208900097	0	0	0.0	0.01623848947909472	0.01623848947909472
2926	0.06091187908137732	0.015424284974221138	0.005307180077998817	0.6237913472082655	-1	0	0	0.2	2	0.9230769230769231	12	0.5357142857142857	0.7692307692307693	12	10	2	0	0	0.14285714285714285	2	14	15	0.0	0	0.7046731841548681	0.8710226751853679	0.5416449798583052	0.9304058422990422	0.4407597618329423	0.9390479323753671	0.8907966460177351	0.9177818365222256	0	0	0.0	0.005307180077998817	0.005307180077998817
238	0.04680892805995647	0.0049910673051026914	-0.0024027266905568075	0.6710703589523672	-1	0	0	0.1	1	1.0	13	0.4166666666666667	0.6923076923076923	10	9	4	0	0	0.25	3	12	15	0.0	0	0.7990538831355836	0.9387441850838995	0.44684833133988605	0.8888461908240816	0.46208673582987697	0.8931671052320859	0.8663895882071895	0.909756639709138	0	0	0.0	-0.00024027266905568074	-0.00024027266905568074
836	0.060668471698139353	0.007913689063889237	0.00791252893820414	0.6884280270523948	-1	0	0	0.2	2	0.9230769230769231	12	0.5357142857142857	0.7692307692307693	12	10	2	0	0	0.14285714285714285	2	14	15	0.0	0	0.5401015350039959	0.9283727453124243	0.47492873122475404	0.9211463492973412	0.5749130917753874	0.9126387565997468	0.8151028304309592	0.9209571784325721	0	0	0.0	0.00791252893820414	0.00791252893820414
4734	0.06635209907223452	0.02792741966432497	0.021938853411053366	0.6543960802578586	-1	0	0	0.2	2	0.9230769230769231	12	0.5357142857142857	0.7692307692307693	12	10	2	0	0	0.14285714285714285	2	14	15	0.0	0	0.8012328628659391	0.8857373182819561	0.5009427658156426	0.9247381692338029	0.46621513106489054	0.9370684079210476	0.8923754549491164	0.9182688722201318	0	0	0.0	0.021938853411053366	0.021938853411053366
4082	0.06518018873000739	0.029800634961918454	0.029437626895183023	0.6441215262726392	-1	0	0	0.2	2	0.9230769230769231	12	0.5357142857142857	0.7692307692307693	12	10	2	0	0	0.14285714285714285	2	14	15	0.0	0	0.8012328628659391	0.8857373182819561	0.5009427658156426	0.9182993428710566	0.46621513106489054	0.9370684079210476	0.8923557468493198	0.9160125941021396	0	0	0.0	0.029437626895183023	0.029437626895183023
95	0.027289646104658304	0.0015341192250308139	0.0006322090623462961	0.9828009483869549	-1	0.25	1	0.5	5	0.5384615384615384	7	0.35714285714285715	0.46153846153846156	9	6	5	0	0	0.8571428571428571	7	6	15	0.0	0.18181818181818182	0.3738273136440012	0.9566122408161856	0.2971601713465071	0.8471266714760033	0.47000860799776456	0.920155609746584	0.8934280682440384	0.9180875309330637	0	0	0.0	0.0006322090623462961	0.0006322090623462961
2549	0.06499511778284804	0.025902436289991917	0.025439403608984727	0.6352065283754105	-1	0	0	0.2	2	0.9230769230769231	12	0.5357142857142857	0.7692307692307693	12	10	2	0	0	0.14285714285714285	2	14	15	0.0	0	0.7774412505920447	0.87856302866726	0.5009427658156426	0.9158397702027458	0.4109081759683445	0.954614725329303	0.8923557468493198	0.9220628351714744	0	0	0.0	0.025439403608984727	0.025439403608984727
2905	0.04158997072174264	0.0019101446609584166	-0.0010605034877491143	0.9044000544850933	-1	0	0	0.3	3	0.7692307692307693	10	0.42857142857142855	0.6923076923076923	12	9	2	0	0	0.7142857142857143	7	5	15	0.0	0.2	0.6906941523573884	0.928276987596014	0.6556990139628698	0.906621513407371	0.41486869572367374	0.9226547340156454	0.8999959855546766	0.9196439678898868	0	0	0.0	-0.00010605034877491143	-0.00010605034877491143
3375	0.06650933685654269	0.029159386426217793	0.02803871421830259	0.6420725398036394	-1	0	0	0.2	2	0.9230769230769231	12	0.5357142857142857	0.7692307692307693	12	10	2	0	0	0.14285714285714285	2	14	15	0.0	0	0.8012328628659391	0.8857373182819561	0.5009427658156426	0.9158397702027458	0.4407597618329423	0.94583594980808	0.9024610541513614	0.9192126449845817	0	0	0.0	0.02803871421830259	0.02803871421830259
1722	0.05464863900491112	0.004399227708416771	0.004071670234785887	0.870306141177201	-1	0	0	0.3	3	0.6923076923076923	9	0.4166666666666667	0.6923076923076923	12	9	2	0	0	1.0	6	6	15	0.0	0	0.7429790582151243	0.9312612205871481	0.6362524265451284	0.9051260815909045	0.39930080876748375	0.9173570226364332	0.9341276326956298	0.9185574211002832	0	0	0.0	0.004071670234785887	0.004071670234785887
1763	0.06552932982331566	0.024047907613431205	0.02343650885813342	0.6318547812057571	-1	0	0	0.2	2	0.9230769230769231	12	0.5357142857142857	0.7692307692307693	12	10	2	0	0	0.14285714285714285	2	14	15	0.0	0	0.7774412505920447	0.87856302866726	0.5009427658156426	0.921777099093627	0.4761688469277889	0.9376584062020432	0.8923557468493198	0.9157120754421711	0	0	0.0	0.02343650885813342	0.02343650885813342
4444	0.0656469123546777	0.03515671577297029	0.029308960925480455	0.6492982217930792	-1	0	0	0.2	2	0.9230769230769231	12	0.5357142857142857	0.7692307692307693	12	10	2	0	0	0.14285714285714285	2	14	15	0.0	0	0.8012328628659391	0.8857373182819561	0.5009427658156426	0.9247381692338029	0.4407597618329423	0.949793775841027	0.91227179237528	0.9240614843014923	0	0	0.0	0.029308960925480455	0.029308960925480455
3736	0.066654142603432	0.03322735716017412	0.02980832283517478	0.6439072539092447	-1	0	0	0.2	2	0.9230769230769231	12	0.5357142857142857	0.7692307692307693	12	10	2	0	0	0.14285714285714285	2	14	15	0.0	0	0.8012328628659391	0.8777371951216991	0.5009427658156426	0.9116576926566917	0.49173673388397887	0.9365814353549757	0.8923557468493198	0.9115385121129227	0	0	0.0	0.02980832283517478	0.02980832283517478
534	0.04271683503269231	0.01497003777824018	0.007315578529490991	0.7669713468482436	-1	0	0	0.3	3	0.8461538461538461	11	0.5357142857142857	0.7692307692307693	12	10	2	1	0	0.14285714285714285	14	2	15	0.16666666666666666	0.15384615384615385	0.5628346754813348	0.8583222685104325	0.5084316720644881	0.9000911159835955	0.582690182889508	0.9308112939664613	0.8678326425606752	0.9002160092220957	1.0	0	0.0	0.007315578529490991	0.007315578529490991
1922	0.06725236309873103	0.011415458863150707	0.008133685042874475	0.6925396598270903	-1	0	0	0.1	1	1.0	13	1.0	0.9230769230769231	12	12	2	0	0	0.06666666666666667	1	15	15	0.0	0	0.7247856143792788	0.9074904149565365	0.5132575619017129	0.8800330682170804	0.47256099606217433	0.9017878991097262	0.8436287610037746	0.8970118064109525	0	0	0.0	0.008133685042874475	0.008133685042874475
507	0.035606137092210804	0.003749987050739919	0.0012665594222207668	0.8950467677997032	-1	0	0	0.2	2	0.9230769230769231	12	0.45454545454545453	0.6923076923076923	10	9	4	0	0	0.2727272727272727	3	11	15	0.0	0	0.7809832231761296	0.9462631778302749	0.4237465064358473	0.9043272964544444	0.3859724013804946	0.940775248518176	0.871959333392715	0.9325591564125497	0	0	0.0	0.0012665594222207668	0.0012665594222207668
3215	0.058925178264460504	0.018209232701350126	0.018042869520106117	0.6524575144394622	-1	0	0	0.2	2	0.9230769230769231	12	0.5357142857142857	0.7692307692307693	12	10	2	0	0	0.14285714285714285	2	14	15	0.0	0	0.8012328628659391	0.8777371951216991	0.5009427658156426	0.921777099093627	0.44486291080827395	0.9378019018017607	0.8923557468493198	0.9155766361568041	0	0	0.0	0.018042869520106117	0.018042869520106117
1212	0.05477145338104909	0.02190188103779964	0.020943295984371203	0.7472462184831632	-1	0	0	0.2	2	0.9230769230769231	12	0.5357142857142857	0.8461538461538461	13	11	1	0	0	0.14285714285714285	2	14	15	0.0	0	0.6340470011141951	0.9265753117125415	0.4046013398710791	0.9286687364299235	0.6050805653728342	0.8731939341538615	0.8768435931721535	0.9124335313159998	0	0	0.0	0.020943295984371203	0.020943295984371203
130	0.011259292065642306	0.0003498981372024824	-0.0003015510432135418	0.9435538549292628	-1	0	0	0.42857142857142855	3	0.625	5	0.4166666666666667	0.375	5	3	4	2	0	0.6666666666666666	6	4	10	0.2	0.2222222222222222	0.5038131038860307	0.9463791806313737	0.44523120865000604	0.859226482747897	0.4951750194391572	0.9172939287246594	0.895388633005522	0.913876018867263	0.6	0.2	0.0	-3.015510432135418e-05	-3.015510432135418e-05
216	0.01926407618947368	0.0012922988255685175	0.0009085649043964045	0.9956590282894913	-1	0.25	1	0.5	5	0.6153846153846154	8	0.35714285714285715	0.5384615384615384	10	7	4	1	0	0.8571428571428571	7	6	15	0.1111111111111111	0.16666666666666666	0.7248455949186121	0.9118854535154961	0.489488580330279	0.9451391998807949	0.3381789245059079	0.9244037475294269	0.957970025623758	0.9284010927697022	1.0	0.2	0.0	0.0009085649043964045	0.0009085649043964045
785	0.036160430045955996	0.003435431319456792	0.0033845239423146638	0.9262319796685977	-1	0	0	0.1	1	1.0	13	0.234375	0.9230769230769231	12	12	2	2	0	1.0	8	8	15	0.25	0	0.5351884468482538	0.9077446733432403	0.5585908589003244	0.9121124175623739	0.5043721344314742	0.9397536064420345	0.6972957858003335	0.9211271448119187	0.5416666666666666	0.4166666666666667	0.0	0.0033845239423146638	0.0033845239423146638
2623	0.0624521842464503	0.02835281300234653	0.02280112997276667	0.6162627494207311	-1	0	0	0.1	1	1.0	13	1.0	0.8461538461538461	12	11	2	0	0	0.06666666666666667	1	15	15	0.0	0	0.8096802019564844	0.9030002802001309	0.5009427658156426	0.9171047341545843	0.39930080876748375	0.9315483570824029	0.9188330227653323	0.9179735144708359	0	0	0.0	0.02280112997276667	0.02280112997276667
4165	0.06595850742651181	0.034914654216853525	0.030142032810954462	0.64541846330564	-1	0	0	0.2	2	0.9230769230769231	12	0.5357142857142857	0.7692307692307693	12	10	2	0	0	0.14285714285714285	2	14	15	0.0	0	0.8012328628659391	0.8857373182819561	0.5009427658156426	0.9247381692338029	0.4407597618329423	0.94583594980808	0.91227179237528	0.9221676501065504	0	0	0.0	0.030142032810954462	0.030142032810954462
3641	0.06517332523809292	0.02837483059050082	0.02826635631176534	0.6378748615402566	-1	0	0	0.2	2	0.9230769230769231	12	0.5357142857142857	0.7692307692307693	12	10	2	0	0	0.14285714285714285	2	14	15	0.0	0	0.8012328628659391	0.8857373182819561	0.5009427658156426	0.9158397702027458	0.49173673388397887	0.9365814353549757	0.8923557468493198	0.9149663111984864	0	0	0.0	0.02826635631176534	0.02826635631176534
2396	0.06518489411392817	0.024435586780275038	0.024203982842897737	0.6360244566363408	-1	0	0	0.2	2	0.9230769230769231	12	0.5357142857142857	0.7692307692307693	12	10	2	0	0	0.14285714285714285	2	14	15	0.0	0	0.7774412505920447	0.87856302866726	0.5009427658156426	0.921777099093627	0.42929502385208396	0.9392333945664976	0.8923557468493198	0.9164109441629534	0	0	0.0	0.024203982842897737	0.024203982842897737
3545	0.06299171431587224	0.020876676673370415	0.019866947364765717	0.6653631164976355	-1	0	0	0.2	2	0.9230769230769231	12	0.5357142857142857	0.7692307692307693	12	10	2	0	0	0.14285714285714285	2	14	15	0.0	0	0.8012328628659391	0.8857373182819561	0.5030065482094142	0.9144076324768263	0.5069427054381769	0.9389904133251311	0.8923557468493198	0.9155571904121804	0	0	0.0	0.019866947364765717	0.019866947364765717
2843	0.06342512885854971	0.02974757208501093	0.028868029897597604	0.6489687445154975	-1	0	0	0.2	2	0.9230769230769231	12	0.5357142857142857	0.7692307692307693	12	10	2	0	0	0.14285714285714285	2	14	15	0.0	0	0.8012328628659391	0.8857373182819561	0.5009427658156426	0.9182993428710566	0.46621513106489054	0.9370684079210476	0.8923557468493198	0.9160125941021396	0	0	0.0	0.028868029897597604	0.028868029897597604
721	0.054338988424672455	0.02128850552250552	0.020125811538631123	0.7504135331016377	-1	0	0	0.2	2	0.9230769230769231	12	0.5357142857142857	0.8461538461538461	13	11	1	0	0	0.14285714285714285	2	14	15	0.0	0	0.6340470011141951	0.9265753117125415	0.4046013398710791	0.9286687364299235	0.6050805653728342	0.876388909990951	0.844272467186859	0.9132073262387025	0	0	0.0	0.020125811538631123	0.020125811538631123
4571	0.04248518018765565	0.003320438354381941	-0.0011289752571261942	0.7458175215266294	-1	0	0	0.2	2	0.9230769230769231	12	0.5357142857142857	0.8461538461538461	12	11	2	0	0	0.14285714285714285	2	14	15	0.0	0	0.8012328628659391	0.9301313734198292	0.6946672487477921	0.8961470276466156	0.4974922442594723	0.9527838763403985	0.9292539135483097	0.929748341596347	0	0	0.0	-0.00011289752571261942	-0.00011289752571261942
2325	0.04663229081694378	0.001898462360188575	-0.0015994578292351253	0.8474294962986195	-1	0	0	0.2	2	0.8461538461538461	11	0.26785714285714285	0.7692307692307693	12	10	2	0	0	0.875	7	8	15	0.0	0	0.6991414914479338	0.8881841553935026	0.4860057679564044	0.902720815699973	0.5016904497468773	0.9343718323163818	0.8964983380381124	0.9104118917983717	0	0	0.0	-0.00015994578292351252	-0.00015994578292351252
3364	0.05100813922063929	0.00406602556564504	0.0008781561051163959	0.769628686989542	-1	0	0	0.2	2	0.9230769230769231	12	0.5357142857142857	0.7692307692307693	12	10	2	0	0	0.14285714285714285	2	14	15	0.0	0	0.7247856143792788	0.8493580960095354	0.5327041493194543	0.8958098074459768	0.5241275106005749	0.918534858208719	0.833949748861569	0.8910226744597233	0	0	0.0	0.0008781561051163959	0.0008781561051163959
1357	0.06556033745258406	0.024058087754299323	0.023801205888183293	0.6358175741685612	-1	0	0	0.2	2	0.9230769230769231	12	0.5357142857142857	0.7692307692307693	12	10	2	0	0	0.14285714285714285	2	14	15	0.0	0	0.7774412505920447	0.87856302866726	0.5009427658156426	0.921777099093627	0.42929502385208396	0.9392333945664976	0.8923557468493198	0.9164109441629534	0	0	0.0	0.023801205888183293	0.023801205888183293
2284	0.06560082249660387	0.02515944265410894	0.024485392713554318	0.6395243172693302	-1	0	0	0.2	2	0.9230769230769231	12	0.5357142857142857	0.7692307692307693	12	10	2	0	0	0.14285714285714285	2	14	15	0.0	0	0.7774412505920447	0.87856302866726	0.5009427658156426	0.9158397702027458	0.508226893485959	0.9476543085005598	0.8923557468493198	0.9183930072671196	0	0	0.0	0.024485392713554318	0.024485392713554318
2634	0.061697966923111455	0.02727656010702024	0.026820299560237678	0.6273045952734528	-1	0	0	0.2	2	0.9230769230769231	12	0.5357142857142857	0.7692307692307693	12	10	2	0	0	0.14285714285714285	2	14	15	0.0	0	0.7774412505920447	0.8860587966876247	0.5009427658156426	0.9158397702027458	0.4761688469277889	0.9376584062020432	0.8923557468493198	0.9155211447285184	0	0	0.0	0.026820299560237678	0.026820299560237678
3468	0.059169874648682015	0.02901853088015409	0.022002914076982964	0.6875973500464276	-1	0	0	0.2	2	0.9230769230769231	12	0.5357142857142857	0.7692307692307693	12	10	2	0	0	0.14285714285714285	2	14	15	0.0	0	0.8012328628659391	0.8857373182819561	0.5009427658156426	0.9247381692338029	0.4407597618329423	0.9390479323753671	0.9030703621817817	0.9191171832022742	0	0	0.0	0.022002914076982964	0.022002914076982964
4000	0.05246651445567873	0.009131959054370437	0.00790891933144451	0.7545593463944527	-1	0	0	0.2	2	0.9230769230769231	12	0.5357142857142857	0.7692307692307693	12	10	2	0	0	0.14285714285714285	2	14	15	0.0	0	0.8012328628659391	0.9364061747263359	0.6071458389908092	0.8834642096203682	0.38934709290458536	0.956585305415387	0.91227179237528	0.9310278097802432	0	0	0.0	0.00790891933144451	0.00790891933144451
2861	0.0668399200515267	0.030886568848809092	0.02947133404376699	0.6498869454574978	-1	0	0	0.2	2	0.9230769230769231	12	0.5357142857142857	0.7692307692307693	12	10	2	0	0	0.14285714285714285	2	14	15	0.0	0	0.8012328628659391	0.8857373182819561	0.5009427658156426	0.9158397702027458	0.49173673388397887	0.9365814353549757	0.8923557468493198	0.9149663111984864	0	0	0.0	0.02947133404376699	0.02947133404376699
3430	0.06383253897475746	0.027681290010747005	0.027180178103219366	0.6496669089983551	-1	0	0	0.2	2	0.9230769230769231	12	0.5357142857142857	0.7692307692307693	12	10	2	0	0	0.14285714285714285	2	14	15	0.0	0	0.8012328628659391	0.8792561414683026	0.5009427658156426	0.9247381692338029	0.4407597618329423	0.942273723462358	0.9077757360565677	0.919000366971847	0	0	0.0	0.027180178103219366	0.027180178103219366
3999	0.06573885852672734	0.030598013683717395	0.030083366019020466	0.6441509654930468	-1	0	0	0.2	2	0.9230769230769231	12	0.5357142857142857	0.7692307692307693	12	10	2	0	0	0.14285714285714285	2	14	15	0.0	0	0.8012328628659391	0.8857373182819561	0.5009427658156426	0.9182993428710566	0.46621513106489054	0.9370684079210476	0.8923557468493198	0.9160125941021396	0	0	0.0	0.030083366019020466	0.030083366019020466
4379	0.06542926693347378	0.03040171042647576	0.02922170130528508	0.6446678324251842	-1	0	0	0.2	2	0.9230769230769231	12	0.5357142857142857	0.7692307692307693	12	10	2	0	0	0.14285714285714285	2	14	15	0.0	0	0.8012328628659391	0.8857373182819561	0.5009427658156426	0.9307920839561095	0.46621513106489054	0.9370684079210476	0.9077757360565677	0.9205016863711986	0	0	0.0	0.02922170130528508	0.02922170130528508
961	0.052918250057666795	0.014244696866246723	0.011749012347140927	0.646683896757609	-1	0	0	0.2	2	0.9230769230769231	12	0.5357142857142857	0.8461538461538461	13	11	1	0	0	0.14285714285714285	2	14	15	0.0	0	0.6340470011141951	0.9265753117125415	0.49794825619581384	0.9243009098142106	0.6050805653728342	0.876388909990951	0.8655963784544101	0.9114975582942578	0	0	0.0	0.011749012347140927	0.011749012347140927
4862	0.06508099181165555	0.032528388188021146	0.02884371091725933	0.6476645187973572	-1	0	0	0.2	2	0.9230769230769231	12	0.5357142857142857	0.7692307692307693	12	10	2	0	0	0.14285714285714285	2	14	15	0.0	0	0.8012328628659391	0.8857373182819561	0.5009427658156426	0.9247381692338029	0.4407597618329423	0.9390479323753671	0.9030703621817817	0.9191171832022742	0	0	0.0	0.02884371091725933	0.02884371091725933
842	0.05621813686180269	0.013080549911028416	0.012974392651764416	0.6783190869416855	-1	0	0	0.1	1	1.0	13	1.0	0.8461538461538461	12	11	2	0	0	0.06666666666666667	1	15	15	0.0	0	0.676060621523534	0.9344650721239868	0.37104681130656686	0.8630106163021847	0.4172929343088348	0.8808786155569482	0.859195207644666	0.8971757415589223	0	0	0.0	0.012974392651764416	0.012974392651764416
2657	0.06381462278985138	0.025671440939525756	0.024611320333782452	0.6388227695253925	-1	0	0	0.2	2	0.9230769230769231	12	0.5357142857142857	0.7692307692307693	12	10	2	0	0	0.14285714285714285	2	14	15	0.0	0	0.7774412505920447	0.8864871068958553	0.5009427658156426	0.921777099093627	0.4407597618329423	0.94775665838391	0.9006371117019947	0.9222577225256869	0	0	0.0	0.024611320333782452	0.024611320333782452
2180	0.05741969685700905	0.0257537104104494	0.016377341068729477	0.6658619602816322	-1	0	0	0.1	1	1.0	13	1.0	0.8461538461538461	12	11	2	0	0	0.06666666666666667	1	15	15	0.0	0	0.8096802019564844	0.8961274491874164	0.5009427658156426	0.9161984888308036	0.42519187487675236	0.9339308986131206	0.9077757360565677	0.9167103356822535	0	0	0.0	0.016377341068729477	0.016377341068729477
1095	0.052648657181224585	0.021220515143166623	0.020543756573923586	0.7490513748280714	-1	0	0	0.2	2	0.9230769230769231	12	0.5357142857142857	0.8461538461538461	13	11	1	0	0	0.14285714285714285	2	14	15	0.0	0	0.6340470011141951	0.9265753117125415	0.4046013398710791	0.9286687364299235	0.6050805653728342	0.876388909990951	0.844272467186859	0.9132073262387025	0	0	0.0	0.020543756573923586	0.020543756573923586
1269	0.06307942264880487	0.01407002002971601	0.01387493320968612	0.7020869748778445	-1	0	0	0.2	2	0.9230769230769231	12	0.5357142857142857	0.8461538461538461	13	11	1	0	0	0.14285714285714285	2	14	15	0.0	0	0.6340470011141951	0.9265753117125415	0.4046013398710791	0.9363724314734192	0.6050805653728342	0.876388909990951	0.8610746194369162	0.9163908813899023	0	0	0.0	0.01387493320968612	0.01387493320968612
851	0.049113411912582526	0.005183231787745928	0.004273325268866829	0.7030113439741204	-1	0	0	0.2	2	0.8461538461538461	11	0.38461538461538464	0.8461538461538461	12	11	2	0	0	0.23076923076923078	13	3	15	0.0	0	0.7233717603118324	0.8726594550781718	0.350202194087614	0.7884873340478596	0.4172929343088348	0.8694997324144019	0.8394890179552651	0.8471410423152395	0	0	0.0	0.004273325268866829	0.004273325268866829
3591	0.057854561234248016	0.02437719797968808	0.021808615579065018	0.6532341947822996	-1	0	0	0.2	2	0.9230769230769231	12	0.5357142857142857	0.7692307692307693	12	10	2	0	0	0.14285714285714285	2	14	15	0.0	0	0.8012328628659391	0.8857373182819561	0.5009427658156426	0.921777099093627	0.49173673388397887	0.9365814353549757	0.8923557468493198	0.9170086414747982	0	0	0.0	0.021808615579065018	0.021808615579065018
1999	0.045296907821267204	0.009768644296777027	0.0007017654406592346	0.7405844493366651	-1	0	0	0.2	2	0.9230769230769231	12	0.5357142857142857	0.8461538461538461	12	11	2	0	0	0.14285714285714285	2	14	15	0.0	0	0.7774412505920447	0.9566507501678649	0.6545115967364034	0.902038255793114	0.3564563344726677	0.9477281716264045	0.9077757360565677	0.939190920864049	0	0	0.0	0.0007017654406592346	0.0007017654406592346
3821	0.06546877095315516	0.029070108685784437	0.029047258423026634	0.6314477491965902	-1	0	0	0.2	2	0.9230769230769231	12	0.5357142857142857	0.7692307692307693	12	10	2	0	0	0.14285714285714285	2	14	15	0.0	0	0.8012328628659391	0.8857373182819561	0.5009427658156426	0.9182993428710566	0.4698563952927836	0.9435536183214096	0.9024610541513614	0.9189313127962481	0	0	0.0	0.029047258423026634	0.029047258423026634
1047	0.05563383003248421	0.021279778918685145	0.020108627168917127	0.7518773630866936	-1	0	0	0.2	2	0.9230769230769231	12	0.5357142857142857	0.8461538461538461	13	11	1	0	0	0.14285714285714285	2	14	15	0.0	0	0.6340470011141951	0.9265753117125415	0.4046013398710791	0.9286687364299235	0.6050805653728342	0.8809171920075121	0.8828770134982603	0.9143229614832243	0	0	0.0	0.020108627168917127	0.020108627168917127
2653	0.0658724663916118	0.030272746302386088	0.028695617156752513	0.6424885302589259	-1	0	0	0.2	2	0.9230769230769231	12	0.5357142857142857	0.7692307692307693	12	10	2	0	0	0.14285714285714285	2	14	15	0.0	0	0.8012328628659391	0.8777371951216991	0.5009427658156426	0.9158397702027458	0.49173673388397887	0.9365814353549757	0.8923557468493198	0.9129547099626769	0	0	0.0	0.028695617156752513	0.028695617156752513
4349	0.06617270490362687	0.03320397950403522	0.02997206343951346	0.6466411335911828	-1	0	0	0.2	2	0.9230769230769231	12	0.5357142857142857	0.7692307692307693	12	10	2	0	0	0.14285714285714285	2	14	15	0.0	0	0.8012328628659391	0.8857373182819561	0.5009427658156426	0.9247381692338029	0.46621513106489054	0.9370684079210476	0.8923754549491164	0.9182688722201318	0	0	0.0	0.02997206343951346	0.02997206343951346
2295	0.06228554037675365	0.028798468725433277	0.023406717298974495	0.6238875362714261	-1	0	0	0.1	1	1.0	13	1.0	0.8461538461538461	12	11	2	0	0	0.06666666666666667	1	15	15	0.0	0	0.8096802019564844	0.8961274491874164	0.5009427658156426	0.9144637496700393	0.39930080876748375	0.9295170040645792	0.9077757360565677	0.9143441661352693	0	0	0.0	0.023406717298974495	0.023406717298974495
2230	0.06132063918295711	0.03007312282601405	0.024522116457253336	0.6172093538745731	-1	0	0	0.1	1	1.0	13	1.0	0.8461538461538461	12	11	2	0	0	0.06666666666666667	1	15	15	0.0	0	0.8096802019564844	0.8961274491874164	0.5009427658156426	0.9144637496700393	0.39930080876748375	0.9278205876710057	0.9077757360565677	0.9136732122147183	0	0	0.0	0.024522116457253336	0.024522116457253336
3004	0.06505638534789773	0.029810148548864834	0.029195031650165102	0.6452378678967059	-1	0	0	0.2	2	0.9230769230769231	12	0.5357142857142857	0.7692307692307693	12	10	2	0	0	0.14285714285714285	2	14	15	0.0	0	0.8012328628659391	0.8857373182819561	0.5009427658156426	0.9182993428710566	0.46621513106489054	0.9370684079210476	0.8923557468493198	0.9160125941021396	0	0	0.0	0.029195031650165102	0.029195031650165102
2542	0.0631792823560591	0.025420786324809246	0.025318670330449752	0.6374203186519598	-1	0	0	0.2	2	0.9230769230769231	12	0.5357142857142857	0.7692307692307693	12	10	2	0	0	0.14285714285714285	2	14	15	0.0	0	0.7774412505920447	0.87856302866726	0.5009427658156426	0.9158397702027458	0.4109081759683445	0.9481285865160688	0.8923557468493198	0.9186325711483628	0	0	0.0	0.025318670330449752	0.025318670330449752
3365	0.0537444902741474	0.022426790219715064	0.021718348033625594	0.6588067827772662	-1	0	0	0.2	2	0.9230769230769231	12	0.5357142857142857	0.7692307692307693	12	10	2	0	0	0.14285714285714285	2	14	15	0.0	0	0.8012328628659391	0.8795657389013173	0.5009427658156426	0.9158397702027458	0.49173673388397887	0.9365814353549757	0.8923557468493198	0.9134079303880954	0	0	0.0	0.021718348033625594	0.021718348033625594
3226	0.06669536290741486	0.02836329248536474	0.02778464359779729	0.6455352370226565	-1	0	0	0.2	2	0.9230769230769231	12	0.5357142857142857	0.7692307692307693	12	10	2	0	0	0.14285714285714285	2	14	15	0.0	0	0.8012328628659391	0.8777371951216991	0.5009427658156426	0.921777099093627	0.44486291080827395	0.9378019018017607	0.8923557468493198	0.9155766361568041	0	0	0.0	0.02778464359779729	0.02778464359779729
3107	0.06403255152527412	0.029600539621043614	0.028937935478795425	0.6503161337197145	-1	0	0	0.2	2	0.9230769230769231	12	0.5357142857142857	0.7692307692307693	12	10	2	0	0	0.14285714285714285	2	14	15	0.0	0	0.8012328628659391	0.8857373182819561	0.5009427658156426	0.9158397702027458	0.49173673388397887	0.9365814353549757	0.8923557468493198	0.9149663111984864	0	0	0.0	0.028937935478795425	0.028937935478795425
2499	0.06533920292923392	0.026518615585589104	0.02630284683688881	0.6365908571827372	-1	0	0	0.2	2	0.9230769230769231	12	0.5357142857142857	0.7692307692307693	12	10	2	0	0	0.14285714285714285	2	14	15	0.0	0	0.7774412505920447	0.87856302866726	0.5009427658156426	0.9158397702027458	0.4109081759683445	0.954614725329303	0.8923557468493198	0.9220628351714744	0	0	0.0	0.02630284683688881	0.02630284683688881
2399	0.07227777374297853	0.013009477605536945	-0.0025732640711629445	0.6345976127203494	-1	0	0	0.1	1	1.0	13	1.0	0.9230769230769231	13	12	1	0	0	0.06666666666666667	1	15	15	0.0	0	0.5886027809393832	0.9079788326962477	0.591118971522118	0.8797853376788751	0.47256099606217433	0.9299420876739548	0.8779915321073181	0.9079173794132187	0	0	0.0	-0.00025732640711629445	-0.00025732640711629445
4037	0.02291705754553856	0.0018421903926332073	0.0010218719431929649	0.932260650412742	-1	0	0	0.3	3	0.7692307692307693	10	0.25	0.5384615384615384	9	7	5	0	0	0.6	6	10	15	0.0	0	0.47335947157257535	0.9165777230222755	0.45832619483830506	0.9387527364726901	0.5756940251389755	0.8912343019725413	0.8560208585826246	0.9175810297482472	0	0	0.0	0.0010218719431929649	0.0010218719431929649
539	0.057002443725386424	0.024805526033918553	-0.009634503048761785	0.7234148473762746	-1	0	0	0.3	3	0.8461538461538461	11	0.5357142857142857	0.6923076923076923	12	9	2	0	0	0.14285714285714285	14	2	15	0.0	0.15384615384615385	0.8065680539369218	0.8976943701734386	0.4046013398710791	0.87736755334957	0.4281123229532472	0.9411677335952144	0.8877037094077516	0.909208608178267	0	0	0.0	-0.0009634503048761786	-0.0009634503048761786
3374	0.06490923203551878	0.03090500817684791	0.02989749721786363	0.6498890323787316	-1	0	0	0.2	2	0.9230769230769231	12	0.5357142857142857	0.7692307692307693	12	10	2	0	0	0.14285714285714285	2	14	15	0.0	0	0.8012328628659391	0.8777371951216991	0.5009427658156426	0.9116576926566917	0.4407597618329423	0.9401546217359504	0.8923557468493198	0.9131856012249434	0	0	0.0	0.02989749721786363	0.02989749721786363
681	0.04816193012853839	0.004847270193728797	0.0048372306594733185	0.6804459013382105	-1	0	0	0.2	2	0.8461538461538461	11	0.5357142857142857	0.6923076923076923	11	9	3	0	0	0.14285714285714285	2	14	15	0.0	0	0.520942696120364	0.8847611814960094	0.3374922827420547	0.9521135716287517	0.6066588537834954	0.9156076203511329	0.8795096004754669	0.9220662545200591	0	0	0.0	0.0048372306594733185	0.0048372306594733185
20	0.02051847291899959	0.000855562465884083	0.0007509279884029831	0.986119577808046	-1	0	0	0.42857142857142855	3	0.625	5	0.4166666666666667	0.5	5	4	4	4	0	0.6666666666666666	4	6	10	0.36363636363636365	0	0.22949880893283264	0.9220328889259822	0.5448175347517428	0.7864897764880471	0.6643083693627455	0.952842387561786	0.885485543453676	0.9055137058028989	0.2	0.4	0.0	0.0007509279884029831	0.0007509279884029831
1180	0.061626152451502256	0.025894963639283546	0.025788739027688273	0.671949817170769	-1	0	0	0.1	1	1.0	13	1.0	0.9230769230769231	13	12	1	0	0	0.06666666666666667	1	15	15	0.0	0	0.6340470011141951	0.9265753117125415	0.4046013398710791	0.9286687364299235	0.6050805653728342	0.8731850237795099	0.8923557468493198	0.9124313881550266	0	0	0.0	0.025788739027688273	0.025788739027688273
435	0.032114906597230784	0.0006462699363896976	-0.0003911254891600421	0.9413742220093677	-1	0	0	0.4	4	0.6923076923076923	9	0.45454545454545453	0.5384615384615384	11	7	3	2	0	0.2727272727272727	3	11	15	0.3333333333333333	0.5	0.4502891482788257	0.9549502829696331	0.6978618888212116	0.9292730655480238	0.3437578126916039	0.9267495985902959	0.9325008083318278	0.9383368682040737	0.5454545454545454	0.2727272727272727	0.0	-3.911254891600421e-05	-3.911254891600421e-05
1484	0.053490453611210985	0.02115800443925159	0.020524353752224684	0.7570878358564844	-1	0	0	0.2	2	0.9230769230769231	12	0.5357142857142857	0.8461538461538461	13	11	1	0	0	0.14285714285714285	2	14	15	0.0	0	0.6340470011141951	0.9265753117125415	0.4046013398710791	0.9286687364299235	0.6050805653728342	0.876388909990951	0.844272467186859	0.9132073262387025	0	0	0.0	0.020524353752224684	0.020524353752224684
3224	0.0644522447092542	0.029252460800904	0.02884726382561411	0.6426144587816971	-1	0	0	0.2	2	0.9230769230769231	12	0.5357142857142857	0.7692307692307693	12	10	2	0	0	0.14285714285714285	2	14	15	0.0	0	0.8012328628659391	0.8857373182819561	0.5009427658156426	0.9182993428710566	0.46621513106489054	0.9370684079210476	0.8923557468493198	0.9160125941021396	0	0	0.0	0.02884726382561411	0.02884726382561411
3812	0.06468259895944035	0.03289858211455072	0.0290019649522532	0.6452660971102054	-1	0	0	0.2	2	0.9230769230769231	12	0.5357142857142857	0.7692307692307693	12	10	2	0	0	0.14285714285714285	2	14	15	0.0	0	0.8012328628659391	0.8857373182819561	0.5009427658156426	0.9247381692338029	0.4407597618329423	0.9390479323753671	0.9030703621817817	0.9191171832022742	0	0	0.0	0.0290019649522532	0.0290019649522532
2513	0.053672972032129077	0.018600284525472147	0.017163353318380765	0.7222791364396415	-1	0	0	0.2	2	0.9230769230769231	12	0.5357142857142857	0.7692307692307693	12	10	2	0	0	0.14285714285714285	2	14	15	0.0	0	0.8096802019564844	0.8928907979561188	0.5508698591313566	0.9027675819450427	0.4109081759683445	0.9562197668556446	0.9077757360565677	0.922556065544693	0	0	0.0	0.017163353318380765	0.017163353318380765
1955	0.06620939540836439	0.003699899717791276	0.0033059258903301333	0.7923146705420439	-1	0	0	0.1	1	1.0	13	1.0	0.9230769230769231	13	12	1	0	0	0.06666666666666667	1	15	15	0.0	0	0.6909555719697693	0.8756069590567412	0.5051245748477365	0.8936563524082554	0.47256099606217433	0.9271441110893986	0.8365157694277962	0.9009579495944667	0	0	0.0	0.0033059258903301333	0.0033059258903301333
1942	0.06468353319772935	0.02530992303768854	0.025145530805270332	0.633807876217459	-1	0	0	0.2	2	0.9230769230769231	12	0.5357142857142857	0.7692307692307693	12	10	2	0	0	0.14285714285714285	2	14	15	0.0	0	0.7774412505920447	0.87856302866726	0.5009427658156426	0.921777099093627	0.4109081759683445	0.9558434840418878	0.9010808983174698	0.9246191722627541	0	0	0.0	0.025145530805270332	0.025145530805270332
293	0.005472565990028092	0.0014676233508425349	0.0014667536448827396	0.9916056425001454	-1	0	0	0.25	1	1.0	3	1.0	1.0	4	3	0	0	0	0.2	1	5	5	0.0	0	0.6857166890898936	0.8178470716002079	0.12082007929566263	0.9220652957825627	0.8547576845628356	0.8927848749518802	0.9586084555603153	0.883982264185696	0	0	0.0	0.0014667536448827396	0.0014667536448827396
3291	0.062865031915648	0.0022806311631635105	0.000829721133473433	0.6471268157530603	-1	0	0	0.2	2	0.9230769230769231	12	0.5357142857142857	0.7692307692307693	12	10	2	0	0	0.14285714285714285	2	14	15	0.0	0	0.8012328628659391	0.9320789168512544	0.6883534818711338	0.8844164621615654	0.5173245702902074	0.9623757871330253	0.9077757360565677	0.9328879137445786	0	0	0.0	0.000829721133473433	0.000829721133473433
4555	0.046140128945123995	0.012441278985704388	0.009683101165129722	0.7028722852591405	-1	0	0	0.2	2	0.9230769230769231	12	0.5357142857142857	0.7692307692307693	12	10	2	0	0	0.14285714285714285	2	14	15	0.0	0	0.8096802019564844	0.9068780061829784	0.5296142325064354	0.9041385185870362	0.508226893485959	0.951780975321571	0.9077757360565677	0.9242062240977501	0	0	0.0	0.009683101165129722	0.009683101165129722
2018	0.06153350274492568	0.029810378607073414	0.024889676839925056	0.6167072463915142	-1	0	0	0.1	1	1.0	13	1.0	0.8461538461538461	12	11	2	0	0	0.06666666666666667	1	15	15	0.0	0	0.8096802019564844	0.8961274491874164	0.5009427658156426	0.9144637496700393	0.39930080876748375	0.9295170040645792	0.9077757360565677	0.9143441661352693	0	0	0.0	0.024889676839925056	0.024889676839925056
1358	0.05935040538836072	0.02453901030814825	0.02089058368113145	0.6842676049149878	-1	0	0	0.2	2	0.9230769230769231	12	0.5357142857142857	0.7692307692307693	12	10	2	0	0	0.14285714285714285	2	14	15	0.0	0	0.7774412505920447	0.87856302866726	0.4046013398710791	0.9060065510164697	0.42929502385208396	0.9392333945664976	0.8923557468493198	0.9111355185322912	0	0	0.0	0.02089058368113145	0.02089058368113145
4447	0.06660899053854943	0.03374975550323345	0.030389079766122897	0.6465489480295725	-1	0	0	0.2	2	0.9230769230769231	12	0.5357142857142857	0.7692307692307693	12	10	2	0	0	0.14285714285714285	2	14	15	0.0	0	0.8012328628659391	0.8857373182819561	0.5009427658156426	0.9247381692338029	0.4407597618329423	0.94583594980808	0.91227179237528	0.9221676501065504	0	0	0.0	0.030389079766122897	0.030389079766122897
4040	0.06612799151583236	0.027313503271462466	0.020243293481704942	0.6603949147128889	-1	0	0	0.2	2	0.9230769230769231	12	0.5357142857142857	0.7692307692307693	12	10	2	0	0	0.14285714285714285	2	14	15	0.0	0	0.8012328628659391	0.8857373182819561	0.5009427658156426	0.9247381692338029	0.4407597618329423	0.9390479323753671	0.9030703621817817	0.9191171832022742	0	0	0.0	0.020243293481704942	0.020243293481704942
21	None	None	None	None	None	0	0	0.3333333333333333	2	0.7142857142857143	5	0.75	0.42857142857142855	3	3	5	1	0	0.3333333333333333	6	2	9	0.07142857142857142	0	0.6136690031988474	0.9460108781029241	0.47295334458910226	0.8534971919118196	0.6151284366227562	0.7471125989694086	0.8123114508552234	0.8702322225558804	1.0	0	0.0	None	None
4353	0.05772913197564577	0.023993303720562305	0.015894172804319085	0.6084479097457064	-1	0	0	0.2	2	0.9230769230769231	12	0.5357142857142857	0.7692307692307693	12	10	2	0	0	0.14285714285714285	2	14	15	0.0	0	0.8096802019564844	0.8964660001451776	0.6964012280055324	0.9060722066724728	0.4600634035849994	0.9512557517479173	0.91227179237528	0.9216839327671082	0	0	0.0	0.015894172804319085	0.015894172804319085
4423	0.06532754867700957	0.033620194683701275	0.029846933872363805	0.6446738687939162	-1	0	0	0.2	2	0.9230769230769231	12	0.5357142857142857	0.7692307692307693	12	10	2	0	0	0.14285714285714285	2	14	15	0.0	0	0.8012328628659391	0.8857373182819561	0.5009427658156426	0.9247381692338029	0.4407597618329423	0.94583594980808	0.91227179237528	0.9221676501065504	0	0	0.0	0.029846933872363805	0.029846933872363805
1239	0.06472181485295188	0.023849213623662383	0.023416522442388985	0.6324268874815009	-1	0	0	0.2	2	0.9230769230769231	12	0.5357142857142857	0.7692307692307693	12	10	2	0	0	0.14285714285714285	2	14	15	0.0	0	0.7774412505920447	0.87856302866726	0.5009427658156426	0.921777099093627	0.42929502385208396	0.9392333945664976	0.8923557468493198	0.9164109441629534	0	0	0.0	0.023416522442388985	0.023416522442388985
1986	0.06288911656034404	0.029011062543241782	0.023590845601851134	0.6208162347099608	-1	0	0	0.1	1	1.0	13	1.0	0.8461538461538461	12	11	2	0	0	0.06666666666666667	1	15	15	0.0	0	0.8096802019564844	0.8961274491874164	0.5009427658156426	0.9144637496700393	0.41486869572367374	0.9284252926748042	0.9077757360565677	0.9139112371847213	0	0	0.0	0.023590845601851134	0.023590845601851134
2881	0.06468479730962994	0.028470241994197183	0.027496632334212165	0.6416964541457273	-1	0	0	0.2	2	0.9230769230769231	12	0.5357142857142857	0.7692307692307693	12	10	2	0	0	0.14285714285714285	2	14	15	0.0	0	0.8012328628659391	0.8777371951216991	0.5009427658156426	0.9158397702027458	0.49173673388397887	0.9365814353549757	0.8923557468493198	0.9129547099626769	0	0	0.0	0.027496632334212165	0.027496632334212165
1993	0.06175446195685278	0.01488659851950004	0.014766449721085885	0.669663622873706	-1	0	0	0.2	2	0.9230769230769231	12	0.5357142857142857	0.7692307692307693	12	10	2	0	0	0.14285714285714285	2	14	15	0.0	0	0.7774412505920447	0.9035290575880168	0.5009427658156426	0.921777099093627	0.4761743257052613	0.937658303583407	0.9055904892096299	0.9221210522912742	0	0	0.0	0.014766449721085885	0.014766449721085885
1664	0.06628047281362141	0.02701306925991394	0.023467296925472413	0.7176642752017641	-1	0	0	0.1	1	1.0	13	1.0	0.7692307692307693	11	10	3	0	0	0.06666666666666667	15	1	15	0.0	0	0.8096802019564844	0.8728342076128603	0.4046013398710791	0.770610158076452	0.4407597618329423	0.9385366189816169	0.8466087056939292	0.8759507618468124	0	0	0.0	0.023467296925472413	0.023467296925472413
1769	0.0643938658015172	0.024509809075781566	0.02428062638596818	0.6383992906709053	-1	0	0	0.2	2	0.9230769230769231	12	0.5357142857142857	0.7692307692307693	12	10	2	0	0	0.14285714285714285	2	14	15	0.0	0	0.7774412505920447	0.87856302866726	0.5009427658156426	0.9158397702027458	0.49173673388397887	0.9365814353549757	0.8923557468493198	0.9131589364003387	0	0	0.0	0.02428062638596818	0.02428062638596818
3573	0.06451556109069592	0.030293022030823527	0.02920392061042633	0.6408913405953869	-1	0	0	0.2	2	0.9230769230769231	12	0.5357142857142857	0.7692307692307693	12	10	2	0	0	0.14285714285714285	2	14	15	0.0	0	0.8012328628659391	0.8777371951216991	0.5009427658156426	0.9116576926566917	0.49173673388397887	0.9365814353549757	0.8923557468493198	0.9115385121129227	0	0	0.0	0.02920392061042633	0.02920392061042633
4198	0.06776005115604536	0.03150787450984169	0.030379721750093677	0.64512421239287	-1	0	0	0.2	2	0.9230769230769231	12	0.5357142857142857	0.7692307692307693	12	10	2	0	0	0.14285714285714285	2	14	15	0.0	0	0.8012328628659391	0.8857373182819561	0.5009427658156426	0.9247381692338029	0.46621513106489054	0.9370684079210476	0.8923754549491164	0.9182688722201318	0	0	0.0	0.030379721750093677	0.030379721750093677
350	0.0007665281079927752	0.000584820703795765	0.0005846711482402726	0.9931187060812711	-1	0	0	0.5	1	1.0	1	1.0	1.0	1	1	1	0	0	0.3333333333333333	1	3	3	0.0	0	0.33888419241163814	0.5	0.6914141240629221	0.5	0.3017290074175004	0.5	0.8527056401067369	0.5	0	0	0.0	0.0005846711482402726	0.0005846711482402726
2583	0.06258109299122985	0.02878018645518365	0.023439406857390592	0.6205886221674578	-1	0	0	0.1	1	1.0	13	1.0	0.8461538461538461	12	11	2	0	0	0.06666666666666667	1	15	15	0.0	0	0.8096802019564844	0.8961274491874164	0.5009427658156426	0.9144637496700393	0.39930080876748375	0.9295170040645792	0.9077757360565677	0.9143441661352693	0	0	0.0	0.023439406857390592	0.023439406857390592
2585	0.06224896146914498	0.02828110747173594	0.024175565686330593	0.625469771684228	-1	0	0	0.1	1	1.0	13	1.0	0.8461538461538461	12	11	2	0	0	0.06666666666666667	1	15	15	0.0	0	0.8096802019564844	0.8961274491874164	0.5009427658156426	0.9144637496700393	0.39930080876748375	0.9278205876710057	0.9077757360565677	0.9136732122147183	0	0	0.0	0.024175565686330593	0.024175565686330593
3698	0.06598076570419172	0.030268168776198815	0.029241608732209767	0.6472716477015188	-1	0	0	0.2	2	0.9230769230769231	12	0.5357142857142857	0.7692307692307693	12	10	2	0	0	0.14285714285714285	2	14	15	0.0	0	0.8012328628659391	0.8857373182819561	0.5009427658156426	0.9247381692338029	0.4407597618329423	0.9390479323753671	0.9030703621817817	0.9191171832022742	0	0	0.0	0.029241608732209767	0.029241608732209767
3596	0.06485513730418023	0.02751897833827835	0.02414068691214823	0.6518208717750347	-1	0	0	0.2	2	0.9230769230769231	12	0.5357142857142857	0.7692307692307693	12	10	2	0	0	0.14285714285714285	2	14	15	0.0	0	0.8012328628659391	0.8857373182819561	0.5009427658156426	0.9247381692338029	0.4407597618329423	0.9390479323753671	0.9030703621817817	0.9191171832022742	0	0	0.0	0.02414068691214823	0.02414068691214823
4732	0.06484804850772409	0.033737939570017784	0.03025598229024243	0.6454563358307052	-1	0	0	0.2	2	0.9230769230769231	12	0.5357142857142857	0.7692307692307693	12	10	2	0	0	0.14285714285714285	2	14	15	0.0	0	0.8012328628659391	0.8857373182819561	0.5009427658156426	0.9247381692338029	0.4407597618329423	0.9390479323753671	0.9030703621817817	0.9191171832022742	0	0	0.0	0.03025598229024243	0.03025598229024243
3685	0.05832661784121593	0.02254660016263305	0.016592956765772958	0.6842988132305838	-1	0	0	0.2	2	0.9230769230769231	12	0.5357142857142857	0.7692307692307693	12	10	2	1	0	0.14285714285714285	2	14	15	0.16666666666666666	0	0.7520365118620738	0.9589569725646331	0.5691440952781526	0.9083699767920175	0.4407597618329423	0.9509048086435486	0.9211819224997093	0.9428336071425879	1.0	0.08333333333333333	0.0	0.016592956765772958	0.016592956765772958
2684	0.06402983406919793	0.02501844856440848	0.02448703242080171	0.6346912138142098	-1	0	0	0.2	2	0.9230769230769231	12	0.5357142857142857	0.7692307692307693	12	10	2	0	0	0.14285714285714285	2	14	15	0.0	0	0.7774412505920447	0.87856302866726	0.5009427658156426	0.921777099093627	0.4109081759683445	0.9494788875021626	0.9010808983174698	0.9212692410162755	0	0	0.0	0.02448703242080171	0.02448703242080171
4193	0.06658917826504965	0.03567883001883009	0.03014563096116402	0.6469083862963714	-1	0	0	0.2	2	0.9230769230769231	12	0.5357142857142857	0.7692307692307693	12	10	2	0	0	0.14285714285714285	2	14	15	0.0	0	0.8012328628659391	0.8857373182819561	0.5009427658156426	0.9247381692338029	0.4407597618329423	0.949793775841027	0.91227179237528	0.9240614843014923	0	0	0.0	0.03014563096116402	0.03014563096116402
4020	0.06599356903436465	0.026362160542586097	0.023364730931747155	0.6544917325904676	-1	0	0	0.2	2	0.9230769230769231	12	0.5357142857142857	0.7692307692307693	12	10	2	0	0	0.14285714285714285	2	14	15	0.0	0	0.8012328628659391	0.8857373182819561	0.5009427658156426	0.9247381692338029	0.46621513106489054	0.9370684079210476	0.8923754549491164	0.9182688722201318	0	0	0.0	0.023364730931747155	0.023364730931747155
1395	0.05954934749912051	0.024412900172891897	0.021646225256926034	0.6838844524491303	-1	0	0	0.2	2	0.9230769230769231	12	0.5357142857142857	0.7692307692307693	12	10	2	0	0	0.14285714285714285	2	14	15	0.0	0	0.7774412505920447	0.87856302866726	0.4046013398710791	0.9060065510164697	0.42929502385208396	0.9392333945664976	0.8923557468493198	0.9111355185322912	0	0	0.0	0.021646225256926034	0.021646225256926034
3492	0.06420007943325154	0.034038490528118776	0.029817790654444825	0.6471499826137643	-1	0	0	0.2	2	0.9230769230769231	12	0.5357142857142857	0.7692307692307693	12	10	2	0	0	0.14285714285714285	2	14	15	0.0	0	0.8012328628659391	0.8857373182819561	0.5009427658156426	0.9247381692338029	0.4407597618329423	0.9390479323753671	0.9030703621817817	0.9191171832022742	0	0	0.0	0.029817790654444825	0.029817790654444825
2928	0.04522127372938029	0.00784716040118109	0.005184895284841116	0.7635307565838866	-1	0	0	0.2	2	0.9230769230769231	12	0.5357142857142857	0.8461538461538461	12	11	2	0	0	0.14285714285714285	2	14	15	0.0	0	0.8012328628659391	0.9239065971706435	0.6946672487477921	0.8938732924122127	0.508226893485959	0.9546341676413189	0.9292539135483097	0.9281124334058507	0	0	0.0	0.005184895284841116	0.005184895284841116
4592	0.057408440299459906	0.02548229451844977	0.014016984503552538	0.7058603921620533	-1	0	0	0.2	2	0.9230769230769231	12	0.5357142857142857	0.7692307692307693	12	10	2	0	0	0.14285714285714285	2	14	15	0.0	0	0.6906941523573884	0.9150483178714363	0.6362524265451284	0.8959423514865458	0.5649593759124889	0.9520876283549905	0.9211819224997093	0.9245871424055241	0	0	0.0	0.014016984503552538	0.014016984503552538
2774	0.06422248924033427	0.026196054451017112	0.026057761592362737	0.6347231050348319	-1	0	0	0.2	2	0.9230769230769231	12	0.5357142857142857	0.7692307692307693	12	10	2	0	0	0.14285714285714285	2	14	15	0.0	0	0.7774412505920447	0.87856302866726	0.5009427658156426	0.9158397702027458	0.4109081759683445	0.9481285865160688	0.8923557468493198	0.9186325711483628	0	0	0.0	0.026057761592362737	0.026057761592362737
1135	0.05164848907204237	0.02146159335770161	0.020865890800430782	0.745557748618527	-1	0	0	0.2	2	0.9230769230769231	12	0.5357142857142857	0.8461538461538461	13	11	1	0	0	0.14285714285714285	2	14	15	0.0	0	0.6340470011141951	0.9265753117125415	0.4046013398710791	0.9286687364299235	0.6050805653728342	0.876388909990951	0.844272467186859	0.9132073262387025	0	0	0.0	0.020865890800430782	0.020865890800430782
2962	0.06421581457979501	0.032887778823680366	0.02923776282537689	0.6499603841534849	-1	0	0	0.2	2	0.9230769230769231	12	0.5357142857142857	0.7692307692307693	12	10	2	0	0	0.14285714285714285	2	14	15	0.0	0	0.8012328628659391	0.8857373182819561	0.5009427658156426	0.9247381692338029	0.4407597618329423	0.9390479323753671	0.9030703621817817	0.9191171832022742	0	0	0.0	0.02923776282537689	0.02923776282537689
3206	0.059845076000739884	0.01884216673031761	0.01850506835760277	0.6602878778359231	-1	0	0	0.2	2	0.9230769230769231	12	0.5357142857142857	0.7692307692307693	12	10	2	0	0	0.14285714285714285	2	14	15	0.0	0	0.8012328628659391	0.8777371951216991	0.5009427658156426	0.921777099093627	0.44486291080827395	0.9378019018017607	0.8923557468493198	0.9155766361568041	0	0	0.0	0.01850506835760277	0.01850506835760277
1954	0.06636628218335576	0.023481335503413088	0.022856502295701884	0.6321120164056312	-1	0	0	0.2	2	0.9230769230769231	12	0.5357142857142857	0.7692307692307693	12	10	2	0	0	0.14285714285714285	2	14	15	0.0	0	0.7774412505920447	0.87856302866726	0.5009427658156426	0.921777099093627	0.42929502385208396	0.9392333945664976	0.8923557468493198	0.9164109441629534	0	0	0.0	0.022856502295701884	0.022856502295701884
119	0.007060120102055433	0.0005710036987083903	0.00039091569579262825	0.9924277053492314	-1	0.5	1	0.6666666666666666	4	0.5	3	0.4444444444444444	0.5	4	3	3	1	0	0.5	6	3	8	0.1111111111111111	1.0	0.35802880829100603	0.9028238584267472	0.6139856112163514	0.7980418621936629	0.5028348014761052	0.9488327790972475	0.7748204224717118	0.8979280613932932	1.0	0.5	0.0	0.00039091569579262825	0.00039091569579262825
3043	0.06660038402023231	0.0316075489086592	0.02909581368027103	0.6487107761559295	-1	0	0	0.2	2	0.9230769230769231	12	0.5357142857142857	0.7692307692307693	12	10	2	0	0	0.14285714285714285	2	14	15	0.0	0	0.8012328628659391	0.8777371951216991	0.5009427658156426	0.9158397702027458	0.49173673388397887	0.9365814353549757	0.8923557468493198	0.9129547099626769	0	0	0.0	0.02909581368027103	0.02909581368027103
4035	0.05094777646576426	0.006280958977603053	0.005547110908437543	0.7530928434256604	-1	0	0	0.2	2	0.9230769230769231	12	0.5357142857142857	0.7692307692307693	12	10	2	0	0	0.14285714285714285	2	14	15	0.0	0	0.8012328628659391	0.8857373182819561	0.5593575880183063	0.9373651090425661	0.4407597618329423	0.9390479323753671	0.9077757360565677	0.9238714684330783	0	0	0.0	0.005547110908437543	0.005547110908437543
4847	0.0491024794058008	0.004254975279585901	0.0014183914034963413	0.7917988830436975	-1	0	0	0.2	2	0.9230769230769231	12	0.5357142857142857	0.7692307692307693	12	10	2	0	0	0.14285714285714285	2	14	15	0.0	0	0.7247856143792788	0.8710277637080028	0.5327041493194543	0.8929801148066346	0.47256099606217433	0.9141330248209576	0.8036681318329411	0.8940000981309091	0	0	0.0	0.0014183914034963413	0.0014183914034963413
918	0.05290198422858924	0.020309020021140545	0.0201505979306281	0.7630251742741694	-1	0	0	0.2	2	0.9230769230769231	12	0.5357142857142857	0.8461538461538461	13	11	1	0	0	0.14285714285714285	2	14	15	0.0	0	0.6340470011141951	0.9265753117125415	0.4046013398710791	0.9286687364299235	0.6050805653728342	0.8731939341538615	0.8768435931721535	0.9124335313159998	0	0	0.0	0.0201505979306281	0.0201505979306281
2456	0.06514319704001438	0.024811734513290266	0.02465936186557268	0.6398503190938782	-1	0	0	0.2	2	0.9230769230769231	12	0.5357142857142857	0.7692307692307693	12	10	2	0	0	0.14285714285714285	2	14	15	0.0	0	0.7774412505920447	0.87856302866726	0.5009427658156426	0.9158397702027458	0.4761688469277889	0.9376584062020432	0.8923557468493198	0.9136408428852628	0	0	0.0	0.02465936186557268	0.02465936186557268
1832	0.06490925646083517	0.02379177065388556	0.02318153251428606	0.6309686435912061	-1	0	0	0.2	2	0.9230769230769231	12	0.5357142857142857	0.7692307692307693	12	10	2	0	0	0.14285714285714285	2	14	15	0.0	0	0.7774412505920447	0.87856302866726	0.5009427658156426	0.921777099093627	0.42929502385208396	0.9392333945664976	0.8923557468493198	0.9164109441629534	0	0	0.0	0.02318153251428606	0.02318153251428606
217	0.01779965519700847	0.0005658283102999078	0.0004044254460460617	0.9744984068930157	-1	0	0	0.3333333333333333	2	0.7142857142857143	5	0.45	0.5714285714285714	6	4	2	2	0	0.8	4	5	9	0.3333333333333333	0.4	0.46452376323211786	0.9279821955613035	0.7054087293714357	0.9313613620863378	0.2863059610708475	0.7119959115365956	0.8994497688085211	0.8831904605638206	0.5833333333333334	0.16666666666666666	0.0	0.0004044254460460617	0.0004044254460460617
845	0.05271267684360346	0.02067377631570155	0.020673731440794263	0.76626829283643	-1	0	0	0.2	2	0.9230769230769231	12	0.5357142857142857	0.8461538461538461	13	11	1	0	0	0.14285714285714285	2	14	15	0.0	0	0.6340470011141951	0.9265753117125415	0.4046013398710791	0.9286687364299235	0.6050805653728342	0.876388909990951	0.844272467186859	0.9132073262387025	0	0	0.0	0.020673731440794263	0.020673731440794263
1743	0.06536856579930606	0.02432188655317779	0.023808900602363257	0.6355658121888155	-1	0	0	0.2	2	0.9230769230769231	12	0.5357142857142857	0.7692307692307693	12	10	2	0	0	0.14285714285714285	2	14	15	0.0	0	0.7774412505920447	0.87856302866726	0.5009427658156426	0.921777099093627	0.4761688469277889	0.9376584062020432	0.8923557468493198	0.9157120754421711	0	0	0.0	0.023808900602363257	0.023808900602363257
4283	0.06584188947472414	0.03317383755687848	0.028544801231847855	0.6530638833617319	-1	0	0	0.2	2	0.9230769230769231	12	0.5357142857142857	0.7692307692307693	12	10	2	0	0	0.14285714285714285	2	14	15	0.0	0	0.8012328628659391	0.8857373182819561	0.5009427658156426	0.9247381692338029	0.4407597618329423	0.94583594980808	0.91227179237528	0.9221676501065504	0	0	0.0	0.028544801231847855	0.028544801231847855
3653	0.06580177408901447	0.03285333199072312	0.029274708326817375	0.6459975263825155	-1	0	0	0.2	2	0.9230769230769231	12	0.5357142857142857	0.7692307692307693	12	10	2	0	0	0.14285714285714285	2	14	15	0.0	0	0.8012328628659391	0.8777371951216991	0.5009427658156426	0.9116576926566917	0.49173673388397887	0.9365814353549757	0.8923557468493198	0.9115385121129227	0	0	0.0	0.029274708326817375	0.029274708326817375
846	0.053105990200452854	0.02218570368682738	0.021630286176986323	0.7363406886702635	-1	0	0	0.2	2	0.9230769230769231	12	0.5357142857142857	0.8461538461538461	13	11	1	0	0	0.14285714285714285	2	14	15	0.0	0	0.6340470011141951	0.9265753117125415	0.4046013398710791	0.9286687364299235	0.6050805653728342	0.876388909990951	0.844272467186859	0.9132073262387025	0	0	0.0	0.021630286176986323	0.021630286176986323
4218	0.06586474992721095	0.03536212841847498	0.03093409520474436	0.645161226045359	-1	0	0	0.2	2	0.9230769230769231	12	0.5357142857142857	0.7692307692307693	12	10	2	0	0	0.14285714285714285	2	14	15	0.0	0	0.8012328628659391	0.8857373182819561	0.5009427658156426	0.9247381692338029	0.4407597618329423	0.94583594980808	0.91227179237528	0.9221676501065504	0	0	0.0	0.03093409520474436	0.03093409520474436
4188	0.0571786359874032	0.014412849252127545	0.012087074971719314	0.6415533313950392	-1	0	0	0.2	2	0.9230769230769231	12	0.5357142857142857	0.9230769230769231	14	12	0	0	0	0.14285714285714285	2	14	15	0.0	0	0.8096802019564844	0.8938916055710118	0.6071458389908092	0.9016153817700255	0.4407597618329423	0.9509646137282967	0.9135098549947357	0.9196144830048264	0	0	0.0	0.012087074971719314	0.012087074971719314
3044	0.0669812288956938	0.027920951597366506	0.027493407108043023	0.6448365778780671	-1	0	0	0.2	2	0.9230769230769231	12	0.5357142857142857	0.7692307692307693	12	10	2	0	0	0.14285714285714285	2	14	15	0.0	0	0.8012328628659391	0.8777371951216991	0.5009427658156426	0.9158397702027458	0.49173673388397887	0.9365814353549757	0.8923557468493198	0.9129547099626769	0	0	0.0	0.027493407108043023	0.027493407108043023
2481	0.05668606361294901	0.006989283530928987	-0.00696963655730097	0.6786789246846174	-1	0	0	0.1	1	1.0	13	1.0	0.8461538461538461	12	11	2	0	0	0.06666666666666667	1	15	15	0.0	0	0.7520365118620738	0.9244490649317926	0.5496975078604112	0.8981120948294388	0.39930080876748375	0.9591864636112343	0.9077757360565677	0.9316698924086196	0	0	0.0	-0.0006969636557300969	-0.0006969636557300969
4997	0.0476957468963034	0.013543064441393924	0.010468739745975482	0.7069785894444232	-1	0	0	0.2	2	0.9230769230769231	12	0.5357142857142857	0.7692307692307693	12	10	2	0	0	0.14285714285714285	2	14	15	0.0	0	0.8096802019564844	0.9068780061829784	0.570316446549098	0.901972767438752	0.508226893485959	0.951780975321571	0.9077757360565677	0.923626543910044	0	0	0.0	0.010468739745975482	0.010468739745975482
3481	0.06282133387120704	0.029361339318568883	0.028301453730511204	0.6460895887398024	-1	0	0	0.2	2	0.9230769230769231	12	0.5357142857142857	0.7692307692307693	12	10	2	0	0	0.14285714285714285	2	14	15	0.0	0	0.8012328628659391	0.8777371951216991	0.5009427658156426	0.9116576926566917	0.49173673388397887	0.9365814353549757	0.8923557468493198	0.9115385121129227	0	0	0.0	0.028301453730511204	0.028301453730511204
4924	0.062350568349021813	0.025139921780531954	0.02508379719825707	0.6395403211312594	-1	0	0	0.2	2	0.9230769230769231	12	0.5357142857142857	0.7692307692307693	12	10	2	0	0	0.14285714285714285	2	14	15	0.0	0	0.8012328628659391	0.8857373182819561	0.5009427658156426	0.918765127529169	0.4407597618329423	0.9390479323753671	0.8923557468493198	0.9170401892161505	0	0	0.0	0.02508379719825707	0.02508379719825707
1974	0.062197430033668594	0.029302844942617076	0.02467678316338386	0.615992600624627	-1	0	0	0.1	1	1.0	13	1.0	0.8461538461538461	12	11	2	0	0	0.06666666666666667	1	15	15	0.0	0	0.8096802019564844	0.8961274491874164	0.5009427658156426	0.9144637496700393	0.39930080876748375	0.9295170040645792	0.9077757360565677	0.9143441661352693	0	0	0.0	0.02467678316338386	0.02467678316338386
4210	0.05280222762994949	0.01744479756627899	-0.010965738414908662	0.6969505021458986	-1	0	0	0.1	1	1.0	13	1.0	0.8461538461538461	12	11	2	0	0	0.06666666666666667	1	15	15	0.0	0	0.7556352371296504	0.922189033435316	0.6063525704392927	0.8862766274229457	0.4407597618329423	0.9581119482686603	0.9292539135483097	0.9277008764948889	0	0	0.0	-0.0010965738414908661	-0.0010965738414908661
2204	0.06519098029453106	0.025376319971576564	0.025143770152747658	0.6373004547595	-1	0	0	0.2	2	0.9230769230769231	12	0.5357142857142857	0.7692307692307693	12	10	2	0	0	0.14285714285714285	2	14	15	0.0	0	0.7774412505920447	0.87856302866726	0.5009427658156426	0.921777099093627	0.4109081759683445	0.9494788875021626	0.9010808983174698	0.9212692410162755	0	0	0.0	0.025143770152747658	0.025143770152747658
4642	0.06607701221401956	0.03449351700172161	0.03026877584109111	0.6445876760440332	-1	0	0	0.2	2	0.9230769230769231	12	0.5357142857142857	0.7692307692307693	12	10	2	0	0	0.14285714285714285	2	14	15	0.0	0	0.8012328628659391	0.8857373182819561	0.5009427658156426	0.9247381692338029	0.4407597618329423	0.9458363656062105	0.91227179237528	0.9221678442869677	0	0	0.0	0.03026877584109111	0.03026877584109111
4632	0.04658281113425141	0.017704229064183244	0.014026415303553058	0.7383161409413228	-1	0	0	0.2	2	0.9230769230769231	12	0.5357142857142857	0.7692307692307693	12	10	2	0	0	0.14285714285714285	2	14	15	0.0	0	0.8096802019564844	0.8985463876831725	0.570316446549098	0.901972767438752	0.508226893485959	0.9497166126420081	0.9077757360565677	0.9202930120451632	0	0	0.0	0.014026415303553058	0.014026415303553058
1695	0.063092599703493	0.023404742872604953	0.023135823968323442	0.6289834466064446	-1	0	0	0.2	2	0.9230769230769231	12	0.5357142857142857	0.7692307692307693	12	10	2	0	0	0.14285714285714285	2	14	15	0.0	0	0.7774412505920447	0.87856302866726	0.5009427658156426	0.921777099093627	0.42929502385208396	0.9392333945664976	0.8923557468493198	0.9164109441629534	0	0	0.0	0.023135823968323442	0.023135823968323442
3741	0.05446131988831192	0.019496141515056974	-0.01320363573029615	0.6719252851054758	-1	0	0	0.2	2	0.9230769230769231	12	0.5357142857142857	0.7692307692307693	12	10	2	0	0	0.14285714285714285	14	2	15	0.0	0	0.8012328628659391	0.8857373182819561	0.5009427658156426	0.9247381692338029	0.46621513106489054	0.9370684079210476	0.8923754549491164	0.9182688722201318	0	0	0.0	-0.001320363573029615	-0.001320363573029615
1883	0.06268552245826027	0.018046683326761438	0.014369650342403653	0.6697421595817297	-1	0	0	0.1	1	1.0	13	1.0	0.8461538461538461	12	11	2	0	0	0.06666666666666667	1	15	15	0.0	0	0.8096802019564844	0.8971064911108827	0.5593575880183063	0.9381326622261279	0.3923134994330512	0.9418892036766847	0.9100996159906796	0.9280182240349132	0	0	0.0	0.014369650342403653	0.014369650342403653
518	0.052847271545610475	0.01963616569097435	0.018822649149863417	0.6924581626482609	-1	0	0	0.2	2	0.9230769230769231	12	0.5357142857142857	0.8461538461538461	13	11	1	0	0	0.14285714285714285	2	14	15	0.0	0	0.6340470011141951	0.9265753117125415	0.4046013398710791	0.9286687364299235	0.6050805653728342	0.8731939341538615	0.8768435931721535	0.9124335313159998	0	0	0.0	0.018822649149863417	0.018822649149863417
2688	0.06381386231881178	0.027603573810694074	0.027347926272821496	0.6327632543876678	-1	0	0	0.2	2	0.9230769230769231	12	0.5357142857142857	0.7692307692307693	12	10	2	0	0	0.14285714285714285	2	14	15	0.0	0	0.8012328628659391	0.8777371951216991	0.5009427658156426	0.9158397702027458	0.49173673388397887	0.9365814353549757	0.8923557468493198	0.9129547099626769	0	0	0.0	0.027347926272821496	0.027347926272821496
3793	0.06423120683978824	0.03010129155147089	0.02925337460476923	0.6446390152456412	-1	0	0	0.2	2	0.9230769230769231	12	0.5357142857142857	0.7692307692307693	12	10	2	0	0	0.14285714285714285	2	14	15	0.0	0	0.8012328628659391	0.8857373182819561	0.5009427658156426	0.9182993428710566	0.4407597618329423	0.94583594980808	0.905402820641131	0.9200096264089728	0	0	0.0	0.02925337460476923	0.02925337460476923
3950	0.06537409634701166	0.03417924999417085	0.029211127564413315	0.6468380561164391	-1	0	0	0.2	2	0.9230769230769231	12	0.5357142857142857	0.7692307692307693	12	10	2	0	0	0.14285714285714285	2	14	15	0.0	0	0.8012328628659391	0.8857373182819561	0.5009427658156426	0.9247381692338029	0.4407597618329423	0.9390479323753671	0.9030703621817817	0.9191171832022742	0	0	0.0	0.029211127564413315	0.029211127564413315
3819	0.06578637107691337	0.026382702736458694	0.02291227506648064	0.6511839535636715	-1	0	0	0.2	2	0.9230769230769231	12	0.5357142857142857	0.7692307692307693	12	10	2	0	0	0.14285714285714285	2	14	15	0.0	0	0.8012328628659391	0.8857373182819561	0.5009427658156426	0.9247381692338029	0.46621513106489054	0.9370684079210476	0.8923754549491164	0.9182688722201318	0	0	0.0	0.02291227506648064	0.02291227506648064
265	0.0015940822568223164	0.0002667946402781974	0.0002659853002709806	0.9857233119776305	-1	0	0	0.5	2	0.75	3	0.6	0.5	3	2	2	2	0	0.4	2	5	6	0.2857142857142857	0	0.18328206108465056	0.8692972586446174	0.32988253901718034	0.8928813900487091	0.25993512704913124	0.8516443299733837	0.7527911130612379	0.8722437016314917	0.6666666666666666	0.3333333333333333	0.0	0.0002659853002709806	0.0002659853002709806
5016	0.020951090921513527	0.003012115975209929	-0.0010704096721217923	0.9294441537339213	-1	0	0	0.2	2	0.9230769230769231	12	0.3125	0.7692307692307693	12	10	2	0	0	0.3333333333333333	12	4	15	0.0	0	0.6906941523573884	0.9138700887823177	0.6556990139628698	0.9238741064507912	0.5123300424612905	0.9373033327337693	0.9211819224997093	0.9255944673933093	0	0	0.0	-0.00010704096721217922	-0.00010704096721217922
1308	0.05833181099735795	0.02482935747355863	-0.006549182510210776	0.7556108668628758	-1	0	0	0.2	2	0.9230769230769231	12	0.5357142857142857	0.8461538461538461	13	11	1	0	0	0.14285714285714285	14	2	15	0.0	0	0.6340470011141951	0.9265753117125415	0.4046013398710791	0.9286687364299235	0.6050805653728342	0.876388909990951	0.844272467186859	0.9132073262387025	0	0	0.0	-0.0006549182510210776	-0.0006549182510210776
3969	0.06956842131446457	0.03282967159634198	0.030451228493746388	0.6393378628353715	-1	0	0	0.2	2	0.9230769230769231	12	0.5357142857142857	0.7692307692307693	12	10	2	0	0	0.14285714285714285	2	14	15	0.0	0	0.8012328628659391	0.8857373182819561	0.5009427658156426	0.9247381692338029	0.4407597618329423	0.94583594980808	0.91227179237528	0.9221676501065504	0	0	0.0	0.030451228493746388	0.030451228493746388
874	0.0636595616574688	0.019379327705031427	-0.011362627581546823	0.6274937751946024	-1	0	0	0.1	1	1.0	13	1.0	0.8461538461538461	11	11	3	0	0	0.06666666666666667	1	15	15	0.0	0	0.7348935747299171	0.8589169102378774	0.3763854575775375	0.8439616980021923	0.49180296747111907	0.9031249320533989	0.8663021365026804	0.8708980479112108	0	0	0.0	-0.0011362627581546823	-0.0011362627581546823
2952	0.06558090073719322	0.030883587078907686	0.02877692832429922	0.6417849273776013	-1	0	0	0.2	2	0.9230769230769231	12	0.5357142857142857	0.7692307692307693	12	10	2	0	0	0.14285714285714285	2	14	15	0.0	0	0.8012328628659391	0.8777371951216991	0.5009427658156426	0.9158397702027458	0.4407597618329423	0.9369346578625182	0.8923557468493198	0.9131125196071564	0	0	0.0	0.02877692832429922	0.02877692832429922
3600	0.016738829532455413	0.0015514911129296237	0.00019626522961547067	0.928333149493427	-1	0.25	1	0.4	4	0.6923076923076923	9	0.2777777777777778	0.6153846153846154	12	8	2	0	0	0.6666666666666666	6	9	15	0.0	0.3333333333333333	0.8012328628659391	0.9224609598172164	0.5838112381495818	0.9031900649111028	0.508226893485959	0.9590040486825132	0.8983892958839765	0.9321771022523533	0	0	0.0	0.00019626522961547067	0.00019626522961547067
4237	0.06522953271522272	0.0331200502555534	0.028883373708265863	0.6492726368179567	-1	0	0	0.2	2	0.9230769230769231	12	0.5357142857142857	0.7692307692307693	12	10	2	0	0	0.14285714285714285	2	14	15	0.0	0	0.8012328628659391	0.8857373182819561	0.5009427658156426	0.9247381692338029	0.4407597618329423	0.9390479323753671	0.9030703621817817	0.9191171832022742	0	0	0.0	0.028883373708265863	0.028883373708265863
3216	0.06210654574482338	0.019790689649533295	0.010897029630866395	0.6198626036253225	-1	0	0	0.2	2	0.9230769230769231	12	0.5357142857142857	0.7692307692307693	12	10	2	0	0	0.14285714285714285	2	14	15	0.0	0	0.8012328628659391	0.8857373182819561	0.5330981914906865	0.9251525103895657	0.4407597618329423	0.9390479323753671	0.9077757360565677	0.9192649609824927	0	0	0.0	0.010897029630866395	0.010897029630866395
4433	0.02348523501214226	0.0009921349784903712	-8.031737669320168e-05	0.8823413936685377	-1	0	0	0.3	3	0.7692307692307693	10	0.234375	0.6923076923076923	12	9	2	0	0	1.0	8	8	15	0.0	0	0.8096802019564844	0.8982609723934817	0.6943222537892262	0.8802840621384764	0.3889776296144052	0.9539081847946042	0.8923557468493198	0.9169061831097812	0	0	0.0	-8.031737669320167e-06	-8.031737669320167e-06
4059	0.06449214584858588	0.02995343842226616	0.02832347783434046	0.6460362302989209	-1	0	0	0.2	2	0.9230769230769231	12	0.5357142857142857	0.7692307692307693	12	10	2	0	0	0.14285714285714285	2	14	15	0.0	0	0.8012328628659391	0.8777371951216991	0.5009427658156426	0.9162586831519293	0.4407597618329423	0.94583594980808	0.9024610541513614	0.9174300692677527	0	0	0.0	0.02832347783434046	0.02832347783434046
2017	0.06375083656072988	0.02412299924424323	0.023612153536884797	0.6342619193988737	-1	0	0	0.2	2	0.9230769230769231	12	0.5357142857142857	0.7692307692307693	12	10	2	0	0	0.14285714285714285	2	14	15	0.0	0	0.7774412505920447	0.87856302866726	0.5009427658156426	0.921777099093627	0.4761688469277889	0.9376584062020432	0.8923557468493198	0.9157120754421711	0	0	0.0	0.023612153536884797	0.023612153536884797
4483	0.06553692915273011	0.03358375196359574	0.029622411130742213	0.649421673249468	-1	0	0	0.2	2	0.9230769230769231	12	0.5357142857142857	0.7692307692307693	12	10	2	0	0	0.14285714285714285	2	14	15	0.0	0	0.8012328628659391	0.8857373182819561	0.5009427658156426	0.9247381692338029	0.46621513106489054	0.9370684079210476	0.8923754549491164	0.9182688722201318	0	0	0.0	0.029622411130742213	0.029622411130742213
2649	0.0627768133311501	0.024430476399400394	0.024135107407058796	0.6353346596405054	-1	0	0	0.2	2	0.9230769230769231	12	0.5357142857142857	0.7692307692307693	12	10	2	0	0	0.14285714285714285	2	14	15	0.0	0	0.7774412505920447	0.87856302866726	0.5009427658156426	0.921777099093627	0.4109081759683445	0.9558434840418878	0.9010808983174698	0.9246191722627541	0	0	0.0	0.024135107407058796	0.024135107407058796
167	0.020225136713724102	0.00356957958544256	0.0015998767311018198	0.6812887942005265	-1	0	0	0.5	3	0.7142857142857143	5	0.5625	0.7142857142857143	7	5	1	1	0	0.25	2	8	9	0.25	0.2857142857142857	0.345630036175612	0.8134855147720474	0.35025723212110393	0.8721887146083499	0.4201654799521438	0.9133482496404881	0.8616070544313892	0.8717099923284467	1.0	0.14285714285714285	0.0	0.0015998767311018198	0.0015998767311018198
1483	0.06123852741266131	0.011958914657110822	0.011919557627366295	0.6801497760594398	-1	0	0	0.2	2	0.9230769230769231	12	0.5357142857142857	0.7692307692307693	12	10	2	0	0	0.14285714285714285	2	14	15	0.0	0	0.8012328628659391	0.8699193669453935	0.5009427658156426	0.9281498785765224	0.4761688469277889	0.9376584062020432	0.8923557468493198	0.9160516691028868	0	0	0.0	0.011919557627366295	0.011919557627366295
1502	0.05331851984406865	0.021214022346052294	0.019929123888534468	0.7432643485025305	-1	0	0	0.2	2	0.9230769230769231	12	0.5357142857142857	0.8461538461538461	13	11	1	0	0	0.14285714285714285	2	14	15	0.0	0	0.6340470011141951	0.9265753117125415	0.4046013398710791	0.9286687364299235	0.6050805653728342	0.876388909990951	0.844272467186859	0.9132073262387025	0	0	0.0	0.019929123888534468	0.019929123888534468
72	0.006482372062753874	0.0014337193258761023	0.0014337058080991063	0.9671436756151265	-1	0.5	2	0.7	7	0.38461538461538464	5	0.46875	0.23076923076923078	6	3	8	0	0	0.5	4	8	15	0.0	0.8571428571428571	0.5317908077381168	0.786406445339221	0.48136476799507727	0.8670335743927772	0.7302495757620233	0.8484284677893711	0.7918547735881906	0.8366580142229105	0	0	0.0	0.0014337058080991063	0.0014337058080991063
1289	0.05322548808320517	0.021819538095543108	0.021064915077995777	0.7418785191491696	-1	0	0	0.2	2	0.9230769230769231	12	0.5357142857142857	0.8461538461538461	13	11	1	0	0	0.14285714285714285	2	14	15	0.0	0	0.6340470011141951	0.9265753117125415	0.4046013398710791	0.9300657736545231	0.6050805653728342	0.8742262649315562	0.85679694405011	0.9132460961355886	0	0	0.0	0.021064915077995777	0.021064915077995777
4151	0.06534692332370874	0.03189475886063921	0.029205492586271257	0.6565731956069853	-1	0	0	0.2	2	0.9230769230769231	12	0.5357142857142857	0.7692307692307693	12	10	2	0	0	0.14285714285714285	2	14	15	0.0	0	0.8012328628659391	0.8857373182819561	0.5009427658156426	0.9247381692338029	0.4407597618329423	0.942273723462358	0.9077757360565677	0.9205380776363745	0	0	0.0	0.029205492586271257	0.029205492586271257
1505	0.06459198368583947	0.024454132536644205	0.024115864170447796	0.6383514693092744	-1	0	0	0.2	2	0.9230769230769231	12	0.5357142857142857	0.7692307692307693	12	10	2	0	0	0.14285714285714285	2	14	15	0.0	0	0.7774412505920447	0.87856302866726	0.5009427658156426	0.921777099093627	0.4407597618329423	0.94583594980808	0.911851686546721	0.9194744943154917	0	0	0.0	0.024115864170447796	0.024115864170447796
3630	0.06559483220802893	0.030745631101392376	0.030048626516822677	0.6425228648925079	-1	0	0	0.2	2	0.9230769230769231	12	0.5357142857142857	0.7692307692307693	12	10	2	0	0	0.14285714285714285	2	14	15	0.0	0	0.8012328628659391	0.8857373182819561	0.5009427658156426	0.9182993428710566	0.46621513106489054	0.9370684079210476	0.8923557468493198	0.9160125941021396	0	0	0.0	0.030048626516822677	0.030048626516822677
2297	0.030062116405467014	0.002276057015300965	0.0008994401163539051	0.549920339461091	-1	0	0	0.3	3	0.6923076923076923	9	0.375	0.6923076923076923	12	9	2	0	0	0.4	4	10	15	0.0	0	0.8096802019564844	0.9030002802001309	0.5009427658156426	0.9195331810609718	0.39930080876748375	0.9353655746399387	0.9204650864150814	0.9202984330149869	0	0	0.0	0.0008994401163539051	0.0008994401163539051
1871	0.0565277831294777	0.018774741863757344	0.01834660200423348	0.6848192153337651	-1	0	0	0.2	2	0.9230769230769231	12	0.5357142857142857	0.7692307692307693	12	10	2	0	0	0.14285714285714285	14	2	15	0.0	0	0.8096802019564844	0.8928194413522467	0.4046013398710791	0.8440781023875993	0.4407597618329423	0.9522013135842853	0.8923557468493198	0.9060937531746426	0	0	0.0	0.01834660200423348	0.01834660200423348
273	0.022433502529419596	0.0010319587389776236	9.675342420273622e-05	0.9371280894368803	-1	0.25	1	0.4	4	0.6923076923076923	9	0.26785714285714285	0.6153846153846154	8	8	6	0	0	0.875	7	8	15	0.0	0.25	0.6330724976739845	0.9345440055563043	0.3374922827420547	0.9317365361653714	0.5281343252117556	0.9372052799791898	0.8701968304121029	0.9345306580746865	0	0	0.0	9.675342420273622e-05	9.675342420273622e-05
4478	0.06647442596486768	0.030114309403805786	0.02978547072079804	0.6319044053034535	-1	0	0	0.2	2	0.9230769230769231	12	0.5357142857142857	0.7692307692307693	12	10	2	0	0	0.14285714285714285	2	14	15	0.0	0	0.8012328628659391	0.8857373182819561	0.5009427658156426	0.9247381692338029	0.46621513106489054	0.9370684079210476	0.8923754549491164	0.9182688722201318	0	0	0.0	0.02978547072079804	0.02978547072079804
4139	0.04789127886633843	0.014585133085765223	0.010727813346778102	0.7219310416485734	-1	0	0	0.2	2	0.9230769230769231	12	0.5357142857142857	0.7692307692307693	12	10	2	0	0	0.14285714285714285	2	14	15	0.0	0	0.8096802019564844	0.9068780061829784	0.5239171798757696	0.9045914755125617	0.508226893485959	0.951780975321571	0.9077757360565677	0.924328419985153	0	0	0.0	0.010727813346778102	0.010727813346778102
1995	0.0548656561116956	0.01558283332183504	0.0116523266937092	0.5805562902559842	-1	0	0	0.1	1	1.0	13	1.0	0.8461538461538461	12	11	2	0	0	0.06666666666666667	1	15	15	0.0	0	0.8096802019564844	0.9192983748030273	0.5399110006005648	0.8917466711526687	0.39930080876748375	0.9324772575020401	0.9211819224997093	0.9159831118292248	0	0	0.0	0.0116523266937092	0.0116523266937092
1730	0.06217125245058445	0.029756591568191687	0.024006133964898684	0.618052557786769	-1	0	0	0.1	1	1.0	13	1.0	0.8461538461538461	12	11	2	0	0	0.06666666666666667	1	15	15	0.0	0	0.8096802019564844	0.8961274491874164	0.5009427658156426	0.9144637496700393	0.39930080876748375	0.9320649983302631	0.9198287196320541	0.9153712412816937	0	0	0.0	0.024006133964898684	0.024006133964898684
2260	0.0635973078302446	0.030015672418123186	0.023948605412787986	0.6252832512771602	-1	0	0	0.1	1	1.0	13	1.0	0.8461538461538461	12	11	2	0	0	0.06666666666666667	1	15	15	0.0	0	0.8096802019564844	0.8961274491874164	0.5009427658156426	0.9144637496700393	0.39930080876748375	0.9295170040645792	0.9077757360565677	0.9143441661352693	0	0	0.0	0.023948605412787986	0.023948605412787986
4534	0.06611124874599021	0.03127732535560324	0.02970405707097003	0.6427475438955044	-1	0	0	0.2	2	0.9230769230769231	12	0.5357142857142857	0.7692307692307693	12	10	2	0	0	0.14285714285714285	2	14	15	0.0	0	0.8012328628659391	0.8857373182819561	0.5009427658156426	0.9158397702027458	0.49173673388397887	0.9365814353549757	0.8923557468493198	0.9149663111984864	0	0	0.0	0.02970405707097003	0.02970405707097003
3901	0.06069301558441749	0.011673884940853427	0.011477512813104768	0.6768712174782088	-1	0	0	0.2	2	0.9230769230769231	12	0.5357142857142857	0.7692307692307693	12	10	2	0	0	0.14285714285714285	2	14	15	0.0	0	0.7774412505920447	0.8864871068958553	0.5009427658156426	0.9182993428710566	0.46621513106489054	0.9370684079210476	0.8923557468493198	0.9162029302488788	0	0	0.0	0.011477512813104768	0.011477512813104768
509	0.04853181446178704	0.001396728692578601	-0.0007032136178994529	0.611800764304919	-1	0	0	0.1	1	1.0	13	1.0	0.6923076923076923	10	9	4	0	0	0.06666666666666667	1	15	15	0.0	0	0.7504604516153466	0.9129020136661186	0.42825527306238664	0.8705336445228776	0.4784949367111845	0.9166843430117184	0.8805084692544831	0.9018368096540019	0	0	0.0	-7.032136178994529e-05	-7.032136178994529e-05
2599	0.022947147939230594	0.004341506951686024	0.0004456493240483993	0.9071209914716185	-1	0.25	1	0.4	4	0.6923076923076923	9	0.3	0.6153846153846154	12	8	2	0	0	0.5	5	10	15	0.0	0.4	0.8012328628659391	0.9206125861995123	0.5838112381495818	0.8911412403956334	0.508226893485959	0.9590040486825132	0.8923557468493198	0.9288081840231496	0	0	0.0	0.0004456493240483993	0.0004456493240483993
330	0.0560104489640767	0.007440986418188145	-0.0058689001548349225	0.7135426648033607	-1	0	0	0.4	4	0.6923076923076923	9	0.38461538461538464	0.5384615384615384	11	7	3	0	0	0.23076923076923078	13	3	15	0.0	0.15384615384615385	0.5878358141634885	0.8559336053416239	0.4855559911505104	0.9517910963469928	0.8349595784578103	0.8173450981131599	0.8555582869300077	0.889704644850658	0	0	0.0	-0.0005868900154834923	-0.0005868900154834923
4021	0.06657637421661847	0.02774693697226323	0.020704703563814226	0.6604856457604256	-1	0	0	0.2	2	0.9230769230769231	12	0.5357142857142857	0.7692307692307693	12	10	2	0	0	0.14285714285714285	2	14	15	0.0	0	0.8012328628659391	0.8857373182819561	0.5009427658156426	0.9247381692338029	0.4407597618329423	0.9390479323753671	0.9030703621817817	0.9191171832022742	0	0	0.0	0.020704703563814226	0.020704703563814226
3762	0.06373216846475112	0.03060467946264916	0.029587258127871045	0.6399133862423547	-1	0	0	0.2	2	0.9230769230769231	12	0.5357142857142857	0.7692307692307693	12	10	2	0	0	0.14285714285714285	2	14	15	0.0	0	0.8012328628659391	0.8777371951216991	0.5009427658156426	0.9116576926566917	0.4407597618329423	0.94583594980808	0.9024610541513614	0.9159402940555285	0	0	0.0	0.029587258127871045	0.029587258127871045
1222	0.051843760817497656	0.021808113552642637	0.020824454607972102	0.7412465991443685	-1	0	0	0.2	2	0.9230769230769231	12	0.5357142857142857	0.8461538461538461	13	11	1	0	0	0.14285714285714285	2	14	15	0.0	0	0.6340470011141951	0.9265753117125415	0.4046013398710791	0.9286687364299235	0.6050805653728342	0.876388909990951	0.844272467186859	0.9132073262387025	0	0	0.0	0.020824454607972102	0.020824454607972102
4812	0.06595818901833934	0.028224187298995593	0.022241856903330914	0.6508758529694674	-1	0	0	0.2	2	0.9230769230769231	12	0.5357142857142857	0.7692307692307693	12	10	2	0	0	0.14285714285714285	2	14	15	0.0	0	0.8012328628659391	0.8857373182819561	0.5009427658156426	0.9247381692338029	0.4407597618329423	0.9390479323753671	0.9030703621817817	0.9191171832022742	0	0	0.0	0.022241856903330914	0.022241856903330914
4434	0.06605977643638197	0.03457537046904718	0.030348997527862052	0.6455948813277035	-1	0	0	0.2	2	0.9230769230769231	12	0.5357142857142857	0.7692307692307693	12	10	2	0	0	0.14285714285714285	2	14	15	0.0	0	0.8012328628659391	0.8857373182819561	0.5009427658156426	0.9247381692338029	0.4407597618329423	0.94583594980808	0.91227179237528	0.9221676501065504	0	0	0.0	0.030348997527862052	0.030348997527862052
4591	0.06701253469432877	0.03341378716350243	0.02875517927070431	0.6511702931794856	-1	0	0	0.2	2	0.9230769230769231	12	0.5357142857142857	0.7692307692307693	12	10	2	0	0	0.14285714285714285	2	14	15	0.0	0	0.8012328628659391	0.8857373182819561	0.5009427658156426	0.9247381692338029	0.4407597618329423	0.9390479323753671	0.9030703621817817	0.9191171832022742	0	0	0.0	0.02875517927070431	0.02875517927070431
1715	0.06601014627717652	0.02465840530651021	0.024127724925659056	0.6303021331156634	-1	0	0	0.2	2	0.9230769230769231	12	0.5357142857142857	0.7692307692307693	12	10	2	0	0	0.14285714285714285	2	14	15	0.0	0	0.7774412505920447	0.87856302866726	0.5009427658156426	0.921777099093627	0.42929502385208396	0.9392333945664976	0.8923557468493198	0.9164109441629534	0	0	0.0	0.024127724925659056	0.024127724925659056
2914	0.06707418068499366	0.030236843223164014	0.028810690276947416	0.6506418302056237	-1	0	0	0.2	2	0.9230769230769231	12	0.5357142857142857	0.7692307692307693	12	10	2	0	0	0.14285714285714285	2	14	15	0.0	0	0.8012328628659391	0.8777371951216991	0.5009427658156426	0.9158397702027458	0.49173673388397887	0.9365814353549757	0.8923557468493198	0.9129547099626769	0	0	0.0	0.028810690276947416	0.028810690276947416
622	0.06626360751274653	0.004932349530870355	0.004919576807882275	0.6266843822465858	-1	0	0	0.1	1	1.0	13	1.0	0.7692307692307693	10	10	4	0	0	0.06666666666666667	1	15	15	0.0	0	0.4528559895199045	0.8950919047964753	0.5336650776860367	0.9414196468028999	0.5804417902347488	0.9133939381993043	0.889142174270123	0.9187544566514403	0	0	0.0	0.004919576807882275	0.004919576807882275
88	0.012470253893058796	0.0006400991533180347	0.0005200966040505387	0.9777794622093577	-1	0	0	0.3333333333333333	2	0.8333333333333334	5	0.5714285714285714	0.8333333333333334	7	5	0	0	0	0.2857142857142857	2	7	8	0.0	0	0.4584428564374338	0.8635833601838538	0.5039876061849816	0.8521353478260427	0.5874807620564455	0.9041926922946935	0.8418800631047121	0.8751383962017886	0	0	0.0	0.0005200966040505387	0.0005200966040505387
3314	0.06606705197408792	0.03016592359193804	0.029058226548033944	0.6455879559292564	-1	0	0	0.2	2	0.9230769230769231	12	0.5357142857142857	0.7692307692307693	12	10	2	0	0	0.14285714285714285	2	14	15	0.0	0	0.8012328628659391	0.8857373182819561	0.5009427658156426	0.9182993428710566	0.5305185397253227	0.9349519360816841	0.8923557468493198	0.9151018824883559	0	0	0.0	0.029058226548033944	0.029058226548033944
4879	0.06116257275398362	0.008409217214206177	0.004150195188954614	0.6803035495948822	-1	0	0	0.2	2	0.9230769230769231	12	0.5357142857142857	0.7692307692307693	12	10	2	0	0	0.14285714285714285	2	14	15	0.0	0	0.8012328628659391	0.8770697240067513	0.5009427658156426	0.9268091220047247	0.46621513106489054	0.9407244006328631	0.8923754549491164	0.9185419558913664	0	0	0.0	0.004150195188954614	0.004150195188954614
3507	0.06742348964790411	0.030713639597941683	0.02811731239589664	0.6423962701279917	-1	0	0	0.2	2	0.9230769230769231	12	0.5357142857142857	0.7692307692307693	12	10	2	0	0	0.14285714285714285	2	14	15	0.0	0	0.8012328628659391	0.8777371951216991	0.5009427658156426	0.9158397702027458	0.4407597618329423	0.9369346578625182	0.8923557468493198	0.9131125196071564	0	0	0.0	0.02811731239589664	0.02811731239589664
4108	0.06587217470569987	0.031105587896016317	0.02963229684029229	0.6464949515460447	-1	0	0	0.2	2	0.9230769230769231	12	0.5357142857142857	0.7692307692307693	12	10	2	0	0	0.14285714285714285	2	14	15	0.0	0	0.8012328628659391	0.8857373182819561	0.5009427658156426	0.9247381692338029	0.46621513106489054	0.9370684079210476	0.8923754549491164	0.9182688722201318	0	0	0.0	0.02963229684029229	0.02963229684029229
3990	0.0432021710188213	0.007491824565303515	0.007481327499843771	0.5867014520690155	-1	0	0	0.2	2	0.9230769230769231	12	0.38461538461538464	0.7692307692307693	12	10	2	0	0	0.23076923076923078	13	3	15	0.0	0	0.8012328628659391	0.8972503836963787	0.6362524265451284	0.9142296039818948	0.4407597618329423	0.941841024998981	0.9077757360565677	0.9197804675454325	0	0	0.0	0.007481327499843771	0.007481327499843771
2818	0.06667738170581708	0.02979457177358987	0.028217273605276736	0.6452916207999401	-1	0	0	0.2	2	0.9230769230769231	12	0.5357142857142857	0.7692307692307693	12	10	2	0	0	0.14285714285714285	2	14	15	0.0	0	0.8012328628659391	0.8777371951216991	0.5009427658156426	0.9158397702027458	0.49173673388397887	0.9365814353549757	0.8923557468493198	0.9129547099626769	0	0	0.0	0.028217273605276736	0.028217273605276736
2088	0.06280880144738356	0.03031940588538167	0.0248093639324329	0.6084643717289782	-1	0	0	0.1	1	1.0	13	1.0	0.8461538461538461	12	11	2	0	0	0.06666666666666667	1	15	15	0.0	0	0.8096802019564844	0.9030002802001309	0.5009427658156426	0.9144637496700393	0.39930080876748375	0.9278205876710057	0.9077757360565677	0.9156530301267439	0	0	0.0	0.0248093639324329	0.0248093639324329
582	0.07000250738161644	0.011739783247664481	0.005288286943152961	0.6076970191460553	-1	0	0	0.1	1	1.0	13	1.0	0.9230769230769231	13	12	1	0	0	0.06666666666666667	1	15	15	0.0	0	0.6157097696200992	0.9027973800867461	0.350202194087614	0.9237731942150336	0.5684423139868595	0.8297181701121261	0.8140056115636433	0.8911325109925986	0	0	0.0	0.005288286943152961	0.005288286943152961
2820	0.025262075682523775	0.0017068548868930627	-0.00010507171520304613	0.8806692432247292	-1	0	0	0.3	3	0.7692307692307693	10	0.23809523809523808	0.6923076923076923	12	9	2	0	0	0.7777777777777778	9	7	15	0.0	0	0.8096802019564844	0.9451848316502673	0.5593575880183063	0.896075207128217	0.4407597618329423	0.9413654755205735	0.9077757360565677	0.9303833359605055	0	0	0.0	-1.0507171520304613e-05	-1.0507171520304613e-05
2372	0.04651245216760941	0.0040957019622968795	-0.002495645608986518	0.8549247270365481	-1	0	0	0.3	3	0.7692307692307693	10	0.23809523809523808	0.7692307692307693	11	10	3	0	0	0.7777777777777778	9	7	15	0.0	0	0.7015902723028165	0.9034919236173474	0.5972841917602061	0.8936456697300469	0.5662343712606673	0.9493339354155578	0.8923557468493198	0.919227168140539	0	0	0.0	-0.00024956456089865177	-0.00024956456089865177
1429	0.05285978705659688	0.021946499193497032	0.020621462906758613	0.7455072337917867	-1	0	0	0.2	2	0.9230769230769231	12	0.5357142857142857	0.8461538461538461	13	11	1	0	0	0.14285714285714285	2	14	15	0.0	0	0.6340470011141951	0.9265753117125415	0.4046013398710791	0.9286687364299235	0.6050805653728342	0.876388909990951	0.844272467186859	0.9132073262387025	0	0	0.0	0.020621462906758613	0.020621462906758613
3171	0.05681658153079091	0.013739486367273044	0.013722061617255909	0.6550161869967701	-1	0	0	0.2	2	0.9230769230769231	12	0.5357142857142857	0.7692307692307693	12	10	2	0	0	0.14285714285714285	2	14	15	0.0	0	0.8012328628659391	0.8857373182819561	0.5009427658156426	0.918765127529169	0.46621513106489054	0.9370684079210476	0.8923557468493198	0.9161720812024597	0	0	0.0	0.013722061617255909	0.013722061617255909
4786	0.0660257109125538	0.025897235349080613	0.022496367662807253	0.6416352451445813	-1	0	0	0.2	2	0.9230769230769231	12	0.5357142857142857	0.7692307692307693	12	10	2	0	0	0.14285714285714285	2	14	15	0.0	0	0.8012328628659391	0.8857373182819561	0.5009427658156426	0.9247381692338029	0.4407597618329423	0.9390479323753671	0.9030703621817817	0.9191171832022742	0	0	0.0	0.022496367662807253	0.022496367662807253
4078	0.06388301816302136	0.03066239916537223	0.02954841219860968	0.6470579800143936	-1	0	0	0.2	2	0.9230769230769231	12	0.5357142857142857	0.7692307692307693	12	10	2	0	0	0.14285714285714285	2	14	15	0.0	0	0.8012328628659391	0.8777371951216991	0.5009427658156426	0.9116576926566917	0.49173673388397887	0.9365814353549757	0.8923557468493198	0.9115385121129227	0	0	0.0	0.02954841219860968	0.02954841219860968
75	0.000988465660985925	0.00011201482044226603	-1.0309015721724567e-06	0.9963839852772525	-1	0	0	1.0	2	0.0	0	1.0	0	1	0	1	0	0	0.3333333333333333	3	1	3	0.0	1.0	0	0	0	0	0	0	0	0	0	0	0	-1.0309015721724567e-07	-1.0309015721724567e-07
2536	0.06440240973007907	0.024880562385026592	0.024748734826706423	0.6398946974434994	-1	0	0	0.2	2	0.9230769230769231	12	0.5357142857142857	0.7692307692307693	12	10	2	0	0	0.14285714285714285	2	14	15	0.0	0	0.7774412505920447	0.87856302866726	0.5009427658156426	0.9158397702027458	0.49173673388397887	0.9365814353549757	0.8923557468493198	0.9131589364003387	0	0	0.0	0.024748734826706423	0.024748734826706423
1813	0.058540986414223756	0.0161753378512494	0.009940876934314521	0.6324435548922874	-1	0	0	0.2	2	0.9230769230769231	12	0.5357142857142857	0.7692307692307693	12	10	2	0	0	0.14285714285714285	2	14	15	0.0	0	0.7459453754492278	0.8797579758603964	0.5009427658156426	0.921777099093627	0.4109081759683445	0.9494788875021626	0.9006482005509713	0.92154075898937	0	0	0.0	0.009940876934314521	0.009940876934314521
1065	0.05285563510577644	0.02115200181477812	0.020557782514988573	0.7467307790494844	-1	0	0	0.2	2	0.9230769230769231	12	0.5357142857142857	0.8461538461538461	13	11	1	0	0	0.14285714285714285	2	14	15	0.0	0	0.6340470011141951	0.9265753117125415	0.4046013398710791	0.9286687364299235	0.6050805653728342	0.876388909990951	0.844272467186859	0.9132073262387025	0	0	0.0	0.020557782514988573	0.020557782514988573
4129	0.06447439556554534	0.034382494136372996	0.029578317203597198	0.6506731569033439	-1	0	0	0.2	2	0.9230769230769231	12	0.5357142857142857	0.7692307692307693	12	10	2	0	0	0.14285714285714285	2	14	15	0.0	0	0.8012328628659391	0.8857373182819561	0.5009427658156426	0.9247381692338029	0.4407597618329423	0.94583594980808	0.91227179237528	0.9221676501065504	0	0	0.0	0.029578317203597198	0.029578317203597198
1834	0.06355032934570352	0.029702230979609622	0.024857502571437644	0.6170944715930565	-1	0	0	0.1	1	1.0	13	1.0	0.8461538461538461	12	11	2	0	0	0.06666666666666667	1	15	15	0.0	0	0.8096802019564844	0.8961274491874164	0.5009427658156426	0.9144637496700393	0.39930080876748375	0.9278205876710057	0.9077757360565677	0.9136732122147183	0	0	0.0	0.024857502571437644	0.024857502571437644
774	0.0392647783551971	0.007950942062050522	0.00727942381400408	0.7387212206984805	-1	0	0	0.2	2	0.8461538461538461	11	0.23809523809523808	0.6923076923076923	10	9	4	0	0	0.7777777777777778	9	7	15	0.0	0.5	0.6769368835282217	0.8455122772214716	0.37104681130656686	0.8513303956013409	0.48372533477824364	0.9250761430965718	0.8795457798249215	0.8793301240612259	0	0	0.0	0.00727942381400408	0.00727942381400408
4443	0.04559336151587636	0.001350838875146831	0.0003205169041298511	0.8848611123460957	-1	0	0	0.2	2	0.9230769230769231	12	0.42857142857142855	0.7692307692307693	12	10	2	0	0	0.7142857142857143	7	5	15	0.0	0	0.8450704296331295	0.9464199175836625	0.6697680069670391	0.9062669303166111	0.38934709290458536	0.9360035611777814	0.9404844487159926	0.9313572796346244	0	0	0.0	0.0003205169041298511	0.0003205169041298511
3966	0.0654870508463158	0.0336284378143667	0.029051920825376665	0.6543582073453539	-1	0	0	0.2	2	0.9230769230769231	12	0.5357142857142857	0.7692307692307693	12	10	2	0	0	0.14285714285714285	2	14	15	0.0	0	0.8012328628659391	0.8857373182819561	0.5009427658156426	0.9247381692338029	0.4407597618329423	0.949793775841027	0.91227179237528	0.9240614843014923	0	0	0.0	0.029051920825376665	0.029051920825376665
3445	0.06155650431876894	0.02895100478077676	0.020547355821982735	0.6976214964972282	-1	0	0	0.2	2	0.9230769230769231	12	0.5357142857142857	0.7692307692307693	12	10	2	0	0	0.14285714285714285	2	14	15	0.0	0	0.8012328628659391	0.8857373182819561	0.5009427658156426	0.9247381692338029	0.4407597618329423	0.9390479323753671	0.9030703621817817	0.9191171832022742	0	0	0.0	0.020547355821982735	0.020547355821982735
4133	0.06510876345464986	0.024904041625463506	0.02394508864399402	0.6364293905926468	-1	0	0	0.2	2	0.9230769230769231	12	0.5357142857142857	0.7692307692307693	12	10	2	0	0	0.14285714285714285	2	14	15	0.0	0	0.8012328628659391	0.8857373182819561	0.5009427658156426	0.9247381692338029	0.4407597618329423	0.9390479323753671	0.9030703621817817	0.9191171832022742	0	0	0.0	0.02394508864399402	0.02394508864399402
3239	0.06382374504719898	0.029894957078286877	0.02914802967344342	0.645829209748624	-1	0	0	0.2	2	0.9230769230769231	12	0.5357142857142857	0.7692307692307693	12	10	2	0	0	0.14285714285714285	2	14	15	0.0	0	0.8012328628659391	0.8857373182819561	0.5009427658156426	0.9182993428710566	0.46621513106489054	0.9370684079210476	0.8923557468493198	0.9160125941021396	0	0	0.0	0.02914802967344342	0.02914802967344342
2837	0.05341695133090461	0.019307305532680567	0.015551651765447384	0.6019189433378886	-1	0	0	0.2	2	0.9230769230769231	12	0.5357142857142857	0.7692307692307693	12	10	2	0	0	0.14285714285714285	2	14	15	0.0	0	0.8012328628659391	0.8449492285457183	0.5593575880183063	0.8992283743741667	0.38934709290458536	0.9525861823528836	0.905402820641131	0.9084474294071915	0	0	0.0	0.015551651765447384	0.015551651765447384
2175	0.06336776481989059	0.029112517865022752	0.02352143439595898	0.6225785910168575	-1	0	0	0.1	1	1.0	13	1.0	0.8461538461538461	12	11	2	0	0	0.06666666666666667	1	15	15	0.0	0	0.8096802019564844	0.8961274491874164	0.5009427658156426	0.9144637496700393	0.39930080876748375	0.9278205876710057	0.9077757360565677	0.9136732122147183	0	0	0.0	0.02352143439595898	0.02352143439595898
1209	0.053067139656584085	0.021438456577289447	0.02125632991783045	0.6905280616230145	-1	0	0	0.2	2	0.9230769230769231	12	0.5357142857142857	0.8461538461538461	13	11	1	0	0	0.14285714285714285	2	14	15	0.0	0	0.6340470011141951	0.9265753117125415	0.4046013398710791	0.9286687364299235	0.6050805653728342	0.8731941052067679	0.876838808702873	0.9124335724591646	0	0	0.0	0.02125632991783045	0.02125632991783045
1588	0.06597965864737318	0.023172655161325592	0.022517024211756227	0.6313913616230227	-1	0	0	0.2	2	0.9230769230769231	12	0.5357142857142857	0.7692307692307693	12	10	2	0	0	0.14285714285714285	2	14	15	0.0	0	0.7774412505920447	0.87856302866726	0.5009427658156426	0.921777099093627	0.42929502385208396	0.9392333945664976	0.8923557468493198	0.9164109441629534	0	0	0.0	0.022517024211756227	0.022517024211756227
29	0.05067977148317351	0.004232852412350069	0.0023264021703585775	0.8676631657198035	-1	0	0	0.1	1	1.0	13	0.625	0.7692307692307693	11	10	3	2	0	0.375	8	3	15	0.2222222222222222	0	0.5494917186496076	0.9448729850545637	0.46877399869928116	0.8960482768095532	0.41123267889380877	0.9153240618140627	0.8985156521263553	0.9211911072721927	0.5454545454545454	0.45454545454545453	0.0	0.0023264021703585775	0.0023264021703585775
2046	0.0652809624414867	0.0243802539523491	0.02410629820595425	0.6357810716151262	-1	0	0	0.2	2	0.9230769230769231	12	0.5357142857142857	0.7692307692307693	12	10	2	0	0	0.14285714285714285	2	14	15	0.0	0	0.7774412505920447	0.87856302866726	0.5009427658156426	0.921777099093627	0.4827036565688837	0.9373886005740455	0.8923557468493198	0.9155934895392532	0	0	0.0	0.02410629820595425	0.02410629820595425
510	0.03588057195863635	0.00017356439586650526	0.00015459460077263257	0.8966194273299712	-1	0	0	0.2	2	0.9230769230769231	12	0.3	0.8461538461538461	12	11	2	0	0	0.5	5	10	15	0.0	0	0.6013145507884239	0.900041554693519	0.49794825619581384	0.8932467310624883	0.4062641335054914	0.904819136087781	0.7843574453856829	0.8994680882730576	0	0	0.0	0.00015459460077263257	0.00015459460077263257
3416	0.06601546012568749	0.029288386396634877	0.02854304548393026	0.6436400915121882	-1	0	0	0.2	2	0.9230769230769231	12	0.5357142857142857	0.7692307692307693	12	10	2	0	0	0.14285714285714285	2	14	15	0.0	0	0.8012328628659391	0.8857373182819561	0.5009427658156426	0.9182993428710566	0.46621513106489054	0.9370684079210476	0.8923557468493198	0.9160125941021396	0	0	0.0	0.02854304548393026	0.02854304548393026
2067	0.06144047770270206	0.012229075679967448	0.010194068537299306	0.6746545401076317	-1	0	0	0.2	2	0.9230769230769231	12	0.5357142857142857	0.7692307692307693	12	10	2	0	0	0.14285714285714285	2	14	15	0.0	0	0.7774412505920447	0.87856302866726	0.5030065482094142	0.9117447406375042	0.477091119573579	0.9390998947113417	0.8923557468493198	0.9129264377423874	0	0	0.0	0.010194068537299306	0.010194068537299306
4490	0.05836824963334358	0.014348950922479009	0.012869494631687623	0.7159120888037428	-1	0	0	0.2	2	0.9230769230769231	12	0.5357142857142857	0.7692307692307693	12	10	2	0	0	0.14285714285714285	2	14	15	0.0	0	0.5028053417015717	0.8910040020595758	0.6119736544023049	0.9137468146127473	0.5278422014905144	0.921253571608334	0.8673911719487828	0.9094498127442717	0	0	0.0	0.012869494631687623	0.012869494631687623
1098	0.05350545168446781	0.021716979342180875	0.021716960433530455	0.7318690222927966	-1	0	0	0.2	2	0.9230769230769231	12	0.5357142857142857	0.8461538461538461	13	11	1	0	0	0.14285714285714285	2	14	15	0.0	0	0.6340470011141951	0.918532469091552	0.4046013398710791	0.9286687364299235	0.6050805653728342	0.882733612532742	0.844272467186859	0.911803331625025	0	0	0.0	0.021716960433530455	0.021716960433530455
1754	0.06509209800369656	0.02539003747303835	0.025106072802146877	0.6342879451476902	-1	0	0	0.2	2	0.9230769230769231	12	0.5357142857142857	0.7692307692307693	12	10	2	0	0	0.14285714285714285	2	14	15	0.0	0	0.7774412505920447	0.87856302866726	0.5009427658156426	0.921777099093627	0.4109081759683445	0.9481285865160688	0.8923557468493198	0.9205944875176597	0	0	0.0	0.025106072802146877	0.025106072802146877
1221	0.05478713663741875	0.020864256139281827	0.02067301133056138	0.7697883731469439	-1	0	0	0.2	2	0.9230769230769231	12	0.5357142857142857	0.8461538461538461	13	11	1	0	0	0.14285714285714285	2	14	15	0.0	0	0.6340470011141951	0.9265753117125415	0.4046013398710791	0.9286687364299235	0.6050805653728342	0.8731941052067679	0.876838808702873	0.9124335724591646	0	0	0.0	0.02067301133056138	0.02067301133056138
2827	0.06587790622898503	0.030138684909621006	0.029539031212085367	0.6432994418640392	-1	0	0	0.2	2	0.9230769230769231	12	0.5357142857142857	0.7692307692307693	12	10	2	0	0	0.14285714285714285	2	14	15	0.0	0	0.8012328628659391	0.8857373182819561	0.5009427658156426	0.9182993428710566	0.46621513106489054	0.9370684079210476	0.8923557468493198	0.9160125941021396	0	0	0.0	0.029539031212085367	0.029539031212085367
2425	0.0630592190791769	0.02742130329477244	0.022386791085337955	0.6177899663850884	-1	0	0	0.1	1	1.0	13	1.0	0.8461538461538461	12	11	2	0	0	0.06666666666666667	1	15	15	0.0	0	0.8096802019564844	0.8961274491874164	0.5009427658156426	0.9144637496700393	0.39930080876748375	0.9295170040645792	0.9077757360565677	0.9143441661352693	0	0	0.0	0.022386791085337955	0.022386791085337955
2206	0.056639959711215854	0.03139586139957872	0.025377814236541986	0.6140831051300848	-1	0	0	0.1	1	1.0	13	1.0	0.8461538461538461	12	11	2	0	0	0.06666666666666667	1	15	15	0.0	0	0.8096802019564844	0.9030002802001309	0.5009427658156426	0.9171047341545843	0.39930080876748375	0.9315483570824029	0.9188330227653323	0.9179735144708359	0	0	0.0	0.025377814236541986	0.025377814236541986
2048	0.06336393254620117	0.02795149208012146	0.023084474312669124	0.6182215862589198	-1	0	0	0.1	1	1.0	13	1.0	0.8461538461538461	12	11	2	0	0	0.06666666666666667	1	15	15	0.0	0	0.8096802019564844	0.8961274491874164	0.5009427658156426	0.9144637496700393	0.39930080876748375	0.9278205876710057	0.9077757360565677	0.9136732122147183	0	0	0.0	0.023084474312669124	0.023084474312669124
1537	0.06525710830582557	0.022923405801148034	0.02253841694382384	0.6359382109191877	-1	0	0	0.2	2	0.9230769230769231	12	0.5357142857142857	0.7692307692307693	12	10	2	0	0	0.14285714285714285	2	14	15	0.0	0	0.7774412505920447	0.87856302866726	0.5009427658156426	0.921777099093627	0.42929502385208396	0.9392333945664976	0.8923557468493198	0.9164109441629534	0	0	0.0	0.02253841694382384	0.02253841694382384
4698	0.06143062655305635	0.03129946267919033	0.030568537904197907	0.6364759536251099	-1	0	0	0.2	2	0.9230769230769231	12	0.5357142857142857	0.7692307692307693	12	10	2	0	0	0.14285714285714285	2	14	15	0.0	0	0.8012328628659391	0.8857373182819561	0.5009427658156426	0.9247381692338029	0.46621513106489054	0.9370684079210476	0.8923754549491164	0.9182688722201318	0	0	0.0	0.030568537904197907	0.030568537904197907
4535	0.06708190816732611	0.03372003854562311	0.030420592271500513	0.6349481936569517	-1	0	0	0.2	2	0.9230769230769231	12	0.5357142857142857	0.7692307692307693	12	10	2	0	0	0.14285714285714285	2	14	15	0.0	0	0.8012328628659391	0.8857373182819561	0.5009427658156426	0.9247381692338029	0.4407597618329423	0.9390479323753671	0.9030703621817817	0.9191171832022742	0	0	0.0	0.030420592271500513	0.030420592271500513
4852	0.06367563088991142	0.02875821504736652	0.024493550394022377	0.6404970808920003	-1	0	0	0.2	2	0.9230769230769231	12	0.5357142857142857	0.7692307692307693	12	10	2	0	0	0.14285714285714285	2	14	15	0.0	0	0.8012328628659391	0.8857373182819561	0.5009427658156426	0.9247381692338029	0.4407597618329423	0.949793775841027	0.91227179237528	0.9240614843014923	0	0	0.0	0.024493550394022377	0.024493550394022377
3172	0.06603143765710144	0.03035923510435788	0.029231279165852945	0.6441660771813912	-1	0	0	0.2	2	0.9230769230769231	12	0.5357142857142857	0.7692307692307693	12	10	2	0	0	0.14285714285714285	2	14	15	0.0	0	0.8012328628659391	0.8777371951216991	0.5009427658156426	0.9158397702027458	0.49173673388397887	0.9365814353549757	0.8923557468493198	0.9129547099626769	0	0	0.0	0.029231279165852945	0.029231279165852945
3059	0.06526193214509295	0.03024908513250676	0.028727928025608064	0.6473512553257468	-1	0	0	0.2	2	0.9230769230769231	12	0.5357142857142857	0.7692307692307693	12	10	2	0	0	0.14285714285714285	2	14	15	0.0	0	0.8012328628659391	0.8777371951216991	0.5009427658156426	0.9158397702027458	0.4407597618329423	0.9369346578625182	0.8923557468493198	0.9131125196071564	0	0	0.0	0.028727928025608064	0.028727928025608064
4324	0.06718193351856643	0.034425862055493285	0.03026667809397346	0.6426144086434631	-1	0	0	0.2	2	0.9230769230769231	12	0.5357142857142857	0.7692307692307693	12	10	2	0	0	0.14285714285714285	2	14	15	0.0	0	0.8012328628659391	0.8857373182819561	0.5009427658156426	0.9247381692338029	0.4407597618329423	0.9390479323753671	0.9030703621817817	0.9191171832022742	0	0	0.0	0.03026667809397346	0.03026667809397346
1740	0.06276557556202644	0.023327226752035673	0.022675696096110146	0.6306019050917295	-1	0	0	0.2	2	0.9230769230769231	12	0.5357142857142857	0.7692307692307693	12	10	2	0	0	0.14285714285714285	2	14	15	0.0	0	0.7774412505920447	0.87856302866726	0.5009427658156426	0.921777099093627	0.4761743257052613	0.937658303583407	0.8923557468493198	0.915712030276704	0	0	0.0	0.022675696096110146	0.022675696096110146
3563	0.06688031475520134	0.029994303125413336	0.028631406179203536	0.6489854485392674	-1	0	0	0.2	2	0.9230769230769231	12	0.5357142857142857	0.7692307692307693	12	10	2	0	0	0.14285714285714285	2	14	15	0.0	0	0.8012328628659391	0.8777371951216991	0.5009427658156426	0.9158397702027458	0.4407597618329423	0.9405843426462691	0.8923557468493198	0.9147772582793109	0	0	0.0	0.028631406179203536	0.028631406179203536
4261	0.04701681686229216	0.003732111678193435	-0.0029959887311320128	0.6767829648438448	-1	0	0	0.2	2	0.9230769230769231	12	0.5357142857142857	0.8461538461538461	13	11	1	0	0	0.14285714285714285	2	14	15	0.0	0	0.7586156567887884	0.9031238348764726	0.7141138361655335	0.8847174079697238	0.4407597618329423	0.9356285004341516	0.8779915321073181	0.9101623230954632	0	0	0.0	-0.0002995988731132013	-0.0002995988731132013
914	0.05408098735335905	0.02043618789337049	0.020333734527715468	0.6889089402166364	-1	0	0	0.2	2	0.9230769230769231	12	0.5357142857142857	0.8461538461538461	13	11	1	0	0	0.14285714285714285	2	14	15	0.0	0	0.6340470011141951	0.9265753117125415	0.4046013398710791	0.9286687364299235	0.6050805653728342	0.8833396422186921	0.844272467186859	0.9149293806311012	0	0	0.0	0.020333734527715468	0.020333734527715468
1572	0.06649859867564854	0.023449237395394187	0.022969888630358728	0.6332321856591737	-1	0	0	0.2	2	0.9230769230769231	12	0.5357142857142857	0.7692307692307693	12	10	2	0	0	0.14285714285714285	2	14	15	0.0	0	0.7774412505920447	0.87856302866726	0.5009427658156426	0.921777099093627	0.4761688469277889	0.9376584062020432	0.8923557468493198	0.9157120754421711	0	0	0.0	0.022969888630358728	0.022969888630358728
4121	0.0627086201966975	0.02991307527807019	0.02276601634935347	0.6507483136879275	-1	0	0	0.2	2	0.9230769230769231	12	0.5357142857142857	0.7692307692307693	12	10	2	0	0	0.14285714285714285	2	14	15	0.0	0	0.8012328628659391	0.8857373182819561	0.5009427658156426	0.9247381692338029	0.4407597618329423	0.9390479323753671	0.9030703621817817	0.9191171832022742	0	0	0.0	0.02276601634935347	0.02276601634935347
4636	0.06271651234654659	0.017350956975799404	0.017162830649795242	0.6240327447105526	-1	0	0	0.2	2	0.9230769230769231	12	0.5357142857142857	0.7692307692307693	12	10	2	0	0	0.14285714285714285	2	14	15	0.0	0	0.8012328628659391	0.878057851730935	0.5009427658156426	0.9247381692338029	0.46621513106489054	0.9370684079210476	0.8923557468493198	0.9164046723768481	0	0	0.0	0.017162830649795242	0.017162830649795242
3684	0.0635661706121306	0.028903575729198997	0.028428837384114752	0.6418026502586238	-1	0	0	0.2	2	0.9230769230769231	12	0.5357142857142857	0.7692307692307693	12	10	2	0	0	0.14285714285714285	2	14	15	0.0	0	0.8012328628659391	0.8857373182819561	0.5009427658156426	0.9182993428710566	0.46621513106489054	0.9370684079210476	0.8923557468493198	0.9160125941021396	0	0	0.0	0.028428837384114752	0.028428837384114752
1436	0.06652078495231521	0.027240368892293438	0.02393204311026783	0.7175551836691332	-1	0	0	0.1	1	1.0	13	1.0	0.7692307692307693	11	10	3	0	0	0.06666666666666667	15	1	15	0.0	0	0.8096802019564844	0.8728342076128603	0.4046013398710791	0.770610158076452	0.4407597618329423	0.9385366189816169	0.8466087056939292	0.8759507618468124	0	0	0.0	0.02393204311026783	0.02393204311026783
1016	0.052947394866651495	0.021807210956742963	0.02154296498992362	0.7586291769925347	-1	0	0	0.2	2	0.9230769230769231	12	0.5357142857142857	0.8461538461538461	13	11	1	0	0	0.14285714285714285	2	14	15	0.0	0	0.6340470011141951	0.9265753117125415	0.4046013398710791	0.9286687364299235	0.6050805653728342	0.876388909990951	0.844272467186859	0.9132073262387025	0	0	0.0	0.02154296498992362	0.02154296498992362
2160	0.06350788254308104	0.027241029988213473	0.021440143335955317	0.6154195162511693	-1	0	0	0.1	1	1.0	13	1.0	0.8461538461538461	12	11	2	0	0	0.06666666666666667	1	15	15	0.0	0	0.8096802019564844	0.8961274491874164	0.5009427658156426	0.9144637496700393	0.39930080876748375	0.9295170040645792	0.9077757360565677	0.9143441661352693	0	0	0.0	0.021440143335955317	0.021440143335955317
4743	0.06597648860087345	0.0331189009658445	0.02904478933225841	0.6527153737434641	-1	0	0	0.2	2	0.9230769230769231	12	0.5357142857142857	0.7692307692307693	12	10	2	0	0	0.14285714285714285	2	14	15	0.0	0	0.8012328628659391	0.8857373182819561	0.5009427658156426	0.9247381692338029	0.4407597618329423	0.949793775841027	0.91227179237528	0.9240614843014923	0	0	0.0	0.02904478933225841	0.02904478933225841
2587	0.06557934168037356	0.026941519946311703	0.026792170329766305	0.6349855290729134	-1	0	0	0.2	2	0.9230769230769231	12	0.5357142857142857	0.7692307692307693	12	10	2	0	0	0.14285714285714285	2	14	15	0.0	0	0.7774412505920447	0.87856302866726	0.5009427658156426	0.9162586831519293	0.4109081759683445	0.9494788875021626	0.8923557468493198	0.9194571054637256	0	0	0.0	0.026792170329766305	0.026792170329766305
540	0.057409532768322356	0.016897297311521974	0.010847778322333345	0.786364484736536	-1	0	0	0.2	2	0.9230769230769231	12	1.0	0.7692307692307693	12	10	2	2	0	0.06666666666666667	15	1	15	0.3333333333333333	0.2857142857142857	0.5618956138938185	0.8475953775679091	0.4046013398710791	0.9268694911661014	0.6111556390930136	0.9343225657885986	0.8686790242337364	0.9091664343136809	0.5833333333333334	0.08333333333333333	0.0	0.010847778322333345	0.010847778322333345
1317	0.05437232551503402	0.02086783135067725	0.02085517983562334	0.6853932121991284	-1	0	0	0.2	2	0.9230769230769231	12	0.5357142857142857	0.8461538461538461	13	11	1	0	0	0.14285714285714285	2	14	15	0.0	0	0.6340470011141951	0.9265753117125415	0.4046013398710791	0.9286687364299235	0.6050805653728342	0.876388909990951	0.844272467186859	0.9132073262387025	0	0	0.0	0.02085517983562334	0.02085517983562334
436	0.07571639590720916	0.01711970595149025	0.00652785676386283	0.6755594803917715	-1	0	0	0.1	1	1.0	13	1.0	0.9230769230769231	13	12	1	0	0	0.06666666666666667	1	15	15	0.0	0	0.4475655041370473	0.9003125825807928	0.6286042315343331	0.9483148787300667	0.2593421435011313	0.8537166332903344	0.8795096004754669	0.908164308992009	0	0	0.0	0.00652785676386283	0.00652785676386283
1765	0.0652545236066848	0.02402832292162129	0.02373778583270114	0.6358139079277154	-1	0	0	0.2	2	0.9230769230769231	12	0.5357142857142857	0.7692307692307693	12	10	2	0	0	0.14285714285714285	2	14	15	0.0	0	0.7774412505920447	0.87856302866726	0.5009427658156426	0.921777099093627	0.4761688469277889	0.9376584062020432	0.8923557468493198	0.9157120754421711	0	0	0.0	0.02373778583270114	0.02373778583270114
731	0.03287139692348664	0.0034569476248055516	0.0025814126542316055	0.6622912035009	-1	0	0	0.3	3	0.7692307692307693	10	0.3409090909090909	0.6923076923076923	12	9	2	0	0	0.36363636363636365	4	11	15	0.0	0.5	0.6340470011141951	0.8739289058937268	0.4438789160476251	0.8667673483406525	0.477091119573579	0.9199617369845781	0.8493588403624818	0.8892941476783149	0	0	0.0	0.0025814126542316055	0.0025814126542316055
1153	0.05206756338546339	0.020908398137861363	0.020841743238336402	0.759276285596176	-1	0	0	0.2	2	0.9230769230769231	12	0.5357142857142857	0.8461538461538461	13	11	1	0	0	0.14285714285714285	2	14	15	0.0	0	0.6340470011141951	0.9265753117125415	0.4046013398710791	0.9286687364299235	0.6050805653728342	0.876388909990951	0.844272467186859	0.9132073262387025	0	0	0.0	0.020841743238336402	0.020841743238336402
597	0.04305061966657216	0.008341404144948633	0.0046341701269776376	0.7817433781423203	-1	0	0	0.3	3	0.8461538461538461	11	0.5357142857142857	0.6923076923076923	12	9	2	1	0	0.14285714285714285	14	2	15	0.2	0.15384615384615385	0.6024783499642818	0.867334788142658	0.39049339872430827	0.9112676355757557	0.4507725998287368	0.8782750299527203	0.8678326425606752	0.8870545268511593	1.0	0	0.0	0.0046341701269776376	0.0046341701269776376
930	0.056540291956535385	0.008343333283732554	0.002938922070577225	0.6877534877888349	-1	0	0	0.2	2	0.9230769230769231	12	0.5357142857142857	0.8461538461538461	13	11	1	0	0	0.14285714285714285	2	14	15	0.0	0	0.6340470011141951	0.9228852934139635	0.4046013398710791	0.931258050095277	0.6050805653728342	0.8893758196549421	0.8321793372501662	0.9161325106987719	0	0	0.0	0.002938922070577225	0.002938922070577225
4343	0.06542564846341499	0.032078815580761776	0.029848493487158137	0.6511751264665349	-1	0	0	0.2	2	0.9230769230769231	12	0.5357142857142857	0.7692307692307693	12	10	2	0	0	0.14285714285714285	2	14	15	0.0	0	0.8012328628659391	0.8777371951216991	0.5009427658156426	0.9116576926566917	0.49173673388397887	0.9365814353549757	0.8923557468493198	0.9115385121129227	0	0	0.0	0.029848493487158137	0.029848493487158137
1742	0.06260371300624488	0.02896364350650971	0.024637661429566086	0.6169233530215147	-1	0	0	0.1	1	1.0	13	1.0	0.8461538461538461	12	11	2	0	0	0.06666666666666667	1	15	15	0.0	0	0.8096802019564844	0.8961274491874164	0.5009427658156426	0.9144637496700393	0.39930080876748375	0.9295170040645792	0.9077757360565677	0.9143441661352693	0	0	0.0	0.024637661429566086	0.024637661429566086
3935	0.06623759462511888	0.026559032670832285	0.024039302313026402	0.6484236458627866	-1	0	0	0.2	2	0.9230769230769231	12	0.5357142857142857	0.7692307692307693	12	10	2	0	0	0.14285714285714285	2	14	15	0.0	0	0.8012328628659391	0.8857373182819561	0.5009427658156426	0.9247381692338029	0.4407597618329423	0.9390479323753671	0.9030703621817817	0.9191171832022742	0	0	0.0	0.024039302313026402	0.024039302313026402
4039	0.06642336528164348	0.034807134482604564	0.030358023752910787	0.6444537225470124	-1	0	0	0.2	2	0.9230769230769231	12	0.5357142857142857	0.7692307692307693	12	10	2	0	0	0.14285714285714285	2	14	15	0.0	0	0.8012328628659391	0.8857373182819561	0.5009427658156426	0.9247381692338029	0.4407597618329423	0.949793775841027	0.91227179237528	0.9240614843014923	0	0	0.0	0.030358023752910787	0.030358023752910787
3413	0.048777168383115556	0.01008261383688733	0.008024445318968428	0.7000692697050976	-1	0	0	0.2	2	0.9230769230769231	12	0.5357142857142857	0.7692307692307693	12	10	2	0	0	0.14285714285714285	2	14	15	0.0	0	0.8096802019564844	0.9068780061829784	0.570316446549098	0.901972767438752	0.508226893485959	0.951780975321571	0.9077757360565677	0.923626543910044	0	0	0.0	0.008024445318968428	0.008024445318968428
384	0.04372618187022021	0.0018625744045617306	-0.0004602286629388085	0.7519774664004027	-1	0	0	0.1	1	1.0	12	0.5833333333333334	0.6666666666666666	9	8	4	2	0	0.375	8	3	14	0.18181818181818182	0	0.49910275616581695	0.9331080381031779	0.46877399869928116	0.9130959761899715	0.41123267889380877	0.766139265856707	0.8983432916035834	0.8867573988294971	0.5555555555555556	0.3333333333333333	0.0	-4.602286629388085e-05	-4.602286629388085e-05
2218	0.05282854086645033	0.009199917607306497	0.004170277289504361	0.7252332441021823	-1	0	0	0.2	2	0.9230769230769231	12	0.5357142857142857	0.7692307692307693	11	10	3	2	0	0.14285714285714285	14	2	15	0.2222222222222222	0	0.8096802019564844	0.9517201003782487	0.4046013398710791	0.9101740772304526	0.3379344239762284	0.9599211351517575	0.9211819224997093	0.9439770261764793	0.5454545454545454	0	0.0	0.004170277289504361	0.004170277289504361
259	0.0017593632829381806	3.208676413200246e-05	-1.0483473745365707e-05	0.9962281390755785	-1	0	0	0.5	3	0.7142857142857143	5	0.5625	0.7142857142857143	8	5	0	1	0	0.25	8	2	9	1.0	0.5714285714285714	0.2775178329870224	0.9261255625265512	0.8378456656681115	0.8482287155229419	0.9313341892792261	0.9491485536938854	0.9523352292088226	0.9162171538066418	1.0	0.125	0.0	-1.0483473745365707e-06	-1.0483473745365707e-06
4247	0.06659824468836409	0.03225520711643783	0.02997821335341111	0.6464850537224115	-1	0	0	0.2	2	0.9230769230769231	12	0.5357142857142857	0.7692307692307693	12	10	2	0	0	0.14285714285714285	2	14	15	0.0	0	0.8012328628659391	0.8857373182819561	0.5009427658156426	0.9247381692338029	0.46621513106489054	0.9370684079210476	0.8923754549491164	0.9182688722201318	0	0	0.0	0.02997821335341111	0.02997821335341111
5049	0.05817237135927791	0.019308052667009804	0.019292623920835285	0.6626599317095223	-1	0	0	0.2	2	0.9230769230769231	12	0.5357142857142857	0.7692307692307693	12	10	2	0	0	0.14285714285714285	2	14	15	0.0	0	0.8012328628659391	0.8857373182819561	0.4408604713442131	0.8980353326235204	0.4407597618329423	0.9390479323753671	0.8923557468493198	0.91047327822468	0	0	0.0	0.019292623920835285	0.019292623920835285
2168	0.0638203363091718	0.024934824637897163	0.024484255896523168	0.6354679004012673	-1	0	0	0.2	2	0.9230769230769231	12	0.5357142857142857	0.7692307692307693	12	10	2	0	0	0.14285714285714285	2	14	15	0.0	0	0.7774412505920447	0.87856302866726	0.5009427658156426	0.921777099093627	0.4109081759683445	0.9558434840418878	0.9010808983174698	0.9246191722627541	0	0	0.0	0.024484255896523168	0.024484255896523168
2415	0.061333515813337416	0.029295473574799627	0.024509858685375283	0.6254360981274054	-1	0	0	0.1	1	1.0	13	1.0	0.8461538461538461	12	11	2	0	0	0.06666666666666667	1	15	15	0.0	0	0.8096802019564844	0.8961274491874164	0.5009427658156426	0.9144637496700393	0.39930080876748375	0.9295170040645792	0.9077757360565677	0.9143441661352693	0	0	0.0	0.024509858685375283	0.024509858685375283
3333	0.06431943505913544	0.029773101134038606	0.02899283797915762	0.6499357525293534	-1	0	0	0.2	2	0.9230769230769231	12	0.5357142857142857	0.7692307692307693	12	10	2	0	0	0.14285714285714285	2	14	15	0.0	0	0.8012328628659391	0.8857373182819561	0.5009427658156426	0.9182993428710566	0.46621513106489054	0.9370684079210476	0.8923557468493198	0.9160125941021396	0	0	0.0	0.02899283797915762	0.02899283797915762
2197	0.06252733037334757	0.02991074442360381	0.02576436751407358	0.6174081144293131	-1	0	0	0.1	1	1.0	13	1.0	0.8461538461538461	12	11	2	0	0	0.06666666666666667	1	15	15	0.0	0	0.8096802019564844	0.9030002802001309	0.5009427658156426	0.9171047341545843	0.39930080876748375	0.9315483570824029	0.9188330227653323	0.9179735144708359	0	0	0.0	0.02576436751407358	0.02576436751407358
2090	0.06358438823405245	0.029496867766584636	0.025214965771344765	0.6160633906653492	-1	0	0	0.1	1	1.0	13	1.0	0.8461538461538461	12	11	2	0	0	0.06666666666666667	1	15	15	0.0	0	0.8096802019564844	0.9030002802001309	0.5009427658156426	0.9171047341545843	0.39930080876748375	0.9315483570824029	0.9188330227653323	0.9179735144708359	0	0	0.0	0.025214965771344765	0.025214965771344765
772	0.05279354845601241	0.021609201937046546	0.02117560811896298	0.7579739406212715	-1	0	0	0.2	2	0.9230769230769231	12	0.5357142857142857	0.8461538461538461	13	11	1	0	0	0.14285714285714285	2	14	15	0.0	0	0.6340470011141951	0.9265753117125415	0.4046013398710791	0.9286687364299235	0.6050805653728342	0.876388909990951	0.844272467186859	0.9132073262387025	0	0	0.0	0.02117560811896298	0.02117560811896298
1920	0.024979457365737798	0.0021220248660186263	0.0021193831022053495	0.8788708577186632	-1	0.25	1	0.3	3	0.7692307692307693	10	0.234375	0.6923076923076923	12	9	2	0	0	1.0	8	8	15	0.0	0.2857142857142857	0.8152118946634188	0.9260634604713665	0.6556990139628698	0.8737095711927736	0.3889776296144052	0.9536565919159599	0.8923557468493198	0.9238169293905729	0	0	0.0	0.0021193831022053495	0.0021193831022053495
3800	0.06479074370863275	0.02925015014864448	0.028630788234555886	0.6488993152685855	-1	0	0	0.2	2	0.9230769230769231	12	0.5357142857142857	0.7692307692307693	12	10	2	0	0	0.14285714285714285	2	14	15	0.0	0	0.8012328628659391	0.8857373182819561	0.5009427658156426	0.9182993428710566	0.46621513106489054	0.9370684079210476	0.8923557468493198	0.9160125941021396	0	0	0.0	0.028630788234555886	0.028630788234555886
73	0.033170004022837644	0.001684569408131594	0.0007339367298934306	0.960228772054765	-1	0	0	0.4	4	0.6923076923076923	9	0.4166666666666667	0.6923076923076923	12	9	2	1	0	0.25	12	3	15	0.2	0.3333333333333333	0.3613534563619109	0.9495988898129022	0.6927410622577233	0.9387552292093136	0.6037390798864761	0.9357284008597396	0.8333019173188242	0.9416570931646792	1.0	0.08333333333333333	0.0	0.0007339367298934306	0.0007339367298934306
634	0.05354292039511169	0.022130880410440555	0.02199407778044915	0.7544427934994518	-1	0	0	0.2	2	0.9230769230769231	12	0.5357142857142857	0.8461538461538461	13	11	1	0	0	0.14285714285714285	2	14	15	0.0	0	0.6340470011141951	0.9265753117125415	0.4046013398710791	0.9286687364299235	0.6050805653728342	0.8731939341538615	0.8768435931721535	0.9124335313159998	0	0	0.0	0.02199407778044915	0.02199407778044915
3227	0.06517331282014065	0.029884322287761205	0.02909713213284491	0.648430609198209	-1	0	0	0.2	2	0.9230769230769231	12	0.5357142857142857	0.7692307692307693	12	10	2	0	0	0.14285714285714285	2	14	15	0.0	0	0.8012328628659391	0.8857373182819561	0.5009427658156426	0.9182993428710566	0.46621513106489054	0.9370684079210476	0.8923557468493198	0.9160125941021396	0	0	0.0	0.02909713213284491	0.02909713213284491
2541	0.05135506776981962	0.001775313844107516	0.0016716991560573162	0.861634087768102	-1	0	0	0.2	2	0.9230769230769231	12	0.42857142857142855	0.7692307692307693	12	10	2	0	0	0.7142857142857143	7	5	15	0.0	0	0.8212788173592352	0.94668821882515	0.6946672487477921	0.9073070821598904	0.41486869572367374	0.8979446545877071	0.9316129296971254	0.9201361379678423	0	0	0.0	0.0016716991560573162	0.0016716991560573162
1678	0.0651740004726259	0.023379141447673384	0.022485212581080348	0.6337668185668734	-1	0	0	0.2	2	0.9230769230769231	12	0.5357142857142857	0.7692307692307693	12	10	2	0	0	0.14285714285714285	2	14	15	0.0	0	0.7774412505920447	0.87856302866726	0.5009427658156426	0.921777099093627	0.4761688469277889	0.9376584062020432	0.8923557468493198	0.9157120754421711	0	0	0.0	0.022485212581080348	0.022485212581080348
2420	0.052934016794706856	0.019895694909918507	0.017366876041355755	0.7257929917936428	-1	0	0	0.2	2	0.9230769230769231	12	0.5357142857142857	0.7692307692307693	12	10	2	0	0	0.14285714285714285	2	14	15	0.0	0	0.8096802019564844	0.8971185361181666	0.5009427658156426	0.911331203367099	0.4109081759683445	0.9562197668556446	0.9077757360565677	0.9259768535371666	0	0	0.0	0.017366876041355755	0.017366876041355755
1481	0.06545382082966889	0.024023142675380787	0.023746442862672	0.6347236016125517	-1	0	0	0.2	2	0.9230769230769231	12	0.5357142857142857	0.7692307692307693	12	10	2	0	0	0.14285714285714285	2	14	15	0.0	0	0.7774412505920447	0.87856302866726	0.5009427658156426	0.921777099093627	0.42929502385208396	0.9392333945664976	0.8923557468493198	0.9164109441629534	0	0	0.0	0.023746442862672	0.023746442862672
3106	0.058254284479794596	0.004011224459557514	0.0019337440844582607	0.607432506842641	-1	0	0	0.2	2	0.9230769230769231	12	0.5357142857142857	0.9230769230769231	14	12	0	0	0	0.14285714285714285	2	14	15	0.0	0	0.7538695351587335	0.936158016282777	0.6362524265451284	0.9033559655690674	0.4407597618329423	0.9420381117121924	0.9254343100469659	0.9288774144563026	0	0	0.0	0.0019337440844582607	0.0019337440844582607
1562	0.06252355924255985	0.02468180758137483	0.024414662382829383	0.6290684559862538	-1	0	0	0.2	2	0.9230769230769231	12	0.5357142857142857	0.7692307692307693	12	10	2	0	0	0.14285714285714285	2	14	15	0.0	0	0.7774412505920447	0.87856302866726	0.5009427658156426	0.921777099093627	0.4761688469277889	0.9376584062020432	0.8923557468493198	0.9157120754421711	0	0	0.0	0.024414662382829383	0.024414662382829383
1383	0.037969786826796456	0.0023646157623615728	0.0012480005285403749	0.8891178311436174	-1	0	0	0.2	2	0.9230769230769231	12	0.25	0.8461538461538461	13	11	1	0	0	0.6	10	6	15	0.0	0	0.6340470011141951	0.9290464386315367	0.350202194087614	0.9314011416654532	0.5684423139868595	0.8322786651906273	0.844272467186859	0.905578364215605	0	0	0.0	0.0012480005285403749	0.0012480005285403749
701	0.05226000249945352	0.0035273973696801947	0.0033033469607429314	0.8969791302511037	-1	0	0	0.1	1	1.0	13	0.23809523809523808	0.8461538461538461	11	11	3	0	0	0.7777777777777778	9	7	15	0.0	0	0.35080635912660035	0.9160404038887013	0.6154209491183791	0.943316291019891	0.6066588537834954	0.9057000344713328	0.9081997046068466	0.923293140191913	0	0	0.0	0.0033033469607429314	0.0033033469607429314
4056	0.061910820690764076	0.03157825187996197	0.029837493080995276	0.6395531249599293	-1	0	0	0.2	2	0.9230769230769231	12	0.5357142857142857	0.7692307692307693	12	10	2	0	0	0.14285714285714285	2	14	15	0.0	0	0.8012328628659391	0.8857373182819561	0.5009427658156426	0.9247381692338029	0.46621513106489054	0.9370684079210476	0.8923754549491164	0.9182688722201318	0	0	0.0	0.029837493080995276	0.029837493080995276
1133	0.05933207228158331	0.014131910042554322	0.009951766207626885	0.7258842522299971	-1	0	0	0.2	2	0.9230769230769231	12	0.5357142857142857	0.8461538461538461	12	11	2	0	0	0.14285714285714285	2	14	15	0.0	0	0.5401015350039959	0.925648722767861	0.47850166877807243	0.9154243668343774	0.5443143848115259	0.9096542889539807	0.8701968304121029	0.9171535133095977	0	0	0.0	0.009951766207626885	0.009951766207626885
529	0.04788947890990645	0.009395081448320729	0.009330037556532321	0.5878440609236841	-1	0	0	0.2	2	0.8461538461538461	11	0.23809523809523808	0.6923076923076923	11	9	3	2	0	0.7777777777777778	9	7	15	0.25	0.5	0.5979693807558691	0.9212675384402644	0.5176979953646397	0.8842352145808123	0.5618216936157874	0.9336263721541821	0.9294475029232852	0.9152024036016392	0.5454545454545454	0.2727272727272727	0.0	0.009330037556532321	0.009330037556532321
4719	0.06688959578427603	0.031890776705556484	0.028491806626941424	0.6415071842088618	-1	0	0	0.2	2	0.9230769230769231	12	0.5357142857142857	0.7692307692307693	12	10	2	0	0	0.14285714285714285	2	14	15	0.0	0	0.8012328628659391	0.8857373182819561	0.5009427658156426	0.9247381692338029	0.46621513106489054	0.9370684079210476	0.8923754549491164	0.9182688722201318	0	0	0.0	0.028491806626941424	0.028491806626941424
4748	0.06538360528804725	0.034181314928117136	0.030388524975076672	0.6461936564528707	-1	0	0	0.2	2	0.9230769230769231	12	0.5357142857142857	0.7692307692307693	12	10	2	0	0	0.14285714285714285	2	14	15	0.0	0	0.8012328628659391	0.8857373182819561	0.5009427658156426	0.9247381692338029	0.46621513106489054	0.9370684079210476	0.8923754549491164	0.9182688722201318	0	0	0.0	0.030388524975076672	0.030388524975076672
4515	0.0662387137130651	0.03149079814453334	0.030622832489827865	0.6371596886884482	-1	0	0	0.2	2	0.9230769230769231	12	0.5357142857142857	0.7692307692307693	12	10	2	0	0	0.14285714285714285	2	14	15	0.0	0	0.8012328628659391	0.8857373182819561	0.5009427658156426	0.9247381692338029	0.46621513106489054	0.9370684079210476	0.8923754549491164	0.9182688722201318	0	0	0.0	0.030622832489827865	0.030622832489827865
3621	0.016812773235779125	0.003003390852806837	-0.001340391692397568	0.9256333644685176	-1	0.25	1	0.4	4	0.6923076923076923	9	0.2777777777777778	0.6153846153846154	12	8	2	0	0	0.6666666666666666	6	9	15	0.0	0.3333333333333333	0.8012328628659391	0.9224609598172164	0.5838112381495818	0.9031900649111028	0.508226893485959	0.9590040486825132	0.8983892958839765	0.9321771022523533	0	0	0.0	-0.00013403916923975678	-0.00013403916923975678
1924	0.0630759294552773	0.02533813998376443	0.025113856539631434	0.6329822930111486	-1	0	0	0.2	2	0.9230769230769231	12	0.5357142857142857	0.7692307692307693	12	10	2	0	0	0.14285714285714285	2	14	15	0.0	0	0.7774412505920447	0.87856302866726	0.5009427658156426	0.921777099093627	0.4109081759683445	0.9531699621119911	0.8923557468493198	0.9231758400806048	0	0	0.0	0.025113856539631434	0.025113856539631434
1185	0.027361429085227065	0.003172772346973008	0.002152437533634876	0.9042893321581631	-1	0	0	0.3	3	0.7692307692307693	10	0.2777777777777778	0.7692307692307693	13	10	1	0	0	0.6666666666666666	6	9	15	0.0	0	0.6340470011141951	0.9069081887627913	0.4046013398710791	0.9241802083785203	0.5756940251389755	0.8900255189074665	0.8374926823880353	0.9079898944130006	0	0	0.0	0.002152437533634876	0.002152437533634876
2074	0.06468363649210268	0.024254992207698823	0.02393080114631872	0.6357823710176291	-1	0	0	0.2	2	0.9230769230769231	12	0.5357142857142857	0.7692307692307693	12	10	2	0	0	0.14285714285714285	2	14	15	0.0	0	0.7774412505920447	0.87856302866726	0.5009427658156426	0.921777099093627	0.4761688469277889	0.9376584062020432	0.8923557468493198	0.9157120754421711	0	0	0.0	0.02393080114631872	0.02393080114631872
1100	0.05380190206747181	0.020393781376604834	0.018968468002796782	0.7449093534732368	-1	0	0	0.2	2	0.9230769230769231	12	0.5357142857142857	0.8461538461538461	13	11	1	0	0	0.14285714285714285	2	14	15	0.0	0	0.6340470011141951	0.9265753117125415	0.4046013398710791	0.9286687364299235	0.6050805653728342	0.876158952147947	0.844272467186859	0.9131512724069291	0	0	0.0	0.018968468002796782	0.018968468002796782
3332	0.06706333086521249	0.029969874419745364	0.028548199572696553	0.6484092254801843	-1	0	0	0.2	2	0.9230769230769231	12	0.5357142857142857	0.7692307692307693	12	10	2	0	0	0.14285714285714285	2	14	15	0.0	0	0.8012328628659391	0.8777371951216991	0.5009427658156426	0.9158397702027458	0.4407597618329423	0.9369346578625182	0.8923557468493198	0.9131125196071564	0	0	0.0	0.028548199572696553	0.028548199572696553
1497	0.06598456740228813	0.023430112707418967	0.022990203570779445	0.6325695062714474	-1	0	0	0.2	2	0.9230769230769231	12	0.5357142857142857	0.7692307692307693	12	10	2	0	0	0.14285714285714285	2	14	15	0.0	0	0.7774412505920447	0.87856302866726	0.5009427658156426	0.921777099093627	0.4761743257052613	0.937658303583407	0.8923557468493198	0.915712030276704	0	0	0.0	0.022990203570779445	0.022990203570779445
1793	0.06117416706846843	0.024744767912976872	0.01444880470679312	0.5916896333269714	-1	0	0	0.1	1	1.0	13	1.0	0.8461538461538461	12	11	2	0	0	0.06666666666666667	1	15	15	0.0	0	0.6991414914479338	0.8881841553935026	0.43929975367366314	0.9029122340323877	0.4761688469277889	0.9356242321403998	0.9004705997650259	0.9110295320369245	0	0	0.0	0.01444880470679312	0.01444880470679312
2788	0.06282564938213372	0.026124527366094576	0.02591575972594834	0.6361529211736234	-1	0	0	0.2	2	0.9230769230769231	12	0.5357142857142857	0.7692307692307693	12	10	2	0	0	0.14285714285714285	2	14	15	0.0	0	0.7774412505920447	0.87856302866726	0.5009427658156426	0.921777099093627	0.4109081759683445	0.9494788875021626	0.9010808983174698	0.9212692410162755	0	0	0.0	0.02591575972594834	0.02591575972594834
2273	0.0560077140956872	0.020686988679839705	0.017562101376879604	0.6164906991655459	-1	0	0	0.1	1	1.0	13	1.0	0.8461538461538461	12	11	2	0	0	0.06666666666666667	1	15	15	0.0	0	0.6991414914479338	0.9196599551133986	0.5245966990069502	0.9031257639053479	0.492659006529769	0.9454877423884589	0.9211819224997093	0.924688200940417	0	0	0.0	0.017562101376879604	0.017562101376879604
4851	0.06619519220442355	0.03442624849766776	0.03008515428455757	0.6497524749555402	-1	0	0	0.2	2	0.9230769230769231	12	0.5357142857142857	0.7692307692307693	12	10	2	0	0	0.14285714285714285	2	14	15	0.0	0	0.8012328628659391	0.8857373182819561	0.5009427658156426	0.9247381692338029	0.4407597618329423	0.94583594980808	0.91227179237528	0.9221676501065504	0	0	0.0	0.03008515428455757	0.03008515428455757
2808	0.06521395463301773	0.030164439852891307	0.029085468211778154	0.6492000503385045	-1	0	0	0.2	2	0.9230769230769231	12	0.5357142857142857	0.7692307692307693	12	10	2	0	0	0.14285714285714285	2	14	15	0.0	0	0.8012328628659391	0.8777371951216991	0.5009427658156426	0.9158397702027458	0.4407597618329423	0.9369346578625182	0.8923557468493198	0.9131125196071564	0	0	0.0	0.029085468211778154	0.029085468211778154
2300	0.06466279561701685	0.025477492214793115	0.0250847966025058	0.6423706759462464	-1	0	0	0.2	2	0.9230769230769231	12	0.5357142857142857	0.7692307692307693	12	10	2	0	0	0.14285714285714285	2	14	15	0.0	0	0.7774412505920447	0.8864871068958553	0.5009427658156426	0.921777099093627	0.4109081759683445	0.9481285865160688	0.8973343271282271	0.9224376610043726	0	0	0.0	0.0250847966025058	0.0250847966025058
4765	0.06518127183901537	0.03405323159647095	0.030036699636502184	0.6482866748661917	-1	0	0	0.2	2	0.9230769230769231	12	0.5357142857142857	0.7692307692307693	12	10	2	0	0	0.14285714285714285	2	14	15	0.0	0	0.8012328628659391	0.8857373182819561	0.5009427658156426	0.9247381692338029	0.46621513106489054	0.9370684079210476	0.8923754549491164	0.9182688722201318	0	0	0.0	0.030036699636502184	0.030036699636502184
4938	0.06554305452102586	0.02637936407546557	0.022294333285753587	0.6484786478711227	-1	0	0	0.2	2	0.9230769230769231	12	0.5357142857142857	0.7692307692307693	12	10	2	0	0	0.14285714285714285	2	14	15	0.0	0	0.8012328628659391	0.8857373182819561	0.5009427658156426	0.9247381692338029	0.4407597618329423	0.94583594980808	0.91227179237528	0.9221676501065504	0	0	0.0	0.022294333285753587	0.022294333285753587
3592	0.06438648893010351	0.029558438014342894	0.028920446902390744	0.6489516513935366	-1	0	0	0.2	2	0.9230769230769231	12	0.5357142857142857	0.7692307692307693	12	10	2	0	0	0.14285714285714285	2	14	15	0.0	0	0.8012328628659391	0.8857373182819561	0.5009427658156426	0.9182993428710566	0.46621513106489054	0.9370684079210476	0.8923557468493198	0.9160125941021396	0	0	0.0	0.028920446902390744	0.028920446902390744
4117	0.06676860112023682	0.03294935043454508	0.030119758541955192	0.6383068557649503	-1	0	0	0.2	2	0.9230769230769231	12	0.5357142857142857	0.7692307692307693	12	10	2	0	0	0.14285714285714285	2	14	15	0.0	0	0.8012328628659391	0.8857373182819561	0.5009427658156426	0.9247381692338029	0.4407597618329423	0.9390479323753671	0.9030703621817817	0.9191171832022742	0	0	0.0	0.030119758541955192	0.030119758541955192
4205	0.06531414452451409	0.03429931746551324	0.030258375194165604	0.6480713964019129	-1	0	0	0.2	2	0.9230769230769231	12	0.5357142857142857	0.7692307692307693	12	10	2	0	0	0.14285714285714285	2	14	15	0.0	0	0.8012328628659391	0.8857373182819561	0.5009427658156426	0.9247381692338029	0.4407597618329423	0.949793775841027	0.91227179237528	0.9240614843014923	0	0	0.0	0.030258375194165604	0.030258375194165604
1264	0.05232968437786955	0.0131535300659788	0.010868556825309425	0.6643034585742951	-1	0	0	0.2	2	0.9230769230769231	12	0.5357142857142857	0.8461538461538461	13	11	1	0	0	0.14285714285714285	2	14	15	0.0	0	0.6340470011141951	0.9265753117125415	0.49794825619581384	0.9243009098142106	0.6050805653728342	0.876388909990951	0.8655963784544101	0.9114975582942578	0	0	0.0	0.010868556825309425	0.010868556825309425
1819	0.0672465588650416	0.014365949813181048	-0.009591836771635926	0.641373501395281	-1	0	0	0.1	1	1.0	13	1.0	0.8461538461538461	12	11	2	0	0	0.06666666666666667	1	15	15	0.0	0	0.8152118946634188	0.9431805338631586	0.6362524265451284	0.8987813416067069	0.42519187487675236	0.9390170637137704	0.9296598170832095	0.929287227298814	0	0	0.0	-0.0009591836771635926	-0.0009591836771635926
266	0.0027675583258731534	2.6714926792203534e-05	-2.566052419538887e-05	0.9966319322013816	-1	0	0	0.25	1	1.0	4	1.0	1.0	5	4	0	0	0	0.16666666666666666	6	1	6	0.0	0	0.5124322031098656	0.9400051723057344	0.4345239230615417	0.7163514669939801	0.14712369366104827	0.9553274170231895	0.790576901784758	0.9043844198997532	0	0	0.0	-2.5660524195388868e-06	-2.5660524195388868e-06
1235	0.06676328561697176	0.01672207473253338	0.016536761192469357	0.6269008028490646	-1	0	0	0.2	2	0.9230769230769231	12	0.5357142857142857	0.8461538461538461	13	11	1	0	0	0.14285714285714285	2	14	15	0.0	0	0.6340470011141951	0.9267785133881459	0.4046013398710791	0.9308672726262206	0.6050805653728342	0.8789656749914223	0.8321793372501662	0.914796719599472	0	0	0.0	0.016536761192469357	0.016536761192469357
3095	0.06120415091855271	0.01989444791887874	0.010350569512007492	0.7018664304278477	-1	0	0	0.2	2	0.9230769230769231	12	0.5357142857142857	0.7692307692307693	12	10	2	0	0	0.14285714285714285	2	14	15	0.0	0	0.7435891727715285	0.9105401494040911	0.5496975078604112	0.9091575901677821	0.46622060984236285	0.9379940384067087	0.8753189731655787	0.9203210964833343	0	0	0.0	0.010350569512007492	0.010350569512007492
3733	0.06463089364398635	0.02936481990971311	0.02891738343136732	0.6482169284835124	-1	0	0	0.2	2	0.9230769230769231	12	0.5357142857142857	0.7692307692307693	12	10	2	0	0	0.14285714285714285	2	14	15	0.0	0	0.8012328628659391	0.8857373182819561	0.5009427658156426	0.9182993428710566	0.46621513106489054	0.9370684079210476	0.8923557468493198	0.9160125941021396	0	0	0.0	0.02891738343136732	0.02891738343136732
4986	0.06552901861977901	0.03436366636595194	0.03008142300244155	0.6474626505528935	-1	0	0	0.2	2	0.9230769230769231	12	0.5357142857142857	0.7692307692307693	12	10	2	0	0	0.14285714285714285	2	14	15	0.0	0	0.8012328628659391	0.8857373182819561	0.5009427658156426	0.9247381692338029	0.4407597618329423	0.94583594980808	0.91227179237528	0.9221676501065504	0	0	0.0	0.03008142300244155	0.03008142300244155
535	0.04766102183361427	0.007423318646008342	-9.686908561169643e-06	0.7289262014664312	-1	0	0	0.3	3	0.8461538461538461	11	0.5357142857142857	0.6153846153846154	11	8	3	0	0	0.14285714285714285	14	2	15	0.0	0.3076923076923077	0.5889215586023737	0.9093134417542691	0.3374922827420547	0.9140894737426397	0.6495617021627285	0.8674992465160923	0.8555582869300077	0.8987103331986461	0	0	0.0	-9.686908561169642e-07	-9.686908561169642e-07
1146	0.055452638772713655	0.022396294470567953	0.021452254998817238	0.7404357068390099	-1	0	0	0.2	2	0.9230769230769231	12	0.5357142857142857	0.8461538461538461	13	11	1	0	0	0.14285714285714285	2	14	15	0.0	0	0.6340470011141951	0.9265753117125415	0.4046013398710791	0.9286687364299235	0.6050805653728342	0.876388909990951	0.844272467186859	0.9132073262387025	0	0	0.0	0.021452254998817238	0.021452254998817238
2022	0.05485432345264832	0.016817759662800122	0.014204459066397708	0.6240439361907205	-1	0	0	0.2	2	0.9230769230769231	12	0.5357142857142857	0.8461538461538461	13	11	1	0	0	0.14285714285714285	2	14	15	0.0	0	0.7452022992276051	0.835492053369165	0.591118971522118	0.8881362010398911	0.4121923640161265	0.9370697176032291	0.858647222494568	0.8940263786639745	0	0	0.0	0.014204459066397708	0.014204459066397708
4720	0.06580413760116226	0.0326934237275557	0.02992272741389605	0.6458803334968769	-1	0	0	0.2	2	0.9230769230769231	12	0.5357142857142857	0.7692307692307693	12	10	2	0	0	0.14285714285714285	2	14	15	0.0	0	0.8012328628659391	0.8857373182819561	0.5009427658156426	0.9247381692338029	0.4407597618329423	0.9390479323753671	0.9030703621817817	0.9191171832022742	0	0	0.0	0.02992272741389605	0.02992272741389605
1628	0.06237411545115171	0.03027800435596586	0.02518502685565207	0.6168270895785265	-1	0	0	0.1	1	1.0	13	1.0	0.8461538461538461	12	11	2	0	0	0.06666666666666667	1	15	15	0.0	0	0.8096802019564844	0.8961274491874164	0.5009427658156426	0.9144637496700393	0.39930080876748375	0.9295170040645792	0.9077757360565677	0.9143441661352693	0	0	0.0	0.02518502685565207	0.02518502685565207
2753	0.051627882919405725	0.008637554297219257	0.0027517059258150016	0.6929600142639631	-1	0	0	0.2	2	0.9230769230769231	12	0.5357142857142857	0.7692307692307693	12	10	2	0	0	0.14285714285714285	2	14	15	0.0	0	0.7247856143792788	0.840057399735476	0.4934659795254056	0.8921215141772149	0.5241275106005749	0.9104697093682018	0.7894642009516107	0.8839328206350665	0	0	0.0	0.0027517059258150016	0.0027517059258150016
176	0.03782426557322855	0.0033674294101888984	-0.0008300035287570842	0.6722692660952536	-1	0	0	0.4	4	0.5384615384615384	7	0.3	0.5384615384615384	10	7	4	0	0	0.5	10	5	15	0.0	0.3333333333333333	0.7050740073913916	0.9088883603959413	0.6152115686546511	0.9043145924145409	0.5701339645344656	0.9366201482124847	0.8336482361588003	0.9178228160260895	0	0	0.0	-8.300035287570842e-05	-8.300035287570842e-05
2097	0.06561650706212079	0.011694317130890948	0.008758594122103197	0.6971632396983953	-1	0	0	0.1	1	1.0	13	1.0	0.9230769230769231	13	12	1	0	0	0.06666666666666667	1	15	15	0.0	0	0.6909555719697693	0.9234453116553976	0.4742893271167906	0.8918074159335587	0.4407597618329423	0.9091571790075662	0.8406018244390221	0.9089551578976437	0	0	0.0	0.008758594122103197	0.008758594122103197
4243	0.047619505668273415	0.006856331160626466	0.006685684744953594	0.6899415305893468	-1	0	0	0.2	2	0.9230769230769231	12	0.5357142857142857	0.7692307692307693	12	10	2	0	0	0.14285714285714285	2	14	15	0.0	0	0.8096802019564844	0.8985463876831725	0.6517208746344233	0.9046736390512052	0.508226893485959	0.9497166126420081	0.9077757360565677	0.9210459925789785	0	0	0.0	0.006685684744953594	0.006685684744953594
1202	0.05419696437966346	0.02198330062957161	0.020926863238257005	0.7471183325814235	-1	0	0	0.2	2	0.9230769230769231	12	0.5357142857142857	0.8461538461538461	13	11	1	0	0	0.14285714285714285	2	14	15	0.0	0	0.6340470011141951	0.9265753117125415	0.4046013398710791	0.9286687364299235	0.6050805653728342	0.876388909990951	0.844272467186859	0.9132073262387025	0	0	0.0	0.020926863238257005	0.020926863238257005
1349	0.05366835848078719	0.021493305565510497	0.020211150120845088	0.7424939920042242	-1	0	0	0.2	2	0.9230769230769231	12	0.5357142857142857	0.8461538461538461	13	11	1	0	0	0.14285714285714285	2	14	15	0.0	0	0.6340470011141951	0.9265753117125415	0.4046013398710791	0.9286687364299235	0.6050805653728342	0.876388909990951	0.844272467186859	0.9132073262387025	0	0	0.0	0.020211150120845088	0.020211150120845088
1296	0.0531522303511765	0.015474062013791189	0.014957542169069837	0.6701888919529772	-1	0	0	0.2	2	0.9230769230769231	12	0.5357142857142857	0.8461538461538461	13	11	1	0	0	0.14285714285714285	2	14	15	0.0	0	0.6340470011141951	0.9340045553745351	0.4046013398710791	0.8589672798943969	0.6050805653728342	0.8767278799363968	0.85679694405011	0.894681525277777	0	0	0.0	0.014957542169069837	0.014957542169069837
1850	0.06400202356147112	0.023984793425097142	0.02359899356828692	0.6330528746288446	-1	0	0	0.2	2	0.9230769230769231	12	0.5357142857142857	0.7692307692307693	12	10	2	0	0	0.14285714285714285	2	14	15	0.0	0	0.7774412505920447	0.87856302866726	0.5009427658156426	0.921777099093627	0.4761688469277889	0.9376584062020432	0.8923557468493198	0.9157120754421711	0	0	0.0	0.02359899356828692	0.02359899356828692
2427	0.060642710825591334	0.0024829109574782773	0.002268158698946217	0.6732928776605193	-1	0	0	0.1	1	1.0	13	1.0	0.8461538461538461	12	11	2	0	0	0.06666666666666667	1	15	15	0.0	0	0.6450965266210998	0.9082356043931546	0.5245966990069502	0.9055642040473616	0.42519187487675236	0.9342129442904995	0.9077757360565677	0.9169847294146201	0	0	0.0	0.002268158698946217	0.002268158698946217
2400	0.06357697539787151	0.024594358868321804	0.024095903666509808	0.63856076070205	-1	0	0	0.2	2	0.9230769230769231	12	0.5357142857142857	0.7692307692307693	12	10	2	0	0	0.14285714285714285	2	14	15	0.0	0	0.7774412505920447	0.87856302866726	0.5009427658156426	0.921777099093627	0.4109081759683445	0.9494788875021626	0.9010808983174698	0.9212692410162755	0	0	0.0	0.024095903666509808	0.024095903666509808
1297	0.05276523626984959	0.021744436802947683	0.02083918772218077	0.744843602851502	-1	0	0	0.2	2	0.9230769230769231	12	0.5357142857142857	0.8461538461538461	13	11	1	0	0	0.14285714285714285	2	14	15	0.0	0	0.6340470011141951	0.9265753117125415	0.4046013398710791	0.9286687364299235	0.6050805653728342	0.876388909990951	0.844272467186859	0.9132073262387025	0	0	0.0	0.02083918772218077	0.02083918772218077
96	0.005243103088660194	0.00014721664355512405	-0.00010394775242994603	0.983865117112248	-1	0	0	0.6	3	0.6	3	0.5833333333333334	0.4	4	2	2	3	0	0.75	3	4	7	0.5	0.5	0.5927838939328585	0.8182467216174855	0.8874725987345521	0.9252317929734913	0.5931422743964105	0.8948652612883344	0.8857824415608101	0.8863375967432353	0.5	0.5	0.0	-1.0394775242994602e-05	-1.0394775242994602e-05
3083	0.0634450359244709	0.030314687044858225	0.028832971142501627	0.6439451524966282	-1	0	0	0.2	2	0.9230769230769231	12	0.5357142857142857	0.7692307692307693	12	10	2	0	0	0.14285714285714285	2	14	15	0.0	0	0.8012328628659391	0.8777371951216991	0.5009427658156426	0.9158397702027458	0.4407597618329423	0.9369346578625182	0.8923557468493198	0.9131125196071564	0	0	0.0	0.028832971142501627	0.028832971142501627
2674	0.05713560466311036	0.024208258904297755	0.021273983847267645	0.6554020183518654	-1	0	0	0.2	2	0.9230769230769231	12	0.5357142857142857	0.7692307692307693	12	10	2	0	0	0.14285714285714285	2	14	15	0.0	0	0.8012328628659391	0.8857373182819561	0.5009427658156426	0.921777099093627	0.44486291080827395	0.9378019018017607	0.8923557468493198	0.9175331184195231	0	0	0.0	0.021273983847267645	0.021273983847267645
2655	0.06592407691853115	0.030509250333959872	0.02956771830316647	0.646758066137031	-1	0	0	0.2	2	0.9230769230769231	12	0.5357142857142857	0.7692307692307693	12	10	2	0	0	0.14285714285714285	2	14	15	0.0	0	0.8012328628659391	0.8857373182819561	0.5009427658156426	0.9241975048968104	0.46621513106489054	0.9370684079210476	0.8923557468493198	0.9180749575514257	0	0	0.0	0.02956771830316647	0.02956771830316647
1469	0.06550107226595792	0.024179399184874887	0.023927307278831814	0.6330543119852199	-1	0	0	0.2	2	0.9230769230769231	12	0.5357142857142857	0.7692307692307693	12	10	2	0	0	0.14285714285714285	2	14	15	0.0	0	0.7774412505920447	0.87856302866726	0.5009427658156426	0.921777099093627	0.42929502385208396	0.9392333945664976	0.8923557468493198	0.9164109441629534	0	0	0.0	0.023927307278831814	0.023927307278831814
4442	0.06366929652045963	0.02760880335764949	0.02277451491917899	0.6539886881142161	-1	0	0	0.2	2	0.9230769230769231	12	0.5357142857142857	0.7692307692307693	12	10	2	0	0	0.14285714285714285	2	14	15	0.0	0	0.8012328628659391	0.8857373182819561	0.5009427658156426	0.9247381692338029	0.46621513106489054	0.9370684079210476	0.8923754549491164	0.9182688722201318	0	0	0.0	0.02277451491917899	0.02277451491917899
4655	0.06557085133742274	0.034582114119397815	0.030026060368414074	0.6501332042450181	-1	0	0	0.2	2	0.9230769230769231	12	0.5357142857142857	0.7692307692307693	12	10	2	0	0	0.14285714285714285	2	14	15	0.0	0	0.8012328628659391	0.8857373182819561	0.5009427658156426	0.9247381692338029	0.4407597618329423	0.949793775841027	0.91227179237528	0.9240614843014923	0	0	0.0	0.030026060368414074	0.030026060368414074
2875	0.04798285350292123	0.014153213465477805	0.010893653808799515	0.7219370767440846	-1	0	0	0.2	2	0.9230769230769231	12	0.5357142857142857	0.7692307692307693	12	10	2	0	0	0.14285714285714285	2	14	15	0.0	0	0.8096802019564844	0.8962557077889998	0.5044705924580282	0.9063952078061479	0.508226893485959	0.9532780041938596	0.9077757360565677	0.9227843915331551	0	0	0.0	0.010893653808799515	0.010893653808799515
4400	0.031393256363208305	0.0010842538406576699	-4.4361819781333295e-05	0.8780800272527944	-1	0	0	0.2	2	0.8461538461538461	11	0.234375	0.7692307692307693	12	10	2	1	0	1.0	8	8	15	0.16666666666666666	0	0.8207435873703531	0.9458213265957721	0.5593575880183063	0.9255851469269345	0.4407597618329423	0.9414362331550092	0.9211997869750979	0.9381545270098669	1.0	0.08333333333333333	0.0	-4.436181978133329e-06	-4.436181978133329e-06
2477	0.06291075669050898	0.02646440202265244	0.02575929408049544	0.6356010172249049	-1	0	0	0.2	2	0.9230769230769231	12	0.5357142857142857	0.7692307692307693	12	10	2	0	0	0.14285714285714285	2	14	15	0.0	0	0.7774412505920447	0.8864871068958553	0.5009427658156426	0.921777099093627	0.4109081759683445	0.9481283525408031	0.8973328325214314	0.9224375475449265	0	0	0.0	0.02575929408049544	0.02575929408049544
3096	0.06706093186937655	0.029722101597181787	0.02885779491073592	0.6530389296197336	-1	0	0	0.2	2	0.9230769230769231	12	0.5357142857142857	0.7692307692307693	12	10	2	0	0	0.14285714285714285	2	14	15	0.0	0	0.8012328628659391	0.8857373182819561	0.5009427658156426	0.9182993428710566	0.46621513106489054	0.9370684079210476	0.8923557468493198	0.9160125941021396	0	0	0.0	0.02885779491073592	0.02885779491073592
2922	0.06670040160007304	0.029598418172918858	0.028785248045071044	0.6516729488598497	-1	0	0	0.2	2	0.9230769230769231	12	0.5357142857142857	0.7692307692307693	12	10	2	0	0	0.14285714285714285	2	14	15	0.0	0	0.8012328628659391	0.8857373182819561	0.5009427658156426	0.9182993428710566	0.46621513106489054	0.9370684079210476	0.8923557468493198	0.9160125941021396	0	0	0.0	0.028785248045071044	0.028785248045071044
4710	0.06588092261997477	0.03441587551536768	0.029921090549874976	0.6478084625404675	-1	0	0	0.2	2	0.9230769230769231	12	0.5357142857142857	0.7692307692307693	12	10	2	0	0	0.14285714285714285	2	14	15	0.0	0	0.8012328628659391	0.8857373182819561	0.5009427658156426	0.9247381692338029	0.4407597618329423	0.949793775841027	0.91227179237528	0.9240614843014923	0	0	0.0	0.029921090549874976	0.029921090549874976
4995	0.061738694214116194	0.028303334972709315	0.022857787008589515	0.6937897601246104	-1	0	0	0.2	2	0.9230769230769231	12	0.5357142857142857	0.7692307692307693	12	10	2	0	0	0.14285714285714285	2	14	15	0.0	0	0.8012328628659391	0.8857373182819561	0.5009427658156426	0.9247381692338029	0.4407597618329423	0.94583594980808	0.91227179237528	0.9221676501065504	0	0	0.0	0.022857787008589515	0.022857787008589515
1873	0.06473514117727196	0.02472032863297641	0.02447795892585226	0.6336617890252233	-1	0	0	0.2	2	0.9230769230769231	12	0.5357142857142857	0.7692307692307693	12	10	2	0	0	0.14285714285714285	2	14	15	0.0	0	0.7774412505920447	0.87856302866726	0.5009427658156426	0.921777099093627	0.42929502385208396	0.9392333945664976	0.8923557468493198	0.9164109441629534	0	0	0.0	0.02447795892585226	0.02447795892585226
1900	0.06184705010341572	0.03004764977045623	0.02549041432291785	0.617115335612278	-1	0	0	0.1	1	1.0	13	1.0	0.8461538461538461	12	11	2	0	0	0.06666666666666667	1	15	15	0.0	0	0.8096802019564844	0.8961274491874164	0.5009427658156426	0.9144637496700393	0.39930080876748375	0.9295170040645792	0.9077757360565677	0.9143441661352693	0	0	0.0	0.02549041432291785	0.02549041432291785
4715	0.06479096842732797	0.031035735268706004	0.030010295022587175	0.6385071194527605	-1	0	0	0.2	2	0.9230769230769231	12	0.5357142857142857	0.7692307692307693	12	10	2	0	0	0.14285714285714285	2	14	15	0.0	0	0.8012328628659391	0.8857373182819561	0.5009427658156426	0.9247381692338029	0.46621513106489054	0.9370684079210476	0.8923754549491164	0.9182688722201318	0	0	0.0	0.030010295022587175	0.030010295022587175
1169	0.052490398383961086	0.02193510403598949	0.021512424991198043	0.7353594580366798	-1	0	0	0.2	2	0.9230769230769231	12	0.5357142857142857	0.8461538461538461	13	11	1	0	0	0.14285714285714285	2	14	15	0.0	0	0.6340470011141951	0.9265753117125415	0.4046013398710791	0.9286687364299235	0.6050805653728342	0.876388909990951	0.844272467186859	0.9132073262387025	0	0	0.0	0.021512424991198043	0.021512424991198043
4281	0.06428964171927275	0.02640170354694615	0.018593339297402228	0.6209540572171489	-1	0	0	0.2	2	0.9230769230769231	12	0.5357142857142857	0.7692307692307693	12	10	2	0	0	0.14285714285714285	2	14	15	0.0	0	0.8096802019564844	0.9102622508066225	0.6556990139628698	0.9157034552094573	0.41486869572367374	0.9532768865444883	0.9304238765010714	0.9290785118652853	0	0	0.0	0.018593339297402228	0.018593339297402228
1430	0.05435894481956864	0.0220961914067174	0.02128864860978686	0.7486931895138447	-1	0	0	0.2	2	0.9230769230769231	12	0.5357142857142857	0.8461538461538461	13	11	1	0	0	0.14285714285714285	2	14	15	0.0	0	0.6340470011141951	0.9265753117125415	0.4046013398710791	0.9286687364299235	0.6050805653728342	0.8731941052067679	0.876838808702873	0.9124335724591646	0	0	0.0	0.02128864860978686	0.02128864860978686
3133	0.06671059026659026	0.02965799220352902	0.028668450573618064	0.6447517485075585	-1	0	0	0.2	2	0.9230769230769231	12	0.5357142857142857	0.7692307692307693	12	10	2	0	0	0.14285714285714285	2	14	15	0.0	0	0.8012328628659391	0.8777371951216991	0.5009427658156426	0.9158397702027458	0.49173673388397887	0.9365814353549757	0.8923557468493198	0.9129547099626769	0	0	0.0	0.028668450573618064	0.028668450573618064
4225	0.06597769229184618	0.03487321154351141	0.029823543964932864	0.6490059888867575	-1	0	0	0.2	2	0.9230769230769231	12	0.5357142857142857	0.7692307692307693	12	10	2	0	0	0.14285714285714285	2	14	15	0.0	0	0.8012328628659391	0.8857373182819561	0.5009427658156426	0.9247381692338029	0.4407597618329423	0.9390479323753671	0.9030703621817817	0.9191171832022742	0	0	0.0	0.029823543964932864	0.029823543964932864
4609	0.06694629254195252	0.030067059215489533	0.029162149720862205	0.6396854163917869	-1	0	0	0.2	2	0.9230769230769231	12	0.5357142857142857	0.7692307692307693	12	10	2	0	0	0.14285714285714285	2	14	15	0.0	0	0.8012328628659391	0.8857373182819561	0.5009427658156426	0.9247381692338029	0.46621513106489054	0.9370684079210476	0.8923754549491164	0.9182688722201318	0	0	0.0	0.029162149720862205	0.029162149720862205
477	0.01822408873680778	0.0013247645405330697	0.001269109844574214	0.9717543067928505	-1	0.25	1	0.6	6	0.38461538461538464	5	0.5357142857142857	0.23076923076923078	9	3	5	0	0	0.5714285714285714	7	4	15	0.0	0.5	0.5798054023608477	0.8848206081923465	0.5935547657667286	0.9238003282835995	0.2838354035829237	0.9032579304632146	0.8671662157567487	0.9051666179455482	0	0	0.0	0.001269109844574214	0.001269109844574214
4509	0.0660875345718374	0.02762289778039537	0.02224421797181761	0.6529223354997874	-1	0	0	0.2	2	0.9230769230769231	12	0.5357142857142857	0.7692307692307693	12	10	2	0	0	0.14285714285714285	2	14	15	0.0	0	0.8012328628659391	0.8857373182819561	0.5009427658156426	0.9247381692338029	0.4407597618329423	0.949793775841027	0.91227179237528	0.9240614843014923	0	0	0.0	0.02224421797181761	0.02224421797181761
1531	0.06484231207158588	0.023454869875436053	0.022732053174095945	0.6339582445327658	-1	0	0	0.2	2	0.9230769230769231	12	0.5357142857142857	0.7692307692307693	12	10	2	0	0	0.14285714285714285	2	14	15	0.0	0	0.7774412505920447	0.87856302866726	0.5009427658156426	0.921777099093627	0.4761688469277889	0.9376584062020432	0.8923557468493198	0.9157120754421711	0	0	0.0	0.022732053174095945	0.022732053174095945
993	0.05387459254548456	0.02176438238586603	0.02105856152349515	0.7468479552051253	-1	0	0	0.2	2	0.9230769230769231	12	0.5357142857142857	0.8461538461538461	13	11	1	0	0	0.14285714285714285	2	14	15	0.0	0	0.6340470011141951	0.9265753117125415	0.4046013398710791	0.9286687364299235	0.6050805653728342	0.876388909990951	0.844272467186859	0.9132073262387025	0	0	0.0	0.02105856152349515	0.02105856152349515
1956	0.06256204995602355	0.029217439049359188	0.022359103183685974	0.6138838576422334	-1	0	0	0.1	1	1.0	13	1.0	0.8461538461538461	12	11	2	0	0	0.06666666666666667	1	15	15	0.0	0	0.8096802019564844	0.8961274491874164	0.5009427658156426	0.9144637496700393	0.39930080876748375	0.9295170040645792	0.9077757360565677	0.9143441661352693	0	0	0.0	0.022359103183685974	0.022359103183685974
2125	0.0627350418325316	0.03190411035968177	0.01543514417437503	0.6206376794160906	-1	0	0	0.1	1	1.0	13	1.0	0.8461538461538461	12	11	2	0	0	0.06666666666666667	1	15	15	0.0	0	0.8096802019564844	0.9376885714117552	0.5009427658156426	0.9014331268012721	0.4468196846240987	0.934092874683533	0.9189708135013717	0.9258954453655874	0	0	0.0	0.01543514417437503	0.01543514417437503
329	0.01433437326393722	0.0007000456254997907	0.0006123022304887755	0.9429634319178977	-1	0.25	1	0.5	5	0.46153846153846156	6	0.35714285714285715	0.23076923076923078	6	3	8	0	0	0.8571428571428571	6	7	15	0.0	0.6666666666666666	0.6598553914683937	0.8709113394136644	0.7907196196344838	0.9038847936413523	0.5411572003701639	0.8982499890956345	0.8716652937363281	0.8918110318038684	0	0	0.0	0.0006123022304887755	0.0006123022304887755
4923	0.043525176283199865	0.000892190995565544	0.0008754389415020128	0.8836128075445994	-1	0	0	0.2	2	0.9230769230769231	12	0.42857142857142855	0.7692307692307693	12	10	2	0	0	0.7142857142857143	7	5	15	0.0	0	0.8450704296331295	0.9464199175836625	0.6503214195492977	0.9059496292930207	0.38934709290458536	0.9360035611777814	0.9404844487159926	0.9312777577063379	0	0	0.0	0.0008754389415020128	0.0008754389415020128
4100	0.06583107141021906	0.033662127961802416	0.029718123774413255	0.6450152643294138	-1	0	0	0.2	2	0.9230769230769231	12	0.5357142857142857	0.7692307692307693	12	10	2	0	0	0.14285714285714285	2	14	15	0.0	0	0.8012328628659391	0.8857373182819561	0.5009427658156426	0.9247381692338029	0.4407597618329423	0.94583594980808	0.91227179237528	0.9221676501065504	0	0	0.0	0.029718123774413255	0.029718123774413255
3651	0.06492688572127484	0.03173472482399236	0.029707473398683737	0.6440990634405175	-1	0	0	0.2	2	0.9230769230769231	12	0.5357142857142857	0.7692307692307693	12	10	2	0	0	0.14285714285714285	2	14	15	0.0	0	0.8012328628659391	0.8857373182819561	0.5009427658156426	0.9247381692338029	0.4407597618329423	0.9390479323753671	0.9030703621817817	0.9191171832022742	0	0	0.0	0.029707473398683737	0.029707473398683737
3017	0.06535427444833977	0.02912383823417121	0.028216625896546554	0.6473292014991745	-1	0	0	0.2	2	0.9230769230769231	12	0.5357142857142857	0.7692307692307693	12	10	2	0	0	0.14285714285714285	2	14	15	0.0	0	0.8012328628659391	0.8777371951216991	0.5009427658156426	0.9158397702027458	0.49173673388397887	0.9365814353549757	0.8923557468493198	0.9129547099626769	0	0	0.0	0.028216625896546554	0.028216625896546554
3318	0.06647930928595391	0.029295055127206523	0.028740339933676425	0.650437740808641	-1	0	0	0.2	2	0.9230769230769231	12	0.5357142857142857	0.7692307692307693	12	10	2	0	0	0.14285714285714285	2	14	15	0.0	0	0.8012328628659391	0.8857373182819561	0.5009427658156426	0.9182993428710566	0.46621513106489054	0.9370684079210476	0.8923557468493198	0.9160125941021396	0	0	0.0	0.028740339933676425	0.028740339933676425
166	0.03142229870647511	0.0005847412866128517	0.0005611997681923558	0.9081922890856897	-1	0	0	0.4	4	0.5384615384615384	7	0.375	0.38461538461538464	8	5	6	0	0	0.4	10	4	15	0.0	0	0.7123288505543977	0.9051813019179136	0.597747528341432	0.8545282735777102	0.5636559480029483	0.9109804500636345	0.7740892915939491	0.8925893518324427	0	0	0.0	0.0005611997681923558	0.0005611997681923558
668	0.05114230056192433	0.007319789859257537	0.00290933504790894	0.6877592119935578	-1	0	0	0.125	1	1.0	10	1.0	0.9	10	9	1	0	0	0.08333333333333333	1	12	12	0.0	0	0.6101680749588898	0.9320513869265027	0.350202194087614	0.9379301905784095	0.5892988032210493	0.7401731231724331	0.8202682814570075	0.8934973527552278	0	0	0.0	0.00290933504790894	0.00290933504790894
4556	0.05624398125278978	0.007283291747355422	0.0039619581653067585	0.7582235139916366	-1	0	0	0.2	2	0.9230769230769231	12	0.5357142857142857	0.6923076923076923	11	9	3	0	0	0.14285714285714285	2	14	15	0.0	0	0.7927855237753938	0.9035087085595757	0.6170074862214123	0.889365252563489	0.5756940251389755	0.950366134675563	0.9134981210891309	0.9186711125628433	0	0	0.0	0.0039619581653067585	0.0039619581653067585
3250	0.0667646636506835	0.030081080325062376	0.02896593903985532	0.6451425623035629	-1	0	0	0.2	2	0.9230769230769231	12	0.5357142857142857	0.7692307692307693	12	10	2	0	0	0.14285714285714285	2	14	15	0.0	0	0.8012328628659391	0.8777371951216991	0.5009427658156426	0.9158397702027458	0.49173673388397887	0.9365814353549757	0.8923557468493198	0.9129547099626769	0	0	0.0	0.02896593903985532	0.02896593903985532
394	0.00795727788918551	0.0013244088959177985	0.0010455543847389722	0.9736049865786457	-1	1.0	1	0.6	3	0.4	2	0.4666666666666667	0.4	4	2	2	1	0	0.6	3	5	7	0.16666666666666666	1.0	0.46390287550700593	0.7850777151200519	0.59049753072387	0.9416918856281286	0.6140825224563273	0.9177919462783268	0.8448627963453021	0.8969131174541084	1.0	0.75	0.0	0.0010455543847389722	0.0010455543847389722
4182	0.057113213320709906	0.015991982711206314	0.012707941651182254	0.5590121828126535	-1	0	0	0.2	2	0.9230769230769231	12	0.5357142857142857	0.7692307692307693	12	10	2	0	0	0.14285714285714285	2	14	15	0.0	0	0.8012328628659391	0.8449492285457183	0.5593575880183063	0.9080507277660823	0.41934130798918556	0.9482895378526794	0.9030703621817817	0.9087274912758289	0	0	0.0	0.012707941651182254	0.012707941651182254
3029	0.05895569857077653	0.02012298034859656	0.01740582745492569	0.6806808843567038	-1	0	0	0.2	2	0.9230769230769231	12	0.5357142857142857	0.7692307692307693	12	10	2	0	0	0.14285714285714285	2	14	15	0.0	0	0.8012328628659391	0.8857373182819561	0.5030065482094142	0.9144076324768263	0.5069427054381769	0.9411819141121375	0.9002969117392885	0.9165546116006908	0	0	0.0	0.01740582745492569	0.01740582745492569
532	0.049526243561571835	0.01048253225728498	0.010025159609949048	0.8584047814362759	-1	0	0	0.1	1	1.0	13	0.625	0.7692307692307693	11	10	3	2	0	0.375	8	3	15	0.2222222222222222	0	0.5494917186496076	0.9448729850545637	0.46877399869928116	0.91311400434541	0.41123267889380877	0.9153240618140627	0.8985156521263553	0.9258558281902319	0.5454545454545454	0.45454545454545453	0.0	0.010025159609949048	0.010025159609949048
4249	0.056685726913798425	0.024685800885099127	0.02136152804669487	0.6565262772670843	-1	0	0	0.2	2	0.9230769230769231	12	0.5357142857142857	0.7692307692307693	12	10	2	0	0	0.14285714285714285	2	14	15	0.0	0	0.8012328628659391	0.8857373182819561	0.5009427658156426	0.921268235828417	0.4407597618329423	0.94583594980808	0.91227179237528	0.9209912717837307	0	0	0.0	0.02136152804669487	0.02136152804669487
229	0.035612976510468485	0.004833455567700983	-0.0011228248303162744	0.9071953409340985	-1	0	0	0.2	2	0.8461538461538461	11	0.25	0.6923076923076923	11	9	3	0	0	0.6	6	10	15	0.0	0.36363636363636365	0.6340470011141951	0.859079737235916	0.49794825619581384	0.9258697873107002	0.3938261067847272	0.8762049283261538	0.8923557468493198	0.8905641690571265	0	0	0.0	-0.00011228248303162744	-0.00011228248303162744
3794	0.0647146815462135	0.02697300768212996	0.024389781105108525	0.6872275840325024	-1	0	0	0.2	2	0.9230769230769231	12	0.5357142857142857	0.7692307692307693	12	10	2	0	0	0.14285714285714285	2	14	15	0.0	0	0.8012328628659391	0.8857373182819561	0.5009427658156426	0.9182993428710566	0.46621513106489054	0.9370684079210476	0.8923557468493198	0.9160125941021396	0	0	0.0	0.024389781105108525	0.024389781105108525
742	0.06155674392395322	0.015335962892770687	0.014161346453999135	0.6842263647301716	-1	0	0	0.1	1	1.0	13	1.0	0.8461538461538461	12	11	2	0	0	0.06666666666666667	1	15	15	0.0	0	0.676060621523534	0.9344650721239868	0.37104681130656686	0.8630106163021847	0.4172929343088348	0.8808786155569482	0.859195207644666	0.8971757415589223	0	0	0.0	0.014161346453999135	0.014161346453999135
386	0.010466567735662092	0.0009977164569830966	0.000852963766854638	0.9656922445966215	-1	0	0	0.3333333333333333	2	0.7142857142857143	5	0.36	0.5714285714285714	4	4	4	1	0	1.0	5	5	9	0.08333333333333333	0	0.3391962830177187	0.8855189716429955	0.6010512153230846	0.8262341694461575	0.7266672858866642	0.9173800454341687	0.886171536805	0.8812235656593697	1.0	0.25	0.0	0.000852963766854638	0.000852963766854638
3891	0.0650933660476575	0.029408829298695642	0.028785473636268592	0.6491181720143423	-1	0	0	0.2	2	0.9230769230769231	12	0.5357142857142857	0.7692307692307693	12	10	2	0	0	0.14285714285714285	2	14	15	0.0	0	0.8012328628659391	0.8857373182819561	0.5009427658156426	0.9182993428710566	0.46621513106489054	0.9370684079210476	0.8923557468493198	0.9160125941021396	0	0	0.0	0.028785473636268592	0.028785473636268592
4628	0.06224945829733971	0.02579548996150425	0.023257790655174103	0.6865375980052614	-1	0	0	0.2	2	0.9230769230769231	12	0.5357142857142857	0.7692307692307693	12	10	2	0	0	0.14285714285714285	2	14	15	0.0	0	0.8012328628659391	0.8857373182819561	0.5009427658156426	0.9247381692338029	0.4407597618329423	0.94583594980808	0.91227179237528	0.9221676501065504	0	0	0.0	0.023257790655174103	0.023257790655174103
2241	0.06276777345503333	0.02801601335829616	0.021836040928857017	0.6159978992084463	-1	0	0	0.1	1	1.0	13	1.0	0.8461538461538461	12	11	2	0	0	0.06666666666666667	1	15	15	0.0	0	0.8096802019564844	0.8961274491874164	0.5009427658156426	0.9144637496700393	0.42555379027874435	0.9269798515327862	0.9077757360565677	0.9133443418448541	0	0	0.0	0.021836040928857017	0.021836040928857017
1841	0.030119643131153166	0.002146192267152945	-0.0005513425820510723	0.9140311981148016	-1	0	0	0.2	2	0.8461538461538461	11	0.234375	0.7692307692307693	12	10	2	0	0	1.0	8	8	15	0.0	0	0.5547727385298737	0.954100043497159	0.4066651222648507	0.9024424900272094	0.477091119573579	0.9470176522032553	0.8850946423561653	0.9378540528702907	0	0	0.0	-5.513425820510723e-05	-5.513425820510723e-05
4315	0.04627445511060714	0.007025406573186243	0.006568211172471414	0.7903488396007496	-1	0	0	0.2	2	0.9230769230769231	12	0.5357142857142857	0.7692307692307693	12	10	2	0	0	0.14285714285714285	2	14	15	0.0	0	0.6397791764545763	0.8879703978725115	0.5327041493194543	0.9025846006308985	0.5241275106005749	0.9180161487123745	0.8673911719487828	0.903556563452525	0	0	0.0	0.006568211172471414	0.006568211172471414
1603	0.06472273043170361	0.024269749958966035	0.023726867733056652	0.6296683557235712	-1	0	0	0.2	2	0.9230769230769231	12	0.5357142857142857	0.7692307692307693	12	10	2	0	0	0.14285714285714285	2	14	15	0.0	0	0.7774412505920447	0.87856302866726	0.5009427658156426	0.921777099093627	0.4761688469277889	0.9376584062020432	0.8923557468493198	0.9157120754421711	0	0	0.0	0.023726867733056652	0.023726867733056652
41	0.0069551382531897535	0.0002331307821903563	0.00011064744169186307	0.996293119718794	-1	0	0	0.3333333333333333	2	0.8333333333333334	5	0.5714285714285714	0.8333333333333334	6	5	1	0	0	0.2857142857142857	7	2	8	0.0	0	0.7803646916982395	0.8939825215770081	0.5394027284113114	0.8948396965506905	0.4623069555885511	0.9403528193725281	0.8801741414652676	0.9124308131841099	0	0	0.0	0.00011064744169186307	0.00011064744169186307
3266	0.06584557584899993	0.0266873778032532	0.026511037610208846	0.6441762599222448	-1	0	0	0.2	2	0.9230769230769231	12	0.5357142857142857	0.7692307692307693	12	10	2	0	0	0.14285714285714285	2	14	15	0.0	0	0.8012328628659391	0.8857373182819561	0.5009427658156426	0.9182993428710566	0.46621513106489054	0.9370684079210476	0.8923557468493198	0.9160125941021396	0	0	0.0	0.026511037610208846	0.026511037610208846
4306	0.06664825443067655	0.03378156004642283	0.028148656680897364	0.6421794289502545	-1	0	0	0.2	2	0.9230769230769231	12	0.5357142857142857	0.7692307692307693	12	10	2	0	0	0.14285714285714285	2	14	15	0.0	0	0.8012328628659391	0.8857373182819561	0.5009427658156426	0.9247381692338029	0.4407597618329423	0.9390479323753671	0.9030703621817817	0.9191171832022742	0	0	0.0	0.028148656680897364	0.028148656680897364
2913	0.06738162569947181	0.03035244608990725	0.028858639483857626	0.6520544085492238	-1	0	0	0.2	2	0.9230769230769231	12	0.5357142857142857	0.7692307692307693	12	10	2	0	0	0.14285714285714285	2	14	15	0.0	0	0.8012328628659391	0.8777371951216991	0.5009427658156426	0.9158397702027458	0.49173673388397887	0.9365814353549757	0.8923557468493198	0.9129547099626769	0	0	0.0	0.028858639483857626	0.028858639483857626
4334	0.06551174561088016	0.028573679194088878	0.02824839280517164	0.6506524783424442	-1	0	0	0.2	2	0.9230769230769231	12	0.5357142857142857	0.7692307692307693	12	10	2	0	0	0.14285714285714285	2	14	15	0.0	0	0.8012328628659391	0.8857373182819561	0.5009427658156426	0.9221072594758649	0.4407597618329423	0.949793775841027	0.91227179237528	0.923186558409786	0	0	0.0	0.02824839280517164	0.02824839280517164
2727	0.023630943855321527	0.0010175618588524236	0.00040106678496087695	0.9169120469860107	-1	0	0	0.2	2	0.9230769230769231	12	0.5357142857142857	0.7692307692307693	12	10	2	0	0	0.14285714285714285	2	14	15	0.0	0	0.6978425156769021	0.8690920629935676	0.4673882372511303	0.9533806963742689	0.4407597618329423	0.9065388009813191	0.8974359576364149	0.9163952379746374	0	0	0.0	0.00040106678496087695	0.00040106678496087695
4041	0.0505841019092938	0.01819598552627285	0.01368920747949544	0.7345021744277498	-1	0	0	0.2	2	0.9230769230769231	12	0.5357142857142857	0.7692307692307693	12	10	2	0	0	0.14285714285714285	2	14	15	0.0	0	0.8096802019564844	0.8962557077889998	0.5009427658156426	0.911331203367099	0.508226893485959	0.9532780041938596	0.9077757360565677	0.924188226982029	0	0	0.0	0.01368920747949544	0.01368920747949544
2643	0.06852998877885343	0.031133568884339383	0.03009555165777433	0.6498614234725033	-1	0	0	0.2	2	0.9230769230769231	12	0.5357142857142857	0.7692307692307693	12	10	2	0	0	0.14285714285714285	2	14	15	0.0	0	0.8012328628659391	0.8857373182819561	0.5009427658156426	0.9182993428710566	0.46621513106489054	0.9370684079210476	0.8923557468493198	0.9160125941021396	0	0	0.0	0.03009555165777433	0.03009555165777433
4960	0.06659365688074105	0.026794320602640448	0.022786159619414312	0.6428582389547017	-1	0	0	0.2	2	0.9230769230769231	12	0.5357142857142857	0.7692307692307693	12	10	2	0	0	0.14285714285714285	2	14	15	0.0	0	0.8012328628659391	0.8857373182819561	0.5009427658156426	0.9247381692338029	0.4407597618329423	0.94583594980808	0.91227179237528	0.9221676501065504	0	0	0.0	0.022786159619414312	0.022786159619414312
2984	0.06547016903779063	0.028780614726196835	0.028110449332409596	0.652671750326193	-1	0	0	0.2	2	0.9230769230769231	12	0.5357142857142857	0.7692307692307693	12	10	2	0	0	0.14285714285714285	2	14	15	0.0	0	0.8012328628659391	0.8857373182819561	0.5009427658156426	0.9182993428710566	0.46621513106489054	0.9370684079210476	0.8923557468493198	0.9160125941021396	0	0	0.0	0.028110449332409596	0.028110449332409596
1128	0.06385005031390799	0.02406080588232509	0.023600689423161368	0.6336153608935575	-1	0	0	0.2	2	0.9230769230769231	12	0.5357142857142857	0.7692307692307693	12	10	2	0	0	0.14285714285714285	2	14	15	0.0	0	0.7774412505920447	0.87856302866726	0.5009427658156426	0.921777099093627	0.4761743257052613	0.937658303583407	0.8923557468493198	0.915712030276704	0	0	0.0	0.023600689423161368	0.023600689423161368
2141	0.06493292860613399	0.023348177400318994	0.022585945271244683	0.6346825535707962	-1	0	0	0.2	2	0.9230769230769231	12	0.5357142857142857	0.7692307692307693	12	10	2	0	0	0.14285714285714285	2	14	15	0.0	0	0.7774412505920447	0.87856302866726	0.5009427658156426	0.921777099093627	0.4761688469277889	0.9376584062020432	0.8923557468493198	0.9157120754421711	0	0	0.0	0.022585945271244683	0.022585945271244683
3247	0.062219564158240113	0.027280463766119166	0.02282613363649234	0.6920069983238364	-1	0	0	0.2	2	0.9230769230769231	12	0.5357142857142857	0.7692307692307693	12	10	2	0	0	0.14285714285714285	2	14	15	0.0	0	0.8012328628659391	0.8857373182819561	0.5009427658156426	0.9247381692338029	0.46621513106489054	0.9370684079210476	0.8923754549491164	0.9182688722201318	0	0	0.0	0.02282613363649234	0.02282613363649234
779	0.039892332473534506	0.0007494349993577499	0.0007494178219834727	0.9192009227059657	-1	0.25	1	0.4	4	0.6923076923076923	9	0.25	0.6923076923076923	13	9	1	2	0	0.6	10	6	15	1.0	0.4	0.5351884468482538	0.8863243743259503	0.45190920625369413	0.9228120171868397	0.6111556390930136	0.9264557139910609	0.8374926823880353	0.9134203528029161	0.5769230769230769	0	0.0	0.0007494178219834727	0.0007494178219834727
3768	0.06471541312498522	0.029711764378948107	0.028758838987254273	0.6500339686459595	-1	0	0	0.2	2	0.9230769230769231	12	0.5357142857142857	0.7692307692307693	12	10	2	0	0	0.14285714285714285	2	14	15	0.0	0	0.8012328628659391	0.8777371951216991	0.5009427658156426	0.9162586831519293	0.44486291080827395	0.9378019018017607	0.8923557468493198	0.9136457562492566	0	0	0.0	0.028758838987254273	0.028758838987254273
996	0.05443407320566368	0.02045232267473107	0.020331519471142576	0.7673847706244359	-1	0	0	0.2	2	0.9230769230769231	12	0.5357142857142857	0.8461538461538461	13	11	1	0	0	0.14285714285714285	2	14	15	0.0	0	0.6340470011141951	0.9265753117125415	0.4046013398710791	0.9286687364299235	0.6050805653728342	0.876388909990951	0.844272467186859	0.9132073262387025	0	0	0.0	0.020331519471142576	0.020331519471142576
2850	0.06765831767746794	0.030987859293055864	0.02887681702883924	0.649114634876329	-1	0	0	0.2	2	0.9230769230769231	12	0.5357142857142857	0.7692307692307693	12	10	2	0	0	0.14285714285714285	2	14	15	0.0	0	0.8012328628659391	0.8777371951216991	0.5009427658156426	0.9158397702027458	0.49173673388397887	0.9365814353549757	0.8923557468493198	0.9129547099626769	0	0	0.0	0.02887681702883924	0.02887681702883924
2182	0.06379758237586844	0.029219514686560512	0.025180343056809815	0.6230075692743253	-1	0	0	0.1	1	1.0	13	1.0	0.8461538461538461	12	11	2	0	0	0.06666666666666667	1	15	15	0.0	0	0.8096802019564844	0.9030002802001309	0.5009427658156426	0.9171047341545843	0.39930080876748375	0.9315483570824029	0.9188330227653323	0.9179735144708359	0	0	0.0	0.025180343056809815	0.025180343056809815
4622	0.06581378700261578	0.0316078245688164	0.03003473458388285	0.6378415160411379	-1	0	0	0.2	2	0.9230769230769231	12	0.5357142857142857	0.7692307692307693	12	10	2	0	0	0.14285714285714285	2	14	15	0.0	0	0.8012328628659391	0.8857373182819561	0.5009427658156426	0.9247381692338029	0.4407597618329423	0.949793775841027	0.91227179237528	0.9240614843014923	0	0	0.0	0.03003473458388285	0.03003473458388285
627	0.026108101262032595	0.0014070995598311434	-0.0007412931267143559	0.979751217123221	-1	0.5	2	0.5	5	0.5384615384615384	7	0.35714285714285715	0.46153846153846156	10	6	4	0	0	0.8571428571428571	6	7	15	0.0	0.4	0.7417306258537003	0.8712390200652586	0.6286258235789317	0.9402216261112668	0.3391870166788066	0.9035017962663896	0.9353454572732447	0.9089924763920807	0	0	0.0	-7.412931267143559e-05	-7.412931267143559e-05
3440	0.019663852130472174	0.0009828806041929587	6.708109645186252e-05	0.8952712279825952	-1	0.25	1	0.4	4	0.6923076923076923	9	0.26785714285714285	0.6153846153846154	12	8	2	0	0	0.875	7	8	15	0.0	0.2857142857142857	0.8012328628659391	0.9183078999655392	0.6556990139628698	0.8763237089860908	0.5592038655369954	0.9575111317872358	0.8912902252229093	0.9239719624956668	0	0	0.0	6.708109645186252e-05	6.708109645186252e-05
4597	0.05202449557112162	0.0024958344411906926	0.002262571189216968	0.7761925888322732	-1	0	0	0.2	2	0.9230769230769231	12	0.5357142857142857	0.7692307692307693	12	10	2	0	0	0.14285714285714285	2	14	15	0.0	0	0.6397791764545763	0.8584028412398287	0.5327041493194543	0.9077022101560458	0.5241275106005749	0.9175407144090123	0.833949748861569	0.8971352809216954	0	0	0.0	0.002262571189216968	0.002262571189216968
3783	0.06537319131355536	0.03472133543989395	0.029841445662892454	0.6443189925601165	-1	0	0	0.2	2	0.9230769230769231	12	0.5357142857142857	0.7692307692307693	12	10	2	0	0	0.14285714285714285	2	14	15	0.0	0	0.8012328628659391	0.8857373182819561	0.5009427658156426	0.9247381692338029	0.4407597618329423	0.949793775841027	0.91227179237528	0.9240614843014923	0	0	0.0	0.029841445662892454	0.029841445662892454
360	0.04323316927260004	0.0035016784808298285	0.0015827824748384052	0.9546390291405553	-1	0	0	0.4	4	0.5384615384615384	7	0.35714285714285715	0.5384615384615384	9	7	5	6	0	0.8571428571428571	7	6	15	0.5	0	0.327631738295172	0.8820369656494093	0.30402929671677664	0.9569424702048891	0.4187021602262555	0.7885442927549543	0.9214504629984753	0.8950204136808931	0.3333333333333333	0.3333333333333333	0.0	0.0015827824748384052	0.0015827824748384052
520	0.061565883771557306	0.02317309079174149	0.00890080003512931	0.7693007920945429	-1	0	0	0.2222222222222222	2	0.9090909090909091	10	1.0	0.9090909090909091	12	10	0	2	0	0.07692307692307693	13	1	13	1.0	0.16666666666666666	0.5195761319363174	0.8047092703377708	0.6817837822806097	0.9224258724998472	0.6111556390930136	0.9103500788564679	0.8328522897580086	0.8879424031774241	0.5416666666666666	0	0.0	0.00890080003512931	0.00890080003512931
3326	0.06480821745184298	0.010874514919688407	0.010821635734844478	0.6795357616127069	-1	0	0	0.2	2	0.9230769230769231	12	0.5357142857142857	0.7692307692307693	12	10	2	0	0	0.14285714285714285	2	14	15	0.0	0	0.8096802019564844	0.8501274083429472	0.5009427658156426	0.9158397702027458	0.4407597618329423	0.9369346578625182	0.8923557468493198	0.906677078714062	0	0	0.0	0.010821635734844478	0.010821635734844478
1404	0.05820794519849724	0.022333386949756916	0.013234632599372888	0.7448286156761781	-1	0	0	0.1	1	1.0	13	1.0	0.7692307692307693	11	10	3	0	0	0.06666666666666667	15	1	15	0.0	0	0.8096802019564844	0.8520883950738183	0.4046013398710791	0.7533110408589416	0.4407597618329423	0.9449511509021596	0.8923557468493198	0.8702810351568467	0	0	0.0	0.013234632599372888	0.013234632599372888
928	0.053134326591199946	0.020242818451859285	0.019311696263757606	0.7458250176938331	-1	0	0	0.2	2	0.9230769230769231	12	0.5357142857142857	0.8461538461538461	13	11	1	0	0	0.14285714285714285	2	14	15	0.0	0	0.6340470011141951	0.9265753117125415	0.4046013398710791	0.9286687364299235	0.6050805653728342	0.876388909990951	0.844272467186859	0.9132073262387025	0	0	0.0	0.019311696263757606	0.019311696263757606
3781	0.06391488038546557	0.009104673681103442	0.008432892744393242	0.616516751325205	-1	0	0	0.2	2	0.9230769230769231	12	0.5357142857142857	0.7692307692307693	12	10	2	0	0	0.14285714285714285	2	14	15	0.0	0	0.8012328628659391	0.8770697240067513	0.5009427658156426	0.9268091220047247	0.4407597618329423	0.9428108820938494	0.9030703621817817	0.9194859227671882	0	0	0.0	0.008432892744393242	0.008432892744393242
3403	0.02457104612417944	0.003289636242637349	-0.0012049039626958193	0.8901451902070183	-1	0	0	0.3	3	0.7692307692307693	10	0.23809523809523808	0.6923076923076923	12	9	2	0	0	0.7777777777777778	7	9	15	0.0	0	0.8096802019564844	0.9091747532798807	0.5823320020784333	0.9289235038649168	0.508226893485959	0.951780975321571	0.9077757360565677	0.9320628353096515	0	0	0.0	-0.00012049039626958193	-0.00012049039626958193
1557	0.05458288554139776	0.006428958754214469	-0.005529466089596545	0.6541392774834847	-1	0	0	0.2	2	0.9230769230769231	12	0.5357142857142857	0.7692307692307693	12	10	2	0	0	0.14285714285714285	2	14	15	0.0	0	0.7149535465420732	0.8892806056135094	0.5009427658156426	0.921777099093627	0.4761688469277889	0.9376584062020432	0.8968930943276977	0.918362530582288	0	0	0.0	-0.0005529466089596545	-0.0005529466089596545
3509	0.05909489595514088	0.018150789293441414	0.017887513547759717	0.6703491912459922	-1	0	0	0.2	2	0.9230769230769231	12	0.5357142857142857	0.7692307692307693	12	10	2	0	0	0.14285714285714285	2	14	15	0.0	0	0.8012328628659391	0.8860384108317721	0.5009427658156426	0.9247381692338029	0.4407597618329423	0.9390479323753671	0.9030703621817817	0.9191909591565507	0	0	0.0	0.017887513547759717	0.017887513547759717
4754	0.03937952916146052	0.002995221951268265	0.0019515368129397431	0.8944057292298252	-1	0	0	0.2	2	0.9230769230769231	12	0.42857142857142855	0.5384615384615384	8	7	6	0	0	0.7142857142857143	7	5	15	0.0	0	0.5648111686654889	0.8939580244549546	0.7290556959137964	0.9141771830685265	0.4407597618329423	0.9181293670905285	0.8899012860408688	0.90928372713541	0	0	0.0	0.0019515368129397431	0.0019515368129397431
4605	0.04278694216892207	0.0008793612184952981	0.00017097434143405302	0.8854195382300563	-1	0	0	0.2	2	0.9230769230769231	12	0.42857142857142855	0.7692307692307693	12	10	2	0	0	0.7142857142857143	7	5	15	0.0	0	0.8450704296331295	0.9464199175836625	0.6556990139628698	0.9109701021557145	0.3379344239762284	0.9042831598278879	0.9404844487159926	0.9227942025546392	0	0	0.0	0.00017097434143405302	0.00017097434143405302
4430	0.0641665183803643	0.029642202881504154	0.02922661835921081	0.6341806241858212	-1	0	0	0.2	2	0.9230769230769231	12	0.5357142857142857	0.7692307692307693	12	10	2	0	0	0.14285714285714285	2	14	15	0.0	0	0.8012328628659391	0.8857373182819561	0.5009427658156426	0.9247381692338029	0.4407597618329423	0.949793775841027	0.91227179237528	0.9240614843014923	0	0	0.0	0.02922661835921081	0.02922661835921081
2809	0.06487711332572828	0.02857702397826134	0.027736745952182153	0.651651652549301	-1	0	0	0.2	2	0.9230769230769231	12	0.5357142857142857	0.7692307692307693	12	10	2	0	0	0.14285714285714285	2	14	15	0.0	0	0.8012328628659391	0.8777371951216991	0.5009427658156426	0.9158397702027458	0.49173673388397887	0.9365814353549757	0.8923557468493198	0.9129547099626769	0	0	0.0	0.027736745952182153	0.027736745952182153
832	0.052756359179043276	0.020973927415043205	0.020851947483040405	0.7627855975452915	-1	0	0	0.2	2	0.9230769230769231	12	0.5357142857142857	0.8461538461538461	13	11	1	0	0	0.14285714285714285	2	14	15	0.0	0	0.6340470011141951	0.9265753117125415	0.4046013398710791	0.9286687364299235	0.6050805653728342	0.8731941052067679	0.876838808702873	0.9124335724591646	0	0	0.0	0.020851947483040405	0.020851947483040405
1258	0.06961249615967395	0.0193275612266036	0.010904345170960278	0.6636805328784416	-1	0	0	0.2	2	0.9230769230769231	12	0.5357142857142857	0.8461538461538461	13	11	1	0	0	0.14285714285714285	2	14	15	0.0	0	0.6340470011141951	0.9072140419555424	0.4046013398710791	0.9286687364299235	0.6050805653728342	0.8692958837041053	0.8365157694277962	0.9043985924223106	0	0	0.0	0.010904345170960278	0.010904345170960278
2662	0.061641902972335794	0.027401122670341994	0.023449624122460083	0.6162734150930755	-1	0	0	0.1	1	1.0	13	1.0	0.8461538461538461	12	11	2	0	0	0.06666666666666667	1	15	15	0.0	0	0.8096802019564844	0.8961274491874164	0.5009427658156426	0.9093683233978755	0.39930080876748375	0.9293962898090495	0.9077757360565677	0.9126241850310364	0	0	0.0	0.023449624122460083	0.023449624122460083
3947	0.05633335381776634	0.023869439978307955	0.02096264575374972	0.6604352984617319	-1	0	0	0.2	2	0.9230769230769231	12	0.5357142857142857	0.7692307692307693	12	10	2	0	0	0.14285714285714285	2	14	15	0.0	0	0.8012328628659391	0.8885296067045588	0.5009427658156426	0.9241975048968104	0.46621513106489054	0.9370684079210476	0.8945436094214435	0.9187714423424107	0	0	0.0	0.02096264575374972	0.02096264575374972
308	0.011817744335367985	0.00031365078105204054	0.00027770725555916186	0.9890036730079441	-1	0	0	0.42857142857142855	3	0.75	6	0.4166666666666667	0.5	6	4	3	7	0	0.6666666666666666	4	6	10	0.875	0.2857142857142857	0.24591229429140346	0.8354508782517762	0.6768379832530816	0.9162093974775353	0.7841429825406372	0.9228144519363187	0.9015254111320633	0.8971514786365078	0.16666666666666666	0.6666666666666666	0.0	0.00027770725555916186	0.00027770725555916186
970	0.05370721059078351	0.022200048178573753	0.021198710951020446	0.7412465991443685	-1	0	0	0.2	2	0.9230769230769231	12	0.5357142857142857	0.8461538461538461	13	11	1	0	0	0.14285714285714285	2	14	15	0.0	0	0.6340470011141951	0.9265753117125415	0.4046013398710791	0.9286687364299235	0.6050805653728342	0.876388909990951	0.844272467186859	0.9132073262387025	0	0	0.0	0.021198710951020446	0.021198710951020446
2010	0.05937501822018434	0.014918801832726343	0.014890377465018579	0.7113059952835055	-1	0	0	0.1	1	1.0	13	1.0	0.7692307692307693	11	10	3	0	0	0.06666666666666667	15	1	15	0.0	0	0.8096802019564844	0.7704122734129099	0.4046013398710791	0.7799085899374548	0.4407597618329423	0.9283633127770137	0.8923557468493198	0.8427981346178341	0	0	0.0	0.014890377465018579	0.014890377465018579
579	0.03700264281074722	0.005615062911091087	0.0026980367304536763	0.8666581337428092	-1	0	0	0.2	2	0.8461538461538461	11	0.5357142857142857	0.6923076923076923	11	9	3	1	0	0.14285714285714285	2	14	15	0.125	0	0.6340470011141951	0.8163642013493664	0.3811865802571258	0.9202643792571037	0.4407597618329423	0.870400675853343	0.8828770134982603	0.8751685715785822	1.0	0.09090909090909091	0.0	0.0026980367304536763	0.0026980367304536763
1087	0.06275026237269277	0.026145326281074393	-0.009399290600173379	0.7406588118126738	-1	0	0	0.2	2	0.9230769230769231	12	0.5357142857142857	0.8461538461538461	13	11	1	0	0	0.14285714285714285	14	2	15	0.0	0	0.6340470011141951	0.9265753117125415	0.4046013398710791	0.9286687364299235	0.6050805653728342	0.8731939341538615	0.8768435931721535	0.9124335313159998	0	0	0.0	-0.0009399290600173379	-0.0009399290600173379
3142	0.06310013852399902	0.029042314186011164	0.028570670482316846	0.6427548728704675	-1	0	0	0.2	2	0.9230769230769231	12	0.5357142857142857	0.7692307692307693	12	10	2	0	0	0.14285714285714285	2	14	15	0.0	0	0.8012328628659391	0.8857373182819561	0.5009427658156426	0.9182993428710566	0.46621513106489054	0.9370684079210476	0.8923557468493198	0.9160125941021396	0	0	0.0	0.028570670482316846	0.028570670482316846
2724	0.0667369102653124	0.029314734817402873	0.028115679766837424	0.6429062596928402	-1	0	0	0.2	2	0.9230769230769231	12	0.5357142857142857	0.7692307692307693	12	10	2	0	0	0.14285714285714285	2	14	15	0.0	0	0.8012328628659391	0.8777371951216991	0.5009427658156426	0.9158397702027458	0.49173673388397887	0.9365814353549757	0.8923557468493198	0.9129547099626769	0	0	0.0	0.028115679766837424	0.028115679766837424
3405	0.04858845449365823	0.013837882736480242	0.011275368455801153	0.7110571359222355	-1	0	0	0.2	2	0.9230769230769231	12	0.5357142857142857	0.7692307692307693	12	10	2	0	0	0.14285714285714285	2	14	15	0.0	0	0.8096802019564844	0.8962557077889998	0.5044705924580282	0.9063952078061479	0.508226893485959	0.9532780041938596	0.9077757360565677	0.9227843915331551	0	0	0.0	0.011275368455801153	0.011275368455801153
2605	0.0572477908525066	0.00928002080863527	-0.008743560189713156	0.6666435341239236	-1	0	0	0.2	2	0.9230769230769231	12	0.5357142857142857	0.7692307692307693	12	10	2	0	0	0.14285714285714285	2	14	15	0.0	0	0.7774412505920447	0.87856302866726	0.5030065482094142	0.9066730976120111	0.4109081759683445	0.949861584769773	0.8923557468493198	0.9166770753739399	0	0	0.0	-0.0008743560189713156	-0.0008743560189713156
3823	0.06622418658422062	0.03391648123209156	0.029485511171561007	0.6462302944329159	-1	0	0	0.2	2	0.9230769230769231	12	0.5357142857142857	0.7692307692307693	12	10	2	0	0	0.14285714285714285	2	14	15	0.0	0	0.8012328628659391	0.8857373182819561	0.5009427658156426	0.9247381692338029	0.4407597618329423	0.9390479323753671	0.9030703621817817	0.9191171832022742	0	0	0.0	0.029485511171561007	0.029485511171561007
2915	0.0523219664054159	0.014676012294047075	0.014593061031201676	0.5756381811412358	-1	0	0	0.1	1	1.0	13	1.0	0.8461538461538461	12	11	2	0	0	0.06666666666666667	1	15	15	0.0	0	0.8012328628659391	0.8777371951216991	0.5009427658156426	0.9158397702027458	0.4407597618329423	0.9369346578625182	0.8923557468493198	0.9131125196071564	0	0	0.0	0.014593061031201676	0.014593061031201676
630	0.03974602168258598	0.007745152890500202	0.007085616761756297	0.7410000838548719	-1	0	0	0.2	2	0.8461538461538461	11	0.23809523809523808	0.6923076923076923	10	9	4	0	0	0.7777777777777778	9	7	15	0.0	0.5	0.6769368835282217	0.8455122772214716	0.37104681130656686	0.8513303956013409	0.48372533477824364	0.9250761430965718	0.8795457798249215	0.8793301240612259	0	0	0.0	0.007085616761756297	0.007085616761756297
3650	0.05416234653730769	0.016174118940072216	0.014908389043205017	0.7031456399417745	-1	0	0	0.2	2	0.9230769230769231	12	0.5357142857142857	0.7692307692307693	12	10	2	0	0	0.14285714285714285	2	14	15	0.0	0	0.8012328628659391	0.8744244504109421	0.5009427658156426	0.9116576926566917	0.49173673388397887	0.9365814353549757	0.8923557468493198	0.91071484050852	0	0	0.0	0.014908389043205017	0.014908389043205017
2957	0.06742156412543931	0.030283051957895223	0.029320732843286876	0.6470450254605935	-1	0	0	0.2	2	0.9230769230769231	12	0.5357142857142857	0.7692307692307693	12	10	2	0	0	0.14285714285714285	2	14	15	0.0	0	0.8012328628659391	0.8777371951216991	0.5009427658156426	0.9158397702027458	0.49173673388397887	0.9365814353549757	0.8923557468493198	0.9129547099626769	0	0	0.0	0.029320732843286876	0.029320732843286876
4774	0.0671825224416886	0.028804766754498053	0.028753647270302284	0.6330630358379254	-1	0	0	0.2	2	0.9230769230769231	12	0.5357142857142857	0.7692307692307693	12	10	2	0	0	0.14285714285714285	2	14	15	0.0	0	0.8012328628659391	0.8857373182819561	0.5009427658156426	0.9247381692338029	0.4407597618329423	0.9390479323753671	0.9030703621817817	0.9191171832022742	0	0	0.0	0.028753647270302284	0.028753647270302284
2579	0.06586839609060612	0.02603091273743433	0.025816640206293914	0.6357243858407923	-1	0	0	0.2	2	0.9230769230769231	12	0.5357142857142857	0.7692307692307693	12	10	2	0	0	0.14285714285714285	2	14	15	0.0	0	0.7774412505920447	0.87856302866726	0.5009427658156426	0.9158397702027458	0.4109081759683445	0.9481285865160688	0.8923557468493198	0.9186325711483628	0	0	0.0	0.025816640206293914	0.025816640206293914
4654	0.06612409054674721	0.03116071510141402	0.029530133747514578	0.6397977796689268	-1	0	0	0.2	2	0.9230769230769231	12	0.5357142857142857	0.7692307692307693	12	10	2	0	0	0.14285714285714285	2	14	15	0.0	0	0.8012328628659391	0.8885296067045588	0.5009427658156426	0.9182993428710566	0.46621513106489054	0.9370684079210476	0.8923557468493198	0.9167250216878292	0	0	0.0	0.029530133747514578	0.029530133747514578
1144	0.05453391829728395	0.021849587232956144	0.02084351132863737	0.752819575479034	-1	0	0	0.2	2	0.9230769230769231	12	0.5357142857142857	0.8461538461538461	13	11	1	0	0	0.14285714285714285	2	14	15	0.0	0	0.6340470011141951	0.9265753117125415	0.4046013398710791	0.9286687364299235	0.5756940251389755	0.8688663579478602	0.8365157694277962	0.911402012558737	0	0	0.0	0.02084351132863737	0.02084351132863737
4503	0.06346286792045991	0.030516926588428354	0.021669264111234102	0.6880760695755189	-1	0	0	0.2	2	0.9230769230769231	12	0.5357142857142857	0.7692307692307693	12	10	2	0	0	0.14285714285714285	2	14	15	0.0	0	0.8012328628659391	0.8857373182819561	0.5009427658156426	0.9247381692338029	0.4407597618329423	0.949793775841027	0.91227179237528	0.9240614843014923	0	0	0.0	0.021669264111234102	0.021669264111234102
1629	0.06227778704633406	0.030004454970803007	0.025664742990382152	0.6171601564617117	-1	0	0	0.1	1	1.0	13	1.0	0.8461538461538461	12	11	2	0	0	0.06666666666666667	1	15	15	0.0	0	0.8096802019564844	0.8961274491874164	0.5009427658156426	0.9144637496700393	0.39930080876748375	0.9278205876710057	0.9077757360565677	0.9136732122147183	0	0	0.0	0.025664742990382152	0.025664742990382152
1318	0.05265210899847433	0.02174224105334486	0.02117607297760399	0.7444674664097032	-1	0	0	0.2	2	0.9230769230769231	12	0.5357142857142857	0.8461538461538461	13	11	1	0	0	0.14285714285714285	2	14	15	0.0	0	0.6340470011141951	0.9265753117125415	0.4046013398710791	0.9286687364299235	0.6050805653728342	0.876388909990951	0.844272467186859	0.9132073262387025	0	0	0.0	0.02117607297760399	0.02117607297760399
4345	0.0665658818683172	0.03122771706098685	0.029780501282290584	0.6469803036305892	-1	0	0	0.2	2	0.9230769230769231	12	0.5357142857142857	0.7692307692307693	12	10	2	0	0	0.14285714285714285	2	14	15	0.0	0	0.8012328628659391	0.8857373182819561	0.5009427658156426	0.9247381692338029	0.4407597618329423	0.9390479323753671	0.9030703621817817	0.9191171832022742	0	0	0.0	0.029780501282290584	0.029780501282290584
4084	0.052064261093606685	0.009754555429536071	0.009739926446344086	0.5974077086049026	-1	0	0	0.2	2	0.9230769230769231	12	0.5357142857142857	0.7692307692307693	12	10	2	0	0	0.14285714285714285	2	14	15	0.0	0	0.8096802019564844	0.9068780061829784	0.570316446549098	0.901972767438752	0.508226893485959	0.951780975321571	0.9077757360565677	0.923626543910044	0	0	0.0	0.009739926446344086	0.009739926446344086
3708	0.03016549440707292	0.003507166190275792	0.0015571751047775049	0.5472382070276898	-1	0	0	0.4	4	0.6153846153846154	8	0.3	0.6153846153846154	12	8	2	0	0	0.5	5	10	15	0.0	0	0.8096802019564844	0.8985463876831725	0.570316446549098	0.901972767438752	0.4600634035849994	0.9512557517479173	0.91227179237528	0.9210890805176185	0	0	0.0	0.0015571751047775049	0.0015571751047775049
264	0.0007441869929448043	0.0005810604140520219	0.0005809123900483061	0.9931441598558847	-1	0	0	0.5	1	1.0	1	1.0	1.0	1	1	1	0	0	0.3333333333333333	1	3	3	0.0	0	0.33888419241163814	0.5	0.6914141240629221	0.5	0.3017290074175004	0.5	0.8527056401067369	0.5	0	0	0.0	0.0005809123900483061	0.0005809123900483061
2057	0.059971849989545044	0.010010942448442047	0.009791941655092935	0.6481835831700413	-1	0	0	0.2	2	0.9230769230769231	12	0.5357142857142857	0.8461538461538461	13	11	1	0	0	0.14285714285714285	2	14	15	0.0	0	0.7452022992276051	0.9000384334724542	0.5522257966866352	0.8863992618498185	0.4121923640161265	0.9279735710248864	0.858647222494568	0.9063080030571	0	0	0.0	0.009791941655092935	0.009791941655092935
3476	0.06625082864658334	0.03297626302126056	0.030345054693515155	0.6451757865947367	-1	0	0	0.2	2	0.9230769230769231	12	0.5357142857142857	0.7692307692307693	12	10	2	0	0	0.14285714285714285	2	14	15	0.0	0	0.8012328628659391	0.8857373182819561	0.5009427658156426	0.9247381692338029	0.46621513106489054	0.9370684079210476	0.8923754549491164	0.9182688722201318	0	0	0.0	0.030345054693515155	0.030345054693515155
4617	0.06703164894815203	0.03532367895403211	0.030921462281520085	0.6447563561614609	-1	0	0	0.2	2	0.9230769230769231	12	0.5357142857142857	0.7692307692307693	12	10	2	0	0	0.14285714285714285	2	14	15	0.0	0	0.8012328628659391	0.8857373182819561	0.5009427658156426	0.9247381692338029	0.4407597618329423	0.9390479323753671	0.9030703621817817	0.9191171832022742	0	0	0.0	0.030921462281520085	0.030921462281520085
1282	0.0251206556825089	0.0017130386654570266	0.0016857594229998008	0.9273643997283139	-1	0	0	0.3	3	0.7692307692307693	10	0.3	0.5384615384615384	10	7	4	0	0	0.5	5	10	15	0.0	0.2222222222222222	0.5789525215815375	0.8970288828378563	0.615069505771362	0.9346129658951423	0.492659006529769	0.9022984762617914	0.8804792697520833	0.9128673376434971	0	0	0.0	0.0016857594229998008	0.0016857594229998008
2226	0.06336030763188659	0.02881556436823198	0.02470877958714135	0.6109193503271946	-1	0	0	0.1	1	1.0	13	1.0	0.8461538461538461	12	11	2	0	0	0.06666666666666667	1	15	15	0.0	0	0.8096802019564844	0.9030002802001309	0.5009427658156426	0.9144637496700393	0.39930080876748375	0.9278205876710057	0.9077757360565677	0.9156530301267439	0	0	0.0	0.02470877958714135	0.02470877958714135
4002	0.06698688391102528	0.034696386101482145	0.02999965286586096	0.6492641434977422	-1	0	0	0.2	2	0.9230769230769231	12	0.5357142857142857	0.7692307692307693	12	10	2	0	0	0.14285714285714285	2	14	15	0.0	0	0.8012328628659391	0.8857373182819561	0.5009427658156426	0.9247381692338029	0.4407597618329423	0.94583594980808	0.91227179237528	0.9221676501065504	0	0	0.0	0.02999965286586096	0.02999965286586096
4115	0.06531166491506825	0.03468989593056069	0.02976497968662559	0.6484617814339704	-1	0	0	0.2	2	0.9230769230769231	12	0.5357142857142857	0.7692307692307693	12	10	2	0	0	0.14285714285714285	2	14	15	0.0	0	0.8012328628659391	0.8857373182819561	0.5009427658156426	0.9247381692338029	0.46621513106489054	0.9370684079210476	0.8923754549491164	0.9182688722201318	0	0	0.0	0.02976497968662559	0.02976497968662559
2709	0.06675539267178218	0.028752472117523343	0.028514067791946433	0.6396717137488754	-1	0	0	0.2	2	0.9230769230769231	12	0.5357142857142857	0.7692307692307693	12	10	2	0	0	0.14285714285714285	2	14	15	0.0	0	0.8012328628659391	0.8857373182819561	0.5009427658156426	0.9158397702027458	0.4407597618329423	0.9369346578625182	0.8923557468493198	0.9151208129543875	0	0	0.0	0.028514067791946433	0.028514067791946433
2933	0.06600936806733611	0.009588447953452858	0.00853094295759584	0.681078027843376	-1	0	0	0.2	2	0.9230769230769231	12	0.5357142857142857	0.7692307692307693	12	10	2	0	0	0.14285714285714285	2	14	15	0.0	0	0.8012328628659391	0.8777371951216991	0.45002727021702	0.9147748745646331	0.508226893485959	0.9437275727078388	0.8923557468493198	0.9159125050274141	0	0	0.0	0.00853094295759584	0.00853094295759584
1086	0.05794373426950071	0.013203968157738263	0.012329457667377424	0.7871071934800185	-1	0	0	0.2	2	0.9230769230769231	12	0.5357142857142857	0.8461538461538461	12	11	2	0	0	0.14285714285714285	2	14	15	0.0	0	0.566386916295176	0.9226187789717714	0.47850166877807243	0.9161809497337025	0.5170559969179086	0.917541501634481	0.8323109479396129	0.9188240846642015	0	0	0.0	0.012329457667377424	0.012329457667377424
1288	0.05203937800473836	0.02124291280865857	0.02114682607367258	0.755472920966994	-1	0	0	0.2	2	0.9230769230769231	12	0.5357142857142857	0.8461538461538461	13	11	1	0	0	0.14285714285714285	2	14	15	0.0	0	0.6340470011141951	0.918532469091552	0.4046013398710791	0.9286687364299235	0.6050805653728342	0.882733612532742	0.844272467186859	0.911803331625025	0	0	0.0	0.02114682607367258	0.02114682607367258
289	0.02948845144090956	0.001451760307250165	-0.001299591245222198	0.97117049128613	-1	0.25	1	0.5	5	0.6153846153846154	8	0.375	0.6153846153846154	13	8	1	0	0	0.4	10	4	15	0.0	0.8	0.49910275616581695	0.8904973199353402	0.5585908589003244	0.9130749454601425	0.33800915104072765	0.7938897565341344	0.8405872253943212	0.8734756399152901	0	0	0.0	-0.00012995912452221979	-0.00012995912452221979
2470	0.06254460968992048	0.030194168166805334	0.024842411141994626	0.6171049385631988	-1	0	0	0.1	1	1.0	13	1.0	0.8461538461538461	12	11	2	0	0	0.06666666666666667	1	15	15	0.0	0	0.8096802019564844	0.8961274491874164	0.5009427658156426	0.9144637496700393	0.39930080876748375	0.9295170040645792	0.9077757360565677	0.9143441661352693	0	0	0.0	0.024842411141994626	0.024842411141994626
557	0.05196540737321184	0.02201719524515302	0.02147000970827694	0.7502464035401908	-1	0	0	0.2	2	0.9230769230769231	12	0.5357142857142857	0.8461538461538461	13	11	1	0	0	0.14285714285714285	2	14	15	0.0	0	0.6340470011141951	0.9265753117125415	0.4046013398710791	0.9286687364299235	0.6050805653728342	0.8731941052067679	0.876838808702873	0.9124335724591646	0	0	0.0	0.02147000970827694	0.02147000970827694
124	2.0984559954247998e-06	2.2749257920497865e-08	-1.4508437518756068e-08	0.999999417646092	-1	0	0	1.0	1	0	0	1.0	0	1	0	0	1	0	0.5	2	1	2	0.3333333333333333	0	0	0	0	0	0	0	0	0	0	0	0	-1.4508437518756067e-09	-1.4508437518756067e-09
4933	0.058362933248531666	0.018548115279561878	0.018547440557188818	0.6549684324006305	-1	0	0	0.2	2	0.9230769230769231	12	0.5357142857142857	0.7692307692307693	12	10	2	0	0	0.14285714285714285	2	14	15	0.0	0	0.8012328628659391	0.8857373182819561	0.5009427658156426	0.9247381692338029	0.4407597618329423	0.9570593243851138	0.91227179237528	0.9278083806095295	0	0	0.0	0.018547440557188818	0.018547440557188818
4570	0.06284077539509693	0.027090525091329514	0.022696364817174013	0.6890906619419273	-1	0	0	0.2	2	0.9230769230769231	12	0.5357142857142857	0.7692307692307693	12	10	2	0	0	0.14285714285714285	2	14	15	0.0	0	0.8012328628659391	0.8857373182819561	0.5009427658156426	0.9247381692338029	0.46621513106489054	0.9370684079210476	0.8923754549491164	0.9182688722201318	0	0	0.0	0.022696364817174013	0.022696364817174013
1843	0.06281426498253626	0.023624697592091095	0.023338270717690256	0.6314986965693925	-1	0	0	0.2	2	0.9230769230769231	12	0.5357142857142857	0.7692307692307693	12	10	2	0	0	0.14285714285714285	2	14	15	0.0	0	0.7774412505920447	0.87856302866726	0.5009427658156426	0.921777099093627	0.4761688469277889	0.9376584062020432	0.8923557468493198	0.9157120754421711	0	0	0.0	0.023338270717690256	0.023338270717690256
1462	0.03638371408590942	0.006889564801782995	0.0030944707481562936	0.5416936382346229	-1	0	0	0.2	2	0.9230769230769231	12	0.38461538461538464	0.8461538461538461	13	11	1	0	0	0.23076923076923078	13	3	15	0.0	0	0.5592603738876278	0.8915031043558934	0.45946316309383395	0.886579078939171	0.4895537426092217	0.9149441247434179	0.7708876523060885	0.8983784204808338	0	0	0.0	0.0030944707481562936	0.0030944707481562936
2028	0.0631774426201651	0.025199914206098083	0.02457767326304121	0.6344413365863277	-1	0	0	0.2	2	0.9230769230769231	12	0.5357142857142857	0.7692307692307693	12	10	2	0	0	0.14285714285714285	2	14	15	0.0	0	0.7774412505920447	0.87856302866726	0.5009427658156426	0.921777099093627	0.4109081759683445	0.9494788875021626	0.9010808983174698	0.9212692410162755	0	0	0.0	0.02457767326304121	0.02457767326304121
610	0.033104531953496365	0.0016539187916231055	0.0016212457723936272	0.8769998968438937	-1	0	0	0.3	3	0.7692307692307693	10	0.23809523809523808	0.7692307692307693	13	10	1	0	0	0.7777777777777778	9	7	15	0.0	0	0.6340470011141951	0.9265753117125415	0.4046013398710791	0.9286687364299235	0.6050805653728342	0.8731941052067679	0.876838808702873	0.9124335724591646	0	0	0.0	0.0016212457723936272	0.0016212457723936272
4980	0.06555484992201277	0.03597042527249576	0.028694851822095094	0.6567044440043708	-1	0	0	0.2	2	0.9230769230769231	12	0.5357142857142857	0.7692307692307693	12	10	2	0	0	0.14285714285714285	2	14	15	0.0	0	0.8012328628659391	0.8857373182819561	0.5009427658156426	0.9247381692338029	0.4407597618329423	0.949793775841027	0.91227179237528	0.9240614843014923	0	0	0.0	0.028694851822095094	0.028694851822095094
4291	0.04184838708756107	0.00334915571573176	0.0027459677133000074	0.8766584872006657	-1	0	0	0.3	3	0.7692307692307693	10	0.35714285714285715	0.6923076923076923	12	9	2	0	0	0.8571428571428571	7	6	15	0.0	0	0.6906941523573884	0.9159084920457461	0.6556990139628698	0.9011925968551342	0.41486869572367374	0.9174280017593813	0.9159250021254692	0.9117737178199573	0	0	0.0	0.0027459677133000074	0.0027459677133000074
1646	0.06520193553287017	0.02356231352282425	0.023173873757602492	0.6338905753273738	-1	0	0	0.2	2	0.9230769230769231	12	0.5357142857142857	0.7692307692307693	12	10	2	0	0	0.14285714285714285	2	14	15	0.0	0	0.7774412505920447	0.87856302866726	0.5009427658156426	0.921777099093627	0.42929502385208396	0.9392333945664976	0.8923557468493198	0.9164109441629534	0	0	0.0	0.023173873757602492	0.023173873757602492
3974	0.058255076078531746	0.02382850841531035	0.021795653619923274	0.6536511369782444	-1	0	0	0.2	2	0.9230769230769231	12	0.5357142857142857	0.7692307692307693	12	10	2	0	0	0.14285714285714285	2	14	15	0.0	0	0.8012328628659391	0.8885296067045588	0.5009427658156426	0.9247381692338029	0.46621513106489054	0.9370684079210476	0.8960674624454347	0.9189638539623239	0	0	0.0	0.021795653619923274	0.021795653619923274
2086	0.06370540695190788	0.029493493749666064	0.024612807942463646	0.6179764564134925	-1	0	0	0.1	1	1.0	13	1.0	0.8461538461538461	12	11	2	0	0	0.06666666666666667	1	15	15	0.0	0	0.8096802019564844	0.9030002802001309	0.5009427658156426	0.9171047341545843	0.39930080876748375	0.9315483570824029	0.9188330227653323	0.9179735144708359	0	0	0.0	0.024612807942463646	0.024612807942463646
4440	0.06677195076906187	0.03440169541750765	0.030762686953974272	0.6405017631788819	-1	0	0	0.2	2	0.9230769230769231	12	0.5357142857142857	0.7692307692307693	12	10	2	0	0	0.14285714285714285	2	14	15	0.0	0	0.8012328628659391	0.8857373182819561	0.5009427658156426	0.9247381692338029	0.4407597618329423	0.9390479323753671	0.9030703621817817	0.9191171832022742	0	0	0.0	0.030762686953974272	0.030762686953974272
4561	0.06691855884107799	0.026143204980182935	0.022483235773397007	0.6511482652902907	-1	0	0	0.2	2	0.9230769230769231	12	0.5357142857142857	0.7692307692307693	12	10	2	0	0	0.14285714285714285	2	14	15	0.0	0	0.8012328628659391	0.8857373182819561	0.5009427658156426	0.9247381692338029	0.4407597618329423	0.949793775841027	0.91227179237528	0.9240614843014923	0	0	0.0	0.022483235773397007	0.022483235773397007
677	0.036837441702745534	0.005992827302576575	0.004426268987725212	0.7364810999483178	-1	0	0	0.2	2	0.8461538461538461	11	0.23809523809523808	0.6923076923076923	10	9	4	0	0	0.7777777777777778	9	7	15	0.0	0.5	0.7383422689238813	0.8529332131130059	0.42816232835928236	0.8522215264751194	0.4608941525711872	0.9279874224055491	0.8873599502183369	0.8830912330223407	0	0	0.0	0.004426268987725212	0.004426268987725212
967	0.05277618125765647	0.021670549858781418	0.020732083572703258	0.7399058818830867	-1	0	0	0.2	2	0.9230769230769231	12	0.5357142857142857	0.8461538461538461	13	11	1	0	0	0.14285714285714285	2	14	15	0.0	0	0.6340470011141951	0.9265753117125415	0.4046013398710791	0.9286687364299235	0.6050805653728342	0.8731939341538615	0.8768435931721535	0.9124335313159998	0	0	0.0	0.020732083572703258	0.020732083572703258
750	0.05898934682179745	0.013213354870426568	0.008714141762699046	0.7360145811907407	-1	0	0	0.1	1	1.0	13	1.0	0.8461538461538461	12	11	2	0	0	0.06666666666666667	1	15	15	0.0	0	0.676060621523534	0.8559492384952528	0.3928939600641025	0.9036113846850649	0.4172929343088348	0.8770944908086199	0.8730525820443087	0.8802800854930714	0	0	0.0	0.008714141762699046	0.008714141762699046
1346	0.042811691645728456	0.01309688773861059	0.012043295897198849	0.7813187656539469	-1	0	0	0.2	2	0.9230769230769231	12	0.5357142857142857	0.8461538461538461	13	11	1	0	0	0.14285714285714285	2	14	15	0.0	0	0.6340470011141951	0.9274094318466914	0.4046013398710791	0.9286687364299235	0.6050805653728342	0.8658590423447547	0.8560208585826246	0.9110294246392346	0	0	0.0	0.012043295897198849	0.012043295897198849
251	0.004739731546965724	0.0002512780683241104	0.000225158227084117	0.9935699343372617	-1	0	0	0.5	2	0.5	2	0.6	0.5	4	2	1	1	0	0.4	5	2	6	0.25	0	0.6348625076122925	0.8162331521111313	0.4155855428421626	0.6409232629557513	0.22800503416621484	0.9729258446647772	0.865526982788434	0.8680750188399071	1.0	0.5	0.0	0.000225158227084117	0.000225158227084117
2459	0.06083670312217778	0.029783611066740965	0.02533693633474239	0.613795196725187	-1	0	0	0.1	1	1.0	13	1.0	0.8461538461538461	12	11	2	0	0	0.06666666666666667	1	15	15	0.0	0	0.8096802019564844	0.8961274491874164	0.5009427658156426	0.9093683233978755	0.39930080876748375	0.9293962898090495	0.9077757360565677	0.9126241850310364	0	0	0.0	0.02533693633474239	0.02533693633474239
3461	0.05825064385758546	0.023930868862498927	0.021801324891201537	0.6571692006395519	-1	0	0	0.2	2	0.9230769230769231	12	0.5357142857142857	0.7692307692307693	12	10	2	0	0	0.14285714285714285	2	14	15	0.0	0	0.8012328628659391	0.8885296067045588	0.5009427658156426	0.9247381692338029	0.46621513106489054	0.9370684079210476	0.8960674624454347	0.9189638539623239	0	0	0.0	0.021801324891201537	0.021801324891201537
2993	0.06637527526783453	0.030656416213853895	0.028933312727166337	0.6483426136340427	-1	0	0	0.2	2	0.9230769230769231	12	0.5357142857142857	0.7692307692307693	12	10	2	0	0	0.14285714285714285	2	14	15	0.0	0	0.8012328628659391	0.8777371951216991	0.5009427658156426	0.9158397702027458	0.49173673388397887	0.9365814353549757	0.8923557468493198	0.9129547099626769	0	0	0.0	0.028933312727166337	0.028933312727166337
1827	0.0239612088385694	0.0019213568308880464	0.0018876470733651216	0.5954275911032565	-1	0.25	1	0.4	4	0.6923076923076923	9	0.3	0.6153846153846154	12	8	2	0	0	0.5	5	10	15	0.0	0.4	0.7774412505920447	0.915627865901046	0.6302105048229103	0.8923219443889415	0.477091119573579	0.9595752503956544	0.8923557468493198	0.9279332826606723	0	0	0.0	0.0018876470733651216	0.0018876470733651216
5001	0.06150109525465143	0.028548495403692618	0.021399361842888927	0.6963176501240801	-1	0	0	0.2	2	0.9230769230769231	12	0.5357142857142857	0.7692307692307693	12	10	2	0	0	0.14285714285714285	2	14	15	0.0	0	0.8012328628659391	0.8857373182819561	0.5009427658156426	0.9247381692338029	0.4407597618329423	0.94583594980808	0.91227179237528	0.9221676501065504	0	0	0.0	0.021399361842888927	0.021399361842888927
3636	0.046896924281894924	0.01479348407945707	0.011424233155587821	0.7136929315264	-1	0	0	0.2	2	0.9230769230769231	12	0.5357142857142857	0.7692307692307693	12	10	2	0	0	0.14285714285714285	2	14	15	0.0	0	0.8096802019564844	0.8882103196085039	0.5044705924580282	0.9063952078061479	0.508226893485959	0.9532780041938596	0.9077757360565677	0.9207726478019916	0	0	0.0	0.011424233155587821	0.011424233155587821
2503	0.055397488330787975	0.006215359549408229	0.004469057080092366	0.6081939886216494	-1	0	0	0.2	2	0.8461538461538461	11	0.4166666666666667	0.7692307692307693	12	10	2	0	0	1.0	6	6	15	0.0	0.2	0.5886027809393832	0.9302881221001635	0.6362524265451284	0.8933616464490844	0.42519187487675236	0.9442014266781333	0.9341276326956298	0.9251927781952133	0	0	0.0	0.004469057080092366	0.004469057080092366
573	0.05278715937539779	0.01564819634934117	0.013719818670889958	0.696219333017229	-1	0	0	0.1	1	1.0	13	1.0	0.8461538461538461	12	11	2	0	0	0.06666666666666667	1	15	15	0.0	0	0.676060621523534	0.9344650721239868	0.37104681130656686	0.8630106163021847	0.4172929343088348	0.8808786155569482	0.859195207644666	0.8971757415589223	0	0	0.0	0.013719818670889958	0.013719818670889958
4467	0.05910174895131321	0.024087331998221124	0.021811394800310527	0.6568103563817005	-1	0	0	0.2	2	0.9230769230769231	12	0.5357142857142857	0.7692307692307693	12	10	2	0	0	0.14285714285714285	2	14	15	0.0	0	0.8012328628659391	0.8885296067045588	0.5009427658156426	0.9247381692338029	0.46621513106489054	0.9370684079210476	0.8960674624454347	0.9189638539623239	0	0	0.0	0.021811394800310527	0.021811394800310527
3814	0.06448399429869364	0.02861514609012894	0.028531834231569738	0.6386461120197089	-1	0	0	0.2	2	0.9230769230769231	12	0.5357142857142857	0.7692307692307693	12	10	2	0	0	0.14285714285714285	2	14	15	0.0	0	0.8012328628659391	0.8857373182819561	0.5009427658156426	0.9182993428710566	0.46621513106489054	0.9370684079210476	0.8923557468493198	0.9160125941021396	0	0	0.0	0.028531834231569738	0.028531834231569738
3248	0.0669099620224836	0.029913025417081848	0.02892209429502484	0.6466711457731524	-1	0	0	0.2	2	0.9230769230769231	12	0.5357142857142857	0.7692307692307693	12	10	2	0	0	0.14285714285714285	2	14	15	0.0	0	0.8012328628659391	0.8777371951216991	0.5009427658156426	0.9158397702027458	0.49173673388397887	0.9365814353549757	0.8923557468493198	0.9129547099626769	0	0	0.0	0.02892209429502484	0.02892209429502484
1247	0.046256897294541584	0.016276885160970617	0.015827721861804617	0.8054904019318272	-1	0	0	0.2	2	0.9230769230769231	12	0.5357142857142857	0.8461538461538461	13	11	1	0	0	0.14285714285714285	2	14	15	0.0	0	0.6704156720010377	0.9257149114709804	0.4046013398710791	0.925514260814864	0.6050805653728342	0.8596882352849206	0.8923557468493198	0.9076299226539021	0	0	0.0	0.015827721861804617	0.015827721861804617
839	0.0538661646895862	0.022919925630784516	0.022170932833697712	0.7395157391100179	-1	0	0	0.2	2	0.9230769230769231	12	0.5357142857142857	0.8461538461538461	13	11	1	0	0	0.14285714285714285	2	14	15	0.0	0	0.6340470011141951	0.9265753117125415	0.4046013398710791	0.9286687364299235	0.6050805653728342	0.876388909990951	0.844272467186859	0.9132073262387025	0	0	0.0	0.022170932833697712	0.022170932833697712
2464	0.06350463391693187	0.028419911336256546	0.023455308600565418	0.6126944087773454	-1	0	0	0.1	1	1.0	13	1.0	0.8461538461538461	12	11	2	0	0	0.06666666666666667	1	15	15	0.0	0	0.8096802019564844	0.9030002802001309	0.5009427658156426	0.9144637496700393	0.39930080876748375	0.9295170040645792	0.9077757360565677	0.9163100058623597	0	0	0.0	0.023455308600565418	0.023455308600565418
4192	0.06174378419833586	0.027889183358551353	0.027882083132326693	0.6477805408022065	-1	0	0	0.2	2	0.9230769230769231	12	0.5357142857142857	0.7692307692307693	12	10	2	0	0	0.14285714285714285	2	14	15	0.0	0	0.8012328628659391	0.8857373182819561	0.5009427658156426	0.9182993428710566	0.4407597618329423	0.9476536661358733	0.8923557468493198	0.9208896372843747	0	0	0.0	0.027882083132326693	0.027882083132326693
4827	0.06466893449778964	0.034237119279233945	0.030032213725369628	0.6465762664771457	-1	0	0	0.2	2	0.9230769230769231	12	0.5357142857142857	0.7692307692307693	12	10	2	0	0	0.14285714285714285	2	14	15	0.0	0	0.8012328628659391	0.8857373182819561	0.5009427658156426	0.9247381692338029	0.4407597618329423	0.9390479323753671	0.9030703621817817	0.9191171832022742	0	0	0.0	0.030032213725369628	0.030032213725369628
680	0.049606605054222486	0.00599740742656436	0.002741875059200115	0.5972891189420835	-1	0	0	0.1	1	1.0	13	0.5357142857142857	0.6923076923076923	10	9	4	0	0	0.14285714285714285	2	14	15	0.0	0	0.7098322571178446	0.9016702588168195	0.37104681130656686	0.929972691526682	0.45846991398602616	0.9319077529913345	0.8939408905253133	0.9222167558920823	0	0	0.0	0.002741875059200115	0.002741875059200115
653	0.05960504612564463	0.023304119458042324	0.014873756672323426	0.7085641728643899	-1	0	0	0.1	1	1.0	13	1.0	0.7692307692307693	11	10	3	0	0	0.06666666666666667	15	1	15	0.0	0	0.7621520794471883	0.9023402755831317	0.4046013398710791	0.8122916311576194	0.4407597618329423	0.9449563265025127	0.8480612816690601	0.8981797652144397	0	0	0.0	0.014873756672323426	0.014873756672323426
1835	0.06475067354180171	0.024234313683581622	0.022355370923594037	0.6364258617217132	-1	0	0	0.2	2	0.9230769230769231	12	0.5357142857142857	0.7692307692307693	12	10	2	0	0	0.14285714285714285	2	14	15	0.0	0	0.7774412505920447	0.8864871068958553	0.5009427658156426	0.921777099093627	0.4761688469277889	0.9376584062020432	0.8923557468493198	0.9176584434650386	0	0	0.0	0.022355370923594037	0.022355370923594037
98	8.504692284067869e-06	1.2293777663936745e-06	8.359089295600388e-11	0.999660587958522	-1	0	0	1.0	1	0	0	1.0	0	1	0	0	1	0	0.5	2	1	2	0.3333333333333333	0	0	0	0	0	0	0	0	0	0	0	0	8.359089295600388e-11	8.359089295600388e-11
590	0.05438741533758779	0.0020931781222131582	-0.0016465604754720773	0.8286443329954194	-1	0	0	0.3	3	0.7692307692307693	10	0.3	0.6923076923076923	11	9	3	0	0	0.5	10	5	15	0.0	0	0.33011086161562214	0.7937863084951199	0.4555646802793373	0.9545880802877521	0.8349595784578103	0.7523840832642269	0.9294475029232852	0.8623473796026405	0	0	0.0	-0.00016465604754720774	-0.00016465604754720774
1456	0.06510677369254768	0.024550066454781826	0.02420119192425114	0.6318527845623149	-1	0	0	0.2	2	0.9230769230769231	12	0.5357142857142857	0.7692307692307693	12	10	2	0	0	0.14285714285714285	2	14	15	0.0	0	0.7774412505920447	0.87856302866726	0.5009427658156426	0.921777099093627	0.4761688469277889	0.9376584062020432	0.8923557468493198	0.9157120754421711	0	0	0.0	0.02420119192425114	0.02420119192425114
570	0.04568453086322206	0.00632118418389201	0.0017927391853917798	0.8358865848149399	-1	0	0	0.4	4	0.6923076923076923	9	0.4166666666666667	0.6153846153846154	12	8	2	3	0	0.25	3	12	15	0.75	0.6666666666666666	0.3591466384139759	0.955927458218432	0.7697627197655901	0.8938027104788845	0.39772255936110096	0.9667228309469428	0.9379091482153955	0.9457661769393692	0.08333333333333333	0.16666666666666666	0.0	0.0017927391853917798	0.0017927391853917798
2941	0.06569414660469938	0.029979464838254113	0.029346864773038786	0.6535277324356561	-1	0	0	0.2	2	0.9230769230769231	12	0.5357142857142857	0.7692307692307693	12	10	2	0	0	0.14285714285714285	2	14	15	0.0	0	0.8012328628659391	0.8857373182819561	0.5009427658156426	0.9182993428710566	0.46621513106489054	0.9370684079210476	0.8923557468493198	0.9160125941021396	0	0	0.0	0.029346864773038786	0.029346864773038786
4968	0.05526196032742107	0.018644931170713204	0.017501297217398615	0.7169919245760483	-1	0	0	0.2	2	0.9230769230769231	12	0.5357142857142857	0.7692307692307693	12	10	2	0	0	0.14285714285714285	2	14	15	0.0	0	0.8012328628659391	0.8857373182819561	0.48251334983294536	0.906357389026274	0.4407597618329423	0.9458363656062105	0.9024610541513614	0.916264557583949	0	0	0.0	0.017501297217398615	0.017501297217398615
1559	0.06291196074554702	0.013129897655266221	0.012563466706539997	0.6704587699891591	-1	0	0	0.2	2	0.9230769230769231	12	0.5357142857142857	0.7692307692307693	12	10	2	0	0	0.14285714285714285	2	14	15	0.0	0	0.7774412505920447	0.87856302866726	0.5009427658156426	0.9190110778178826	0.492659006529769	0.9373941844155307	0.8923557468493198	0.9146182660438701	0	0	0.0	0.012563466706539997	0.012563466706539997
1351	0.053396979867689154	0.021863318334713194	0.02029585813710233	0.7398070268040742	-1	0	0	0.2	2	0.9230769230769231	12	0.5357142857142857	0.8461538461538461	13	11	1	0	0	0.14285714285714285	2	14	15	0.0	0	0.6340470011141951	0.9265753117125415	0.4046013398710791	0.9286687364299235	0.6417188167588088	0.8845619278467323	0.8923557468493198	0.9152380092408804	0	0	0.0	0.02029585813710233	0.02029585813710233
2594	0.02054915514751379	0.0034492710393343308	0.0002508539520918859	0.9105702273190109	-1	0.25	1	0.4	4	0.6923076923076923	9	0.3	0.6153846153846154	12	8	2	0	0	0.5	5	10	15	0.0	0.4	0.7774412505920447	0.915627865901046	0.5838112381495818	0.8911412403956334	0.4109081759683445	0.967438078729541	0.8923557468493198	0.9325232378342361	0	0	0.0	0.0002508539520918859	0.0002508539520918859
4269	0.06638326737855835	0.03422080643886377	0.029860571306497607	0.643622390384475	-1	0	0	0.2	2	0.9230769230769231	12	0.5357142857142857	0.7692307692307693	12	10	2	0	0	0.14285714285714285	2	14	15	0.0	0	0.8012328628659391	0.8857373182819561	0.5009427658156426	0.9247381692338029	0.4407597618329423	0.9390479323753671	0.9030703621817817	0.9191171832022742	0	0	0.0	0.029860571306497607	0.029860571306497607
707	0.06676052401528378	0.008855025060552477	-0.008754107879608322	0.6788318899991539	-1	0	0	0.1	1	1.0	13	1.0	0.9230769230769231	13	12	1	0	0	0.06666666666666667	1	15	15	0.0	0	0.5494917186496076	0.9186398637965912	0.3811865802571258	0.9258418602627425	0.3710405062277319	0.9306506707476188	0.8890136873729003	0.9251922423134903	0	0	0.0	-0.0008754107879608323	-0.0008754107879608323
1627	0.06577891140443991	0.009702158675938264	-0.004630493896331726	0.5472842621284919	-1	0	0	0.1	1	1.0	13	1.0	0.9230769230769231	13	12	1	0	0	0.06666666666666667	1	15	15	0.0	0	0.6340470011141951	0.9307886330417183	0.350202194087614	0.9191075957599684	0.5684423139868595	0.8408511227016451	0.8678065695080976	0.9030201490141654	0	0	0.0	-0.0004630493896331726	-0.0004630493896331726
4452	0.06428377803356089	0.03293095596394167	0.02806344471278874	0.64532533233598	-1	0	0	0.2	2	0.9230769230769231	12	0.5357142857142857	0.7692307692307693	12	10	2	0	0	0.14285714285714285	2	14	15	0.0	0	0.8012328628659391	0.8857373182819561	0.5009427658156426	0.9247381692338029	0.4407597618329423	0.9390479323753671	0.9030703621817817	0.9191171832022742	0	0	0.0	0.02806344471278874	0.02806344471278874
3208	0.06661407689398173	0.030749665224299724	0.029306641164077114	0.6521900274177004	-1	0	0	0.2	2	0.9230769230769231	12	0.5357142857142857	0.7692307692307693	12	10	2	0	0	0.14285714285714285	2	14	15	0.0	0	0.8012328628659391	0.8857373182819561	0.5009427658156426	0.9158397702027458	0.49173673388397887	0.9365814353549757	0.8923557468493198	0.9149663111984864	0	0	0.0	0.029306641164077114	0.029306641164077114
2192	0.02717070374940911	0.001378656632170486	0.0003005983755971345	0.8697528111005935	-1	0	0	0.2	2	0.8461538461538461	11	0.23809523809523808	0.7692307692307693	12	10	2	0	0	0.7777777777777778	7	9	15	0.0	0	0.8096802019564844	0.9108613612072972	0.5593575880183063	0.9390693861913174	0.4407597618329423	0.9357119976418095	0.9106920381088047	0.929504015875624	0	0	0.0	0.0003005983755971345	0.0003005983755971345
2142	0.06380928605398627	0.029375579421251078	0.024178557727714357	0.6166919702906373	-1	0	0	0.1	1	1.0	13	1.0	0.8461538461538461	12	11	2	0	0	0.06666666666666667	1	15	15	0.0	0	0.8096802019564844	0.8961274491874164	0.5009427658156426	0.9144637496700393	0.39930080876748375	0.9295170040645792	0.9077757360565677	0.9143441661352693	0	0	0.0	0.024178557727714357	0.024178557727714357
2245	0.06312577561473229	0.007116112396412874	-0.003377492421855087	0.6614899879178999	-1	0	0	0.1	1	1.0	13	1.0	0.8461538461538461	12	11	2	0	0	0.06666666666666667	1	15	15	0.0	0	0.7774412505920447	0.876869024407158	0.5508698591313566	0.9160168296548392	0.6391039119550286	0.9387522151217703	0.8923557468493198	0.913782315686637	0	0	0.0	-0.0003377492421855087	-0.0003377492421855087
931	0.04477694359309136	0.015520177030675476	0.014069422285850681	0.7839796960470302	-1	0	0	0.2	2	0.9230769230769231	12	0.5357142857142857	0.8461538461538461	13	11	1	0	0	0.14285714285714285	2	14	15	0.0	0	0.6340470011141951	0.9321610585819124	0.4564564710604347	0.9340832479253797	0.6050805653728342	0.9012541509198907	0.8793768817525436	0.923738446035888	0	0	0.0	0.014069422285850681	0.014069422285850681
1550	0.06432331241275942	0.023463764378418652	0.022977206841781766	0.6321325428219027	-1	0	0	0.2	2	0.9230769230769231	12	0.5357142857142857	0.7692307692307693	12	10	2	0	0	0.14285714285714285	2	14	15	0.0	0	0.7774412505920447	0.87856302866726	0.5009427658156426	0.921777099093627	0.42929502385208396	0.9392333945664976	0.8923557468493198	0.9164109441629534	0	0	0.0	0.022977206841781766	0.022977206841781766
120	0.007185690793689542	0.0002396704747531692	5.503369222840831e-05	0.9963441533243944	-1	0	0	0.3333333333333333	2	0.8333333333333334	5	0.5714285714285714	0.8333333333333334	6	5	1	0	0	0.2857142857142857	7	2	8	0.0	0	0.7803646916982395	0.8939825215770081	0.5394027284113114	0.8948396965506905	0.4623069555885511	0.9403528193725281	0.8801741414652676	0.9124308131841099	0	0	0.0	5.503369222840831e-05	5.503369222840831e-05
1186	0.05199457689911392	0.021859952188320476	0.021398458998532707	0.7495325423502023	-1	0	0	0.2	2	0.9230769230769231	12	0.5357142857142857	0.8461538461538461	13	11	1	0	0	0.14285714285714285	2	14	15	0.0	0	0.6340470011141951	0.9265753117125415	0.4046013398710791	0.9286687364299235	0.6050805653728342	0.876388909990951	0.844272467186859	0.9132073262387025	0	0	0.0	0.021398458998532707	0.021398458998532707
83	0.015671419395801925	0.0014124222655581785	-0.0010034130016816473	0.975293541790637	-1	0	0	0.42857142857142855	3	0.625	5	0.4166666666666667	0.5	6	4	3	1	0	0.375	8	3	10	0.125	0	0.5728883999704664	0.9310158131380419	0.4832314150768756	0.8842341100904654	0.6798874148952437	0.9315282356304517	0.8884693695855432	0.9179879918405386	1.0	0	0.0	-0.00010034130016816473	-0.00010034130016816473
4835	0.059059466759987904	0.012798384982309657	0.004700487168669293	0.6506525668643617	-1	0	0	0.2	2	0.9230769230769231	12	0.5357142857142857	0.9230769230769231	14	12	0	0	0	0.14285714285714285	2	14	15	0.0	0	0.8096802019564844	0.9311663045320524	0.6113531847643754	0.9024830398482389	0.4407597618329423	0.9565523621190075	0.9211819224997093	0.9334260912176279	0	0	0.0	0.004700487168669293	0.004700487168669293
4455	0.04648604860387248	0.008955699086546278	0.0009906423886607068	0.8204132172873151	-1	0	0	0.2	2	0.9230769230769231	12	0.5357142857142857	0.8461538461538461	12	11	2	0	0	0.14285714285714285	2	14	15	0.0	0	0.8012328628659391	0.934810295741533	0.6946672487477921	0.898752280139575	0.38934709290458536	0.9403404110108716	0.9326186873911244	0.9265381363206117	0	0	0.0	0.0009906423886607068	0.0009906423886607068
22	3.4232138049094464e-06	1.9249588660449176e-06	1.993060260871674e-08	0.9994518154553652	-1	0	0	0	0	0	0	1.0	0	0	0	0	4	0	1.0	1	1	1	1.0	0	0	0	0	0	0	0	0	0	0	0	0	-0.1	-0.1
3618	0.0587480467600476	0.022429962807509092	0.018880694332433667	0.6893203216142599	-1	0	0	0.2	2	0.9230769230769231	12	0.5357142857142857	0.7692307692307693	12	10	2	0	0	0.14285714285714285	2	14	15	0.0	0	0.8012328628659391	0.8857373182819561	0.5030065482094142	0.9144076324768263	0.5069427054381769	0.9411819141121375	0.9002969117392885	0.9165546116006908	0	0	0.0	0.018880694332433667	0.018880694332433667
3995	0.06645875276902342	0.031967800349408736	0.02993728480850897	0.6461358313758712	-1	0	0	0.2	2	0.9230769230769231	12	0.5357142857142857	0.7692307692307693	12	10	2	0	0	0.14285714285714285	2	14	15	0.0	0	0.8012328628659391	0.8857373182819561	0.5009427658156426	0.9247381692338029	0.4407597618329423	0.9390479323753671	0.9030703621817817	0.9191171832022742	0	0	0.0	0.02993728480850897	0.02993728480850897
4006	0.06366561340621481	0.03291437782003344	0.029661525255582712	0.6464750781199605	-1	0	0	0.2	2	0.9230769230769231	12	0.5357142857142857	0.7692307692307693	12	10	2	0	0	0.14285714285714285	2	14	15	0.0	0	0.8012328628659391	0.8857373182819561	0.5009427658156426	0.9247381692338029	0.4407597618329423	0.9390479323753671	0.9030703621817817	0.9191171832022742	0	0	0.0	0.029661525255582712	0.029661525255582712
4025	0.047986765011346764	0.012635239102589102	0.010469482145291028	0.7024233113910338	-1	0	0	0.2	2	0.9230769230769231	12	0.5357142857142857	0.7692307692307693	12	10	2	0	0	0.14285714285714285	2	14	15	0.0	0	0.8096802019564844	0.8985463876831725	0.5296142325064354	0.9041385185870362	0.508226893485959	0.9497166126420081	0.9077757360565677	0.920895827013031	0	0	0.0	0.010469482145291028	0.010469482145291028
1187	0.06388693381039331	0.024395833723958073	0.024019214629747376	0.6330326462496239	-1	0	0	0.2	2	0.9230769230769231	12	0.5357142857142857	0.7692307692307693	12	10	2	0	0	0.14285714285714285	2	14	15	0.0	0	0.7774412505920447	0.87856302866726	0.5009427658156426	0.921777099093627	0.4761688469277889	0.9376584062020432	0.8923557468493198	0.9157120754421711	0	0	0.0	0.024019214629747376	0.024019214629747376
4236	0.06686355231784696	0.030808576126657255	0.029775239110026358	0.6461612315661319	-1	0	0	0.2	2	0.9230769230769231	12	0.5357142857142857	0.7692307692307693	12	10	2	0	0	0.14285714285714285	2	14	15	0.0	0	0.8012328628659391	0.8857373182819561	0.5009427658156426	0.9247381692338029	0.4407597618329423	0.949793775841027	0.91227179237528	0.9240614843014923	0	0	0.0	0.029775239110026358	0.029775239110026358
3645	0.06497239024198534	0.02690936430534971	0.026866618361652616	0.6291616652311944	-1	0	0	0.2	2	0.9230769230769231	12	0.5357142857142857	0.7692307692307693	12	10	2	0	0	0.14285714285714285	2	14	15	0.0	0	0.8012328628659391	0.8777371951216991	0.5009427658156426	0.9162586831519293	0.44486291080827395	0.9378019018017607	0.8923557468493198	0.9136457562492566	0	0	0.0	0.026866618361652616	0.026866618361652616
2985	0.06577569321050623	0.029322005239084053	0.028102292770570816	0.651666677362484	-1	0	0	0.2	2	0.9230769230769231	12	0.5357142857142857	0.7692307692307693	12	10	2	0	0	0.14285714285714285	2	14	15	0.0	0	0.8012328628659391	0.8857373182819561	0.5009427658156426	0.9158397702027458	0.49173673388397887	0.9365814353549757	0.8923557468493198	0.9149663111984864	0	0	0.0	0.028102292770570816	0.028102292770570816
4792	0.05796604735752898	0.016231128978720637	0.010199293418161726	0.6499082862511184	-1	0	0	0.2	2	0.9230769230769231	12	0.5357142857142857	0.7692307692307693	12	10	2	0	0	0.14285714285714285	2	14	15	0.0	0	0.6906941523573884	0.9150483178714363	0.6362524265451284	0.8927718279760058	0.5649593759124889	0.9520876283549905	0.9211819224997093	0.9238034530622101	0	0	0.0	0.010199293418161726	0.010199293418161726
4023	0.06553949680754965	0.0350472512944929	0.029940271851719148	0.6467977471020872	-1	0	0	0.2	2	0.9230769230769231	12	0.5357142857142857	0.7692307692307693	12	10	2	0	0	0.14285714285714285	2	14	15	0.0	0	0.8012328628659391	0.8857373182819561	0.5009427658156426	0.9247381692338029	0.4407597618329423	0.9390479323753671	0.9030703621817817	0.9191171832022742	0	0	0.0	0.029940271851719148	0.029940271851719148
1493	0.03862648568562279	0.0007874777197949174	-0.0003920545127849269	0.8807829430483373	-1	0	0	0.3	3	0.7692307692307693	10	0.3	0.6153846153846154	11	8	3	0	0	0.5	10	5	15	0.0	0.2	0.5886027809393832	0.950159317966342	0.6752206613300507	0.8987647645234523	0.48400442377269026	0.9444407507132876	0.9211819224997093	0.9343085838768571	0	0	0.0	-3.920545127849269e-05	-3.920545127849269e-05
28	None	None	None	None	None	0	0	0.4	4	0.6153846153846154	8	0.5357142857142857	0.5384615384615384	10	7	4	2	0	0.5714285714285714	7	4	15	0.2222222222222222	0.5	0.5495785973889132	0.9459910521697042	0.5289338838084578	0.9295562389000045	0.5494500280394903	0.8756601657946849	0.8450333894846922	0.9216499266440166	0.55	0.6	0.0	None	None
2780	0.06782707846779186	0.032150724200212415	0.030150828173091598	0.6453309082466063	-1	0	0	0.2	2	0.9230769230769231	12	0.5357142857142857	0.7692307692307693	12	10	2	0	0	0.14285714285714285	2	14	15	0.0	0	0.8012328628659391	0.8777371951216991	0.5009427658156426	0.9158397702027458	0.49173673388397887	0.9365814353549757	0.8923557468493198	0.9129547099626769	0	0	0.0	0.030150828173091598	0.030150828173091598
3835	0.06138680192334998	0.012643206306886798	0.012620877163747823	0.657317036551913	-1	0	0	0.2	2	0.9230769230769231	12	0.5357142857142857	0.7692307692307693	12	10	2	0	0	0.14285714285714285	2	14	15	0.0	0	0.8012328628659391	0.9062140707476297	0.5009427658156426	0.9247381692338029	0.46621513106489054	0.9370684079210476	0.9076702892141705	0.9236145134476338	0	0	0.0	0.012620877163747823	0.012620877163747823
636	0.0213121674721253	0.00048123556037081366	-0.00024887683751336355	0.9737141786610327	-1	0	0	0.4	4	0.6923076923076923	9	0.2777777777777778	0.6153846153846154	11	8	3	1	0	0.6666666666666666	9	6	15	0.14285714285714285	0.6666666666666666	0.49910275616581695	0.9169517890178757	0.633802532142756	0.9373798114061922	0.4118781351763941	0.8707028050575608	0.6665597604870256	0.9119976461155191	1.0	0.18181818181818182	0.0	-2.4887683751336353e-05	-2.4887683751336353e-05
2102	0.062238554853335924	0.024477527397104647	0.024111683278716673	0.6339523312091346	-1	0	0	0.2	2	0.9230769230769231	12	0.5357142857142857	0.7692307692307693	12	10	2	0	0	0.14285714285714285	2	14	15	0.0	0	0.7774412505920447	0.87856302866726	0.5009427658156426	0.921777099093627	0.4109081759683445	0.9481285865160688	0.8923557468493198	0.9205944875176597	0	0	0.0	0.024111683278716673	0.024111683278716673
2895	0.06483664483015372	0.028722953335125624	0.028266617253309263	0.6506197714058553	-1	0	0	0.2	2	0.9230769230769231	12	0.5357142857142857	0.7692307692307693	12	10	2	0	0	0.14285714285714285	2	14	15	0.0	0	0.8012328628659391	0.8857373182819561	0.5009427658156426	0.9158397702027458	0.49173673388397887	0.9365814353549757	0.8923557468493198	0.9149663111984864	0	0	0.0	0.028266617253309263	0.028266617253309263
1139	0.05261716611967663	0.021834516745843274	0.021251953029623172	0.7400365972213754	-1	0	0	0.2	2	0.9230769230769231	12	0.5357142857142857	0.8461538461538461	13	11	1	0	0	0.14285714285714285	2	14	15	0.0	0	0.6340470011141951	0.9265753117125415	0.4046013398710791	0.9286687364299235	0.6050805653728342	0.876388909990951	0.844272467186859	0.9132073262387025	0	0	0.0	0.021251953029623172	0.021251953029623172
302	0.039381391897047514	0.006090711049896159	-0.0005061386916229552	0.9286179143682237	-1	0	0	0.2	2	0.8461538461538461	11	0.3333333333333333	0.6923076923076923	10	9	4	1	0	0.5555555555555556	9	5	15	0.09090909090909091	0.2857142857142857	0.447833806731067	0.8980664697005383	0.5962645123433443	0.9034897632506044	0.5031637018360204	0.943441888375001	0.8533481730384633	0.91750610885167	1.0	0.2	0.0	-5.0613869162295526e-05	-5.0613869162295526e-05
1076	0.05298250731542	0.020962240677379288	0.020688249764044164	0.7525259738193761	-1	0	0	0.2	2	0.9230769230769231	12	0.5357142857142857	0.8461538461538461	13	11	1	0	0	0.14285714285714285	2	14	15	0.0	0	0.6340470011141951	0.9265753117125415	0.4046013398710791	0.9286687364299235	0.6050805653728342	0.876388909990951	0.844272467186859	0.9132073262387025	0	0	0.0	0.020688249764044164	0.020688249764044164
2005	0.06380931941393717	0.021047084923953064	0.01407434752785249	0.7160297237050861	-1	0	0	0.1	1	1.0	13	1.0	0.7692307692307693	11	10	3	0	0	0.06666666666666667	15	1	15	0.0	0	0.8096802019564844	0.8879515764632259	0.4046013398710791	0.7972871973367531	0.4407597618329423	0.9497964138020485	0.8923557468493198	0.8934545688365985	0	0	0.0	0.01407434752785249	0.01407434752785249
4388	0.055998229041794564	0.011997523957698123	0.007692180737642657	0.7763610333942638	-1	0	0	0.1	1	1.0	13	1.0	0.8461538461538461	12	11	2	0	0	0.06666666666666667	15	1	15	0.0	0	0.6991414914479338	0.8811631279086113	0.5009427658156426	0.9298636287154975	0.4407597618329423	0.9361021425252144	0.91227179237528	0.9186523200583033	0	0	0.0	0.007692180737642657	0.007692180737642657
2347	0.059346456174591604	0.016192740357800845	0.01566894675355178	0.6199563082030843	-1	0	0	0.2	2	0.9230769230769231	12	0.5357142857142857	0.7692307692307693	12	10	2	0	0	0.14285714285714285	2	14	15	0.0	0	0.7774412505920447	0.8905616618715182	0.6556990139628698	0.9041269038430235	0.4109081759683445	0.9628178445948367	0.9077757360565677	0.9263201279895048	0	0	0.0	0.01566894675355178	0.01566894675355178
3001	0.046140178412092704	0.0037463393768873486	0.002083944717671875	0.6054903593557474	-1	0	0	0.2	2	0.9230769230769231	12	0.5357142857142857	0.7692307692307693	12	10	2	0	0	0.14285714285714285	2	14	15	0.0	0	0.6906941523573884	0.9191626845153137	0.5496975078604112	0.9130641901085814	0.4930234841389239	0.9430310921667738	0.8753189731655787	0.9262013630887944	0	0	0.0	0.002083944717671875	0.002083944717671875
1565	0.06463207197078287	0.027972020847300546	0.025001522739874354	0.7047288641765356	-1	0	0	0.1	1	1.0	13	1.0	0.7692307692307693	11	10	3	0	0	0.06666666666666667	15	1	15	0.0	0	0.8096802019564844	0.8728342076128603	0.4046013398710791	0.770610158076452	0.4407597618329423	0.9385366189816169	0.8466087056939292	0.8759507618468124	0	0	0.0	0.025001522739874354	0.025001522739874354
833	0.05254433577083048	0.021729976601605434	0.021011716021135822	0.7478158427655958	-1	0	0	0.2	2	0.9230769230769231	12	0.5357142857142857	0.8461538461538461	13	11	1	0	0	0.14285714285714285	2	14	15	0.0	0	0.6340470011141951	0.9265753117125415	0.4046013398710791	0.9286687364299235	0.6050805653728342	0.8731941052067679	0.876838808702873	0.9124335724591646	0	0	0.0	0.021011716021135822	0.021011716021135822
2718	0.06733563024775457	0.030451280341357013	0.028750393610896274	0.6480329633634316	-1	0	0	0.2	2	0.9230769230769231	12	0.5357142857142857	0.7692307692307693	12	10	2	0	0	0.14285714285714285	2	14	15	0.0	0	0.8012328628659391	0.8777371951216991	0.5009427658156426	0.9158397702027458	0.4407597618329423	0.9369346578625182	0.8923557468493198	0.9131125196071564	0	0	0.0	0.028750393610896274	0.028750393610896274
90	None	None	None	None	None	0	0	0.625	5	0.2222222222222222	2	0.55	0.2222222222222222	5	2	5	1	0	0.8	5	4	11	0.09090909090909091	0	0.15826696576875418	0.968017030768492	0.8914932598499556	0.7185767035658199	0.34127222622020587	0.8281158081690299	0.9575482062805397	0.8779612213259655	1.0	0.2	0.0	None	None
4126	0.06543978382606196	0.034138229247144346	0.029270365770096927	0.6545547440175095	-1	0	0	0.2	2	0.9230769230769231	12	0.5357142857142857	0.7692307692307693	12	10	2	0	0	0.14285714285714285	2	14	15	0.0	0	0.8012328628659391	0.8857373182819561	0.5009427658156426	0.9247381692338029	0.46621513106489054	0.9370684079210476	0.8923754549491164	0.9182688722201318	0	0	0.0	0.029270365770096927	0.029270365770096927
1906	0.06515357058498732	0.023077008547531693	0.02259653521487618	0.6353790637088257	-1	0	0	0.2	2	0.9230769230769231	12	0.5357142857142857	0.7692307692307693	12	10	2	0	0	0.14285714285714285	2	14	15	0.0	0	0.7774412505920447	0.87856302866726	0.5009427658156426	0.921777099093627	0.42929502385208396	0.9392333945664976	0.8923557468493198	0.9164109441629534	0	0	0.0	0.02259653521487618	0.02259653521487618
3752	0.03240605117503364	0.0015806882305516817	0.00124618221362643	0.8990198019630649	-1	0	0	0.2	2	0.9230769230769231	12	0.42857142857142855	0.5384615384615384	9	7	5	0	0	0.7142857142857143	7	5	15	0.0	0	0.5886027809393832	0.9049936793623921	0.6752206613300507	0.8894969747613678	0.4407597618329423	0.9372685362509391	0.9094428033738826	0.9127672814549349	0	0	0.0	0.00124618221362643	0.00124618221362643
4451	0.06527112822020861	0.03209956288676444	0.029176247352630733	0.6478177833550673	-1	0	0	0.2	2	0.9230769230769231	12	0.5357142857142857	0.7692307692307693	12	10	2	0	0	0.14285714285714285	2	14	15	0.0	0	0.8012328628659391	0.8857373182819561	0.5009427658156426	0.9247381692338029	0.46621513106489054	0.9370684079210476	0.8923754549491164	0.9182688722201318	0	0	0.0	0.029176247352630733	0.029176247352630733
4235	0.06570542352711932	0.029564002385407264	0.029005183827139756	0.6461994720670825	-1	0	0	0.2	2	0.9230769230769231	12	0.5357142857142857	0.7692307692307693	12	10	2	0	0	0.14285714285714285	2	14	15	0.0	0	0.8012328628659391	0.8857373182819561	0.5009427658156426	0.9158397702027458	0.49173673388397887	0.9365814353549757	0.8923557468493198	0.9149663111984864	0	0	0.0	0.029005183827139756	0.029005183827139756
485	0.053468566475634	0.02191456367181566	0.02121214754374929	0.750679450113219	-1	0	0	0.2	2	0.9230769230769231	12	0.5357142857142857	0.8461538461538461	13	11	1	0	0	0.14285714285714285	2	14	15	0.0	0	0.6340470011141951	0.9265753117125415	0.4046013398710791	0.9286687364299235	0.6050805653728342	0.876388909990951	0.844272467186859	0.9132073262387025	0	0	0.0	0.02121214754374929	0.02121214754374929
1945	0.0625717994130825	0.011720998266751714	0.01153401414960478	0.672368133993084	-1	0	0	0.2	2	0.9230769230769231	12	0.5357142857142857	0.7692307692307693	12	10	2	0	0	0.14285714285714285	2	14	15	0.0	0	0.7774412505920447	0.8864871068958553	0.5009427658156426	0.9247381692338029	0.42519187487675236	0.9406428820638301	0.9069492892538271	0.9199960276926206	0	0	0.0	0.01153401414960478	0.01153401414960478
4441	0.06653476872707455	0.028390232533571834	0.022283145510787992	0.6547973370828672	-1	0	0	0.2	2	0.9230769230769231	12	0.5357142857142857	0.7692307692307693	12	10	2	0	0	0.14285714285714285	2	14	15	0.0	0	0.8012328628659391	0.8857373182819561	0.5009427658156426	0.9247381692338029	0.46621513106489054	0.9370684079210476	0.8923754549491164	0.9182688722201318	0	0	0.0	0.022283145510787992	0.022283145510787992
4419	0.06399563218308635	0.030202453088614568	0.023415712171437186	0.6847519535083547	-1	0	0	0.2	2	0.9230769230769231	12	0.5357142857142857	0.7692307692307693	12	10	2	0	0	0.14285714285714285	2	14	15	0.0	0	0.8012328628659391	0.8857373182819561	0.5009427658156426	0.9247381692338029	0.46621513106489054	0.9370684079210476	0.8923754549491164	0.9182688722201318	0	0	0.0	0.023415712171437186	0.023415712171437186
1079	0.05305585953711318	0.021431034445733587	0.0206239452780621	0.7430321283931196	-1	0	0	0.2	2	0.9230769230769231	12	0.5357142857142857	0.8461538461538461	13	11	1	0	0	0.14285714285714285	2	14	15	0.0	0	0.6340470011141951	0.9265753117125415	0.4046013398710791	0.9286687364299235	0.6050805653728342	0.876388909990951	0.844272467186859	0.9132073262387025	0	0	0.0	0.0206239452780621	0.0206239452780621
687	0.05259403237223081	0.008485335739276269	0.008009532427976819	0.8612122853747501	-1	0	0	0.3	3	0.8461538461538461	11	0.5357142857142857	0.8461538461538461	14	11	0	1	0	0.14285714285714285	14	2	15	1.0	0.15384615384615385	0.64336872768922	0.9462798218153	0.31929107037760174	0.9081413127675639	0.16500325105480984	0.7711046601592719	0.8397317757653974	0.8932921694918187	1.0	0.2857142857142857	0.0	0.008009532427976819	0.008009532427976819
2523	0.06684871242148079	0.030353535010263943	0.029385605338560817	0.6436984410115953	-1	0	0	0.2	2	0.9230769230769231	12	0.5357142857142857	0.7692307692307693	12	10	2	0	0	0.14285714285714285	2	14	15	0.0	0	0.8012328628659391	0.8777371951216991	0.5009427658156426	0.9158397702027458	0.49173673388397887	0.9365814353549757	0.8923557468493198	0.9129547099626769	0	0	0.0	0.029385605338560817	0.029385605338560817
3959	0.06596302502389455	0.03047977380147362	0.029677528983343415	0.6455671254768345	-1	0	0	0.2	2	0.9230769230769231	12	0.5357142857142857	0.7692307692307693	12	10	2	0	0	0.14285714285714285	2	14	15	0.0	0	0.8012328628659391	0.8857373182819561	0.5009427658156426	0.9182993428710566	0.46621513106489054	0.9370684079210476	0.8923557468493198	0.9160125941021396	0	0	0.0	0.029677528983343415	0.029677528983343415
2063	0.06083868718733926	0.030452455753930324	0.025264894537723955	0.6193769456366303	-1	0	0	0.1	1	1.0	13	1.0	0.8461538461538461	12	11	2	0	0	0.06666666666666667	1	15	15	0.0	0	0.8096802019564844	0.9030002802001309	0.5009427658156426	0.9171047341545843	0.39930080876748375	0.9315483570824029	0.9188330227653323	0.9179735144708359	0	0	0.0	0.025264894537723955	0.025264894537723955
1869	0.06375216215420812	0.022405402510760602	0.021741453288732553	0.6331616796554398	-1	0	0	0.2	2	0.9230769230769231	12	0.5357142857142857	0.7692307692307693	12	10	2	0	0	0.14285714285714285	2	14	15	0.0	0	0.7774412505920447	0.87856302866726	0.5009427658156426	0.921777099093627	0.4761688469277889	0.9376584062020432	0.8923557468493198	0.9157120754421711	0	0	0.0	0.021741453288732553	0.021741453288732553
2589	0.0628842167709155	0.028913018304058305	0.02555383131630063	0.6146864121864433	-1	0	0	0.1	1	1.0	13	1.0	0.8461538461538461	12	11	2	0	0	0.06666666666666667	1	15	15	0.0	0	0.8096802019564844	0.8961274491874164	0.5009427658156426	0.9093683233978755	0.39930080876748375	0.9278205876710057	0.9077757360565677	0.9119903258157175	0	0	0.0	0.02555383131630063	0.02555383131630063
2535	0.05470115954549978	0.016789732402182542	0.012824105242241198	0.5791473249667956	-1	0	0	0.1	1	1.0	13	1.0	0.8461538461538461	12	11	2	0	0	0.06666666666666667	1	15	15	0.0	0	0.8096802019564844	0.9019419366243564	0.49556517140207046	0.8785506052107845	0.39930080876748375	0.9559843982504805	0.9211819224997093	0.9187379047949412	0	0	0.0	0.012824105242241198	0.012824105242241198
2739	0.06531896519951114	0.019238935038026123	0.01780240400089371	0.7375421276832503	-1	0	0	0.1	1	1.0	13	1.0	0.7692307692307693	11	10	3	0	0	0.06666666666666667	15	1	15	0.0	0	0.8096802019564844	0.8728342076128603	0.4046013398710791	0.770610158076452	0.4407597618329423	0.9385366189816169	0.8466087056939292	0.8759507618468124	0	0	0.0	0.01780240400089371	0.01780240400089371
358	None	None	None	None	None	0	0	0.4	4	0.5384615384615384	7	0.4166666666666667	0.46153846153846156	8	6	6	3	0	0.4444444444444444	9	4	15	0.21428571428571427	0	0.4925767570136609	0.9052481808254594	0.2703670421511095	0.966601744299742	0.47401468733714197	0.8640179649850642	0.7928928817171035	0.923468475466707	0.25	0.125	0.0	None	None
4022	0.06662008531735762	0.031193122164015437	0.02956399323152002	0.6447293695176105	-1	0	0	0.2	2	0.9230769230769231	12	0.5357142857142857	0.7692307692307693	12	10	2	0	0	0.14285714285714285	2	14	15	0.0	0	0.8012328628659391	0.8857373182819561	0.5009427658156426	0.9247381692338029	0.4407597618329423	0.949793775841027	0.91227179237528	0.9240614843014923	0	0	0.0	0.02956399323152002	0.02956399323152002
1795	0.06752267490402501	0.01388287643401906	-0.005793860156180239	0.6658793031284307	-1	0	0	0.2	2	0.9230769230769231	12	0.5357142857142857	0.7692307692307693	12	10	2	0	0	0.14285714285714285	2	14	15	0.0	0	0.7197975604976341	0.913274143858316	0.5960967745337395	0.9104049741480771	0.42519187487675236	0.9572877599789242	0.9003677685657977	0.9304850446276467	0	0	0.0	-0.0005793860156180239	-0.0005793860156180239
591	0.04706910088912964	0.006229632709360771	0.005914164530575317	0.5669876226316268	-1	0	0	0.2	2	0.9230769230769231	12	0.5357142857142857	0.8461538461538461	13	11	1	0	0	0.14285714285714285	2	14	15	0.0	0	0.5886027809393832	0.8670351872443799	0.591118971522118	0.8863539500381193	0.47999037784205323	0.9196274724834232	0.844272467186859	0.8930332984761488	0	0	0.0	0.005914164530575317	0.005914164530575317
2025	0.06280304128037764	0.030701216382401024	0.023319775815321523	0.6167728230559523	-1	0	0	0.1	1	1.0	13	1.0	0.8461538461538461	12	11	2	0	0	0.06666666666666667	1	15	15	0.0	0	0.8096802019564844	0.8961274491874164	0.5009427658156426	0.9144637496700393	0.39930080876748375	0.9419980862436175	0.9077757360565677	0.9196263398606849	0	0	0.0	0.023319775815321523	0.023319775815321523
2461	0.0649464135245459	0.024134929194495853	0.02386303858676906	0.6356613190832605	-1	0	0	0.2	2	0.9230769230769231	12	0.5357142857142857	0.7692307692307693	12	10	2	0	0	0.14285714285714285	2	14	15	0.0	0	0.7774412505920447	0.87856302866726	0.5009427658156426	0.9158397702027458	0.4761688469277889	0.9376584062020432	0.8923557468493198	0.9136408428852628	0	0	0.0	0.02386303858676906	0.02386303858676906
2095	0.05674779843544931	0.006356046300176351	-0.004964431339239388	0.5845082632877042	-1	0	0	0.1	1	1.0	13	1.0	0.8461538461538461	12	11	2	0	0	0.06666666666666667	1	15	15	0.0	0	0.8207435873703531	0.9154170927934371	0.5009427658156426	0.9212374691161435	0.41272678390767703	0.9267921901553384	0.9326186873911244	0.9212740781702817	0	0	0.0	-0.0004964431339239388	-0.0004964431339239388
4005	0.06659646721078127	0.03395527316340532	0.029398145427143727	0.6515365700933236	-1	0	0	0.2	2	0.9230769230769231	12	0.5357142857142857	0.7692307692307693	12	10	2	0	0	0.14285714285714285	2	14	15	0.0	0	0.8012328628659391	0.8857373182819561	0.5009427658156426	0.9247381692338029	0.4407597618329423	0.942273723462358	0.9077757360565677	0.9205380776363745	0	0	0.0	0.029398145427143727	0.029398145427143727
2890	0.06290735611581084	0.02825375364125398	0.027457229474365793	0.647162876865991	-1	0	0	0.2	2	0.9230769230769231	12	0.5357142857142857	0.7692307692307693	12	10	2	0	0	0.14285714285714285	2	14	15	0.0	0	0.8012328628659391	0.8777371951216991	0.5009427658156426	0.9101046846560491	0.508226893485959	0.935737786947494	0.8923557468493198	0.9106407644065082	0	0	0.0	0.027457229474365793	0.027457229474365793
364	0.0256496276925668	0.0026887975652209435	-0.0013745324214969657	0.990056038545803	-1	0	0	0.3	3	0.7692307692307693	10	0.5	0.5384615384615384	9	7	5	0	0	0.8333333333333334	6	5	15	0.0	0.2	0.6464376742200126	0.9199684479503346	0.9309424725549583	0.9679806340518714	0.5376668460194021	0.9278537902499266	0.932844142560297	0.942765263764949	0	0	0.0	-0.00013745324214969656	-0.00013745324214969656
1003	0.02982212164244642	0.0018457899217251394	0.0001787532690079345	0.9097567369804649	-1	0	0	0.3	3	0.8461538461538461	11	0.3125	0.7692307692307693	13	10	1	1	0	0.3333333333333333	12	4	15	0.3333333333333333	0.6666666666666666	0.6340470011141951	0.9161612595917513	0.4046013398710791	0.9380293942399976	0.6050805653728342	0.9502489985278163	0.8946334492012497	0.9361976895951166	1.0	0	0.0	0.0001787532690079345	0.0001787532690079345
1777	0.055975570845685406	0.018439240921104542	0.016728474377986722	0.6585262934604394	-1	0	0	0.2	2	0.9230769230769231	12	0.5357142857142857	0.7692307692307693	12	10	2	0	0	0.14285714285714285	2	14	15	0.0	0	0.704071893912843	0.8239764195960719	0.43929975367366314	0.89407065412838	0.4761688469277889	0.9464379588769544	0.8923557468493198	0.8986943138496268	0	0	0.0	0.016728474377986722	0.016728474377986722
5040	0.06517724561283014	0.03388308297344291	0.028795727200608547	0.6522695801796335	-1	0	0	0.2	2	0.9230769230769231	12	0.5357142857142857	0.7692307692307693	12	10	2	0	0	0.14285714285714285	2	14	15	0.0	0	0.8012328628659391	0.8857373182819561	0.5009427658156426	0.9247381692338029	0.4407597618329423	0.949793775841027	0.91227179237528	0.9240614843014923	0	0	0.0	0.028795727200608547	0.028795727200608547
1431	0.06603397034294466	0.024547143171619008	0.02378327595588208	0.6352950581815936	-1	0	0	0.2	2	0.9230769230769231	12	0.5357142857142857	0.7692307692307693	12	10	2	0	0	0.14285714285714285	2	14	15	0.0	0	0.7774412505920447	0.87856302866726	0.5009427658156426	0.9281498785765224	0.42929502385208396	0.9392333945664976	0.9018687746950305	0.9187270335154859	0	0	0.0	0.02378327595588208	0.02378327595588208
830	0.05807656620819929	0.007751803961108364	0.0028843826731196377	0.7514127519063446	-1	0	0	0.1	1	1.0	13	1.0	0.9230769230769231	12	12	2	0	0	0.06666666666666667	1	15	15	0.0	0	0.6164893378509408	0.9092580387944608	0.331406648382645	0.8471535079183773	0.455270233350625	0.8505878808993549	0.8169229164078489	0.8719999524547468	0	0	0.0	0.0028843826731196377	0.0028843826731196377
1084	0.05389272404009854	0.02098322303537737	0.020878831332190827	0.770383043651307	-1	0	0	0.2	2	0.9230769230769231	12	0.5357142857142857	0.8461538461538461	13	11	1	0	0	0.14285714285714285	2	14	15	0.0	0	0.6340470011141951	0.9265753117125415	0.4046013398710791	0.9286687364299235	0.6050805653728342	0.876388909990951	0.844272467186859	0.9132073262387025	0	0	0.0	0.020878831332190827	0.020878831332190827
4472	0.06527620564416067	0.03389367768102071	0.02986332982184157	0.6452002968538068	-1	0	0	0.2	2	0.9230769230769231	12	0.5357142857142857	0.7692307692307693	12	10	2	0	0	0.14285714285714285	2	14	15	0.0	0	0.8012328628659391	0.8857373182819561	0.5009427658156426	0.9247381692338029	0.4407597618329423	0.949793775841027	0.91227179237528	0.9240614843014923	0	0	0.0	0.02986332982184157	0.02986332982184157
744	0.0786796472310186	0.015273178606800266	0.006190521118692413	0.6533951373874634	-1	0	0	0.1	1	1.0	13	1.0	0.9230769230769231	13	12	1	0	0	0.06666666666666667	1	15	15	0.0	0	0.4475655041370473	0.8987107647254982	0.6286042315343331	0.9483148787300667	0.2593421435011313	0.8537166332903344	0.8795096004754669	0.9076704524733791	0	0	0.0	0.006190521118692413	0.006190521118692413
3419	0.06425250875732325	0.026022667981958982	0.024222103413047723	0.6801836653051463	-1	0	0	0.2	2	0.9230769230769231	12	0.5357142857142857	0.7692307692307693	12	10	2	0	0	0.14285714285714285	2	14	15	0.0	0	0.8012328628659391	0.8857373182819561	0.5009427658156426	0.9247381692338029	0.46621513106489054	0.9370684079210476	0.8923754549491164	0.9182688722201318	0	0	0.0	0.024222103413047723	0.024222103413047723
3092	0.06855931830667061	0.030452311583226643	0.029162772954840356	0.64741007884265	-1	0	0	0.2	2	0.9230769230769231	12	0.5357142857142857	0.7692307692307693	12	10	2	0	0	0.14285714285714285	2	14	15	0.0	0	0.8012328628659391	0.8777371951216991	0.5009427658156426	0.9158397702027458	0.49173673388397887	0.9365814353549757	0.8923557468493198	0.9129547099626769	0	0	0.0	0.029162772954840356	0.029162772954840356
3951	0.06546183388742395	0.03503463805828021	0.029754340483601996	0.6457396976229324	-1	0	0	0.2	2	0.9230769230769231	12	0.5357142857142857	0.7692307692307693	12	10	2	0	0	0.14285714285714285	2	14	15	0.0	0	0.8012328628659391	0.8857373182819561	0.5009427658156426	0.9247381692338029	0.4407597618329423	0.9390479323753671	0.9030703621817817	0.9191171832022742	0	0	0.0	0.029754340483601996	0.029754340483601996
2019	0.06446656561376966	0.024430521400138325	0.024024089133606725	0.6414698110888474	-1	0	0	0.2	2	0.9230769230769231	12	0.5357142857142857	0.7692307692307693	12	10	2	0	0	0.14285714285714285	2	14	15	0.0	0	0.7774412505920447	0.87856302866726	0.5009427658156426	0.921777099093627	0.49173673388397887	0.9365814353549757	0.8923557468493198	0.9152406547236689	0	0	0.0	0.024024089133606725	0.024024089133606725
879	0.05506004166726978	0.007621669124521894	0.007619056194901033	0.6713145091234185	-1	0	0	0.1	1	1.0	13	1.0	0.8461538461538461	12	11	2	0	0	0.06666666666666667	1	15	15	0.0	0	0.676060621523534	0.9344650721239868	0.37104681130656686	0.8630106163021847	0.4172929343088348	0.8808786155569482	0.859195207644666	0.8971757415589223	0	0	0.0	0.007619056194901033	0.007619056194901033
1213	0.05520359260669327	0.01800795989142675	0.01651402126018503	0.7240445265046848	-1	0	0	0.2	2	0.9230769230769231	12	0.5357142857142857	0.7692307692307693	12	10	2	0	0	0.14285714285714285	2	14	15	0.0	0	0.8096802019564844	0.8928907979561188	0.5508698591313566	0.9027675819450427	0.477091119573579	0.9529112202616307	0.9077757360565677	0.9207188587573432	0	0	0.0	0.01651402126018503	0.01651402126018503
787	0.05164848907204237	0.02146159335770161	0.020865890800430782	0.745557748618527	-1	0	0	0.2	2	0.9230769230769231	12	0.5357142857142857	0.8461538461538461	13	11	1	0	0	0.14285714285714285	2	14	15	0.0	0	0.6340470011141951	0.9265753117125415	0.4046013398710791	0.9286687364299235	0.6050805653728342	0.876388909990951	0.844272467186859	0.9132073262387025	0	0	0.0	0.020865890800430782	0.020865890800430782
1109	0.0656823072427166	0.024379637689254007	0.024014569206358485	0.6311075845919638	-1	0	0	0.2	2	0.9230769230769231	12	0.5357142857142857	0.7692307692307693	12	10	2	0	0	0.14285714285714285	2	14	15	0.0	0	0.7774412505920447	0.87856302866726	0.5009427658156426	0.921777099093627	0.4761688469277889	0.9376584062020432	0.8923557468493198	0.9157120754421711	0	0	0.0	0.024014569206358485	0.024014569206358485
2906	0.06524909994170189	0.030082579991528816	0.029379823396271366	0.6490489838827143	-1	0	0	0.2	2	0.9230769230769231	12	0.5357142857142857	0.7692307692307693	12	10	2	0	0	0.14285714285714285	2	14	15	0.0	0	0.8012328628659391	0.8857373182819561	0.5009427658156426	0.9182993428710566	0.4407597618329423	0.94583594980808	0.905402820641131	0.9200096264089728	0	0	0.0	0.029379823396271366	0.029379823396271366
2658	0.06289581457917758	0.02705057972341854	0.026678964131128493	0.6355368932018582	-1	0	0	0.2	2	0.9230769230769231	12	0.5357142857142857	0.7692307692307693	12	10	2	0	0	0.14285714285714285	2	14	15	0.0	0	0.7774412505920447	0.87856302866726	0.5009427658156426	0.9158397702027458	0.4109081759683445	0.954614725329303	0.8923557468493198	0.9220628351714744	0	0	0.0	0.026678964131128493	0.026678964131128493
813	0.05356799004264316	0.021631094105879167	0.02098205343430162	0.751424238315351	-1	0	0	0.2	2	0.9230769230769231	12	0.5357142857142857	0.8461538461538461	13	11	1	0	0	0.14285714285714285	2	14	15	0.0	0	0.6340470011141951	0.9265753117125415	0.4046013398710791	0.9286687364299235	0.6050805653728342	0.876388909990951	0.844272467186859	0.9132073262387025	0	0	0.0	0.02098205343430162	0.02098205343430162
806	0.06061383897505836	0.022983744769465863	0.013461861980698566	0.6927144380828372	-1	0	0	0.1	1	1.0	13	1.0	0.8461538461538461	12	11	2	0	0	0.06666666666666667	15	1	15	0.0	0	0.7603838681179884	0.9296443628575878	0.4046013398710791	0.8540014453382885	0.41486869572367374	0.950762672238669	0.8633983403704222	0.9195362431750636	0	0	0.0	0.013461861980698566	0.013461861980698566
764	0.026367065130652817	0.0024541082324598265	0.0009865162335776746	0.5833484036679122	-1	0.25	1	0.5	5	0.6153846153846154	8	0.4166666666666667	0.5384615384615384	12	7	2	0	0	0.25	12	3	15	0.0	0.6666666666666666	0.6991414914479338	0.9055929181105108	0.4046013398710791	0.9232170859061496	0.40589887743065745	0.9507340260887278	0.8923557468493198	0.9288585013166853	0	0	0.0	0.0009865162335776746	0.0009865162335776746
[truncated: 4,061 more rows]
