# Supplementary material for: Environmental influences on evolvable robots
Source: PLoS One. 2020 May 29;15(5):e0233848. doi: 10.1371/journal.pone.0233848 (PMC7259730; doi:10.1371/journal.pone.0233848)
Supplement: S1 Dataset — (ZIP) [file pone.0233848.s003.zip › data_plosone/snapshots_ids_seasonal_plane_8.tsv]

generation	robot_id
72	2847
72	2982
72	3654
72	3678
72	3582
72	2800
72	3094
72	3045
72	3360
72	3550
72	2651
72	2880
72	2887
72	3685
72	3478
72	3525
72	3572
72	3459
72	3262
72	3531
72	3657
72	3498
72	3601
72	3692
72	3649
72	3536
72	3293
72	3406
72	3104
72	3681
72	3526
72	3237
72	3393
72	3613
72	3645
72	1909
72	3639
72	3522
72	3324
72	3144
72	3414
72	3595
72	3609
72	3633
72	2656
72	2833
72	3652
72	3088
72	3606
72	3083
72	2799
72	3413
72	3623
72	2229
72	3343
72	3646
72	3597
72	3674
72	3337
72	3675
72	3409
72	3690
72	3553
72	2994
72	2091
72	3503
72	3677
72	3688
72	2555
72	3288
72	3600
72	3697
72	3631
72	3298
72	3351
72	3699
72	3659
72	3671
72	3683
72	3658
72	3529
72	2530
72	3540
72	3698
72	3555
72	3592
72	3617
72	3256
72	3441
72	3475
72	3382
72	2789
72	3660
72	3686
72	3672
72	3636
72	3574
72	3619
72	3289
72	3664
50	2598
50	2254
50	2414
50	2507
50	2360
50	2560
50	2419
50	2045
50	2056
50	2558
50	2559
50	2568
50	2505
50	2502
50	1959
50	2208
50	2395
50	2137
50	2468
50	2577
50	2424
50	2597
50	2487
50	1993
50	2027
50	2571
50	2453
50	2484
50	1920
50	2600
50	2585
50	2285
50	2036
50	2331
50	1645
50	2482
50	2534
50	2292
50	2241
50	1909
50	2178
50	2531
50	1931
50	2478
50	1354
50	2474
50	2557
50	2403
50	2570
50	2548
50	2595
50	2455
50	1791
50	2305
50	2510
50	2582
50	2578
50	2229
50	2138
50	1567
50	2561
50	1833
50	2575
50	2091
50	2459
50	2198
50	2555
50	2249
50	1978
50	2167
50	2329
50	2170
50	2599
50	2259
50	2220
50	2380
50	2255
50	2530
50	2224
50	1998
50	2466
50	2567
50	2519
50	2535
50	2423
50	2586
50	2369
50	2539
50	2445
50	1903
50	2591
50	2593
50	2316
50	2102
50	2186
50	1970
50	2590
50	2562
50	2583
50	2489
74	2847
74	3757
74	3709
74	2982
74	3582
74	3769
74	2800
74	3094
74	3729
74	3798
74	3730
74	3765
74	3753
74	3550
74	2651
74	2880
74	2887
74	3685
74	3726
74	3478
74	3262
74	3531
74	3498
74	3692
74	3536
74	3799
74	3104
74	3773
74	3526
74	3746
74	3393
74	3613
74	3645
74	1909
74	3639
74	3324
74	3144
74	3414
74	3595
74	3754
74	3735
74	3749
74	2833
74	3768
74	3088
74	3083
74	2799
74	3788
74	2229
74	3748
74	3646
74	3796
74	3702
74	3337
74	3725
74	3747
74	3675
74	3409
74	3553
74	2994
74	2091
74	3503
74	3677
74	3776
74	3785
74	3688
74	2555
74	3288
74	3716
74	3778
74	3351
74	3745
74	3707
74	3658
74	3764
74	3529
74	2530
74	3777
74	3698
74	3555
74	3256
74	3441
74	3775
74	3475
74	3759
74	3382
74	2789
74	3660
74	3779
74	3722
74	3789
74	3800
74	3636
74	3619
74	3719
74	3289
74	3664
74	3712
74	3718
74	3782
60	2847
60	3040
60	2640
60	3049
60	3097
60	3067
60	2982
60	2800
60	3094
60	3045
60	2558
60	2559
60	2951
60	2651
60	2208
60	2724
60	2880
60	2887
60	2631
60	2424
60	2027
60	2571
60	3053
60	2858
60	3086
60	3087
60	2942
60	2331
60	2947
60	2534
60	3060
60	2946
60	2920
60	1909
60	2984
60	2988
60	3041
60	3089
60	3081
60	2765
60	3072
60	3050
60	2656
60	2798
60	2833
60	2706
60	2655
60	3088
60	3014
60	2782
60	2900
60	3083
60	2772
60	3019
60	2799
60	3028
60	2852
60	2510
60	2229
60	3061
60	3003
60	3079
60	2633
60	2911
60	2627
60	3095
60	2994
60	1833
60	2091
60	3046
60	3038
60	2820
60	2936
60	2555
60	2901
60	2721
60	3004
60	2167
60	2904
60	2916
60	3035
60	3016
60	3006
60	2819
60	3099
60	3001
60	2530
60	2224
60	2899
60	2827
60	3051
60	3013
60	2789
60	2804
60	3030
60	2981
60	2731
60	3082
60	2821
60	2823
76	3885
76	3582
76	3769
76	2800
76	3094
76	3729
76	3798
76	3765
76	3899
76	3753
76	2651
76	2880
76	2887
76	3726
76	3478
76	3889
76	3262
76	3531
76	3852
76	3498
76	3858
76	3886
76	3799
76	3865
76	3104
76	3526
76	3874
76	3867
76	3393
76	3613
76	3645
76	3868
76	3324
76	3144
76	3815
76	3414
76	3595
76	3754
76	3749
76	2833
76	3869
76	3768
76	3088
76	3871
76	3083
76	2799
76	3788
76	3807
76	3866
76	2229
76	3748
76	3861
76	3646
76	3702
76	3337
76	3725
76	3747
76	3675
76	3881
76	3553
76	2994
76	3884
76	2091
76	3875
76	3820
76	3776
76	3846
76	3893
76	3833
76	2555
76	3880
76	3879
76	3897
76	3716
76	3778
76	3351
76	3745
76	3891
76	3834
76	3887
76	2530
76	3698
76	3555
76	3855
76	3256
76	3441
76	3475
76	3759
76	2789
76	3779
76	3816
76	3864
76	3817
76	3619
76	3719
76	3289
76	3664
76	3900
76	3857
76	3718
30	1492
30	1528
30	1564
30	1599
30	1531
30	1499
30	1550
30	1479
30	1361
30	1577
30	1396
30	1415
30	954
30	1423
30	1463
30	1510
30	1271
30	1359
30	1439
30	1537
30	1551
30	1575
30	1368
30	1435
30	1378
30	743
30	1576
30	1502
30	1556
30	1540
30	1593
30	1544
30	1390
30	1527
30	1376
30	1542
30	1449
30	1588
30	1512
30	1536
30	1354
30	1574
30	1245
30	1454
30	1579
30	1476
30	1375
30	1518
30	1504
30	1568
30	1467
30	1425
30	1552
30	1491
30	1156
30	1402
30	1567
30	1582
30	827
30	1580
30	1589
30	1526
30	1366
30	1506
30	1412
30	1566
30	1569
30	1554
30	1430
30	1488
30	1161
30	1524
30	1456
30	1490
30	1489
30	1290
30	1505
30	1343
30	1500
30	1424
30	1586
30	1508
30	1253
30	1594
30	1519
30	1516
30	1323
30	1475
30	1478
30	1534
30	1565
30	1273
30	1598
30	1427
30	1592
30	1457
30	1546
30	1316
30	1557
30	1494
71	2847
71	2640
71	2982
71	3582
71	2800
71	3299
71	3094
71	3045
71	3360
71	3550
71	2651
71	2880
71	2887
71	3478
71	3525
71	3561
71	3572
71	3459
71	3262
71	3531
71	3439
71	3498
71	3601
71	3649
71	3536
71	3293
71	3563
71	3406
71	2942
71	3104
71	3596
71	3526
71	3237
71	3393
71	3556
71	3613
71	3645
71	1909
71	3639
71	3522
71	3324
71	3144
71	3414
71	3595
71	3564
71	3609
71	3581
71	3490
71	3633
71	3120
71	3641
71	3344
71	2656
71	3496
71	2833
71	3549
71	3088
71	3606
71	3083
71	2799
71	3622
71	3413
71	3623
71	2229
71	3343
71	3646
71	3597
71	3337
71	3409
71	3553
71	3433
71	2994
71	2091
71	3503
71	3615
71	2555
71	3288
71	3647
71	3600
71	3591
71	3631
71	3298
71	3351
71	3467
71	3529
71	2530
71	3540
71	3555
71	3592
71	3617
71	3256
71	3441
71	3475
71	3382
71	2789
71	3628
71	3636
71	3574
71	3619
71	3289
54	2254
54	2640
54	2689
54	2800
54	2560
54	2045
54	2602
54	2615
54	2558
54	2559
54	2651
54	2502
54	1959
54	2208
54	2724
54	2468
54	2631
54	2424
54	2487
54	2027
54	2571
54	2719
54	2484
54	2036
54	2331
54	2482
54	2670
54	2534
54	2715
54	2730
54	2755
54	1909
54	2714
54	2653
54	2178
54	2531
54	2775
54	2765
54	2656
54	2798
54	2706
54	2619
54	2655
54	2751
54	2782
54	2661
54	2772
54	2799
54	1791
54	2305
54	2794
54	2510
54	2229
54	2603
54	2716
54	2754
54	2797
54	2633
54	2756
54	2627
54	2620
54	2745
54	1833
54	2091
54	2795
54	2744
54	2769
54	2555
54	2774
54	2721
54	2779
54	2167
54	2329
54	2599
54	2657
54	2784
54	2734
54	2255
54	2530
54	2224
54	2567
54	2753
54	2659
54	2634
54	2369
54	2789
54	2761
54	2591
54	2722
54	2665
54	2777
54	2668
54	2762
54	2102
54	2696
54	1970
54	2731
54	2760
54	2667
54	2796
34	1743
34	1604
34	1492
34	1528
34	1599
34	1676
34	1760
34	1783
34	1756
34	1772
34	1479
34	1793
34	1577
34	954
34	1759
34	1767
34	1775
34	1537
34	1575
34	1710
34	1755
34	1630
34	1378
34	1666
34	1645
34	1717
34	1672
34	1754
34	1678
34	1773
34	1651
34	1536
34	1624
34	1724
34	1354
34	1634
34	1454
34	1746
34	1689
34	1626
34	1476
34	1799
34	1692
34	1375
34	1674
34	1742
34	1791
34	1736
34	1467
34	1748
34	1683
34	1673
34	1402
34	1567
34	1758
34	1789
34	1797
34	1740
34	1781
34	1766
34	1779
34	1637
34	1697
34	1627
34	1677
34	1526
34	1706
34	1636
34	1774
34	1366
34	1792
34	1735
34	1782
34	1566
34	1569
34	1795
34	1719
34	1794
34	1641
34	1798
34	1691
34	1489
34	1505
34	1788
34	1771
34	1500
34	1424
34	1586
34	1780
34	1695
34	1752
34	1478
34	1611
34	1646
34	1745
34	1652
34	1457
34	1602
34	1700
34	1762
0	67
0	78
0	27
0	40
0	44
0	66
0	95
0	21
0	37
0	58
0	52
0	15
0	92
0	84
0	53
0	12
0	41
0	91
0	77
0	38
0	64
0	19
0	85
0	49
0	45
0	86
0	35
0	88
0	70
0	80
0	17
0	23
0	57
0	39
0	62
0	22
0	29
0	4
0	76
0	25
0	61
0	60
0	81
0	73
0	72
0	89
0	51
0	3
0	11
0	24
0	10
0	33
0	56
0	75
0	59
0	43
0	47
0	32
0	74
0	90
0	99
0	7
0	1
0	5
0	26
0	13
0	71
0	31
0	63
0	54
0	100
0	6
0	96
0	82
0	48
0	83
0	79
0	69
0	87
0	46
0	18
0	20
0	94
0	16
0	36
0	14
0	34
0	9
0	28
0	68
0	98
0	93
0	30
0	97
0	55
0	65
0	50
0	8
0	42
0	2
87	4343
87	4235
87	4411
87	4441
87	4433
87	3980
87	4279
87	4295
87	4416
87	2887
87	4324
87	4408
87	4216
87	3478
87	4448
87	3262
87	3955
87	4339
87	4154
87	4201
87	4381
87	4449
87	4428
87	3104
87	4363
87	4415
87	3393
87	3815
87	3414
87	4403
87	4273
87	4317
87	4208
87	4436
87	4260
87	4255
87	4431
87	4362
87	4335
87	3871
87	4164
87	4128
87	4146
87	4440
87	4427
87	4258
87	4375
87	4323
87	4330
87	4366
87	4446
87	4409
87	4413
87	3702
87	4371
87	4297
87	4435
87	4405
87	4372
87	4420
87	4423
87	4269
87	4325
87	4351
87	4190
87	4445
87	4048
87	4249
87	3351
87	4182
87	4447
87	4443
87	4400
87	4434
87	4024
87	4218
87	4299
87	4402
87	4322
87	4036
87	3698
87	4354
87	4064
87	4421
87	3256
87	4289
87	4205
87	4043
87	4410
87	4116
87	4382
87	4192
87	4417
87	4239
87	3916
87	4419
87	4369
87	4057
87	4100
87	4319
51	2617
51	2254
51	2414
51	2640
51	2560
51	2629
51	2045
51	2602
51	2615
51	2558
51	2559
51	2568
51	2502
51	1959
51	2208
51	2395
51	2137
51	2625
51	2468
51	2631
51	2424
51	2487
51	1993
51	2027
51	2571
51	2453
51	2484
51	1920
51	2285
51	2036
51	2331
51	1645
51	2646
51	2482
51	2534
51	2292
51	2241
51	1909
51	2178
51	2531
51	1931
51	2605
51	2478
51	1354
51	2474
51	2623
51	2548
51	2619
51	2595
51	2455
51	1791
51	2305
51	2614
51	2510
51	2582
51	2578
51	2229
51	2603
51	2642
51	2647
51	1567
51	2649
51	2633
51	2561
51	2627
51	2620
51	1833
51	2575
51	2091
51	2616
51	2459
51	2555
51	1978
51	2167
51	2329
51	2170
51	2599
51	2648
51	2220
51	2255
51	2530
51	2224
51	2567
51	2535
51	2586
51	2634
51	2369
51	2539
51	2638
51	2445
51	1903
51	2591
51	2593
51	2316
51	2102
51	2186
51	1970
51	2590
51	2583
51	2489
79	4045
79	3582
79	3769
79	2800
79	3729
79	3753
79	3980
79	4027
79	2651
79	3918
79	2887
79	4039
79	3726
79	3478
79	4003
79	3262
79	3531
79	3955
79	3951
79	3865
79	3967
79	3104
79	3526
79	3904
79	3867
79	3970
79	3393
79	3993
79	3613
79	3645
79	4050
79	4022
79	3324
79	4030
79	3144
79	3815
79	3414
79	3754
79	4014
79	3913
79	3932
79	3749
79	2833
79	3869
79	3942
79	3984
79	4049
79	3871
79	3907
79	2799
79	4009
79	3924
79	2229
79	3982
79	3748
79	3925
79	4041
79	3702
79	4007
79	4044
79	3961
79	3337
79	3725
79	3675
79	2994
79	3963
79	4023
79	4031
79	3964
79	2555
79	4035
79	3897
79	4048
79	3351
79	3834
79	4017
79	3887
79	4024
79	2530
79	4036
79	3698
79	4029
79	3256
79	3441
79	4006
79	4043
79	3759
79	4028
79	3816
79	3817
79	3973
79	3916
79	3947
79	3619
79	3719
79	3289
79	4001
79	3664
79	3857
79	3718
35	1743
35	1806
35	1492
35	1528
35	1599
35	1676
35	1814
35	1760
35	1783
35	1756
35	1826
35	1479
35	1793
35	1577
35	954
35	1836
35	1775
35	1537
35	1807
35	1847
35	1710
35	1815
35	1755
35	1378
35	1834
35	1846
35	1666
35	1645
35	1717
35	1672
35	1754
35	1820
35	1678
35	1773
35	1651
35	1536
35	1624
35	1354
35	1454
35	1808
35	1801
35	1689
35	1626
35	1476
35	1799
35	1811
35	1692
35	1674
35	1742
35	1791
35	1736
35	1467
35	1748
35	1683
35	1818
35	1567
35	1789
35	1797
35	1781
35	1843
35	1766
35	1779
35	1637
35	1833
35	1697
35	1677
35	1526
35	1706
35	1636
35	1813
35	1366
35	1792
35	1735
35	1782
35	1569
35	1795
35	1719
35	1794
35	1844
35	1838
35	1798
35	1489
35	1505
35	1771
35	1802
35	1500
35	1586
35	1780
35	1816
35	1695
35	1845
35	1752
35	1646
35	1825
35	1819
35	1652
35	1457
35	1835
35	1602
35	1700
82	4045
82	4179
82	3582
82	2800
82	3729
82	4134
82	4123
82	4096
82	3980
82	4027
82	4074
82	4158
82	4188
82	4082
82	4151
82	2887
82	3478
82	4003
82	3262
82	3531
82	3955
82	4154
82	4159
82	3104
82	4149
82	3393
82	4198
82	4163
82	3324
82	3815
82	3414
82	4111
82	3754
82	4073
82	4152
82	3913
82	4162
82	4199
82	3749
82	3871
82	4164
82	4128
82	4146
82	2799
82	4109
82	3924
82	4054
82	2229
82	3982
82	4143
82	3702
82	3675
82	4172
82	4131
82	4122
82	4061
82	4167
82	4191
82	4189
82	4155
82	4171
82	4066
82	4190
82	4176
82	4112
82	4048
82	4104
82	3351
82	4182
82	4194
82	4119
82	3887
82	4024
82	4036
82	4141
82	4161
82	3698
82	4064
82	3256
82	3441
82	4138
82	4043
82	4028
82	4116
82	4192
82	4169
82	3817
82	3973
82	3916
82	4183
82	3947
82	4057
82	3719
82	3289
82	3664
82	4097
82	4100
82	3857
82	3718
82	4113
38	1743
38	1806
38	1879
38	1492
38	1599
38	1951
38	1982
38	1919
38	1756
38	1987
38	1826
38	1904
38	1914
38	1950
38	1479
38	1793
38	1965
38	1959
38	1577
38	954
38	1836
38	1999
38	1957
38	1993
38	1710
38	1920
38	1645
38	1952
38	1971
38	1909
38	1672
38	1985
38	1899
38	1773
38	1932
38	1931
38	1651
38	1870
38	1624
38	1354
38	1930
38	1997
38	1811
38	1674
38	1791
38	1980
38	1748
38	1974
38	1818
38	1862
38	1867
38	1567
38	1908
38	1949
38	1781
38	1779
38	1637
38	1833
38	1906
38	1526
38	1706
38	1880
38	1366
38	1851
38	1735
38	1979
38	1986
38	1972
38	1569
38	1978
38	1795
38	1719
38	1794
38	1921
38	1912
38	1969
38	1838
38	1896
38	1955
38	1968
38	1771
38	1998
38	1500
38	1894
38	1961
38	1886
38	1911
38	1976
38	1953
38	1845
38	1903
38	1964
38	1970
38	1990
38	1819
38	1652
38	1457
38	1888
38	1602
38	1963
20	1091
20	937
20	1066
20	1035
20	993
20	893
20	1078
20	1093
20	1071
20	969
20	1008
20	954
20	1009
20	1084
20	1100
20	1031
20	1074
20	928
20	1086
20	1002
20	1052
20	1065
20	525
20	831
20	743
20	801
20	1085
20	1048
20	829
20	901
20	1083
20	962
20	988
20	1028
20	982
20	916
20	1080
20	1095
20	1072
20	1032
20	614
20	958
20	854
20	1063
20	1077
20	765
20	1089
20	1067
20	1075
20	1069
20	1082
20	925
20	1019
20	1047
20	980
20	827
20	1097
20	784
20	939
20	1076
20	1087
20	1041
20	668
20	880
20	1079
20	1020
20	978
20	875
20	926
20	849
20	1053
20	991
20	1042
20	1000
20	1036
20	1096
20	986
20	807
20	643
20	1046
20	1088
20	921
20	1018
20	1027
20	631
20	1064
20	1073
20	828
20	1045
20	981
20	761
20	902
20	521
20	500
20	1098
20	936
20	755
20	896
20	1006
20	822
64	2847
64	3232
64	2640
64	3049
64	3253
64	3097
64	2982
64	3151
64	2800
64	3299
64	3201
64	3094
64	3045
64	2558
64	3277
64	3207
64	2651
64	2208
64	2880
64	2887
64	3262
64	2571
64	3188
64	3275
64	3086
64	3293
64	3247
64	2942
64	3104
64	3191
64	3060
64	2946
64	3220
64	3237
64	1909
64	3144
64	3226
64	3120
64	3273
64	2656
64	2798
64	2833
64	3088
64	2782
64	3177
64	2900
64	3083
64	3292
64	3251
64	3229
64	2799
64	2229
64	3270
64	3300
64	3162
64	3079
64	2633
64	2911
64	3279
64	2627
64	3133
64	3294
64	3278
64	3160
64	3095
64	2994
64	1833
64	2091
64	3248
64	3183
64	3249
64	3124
64	2936
64	3130
64	2555
64	3288
64	2721
64	2904
64	3298
64	3269
64	2916
64	3035
64	3016
64	3283
64	3263
64	2530
64	2224
64	3291
64	3287
64	3196
64	3255
64	3013
64	3256
64	3128
64	2789
64	3158
64	3286
64	3276
64	3297
64	3289
84	4235
84	4207
84	4240
84	3980
84	4279
84	4027
84	4074
84	4188
84	4283
84	4295
84	4272
84	2887
84	4276
84	4216
84	3478
84	3262
84	3955
84	4267
84	4154
84	4159
84	4201
84	4203
84	3104
84	4261
84	4209
84	4149
84	4233
84	3393
84	4163
84	4251
84	3324
84	4300
84	3815
84	3414
84	4273
84	4224
84	4073
84	4206
84	4152
84	4208
84	4260
84	4255
84	3749
84	4271
84	3871
84	4202
84	4164
84	4128
84	4146
84	4288
84	2799
84	4258
84	4143
84	3702
84	4292
84	4259
84	4265
84	4297
84	4061
84	4191
84	4189
84	4269
84	4190
84	4048
84	4249
84	4104
84	3351
84	4298
84	4280
84	4182
84	4282
84	4119
84	4024
84	4270
84	4218
84	4221
84	4299
84	4036
84	4161
84	3698
84	4064
84	3256
84	4289
84	3441
84	4205
84	4043
84	4116
84	4192
84	4220
84	4284
84	4239
84	3973
84	3916
84	4057
84	4234
84	3289
84	4097
84	4100
84	3857
84	3718
77	3885
77	3582
77	3769
77	2800
77	3729
77	3798
77	3899
77	3753
77	3928
77	3911
77	2651
77	3918
77	2880
77	2887
77	3906
77	3726
77	3478
77	3889
77	3262
77	3531
77	3852
77	3799
77	3865
77	3104
77	3526
77	3904
77	3874
77	3867
77	3393
77	3613
77	3919
77	3645
77	3324
77	3144
77	3815
77	3927
77	3414
77	3595
77	3754
77	3913
77	3932
77	3749
77	2833
77	3920
77	3869
77	3942
77	3088
77	3871
77	3907
77	2799
77	3788
77	3938
77	3924
77	2229
77	3748
77	3646
77	3903
77	3925
77	3702
77	3337
77	3725
77	3675
77	2994
77	3884
77	2091
77	3776
77	2555
77	3897
77	3716
77	3778
77	3351
77	3745
77	3834
77	3887
77	2530
77	3698
77	3555
77	3855
77	3256
77	3441
77	3917
77	3475
77	3759
77	3930
77	2789
77	3929
77	3937
77	3816
77	3817
77	3908
77	3916
77	3947
77	3619
77	3719
77	3289
77	3664
77	3933
77	3943
77	3857
[truncated: 8,001 more rows]
