# Supplementary material for: Environmental influences on evolvable robots
Source: PLoS One. 2020 May 29;15(5):e0233848. doi: 10.1371/journal.pone.0233848 (PMC7259730; doi:10.1371/journal.pone.0233848)
Supplement: S1 Dataset — (ZIP) [file pone.0233848.s003.zip › data_plosone/snapshots_ids_seasonal_plane_13.tsv]

generation	robot_id
72	3488
72	3678
72	3582
72	3558
72	3306
72	3607
72	3527
72	2175
72	3474
72	3566
72	3542
72	3626
72	3459
72	3589
72	3657
72	3644
72	3601
72	3676
72	2658
72	3649
72	3268
72	3666
72	3661
72	3577
72	3681
72	3575
72	3613
72	3679
72	3595
72	3564
72	3490
72	3641
72	3449
72	3463
72	3445
72	3538
72	2623
72	3127
72	3348
72	3652
72	3504
72	3687
72	3019
72	3429
72	3425
72	3339
72	3603
72	3300
72	3620
72	3655
72	3370
72	3197
72	3223
72	2674
72	3539
72	3615
72	3663
72	3682
72	3395
72	3506
72	3688
72	3580
72	3656
72	3477
72	2147
72	3616
72	3593
72	3669
72	3697
72	3631
72	3308
72	3673
72	3202
72	3662
72	3006
72	3683
72	3291
72	3332
72	3698
72	3243
72	3694
72	2679
72	3475
72	2694
72	3511
72	3660
72	3562
72	3515
72	3020
72	3422
72	3628
72	3546
72	3672
72	3627
72	3548
72	3636
72	3585
72	3619
72	3487
72	3394
50	2598
50	2360
50	2382
50	2584
50	2560
50	2419
50	2332
50	2498
50	2232
50	2558
50	2541
50	2520
50	2175
50	2566
50	2540
50	2468
50	1995
50	2424
50	2422
50	2412
50	2597
50	2508
50	2504
50	2533
50	2467
50	2187
50	2496
50	2356
50	2271
50	2544
50	2151
50	2553
50	2518
50	2014
50	2531
50	2458
50	2476
50	1822
50	2478
50	2587
50	2557
50	2398
50	1981
50	2455
50	2457
50	2582
50	2578
50	2407
50	2546
50	2490
50	2364
50	2569
50	2561
50	1849
50	1740
50	2228
50	1665
50	2575
50	2564
50	2509
50	2536
50	2495
50	2555
50	2588
50	2147
50	2322
50	2522
50	2599
50	2381
50	2236
50	2314
50	2513
50	2300
50	2430
50	2574
50	2380
50	2257
50	2179
50	2527
50	2519
50	2535
50	2423
50	2302
50	2514
50	2087
50	2586
50	2456
50	2269
50	2591
50	2383
50	2317
50	2446
50	2593
50	2543
50	2590
50	2161
50	2452
50	2172
50	2562
50	2572
74	3488
74	3724
74	3709
74	3582
74	3769
74	3730
74	3558
74	3607
74	3753
74	3783
74	3781
74	3474
74	3710
74	3566
74	3760
74	3766
74	3767
74	3657
74	3601
74	3676
74	2658
74	3268
74	3799
74	3666
74	3661
74	3577
74	3773
74	3746
74	3787
74	3714
74	3679
74	3739
74	3754
74	3490
74	3721
74	3752
74	3749
74	3756
74	3538
74	2623
74	3348
74	3768
74	3504
74	3792
74	3788
74	3706
74	3748
74	3339
74	3300
74	3620
74	3736
74	3771
74	3770
74	3197
74	3223
74	3705
74	3744
74	3682
74	3395
74	3506
74	3784
74	3785
74	3580
74	3656
74	3738
74	3477
74	3616
74	3669
74	3631
74	3308
74	3673
74	3786
74	3778
74	3745
74	3720
74	3006
74	3683
74	3711
74	3764
74	3291
74	3777
74	3698
74	3243
74	3694
74	3475
74	3511
74	3515
74	3020
74	3422
74	3628
74	3789
74	3800
74	3627
74	3548
74	3636
74	3585
74	3713
74	3487
74	3394
74	3782
60	3065
60	2834
60	3070
60	3058
60	3067
60	2723
60	2332
60	3047
60	2951
60	2175
60	3026
60	3031
60	2703
60	2540
60	2468
60	2880
60	3053
60	2658
60	3086
60	3007
60	3017
60	2271
60	2641
60	2151
60	2932
60	3015
60	2952
60	2606
60	3092
60	2765
60	2855
60	3050
60	3025
60	2656
60	2949
60	2623
60	3088
60	3010
60	3083
60	2772
60	2938
60	3019
60	2973
60	3063
60	3059
60	2961
60	2614
60	3005
60	3024
60	3043
60	2642
60	2736
60	3079
60	2853
60	2726
60	2746
60	2994
60	2674
60	2977
60	2854
60	2536
60	3055
60	2147
60	2976
60	3093
60	2513
60	3098
60	2878
60	2873
60	2965
60	3006
60	3090
60	3099
60	2380
60	3001
60	3062
60	2913
60	3085
60	3051
60	2679
60	3052
60	2886
60	2519
60	2694
60	2963
60	2269
60	2699
60	2804
60	3020
60	2722
60	3030
60	3084
60	2877
60	2872
60	2990
60	3075
60	2848
60	2823
60	2928
60	2974
76	3488
76	3870
76	3885
76	3582
76	3769
76	3808
76	3878
76	3730
76	3806
76	3899
76	3607
76	3823
76	3783
76	3781
76	3474
76	3843
76	3854
76	3767
76	3889
76	3850
76	3657
76	3801
76	3676
76	3858
76	3799
76	3661
76	3577
76	3829
76	3831
76	3874
76	3746
76	3739
76	3490
76	3818
76	3844
76	3894
76	3838
76	3752
76	3898
76	3890
76	3851
76	3756
76	3538
76	3504
76	3871
76	3892
76	3788
76	3882
76	3896
76	3866
76	3849
76	3883
76	3861
76	3300
76	3744
76	3875
76	3841
76	3893
76	3682
76	3833
76	3506
76	3785
76	3580
76	3656
76	3880
76	3738
76	3616
76	3669
76	3879
76	3872
76	3631
76	3308
76	3804
76	3786
76	3745
76	3720
76	3683
76	3711
76	3887
76	3291
76	3895
76	3698
76	3694
76	3855
76	3840
76	3845
76	3475
76	3515
76	3803
76	3863
76	3628
76	3864
76	3789
76	3627
76	3853
76	3713
76	3487
76	3900
76	3394
76	3836
30	1433
30	1492
30	1059
30	1564
30	1599
30	1517
30	1600
30	1326
30	1597
30	1127
30	1559
30	1370
30	1479
30	1361
30	1577
30	1274
30	1415
30	1439
30	1537
30	1061
30	992
30	1052
30	1441
30	1379
30	1581
30	1144
30	1391
30	1533
30	1576
30	1570
30	1540
30	1509
30	1468
30	1578
30	1471
30	1449
30	1312
30	1263
30	1124
30	1536
30	1354
30	1486
30	1579
30	1538
30	1532
30	1518
30	1484
30	1469
30	1568
30	1467
30	1149
30	1552
30	1458
30	1522
30	1481
30	1583
30	1567
30	1582
30	1319
30	1480
30	1325
30	1572
30	1580
30	1589
30	1507
30	1526
30	1503
30	1387
30	1569
30	1554
30	1591
30	1547
30	1413
30	1490
30	1383
30	1302
30	1355
30	1571
30	1453
30	1530
30	1596
30	1595
30	1341
30	1511
30	1594
30	1561
30	1203
30	1516
30	1475
30	1462
30	1256
30	1555
30	1513
30	1273
30	1573
30	1128
30	1592
30	1318
30	1388
30	1557
71	3488
71	3368
71	3582
71	3483
71	3558
71	3306
71	3607
71	3527
71	2175
71	3474
71	3566
71	3542
71	3626
71	3459
71	3589
71	3644
71	3601
71	2658
71	3649
71	3268
71	3577
71	3575
71	3356
71	3621
71	3613
71	3645
71	3595
71	3564
71	3609
71	3490
71	3641
71	3449
71	3505
71	3463
71	3445
71	3538
71	2623
71	3127
71	3348
71	3606
71	3504
71	3019
71	3429
71	3425
71	3622
71	3623
71	3339
71	3603
71	3300
71	3620
71	3370
71	3517
71	3197
71	3223
71	3405
71	2674
71	3455
71	3539
71	3249
71	3615
71	2854
71	3400
71	3395
71	3506
71	3580
71	3477
71	2147
71	3616
71	3593
71	3631
71	3308
71	3520
71	3202
71	3006
71	3389
71	3540
71	3291
71	3567
71	3332
71	3243
71	2679
71	3475
71	2694
71	3511
71	3562
71	3515
71	3020
71	2722
71	3422
71	3030
71	3628
71	3546
71	3627
71	3548
71	3636
71	3585
71	3619
71	3193
71	3487
71	3394
54	2601
54	2717
54	2785
54	2723
54	2419
54	2332
54	2232
54	2710
54	2771
54	2175
54	2703
54	2540
54	2468
54	2624
54	2658
54	2467
54	2664
54	2356
54	2271
54	2641
54	2151
54	2715
54	2608
54	2697
54	2767
54	2518
54	2727
54	2606
54	2752
54	2775
54	2766
54	1822
54	2765
54	2605
54	2778
54	2587
54	2732
54	2791
54	2656
54	2623
54	2686
54	2751
54	2782
54	2786
54	2772
54	2799
54	2457
54	2614
54	2794
54	2783
54	2407
54	2642
54	2736
54	2797
54	2780
54	2756
54	2627
54	2620
54	2737
54	2726
54	2746
54	2228
54	1665
54	2674
54	2564
54	2685
54	2536
54	2495
54	2774
54	2678
54	2147
54	2657
54	2381
54	2513
54	2604
54	2784
54	2644
54	2574
54	2380
54	2257
54	2679
54	2519
54	2735
54	2659
54	2423
54	2087
54	2694
54	2269
54	2699
54	2787
54	2446
54	2722
54	2543
54	2777
54	2757
54	2762
54	2731
54	2760
54	2452
54	2172
34	1604
34	1751
34	1639
34	1564
34	1694
34	1733
34	1625
34	1783
34	1127
34	1610
34	1793
34	1649
34	1767
34	1696
34	1775
34	1439
34	1755
34	992
34	1052
34	1765
34	1698
34	1661
34	1728
34	1737
34	1619
34	1778
34	1669
34	1716
34	1746
34	1738
34	1799
34	1518
34	1757
34	1791
34	1469
34	1667
34	1552
34	1690
34	1764
34	1685
34	1673
34	1701
34	1481
34	1758
34	1789
34	1480
34	1797
34	1740
34	1781
34	1665
34	1766
34	1637
34	1796
34	1697
34	1632
34	1677
34	1663
34	1776
34	1507
34	1706
34	1774
34	1647
34	1618
34	1792
34	1735
34	1686
34	1782
34	1387
34	1569
34	1670
34	1591
34	1719
34	1786
34	1794
34	1490
34	1798
34	1691
34	1653
34	1788
34	1771
34	1713
34	1730
34	1732
34	1571
34	1780
34	1453
34	1729
34	1752
34	1594
34	1475
34	1658
34	1800
34	1555
34	1646
34	1513
34	1573
34	1128
34	1749
34	1709
34	1762
0	67
0	78
0	27
0	40
0	44
0	66
0	95
0	21
0	37
0	58
0	52
0	15
0	92
0	84
0	53
0	12
0	41
0	91
0	77
0	38
0	64
0	19
0	85
0	49
0	45
0	86
0	35
0	88
0	70
0	80
0	17
0	23
0	57
0	39
0	62
0	22
0	29
0	4
0	76
0	25
0	61
0	60
0	81
0	73
0	72
0	89
0	51
0	3
0	11
0	24
0	10
0	33
0	56
0	75
0	59
0	43
0	47
0	32
0	74
0	90
0	99
0	7
0	1
0	5
0	26
0	13
0	71
0	31
0	63
0	54
0	100
0	6
0	96
0	82
0	48
0	83
0	79
0	69
0	87
0	46
0	18
0	20
0	94
0	16
0	36
0	14
0	34
0	9
0	28
0	68
0	98
0	93
0	30
0	97
0	55
0	65
0	50
0	8
0	42
0	2
87	4425
87	4019
87	4174
87	4373
87	4343
87	4411
87	4333
87	4384
87	4433
87	4027
87	4355
87	4295
87	4151
87	4408
87	4389
87	4216
87	3767
87	4339
87	4397
87	4313
87	3941
87	4357
87	4219
87	4338
87	4203
87	4428
87	4285
87	4233
87	4328
87	4365
87	4429
87	4275
87	4395
87	3739
87	4403
87	4306
87	4317
87	4152
87	4442
87	4396
87	4436
87	4162
87	4431
87	4049
87	4202
87	4379
87	4377
87	4440
87	4230
87	4304
87	4437
87	4054
87	4264
87	4378
87	4399
87	4330
87	4274
87	4409
87	4126
87	4222
87	4413
87	4371
87	4344
87	4259
87	4332
87	4438
87	4435
87	4439
87	4405
87	4315
87	3964
87	4248
87	4372
87	4423
87	3785
87	4351
87	4445
87	4422
87	4447
87	4443
87	4194
87	4390
87	4270
87	4218
87	4221
87	4388
87	4138
87	3945
87	4281
87	4153
87	4334
87	4410
87	4417
87	4121
87	4170
87	4418
87	4419
87	4088
87	4113
87	3836
51	2598
51	2601
51	2584
51	2419
51	2332
51	2232
51	2615
51	2558
51	2520
51	2175
51	2540
51	2625
51	2468
51	2624
51	1995
51	2631
51	2424
51	2422
51	2412
51	2597
51	2628
51	2508
51	2504
51	2533
51	2467
51	2496
51	2356
51	2271
51	2641
51	2607
51	2544
51	2151
51	2608
51	2553
51	2518
51	2606
51	2531
51	2458
51	2476
51	1822
51	2605
51	2478
51	2587
51	2623
51	2398
51	2455
51	2457
51	2614
51	2578
51	2407
51	2546
51	2642
51	2490
51	2647
51	2364
51	2569
51	2633
51	2561
51	1849
51	2627
51	2620
51	1740
51	2228
51	1665
51	2632
51	2564
51	2509
51	2536
51	2495
51	2588
51	2147
51	2522
51	2599
51	2381
51	2236
51	2314
51	2513
51	2604
51	2644
51	2574
51	2380
51	2257
51	2179
51	2643
51	2519
51	2423
51	2302
51	2087
51	2630
51	2638
51	2269
51	2591
51	2383
51	2446
51	2543
51	2618
51	2161
51	2452
51	2172
51	2562
79	4019
79	3870
79	3991
79	3582
79	3769
79	3808
79	3901
79	3878
79	3899
79	3823
79	4042
79	4005
79	3952
79	4040
79	4027
79	3911
79	3843
79	3906
79	3960
79	3767
79	3657
79	3923
79	3941
79	4012
79	4026
79	3967
79	3985
79	3935
79	3970
79	3977
79	3919
79	3979
79	3976
79	3739
79	3490
79	3894
79	3968
79	3752
79	3890
79	4047
79	3920
79	3756
79	4049
79	3871
79	3788
79	3896
79	3938
79	3924
79	3866
79	3849
79	3300
79	3903
79	4010
79	4041
79	3944
79	3961
79	3998
79	3922
79	3959
79	4023
79	4004
79	4031
79	3964
79	3841
79	3893
79	3506
79	3785
79	3880
79	3738
79	3669
79	3872
79	3786
79	4011
79	3983
79	4008
79	3745
79	3683
79	4036
79	4034
79	3840
79	3981
79	3989
79	4006
79	3845
79	3917
79	3945
79	4028
79	4016
79	3863
79	3973
79	3627
79	3853
79	3994
79	3958
79	3995
79	3713
79	3933
79	3943
79	3946
79	3836
35	1806
35	1604
35	1751
35	1639
35	1564
35	1625
35	1814
35	1803
35	1783
35	1842
35	1826
35	1836
35	1767
35	1696
35	1807
35	1847
35	1821
35	1755
35	992
35	1052
35	1765
35	1834
35	1698
35	1823
35	1661
35	1820
35	1728
35	1737
35	1619
35	1822
35	1810
35	1669
35	1716
35	1746
35	1801
35	1738
35	1799
35	1811
35	1791
35	1667
35	1552
35	1690
35	1764
35	1685
35	1701
35	1481
35	1849
35	1824
35	1740
35	1809
35	1665
35	1843
35	1637
35	1796
35	1833
35	1632
35	1663
35	1776
35	1706
35	1774
35	1647
35	1618
35	1792
35	1735
35	1804
35	1782
35	1569
35	1670
35	1719
35	1786
35	1794
35	1844
35	1490
35	1798
35	1691
35	1653
35	1788
35	1771
35	1802
35	1713
35	1829
35	1730
35	1732
35	1839
35	1780
35	1453
35	1729
35	1845
35	1752
35	1594
35	1827
35	1817
35	1658
35	1555
35	1646
35	1513
35	1573
35	1128
35	1749
35	1709
82	4185
82	4019
82	4174
82	4179
82	3991
82	3582
82	4114
82	3808
82	3901
82	4123
82	4142
82	4042
82	4096
82	4005
82	4027
82	4158
82	4188
82	4151
82	4067
82	3960
82	3767
82	4154
82	3923
82	4197
82	3941
82	4012
82	4177
82	4166
82	3967
82	3985
82	3970
82	4198
82	3979
82	3739
82	4058
82	4200
82	4073
82	4152
82	4162
82	3752
82	4086
82	4173
82	4144
82	4049
82	4164
82	3788
82	3896
82	3938
82	3924
82	4084
82	4054
82	3849
82	3300
82	3903
82	4126
82	4085
82	4041
82	3961
82	4129
82	4193
82	4172
82	3959
82	4131
82	3964
82	4167
82	4157
82	3785
82	4080
82	3669
82	4156
82	3983
82	4069
82	4104
82	4108
82	3683
82	4194
82	4161
82	4196
82	3981
82	3845
82	3917
82	4138
82	3945
82	4028
82	4137
82	4153
82	4116
82	3863
82	4192
82	4169
82	4121
82	4170
82	3853
82	4083
82	3958
82	4195
82	3933
82	4088
82	4113
82	3836
38	1806
38	1751
38	1996
38	1951
38	1925
38	1982
38	1884
38	1869
38	1864
38	1987
38	1988
38	1942
38	1842
38	1904
38	1914
38	1965
38	1995
38	1907
38	1999
38	1917
38	1807
38	1957
38	1993
38	1926
38	1847
38	1920
38	1834
38	1698
38	1852
38	1952
38	1983
38	1923
38	1977
38	1966
38	1909
38	1985
38	1728
38	1860
38	1954
38	1822
38	1810
38	1669
38	1738
38	1811
38	1981
38	1945
38	1887
38	1791
38	1980
38	1552
38	1685
38	1701
38	1862
38	1849
38	1824
38	1740
38	1809
38	1665
38	1928
38	1706
38	1873
38	1939
38	1647
38	1948
38	1979
38	1986
38	1972
38	1984
38	1936
38	1786
38	1921
38	1912
38	1969
38	1798
38	1960
38	1653
38	1863
38	1994
38	1955
38	1866
38	1788
38	1998
38	1829
38	1895
38	1958
38	1732
38	1894
38	1453
38	1946
38	1903
38	1992
38	1967
38	1964
38	1855
38	1882
38	1893
38	1901
38	1709
38	1947
38	1963
20	952
20	1059
20	1062
20	993
20	1055
20	1078
20	824
20	895
20	955
20	1071
20	954
20	691
20	1014
20	1074
20	1061
20	1086
20	1054
20	992
20	1052
20	825
20	1065
20	831
20	859
20	1050
20	1085
20	1057
20	1040
20	848
20	897
20	780
20	549
20	1083
20	652
20	949
20	809
20	988
20	1026
20	982
20	1016
20	1080
20	890
20	1072
20	1032
20	1063
20	1077
20	1001
20	1058
20	1025
20	1089
20	863
20	1075
20	924
20	940
20	811
20	944
20	847
20	1047
20	919
20	980
20	979
20	922
20	803
20	1097
20	939
20	917
20	1090
20	1087
20	995
20	951
20	997
20	967
20	710
20	1038
20	1030
20	1079
20	1039
20	771
20	964
20	1042
20	1036
20	986
20	870
20	841
20	851
20	469
20	423
20	1027
20	690
20	1064
20	774
20	1073
20	865
20	911
20	1033
20	1037
20	1029
20	795
20	931
20	957
20	822
64	3216
64	3232
64	2834
64	3070
64	3139
64	3151
64	3299
64	2723
64	2332
64	2175
64	3227
64	2540
64	2880
64	3188
64	3275
64	2658
64	3086
64	3268
64	2271
64	2641
64	3234
64	3272
64	3205
64	3194
64	3120
64	3116
64	3290
64	3273
64	2656
64	3200
64	2623
64	3259
64	3127
64	3240
64	3295
64	2938
64	3019
64	3251
64	3229
64	3281
64	3059
64	2614
64	3163
64	3192
64	3024
64	3043
64	3300
64	2736
64	3250
64	3279
64	3197
64	2726
64	3294
64	2746
64	3223
64	3241
64	2674
64	3249
64	2854
64	2536
64	3288
64	3174
64	3109
64	3210
64	2147
64	2976
64	3202
64	3280
64	3267
64	3173
64	2513
64	2873
64	2965
64	3006
64	3283
64	3263
64	3149
64	3231
64	3291
64	3134
64	3085
64	3243
64	2679
64	3052
64	3256
64	2694
64	3258
64	3265
64	2269
64	2699
64	3020
64	2722
64	3030
64	3276
64	3170
64	2877
64	2872
64	3193
64	3159
64	2823
84	4019
84	4174
84	4179
84	3582
84	3808
84	3901
84	4123
84	4142
84	4240
84	4245
84	4005
84	4027
84	4188
84	4295
84	4151
84	4272
84	4216
84	3960
84	3767
84	4254
84	3941
84	4219
84	4177
84	4203
84	3985
84	4261
84	4285
84	4233
84	3970
84	4198
84	4275
84	4251
84	3979
84	3739
84	4200
84	4073
84	4152
84	4162
84	4260
84	4255
84	4086
84	4173
84	4049
84	4266
84	4202
84	4164
84	4230
84	3896
84	3924
84	4084
84	4054
84	4264
84	4258
84	4274
84	4290
84	4126
84	4222
84	4041
84	3961
84	4129
84	4292
84	4259
84	4265
84	4210
84	3964
84	4248
84	4157
84	3785
84	4238
84	4069
84	4104
84	4108
84	4236
84	4194
84	4270
84	4218
84	4221
84	4262
84	3981
84	3845
84	4205
84	4138
84	3945
84	4281
84	4153
84	4116
84	3863
84	4121
84	4239
84	4170
84	4278
84	4227
84	4083
84	4286
84	3933
84	4088
84	4253
84	4243
84	4113
84	3836
77	3488
77	3870
77	3885
77	3582
77	3769
77	3808
77	3901
77	3878
77	3730
77	3899
77	3823
77	3783
77	3911
77	3781
77	3915
77	3474
77	3843
77	3918
77	3906
77	3767
77	3657
77	3801
77	3923
77	3676
77	3941
77	3799
77	3577
77	3831
77	3874
77	3935
77	3746
77	3910
77	3919
77	3739
77	3490
77	3894
77	3752
77	3890
77	3851
77	3920
77	3756
77	3538
77	3939
77	3504
77	3871
77	3892
77	3788
77	3896
77	3938
77	3924
77	3866
77	3849
77	3300
77	3903
77	3944
77	3922
77	3744
77	3875
77	3841
77	3893
77	3682
77	3833
77	3506
77	3785
77	3656
77	3880
77	3738
77	3669
77	3879
77	3872
77	3631
77	3912
77	3786
77	3926
77	3745
77	3720
77	3683
77	3711
77	3887
77	3895
77	3840
77	3845
77	3917
77	3475
77	3945
77	3940
77	3803
77	3937
77	3863
77	3864
77	3908
77	3627
77	3853
77	3947
77	3713
77	3933
77	3943
77	3487
77	3946
[truncated: 8,001 more rows]
