# Supplementary material for: Environmental influences on evolvable robots
Source: PLoS One. 2020 May 29;15(5):e0233848. doi: 10.1371/journal.pone.0233848 (PMC7259730; doi:10.1371/journal.pone.0233848)
Supplement: S1 Dataset — (ZIP) [file pone.0233848.s003.zip › data_plosone/snapshots_ids_seasonal_plane_12.tsv]

generation	robot_id
72	3569
72	3326
72	3131
72	3680
72	3654
72	3299
72	3179
72	3532
72	3541
72	3668
72	3509
72	3105
72	3665
72	3310
72	3227
72	3018
72	3542
72	3670
72	3685
72	3626
72	3561
72	3572
72	3589
72	3262
72	3644
72	2338
72	3391
72	3601
72	3649
72	2953
72	3408
72	3596
72	3556
72	3645
72	3260
72	3245
72	3189
72	3679
72	3651
72	3595
72	3564
72	3609
72	3554
72	3684
72	3449
72	3371
72	3505
72	3549
72	3399
72	3652
72	3454
72	3648
72	3387
72	3623
72	3192
72	3398
72	3043
72	3620
72	3674
72	3320
72	2911
72	3675
72	3690
72	3553
72	3544
72	3400
72	3682
72	3506
72	3485
72	3656
72	3647
72	3616
72	3593
72	2976
72	3669
72	3638
72	3697
72	3456
72	3520
72	3335
72	3351
72	3481
72	3557
72	3659
72	3397
72	3683
72	3630
72	3568
72	2547
72	3658
72	3231
72	3540
72	3312
72	3592
72	3617
72	3382
72	3562
72	3515
72	3672
72	3619
50	2202
50	2485
50	2584
50	2560
50	2554
50	2501
50	2576
50	2164
50	2419
50	2332
50	2558
50	2092
50	2464
50	2566
50	2359
50	2405
50	2217
50	2577
50	2542
50	2597
50	1917
50	2571
50	2106
50	2338
50	2529
50	2304
50	2600
50	2467
50	2585
50	2581
50	2496
50	2356
50	2036
50	2482
50	2534
50	1971
50	2553
50	2277
50	2526
50	2531
50	2486
50	2046
50	2400
50	2458
50	2417
50	2557
50	2524
50	2231
50	2595
50	2589
50	2221
50	2454
50	2355
50	2370
50	2510
50	2582
50	2578
50	2481
50	2407
50	2580
50	2364
50	2569
50	2357
50	2563
50	2063
50	2320
50	2532
50	2062
50	2110
50	2564
50	2230
50	2118
50	2234
50	2462
50	2588
50	2335
50	2599
50	2095
50	2551
50	2547
50	2425
50	2493
50	1955
50	2530
50	2258
50	2567
50	2527
50	2302
50	2325
50	2037
50	1903
50	2573
50	2537
50	2299
50	2384
50	2515
50	2562
50	2572
50	2583
50	2210
74	3757
74	3680
74	3654
74	3762
74	3299
74	3179
74	3532
74	3730
74	3765
74	3541
74	3668
74	3509
74	3761
74	3783
74	3665
74	3781
74	3310
74	3710
74	3227
74	3018
74	3542
74	3670
74	3685
74	3760
74	3561
74	3589
74	3262
74	2338
74	3601
74	2953
74	3408
74	3556
74	3645
74	3260
74	3245
74	3751
74	3595
74	3564
74	3790
74	3554
74	3449
74	3371
74	3708
74	3399
74	3758
74	3768
74	3755
74	3732
74	3648
74	3387
74	3623
74	3192
74	3706
74	3043
74	3796
74	3674
74	3320
74	3771
74	3770
74	2911
74	3725
74	3675
74	3776
74	3544
74	3682
74	3485
74	3738
74	3616
74	3593
74	3669
74	3780
74	3697
74	3456
74	3335
74	3778
74	3351
74	3745
74	3630
74	2547
74	3658
74	3764
74	3540
74	3791
74	3777
74	3312
74	3794
74	3592
74	3382
74	3742
74	3562
74	3515
74	3722
74	3701
74	3672
74	3789
74	3800
74	3619
74	3774
74	3718
74	3782
60	2847
60	3070
60	2962
60	2955
60	3045
60	2554
60	2951
60	3031
60	2703
60	3018
60	3029
60	2922
60	3053
60	2999
60	2768
60	2338
60	3074
60	2893
60	3064
60	2953
60	3007
60	3087
60	3078
60	2947
60	2851
60	3036
60	3015
60	2984
60	3057
60	3092
60	3039
60	2818
60	3011
60	3034
60	2833
60	2706
60	2864
60	3088
60	3010
60	2857
60	3091
60	3083
60	2637
60	2871
60	3021
60	3071
60	2889
60	2852
60	2578
60	3012
60	2407
60	3043
60	2876
60	2911
60	2726
60	2320
60	3068
60	2860
60	2826
60	3042
60	2936
60	2769
60	3055
60	2705
60	3004
60	2976
60	3093
60	2763
60	3035
60	3016
60	2929
60	2995
60	3006
60	2819
60	2547
60	3099
60	2850
60	3066
60	3023
60	2530
60	2913
60	2907
60	3052
60	2886
60	2941
60	1903
60	2992
60	2722
60	3030
60	3084
60	2696
60	2975
60	2815
60	2872
60	3073
60	3075
60	2848
60	3082
60	2702
60	2210
76	3847
76	3877
76	3757
76	3870
76	3680
76	3814
76	3654
76	3762
76	3299
76	3179
76	3532
76	3730
76	3541
76	3899
76	3509
76	3761
76	3783
76	3310
76	3227
76	3018
76	3542
76	3670
76	3685
76	3888
76	3589
76	3262
76	3852
76	2338
76	3601
76	3865
76	3862
76	3556
76	3751
76	3844
76	3790
76	3449
76	3898
76	3371
76	3890
76	3826
76	3399
76	3758
76	3755
76	3732
76	3892
76	3648
76	3882
76	3623
76	3192
76	3883
76	3043
76	3796
76	3835
76	2911
76	3725
76	3675
76	3825
76	3881
76	3875
76	3820
76	3846
76	3859
76	3544
76	3682
76	3833
76	3485
76	3738
76	3616
76	3593
76	3669
76	3897
76	3456
76	3335
76	3778
76	3813
76	3891
76	3630
76	2547
76	3887
76	3540
76	3312
76	3794
76	3855
76	3592
76	3860
76	3382
76	3742
76	3824
76	3562
76	3863
76	3722
76	3816
76	3701
76	3864
76	3789
76	3853
76	3900
76	3774
76	3857
76	3782
30	1433
30	1211
30	1564
30	1599
30	1461
30	1531
30	1094
30	1499
30	1559
30	1577
30	1194
30	1549
30	717
30	1439
30	1270
30	1378
30	1333
30	1581
30	1553
30	1502
30	1570
30	1540
30	1593
30	1012
30	1542
30	1471
30	709
30	1364
30	1563
30	1512
30	1455
30	1459
30	1574
30	1080
30	1320
30	1117
30	1023
30	1375
30	1484
30	1385
30	1568
30	1334
30	1357
30	925
30	1522
30	1583
30	1431
30	1567
30	1582
30	1158
30	1410
30	1572
30	1580
30	1330
30	1589
30	1076
30	1136
30	1386
30	1503
30	996
30	1412
30	1419
30	1569
30	1554
30	1590
30	1547
30	1558
30	1053
30	1042
30	1207
30	1472
30	1382
30	1377
30	1456
30	1443
30	1489
30	1046
30	1515
30	1587
30	1520
30	1438
30	1208
30	1453
30	1395
30	1596
30	1594
30	1561
30	1516
30	1475
30	1462
30	1555
30	1565
30	1513
30	1598
30	1573
30	1592
30	1584
30	620
30	1546
30	1496
71	3569
71	3326
71	3131
71	3299
71	3179
71	3532
71	3558
71	3434
71	3541
71	3509
71	3105
71	3310
71	3227
71	3018
71	3637
71	3542
71	3626
71	3561
71	3572
71	3589
71	3262
71	3644
71	2338
71	3391
71	3601
71	3649
71	2953
71	3408
71	3596
71	3556
71	3645
71	3260
71	3401
71	3245
71	3189
71	3595
71	3564
71	3590
71	3609
71	3581
71	3570
71	3612
71	3554
71	3449
71	3371
71	3505
71	3549
71	3399
71	3331
71	3454
71	3648
71	3387
71	3502
71	3623
71	3192
71	3398
71	2407
71	3603
71	3043
71	3620
71	3320
71	3602
71	2911
71	3553
71	3544
71	3400
71	3506
71	3485
71	3647
71	3616
71	3593
71	2976
71	3638
71	3456
71	3520
71	3335
71	2763
71	3351
71	3481
71	3557
71	3397
71	3630
71	3568
71	2547
71	3605
71	3529
71	3231
71	3540
71	3312
71	3592
71	3617
71	3475
71	3382
71	3562
71	3515
71	3521
71	3627
71	3552
71	3574
71	3619
54	2671
54	2785
54	2554
54	2501
54	2164
54	2332
54	2710
54	2615
54	2728
54	2759
54	2703
54	2676
54	2758
54	2748
54	2542
54	1917
54	2768
54	2338
54	2529
54	2304
54	2658
54	2581
54	2496
54	2664
54	2036
54	1971
54	2697
54	2755
54	2764
54	2778
54	2732
54	2791
54	2557
54	2706
54	2720
54	2524
54	2655
54	2751
54	2782
54	2786
54	2741
54	2772
54	2637
54	2799
54	2749
54	2794
54	2510
54	2578
54	2612
54	2407
54	2680
54	2736
54	2716
54	2756
54	2725
54	2063
54	2726
54	2746
54	2320
54	2740
54	2745
54	2062
54	2632
54	2110
54	2700
54	2692
54	2769
54	2118
54	2705
54	2462
54	2335
54	2657
54	2763
54	2095
54	2648
54	2604
54	2784
54	2734
54	2547
54	2425
54	2729
54	2493
54	2530
54	2753
54	2659
54	2302
54	2761
54	2630
54	1903
54	2743
54	2787
54	2722
54	2299
54	2696
54	2384
54	2760
54	2562
54	2702
54	2738
54	2210
34	1743
34	1639
34	1694
34	1733
34	1461
34	1760
34	1783
34	1608
34	1784
34	1772
34	1747
34	1610
34	1793
34	1723
34	1718
34	1759
34	717
34	1696
34	1775
34	1681
34	1333
34	1714
34	1698
34	1581
34	1761
34	1540
34	1471
34	1687
34	1728
34	1678
34	709
34	1778
34	1648
34	1624
34	1716
34	1722
34	1715
34	1634
34	1763
34	1689
34	1320
34	1738
34	1674
34	1742
34	1791
34	1680
34	1357
34	1675
34	1769
34	1612
34	1750
34	1789
34	1797
34	1740
34	1766
34	1779
34	1632
34	1677
34	1706
34	1785
34	1774
34	1792
34	1735
34	1686
34	996
34	1782
34	1705
34	1670
34	1704
34	1719
34	1042
34	1794
34	1739
34	1641
34	1788
34	1617
34	1713
34	1520
34	1730
34	1707
34	1732
34	1780
34	1453
34	1644
34	1768
34	1752
34	1594
34	1657
34	1475
34	1800
34	1777
34	1721
34	1565
34	1652
34	1654
34	1635
34	1584
34	1496
34	1709
34	1762
0	67
0	78
0	27
0	40
0	44
0	66
0	95
0	21
0	37
0	58
0	52
0	15
0	92
0	84
0	53
0	12
0	41
0	91
0	77
0	38
0	64
0	19
0	85
0	49
0	45
0	86
0	35
0	88
0	70
0	80
0	17
0	23
0	57
0	39
0	62
0	22
0	29
0	4
0	76
0	25
0	61
0	60
0	81
0	73
0	72
0	89
0	51
0	3
0	11
0	24
0	10
0	33
0	56
0	75
0	59
0	43
0	47
0	32
0	74
0	90
0	99
0	7
0	1
0	5
0	26
0	13
0	71
0	31
0	63
0	54
0	100
0	6
0	96
0	82
0	48
0	83
0	79
0	69
0	87
0	46
0	18
0	20
0	94
0	16
0	36
0	14
0	34
0	9
0	28
0	68
0	98
0	93
0	30
0	97
0	55
0	65
0	50
0	8
0	42
0	2
87	4115
87	4425
87	4072
87	4345
87	4373
87	3299
87	4450
87	4441
87	4433
87	4279
87	4187
87	4158
87	4188
87	4367
87	4389
87	4067
87	3960
87	3262
87	4357
87	3951
87	4338
87	4449
87	4098
87	4363
87	3935
87	4415
87	4163
87	4395
87	4340
87	4432
87	4287
87	4442
87	4436
87	4430
87	3449
87	4392
87	4047
87	4431
87	3732
87	4337
87	4379
87	4444
87	4440
87	4258
87	3192
87	4359
87	3043
87	4366
87	4446
87	4010
87	4371
87	3725
87	3825
87	4172
87	4438
87	4439
87	4210
87	4004
87	3914
87	4372
87	3833
87	4155
87	4351
87	4445
87	4348
87	4213
87	4280
87	4414
87	4447
87	3630
87	2547
87	4406
87	4194
87	4400
87	4434
87	4218
87	4421
87	4404
87	4388
87	4289
87	4043
87	3930
87	4028
87	3562
87	4334
87	4410
87	4160
87	3722
87	4398
87	4284
87	4239
87	3789
87	4418
87	3853
87	3994
87	4419
87	3995
87	4369
87	4195
87	4088
51	2617
51	2640
51	2485
51	2560
51	2554
51	2501
51	2164
51	2419
51	2332
51	2615
51	2558
51	2092
51	2566
51	2405
51	2624
51	2217
51	2622
51	2631
51	2542
51	2628
51	1917
51	2571
51	2338
51	2529
51	2304
51	2585
51	2581
51	2496
51	2356
51	2036
51	2646
51	2482
51	2608
51	1971
51	2277
51	2526
51	2531
51	2400
51	2458
51	2636
51	2639
51	2417
51	2557
51	2524
51	2231
51	2595
51	2221
51	2637
51	2454
51	2370
51	2614
51	2510
51	2578
51	2481
51	2612
51	2407
51	2603
51	2580
51	2364
51	2649
51	2357
51	2627
51	2620
51	2063
51	2320
51	2532
51	2062
51	2632
51	2110
51	2564
51	2616
51	2609
51	2118
51	2462
51	2588
51	2335
51	2599
51	2095
51	2648
51	2604
51	2626
51	2551
51	2547
51	2425
51	2493
51	1955
51	2530
51	2258
51	2302
51	2634
51	2037
51	2630
51	1903
51	2537
51	2299
51	2384
51	2562
51	2572
51	2583
51	2210
79	3762
79	3299
79	3179
79	3730
79	3541
79	3509
79	4042
79	3761
79	4005
79	3783
79	4040
79	4027
79	3310
79	3227
79	3918
79	4037
79	3018
79	3670
79	3685
79	3902
79	3960
79	3262
79	3941
79	4012
79	3951
79	4026
79	3904
79	3969
79	3935
79	3997
79	3556
79	4022
79	4030
79	3844
79	3790
79	4014
79	4021
79	3449
79	3932
79	3371
79	4047
79	3990
79	3399
79	3732
79	3924
79	3623
79	3192
79	3982
79	3043
79	4010
79	4025
79	4007
79	2911
79	3725
79	3675
79	4033
79	3825
79	3963
79	4004
79	3964
79	3914
79	4046
79	3820
79	3544
79	3682
79	3833
79	3485
79	3738
79	3616
79	3974
79	3456
79	3983
79	3926
79	3891
79	3630
79	2547
79	4024
79	3540
79	3312
79	3592
79	4006
79	4043
79	3930
79	3382
79	4028
79	3824
79	3562
79	4016
79	3988
79	3950
79	3722
79	3701
79	3864
79	3908
79	3789
79	3973
79	3853
79	3994
79	3995
79	3934
35	1743
35	1830
35	1461
35	1760
35	1803
35	1783
35	1608
35	1784
35	1841
35	1826
35	1772
35	1747
35	1610
35	1793
35	1723
35	1759
35	1696
35	1775
35	1847
35	1821
35	1834
35	1333
35	1714
35	1698
35	1581
35	1846
35	1761
35	1823
35	1687
35	1820
35	1728
35	1678
35	1648
35	1810
35	1624
35	1716
35	1722
35	1715
35	1634
35	1763
35	1801
35	1689
35	1738
35	1674
35	1742
35	1791
35	1680
35	1805
35	1357
35	1818
35	1675
35	1769
35	1612
35	1789
35	1797
35	1740
35	1809
35	1843
35	1766
35	1632
35	1677
35	1706
35	1850
35	1774
35	1735
35	1782
35	1705
35	1670
35	1719
35	1794
35	1641
35	1838
35	1812
35	1828
35	1788
35	1802
35	1617
35	1713
35	1730
35	1732
35	1839
35	1780
35	1453
35	1644
35	1768
35	1752
35	1594
35	1827
35	1657
35	1475
35	1817
35	1777
35	1721
35	1565
35	1819
35	1652
35	1635
35	1496
35	1709
35	1762
82	4115
82	4072
82	3762
82	3299
82	4134
82	4184
82	4123
82	3761
82	4096
82	4125
82	4187
82	4074
82	4158
82	4188
82	3227
82	3918
82	4151
82	4099
82	3670
82	4067
82	3960
82	3262
82	3941
82	4012
82	3951
82	4186
82	4177
82	4098
82	4103
82	3935
82	4180
82	3997
82	4163
82	4055
82	4127
82	3449
82	3371
82	4086
82	4047
82	4173
82	4144
82	3732
82	4164
82	3924
82	3192
82	3982
82	3043
82	4010
82	4007
82	4129
82	3725
82	4033
82	3825
82	4172
82	4107
82	4004
82	3914
82	4167
82	3820
82	4189
82	3833
82	4155
82	4066
82	4080
82	3616
82	4112
82	3456
82	4104
82	4060
82	4108
82	4120
82	4133
82	4182
82	3630
82	2547
82	4194
82	4165
82	4141
82	3312
82	3592
82	4043
82	3930
82	4028
82	3824
82	3562
82	4016
82	3988
82	4160
82	3722
82	3864
82	3789
82	3853
82	3994
82	4083
82	4183
82	3995
82	4195
82	3934
82	4088
82	4113
38	1743
38	1879
38	1996
38	1461
38	1982
38	1803
38	1864
38	1987
38	1988
38	1784
38	1927
38	1904
38	1914
38	1747
38	1610
38	1793
38	1965
38	1959
38	1995
38	1759
38	1934
38	1999
38	1917
38	1957
38	1993
38	1926
38	1913
38	1935
38	1916
38	1714
38	1698
38	1952
38	1983
38	1923
38	1929
38	1977
38	1971
38	1966
38	1899
38	1860
38	1870
38	1716
38	1763
38	1930
38	1801
38	1997
38	1738
38	1861
38	1887
38	1791
38	1980
38	1680
38	1890
38	1357
38	1974
38	1675
38	1769
38	1883
38	1867
38	1973
38	1854
38	1906
38	1706
38	1880
38	1851
38	1939
38	1782
38	1986
38	1972
38	1868
38	1705
38	1978
38	1670
38	1912
38	1969
38	1838
38	1955
38	1828
38	1968
38	1998
38	1802
38	1877
38	1730
38	1839
38	1961
38	1644
38	1953
38	1924
38	1910
38	1903
38	1827
38	1817
38	1964
38	1990
38	1882
38	1819
38	1652
38	1888
38	1496
38	1940
20	1059
20	937
20	887
20	974
20	938
20	1035
20	1094
20	893
20	750
20	1078
20	1093
20	955
20	1071
20	1056
20	1008
20	1084
20	657
20	846
20	717
20	782
20	1074
20	1061
20	1086
20	1054
20	857
20	664
20	1050
20	1068
20	983
20	1081
20	1085
20	1048
20	1057
20	1040
20	848
20	989
20	506
20	1012
20	1049
20	645
20	752
20	988
20	709
20	1028
20	572
20	916
20	1080
20	1095
20	867
20	961
20	1023
20	860
20	920
20	845
20	1077
20	719
20	1089
20	1067
20	1069
20	968
20	1082
20	972
20	925
20	811
20	753
20	979
20	1076
20	1003
20	1087
20	1092
20	996
20	967
20	894
20	906
20	978
20	964
20	1053
20	991
20	1042
20	1000
20	836
20	999
20	1021
20	870
20	1046
20	658
20	816
20	1073
20	963
20	1045
20	510
20	1033
20	1037
20	975
20	871
20	812
20	1029
20	1098
20	620
20	896
64	2847
64	3131
64	3253
64	3070
64	2962
64	3151
64	3299
64	3179
64	3203
64	3209
64	3184
64	3105
64	3277
64	2951
64	3031
64	2703
64	3227
64	3018
64	3274
64	3262
64	3214
64	3266
64	3188
64	2999
64	2768
64	2338
64	3293
64	2953
64	3087
64	3247
64	3234
64	2947
64	3136
64	2851
64	3190
64	3272
64	3260
64	3245
64	3205
64	3189
64	3101
64	3144
64	3194
64	3226
64	3254
64	3120
64	3113
64	3182
64	3273
64	3257
64	2833
64	3259
64	3010
64	3083
64	2637
64	3292
64	3229
64	3122
64	3246
64	3192
64	2407
64	3043
64	3218
64	2911
64	3285
64	2726
64	3294
64	3278
64	3233
64	3183
64	3249
64	2769
64	2705
64	3210
64	2976
64	3298
64	3202
64	3093
64	2763
64	3016
64	3103
64	3006
64	2819
64	2547
64	2850
64	3231
64	3243
64	3052
64	2941
64	3256
64	3258
64	3265
64	3030
64	3276
64	3154
64	3143
64	3073
64	3289
64	2702
64	3159
84	4115
84	4072
84	3299
84	4134
84	4279
84	4187
84	4158
84	4188
84	3227
84	3918
84	4283
84	4214
84	4276
84	3670
84	4067
84	3960
84	4242
84	3262
84	4267
84	4012
84	4219
84	3951
84	4098
84	4103
84	4285
84	3935
84	4296
84	4163
84	4275
84	4273
84	4224
84	4287
84	4208
84	3449
84	4260
84	4255
84	3371
84	4086
84	4047
84	4271
84	4252
84	4266
84	3732
84	4164
84	3924
84	4258
84	3192
84	3982
84	3043
84	4290
84	4010
84	3725
84	3825
84	4172
84	4297
84	4210
84	4004
84	3914
84	4293
84	4167
84	3833
84	4155
84	4269
84	3616
84	3456
84	4213
84	4108
84	4298
84	4280
84	4182
84	3630
84	2547
84	4194
84	4282
84	4270
84	4218
84	4221
84	3312
84	3592
84	4289
84	4043
84	3930
84	4028
84	3562
84	4160
84	3722
84	4220
84	4284
84	4239
84	4232
84	3789
84	3853
84	4227
84	3994
84	3995
84	4195
84	3934
84	4088
84	4253
84	4113
77	3847
77	3757
77	3870
77	3654
77	3762
77	3299
77	3901
77	3179
77	3730
77	3541
77	3509
77	3761
77	3928
77	3783
77	3911
77	3310
77	3227
77	3918
77	3018
77	3670
77	3685
77	3902
77	3888
77	3262
77	2338
77	3923
77	3601
77	3941
77	3865
77	3904
77	3935
77	3910
77	3556
77	3751
77	3927
77	3844
77	3790
77	3449
77	3898
77	3932
77	3371
77	3890
77	3826
77	3399
77	3732
77	3648
77	3905
77	3924
77	3623
77	3192
77	3043
77	3835
77	2911
77	3725
77	3675
77	3825
77	3881
77	3909
77	3914
77	3820
77	3859
77	3544
77	3682
77	3833
77	3485
77	3738
77	3616
77	3593
77	3669
77	3456
77	3335
77	3926
77	3949
77	3891
77	3630
77	2547
77	3540
77	3312
77	3794
77	3855
77	3592
77	3917
77	3945
77	3860
77	3930
77	3382
77	3824
77	3562
77	3950
77	3863
77	3722
77	3701
77	3864
77	3908
77	3789
77	3853
77	3934
77	3933
77	3774
[truncated: 8,001 more rows]
