# Supplementary material for: Environmental influences on evolvable robots
Source: PLoS One. 2020 May 29;15(5):e0233848. doi: 10.1371/journal.pone.0233848 (PMC7259730; doi:10.1371/journal.pone.0233848)
Supplement: S1 Dataset — (ZIP) [file pone.0233848.s003.zip › data_plosone/snapshots_ids_seasonal_plane_9.tsv]

generation	robot_id
72	3479
72	3341
72	3654
72	3129
72	3624
72	3448
72	3541
72	3484
72	3618
72	3668
72	2282
72	3665
72	3358
72	3634
72	3667
72	3611
72	3637
72	3670
72	3626
72	3469
72	2597
72	3525
72	3380
72	3691
72	3439
72	3601
72	3440
72	3293
72	3681
72	3583
72	3693
72	3613
72	3645
72	2653
72	3651
72	3689
72	3564
72	3304
72	3633
72	3385
72	3642
72	3213
72	3653
72	3100
72	3399
72	3652
72	3700
72	3687
72	3648
72	3429
72	2238
72	3622
72	3623
72	3420
72	3614
72	3470
72	3465
72	3640
72	3602
72	3604
72	3337
72	3584
72	3675
72	3690
72	3455
72	3695
72	3176
72	3615
72	3544
72	3663
72	3506
72	3580
72	3656
72	3616
72	3386
72	3591
72	3673
72	3650
72	3662
72	3659
72	3204
72	3006
72	3630
72	3658
72	3529
72	3698
72	3255
72	3256
72	3560
72	3431
72	3660
72	3686
72	3468
72	3627
72	3073
72	2845
72	3322
72	2934
72	3664
72	3394
50	2382
50	2124
50	2554
50	2451
50	2558
50	2556
50	2282
50	2568
50	2505
50	2592
50	2404
50	2566
50	2208
50	2540
50	2468
50	2577
50	2412
50	2597
50	2373
50	2571
50	2504
50	2484
50	2600
50	1916
50	2585
50	2187
50	2431
50	2496
50	2252
50	2596
50	2378
50	2319
50	2284
50	2416
50	2277
50	2458
50	2074
50	2247
50	2417
50	2557
50	2403
50	2291
50	2375
50	2594
50	2503
50	2548
50	2362
50	2238
50	2578
50	2465
50	2109
50	2192
50	2214
50	2569
50	2006
50	2545
50	2131
50	2008
50	2438
50	2523
50	2327
50	2470
50	2440
50	2230
50	1850
50	2248
50	2437
50	2500
50	2506
50	2475
50	2218
50	2460
50	2273
50	2060
50	2599
50	2114
50	2028
50	2430
50	2551
50	2068
50	2425
50	2494
50	2565
50	2471
50	1617
50	2519
50	2514
50	2586
50	1911
50	2445
50	2591
50	2573
50	2383
50	2543
50	2537
50	2186
50	2590
50	1825
50	2263
50	2286
74	3479
74	3734
74	3624
74	3448
74	3765
74	3541
74	3484
74	3618
74	3753
74	2282
74	3358
74	3781
74	3710
74	3637
74	3670
74	3626
74	3766
74	3469
74	3767
74	3525
74	3380
74	3743
74	3691
74	3439
74	3601
74	3293
74	3799
74	3681
74	3772
74	3613
74	3787
74	3645
74	3651
74	3564
74	3754
74	3633
74	3752
74	3642
74	3763
74	3100
74	3758
74	3768
74	3755
74	3652
74	3700
74	3687
74	3429
74	3622
74	3623
74	3733
74	3706
74	3420
74	3750
74	3465
74	3640
74	3702
74	3771
74	3604
74	3770
74	3337
74	3795
74	3747
74	3675
74	3715
74	3455
74	3776
74	3176
74	3615
74	3544
74	3784
74	3785
74	3580
74	3738
74	3616
74	3780
74	3716
74	3673
74	3650
74	3745
74	3741
74	3698
74	3255
74	3727
74	3775
74	3759
74	3660
74	3742
74	3797
74	3789
74	3800
74	3073
74	2845
74	3322
74	3719
74	3664
74	3774
74	3712
74	3394
74	3718
74	3782
60	3049
60	3065
60	3070
60	3058
60	3097
60	3067
60	2689
60	3045
60	2805
60	2803
60	2451
60	2970
60	2282
60	2968
60	2978
60	2724
60	2468
60	3008
60	2887
60	2937
60	2597
60	2628
60	3022
60	3053
60	2906
60	2905
60	2585
60	2187
60	3087
60	2641
60	2830
60	3054
60	3060
60	2946
60	2932
60	3036
60	2767
60	2653
60	2881
60	3032
60	2775
60	3072
60	2718
60	2855
60	3039
60	3050
60	2291
60	2375
60	3100
60	2874
60	2362
60	3010
60	2950
60	3091
60	3063
60	2238
60	3071
60	3012
60	2465
60	2972
60	2192
60	3077
60	2214
60	2569
60	3027
60	2780
60	2649
60	2896
60	2911
60	2987
60	2740
60	2610
60	3095
60	2470
60	2936
60	3055
60	2774
60	2923
60	2793
60	2273
60	2734
60	3006
60	3090
60	3066
60	2519
60	2634
60	2963
60	2445
60	2992
60	3020
60	3030
60	3084
60	2895
60	2885
60	2892
60	2760
60	3073
60	2845
60	3075
60	2934
76	3877
76	3814
76	3885
76	3808
76	3805
76	3448
76	3765
76	3484
76	3899
76	3618
76	2282
76	3358
76	3781
76	3670
76	3626
76	3766
76	3767
76	3888
76	3380
76	3743
76	3439
76	3293
76	3858
76	3886
76	3799
76	3842
76	3827
76	3681
76	3822
76	3772
76	3874
76	3867
76	3613
76	3787
76	3645
76	3868
76	3754
76	3818
76	3633
76	3752
76	3642
76	3763
76	3826
76	3758
76	3768
76	3755
76	3652
76	3700
76	3892
76	3882
76	3429
76	3706
76	3420
76	3883
76	3848
76	3702
76	3770
76	3337
76	3795
76	3747
76	3675
76	3715
76	3884
76	3841
76	3776
76	3846
76	3176
76	3615
76	3859
76	3738
76	3616
76	3897
76	3780
76	3872
76	3673
76	3650
76	3745
76	3891
76	3834
76	3819
76	3741
76	3895
76	3698
76	3855
76	3255
76	3727
76	3660
76	3824
76	3863
76	3797
76	3789
76	3828
76	3853
76	2845
76	3322
76	3664
76	3900
76	3774
76	3394
76	3782
30	1528
30	1362
30	1600
30	1543
30	1597
30	1452
30	1499
30	1562
30	1361
30	1548
30	1497
30	1423
30	1198
30	1510
30	1266
30	1551
30	1448
30	1270
30	1368
30	1581
30	1051
30	1525
30	1445
30	1553
30	1502
30	1570
30	1556
30	1540
30	1498
30	1177
30	1390
30	1527
30	1449
30	1199
30	1389
30	1563
30	1367
30	1536
30	1574
30	1348
30	1523
30	1032
30	1485
30	1518
30	1484
30	1539
30	1337
30	1469
30	1568
30	1467
30	1425
30	1491
30	1458
30	1249
30	1402
30	1431
30	1582
30	1410
30	1572
30	1580
30	1589
30	939
30	1460
30	1526
30	1535
30	1585
30	1506
30	967
30	1220
30	1566
30	1569
30	1184
30	1235
30	1466
30	1413
30	1186
30	1172
30	1365
30	1587
30	1438
30	1571
30	1453
30	675
30	1213
30	1595
30	1594
30	1541
30	1516
30	1475
30	1478
30	1399
30	1298
30	1356
30	1592
30	1318
30	1584
30	1546
30	1496
30	1224
30	1494
71	3479
71	3341
71	3129
71	3624
71	3448
71	3541
71	3484
71	3618
71	2282
71	3358
71	3629
71	3634
71	3611
71	3637
71	3626
71	3469
71	3478
71	2597
71	3525
71	3561
71	3380
71	3459
71	3439
71	3601
71	3649
71	3440
71	3293
71	3583
71	3497
71	3471
71	3272
71	3613
71	3645
71	3144
71	2653
71	3414
71	3564
71	3304
71	3537
71	3633
71	3385
71	3642
71	3213
71	3505
71	2375
71	3100
71	3399
71	3606
71	3648
71	3429
71	2238
71	3622
71	3623
71	3420
71	3603
71	3321
71	3614
71	3470
71	3465
71	3640
71	3602
71	3604
71	3337
71	3584
71	3553
71	3455
71	3176
71	3615
71	3544
71	3506
71	3580
71	3647
71	3210
71	3616
71	3386
71	3591
71	3650
71	3204
71	3006
71	3630
71	3568
71	3529
71	3610
71	3592
71	3255
71	3617
71	3256
71	3560
71	3431
71	3325
71	3468
71	3573
71	3627
71	3636
71	3073
71	2845
71	3585
71	3322
71	2934
71	3394
54	2640
54	2689
54	2382
54	2800
54	2776
54	2723
54	2554
54	2710
54	2771
54	2451
54	2282
54	2707
54	2566
54	2724
54	2468
54	2622
54	2412
54	2597
54	2628
54	2571
54	2719
54	1916
54	2585
54	2187
54	2496
54	2664
54	2641
54	2715
54	2767
54	2319
54	2284
54	2653
54	2752
54	2416
54	2277
54	2775
54	2458
54	2765
54	2778
54	2718
54	2791
54	2798
54	2291
54	2375
54	2503
54	2548
54	2362
54	2772
54	2799
54	2749
54	2238
54	2783
54	2465
54	2192
54	2716
54	2711
54	2214
54	2569
54	2780
54	2649
54	2633
54	2709
54	2740
54	2610
54	2700
54	2744
54	2470
54	1850
54	2774
54	2705
54	2500
54	2721
54	2654
54	2793
54	2273
54	2060
54	2599
54	2704
54	2644
54	2734
54	2788
54	2471
54	1617
54	2519
54	2735
54	2753
54	2634
54	2630
54	2445
54	2792
54	2383
54	2787
54	2757
54	2537
54	1825
54	2760
54	2263
54	2684
54	2702
54	2796
34	1639
34	1787
34	1528
34	1362
34	1606
34	1625
34	1600
34	1499
34	1562
34	1747
34	1790
34	1793
34	1548
34	1423
34	1759
34	1767
34	1510
34	1755
34	1368
34	1765
34	1714
34	1708
34	1581
34	1525
34	1502
34	1761
34	1498
34	1177
34	1672
34	1687
34	1728
34	1678
34	1773
34	1619
34	1778
34	1389
34	1536
34	1716
34	1574
34	1715
34	1689
34	1032
34	1799
34	1485
34	1518
34	1757
34	1742
34	1539
34	1667
34	1568
34	1467
34	1685
34	1249
34	1701
34	1675
34	1789
34	1781
34	1572
34	1731
34	1580
34	1766
34	1663
34	1706
34	1792
34	1744
34	1506
34	1782
34	1566
34	1719
34	1786
34	1794
34	1641
34	1655
34	1413
34	1788
34	1771
34	1623
34	1587
34	1617
34	1713
34	1730
34	1732
34	1753
34	1780
34	1729
34	1620
34	1213
34	1711
34	1595
34	1768
34	1657
34	1800
34	1721
34	1745
34	1725
34	1356
34	1654
34	1584
34	1602
34	1700
0	67
0	78
0	27
0	40
0	44
0	66
0	95
0	21
0	37
0	58
0	52
0	15
0	92
0	84
0	53
0	12
0	41
0	91
0	77
0	38
0	64
0	19
0	85
0	49
0	45
0	86
0	35
0	88
0	70
0	80
0	17
0	23
0	57
0	39
0	62
0	22
0	29
0	4
0	76
0	25
0	61
0	60
0	81
0	73
0	72
0	89
0	51
0	3
0	11
0	24
0	10
0	33
0	56
0	75
0	59
0	43
0	47
0	32
0	74
0	90
0	99
0	7
0	1
0	5
0	26
0	13
0	71
0	31
0	63
0	54
0	100
0	6
0	96
0	82
0	48
0	83
0	79
0	69
0	87
0	46
0	18
0	20
0	94
0	16
0	36
0	14
0	34
0	9
0	28
0	68
0	98
0	93
0	30
0	97
0	55
0	65
0	50
0	8
0	42
0	2
87	4425
87	3991
87	4343
87	4015
87	4320
87	3484
87	4207
87	4450
87	4441
87	2282
87	4433
87	4074
87	4283
87	4272
87	4324
87	4099
87	4389
87	3626
87	4216
87	4321
87	4242
87	3743
87	4339
87	3439
87	4219
87	4256
87	4308
87	4212
87	4363
87	4415
87	4426
87	3645
87	4429
87	4168
87	4301
87	4403
87	4273
87	4432
87	4374
87	4347
87	4442
87	4436
87	4430
87	4199
87	4086
87	3768
87	3652
87	4266
87	4337
87	4329
87	4440
87	4378
87	3706
87	4407
87	3420
87	3883
87	3931
87	4409
87	4010
87	4371
87	4172
87	4438
87	4265
87	4107
87	4297
87	4435
87	3972
87	4423
87	4157
87	4356
87	4066
87	3954
87	4237
87	4351
87	4303
87	4056
87	4133
87	4182
87	4231
87	4406
87	4401
87	4282
87	4390
87	4434
87	4218
87	4316
87	4402
87	4354
87	3855
87	3255
87	4139
87	4229
87	4398
87	4417
87	4391
87	4232
87	4418
87	4419
87	4183
87	4369
51	2640
51	2382
51	2124
51	2554
51	2602
51	2451
51	2282
51	2505
51	2592
51	2566
51	2208
51	2625
51	2468
51	2624
51	2622
51	2577
51	2412
51	2597
51	2628
51	2571
51	2600
51	1916
51	2585
51	2187
51	2431
51	2496
51	2641
51	2596
51	2378
51	2319
51	2284
51	2606
51	2416
51	2277
51	2458
51	2247
51	2417
51	2291
51	2375
51	2503
51	2548
51	2619
51	2362
51	2611
51	2637
51	2238
51	2614
51	2465
51	2603
51	2109
51	2642
51	2192
51	2214
51	2569
51	2649
51	2633
51	2006
51	2627
51	2545
51	2131
51	2008
51	2438
51	2610
51	2523
51	2470
51	2440
51	1850
51	2248
51	2500
51	2218
51	2460
51	2273
51	2060
51	2599
51	2028
51	2648
51	2430
51	2626
51	2644
51	2425
51	2494
51	2565
51	2471
51	1617
51	2643
51	2519
51	2514
51	2586
51	2634
51	1911
51	2630
51	2638
51	2445
51	2383
51	2618
51	2537
51	2186
51	2590
51	1825
51	2263
79	4045
79	4019
79	3991
79	3808
79	4015
79	3805
79	3448
79	3765
79	3484
79	3928
79	2282
79	3781
79	3915
79	3918
79	3965
79	3626
79	3766
79	3888
79	3956
79	3743
79	3439
79	3293
79	3951
79	4020
79	3842
79	3827
79	3772
79	3969
79	3910
79	3970
79	3919
79	3645
79	4022
79	4030
79	3633
79	4021
79	3752
79	4002
79	4047
79	3939
79	3826
79	3942
79	3758
79	3768
79	3652
79	3700
79	4049
79	4018
79	3882
79	3429
79	3706
79	3420
79	3883
79	3903
79	3931
79	3925
79	4010
79	3770
79	3921
79	4033
79	3963
79	3909
79	3972
79	3176
79	3859
79	4000
79	3954
79	3975
79	3738
79	3897
79	3780
79	3673
79	3912
79	3650
79	4008
79	3926
79	3891
79	4017
79	4024
79	4036
79	3698
79	3855
79	3255
79	4034
79	3727
79	3989
79	4006
79	3996
79	3930
79	3660
79	4028
79	4016
79	3863
79	3789
79	3973
79	3853
79	3664
79	3933
79	3946
79	3394
35	1639
35	1528
35	1362
35	1606
35	1625
35	1814
35	1803
35	1600
35	1499
35	1842
35	1747
35	1790
35	1793
35	1548
35	1423
35	1836
35	1759
35	1767
35	1510
35	1832
35	1807
35	1847
35	1821
35	1815
35	1755
35	1837
35	1368
35	1834
35	1581
35	1846
35	1525
35	1502
35	1761
35	1498
35	1820
35	1773
35	1619
35	1536
35	1574
35	1715
35	1808
35	1801
35	1032
35	1799
35	1485
35	1811
35	1757
35	1742
35	1667
35	1568
35	1467
35	1685
35	1249
35	1818
35	1701
35	1789
35	1824
35	1781
35	1572
35	1731
35	1580
35	1843
35	1766
35	1833
35	1663
35	1706
35	1850
35	1813
35	1792
35	1804
35	1744
35	1506
35	1782
35	1719
35	1786
35	1794
35	1655
35	1838
35	1413
35	1788
35	1802
35	1617
35	1713
35	1730
35	1753
35	1729
35	1816
35	1620
35	1711
35	1595
35	1827
35	1657
35	1721
35	1825
35	1745
35	1725
35	1584
35	1835
35	1602
35	1700
82	4185
82	3991
82	4114
82	4015
82	3805
82	4089
82	3484
82	4125
82	2282
82	4140
82	3781
82	3915
82	4074
82	4188
82	3918
82	3965
82	4099
82	3626
82	3766
82	3743
82	3439
82	4197
82	3842
82	3827
82	4175
82	3969
82	4079
82	3910
82	4180
82	3645
82	4168
82	4078
82	4199
82	3752
82	4086
82	4173
82	3939
82	3758
82	3768
82	3652
82	4164
82	4106
82	4084
82	3706
82	3420
82	3883
82	3903
82	3931
82	4010
82	4193
82	4033
82	4172
82	4107
82	3909
82	3972
82	4191
82	4189
82	4155
82	4171
82	4157
82	4066
82	4135
82	3954
82	3738
82	3897
82	4176
82	3673
82	3650
82	4056
82	4108
82	4145
82	4133
82	4182
82	4017
82	4119
82	4165
82	4141
82	4161
82	3698
82	3855
82	3255
82	4092
82	3996
82	3660
82	4016
82	4139
82	4153
82	4116
82	4094
82	4160
82	4192
82	4121
82	4170
82	3973
82	4183
82	4057
82	3664
82	4088
82	4100
82	3394
38	1996
38	1528
38	1606
38	1884
38	1869
38	1600
38	1987
38	1927
38	1793
38	1548
38	1423
38	1995
38	1836
38	1759
38	1907
38	1934
38	1510
38	1999
38	1957
38	1847
38	1962
38	1920
38	1916
38	1368
38	1581
38	1852
38	1846
38	1952
38	1923
38	1761
38	1929
38	1498
38	1971
38	1985
38	1820
38	1619
38	1853
38	1870
38	1536
38	1574
38	1715
38	1930
38	1997
38	1485
38	1811
38	1980
38	1568
38	1467
38	1890
38	1685
38	1249
38	1701
38	1862
38	1867
38	1789
38	1973
38	1949
38	1824
38	1781
38	1731
38	1875
38	1928
38	1663
38	1706
38	1873
38	1880
38	1850
38	1813
38	1804
38	1744
38	1506
38	1948
38	1918
38	1868
38	1655
38	1969
38	1413
38	1960
38	1866
38	1968
38	1788
38	1617
38	1961
38	1911
38	1976
38	1953
38	1620
38	1595
38	1910
38	1992
38	1657
38	1970
38	1855
38	1825
38	1745
38	1893
38	1897
38	1835
38	1940
38	1602
20	952
20	935
20	1059
20	623
20	530
20	1035
20	1062
20	993
20	1013
20	969
20	1008
20	1084
20	1031
20	1074
20	696
20	1061
20	985
20	928
20	933
20	1086
20	1002
20	1054
20	1052
20	825
20	831
20	1051
20	775
20	1068
20	941
20	1081
20	1048
20	1043
20	1040
20	989
20	1083
20	962
20	959
20	576
20	1004
20	973
20	918
20	1005
20	1028
20	1060
20	927
20	450
20	890
20	1032
20	633
20	860
20	1077
20	765
20	1058
20	1089
20	1082
20	882
20	885
20	1019
20	980
20	827
20	956
20	772
20	939
20	1003
20	1087
20	908
20	996
20	967
20	710
20	880
20	889
20	513
20	1079
20	1039
20	1036
20	1096
20	986
20	643
20	1046
20	923
20	914
20	830
20	675
20	1018
20	994
20	1034
20	1027
20	690
20	1064
20	1073
20	791
20	761
20	590
20	1022
20	1037
20	1098
20	790
20	899
20	755
20	821
64	3216
64	3212
64	3253
64	3065
64	2689
64	3151
64	3299
64	3201
64	3107
64	3129
64	2805
64	2282
64	3277
64	3227
64	2724
64	2597
64	3274
64	3262
64	3214
64	3053
64	2906
64	2187
64	3293
64	2641
64	3060
64	2932
64	3272
64	3220
64	2767
64	3144
64	2653
64	3032
64	3072
64	2718
64	2855
64	3050
64	3257
64	3213
64	2375
64	3100
64	3261
64	3259
64	3295
64	2874
64	3292
64	3063
64	2238
64	3114
64	2192
64	2214
64	2780
64	3215
64	2896
64	3279
64	3294
64	3223
64	3115
64	2610
64	3160
64	3248
64	3157
64	3249
64	3176
64	2936
64	3055
64	2774
64	3288
64	3165
64	3210
64	3252
64	2273
64	3298
64	3267
64	3269
64	3238
64	3204
64	2734
64	3006
64	3283
64	3263
64	3090
64	3141
64	3126
64	3287
64	3196
64	3255
64	3256
64	3258
64	2445
64	3276
64	2885
64	2892
64	3119
64	3143
64	3073
64	2845
64	2934
64	3297
64	3289
64	3193
84	3991
84	4015
84	3484
84	4207
84	4268
84	2282
84	3781
84	4074
84	4188
84	4283
84	4295
84	3965
84	4272
84	4099
84	4214
84	4276
84	3626
84	4216
84	3766
84	4242
84	3743
84	3439
84	4197
84	4219
84	4203
84	3842
84	4256
84	4261
84	4175
84	4212
84	4180
84	4233
84	3645
84	4168
84	4273
84	4208
84	4199
84	3752
84	4255
84	4086
84	4271
84	3768
84	3652
84	4266
84	4084
84	4264
84	3706
84	3420
84	3883
84	3931
84	4290
84	4010
84	4193
84	4172
84	4259
84	4265
84	4107
84	4297
84	4210
84	3972
84	4191
84	4189
84	4244
84	4171
84	4157
84	4066
84	4135
84	3954
84	4269
84	4237
84	3673
84	4238
84	3650
84	4056
84	4298
84	4236
84	4133
84	4182
84	4231
84	4282
84	4218
84	4299
84	4141
84	3855
84	3255
84	4205
84	3660
84	4139
84	4153
84	4229
84	4094
84	4284
84	4239
84	4232
84	4183
84	4057
84	4286
84	4234
84	3664
84	3394
77	3877
77	3885
77	3808
77	3901
77	3805
77	3448
77	3765
77	3484
77	3928
77	2282
77	3358
77	3781
77	3915
77	3918
77	3626
77	3766
77	3888
77	3380
77	3743
77	3439
77	3923
77	3941
77	3293
77	3858
77	3886
77	3799
77	3842
77	3827
77	3822
77	3772
77	3867
77	3910
77	3613
77	3919
77	3645
77	3754
77	3633
77	3752
77	3642
77	3939
77	3826
77	3942
77	3758
77	3768
77	3755
77	3652
77	3700
77	3892
77	3907
77	3882
77	3429
77	3706
77	3420
77	3883
77	3848
77	3903
77	3931
77	3925
77	3770
77	3337
77	3921
77	3747
77	3675
77	3884
77	3909
77	3776
77	3846
77	3176
77	3859
77	3738
77	3897
77	3780
77	3673
77	3912
77	3650
77	3926
77	3745
77	3949
77	3891
77	3741
77	3895
77	3698
77	3855
77	3255
77	3727
77	3930
77	3660
77	3824
77	3940
77	3929
77	3863
77	3789
77	3828
77	3853
77	3322
77	3664
77	3933
77	3900
77	3946
[truncated: 8,001 more rows]
