# Supplementary material for: Environmental influences on evolvable robots
Source: PLoS One. 2020 May 29;15(5):e0233848. doi: 10.1371/journal.pone.0233848 (PMC7259730; doi:10.1371/journal.pone.0233848)
Supplement: S1 Dataset — (ZIP) [file pone.0233848.s003.zip › data_plosone/all_measures_flat_4.tsv]

robot_id	velocity	displacement_velocity	displacement_velocity_hill	head_balance	contacts	branching	branching_modules_count	limbs	extremities	length_of_limbs	extensiveness	coverage	joints	hinge_count	active_hinges_count	brick_count	touch_sensor_count	brick_sensor_count	proportion	width	height	absolute_size	sensors	symmetry	avg_period	dev_period	avg_phase_offset	dev_phase_offset	avg_amplitude	dev_amplitude	avg_intra_dev_params	avg_inter_dev_params	sensors_reach	recurrence	synaptic_reception	fitness	cons_fitness
3233	0.05816142629851113	0.022164838350126236	0.022132634416360517	0.7128561441551189	-1	0	0	0.2	2	0.9230769230769231	12	0.5357142857142857	0.9230769230769231	13	12	1	0	0	0.14285714285714285	2	14	15	0.0	0	0.5809741130450018	0.865180995004876	0.6636523090553794	0.9356475495001678	0.48209715680945964	0.9502295313959902	0.8157476180903467	0.9237941042764477	0	0	0.0	0.022132634416360517	0.022132634416360517
766	0.059153040307933676	0.016386731277962505	0.01615935619771412	0.7336623267343476	-1	0	0	0.2	2	0.9230769230769231	12	0.5357142857142857	0.9230769230769231	13	12	1	0	0	0.14285714285714285	2	14	15	0.0	0	0.7281340240753337	0.8327540849645042	0.7164849725901521	0.9497139238801587	0.41691714842983724	0.8599971506604085	0.8473891515014307	0.8927991374975903	0	0	0.0	0.01615935619771412	0.01615935619771412
2016	0.06740006315214951	0.005495550740308473	0.002486783046695959	0.6271800476568721	-1	0	0	0.2	2	0.9230769230769231	12	0.5357142857142857	0.9230769230769231	13	12	1	0	0	0.14285714285714285	2	14	15	0.0	0	0.5800481777023522	0.8561362232480613	0.6626620410324892	0.9078844885574096	0.584576478761302	0.9216420492979167	0.7205170061399014	0.8983327490309931	0	0	0.0	0.002486783046695959	0.002486783046695959
3343	0.05716524950366647	0.02228794890205003	0.02223187304297005	0.7093182549675396	-1	0	0	0.2	2	0.9230769230769231	12	0.5357142857142857	0.9230769230769231	13	12	1	0	0	0.14285714285714285	2	14	15	0.0	0	0.5809741130450018	0.865180995004876	0.6636523090553794	0.9356475495001678	0.48209715680945964	0.9503602752133313	0.8157476180903467	0.9238590326860912	0	0	0.0	0.02223187304297005	0.02223187304297005
184	0.0007994796757619714	3.55726303974331e-05	-5.137825770134831e-07	0.9982027082897972	-1	0	0	0.75	3	0.3333333333333333	1	0.625	0	3	0	1	0	0	0.5	4	2	5	0.0	0.6666666666666666	0	0	0	0	0	0	0	0	0	0	0	-5.1378257701348314e-08	-5.1378257701348314e-08
3339	0.056749491742602576	0.021833453328773542	0.021824179243335323	0.7207382788982135	-1	0	0	0.2	2	0.9230769230769231	12	0.5357142857142857	0.9230769230769231	13	12	1	0	0	0.14285714285714285	2	14	15	0.0	0	0.5809741130450018	0.865180995004876	0.6636523090553794	0.9356475495001678	0.48209715680945964	0.9502295313959902	0.8157476180903467	0.9237941042764477	0	0	0.0	0.021824179243335323	0.021824179243335323
3489	0.05353003949768552	0.016786356784348852	0.016366062856275385	0.6475750256333526	-1	0	0	0.2	2	0.9230769230769231	12	0.5357142857142857	0.9230769230769231	13	12	1	0	0	0.14285714285714285	2	14	15	0.0	0	0.5809741130450018	0.8627965274298512	0.6626620410324892	0.9246534579985984	0.48209715680945964	0.8385869965330951	0.7205170061399014	0.8805794601466803	0	0	0.0	0.016366062856275385	0.016366062856275385
545	0.021449441612456842	0.007955718528613716	0.005020902044649265	0.9709439987969012	-1	0.25	1	0.4	4	0.75	9	0.25925925925925924	0.75	13	9	0	0	0	0.6666666666666666	6	9	14	0.0	0.8	0.5949804092733342	0.9538767921402028	0.32340914337430654	0.8893348548566364	0.5993241484838903	0.8327545577922576	0.9230247102490208	0.903739800898154	0	0	0.0	0.005020902044649265	0.005020902044649265
4860	0.056478459869862135	0.00229121129154552	0.001435672750934542	0.7266825850503678	-1	0	0	0.2	2	0.9230769230769231	12	0.5357142857142857	0.9230769230769231	13	12	1	0	0	0.14285714285714285	2	14	15	0.0	0	0.5800481777023522	0.8598627985370203	0.6626620410324892	0.9246534579985984	0.48209715680945964	0.8447781935508688	0.7205170061399014	0.8813451324032636	0	0	0.0	0.001435672750934542	0.001435672750934542
231	0.029062115207494927	0.002720628488002219	0.001835625226617967	0.9780115051903551	-1	0	0	0.25	2	0.8888888888888888	8	0.55	0.8888888888888888	10	8	0	0	0	0.2	2	10	11	0.0	0	0.6720055961056272	0.9255871273006164	0.2922790502427824	0.9310678514406876	0.6155851644157788	0.9061514753880247	0.9260612962671833	0.9215679896757852	0	0	0.0	0.001835625226617967	0.001835625226617967
1511	0.08623312995123192	0.02494829530036973	0.020693006994917915	0.6616202733036398	-1	0	0	0.1	1	1.0	13	1.0	1.0	14	13	0	0	0	0.06666666666666667	15	1	15	0.0	0	0.5809741130450018	0.8566552729672632	0.538991687477388	0.9291727226593667	0.4756020145414611	0.921188971284271	0.7748790921214793	0.9066568841141658	0	0	0.0	0.020693006994917915	0.020693006994917915
523	0.013835144131992504	0.0030341686338170187	-0.0019818851514614255	0.9731304471291674	-1	0	0	0.5	5	0.5384615384615384	7	0.5	0.3076923076923077	7	4	7	3	0	0.8333333333333334	5	6	15	0.2	0.2	0.6235237020091136	0.9389183421944877	0.4608289758666807	0.936843839468035	0.5385039553201347	0.9279330718266867	0.8905513535496647	0.9347221059228771	0.42857142857142855	0.42857142857142855	0.0	-0.00019818851514614256	-0.00019818851514614256
4227	0.0582572849049577	0.0222289296296924	0.022178003732411123	0.7140121414431658	-1	0	0	0.2	2	0.9230769230769231	12	0.5357142857142857	0.9230769230769231	13	12	1	0	0	0.14285714285714285	2	14	15	0.0	0	0.5809741130450018	0.865180995004876	0.6636523090553794	0.9356475495001678	0.48209715680945964	0.9503602752133313	0.8157476180903467	0.9238590326860912	0	0	0.0	0.022178003732411123	0.022178003732411123
2368	0.06081855829047323	0.01827495563775439	0.007207075002799343	0.6949789367740173	-1	0	0	0.2	2	0.9230769230769231	12	0.5357142857142857	0.9230769230769231	13	12	1	0	0	0.14285714285714285	2	14	15	0.0	0	0.5800481777023522	0.8640575650235757	0.6626620410324892	0.9337224973945605	0.48209715680945964	0.9487806830052441	0.8127396049812166	0.9221027388287524	0	0	0.0	0.007207075002799343	0.007207075002799343
2689	0.0610601490475067	0.021904711552655158	0.021901901034266872	0.7593148528414319	-1	0	0	0.2	2	0.9230769230769231	12	0.5357142857142857	0.9230769230769231	13	12	1	0	0	0.14285714285714285	2	14	15	0.0	0	0.5809741130450018	0.865180995004876	0.6636523090553794	0.9356475495001678	0.48209715680945964	0.9502295313959902	0.8157476180903467	0.9237941042764477	0	0	0.0	0.021901901034266872	0.021901901034266872
4170	0.05897449201587473	0.01613386596936769	0.01598600534772594	0.6874640512985541	-1	0	0	0.2	2	0.9230769230769231	12	0.5357142857142857	0.9230769230769231	13	12	1	0	0	0.14285714285714285	2	14	15	0.0	0	0.5809741130450018	0.865180995004876	0.6636523090553794	0.9356475495001678	0.48209715680945964	0.9503602752133313	0.8157476180903467	0.9238590326860912	0	0	0.0	0.01598600534772594	0.01598600534772594
14	0.0015550028487048685	0.0005596830920340405	4.041724534356821e-05	0.9903568308917959	-1	0	0	0.6666666666666666	2	0.5	1	0.6666666666666666	0.5	3	1	0	0	0	0.6666666666666666	3	2	4	0.0	0	0.15164089389266805	0.8943065898666218	0.6010099165515387	0.8655199629029963	0.7347909298832966	0.6436487020771806	0.9237343447295583	0.8219407977021164	0	0	0.0	4.041724534356821e-05	4.041724534356821e-05
3157	0.05905601541108797	0.02330022582335217	0.02328202936865456	0.7049353286376951	-1	0	0	0.2	2	0.9230769230769231	12	0.5357142857142857	0.9230769230769231	13	12	1	0	0	0.14285714285714285	2	14	15	0.0	0	0.5809741130450018	0.865180995004876	0.6636523090553794	0.9356475495001678	0.48209715680945964	0.9502295313959902	0.8157476180903467	0.9237941042764477	0	0	0.0	0.02328202936865456	0.02328202936865456
1097	0.02234859646433644	0.0005060239910183903	0.0005011810626026396	0.9753875851491421	-1	0.5	2	0.6	6	0.5384615384615384	7	0.4166666666666667	0.46153846153846156	8	6	6	2	0	0.4444444444444444	4	9	15	0.14285714285714285	0.6666666666666666	0.5973786905697899	0.9470702498612161	0.5837772968354948	0.8421804923860067	0.6018052906215102	0.9463022476364412	0.8214128778347892	0.9224454706224787	0.5625	0.125	0.0	0.0005011810626026396	0.0005011810626026396
4994	0.05957406053949169	0.013106413301221278	0.013105807586153616	0.7183380385496418	-1	0	0	0.2	2	0.9230769230769231	12	0.5357142857142857	0.9230769230769231	13	12	1	0	0	0.14285714285714285	2	14	15	0.0	0	0.5809741130450018	0.865180995004876	0.6636523090553794	0.9356475495001678	0.48209715680945964	0.9502295313959902	0.8157476180903467	0.9237941042764477	0	0	0.0	0.013105807586153616	0.013105807586153616
1251	0.05946064453884944	0.015795321896920664	0.011686293762939911	0.7173840652732093	-1	0	0	0.1	1	1.0	13	1.0	1.0	14	13	0	0	0	0.06666666666666667	15	1	15	0.0	0	0.7281340240753337	0.8998248661343516	0.3372999528615158	0.9011802758738496	0.6484690952403092	0.9713078754713126	0.9477288373775065	0.9335515478198163	0	0	0.0	0.011686293762939911	0.011686293762939911
2998	0.05635561434487008	0.022261265037024504	0.022215383521979774	0.7122268613552774	-1	0	0	0.2	2	0.9230769230769231	12	0.5357142857142857	0.9230769230769231	13	12	1	0	0	0.14285714285714285	2	14	15	0.0	0	0.5809741130450018	0.865180995004876	0.6636523090553794	0.9356475495001678	0.48209715680945964	0.9502295313959902	0.8157476180903467	0.9237941042764477	0	0	0.0	0.022215383521979774	0.022215383521979774
749	0.03997191151406899	0.0015981510731486028	-0.0015348267071715607	0.9026044970970377	-1	0.25	1	0.4	4	0.7692307692307693	10	0.3125	0.7692307692307693	13	10	1	0	0	0.3333333333333333	4	12	15	0.0	0.6666666666666666	0.5910908283479952	0.9348088316349177	0.37119670613038735	0.8660252692089162	0.5409310922713385	0.9362439067738131	0.798035833612668	0.9172354267449798	0	0	0.0	-0.00015348267071715606	-0.00015348267071715606
3135	0.07112811070457961	0.011266867294077082	0.008306826193378867	0.6683411945075788	-1	0	0	0.2	2	0.9230769230769231	12	0.5357142857142857	0.9230769230769231	13	12	1	0	0	0.14285714285714285	2	14	15	0.0	0	0.5809741130450018	0.8644716024278151	0.6735402963039698	0.9139372512551744	0.48209715680945964	0.9341047208562385	0.8157476180903467	0.9079659355030175	0	0	0.0	0.008306826193378867	0.008306826193378867
3895	0.05701550498588062	0.014860324163006294	0.014672211906510923	0.7018761493122291	-1	0	0	0.2	2	0.9230769230769231	12	0.5357142857142857	0.9230769230769231	13	12	1	0	0	0.14285714285714285	2	14	15	0.0	0	0.5809741130450018	0.865180995004876	0.6636523090553794	0.9356475495001678	0.48209715680945964	0.9502295313959902	0.8157476180903467	0.9237941042764477	0	0	0.0	0.014672211906510923	0.014672211906510923
4542	0.05898249393274058	0.015976367198317264	0.014935759817647188	0.6797269473498004	-1	0	0	0.2	2	0.9230769230769231	12	0.5357142857142857	0.9230769230769231	13	12	1	0	0	0.14285714285714285	2	14	15	0.0	0	0.5809741130450018	0.865180995004876	0.6636523090553794	0.9356475495001678	0.48209715680945964	0.9423518420574558	0.8127396049812166	0.920069860356598	0	0	0.0	0.014935759817647188	0.014935759817647188
3848	0.05647924598827591	0.02231120993661297	0.022255251754005223	0.7118684979800669	-1	0	0	0.2	2	0.9230769230769231	12	0.5357142857142857	0.9230769230769231	13	12	1	0	0	0.14285714285714285	2	14	15	0.0	0	0.5809741130450018	0.865180995004876	0.6636523090553794	0.9356475495001678	0.48209715680945964	0.9502295313959902	0.8157476180903467	0.9237941042764477	0	0	0.0	0.022255251754005223	0.022255251754005223
632	0.028115290760565695	0.005817404786612842	0.001993023474195085	0.7213120843845664	-1	0	0	0.4	4	0.6923076923076923	9	0.4166666666666667	0.6923076923076923	12	9	2	1	0	0.25	3	12	15	0.2	0.2857142857142857	0.601969962456074	0.8843971808101797	0.45808325420147095	0.9503407165724821	0.35201874051428617	0.8468883344970313	0.8085064269096989	0.9031093684617644	1.0	0.08333333333333333	0.0	0.001993023474195085	0.001993023474195085
2224	0.057150858122468985	0.022579458604996338	0.022502139404324065	0.7075827610176144	-1	0	0	0.2	2	0.9230769230769231	12	0.5357142857142857	0.9230769230769231	13	12	1	0	0	0.14285714285714285	2	14	15	0.0	0	0.5809741130450018	0.865180995004876	0.6636523090553794	0.9356475495001678	0.48209715680945964	0.9502295313959902	0.8157476180903467	0.9237941042764477	0	0	0.0	0.022502139404324065	0.022502139404324065
3439	0.05787782260720711	0.02179246248228274	0.02173829168625252	0.7249435048834811	-1	0	0	0.2	2	0.9230769230769231	12	0.5357142857142857	0.9230769230769231	13	12	1	0	0	0.14285714285714285	2	14	15	0.0	0	0.5809741130450018	0.865180995004876	0.6636523090553794	0.9356475495001678	0.48209715680945964	0.9499715195293283	0.8157476180903467	0.9236662982111928	0	0	0.0	0.02173829168625252	0.02173829168625252
1784	0.05828979242798635	0.022314596318753575	0.022290756377231668	0.7226826566903858	-1	0	0	0.2	2	0.9230769230769231	12	0.5357142857142857	0.9230769230769231	13	12	1	0	0	0.14285714285714285	2	14	15	0.0	0	0.5809741130450018	0.865180995004876	0.6636523090553794	0.9356475495001678	0.48209715680945964	0.9503602752133313	0.8157476180903467	0.9238590326860912	0	0	0.0	0.022290756377231668	0.022290756377231668
3755	0.05896159506179302	0.01820535538514467	-0.0011619005788982531	0.7540635103720904	-1	0	0	0.2	2	0.9230769230769231	12	0.5357142857142857	0.9230769230769231	13	12	1	0	0	0.14285714285714285	2	14	15	0.0	0	0.5800481777023522	0.8640575650235757	0.6626620410324892	0.9337224973945605	0.48209715680945964	0.9487806830052441	0.8127396049812166	0.9221027388287524	0	0	0.0	-0.00011619005788982531	-0.00011619005788982531
3699	0.05629839527261472	0.013644341214822138	0.013644152822416704	0.6089127452602954	-1	0	0	0.2	2	0.9230769230769231	12	0.5357142857142857	0.8461538461538461	12	11	2	0	0	0.14285714285714285	2	14	15	0.0	0	0.5644037035873923	0.8742218349901208	0.6631571750439342	0.9211164675271599	0.4429776474032824	0.9415709089171385	0.8265438993204104	0.916219426011478	0	0	0.0	0.013644152822416704	0.013644152822416704
1156	0.05947850378320431	0.02049988332063543	0.017086839946054446	0.731893389006766	-1	0	0	0.1	1	1.0	13	1.0	1.0	14	13	0	0	0	0.06666666666666667	15	1	15	0.0	0	0.7469000796124398	0.8799484474245417	0.3855532187662317	0.9264423578847971	0.5283333090968261	0.9643884238384122	0.9449736376546958	0.9313756960175462	0	0	0.0	0.017086839946054446	0.017086839946054446
4015	0.055993884536781835	0.0013146998793019619	0.001004104087288632	0.5753106179139112	-1	0	0	0.2	2	0.9230769230769231	12	0.5357142857142857	0.9230769230769231	13	12	1	0	0	0.14285714285714285	2	14	15	0.0	0	0.5809741130450018	0.8718934526380491	0.6626620410324892	0.9447405374631634	0.584576478761302	0.9478141969777709	0.8157476180903467	0.927708290189909	0	0	0.0	0.001004104087288632	0.001004104087288632
3934	0.06095061572209932	0.02092185729250526	0.02088310353780984	0.7448341659905524	-1	0	0	0.2	2	0.9230769230769231	12	0.5357142857142857	0.9230769230769231	13	12	1	0	0	0.14285714285714285	2	14	15	0.0	0	0.5809741130450018	0.865180995004876	0.6636523090553794	0.9356475495001678	0.48209715680945964	0.9502295313959902	0.8157476180903467	0.9237941042764477	0	0	0.0	0.02088310353780984	0.02088310353780984
1605	0.06207412228494816	0.020223466840255815	0.020190703547450606	0.7595868308610785	-1	0	0	0.2	2	0.9230769230769231	12	0.5357142857142857	0.9230769230769231	13	12	1	0	0	0.14285714285714285	2	14	15	0.0	0	0.5809741130450018	0.865180995004876	0.6636523090553794	0.9356475495001678	0.48209715680945964	0.9502295313959902	0.8157476180903467	0.9237941042764477	0	0	0.0	0.020190703547450606	0.020190703547450606
1667	0.05797712098694652	0.02022177397730546	0.020206143741900693	0.7267371117622472	-1	0	0	0.2	2	0.9230769230769231	12	0.5357142857142857	0.9230769230769231	13	12	1	0	0	0.14285714285714285	2	14	15	0.0	0	0.5809741130450018	0.865180995004876	0.6636523090553794	0.9356475495001678	0.48209715680945964	0.9502295313959902	0.8157476180903467	0.9237941042764477	0	0	0.0	0.020206143741900693	0.020206143741900693
1025	0.03512862323716318	0.010026726138795825	0.009552400655868782	0.9327341307312114	-1	0.5	2	0.7	7	0.38461538461538464	5	0.5555555555555556	0.38461538461538464	9	5	5	0	0	0.3333333333333333	3	9	15	0.0	0.6666666666666666	0.8239361626964528	0.9533994309901559	0.4759809593764611	0.9156380351535097	0.5971248680383409	0.9210807650426934	0.8113304681239893	0.932138727262791	0	0	0.0	0.009552400655868782	0.009552400655868782
4507	0.0612131711855262	0.016673253811771496	0.004790918041233706	0.6908724911534989	-1	0	0	0.2	2	0.9230769230769231	12	0.5357142857142857	0.9230769230769231	13	12	1	0	0	0.14285714285714285	2	14	15	0.0	0	0.5800481777023522	0.8640575650235757	0.6626620410324892	0.9337224973945605	0.48209715680945964	0.9487806830052441	0.8127396049812166	0.9221027388287524	0	0	0.0	0.004790918041233706	0.004790918041233706
4793	0.061246046047324136	0.021579002313235816	0.02148475611690176	0.7370984854316924	-1	0	0	0.2	2	0.9230769230769231	12	0.5357142857142857	0.9230769230769231	13	12	1	0	0	0.14285714285714285	2	14	15	0.0	0	0.5809741130450018	0.865180995004876	0.6636523090553794	0.9356475495001678	0.48209715680945964	0.9502295313959902	0.8157476180903467	0.9237941042764477	0	0	0.0	0.02148475611690176	0.02148475611690176
4053	0.057153443091252636	0.022510365050381998	0.022500879653104003	0.7021955578482764	-1	0	0	0.2	2	0.9230769230769231	12	0.5357142857142857	0.9230769230769231	13	12	1	0	0	0.14285714285714285	2	14	15	0.0	0	0.5809741130450018	0.865180995004876	0.6636523090553794	0.9356475495001678	0.48209715680945964	0.9503602752133313	0.8157476180903467	0.9238590326860912	0	0	0.0	0.022500879653104003	0.022500879653104003
400	0.0018049918763555271	9.066113197944276e-05	8.857353763581627e-05	0.9967708392705706	-1	0	0	0.5	3	0.6666666666666666	4	0.4444444444444444	0.6666666666666666	6	4	1	1	0	0.5	6	3	8	0.25	1.0	0.9424370472738653	0.8419778047873311	0.6963542484862144	0.9151843187289511	0.3048030062553671	0.8320083609074905	0.9428801977999872	0.8680543032670955	1.0	0.8333333333333334	0.0	8.857353763581627e-05	8.857353763581627e-05
3167	0.061343779654749644	0.017746936627878764	0.005035631653039029	0.6943352787877646	-1	0	0	0.2	2	0.9230769230769231	12	0.5357142857142857	0.9230769230769231	13	12	1	0	0	0.14285714285714285	2	14	15	0.0	0	0.5800481777023522	0.8640575650235757	0.6626620410324892	0.9337224973945605	0.48209715680945964	0.9487806830052441	0.8127396049812166	0.9221027388287524	0	0	0.0	0.005035631653039029	0.005035631653039029
5050	0.05706184759735171	0.014708633924550478	0.014492467902456544	0.7077173635179901	-1	0	0	0.2	2	0.9230769230769231	12	0.5357142857142857	0.9230769230769231	13	12	1	0	0	0.14285714285714285	2	14	15	0.0	0	0.5809741130450018	0.865180995004876	0.6636523090553794	0.9356475495001678	0.48209715680945964	0.9502295313959902	0.8157476180903467	0.9237941042764477	0	0	0.0	0.014492467902456544	0.014492467902456544
4405	0.06969416657918401	0.00948188111042018	0.005335516522239234	0.6656829314010525	-1	0	0	0.2	2	0.9230769230769231	12	0.5357142857142857	0.9230769230769231	13	12	1	0	0	0.14285714285714285	2	14	15	0.0	0	0.5809741130450018	0.8649646969029556	0.6636523090553794	0.9159819126689319	0.48209715680945964	0.9480146862573497	0.8103419678235766	0.9155353007100002	0	0	0.0	0.005335516522239234	0.005335516522239234
2609	0.05852744392327019	0.014639179379482161	0.014256388088707066	0.7216024326655324	-1	0	0	0.2	2	0.9230769230769231	12	0.5357142857142857	0.9230769230769231	13	12	1	0	0	0.14285714285714285	2	14	15	0.0	0	0.5800481777023522	0.8647197163787376	0.6626620410324892	0.9382724724985111	0.48209715680945964	0.9478882928035018	0.8648361092082523	0.9236076420982215	0	0	0.0	0.014256388088707066	0.014256388088707066
2460	0.05916593988640062	0.022882565275169697	0.022834120673724857	0.7010782596773446	-1	0	0	0.2	2	0.9230769230769231	12	0.5357142857142857	0.9230769230769231	13	12	1	0	0	0.14285714285714285	2	14	15	0.0	0	0.5809741130450018	0.865180995004876	0.6636523090553794	0.9356475495001678	0.48209715680945964	0.9502295313959902	0.8157476180903467	0.9237941042764477	0	0	0.0	0.022834120673724857	0.022834120673724857
3675	0.057070962241575415	0.004538448275753667	0.003405888975185788	0.7220453590858573	-1	0	0	0.2	2	0.9230769230769231	12	0.5357142857142857	0.9230769230769231	13	12	1	0	0	0.14285714285714285	2	14	15	0.0	0	0.5809741130450018	0.8704846466035112	0.6626620410324892	0.9399669192675488	0.584576478761302	0.9571519064912802	0.8127396049812166	0.9300527677534062	0	0	0.0	0.003405888975185788	0.003405888975185788
3519	0.07298092235153854	0.016875933704763264	0.0036823766766064603	0.5362648824397629	-1	0	0	0.2	2	0.9230769230769231	12	0.5357142857142857	0.9230769230769231	13	12	1	0	0	0.14285714285714285	2	14	15	0.0	0	0.5809741130450018	0.864926499990993	0.6735402963039698	0.914059950887349	0.48209715680945964	0.9358273403675514	0.8140371349237703	0.9089025829812637	0	0	0.0	0.0036823766766064603	0.0036823766766064603
1129	0.03065674028589556	0.011368032552715436	0.009300590026177514	0.9360085881781169	-1	0.5	2	0.6	6	0.5384615384615384	7	0.3125	0.5384615384615384	9	7	5	0	0	0.75	6	8	15	0.0	0.8571428571428571	0.7981122457227072	0.9539392089762357	0.3350182112030901	0.8804439711842253	0.503402361381273	0.9407313013110954	0.7522270462372018	0.9306866484325933	0	0	0.0	0.009300590026177514	0.009300590026177514
4481	0.059566001051978484	0.006424161998014321	0.006086524363275122	0.6384685388250737	-1	0	0	0.2	2	0.9230769230769231	12	0.5357142857142857	0.9230769230769231	13	12	1	0	0	0.14285714285714285	2	14	15	0.0	0	0.5800481777023522	0.8685893894158142	0.6626620410324892	0.9508120471588917	0.48209715680945964	0.9572356199943768	0.8648361092082523	0.9341865418395279	0	0	0.0	0.006086524363275122	0.006086524363275122
3840	0.057614352571449715	0.020736830619358444	0.020715072856120828	0.7299037944520307	-1	0	0	0.2	2	0.9230769230769231	12	0.5357142857142857	0.9230769230769231	13	12	1	0	0	0.14285714285714285	2	14	15	0.0	0	0.5809741130450018	0.865180995004876	0.6636523090553794	0.9356475495001678	0.48209715680945964	0.9502295313959902	0.8157476180903467	0.9237941042764477	0	0	0.0	0.020715072856120828	0.020715072856120828
3089	0.057012322533369714	0.021867836085961247	0.021860662880880087	0.7221813339679866	-1	0	0	0.2	2	0.9230769230769231	12	0.5357142857142857	0.9230769230769231	13	12	1	0	0	0.14285714285714285	2	14	15	0.0	0	0.5809741130450018	0.865180995004876	0.6636523090553794	0.9356475495001678	0.48209715680945964	0.9502295313959902	0.8157476180903467	0.9237941042764477	0	0	0.0	0.021860662880880087	0.021860662880880087
2811	0.0688992408366105	0.01298077153639962	-0.0036176303757559044	0.6225078620574156	-1	0	0	0.2	2	0.9230769230769231	12	0.5357142857142857	0.9230769230769231	13	12	1	0	0	0.14285714285714285	2	14	15	0.0	0	0.5809741130450018	0.8668950760820517	0.6636523090553794	0.9356475495001678	0.48209715680945964	0.9501515891423423	0.8157476180903467	0.9241015939060192	0	0	0.0	-0.00036176303757559045	-0.00036176303757559045
2174	0.05709010301094419	0.02218727836116471	0.022143172502258803	0.7137231646704426	-1	0	0	0.2	2	0.9230769230769231	12	0.5357142857142857	0.9230769230769231	13	12	1	0	0	0.14285714285714285	2	14	15	0.0	0	0.5809741130450018	0.865180995004876	0.6636523090553794	0.9356475495001678	0.48209715680945964	0.9502295313959902	0.8157476180903467	0.9237941042764477	0	0	0.0	0.022143172502258803	0.022143172502258803
3153	0.058760284416700954	0.020308723830109874	0.02024816326822842	0.729592329818247	-1	0	0	0.2	2	0.9230769230769231	12	0.5357142857142857	0.9230769230769231	13	12	1	0	0	0.14285714285714285	2	14	15	0.0	0	0.5809741130450018	0.865180995004876	0.6636523090553794	0.9356475495001678	0.48209715680945964	0.9503602752133313	0.8157476180903467	0.9238590326860912	0	0	0.0	0.02024816326822842	0.02024816326822842
2116	0.05821841075051247	0.02281325240618211	0.022735894965490746	0.6975767438155194	-1	0	0	0.2	2	0.9230769230769231	12	0.5357142857142857	0.9230769230769231	13	12	1	0	0	0.14285714285714285	2	14	15	0.0	0	0.5809741130450018	0.865180995004876	0.6636523090553794	0.9356475495001678	0.48209715680945964	0.9502295313959902	0.8157476180903467	0.9237941042764477	0	0	0.0	0.022735894965490746	0.022735894965490746
5026	0.057311762624381514	0.02183719098613634	0.021773553603942675	0.7241286134624643	-1	0	0	0.2	2	0.9230769230769231	12	0.5357142857142857	0.9230769230769231	13	12	1	0	0	0.14285714285714285	2	14	15	0.0	0	0.5809741130450018	0.865180995004876	0.6636523090553794	0.9356475495001678	0.48209715680945964	0.9503602752133313	0.8157476180903467	0.9238590326860912	0	0	0.0	0.021773553603942675	0.021773553603942675
4468	0.05844943748708374	0.022244459843325265	0.02221782438005504	0.714284750821037	-1	0	0	0.2	2	0.9230769230769231	12	0.5357142857142857	0.9230769230769231	13	12	1	0	0	0.14285714285714285	2	14	15	0.0	0	0.5809741130450018	0.865180995004876	0.6636523090553794	0.9356475495001678	0.48209715680945964	0.9503602752133313	0.8157476180903467	0.9238590326860912	0	0	0.0	0.02221782438005504	0.02221782438005504
2326	0.0573550666040424	0.022517067672861404	0.02250546164718166	0.7142335095294188	-1	0	0	0.2	2	0.9230769230769231	12	0.5357142857142857	0.9230769230769231	13	12	1	0	0	0.14285714285714285	2	14	15	0.0	0	0.5809741130450018	0.865180995004876	0.6636523090553794	0.9356475495001678	0.48209715680945964	0.9503602752133313	0.8157476180903467	0.9238590326860912	0	0	0.0	0.02250546164718166	0.02250546164718166
4742	0.058391813778286186	0.022307692306252607	0.022292170359388727	0.6999800109073293	-1	0	0	0.2	2	0.9230769230769231	12	0.5357142857142857	0.9230769230769231	13	12	1	0	0	0.14285714285714285	2	14	15	0.0	0	0.5809741130450018	0.865180995004876	0.6636523090553794	0.9356475495001678	0.48209715680945964	0.9503602752133313	0.8157476180903467	0.9238590326860912	0	0	0.0	0.022292170359388727	0.022292170359388727
4463	0.06291787601716042	0.02118089474225328	0.021051253425065027	0.746043152229438	-1	0	0	0.2	2	0.9230769230769231	12	0.5357142857142857	0.9230769230769231	13	12	1	0	0	0.14285714285714285	2	14	15	0.0	0	0.5809741130450018	0.865180995004876	0.6636523090553794	0.9356475495001678	0.48209715680945964	0.9502295313959902	0.8157476180903467	0.9237941042764477	0	0	0.0	0.021051253425065027	0.021051253425065027
43	None	None	None	None	None	0	0	0.5	3	0.5	3	0.6666666666666666	0.16666666666666666	4	1	3	2	0	0.75	3	4	8	0.2857142857142857	0.4	0.2342628684872805	0.8345972296230089	0.3418572403201975	0.9714166818894175	0.25049144178937477	0.6921860502106791	0.7699866046382584	0.8792081012208506	0.625	0	0.0	None	None
3414	0.0621581746579179	0.021987450054040958	0.021984916275536948	0.7597799965555742	-1	0	0	0.2	2	0.9230769230769231	12	0.5357142857142857	0.9230769230769231	13	12	1	0	0	0.14285714285714285	2	14	15	0.0	0	0.5809741130450018	0.865180995004876	0.6636523090553794	0.9356475495001678	0.48209715680945964	0.9499715195293283	0.8157476180903467	0.9236662982111928	0	0	0.0	0.021984916275536948	0.021984916275536948
4172	0.05610993966757287	0.01334783730645666	0.013279860633314	0.7160792849188484	-1	0	0	0.2	2	0.9230769230769231	12	0.5357142857142857	0.9230769230769231	13	12	1	0	0	0.14285714285714285	2	14	15	0.0	0	0.5809741130450018	0.865180995004876	0.6636523090553794	0.9356475495001678	0.48209715680945964	0.9503602752133313	0.8157476180903467	0.9238590326860912	0	0	0.0	0.013279860633314	0.013279860633314
2318	0.05816727367284447	0.01595458048335432	0.01571544641499799	0.6880479813187137	-1	0	0	0.2	2	0.9230769230769231	12	0.5357142857142857	0.9230769230769231	13	12	1	0	0	0.14285714285714285	2	14	15	0.0	0	0.5809741130450018	0.865180995004876	0.6636523090553794	0.9356475495001678	0.48209715680945964	0.9503602752133313	0.8157476180903467	0.9238590326860912	0	0	0.0	0.01571544641499799	0.01571544641499799
3054	0.0589239048088891	0.0232273233326166	0.02315686027035257	0.707252162620331	-1	0	0	0.2	2	0.9230769230769231	12	0.5357142857142857	0.9230769230769231	13	12	1	0	0	0.14285714285714285	2	14	15	0.0	0	0.5809741130450018	0.865180995004876	0.6636523090553794	0.9356475495001678	0.48209715680945964	0.9502295313959902	0.8157476180903467	0.9237941042764477	0	0	0.0	0.02315686027035257	0.02315686027035257
3269	0.05709851702208221	0.015603552841838805	0.01546715198913869	0.6925116178153896	-1	0	0	0.2	2	0.9230769230769231	12	0.5357142857142857	0.9230769230769231	13	12	1	0	0	0.14285714285714285	2	14	15	0.0	0	0.5809741130450018	0.865180995004876	0.6636523090553794	0.9356475495001678	0.48209715680945964	0.9503602752133313	0.8157476180903467	0.9238590326860912	0	0	0.0	0.01546715198913869	0.01546715198913869
3160	0.05862091898694455	0.022886922875809953	0.022863520480001072	0.7005727007563456	-1	0	0	0.2	2	0.9230769230769231	12	0.5357142857142857	0.9230769230769231	13	12	1	0	0	0.14285714285714285	2	14	15	0.0	0	0.5809741130450018	0.865180995004876	0.6636523090553794	0.9356475495001678	0.48209715680945964	0.9502295313959902	0.8157476180903467	0.9237941042764477	0	0	0.0	0.022863520480001072	0.022863520480001072
429	0.028533509898132036	0.010647881588485406	0.00532283814572198	0.9214133386275776	-1	0	0	0.4	4	0.6923076923076923	9	0.3333333333333333	0.6153846153846154	11	8	3	0	0	0.5555555555555556	5	9	15	0.0	0.8571428571428571	0.6157485798588691	0.9089052462054961	0.7140187554485392	0.9414689173563916	0.503402361381273	0.9388867847662667	0.81380024022462	0.931079880740339	0	0	0.0	0.00532283814572198	0.00532283814572198
3498	0.05801729966458375	0.02280968141596407	0.022769648881176136	0.7066164990322827	-1	0	0	0.2	2	0.9230769230769231	12	0.5357142857142857	0.9230769230769231	13	12	1	0	0	0.14285714285714285	2	14	15	0.0	0	0.5809741130450018	0.865180995004876	0.6636523090553794	0.9356475495001678	0.48209715680945964	0.9502295313959902	0.8157476180903467	0.9237941042764477	0	0	0.0	0.022769648881176136	0.022769648881176136
4079	0.059388342041978875	0.022374272466129087	0.022315662715197616	0.7161024371428134	-1	0	0	0.2	2	0.9230769230769231	12	0.5357142857142857	0.9230769230769231	13	12	1	0	0	0.14285714285714285	2	14	15	0.0	0	0.5809741130450018	0.865180995004876	0.6636523090553794	0.9356475495001678	0.48209715680945964	0.9502295313959902	0.8157476180903467	0.9237941042764477	0	0	0.0	0.022315662715197616	0.022315662715197616
1013	0.047179400786447105	0.006501994629576661	0.004078754048572848	0.5500002081488296	-1	0	0	0.3	3	0.8461538461538461	11	0.5357142857142857	0.8461538461538461	13	11	1	0	0	0.14285714285714285	14	2	15	0.0	0.15384615384615385	0.623891747209796	0.8459211839572145	0.6854587913615859	0.9353309964954469	0.35201874051428617	0.7967618703558235	0.8308570663041696	0.8714214769288664	0	0	0.0	0.004078754048572848	0.004078754048572848
4301	0.052679125259855575	0.006921014543995633	-0.006912512008883435	0.7686692131902048	-1	0	0	0.2	2	0.9230769230769231	12	0.5357142857142857	0.8461538461538461	13	11	1	0	0	0.14285714285714285	2	14	15	0.0	0	0.5809741130450018	0.8688828738283861	0.6636523090553794	0.9356475495001678	0.48209715680945964	0.9503602752133313	0.8157476180903467	0.9246085763967642	0	0	0.0	-0.0006912512008883434	-0.0006912512008883434
4626	0.0668922576470732	0.010426852350525484	0.003822670528910829	0.657408628368113	-1	0	0	0.2	2	0.9230769230769231	12	0.5357142857142857	0.9230769230769231	13	12	1	0	0	0.14285714285714285	2	14	15	0.0	0	0.5809741130450018	0.865180995004876	0.6636523090553794	0.9299706280722275	0.48209715680945964	0.9502295313959902	0.8157476180903467	0.9216400545422054	0	0	0.0	0.003822670528910829	0.003822670528910829
154	0.038184500696932286	0.0011579753651815375	0.0011216165483157838	0.8922615756036802	-1	0.25	1	0.4	4	0.6923076923076923	9	0.3	0.6923076923076923	12	9	2	0	0	0.5	5	10	15	0.0	0.4	0.7482285034867476	0.918833371915658	0.263391886931565	0.940120672061212	0.5641471880419264	0.9071817093770927	0.8646605192800628	0.923201247982896	0	0	0.0	0.0011216165483157838	0.0011216165483157838
595	0.034654110989567666	0.0043973994133443975	-0.0013713534339103877	0.920745772864648	-1	0	0	0.3	3	0.7692307692307693	10	0.26785714285714285	0.7692307692307693	12	10	2	0	0	0.875	8	7	15	0.0	0.25	0.6237077246094548	0.8616275734892701	0.5397626120125842	0.9292418711111133	0.5290183323365565	0.9036909771615208	0.8871861529933658	0.9015263680158316	0	0	0.0	-0.00013713534339103878	-0.00013713534339103878
740	0.03148843796070436	0.002108689585975298	-0.001947312601399046	0.9558267773270491	-1	0.25	1	0.5	5	0.6153846153846154	8	0.2777777777777778	0.6153846153846154	11	8	3	1	0	0.6666666666666666	6	9	15	0.14285714285714285	0.3333333333333333	0.40547417129591157	0.9313714001738371	0.2342692122690036	0.8703947370485	0.339045508905045	0.9391319713927588	0.7488022847001585	0.9180555800586371	1.0	0.36363636363636365	0.0	-0.00019473126013990462	-0.00019473126013990462
877	0.043980030752093446	0.012250937657051368	0.005257092847598312	0.8067504856118447	-1	0	0	0.3	3	0.8461538461538461	11	0.38461538461538464	0.7692307692307693	12	10	2	0	0	0.23076923076923078	3	13	15	0.0	1.0	0.737351544150965	0.9066586839387307	0.6016650201823952	0.9388444837920428	0.47188271516727787	0.9551825061521341	0.9017580757205931	0.9363155600572126	0	0	0.0	0.005257092847598312	0.005257092847598312
4784	0.06289914152986276	0.009014571734586106	0.0023052254761615075	0.8007582547316301	-1	0	0	0.1	1	1.0	13	1.0	0.9230769230769231	13	12	1	0	0	0.06666666666666667	15	1	15	0.0	0	0.5809741130450018	0.8221418486130693	0.7323808117064947	0.9396531976339644	0.584576478761302	0.9611714520349286	0.8692167278030818	0.923798220692036	0	0	0.0	0.0023052254761615075	0.0023052254761615075
4196	0.05886574370523993	0.021507386589965267	0.02142850276633405	0.7330605105290777	-1	0	0	0.2	2	0.9230769230769231	12	0.5357142857142857	0.9230769230769231	13	12	1	0	0	0.14285714285714285	2	14	15	0.0	0	0.5809741130450018	0.865180995004876	0.6636523090553794	0.9356475495001678	0.48209715680945964	0.9503602752133313	0.8157476180903467	0.9238590326860912	0	0	0.0	0.02142850276633405	0.02142850276633405
4136	0.061595842418210145	0.017965155804755852	0.016572197926082426	0.7642135893767622	-1	0	0	0.2	2	0.9230769230769231	12	0.5357142857142857	0.9230769230769231	13	12	1	0	0	0.14285714285714285	2	14	15	0.0	0	0.5809741130450018	0.865180995004876	0.6636523090553794	0.9352048746864545	0.48209715680945964	0.9476699429839153	0.8157476180903467	0.9223699687140774	0	0	0.0	0.016572197926082426	0.016572197926082426
4085	0.05718280539174983	0.022195209324408886	0.022139591165321437	0.7092370888885098	-1	0	0	0.2	2	0.9230769230769231	12	0.5357142857142857	0.9230769230769231	13	12	1	0	0	0.14285714285714285	2	14	15	0.0	0	0.5809741130450018	0.865180995004876	0.6636523090553794	0.9356475495001678	0.48209715680945964	0.9503602752133313	0.8157476180903467	0.9238590326860912	0	0	0.0	0.022139591165321437	0.022139591165321437
450	0.013777697658417616	0.0023015927700454184	0.0022595482769785895	0.9507088671825255	-1	0	0	0.4	4	0.6153846153846154	8	0.46875	0.46153846153846156	8	6	6	0	0	0.5	4	8	15	0.0	0	0.689512225842504	0.9066678516308323	0.46507397586048504	0.9620007885385844	0.37256040368228527	0.9393774363491241	0.9068354038688605	0.9398306834554447	0	0	0.0	0.0022595482769785895	0.0022595482769785895
1240	0.029215474613745344	0.010655169718674676	0.009792333864889237	0.9270441335616662	-1	0.5	2	0.6	6	0.5384615384615384	7	0.3125	0.5384615384615384	10	7	4	0	0	0.75	6	8	15	0.0	0.8571428571428571	0.81102420420958	0.9618321432115984	0.3369020728394861	0.8886231670917171	0.5843107581795508	0.939106892199136	0.7846055518358108	0.9358243026331198	0	0	0.0	0.009792333864889237	0.009792333864889237
498	0.0247329175162442	0.002251084957244548	0.00041239527069026716	0.9502937811948583	-1	0	0	0.3333333333333333	3	0.7272727272727273	8	0.37142857142857144	0.6363636363636364	7	7	5	0	0	0.7142857142857143	7	5	13	0.0	0.25	0.5683666523164204	0.9058016723983741	0.30117183782399165	0.9505669237404338	0.5111615796426531	0.939991617070063	0.874765164966474	0.9344460942906285	0	0	0.0	0.00041239527069026716	0.00041239527069026716
1107	0.07528699590243175	0.01577486785346753	0.01297969909640587	0.7008536321404453	-1	0	0	0.2	2	0.9230769230769231	12	0.5357142857142857	0.8461538461538461	12	11	2	0	0	0.14285714285714285	2	14	15	0.0	0	0.6017859398557329	0.8901769683945204	0.6463761970362276	0.9503734244391255	0.48209715680945964	0.9557622903431917	0.8725886658107262	0.9373760486885153	0	0	0.0	0.01297969909640587	0.01297969909640587
3778	0.05764368779093434	0.020222118605973834	0.020153017369512756	0.731232217960688	-1	0	0	0.2	2	0.9230769230769231	12	0.5357142857142857	0.9230769230769231	13	12	1	0	0	0.14285714285714285	2	14	15	0.0	0	0.5809741130450018	0.865180995004876	0.6636523090553794	0.9356475495001678	0.48209715680945964	0.9503602752133313	0.8157476180903467	0.9238590326860912	0	0	0.0	0.020153017369512756	0.020153017369512756
4394	0.058926996544766526	0.021075514887680554	0.021048045506126493	0.7277072241077578	-1	0	0	0.2	2	0.9230769230769231	12	0.5357142857142857	0.9230769230769231	13	12	1	0	0	0.14285714285714285	2	14	15	0.0	0	0.5809741130450018	0.865180995004876	0.6636523090553794	0.9356475495001678	0.48209715680945964	0.9503602752133313	0.8157476180903467	0.9238590326860912	0	0	0.0	0.021048045506126493	0.021048045506126493
4069	0.06131055652216933	0.010506795901436038	-0.003891254802069132	0.675253207075156	-1	0	0	0.2	2	0.9230769230769231	12	0.5357142857142857	0.9230769230769231	13	12	1	0	0	0.14285714285714285	2	14	15	0.0	0	0.5809741130450018	0.857912976258478	0.6636523090553794	0.9356475495001678	0.48209715680945964	0.9503602752133313	0.8127396049812166	0.9224176995697964	0	0	0.0	-0.0003891254802069132	-0.0003891254802069132
1478	0.05904642091351519	0.015415923088881645	0.015316146464559404	0.7009351637026106	-1	0	0	0.2	2	0.9230769230769231	12	0.5357142857142857	0.9230769230769231	13	12	1	0	0	0.14285714285714285	2	14	15	0.0	0	0.5809741130450018	0.865180995004876	0.6636523090553794	0.9356475495001678	0.48209715680945964	0.9502295313959902	0.8157476180903467	0.9237941042764477	0	0	0.0	0.015316146464559404	0.015316146464559404
2989	0.05580945979523249	0.0028956702052250986	0.0017936978190639889	0.7185165024362508	-1	0	0	0.2	2	0.9230769230769231	12	0.5357142857142857	0.9230769230769231	13	12	1	0	0	0.14285714285714285	2	14	15	0.0	0	0.5800481777023522	0.8598627985370203	0.6626620410324892	0.9246534579985984	0.48209715680945964	0.8286734693311784	0.7205170061399014	0.8771710131849861	0	0	0.0	0.0017936978190639889	0.0017936978190639889
952	0.08809745200953012	0.024827916412632146	0.021664949058350324	0.659278083041673	-1	0	0	0.1	1	1.0	13	1.0	1.0	14	13	0	0	0	0.06666666666666667	15	1	15	0.0	0	0.5809741130450018	0.8566552729672632	0.538991687477388	0.9291727226593667	0.4322482267519886	0.9224550214000171	0.7567212914168558	0.9071513060928793	0	0	0.0	0.021664949058350324	0.021664949058350324
594	0.06330136019831283	0.008484890972829498	-0.0070478178673877515	0.7155944215873115	-1	0	0	0.2	2	0.9230769230769231	12	0.5357142857142857	0.9230769230769231	14	12	0	0	0	0.14285714285714285	14	2	15	0.0	0	0.5446193586203688	0.9207420175936762	0.44769876420258514	0.9375302944673692	0.4148868649047577	0.9256154256455739	0.9192604396487241	0.9282923836215535	0	0	0.0	-0.0007047817867387752	-0.0007047817867387752
1045	0.030701378396078817	0.014639567661786866	0.011267126236864997	0.9164620604019469	-1	0.5	2	0.6	6	0.5384615384615384	7	0.3125	0.5384615384615384	10	7	4	0	0	0.75	6	8	15	0.0	0.8571428571428571	0.8007592231385914	0.9413338037825445	0.4791231244996325	0.8998102465776654	0.5843107581795508	0.9395172285170678	0.7846055518358108	0.9289840169108831	0	0	0.0	0.011267126236864997	0.011267126236864997
3192	0.059173194186837946	0.021554947438584816	0.02149454254967795	0.729576768538869	-1	0	0	0.2	2	0.9230769230769231	12	0.5357142857142857	0.9230769230769231	13	12	1	0	0	0.14285714285714285	2	14	15	0.0	0	0.5809741130450018	0.865180995004876	0.6636523090553794	0.9356475495001678	0.48209715680945964	0.9502295313959902	0.8157476180903467	0.9237941042764477	0	0	0.0	0.02149454254967795	0.02149454254967795
2366	0.056259170867651365	0.02205041209192409	0.022022977282861768	0.7100064673862241	-1	0	0	0.2	2	0.9230769230769231	12	0.5357142857142857	0.9230769230769231	13	12	1	0	0	0.14285714285714285	2	14	15	0.0	0	0.5809741130450018	0.865180995004876	0.6636523090553794	0.9356475495001678	0.48209715680945964	0.9484228606226077	0.8157476180903467	0.9229080282597	0	0	0.0	0.022022977282861768	0.022022977282861768
2173	0.058930230354250476	0.02250252826217027	0.022431228627505132	0.704250406168837	-1	0	0	0.2	2	0.9230769230769231	12	0.5357142857142857	0.9230769230769231	13	12	1	0	0	0.14285714285714285	2	14	15	0.0	0	0.5809741130450018	0.865180995004876	0.6636523090553794	0.9356475495001678	0.48209715680945964	0.9502295313959902	0.8157476180903467	0.9237941042764477	0	0	0.0	0.022431228627505132	0.022431228627505132
1698	0.0572182688232447	0.015964670027684442	0.0158374214282072	0.693480700929088	-1	0	0	0.2	2	0.9230769230769231	12	0.5357142857142857	0.9230769230769231	13	12	1	0	0	0.14285714285714285	2	14	15	0.0	0	0.5809741130450018	0.865180995004876	0.6636523090553794	0.9356475495001678	0.48209715680945964	0.9503602752133313	0.8157476180903467	0.9238590326860912	0	0	0.0	0.0158374214282072	0.0158374214282072
3914	0.059782508478672426	0.020841956140526318	0.020725292660942706	0.7395334967718119	-1	0	0	0.2	2	0.9230769230769231	12	0.5357142857142857	0.9230769230769231	13	12	1	0	0	0.14285714285714285	2	14	15	0.0	0	0.5809741130450018	0.865180995004876	0.6636523090553794	0.9356475495001678	0.48209715680945964	0.9502295313959902	0.8157476180903467	0.9237941042764477	0	0	0.0	0.020725292660942706	0.020725292660942706
550	0.03414097520920166	0.0025161909497101688	-0.0013561554060100534	0.9436523962597593	-1	0	0	0.3	3	0.8333333333333334	10	0.3111111111111111	0.6666666666666666	11	8	2	3	0	0.5555555555555556	5	9	14	0.6	0.2	0.623891747209796	0.8513614993701313	0.6401888895487915	0.9345758069202749	0.35201874051428617	0.9046542749139846	0.7222977225592068	0.901870940000283	0.45454545454545453	0	0.0	-0.00013561554060100535	-0.00013561554060100535
1447	0.05742653593293787	0.02238975505823594	0.022328377714392573	0.71065536310037	-1	0	0	0.2	2	0.9230769230769231	12	0.5357142857142857	0.9230769230769231	13	12	1	0	0	0.14285714285714285	2	14	15	0.0	0	0.5809741130450018	0.865180995004876	0.6636523090553794	0.9356475495001678	0.48209715680945964	0.9502295313959902	0.8157476180903467	0.9237941042764477	0	0	0.0	0.022328377714392573	0.022328377714392573
460	0.03956859641642672	0.006245533983564207	0.003678726993988608	0.6991664698688179	-1	0	0	0.3	3	0.7692307692307693	10	0.38461538461538464	0.7692307692307693	11	10	3	0	0	0.23076923076923078	3	13	15	0.0	0	0.5800481777023522	0.8645066003597629	0.6735402963039698	0.9501234321029547	0.584576478761302	0.9437454750271814	0.8423222214123136	0.926904396705893	0	0	0.0	0.003678726993988608	0.003678726993988608
651	0.06474106057303709	0.006493622101147946	-0.003059745816675739	0.7084952497432093	-1	0	0	0.2	2	0.9230769230769231	12	0.5357142857142857	0.9230769230769231	13	12	1	0	0	0.14285714285714285	2	14	15	0.0	0	0.5809741130450018	0.8688828738283861	0.6636523090553794	0.9356475495001678	0.48209715680945964	0.9503602752133313	0.8157476180903467	0.9246085763967642	0	0	0.0	-0.0003059745816675739	-0.0003059745816675739
2438	0.0632200878968304	0.00638846066942146	-0.004210071802693298	0.7041909346092411	-1	0	0	0.2	2	0.9230769230769231	12	0.5357142857142857	0.9230769230769231	13	12	1	0	0	0.14285714285714285	2	14	15	0.0	0	0.5809741130450018	0.8688828738283861	0.6636523090553794	0.9356475495001678	0.48209715680945964	0.9503602752133313	0.8157476180903467	0.9246085763967642	0	0	0.0	-0.00042100718026932983	-0.00042100718026932983
125	0.08446221017350217	0.006625647413278008	0.004166545385930131	0.6654802220302631	-1	0	0	0.1	1	1.0	13	1.0	1.0	14	13	0	0	0	0.06666666666666667	15	1	15	0.0	0	0.6720055961056272	0.9382035658015795	0.2922790502427824	0.9557362396990151	0.6155851644157788	0.9103419159375712	0.9260612962671833	0.9372280285136897	0	0	0.0	0.004166545385930131	0.004166545385930131
209	0.03745215734478636	0.003400800117644456	0.003284586323734243	0.9736580326100991	-1	0	0	0.3	3	0.7692307692307693	10	0.30612244897959184	0.6923076923076923	12	9	2	0	0	1.0	7	7	15	0.0	0.16666666666666666	0.6735057977329396	0.9014813968165691	0.2922790502427824	0.9467224102523594	0.574582499071136	0.8563670253731219	0.9149162102666735	0.908232370708514	0	0	0.0	0.003284586323734243	0.003284586323734243
657	0.04131847048959871	0.008152727523999651	0.006613259125293731	0.725707553223653	-1	0	0	0.3	3	0.7692307692307693	10	0.3	0.7692307692307693	12	10	2	0	0	0.5	5	10	15	0.0	0	0.5805111453736769	0.8836868999072157	0.5550127383730553	0.9388011989631871	0.5333368177853808	0.9366652544214409	0.852590227140412	0.9230169063114148	0	0	0.0	0.006613259125293731	0.006613259125293731
4486	0.057754234280293935	0.016832151168476056	-0.001737595086188632	0.7437177965018174	-1	0	0	0.2	2	0.9230769230769231	12	0.5357142857142857	0.9230769230769231	13	12	1	0	0	0.14285714285714285	2	14	15	0.0	0	0.5800481777023522	0.8640575650235757	0.6626620410324892	0.9337224973945605	0.48209715680945964	0.9487806830052441	0.8127396049812166	0.9221027388287524	0	0	0.0	-0.0001737595086188632	-0.0001737595086188632
841	0.07996798399952369	0.001443993291541022	-0.0005926297139649231	0.7611180307753515	-1	0	0	0.2	2	0.9230769230769231	12	0.5357142857142857	0.9230769230769231	13	12	1	0	0	0.14285714285714285	2	14	15	0.0	0	0.30944904726774375	0.9100015623159117	0.27313334640242565	0.8895585479871324	0.2858747101290501	0.944697128206878	0.882409232700906	0.9177864377146865	0	0	0.0	-5.926297139649231e-05	-5.926297139649231e-05
3349	0.058621723277884244	0.021129907230416748	0.021079315907366995	0.7294834195876485	-1	0	0	0.2	2	0.9230769230769231	12	0.5357142857142857	0.9230769230769231	13	12	1	0	0	0.14285714285714285	2	14	15	0.0	0	0.5809741130450018	0.865180995004876	0.6636523090553794	0.9356475495001678	0.48209715680945964	0.9502295313959902	0.8157476180903467	0.9237941042764477	0	0	0.0	0.021079315907366995	0.021079315907366995
2944	0.05600292098273602	0.020189435470492977	0.020143089672993216	0.730178993978204	-1	0	0	0.2	2	0.9230769230769231	12	0.5357142857142857	0.9230769230769231	13	12	1	0	0	0.14285714285714285	2	14	15	0.0	0	0.5809741130450018	0.865180995004876	0.6636523090553794	0.9356475495001678	0.48209715680945964	0.9502295313959902	0.8157476180903467	0.9237941042764477	0	0	0.0	0.020143089672993216	0.020143089672993216
1582	0.04154378953218311	0.006229797631559024	0.0009081435735587228	0.5436716221882101	-1	0	0	0.2	2	0.9230769230769231	12	0.2777777777777778	0.8461538461538461	12	11	2	0	0	0.6666666666666666	6	9	15	0.0	0	0.5805111453736769	0.8836868999072157	0.5550127383730553	0.9388011989631871	0.5333368177853808	0.9366652544214409	0.852590227140412	0.9230169063114148	0	0	0.0	0.0009081435735587228	0.0009081435735587228
2395	0.057252477258424334	0.022565203317905437	0.0225049004024456	0.7078150848148705	-1	0	0	0.2	2	0.9230769230769231	12	0.5357142857142857	0.9230769230769231	13	12	1	0	0	0.14285714285714285	2	14	15	0.0	0	0.5809741130450018	0.865180995004876	0.6636523090553794	0.9356475495001678	0.48209715680945964	0.9502295313959902	0.8157476180903467	0.9237941042764477	0	0	0.0	0.0225049004024456	0.0225049004024456
923	0.03062666414064895	0.013456461715540815	0.012531128739397155	0.9346925315481277	-1	0.5	2	0.6	6	0.5384615384615384	7	0.3333333333333333	0.46153846153846156	9	6	5	0	0	0.5555555555555556	5	9	15	0.0	1.0	0.5697975516846026	0.9448265194514294	0.45233517810066737	0.9051688748101222	0.6652191549778286	0.9219685149773424	0.780407407085438	0.9256684395034251	0	0	0.0	0.012531128739397155	0.012531128739397155
2320	0.0617730203175692	0.01971930504536905	0.01967622348405011	0.758985790045035	-1	0	0	0.2	2	0.9230769230769231	12	0.5357142857142857	0.9230769230769231	13	12	1	0	0	0.14285714285714285	2	14	15	0.0	0	0.5809741130450018	0.865180995004876	0.6636523090553794	0.9356475495001678	0.48209715680945964	0.9502295313959902	0.8157476180903467	0.9237941042764477	0	0	0.0	0.01967622348405011	0.01967622348405011
4350	0.0637567905489226	0.012400717334311948	0.004067331773484321	0.645067220746611	-1	0	0	0.2	2	0.9230769230769231	12	0.5357142857142857	0.9230769230769231	13	12	1	0	0	0.14285714285714285	2	14	15	0.0	0	0.5809741130450018	0.865180995004876	0.6636523090553794	0.9465386061577297	0.48209715680945964	0.9502295313959902	0.8157476180903467	0.9282899413938235	0	0	0.0	0.004067331773484321	0.004067331773484321
4695	0.053453462822974904	0.019977910364075206	0.017122990384270544	0.7355052564459181	-1	0	0	0.2	2	0.9230769230769231	12	0.5357142857142857	0.9230769230769231	13	12	1	0	0	0.14285714285714285	2	14	15	0.0	0	0.5809741130450018	0.865180995004876	0.6636523090553794	0.9356475495001678	0.48209715680945964	0.954831925093837	0.8157476180903467	0.9261503099728741	0	0	0.0	0.017122990384270544	0.017122990384270544
4721	0.06160420599919579	0.022086412658798436	0.02207405392108218	0.750628537528361	-1	0	0	0.2	2	0.9230769230769231	12	0.5357142857142857	0.9230769230769231	13	12	1	0	0	0.14285714285714285	2	14	15	0.0	0	0.5809741130450018	0.865180995004876	0.6636523090553794	0.9356475495001678	0.48209715680945964	0.9502295313959902	0.8157476180903467	0.9237941042764477	0	0	0.0	0.02207405392108218	0.02207405392108218
5006	0.05841049134267481	0.02186324751464688	0.021819380138538493	0.724537384644869	-1	0	0	0.2	2	0.9230769230769231	12	0.5357142857142857	0.9230769230769231	13	12	1	0	0	0.14285714285714285	2	14	15	0.0	0	0.5809741130450018	0.865180995004876	0.6636523090553794	0.9356475495001678	0.48209715680945964	0.9502295313959902	0.8157476180903467	0.9237941042764477	0	0	0.0	0.021819380138538493	0.021819380138538493
2414	0.05840803218423676	0.02234138266046024	0.022250281714930036	0.7107978611293091	-1	0	0	0.2	2	0.9230769230769231	12	0.5357142857142857	0.9230769230769231	13	12	1	0	0	0.14285714285714285	2	14	15	0.0	0	0.5809741130450018	0.865180995004876	0.6636523090553794	0.9356475495001678	0.48209715680945964	0.9502295313959902	0.8157476180903467	0.9237941042764477	0	0	0.0	0.022250281714930036	0.022250281714930036
4575	0.058894570619483166	0.015415570701658672	0.004008221208825417	0.688913489508894	-1	0	0	0.2	2	0.9230769230769231	12	0.5357142857142857	0.9230769230769231	13	12	1	0	0	0.14285714285714285	2	14	15	0.0	0	0.5800481777023522	0.8640575650235757	0.6626620410324892	0.9337224973945605	0.48209715680945964	0.9487806830052441	0.8127396049812166	0.9221027388287524	0	0	0.0	0.004008221208825417	0.004008221208825417
391	2.7992776815646163e-06	1.9165666408129813e-08	1.7724972302087e-08	0.9999992486139585	-1	0	0	1.0	1	0	0	1.0	0	1	0	0	3	0	0.5	1	2	2	1.0	0	0	0	0	0	0	0	0	0	0	0	0	1.7724972302087e-08	1.7724972302087e-08
4378	0.06286311538879853	0.014619590583950836	0.01415786278899568	0.7050963254420815	-1	0	0	0.2	2	0.9230769230769231	12	0.5357142857142857	0.9230769230769231	13	12	1	0	0	0.14285714285714285	2	14	15	0.0	0	0.5809741130450018	0.865180995004876	0.6636523090553794	0.9356475495001678	0.48209715680945964	0.9502295313959902	0.8157476180903467	0.9237941042764477	0	0	0.0	0.01415786278899568	0.01415786278899568
1474	0.06026581333841655	0.022531241463485112	0.020782837346468117	0.6513341492917111	-1	0	0	0.2	2	0.9230769230769231	12	0.5357142857142857	0.9230769230769231	13	12	1	0	0	0.14285714285714285	2	14	15	0.0	0	0.6619192726853	0.8839871127642329	0.4462896698514319	0.9486137811496551	0.46026330718767133	0.8485267959641805	0.7529861774456452	0.9023096774709506	0	0	0.0	0.020782837346468117	0.020782837346468117
3546	0.05812832557234348	0.02273383520704987	0.022615734578313486	0.7072697869790063	-1	0	0	0.2	2	0.9230769230769231	12	0.5357142857142857	0.9230769230769231	13	12	1	0	0	0.14285714285714285	2	14	15	0.0	0	0.5809741130450018	0.865180995004876	0.6636523090553794	0.9356475495001678	0.48209715680945964	0.9502295313959902	0.8157476180903467	0.9237941042764477	0	0	0.0	0.022615734578313486	0.022615734578313486
757	0.05060514190936	0.015555844823842063	0.012537721101215047	0.8537090658818458	-1	0	0	0.2	2	0.9230769230769231	12	0.5357142857142857	0.8461538461538461	12	11	2	0	0	0.14285714285714285	2	14	15	0.0	0	0.5805111453736769	0.8889056908045456	0.6463761970362276	0.9453224906901109	0.48209715680945964	0.9393128776405881	0.8725886658107262	0.9280001247937976	0	0	0.0	0.012537721101215047	0.012537721101215047
4081	0.0578739092408405	0.015503050610166392	0.01529156008447081	0.6843881025223042	-1	0	0	0.2	2	0.9230769230769231	12	0.5357142857142857	0.9230769230769231	13	12	1	0	0	0.14285714285714285	2	14	15	0.0	0	0.5809741130450018	0.865180995004876	0.6636523090553794	0.9356475495001678	0.48209715680945964	0.9502295313959902	0.8157476180903467	0.9237941042764477	0	0	0.0	0.01529156008447081	0.01529156008447081
4457	0.05828334676923981	0.013677138897024833	0.013649745688337215	0.7172129359596943	-1	0	0	0.2	2	0.9230769230769231	12	0.5357142857142857	0.9230769230769231	13	12	1	0	0	0.14285714285714285	2	14	15	0.0	0	0.5809741130450018	0.865180995004876	0.6636523090553794	0.9356475495001678	0.48209715680945964	0.9502295313959902	0.8157476180903467	0.9237941042764477	0	0	0.0	0.013649745688337215	0.013649745688337215
3725	0.05934408802746333	0.022664612067747905	0.022647524163636832	0.7004787023150416	-1	0	0	0.2	2	0.9230769230769231	12	0.5357142857142857	0.9230769230769231	13	12	1	0	0	0.14285714285714285	2	14	15	0.0	0	0.5809741130450018	0.865180995004876	0.6636523090553794	0.9356475495001678	0.48209715680945964	0.9502295313959902	0.8157476180903467	0.9237941042764477	0	0	0.0	0.022647524163636832	0.022647524163636832
2032	0.0593129163861888	0.020501388763251593	0.020431144304786836	0.7306635734250571	-1	0	0	0.2	2	0.9230769230769231	12	0.5357142857142857	0.9230769230769231	13	12	1	0	0	0.14285714285714285	2	14	15	0.0	0	0.5809741130450018	0.865180995004876	0.6636523090553794	0.9356475495001678	0.48209715680945964	0.9502295313959902	0.8157476180903467	0.9237941042764477	0	0	0.0	0.020431144304786836	0.020431144304786836
2136	0.05810478200994409	0.02242269954687835	0.022392782737725134	0.7126011495025943	-1	0	0	0.2	2	0.9230769230769231	12	0.5357142857142857	0.9230769230769231	13	12	1	0	0	0.14285714285714285	2	14	15	0.0	0	0.5809741130450018	0.865180995004876	0.6636523090553794	0.9356475495001678	0.48209715680945964	0.9502295313959902	0.8157476180903467	0.9237941042764477	0	0	0.0	0.022392782737725134	0.022392782737725134
1141	0.02572082582592943	0.01333101260887605	0.013314819847542307	0.9226327270304311	-1	0.5	2	0.7	7	0.38461538461538464	5	0.46875	0.38461538461538464	9	5	5	0	0	0.5	4	8	15	0.0	0.8571428571428571	0.7863344900137409	0.9456665419432839	0.3372999528615158	0.8659083739608129	0.503402361381273	0.9326236399612249	0.81380024022462	0.9205544565784782	0	0	0.0	0.013314819847542307	0.013314819847542307
3308	0.06095377788167782	0.022220115508352678	0.02221824849784247	0.741162312899551	-1	0	0	0.2	2	0.9230769230769231	12	0.5357142857142857	0.9230769230769231	13	12	1	0	0	0.14285714285714285	2	14	15	0.0	0	0.5809741130450018	0.865180995004876	0.6636523090553794	0.9356475495001678	0.48209715680945964	0.9502295313959902	0.8157476180903467	0.9237941042764477	0	0	0.0	0.02221824849784247	0.02221824849784247
1168	0.06656247238872867	0.004075099066613709	0.001694590255338784	0.6807779982516707	-1	0.25	1	0.4	4	0.6923076923076923	9	0.4166666666666667	0.6923076923076923	11	9	3	0	0	0.25	3	12	15	0.0	0.6666666666666666	0.2411065303757018	0.9149628061360238	0.19400293172818373	0.9247041769947217	0.5261462824160161	0.9069885418591175	0.8741538967892095	0.915837051430823	0	0	0.0	0.001694590255338784	0.001694590255338784
2455	0.05958988729417206	0.022917618781135893	0.022911280862528	0.6988926212892083	-1	0	0	0.2	2	0.9230769230769231	12	0.5357142857142857	0.9230769230769231	13	12	1	0	0	0.14285714285714285	2	14	15	0.0	0	0.5809741130450018	0.865180995004876	0.6636523090553794	0.9356475495001678	0.48209715680945964	0.9502295313959902	0.8157476180903467	0.9237941042764477	0	0	0.0	0.022911280862528	0.022911280862528
3664	0.0710001567191294	0.003702494211984346	0.0029780055112680766	0.6574047293647448	-1	0	0	0.2	2	0.9230769230769231	12	0.5357142857142857	0.9230769230769231	13	12	1	0	0	0.14285714285714285	2	14	15	0.0	0	0.5800481777023522	0.8685893894158142	0.6626620410324892	0.9508120471588917	0.48209715680945964	0.9585256014456631	0.8840436021336113	0.9348388312168676	0	0	0.0	0.0029780055112680766	0.0029780055112680766
2045	0.05712251565760332	0.022230933655336415	0.022211770991325652	0.7163957649243045	-1	0	0	0.2	2	0.9230769230769231	12	0.5357142857142857	0.9230769230769231	13	12	1	0	0	0.14285714285714285	2	14	15	0.0	0	0.5809741130450018	0.865180995004876	0.6636523090553794	0.9356475495001678	0.48209715680945964	0.9502295313959902	0.8157476180903467	0.9237941042764477	0	0	0.0	0.022211770991325652	0.022211770991325652
899	0.05061288785093379	0.008391230968684783	0.004560852426200975	0.7542312125125796	-1	0	0	0.2	2	0.9230769230769231	12	0.5357142857142857	0.8461538461538461	12	11	2	0	0	0.14285714285714285	2	14	15	0.0	0	0.5805111453736769	0.8889056908045456	0.6463761970362276	0.9357513454223936	0.48209715680945964	0.9393128776405881	0.8886563274519262	0.9240861336691265	0	0	0.0	0.004560852426200975	0.004560852426200975
2892	0.05523145353786997	0.012900851420014176	-0.01279462971880335	0.7454413087297063	-1	0	0	0.1	1	1.0	13	0.5357142857142857	0.9230769230769231	13	12	1	0	0	0.14285714285714285	2	14	15	0.0	0	0.5809741130450018	0.8315016449938307	0.6636523090553794	0.9232204987101882	0.48209715680945964	0.9495035247661459	0.8157476180903467	0.9120632178375991	0	0	0.0	-0.001279462971880335	-0.001279462971880335
1265	0.05928511641690122	0.014534841343877	0.014458039813917163	0.7126339470041345	-1	0	0	0.2	2	0.9230769230769231	12	0.5357142857142857	0.9230769230769231	13	12	1	0	0	0.14285714285714285	2	14	15	0.0	0	0.5809741130450018	0.865180995004876	0.6636523090553794	0.9356475495001678	0.48209715680945964	0.9502295313959902	0.8157476180903467	0.9237941042764477	0	0	0.0	0.014458039813917163	0.014458039813917163
3222	0.05964879533577026	0.007070645501353297	0.0017685670610127875	0.7763765425772039	-1	0	0	0.2	2	0.9230769230769231	12	0.5357142857142857	0.9230769230769231	13	12	1	0	0	0.14285714285714285	2	14	15	0.0	0	0.5809741130450018	0.8820731268461584	0.6626620410324892	0.9338130839381511	0.48209715680945964	0.9523424627778284	0.8157476180903467	0.9276605249224018	0	0	0.0	0.0017685670610127875	0.0017685670610127875
1263	0.032587863171470034	0.013458799740300143	0.01345552760132163	0.9339254060033337	-1	0.5	2	0.7	7	0.38461538461538464	5	0.5555555555555556	0.38461538461538464	9	5	5	0	0	0.3333333333333333	3	9	15	0.0	0.6666666666666666	0.8239361626964528	0.9533994309901559	0.45233517810066737	0.9175038292488099	0.5971248680383409	0.9210807650426934	0.8113304681239893	0.9326514138831238	0	0	0.0	0.01345552760132163	0.01345552760132163
1143	0.0703193662236397	0.006511173246968008	-0.00033356268907645337	0.5850109588797435	-1	0	0	0.1	1	1.0	13	1.0	1.0	14	13	0	0	0	0.06666666666666667	1	15	15	0.0	0	0.5805111453736769	0.8563336535302083	0.6681011686682294	0.9325095013559999	0.5333368177853808	0.9265348807253772	0.7698508297283941	0.9101308232675498	0	0	0.0	-3.3356268907645334e-05	-3.3356268907645334e-05
4977	0.05987436980946297	0.02169987141045113	0.021664860663525725	0.7275461109641241	-1	0	0	0.2	2	0.9230769230769231	12	0.5357142857142857	0.9230769230769231	13	12	1	0	0	0.14285714285714285	2	14	15	0.0	0	0.5809741130450018	0.865180995004876	0.6636523090553794	0.9356475495001678	0.48209715680945964	0.9502295313959902	0.8157476180903467	0.9237941042764477	0	0	0.0	0.021664860663525725	0.021664860663525725
4380	0.06399787542202161	0.006440602556262937	-0.005584158096393823	0.7131603592629567	-1	0	0	0.2	2	0.9230769230769231	12	0.5357142857142857	0.8461538461538461	13	11	1	0	0	0.14285714285714285	2	14	15	0.0	0	0.5809741130450018	0.8586520417855542	0.6735402963039698	0.9478229909952588	0.48209715680945964	0.9555523306355759	0.8842124934365093	0.9302507374974657	0	0	0.0	-0.0005584158096393823	-0.0005584158096393823
2620	0.05631884801426958	0.022052161235230527	0.022027441089590764	0.7044606389426546	-1	0	0	0.2	2	0.9230769230769231	12	0.5357142857142857	0.9230769230769231	13	12	1	0	0	0.14285714285714285	2	14	15	0.0	0	0.5809741130450018	0.865180995004876	0.6636523090553794	0.9356475495001678	0.48209715680945964	0.9463031052111663	0.8157476180903467	0.9218936887358627	0	0	0.0	0.022027441089590764	0.022027441089590764
4517	0.0588230340270999	0.022505091878761922	0.022461222408748358	0.7105275612506325	-1	0	0	0.2	2	0.9230769230769231	12	0.5357142857142857	0.9230769230769231	13	12	1	0	0	0.14285714285714285	2	14	15	0.0	0	0.5809741130450018	0.865180995004876	0.6636523090553794	0.9356475495001678	0.48209715680945964	0.9503602752133313	0.8157476180903467	0.9238590326860912	0	0	0.0	0.022461222408748358	0.022461222408748358
3048	0.06983054056353555	0.0038846216092088895	-0.0024475539640217143	0.6551107822717063	-1	0	0	0.1	1	1.0	13	0.5357142857142857	0.9230769230769231	13	12	1	0	0	0.14285714285714285	2	14	15	0.0	0	0.5809741130450018	0.8322781976221126	0.6636523090553794	0.9232204987101882	0.48209715680945964	0.9495035247661459	0.8157476180903467	0.9122115567018085	0	0	0.0	-0.00024475539640217143	-0.00024475539640217143
466	0.03430075353733892	0.014342464624765456	-0.013391899915510914	0.9304002117168386	-1	0	0	0.1111111111111111	1	1.0	11	0.5416666666666666	0.7272727272727273	9	8	3	9	0	0.375	8	3	13	1.0	0	0.9424370472738653	0.9466555025476693	0.8445780291448187	0.8109220387619296	0.3048030062553671	0.9545123970794565	0.9428801977999872	0.9211914146779547	0.2222222222222222	0.8888888888888888	0.0	-0.0013391899915510914	-0.0013391899915510914
341	None	None	None	None	None	0.25	1	0.6	6	0.46153846153846156	6	0.625	0.3076923076923077	7	4	7	1	0	0.6666666666666666	4	6	15	0.06666666666666667	0.4444444444444444	0.8950653839349532	0.9077187400983079	0.45233517810066737	0.9651657627435293	0.5330790485891604	0.9184051221378408	0.8235679544641931	0.9356088671171297	1.0	0.14285714285714285	0.0	None	None
3438	0.055065547777362375	0.007246100887489825	-0.007202188577422668	0.765386072118726	-1	0	0	0.2	2	0.9230769230769231	12	0.5357142857142857	0.8461538461538461	13	11	1	0	0	0.14285714285714285	2	14	15	0.0	0	0.5809741130450018	0.8688828738283861	0.6636523090553794	0.9356475495001678	0.48209715680945964	0.9503602752133313	0.8157476180903467	0.9246085763967642	0	0	0.0	-0.0007202188577422668	-0.0007202188577422668
3408	0.05721016057457871	0.02221723471826468	0.02216568653325021	0.7106142172147221	-1	0	0	0.2	2	0.9230769230769231	12	0.5357142857142857	0.9230769230769231	13	12	1	0	0	0.14285714285714285	2	14	15	0.0	0	0.5809741130450018	0.865180995004876	0.6636523090553794	0.9356475495001678	0.48209715680945964	0.9503602752133313	0.8157476180903467	0.9238590326860912	0	0	0.0	0.02216568653325021	0.02216568653325021
3443	0.060660616725072454	0.02047680762191699	0.02026050690336657	0.7312205569717851	-1	0	0	0.2	2	0.9230769230769231	12	0.5357142857142857	0.9230769230769231	13	12	1	0	0	0.14285714285714285	2	14	15	0.0	0	0.5809741130450018	0.865180995004876	0.6636523090553794	0.9356475495001678	0.48209715680945964	0.9502295313959902	0.8157476180903467	0.9237941042764477	0	0	0.0	0.02026050690336657	0.02026050690336657
1856	0.06184943097078606	0.0197630731952403	0.019686566734835112	0.7608330374776777	-1	0	0	0.2	2	0.9230769230769231	12	0.5357142857142857	0.9230769230769231	13	12	1	0	0	0.14285714285714285	2	14	15	0.0	0	0.5809741130450018	0.865180995004876	0.6636523090553794	0.9356475495001678	0.48209715680945964	0.9502295313959902	0.8157476180903467	0.9237941042764477	0	0	0.0	0.019686566734835112	0.019686566734835112
1978	0.05787615706855319	0.015136602062035546	0.015034021263736028	0.6991976629273462	-1	0	0	0.2	2	0.9230769230769231	12	0.5357142857142857	0.9230769230769231	13	12	1	0	0	0.14285714285714285	2	14	15	0.0	0	0.5809741130450018	0.865180995004876	0.6636523090553794	0.9356475495001678	0.48209715680945964	0.9502295313959902	0.8157476180903467	0.9237941042764477	0	0	0.0	0.015034021263736028	0.015034021263736028
541	0.040663818681300395	0.008455514825077946	-0.008392424862262372	0.921915871733862	-1	0	0	0.2	2	0.9230769230769231	12	0.25	0.8461538461538461	13	11	1	0	0	0.6	6	10	15	0.0	0.14285714285714285	0.623891747209796	0.7724178001722574	0.6917493042314563	0.9229953521479208	0.35201874051428617	0.8836399741251716	0.8962518386932505	0.8711364344073523	0	0	0.0	-0.0008392424862262371	-0.0008392424862262371
2504	0.058567030369361554	0.022748028384577	0.022709626512172745	0.7034038341735662	-1	0	0	0.2	2	0.9230769230769231	12	0.5357142857142857	0.9230769230769231	13	12	1	0	0	0.14285714285714285	2	14	15	0.0	0	0.5809741130450018	0.865180995004876	0.6636523090553794	0.9356475495001678	0.48209715680945964	0.9503602752133313	0.8157476180903467	0.9238590326860912	0	0	0.0	0.022709626512172745	0.022709626512172745
2233	0.05895839602272828	0.022818747055124516	0.02275674946902487	0.7099190289699819	-1	0	0	0.2	2	0.9230769230769231	12	0.5357142857142857	0.9230769230769231	13	12	1	0	0	0.14285714285714285	2	14	15	0.0	0	0.5809741130450018	0.865180995004876	0.6636523090553794	0.9356475495001678	0.48209715680945964	0.9502295313959902	0.8157476180903467	0.9237941042764477	0	0	0.0	0.02275674946902487	0.02275674946902487
3116	0.06802394389303028	0.006380699011945126	0.002556012846629144	0.647293293349534	-1	0	0	0.2	2	0.9230769230769231	12	0.5357142857142857	0.9230769230769231	13	12	1	0	0	0.14285714285714285	2	14	15	0.0	0	0.5800481777023522	0.8561362232480613	0.6626620410324892	0.9078844885574096	0.584576478761302	0.9216420492979167	0.7205170061399014	0.8983327490309931	0	0	0.0	0.002556012846629144	0.002556012846629144
598	0.012497123110158307	0.0006764301479642599	-0.0005795311461654102	0.978479065173475	-1	0	0	0.3333333333333333	2	0.7142857142857143	5	0.375	0.5714285714285714	5	4	3	3	0	0.6666666666666666	6	4	9	0.3333333333333333	0.2857142857142857	0.4667595930108622	0.8698638921638943	0.45808325420147095	0.8802717559291704	0.38475669293611564	0.802561948810934	0.7081953606957551	0.8539240285901687	0.4	0.6	0.0	-5.7953114616541016e-05	-5.7953114616541016e-05
1859	0.05731086485623112	0.014915390340438262	0.014785813493394799	0.6989099083615025	-1	0	0	0.2	2	0.9230769230769231	12	0.5357142857142857	0.9230769230769231	13	12	1	0	0	0.14285714285714285	2	14	15	0.0	0	0.5809741130450018	0.865180995004876	0.6636523090553794	0.9356475495001678	0.48209715680945964	0.9502295313959902	0.8157476180903467	0.9237941042764477	0	0	0.0	0.014785813493394799	0.014785813493394799
3139	0.047735194607964375	0.008423190548299176	0.007510290024988772	0.6323611461455527	-1	0	0	0.2	2	0.9230769230769231	12	0.5357142857142857	0.9230769230769231	13	12	1	0	0	0.14285714285714285	2	14	15	0.0	0	0.5809741130450018	0.865180995004876	0.6626620410324892	0.9359340314991491	0.48209715680945964	0.9499715195293283	0.8840436021336113	0.9237782780081311	0	0	0.0	0.007510290024988772	0.007510290024988772
4959	0.061287341895679456	0.009338273152275043	0.009072174159655493	0.6372421918041605	-1	0	0	0.2	2	0.9230769230769231	12	0.5357142857142857	0.9230769230769231	13	12	1	0	0	0.14285714285714285	2	14	15	0.0	0	0.5800481777023522	0.8685893894158142	0.6626620410324892	0.9508120471588917	0.48209715680945964	0.9572356199943768	0.8648361092082523	0.9341865418395279	0	0	0.0	0.009072174159655493	0.009072174159655493
1441	0.06163188193908188	0.010681552478357404	0.005165921720629541	0.790487596763453	-1	0	0	0.2	2	0.9230769230769231	12	0.5357142857142857	0.9230769230769231	13	12	1	0	0	0.14285714285714285	2	14	15	0.0	0	0.5800481777023522	0.8640575650235757	0.6626620410324892	0.9373103813579875	0.48209715680945964	0.9487806830052441	0.8127396049812166	0.923515240403027	0	0	0.0	0.005165921720629541	0.005165921720629541
2330	0.056712261052438796	0.022327679016890783	0.02227757796978147	0.7124123880187605	-1	0	0	0.2	2	0.9230769230769231	12	0.5357142857142857	0.9230769230769231	13	12	1	0	0	0.14285714285714285	2	14	15	0.0	0	0.5809741130450018	0.865180995004876	0.6636523090553794	0.9356475495001678	0.48209715680945964	0.9502295313959902	0.8157476180903467	0.9237941042764477	0	0	0.0	0.02227757796978147	0.02227757796978147
2613	0.05758139441935909	0.015363231225977127	0.015134744759025336	0.7055899165701183	-1	0	0	0.2	2	0.9230769230769231	12	0.5357142857142857	0.9230769230769231	13	12	1	0	0	0.14285714285714285	2	14	15	0.0	0	0.5809741130450018	0.865180995004876	0.6636523090553794	0.9356475495001678	0.48209715680945964	0.9503602752133313	0.8157476180903467	0.9238590326860912	0	0	0.0	0.015134744759025336	0.015134744759025336
939	0.033480414507958245	0.014226174815402606	0.013903599955951059	0.9333175147328445	-1	0.5	2	0.7	7	0.38461538461538464	5	0.5555555555555556	0.38461538461538464	9	5	5	0	0	0.3333333333333333	3	9	15	0.0	0.6666666666666666	0.8239361626964528	0.9533994309901559	0.45233517810066737	0.9175038292488099	0.5971248680383409	0.9210807650426934	0.8113304681239893	0.9326514138831238	0	0	0.0	0.013903599955951059	0.013903599955951059
1688	0.05624483662961373	0.01531659777949585	0.01520995947021649	0.6939392683989709	-1	0	0	0.2	2	0.9230769230769231	12	0.5357142857142857	0.9230769230769231	13	12	1	0	0	0.14285714285714285	2	14	15	0.0	0	0.5809741130450018	0.865180995004876	0.6636523090553794	0.9356475495001678	0.48209715680945964	0.9502295313959902	0.8157476180903467	0.9237941042764477	0	0	0.0	0.01520995947021649	0.01520995947021649
2595	0.05928407418028316	0.017903510177286527	-0.0021073950148971293	0.7523957768611501	-1	0	0	0.2	2	0.9230769230769231	12	0.5357142857142857	0.9230769230769231	13	12	1	0	0	0.14285714285714285	2	14	15	0.0	0	0.5800481777023522	0.8640575650235757	0.6626620410324892	0.9337224973945605	0.48209715680945964	0.9487806830052441	0.8127396049812166	0.9221027388287524	0	0	0.0	-0.00021073950148971292	-0.00021073950148971292
1450	0.042182556810755514	0.002413891153995312	-0.0017406692964916904	0.9326763876096387	-1	0	0	0.4	4	0.6153846153846154	8	0.35714285714285715	0.5384615384615384	8	7	6	1	0	0.8571428571428571	6	7	15	0.06666666666666667	0	0.5567684498458478	0.946751790222618	0.2594529991865987	0.9384133561796664	0.3269298238312128	0.944514456335845	0.9021242431698676	0.9433273833771856	1.0	0.125	0.0	-0.00017406692964916904	-0.00017406692964916904
3717	0.05907641250335671	0.02271070309993766	0.02266606933373219	0.7150426948952786	-1	0	0	0.2	2	0.9230769230769231	12	0.5357142857142857	0.9230769230769231	13	12	1	0	0	0.14285714285714285	2	14	15	0.0	0	0.5809741130450018	0.865180995004876	0.6636523090553794	0.9356475495001678	0.48209715680945964	0.9502295313959902	0.8157476180903467	0.9237941042764477	0	0	0.0	0.02266606933373219	0.02266606933373219
1799	0.05657400130657003	0.024350928778607908	0.024278331708002466	0.694163221076672	-1	0	0	0.2	2	0.9230769230769231	12	0.5357142857142857	0.9230769230769231	13	12	1	0	0	0.14285714285714285	2	14	15	0.0	0	0.5809741130450018	0.865180995004876	0.6636523090553794	0.9356475495001678	0.48209715680945964	0.9503602752133313	0.8157476180903467	0.9238590326860912	0	0	0.0	0.024278331708002466	0.024278331708002466
4302	0.06262692851269376	0.020119221230170497	0.020118772310928634	0.768645560977582	-1	0	0	0.2	2	0.9230769230769231	12	0.5357142857142857	0.9230769230769231	13	12	1	0	0	0.14285714285714285	2	14	15	0.0	0	0.5809741130450018	0.865180995004876	0.6636523090553794	0.9356475495001678	0.48209715680945964	0.9503602752133313	0.8157476180903467	0.9238590326860912	0	0	0.0	0.020118772310928634	0.020118772310928634
1373	0.07551837367482571	0.006929188580696159	0.006626735868521471	0.6782568176759411	-1	0	0	0.2	2	0.9230769230769231	12	0.5357142857142857	0.9230769230769231	13	12	1	0	0	0.14285714285714285	2	14	15	0.0	0	0.5949804092733342	0.8534404487460518	0.45808325420147095	0.9234612825465304	0.33480692102551174	0.7586761043484366	0.8326776701501262	0.858051971467108	0	0	0.0	0.006626735868521471	0.006626735868521471
2520	0.05540948086820786	0.010961116045029489	0.005857397574558811	0.669315603221345	-1	0	0	0.2	2	0.9230769230769231	12	0.5357142857142857	0.9230769230769231	13	12	1	0	0	0.14285714285714285	2	14	15	0.0	0	0.5809741130450018	0.8628661581749877	0.6636523090553794	0.9356475495001678	0.48209715680945964	0.9502295313959902	0.8157476180903467	0.9233304527342244	0	0	0.0	0.005857397574558811	0.005857397574558811
2864	0.05762239827726065	0.022596308804309025	0.022576443808570563	0.6972969482314544	-1	0	0	0.2	2	0.9230769230769231	12	0.5357142857142857	0.9230769230769231	13	12	1	0	0	0.14285714285714285	2	14	15	0.0	0	0.5809741130450018	0.865180995004876	0.6636523090553794	0.9356475495001678	0.48209715680945964	0.9499715195293283	0.8157476180903467	0.9236662982111928	0	0	0.0	0.022576443808570563	0.022576443808570563
4087	0.05830996489818007	0.022556882557084868	0.02255680506538069	0.7007402092150101	-1	0	0	0.2	2	0.9230769230769231	12	0.5357142857142857	0.9230769230769231	13	12	1	0	0	0.14285714285714285	2	14	15	0.0	0	0.5809741130450018	0.865180995004876	0.6636523090553794	0.9356475495001678	0.48209715680945964	0.9503602752133313	0.8157476180903467	0.9238590326860912	0	0	0.0	0.02255680506538069	0.02255680506538069
3368	0.05700265104566805	0.005035972426023182	0.0031664436387578436	0.7778451394108589	-1	0	0	0.2	2	0.9230769230769231	12	0.5357142857142857	0.9230769230769231	13	12	1	0	0	0.14285714285714285	2	14	15	0.0	0	0.5800481777023522	0.8598627985370203	0.6626620410324892	0.9246534579985984	0.48209715680945964	0.8447781935508688	0.7205170061399014	0.8813451324032636	0	0	0.0	0.0031664436387578436	0.0031664436387578436
2815	0.06068732919843236	0.014616574775320685	0.0030293001265997844	0.675214182232037	-1	0	0	0.2	2	0.9230769230769231	12	0.5357142857142857	0.9230769230769231	13	12	1	0	0	0.14285714285714285	2	14	15	0.0	0	0.5800481777023522	0.8640575650235757	0.6626620410324892	0.9337224973945605	0.48209715680945964	0.9487806830052441	0.8127396049812166	0.9221027388287524	0	0	0.0	0.0030293001265997844	0.0030293001265997844
1523	0.06172662262227104	0.0009877071270432242	-0.0008592261705176738	0.7630087050429307	-1	0	0	0.2	2	0.9230769230769231	12	0.5357142857142857	0.9230769230769231	13	12	1	0	0	0.14285714285714285	2	14	15	0.0	0	0.6165215839477672	0.8689419222407986	0.6626620410324892	0.9477391043843689	0.48209715680945964	0.9460625538658083	0.8127396049812166	0.9276619265215252	0	0	0.0	-8.592261705176738e-05	-8.592261705176738e-05
2568	0.05786259810768807	0.022423306559033063	0.022364565975969287	0.7200640642441547	-1	0	0	0.2	2	0.9230769230769231	12	0.5357142857142857	0.9230769230769231	13	12	1	0	0	0.14285714285714285	2	14	15	0.0	0	0.5809741130450018	0.865180995004876	0.6636523090553794	0.9356475495001678	0.48209715680945964	0.9502295313959902	0.8157476180903467	0.9237941042764477	0	0	0.0	0.022364565975969287	0.022364565975969287
3040	0.05754554869375955	0.020577736046429342	0.02051842248622075	0.730994038420773	-1	0	0	0.2	2	0.9230769230769231	12	0.5357142857142857	0.9230769230769231	13	12	1	0	0	0.14285714285714285	2	14	15	0.0	0	0.5809741130450018	0.865180995004876	0.6636523090553794	0.9356475495001678	0.48209715680945964	0.9502295313959902	0.8157476180903467	0.9237941042764477	0	0	0.0	0.02051842248622075	0.02051842248622075
2551	0.05878020590634824	0.02044723193613809	0.020422613487226134	0.7302025666773448	-1	0	0	0.2	2	0.9230769230769231	12	0.5357142857142857	0.9230769230769231	13	12	1	0	0	0.14285714285714285	2	14	15	0.0	0	0.5809741130450018	0.865180995004876	0.6636523090553794	0.9356475495001678	0.48209715680945964	0.9502295313959902	0.8157476180903467	0.9237941042764477	0	0	0.0	0.020422613487226134	0.020422613487226134
4686	0.05842429944373565	0.013787344690989195	0.013770900040268605	0.7171693033558193	-1	0	0	0.2	2	0.9230769230769231	12	0.5357142857142857	0.9230769230769231	13	12	1	0	0	0.14285714285714285	2	14	15	0.0	0	0.5809741130450018	0.865180995004876	0.6636523090553794	0.9356475495001678	0.48209715680945964	0.9502295313959902	0.8157476180903467	0.9237941042764477	0	0	0.0	0.013770900040268605	0.013770900040268605
40	0.05145956629037699	0.00793866472542877	0.003304406072882136	0.9305536168920061	-1	0.25	1	0.4	4	0.6153846153846154	8	0.2777777777777778	0.6153846153846154	10	8	4	1	0	0.6666666666666666	9	6	15	0.1	0.15384615384615385	0.46151793905449434	0.8816788721913367	0.7054680712940563	0.934702533408726	0.6521914799097702	0.9151425139333974	0.9010321057861831	0.9128761124434818	1.0	0.3	0.0	0.003304406072882136	0.003304406072882136
3695	0.05918840625527227	0.020994439705356298	0.020917273110192404	0.7308411056333972	-1	0	0	0.2	2	0.9230769230769231	12	0.5357142857142857	0.9230769230769231	13	12	1	0	0	0.14285714285714285	2	14	15	0.0	0	0.5809741130450018	0.865180995004876	0.6636523090553794	0.9356475495001678	0.48209715680945964	0.9502295313959902	0.8157476180903467	0.9237941042764477	0	0	0.0	0.020917273110192404	0.020917273110192404
4250	0.06926435820856522	0.00553763030148353	0.0054356581590908875	0.6673152137692699	-1	0	0	0.2	2	0.9230769230769231	12	0.5357142857142857	0.9230769230769231	13	12	1	0	0	0.14285714285714285	2	14	15	0.0	0	0.5800481777023522	0.8685893894158142	0.6626620410324892	0.9508120471588917	0.5254509445989322	0.9579681603995613	0.8853919776015781	0.9345553525975908	0	0	0.0	0.0054356581590908875	0.0054356581590908875
2023	0.05882384850086194	0.02244273968655543	0.022402111867453348	0.7082163026277455	-1	0	0	0.2	2	0.9230769230769231	12	0.5357142857142857	0.9230769230769231	13	12	1	0	0	0.14285714285714285	2	14	15	0.0	0	0.5809741130450018	0.865180995004876	0.6636523090553794	0.9356475495001678	0.48209715680945964	0.9502295313959902	0.8157476180903467	0.9237941042764477	0	0	0.0	0.022402111867453348	0.022402111867453348
4091	0.05804252019296079	0.02269397870291702	0.022613474402956923	0.712910640194391	-1	0	0	0.2	2	0.9230769230769231	12	0.5357142857142857	0.9230769230769231	13	12	1	0	0	0.14285714285714285	2	14	15	0.0	0	0.5809741130450018	0.865180995004876	0.6636523090553794	0.9356475495001678	0.48209715680945964	0.9502295313959902	0.8157476180903467	0.9237941042764477	0	0	0.0	0.022613474402956923	0.022613474402956923
440	0.011092102435383708	0.000947503481745926	0.0008058090053653298	0.9806949419520969	-1	0	0	0.16666666666666666	1	1.0	6	0.4444444444444444	0.6666666666666666	5	4	2	4	0	0.5	6	3	8	0.5714285714285714	0	0.554062984216159	0.904269590683931	0.7112011004790416	0.7709590642469593	0.2226950841979704	0.8797145355606052	0.8845416544600353	0.8601278094225372	0.5	0.4	0.0	0.0008058090053653298	0.0008058090053653298
792	0.04942198257588538	0.010868065175861186	0.008837939322413647	0.6877842252414408	-1	0	0	0.2	2	0.9230769230769231	12	0.5357142857142857	0.9230769230769231	13	12	1	0	0	0.14285714285714285	2	14	15	0.0	0	0.7841011753008088	0.8770460453583199	0.7164849725901521	0.939745580647819	0.4038581379971052	0.9138271793085301	0.9201205826544666	0.9135435179295534	0	0	0.0	0.008837939322413647	0.008837939322413647
4581	0.05729913394026815	0.022145161742293196	0.022123640395620096	0.712096878719163	-1	0	0	0.2	2	0.9230769230769231	12	0.5357142857142857	0.9230769230769231	13	12	1	0	0	0.14285714285714285	2	14	15	0.0	0	0.5809741130450018	0.865180995004876	0.6636523090553794	0.9356475495001678	0.48209715680945964	0.9503602752133313	0.8157476180903467	0.9238590326860912	0	0	0.0	0.022123640395620096	0.022123640395620096
4013	0.06052679705402731	0.021090285778834383	0.020872510010479555	0.7278012583415363	-1	0	0	0.2	2	0.9230769230769231	12	0.5357142857142857	0.9230769230769231	13	12	1	0	0	0.14285714285714285	2	14	15	0.0	0	0.5809741130450018	0.865180995004876	0.6636523090553794	0.9356475495001678	0.48209715680945964	0.9502295313959902	0.8157476180903467	0.9237941042764477	0	0	0.0	0.020872510010479555	0.020872510010479555
3559	0.062111579761727514	0.010927383787116964	0.001971509997203898	0.6171762869341176	-1	0	0	0.2	2	0.9230769230769231	12	0.5357142857142857	0.9230769230769231	13	12	1	0	0	0.14285714285714285	2	14	15	0.0	0	0.5809741130450018	0.865180995004876	0.6735402963039698	0.9383056232779059	0.48209715680945964	0.9503602752133313	0.8127396049812166	0.9249079417742961	0	0	0.0	0.001971509997203898	0.001971509997203898
1638	0.06541880616452428	0.003952720826339885	0.0039226537991888105	0.6432532084534264	-1	0	0	0.2	2	0.9230769230769231	12	0.5357142857142857	0.9230769230769231	13	12	1	0	0	0.14285714285714285	2	14	15	0.0	0	0.5800481777023522	0.8685893894158142	0.6626620410324892	0.9508120471588917	0.48209715680945964	0.9572356199943768	0.8648361092082523	0.9341865418395279	0	0	0.0	0.0039226537991888105	0.0039226537991888105
2976	0.0641726583429235	0.02258264553270332	0.022571067656421057	0.7475037692579187	-1	0	0	0.2	2	0.9230769230769231	12	0.5357142857142857	0.9230769230769231	13	12	1	0	0	0.14285714285714285	2	14	15	0.0	0	0.5809741130450018	0.865180995004876	0.6636523090553794	0.9356475495001678	0.48209715680945964	0.9502295313959902	0.8157476180903467	0.9237941042764477	0	0	0.0	0.022571067656421057	0.022571067656421057
1851	0.06134723226192157	0.021611969827517338	0.021611292832852395	0.7635132203056795	-1	0	0	0.2	2	0.9230769230769231	12	0.5357142857142857	0.9230769230769231	13	12	1	0	0	0.14285714285714285	2	14	15	0.0	0	0.5809741130450018	0.865180995004876	0.6636523090553794	0.9356475495001678	0.48209715680945964	0.9502295313959902	0.8157476180903467	0.9237941042764477	0	0	0.0	0.021611292832852395	0.021611292832852395
4454	0.0585136892881261	0.013582490724314897	0.008665879386263885	0.8201557575014163	-1	0	0	0.2	2	0.9230769230769231	12	0.5357142857142857	0.9230769230769231	13	12	1	0	0	0.14285714285714285	2	14	15	0.0	0	0.5809741130450018	0.8602475948876311	0.6626620410324892	0.9337224973945605	0.48209715680945964	0.9473485638920592	0.8127396049812166	0.9206260300774162	0	0	0.0	0.008665879386263885	0.008665879386263885
66	0.0529034853998028	0.00323242237726653	-0.0009639809072060711	0.9849927940875425	-1	0	0	0.3	3	0.7692307692307693	10	0.3409090909090909	0.6923076923076923	11	9	3	0	0	0.36363636363636365	11	4	15	0.0	0	0.2332543552999608	0.9575559005640126	0.36751672850126876	0.9325090424231418	0.45174998352510165	0.9198068928277454	0.6985728465328955	0.9386166894282297	0	0	0.0	-9.639809072060711e-05	-9.639809072060711e-05
3069	0.05812876210550384	0.02243759764470557	0.0224140031886121	0.6971124892916962	-1	0	0	0.2	2	0.9230769230769231	12	0.5357142857142857	0.9230769230769231	13	12	1	0	0	0.14285714285714285	2	14	15	0.0	0	0.5809741130450018	0.865180995004876	0.6636523090553794	0.9356475495001678	0.48209715680945964	0.9502295313959902	0.8157476180903467	0.9237941042764477	0	0	0.0	0.0224140031886121	0.0224140031886121
4909	0.062415655375576196	0.022430262771487568	0.022429736321856273	0.7578041687425036	-1	0	0	0.2	2	0.9230769230769231	12	0.5357142857142857	0.9230769230769231	13	12	1	0	0	0.14285714285714285	2	14	15	0.0	0	0.5809741130450018	0.865180995004876	0.6636523090553794	0.9356475495001678	0.48209715680945964	0.948901174736029	0.8157476180903467	0.9231406289190316	0	0	0.0	0.022429736321856273	0.022429736321856273
3875	0.05822828673987492	0.021897492667682712	0.021818751879952948	0.7234138563132443	-1	0	0	0.2	2	0.9230769230769231	12	0.5357142857142857	0.9230769230769231	13	12	1	0	0	0.14285714285714285	2	14	15	0.0	0	0.5809741130450018	0.865180995004876	0.6636523090553794	0.9356475495001678	0.48209715680945964	0.9502295313959902	0.8157476180903467	0.9237941042764477	0	0	0.0	0.021818751879952948	0.021818751879952948
1938	0.06725695481854879	0.005206618095161568	0.0034796210150356338	0.6289436372050388	-1	0	0	0.2	2	0.9230769230769231	12	0.5357142857142857	0.9230769230769231	13	12	1	0	0	0.14285714285714285	2	14	15	0.0	0	0.5800481777023522	0.8561362232480613	0.6626620410324892	0.9078844885574096	0.584576478761302	0.9216420492979167	0.7205170061399014	0.8983327490309931	0	0	0.0	0.0034796210150356338	0.0034796210150356338
3779	0.05783825575315874	0.020414012148800675	0.0017968889826741575	0.7556464681583656	-1	0	0	0.2	2	0.9230769230769231	12	0.5357142857142857	0.9230769230769231	13	12	1	0	0	0.14285714285714285	2	14	15	0.0	0	0.5800481777023522	0.8640575650235757	0.6626620410324892	0.9337224973945605	0.48209715680945964	0.9487806830052441	0.8127396049812166	0.9221027388287524	0	0	0.0	0.0017968889826741575	0.0017968889826741575
1595	0.06247342292361462	0.0196723918153867	0.019663993753754515	0.7631430553706446	-1	0	0	0.2	2	0.9230769230769231	12	0.5357142857142857	0.9230769230769231	13	12	1	0	0	0.14285714285714285	2	14	15	0.0	0	0.5809741130450018	0.865180995004876	0.6636523090553794	0.9356475495001678	0.48209715680945964	0.9502295313959902	0.8157476180903467	0.9237941042764477	0	0	0.0	0.019663993753754515	0.019663993753754515
3051	0.06369619768970684	0.021079134765645748	0.02103349806082949	0.7607224385008416	-1	0	0	0.2	2	0.9230769230769231	12	0.5357142857142857	0.9230769230769231	13	12	1	0	0	0.14285714285714285	2	14	15	0.0	0	0.5809741130450018	0.865180995004876	0.6636523090553794	0.9356475495001678	0.48209715680945964	0.9502295313959902	0.8157476180903467	0.9237941042764477	0	0	0.0	0.02103349806082949	0.02103349806082949
1968	0.05783724846937809	0.021253108999200764	0.02122666296793725	0.7300571259960655	-1	0	0	0.2	2	0.9230769230769231	12	0.5357142857142857	0.9230769230769231	13	12	1	0	0	0.14285714285714285	2	14	15	0.0	0	0.5809741130450018	0.865180995004876	0.6636523090553794	0.9356475495001678	0.48209715680945964	0.9502295313959902	0.8157476180903467	0.9237941042764477	0	0	0.0	0.02122666296793725	0.02122666296793725
4805	0.05582898838123055	0.022224412125511458	0.0221482663911123	0.7121806717890662	-1	0	0	0.2	2	0.9230769230769231	12	0.5357142857142857	0.9230769230769231	13	12	1	0	0	0.14285714285714285	2	14	15	0.0	0	0.5809741130450018	0.865180995004876	0.6636523090553794	0.9356475495001678	0.48209715680945964	0.9503602752133313	0.8157476180903467	0.9238590326860912	0	0	0.0	0.0221482663911123	0.0221482663911123
2799	0.057462578710548454	0.022274969728422085	0.022272587956833286	0.7118989641782849	-1	0	0	0.2	2	0.9230769230769231	12	0.5357142857142857	0.9230769230769231	13	12	1	0	0	0.14285714285714285	2	14	15	0.0	0	0.5809741130450018	0.865180995004876	0.6636523090553794	0.9356475495001678	0.48209715680945964	0.9369467685990431	0.770506743558405	0.9177004595958311	0	0	0.0	0.022272587956833286	0.022272587956833286
3584	0.05905187499832794	0.015123798324382768	0.014976087233880032	0.694680525135259	-1	0	0	0.2	2	0.9230769230769231	12	0.5357142857142857	0.9230769230769231	13	12	1	0	0	0.14285714285714285	2	14	15	0.0	0	0.5809741130450018	0.865180995004876	0.6636523090553794	0.9356475495001678	0.48209715680945964	0.9502295313959902	0.8157476180903467	0.9237941042764477	0	0	0.0	0.014976087233880032	0.014976087233880032
423	0.032782922806064665	0.0012037131831596317	-0.00036531138080317344	0.9277449557590874	-1	0	0	0.3	3	0.8461538461538461	11	0.2777777777777778	0.7692307692307693	11	10	3	1	0	0.6666666666666666	6	9	15	0.1111111111111111	0.3333333333333333	0.5446193586203688	0.9179426749131707	0.7140187554485392	0.8886172890781211	0.4148868649047577	0.8831615796595217	0.846339407661595	0.8976494433394373	1.0	0.09090909090909091	0.0	-3.653113808031734e-05	-3.653113808031734e-05
637	0.04177371555865679	0.009911718266439168	-0.008297383889927469	0.9309228646438695	-1	0	0	0.2	2	0.8461538461538461	11	0.26785714285714285	0.6923076923076923	10	9	4	2	0	0.875	8	7	15	0.18181818181818182	0.15384615384615385	0.8295829421333998	0.9560627878657142	0.4395943802469563	0.8567161475981939	0.6348071370812676	0.8446589900586434	0.8237552288128348	0.8990957115022086	0.65	0.5	0.0	-0.0008297383889927469	-0.0008297383889927469
4631	0.0585018374371912	0.015315789410009387	0.015198989210388475	0.6898897895991821	-1	0	0	0.2	2	0.9230769230769231	12	0.5357142857142857	0.9230769230769231	13	12	1	0	0	0.14285714285714285	2	14	15	0.0	0	0.5809741130450018	0.865180995004876	0.6636523090553794	0.9356475495001678	0.48209715680945964	0.9502295313959902	0.8157476180903467	0.9237941042764477	0	0	0.0	0.015198989210388475	0.015198989210388475
1408	0.06436376817932034	0.0011559164720027762	0.000328631945270749	0.612058265649477	-1	0	0	0.2	2	0.8461538461538461	11	0.5357142857142857	0.8461538461538461	13	11	1	0	0	0.14285714285714285	2	14	15	0.0	0	0.5800481777023522	0.8765681969159245	0.34543367748402654	0.9529971083392736	0.48209715680945964	0.9639961529684535	0.9052906350337138	0.9400485611762504	0	0	0.0	0.000328631945270749	0.000328631945270749
1553	0.06137591040934962	0.020720264798444816	0.01733001975678421	0.732238416562484	-1	0	0	0.1	1	1.0	13	1.0	1.0	14	13	0	0	0	0.06666666666666667	15	1	15	0.0	0	0.7469000796124398	0.8799484474245417	0.3855532187662317	0.9264423578847971	0.5283333090968261	0.9643884238384122	0.9449736376546958	0.9313756960175462	0	0	0.0	0.01733001975678421	0.01733001975678421
4927	0.058632248555506875	0.022269763736355756	0.022252983982580816	0.698769523374025	-1	0	0	0.2	2	0.9230769230769231	12	0.5357142857142857	0.9230769230769231	13	12	1	0	0	0.14285714285714285	2	14	15	0.0	0	0.5809741130450018	0.865180995004876	0.6636523090553794	0.9356475495001678	0.48209715680945964	0.9502295313959902	0.8157476180903467	0.9237941042764477	0	0	0.0	0.022252983982580816	0.022252983982580816
675	0.009064684386751145	0.0006240445590158409	0.0005546202731562668	0.9890409353110228	-1	0.5	1	0.5714285714285714	4	0.5	4	0.47619047619047616	0.5	6	4	3	0	0	0.42857142857142855	7	3	10	0.0	0.2857142857142857	0.731796064514417	0.8089307673806191	0.6956158680818813	0.934485718308146	0.6544785656899087	0.9487771077574917	0.8380608027558276	0.9121305560712635	0	0	0.0	0.0005546202731562668	0.0005546202731562668
3906	0.059914084873762576	0.020732346051521664	0.020668416333229515	0.7306252774433377	-1	0	0	0.2	2	0.9230769230769231	12	0.5357142857142857	0.9230769230769231	13	12	1	0	0	0.14285714285714285	2	14	15	0.0	0	0.5809741130450018	0.865180995004876	0.6636523090553794	0.9356475495001678	0.48209715680945964	0.9502295313959902	0.8157476180903467	0.9237941042764477	0	0	0.0	0.020668416333229515	0.020668416333229515
2950	0.05668447831867681	0.02277166855579513	0.022719834048382816	0.709976558025126	-1	0	0	0.2	2	0.9230769230769231	12	0.5357142857142857	0.9230769230769231	13	12	1	0	0	0.14285714285714285	2	14	15	0.0	0	0.5809741130450018	0.865180995004876	0.6636523090553794	0.9356475495001678	0.48209715680945964	0.9503602752133313	0.8157476180903467	0.9238590326860912	0	0	0.0	0.022719834048382816	0.022719834048382816
1183	0.04565207363666315	0.009173092938406995	0.006531473428405048	0.7639997475043787	-1	0	0	0.3	3	0.8461538461538461	11	0.4166666666666667	0.7692307692307693	12	10	2	0	0	0.25	3	12	15	0.0	0.6666666666666666	0.5809741130450018	0.8659650264766433	0.6706730102000614	0.9350484414317998	0.5439894200712875	0.9535852016371331	0.7988423179832467	0.9254242526711405	0	0	0.0	0.006531473428405048	0.006531473428405048
1325	0.056623929073333204	0.015201443313096268	0.005797352409602225	0.6637255017039227	-1	0	0	0.2	2	0.9230769230769231	12	0.5357142857142857	0.9230769230769231	13	12	1	0	0	0.14285714285714285	2	14	15	0.0	0	0.623891747209796	0.8769908995661386	0.45808325420147095	0.9458999166202298	0.34740715846758563	0.8499490874451582	0.7522270462372018	0.8990379343330044	0	0	0.0	0.005797352409602225	0.005797352409602225
1527	0.057402314117631824	0.02211588795495874	0.022066074013481606	0.7179525559834729	-1	0	0	0.2	2	0.9230769230769231	12	0.5357142857142857	0.9230769230769231	13	12	1	0	0	0.14285714285714285	2	14	15	0.0	0	0.5809741130450018	0.865180995004876	0.6636523090553794	0.9356475495001678	0.48209715680945964	0.9502295313959902	0.8157476180903467	0.9237941042764477	0	0	0.0	0.022066074013481606	0.022066074013481606
1085	0.07058857132583513	0.0068805336574625404	0.004131895361432867	0.7191531291867443	-1	0	0	0.1	1	1.0	13	1.0	1.0	14	13	0	0	0	0.06666666666666667	15	1	15	0.0	0	0.5651512201216329	0.8595947178503024	0.42003389318112516	0.9018310956904364	0.25161608580870154	0.7942624382589929	0.7719462338589108	0.8573549619876831	0	0	0.0	0.004131895361432867	0.004131895361432867
3006	0.05858959845649898	0.02245576993430873	0.022449979614187057	0.7001500338072979	-1	0	0	0.2	2	0.9230769230769231	12	0.5357142857142857	0.9230769230769231	13	12	1	0	0	0.14285714285714285	2	14	15	0.0	0	0.5809741130450018	0.865180995004876	0.6636523090553794	0.9356475495001678	0.48209715680945964	0.9503602752133313	0.8157476180903467	0.9238590326860912	0	0	0.0	0.022449979614187057	0.022449979614187057
1584	0.057246469537935635	0.022023162831766474	0.02201836556679558	0.7212888501489563	-1	0	0	0.2	2	0.9230769230769231	12	0.5357142857142857	0.9230769230769231	13	12	1	0	0	0.14285714285714285	2	14	15	0.0	0	0.5809741130450018	0.865180995004876	0.6636523090553794	0.9356475495001678	0.48209715680945964	0.9502295313959902	0.8157476180903467	0.9237941042764477	0	0	0.0	0.02201836556679558	0.02201836556679558
3853	0.06364828387140749	0.021074341159213486	0.020972673490724163	0.7363844325803357	-1	0	0	0.2	2	0.9230769230769231	12	0.5357142857142857	0.9230769230769231	13	12	1	0	0	0.14285714285714285	2	14	15	0.0	0	0.5809741130450018	0.865180995004876	0.6636523090553794	0.9356475495001678	0.5254509445989322	0.9511646649637782	0.8157476180903467	0.9242609678437417	0	0	0.0	0.020972673490724163	0.020972673490724163
1705	0.05834798287564229	0.022135677143357985	0.022100478173676122	0.7167431446509307	-1	0	0	0.2	2	0.9230769230769231	12	0.5357142857142857	0.9230769230769231	13	12	1	0	0	0.14285714285714285	2	14	15	0.0	0	0.5809741130450018	0.865180995004876	0.6636523090553794	0.9356475495001678	0.48209715680945964	0.9502295313959902	0.8157476180903467	0.9237941042764477	0	0	0.0	0.022100478173676122	0.022100478173676122
2155	0.058939650921412054	0.015679274216936455	0.015490351767059858	0.7048671438814379	-1	0	0	0.2	2	0.9230769230769231	12	0.5357142857142857	0.9230769230769231	13	12	1	0	0	0.14285714285714285	2	14	15	0.0	0	0.5809741130450018	0.865180995004876	0.6636523090553794	0.9356475495001678	0.48209715680945964	0.9503602752133313	0.8157476180903467	0.9238590326860912	0	0	0.0	0.015490351767059858	0.015490351767059858
4950	0.06297144431685031	0.0072086854594276915	0.003329315054562513	0.6596718174694	-1	0	0	0.2	2	0.9230769230769231	12	0.5357142857142857	0.9230769230769231	13	12	1	0	0	0.14285714285714285	2	14	15	0.0	0	0.5809741130450018	0.865180995004876	0.6626620410324892	0.9363136098717819	0.48209715680945964	0.9502295313959902	0.8127396049812166	0.9240545392315529	0	0	0.0	0.003329315054562513	0.003329315054562513
2647	0.0576493217228212	0.015234676164836593	0.015129788616699693	0.7010609863270707	-1	0	0	0.2	2	0.9230769230769231	12	0.5357142857142857	0.9230769230769231	13	12	1	0	0	0.14285714285714285	2	14	15	0.0	0	0.5809741130450018	0.865180995004876	0.6636523090553794	0.9356475495001678	0.48209715680945964	0.9502295313959902	0.8157476180903467	0.9237941042764477	0	0	0.0	0.015129788616699693	0.015129788616699693
1650	0.05666625244371408	0.02175486050174183	0.021695050931702237	0.7255870308461162	-1	0	0	0.2	2	0.9230769230769231	12	0.5357142857142857	0.9230769230769231	13	12	1	0	0	0.14285714285714285	2	14	15	0.0	0	0.5809741130450018	0.865180995004876	0.6636523090553794	0.9356475495001678	0.48209715680945964	0.9502295313959902	0.8157476180903467	0.9237941042764477	0	0	0.0	0.021695050931702237	0.021695050931702237
3278	0.06325471308441306	0.02057592443483089	0.02048004204200691	0.7446100183349063	-1	0	0	0.2	2	0.9230769230769231	12	0.5357142857142857	0.9230769230769231	13	12	1	0	0	0.14285714285714285	2	14	15	0.0	0	0.5809741130450018	0.865180995004876	0.6636523090553794	0.9356475495001678	0.48209715680945964	0.9502295313959902	0.8157476180903467	0.9237941042764477	0	0	0.0	0.02048004204200691	0.02048004204200691
3052	0.058502895475490785	0.004532058079541836	-0.0037908395497917697	0.6559708738165952	-1	0	0	0.1	1	1.0	13	0.5357142857142857	0.9230769230769231	13	12	1	0	0	0.14285714285714285	2	14	15	0.0	0	0.5809741130450018	0.8356130994795697	0.6735402963039698	0.9216980710345937	0.584576478761302	0.9339478998598676	0.8157476180903467	0.9043789140467902	0	0	0.0	-0.00037908395497917696	-0.00037908395497917696
4943	0.058664759892185704	0.021182382538266913	0.021067579537358005	0.7289642568612412	-1	0	0	0.2	2	0.9230769230769231	12	0.5357142857142857	0.9230769230769231	13	12	1	0	0	0.14285714285714285	2	14	15	0.0	0	0.5809741130450018	0.865180995004876	0.6636523090553794	0.9356475495001678	0.48209715680945964	0.9499715195293283	0.8157476180903467	0.9236662982111928	0	0	0.0	0.021067579537358005	0.021067579537358005
3865	0.05894559697220426	0.02041492199462295	0.02034414222636144	0.7324001508629527	-1	0	0	0.2	2	0.9230769230769231	12	0.5357142857142857	0.9230769230769231	13	12	1	0	0	0.14285714285714285	2	14	15	0.0	0	0.5809741130450018	0.865180995004876	0.6636523090553794	0.9356475495001678	0.48209715680945964	0.9502295313959902	0.8157476180903467	0.9237941042764477	0	0	0.0	0.02034414222636144	0.02034414222636144
554	0.052715689950887996	0.001600958907385126	-0.0008563432357486017	0.7231012236426698	-1	0	0	0.3	3	0.8461538461538461	11	0.38461538461538464	0.8461538461538461	14	11	0	1	0	0.23076923076923078	3	13	15	1.0	0.16666666666666666	0.8526838534421917	0.9592116515996908	0.42778972991753267	0.8854784803592761	0.4755469325534394	0.9185201243766374	0.7519713132565087	0.927022690668088	1.0	0.07142857142857142	0.0	-8.563432357486017e-05	-8.563432357486017e-05
44	0.026426721702803253	0.001873874615644565	-0.0018336456808479994	0.9608568676818262	-1	0	0	0.4444444444444444	4	0.5454545454545454	6	0.37142857142857144	0.45454545454545453	7	5	5	2	0	0.7142857142857143	7	5	13	0.16666666666666666	0.7272727272727273	0.3479738776139649	0.7657086005730775	0.3883237155150717	0.96765172893464	0.40524881811226326	0.5793943628408872	0.851884021159554	0.8367549029908293	0.5714285714285714	0.2857142857142857	0.0	-0.00018336456808479995	-0.00018336456808479995
4224	0.06779929729037752	0.006200150692272962	0.003674390197161587	0.6774237881450472	-1	0	0	0.2	2	0.9230769230769231	12	0.5357142857142857	0.9230769230769231	13	12	1	0	0	0.14285714285714285	2	14	15	0.0	0	0.5809741130450018	0.865180995004876	0.6735402963039698	0.9358573168362319	0.48209715680945964	0.9502295313959902	0.8127492818398427	0.9238759411482391	0	0	0.0	0.003674390197161587	0.003674390197161587
1414	0.06897038737014917	0.007434678430924826	0.005847207877964999	0.7192792486687508	-1	0	0	0.3	3	0.7692307692307693	10	0.3125	0.7692307692307693	12	10	2	0	0	0.3333333333333333	4	12	15	0.0	0	0.26605194180942743	0.9000958571825387	0.2342692122690036	0.8910103936852806	0.3124601095170475	0.856786918650155	0.8484487201800224	0.8838511844931952	0	0	0.0	0.005847207877964999	0.005847207877964999
4780	0.057674837553948456	0.015341861202810867	0.015216075345913122	0.7111026463580721	-1	0	0	0.2	2	0.9230769230769231	12	0.5357142857142857	0.9230769230769231	13	12	1	0	0	0.14285714285714285	2	14	15	0.0	0	0.5809741130450018	0.865180995004876	0.6636523090553794	0.9356475495001678	0.48209715680945964	0.9502295313959902	0.8157476180903467	0.9237941042764477	0	0	0.0	0.015216075345913122	0.015216075345913122
1519	0.06920261261208481	0.00395173679355858	0.003938155158939175	0.48956792002533644	-1	0	0	0.2	2	0.9230769230769231	12	0.5357142857142857	0.9230769230769231	13	12	1	0	0	0.14285714285714285	2	14	15	0.0	0	0.5809741130450018	0.8663124781400326	0.6735402963039698	0.9268505643982731	0.48209715680945964	0.93986264797969	0.8157476180903467	0.9157311360155216	0	0	0.0	0.003938155158939175	0.003938155158939175
4138	0.058819201134810484	0.02256711153427641	0.022481856594020754	0.7108371305732157	-1	0	0	0.2	2	0.9230769230769231	12	0.5357142857142857	0.9230769230769231	13	12	1	0	0	0.14285714285714285	2	14	15	0.0	0	0.5809741130450018	0.865180995004876	0.6636523090553794	0.9356475495001678	0.48209715680945964	0.9502295313959902	0.8157476180903467	0.9237941042764477	0	0	0.0	0.022481856594020754	0.022481856594020754
3826	0.061171202157354485	0.022969108486802194	0.02296848304908149	0.7460181151714305	-1	0	0	0.2	2	0.9230769230769231	12	0.5357142857142857	0.9230769230769231	13	12	1	0	0	0.14285714285714285	2	14	15	0.0	0	0.5809741130450018	0.865180995004876	0.6636523090553794	0.9356475495001678	0.48209715680945964	0.9502295313959902	0.8157476180903467	0.9237941042764477	0	0	0.0	0.02296848304908149	0.02296848304908149
2348	0.05898873101165131	0.022367029886974213	0.0223222483803042	0.7124283838109706	-1	0	0	0.2	2	0.9230769230769231	12	0.5357142857142857	0.9230769230769231	13	12	1	0	0	0.14285714285714285	2	14	15	0.0	0	0.5809741130450018	0.865180995004876	0.6636523090553794	0.9356475495001678	0.48209715680945964	0.9502295313959902	0.8157476180903467	0.9237941042764477	0	0	0.0	0.0223222483803042	0.0223222483803042
2292	0.057915586329546534	0.022203376348585234	0.022173292354601453	0.7139539877941288	-1	0	0	0.2	2	0.9230769230769231	12	0.5357142857142857	0.9230769230769231	13	12	1	0	0	0.14285714285714285	2	14	15	0.0	0	0.5809741130450018	0.865180995004876	0.6636523090553794	0.9356475495001678	0.48209715680945964	0.9502295313959902	0.8157476180903467	0.9237941042764477	0	0	0.0	0.022173292354601453	0.022173292354601453
444	0.03566448168499568	0.0016073283930365914	0.001322986340070394	0.9484964466259002	-1	0	0	0.2	2	0.8461538461538461	11	0.25	0.6923076923076923	10	9	4	2	0	0.6	6	10	15	0.18181818181818182	0.15384615384615385	0.5809741130450018	0.8517287902881725	0.780552786586299	0.9293495997303131	0.584576478761302	0.9485976728655728	0.808190143219852	0.9178451285190595	0.55	0.5	0.0	0.001322986340070394	0.001322986340070394
255	0.03963452897025002	0.002842814256001069	0.0019686796750216346	0.8731830979676996	-1	0	0	0.125	1	1.0	9	1.0	1.0	10	9	0	2	0	0.09090909090909091	11	1	11	0.6666666666666666	0	0.7130445592553973	0.9012655599553812	0.7040020296006851	0.9514759829942784	0.6784846250149299	0.9157541448438197	0.8881977426524692	0.9258377278814515	0.6	0.4	0.0	0.0019686796750216346	0.0019686796750216346
284	0.03832205204278103	0.0032279056094868894	0.0011274822976924238	0.8733571693043265	-1	0	0	0.125	1	1.0	9	1.0	1.0	10	9	0	2	0	0.09090909090909091	11	1	11	0.6666666666666666	0	0.7130445592553973	0.9012655599553812	0.7040020296006851	0.9514759829942784	0.6784846250149299	0.9157541448438197	0.8881977426524692	0.9258377278814515	0.6	0.4	0.0	0.0011274822976924238	0.0011274822976924238
2133	0.056546308300468695	0.008171238296758098	0.0014196981869508255	0.7397472571010844	-1	0	0	0.2	2	0.9230769230769231	12	0.5357142857142857	0.9230769230769231	13	12	1	0	0	0.14285714285714285	2	14	15	0.0	0	0.5809741130450018	0.8673533052292665	0.6636523090553794	0.9356475495001678	0.48209715680945964	0.9503602752133313	0.8157476180903467	0.9242975558700378	0	0	0.0	0.0014196981869508255	0.0014196981869508255
221	0.02773626261809509	0.011007356436357056	0.010982574411580646	0.9371413246012466	-1	0.5	2	0.7	7	0.38461538461538464	5	0.46875	0.38461538461538464	9	5	5	0	0	0.5	4	8	15	0.0	0.5714285714285714	0.7981122457227072	0.9417468106009695	0.42778972991753267	0.8659993862690559	0.6652191549778286	0.9392505856739446	0.7522270462372018	0.9214659907765729	0	0	0.0	0.010982574411580646	0.010982574411580646
4917	0.05812148987402219	0.022187712260269728	0.022148931131871063	0.7131285951394166	-1	0	0	0.2	2	0.9230769230769231	12	0.5357142857142857	0.9230769230769231	13	12	1	0	0	0.14285714285714285	2	14	15	0.0	0	0.5809741130450018	0.865180995004876	0.6636523090553794	0.9356475495001678	0.48209715680945964	0.9502295313959902	0.8157476180903467	0.9237941042764477	0	0	0.0	0.022148931131871063	0.022148931131871063
4788	0.056059789390602424	0.02269937222510539	0.022660868748164677	0.7064285151929877	-1	0	0	0.2	2	0.9230769230769231	12	0.5357142857142857	0.9230769230769231	13	12	1	0	0	0.14285714285714285	2	14	15	0.0	0	0.5809741130450018	0.865180995004876	0.6636523090553794	0.9356475495001678	0.48209715680945964	0.9503602752133313	0.8157476180903467	0.9238590326860912	0	0	0.0	0.022660868748164677	0.022660868748164677
3027	0.05846839135584006	0.0035969599826485414	-0.0022927999920385523	0.6575593593601756	-1	0	0	0.1	1	1.0	13	0.5357142857142857	0.9230769230769231	13	12	1	0	0	0.14285714285714285	2	14	15	0.0	0	0.5809741130450018	0.8356130994795697	0.6735402963039698	0.9216980710345937	0.584576478761302	0.9339478998598676	0.8157476180903467	0.9043789140467902	0	0	0.0	-0.00022927999920385522	-0.00022927999920385522
1327	0.05664604496991041	0.01747696917172611	0.0174380210676818	0.8072578220442044	-1	0	0	0.3	3	0.7692307692307693	10	0.38461538461538464	0.7692307692307693	12	10	2	0	0	0.23076923076923078	3	13	15	0.0	0	0.5524810851631633	0.8816974507945095	0.34302767909541865	0.9480483208382394	0.48209715680945964	0.9498964054107372	0.8880239126105403	0.9320312574256084	0	0	0.0	0.0174380210676818	0.0174380210676818
89	None	None	None	None	None	0	0	0.4	4	0.6153846153846154	8	0.5357142857142857	0.3076923076923077	8	4	6	1	0	0.5714285714285714	7	4	15	0.08333333333333333	0.4444444444444444	0.5380938285679646	0.9302710516127576	0.6290340079263054	0.8426976078222999	0.5428524948714677	0.9138536130270941	0.807776107453965	0.9011712714514326	1.0	0.5	0.0	None	None
3435	0.0705815308636769	0.008662525165380333	0.007265460667190593	0.727986113971596	-1	0	0	0.2	2	0.9230769230769231	12	0.5357142857142857	0.9230769230769231	13	12	1	0	0	0.14285714285714285	2	14	15	0.0	0	0.5478332941297829	0.865062454936427	0.5850075492246457	0.9531537146435339	0.4038581379971052	0.8202263128501013	0.9012925644940876	0.8937462585320922	0	0	0.0	0.007265460667190593	0.007265460667190593
5024	0.05920482800253818	0.012012227812613466	0.006246492972841009	0.6845729621757821	-1	0	0	0.2	2	0.9230769230769231	12	0.5357142857142857	0.9230769230769231	13	12	1	0	0	0.14285714285714285	2	14	15	0.0	0	0.5800481777023522	0.8685893894158142	0.6626620410324892	0.9508120471588917	0.48209715680945964	0.9572356199943768	0.8648361092082523	0.9341865418395279	0	0	0.0	0.006246492972841009	0.006246492972841009
563	0.050331803830383035	0.015178679153969648	0.012180082172348249	0.8520313351169826	-1	0	0	0.2	2	0.9230769230769231	12	0.5357142857142857	0.8461538461538461	12	11	2	0	0	0.14285714285714285	2	14	15	0.0	0	0.5805111453736769	0.8889056908045456	0.6463761970362276	0.9453224906901109	0.48209715680945964	0.9393128776405881	0.8725886658107262	0.9280001247937976	0	0	0.0	0.012180082172348249	0.012180082172348249
1467	0.062948612667098	0.006494068875219676	0.006342017962998855	0.7685236130170268	-1	0	0	0.2	2	0.9230769230769231	12	0.5357142857142857	0.9230769230769231	13	12	1	0	0	0.14285714285714285	2	14	15	0.0	0	0.5800481777023522	0.8640575650235757	0.6626620410324892	0.9373103813579875	0.48209715680945964	0.9487806830052441	0.8127396049812166	0.923515240403027	0	0	0.0	0.006342017962998855	0.006342017962998855
857	0.0580420871280875	0.0026012381515583974	0.0025432235488375716	0.8301608126164111	-1	0	0	0.2	2	0.9230769230769231	12	0.5357142857142857	0.8461538461538461	13	11	1	0	0	0.14285714285714285	2	14	15	0.0	0	0.6235237020091136	0.915831721909366	0.6300903530399662	0.926015925663751	0.48209715680945964	0.9263573740033909	0.8580172605898624	0.9228724670000705	0	0	0.0	0.0025432235488375716	0.0025432235488375716
814	0.024711676114029073	0.004643148137073158	-0.004442463839675707	0.9485043474680582	-1	0	0	0.4	4	0.6153846153846154	8	0.4166666666666667	0.6153846153846154	11	8	3	1	0	1.0	6	6	15	0.14285714285714285	0.4	0.6235237020091136	0.9663047319414557	0.6289761138969785	0.9153206028249373	0.2949216480893331	0.8695660936289396	0.8215024980365679	0.9272065605229446	1.0	0.09090909090909091	0.0	-0.0004442463839675707	-0.0004442463839675707
4271	0.057903197354251264	0.022241571639223433	0.02219358905631654	0.7106374768328803	-1	0	0	0.2	2	0.9230769230769231	12	0.5357142857142857	0.9230769230769231	13	12	1	0	0	0.14285714285714285	2	14	15	0.0	0	0.5809741130450018	0.865180995004876	0.6636523090553794	0.9356475495001678	0.48209715680945964	0.9502295313959902	0.8157476180903467	0.9237941042764477	0	0	0.0	0.02219358905631654	0.02219358905631654
1665	0.05809000151557129	0.021941521688866216	0.021871014091386226	0.7243924611328256	-1	0	0	0.2	2	0.9230769230769231	12	0.5357142857142857	0.9230769230769231	13	12	1	0	0	0.14285714285714285	2	14	15	0.0	0	0.5809741130450018	0.865180995004876	0.6636523090553794	0.9356475495001678	0.48209715680945964	0.9503602752133313	0.8157476180903467	0.9238590326860912	0	0	0.0	0.021871014091386226	0.021871014091386226
4935	0.05302598028013374	0.00741483222549541	0.00700308356207522	0.722101093349378	-1	0	0	0.2	2	0.9230769230769231	12	0.5357142857142857	0.9230769230769231	13	12	1	0	0	0.14285714285714285	2	14	15	0.0	0	0.5809741130450018	0.8664857910029796	0.6626620410324892	0.9363761560562545	0.5266673073897001	0.9460727440595992	0.7800677644958605	0.9223454776010725	0	0	0.0	0.00700308356207522	0.00700308356207522
3488	0.057413818830123406	0.02253758113504975	0.022516124785134085	0.6991231902594437	-1	0	0	0.2	2	0.9230769230769231	12	0.5357142857142857	0.9230769230769231	13	12	1	0	0	0.14285714285714285	2	14	15	0.0	0	0.5809741130450018	0.865180995004876	0.6636523090553794	0.9356475495001678	0.48209715680945964	0.9503602752133313	0.8157476180903467	0.9238590326860912	0	0	0.0	0.022516124785134085	0.022516124785134085
344	0.04393645202608347	0.0014667160794293787	0.0011301014572095264	0.7276035442398968	-1	0	0	0.2	2	0.9230769230769231	12	0.3	0.6923076923076923	10	9	4	3	0	0.5	5	10	15	0.2727272727272727	0	0.6641322335140755	0.9292765209384992	0.3684860183634075	0.958856329569347	0.4900233364813856	0.8458227526321286	0.9112812786329825	0.9224064940958722	0.4	0.3	0.0	0.0011301014572095264	0.0011301014572095264
3666	0.05738507774330933	0.02190058969600321	0.021884589701876653	0.7187107997134694	-1	0	0	0.2	2	0.9230769230769231	12	0.5357142857142857	0.9230769230769231	13	12	1	0	0	0.14285714285714285	2	14	15	0.0	0	0.5809741130450018	0.865180995004876	0.6636523090553794	0.9356475495001678	0.48209715680945964	0.9502295313959902	0.8157476180903467	0.9237941042764477	0	0	0.0	0.021884589701876653	0.021884589701876653
4673	0.059848562289899015	0.02252693284773897	0.022425988362897102	0.7069437299191019	-1	0	0	0.2	2	0.9230769230769231	12	0.5357142857142857	0.9230769230769231	13	12	1	0	0	0.14285714285714285	2	14	15	0.0	0	0.5809741130450018	0.865180995004876	0.6636523090553794	0.9356475495001678	0.48209715680945964	0.9503602752133313	0.8157476180903467	0.9238590326860912	0	0	0.0	0.022425988362897102	0.022425988362897102
4373	0.05815818490306529	0.021131927684937185	0.021037576328561628	0.7293199723162493	-1	0	0	0.2	2	0.9230769230769231	12	0.5357142857142857	0.9230769230769231	13	12	1	0	0	0.14285714285714285	2	14	15	0.0	0	0.5809741130450018	0.865180995004876	0.6636523090553794	0.9356475495001678	0.48209715680945964	0.9502295313959902	0.8157476180903467	0.9237941042764477	0	0	0.0	0.021037576328561628	0.021037576328561628
2104	0.058264871511199405	0.022133234225349664	0.022125215582104674	0.7217607405006947	-1	0	0	0.2	2	0.9230769230769231	12	0.5357142857142857	0.9230769230769231	13	12	1	0	0	0.14285714285714285	2	14	15	0.0	0	0.5809741130450018	0.865180995004876	0.6636523090553794	0.9356475495001678	0.48209715680945964	0.9502295313959902	0.8157476180903467	0.9237941042764477	0	0	0.0	0.022125215582104674	0.022125215582104674
3599	0.05613946651567171	0.022415176942353326	0.0223952727769381	0.7022449105870683	-1	0	0	0.2	2	0.9230769230769231	12	0.5357142857142857	0.9230769230769231	13	12	1	0	0	0.14285714285714285	2	14	15	0.0	0	0.5809741130450018	0.865180995004876	0.6636523090553794	0.9356475495001678	0.48209715680945964	0.9503602752133313	0.8157476180903467	0.9238590326860912	0	0	0.0	0.0223952727769381	0.0223952727769381
4864	0.057428585549884704	0.022139559968594846	0.022108186193602164	0.7161100016449189	-1	0	0	0.2	2	0.9230769230769231	12	0.5357142857142857	0.9230769230769231	13	12	1	0	0	0.14285714285714285	2	14	15	0.0	0	0.5809741130450018	0.865180995004876	0.6636523090553794	0.9356475495001678	0.48209715680945964	0.9499715195293283	0.8157476180903467	0.9236662982111928	0	0	0.0	0.022108186193602164	0.022108186193602164
4477	0.057823038644907634	0.02217086004100132	0.022170708865925554	0.7018568575658355	-1	0	0	0.2	2	0.9230769230769231	12	0.5357142857142857	0.9230769230769231	13	12	1	0	0	0.14285714285714285	2	14	15	0.0	0	0.5809741130450018	0.865180995004876	0.6636523090553794	0.9356475495001678	0.48209715680945964	0.9502295313959902	0.8157476180903467	0.9237941042764477	0	0	0.0	0.022170708865925554	0.022170708865925554
3539	0.05910035819277745	0.01534692243141823	0.01517108190309037	0.7074303188483041	-1	0	0	0.2	2	0.9230769230769231	12	0.5357142857142857	0.9230769230769231	13	12	1	0	0	0.14285714285714285	2	14	15	0.0	0	0.5809741130450018	0.865180995004876	0.6636523090553794	0.9356475495001678	0.48209715680945964	0.9502295313959902	0.8157476180903467	0.9237941042764477	0	0	0.0	0.01517108190309037	0.01517108190309037
4667	0.058924215507113846	0.014687916691128742	0.014618951511542562	0.6953480474189702	-1	0	0	0.2	2	0.9230769230769231	12	0.5357142857142857	0.9230769230769231	13	12	1	0	0	0.14285714285714285	2	14	15	0.0	0	0.5809741130450018	0.865180995004876	0.6636523090553794	0.9356475495001678	0.48209715680945964	0.9502295313959902	0.8157476180903467	0.9237941042764477	0	0	0.0	0.014618951511542562	0.014618951511542562
3728	0.05767045696177545	0.014669905760993522	0.014513091646038697	0.7005435758657217	-1	0	0	0.2	2	0.9230769230769231	12	0.5357142857142857	0.9230769230769231	13	12	1	0	0	0.14285714285714285	2	14	15	0.0	0	0.5809741130450018	0.865180995004876	0.6636523090553794	0.9356475495001678	0.48209715680945964	0.9502295313959902	0.8157476180903467	0.9237941042764477	0	0	0.0	0.014513091646038697	0.014513091646038697
808	0.06084923379574593	0.022343842722831825	0.020917969792276156	0.6515809612084069	-1	0	0	0.2	2	0.9230769230769231	12	0.5357142857142857	0.9230769230769231	13	12	1	0	0	0.14285714285714285	2	14	15	0.0	0	0.6619192726853	0.8839871127642329	0.4462896698514319	0.9486137811496551	0.46026330718767133	0.8485267959641805	0.7529861774456452	0.9023096774709506	0	0	0.0	0.020917969792276156	0.020917969792276156
3659	0.05834635535808054	0.022558773843498955	0.022539394019510158	0.708722481846058	-1	0	0	0.2	2	0.9230769230769231	12	0.5357142857142857	0.9230769230769231	13	12	1	0	0	0.14285714285714285	2	14	15	0.0	0	0.5809741130450018	0.865180995004876	0.6636523090553794	0.9356475495001678	0.48209715680945964	0.9503602752133313	0.8157476180903467	0.9238590326860912	0	0	0.0	0.022539394019510158	0.022539394019510158
4816	0.059651265983370845	0.022607542315993934	0.022578932572130523	0.7032986448614413	-1	0	0	0.2	2	0.9230769230769231	12	0.5357142857142857	0.9230769230769231	13	12	1	0	0	0.14285714285714285	2	14	15	0.0	0	0.5809741130450018	0.865180995004876	0.6636523090553794	0.9356475495001678	0.48209715680945964	0.9502295313959902	0.8157476180903467	0.9237941042764477	0	0	0.0	0.022578932572130523	0.022578932572130523
2795	0.054185098171729784	0.017956991359658978	0.011023513525927899	0.7081923036889315	-1	0	0	0.2	2	0.9230769230769231	12	0.5357142857142857	0.9230769230769231	13	12	1	0	0	0.14285714285714285	2	14	15	0.0	0	0.5809741130450018	0.865180995004876	0.6636523090553794	0.9356475495001678	0.48209715680945964	0.9493133754452665	0.8157476180903467	0.9233422150724714	0	0	0.0	0.011023513525927899	0.011023513525927899
4916	0.05926284205393209	0.02042910866533164	0.020398419451331237	0.7314064597519485	-1	0	0	0.2	2	0.9230769230769231	12	0.5357142857142857	0.9230769230769231	13	12	1	0	0	0.14285714285714285	2	14	15	0.0	0	0.5809741130450018	0.865180995004876	0.6636523090553794	0.9356475495001678	0.48209715680945964	0.9503602752133313	0.8157476180903467	0.9238590326860912	0	0	0.0	0.020398419451331237	0.020398419451331237
768	0.07006437573146038	0.008275139003829046	0.0061674725837768405	0.7752769545319063	-1	0	0	0.1	1	1.0	13	0.3125	0.9230769230769231	13	12	1	2	0	0.3333333333333333	4	12	15	0.4	0	0.48550703329798334	0.9109170296899611	0.32340914337430654	0.8086040077310969	0.3679849375333755	0.7847089947680412	0.7488022847001585	0.8437488512700725	0.5384615384615384	0.15384615384615385	0.0	0.0061674725837768405	0.0061674725837768405
2178	0.059125265543666004	0.022176310876135575	0.02208760847218894	0.7235900086884925	-1	0	0	0.2	2	0.9230769230769231	12	0.5357142857142857	0.9230769230769231	13	12	1	0	0	0.14285714285714285	2	14	15	0.0	0	0.5809741130450018	0.865180995004876	0.6636523090553794	0.9356475495001678	0.48209715680945964	0.9502295313959902	0.8157476180903467	0.9237941042764477	0	0	0.0	0.02208760847218894	0.02208760847218894
446	0.03932921581749533	0.007215021337489321	0.0037640415326805348	0.9838120640444786	-1	0	0	0.1	1	1.0	13	0.46875	0.6923076923076923	9	9	5	8	0	0.5	8	4	15	0.5714285714285714	0	0.7344150350863596	0.9577241847877166	0.8701117069506475	0.8741489028797209	0.3048030062553671	0.9082910934628114	0.9428801977999872	0.9205965782352781	0.16666666666666666	0.8888888888888888	0.0	0.0037640415326805348	0.0037640415326805348
4320	0.05830559124939115	0.02264192935009829	0.02260574326896727	0.715596381994872	-1	0	0	0.2	2	0.9230769230769231	12	0.5357142857142857	0.9230769230769231	13	12	1	0	0	0.14285714285714285	2	14	15	0.0	0	0.5809741130450018	0.865180995004876	0.6636523090553794	0.9356475495001678	0.48209715680945964	0.9502295313959902	0.8157476180903467	0.9237941042764477	0	0	0.0	0.02260574326896727	0.02260574326896727
175	0.0141689502849589	0.002929400724245952	0.0028954699196513333	0.9959303476291169	-1	0	0	0.375	3	0.6666666666666666	6	0.4074074074074074	0.6666666666666666	8	6	2	3	0	0.3333333333333333	3	9	11	0.5	0.2	1.0	0.8385343555570917	0.6594262432706339	0.9341987409625033	0.42557999400836233	0.8947574190373485	0.9398336283685917	0.8953786771842692	0.125	0.375	0.0	0.0028954699196513333	0.0028954699196513333
1014	0.06069020437484991	0.00987043383132726	0.007963300771819025	0.7686928750532507	-1	0	0	0.1	1	1.0	13	1.0	1.0	14	13	0	0	0	0.06666666666666667	15	1	15	0.0	0	0.659100909339025	0.771320295854933	0.6460735104361323	0.8648715065038951	0.6682516046590379	0.9225482833032208	0.7285213138333415	0.8641122757932327	0	0	0.0	0.007963300771819025	0.007963300771819025
1598	0.05787538569847066	0.020273738022295464	0.020229236353081912	0.7306152663464789	-1	0	0	0.2	2	0.9230769230769231	12	0.5357142857142857	0.9230769230769231	13	12	1	0	0	0.14285714285714285	2	14	15	0.0	0	0.5809741130450018	0.865180995004876	0.6636523090553794	0.9356475495001678	0.48209715680945964	0.9502295313959902	0.8157476180903467	0.9237941042764477	0	0	0.0	0.020229236353081912	0.020229236353081912
1068	0.03516219112744207	0.014747816844156353	0.013166465534158215	0.9396357724994986	-1	0.5	2	0.6	6	0.5384615384615384	7	0.3333333333333333	0.5384615384615384	9	7	5	0	0	0.5555555555555556	5	9	15	0.0	1.0	0.42194382043362777	0.9496980486332428	0.2524115325407716	0.9290443764798891	0.6647962004666937	0.9360266807985739	0.81380024022462	0.9388385619705701	0	0	0.0	0.013166465534158215	0.013166465534158215
3687	0.06753112718174407	0.007189196423757672	-0.0048991174888487355	0.6238908715235143	-1	0	0	0.1	1	1.0	13	0.5357142857142857	0.9230769230769231	13	12	1	0	0	0.14285714285714285	2	14	15	0.0	0	0.5809741130450018	0.8370377206789682	0.6735402963039698	0.9336580403244484	0.48209715680945964	0.9591683559316105	0.8403184456589091	0.9226623487251518	0	0	0.0	-0.0004899117488848736	-0.0004899117488848736
2635	0.05809179019284934	0.02240660978825982	0.022357426542856582	0.7120217107125193	-1	0	0	0.2	2	0.9230769230769231	12	0.5357142857142857	0.9230769230769231	13	12	1	0	0	0.14285714285714285	2	14	15	0.0	0	0.5809741130450018	0.865180995004876	0.6636523090553794	0.9356475495001678	0.48209715680945964	0.9503602752133313	0.8157476180903467	0.9238590326860912	0	0	0.0	0.022357426542856582	0.022357426542856582
2349	0.06594868994822957	0.02107945087113597	0.013084858454371098	0.6615486942447054	-1	0	0	0.2	2	0.9230769230769231	12	0.5357142857142857	0.9230769230769231	13	12	1	0	0	0.14285714285714285	2	14	15	0.0	0	0.5809741130450018	0.874188223755877	0.6636523090553794	0.9356475495001678	0.5254509445989322	0.9511646649637782	0.8710723486897138	0.926095380093877	0	0	0.0	0.013084858454371098	0.013084858454371098
2159	0.0630011573325772	0.02199567502684085	0.021986745378628294	0.7648147688161687	-1	0	0	0.2	2	0.9230769230769231	12	0.5357142857142857	0.9230769230769231	13	12	1	0	0	0.14285714285714285	2	14	15	0.0	0	0.5809741130450018	0.865180995004876	0.6636523090553794	0.9356475495001678	0.48209715680945964	0.9502295313959902	0.8157476180903467	0.9237941042764477	0	0	0.0	0.021986745378628294	0.021986745378628294
1370	0.05654205713963933	0.02062485874147843	0.020623641973038207	0.8311844655578376	-1	0	0	0.3	3	0.7692307692307693	10	0.38461538461538464	0.7692307692307693	12	10	2	0	0	0.23076923076923078	3	13	15	0.0	0	0.5524810851631633	0.8816974507945095	0.34302767909541865	0.9480483208382394	0.42351419588034805	0.9605779610723311	0.8880239126105403	0.9371426949843932	0	0	0.0	0.020623641973038207	0.020623641973038207
858	0.05435009876321393	0.009633788862663915	-0.000736816242620408	0.696601626363726	-1	0	0	0.2	2	0.9230769230769231	12	0.5357142857142857	0.9230769230769231	13	12	1	0	0	0.14285714285714285	2	14	15	0.0	0	0.5809741130450018	0.8680308777278405	0.6735402963039698	0.9362471623886289	0.48209715680945964	0.8669380294668885	0.8692167278030818	0.8955028762076842	0	0	0.0	-7.36816242620408e-05	-7.36816242620408e-05
4854	0.058012490703078796	0.0058107713001834685	-0.0007943353884382787	0.6774176266944487	-1	0	0	0.2	2	0.9230769230769231	12	0.5357142857142857	0.9230769230769231	13	12	1	0	0	0.14285714285714285	2	14	15	0.0	0	0.5809741130450018	0.8628661581749877	0.6636523090553794	0.9356475495001678	0.48209715680945964	0.9502295313959902	0.8157476180903467	0.9233304527342244	0	0	0.0	-7.943353884382787e-05	-7.943353884382787e-05
4073	0.061514747658899735	0.014339676284292337	0.014027326368386793	0.7233807845669824	-1	0	0	0.2	2	0.9230769230769231	12	0.5357142857142857	0.9230769230769231	13	12	1	0	0	0.14285714285714285	2	14	15	0.0	0	0.5800481777023522	0.8647197163787376	0.6626620410324892	0.9382724724985111	0.48209715680945964	0.9478882928035018	0.8648361092082523	0.9236076420982215	0	0	0.0	0.014027326368386793	0.014027326368386793
1972	0.058292942723244555	0.013677138896502284	0.013649745687807854	0.7172231422245232	-1	0	0	0.2	2	0.9230769230769231	12	0.5357142857142857	0.9230769230769231	13	12	1	0	0	0.14285714285714285	2	14	15	0.0	0	0.5809741130450018	0.865180995004876	0.6636523090553794	0.9356475495001678	0.48209715680945964	0.9502295313959902	0.8157476180903467	0.9237941042764477	0	0	0.0	0.013649745687807854	0.013649745687807854
3583	0.05797491937267896	0.022508563567526573	0.02241359106296744	0.7131509429863917	-1	0	0	0.2	2	0.9230769230769231	12	0.5357142857142857	0.9230769230769231	13	12	1	0	0	0.14285714285714285	2	14	15	0.0	0	0.5809741130450018	0.865180995004876	0.6636523090553794	0.9356475495001678	0.48209715680945964	0.9502295313959902	0.8157476180903467	0.9237941042764477	0	0	0.0	0.02241359106296744	0.02241359106296744
1323	0.02857512153491267	0.004441294822415744	0.0016193683302186334	0.7433033110493747	-1	0	0	0.4	4	0.6923076923076923	9	0.4166666666666667	0.6923076923076923	12	9	2	1	0	0.25	3	12	15	0.2	0.2857142857142857	0.601969962456074	0.8843971808101797	0.45808325420147095	0.9503407165724821	0.35201874051428617	0.8468883344970313	0.8085064269096989	0.9031093684617644	1.0	0.08333333333333333	0.0	0.0016193683302186334	0.0016193683302186334
3962	0.05919118349321689	0.004610397876851789	-0.003498978634578334	0.6761497564613776	-1	0	0	0.1	1	1.0	13	0.5357142857142857	0.9230769230769231	13	12	1	0	0	0.14285714285714285	2	14	15	0.0	0	0.5809741130450018	0.8356130994795697	0.6735402963039698	0.9216980710345937	0.584576478761302	0.9339478998598676	0.8157476180903467	0.9043789140467902	0	0	0.0	-0.0003498978634578334	-0.0003498978634578334
3472	0.06239482186135524	0.0196359137642231	0.019630055215833133	0.7630623056188661	-1	0	0	0.2	2	0.9230769230769231	12	0.5357142857142857	0.9230769230769231	13	12	1	0	0	0.14285714285714285	2	14	15	0.0	0	0.5809741130450018	0.865180995004876	0.6636523090553794	0.9356475495001678	0.48209715680945964	0.9502295313959902	0.8157476180903467	0.9237941042764477	0	0	0.0	0.019630055215833133	0.019630055215833133
1387	0.06521224944456332	0.00938639921568342	0.009251754412874142	0.6427739670978407	-1	0	0	0.2	2	0.9230769230769231	12	0.5357142857142857	0.9230769230769231	13	12	1	0	0	0.14285714285714285	2	14	15	0.0	0	0.5800481777023522	0.8685893894158142	0.6626620410324892	0.9508120471588917	0.48209715680945964	0.9572356199943768	0.8648361092082523	0.9341865418395279	0	0	0.0	0.009251754412874142	0.009251754412874142
1997	0.05704042408585433	0.022258804638864003	0.022171341103598894	0.7127065543602243	-1	0	0	0.2	2	0.9230769230769231	12	0.5357142857142857	0.9230769230769231	13	12	1	0	0	0.14285714285714285	2	14	15	0.0	0	0.5809741130450018	0.865180995004876	0.6636523090553794	0.9356475495001678	0.48209715680945964	0.9502295313959902	0.8157476180903467	0.9237941042764477	0	0	0.0	0.022171341103598894	0.022171341103598894
4800	0.056615690235103225	0.02256614346917389	0.02254035962826943	0.7060041898072775	-1	0	0	0.2	2	0.9230769230769231	12	0.5357142857142857	0.9230769230769231	13	12	1	0	0	0.14285714285714285	2	14	15	0.0	0	0.5809741130450018	0.865180995004876	0.6636523090553794	0.9356475495001678	0.48209715680945964	0.9503602752133313	0.8157476180903467	0.9238590326860912	0	0	0.0	0.02254035962826943	0.02254035962826943
198	0.003078153137852262	0.00032267972862604945	0.00018220446496689812	0.9808938993187469	-1	0	0	0.5	2	0.6666666666666666	2	0.625	0.6666666666666666	4	2	0	2	0	0.5	4	2	5	1.0	0	1.0	0.6052009436505587	0.6897054769892967	0.718459420719623	0.2230456085775304	0.9493222185017458	0.9610443028564234	0.8071233516211147	0.75	0	0.0	0.00018220446496689812	0.00018220446496689812
2319	0.059815065322483596	0.015518833611520315	0.01545906601229436	0.694374568276509	-1	0	0	0.2	2	0.9230769230769231	12	0.5357142857142857	0.9230769230769231	13	12	1	0	0	0.14285714285714285	2	14	15	0.0	0	0.5809741130450018	0.865180995004876	0.6636523090553794	0.9356475495001678	0.48209715680945964	0.9502295313959902	0.8157476180903467	0.9237941042764477	0	0	0.0	0.01545906601229436	0.01545906601229436
1331	0.07268796313123353	0.0010179545109767218	0.0009699609737799478	0.7923292978197788	-1	0	0	0.3	3	0.7692307692307693	10	0.5769230769230769	0.7692307692307693	12	10	2	1	0	0.15384615384615385	2	13	15	0.16666666666666666	0	0.2411065303757018	0.9106018960578113	0.2342692122690036	0.9144278385882092	0.3991248098819205	0.9347693810386707	0.9043823201177095	0.9206178812257833	1.0	0.16666666666666666	0.0	0.0009699609737799478	0.0009699609737799478
3954	0.058744419802039795	0.02294032102084845	0.02291558990268939	0.7118070654461385	-1	0	0	0.2	2	0.9230769230769231	12	0.5357142857142857	0.9230769230769231	13	12	1	0	0	0.14285714285714285	2	14	15	0.0	0	0.5809741130450018	0.865180995004876	0.6636523090553794	0.9356475495001678	0.48209715680945964	0.9502295313959902	0.8157476180903467	0.9237941042764477	0	0	0.0	0.02291558990268939	0.02291558990268939
449	0.028490426163060027	0.005406116458860694	-0.002232767512268687	0.9577103379138063	-1	0	0	0.4	4	0.5384615384615384	7	0.35714285714285715	0.38461538461538464	6	5	8	4	0	0.8571428571428571	7	6	15	0.21052631578947367	0.3076923076923077	0.5530840583542389	0.6865028772934649	0.6197066299385652	0.9495857342040379	0.7368745928275617	0.865139003891378	0.8742373113700367	0.8652276769158966	0.16666666666666666	0.6666666666666666	0.0	-0.00022327675122686872	-0.00022327675122686872
2492	0.058181018098940905	0.0220185047014551	0.021992094157035957	0.7032380850419899	-1	0	0	0.2	2	0.9230769230769231	12	0.5357142857142857	0.9230769230769231	13	12	1	0	0	0.14285714285714285	2	14	15	0.0	0	0.5809741130450018	0.865180995004876	0.6636523090553794	0.9356475495001678	0.48209715680945964	0.9502295313959902	0.8157476180903467	0.9237941042764477	0	0	0.0	0.021992094157035957	0.021992094157035957
819	0.05939755907380199	0.015823602521136765	0.0156558527747711	0.734320470221209	-1	0	0	0.2	2	0.9230769230769231	12	0.5357142857142857	0.9230769230769231	13	12	1	0	0	0.14285714285714285	2	14	15	0.0	0	0.7281340240753337	0.8327540849645042	0.7164849725901521	0.9497139238801587	0.41691714842983724	0.8599971506604085	0.8473891515014307	0.8927991374975903	0	0	0.0	0.0156558527747711	0.0156558527747711
26	0.0010301262644413511	0.0002244604374025082	0.00022445679489332097	0.9977801874561415	-1	0	0	1.0	1	0	0	1.0	0	1	0	0	1	0	0.5	1	2	2	0.3333333333333333	0	0	0	0	0	0	0	0	0	0	0	0	0.00022445679489332097	0.00022445679489332097
24	0.0084916560563726	0.0006039020060997633	-0.0002783816975195717	0.9949941905684611	-1	0	0	0.25	2	0.7777777777777778	7	0.55	0.2222222222222222	4	2	6	1	0	0.8	4	5	11	0.07142857142857142	0	0.6520361936870627	0.707563590933222	0.9885554749187915	0.6533560038747616	0.2606001980220919	0.8508351025937303	0.9536975758133542	0.747663599984882	1.0	0.5	0.0	-2.7838169751957167e-05	-2.7838169751957167e-05
2539	0.057902760918300815	0.015906236087777883	0.015789560643515277	0.6920200386357258	-1	0	0	0.2	2	0.9230769230769231	12	0.5357142857142857	0.9230769230769231	13	12	1	0	0	0.14285714285714285	2	14	15	0.0	0	0.5809741130450018	0.865180995004876	0.6636523090553794	0.9356475495001678	0.48209715680945964	0.9413585060251224	0.8127396049812166	0.9196240766544854	0	0	0.0	0.015789560643515277	0.015789560643515277
1575	0.05845393248741112	0.017470832156323553	0.017428022620563574	0.8272799097589001	-1	0	0	0.3	3	0.7692307692307693	10	0.38461538461538464	0.7692307692307693	12	10	2	0	0	0.23076923076923078	3	13	15	0.0	0	0.5524810851631633	0.8816974507945095	0.34302767909541865	0.9480483208382394	0.48209715680945964	0.9610464216687634	0.8880239126105403	0.9373865555115042	0	0	0.0	0.017428022620563574	0.017428022620563574
3041	0.05685666368460952	0.020496499793604926	0.020458888582374466	0.7299188784906409	-1	0	0	0.2	2	0.9230769230769231	12	0.5357142857142857	0.9230769230769231	13	12	1	0	0	0.14285714285714285	2	14	15	0.0	0	0.5809741130450018	0.865180995004876	0.6636523090553794	0.9356475495001678	0.48209715680945964	0.9503602752133313	0.8157476180903467	0.9238590326860912	0	0	0.0	0.020458888582374466	0.020458888582374466
3978	0.05912411657444264	0.022557427481665678	0.02250365475946721	0.7069528128047287	-1	0	0	0.2	2	0.9230769230769231	12	0.5357142857142857	0.9230769230769231	13	12	1	0	0	0.14285714285714285	2	14	15	0.0	0	0.5809741130450018	0.865180995004876	0.6636523090553794	0.9356475495001678	0.48209715680945964	0.9503602752133313	0.8157476180903467	0.9238590326860912	0	0	0.0	0.02250365475946721	0.02250365475946721
531	0.0410734944864061	0.008181671184201931	0.006689082565391822	0.7458857325016957	-1	0	0	0.3	3	0.7692307692307693	10	0.3	0.7692307692307693	12	10	2	0	0	0.5	5	10	15	0.0	0	0.5805111453736769	0.8836868999072157	0.5550127383730553	0.9388011989631871	0.5333368177853808	0.9366652544214409	0.852590227140412	0.9230169063114148	0	0	0.0	0.006689082565391822	0.006689082565391822
3319	0.05709235222122904	0.02188801455641583	0.0218666583029642	0.7185930201897661	-1	0	0	0.2	2	0.9230769230769231	12	0.5357142857142857	0.9230769230769231	13	12	1	0	0	0.14285714285714285	2	14	15	0.0	0	0.5809741130450018	0.865180995004876	0.6636523090553794	0.9356475495001678	0.48209715680945964	0.9503602752133313	0.8157476180903467	0.9238590326860912	0	0	0.0	0.0218666583029642	0.0218666583029642
2269	0.07159547881783612	0.012881494491875116	-0.00168370357596639	0.5623527727198138	-1	0	0	0.1	1	1.0	13	1.0	1.0	14	13	0	0	0	0.06666666666666667	1	15	15	0.0	0	0.5805111453736769	0.8572021295125398	0.6631571750439342	0.9306356577368023	0.48209715680945964	0.9451700327210834	0.8142483113266441	0.9177344382018767	0	0	0.0	-0.000168370357596639	-0.000168370357596639
2512	0.06148176036010863	0.019842623261455177	0.01965960063259862	0.745574140254776	-1	0	0	0.2	2	0.9230769230769231	12	0.5357142857142857	0.9230769230769231	13	12	1	0	0	0.14285714285714285	2	14	15	0.0	0	0.5809741130450018	0.865180995004876	0.6636523090553794	0.9356475495001678	0.48209715680945964	0.9503602752133313	0.8157476180903467	0.9238590326860912	0	0	0.0	0.01965960063259862	0.01965960063259862
203	0.004637182704322372	0.00020031482797108906	-0.00019967991610704783	0.9925360500833744	-1	0	0	0.5	2	0.75	3	1.0	0.75	4	3	1	0	0	0.16666666666666666	6	1	6	0.0	0.8	0.6476972732406324	0.9726762797706685	0.5758000915252632	0.8248520761161329	0.3311316650597742	0.8159524998875665	0.9069462632845398	0.9005792378945943	0	0	0.0	-1.9967991610704783e-05	-1.9967991610704783e-05
1746	0.061373659788791994	0.00975901383675093	0.009189066047639053	0.639977960104628	-1	0	0	0.2	2	0.9230769230769231	12	0.5357142857142857	0.9230769230769231	13	12	1	0	0	0.14285714285714285	2	14	15	0.0	0	0.5800481777023522	0.8685893894158142	0.6626620410324892	0.9508120471588917	0.48209715680945964	0.9572356199943768	0.8648361092082523	0.9341865418395279	0	0	0.0	0.009189066047639053	0.009189066047639053
2999	0.059622750407690286	0.022387518870308404	0.02232593341959198	0.7114340961385526	-1	0	0	0.2	2	0.9230769230769231	12	0.5357142857142857	0.9230769230769231	13	12	1	0	0	0.14285714285714285	2	14	15	0.0	0	0.5809741130450018	0.865180995004876	0.6636523090553794	0.9356475495001678	0.48209715680945964	0.9503602752133313	0.8157476180903467	0.9238590326860912	0	0	0.0	0.02232593341959198	0.02232593341959198
3386	0.0589694381350518	0.022456129225019193	0.022414747100668007	0.7227427516457333	-1	0	0	0.2	2	0.9230769230769231	12	0.5357142857142857	0.9230769230769231	13	12	1	0	0	0.14285714285714285	2	14	15	0.0	0	0.5809741130450018	0.865180995004876	0.6636523090553794	0.9356475495001678	0.48209715680945964	0.9502295313959902	0.8157476180903467	0.9237941042764477	0	0	0.0	0.022414747100668007	0.022414747100668007
3815	0.05931738728517934	0.02246107061833688	0.022459409731826398	0.7206170125903354	-1	0	0	0.2	2	0.9230769230769231	12	0.5357142857142857	0.9230769230769231	13	12	1	0	0	0.14285714285714285	2	14	15	0.0	0	0.5809741130450018	0.865180995004876	0.6636523090553794	0.9356475495001678	0.48209715680945964	0.9502295313959902	0.8157476180903467	0.9237941042764477	0	0	0.0	0.022459409731826398	0.022459409731826398
4638	0.05532869511534944	0.022160260143441964	0.022139921844359197	0.7020003625961302	-1	0	0	0.2	2	0.9230769230769231	12	0.5357142857142857	0.9230769230769231	13	12	1	0	0	0.14285714285714285	2	14	15	0.0	0	0.5809741130450018	0.865180995004876	0.6636523090553794	0.9356475495001678	0.48209715680945964	0.9502295313959902	0.8157476180903467	0.9237941042764477	0	0	0.0	0.022139921844359197	0.022139921844359197
2203	0.06001862418195112	0.020675332939283145	0.020617747870972945	0.7325574617259207	-1	0	0	0.2	2	0.9230769230769231	12	0.5357142857142857	0.9230769230769231	13	12	1	0	0	0.14285714285714285	2	14	15	0.0	0	0.5809741130450018	0.865180995004876	0.6636523090553794	0.9356475495001678	0.48209715680945964	0.9503602752133313	0.8157476180903467	0.9238590326860912	0	0	0.0	0.020617747870972945	0.020617747870972945
1321	0.0607979992310884	0.004476761349317383	-0.0018494313371313104	0.81338245906558	-1	0	0	0.1	1	1.0	13	1.0	1.0	14	13	0	0	0	0.06666666666666667	15	1	15	0.0	0	0.640252911548331	0.7697398540953605	0.679499543832778	0.9303894027107619	0.48209715680945964	0.8294328603543832	0.7649258338973286	0.8573820378967906	0	0	0.0	-0.00018494313371313103	-0.00018494313371313103
141	0.006111961672289421	0.00011650609241858442	-1.0295547739443238e-06	0.9919367041575661	-1	0.5	1	0.5714285714285714	4	0.625	5	0.5	0.375	7	3	2	0	0	0.8	5	4	10	0.0	0.4	0.6086059722751394	0.9394208737575498	0.6644655110326231	0.8357299207716674	0.7462421253537549	0.9441873887185199	0.8841671104303164	0.9167365560516076	0	0	0.0	-1.0295547739443237e-07	-1.0295547739443237e-07
3608	0.058681804178782195	0.015149743369885735	0.014951499510487623	0.6987004862192987	-1	0	0	0.2	2	0.9230769230769231	12	0.5357142857142857	0.9230769230769231	13	12	1	0	0	0.14285714285714285	2	14	15	0.0	0	0.5809741130450018	0.865180995004876	0.6636523090553794	0.9356475495001678	0.48209715680945964	0.9502295313959902	0.8157476180903467	0.9237941042764477	0	0	0.0	0.014951499510487623	0.014951499510487623
3448	0.059475495801585926	0.022095998304113854	0.022056071429469155	0.7225316329847234	-1	0	0	0.2	2	0.9230769230769231	12	0.5357142857142857	0.9230769230769231	13	12	1	0	0	0.14285714285714285	2	14	15	0.0	0	0.5809741130450018	0.865180995004876	0.6636523090553794	0.9356475495001678	0.48209715680945964	0.9502295313959902	0.8157476180903467	0.9237941042764477	0	0	0.0	0.022056071429469155	0.022056071429469155
3340	0.057318878441484034	0.020712755502556097	0.02066439174535626	0.7304895729684882	-1	0	0	0.2	2	0.9230769230769231	12	0.5357142857142857	0.9230769230769231	13	12	1	0	0	0.14285714285714285	2	14	15	0.0	0	0.5809741130450018	0.865180995004876	0.6636523090553794	0.9356475495001678	0.48209715680945964	0.9502295313959902	0.8157476180903467	0.9237941042764477	0	0	0.0	0.02066439174535626	0.02066439174535626
1205	0.016516238272152737	0.0005688875897257149	-0.0005687467825916682	0.9599579675460378	-1	0	0	0.4	4	0.6153846153846154	8	0.26785714285714285	0.5384615384615384	9	7	5	2	0	0.875	8	7	15	0.16666666666666666	0.6666666666666666	0.2411065303757018	0.951601398708395	0.2342692122690036	0.9313104597571221	0.4859683654014306	0.8531649561004612	0.7271821249749075	0.9204471544890894	0.7222222222222222	0.4444444444444444	0.0	-5.687467825916682e-05	-5.687467825916682e-05
3330	0.056760784323516424	0.014527195978408503	0.014309482396068867	0.688436001412861	-1	0	0	0.2	2	0.9230769230769231	12	0.5357142857142857	0.9230769230769231	13	12	1	0	0	0.14285714285714285	2	14	15	0.0	0	0.5809741130450018	0.865180995004876	0.6636523090553794	0.9356475495001678	0.48209715680945964	0.9502295313959902	0.8157476180903467	0.9237941042764477	0	0	0.0	0.014309482396068867	0.014309482396068867
1868	0.05958058364652076	0.022407116168608902	0.022365038573337312	0.7058029655934852	-1	0	0	0.2	2	0.9230769230769231	12	0.5357142857142857	0.9230769230769231	13	12	1	0	0	0.14285714285714285	2	14	15	0.0	0	0.5809741130450018	0.865180995004876	0.6636523090553794	0.9356475495001678	0.48209715680945964	0.9503602752133313	0.8157476180903467	0.9238590326860912	0	0	0.0	0.022365038573337312	0.022365038573337312
3582	0.05803250999155947	0.02040541586577079	0.020361708949452464	0.7309757857460517	-1	0	0	0.2	2	0.9230769230769231	12	0.5357142857142857	0.9230769230769231	13	12	1	0	0	0.14285714285714285	2	14	15	0.0	0	0.5809741130450018	0.865180995004876	0.6636523090553794	0.9356475495001678	0.48209715680945964	0.9502295313959902	0.8157476180903467	0.9237941042764477	0	0	0.0	0.020361708949452464	0.020361708949452464
1028	0.03179098529552639	0.0017498867066960578	0.0011881680166895747	0.943400911454406	-1	0.25	1	0.5	5	0.6153846153846154	8	0.35714285714285715	0.5384615384615384	11	7	3	1	0	0.8571428571428571	6	7	15	0.16666666666666666	0.5	0.6183940629906088	0.9578868165419413	0.34543367748402654	0.8979394050046086	0.6652191549778286	0.9440907192717207	0.81380024022462	0.9375243303309084	1.0	0.18181818181818182	0.0	0.0011881680166895747	0.0011881680166895747
447	0.06796177086553304	0.003603860572606735	-0.0024912556756160322	0.9380005472120481	-1	0	0	0.2	2	0.8461538461538461	11	0.35714285714285715	0.6923076923076923	9	9	5	0	0	0.8571428571428571	6	7	15	0.0	0	0.49961857195111137	0.9288374582677575	0.26142883094699076	0.9691825579917955	0.7183485740229679	0.9538435962423075	0.924849138044077	0.9532591276609009	0	0	0.0	-0.00024912556756160324	-0.00024912556756160324
3658	0.05707889933852519	0.015695553558813854	0.015567019869322138	0.694363452251255	-1	0	0	0.2	2	0.9230769230769231	12	0.5357142857142857	0.9230769230769231	13	12	1	0	0	0.14285714285714285	2	14	15	0.0	0	0.5809741130450018	0.865180995004876	0.6636523090553794	0.9356475495001678	0.48209715680945964	0.9503602752133313	0.8157476180903467	0.9238590326860912	0	0	0.0	0.015567019869322138	0.015567019869322138
4735	0.05996299109900009	0.01722770881031197	-0.0017603391992568169	0.7475892334100238	-1	0	0	0.2	2	0.9230769230769231	12	0.5357142857142857	0.9230769230769231	13	12	1	0	0	0.14285714285714285	2	14	15	0.0	0	0.5800481777023522	0.8640575650235757	0.6626620410324892	0.9337224973945605	0.48209715680945964	0.9473485638920592	0.8127396049812166	0.9214034414701252	0	0	0.0	-0.0001760339199256817	-0.0001760339199256817
138	1.30768437162462e-08	1.1879590704793568e-08	5.1241340635134964e-09	0.9999975684363077	-1	0	0	0.5	1	1.0	1	0.75	0	0	0	2	2	0	1.0	2	2	3	0.25	0	0	0	0	0	0	0	0	0	0	0	0	-0.1	-0.1
2243	0.06619245880924204	0.0056524879725928685	0.005061096675389576	0.6389332079836909	-1	0	0	0.2	2	0.9230769230769231	12	0.5357142857142857	0.9230769230769231	13	12	1	0	0	0.14285714285714285	2	14	15	0.0	0	0.5800481777023522	0.8685893894158142	0.6626620410324892	0.9508120471588917	0.48209715680945964	0.9572356199943768	0.8648361092082523	0.9341865418395279	0	0	0.0	0.005061096675389576	0.005061096675389576
4476	0.06263475920348369	0.008363924674894488	0.00092952644771218	0.6537040902472555	-1	0	0	0.2	2	0.9230769230769231	12	0.5357142857142857	0.9230769230769231	13	12	1	0	0	0.14285714285714285	2	14	15	0.0	0	0.5809741130450018	0.8819956974626307	0.6626620410324892	0.9399669192675488	0.584576478761302	0.9571519064912802	0.8127396049812166	0.9323212580462185	0	0	0.0	0.00092952644771218	0.00092952644771218
626	0.04234364214782385	0.0001388832988241977	-0.000134089669482735	0.6695043085585421	-1	0	0	0.2	2	0.9230769230769231	12	0.5357142857142857	0.8461538461538461	12	11	2	0	0	0.14285714285714285	2	14	15	0.0	0	0.5805111453736769	0.8894975523480628	0.6463761970362276	0.9412746086895893	0.5333368177853808	0.952074281717108	0.83487586716378	0.9319048165712202	0	0	0.0	-1.34089669482735e-05	-1.34089669482735e-05
4802	0.0640722631907895	0.023137238060876704	0.02312568757946033	0.7413516718577977	-1	0	0	0.2	2	0.9230769230769231	12	0.5357142857142857	0.9230769230769231	13	12	1	0	0	0.14285714285714285	2	14	15	0.0	0	0.5809741130450018	0.865180995004876	0.6636523090553794	0.9356475495001678	0.48209715680945964	0.9502295313959902	0.8157476180903467	0.9237941042764477	0	0	0.0	0.02312568757946033	0.02312568757946033
3249	0.06695267857063664	0.006038896816974287	-0.0009473172471724723	0.6894405702204216	-1	0	0	0.2	2	0.9230769230769231	12	0.5357142857142857	0.9230769230769231	13	12	1	0	0	0.14285714285714285	2	14	15	0.0	0	0.5809741130450018	0.865180995004876	0.6636523090553794	0.9336142656088395	0.48209715680945964	0.9502295313959902	0.8157476180903467	0.9230094056040069	0	0	0.0	-9.473172471724723e-05	-9.473172471724723e-05
3859	0.05912316298276696	0.02060209186128084	0.020576674994898275	0.7297884535974355	-1	0	0	0.2	2	0.9230769230769231	12	0.5357142857142857	0.9230769230769231	13	12	1	0	0	0.14285714285714285	2	14	15	0.0	0	0.5809741130450018	0.865180995004876	0.6636523090553794	0.9356475495001678	0.48209715680945964	0.9502295313959902	0.8157476180903467	0.9237941042764477	0	0	0.0	0.020576674994898275	0.020576674994898275
414	0.06378484831837339	0.004544507875461707	-0.0035078092682172745	0.7886452116477725	-1	0.25	1	0.4	4	0.6153846153846154	8	0.3409090909090909	0.6153846153846154	12	8	2	0	0	0.36363636363636365	11	4	15	0.0	0.5	0.5175933718306566	0.9184745569466144	0.6503971163759287	0.9421294267848191	0.3326436512273735	0.9689194148137162	0.9445616500684576	0.9470386210656792	0	0	0.0	-0.00035078092682172746	-0.00035078092682172746
277	0.056630798239591724	0.0006884849532158304	-0.0006794604793178416	0.6584057375176473	-1	0	0	0.3	3	0.7692307692307693	10	0.5769230769230769	0.6923076923076923	9	9	5	1	0	0.15384615384615385	2	13	15	0.07142857142857142	0	0.7332840577548168	0.9087203464916177	0.6316932374768779	0.9651947007293247	0.4900233364813856	0.8961482208017256	0.9230861660727853	0.9303408485901163	1.0	0.3333333333333333	0.0	-6.794604793178416e-05	-6.794604793178416e-05
2797	0.05910851667871523	0.022425508322814727	0.0224026087819516	0.712432964370293	-1	0	0	0.2	2	0.9230769230769231	12	0.5357142857142857	0.9230769230769231	13	12	1	0	0	0.14285714285714285	2	14	15	0.0	0	0.5809741130450018	0.865180995004876	0.6636523090553794	0.9356475495001678	0.48209715680945964	0.9502295313959902	0.8157476180903467	0.9237941042764477	0	0	0.0	0.0224026087819516	0.0224026087819516
2590	0.058149113837722685	0.022261288420634552	0.02222025878267452	0.7096611519811273	-1	0	0	0.2	2	0.9230769230769231	12	0.5357142857142857	0.9230769230769231	13	12	1	0	0	0.14285714285714285	2	14	15	0.0	0	0.5809741130450018	0.865180995004876	0.6636523090553794	0.9356475495001678	0.48209715680945964	0.9502295313959902	0.8157476180903467	0.9237941042764477	0	0	0.0	0.02222025878267452	0.02222025878267452
4505	0.05909660433015265	0.02248689726082374	0.022420612006828846	0.7147873448667476	-1	0	0	0.2	2	0.9230769230769231	12	0.5357142857142857	0.9230769230769231	13	12	1	0	0	0.14285714285714285	2	14	15	0.0	0	0.5809741130450018	0.865180995004876	0.6636523090553794	0.9356475495001678	0.48209715680945964	0.9499715195293283	0.8157476180903467	0.9236662982111928	0	0	0.0	0.022420612006828846	0.022420612006828846
1480	0.07096999050459346	0.024579521579769593	-0.0030162048423403582	0.7632540308054208	-1	0.25	1	0.4	4	0.7692307692307693	10	0.38461538461538464	0.7692307692307693	13	10	1	0	0	0.23076923076923078	13	3	15	0.0	1.0	0.30944904726774375	0.9390247060145067	0.11435482825021712	0.9301062439100254	0.7311049549681367	0.9666270449119562	0.9745976369906514	0.9476609547535154	0	0	0.0	-0.00030162048423403585	-0.00030162048423403585
4493	0.05542959866254797	0.020099255043569297	-0.0026215192363600024	0.6896222019258391	-1	0	0	0.2	2	0.9230769230769231	12	0.5357142857142857	0.9230769230769231	13	12	1	0	0	0.14285714285714285	2	14	15	0.0	0	0.5800481777023522	0.8629257800049762	0.6478809655872194	0.933394071902371	0.48209715680945964	0.9373910181276716	0.8157476180903467	0.916471565587292	0	0	0.0	-0.0002621519236360002	-0.0002621519236360002
3155	0.05842411957059312	0.021955832031141438	0.02192235354750093	0.7271868109606919	-1	0	0	0.2	2	0.9230769230769231	12	0.5357142857142857	0.9230769230769231	13	12	1	0	0	0.14285714285714285	2	14	15	0.0	0	0.5809741130450018	0.865180995004876	0.6636523090553794	0.9356475495001678	0.48209715680945964	0.9502295313959902	0.8157476180903467	0.9237941042764477	0	0	0.0	0.02192235354750093	0.02192235354750093
2694	0.05857804041643797	0.020492606287166273	0.020452113590069307	0.7301265396425409	-1	0	0	0.2	2	0.9230769230769231	12	0.5357142857142857	0.9230769230769231	13	12	1	0	0	0.14285714285714285	2	14	15	0.0	0	0.5809741130450018	0.865180995004876	0.6636523090553794	0.9356475495001678	0.48209715680945964	0.9502295313959902	0.8157476180903467	0.9237941042764477	0	0	0.0	0.020452113590069307	0.020452113590069307
4449	0.05691293139581908	0.022371882563012577	0.022357283932864937	0.6982780027941526	-1	0	0	0.2	2	0.9230769230769231	12	0.5357142857142857	0.9230769230769231	13	12	1	0	0	0.14285714285714285	2	14	15	0.0	0	0.5809741130450018	0.865180995004876	0.6636523090553794	0.9356475495001678	0.48209715680945964	0.9502295313959902	0.8157476180903467	0.9237941042764477	0	0	0.0	0.022357283932864937	0.022357283932864937
2851	0.06263107504145665	0.01918366649579323	0.019164664161771913	0.7617435767814074	-1	0	0	0.2	2	0.9230769230769231	12	0.5357142857142857	0.9230769230769231	13	12	1	0	0	0.14285714285714285	2	14	15	0.0	0	0.5809741130450018	0.865180995004876	0.6636523090553794	0.9356475495001678	0.48209715680945964	0.9503602752133313	0.8157476180903467	0.9238590326860912	0	0	0.0	0.019164664161771913	0.019164664161771913
1669	0.07368057986935	0.00517361002585955	0.004856624997801175	0.6504343991106756	-1	0	0	0.2	2	0.9230769230769231	12	0.5357142857142857	0.9230769230769231	13	12	1	0	0	0.14285714285714285	2	14	15	0.0	0	0.5809741130450018	0.8724072120151982	0.6735402963039698	0.9412735122562881	0.584576478761302	0.9583235909775696	0.8803773924223631	0.9315450403549534	0	0	0.0	0.004856624997801175	0.004856624997801175
4699	0.058995709862766504	0.022567647100468487	0.022549556083315252	0.7144615522845317	-1	0	0	0.2	2	0.9230769230769231	12	0.5357142857142857	0.9230769230769231	13	12	1	0	0	0.14285714285714285	2	14	15	0.0	0	0.5809741130450018	0.865180995004876	0.6636523090553794	0.9356475495001678	0.48209715680945964	0.9499715195293283	0.8157476180903467	0.9236662982111928	0	0	0.0	0.022549556083315252	0.022549556083315252
1998	0.05883660918123157	0.02176239731032678	0.021725993965860925	0.7182002668713403	-1	0	0	0.2	2	0.9230769230769231	12	0.5357142857142857	0.9230769230769231	13	12	1	0	0	0.14285714285714285	2	14	15	0.0	0	0.5809741130450018	0.865180995004876	0.6636523090553794	0.9356475495001678	0.48209715680945964	0.9502295313959902	0.8157476180903467	0.9237941042764477	0	0	0.0	0.021725993965860925	0.021725993965860925
781	0.07914476045271869	0.01340080922984744	0.0011449941541319278	0.6165271510606805	-1	0	0	0.1	1	1.0	13	1.0	1.0	14	13	0	0	0	0.06666666666666667	15	1	15	0.0	0	0.5596346430774573	0.8404146415612687	0.34062168070681076	0.9185500806617776	0.3823992966945175	0.9302335161956805	0.7589391812794684	0.9024547478597694	0	0	0.0	0.0011449941541319278	0.0011449941541319278
1245	0.036726879507613705	0.005984516758695663	0.005982118522940206	0.6056935130819847	-1	0.25	1	0.4	4	0.7692307692307693	10	0.3409090909090909	0.6923076923076923	11	9	3	0	0	0.36363636363636365	4	11	15	0.0	0.5	0.6619192726853	0.9170151204705997	0.45233517810066737	0.9381734669634106	0.2858747101290501	0.9163595129578057	0.8578408642882159	0.9245136723379914	0	0	0.0	0.005982118522940206	0.005982118522940206
767	0.017727884114969932	0.002885733585046148	-0.0028140725176200743	0.9666945932463673	-1	0.25	1	0.5	5	0.5833333333333334	7	0.35	0.5833333333333334	10	7	3	0	0	0.4	4	10	14	0.0	0.3333333333333333	0.5643697215428658	0.9317907068091607	0.3433021951848355	0.8980629914785953	0.4502805866681685	0.9356266824277047	0.769999337943525	0.923365418576894	0	0	0.0	-0.0002814072517620074	-0.0002814072517620074
798	0.05265917710385359	0.009093898564974758	0.0072171015512002955	0.8222342217807652	-1	0	0	0.3	3	0.8461538461538461	11	0.38461538461538464	0.8461538461538461	12	11	2	0	0	0.23076923076923078	3	13	15	0.0	1.0	0.5809741130450018	0.8328923874767034	0.6706730102000614	0.9320977654953815	0.5439894200712875	0.961549043569642	0.7988423179832467	0.9228417367205778	0	0	0.0	0.0072171015512002955	0.0072171015512002955
448	0.05750436825476124	0.002886298547556464	0.002644167748731218	0.7435261344995896	-1	0	0	0.2	2	0.9230769230769231	12	0.5357142857142857	0.9230769230769231	13	12	1	0	0	0.14285714285714285	2	14	15	0.0	0	0.552964128161734	0.9169481537683942	0.6626620410324892	0.9498538862770707	0.37023281734827773	0.908214808162802	0.9344640718668691	0.9272365080996009	0	0	0.0	0.002644167748731218	0.002644167748731218
1353	0.07056952387786623	0.00817104573492529	0.004340933526138316	0.6894394919361533	-1	0	0	0.1	1	1.0	13	1.0	1.0	14	13	0	0	0	0.06666666666666667	15	1	15	0.0	0	0.5887040269287219	0.8378910809541837	0.6520801177725624	0.9180082168265837	0.5333368177853808	0.9654083132252831	0.9209430429890287	0.9214621894857177	0	0	0.0	0.004340933526138316	0.004340933526138316
1492	0.06487393532790904	0.011981913983795984	0.011076159722451953	0.6475563049253172	-1	0	0	0.1	1	1.0	13	1.0	1.0	14	13	0	0	0	0.06666666666666667	15	1	15	0.0	0	0.623891747209796	0.7519488215337815	0.679499543832778	0.8953708251852877	0.4827053382048437	0.8870548946468678	0.7527754442062582	0.8547415479036075	0	0	0.0	0.011076159722451953	0.011076159722451953
274	0.02573925960946506	0.002331003859443878	0.002038718115656194	0.9527606456652256	-1	0	0	0.2857142857142857	2	0.75	6	0.5	0.625	6	5	3	5	0	0.8	4	5	10	0.5555555555555556	0.25	0.5284365388843799	0.8598129724538477	0.932928911373254	0.9034065963370269	0.5315607692854651	0.8930952698664313	0.8972146717777716	0.8866917048540044	0.16666666666666666	0.3333333333333333	0.0	0.002038718115656194	0.002038718115656194
3663	0.08200773859048152	0.008481060728894596	-0.003162113108827409	0.7179149731628323	-1	0	0	0.1	1	1.0	13	1.0	1.0	14	13	0	0	0	0.06666666666666667	1	15	15	0.0	0	0.5805111453736769	0.861311192426106	0.6631571750439342	0.9371526625463907	0.4840327611054452	0.955675106156311	0.8319237534308958	0.9264283858062276	0	0	0.0	-0.00031621131088274094	-0.00031621131088274094
1089	0.018035676446451494	0.00271709509728464	0.002708568308833533	0.9300589447462649	-1	0	0	0.25	2	0.9	9	0.5454545454545454	0.9	9	9	2	2	0	0.18181818181818182	2	11	12	0.25	0	0.7281340240753337	0.8162304196463439	0.7164849725901521	0.9652922713025149	0.4403630689532826	0.8947234163372151	0.8879998810024798	0.9104222918268995	0.5555555555555556	0.1111111111111111	0.0	0.002708568308833533	0.002708568308833533
4143	0.057745097865010676	0.02215551172904576	0.022139578785805948	0.7137595868598656	-1	0	0	0.2	2	0.9230769230769231	12	0.5357142857142857	0.9230769230769231	13	12	1	0	0	0.14285714285714285	2	14	15	0.0	0	0.5809741130450018	0.865180995004876	0.6636523090553794	0.9356475495001678	0.48209715680945964	0.9523218441368518	0.8157476180903467	0.924846820455145	0	0	0.0	0.022139578785805948	0.022139578785805948
2803	0.05990831525134804	0.021979287820066626	0.021964009536233352	0.7241210998139882	-1	0	0	0.2	2	0.9230769230769231	12	0.5357142857142857	0.9230769230769231	13	12	1	0	0	0.14285714285714285	2	14	15	0.0	0	0.5809741130450018	0.865180995004876	0.6636523090553794	0.9356475495001678	0.48209715680945964	0.9503602752133313	0.8157476180903467	0.9238590326860912	0	0	0.0	0.021964009536233352	0.021964009536233352
3046	0.058954258173722525	0.0222080515916517	0.02212669953195116	0.7235357781395407	-1	0	0	0.2	2	0.9230769230769231	12	0.5357142857142857	0.9230769230769231	13	12	1	0	0	0.14285714285714285	2	14	15	0.0	0	0.5809741130450018	0.865180995004876	0.6636523090553794	0.9356475495001678	0.48209715680945964	0.9503602752133313	0.8157476180903467	0.9238590326860912	0	0	0.0	0.02212669953195116	0.02212669953195116
2926	0.05669506841211446	0.0223932111390668	0.022348873804722967	0.7053965105965676	-1	0	0	0.2	2	0.9230769230769231	12	0.5357142857142857	0.9230769230769231	13	12	1	0	0	0.14285714285714285	2	14	15	0.0	0	0.5809741130450018	0.865180995004876	0.6636523090553794	0.9356475495001678	0.48209715680945964	0.9502295313959902	0.8157476180903467	0.9237941042764477	0	0	0.0	0.022348873804722967	0.022348873804722967
238	0.04322998568872619	0.0016517730170369951	0.0015111505061404591	0.7353073428591848	-1	0	0	0.2	2	0.9230769230769231	12	0.3	0.6923076923076923	10	9	4	3	0	0.5	5	10	15	0.2727272727272727	0	0.6641322335140755	0.9292765209384992	0.3684860183634075	0.958856329569347	0.4900233364813856	0.8458227526321286	0.9112812786329825	0.9224064940958722	0.4	0.3	0.0	0.0015111505061404591	0.0015111505061404591
836	0.031110472990682533	0.0067205063899755365	0.0020643407962039847	0.6079233556394159	-1	0	0	0.3	3	0.8461538461538461	11	0.4166666666666667	0.6923076923076923	11	9	3	0	0	0.25	3	12	15	0.0	0.6666666666666666	0.7784874734967862	0.9144377437709991	0.6603296188879602	0.950580830229882	0.339045508905045	0.933455627183319	0.9166446379908306	0.9343558040746288	0	0	0.0	0.0020643407962039847	0.0020643407962039847
4734	0.06151631661187725	0.021877852622240186	0.021876068932922293	0.7604389301200325	-1	0	0	0.2	2	0.9230769230769231	12	0.5357142857142857	0.9230769230769231	13	12	1	0	0	0.14285714285714285	2	14	15	0.0	0	0.5809741130450018	0.865180995004876	0.6636523090553794	0.9356475495001678	0.48209715680945964	0.9503602752133313	0.8157476180903467	0.9238590326860912	0	0	0.0	0.021876068932922293	0.021876068932922293
4082	0.06089108174858646	0.02038772789864509	0.02031604126967664	0.745729197516977	-1	0	0	0.2	2	0.9230769230769231	12	0.5357142857142857	0.9230769230769231	13	12	1	0	0	0.14285714285714285	2	14	15	0.0	0	0.5809741130450018	0.865180995004876	0.6636523090553794	0.9356475495001678	0.48209715680945964	0.9502295313959902	0.8157476180903467	0.9237941042764477	0	0	0.0	0.02031604126967664	0.02031604126967664
95	0.047134505585551253	0.0008882879623735434	-0.0008346726630419754	0.9318624963184474	-1	0	0	0.2	2	0.8461538461538461	11	0.3409090909090909	0.6923076923076923	9	9	5	1	0	0.36363636363636365	4	11	15	0.07142857142857142	0	0.3435590689657612	0.8875173069080424	0.7645258195183164	0.9200666544747961	0.8233728142779517	0.9035793363043445	0.909833251360708	0.9045505741455396	1.0	0.2222222222222222	0.0	-8.346726630419754e-05	-8.346726630419754e-05
2549	0.0592541811797201	0.020431097642653925	0.020370307774724664	0.7309497157671389	-1	0	0	0.2	2	0.9230769230769231	12	0.5357142857142857	0.9230769230769231	13	12	1	0	0	0.14285714285714285	2	14	15	0.0	0	0.5809741130450018	0.865180995004876	0.6636523090553794	0.9356475495001678	0.48209715680945964	0.9502295313959902	0.8157476180903467	0.9237941042764477	0	0	0.0	0.020370307774724664	0.020370307774724664
2905	0.05934738622988745	0.01540399897931234	0.015184722646527699	0.7026589198160739	-1	0	0	0.2	2	0.9230769230769231	12	0.5357142857142857	0.9230769230769231	13	12	1	0	0	0.14285714285714285	2	14	15	0.0	0	0.5809741130450018	0.865180995004876	0.6636523090553794	0.9356475495001678	0.48209715680945964	0.9503602752133313	0.8157476180903467	0.9238590326860912	0	0	0.0	0.015184722646527699	0.015184722646527699
3375	0.057483220632717	0.021526900806808524	0.021501572342649922	0.7239140943589997	-1	0	0	0.2	2	0.9230769230769231	12	0.5357142857142857	0.9230769230769231	13	12	1	0	0	0.14285714285714285	2	14	15	0.0	0	0.5809741130450018	0.865180995004876	0.6636523090553794	0.9356475495001678	0.48209715680945964	0.9502295313959902	0.8157476180903467	0.9237941042764477	0	0	0.0	0.021501572342649922	0.021501572342649922
1722	0.056500011195919325	0.015328926031455236	0.015182768910925707	0.6903468262095197	-1	0	0	0.2	2	0.9230769230769231	12	0.5357142857142857	0.9230769230769231	13	12	1	0	0	0.14285714285714285	2	14	15	0.0	0	0.5809741130450018	0.865180995004876	0.6636523090553794	0.9356475495001678	0.48209715680945964	0.9503602752133313	0.8157476180903467	0.9238590326860912	0	0	0.0	0.015182768910925707	0.015182768910925707
1763	0.05625287685605261	0.022762377921647963	0.02274614326208802	0.7011460502738097	-1	0	0	0.2	2	0.9230769230769231	12	0.5357142857142857	0.9230769230769231	13	12	1	0	0	0.14285714285714285	2	14	15	0.0	0	0.5809741130450018	0.865180995004876	0.6636523090553794	0.9356475495001678	0.48209715680945964	0.9502295313959902	0.8157476180903467	0.9237941042764477	0	0	0.0	0.02274614326208802	0.02274614326208802
4444	0.05719303400175409	0.022207079961938582	0.022170274664001906	0.7100009149602946	-1	0	0	0.2	2	0.9230769230769231	12	0.5357142857142857	0.9230769230769231	13	12	1	0	0	0.14285714285714285	2	14	15	0.0	0	0.5809741130450018	0.865180995004876	0.6636523090553794	0.9356475495001678	0.48209715680945964	0.9499715195293283	0.8157476180903467	0.9236662982111928	0	0	0.0	0.022170274664001906	0.022170274664001906
3736	0.07192843055907268	0.01577796374061279	-0.006348613533486375	0.7678136513137018	-1	0	0	0.1	1	1.0	13	0.5357142857142857	0.9230769230769231	13	12	1	0	0	0.14285714285714285	2	14	15	0.0	0	0.5809741130450018	0.8315547323521113	0.6636523090553794	0.925378292568562	0.48209715680945964	0.9475410291432975	0.8443110163610724	0.9118229220900783	0	0	0.0	-0.0006348613533486375	-0.0006348613533486375
534	0.04255280763054989	0.013291363924853968	0.0044500189297446684	0.6116465137154832	-1	0.25	1	0.4	4	0.7692307692307693	10	0.38461538461538464	0.7692307692307693	12	10	2	0	0	0.23076923076923078	3	13	15	0.0	1.0	0.6939376818015297	0.9364594518254629	0.3544146652104307	0.8933947384037941	0.38373141750511225	0.9080621794416507	0.7846055518358108	0.9144202313301534	0	0	0.0	0.0044500189297446684	0.0044500189297446684
1922	0.05933615791922488	0.02223567607677499	0.022167507167937608	0.727007925564074	-1	0	0	0.2	2	0.9230769230769231	12	0.5357142857142857	0.9230769230769231	13	12	1	0	0	0.14285714285714285	2	14	15	0.0	0	0.5809741130450018	0.865180995004876	0.6636523090553794	0.9356475495001678	0.48209715680945964	0.9502295313959902	0.8157476180903467	0.9237941042764477	0	0	0.0	0.022167507167937608	0.022167507167937608
507	None	None	None	None	None	0.25	1	0.5	5	0.5384615384615384	7	0.42857142857142855	0.46153846153846156	8	6	6	2	0	0.7142857142857143	5	7	15	0.14285714285714285	0.4444444444444444	0.406170104753084	0.9558525548246369	0.2342692122690036	0.9409542476548429	0.47135404130313036	0.9208026052067737	0.8275757070030813	0.9407911939234372	0.5625	0.375	0.0	None	None
3215	0.05951628016684516	0.022496521409738138	0.02249366713961136	0.697589008263199	-1	0	0	0.2	2	0.9230769230769231	12	0.5357142857142857	0.9230769230769231	13	12	1	0	0	0.14285714285714285	2	14	15	0.0	0	0.5809741130450018	0.865180995004876	0.6636523090553794	0.9356475495001678	0.48209715680945964	0.9503602752133313	0.8157476180903467	0.9238590326860912	0	0	0.0	0.02249366713961136	0.02249366713961136
1212	0.03997680691961933	0.010262476822608538	0.009443877444978236	0.9363968131056234	-1	0.25	1	0.5	5	0.6153846153846154	8	0.3409090909090909	0.5384615384615384	10	7	4	0	0	0.36363636363636365	4	11	15	0.0	0.2857142857142857	0.6209624651165623	0.9555204400271347	0.5086861638342179	0.9148083650880184	0.4933579404907503	0.927225189364643	0.8566567766788432	0.9347440047061445	0	0	0.0	0.009443877444978236	0.009443877444978236
130	0.019363184574811152	0.0008039957616350929	-0.0005385791705518415	0.9954992403255909	-1	0	0	0.2857142857142857	2	0.75	6	0.3333333333333333	0.25	2	2	7	1	0	0.8333333333333334	5	6	10	0.05555555555555555	0	0.6579619320234581	0.7771039269932379	0.9168360066192847	0.6967015735037171	0.41761489545068053	0.5	0.8887842254743619	0.6667456890357532	1.0	1.0	0.0	-5.385791705518415e-05	-5.385791705518415e-05
216	0.027654809613614592	0.01164821374263181	0.0059058277550343066	0.922978388294758	-1	0.25	1	0.5	5	0.6153846153846154	8	0.4166666666666667	0.5384615384615384	11	7	3	0	0	0.4444444444444444	4	9	15	0.0	0.6666666666666666	0.6157485798588691	0.942739583867325	0.7140187554485392	0.9170306692516876	0.5971248680383409	0.9380440238143635	0.81380024022462	0.93341730965414	0	0	0.0	0.0059058277550343066	0.0059058277550343066
785	0.056703737164548886	0.015621510127017355	0.006661249052398345	0.6290224932059515	-1	0	0	0.3	3	0.8461538461538461	11	0.5357142857142857	0.8461538461538461	14	11	0	1	0	0.14285714285714285	2	14	15	1.0	0.15384615384615385	0.5879772611591679	0.7605363554775805	0.48299984337284857	0.9235720267045398	0.48209715680945964	0.9071411077589719	0.7800677644958605	0.8782091729285936	1.0	0.21428571428571427	0.0	0.006661249052398345	0.006661249052398345
2623	0.06552851446593863	0.01421787841775565	0.013518211350717286	0.6543314250076391	-1	0	0	0.2	2	0.9230769230769231	12	0.5357142857142857	0.7692307692307693	10	10	4	0	0	0.14285714285714285	2	14	15	0.0	0	0.5809741130450018	0.8939260879021713	0.6685963026796746	0.9492242882055149	0.4942173083792036	0.9519286737924071	0.8784498239028843	0.9359464850322268	0	0	0.0	0.013518211350717286	0.013518211350717286
4165	0.06401070946509262	0.007519854003635741	0.007001000318269194	0.6474741714994651	-1	0	0	0.2	2	0.9230769230769231	12	0.5357142857142857	0.9230769230769231	13	12	1	0	0	0.14285714285714285	2	14	15	0.0	0	0.5809741130450018	0.8569662140732	0.6636523090553794	0.9356475495001678	0.48209715680945964	0.9502295313959902	0.8279237618879517	0.9221665391942178	0	0	0.0	0.007001000318269194	0.007001000318269194
3641	0.0584033047657071	0.022553155382342736	0.022501262562700092	0.7043391753086369	-1	0	0	0.2	2	0.9230769230769231	12	0.5357142857142857	0.9230769230769231	13	12	1	0	0	0.14285714285714285	2	14	15	0.0	0	0.5809741130450018	0.865180995004876	0.6636523090553794	0.9356475495001678	0.48209715680945964	0.9502295313959902	0.8157476180903467	0.9237941042764477	0	0	0.0	0.022501262562700092	0.022501262562700092
2396	0.06163405412314574	0.022350823541770145	0.022348297794596652	0.7449433350505777	-1	0	0	0.2	2	0.9230769230769231	12	0.5357142857142857	0.9230769230769231	13	12	1	0	0	0.14285714285714285	2	14	15	0.0	0	0.5809741130450018	0.865180995004876	0.6636523090553794	0.9356475495001678	0.48209715680945964	0.9502295313959902	0.8157476180903467	0.9237941042764477	0	0	0.0	0.022348297794596652	0.022348297794596652
3545	0.06552829639791334	0.006015629578436008	0.005069012119989336	0.6554401173267632	-1	0	0	0.2	2	0.9230769230769231	12	0.5357142857142857	0.9230769230769231	13	12	1	0	0	0.14285714285714285	2	14	15	0.0	0	0.5800481777023522	0.8685893894158142	0.6626620410324892	0.9508120471588917	0.48209715680945964	0.9572356199943768	0.8648361092082523	0.9341865418395279	0	0	0.0	0.005069012119989336	0.005069012119989336
2843	0.0602479904223314	0.023078174888830155	0.022920341871458267	0.7108396925543217	-1	0	0	0.2	2	0.9230769230769231	12	0.5357142857142857	0.9230769230769231	13	12	1	0	0	0.14285714285714285	2	14	15	0.0	0	0.5809741130450018	0.865180995004876	0.6636523090553794	0.9356475495001678	0.48209715680945964	0.9503602752133313	0.8157476180903467	0.9238590326860912	0	0	0.0	0.022920341871458267	0.022920341871458267
721	0.027064853493020322	0.012597832208268812	0.009688715397908521	0.9516931566806388	-1	0.5	2	0.6	6	0.5384615384615384	7	0.375	0.46153846153846156	9	6	5	0	0	0.625	5	8	15	0.0	0.5714285714285714	0.7981122457227072	0.9288698461944517	0.30472468691915183	0.9027702828575341	0.503402361381273	0.9488193584830706	0.81380024022462	0.929075145265907	0	0	0.0	0.009688715397908521	0.009688715397908521
4571	0.061016912693455334	0.022306423258075986	0.02230635966626515	0.7512879221789345	-1	0	0	0.2	2	0.9230769230769231	12	0.5357142857142857	0.9230769230769231	13	12	1	0	0	0.14285714285714285	2	14	15	0.0	0	0.5809741130450018	0.865180995004876	0.6636523090553794	0.9356475495001678	0.48209715680945964	0.9503602752133313	0.8157476180903467	0.9238590326860912	0	0	0.0	0.02230635966626515	0.02230635966626515
2325	0.057922161978095854	0.022788003954137742	0.022762325139366206	0.7197706801840988	-1	0	0	0.2	2	0.9230769230769231	12	0.5357142857142857	0.9230769230769231	13	12	1	0	0	0.14285714285714285	2	14	15	0.0	0	0.5809741130450018	0.865180995004876	0.6636523090553794	0.9356475495001678	0.48209715680945964	0.9502295313959902	0.8157476180903467	0.9237941042764477	0	0	0.0	0.022762325139366206	0.022762325139366206
3364	0.0597951444342533	0.022704706531755957	0.02264004580644074	0.7143696429603483	-1	0	0	0.2	2	0.9230769230769231	12	0.5357142857142857	0.9230769230769231	13	12	1	0	0	0.14285714285714285	2	14	15	0.0	0	0.5809741130450018	0.865180995004876	0.6636523090553794	0.9356475495001678	0.48209715680945964	0.9502295313959902	0.8157476180903467	0.9237941042764477	0	0	0.0	0.02264004580644074	0.02264004580644074
1357	0.055679813609429335	0.005623580438934676	-0.004800862274179966	0.6720899841176668	-1	0	0	0.2	2	0.9230769230769231	12	0.5357142857142857	0.9230769230769231	13	12	1	0	0	0.14285714285714285	2	14	15	0.0	0	0.5800481777023522	0.8391285336692038	0.6636523090553794	0.9356201573312597	0.4859683654014306	0.9379005506672545	0.8103419678235766	0.9127505471355054	0	0	0.0	-0.00048008622741799666	-0.00048008622741799666
2284	0.05830591793570209	0.02246827578767778	0.022437052051252907	0.6986862335180799	-1	0	0	0.2	2	0.9230769230769231	12	0.5357142857142857	0.9230769230769231	13	12	1	0	0	0.14285714285714285	2	14	15	0.0	0	0.5809741130450018	0.865180995004876	0.6636523090553794	0.9356475495001678	0.48209715680945964	0.9502295313959902	0.8157476180903467	0.9237941042764477	0	0	0.0	0.022437052051252907	0.022437052051252907
2634	0.05746665125643958	0.014686295901236865	0.0145958115790985	0.7130646421552332	-1	0	0	0.2	2	0.9230769230769231	12	0.5357142857142857	0.9230769230769231	13	12	1	0	0	0.14285714285714285	2	14	15	0.0	0	0.5809741130450018	0.865180995004876	0.6636523090553794	0.9356475495001678	0.48209715680945964	0.9503602752133313	0.8157476180903467	0.9238590326860912	0	0	0.0	0.0145958115790985	0.0145958115790985
3468	0.058148165607006905	0.022335000871089743	0.022313445972544355	0.714674756212125	-1	0	0	0.2	2	0.9230769230769231	12	0.5357142857142857	0.9230769230769231	13	12	1	0	0	0.14285714285714285	2	14	15	0.0	0	0.5809741130450018	0.865180995004876	0.6636523090553794	0.9356475495001678	0.48209715680945964	0.9502295313959902	0.8157476180903467	0.9237941042764477	0	0	0.0	0.022313445972544355	0.022313445972544355
4000	0.05701936084188761	0.021881783228965022	0.02187142729689634	0.7186548034506933	-1	0	0	0.2	2	0.9230769230769231	12	0.5357142857142857	0.9230769230769231	13	12	1	0	0	0.14285714285714285	2	14	15	0.0	0	0.5809741130450018	0.865180995004876	0.6636523090553794	0.9356475495001678	0.48209715680945964	0.9502295313959902	0.8157476180903467	0.9237941042764477	0	0	0.0	0.02187142729689634	0.02187142729689634
2861	0.058611017120266014	0.02250808098354248	0.02249350983382895	0.7052382583491117	-1	0	0	0.2	2	0.9230769230769231	12	0.5357142857142857	0.9230769230769231	13	12	1	0	0	0.14285714285714285	2	14	15	0.0	0	0.5809741130450018	0.865180995004876	0.6636523090553794	0.9356475495001678	0.48209715680945964	0.9502295313959902	0.8157476180903467	0.9237941042764477	0	0	0.0	0.02249350983382895	0.02249350983382895
3430	0.061103360139478466	0.011261364871289002	0.011259000659293845	0.6424938191995082	-1	0	0	0.2	2	0.9230769230769231	12	0.5357142857142857	0.9230769230769231	13	12	1	0	0	0.14285714285714285	2	14	15	0.0	0	0.5800481777023522	0.8685893894158142	0.6626620410324892	0.9508120471588917	0.48209715680945964	0.9572356199943768	0.8648361092082523	0.9341865418395279	0	0	0.0	0.011259000659293845	0.011259000659293845
3999	0.061678346958712583	0.02025346492508154	0.020246398017179177	0.7675956474961042	-1	0	0	0.2	2	0.9230769230769231	12	0.5357142857142857	0.9230769230769231	13	12	1	0	0	0.14285714285714285	2	14	15	0.0	0	0.5809741130450018	0.865180995004876	0.6636523090553794	0.9356475495001678	0.48209715680945964	0.9502295313959902	0.8157476180903467	0.9237941042764477	0	0	0.0	0.020246398017179177	0.020246398017179177
4379	0.06515108767432078	0.004631367941669891	0.004088226977460941	0.6546380279566755	-1	0	0	0.2	2	0.9230769230769231	12	0.5357142857142857	0.9230769230769231	13	12	1	0	0	0.14285714285714285	2	14	15	0.0	0	0.5800481777023522	0.8685893894158142	0.6626620410324892	0.9508120471588917	0.48209715680945964	0.9572356199943768	0.8648361092082523	0.9341865418395279	0	0	0.0	0.004088226977460941	0.004088226977460941
961	0.03509087623709596	0.015302006533868455	0.012753561850006482	0.9392565248511414	-1	0.5	2	0.6	6	0.5384615384615384	7	0.3333333333333333	0.5384615384615384	9	7	5	0	0	0.5555555555555556	5	9	15	0.0	1.0	0.42194382043362777	0.9496980486332428	0.2524115325407716	0.9290443764798891	0.6647962004666937	0.9360266807985739	0.81380024022462	0.9388385619705701	0	0	0.0	0.012753561850006482	0.012753561850006482
4862	0.06086393596735281	0.016442671203153732	0.008795950412485815	0.6969081275105662	-1	0	0	0.2	2	0.9230769230769231	12	0.5357142857142857	0.9230769230769231	13	12	1	0	0	0.14285714285714285	2	14	15	0.0	0	0.5800481777023522	0.8640575650235757	0.6626620410324892	0.9337224973945605	0.48209715680945964	0.9487806830052441	0.8127396049812166	0.9221027388287524	0	0	0.0	0.008795950412485815	0.008795950412485815
842	0.028021265298585615	0.001251695093082002	0.00030128355387999206	0.9669848959565188	-1	0.25	1	0.4	4	0.7692307692307693	10	0.3125	0.7692307692307693	13	10	1	0	0	0.3333333333333333	4	12	15	0.0	0.6666666666666666	0.42194382043362777	0.9160208808775921	0.3161838580245397	0.8896736278411055	0.2858747101290501	0.9737274018747408	0.81380024022462	0.9368195552739381	0	0	0.0	0.00030128355387999206	0.00030128355387999206
2657	0.05893046314572258	0.022517703585130982	0.022478775836689946	0.7075465982416691	-1	0	0	0.2	2	0.9230769230769231	12	0.5357142857142857	0.9230769230769231	13	12	1	0	0	0.14285714285714285	2	14	15	0.0	0	0.5809741130450018	0.865180995004876	0.6636523090553794	0.9356475495001678	0.48209715680945964	0.9502295313959902	0.8157476180903467	0.9237941042764477	0	0	0.0	0.022478775836689946	0.022478775836689946
2180	0.05746683031991227	0.023049618794823448	0.022950421776560894	0.7111328317831634	-1	0	0	0.2	2	0.9230769230769231	12	0.5357142857142857	0.9230769230769231	13	12	1	0	0	0.14285714285714285	2	14	15	0.0	0	0.5809741130450018	0.865180995004876	0.6636523090553794	0.9356475495001678	0.48209715680945964	0.9503602752133313	0.8157476180903467	0.9238590326860912	0	0	0.0	0.022950421776560894	0.022950421776560894
1095	0.015063696479081587	0.001881463893619042	0.0014159228893271133	0.9331923552802228	-1	0	0	0.25	2	0.9	9	0.5454545454545454	0.9	10	9	1	0	0	0.18181818181818182	2	11	12	0.0	0	0.7344878407251004	0.8429967361330722	0.69592700117582	0.9307531207686278	0.36933252951130846	0.7249503690102925	0.8822034435937627	0.8518755991904082	0	0	0.0	0.0014159228893271133	0.0014159228893271133
1269	0.05578954700870133	0.009623513744423887	-0.00904332831429309	0.674673111797486	-1	0	0	0.1	1	1.0	12	1.0	1.0	13	12	0	0	0	0.07142857142857142	14	1	14	0.0	0	0.6670177334069357	0.733091091792975	0.3372999528615158	0.9054946483470542	0.339045508905045	0.7745278281914557	0.866664449036001	0.8177853879478872	0	0	0.0	-0.000904332831429309	-0.000904332831429309
851	0.024535611215999308	0.003394379329927252	0.0033927478149983654	0.9352484934243022	-1	0	0	0.2222222222222222	2	0.9090909090909091	10	0.5416666666666666	0.9090909090909091	11	10	1	0	0	0.16666666666666666	2	12	13	0.0	0	0.5446193586203688	0.8446833290588416	0.7939495398040732	0.9392695569883487	0.4148868649047577	0.72069735535991	0.8778917537522255	0.8573385849749332	0	0	0.0	0.0033927478149983654	0.0033927478149983654
3591	0.05546132329952962	0.004863095415451381	0.002053178885582828	0.7079882805838233	-1	0	0	0.2	2	0.9230769230769231	12	0.5769230769230769	0.8461538461538461	13	11	1	0	0	0.15384615384615385	13	2	15	0.0	0	0.5809741130450018	0.865180995004876	0.6636523090553794	0.9356475495001678	0.48209715680945964	0.9503602752133313	0.8157476180903467	0.9238590326860912	0	0	0.0	0.002053178885582828	0.002053178885582828
1999	0.05846047127567061	0.016045196402732505	-0.0025625464087063103	0.7381682932200798	-1	0	0	0.2	2	0.9230769230769231	12	0.5357142857142857	0.9230769230769231	13	12	1	0	0	0.14285714285714285	2	14	15	0.0	0	0.5800481777023522	0.8640575650235757	0.6626620410324892	0.9337224973945605	0.48209715680945964	0.9487806830052441	0.8127396049812166	0.9221027388287524	0	0	0.0	-0.000256254640870631	-0.000256254640870631
3821	0.059316719421906514	0.00567968044592469	0.00427977227802647	0.6216766066455356	-1	0	0	0.2	2	0.9230769230769231	12	0.5357142857142857	0.9230769230769231	13	12	1	0	0	0.14285714285714285	2	14	15	0.0	0	0.5809741130450018	0.8840666145650345	0.6735402963039698	0.920730162460837	0.5266673073897001	0.9515670177984537	0.8648361092082523	0.9232432692620007	0	0	0.0	0.00427977227802647	0.00427977227802647
1047	0.04907398716920857	0.0039798112180075475	0.0012438628561383914	0.591491475822614	-1	0	0	0.3	3	0.8461538461538461	11	0.5357142857142857	0.8461538461538461	13	11	1	0	0	0.14285714285714285	14	2	15	0.0	0.15384615384615385	0.623891747209796	0.8909813157271128	0.6854587913615859	0.9558747554016593	0.35201874051428617	0.8737296151464808	0.9105907103084367	0.9145302592511098	0	0	0.0	0.0012438628561383914	0.0012438628561383914
2653	0.05873195895190411	0.02274863281270526	0.022710900925052468	0.7087305964357937	-1	0	0	0.2	2	0.9230769230769231	12	0.5357142857142857	0.9230769230769231	13	12	1	0	0	0.14285714285714285	2	14	15	0.0	0	0.5809741130450018	0.865180995004876	0.6636523090553794	0.9356475495001678	0.48209715680945964	0.9503602752133313	0.8157476180903467	0.9238590326860912	0	0	0.0	0.022710900925052468	0.022710900925052468
4349	0.05830722631784613	0.022058512491678707	0.02205554496739482	0.718546148030013	-1	0	0	0.2	2	0.9230769230769231	12	0.5357142857142857	0.9230769230769231	13	12	1	0	0	0.14285714285714285	2	14	15	0.0	0	0.5809741130450018	0.865180995004876	0.6636523090553794	0.9356475495001678	0.48209715680945964	0.9502295313959902	0.8157476180903467	0.9237941042764477	0	0	0.0	0.02205554496739482	0.02205554496739482
2295	0.05980428539711038	0.01693381576221696	-0.002169872682274266	0.7479468902925932	-1	0	0	0.2	2	0.9230769230769231	12	0.5357142857142857	0.9230769230769231	13	12	1	0	0	0.14285714285714285	2	14	15	0.0	0	0.5800481777023522	0.8640575650235757	0.6626620410324892	0.9337224973945605	0.48209715680945964	0.9487806830052441	0.8127396049812166	0.9221027388287524	0	0	0.0	-0.0002169872682274266	-0.0002169872682274266
2230	0.05747177814132436	0.015396589527898796	0.01519610879785794	0.6875079197195149	-1	0	0	0.2	2	0.9230769230769231	12	0.5357142857142857	0.9230769230769231	13	12	1	0	0	0.14285714285714285	2	14	15	0.0	0	0.5809741130450018	0.865180995004876	0.6636523090553794	0.9356475495001678	0.48209715680945964	0.9502295313959902	0.8157476180903467	0.9237941042764477	0	0	0.0	0.01519610879785794	0.01519610879785794
3004	0.055949394211971405	0.022274314353392215	0.022267056797746453	0.7018517324563314	-1	0	0	0.2	2	0.9230769230769231	12	0.5357142857142857	0.9230769230769231	13	12	1	0	0	0.14285714285714285	2	14	15	0.0	0	0.5809741130450018	0.865180995004876	0.6636523090553794	0.9356475495001678	0.48209715680945964	0.9502295313959902	0.8157476180903467	0.9237941042764477	0	0	0.0	0.022267056797746453	0.022267056797746453
2542	0.05894758103537456	0.02213160584856616	0.02208342684514711	0.7238855563340889	-1	0	0	0.2	2	0.9230769230769231	12	0.5357142857142857	0.9230769230769231	13	12	1	0	0	0.14285714285714285	2	14	15	0.0	0	0.5809741130450018	0.865180995004876	0.6636523090553794	0.9356475495001678	0.48209715680945964	0.9503602752133313	0.8157476180903467	0.9238590326860912	0	0	0.0	0.02208342684514711	0.02208342684514711
3365	0.05768214558596343	0.015182142278069063	0.015110382391438802	0.699316767645721	-1	0	0	0.2	2	0.9230769230769231	12	0.5357142857142857	0.9230769230769231	13	12	1	0	0	0.14285714285714285	2	14	15	0.0	0	0.5809741130450018	0.865180995004876	0.6636523090553794	0.9356475495001678	0.48209715680945964	0.9502295313959902	0.8157476180903467	0.9237941042764477	0	0	0.0	0.015110382391438802	0.015110382391438802
3226	0.07422364019085206	0.01155602725256736	0.009799993474925396	0.7500987473465024	-1	0	0	0.2	2	0.9230769230769231	12	0.5357142857142857	0.9230769230769231	13	12	1	0	0	0.14285714285714285	2	14	15	0.0	0	0.5809741130450018	0.8668950760820517	0.6636523090553794	0.9356475495001678	0.48209715680945964	0.9503602752133313	0.8157476180903467	0.9242047446252869	0	0	0.0	0.009799993474925396	0.009799993474925396
3107	0.057772222869195054	0.022664842883017386	0.022602109979822017	0.710335574769523	-1	0	0	0.2	2	0.9230769230769231	12	0.5357142857142857	0.9230769230769231	13	12	1	0	0	0.14285714285714285	2	14	15	0.0	0	0.5809741130450018	0.865180995004876	0.6636523090553794	0.9356475495001678	0.48209715680945964	0.9502295313959902	0.8157476180903467	0.9237941042764477	0	0	0.0	0.022602109979822017	0.022602109979822017
2499	0.05935483016072597	0.02229014602017646	0.022260875646884736	0.7055122169809049	-1	0	0	0.2	2	0.9230769230769231	12	0.5357142857142857	0.9230769230769231	13	12	1	0	0	0.14285714285714285	2	14	15	0.0	0	0.5809741130450018	0.865180995004876	0.6636523090553794	0.9356475495001678	0.48209715680945964	0.9502295313959902	0.8157476180903467	0.9237941042764477	0	0	0.0	0.022260875646884736	0.022260875646884736
2399	0.06196693295141238	0.02167297003475005	0.021671517670999774	0.7542766594458347	-1	0	0	0.2	2	0.9230769230769231	12	0.5357142857142857	0.9230769230769231	13	12	1	0	0	0.14285714285714285	2	14	15	0.0	0	0.5809741130450018	0.865180995004876	0.6636523090553794	0.9356475495001678	0.48209715680945964	0.9503602752133313	0.8157476180903467	0.9238590326860912	0	0	0.0	0.021671517670999774	0.021671517670999774
4037	0.055619020179181786	0.0032502337901092132	0.0017115911215322716	0.715482563720643	-1	0	0	0.2	2	0.9230769230769231	12	0.5357142857142857	0.9230769230769231	13	12	1	0	0	0.14285714285714285	2	14	15	0.0	0	0.5800481777023522	0.8598627985370203	0.6626620410324892	0.9246534579985984	0.48209715680945964	0.8385869965330951	0.7205170061399014	0.8797157653457326	0	0	0.0	0.0017115911215322716	0.0017115911215322716
539	0.04836967205541827	0.00564947281857743	0.005535600362940161	0.8573032897328114	-1	0	0	0.3	3	0.7692307692307693	10	0.38461538461538464	0.7692307692307693	12	10	2	0	0	0.23076923076923078	3	13	15	0.0	0	0.5805111453736769	0.8818265155360117	0.5550127383730553	0.946530709399522	0.5333368177853808	0.9566612936110143	0.8880239126105403	0.9345827136488779	0	0	0.0	0.005535600362940161	0.005535600362940161
3374	0.0593821136253372	0.01499491850416528	0.014810885682671304	0.7086172442775727	-1	0	0	0.2	2	0.9230769230769231	12	0.5357142857142857	0.9230769230769231	13	12	1	0	0	0.14285714285714285	2	14	15	0.0	0	0.5809741130450018	0.865180995004876	0.6636523090553794	0.9356475495001678	0.48209715680945964	0.9502295313959902	0.8157476180903467	0.9237941042764477	0	0	0.0	0.014810885682671304	0.014810885682671304
681	0.029759230231014153	0.01548156993347057	0.011001814930147936	0.9165909390644639	-1	0.5	2	0.6	6	0.5384615384615384	7	0.3125	0.5384615384615384	10	7	4	0	0	0.75	6	8	15	0.0	0.8571428571428571	0.7651946125193412	0.9334725121501029	0.39888442779234695	0.8847726447716561	0.5843107581795508	0.9510655424049131	0.8228715112281914	0.9275022933614193	0	0	0.0	0.011001814930147936	0.011001814930147936
20	0.0011782585392712305	0.00022036922473677914	1.9136517015093595e-06	0.9977773359998438	-1	0	0	1.0	2	0.0	0	0.75	0	1	0	1	1	0	1.0	2	2	3	0.2	0	0	0	0	0	0	0	0	0	0	0	0	1.9136517015093595e-06	1.9136517015093595e-06
1180	0.04851721486408895	0.017048914149097677	0.016908152481503846	0.8530751110640931	-1	0	0	0.2	2	0.9230769230769231	12	0.5357142857142857	0.8461538461538461	12	11	2	0	0	0.14285714285714285	2	14	15	0.0	0	0.5805111453736769	0.8889056908045456	0.6463761970362276	0.9536880078855848	0.48209715680945964	0.9393128776405881	0.8886563274519262	0.9317988035331216	0	0	0.0	0.016908152481503846	0.016908152481503846
435	0.02521287393098629	0.004350961002482345	0.0008082387206053463	0.947011368511076	-1	0	0	0.5	5	0.5384615384615384	7	0.3125	0.5384615384615384	9	7	5	1	0	0.75	8	6	15	0.08333333333333333	0.2857142857142857	0.7863344900137409	0.9543597801441618	0.6067228664965556	0.9444131562547645	0.6647962004666937	0.927997804873133	0.866664449036001	0.943199558240145	1.0	0.4444444444444444	0.0	0.0008082387206053463	0.0008082387206053463
1484	0.08834749719494743	0.008157762931993807	-0.004052011686957283	0.645840321743323	-1	0	0	0.2	2	0.9230769230769231	12	0.5357142857142857	0.9230769230769231	13	12	1	0	0	0.14285714285714285	2	14	15	0.0	0	0.26605194180942743	0.8876209071891955	0.2342692122690036	0.876009934374732	0.20320272862302366	0.8004654876719234	0.7674308548339288	0.8585966739664636	0	0	0.0	-0.0004052011686957283	-0.0004052011686957283
3224	0.05805426480077573	0.020711753060235864	0.020619305902519355	0.730543053943026	-1	0	0	0.2	2	0.9230769230769231	12	0.5357142857142857	0.9230769230769231	13	12	1	0	0	0.14285714285714285	2	14	15	0.0	0	0.5809741130450018	0.865180995004876	0.6636523090553794	0.9356475495001678	0.48209715680945964	0.9502295313959902	0.8157476180903467	0.9237941042764477	0	0	0.0	0.020619305902519355	0.020619305902519355
3812	0.06136126550209035	0.013742009644943204	0.013311750222311496	0.7217592601545261	-1	0	0	0.2	2	0.9230769230769231	12	0.5357142857142857	0.9230769230769231	13	12	1	0	0	0.14285714285714285	2	14	15	0.0	0	0.5800481777023522	0.8647197163787376	0.6626620410324892	0.9382724724985111	0.48209715680945964	0.9478882928035018	0.8648361092082523	0.9236076420982215	0	0	0.0	0.013311750222311496	0.013311750222311496
2513	0.06037351756635774	0.02077656047558465	0.020675797962273493	0.7539277907423476	-1	0	0	0.2	2	0.9230769230769231	12	0.5357142857142857	0.9230769230769231	13	12	1	0	0	0.14285714285714285	2	14	15	0.0	0	0.5809741130450018	0.865180995004876	0.6636523090553794	0.9356475495001678	0.48209715680945964	0.9502295313959902	0.8157476180903467	0.9237941042764477	0	0	0.0	0.020675797962273493	0.020675797962273493
1955	0.056739925120483134	0.022223682056316783	0.02216573286956247	0.7185236431892712	-1	0	0	0.2	2	0.9230769230769231	12	0.5357142857142857	0.9230769230769231	13	12	1	0	0	0.14285714285714285	2	14	15	0.0	0	0.5809741130450018	0.865180995004876	0.6636523090553794	0.9356475495001678	0.48209715680945964	0.9502295313959902	0.8157476180903467	0.9237941042764477	0	0	0.0	0.02216573286956247	0.02216573286956247
1942	0.06166780834277319	0.02070506606234135	0.02060088271683961	0.7409456536552992	-1	0	0	0.2	2	0.9230769230769231	12	0.5357142857142857	0.9230769230769231	13	12	1	0	0	0.14285714285714285	2	14	15	0.0	0	0.5809741130450018	0.865180995004876	0.6636523090553794	0.9356475495001678	0.48209715680945964	0.9503602752133313	0.8157476180903467	0.9238590326860912	0	0	0.0	0.02060088271683961	0.02060088271683961
293	0.015457536459332268	0.000905444907286684	0.0008370336474925051	0.9546750093219825	-1	0.25	1	0.4	4	0.7692307692307693	10	0.30612244897959184	0.6153846153846154	12	8	2	2	0	1.0	7	7	15	0.5	0.25	0.6491069567095591	0.9322874059219327	0.5799355742422533	0.947326153364169	0.72700427000649	0.86548175591786	0.8044177620383975	0.9211319140908871	0.5416666666666666	0.25	0.0	0.0008370336474925051	0.0008370336474925051
3291	0.057739195967839385	0.022805267373469378	0.022742848130443437	0.7052013384286857	-1	0	0	0.2	2	0.9230769230769231	12	0.5357142857142857	0.9230769230769231	13	12	1	0	0	0.14285714285714285	2	14	15	0.0	0	0.5809741130450018	0.865180995004876	0.6636523090553794	0.9356475495001678	0.48209715680945964	0.9503602752133313	0.8157476180903467	0.9238590326860912	0	0	0.0	0.022742848130443437	0.022742848130443437
4555	0.059121070795102114	0.022696288435561044	0.02266319422989879	0.7049629624164646	-1	0	0	0.2	2	0.9230769230769231	12	0.5357142857142857	0.9230769230769231	13	12	1	0	0	0.14285714285714285	2	14	15	0.0	0	0.5809741130450018	0.865180995004876	0.6636523090553794	0.9356475495001678	0.48209715680945964	0.9502295313959902	0.8157476180903467	0.9237941042764477	0	0	0.0	0.02266319422989879	0.02266319422989879
2018	0.05742669146849954	0.022501999835855473	0.02246757715580436	0.703068747487493	-1	0	0	0.2	2	0.9230769230769231	12	0.5357142857142857	0.9230769230769231	13	12	1	0	0	0.14285714285714285	2	14	15	0.0	0	0.5809741130450018	0.865180995004876	0.6636523090553794	0.9356475495001678	0.48209715680945964	0.9503602752133313	0.8157476180903467	0.9238590326860912	0	0	0.0	0.02246757715580436	0.02246757715580436
1358	0.052766274865191025	0.006914277799228471	-0.0019401266614097847	0.777354434975628	-1	0	0	0.2	2	0.9230769230769231	12	0.5357142857142857	0.9230769230769231	13	12	1	0	0	0.14285714285714285	2	14	15	0.0	0	0.5949804092733342	0.8596539642905866	0.45808325420147095	0.9490272689021493	0.33480692102551174	0.7412697894872389	0.8879998810024798	0.8732178491388283	0	0	0.0	-0.00019401266614097848	-0.00019401266614097848
4447	0.05818523380228544	0.0154911276811875	0.015058077839488617	0.6847631399736365	-1	0	0	0.2	2	0.9230769230769231	12	0.5357142857142857	0.9230769230769231	13	12	1	0	0	0.14285714285714285	2	14	15	0.0	0	0.5809741130450018	0.865180995004876	0.6636523090553794	0.9356475495001678	0.48209715680945964	0.9503602752133313	0.8157476180903467	0.9238590326860912	0	0	0.0	0.015058077839488617	0.015058077839488617
4040	0.05693012212577947	0.022829286520160634	0.022762888233911874	0.7105955360093359	-1	0	0	0.2	2	0.9230769230769231	12	0.5357142857142857	0.9230769230769231	13	12	1	0	0	0.14285714285714285	2	14	15	0.0	0	0.5809741130450018	0.865180995004876	0.6636523090553794	0.9356475495001678	0.48209715680945964	0.9502295313959902	0.8157476180903467	0.9237941042764477	0	0	0.0	0.022762888233911874	0.022762888233911874
21	0.02718636548305563	0.009459659436368414	0.007935698353691942	0.9222919673470489	-1	0.25	1	0.5	5	0.6153846153846154	8	0.4166666666666667	0.5384615384615384	10	7	4	0	0	0.4444444444444444	4	9	15	0.0	0.6666666666666666	0.5801839692396189	0.9236419417071295	0.6909122397723462	0.8897680317901234	0.4148868649047577	0.89175260218741	0.8193080668061694	0.9029123576234267	0	0	0.0	0.007935698353691942	0.007935698353691942
4353	0.061943532181000224	0.02142463879085179	0.021420239147488092	0.7638991799413407	-1	0	0	0.2	2	0.9230769230769231	12	0.5357142857142857	0.9230769230769231	13	12	1	0	0	0.14285714285714285	2	14	15	0.0	0	0.5809741130450018	0.865180995004876	0.6636523090553794	0.9356475495001678	0.48209715680945964	0.9503602752133313	0.8157476180903467	0.9238590326860912	0	0	0.0	0.021420239147488092	0.021420239147488092
4423	0.05709384145338073	0.020151383631181973	0.020089271199103125	0.7307158251976553	-1	0	0	0.2	2	0.9230769230769231	12	0.5357142857142857	0.9230769230769231	13	12	1	0	0	0.14285714285714285	2	14	15	0.0	0	0.5809741130450018	0.865180995004876	0.6636523090553794	0.9356475495001678	0.48209715680945964	0.9503602752133313	0.8157476180903467	0.9238590326860912	0	0	0.0	0.020089271199103125	0.020089271199103125
1239	0.061209381629087	0.009489700650234389	0.007130689796174796	0.7691720691083284	-1	0	0	0.2	2	0.9230769230769231	12	0.5357142857142857	0.9230769230769231	13	12	1	0	0	0.14285714285714285	2	14	15	0.0	0	0.5800481777023522	0.920518798481973	0.3161838580245397	0.8860814969331783	0.4038581379971052	0.9656166685417719	0.9169061055773813	0.9316285715223448	0	0	0.0	0.007130689796174796	0.007130689796174796
1986	0.054470513725498874	0.01765730442560736	0.014743060401743707	0.7368194013982168	-1	0	0	0.2	2	0.9230769230769231	12	0.5357142857142857	0.9230769230769231	13	12	1	0	0	0.14285714285714285	2	14	15	0.0	0	0.5809741130450018	0.865180995004876	0.6636523090553794	0.9356475495001678	0.48209715680945964	0.9493133754452665	0.8157476180903467	0.9233422150724714	0	0	0.0	0.014743060401743707	0.014743060401743707
2881	0.05776531938892434	0.014779650600701678	0.014682555067979854	0.7128947819770775	-1	0	0	0.2	2	0.9230769230769231	12	0.5357142857142857	0.9230769230769231	13	12	1	0	0	0.14285714285714285	2	14	15	0.0	0	0.5809741130450018	0.865180995004876	0.6636523090553794	0.9356475495001678	0.48209715680945964	0.9502295313959902	0.8157476180903467	0.9237941042764477	0	0	0.0	0.014682555067979854	0.014682555067979854
1993	0.06295881039105229	0.02127069945676697	0.021134955926102657	0.7412096080510356	-1	0	0	0.2	2	0.9230769230769231	12	0.5357142857142857	0.9230769230769231	13	12	1	0	0	0.14285714285714285	2	14	15	0.0	0	0.5809741130450018	0.865180995004876	0.6636523090553794	0.9356475495001678	0.48209715680945964	0.9502295313959902	0.8157476180903467	0.9237941042764477	0	0	0.0	0.021134955926102657	0.021134955926102657
1664	0.05779606997146181	0.022271319604333577	0.022228107451291487	0.711189010935999	-1	0	0	0.2	2	0.9230769230769231	12	0.5357142857142857	0.9230769230769231	13	12	1	0	0	0.14285714285714285	2	14	15	0.0	0	0.5809741130450018	0.865180995004876	0.6636523090553794	0.9356475495001678	0.48209715680945964	0.9502295313959902	0.8157476180903467	0.9237941042764477	0	0	0.0	0.022228107451291487	0.022228107451291487
1769	0.06134787931687099	0.02039401240594489	0.02038917710210208	0.7682746194019647	-1	0	0	0.2	2	0.9230769230769231	12	0.5357142857142857	0.9230769230769231	13	12	1	0	0	0.14285714285714285	2	14	15	0.0	0	0.5809741130450018	0.865180995004876	0.6636523090553794	0.9356475495001678	0.48209715680945964	0.9502295313959902	0.8157476180903467	0.9237941042764477	0	0	0.0	0.02038917710210208	0.02038917710210208
3573	0.06412863335656024	0.008372225801078131	-0.00021605758452608758	0.7611407770330282	-1	0	0	0.1	1	1.0	13	1.0	0.9230769230769231	13	12	1	0	0	0.06666666666666667	15	1	15	0.0	0	0.5809741130450018	0.8221418486130693	0.7323808117064947	0.9396531976339644	0.584576478761302	0.9596805343591901	0.8692167278030818	0.9228725481271813	0	0	0.0	-2.1605758452608756e-05	-2.1605758452608756e-05
4198	0.056749411687344174	0.0226273155189034	0.0226167109556294	0.7036181745689678	-1	0	0	0.2	2	0.9230769230769231	12	0.5357142857142857	0.9230769230769231	13	12	1	0	0	0.14285714285714285	2	14	15	0.0	0	0.5809741130450018	0.865180995004876	0.6636523090553794	0.9356475495001678	0.48209715680945964	0.9503602752133313	0.8157476180903467	0.9238590326860912	0	0	0.0	0.0226167109556294	0.0226167109556294
350	0.013774152254233944	0.0013217631565841821	-0.0013216163072144104	0.9961485263971724	-1	0	0	0.2857142857142857	2	0.875	7	0.35714285714285715	0.75	8	6	1	2	0	0.5714285714285714	7	4	10	0.5	0	0.8384260411801125	0.9244120945075271	0.857344868047733	0.9292659933145986	0.4571575982542907	0.9276255091093503	0.9080358342806635	0.927126715486967	0.5625	0.5	0.0	-0.00013216163072144106	-0.00013216163072144106
2583	0.05724372142845781	0.020655245121920872	0.020594157546276564	0.7313611479845386	-1	0	0	0.2	2	0.9230769230769231	12	0.5357142857142857	0.9230769230769231	13	12	1	0	0	0.14285714285714285	2	14	15	0.0	0	0.5809741130450018	0.865180995004876	0.6636523090553794	0.9356475495001678	0.48209715680945964	0.9503602752133313	0.8157476180903467	0.9238590326860912	0	0	0.0	0.020594157546276564	0.020594157546276564
2585	0.0561753579394792	0.022492666847421298	0.022389355642145708	0.7025490376682266	-1	0	0	0.2	2	0.9230769230769231	12	0.5357142857142857	0.9230769230769231	13	12	1	0	0	0.14285714285714285	2	14	15	0.0	0	0.5809741130450018	0.865180995004876	0.6636523090553794	0.9356475495001678	0.48209715680945964	0.9503602752133313	0.8157476180903467	0.9238590326860912	0	0	0.0	0.022389355642145708	0.022389355642145708
3698	0.05738008688565226	0.022259222407383136	0.02220525861918402	0.7006640368849395	-1	0	0	0.2	2	0.9230769230769231	12	0.5357142857142857	0.9230769230769231	13	12	1	0	0	0.14285714285714285	2	14	15	0.0	0	0.5809741130450018	0.865180995004876	0.6636523090553794	0.9356475495001678	0.48209715680945964	0.9499715195293283	0.8157476180903467	0.9236662982111928	0	0	0.0	0.02220525861918402	0.02220525861918402
3596	0.06327763455428663	0.022384771164163163	0.022376926784774816	0.7545446816159109	-1	0	0	0.2	2	0.9230769230769231	12	0.5357142857142857	0.9230769230769231	13	12	1	0	0	0.14285714285714285	2	14	15	0.0	0	0.5809741130450018	0.865180995004876	0.6636523090553794	0.9356475495001678	0.48209715680945964	0.9503602752133313	0.8157476180903467	0.9238590326860912	0	0	0.0	0.022376926784774816	0.022376926784774816
4732	0.059262771004025806	0.022700122400912928	0.0226229078965539	0.7132959902750875	-1	0	0	0.2	2	0.9230769230769231	12	0.5357142857142857	0.9230769230769231	13	12	1	0	0	0.14285714285714285	2	14	15	0.0	0	0.5809741130450018	0.865180995004876	0.6636523090553794	0.9356475495001678	0.48209715680945964	0.9503602752133313	0.8157476180903467	0.9238590326860912	0	0	0.0	0.0226229078965539	0.0226229078965539
3685	0.0636480992703683	0.022603557339956837	0.022602939590384258	0.7589505775569592	-1	0	0	0.2	2	0.9230769230769231	12	0.5357142857142857	0.9230769230769231	13	12	1	0	0	0.14285714285714285	2	14	15	0.0	0	0.5809741130450018	0.865180995004876	0.6636523090553794	0.9356475495001678	0.48209715680945964	0.9502295313959902	0.8157476180903467	0.9237941042764477	0	0	0.0	0.022602939590384258	0.022602939590384258
2684	0.05919404577572406	0.022728233356871037	0.022674849144542444	0.7068931372894631	-1	0	0	0.2	2	0.9230769230769231	12	0.5357142857142857	0.9230769230769231	13	12	1	0	0	0.14285714285714285	2	14	15	0.0	0	0.5809741130450018	0.865180995004876	0.6636523090553794	0.9356475495001678	0.48209715680945964	0.9502295313959902	0.8157476180903467	0.9237941042764477	0	0	0.0	0.022674849144542444	0.022674849144542444
4193	0.055864054330852814	0.013995587000814103	0.01393940077385068	0.7050842546285607	-1	0	0	0.2	2	0.9230769230769231	12	0.5357142857142857	0.9230769230769231	13	12	1	0	0	0.14285714285714285	2	14	15	0.0	0	0.5809741130450018	0.865180995004876	0.6636523090553794	0.9356475495001678	0.48209715680945964	0.9502295313959902	0.8157476180903467	0.9237941042764477	0	0	0.0	0.01393940077385068	0.01393940077385068
4020	0.058217501964070606	0.022949720886380493	0.022776714430202127	0.7119942511289432	-1	0	0	0.2	2	0.9230769230769231	12	0.5357142857142857	0.9230769230769231	13	12	1	0	0	0.14285714285714285	2	14	15	0.0	0	0.5809741130450018	0.865180995004876	0.6636523090553794	0.9356475495001678	0.48209715680945964	0.9502295313959902	0.8157476180903467	0.9237941042764477	0	0	0.0	0.022776714430202127	0.022776714430202127
1395	0.06179695435515959	0.021380452104367783	0.021154473721341632	0.7664804550430507	-1	0	0	0.2	2	0.9230769230769231	12	0.5357142857142857	0.9230769230769231	13	12	1	0	0	0.14285714285714285	2	14	15	0.0	0	0.5809741130450018	0.865359703043754	0.6636523090553794	0.9356475495001678	0.48209715680945964	0.9503602752133313	0.8135518090645705	0.9238949693635105	0	0	0.0	0.021154473721341632	0.021154473721341632
3492	0.06437874633159138	0.007909005619687298	-0.00429666476684085	0.7121332360635131	-1	0	0	0.2	2	0.9230769230769231	12	0.5357142857142857	0.9230769230769231	13	12	1	0	0	0.14285714285714285	2	14	15	0.0	0	0.5809741130450018	0.8688828738283861	0.6636523090553794	0.9356475495001678	0.48209715680945964	0.9503602752133313	0.8157476180903467	0.9246085763967642	0	0	0.0	-0.000429666476684085	-0.000429666476684085
2928	0.05717777170925799	0.020749015173734023	0.020701898730506114	0.7311494393736422	-1	0	0	0.2	2	0.9230769230769231	12	0.5357142857142857	0.9230769230769231	13	12	1	0	0	0.14285714285714285	2	14	15	0.0	0	0.5809741130450018	0.865180995004876	0.6636523090553794	0.9356475495001678	0.48209715680945964	0.9502295313959902	0.8157476180903467	0.9237941042764477	0	0	0.0	0.020701898730506114	0.020701898730506114
4592	0.058601659278102	0.015957244002106505	0.003834143928431716	0.6919344144531415	-1	0	0	0.2	2	0.9230769230769231	12	0.5357142857142857	0.9230769230769231	13	12	1	0	0	0.14285714285714285	2	14	15	0.0	0	0.5800481777023522	0.8640575650235757	0.6626620410324892	0.9337224973945605	0.48209715680945964	0.9487806830052441	0.8127396049812166	0.9221027388287524	0	0	0.0	0.003834143928431716	0.003834143928431716
2774	0.05763041217167605	0.015045617235095487	0.014939326148029902	0.6963410958667788	-1	0	0	0.2	2	0.9230769230769231	12	0.5357142857142857	0.9230769230769231	13	12	1	0	0	0.14285714285714285	2	14	15	0.0	0	0.5809741130450018	0.865180995004876	0.6636523090553794	0.9356475495001678	0.48209715680945964	0.9502295313959902	0.8157476180903467	0.9237941042764477	0	0	0.0	0.014939326148029902	0.014939326148029902
1135	0.05254141890809346	0.006207164265941844	0.0038806356463918484	0.7479442326780743	-1	0	0	0.2	2	0.9230769230769231	12	0.5357142857142857	0.9230769230769231	13	12	1	0	0	0.14285714285714285	2	14	15	0.0	0	0.7841011753008088	0.758691276596042	0.617065710867565	0.9414766700733382	0.4815881248811745	0.94975616497555	0.9115130287873185	0.9078465112246358	0	0	0.0	0.0038806356463918484	0.0038806356463918484
2962	0.05364479514309552	0.017790290263925045	0.011617966005441705	0.7223323508137168	-1	0	0	0.2	2	0.9230769230769231	12	0.5357142857142857	0.9230769230769231	13	12	1	0	0	0.14285714285714285	2	14	15	0.0	0	0.5809741130450018	0.865180995004876	0.6636523090553794	0.9356475495001678	0.48209715680945964	0.9493133754452665	0.8157476180903467	0.9233422150724714	0	0	0.0	0.011617966005441705	0.011617966005441705
3206	0.06029670241777059	0.022246621169958496	0.02224603421378276	0.7422882386647394	-1	0	0	0.2	2	0.9230769230769231	12	0.5357142857142857	0.9230769230769231	13	12	1	0	0	0.14285714285714285	2	14	15	0.0	0	0.5809741130450018	0.865180995004876	0.6636523090553794	0.9356475495001678	0.48209715680945964	0.9503602752133313	0.8157476180903467	0.9238590326860912	0	0	0.0	0.02224603421378276	0.02224603421378276
1954	0.06101284322003774	0.019921789501787805	0.01992151741696669	0.7674020570730183	-1	0	0	0.2	2	0.9230769230769231	12	0.5357142857142857	0.9230769230769231	13	12	1	0	0	0.14285714285714285	2	14	15	0.0	0	0.5809741130450018	0.865180995004876	0.6636523090553794	0.9356475495001678	0.48209715680945964	0.9502295313959902	0.8157476180903467	0.9237941042764477	0	0	0.0	0.01992151741696669	0.01992151741696669
119	0.022190503968530548	0.003444780475470304	0.0026074092739966966	0.9201242581551016	-1	0.5	2	0.6	6	0.46153846153846156	6	0.42857142857142855	0.38461538461538464	9	5	5	0	0	0.7142857142857143	5	7	15	0.0	0.2222222222222222	0.6951956595714279	0.9442198383810672	0.5799355742422533	0.931818636537384	0.58264532660774	0.9176943520219176	0.7009570552976699	0.9320392192352897	0	0	0.0	0.0026074092739966966	0.0026074092739966966
3043	0.05800036137744924	0.010483523204511144	-0.005709303345104893	0.8029275823770414	-1	0	0	0.1	1	1.0	13	0.5357142857142857	0.9230769230769231	13	12	1	0	0	0.14285714285714285	2	14	15	0.0	0	0.5809741130450018	0.8356130994795697	0.6735402963039698	0.9216980710345937	0.584576478761302	0.9348710080713845	0.8157476180903467	0.9048122073229393	0	0	0.0	-0.0005709303345104893	-0.0005709303345104893
4035	0.05801110089567566	0.02016655996525743	0.020110645412315876	0.7301077514928469	-1	0	0	0.2	2	0.9230769230769231	12	0.5357142857142857	0.9230769230769231	13	12	1	0	0	0.14285714285714285	2	14	15	0.0	0	0.5809741130450018	0.865180995004876	0.6636523090553794	0.9356475495001678	0.48209715680945964	0.9502295313959902	0.8157476180903467	0.9237941042764477	0	0	0.0	0.020110645412315876	0.020110645412315876
4847	0.059414349366730006	0.022714977069435316	0.02269446116461509	0.7040541201185966	-1	0	0	0.2	2	0.9230769230769231	12	0.5357142857142857	0.9230769230769231	13	12	1	0	0	0.14285714285714285	2	14	15	0.0	0	0.5809741130450018	0.865180995004876	0.6636523090553794	0.9356475495001678	0.48209715680945964	0.9502295313959902	0.8157476180903467	0.9237941042764477	0	0	0.0	0.02269446116461509	0.02269446116461509
918	0.03393108463209976	0.012171081941035023	0.011971388504800118	0.9310952203328305	-1	0.75	3	0.8	8	0.3076923076923077	4	0.5555555555555556	0.3076923076923077	8	4	6	0	0	0.3333333333333333	3	9	15	0.0	1.0	0.38428948873709656	0.9340821220177097	0.3433021951848355	0.949193303489791	0.5131349096699461	0.9074053120084333	0.8068426209235185	0.9321608213981833	0	0	0.0	0.011971388504800118	0.011971388504800118
2456	0.056409948022859806	0.021938514498131934	0.02189913634924956	0.7128275728266966	-1	0	0	0.2	2	0.9230769230769231	12	0.5357142857142857	0.9230769230769231	13	12	1	0	0	0.14285714285714285	2	14	15	0.0	0	0.5809741130450018	0.865180995004876	0.6636523090553794	0.9356475495001678	0.48209715680945964	0.9502295313959902	0.8157476180903467	0.9237941042764477	0	0	0.0	0.02189913634924956	0.02189913634924956
1832	0.05775276499614117	0.013975660957515408	0.013901073616782101	0.7151672320391922	-1	0	0	0.2	2	0.9230769230769231	12	0.5357142857142857	0.9230769230769231	13	12	1	0	0	0.14285714285714285	2	14	15	0.0	0	0.5809741130450018	0.865180995004876	0.6636523090553794	0.9356475495001678	0.48209715680945964	0.9502295313959902	0.8157476180903467	0.9237941042764477	0	0	0.0	0.013901073616782101	0.013901073616782101
217	None	None	None	None	None	0.25	1	0.6	6	0.38461538461538464	5	0.6	0.3076923076923077	9	4	5	2	0	1.0	5	5	15	0.2222222222222222	0.7692307692307693	0.6235237020091136	0.9265239938403127	0.7676489592502647	0.8881419402040682	0.4705487208209659	0.8104796772853916	0.8334841650395192	0.8828641834792905	0.6111111111111112	0.3333333333333333	0.0	None	None
845	0.06515788682314717	0.0059490994192880975	0.004344098607579475	0.7508706296154337	-1	0	0	0.1	1	1.0	13	1.0	1.0	14	13	0	0	0	0.06666666666666667	15	1	15	0.0	0	0.623891747209796	0.7519488215337815	0.679499543832778	0.8953708251852877	0.4827053382048437	0.8870548946468678	0.7527754442062582	0.8547415479036075	0	0	0.0	0.004344098607579475	0.004344098607579475
1743	0.03345325893966609	0.010349910066830384	0.009696211427677506	0.7007347344071535	-1	0	0	0.25	2	0.9	9	0.5454545454545454	0.9	10	9	1	0	0	0.18181818181818182	2	11	12	0.0	0	0.6594563578290462	0.9072276498325174	0.3372999528615158	0.9346902642614805	0.340493634308008	0.8789027877119553	0.8430267918131564	0.909520961556906	0	0	0.0	0.009696211427677506	0.009696211427677506
4283	0.05909448376200808	0.02251252272192663	0.02245439797177094	0.7106786423672562	-1	0	0	0.2	2	0.9230769230769231	12	0.5357142857142857	0.9230769230769231	13	12	1	0	0	0.14285714285714285	2	14	15	0.0	0	0.5809741130450018	0.865180995004876	0.6636523090553794	0.9356475495001678	0.48209715680945964	0.9502295313959902	0.8157476180903467	0.9237941042764477	0	0	0.0	0.02245439797177094	0.02245439797177094
3653	0.06307958481951263	0.00848063464703607	0.007736988695459459	0.6992180475298387	-1	0	0	0.2	2	0.9230769230769231	12	0.5357142857142857	0.9230769230769231	13	12	1	0	0	0.14285714285714285	2	14	15	0.0	0	0.656614075886866	0.8799660040640949	0.6626620410324892	0.9508120471588917	0.48209715680945964	0.9572356199943768	0.8803773924223631	0.9362774490017587	0	0	0.0	0.007736988695459459	0.007736988695459459
846	0.06391078435969673	0.01633085425829661	0.01013315960220466	0.7890390596371137	-1	0	0	0.3	3	0.7692307692307693	10	0.38461538461538464	0.7692307692307693	12	10	2	0	0	0.23076923076923078	3	13	15	0.0	0	0.6122898732666936	0.9177329076002633	0.6440554362992007	0.9238879975020132	0.48209715680945964	0.9248576910439424	0.6637991561573887	0.9222170774685423	0	0	0.0	0.01013315960220466	0.01013315960220466
4218	0.05709090132418667	0.022104010297336812	0.02204382571431095	0.7236380518682431	-1	0	0	0.2	2	0.9230769230769231	12	0.5357142857142857	0.9230769230769231	13	12	1	0	0	0.14285714285714285	2	14	15	0.0	0	0.5809741130450018	0.865180995004876	0.6636523090553794	0.9356475495001678	0.48209715680945964	0.9502295313959902	0.8157476180903467	0.9237941042764477	0	0	0.0	0.02204382571431095	0.02204382571431095
4188	0.05906765284057012	0.021815750743960395	0.02178998580811467	0.7239912950934864	-1	0	0	0.2	2	0.9230769230769231	12	0.5357142857142857	0.9230769230769231	13	12	1	0	0	0.14285714285714285	2	14	15	0.0	0	0.5809741130450018	0.865180995004876	0.6636523090553794	0.9356475495001678	0.48209715680945964	0.9502295313959902	0.8157476180903467	0.9237941042764477	0	0	0.0	0.02178998580811467	0.02178998580811467
3044	0.06293996692304957	0.02110372204360233	0.020947703719600762	0.7486475354744117	-1	0	0	0.2	2	0.9230769230769231	12	0.5357142857142857	0.9230769230769231	13	12	1	0	0	0.14285714285714285	2	14	15	0.0	0	0.5809741130450018	0.865180995004876	0.6636523090553794	0.9356475495001678	0.48209715680945964	0.9502295313959902	0.8157476180903467	0.9237941042764477	0	0	0.0	0.020947703719600762	0.020947703719600762
2481	0.05815517192845539	0.02278962894123873	0.022727836435445233	0.7080753292912689	-1	0	0	0.2	2	0.9230769230769231	12	0.5357142857142857	0.9230769230769231	13	12	1	0	0	0.14285714285714285	2	14	15	0.0	0	0.5809741130450018	0.865180995004876	0.6636523090553794	0.9356475495001678	0.48209715680945964	0.9502295313959902	0.8157476180903467	0.9237941042764477	0	0	0.0	0.022727836435445233	0.022727836435445233
4997	0.06354924943424883	0.020509200917401778	0.020413788853940764	0.7412166552919419	-1	0	0	0.2	2	0.9230769230769231	12	0.5357142857142857	0.9230769230769231	13	12	1	0	0	0.14285714285714285	2	14	15	0.0	0	0.5809741130450018	0.865180995004876	0.6636523090553794	0.9356475495001678	0.48209715680945964	0.9502295313959902	0.8157476180903467	0.9237941042764477	0	0	0.0	0.020413788853940764	0.020413788853940764
3481	0.059357438797467105	0.022532646597498603	0.022443348647342244	0.7126482688085556	-1	0	0	0.2	2	0.9230769230769231	12	0.5357142857142857	0.9230769230769231	13	12	1	0	0	0.14285714285714285	2	14	15	0.0	0	0.5809741130450018	0.865180995004876	0.6636523090553794	0.9356475495001678	0.39684000646354867	0.9438662982266082	0.8127396049812166	0.9207590991236033	0	0	0.0	0.022443348647342244	0.022443348647342244
4924	0.057633303973320164	0.021969067815521097	0.02192840460821907	0.716084829680215	-1	0	0	0.2	2	0.9230769230769231	12	0.5357142857142857	0.9230769230769231	13	12	1	0	0	0.14285714285714285	2	14	15	0.0	0	0.5809741130450018	0.865180995004876	0.6636523090553794	0.9356475495001678	0.48209715680945964	0.9502295313959902	0.8157476180903467	0.9237941042764477	0	0	0.0	0.02192840460821907	0.02192840460821907
1974	0.06229945518581581	0.008358785620489162	0.008250800311046459	0.672802238475687	-1	0	0	0.2	2	0.9230769230769231	12	0.5357142857142857	0.9230769230769231	13	12	1	0	0	0.14285714285714285	2	14	15	0.0	0	0.5809741130450018	0.8569662140732	0.6636523090553794	0.9356475495001678	0.48209715680945964	0.9503602752133313	0.8279237618879517	0.9222327375740107	0	0	0.0	0.008250800311046459	0.008250800311046459
4210	0.05893461138547099	0.022651443833063972	0.0226114778151023	0.7126162251021957	-1	0	0	0.2	2	0.9230769230769231	12	0.5357142857142857	0.9230769230769231	13	12	1	0	0	0.14285714285714285	2	14	15	0.0	0	0.5809741130450018	0.865180995004876	0.6636523090553794	0.9356475495001678	0.48209715680945964	0.9502295313959902	0.8157476180903467	0.9237941042764477	0	0	0.0	0.0226114778151023	0.0226114778151023
2204	0.059226276723392736	0.022991068198866565	0.022943504263841792	0.6992971213474286	-1	0	0	0.2	2	0.9230769230769231	12	0.5357142857142857	0.9230769230769231	13	12	1	0	0	0.14285714285714285	2	14	15	0.0	0	0.5809741130450018	0.865180995004876	0.6636523090553794	0.9356475495001678	0.48209715680945964	0.9502295313959902	0.8157476180903467	0.9237941042764477	0	0	0.0	0.022943504263841792	0.022943504263841792
4642	0.07383680846173336	0.007826370808098827	-0.0009420403964041844	0.600986900133043	-1	0	0	0.1	1	1.0	13	1.0	1.0	14	13	0	0	0	0.06666666666666667	1	15	15	0.0	0	0.5805111453736769	0.8563336535302083	0.6681011686682294	0.9325095013559999	0.5333368177853808	0.9265348807253772	0.7698508297283941	0.9101308232675498	0	0	0.0	-9.420403964041844e-05	-9.420403964041844e-05
4632	0.0598563370995861	0.02190700841852343	0.02190654996692562	0.753847440918758	-1	0	0	0.2	2	0.9230769230769231	12	0.5357142857142857	0.9230769230769231	13	12	1	0	0	0.14285714285714285	2	14	15	0.0	0	0.5809741130450018	0.865180995004876	0.6636523090553794	0.9356475495001678	0.48209715680945964	0.9502295313959902	0.8157476180903467	0.9237941042764477	0	0	0.0	0.02190654996692562	0.02190654996692562
1695	0.062631596022759	0.022400719674500524	0.022398484956365657	0.738994438356813	-1	0	0	0.2	2	0.9230769230769231	12	0.5357142857142857	0.9230769230769231	13	12	1	0	0	0.14285714285714285	2	14	15	0.0	0	0.5809741130450018	0.865180995004876	0.6636523090553794	0.9356475495001678	0.48209715680945964	0.9502295313959902	0.8157476180903467	0.9237941042764477	0	0	0.0	0.022398484956365657	0.022398484956365657
3741	0.05871947345056756	0.022501687415737093	0.022441884615538987	0.7183800112910171	-1	0	0	0.2	2	0.9230769230769231	12	0.5357142857142857	0.9230769230769231	13	12	1	0	0	0.14285714285714285	2	14	15	0.0	0	0.5809741130450018	0.865180995004876	0.6636523090553794	0.9356475495001678	0.48209715680945964	0.9502295313959902	0.8157476180903467	0.9237941042764477	0	0	0.0	0.022441884615538987	0.022441884615538987
1883	0.06781236180803685	0.010381108530488395	-0.004042398572067762	0.5492681875938175	-1	0	0	0.1	1	1.0	13	1.0	1.0	14	13	0	0	0	0.06666666666666667	1	15	15	0.0	0	0.5805111453736769	0.8572021295125398	0.6631571750439342	0.9306356577368023	0.48209715680945964	0.9451700327210834	0.8142483113266441	0.9177344382018767	0	0	0.0	-0.0004042398572067762	-0.0004042398572067762
518	0.011321864849201587	0.001265118803670861	0.0012651084058118824	0.9473017311556168	-1	0	0	0.2857142857142857	2	0.875	7	0.5555555555555556	0.875	8	7	1	0	0	0.2222222222222222	2	9	10	0.0	0	0.5940362795635449	0.8668791889281174	0.21722250994287312	0.8360907603536397	0.23192319270077189	0.7091285891913977	0.8305863900770217	0.8122567002927273	0	0	0.0	0.0012651084058118824	0.0012651084058118824
2688	0.06208662090729631	0.02053611188911593	0.020438356806418298	0.7368793195373573	-1	0	0	0.2	2	0.9230769230769231	12	0.5357142857142857	0.9230769230769231	13	12	1	0	0	0.14285714285714285	2	14	15	0.0	0	0.5809741130450018	0.865180995004876	0.6636523090553794	0.9356475495001678	0.48209715680945964	0.9502295313959902	0.8157476180903467	0.9237941042764477	0	0	0.0	0.020438356806418298	0.020438356806418298
3793	0.05915800565911496	0.02270826491324441	0.02265063551020063	0.7057506516025907	-1	0	0	0.2	2	0.9230769230769231	12	0.5357142857142857	0.9230769230769231	13	12	1	0	0	0.14285714285714285	2	14	15	0.0	0	0.5809741130450018	0.865180995004876	0.6636523090553794	0.9356475495001678	0.48209715680945964	0.9502295313959902	0.8157476180903467	0.9237941042764477	0	0	0.0	0.02265063551020063	0.02265063551020063
3950	0.06128256627040322	0.020670072092537958	0.02058115525189023	0.7421733918331732	-1	0	0	0.2	2	0.9230769230769231	12	0.5357142857142857	0.9230769230769231	13	12	1	0	0	0.14285714285714285	2	14	15	0.0	0	0.5809741130450018	0.865180995004876	0.6636523090553794	0.9356475495001678	0.48209715680945964	0.9503602752133313	0.8157476180903467	0.9238590326860912	0	0	0.0	0.02058115525189023	0.02058115525189023
3819	0.05810017360526314	0.015493232402857568	0.0153062561571358	0.6994067554116215	-1	0	0	0.2	2	0.9230769230769231	12	0.5357142857142857	0.9230769230769231	13	12	1	0	0	0.14285714285714285	2	14	15	0.0	0	0.5809741130450018	0.865180995004876	0.6636523090553794	0.9356475495001678	0.48209715680945964	0.9503602752133313	0.8157476180903467	0.9238590326860912	0	0	0.0	0.0153062561571358	0.0153062561571358
265	0.015936843974807397	0.001364203502941059	-0.0013579819906222978	0.9347939557552367	-1	0	0	0.42857142857142855	3	0.625	5	0.4166666666666667	0.5	7	4	2	2	0	0.375	3	8	10	0.4	0	0.4216910042252714	0.8802128495932454	0.7112011004790416	0.7815040040299776	0.6025950222702368	0.8927183691857631	0.8460052595543315	0.857649666255008	0.5714285714285714	0.42857142857142855	0.0	-0.00013579819906222977	-0.00013579819906222977
5016	0.056338180743870134	0.022282611974870005	0.022258915312172202	0.7135886751060553	-1	0	0	0.2	2	0.9230769230769231	12	0.5357142857142857	0.9230769230769231	13	12	1	0	0	0.14285714285714285	2	14	15	0.0	0	0.5809741130450018	0.865180995004876	0.6636523090553794	0.9356475495001678	0.48209715680945964	0.9502295313959902	0.8157476180903467	0.9237941042764477	0	0	0.0	0.022258915312172202	0.022258915312172202
1308	0.05815999054975559	0.01546936064415264	0.015328482340639967	0.6933446584380925	-1	0	0	0.2	2	0.9230769230769231	12	0.5357142857142857	0.9230769230769231	13	12	1	0	0	0.14285714285714285	2	14	15	0.0	0	0.5809741130450018	0.865180995004876	0.6636523090553794	0.9356475495001678	0.48209715680945964	0.9502295313959902	0.8157476180903467	0.9237941042764477	0	0	0.0	0.015328482340639967	0.015328482340639967
3969	0.05786703178495287	0.014637222131095083	0.014545303221042642	0.7044833968955695	-1	0	0	0.2	2	0.9230769230769231	12	0.5357142857142857	0.9230769230769231	13	12	1	0	0	0.14285714285714285	2	14	15	0.0	0	0.5809741130450018	0.865180995004876	0.6636523090553794	0.9356475495001678	0.48209715680945964	0.9502295313959902	0.8157476180903467	0.9237941042764477	0	0	0.0	0.014545303221042642	0.014545303221042642
874	0.05456160303828312	0.013539436147398885	0.006580778824122143	0.799058441284426	-1	0	0	0.2	2	0.9230769230769231	12	0.5357142857142857	0.8461538461538461	12	11	2	0	0	0.14285714285714285	2	14	15	0.0	0	0.5805111453736769	0.8951170950366978	0.6463761970362276	0.9453224906901109	0.48209715680945964	0.9393128776405881	0.8725886658107262	0.9294234771854952	0	0	0.0	0.006580778824122143	0.006580778824122143
2952	0.05637904804409266	0.02283196701026078	0.022808967686376615	0.7113598662712632	-1	0	0	0.2	2	0.9230769230769231	12	0.5357142857142857	0.9230769230769231	13	12	1	0	0	0.14285714285714285	2	14	15	0.0	0	0.5809741130450018	0.865180995004876	0.6636523090553794	0.9356475495001678	0.48209715680945964	0.9502295313959902	0.8157476180903467	0.9237941042764477	0	0	0.0	0.022808967686376615	0.022808967686376615
3600	0.05901800033589455	0.022493916826240464	0.022478540652343466	0.7004164882359233	-1	0	0	0.2	2	0.9230769230769231	12	0.5357142857142857	0.9230769230769231	13	12	1	0	0	0.14285714285714285	2	14	15	0.0	0	0.5809741130450018	0.865180995004876	0.6636523090553794	0.9356475495001678	0.48209715680945964	0.9502295313959902	0.8157476180903467	0.9237941042764477	0	0	0.0	0.022478540652343466	0.022478540652343466
4237	0.05657530032447284	0.015286022832879408	0.015116929635095784	0.7002526925611036	-1	0	0	0.2	2	0.9230769230769231	12	0.5357142857142857	0.9230769230769231	13	12	1	0	0	0.14285714285714285	2	14	15	0.0	0	0.5809741130450018	0.865180995004876	0.6636523090553794	0.9356475495001678	0.48209715680945964	0.9502295313959902	0.8157476180903467	0.9237941042764477	0	0	0.0	0.015116929635095784	0.015116929635095784
3216	0.058469296008168206	0.02289883006508012	0.02286276598082052	0.7021964716909279	-1	0	0	0.2	2	0.9230769230769231	12	0.5357142857142857	0.9230769230769231	13	12	1	0	0	0.14285714285714285	2	14	15	0.0	0	0.5809741130450018	0.865180995004876	0.6636523090553794	0.9356475495001678	0.48209715680945964	0.9503602752133313	0.8157476180903467	0.9238590326860912	0	0	0.0	0.02286276598082052	0.02286276598082052
4433	0.058778841601301514	0.016952517943333203	-0.0015311579820482134	0.7444106919361436	-1	0	0	0.2	2	0.9230769230769231	12	0.5357142857142857	0.9230769230769231	13	12	1	0	0	0.14285714285714285	2	14	15	0.0	0	0.5800481777023522	0.8640575650235757	0.6626620410324892	0.9337224973945605	0.48209715680945964	0.9487806830052441	0.8127396049812166	0.9221027388287524	0	0	0.0	-0.00015311579820482133	-0.00015311579820482133
4059	0.0614133145531259	0.02077431582875358	0.02075291276854631	0.7688950732421297	-1	0	0	0.2	2	0.9230769230769231	12	0.5357142857142857	0.9230769230769231	13	12	1	0	0	0.14285714285714285	2	14	15	0.0	0	0.5809741130450018	0.865180995004876	0.6636523090553794	0.9356475495001678	0.48209715680945964	0.9502295313959902	0.8157476180903467	0.9237941042764477	0	0	0.0	0.02075291276854631	0.02075291276854631
2017	0.05747066851564845	0.022511644949142515	0.022463605006949973	0.7076553030164012	-1	0	0	0.2	2	0.9230769230769231	12	0.5357142857142857	0.9230769230769231	13	12	1	0	0	0.14285714285714285	2	14	15	0.0	0	0.5809741130450018	0.865180995004876	0.6636523090553794	0.9356475495001678	0.48209715680945964	0.9503602752133313	0.8157476180903467	0.9238590326860912	0	0	0.0	0.022463605006949973	0.022463605006949973
4483	0.05631491534668719	0.022483817364782607	0.02244881529092987	0.7045344953268791	-1	0	0	0.2	2	0.9230769230769231	12	0.5357142857142857	0.9230769230769231	13	12	1	0	0	0.14285714285714285	2	14	15	0.0	0	0.5809741130450018	0.865180995004876	0.6636523090553794	0.9356475495001678	0.48209715680945964	0.9502295313959902	0.8157476180903467	0.9237941042764477	0	0	0.0	0.02244881529092987	0.02244881529092987
2649	0.06307265888207501	0.006737282672203283	0.0023828293020213063	0.7402514517846844	-1	0	0	0.2	2	0.9230769230769231	12	0.5357142857142857	0.9230769230769231	13	12	1	0	0	0.14285714285714285	2	14	15	0.0	0	0.5809741130450018	0.8574313844504038	0.6636523090553794	0.9356475495001678	0.48209715680945964	0.9502295313959902	0.8157476180903467	0.9222574093293119	0	0	0.0	0.0023828293020213063	0.0023828293020213063
167	0.004069549201292505	0.0005665244521857488	-6.180572504736039e-05	0.9774561493615553	-1	0	0	0.25	1	1.0	3	1.0	1.0	4	3	0	2	0	0.2	5	1	5	0.6666666666666666	0	0.554062984216159	0.889746210246563	0.7112011004790416	0.9052874267687181	0.5371731707357059	0.9120029172573678	0.8765310936189427	0.902732867456096	0.625	0	0.0	-6.1805725047360385e-06	-6.1805725047360385e-06
1483	0.06625072458373192	0.005136070928340186	0.0029849188938550647	0.6314698027679468	-1	0	0	0.2	2	0.9230769230769231	12	0.5357142857142857	0.9230769230769231	13	12	1	0	0	0.14285714285714285	2	14	15	0.0	0	0.5800481777023522	0.8561362232480613	0.6626620410324892	0.9078844885574096	0.584576478761302	0.9216420492979167	0.7205170061399014	0.8983327490309931	0	0	0.0	0.0029849188938550647	0.0029849188938550647
1502	0.06857915419776375	0.002880730801731108	0.0028416757310036895	0.6116388609997412	-1	0	0	0.2	2	0.8461538461538461	11	0.5357142857142857	0.8461538461538461	13	11	1	0	0	0.14285714285714285	2	14	15	0.0	0	0.5800481777023522	0.8765681969159245	0.34543367748402654	0.9529971083392736	0.42351419588034805	0.9629727255148388	0.9052906350337138	0.9394997231623614	0	0	0.0	0.0028416757310036895	0.0028416757310036895
72	0.009195149244556092	0.0012477977151667864	0.0011998630425004305	0.946749798970693	-1	0	0	0.3333333333333333	2	0.8333333333333334	5	0.4444444444444444	0.6666666666666666	6	4	1	1	0	0.5	6	3	8	0.25	0.2857142857142857	0.7325705898413918	0.8397034427000503	0.20933450466336412	0.9338073980844482	0.6198668362531797	0.8525630978492654	0.8827232781682418	0.8827972834098579	1.0	0.16666666666666666	0.0	0.0011998630425004305	0.0011998630425004305
1289	0.031295852594839954	0.005455194567454	0.0018368720022028534	0.9091040151441474	-1	0.25	1	0.5	5	0.6153846153846154	8	0.3333333333333333	0.5384615384615384	9	7	5	1	0	0.5555555555555556	5	9	15	0.08333333333333333	0.3333333333333333	0.8526838534421917	0.9507795379179506	0.45233517810066737	0.8499472537157613	0.5971248680383409	0.9210807650426934	0.7663538092088469	0.9156063462254169	1.0	0.2222222222222222	0.0	0.0018368720022028534	0.0018368720022028534
4151	0.06302223688760893	0.007954929876530245	-0.007339680019777117	0.7744711295208444	-1	0	0	0.1	1	1.0	13	1.0	0.9230769230769231	13	12	1	0	0	0.06666666666666667	15	1	15	0.0	0	0.5809741130450018	0.8202487787997398	0.6735402963039698	0.9396428513290799	0.584576478761302	0.9598826759800825	0.8434918435668414	0.9226863654702954	0	0	0.0	-0.0007339680019777117	-0.0007339680019777117
1505	0.05669818090778247	0.017300999926987682	0.01717638734708075	0.823095654953839	-1	0	0	0.3	3	0.7692307692307693	10	0.38461538461538464	0.7692307692307693	12	10	2	0	0	0.23076923076923078	3	13	15	0.0	0	0.5524810851631633	0.8816974507945095	0.34302767909541865	0.9480483208382394	0.48209715680945964	0.9610464216687634	0.8880239126105403	0.9373865555115042	0	0	0.0	0.01717638734708075	0.01717638734708075
3630	0.05901511938004886	0.017059867232699616	-0.0019471677415070303	0.7481291363966365	-1	0	0	0.2	2	0.9230769230769231	12	0.5357142857142857	0.9230769230769231	13	12	1	0	0	0.14285714285714285	2	14	15	0.0	0	0.5800481777023522	0.8640575650235757	0.6626620410324892	0.9337224973945605	0.48209715680945964	0.9487806830052441	0.8127396049812166	0.9221027388287524	0	0	0.0	-0.00019471677415070304	-0.00019471677415070304
2297	0.05930042521326131	0.013375510829662568	0.01325874080878503	0.7176204146919126	-1	0	0	0.2	2	0.9230769230769231	12	0.5357142857142857	0.9230769230769231	13	12	1	0	0	0.14285714285714285	2	14	15	0.0	0	0.5809741130450018	0.865180995004876	0.6636523090553794	0.9356475495001678	0.48209715680945964	0.9502295313959902	0.8157476180903467	0.9237941042764477	0	0	0.0	0.01325874080878503	0.01325874080878503
1871	0.05826294744800976	0.02244839181370556	0.022396114964656422	0.7160408968079266	-1	0	0	0.2	2	0.9230769230769231	12	0.5357142857142857	0.9230769230769231	13	12	1	0	0	0.14285714285714285	2	14	15	0.0	0	0.5809741130450018	0.865180995004876	0.6636523090553794	0.9356475495001678	0.48209715680945964	0.9502295313959902	0.8157476180903467	0.9237941042764477	0	0	0.0	0.022396114964656422	0.022396114964656422
273	0.033797112148240216	0.0031324862558561	-0.0018220644808292514	0.9293257015507667	-1	0.5	2	0.6	6	0.46153846153846156	6	0.45454545454545453	0.38461538461538464	8	5	6	0	0	0.2727272727272727	11	3	15	0.0	1.0	0.6990100431072243	0.8056912140504275	0.32828059833333845	0.8674641398849982	0.6951860309873311	0.830508923514765	0.8505689010201631	0.8361792873472598	0	0	0.0	-0.00018220644808292514	-0.00018220644808292514
4478	0.0735797823206207	0.0063088133877563495	-0.0014621931418512743	0.5848602602013397	-1	0	0	0.1	1	1.0	13	1.0	1.0	14	13	0	0	0	0.06666666666666667	1	15	15	0.0	0	0.5805111453736769	0.8563336535302083	0.6681011686682294	0.9325095013559999	0.5333368177853808	0.9265348807253772	0.7698508297283941	0.9101308232675498	0	0	0.0	-0.00014621931418512744	-0.00014621931418512744
4139	0.059292691467442586	0.022148428741237423	0.022103771418405645	0.7136836487846328	-1	0	0	0.2	2	0.9230769230769231	12	0.5357142857142857	0.9230769230769231	13	12	1	0	0	0.14285714285714285	2	14	15	0.0	0	0.5809741130450018	0.865180995004876	0.6636523090553794	0.9356475495001678	0.48209715680945964	0.9502295313959902	0.8157476180903467	0.9237941042764477	0	0	0.0	0.022103771418405645	0.022103771418405645
1995	0.06195104099947847	0.020997442912214576	0.020928208629571267	0.7428846305752563	-1	0	0	0.2	2	0.9230769230769231	12	0.5357142857142857	0.9230769230769231	13	12	1	0	0	0.14285714285714285	2	14	15	0.0	0	0.5809741130450018	0.865180995004876	0.6636523090553794	0.9356475495001678	0.48209715680945964	0.9502295313959902	0.8157476180903467	0.9237941042764477	0	0	0.0	0.020928208629571267	0.020928208629571267
1730	0.059947960626381684	0.022324272851666233	0.02220676556748757	0.7254808331015462	-1	0	0	0.2	2	0.9230769230769231	12	0.5357142857142857	0.9230769230769231	13	12	1	0	0	0.14285714285714285	2	14	15	0.0	0	0.5809741130450018	0.865180995004876	0.6636523090553794	0.9356475495001678	0.48209715680945964	0.9503602752133313	0.8157476180903467	0.9238590326860912	0	0	0.0	0.02220676556748757	0.02220676556748757
2260	0.058442741300128984	0.019359378394594045	0.0012614268897294396	0.7555193384531039	-1	0	0	0.2	2	0.9230769230769231	12	0.5357142857142857	0.9230769230769231	13	12	1	0	0	0.14285714285714285	2	14	15	0.0	0	0.5800481777023522	0.8640575650235757	0.6626620410324892	0.9337224973945605	0.48209715680945964	0.9487806830052441	0.8127396049812166	0.9221027388287524	0	0	0.0	0.0012614268897294396	0.0012614268897294396
4534	0.059239858446307886	0.022123192445177464	0.022069251006177404	0.717402460810485	-1	0	0	0.2	2	0.9230769230769231	12	0.5357142857142857	0.9230769230769231	13	12	1	0	0	0.14285714285714285	2	14	15	0.0	0	0.5809741130450018	0.865180995004876	0.6636523090553794	0.9356475495001678	0.48209715680945964	0.9499715195293283	0.8157476180903467	0.9236662982111928	0	0	0.0	0.022069251006177404	0.022069251006177404
3901	0.06256790721247321	0.006433394343857547	-0.003414114653456933	0.7121891707326546	-1	0	0	0.2	2	0.9230769230769231	12	0.5357142857142857	0.9230769230769231	13	12	1	0	0	0.14285714285714285	2	14	15	0.0	0	0.5809741130450018	0.8688828738283861	0.6636523090553794	0.9356475495001678	0.48209715680945964	0.9503602752133313	0.8157476180903467	0.9246085763967642	0	0	0.0	-0.0003414114653456933	-0.0003414114653456933
509	0.02353955047573173	0.0018953568577280938	-2.2304751726872257e-05	0.9822790072228148	-1	0.25	1	0.5	5	0.6153846153846154	8	0.3125	0.5384615384615384	11	7	3	1	0	0.75	6	8	15	0.16666666666666666	0.2	0.6777053715964907	0.9478932209562851	0.40256714244513175	0.9392074182105394	0.6647962004666937	0.9548221839872406	0.9165645537992209	0.9476720626016311	1.0	0.2727272727272727	0.0	-2.2304751726872256e-06	-2.2304751726872256e-06
2599	0.061351382567427684	0.022783152019095938	0.022777481652804223	0.7486425387585232	-1	0	0	0.2	2	0.9230769230769231	12	0.5357142857142857	0.9230769230769231	13	12	1	0	0	0.14285714285714285	2	14	15	0.0	0	0.5809741130450018	0.865180995004876	0.6636523090553794	0.9356475495001678	0.48209715680945964	0.9502295313959902	0.8157476180903467	0.9237941042764477	0	0	0.0	0.022777481652804223	0.022777481652804223
330	0.050257569294520986	0.009292178099104178	0.00822593027182589	0.8290280330197775	-1	0	0	0.3	3	0.8461538461538461	11	0.4166666666666667	0.7692307692307693	12	10	2	0	0	0.25	3	12	15	0.0	0.6666666666666666	0.5809741130450018	0.8659650264766433	0.6706730102000614	0.9320977654953815	0.5439894200712875	0.9529969053978415	0.7988423179832467	0.9240134478690077	0	0	0.0	0.00822593027182589	0.00822593027182589
4021	0.06211275195302391	0.02049119404646481	0.020408762835161732	0.7387929354632736	-1	0	0	0.2	2	0.9230769230769231	12	0.5357142857142857	0.9230769230769231	13	12	1	0	0	0.14285714285714285	2	14	15	0.0	0	0.5809741130450018	0.865180995004876	0.6636523090553794	0.9356475495001678	0.48209715680945964	0.9502295313959902	0.8157476180903467	0.9237941042764477	0	0	0.0	0.020408762835161732	0.020408762835161732
3762	0.05838359863887335	0.021967840154255534	0.0219171110228113	0.7223694092592412	-1	0	0	0.2	2	0.9230769230769231	12	0.5357142857142857	0.9230769230769231	13	12	1	0	0	0.14285714285714285	2	14	15	0.0	0	0.5809741130450018	0.865180995004876	0.6636523090553794	0.9356475495001678	0.48209715680945964	0.9502295313959902	0.8157476180903467	0.9237941042764477	0	0	0.0	0.0219171110228113	0.0219171110228113
1222	0.0567449990914072	0.012110278833363712	0.0009917780281631621	0.6627295323276423	-1	0.25	1	0.4	4	0.6923076923076923	9	0.4166666666666667	0.6923076923076923	13	9	1	0	0	0.25	3	12	15	0.0	0.16666666666666666	0.5800481777023522	0.8665331784336753	0.6052372295025181	0.9217509307467345	0.34740715846758563	0.8139893497669962	0.8306692189010967	0.8741017757569409	0	0	0.0	0.0009917780281631621	0.0009917780281631621
4812	0.05946614317430075	0.01678461307629905	0.016747769610307627	0.6983225393588197	-1	0	0	0.2	2	0.9230769230769231	12	0.5357142857142857	0.9230769230769231	13	12	1	0	0	0.14285714285714285	2	14	15	0.0	0	0.5809741130450018	0.865180995004876	0.6636523090553794	0.9356475495001678	0.48209715680945964	0.9503602752133313	0.8157476180903467	0.9238590326860912	0	0	0.0	0.016747769610307627	0.016747769610307627
4434	0.05740020590278297	0.02248910050215241	0.02248554025562793	0.7004520183250594	-1	0	0	0.2	2	0.9230769230769231	12	0.5357142857142857	0.9230769230769231	13	12	1	0	0	0.14285714285714285	2	14	15	0.0	0	0.5809741130450018	0.865180995004876	0.6636523090553794	0.9356475495001678	0.48209715680945964	0.9502295313959902	0.8157476180903467	0.9237941042764477	0	0	0.0	0.02248554025562793	0.02248554025562793
4591	0.060891081748586456	0.020754135405110615	0.020681160426645945	0.745729197516977	-1	0	0	0.2	2	0.9230769230769231	12	0.5357142857142857	0.9230769230769231	13	12	1	0	0	0.14285714285714285	2	14	15	0.0	0	0.5809741130450018	0.865180995004876	0.6636523090553794	0.9356475495001678	0.48209715680945964	0.9502295313959902	0.8157476180903467	0.9237941042764477	0	0	0.0	0.020681160426645945	0.020681160426645945
1715	0.05733389243149349	0.02221362479943294	0.022198212290982077	0.713975996311539	-1	0	0	0.2	2	0.9230769230769231	12	0.5357142857142857	0.9230769230769231	13	12	1	0	0	0.14285714285714285	2	14	15	0.0	0	0.5809741130450018	0.865180995004876	0.6636523090553794	0.9356475495001678	0.48209715680945964	0.9503602752133313	0.8157476180903467	0.9238590326860912	0	0	0.0	0.022198212290982077	0.022198212290982077
2914	0.05971771712966421	0.02270860734519263	0.022648706325523564	0.7092915249001481	-1	0	0	0.2	2	0.9230769230769231	12	0.5357142857142857	0.9230769230769231	13	12	1	0	0	0.14285714285714285	2	14	15	0.0	0	0.5809741130450018	0.865180995004876	0.6636523090553794	0.9356475495001678	0.48209715680945964	0.9503602752133313	0.8157476180903467	0.9238590326860912	0	0	0.0	0.022648706325523564	0.022648706325523564
622	0.04214688426834381	0.0017570528888982769	-0.00010575524698681497	0.9169823848564341	-1	0	0	0.1	1	1.0	13	0.23809523809523808	0.8461538461538461	11	11	3	1	0	0.7777777777777778	9	7	15	0.1	0	0.5809741130450018	0.7973020412874616	0.780552786586299	0.9237113752186235	0.584576478761302	0.9415995278454267	0.8334841650395192	0.9015484732378056	1.0	0.2727272727272727	0.0	-1.0575524698681498e-05	-1.0575524698681498e-05
88	3.2467623010421436e-05	7.552662495309583e-08	5.238616102127442e-08	0.9999976021015385	-1	0	0	0.5	1	1.0	1	1.0	1.0	2	1	0	0	0	0.3333333333333333	1	3	3	0.0	0	0.32442641529945343	0.8627956074800833	0.4053693344643173	0.859836456066739	0.8599285051109306	0.6456999997668097	0.9411518052111879	0.8049634335013939	0	0	0.0	5.238616102127442e-08	5.238616102127442e-08
3314	0.0576392346576692	0.022412954970748484	0.02232256887912685	0.7117388895334585	-1	0	0	0.2	2	0.9230769230769231	12	0.5357142857142857	0.9230769230769231	13	12	1	0	0	0.14285714285714285	2	14	15	0.0	0	0.5809741130450018	0.865180995004876	0.6636523090553794	0.9356475495001678	0.48209715680945964	0.9502295313959902	0.8157476180903467	0.9237941042764477	0	0	0.0	0.02232256887912685	0.02232256887912685
4879	0.05904152748936057	0.0158203040374919	-0.0021125373090721115	0.7365712438560486	-1	0	0	0.2	2	0.9230769230769231	12	0.5357142857142857	0.9230769230769231	13	12	1	0	0	0.14285714285714285	2	14	15	0.0	0	0.5800481777023522	0.8640575650235757	0.6626620410324892	0.9337224973945605	0.48209715680945964	0.9487806830052441	0.8127396049812166	0.9221027388287524	0	0	0.0	-0.00021125373090721114	-0.00021125373090721114
3507	0.05816855364522771	0.022924784245058113	0.02290495004348639	0.6987392649498586	-1	0	0	0.2	2	0.9230769230769231	12	0.5357142857142857	0.9230769230769231	13	12	1	0	0	0.14285714285714285	2	14	15	0.0	0	0.5809741130450018	0.865180995004876	0.6636523090553794	0.9356475495001678	0.48209715680945964	0.9503602752133313	0.8157476180903467	0.9238590326860912	0	0	0.0	0.02290495004348639	0.02290495004348639
4108	0.061311657201957644	0.021122904093329443	0.021069143676782736	0.7379356612181984	-1	0	0	0.2	2	0.9230769230769231	12	0.5357142857142857	0.9230769230769231	13	12	1	0	0	0.14285714285714285	2	14	15	0.0	0	0.5809741130450018	0.865180995004876	0.6636523090553794	0.9356475495001678	0.48209715680945964	0.9503602752133313	0.8157476180903467	0.9238590326860912	0	0	0.0	0.021069143676782736	0.021069143676782736
3990	0.056989229685422006	0.022315354859274567	0.022276600077135948	0.7118884071969964	-1	0	0	0.2	2	0.9230769230769231	12	0.5357142857142857	0.9230769230769231	13	12	1	0	0	0.14285714285714285	2	14	15	0.0	0	0.5809741130450018	0.865180995004876	0.6636523090553794	0.9356475495001678	0.48209715680945964	0.9502295313959902	0.8157476180903467	0.9237941042764477	0	0	0.0	0.022276600077135948	0.022276600077135948
2818	0.05767277934703023	0.01353440113064036	0.013452240420296073	0.7168002695005999	-1	0	0	0.2	2	0.9230769230769231	12	0.5357142857142857	0.9230769230769231	13	12	1	0	0	0.14285714285714285	2	14	15	0.0	0	0.5809741130450018	0.865180995004876	0.6636523090553794	0.9356475495001678	0.48209715680945964	0.9503602752133313	0.8157476180903467	0.9238590326860912	0	0	0.0	0.013452240420296073	0.013452240420296073
2088	0.06423569574033214	0.023140745006731994	0.0231404914514284	0.7516935182596685	-1	0	0	0.2	2	0.9230769230769231	12	0.5357142857142857	0.9230769230769231	13	12	1	0	0	0.14285714285714285	2	14	15	0.0	0	0.5809741130450018	0.865180995004876	0.6636523090553794	0.9356475495001678	0.48209715680945964	0.9502295313959902	0.8157476180903467	0.9237941042764477	0	0	0.0	0.0231404914514284	0.0231404914514284
582	0.013041017337983013	0.005677403627254959	0.004645582509398684	0.9752575735432489	-1	0.5	2	0.7	7	0.38461538461538464	5	0.4166666666666667	0.3076923076923077	9	4	5	1	0	1.0	6	6	15	0.1111111111111111	0.6666666666666666	0.8199811097994967	0.964478827983018	0.6603296188879602	0.8751637247234734	0.6652191549778286	0.9433094683927294	0.92799429093182	0.9362482892626388	1.0	0.3333333333333333	0.0	0.004645582509398684	0.004645582509398684
2820	0.06063425417859106	0.022977330083795523	0.022961718471801337	0.7004658891615407	-1	0	0	0.2	2	0.9230769230769231	12	0.5357142857142857	0.9230769230769231	13	12	1	0	0	0.14285714285714285	2	14	15	0.0	0	0.5809741130450018	0.865180995004876	0.6636523090553794	0.9356475495001678	0.48209715680945964	0.9502295313959902	0.8157476180903467	0.9237941042764477	0	0	0.0	0.022961718471801337	0.022961718471801337
2372	0.0580157939275298	0.021004492383575497	0.020925568540002507	0.729874247313607	-1	0	0	0.2	2	0.9230769230769231	12	0.5357142857142857	0.9230769230769231	13	12	1	0	0	0.14285714285714285	2	14	15	0.0	0	0.5809741130450018	0.865180995004876	0.6636523090553794	0.9356475495001678	0.48209715680945964	0.9503602752133313	0.8157476180903467	0.9238590326860912	0	0	0.0	0.020925568540002507	0.020925568540002507
1429	0.04040766687245708	0.004992128384693184	0.0014137685116898256	0.9191537562691103	-1	0	0	0.2	2	0.9230769230769231	12	0.2777777777777778	0.8461538461538461	12	11	2	0	0	0.6666666666666666	6	9	15	0.0	0	0.5805111453736769	0.8726798726502107	0.6631571750439342	0.939291742896676	0.5333368177853808	0.9539992859569146	0.839172821443143	0.9285950488306234	0	0	0.0	0.0014137685116898256	0.0014137685116898256
3171	0.06254597513697187	0.007575992312963891	0.007365131720197234	0.6561074549185164	-1	0	0	0.2	2	0.9230769230769231	12	0.5357142857142857	0.9230769230769231	13	12	1	0	0	0.14285714285714285	2	14	15	0.0	0	0.5800481777023522	0.8685893894158142	0.6626620410324892	0.9508120471588917	0.48209715680945964	0.9572356199943768	0.8648361092082523	0.9341865418395279	0	0	0.0	0.007365131720197234	0.007365131720197234
4786	0.05833132375708564	0.022331578373018114	0.02228824482823513	0.7133965310596709	-1	0	0	0.2	2	0.9230769230769231	12	0.5357142857142857	0.9230769230769231	13	12	1	0	0	0.14285714285714285	2	14	15	0.0	0	0.5809741130450018	0.865180995004876	0.6636523090553794	0.9356475495001678	0.48209715680945964	0.9502295313959902	0.8157476180903467	0.9237941042764477	0	0	0.0	0.02228824482823513	0.02228824482823513
4078	0.058916827847986006	0.02258055152479503	0.022534407441779893	0.7103284940418653	-1	0	0	0.2	2	0.9230769230769231	12	0.5357142857142857	0.9230769230769231	13	12	1	0	0	0.14285714285714285	2	14	15	0.0	0	0.5809741130450018	0.865180995004876	0.6636523090553794	0.9356475495001678	0.48209715680945964	0.9502295313959902	0.8157476180903467	0.9237941042764477	0	0	0.0	0.022534407441779893	0.022534407441779893
75	0.0026504069576776586	0.00026394562130656416	0.0002553250276673992	0.9916030452616846	-1	0	0	0.75	3	0.25	1	0.5	0.25	4	1	1	1	0	0.75	4	3	6	0.3333333333333333	0	0.6835725302739054	0.8000998254501698	0.3664654615735355	0.8426119056460696	0.4493916472847781	0.934625529902486	0.8815283092912214	0.8708214531824549	1.0	0.5	0.0	0.0002553250276673992	0.0002553250276673992
2536	0.05805426480077573	0.020711753060235864	0.020619305902519355	0.730543053943026	-1	0	0	0.2	2	0.9230769230769231	12	0.5357142857142857	0.9230769230769231	13	12	1	0	0	0.14285714285714285	2	14	15	0.0	0	0.5809741130450018	0.865180995004876	0.6636523090553794	0.9356475495001678	0.48209715680945964	0.9502295313959902	0.8157476180903467	0.9237941042764477	0	0	0.0	0.020619305902519355	0.020619305902519355
1813	0.05766876118179143	0.014855521653614529	0.01471714881067509	0.7039422332744956	-1	0	0	0.2	2	0.9230769230769231	12	0.5357142857142857	0.9230769230769231	13	12	1	0	0	0.14285714285714285	2	14	15	0.0	0	0.5809741130450018	0.865180995004876	0.6636523090553794	0.9356475495001678	0.48209715680945964	0.9502295313959902	0.8157476180903467	0.9237941042764477	0	0	0.0	0.01471714881067509	0.01471714881067509
1065	0.06404838101839888	0.020350016506731947	0.01687321938821435	0.6537623029228093	-1	0	0	0.2	2	0.9230769230769231	12	0.5357142857142857	0.9230769230769231	13	12	1	0	0	0.14285714285714285	2	14	15	0.0	0	0.7281340240753337	0.8477118074086085	0.7164849725901521	0.9654619194470708	0.33480692102551174	0.838194630215427	0.8923023156618906	0.9029746415372334	0	0	0.0	0.01687321938821435	0.01687321938821435
4129	0.055967044090069966	0.0225540538229638	0.022452801724427356	0.7088917209664378	-1	0	0	0.2	2	0.9230769230769231	12	0.5357142857142857	0.9230769230769231	13	12	1	0	0	0.14285714285714285	2	14	15	0.0	0	0.5809741130450018	0.865180995004876	0.6636523090553794	0.9356475495001678	0.48209715680945964	0.9502295313959902	0.8157476180903467	0.9237941042764477	0	0	0.0	0.022452801724427356	0.022452801724427356
1834	0.058021136064564646	0.022261939124555635	0.022213418556074737	0.7136836187670492	-1	0	0	0.2	2	0.9230769230769231	12	0.5357142857142857	0.9230769230769231	13	12	1	0	0	0.14285714285714285	2	14	15	0.0	0	0.5809741130450018	0.865180995004876	0.6636523090553794	0.9356475495001678	0.48209715680945964	0.9503602752133313	0.8157476180903467	0.9238590326860912	0	0	0.0	0.022213418556074737	0.022213418556074737
774	0.0658778878037598	0.009938530202339977	-0.0009857952357760446	0.6019512516132796	-1	0	0	0.2	2	0.9230769230769231	12	0.5357142857142857	0.9230769230769231	13	12	1	0	0	0.14285714285714285	2	14	15	0.0	0	0.5949804092733342	0.8368765343661874	0.32340914337430654	0.9673760553930373	0.33480692102551174	0.7149875888773858	0.8879998810024798	0.8788389287345186	0	0	0.0	-9.857952357760446e-05	-9.857952357760446e-05
4443	0.05932414866359401	0.014577750055730945	0.014507519760365462	0.6968000904131111	-1	0	0	0.2	2	0.9230769230769231	12	0.5357142857142857	0.9230769230769231	13	12	1	0	0	0.14285714285714285	2	14	15	0.0	0	0.5809741130450018	0.865180995004876	0.6636523090553794	0.9356475495001678	0.48209715680945964	0.9502295313959902	0.8157476180903467	0.9237941042764477	0	0	0.0	0.014507519760365462	0.014507519760365462
3966	0.05852618273329271	0.022188149604924184	0.022179468697250283	0.7195300179980192	-1	0	0	0.2	2	0.9230769230769231	12	0.5357142857142857	0.9230769230769231	13	12	1	0	0	0.14285714285714285	2	14	15	0.0	0	0.5809741130450018	0.865180995004876	0.6636523090553794	0.9356475495001678	0.48209715680945964	0.9503602752133313	0.8157476180903467	0.9238590326860912	0	0	0.0	0.022179468697250283	0.022179468697250283
3445	0.06506726184553512	0.004873196302741171	0.0047299085357597566	0.645274935656411	-1	0	0	0.2	2	0.9230769230769231	12	0.5357142857142857	0.9230769230769231	13	12	1	0	0	0.14285714285714285	2	14	15	0.0	0	0.5800481777023522	0.8685893894158142	0.6626620410324892	0.9508120471588917	0.48209715680945964	0.9572356199943768	0.8648361092082523	0.9341865418395279	0	0	0.0	0.0047299085357597566	0.0047299085357597566
4133	0.055909856512528375	0.022117943233286332	0.022094804659303028	0.722182788456964	-1	0	0	0.2	2	0.9230769230769231	12	0.5357142857142857	0.9230769230769231	13	12	1	0	0	0.14285714285714285	2	14	15	0.0	0	0.5809741130450018	0.865180995004876	0.6636523090553794	0.9356475495001678	0.48209715680945964	0.9502295313959902	0.8157476180903467	0.9237941042764477	0	0	0.0	0.022094804659303028	0.022094804659303028
3239	0.06096838614066948	0.020982966008509147	0.020706406816429834	0.7284251149685894	-1	0	0	0.2	2	0.9230769230769231	12	0.5357142857142857	0.9230769230769231	13	12	1	0	0	0.14285714285714285	2	14	15	0.0	0	0.5809741130450018	0.865180995004876	0.6636523090553794	0.9356475495001678	0.48209715680945964	0.9502295313959902	0.8157476180903467	0.9237941042764477	0	0	0.0	0.020706406816429834	0.020706406816429834
2837	0.06052412286998437	0.0208577515352329	0.02078823876517593	0.730888547211905	-1	0	0	0.2	2	0.9230769230769231	12	0.5357142857142857	0.9230769230769231	13	12	1	0	0	0.14285714285714285	2	14	15	0.0	0	0.5809741130450018	0.865180995004876	0.6636523090553794	0.9356475495001678	0.48209715680945964	0.9502295313959902	0.8157476180903467	0.9237941042764477	0	0	0.0	0.02078823876517593	0.02078823876517593
2175	0.06805291121667432	0.008953014011018796	0.00893589739402424	0.6642541314232819	-1	0	0	0.2	2	0.9230769230769231	12	0.5357142857142857	0.9230769230769231	13	12	1	0	0	0.14285714285714285	2	14	15	0.0	0	0.5809741130450018	0.8724072120151982	0.6735402963039698	0.9412735122562881	0.584576478761302	0.9583235909775696	0.8803773924223631	0.9315450403549534	0	0	0.0	0.00893589739402424	0.00893589739402424
1209	0.028176050572345616	0.0021621358140786603	-0.0017566495687028163	0.908246781852573	-1	0	0	0.3	3	0.7692307692307693	10	0.4166666666666667	0.7692307692307693	12	10	2	1	0	0.25	3	12	15	0.16666666666666666	0	0.7051661410753478	0.8626334152755452	0.48720489569050257	0.9575983138601706	0.4815881248811745	0.8450318537661615	0.9046098198477588	0.901757839410097	1.0	0.25	0.0	-0.00017566495687028162	-0.00017566495687028162
1588	0.06630168396476857	0.016739299568184113	0.010756647902665421	0.6210765026621444	-1	0	0	0.2	2	0.9230769230769231	12	0.5357142857142857	0.9230769230769231	13	12	1	0	0	0.14285714285714285	2	14	15	0.0	0	0.684874506149392	0.8691536604955897	0.6626620410324892	0.9447297049721194	0.33480692102551174	0.8505526695339571	0.8879998810024798	0.8963242459061241	0	0	0.0	0.010756647902665421	0.010756647902665421
29	0.0017872673251552425	7.053319534047671e-05	4.540027255190584e-05	0.9935141728999023	-1	0	0	0.5714285714285714	4	0.375	3	0.6666666666666666	0.25	6	2	3	0	0	0.6	5	3	10	0.0	0	0.8413822310668543	0.7293738031455287	0.69959279216922	0.9600447300797775	0.1	0.9486703880361359	0.9641547054264469	0.9139216495912539	0	0	0.0	4.540027255190584e-05	4.540027255190584e-05
2046	0.05808704922141822	0.022383302231052914	0.022319669351735183	0.7094520019636765	-1	0	0	0.2	2	0.9230769230769231	12	0.5357142857142857	0.9230769230769231	13	12	1	0	0	0.14285714285714285	2	14	15	0.0	0	0.5809741130450018	0.865180995004876	0.6636523090553794	0.9356475495001678	0.48209715680945964	0.9503602752133313	0.8157476180903467	0.9238590326860912	0	0	0.0	0.022319669351735183	0.022319669351735183
510	0.03454035175728752	0.00612193185182457	-0.002844352766702117	0.934089210789257	-1	0.25	1	0.4	4	0.6153846153846154	8	0.35714285714285715	0.6153846153846154	12	8	2	1	0	0.8571428571428571	7	6	15	0.25	0.2222222222222222	0.7344150350863596	0.9525580461493014	0.8445780291448187	0.9601372410462214	0.2953388581922086	0.9533812735618198	0.9339765847015131	0.9554865855520209	1.0	0.25	0.0	-0.0002844352766702117	-0.0002844352766702117
3416	0.057660748934271144	0.01538873150479092	0.015263824932894264	0.6911570146792474	-1	0	0	0.2	2	0.9230769230769231	12	0.5357142857142857	0.9230769230769231	13	12	1	0	0	0.14285714285714285	2	14	15	0.0	0	0.5809741130450018	0.865180995004876	0.6636523090553794	0.9356475495001678	0.48209715680945964	0.9502295313959902	0.8157476180903467	0.9237941042764477	0	0	0.0	0.015263824932894264	0.015263824932894264
2067	0.05600069958637435	0.020027568319101408	0.020006286847154227	0.730392608271827	-1	0	0	0.2	2	0.9230769230769231	12	0.5357142857142857	0.9230769230769231	13	12	1	0	0	0.14285714285714285	2	14	15	0.0	0	0.5809741130450018	0.865180995004876	0.6636523090553794	0.9356475495001678	0.48209715680945964	0.9502295313959902	0.8157476180903467	0.9237941042764477	0	0	0.0	0.020006286847154227	0.020006286847154227
4490	0.0573006284636471	0.015393288329420685	0.015232981373698296	0.709092973556933	-1	0	0	0.2	2	0.9230769230769231	12	0.5357142857142857	0.9230769230769231	13	12	1	0	0	0.14285714285714285	2	14	15	0.0	0	0.5809741130450018	0.865180995004876	0.6636523090553794	0.9356475495001678	0.48209715680945964	0.9503602752133313	0.8157476180903467	0.9238590326860912	0	0	0.0	0.015232981373698296	0.015232981373698296
1098	0.06315513674746845	0.012644043617888918	0.008873294883589126	0.6379361568165502	-1	0	0	0.2	2	0.9230769230769231	12	0.5357142857142857	0.9230769230769231	13	12	1	0	0	0.14285714285714285	2	14	15	0.0	0	0.6619192726853	0.8432923825815634	0.7037364061890649	0.9645735020722952	0.33480692102551174	0.7427342219034658	0.8879998810024798	0.8824455547177509	0	0	0.0	0.008873294883589126	0.008873294883589126
1754	0.056877706861821524	0.003540206097213364	0.0018395008074411233	0.72703787105004	-1	0	0	0.2	2	0.9230769230769231	12	0.5357142857142857	0.9230769230769231	13	12	1	0	0	0.14285714285714285	2	14	15	0.0	0	0.5800481777023522	0.8598627985370203	0.6626620410324892	0.9246534579985984	0.48209715680945964	0.8385869965330951	0.7205170061399014	0.8797157653457326	0	0	0.0	0.0018395008074411233	0.0018395008074411233
1221	0.05812403986485702	0.013966123430920123	0.010963008693873847	0.7149089879316135	-1	0	0	0.1	1	1.0	13	1.0	1.0	14	13	0	0	0	0.06666666666666667	15	1	15	0.0	0	0.642905509947548	0.8114382972951639	0.6977428552102605	0.9385942811098321	0.35201874051428617	0.7810980053108925	0.898392758168867	0.8604997145846827	0	0	0.0	0.010963008693873847	0.010963008693873847
2827	0.05812868534457852	0.02227943449264231	0.022235973042390583	0.7054208806259084	-1	0	0	0.2	2	0.9230769230769231	12	0.5357142857142857	0.9230769230769231	13	12	1	0	0	0.14285714285714285	2	14	15	0.0	0	0.5809741130450018	0.865180995004876	0.6636523090553794	0.9356475495001678	0.48209715680945964	0.9502295313959902	0.8157476180903467	0.9237941042764477	0	0	0.0	0.022235973042390583	0.022235973042390583
2425	0.06087158621941558	0.021984819983391638	0.021984796287364196	0.7203694142586159	-1	0	0	0.2	2	0.9230769230769231	12	0.5357142857142857	0.9230769230769231	13	12	1	0	0	0.14285714285714285	2	14	15	0.0	0	0.5809741130450018	0.865180995004876	0.6636523090553794	0.9356475495001678	0.48209715680945964	0.9502295313959902	0.8157476180903467	0.9237941042764477	0	0	0.0	0.021984796287364196	0.021984796287364196
2206	0.05673578833061195	0.013365655165626517	0.013276273374118835	0.7170566528571809	-1	0	0	0.2	2	0.9230769230769231	12	0.5357142857142857	0.9230769230769231	13	12	1	0	0	0.14285714285714285	2	14	15	0.0	0	0.5809741130450018	0.865180995004876	0.6636523090553794	0.9356475495001678	0.48209715680945964	0.9503602752133313	0.8157476180903467	0.9238590326860912	0	0	0.0	0.013276273374118835	0.013276273374118835
2048	0.05578206659112318	0.02190625191309293	0.02187812253529891	0.7139374102232121	-1	0	0	0.2	2	0.9230769230769231	12	0.5357142857142857	0.9230769230769231	13	12	1	0	0	0.14285714285714285	2	14	15	0.0	0	0.5809741130450018	0.865180995004876	0.6636523090553794	0.9356475495001678	0.48209715680945964	0.9502295313959902	0.8157476180903467	0.9237941042764477	0	0	0.0	0.02187812253529891	0.02187812253529891
1537	0.07131906936763291	0.0014203228770381974	0.0010072799782671513	0.5929098662733292	-1	0	0	0.1	1	1.0	13	1.0	1.0	14	13	0	0	0	0.06666666666666667	15	1	15	0.0	0	0.5887040269287219	0.8378910809541837	0.6520801177725624	0.9180082168265837	0.5333368177853808	0.9654083132252831	0.9209430429890287	0.9214621894857177	0	0	0.0	0.0010072799782671513	0.0010072799782671513
4698	0.057330956685410196	0.021272273905673007	0.021230771914536484	0.7267616846945293	-1	0	0	0.2	2	0.9230769230769231	12	0.5357142857142857	0.9230769230769231	13	12	1	0	0	0.14285714285714285	2	14	15	0.0	0	0.5809741130450018	0.865180995004876	0.6636523090553794	0.9356475495001678	0.48209715680945964	0.9503602752133313	0.8157476180903467	0.9238590326860912	0	0	0.0	0.021230771914536484	0.021230771914536484
4535	0.05645208237980352	0.022280611042090885	0.022177226989820418	0.7166713641006413	-1	0	0	0.2	2	0.9230769230769231	12	0.5357142857142857	0.9230769230769231	13	12	1	0	0	0.14285714285714285	2	14	15	0.0	0	0.5809741130450018	0.865180995004876	0.6636523090553794	0.9356475495001678	0.48209715680945964	0.9502295313959902	0.8157476180903467	0.9237941042764477	0	0	0.0	0.022177226989820418	0.022177226989820418
4852	0.06100468978213537	0.021794086598782226	0.02179296681801917	0.7526388041307916	-1	0	0	0.2	2	0.9230769230769231	12	0.5357142857142857	0.9230769230769231	13	12	1	0	0	0.14285714285714285	2	14	15	0.0	0	0.5809741130450018	0.865180995004876	0.6636523090553794	0.9356475495001678	0.48209715680945964	0.9502295313959902	0.8157476180903467	0.9237941042764477	0	0	0.0	0.02179296681801917	0.02179296681801917
3172	0.05753794393913559	0.02230836837740202	0.02230625346382335	0.6985199576405918	-1	0	0	0.2	2	0.9230769230769231	12	0.5357142857142857	0.9230769230769231	13	12	1	0	0	0.14285714285714285	2	14	15	0.0	0	0.5809741130450018	0.865180995004876	0.6636523090553794	0.9356475495001678	0.48209715680945964	0.9503602752133313	0.8157476180903467	0.9238590326860912	0	0	0.0	0.02230625346382335	0.02230625346382335
3059	0.05766996324329031	0.014986944794411207	0.01487318078578452	0.6976568752450193	-1	0	0	0.2	2	0.9230769230769231	12	0.5357142857142857	0.9230769230769231	13	12	1	0	0	0.14285714285714285	2	14	15	0.0	0	0.5809741130450018	0.865180995004876	0.6636523090553794	0.9356475495001678	0.48209715680945964	0.9502295313959902	0.8157476180903467	0.9237941042764477	0	0	0.0	0.01487318078578452	0.01487318078578452
4324	0.055052331710535994	0.02226854155415965	0.022221883838982808	0.7122407426192519	-1	0	0	0.2	2	0.9230769230769231	12	0.5357142857142857	0.9230769230769231	13	12	1	0	0	0.14285714285714285	2	14	15	0.0	0	0.5809741130450018	0.865180995004876	0.6636523090553794	0.9356475495001678	0.48209715680945964	0.9502295313959902	0.8157476180903467	0.9237941042764477	0	0	0.0	0.022221883838982808	0.022221883838982808
1740	0.058579450252594124	0.022406227743369988	0.0223863117704154	0.716823511672634	-1	0	0	0.2	2	0.9230769230769231	12	0.5357142857142857	0.9230769230769231	13	12	1	0	0	0.14285714285714285	2	14	15	0.0	0	0.5809741130450018	0.865180995004876	0.6636523090553794	0.9356475495001678	0.48209715680945964	0.9503602752133313	0.8157476180903467	0.9238590326860912	0	0	0.0	0.0223863117704154	0.0223863117704154
3563	0.059028361182010394	0.02199608629301409	0.02195115840921888	0.7176427091454615	-1	0	0	0.2	2	0.9230769230769231	12	0.5357142857142857	0.9230769230769231	13	12	1	0	0	0.14285714285714285	2	14	15	0.0	0	0.5809741130450018	0.865180995004876	0.6636523090553794	0.9356475495001678	0.48209715680945964	0.9503602752133313	0.8157476180903467	0.9238590326860912	0	0	0.0	0.02195115840921888	0.02195115840921888
4261	0.05896548966482729	0.022597522599446758	0.022594961232284626	0.6990207389882861	-1	0	0	0.2	2	0.9230769230769231	12	0.5357142857142857	0.9230769230769231	13	12	1	0	0	0.14285714285714285	2	14	15	0.0	0	0.5809741130450018	0.865180995004876	0.6636523090553794	0.9356475495001678	0.48209715680945964	0.9502295313959902	0.8157476180903467	0.9237941042764477	0	0	0.0	0.022594961232284626	0.022594961232284626
914	0.03156729619926848	0.014916901289598867	0.014613152344331835	0.9347128793873641	-1	0.5	2	0.7	7	0.38461538461538464	5	0.375	0.38461538461538464	9	5	5	0	0	0.625	5	8	15	0.0	0.2857142857142857	0.42194382043362777	0.9472883089889303	0.34543367748402654	0.9246700109753987	0.5499680929150472	0.9474113519508203	0.8834308940421296	0.9406165115655011	0	0	0.0	0.014613152344331835	0.014613152344331835
1572	0.05924670450611495	0.02255199655911569	0.022489737496930482	0.7148594799366814	-1	0	0	0.2	2	0.9230769230769231	12	0.5357142857142857	0.9230769230769231	13	12	1	0	0	0.14285714285714285	2	14	15	0.0	0	0.5809741130450018	0.865180995004876	0.6636523090553794	0.9356475495001678	0.48209715680945964	0.9502295313959902	0.8157476180903467	0.9237941042764477	0	0	0.0	0.022489737496930482	0.022489737496930482
4121	0.05805902627368949	0.01960009139092391	0.016144679330657108	0.7649911929135251	-1	0	0	0.2	2	0.9230769230769231	12	0.5357142857142857	0.9230769230769231	13	12	1	0	0	0.14285714285714285	2	14	15	0.0	0	0.5809741130450018	0.865180995004876	0.6636523090553794	0.9356475495001678	0.4859683654014306	0.9508344230023915	0.8157476180903467	0.9240954359154391	0	0	0.0	0.016144679330657108	0.016144679330657108
4636	0.05891406128106519	0.015406698289832979	0.015282276284802066	0.7006995130667819	-1	0	0	0.2	2	0.9230769230769231	12	0.5357142857142857	0.9230769230769231	13	12	1	0	0	0.14285714285714285	2	14	15	0.0	0	0.5809741130450018	0.865180995004876	0.6636523090553794	0.9356475495001678	0.48209715680945964	0.9502295313959902	0.8157476180903467	0.9237941042764477	0	0	0.0	0.015282276284802066	0.015282276284802066
3684	0.057761450566655353	0.013483849633647774	0.013409963275764939	0.7147464078772051	-1	0	0	0.2	2	0.9230769230769231	12	0.5357142857142857	0.9230769230769231	13	12	1	0	0	0.14285714285714285	2	14	15	0.0	0	0.5809741130450018	0.865180995004876	0.6636523090553794	0.9356475495001678	0.48209715680945964	0.9502295313959902	0.8157476180903467	0.9237941042764477	0	0	0.0	0.013409963275764939	0.013409963275764939
1436	0.053732880290980264	0.006332686256595719	0.002002826229892924	0.6086216851603208	-1	0	0	0.1	1	1.0	13	0.3409090909090909	0.8461538461538461	12	11	2	0	0	0.36363636363636365	11	4	15	0.0	0.15384615384615385	0.5809741130450018	0.8661082448334606	0.6681011686682294	0.9313730231191516	0.5796498119170936	0.9423857451285991	0.8404523757324375	0.9185793238552493	0	0	0.0	0.002002826229892924	0.002002826229892924
1016	0.07287533250095472	0.016145920813609174	0.009517626963341791	0.646392232613605	-1	0	0	0.2	2	0.9230769230769231	12	0.5357142857142857	0.9230769230769231	13	12	1	0	0	0.14285714285714285	2	14	15	0.0	0	0.6099481349226054	0.9066811732281843	0.6735402963039698	0.9209163027460948	0.5839263984250341	0.9473777418143253	0.8709352584281165	0.9268805323917975	0	0	0.0	0.009517626963341791	0.009517626963341791
2160	0.04865013123422636	0.0015140702910073484	0.001491678800256451	0.6606342706845164	-1	0	0	0.2	2	0.9230769230769231	12	0.5357142857142857	0.8461538461538461	13	11	1	0	0	0.14285714285714285	2	14	15	0.0	0	0.5809741130450018	0.865180995004876	0.6636523090553794	0.9356475495001678	0.48209715680945964	0.9502295313959902	0.8157476180903467	0.9237941042764477	0	0	0.0	0.001491678800256451	0.001491678800256451
4743	0.05645845178457743	0.019986064841499552	0.01997804666803345	0.7312821016672623	-1	0	0	0.2	2	0.9230769230769231	12	0.5357142857142857	0.9230769230769231	13	12	1	0	0	0.14285714285714285	2	14	15	0.0	0	0.5809741130450018	0.865180995004876	0.6636523090553794	0.9356475495001678	0.48209715680945964	0.9502295313959902	0.8157476180903467	0.9237941042764477	0	0	0.0	0.01997804666803345	0.01997804666803345
2587	0.05516599836643132	0.022890501511626145	0.022814049870958003	0.7094072510391447	-1	0	0	0.2	2	0.9230769230769231	12	0.5357142857142857	0.9230769230769231	13	12	1	0	0	0.14285714285714285	2	14	15	0.0	0	0.5809741130450018	0.865180995004876	0.6636523090553794	0.9356475495001678	0.48209715680945964	0.9503602752133313	0.8157476180903467	0.9238590326860912	0	0	0.0	0.022814049870958003	0.022814049870958003
540	0.03967405941386686	0.013427382462551526	0.01342053584919667	0.9256561995945575	-1	0.25	1	0.5	5	0.6153846153846154	8	0.3125	0.6153846153846154	10	8	4	0	0	0.75	6	8	15	0.0	0.5714285714285714	0.7762841670275976	0.9291835457274249	0.40514421154840896	0.9299201645712597	0.5729177960960984	0.9567994720515471	0.8447727364408414	0.9400528762947438	0	0	0.0	0.01342053584919667	0.01342053584919667
1317	0.08673558224742722	0.005373814054486365	0.0007450968063382502	0.6592555639905642	-1	0	0	0.1	1	1.0	13	1.0	1.0	14	13	0	0	0	0.06666666666666667	1	15	15	0.0	0	0.30944904726774375	0.9100342380680269	0.3161838580245397	0.8782883281743457	0.3797078977950982	0.9314987667252668	0.7553127194307505	0.9088857676486101	0	0	0.0	0.0007450968063382502	0.0007450968063382502
436	0.03590998842150863	0.0009415228397996638	0.0008164920992043822	0.7511877921604992	-1	0	0	0.3	3	0.7692307692307693	10	0.2777777777777778	0.6923076923076923	11	9	3	0	0	0.6666666666666666	6	9	15	0.0	0.3333333333333333	0.5800481777023522	0.8948064594212066	0.6300903530399662	0.9399714276268248	0.48209715680945964	0.9117657401547444	0.8521673229036493	0.9175166331130893	0	0	0.0	0.0008164920992043822	0.0008164920992043822
1765	0.058865882337468034	0.020638118393626722	0.02053523907329492	0.7313021418454442	-1	0	0	0.2	2	0.9230769230769231	12	0.5357142857142857	0.9230769230769231	13	12	1	0	0	0.14285714285714285	2	14	15	0.0	0	0.5809741130450018	0.865180995004876	0.6636523090553794	0.9356475495001678	0.48209715680945964	0.9503602752133313	0.8157476180903467	0.9238590326860912	0	0	0.0	0.02053523907329492	0.02053523907329492
731	0.05592722390940561	0.009677069302649138	0.0037827777196637814	0.6814870476930188	-1	0	0	0.2	2	0.9230769230769231	12	0.5357142857142857	0.9230769230769231	13	12	1	0	0	0.14285714285714285	2	14	15	0.0	0	0.8419817131435423	0.9266196908644964	0.670816787360281	0.9427406806325854	0.265501541666819	0.8857575166224321	0.9384350043298711	0.9214154670783541	0	0	0.0	0.0037827777196637814	0.0037827777196637814
1153	0.0619251092416318	0.011186031901499997	0.006177616049800185	0.5869105399203185	-1	0	0	0.2	2	0.9230769230769231	12	0.5357142857142857	0.9230769230769231	13	12	1	0	0	0.14285714285714285	2	14	15	0.0	0	0.765666135149546	0.8275833785471827	0.6626620410324892	0.938617296860053	0.41691714842983724	0.9029719522913456	0.904357943231906	0.898029779467172	0	0	0.0	0.006177616049800185	0.006177616049800185
597	0.02891476573177137	0.013655372081347417	0.012463520610233291	0.9225221635366462	-1	0.5	2	0.6	6	0.5384615384615384	7	0.375	0.46153846153846156	10	6	4	0	0	0.625	5	8	15	0.0	0.5714285714285714	0.7651946125193412	0.9355678225384569	0.3369020728394861	0.8766729126981782	0.6652191549778286	0.9426180888079951	0.8228715112281914	0.922627118968365	0	0	0.0	0.012463520610233291	0.012463520610233291
930	0.04926414366456872	0.010349315341245469	0.006904699880925513	0.8266260605519136	-1	0	0	0.3	3	0.8461538461538461	11	0.4166666666666667	0.7692307692307693	12	10	2	0	0	0.25	3	12	15	0.0	0.6666666666666666	0.659100909339025	0.7878742111126794	0.6706730102000614	0.9320977654953815	0.5439894200712875	0.9627519581881517	0.7825808073145937	0.9164126631777889	0	0	0.0	0.006904699880925513	0.006904699880925513
4343	0.05818890743072509	0.014997597979136289	0.014828723209063364	0.7089881136547596	-1	0	0	0.2	2	0.9230769230769231	12	0.5357142857142857	0.9230769230769231	13	12	1	0	0	0.14285714285714285	2	14	15	0.0	0	0.5809741130450018	0.865180995004876	0.6636523090553794	0.9356475495001678	0.48209715680945964	0.9502295313959902	0.8157476180903467	0.9237941042764477	0	0	0.0	0.014828723209063364	0.014828723209063364
1742	0.05740905870058373	0.020324560120608112	0.020298794165029735	0.730215470399245	-1	0	0	0.2	2	0.9230769230769231	12	0.5357142857142857	0.9230769230769231	13	12	1	0	0	0.14285714285714285	2	14	15	0.0	0	0.5809741130450018	0.865180995004876	0.6636523090553794	0.9356475495001678	0.48209715680945964	0.9502295313959902	0.8157476180903467	0.9237941042764477	0	0	0.0	0.020298794165029735	0.020298794165029735
3935	0.05838087336786606	0.02232397442432214	0.022284384999848424	0.722796926344724	-1	0	0	0.2	2	0.9230769230769231	12	0.5357142857142857	0.9230769230769231	13	12	1	0	0	0.14285714285714285	2	14	15	0.0	0	0.5809741130450018	0.865180995004876	0.6636523090553794	0.9356475495001678	0.48209715680945964	0.9502295313959902	0.8157476180903467	0.9237941042764477	0	0	0.0	0.022284384999848424	0.022284384999848424
4039	0.05761045664468519	0.021819847052552147	0.021759344254716567	0.7274829798831071	-1	0	0	0.2	2	0.9230769230769231	12	0.5357142857142857	0.9230769230769231	13	12	1	0	0	0.14285714285714285	2	14	15	0.0	0	0.5809741130450018	0.865180995004876	0.6636523090553794	0.9356475495001678	0.48209715680945964	0.9502295313959902	0.8157476180903467	0.9237941042764477	0	0	0.0	0.021759344254716567	0.021759344254716567
3413	0.05895689864051116	0.023344322828718313	0.023315864823071842	0.6956313363879141	-1	0	0	0.2	2	0.9230769230769231	12	0.5357142857142857	0.9230769230769231	13	12	1	0	0	0.14285714285714285	2	14	15	0.0	0	0.5809741130450018	0.865180995004876	0.6636523090553794	0.9356475495001678	0.48209715680945964	0.9503602752133313	0.8157476180903467	0.9238590326860912	0	0	0.0	0.023315864823071842	0.023315864823071842
384	0.05341004902706565	0.0009347416010888563	-0.00023730877793888035	0.9864629587008055	-1	0	0	0.1	1	1.0	13	0.3333333333333333	0.6923076923076923	9	9	5	6	0	0.5555555555555556	9	5	15	0.42857142857142855	0	0.7344150350863596	0.9577241847877166	0.8701117069506475	0.8448950523960184	0.3048030062553671	0.9160540250541831	0.9428801977999872	0.9169633684320987	0.2222222222222222	0.7777777777777778	0.0	-2.3730877793888034e-05	-2.3730877793888034e-05
2218	0.07058374867774576	0.012979831073350332	-0.001609401711807026	0.5583514344624307	-1	0	0	0.1	1	1.0	13	1.0	1.0	14	13	0	0	0	0.06666666666666667	1	15	15	0.0	0	0.5805111453736769	0.8572021295125398	0.6631571750439342	0.9306356577368023	0.48209715680945964	0.9451700327210834	0.8142483113266441	0.9177344382018767	0	0	0.0	-0.0001609401711807026	-0.0001609401711807026
259	0.045172340070705454	0.0049656685351677455	0.0031616352272432423	0.9834490235588724	-1	0	0	0.3	3	0.7692307692307693	10	0.26785714285714285	0.6923076923076923	11	9	3	3	0	0.875	8	7	15	0.375	0	0.9424370472738653	0.9066602448755849	0.8445780291448187	0.8497566955064105	0.3048030062553671	0.9518836722026021	0.9428801977999872	0.9113592645793069	0.5454545454545454	0.5454545454545454	0.0	0.0031616352272432423	0.0031616352272432423
4247	0.05890548194541245	0.022495835002007438	0.022443375338036933	0.7136465549525363	-1	0	0	0.2	2	0.9230769230769231	12	0.5357142857142857	0.9230769230769231	13	12	1	0	0	0.14285714285714285	2	14	15	0.0	0	0.5809741130450018	0.865180995004876	0.6636523090553794	0.9356475495001678	0.48209715680945964	0.9502295313959902	0.8157476180903467	0.9237941042764477	0	0	0.0	0.022443375338036933	0.022443375338036933
5049	0.06415590099963887	0.010025764257497807	0.0040984590935754074	0.6881965792227374	-1	0	0	0.2	2	0.9230769230769231	12	0.5357142857142857	0.9230769230769231	13	12	1	0	0	0.14285714285714285	2	14	15	0.0	0	0.5800481777023522	0.8685893894158142	0.6626620410324892	0.9508120471588917	0.48209715680945964	0.9572356199943768	0.8648361092082523	0.9341865418395279	0	0	0.0	0.0040984590935754074	0.0040984590935754074
2168	0.0623974767659323	0.012426393341702133	-0.01239980646847742	0.7832012940834141	-1	0	0	0.1	1	1.0	13	0.5357142857142857	0.9230769230769231	13	12	1	0	0	0.14285714285714285	2	14	15	0.0	0	0.5809741130450018	0.8408294412000912	0.6735402963039698	0.9216980710345937	0.584576478761302	0.9351780793913634	0.8157476180903467	0.9060544210669654	0	0	0.0	-0.001239980646847742	-0.001239980646847742
2415	0.05781449424088573	0.02201503683574579	0.02199384593413965	0.7171457810520736	-1	0	0	0.2	2	0.9230769230769231	12	0.5357142857142857	0.9230769230769231	13	12	1	0	0	0.14285714285714285	2	14	15	0.0	0	0.5809741130450018	0.865180995004876	0.6636523090553794	0.9356475495001678	0.48209715680945964	0.9502295313959902	0.8157476180903467	0.9237941042764477	0	0	0.0	0.02199384593413965	0.02199384593413965
3333	0.05767533205281814	0.015329903166126117	0.015126864209098477	0.695413524559745	-1	0	0	0.2	2	0.9230769230769231	12	0.5357142857142857	0.9230769230769231	13	12	1	0	0	0.14285714285714285	2	14	15	0.0	0	0.5809741130450018	0.865180995004876	0.6636523090553794	0.9356475495001678	0.48209715680945964	0.9502295313959902	0.8157476180903467	0.9237941042764477	0	0	0.0	0.015126864209098477	0.015126864209098477
2197	0.05807938472613801	0.021826750109177676	0.02176782741677638	0.7258962405857858	-1	0	0	0.2	2	0.9230769230769231	12	0.5357142857142857	0.9230769230769231	13	12	1	0	0	0.14285714285714285	2	14	15	0.0	0	0.5809741130450018	0.865180995004876	0.6636523090553794	0.9356475495001678	0.48209715680945964	0.9502295313959902	0.8157476180903467	0.9237941042764477	0	0	0.0	0.02176782741677638	0.02176782741677638
2090	0.061763495445465694	0.015471187365473421	0.0037142915288798668	0.685430357619729	-1	0	0	0.2	2	0.9230769230769231	12	0.5357142857142857	0.9230769230769231	13	12	1	0	0	0.14285714285714285	2	14	15	0.0	0	0.5800481777023522	0.8640575650235757	0.6626620410324892	0.9337224973945605	0.48209715680945964	0.9487806830052441	0.8127396049812166	0.9221027388287524	0	0	0.0	0.0037142915288798668	0.0037142915288798668
772	0.05989108357159793	0.008546980552192296	0.008369096200149086	0.6160883952928939	-1	0	0	0.2	2	0.9230769230769231	12	0.5357142857142857	0.8461538461538461	13	11	1	0	0	0.14285714285714285	2	14	15	0.0	0	0.6235237020091136	0.915831721909366	0.6300903530399662	0.926015925663751	0.48209715680945964	0.9263573740033909	0.8580172605898624	0.9228724670000705	0	0	0.0	0.008369096200149086	0.008369096200149086
1920	0.05696473038734183	0.01520989926253134	0.015056964120178144	0.6916650439045785	-1	0	0	0.2	2	0.9230769230769231	12	0.5357142857142857	0.9230769230769231	13	12	1	0	0	0.14285714285714285	2	14	15	0.0	0	0.5809741130450018	0.865180995004876	0.6636523090553794	0.9356475495001678	0.48209715680945964	0.9502295313959902	0.8157476180903467	0.9237941042764477	0	0	0.0	0.015056964120178144	0.015056964120178144
3800	0.055567752141395026	0.01512884264599608	0.01491156761863096	0.6864261602333439	-1	0	0	0.2	2	0.9230769230769231	12	0.5357142857142857	0.9230769230769231	13	12	1	0	0	0.14285714285714285	2	14	15	0.0	0	0.5809741130450018	0.865180995004876	0.6636523090553794	0.9356475495001678	0.48209715680945964	0.9502295313959902	0.8157476180903467	0.9237941042764477	0	0	0.0	0.01491156761863096	0.01491156761863096
73	0.01669756899349517	0.004917847963177338	0.004473601979409817	0.6724890314303227	-1	0	0	0.16666666666666666	1	1.0	6	1.0	1.0	7	6	0	2	0	0.125	8	1	8	0.6666666666666666	0	0.6289267307485917	0.8291473145286358	0.38586110234606696	0.8906567165527658	0.8015645828070406	0.9200688793406726	0.8763352976314018	0.8849450168326285	0.5714285714285714	0	0.0	0.004473601979409817	0.004473601979409817
634	0.05930555238943464	0.006233032666907698	0.004971039281335485	0.6344100143832241	-1	0	0	0.2	2	0.9230769230769231	12	0.625	0.7692307692307693	11	10	3	1	0	0.16666666666666666	2	12	15	0.1111111111111111	0	0.6133005420484772	0.8266586316212632	0.6482638992757761	0.9667197946979207	0.6784846250149299	0.8502110415270343	0.8334841650395192	0.9022469649545298	1.0	0.2727272727272727	0.0	0.004971039281335485	0.004971039281335485
3227	0.052255074938969345	0.002073115583866228	0.001762559634469746	0.5921793880106109	-1	0	0	0.2	2	0.9230769230769231	12	0.5357142857142857	0.9230769230769231	13	12	1	0	0	0.14285714285714285	2	14	15	0.0	0	0.5478332941297829	0.913195724525421	0.6626620410324892	0.9348331424635137	0.48209715680945964	0.9433787587824994	0.9052906350337138	0.9314980370658285	0	0	0.0	0.001762559634469746	0.001762559634469746
2541	0.059755246248229414	0.022148428741237423	0.022103771418405645	0.7136836487846328	-1	0	0	0.2	2	0.9230769230769231	12	0.5357142857142857	0.9230769230769231	13	12	1	0	0	0.14285714285714285	2	14	15	0.0	0	0.5809741130450018	0.865180995004876	0.6636523090553794	0.9356475495001678	0.48209715680945964	0.9502295313959902	0.8157476180903467	0.9237941042764477	0	0	0.0	0.022103771418405645	0.022103771418405645
1678	0.0680581442059642	0.012767286296483238	-0.007241157586405237	0.7584695282797128	-1	0	0	0.1	1	1.0	13	1.0	0.9230769230769231	13	12	1	0	0	0.06666666666666667	15	1	15	0.0	0	0.6165215839477672	0.8230140576255338	0.7323808117064947	0.9396531976339644	0.584576478761302	0.961918503957671	0.8692167278030818	0.9244102801131164	0	0	0.0	-0.0007241157586405237	-0.0007241157586405237
2420	0.06422414910854991	0.005001036681498017	-0.0038706172186150434	0.7499045619546969	-1	0	0	0.1	1	1.0	13	1.0	0.9230769230769231	13	12	1	0	0	0.06666666666666667	15	1	15	0.0	0	0.5809741130450018	0.8211826776478028	0.7037364061890649	0.9317297827816288	0.584576478761302	0.9584244533521945	0.8157476180903467	0.918732056665529	0	0	0.0	-0.00038706172186150434	-0.00038706172186150434
1481	0.04970200997743042	0.005156809378261769	0.004380697715067823	0.6176735736744506	-1	0	0	0.3	3	0.8461538461538461	11	0.38461538461538464	0.8461538461538461	13	11	1	0	0	0.23076923076923078	3	13	15	0.0	1.0	0.6436056334883854	0.8486174620983932	0.6790403499783826	0.9138877290029441	0.35201874051428617	0.8869672761911883	0.9220893918868884	0.8858123191244782	0	0	0.0	0.004380697715067823	0.004380697715067823
3106	0.06414117686002863	0.005675012266406329	-0.003927187547892368	0.7211794537766357	-1	0	0	0.2	2	0.9230769230769231	12	0.5357142857142857	0.9230769230769231	13	12	1	0	0	0.14285714285714285	2	14	15	0.0	0	0.5809741130450018	0.8688828738283861	0.6636523090553794	0.9356475495001678	0.48209715680945964	0.9503602752133313	0.8157476180903467	0.9246085763967642	0	0	0.0	-0.0003927187547892368	-0.0003927187547892368
1562	0.08615562636558982	0.019597026565288656	0.01789621589775714	0.6725787664242386	-1	0	0	0.1	1	1.0	13	1.0	1.0	14	13	0	0	0	0.06666666666666667	15	1	15	0.0	0	0.5809741130450018	0.8566552729672632	0.538991687477388	0.9291727226593667	0.4756020145414611	0.921188971284271	0.7748790921214793	0.9066568841141658	0	0	0.0	0.01789621589775714	0.01789621589775714
1383	0.052362443683567524	0.016183298431602475	0.016183289368228687	0.8289511837871744	-1	0	0	0.2	2	0.9230769230769231	12	0.4166666666666667	0.8461538461538461	12	11	2	0	0	0.25	3	12	15	0.0	0	0.6413008799563885	0.8444512034899775	0.6735402963039698	0.9456868138031297	0.584576478761302	0.94043913017431	0.8042824088210152	0.9195370370190606	0	0	0.0	0.016183289368228687	0.016183289368228687
701	0.007856376555688343	0.00043078636118391357	0.00041222348842545473	0.9694400065016686	-1	0.5	1	0.7142857142857143	5	0.375	3	0.4166666666666667	0.375	7	3	2	0	0	0.6666666666666666	6	4	10	0.0	0.4	0.6015408735893187	0.8067873847678273	0.6154803341755752	0.9461324442303436	0.2369221077524017	0.9210299932385548	0.8905540494327601	0.904695024483613	0	0	0.0	0.00041222348842545473	0.00041222348842545473
4056	0.056345767688634224	0.022318654961030734	0.022285804470793983	0.7120789712660118	-1	0	0	0.2	2	0.9230769230769231	12	0.5357142857142857	0.9230769230769231	13	12	1	0	0	0.14285714285714285	2	14	15	0.0	0	0.5809741130450018	0.865180995004876	0.6636523090553794	0.9356475495001678	0.48209715680945964	0.9502295313959902	0.8157476180903467	0.9237941042764477	0	0	0.0	0.022285804470793983	0.022285804470793983
1133	0.08037839512865627	0.006224885430541657	0.00540591259820587	0.7083892432480248	-1	0	0	0.3	3	0.7692307692307693	10	0.38461538461538464	0.7692307692307693	11	10	3	0	0	0.23076923076923078	3	13	15	0.0	0	0.2411065303757018	0.9101284205824581	0.2342692122690036	0.918189747528133	0.4038581379971052	0.9428500538224814	0.8956708595924313	0.9249888388638512	0	0	0.0	0.00540591259820587	0.00540591259820587
529	0.0849277297075756	0.007262148242401002	0.0064852910489550854	0.6724818977637188	-1	0	0	0.1	1	1.0	13	1.0	1.0	14	13	0	0	0	0.06666666666666667	15	1	15	0.0	0	0.6720055961056272	0.9382035658015795	0.2922790502427824	0.9557362396990151	0.6155851644157788	0.9103419159375712	0.9260612962671833	0.9372280285136897	0	0	0.0	0.0064852910489550854	0.0064852910489550854
4719	0.06285481839182763	0.02076921442680758	0.02074479499485066	0.7377908168325475	-1	0	0	0.2	2	0.9230769230769231	12	0.5357142857142857	0.9230769230769231	13	12	1	0	0	0.14285714285714285	2	14	15	0.0	0	0.5809741130450018	0.865180995004876	0.6636523090553794	0.9356475495001678	0.48209715680945964	0.9511108077188409	0.8157476180903467	0.924233922564881	0	0	0.0	0.02074479499485066	0.02074479499485066
4748	0.05922594993989915	0.022446898308171804	0.022363860589283982	0.7106737320050438	-1	0	0	0.2	2	0.9230769230769231	12	0.5357142857142857	0.9230769230769231	13	12	1	0	0	0.14285714285714285	2	14	15	0.0	0	0.5809741130450018	0.865180995004876	0.6636523090553794	0.9356475495001678	0.48209715680945964	0.9502295313959902	0.8157476180903467	0.9237941042764477	0	0	0.0	0.022363860589283982	0.022363860589283982
4515	0.05838478623320614	0.022631620674256028	0.022619792681729433	0.7034542399862975	-1	0	0	0.2	2	0.9230769230769231	12	0.5357142857142857	0.9230769230769231	13	12	1	0	0	0.14285714285714285	2	14	15	0.0	0	0.5809741130450018	0.865180995004876	0.6636523090553794	0.9356475495001678	0.48209715680945964	0.9503602752133313	0.8157476180903467	0.9238590326860912	0	0	0.0	0.022619792681729433	0.022619792681729433
3621	0.05835642853775925	0.022504682083401978	0.022474985860684707	0.7069280738249952	-1	0	0	0.2	2	0.9230769230769231	12	0.5357142857142857	0.9230769230769231	13	12	1	0	0	0.14285714285714285	2	14	15	0.0	0	0.5809741130450018	0.865180995004876	0.6636523090553794	0.9356475495001678	0.48209715680945964	0.9503602752133313	0.8157476180903467	0.9238590326860912	0	0	0.0	0.022474985860684707	0.022474985860684707
1924	0.05638594884776672	0.02246136999961188	0.022436101826595084	0.7035783863339045	-1	0	0	0.2	2	0.9230769230769231	12	0.5357142857142857	0.9230769230769231	13	12	1	0	0	0.14285714285714285	2	14	15	0.0	0	0.5809741130450018	0.865180995004876	0.6636523090553794	0.9356475495001678	0.48209715680945964	0.9502295313959902	0.8157476180903467	0.9237941042764477	0	0	0.0	0.022436101826595084	0.022436101826595084
1185	0.04960026870814816	0.013346213362042765	0.01332869524449144	0.9073106486338363	-1	0.25	1	0.4	4	0.7692307692307693	10	0.38461538461538464	0.7692307692307693	12	10	2	0	0	0.23076923076923078	3	13	15	0.0	1.0	0.623891747209796	0.8609723052291613	0.61225144168581	0.9521210960926895	0.35201874051428617	0.8852147570640827	0.7931511784695403	0.9076599006915098	0	0	0.0	0.01332869524449144	0.01332869524449144
2074	0.05570602454149164	0.022265099586667635	0.02220499606903818	0.7098758240784109	-1	0	0	0.2	2	0.9230769230769231	12	0.5357142857142857	0.9230769230769231	13	12	1	0	0	0.14285714285714285	2	14	15	0.0	0	0.5809741130450018	0.865180995004876	0.6636523090553794	0.9356475495001678	0.48209715680945964	0.9502295313959902	0.8157476180903467	0.9237941042764477	0	0	0.0	0.02220499606903818	0.02220499606903818
1100	0.033029814725248206	0.00607216415483965	0.004374137351212695	0.9125826739267667	-1	0	0	0.3	3	0.7692307692307693	10	0.4166666666666667	0.7692307692307693	12	10	2	0	0	0.25	3	12	15	0.0	0	0.7369618731137395	0.9136977308358888	0.6895735068113206	0.9436625545733359	0.4907034584685578	0.8693656291716902	0.879849838552542	0.9135526027495349	0	0	0.0	0.004374137351212695	0.004374137351212695
3332	0.06173637823007791	0.020337760444490153	0.020333282468409448	0.7669939046266439	-1	0	0	0.2	2	0.9230769230769231	12	0.5357142857142857	0.9230769230769231	13	12	1	0	0	0.14285714285714285	2	14	15	0.0	0	0.5809741130450018	0.865180995004876	0.6636523090553794	0.9356475495001678	0.48209715680945964	0.9502295313959902	0.8157476180903467	0.9237941042764477	0	0	0.0	0.020333282468409448	0.020333282468409448
1497	0.0572123253694137	0.01542860994507909	0.015291643277533752	0.6921311010500706	-1	0	0	0.2	2	0.9230769230769231	12	0.5357142857142857	0.9230769230769231	13	12	1	0	0	0.14285714285714285	2	14	15	0.0	0	0.5809741130450018	0.865180995004876	0.6636523090553794	0.9356475495001678	0.48209715680945964	0.9503602752133313	0.8157476180903467	0.9238590326860912	0	0	0.0	0.015291643277533752	0.015291643277533752
1793	0.063444013212629	0.012591656597333271	0.009843205205496953	0.6901025600853602	-1	0	0	0.2	2	0.9230769230769231	12	0.5357142857142857	0.9230769230769231	13	12	1	0	0	0.14285714285714285	2	14	15	0.0	0	0.5800481777023522	0.8685893894158142	0.6626620410324892	0.9508120471588917	0.48209715680945964	0.9572356199943768	0.8648361092082523	0.9341865418395279	0	0	0.0	0.009843205205496953	0.009843205205496953
2788	0.05734470845382205	0.00865567492231796	0.007827334980991797	0.6579448300585062	-1	0	0	0.2	2	0.9230769230769231	12	0.5357142857142857	0.9230769230769231	13	12	1	0	0	0.14285714285714285	2	14	15	0.0	0	0.5809741130450018	0.865180995004876	0.6636523090553794	0.9356475495001678	0.48209715680945964	0.9502295313959902	0.8157476180903467	0.9237941042764477	0	0	0.0	0.007827334980991797	0.007827334980991797
2273	0.057137739397256415	0.015145494886620266	0.014973343519590118	0.6994337280266015	-1	0	0	0.2	2	0.9230769230769231	12	0.5357142857142857	0.9230769230769231	13	12	1	0	0	0.14285714285714285	2	14	15	0.0	0	0.5809741130450018	0.865180995004876	0.6636523090553794	0.9356475495001678	0.48209715680945964	0.9503602752133313	0.8157476180903467	0.9238590326860912	0	0	0.0	0.014973343519590118	0.014973343519590118
4851	0.057758768649532194	0.022560985604211024	0.02254022910686616	0.6965109560081112	-1	0	0	0.2	2	0.9230769230769231	12	0.5357142857142857	0.9230769230769231	13	12	1	0	0	0.14285714285714285	2	14	15	0.0	0	0.5809741130450018	0.865180995004876	0.6636523090553794	0.9356475495001678	0.48209715680945964	0.9503602752133313	0.8157476180903467	0.9238590326860912	0	0	0.0	0.02254022910686616	0.02254022910686616
2808	0.06361463939907192	0.006816564623651296	-0.0039437902114516305	0.710185521924709	-1	0	0	0.2	2	0.9230769230769231	12	0.5357142857142857	0.9230769230769231	13	12	1	0	0	0.14285714285714285	2	14	15	0.0	0	0.5809741130450018	0.8688828738283861	0.6636523090553794	0.9356475495001678	0.48209715680945964	0.9503602752133313	0.8157476180903467	0.9246085763967642	0	0	0.0	-0.000394379021145163	-0.000394379021145163
2300	0.05855062391776092	0.02217634990770387	0.022159313545885424	0.7131633038781351	-1	0	0	0.2	2	0.9230769230769231	12	0.5357142857142857	0.9230769230769231	13	12	1	0	0	0.14285714285714285	2	14	15	0.0	0	0.5809741130450018	0.865180995004876	0.6636523090553794	0.9356475495001678	0.48209715680945964	0.9413585060251224	0.8127396049812166	0.9196240766544854	0	0	0.0	0.022159313545885424	0.022159313545885424
4765	0.05719056337555484	0.015439710372693457	0.015353090116645833	0.698198411672503	-1	0	0	0.2	2	0.9230769230769231	12	0.5357142857142857	0.9230769230769231	13	12	1	0	0	0.14285714285714285	2	14	15	0.0	0	0.5809741130450018	0.865180995004876	0.6636523090553794	0.9356475495001678	0.48209715680945964	0.9502295313959902	0.8157476180903467	0.9237941042764477	0	0	0.0	0.015353090116645833	0.015353090116645833
4938	0.05791571275157386	0.022171529493106426	0.022170215829150887	0.6991521305896042	-1	0	0	0.2	2	0.9230769230769231	12	0.5357142857142857	0.9230769230769231	13	12	1	0	0	0.14285714285714285	2	14	15	0.0	0	0.5809741130450018	0.865180995004876	0.6636523090553794	0.9356475495001678	0.48209715680945964	0.9502295313959902	0.8157476180903467	0.9237941042764477	0	0	0.0	0.022170215829150887	0.022170215829150887
3592	0.05806298287715017	0.020776193216999465	0.020747313627272064	0.7301470540231709	-1	0	0	0.2	2	0.9230769230769231	12	0.5357142857142857	0.9230769230769231	13	12	1	0	0	0.14285714285714285	2	14	15	0.0	0	0.5809741130450018	0.865180995004876	0.6636523090553794	0.9356475495001678	0.48209715680945964	0.9503602752133313	0.8157476180903467	0.9238590326860912	0	0	0.0	0.020747313627272064	0.020747313627272064
4117	0.05674225191205766	0.022235494280841286	0.02222660453772525	0.7008718184044322	-1	0	0	0.2	2	0.9230769230769231	12	0.5357142857142857	0.9230769230769231	13	12	1	0	0	0.14285714285714285	2	14	15	0.0	0	0.5809741130450018	0.865180995004876	0.6636523090553794	0.9356475495001678	0.48209715680945964	0.9502295313959902	0.8157476180903467	0.9237941042764477	0	0	0.0	0.02222660453772525	0.02222660453772525
4205	0.0582004733916909	0.017380521115639324	-0.0016388083584430583	0.7476057351348828	-1	0	0	0.2	2	0.9230769230769231	12	0.5357142857142857	0.9230769230769231	13	12	1	0	0	0.14285714285714285	2	14	15	0.0	0	0.5800481777023522	0.8640575650235757	0.6626620410324892	0.9337224973945605	0.48209715680945964	0.9487806830052441	0.8127396049812166	0.9221027388287524	0	0	0.0	-0.00016388083584430583	-0.00016388083584430583
1264	0.058911447575524085	0.00781816048547089	-0.005244502969153	0.7205900154346156	-1	0.25	1	0.4	4	0.7692307692307693	10	0.38461538461538464	0.7692307692307693	12	10	2	0	0	0.23076923076923078	3	13	15	0.0	1.0	0.6648374488323261	0.9086359170577137	0.3372999528615158	0.8995662747366003	0.4793909024602711	0.9600609665648631	0.866664449036001	0.928001170119814	0	0	0.0	-0.0005244502969152999	-0.0005244502969152999
1819	0.0806480436904125	0.007525687337893209	-0.0036082851271890043	0.6406603510067301	-1	0	0	0.2	2	0.9230769230769231	12	0.5357142857142857	0.9230769230769231	13	12	1	0	0	0.14285714285714285	2	14	15	0.0	0	0.5830347714639942	0.8444980825197985	0.6678057240961531	0.9438018600736781	0.584576478761302	0.9514306335953145	0.8126426633789028	0.9238630571014383	0	0	0.0	-0.0003608285127189004	-0.0003608285127189004
266	0.0018405717629315101	0.00024861418915217637	0.00018842235280296218	0.9952278316189865	-1	0	0	0.6	3	0.4	2	0.5833333333333334	0	3	0	3	2	0	0.75	4	3	7	0.2857142857142857	0.5	0	0	0	0	0	0	0	0	0	0	0	0.00018842235280296218	0.00018842235280296218
1235	0.04824435553288069	0.0061936181714864185	0.006031692656953024	0.8561848678375859	-1	0	0	0.3	3	0.7692307692307693	10	0.38461538461538464	0.7692307692307693	12	10	2	0	0	0.23076923076923078	3	13	15	0.0	0	0.5805111453736769	0.8818265155360117	0.5550127383730553	0.946530709399522	0.5333368177853808	0.9566612936110143	0.8880239126105403	0.9345827136488779	0	0	0.0	0.006031692656953024	0.006031692656953024
3095	0.05915656975326018	0.02251192651244327	0.022439420993237997	0.7159801073347742	-1	0	0	0.2	2	0.9230769230769231	12	0.5357142857142857	0.9230769230769231	13	12	1	0	0	0.14285714285714285	2	14	15	0.0	0	0.5809741130450018	0.865180995004876	0.6636523090553794	0.9356475495001678	0.48209715680945964	0.9503602752133313	0.8157476180903467	0.9238590326860912	0	0	0.0	0.022439420993237997	0.022439420993237997
3733	0.06143220201757004	0.023402509716026573	0.023201114148952606	0.7137176406510235	-1	0	0	0.2	2	0.9230769230769231	12	0.5357142857142857	0.9230769230769231	13	12	1	0	0	0.14285714285714285	2	14	15	0.0	0	0.5809741130450018	0.865180995004876	0.6636523090553794	0.9356475495001678	0.48209715680945964	0.9502295313959902	0.8157476180903467	0.9237941042764477	0	0	0.0	0.023201114148952606	0.023201114148952606
4986	0.058252888323210544	0.022203376348585234	0.022173292354601453	0.7139539877941288	-1	0	0	0.2	2	0.9230769230769231	12	0.5357142857142857	0.9230769230769231	13	12	1	0	0	0.14285714285714285	2	14	15	0.0	0	0.5809741130450018	0.865180995004876	0.6636523090553794	0.9356475495001678	0.48209715680945964	0.9502295313959902	0.8157476180903467	0.9237941042764477	0	0	0.0	0.022173292354601453	0.022173292354601453
535	0.01703776817744674	0.0005214715255878007	9.724245064650606e-05	0.9491123590788233	-1	0.5	2	0.6	6	0.5384615384615384	7	0.35714285714285715	0.46153846153846156	10	6	4	0	0	0.8571428571428571	7	6	15	0.0	0.4444444444444444	0.7928621957459614	0.9210333400180577	0.4318088725026973	0.7968294436635652	0.7115222414653071	0.9336182393611746	0.8974901771101667	0.8961881461835444	0	0	0.0	9.724245064650606e-05	9.724245064650606e-05
1146	0.01981650648295268	0.00032654297770077915	0.00011530782265927994	0.9472318269707107	-1	0	0	0.3333333333333333	3	0.8181818181818182	9	0.3939393939393939	0.8181818181818182	10	9	2	1	0	0.2727272727272727	3	11	13	0.14285714285714285	1.0	0.7863344900137409	0.946422802820808	0.3372999528615158	0.8831692475284225	0.5281556349770298	0.894669557611743	0.8062894480275979	0.9125016093314484	1.0	0.1	0.0	0.00011530782265927994	0.00011530782265927994
2022	0.059275561191657763	0.01517706131162762	0.015026525847945957	0.7082032575325548	-1	0	0	0.2	2	0.9230769230769231	12	0.5357142857142857	0.9230769230769231	13	12	1	0	0	0.14285714285714285	2	14	15	0.0	0	0.5809741130450018	0.865180995004876	0.6636523090553794	0.9356475495001678	0.48209715680945964	0.9502295313959902	0.8157476180903467	0.9237941042764477	0	0	0.0	0.015026525847945957	0.015026525847945957
4720	0.07523497642900749	0.007124335232803939	0.0069920208041057905	0.6651003015004815	-1	0	0	0.1	1	1.0	13	1.0	1.0	14	13	0	0	0	0.06666666666666667	1	15	15	0.0	0	0.5805111453736769	0.861311192426106	0.6631571750439342	0.9371526625463907	0.48209715680945964	0.9514349815900803	0.8308938202409571	0.9242219034549296	0	0	0.0	0.0069920208041057905	0.0069920208041057905
1628	0.05885126283902736	0.022239252862175988	0.02220664650715199	0.71595777651085	-1	0	0	0.2	2	0.9230769230769231	12	0.5357142857142857	0.9230769230769231	13	12	1	0	0	0.14285714285714285	2	14	15	0.0	0	0.5809741130450018	0.865180995004876	0.6636523090553794	0.9356475495001678	0.48209715680945964	0.9502295313959902	0.8157476180903467	0.9237941042764477	0	0	0.0	0.02220664650715199	0.02220664650715199
2753	0.05628710446916754	0.02208689639461436	0.022068383041571767	0.7175914120915727	-1	0	0	0.2	2	0.9230769230769231	12	0.5357142857142857	0.9230769230769231	13	12	1	0	0	0.14285714285714285	2	14	15	0.0	0	0.5809741130450018	0.865180995004876	0.6636523090553794	0.9356475495001678	0.48209715680945964	0.9503602752133313	0.8157476180903467	0.9238590326860912	0	0	0.0	0.022068383041571767	0.022068383041571767
176	0.026311495610493695	0.007342497381281997	0.001206633203663349	0.9160145414933065	-1	0	0	0.5	5	0.5384615384615384	7	0.3333333333333333	0.5384615384615384	10	7	4	2	0	0.5555555555555556	5	9	15	0.2222222222222222	0.8571428571428571	0.7342162166505304	0.9404269972561222	0.7181702405984389	0.8289101829276484	0.550263614709807	0.9034404492661883	0.8125684838084679	0.899441555420382	0.6	0.3	0.0	0.001206633203663349	0.001206633203663349
2097	0.05845486967790005	0.02245523266202167	0.022364070751820123	0.7103884612218374	-1	0	0	0.2	2	0.9230769230769231	12	0.5357142857142857	0.9230769230769231	13	12	1	0	0	0.14285714285714285	2	14	15	0.0	0	0.5809741130450018	0.865180995004876	0.6636523090553794	0.9356475495001678	0.48209715680945964	0.9502295313959902	0.8157476180903467	0.9237941042764477	0	0	0.0	0.022364070751820123	0.022364070751820123
4243	0.05712227457505686	0.02263070942466549	0.022598787738710213	0.7110458405512493	-1	0	0	0.2	2	0.9230769230769231	12	0.5357142857142857	0.9230769230769231	13	12	1	0	0	0.14285714285714285	2	14	15	0.0	0	0.5809741130450018	0.865180995004876	0.6636523090553794	0.9356475495001678	0.48209715680945964	0.9502295313959902	0.8157476180903467	0.9237941042764477	0	0	0.0	0.022598787738710213	0.022598787738710213
1202	0.02657537873887453	0.006175137215077445	0.0014248186857176728	0.9400672118330187	-1	0.25	1	0.4	4	0.7692307692307693	10	0.375	0.46153846153846156	8	6	6	2	0	0.625	5	8	15	0.14285714285714285	0.25	0.496588749782047	0.9249377161264469	0.2342692122690036	0.9466731213358153	0.45760768866373125	0.9476157910867623	0.8238582725319626	0.9405365402665362	0.625	0.375	0.0	0.0014248186857176728	0.0014248186857176728
1349	0.030135619048303915	0.014818408294661732	0.013873098227991154	0.9184372587415565	-1	0.5	2	0.6	6	0.5384615384615384	7	0.4166666666666667	0.46153846153846156	9	6	5	0	0	0.4444444444444444	4	9	15	0.0	0.6666666666666666	0.7863344900137409	0.9295747608821537	0.45233517810066737	0.8848503514206731	0.4585379124686182	0.9055493710253129	0.8113304681239893	0.9083185725121511	0	0	0.0	0.013873098227991154	0.013873098227991154
1296	0.031915745867386526	0.009395883867182868	0.008972132388730321	0.9322276214684597	-1	0.25	1	0.6	6	0.46153846153846156	6	0.375	0.46153846153846156	9	6	5	0	0	0.625	5	8	15	0.0	0.4444444444444444	0.668104758689376	0.9513351076176382	0.4393893154355399	0.9254183156106079	0.6633690123175233	0.9353545067945005	0.7522270462372018	0.9382596407420936	0	0	0.0	0.008972132388730321	0.008972132388730321
1850	0.04734135173634999	0.006624267729394389	-0.000712452631750176	0.6723883466375709	-1	0	0	0.2	2	0.9230769230769231	12	0.5357142857142857	0.9230769230769231	13	12	1	0	0	0.14285714285714285	2	14	15	0.0	0	0.6009268272913134	0.8661971385040362	0.6636523090553794	0.9387082506515381	0.5249419126706469	0.9521871304413795	0.8157476180903467	0.9261744051135328	0	0	0.0	-7.12452631750176e-05	-7.12452631750176e-05
2427	0.05793342740053841	0.02262097694284282	0.022577346204413686	0.7056237977500394	-1	0	0	0.2	2	0.9230769230769231	12	0.5357142857142857	0.9230769230769231	13	12	1	0	0	0.14285714285714285	2	14	15	0.0	0	0.5809741130450018	0.865180995004876	0.6636523090553794	0.9356475495001678	0.48209715680945964	0.9502295313959902	0.8157476180903467	0.9237941042764477	0	0	0.0	0.022577346204413686	0.022577346204413686
2400	0.05951932014037346	0.02191645954067612	0.021840739630505868	0.7296119240106643	-1	0	0	0.2	2	0.9230769230769231	12	0.5357142857142857	0.9230769230769231	13	12	1	0	0	0.14285714285714285	2	14	15	0.0	0	0.5809741130450018	0.865180995004876	0.6636523090553794	0.9356475495001678	0.48209715680945964	0.9502295313959902	0.8157476180903467	0.9237941042764477	0	0	0.0	0.021840739630505868	0.021840739630505868
1297	0.030211072787658957	0.008145150750555124	0.008144961384347001	0.9348845833663022	-1	0	0	0.2	2	0.9230769230769231	12	0.5357142857142857	0.9230769230769231	13	12	1	0	0	0.14285714285714285	2	14	15	0.0	0	0.5800481777023522	0.8767035792357343	0.45808325420147095	0.9396357956149212	0.2823400441708018	0.7489441027087096	0.8879998810024798	0.8736054839179989	0	0	0.0	0.008144961384347001	0.008144961384347001
96	7.93013239246397e-06	4.058689618970343e-07	-1.1985604042611943e-07	0.9999969825797712	-1	0	0	0.5	1	1.0	1	1.0	1.0	1	1	1	1	0	0.3333333333333333	1	3	3	0.16666666666666666	0	0.94002459302699	0.5	0.4907779825762747	0.5	0.9956030915225167	0.5	0.9055255883619603	0.5	1.0	0	0.0	-1.1985604042611943e-08	-1.1985604042611943e-08
3083	0.05944064589612515	0.02268472447330328	0.022629938681260096	0.713113608775994	-1	0	0	0.2	2	0.9230769230769231	12	0.5357142857142857	0.9230769230769231	13	12	1	0	0	0.14285714285714285	2	14	15	0.0	0	0.5809741130450018	0.865180995004876	0.6636523090553794	0.9356475495001678	0.48209715680945964	0.9502295313959902	0.8157476180903467	0.9237941042764477	0	0	0.0	0.022629938681260096	0.022629938681260096
2674	0.0642700283480469	0.0063753986360224005	-0.0036560361219936657	0.7099889612777104	-1	0	0	0.2	2	0.9230769230769231	12	0.5357142857142857	0.9230769230769231	13	12	1	0	0	0.14285714285714285	2	14	15	0.0	0	0.5809741130450018	0.8688828738283861	0.6636523090553794	0.9356475495001678	0.48209715680945964	0.9503602752133313	0.8157476180903467	0.9246085763967642	0	0	0.0	-0.00036560361219936655	-0.00036560361219936655
2655	0.05890599270564295	0.016008891214627848	0.015888756691133214	0.6887602465170904	-1	0	0	0.2	2	0.9230769230769231	12	0.5357142857142857	0.9230769230769231	13	12	1	0	0	0.14285714285714285	2	14	15	0.0	0	0.5809741130450018	0.865180995004876	0.6636523090553794	0.9356475495001678	0.48209715680945964	0.9503602752133313	0.8157476180903467	0.9238590326860912	0	0	0.0	0.015888756691133214	0.015888756691133214
1469	0.059020990474468876	0.022519009061242577	0.022398806610173957	0.7110891662033221	-1	0	0	0.2	2	0.9230769230769231	12	0.5357142857142857	0.9230769230769231	13	12	1	0	0	0.14285714285714285	2	14	15	0.0	0	0.5809741130450018	0.865180995004876	0.6636523090553794	0.9356475495001678	0.48209715680945964	0.9502295313959902	0.8157476180903467	0.9237941042764477	0	0	0.0	0.022398806610173957	0.022398806610173957
4442	0.05780713343358247	0.021853682682572182	0.021841518740351434	0.7214607207292252	-1	0	0	0.2	2	0.9230769230769231	12	0.5357142857142857	0.9230769230769231	13	12	1	0	0	0.14285714285714285	2	14	15	0.0	0	0.5809741130450018	0.865180995004876	0.6636523090553794	0.9356475495001678	0.48209715680945964	0.9502295313959902	0.8157476180903467	0.9237941042764477	0	0	0.0	0.021841518740351434	0.021841518740351434
4655	0.059066434237800426	0.021429732703401386	0.02142417503759827	0.7238587269914181	-1	0	0	0.2	2	0.9230769230769231	12	0.5357142857142857	0.9230769230769231	13	12	1	0	0	0.14285714285714285	2	14	15	0.0	0	0.5809741130450018	0.865180995004876	0.6636523090553794	0.9356475495001678	0.48209715680945964	0.9499715195293283	0.8157476180903467	0.9236662982111928	0	0	0.0	0.02142417503759827	0.02142417503759827
2875	0.06067559380919547	0.010793847462220023	0.0018618214511621674	0.6337539524389051	-1	0	0	0.2	2	0.9230769230769231	12	0.5357142857142857	0.9230769230769231	13	12	1	0	0	0.14285714285714285	2	14	15	0.0	0	0.5809741130450018	0.865180995004876	0.6735402963039698	0.9383056232779059	0.48209715680945964	0.9502295313959902	0.8127396049812166	0.9248438350474301	0	0	0.0	0.0018618214511621674	0.0018618214511621674
4400	0.05635452197962696	0.022166028112875522	0.02207267030845849	0.7251322009999157	-1	0	0	0.2	2	0.9230769230769231	12	0.5357142857142857	0.9230769230769231	13	12	1	0	0	0.14285714285714285	2	14	15	0.0	0	0.5809741130450018	0.865180995004876	0.6636523090553794	0.9356475495001678	0.48209715680945964	0.9499715195293283	0.8157476180903467	0.9236662982111928	0	0	0.0	0.02207267030845849	0.02207267030845849
2477	0.05729556465482152	0.022336565829250334	0.022331236042524988	0.6977588469198648	-1	0	0	0.2	2	0.9230769230769231	12	0.5357142857142857	0.9230769230769231	13	12	1	0	0	0.14285714285714285	2	14	15	0.0	0	0.5809741130450018	0.865180995004876	0.6636523090553794	0.9356475495001678	0.48209715680945964	0.9502295313959902	0.8157476180903467	0.9237941042764477	0	0	0.0	0.022331236042524988	0.022331236042524988
3096	0.059552501969006175	0.021075783521692794	0.020983255949519546	0.7306739602178856	-1	0	0	0.2	2	0.9230769230769231	12	0.5357142857142857	0.9230769230769231	13	12	1	0	0	0.14285714285714285	2	14	15	0.0	0	0.5809741130450018	0.865180995004876	0.6636523090553794	0.9356475495001678	0.48209715680945964	0.9499715195293283	0.8157476180903467	0.9236662982111928	0	0	0.0	0.020983255949519546	0.020983255949519546
2922	0.06155486945891867	0.008288587271210337	0.0076002582059673625	0.6362649341293201	-1	0	0	0.2	2	0.9230769230769231	12	0.5357142857142857	0.9230769230769231	13	12	1	0	0	0.14285714285714285	2	14	15	0.0	0	0.5800481777023522	0.8685893894158142	0.6626620410324892	0.9508120471588917	0.48209715680945964	0.9572356199943768	0.8648361092082523	0.9341865418395279	0	0	0.0	0.0076002582059673625	0.0076002582059673625
4710	0.0565230030096422	0.021907642601154367	0.02190155391073297	0.7233910445845307	-1	0	0	0.2	2	0.9230769230769231	12	0.5357142857142857	0.9230769230769231	13	12	1	0	0	0.14285714285714285	2	14	15	0.0	0	0.5809741130450018	0.865180995004876	0.6636523090553794	0.9356475495001678	0.48209715680945964	0.9503602752133313	0.8157476180903467	0.9238590326860912	0	0	0.0	0.02190155391073297	0.02190155391073297
4995	0.05819407476860292	0.01552107773644392	0.015246362527081676	0.6826052522571056	-1	0	0	0.2	2	0.9230769230769231	12	0.5357142857142857	0.9230769230769231	13	12	1	0	0	0.14285714285714285	2	14	15	0.0	0	0.5809741130450018	0.865180995004876	0.6636523090553794	0.9356475495001678	0.48209715680945964	0.9502295313959902	0.8157476180903467	0.9237941042764477	0	0	0.0	0.015246362527081676	0.015246362527081676
1873	0.06683088973244676	0.002301138339743716	0.0022090339719908303	0.6216477277328248	-1	0	0	0.2	2	0.9230769230769231	12	0.5357142857142857	0.9230769230769231	13	12	1	0	0	0.14285714285714285	2	14	15	0.0	0	0.5809741130450018	0.8619864443390334	0.6636523090553794	0.9356475495001678	0.48209715680945964	0.9502295313959902	0.8127396049812166	0.9231553074264982	0	0	0.0	0.0022090339719908303	0.0022090339719908303
1900	0.05844655479601362	0.02277881387384269	0.022763710659442674	0.7032759218487239	-1	0	0	0.2	2	0.9230769230769231	12	0.5357142857142857	0.9230769230769231	13	12	1	0	0	0.14285714285714285	2	14	15	0.0	0	0.5809741130450018	0.865180995004876	0.6636523090553794	0.9356475495001678	0.48209715680945964	0.9502295313959902	0.8157476180903467	0.9237941042764477	0	0	0.0	0.022763710659442674	0.022763710659442674
4715	0.056287198098403594	0.022328835241276733	0.022289086313558307	0.7068836599693774	-1	0	0	0.2	2	0.9230769230769231	12	0.5357142857142857	0.9230769230769231	13	12	1	0	0	0.14285714285714285	2	14	15	0.0	0	0.5809741130450018	0.865180995004876	0.6636523090553794	0.9356475495001678	0.48209715680945964	0.9502295313959902	0.8157476180903467	0.9237941042764477	0	0	0.0	0.022289086313558307	0.022289086313558307
1169	0.052579311591376396	0.0016637823993589447	-0.001639013187083613	0.7830957176978588	-1	0	0	0.3	3	0.7692307692307693	10	0.38461538461538464	0.7692307692307693	12	10	2	0	0	0.23076923076923078	3	13	15	0.0	0	0.5524810851631633	0.8985075815474751	0.5550127383730553	0.9541039007012895	0.5333368177853808	0.950485922124942	0.918476898624464	0.9383868292284728	0	0	0.0	-0.0001639013187083613	-0.0001639013187083613
4281	0.04158494875282818	0.00142353547046769	-0.0008900222495470241	0.8454949763893687	-1	0	0	0.2	2	0.9230769230769231	12	0.38461538461538464	0.9230769230769231	13	12	1	0	0	0.23076923076923078	13	3	15	0.0	0	0.5809741130450018	0.8688828738283861	0.6626620410324892	0.9333686865864388	0.48209715680945964	0.9344093518446052	0.8127396049812166	0.9165019935423705	0	0	0.0	-8.900222495470241e-05	-8.900222495470241e-05
1430	0.05636399314518368	0.02101798893735298	0.020999864807913802	0.8312273528539255	-1	0	0	0.3	3	0.7692307692307693	10	0.38461538461538464	0.7692307692307693	12	10	2	0	0	0.23076923076923078	3	13	15	0.0	0	0.5524810851631633	0.8816974507945095	0.34302767909541865	0.9480483208382394	0.42351419588034805	0.9605779610723311	0.8880239126105403	0.9371426949843932	0	0	0.0	0.020999864807913802	0.020999864807913802
3133	0.060460866339073535	0.022354929159569662	0.022351225561187304	0.7511282064657311	-1	0	0	0.2	2	0.9230769230769231	12	0.5357142857142857	0.9230769230769231	13	12	1	0	0	0.14285714285714285	2	14	15	0.0	0	0.5809741130450018	0.865180995004876	0.6636523090553794	0.9356475495001678	0.48209715680945964	0.9502295313959902	0.8157476180903467	0.9237941042764477	0	0	0.0	0.022351225561187304	0.022351225561187304
4225	0.06311638429288684	0.022667444737893915	0.022667437590114883	0.7433569916155516	-1	0	0	0.2	2	0.9230769230769231	12	0.5357142857142857	0.9230769230769231	13	12	1	0	0	0.14285714285714285	2	14	15	0.0	0	0.5809741130450018	0.865180995004876	0.6636523090553794	0.9356475495001678	0.48209715680945964	0.9502295313959902	0.8157476180903467	0.9237941042764477	0	0	0.0	0.022667437590114883	0.022667437590114883
4609	0.05756390607017652	0.02299248532180437	0.022920205081193454	0.7052782058422353	-1	0	0	0.2	2	0.9230769230769231	12	0.5357142857142857	0.9230769230769231	13	12	1	0	0	0.14285714285714285	2	14	15	0.0	0	0.5809741130450018	0.865180995004876	0.6636523090553794	0.9356475495001678	0.48209715680945964	0.9499715195293283	0.8157476180903467	0.9236662982111928	0	0	0.0	0.022920205081193454	0.022920205081193454
477	0.038514999239375555	0.010982540899228021	0.01002846208609865	0.932017648328579	-1	0.25	1	0.6	6	0.46153846153846156	6	0.4166666666666667	0.38461538461538464	9	5	5	0	0	0.4444444444444444	4	9	15	0.0	0.5714285714285714	0.7276380914513595	0.9378646527848393	0.45233517810066737	0.9509490567946125	0.5971248680383409	0.9445908331952927	0.7522270462372018	0.9447107082676989	0	0	0.0	0.01002846208609865	0.01002846208609865
4509	0.0565430754769474	0.022466571268513733	0.02240093727884137	0.7086346845454828	-1	0	0	0.2	2	0.9230769230769231	12	0.5357142857142857	0.9230769230769231	13	12	1	0	0	0.14285714285714285	2	14	15	0.0	0	0.5809741130450018	0.865180995004876	0.6636523090553794	0.9356475495001678	0.48209715680945964	0.9502295313959902	0.8157476180903467	0.9237941042764477	0	0	0.0	0.02240093727884137	0.02240093727884137
1531	0.062027815385000934	0.020655909227812186	0.020651950247671004	0.7693544904132981	-1	0	0	0.2	2	0.9230769230769231	12	0.5357142857142857	0.9230769230769231	13	12	1	0	0	0.14285714285714285	2	14	15	0.0	0	0.5809741130450018	0.865180995004876	0.6636523090553794	0.9356475495001678	0.48209715680945964	0.9502295313959902	0.8157476180903467	0.9237941042764477	0	0	0.0	0.020651950247671004	0.020651950247671004
993	0.02780312801561641	0.001767358817974876	-0.00015219822897029082	0.8861815483381269	-1	0.25	1	0.6	6	0.38461538461538464	5	0.5357142857142857	0.38461538461538464	10	5	4	0	0	0.5714285714285714	7	4	15	0.0	0.2	0.5336015407284787	0.9098200668688439	0.5287862038015927	0.9671816395648203	0.6647962004666937	0.9202238712384345	0.9166705433151638	0.9378133301416898	0	0	0.0	-1.5219822897029082e-05	-1.5219822897029082e-05
1956	0.05643621160937646	0.01506594451681219	0.01481467753872301	0.705950508555294	-1	0	0	0.2	2	0.9230769230769231	12	0.5357142857142857	0.9230769230769231	13	12	1	0	0	0.14285714285714285	2	14	15	0.0	0	0.5809741130450018	0.865180995004876	0.6636523090553794	0.9356475495001678	0.48209715680945964	0.9503602752133313	0.8157476180903467	0.9238590326860912	0	0	0.0	0.01481467753872301	0.01481467753872301
2125	0.06289175998894297	0.020937632672751828	0.020901856634890234	0.7453525407793904	-1	0	0	0.2	2	0.9230769230769231	12	0.5357142857142857	0.9230769230769231	13	12	1	0	0	0.14285714285714285	2	14	15	0.0	0	0.5809741130450018	0.865180995004876	0.6636523090553794	0.9356475495001678	0.48209715680945964	0.9503602752133313	0.8157476180903467	0.9238590326860912	0	0	0.0	0.020901856634890234	0.020901856634890234
329	None	None	None	None	None	0	0	0.3	3	0.75	9	0.5833333333333334	0.5	7	6	6	6	0	0.6666666666666666	6	4	14	0.4	0.5	0.3479738776139649	0.9519923632004751	0.9236977335691738	0.970758122517938	0.376470676317809	0.7098925649326089	0.9428801977999872	0.9213992050576562	0.21428571428571427	0.8571428571428571	0.0	None	None
4923	0.07694265606079669	0.012788734258547728	-0.003838639583587893	0.5906890930634284	-1	0	0	0.2	2	0.9230769230769231	12	0.5357142857142857	0.9230769230769231	13	12	1	0	0	0.14285714285714285	2	14	15	0.0	0	0.5809741130450018	0.862862011017208	0.6735402963039698	0.9139372512551744	0.48209715680945964	0.9351704533753429	0.8157476180903467	0.9080710461105356	0	0	0.0	-0.00038386395835878927	-0.00038386395835878927
4100	0.06370185492090266	0.021526563302791388	0.02150426882079463	0.7449243930265941	-1	0	0	0.2	2	0.9230769230769231	12	0.5357142857142857	0.9230769230769231	13	12	1	0	0	0.14285714285714285	2	14	15	0.0	0	0.5809741130450018	0.865180995004876	0.6636523090553794	0.9356475495001678	0.48209715680945964	0.9503602752133313	0.8157476180903467	0.9238590326860912	0	0	0.0	0.02150426882079463	0.02150426882079463
3651	0.06271957896314519	0.02235971079998401	0.02235970309649426	0.7509640478677178	-1	0	0	0.2	2	0.9230769230769231	12	0.5357142857142857	0.9230769230769231	13	12	1	0	0	0.14285714285714285	2	14	15	0.0	0	0.5809741130450018	0.865180995004876	0.6636523090553794	0.9356475495001678	0.48209715680945964	0.9502295313959902	0.8157476180903467	0.9237941042764477	0	0	0.0	0.02235970309649426	0.02235970309649426
3017	0.06636510645818998	0.011228103186841028	0.004462556456940069	0.6833678409385985	-1	0	0	0.2	2	0.9230769230769231	12	0.5357142857142857	0.9230769230769231	13	12	1	0	0	0.14285714285714285	2	14	15	0.0	0	0.5800481777023522	0.8685893894158142	0.6626620410324892	0.9508120471588917	0.48209715680945964	0.9585256014456631	0.8840436021336113	0.9348388312168676	0	0	0.0	0.004462556456940069	0.004462556456940069
3318	0.05676554562336552	0.014567407541165292	0.014480889955890041	0.7135107901767612	-1	0	0	0.2	2	0.9230769230769231	12	0.5357142857142857	0.9230769230769231	13	12	1	0	0	0.14285714285714285	2	14	15	0.0	0	0.5809741130450018	0.865180995004876	0.6636523090553794	0.9356475495001678	0.48209715680945964	0.9503602752133313	0.8157476180903467	0.9238590326860912	0	0	0.0	0.014480889955890041	0.014480889955890041
166	0.02302705985973184	0.0019030831025359555	-0.001812128509332082	0.995933185108721	-1	0	0	0.16666666666666666	1	1.0	6	0.5714285714285714	0.8333333333333334	5	5	2	3	0	0.2857142857142857	7	2	8	0.375	0	0.8034766909543999	0.7243637294241371	0.646736196177064	0.8924669562084572	0.15478005392191804	0.6222006703490991	0.9347422102699549	0.7674141897060281	0.2	0.4	0.0	-0.0001812128509332082	-0.0001812128509332082
668	0.06029451051781547	0.005360771926835513	0.005219754901227875	0.8078720885025475	-1	0	0	0.2	2	0.9230769230769231	12	0.5357142857142857	0.9230769230769231	13	12	1	0	0	0.14285714285714285	2	14	15	0.0	0	0.5984832178536149	0.8202604182541485	0.32340914337430654	0.9628293908441373	0.339045508905045	0.7496116098013441	0.8374893092266994	0.8761360441790264	0	0	0.0	0.005219754901227875	0.005219754901227875
4556	0.05883992385441232	0.022059402295563815	0.02204222915508935	0.7007020295894604	-1	0	0	0.2	2	0.9230769230769231	12	0.5357142857142857	0.9230769230769231	13	12	1	0	0	0.14285714285714285	2	14	15	0.0	0	0.5809741130450018	0.865180995004876	0.6636523090553794	0.9356475495001678	0.48209715680945964	0.9502295313959902	0.8157476180903467	0.9237941042764477	0	0	0.0	0.02204222915508935	0.02204222915508935
3250	0.057954318979386764	0.02274875047100074	0.022704469546711233	0.7019503594936447	-1	0	0	0.2	2	0.9230769230769231	12	0.5357142857142857	0.9230769230769231	13	12	1	0	0	0.14285714285714285	2	14	15	0.0	0	0.5809741130450018	0.865180995004876	0.6636523090553794	0.9356475495001678	0.48209715680945964	0.9502295313959902	0.8157476180903467	0.9237941042764477	0	0	0.0	0.022704469546711233	0.022704469546711233
394	None	None	None	None	None	0	0	0.5	5	0.5384615384615384	7	0.5	0.38461538461538464	7	5	7	3	0	0.8333333333333334	5	6	15	0.1875	0.2222222222222222	0.7354737411106413	0.9313897864098936	0.6260759394127737	0.893951143084999	0.5971248680383409	0.9184812800696368	0.8137775260185391	0.9158531209297847	0.5714285714285714	0.2857142857142857	0.0	None	None
4182	0.0584712139101851	0.022307907914680628	0.02225884324155835	0.7156410341547235	-1	0	0	0.2	2	0.9230769230769231	12	0.5357142857142857	0.9230769230769231	13	12	1	0	0	0.14285714285714285	2	14	15	0.0	0	0.5809741130450018	0.865180995004876	0.6636523090553794	0.9356475495001678	0.48209715680945964	0.9503602752133313	0.8157476180903467	0.9238590326860912	0	0	0.0	0.02225884324155835	0.02225884324155835
3029	0.0609062386643418	0.023627679855074052	0.023563053637280344	0.6948232528309659	-1	0	0	0.2	2	0.9230769230769231	12	0.5357142857142857	0.9230769230769231	13	12	1	0	0	0.14285714285714285	2	14	15	0.0	0	0.5809741130450018	0.865180995004876	0.6636523090553794	0.9356475495001678	0.48209715680945964	0.9502295313959902	0.8157476180903467	0.9237941042764477	0	0	0.0	0.023563053637280344	0.023563053637280344
532	0.05449583245066066	0.01281032978953583	0.009031347065304332	0.6929324026775039	-1	0	0	0.3	3	0.8461538461538461	11	0.38461538461538464	0.7692307692307693	13	10	1	1	0	0.23076923076923078	13	3	15	0.3333333333333333	1.0	0.5249139926239745	0.82248023254233	0.44736343571362136	0.9354757694610559	0.48209715680945964	0.9368616755534607	0.7616107296500018	0.9090002162236183	1.0	0.23076923076923078	0.0	0.009031347065304332	0.009031347065304332
4249	0.05919734798824707	0.022595520140455006	0.022557720391137008	0.7051886834083421	-1	0	0	0.2	2	0.9230769230769231	12	0.5357142857142857	0.9230769230769231	13	12	1	0	0	0.14285714285714285	2	14	15	0.0	0	0.5809741130450018	0.865180995004876	0.6636523090553794	0.9356475495001678	0.48209715680945964	0.9502295313959902	0.8157476180903467	0.9237941042764477	0	0	0.0	0.022557720391137008	0.022557720391137008
229	0.02414457959502226	0.0030020225245700016	0.001990017429327197	0.9630489562510304	-1	0.5	2	0.6	6	0.5384615384615384	7	0.375	0.46153846153846156	9	6	5	0	0	0.625	5	8	15	0.0	0.5714285714285714	0.4584897291670743	0.9020889593589151	0.4277644709598924	0.9182096364703892	0.7717686999020799	0.932184341181543	0.9009627696516461	0.9183311845342351	0	0	0.0	0.001990017429327197	0.001990017429327197
3794	0.05833358615497278	0.020496109735200375	0.020476529397820506	0.7305887956386607	-1	0	0	0.2	2	0.9230769230769231	12	0.5357142857142857	0.9230769230769231	13	12	1	0	0	0.14285714285714285	2	14	15	0.0	0	0.5809741130450018	0.865180995004876	0.6636523090553794	0.9356475495001678	0.48209715680945964	0.9502295313959902	0.8157476180903467	0.9237941042764477	0	0	0.0	0.020476529397820506	0.020476529397820506
742	0.05098992706019166	0.009445657933475213	0.0078280482859225	0.822383228129369	-1	0	0	0.3	3	0.8461538461538461	11	0.38461538461538464	0.8461538461538461	12	11	2	0	0	0.23076923076923078	3	13	15	0.0	1.0	0.5809741130450018	0.8514880967979018	0.6706730102000614	0.9320977654953815	0.5439894200712875	0.9598774917614269	0.7988423179832467	0.9250841428498503	0	0	0.0	0.0078280482859225	0.0078280482859225
386	0.035981443839630506	0.002905485832328862	-0.0006697741733829067	0.8909526566985544	-1	0	0	0.3	3	0.8461538461538461	11	0.26785714285714285	0.7692307692307693	12	10	2	2	0	0.875	8	7	15	0.3333333333333333	0.25	0.5296136939085604	0.9237221073191921	0.7421612569884093	0.9009586750895519	0.40792239385353446	0.8619006866396556	0.8333956346626169	0.898229540038774	0.5416666666666666	0.4166666666666667	0.0	-6.697741733829067e-05	-6.697741733829067e-05
3891	0.05972328116946414	0.015379677423245225	0.0026160686814681467	0.6832393820527345	-1	0	0	0.2	2	0.9230769230769231	12	0.5357142857142857	0.9230769230769231	13	12	1	0	0	0.14285714285714285	2	14	15	0.0	0	0.5800481777023522	0.8640575650235757	0.6626620410324892	0.9337224973945605	0.48209715680945964	0.9487806830052441	0.8127396049812166	0.9221027388287524	0	0	0.0	0.0026160686814681467	0.0026160686814681467
4628	0.059404982152393905	0.022223763391168886	0.02221259456320072	0.7235831783624734	-1	0	0	0.2	2	0.9230769230769231	12	0.5357142857142857	0.9230769230769231	13	12	1	0	0	0.14285714285714285	2	14	15	0.0	0	0.5809741130450018	0.865180995004876	0.6636523090553794	0.9356475495001678	0.48209715680945964	0.9502295313959902	0.8157476180903467	0.9237941042764477	0	0	0.0	0.02221259456320072	0.02221259456320072
2241	0.059199771128992364	0.022631601171021736	0.02256367668422612	0.7136442311954675	-1	0	0	0.2	2	0.9230769230769231	12	0.5357142857142857	0.9230769230769231	13	12	1	0	0	0.14285714285714285	2	14	15	0.0	0	0.5809741130450018	0.865180995004876	0.6636523090553794	0.9356475495001678	0.48209715680945964	0.9502295313959902	0.8157476180903467	0.9237941042764477	0	0	0.0	0.02256367668422612	0.02256367668422612
1841	0.06375179587256657	0.022724623253451984	0.022712952781729093	0.7467748957202047	-1	0	0	0.2	2	0.9230769230769231	12	0.5357142857142857	0.9230769230769231	13	12	1	0	0	0.14285714285714285	2	14	15	0.0	0	0.5809741130450018	0.865180995004876	0.6636523090553794	0.9356475495001678	0.48209715680945964	0.9413585060251224	0.8127396049812166	0.9196240766544854	0	0	0.0	0.022712952781729093	0.022712952781729093
4315	0.05866918050915121	0.022341434501887487	0.022329611937541856	0.7146171446755218	-1	0	0	0.2	2	0.9230769230769231	12	0.5357142857142857	0.9230769230769231	13	12	1	0	0	0.14285714285714285	2	14	15	0.0	0	0.5809741130450018	0.865180995004876	0.6636523090553794	0.9356475495001678	0.48209715680945964	0.9502295313959902	0.8157476180903467	0.9237941042764477	0	0	0.0	0.022329611937541856	0.022329611937541856
1603	0.05429550625956316	0.02221655367532068	0.022178757074529914	0.6986420964560842	-1	0	0	0.2	2	0.9230769230769231	12	0.5357142857142857	0.9230769230769231	13	12	1	0	0	0.14285714285714285	2	14	15	0.0	0	0.5809741130450018	0.865180995004876	0.6636523090553794	0.9356475495001678	0.48209715680945964	0.9502295313959902	0.8157476180903467	0.9237941042764477	0	0	0.0	0.022178757074529914	0.022178757074529914
41	0.04406862153738977	0.002340015859770417	-0.0009404818337312683	0.9463208284174868	-1	0	0	0.3	3	0.7692307692307693	10	0.25	0.46153846153846156	9	6	5	0	0	0.6	10	6	15	0.0	0	0.26774323153180407	0.86296634960679	0.6774274959610285	0.7474907798688345	0.6973225700639667	0.9091191417379053	0.876459237082253	0.8510402615504714	0	0	0.0	-9.404818337312683e-05	-9.404818337312683e-05
3266	0.062434244123015896	0.0036067886207087466	0.0033006273638928126	0.6633286284174309	-1	0	0	0.2	2	0.9230769230769231	12	0.5357142857142857	0.9230769230769231	13	12	1	0	0	0.14285714285714285	2	14	15	0.0	0	0.5809741130450018	0.921827768659132	0.6636523090553794	0.9521174759885718	0.4038581379971052	0.9506086336612347	0.8157476180903467	0.9429401907005354	0	0	0.0	0.0033006273638928126	0.0033006273638928126
4306	0.059806539114271806	0.015260682844111447	0.015175085518348636	0.7269135545365053	-1	0	0	0.2	2	0.9230769230769231	12	0.5357142857142857	0.9230769230769231	13	12	1	0	0	0.14285714285714285	2	14	15	0.0	0	0.5800481777023522	0.8647197163787376	0.6626620410324892	0.9382724724985111	0.48209715680945964	0.9478882928035018	0.8648361092082523	0.9236076420982215	0	0	0.0	0.015175085518348636	0.015175085518348636
2913	0.04754027693033596	0.0030347315551849754	-0.002646070102792674	0.6594470319595438	-1	0	0	0.2	2	0.9230769230769231	12	0.5357142857142857	0.9230769230769231	13	12	1	0	0	0.14285714285714285	2	14	15	0.0	0	0.5800481777023522	0.8636261915137607	0.6626620410324892	0.927486346631797	0.4833135196002276	0.923842873227563	0.7809227810595784	0.9086057700163775	0	0	0.0	-0.0002646070102792674	-0.0002646070102792674
4334	0.05786032414659274	0.004146827021453409	0.003277923600199216	0.6707744002794	-1	0	0	0.2	2	0.9230769230769231	12	0.5357142857142857	0.9230769230769231	13	12	1	0	0	0.14285714285714285	2	14	15	0.0	0	0.5809741130450018	0.8704846466035112	0.6626620410324892	0.940777483043718	0.584576478761302	0.9571519064912802	0.8127396049812166	0.9303655930828031	0	0	0.0	0.003277923600199216	0.003277923600199216
2727	0.057103488587155624	0.02027055299698559	0.020210241995642215	0.7312683576414044	-1	0	0	0.2	2	0.9230769230769231	12	0.5357142857142857	0.9230769230769231	13	12	1	0	0	0.14285714285714285	2	14	15	0.0	0	0.5809741130450018	0.865180995004876	0.6636523090553794	0.9356475495001678	0.48209715680945964	0.9503602752133313	0.8157476180903467	0.9238590326860912	0	0	0.0	0.020210241995642215	0.020210241995642215
4041	0.059696941806449924	0.022477250800574264	0.022470765685615752	0.7411520000200853	-1	0	0	0.2	2	0.9230769230769231	12	0.5357142857142857	0.9230769230769231	13	12	1	0	0	0.14285714285714285	2	14	15	0.0	0	0.5809741130450018	0.865180995004876	0.6636523090553794	0.9356475495001678	0.48209715680945964	0.9502295313959902	0.8157476180903467	0.9237941042764477	0	0	0.0	0.022470765685615752	0.022470765685615752
2643	0.05757997607351225	0.020171289070370975	0.02013287980396427	0.7302576005059045	-1	0	0	0.2	2	0.9230769230769231	12	0.5357142857142857	0.9230769230769231	13	12	1	0	0	0.14285714285714285	2	14	15	0.0	0	0.5809741130450018	0.865180995004876	0.6636523090553794	0.9356475495001678	0.48209715680945964	0.9503602752133313	0.8157476180903467	0.9238590326860912	0	0	0.0	0.02013287980396427	0.02013287980396427
4960	0.05668174318942168	0.02222336124268424	0.022130994704091467	0.7105726846538829	-1	0	0	0.2	2	0.9230769230769231	12	0.5357142857142857	0.9230769230769231	13	12	1	0	0	0.14285714285714285	2	14	15	0.0	0	0.5809741130450018	0.865180995004876	0.6636523090553794	0.9356475495001678	0.48209715680945964	0.9503602752133313	0.8157476180903467	0.9238590326860912	0	0	0.0	0.022130994704091467	0.022130994704091467
2984	0.05870335756160189	0.02255199655911569	0.022489737496930482	0.7148594799366814	-1	0	0	0.2	2	0.9230769230769231	12	0.5357142857142857	0.9230769230769231	13	12	1	0	0	0.14285714285714285	2	14	15	0.0	0	0.5809741130450018	0.865180995004876	0.6636523090553794	0.9356475495001678	0.48209715680945964	0.9502295313959902	0.8157476180903467	0.9237941042764477	0	0	0.0	0.022489737496930482	0.022489737496930482
1128	0.052601887546359305	0.009998636728618674	0.005275763484320671	0.6670444451691233	-1	0	0	0.2	2	0.9230769230769231	12	0.5357142857142857	0.9230769230769231	13	12	1	0	0	0.14285714285714285	2	14	15	0.0	0	0.684874506149392	0.8311528837264486	0.6967913299075067	0.9517038356286751	0.33480692102551174	0.743088644951952	0.8542237583511215	0.8674887915004061	0	0	0.0	0.005275763484320671	0.005275763484320671
2141	0.0641091083974497	0.007192220984818454	0.0002725750483186391	0.6871930783714351	-1	0	0	0.2	2	0.9230769230769231	12	0.5357142857142857	0.9230769230769231	13	12	1	0	0	0.14285714285714285	2	14	15	0.0	0	0.5809741130450018	0.865180995004876	0.6626620410324892	0.9363136098717819	0.48209715680945964	0.9503602752133313	0.8127396049812166	0.9241192639736818	0	0	0.0	0.0002725750483186391	0.0002725750483186391
3247	0.05681981365094722	0.02252342825546268	0.022442988249533984	0.7133442995643786	-1	0	0	0.2	2	0.9230769230769231	12	0.5357142857142857	0.9230769230769231	13	12	1	0	0	0.14285714285714285	2	14	15	0.0	0	0.5809741130450018	0.865180995004876	0.6636523090553794	0.9356475495001678	0.48209715680945964	0.9503602752133313	0.8157476180903467	0.9238590326860912	0	0	0.0	0.022442988249533984	0.022442988249533984
779	0.03689902586997375	0.008901747251891785	0.008495015519655607	0.8826992532855366	-1	0	0	0.3	3	0.8461538461538461	11	0.26785714285714285	0.7692307692307693	12	10	2	0	0	0.875	8	7	15	0.0	0.25	0.6535892668543147	0.8724400098905152	0.5600704510984102	0.9583987494628422	0.40906022031286965	0.9238625631332779	0.8871575889242967	0.9254369792851617	0	0	0.0	0.008495015519655607	0.008495015519655607
3768	0.058573064687263254	0.02221870814034977	0.022155803309709357	0.7157244158657148	-1	0	0	0.2	2	0.9230769230769231	12	0.5357142857142857	0.9230769230769231	13	12	1	0	0	0.14285714285714285	2	14	15	0.0	0	0.5809741130450018	0.865180995004876	0.6636523090553794	0.9356475495001678	0.48209715680945964	0.9503602752133313	0.8157476180903467	0.9238590326860912	0	0	0.0	0.022155803309709357	0.022155803309709357
996	0.0625738193993729	0.00974285461778837	0.009716472491167888	0.5890310054565984	-1	0	0	0.2	2	0.9230769230769231	12	0.5357142857142857	0.9230769230769231	13	12	1	0	0	0.14285714285714285	2	14	15	0.0	0	0.6976958444966321	0.8296231640009695	0.7037364061890649	0.9456775424364408	0.41691714842983724	0.7606506131182588	0.8195679441586851	0.865924061628528	0	0	0.0	0.009716472491167888	0.009716472491167888
2850	0.058933897887421864	0.022016131719770335	0.02198315262857448	0.7186266406113034	-1	0	0	0.2	2	0.9230769230769231	12	0.5357142857142857	0.9230769230769231	13	12	1	0	0	0.14285714285714285	2	14	15	0.0	0	0.5809741130450018	0.865180995004876	0.6636523090553794	0.9356475495001678	0.48209715680945964	0.9502295313959902	0.8157476180903467	0.9237941042764477	0	0	0.0	0.02198315262857448	0.02198315262857448
2182	0.060980583207525245	0.02183215970227005	-0.0004005207221926473	0.6918783567622896	-1	0	0	0.2	2	0.9230769230769231	12	0.5357142857142857	0.9230769230769231	13	12	1	0	0	0.14285714285714285	2	14	15	0.0	0	0.5809741130450018	0.865180995004876	0.6636523090553794	0.9348748099993426	0.48209715680945964	0.9503602752133313	0.8157476180903467	0.923559236394232	0	0	0.0	-4.005207221926473e-05	-4.005207221926473e-05
4622	0.06123419525835276	0.023231490182282193	0.023157539861146218	0.7127799503495663	-1	0	0	0.2	2	0.9230769230769231	12	0.5357142857142857	0.9230769230769231	13	12	1	0	0	0.14285714285714285	2	14	15	0.0	0	0.5809741130450018	0.865180995004876	0.6636523090553794	0.9356475495001678	0.48209715680945964	0.9502295313959902	0.8157476180903467	0.9237941042764477	0	0	0.0	0.023157539861146218	0.023157539861146218
627	0.06302329223484635	0.01657439122414168	0.003688444034350441	0.5339955163857779	-1	0	0	0.3	3	0.8461538461538461	11	0.38461538461538464	0.8461538461538461	14	11	0	1	0	0.23076923076923078	3	13	15	1.0	0.16666666666666666	0.5809741130450018	0.8964084932777264	0.7804174189485397	0.9036403177872119	0.5333368177853808	0.9427884568691679	0.8634770868635496	0.916785878541725	1.0	0.2857142857142857	0.0	0.003688444034350441	0.003688444034350441
3440	0.05936261151233973	0.02182763816138272	0.021778664978910282	0.7258148023403375	-1	0	0	0.2	2	0.9230769230769231	12	0.5357142857142857	0.9230769230769231	13	12	1	0	0	0.14285714285714285	2	14	15	0.0	0	0.5809741130450018	0.865180995004876	0.6636523090553794	0.9356475495001678	0.48209715680945964	0.9502295313959902	0.8157476180903467	0.9237941042764477	0	0	0.0	0.021778664978910282	0.021778664978910282
4597	0.06588751032306636	0.010635098770742389	0.00037312391662036224	0.6390958382318199	-1	0	0	0.2	2	0.9230769230769231	12	0.5357142857142857	0.9230769230769231	13	12	1	0	0	0.14285714285714285	2	14	15	0.0	0	0.5809741130450018	0.865180995004876	0.6626620410324892	0.9363136098717819	0.48209715680945964	0.9502295313959902	0.8127396049812166	0.9240545392315529	0	0	0.0	0.00037312391662036224	0.00037312391662036224
3783	0.049223852535618125	0.007602334133077505	1.847123067543726e-05	0.7247382652600245	-1	0	0	0.2	2	0.9230769230769231	12	0.5357142857142857	0.9230769230769231	13	12	1	0	0	0.14285714285714285	2	14	15	0.0	0	0.6165215839477672	0.791849041551464	0.6636523090553794	0.9356475495001678	0.48209715680945964	0.9502295313959902	0.8157476180903467	0.9105811026744609	0	0	0.0	1.847123067543726e-05	1.847123067543726e-05
360	0.019527727253500948	0.0018863338645649112	0.001869475693924812	0.9589897609999068	-1	0.3333333333333333	1	0.5	4	0.7	7	0.3333333333333333	0.7	11	7	0	0	0	0.4444444444444444	4	9	12	0.0	0.6666666666666666	0.3983735915317075	0.876629126002606	0.7750315451786207	0.8869417010916589	0.6025950222702368	0.940895299369503	0.8695764288715069	0.9057456891016347	0	0	0.0	0.001869475693924812	0.001869475693924812
520	0.023688291873928093	0.0027192329658924067	0.001840576452781319	0.9084140867996643	-1	0	0	0.3	3	0.7692307692307693	10	0.3409090909090909	0.6923076923076923	10	9	4	1	0	0.36363636363636365	4	11	15	0.09090909090909091	0.4	0.7928236224745213	0.7876508140804042	0.5721373512538424	0.9598096031896951	0.507543107013084	0.9193774559003947	0.9103443907184025	0.9093685669643595	1.0	0.1	0.0	0.001840576452781319	0.001840576452781319
3326	0.0683040102013512	0.012815370834526347	0.00396102507984318	0.6481470683064566	-1	0	0	0.2	2	0.9230769230769231	12	0.5357142857142857	0.9230769230769231	13	12	1	0	0	0.14285714285714285	2	14	15	0.0	0	0.5809741130450018	0.8666528423142584	0.6735402963039698	0.9419443729099729	0.584576478761302	0.9479261830932698	0.8599835866461203	0.9255284132517693	0	0	0.0	0.00396102507984318	0.00396102507984318
1404	0.05901966851722376	0.0007527967277605433	-0.0003109458909154902	0.5927916297515067	-1	0	0	0.1	1	1.0	13	1.0	1.0	14	13	0	0	0	0.06666666666666667	1	15	15	0.0	0	0.5809741130450018	0.8612780896723745	0.6685963026796746	0.9305570347414376	0.5333368177853808	0.9288235379974291	0.8142483113266441	0.9113308074157495	0	0	0.0	-3.1094589091549024e-05	-3.1094589091549024e-05
928	0.05857690898149863	0.0048449511188700094	0.0013430722721034934	0.6773155095463782	-1	0	0	0.2	2	0.9230769230769231	12	0.5357142857142857	0.9230769230769231	13	12	1	0	0	0.14285714285714285	2	14	15	0.0	0	0.6619192726853	0.8244148864886143	0.6967913299075068	0.9469771131976709	0.35201874051428617	0.7424147641531594	0.8483837068040949	0.8616687276481455	0	0	0.0	0.0013430722721034934	0.0013430722721034934
3781	0.05895196618007638	0.021464189204824066	0.021436971283664903	0.7225892883364644	-1	0	0	0.2	2	0.9230769230769231	12	0.5357142857142857	0.9230769230769231	13	12	1	0	0	0.14285714285714285	2	14	15	0.0	0	0.5809741130450018	0.865180995004876	0.6636523090553794	0.9356475495001678	0.48209715680945964	0.9502295313959902	0.8157476180903467	0.9237941042764477	0	0	0.0	0.021436971283664903	0.021436971283664903
3403	0.05335087015870606	0.021154702642609123	0.021081016442642528	0.7412253149593084	-1	0	0	0.2	2	0.9230769230769231	12	0.5357142857142857	0.9230769230769231	13	12	1	0	0	0.14285714285714285	2	14	15	0.0	0	0.5809741130450018	0.865180995004876	0.6636523090553794	0.9356475495001678	0.48209715680945964	0.9438647170073949	0.8157476180903467	0.9207583733049016	0	0	0.0	0.021081016442642528	0.021081016442642528
1557	0.06131493755632265	0.01986520713292922	0.019823334096951424	0.7612588949379053	-1	0	0	0.2	2	0.9230769230769231	12	0.5357142857142857	0.9230769230769231	13	12	1	0	0	0.14285714285714285	2	14	15	0.0	0	0.5809741130450018	0.865180995004876	0.6636523090553794	0.9356475495001678	0.48209715680945964	0.9502295313959902	0.8157476180903467	0.9237941042764477	0	0	0.0	0.019823334096951424	0.019823334096951424
3509	0.05801248834666661	0.022983982088255802	0.022912306939396495	0.7054905672212376	-1	0	0	0.2	2	0.9230769230769231	12	0.5357142857142857	0.9230769230769231	13	12	1	0	0	0.14285714285714285	2	14	15	0.0	0	0.5809741130450018	0.865180995004876	0.6636523090553794	0.9356475495001678	0.48209715680945964	0.9502295313959902	0.8157476180903467	0.9237941042764477	0	0	0.0	0.022912306939396495	0.022912306939396495
4754	0.06316823207268751	0.021119508440181053	0.021117992992352664	0.7657955470597795	-1	0	0	0.2	2	0.9230769230769231	12	0.5357142857142857	0.9230769230769231	13	12	1	0	0	0.14285714285714285	2	14	15	0.0	0	0.5809741130450018	0.865180995004876	0.6636523090553794	0.9356475495001678	0.48209715680945964	0.9502295313959902	0.8157476180903467	0.9237941042764477	0	0	0.0	0.021117992992352664	0.021117992992352664
4605	0.06492335743808356	0.005024962744230584	0.0018265350640999554	0.6292062560004396	-1	0	0	0.2	2	0.9230769230769231	12	0.5357142857142857	0.9230769230769231	13	12	1	0	0	0.14285714285714285	2	14	15	0.0	0	0.5800481777023522	0.8561362232480613	0.6626620410324892	0.9078844885574096	0.584576478761302	0.9216420492979167	0.7205170061399014	0.8983327490309931	0	0	0.0	0.0018265350640999554	0.0018265350640999554
4430	0.056630439864154204	0.015228373264182277	0.01511195049052354	0.6932563403622966	-1	0	0	0.2	2	0.9230769230769231	12	0.5357142857142857	0.9230769230769231	13	12	1	0	0	0.14285714285714285	2	14	15	0.0	0	0.5809741130450018	0.865180995004876	0.6636523090553794	0.9356475495001678	0.48209715680945964	0.9502295313959902	0.8157476180903467	0.9237941042764477	0	0	0.0	0.01511195049052354	0.01511195049052354
2809	0.05862045287685916	0.022436445989284074	0.02240034435569844	0.7101528423009635	-1	0	0	0.2	2	0.9230769230769231	12	0.5357142857142857	0.9230769230769231	13	12	1	0	0	0.14285714285714285	2	14	15	0.0	0	0.5809741130450018	0.865180995004876	0.6636523090553794	0.9356475495001678	0.48209715680945964	0.9502295313959902	0.8157476180903467	0.9237941042764477	0	0	0.0	0.02240034435569844	0.02240034435569844
832	0.050488583427845485	0.020320768729314695	0.009641070743693674	0.7311142919067368	-1	0.25	1	0.4	4	0.7692307692307693	10	0.38461538461538464	0.6923076923076923	13	9	1	1	0	0.23076923076923078	13	3	15	0.5	1.0	0.5618498007033065	0.7960203724814839	0.44736343571362136	0.9419186423813561	0.48209715680945964	0.9642746450464418	0.7800677644958605	0.9228036830904857	1.0	0.15384615384615385	0.0	0.009641070743693674	0.009641070743693674
1258	0.043938625302765905	0.006929502094067085	0.006578195953074985	0.7632053821098455	-1	0	0	0.4	4	0.6923076923076923	9	0.45454545454545453	0.6923076923076923	11	9	3	0	0	0.2727272727272727	3	11	15	0.0	1.0	0.6436056334883854	0.8617444196938038	0.6200022895415469	0.9313573354223647	0.503402361381273	0.9665316384553888	0.8113304681239893	0.930876529601694	0	0	0.0	0.006578195953074985	0.006578195953074985
2662	0.05808565776586391	0.0223099274620724	0.02225382787295589	0.7108022219536694	-1	0	0	0.2	2	0.9230769230769231	12	0.5357142857142857	0.9230769230769231	13	12	1	0	0	0.14285714285714285	2	14	15	0.0	0	0.5809741130450018	0.865180995004876	0.6636523090553794	0.9356475495001678	0.48209715680945964	0.9502295313959902	0.8157476180903467	0.9237941042764477	0	0	0.0	0.02225382787295589	0.02225382787295589
3947	0.05743233740321065	0.022292241332085343	0.022215159888611582	0.7131991005445224	-1	0	0	0.2	2	0.9230769230769231	12	0.5357142857142857	0.9230769230769231	13	12	1	0	0	0.14285714285714285	2	14	15	0.0	0	0.5809741130450018	0.865180995004876	0.6636523090553794	0.9356475495001678	0.48209715680945964	0.9502295313959902	0.8157476180903467	0.9237941042764477	0	0	0.0	0.022215159888611582	0.022215159888611582
308	0.015878210540648426	0.0010925848125349497	0.00045850146777297876	0.9702927987725689	-1	0	0	0.16666666666666666	1	1.0	7	0.6	0.7142857142857143	5	5	3	8	0	0.6	5	3	9	0.8	0	0.9424370472738653	0.9524066107597323	1.0	0.931235786551354	0.21579624216888008	0.66482334992163	0.9634544027105696	0.890480991804771	0.30000000000000004	1.0	0.30300471450035404	0.00045850146777297876	0.00045850146777297876
970	0.034660098741901395	0.005995777149965005	0.001422563874991991	0.6359461613595303	-1	0.25	1	0.4	4	0.6923076923076923	9	0.375	0.6153846153846154	12	8	2	0	0	0.4	4	10	15	0.0	0.4	0.645998252949586	0.9202513953829237	0.4962094807528906	0.9358214154463204	0.5137510603211617	0.9248718300949865	0.8028345742650815	0.9272589797284541	0	0	0.0	0.001422563874991991	0.001422563874991991
2010	0.06182651358659502	0.0201923876740381	0.020187995018112387	0.7603571325254944	-1	0	0	0.2	2	0.9230769230769231	12	0.5357142857142857	0.9230769230769231	13	12	1	0	0	0.14285714285714285	2	14	15	0.0	0	0.5809741130450018	0.865180995004876	0.6636523090553794	0.9356475495001678	0.48209715680945964	0.9503602752133313	0.8157476180903467	0.9238590326860912	0	0	0.0	0.020187995018112387	0.020187995018112387
579	0.061259624658469285	0.005008593549832914	-0.0026812784614244933	0.7401770545188016	-1	0	0	0.2	2	0.9230769230769231	12	1.0	0.9230769230769231	14	12	0	2	0	0.06666666666666667	1	15	15	1.0	0.14285714285714285	0.6024329301273988	0.7501163143612026	0.7420092287499227	0.898206103286424	0.48209715680945964	0.9172203411971652	0.73474598448008	0.8692051566040901	0.5357142857142857	0.21428571428571427	0.0	-0.00026812784614244935	-0.00026812784614244935
1087	0.030806770872045055	0.004912856288128253	-0.004114249140138966	0.9228517847784351	-1	0	0	0.4	4	0.6923076923076923	9	0.5357142857142857	0.6153846153846154	10	8	4	1	0	0.5714285714285714	4	7	15	0.1	0.2222222222222222	0.7733861389449367	0.9415387773842814	0.4400624540091	0.9371779301394474	0.7001292793818547	0.9563746137291044	0.8134660595571467	0.9456490630112524	1.0	0.2	0.0	-0.0004114249140138966	-0.0004114249140138966
3142	0.05913979183698612	0.022742312394366263	0.022704566783485498	0.7150698973275359	-1	0	0	0.2	2	0.9230769230769231	12	0.5357142857142857	0.9230769230769231	13	12	1	0	0	0.14285714285714285	2	14	15	0.0	0	0.5809741130450018	0.865180995004876	0.6636523090553794	0.9356475495001678	0.48209715680945964	0.9503602752133313	0.8157476180903467	0.9238590326860912	0	0	0.0	0.022704566783485498	0.022704566783485498
2724	0.06075185627640533	0.02242511145500217	0.022401283155442254	0.7368453345047598	-1	0	0	0.2	2	0.9230769230769231	12	0.5357142857142857	0.9230769230769231	13	12	1	0	0	0.14285714285714285	2	14	15	0.0	0	0.5809741130450018	0.865180995004876	0.6636523090553794	0.9356475495001678	0.48209715680945964	0.9502295313959902	0.8157476180903467	0.9237941042764477	0	0	0.0	0.022401283155442254	0.022401283155442254
3405	0.05699489031488862	0.022698082520216042	0.022583330751016213	0.7114725404966059	-1	0	0	0.2	2	0.9230769230769231	12	0.5357142857142857	0.9230769230769231	13	12	1	0	0	0.14285714285714285	2	14	15	0.0	0	0.5809741130450018	0.865180995004876	0.6636523090553794	0.9356475495001678	0.48209715680945964	0.9503602752133313	0.8157476180903467	0.9238590326860912	0	0	0.0	0.022583330751016213	0.022583330751016213
2605	0.06636615621312691	0.006186168617116366	-0.0034439404703021917	0.6101182693470444	-1	0	0	0.2	2	0.9230769230769231	12	0.5357142857142857	0.9230769230769231	13	12	1	0	0	0.14285714285714285	2	14	15	0.0	0	0.5809741130450018	0.8617575352032144	0.6636523090553794	0.9356475495001678	0.48209715680945964	0.9502295313959902	0.8127396049812166	0.9231098270687355	0	0	0.0	-0.00034439404703021917	-0.00034439404703021917
3823	0.05868193839644052	0.023013270662662007	0.022997843723068997	0.6979469304161423	-1	0	0	0.2	2	0.9230769230769231	12	0.5357142857142857	0.9230769230769231	13	12	1	0	0	0.14285714285714285	2	14	15	0.0	0	0.5809741130450018	0.865180995004876	0.6636523090553794	0.9356475495001678	0.48209715680945964	0.9503602752133313	0.8157476180903467	0.9238590326860912	0	0	0.0	0.022997843723068997	0.022997843723068997
2915	0.06026580404048219	0.01806886876564864	-0.001676558155630428	0.7532458733304607	-1	0	0	0.2	2	0.9230769230769231	12	0.5357142857142857	0.9230769230769231	13	12	1	0	0	0.14285714285714285	2	14	15	0.0	0	0.5800481777023522	0.8640575650235757	0.6626620410324892	0.9337224973945605	0.48209715680945964	0.9487806830052441	0.8127396049812166	0.9221027388287524	0	0	0.0	-0.00016765581556304278	-0.00016765581556304278
630	0.02781644379236529	0.002653982037238368	0.002486022026872213	0.9591251782847672	-1	0	0	0.5	5	0.5384615384615384	7	0.4166666666666667	0.46153846153846156	10	6	4	2	0	1.0	6	6	15	0.25	0.2222222222222222	0.64804971729355	0.9202270614470387	0.4288554876896938	0.9550519666314639	0.6898347791484414	0.9647166167054526	0.93418834969171	0.9496313888302836	0.55	0.3	0.0	0.002486022026872213	0.002486022026872213
3650	0.06729038646451568	0.008154786115504317	0.001824294260249621	0.6741213474015892	-1	0	0	0.2	2	0.9230769230769231	12	0.5357142857142857	0.9230769230769231	13	12	1	0	0	0.14285714285714285	2	14	15	0.0	0	0.5809741130450018	0.865180995004876	0.6636523090553794	0.9299706280722275	0.48209715680945964	0.9502295313959902	0.8157476180903467	0.9216400545422054	0	0	0.0	0.001824294260249621	0.001824294260249621
2957	0.05791421365311085	0.021895615021392697	0.021866645342066785	0.7214054636569665	-1	0	0	0.2	2	0.9230769230769231	12	0.5357142857142857	0.9230769230769231	13	12	1	0	0	0.14285714285714285	2	14	15	0.0	0	0.5809741130450018	0.865180995004876	0.6636523090553794	0.9356475495001678	0.48209715680945964	0.9503602752133313	0.8157476180903467	0.9238590326860912	0	0	0.0	0.021866645342066785	0.021866645342066785
4774	0.06222569528360845	0.02136930861961539	0.021363301351934906	0.7619111288814844	-1	0	0	0.2	2	0.9230769230769231	12	0.5357142857142857	0.9230769230769231	13	12	1	0	0	0.14285714285714285	2	14	15	0.0	0	0.5809741130450018	0.865180995004876	0.6636523090553794	0.9356475495001678	0.48209715680945964	0.9502295313959902	0.8157476180903467	0.9237941042764477	0	0	0.0	0.021363301351934906	0.021363301351934906
2579	0.0582725545280102	0.02199210845208914	0.02199148642941756	0.7199303196274371	-1	0	0	0.2	2	0.9230769230769231	12	0.5357142857142857	0.9230769230769231	13	12	1	0	0	0.14285714285714285	2	14	15	0.0	0	0.5809741130450018	0.865180995004876	0.6636523090553794	0.9356475495001678	0.48209715680945964	0.9502295313959902	0.8157476180903467	0.9237941042764477	0	0	0.0	0.02199148642941756	0.02199148642941756
4654	0.06091761323738465	0.015733111239202704	0.00460768875064614	0.6844931573976125	-1	0	0	0.2	2	0.9230769230769231	12	0.5357142857142857	0.9230769230769231	13	12	1	0	0	0.14285714285714285	2	14	15	0.0	0	0.5800481777023522	0.8640575650235757	0.6626620410324892	0.9337224973945605	0.48209715680945964	0.9487806830052441	0.8127396049812166	0.9221027388287524	0	0	0.0	0.00460768875064614	0.00460768875064614
1144	0.05491557091638492	0.00809066779997072	0.006375819526866127	0.5922005300651547	-1	0	0	0.3	3	0.8461538461538461	11	0.5357142857142857	0.7692307692307693	13	10	1	0	0	0.14285714285714285	14	2	15	0.0	0.15384615384615385	0.5809741130450018	0.806838761365636	0.6735402963039698	0.9351089767322209	0.48209715680945964	0.9538434505234407	0.8443110163610724	0.9149272422357901	0	0	0.0	0.006375819526866127	0.006375819526866127
4503	0.06214179774821157	0.022622956388716062	0.022622637338185182	0.7401341855905743	-1	0	0	0.2	2	0.9230769230769231	12	0.5357142857142857	0.9230769230769231	13	12	1	0	0	0.14285714285714285	2	14	15	0.0	0	0.5809741130450018	0.865180995004876	0.6636523090553794	0.9356475495001678	0.48209715680945964	0.9502295313959902	0.8157476180903467	0.9237941042764477	0	0	0.0	0.022622637338185182	0.022622637338185182
1629	0.05849513325354124	0.02057337572099372	0.0205332862786346	0.7300302498245137	-1	0	0	0.2	2	0.9230769230769231	12	0.5357142857142857	0.9230769230769231	13	12	1	0	0	0.14285714285714285	2	14	15	0.0	0	0.5809741130450018	0.865180995004876	0.6636523090553794	0.9356475495001678	0.48209715680945964	0.9502295313959902	0.8157476180903467	0.9237941042764477	0	0	0.0	0.0205332862786346	0.0205332862786346
1318	0.05807131399645457	0.02261936202838841	0.022573146982731072	0.7050488071448783	-1	0	0	0.2	2	0.9230769230769231	12	0.5357142857142857	0.9230769230769231	13	12	1	0	0	0.14285714285714285	2	14	15	0.0	0	0.5809741130450018	0.865180995004876	0.6636523090553794	0.9356475495001678	0.48209715680945964	0.9503602752133313	0.8157476180903467	0.9238590326860912	0	0	0.0	0.022573146982731072	0.022573146982731072
4345	0.05882384850086194	0.02244273968655543	0.022402111867453348	0.7082163026277455	-1	0	0	0.2	2	0.9230769230769231	12	0.5357142857142857	0.9230769230769231	13	12	1	0	0	0.14285714285714285	2	14	15	0.0	0	0.5809741130450018	0.865180995004876	0.6636523090553794	0.9356475495001678	0.48209715680945964	0.9502295313959902	0.8157476180903467	0.9237941042764477	0	0	0.0	0.022402111867453348	0.022402111867453348
4084	0.05779606997146181	0.022271319604333577	0.022228107451291487	0.711189010935999	-1	0	0	0.2	2	0.9230769230769231	12	0.5357142857142857	0.9230769230769231	13	12	1	0	0	0.14285714285714285	2	14	15	0.0	0	0.5809741130450018	0.865180995004876	0.6636523090553794	0.9356475495001678	0.48209715680945964	0.9502295313959902	0.8157476180903467	0.9237941042764477	0	0	0.0	0.022228107451291487	0.022228107451291487
3708	0.06292772909760058	0.023348656971792545	0.023314693446760116	0.7339652344982379	-1	0	0	0.2	2	0.9230769230769231	12	0.5357142857142857	0.9230769230769231	13	12	1	0	0	0.14285714285714285	2	14	15	0.0	0	0.5809741130450018	0.865180995004876	0.6636523090553794	0.9356475495001678	0.48209715680945964	0.9503602752133313	0.8157476180903467	0.9238590326860912	0	0	0.0	0.023314693446760116	0.023314693446760116
264	0.037837619492701015	0.002851878583239595	0.0010425383182407688	0.9832689652448157	-1	0	0	0.3	3	0.7692307692307693	10	0.26785714285714285	0.6923076923076923	11	9	3	3	0	0.875	8	7	15	0.375	0	0.9424370472738653	0.9175466812874632	0.8445780291448187	0.8127890930981466	0.3048030062553671	0.9535494293445997	0.9428801977999872	0.9088634971677861	0.45454545454545453	0.5454545454545454	0.0	0.0010425383182407688	0.0010425383182407688
2057	0.05668479653265024	0.015530348703168372	0.015316323826617188	0.6922639283651577	-1	0	0	0.2	2	0.9230769230769231	12	0.5357142857142857	0.9230769230769231	13	12	1	0	0	0.14285714285714285	2	14	15	0.0	0	0.5809741130450018	0.865180995004876	0.6636523090553794	0.9356475495001678	0.48209715680945964	0.9502295313959902	0.8157476180903467	0.9237941042764477	0	0	0.0	0.015316323826617188	0.015316323826617188
3476	0.05763278293645835	0.015421419232842883	0.015316789895357074	0.6948940106387815	-1	0	0	0.2	2	0.9230769230769231	12	0.5357142857142857	0.9230769230769231	13	12	1	0	0	0.14285714285714285	2	14	15	0.0	0	0.5809741130450018	0.865180995004876	0.6636523090553794	0.9356475495001678	0.48209715680945964	0.9502295313959902	0.8157476180903467	0.9237941042764477	0	0	0.0	0.015316789895357074	0.015316789895357074
4617	0.06306989820438005	0.0035788290177962596	-0.0020752129595137444	0.6267910128499701	-1	0	0	0.2	2	0.9230769230769231	12	0.5357142857142857	0.9230769230769231	13	12	1	0	0	0.14285714285714285	2	14	15	0.0	0	0.5809741130450018	0.865180995004876	0.6735402963039698	0.9358573168362319	0.48209715680945964	0.9502295313959902	0.8127492818398427	0.9238759411482391	0	0	0.0	-0.00020752129595137444	-0.00020752129595137444
1282	0.05671846837638962	0.02260766497664045	0.022580843358361795	0.7034199986187394	-1	0	0	0.2	2	0.9230769230769231	12	0.5357142857142857	0.9230769230769231	13	12	1	0	0	0.14285714285714285	2	14	15	0.0	0	0.5809741130450018	0.865180995004876	0.6636523090553794	0.9356475495001678	0.48209715680945964	0.9502295313959902	0.8157476180903467	0.9237941042764477	0	0	0.0	0.022580843358361795	0.022580843358361795
2226	0.06404744166866404	0.013360758274257539	0.009356304961575301	0.6914183020792913	-1	0	0	0.2	2	0.9230769230769231	12	0.5357142857142857	0.9230769230769231	13	12	1	0	0	0.14285714285714285	2	14	15	0.0	0	0.5800481777023522	0.8685893894158142	0.6626620410324892	0.9508120471588917	0.5254509445989322	0.9579681603995613	0.8853919776015781	0.9345553525975908	0	0	0.0	0.009356304961575301	0.009356304961575301
4002	0.06024591695277381	0.022385656195662934	0.02236981371606283	0.7143750904011095	-1	0	0	0.2	2	0.9230769230769231	12	0.5357142857142857	0.9230769230769231	13	12	1	0	0	0.14285714285714285	2	14	15	0.0	0	0.5809741130450018	0.865180995004876	0.6636523090553794	0.9356475495001678	0.48209715680945964	0.9503602752133313	0.8157476180903467	0.9238590326860912	0	0	0.0	0.02236981371606283	0.02236981371606283
4115	0.05828053458478516	0.022573885299999222	0.02253953603934548	0.7071950513594532	-1	0	0	0.2	2	0.9230769230769231	12	0.5357142857142857	0.9230769230769231	13	12	1	0	0	0.14285714285714285	2	14	15	0.0	0	0.5809741130450018	0.865180995004876	0.6636523090553794	0.9356475495001678	0.48209715680945964	0.9502295313959902	0.8157476180903467	0.9237941042764477	0	0	0.0	0.02253953603934548	0.02253953603934548
2709	0.058210442982997435	0.022115549566020947	0.022052203703641693	0.7251083787552237	-1	0	0	0.2	2	0.9230769230769231	12	0.5357142857142857	0.9230769230769231	13	12	1	0	0	0.14285714285714285	2	14	15	0.0	0	0.5809741130450018	0.865180995004876	0.6636523090553794	0.9356475495001678	0.48209715680945964	0.9503602752133313	0.8157476180903467	0.9238590326860912	0	0	0.0	0.022052203703641693	0.022052203703641693
2933	0.05854790375678338	0.02306897244331257	0.02305912074432803	0.6985264668173699	-1	0	0	0.2	2	0.9230769230769231	12	0.5357142857142857	0.9230769230769231	13	12	1	0	0	0.14285714285714285	2	14	15	0.0	0	0.5809741130450018	0.865180995004876	0.6636523090553794	0.9356475495001678	0.48209715680945964	0.9503602752133313	0.8157476180903467	0.9238590326860912	0	0	0.0	0.02305912074432803	0.02305912074432803
1086	0.031326084262148786	0.0008712624639578439	-0.00014323705156111142	0.9435685410770209	-1	0.5	2	0.7	7	0.38461538461538464	5	0.4166666666666667	0.38461538461538464	9	5	5	1	0	0.4444444444444444	4	9	15	0.1	0.6666666666666666	0.5866295412449419	0.9512095975045095	0.3401751185243692	0.8827475997690849	0.3881512993184916	0.9219684205313741	0.8165644883701823	0.9231618188540488	1.0	0.4444444444444444	0.0	-1.4323705156111142e-05	-1.4323705156111142e-05
1288	0.05267472739045345	0.020064377261886115	0.01815829393973771	0.9058501191594845	-1	0.25	1	0.4	4	0.7692307692307693	10	0.38461538461538464	0.7692307692307693	12	10	2	0	0	0.23076923076923078	3	13	15	0.0	1.0	0.5242487949558167	0.885249725633823	0.45520921615106913	0.944344558902938	0.374588776234675	0.8665697404594608	0.7616670573575257	0.9045178005549654	0	0	0.0	0.01815829393973771	0.01815829393973771
289	0.020372578636447636	0.001954734545025703	-0.0009431906051837552	0.9818099804426129	-1	0.25	1	0.5	5	0.6153846153846154	8	0.35714285714285715	0.46153846153846156	10	6	4	2	0	0.8571428571428571	6	7	15	0.25	0.4	0.33285618653876964	0.9062968466879998	0.6489462711825378	0.9628796771160513	0.30852261022008465	0.9521988259463111	0.9261282406095876	0.9447424581150309	0.65	0.4	0.0	-9.431906051837552e-05	-9.431906051837552e-05
2470	0.05815526800657268	0.023080170434143933	0.022993325449277888	0.7055395010256724	-1	0	0	0.2	2	0.9230769230769231	12	0.5357142857142857	0.9230769230769231	13	12	1	0	0	0.14285714285714285	2	14	15	0.0	0	0.5809741130450018	0.865180995004876	0.6636523090553794	0.9356475495001678	0.48209715680945964	0.9502295313959902	0.8157476180903467	0.9237941042764477	0	0	0.0	0.022993325449277888	0.022993325449277888
557	0.02163025884683855	0.004171486174354605	0.0035414269642250152	0.9454585237101767	-1	0	0	0.6	6	0.38461538461538464	5	0.4166666666666667	0.38461538461538464	8	5	6	2	0	0.4444444444444444	4	9	15	0.15384615384615385	0.5714285714285714	0.7786492487351371	0.925995555552556	0.5823183365796366	0.9153814089624901	0.6650076777222612	0.9427201014915213	0.8547066420991145	0.9288781915109161	0.5625	0.5	0.0	0.0035414269642250152	0.0035414269642250152
124	0.0416347721766827	0.0018562508742406866	0.0012317363430488372	0.7298707235054372	-1	0	0	0.2	2	0.9230769230769231	12	0.3	0.6923076923076923	10	9	4	3	0	0.5	5	10	15	0.2727272727272727	0	0.6641322335140755	0.9292765209384992	0.3684860183634075	0.958856329569347	0.4900233364813856	0.8458227526321286	0.9112812786329825	0.9224064940958722	0.4	0.3	0.0	0.0012317363430488372	0.0012317363430488372
4933	0.05966901182688564	0.013288850268663326	0.013264652589060302	0.7186816691947426	-1	0	0	0.2	2	0.9230769230769231	12	0.5357142857142857	0.9230769230769231	13	12	1	0	0	0.14285714285714285	2	14	15	0.0	0	0.5809741130450018	0.865180995004876	0.6636523090553794	0.9356475495001678	0.48209715680945964	0.9503602752133313	0.8157476180903467	0.9238590326860912	0	0	0.0	0.013264652589060302	0.013264652589060302
4570	0.056088352888318184	0.022304342518916474	0.022285553476581694	0.7012330939945796	-1	0	0	0.2	2	0.9230769230769231	12	0.5357142857142857	0.9230769230769231	13	12	1	0	0	0.14285714285714285	2	14	15	0.0	0	0.5809741130450018	0.865180995004876	0.6636523090553794	0.9356475495001678	0.48209715680945964	0.9499715195293283	0.8157476180903467	0.9236662982111928	0	0	0.0	0.022285553476581694	0.022285553476581694
1843	0.07157059212131486	0.012592741832021411	-0.0025507454217519724	0.5496740795921511	-1	0	0	0.1	1	1.0	13	1.0	1.0	14	13	0	0	0	0.06666666666666667	1	15	15	0.0	0	0.5805111453736769	0.8572021295125398	0.6631571750439342	0.9306356577368023	0.48209715680945964	0.9451700327210834	0.8142483113266441	0.9177344382018767	0	0	0.0	-0.00025507454217519725	-0.00025507454217519725
1462	0.03877584091387302	0.0047352300973827225	0.0045197832522928146	0.7843590570676162	-1	0	0	0.2222222222222222	2	0.9090909090909091	10	0.5416666666666666	0.9090909090909091	11	10	1	0	0	0.16666666666666666	2	12	13	0.0	0	0.7863344900137409	0.9403380943821497	0.3372999528615158	0.9003401395667889	0.4815881248811745	0.8973378312834395	0.7522270462372018	0.9149410203262414	0	0	0.0	0.0045197832522928146	0.0045197832522928146
2028	0.06298479872808782	0.02082098427204097	0.020716035745645872	0.7321224869166555	-1	0	0	0.2	2	0.9230769230769231	12	0.5357142857142857	0.9230769230769231	13	12	1	0	0	0.14285714285714285	2	14	15	0.0	0	0.5809741130450018	0.865180995004876	0.6636523090553794	0.9356475495001678	0.48209715680945964	0.9502295313959902	0.8157476180903467	0.9237941042764477	0	0	0.0	0.020716035745645872	0.020716035745645872
610	None	None	None	None	None	0	0	0.5	4	0.5555555555555556	5	0.6111111111111112	0.3333333333333333	5	3	5	1	0	0.5	3	6	11	0.08333333333333333	0.2857142857142857	0.8526838534421917	0.9479901953974724	0.8833056153901649	0.8897134898061277	0.5971248680383409	0.933242700914743	0.81380024022462	0.9270867757623805	1.0	0.2	0.0	None	None
4980	0.057475889187072846	0.02057034640095956	0.020533485805403876	0.729587730904683	-1	0	0	0.2	2	0.9230769230769231	12	0.5357142857142857	0.9230769230769231	13	12	1	0	0	0.14285714285714285	2	14	15	0.0	0	0.5809741130450018	0.865180995004876	0.6636523090553794	0.9356475495001678	0.48209715680945964	0.9502295313959902	0.8157476180903467	0.9237941042764477	0	0	0.0	0.020533485805403876	0.020533485805403876
4291	0.05802861450011763	0.022441804196850986	0.02232930198081661	0.7123040705367346	-1	0	0	0.2	2	0.9230769230769231	12	0.5357142857142857	0.9230769230769231	13	12	1	0	0	0.14285714285714285	2	14	15	0.0	0	0.5809741130450018	0.865180995004876	0.6636523090553794	0.9356475495001678	0.48209715680945964	0.9502295313959902	0.8157476180903467	0.9237941042764477	0	0	0.0	0.02232930198081661	0.02232930198081661
1646	0.06257923695680755	0.006961522967377201	-0.004628016119236258	0.7095656569776978	-1	0	0	0.2	2	0.9230769230769231	12	0.5357142857142857	0.9230769230769231	13	12	1	0	0	0.14285714285714285	2	14	15	0.0	0	0.5809741130450018	0.8688828738283861	0.6636523090553794	0.9356475495001678	0.48209715680945964	0.9503602752133313	0.8157476180903467	0.9246085763967642	0	0	0.0	-0.00046280161192362575	-0.00046280161192362575
3974	0.05942779406630788	0.022547437591225586	0.02247638659542326	0.7088884868844545	-1	0	0	0.2	2	0.9230769230769231	12	0.5357142857142857	0.9230769230769231	13	12	1	0	0	0.14285714285714285	2	14	15	0.0	0	0.5809741130450018	0.865180995004876	0.6636523090553794	0.9356475495001678	0.48209715680945964	0.9502295313959902	0.8157476180903467	0.9237941042764477	0	0	0.0	0.02247638659542326	0.02247638659542326
2086	0.058642652004641686	0.015083125666514745	0.014862782267792711	0.6999761014386321	-1	0	0	0.2	2	0.9230769230769231	12	0.5357142857142857	0.9230769230769231	13	12	1	0	0	0.14285714285714285	2	14	15	0.0	0	0.5809741130450018	0.865180995004876	0.6636523090553794	0.9356475495001678	0.48209715680945964	0.9502295313959902	0.8157476180903467	0.9237941042764477	0	0	0.0	0.014862782267792711	0.014862782267792711
4440	0.07274913813514025	0.006666881730142272	-0.006652728708390033	0.7786087599798903	-1	0	0	0.1	1	1.0	13	1.0	1.0	14	13	0	0	0	0.06666666666666667	15	1	15	0.0	0	0.5809741130450018	0.8577308687708304	0.6685963026796746	0.9305570347414376	0.5333368177853808	0.9305024667229101	0.8085899493310867	0.9112311094669533	0	0	0.0	-0.0006652728708390033	-0.0006652728708390033
4561	0.05853069539717473	0.0219366074087739	0.02193116769451159	0.7185296886897254	-1	0	0	0.2	2	0.9230769230769231	12	0.5357142857142857	0.9230769230769231	13	12	1	0	0	0.14285714285714285	2	14	15	0.0	0	0.5809741130450018	0.865180995004876	0.6636523090553794	0.9356475495001678	0.48209715680945964	0.9502295313959902	0.8157476180903467	0.9237941042764477	0	0	0.0	0.02193116769451159	0.02193116769451159
677	0.0385648845536156	0.008379858551430875	0.005118375813952294	0.9037861813154614	-1	0	0	0.4	4	0.6923076923076923	9	0.45454545454545453	0.6153846153846154	11	8	3	0	0	0.2727272727272727	3	11	15	0.0	0.5	0.42194382043362777	0.9221230641786994	0.6678057240961531	0.8715184868875188	0.4148868649047577	0.8991575721369417	0.824688068171963	0.8994655236140491	0	0	0.0	0.005118375813952294	0.005118375813952294
967	0.05918399831613537	0.011697629342228774	0.004338827836788901	0.7235568071861501	-1	0	0	0.2	2	0.9230769230769231	12	0.5357142857142857	0.8461538461538461	12	11	2	0	0	0.14285714285714285	2	14	15	0.0	0	0.5533024420165779	0.8721709007068033	0.6681011686682294	0.9486345079777182	0.48209715680945964	0.9540690154056947	0.8616516398864005	0.9323470877480883	0	0	0.0	0.004338827836788901	0.004338827836788901
750	0.05038946416366301	0.016066010491335346	0.013192345116746973	0.8496604188789229	-1	0	0	0.2	2	0.9230769230769231	12	0.5357142857142857	0.8461538461538461	12	11	2	0	0	0.14285714285714285	2	14	15	0.0	0	0.5805111453736769	0.8889056908045456	0.6463761970362276	0.9453224906901109	0.48209715680945964	0.9393128776405881	0.8725886658107262	0.9280001247937976	0	0	0.0	0.013192345116746973	0.013192345116746973
1346	0.05428671905998057	0.018676033083757773	0.013303904517731292	0.6841090450755314	-1	0	0	0.2	2	0.9230769230769231	12	0.5357142857142857	0.9230769230769231	13	12	1	0	0	0.14285714285714285	2	14	15	0.0	0	0.7281340240753337	0.8699550607887626	0.7164849725901521	0.9496662391244897	0.3361361778991183	0.8379101148733772	0.8879998810024798	0.896622903812861	0	0	0.0	0.013303904517731292	0.013303904517731292
251	0.023073520511344026	0.006084907136264322	0.002962364225622098	0.9223551382742599	-1	0	0	0.5	5	0.5384615384615384	7	0.46875	0.5384615384615384	10	7	4	2	0	0.5	4	8	15	0.2222222222222222	0.5	0.7662636404045335	0.9166094783010879	0.7405324304668757	0.8898825763977584	0.45914461314301536	0.9576730090751121	0.8704087002114398	0.9265767909423555	0.55	0.2	0.0	0.002962364225622098	0.002962364225622098
2459	0.05823515968931816	0.022248442572841563	0.02213090612814809	0.7115040228006067	-1	0	0	0.2	2	0.9230769230769231	12	0.5357142857142857	0.9230769230769231	13	12	1	0	0	0.14285714285714285	2	14	15	0.0	0	0.5809741130450018	0.865180995004876	0.6636523090553794	0.9356475495001678	0.48209715680945964	0.9502295313959902	0.8157476180903467	0.9237941042764477	0	0	0.0	0.02213090612814809	0.02213090612814809
3461	0.05784295474776051	0.02323875648915143	0.023217963349935977	0.6953014115013918	-1	0	0	0.2	2	0.9230769230769231	12	0.5357142857142857	0.9230769230769231	13	12	1	0	0	0.14285714285714285	2	14	15	0.0	0	0.5809741130450018	0.865180995004876	0.6636523090553794	0.9356475495001678	0.48209715680945964	0.9502295313959902	0.8157476180903467	0.9237941042764477	0	0	0.0	0.023217963349935977	0.023217963349935977
2993	0.05980066075318628	0.020862261879818322	0.020707958324854277	0.7506180622811797	-1	0	0	0.2	2	0.9230769230769231	12	0.5357142857142857	0.9230769230769231	13	12	1	0	0	0.14285714285714285	2	14	15	0.0	0	0.5809741130450018	0.865180995004876	0.6636523090553794	0.9356475495001678	0.48209715680945964	0.9413585060251224	0.8127396049812166	0.9196240766544854	0	0	0.0	0.020707958324854277	0.020707958324854277
1827	0.06468635411661872	0.00626714906976889	-0.00393134199871286	0.7068822626485332	-1	0	0	0.2	2	0.9230769230769231	12	0.5357142857142857	0.9230769230769231	13	12	1	0	0	0.14285714285714285	2	14	15	0.0	0	0.5809741130450018	0.8688828738283861	0.6636523090553794	0.9356475495001678	0.48209715680945964	0.9503602752133313	0.8157476180903467	0.9246085763967642	0	0	0.0	-0.00039313419987128603	-0.00039313419987128603
5001	0.05765091036270034	0.021390430553952948	0.021380615034989545	0.7200591048516194	-1	0	0	0.2	2	0.9230769230769231	12	0.5357142857142857	0.9230769230769231	13	12	1	0	0	0.14285714285714285	2	14	15	0.0	0	0.5809741130450018	0.865180995004876	0.6636523090553794	0.9356475495001678	0.48209715680945964	0.9502295313959902	0.8157476180903467	0.9237941042764477	0	0	0.0	0.021380615034989545	0.021380615034989545
3636	0.058154704515861105	0.021295853461874303	0.02125372473589485	0.7309181762047524	-1	0	0	0.2	2	0.9230769230769231	12	0.5357142857142857	0.9230769230769231	13	12	1	0	0	0.14285714285714285	2	14	15	0.0	0	0.5809741130450018	0.865180995004876	0.6636523090553794	0.9356475495001678	0.48209715680945964	0.9503602752133313	0.8157476180903467	0.9238590326860912	0	0	0.0	0.02125372473589485	0.02125372473589485
2503	0.05959868641479012	0.025276002919523012	0.025115074675215454	0.6921564263338384	-1	0	0	0.2	2	0.9230769230769231	12	0.5357142857142857	0.9230769230769231	13	12	1	0	0	0.14285714285714285	2	14	15	0.0	0	0.5809741130450018	0.865180995004876	0.6636523090553794	0.9356475495001678	0.48209715680945964	0.9503602752133313	0.8157476180903467	0.9238590326860912	0	0	0.0	0.025115074675215454	0.025115074675215454
573	0.029552920180601575	0.011164478721638078	0.010346949140324293	0.9253873478555106	-1	0.5	2	0.6	6	0.5384615384615384	7	0.3125	0.5384615384615384	10	7	4	0	0	0.75	6	8	15	0.0	0.8571428571428571	0.81102420420958	0.9618321432115984	0.3369020728394861	0.8886231670917171	0.5843107581795508	0.939106892199136	0.7846055518358108	0.9358243026331198	0	0	0.0	0.010346949140324293	0.010346949140324293
4467	0.06353559063899909	0.01508765315592188	0.012993931554214595	0.6993244390036015	-1	0	0	0.2	2	0.9230769230769231	12	0.5357142857142857	0.9230769230769231	13	12	1	0	0	0.14285714285714285	2	14	15	0.0	0	0.5800481777023522	0.8685893894158142	0.6626620410324892	0.9508120471588917	0.48209715680945964	0.9572356199943768	0.8648361092082523	0.9341865418395279	0	0	0.0	0.012993931554214595	0.012993931554214595
3814	0.060244022454383594	0.015509882749432343	0.015470628631510636	0.7344420608043958	-1	0	0	0.2	2	0.9230769230769231	12	0.5357142857142857	0.9230769230769231	13	12	1	0	0	0.14285714285714285	2	14	15	0.0	0	0.5800481777023522	0.8647197163787376	0.6626620410324892	0.9382724724985111	0.48209715680945964	0.9478882928035018	0.8648361092082523	0.9236076420982215	0	0	0.0	0.015470628631510636	0.015470628631510636
3248	0.059637141096430486	0.022774256435335562	0.022767843724807887	0.6983598458396391	-1	0	0	0.2	2	0.9230769230769231	12	0.5357142857142857	0.9230769230769231	13	12	1	0	0	0.14285714285714285	2	14	15	0.0	0	0.5809741130450018	0.865180995004876	0.6636523090553794	0.9356475495001678	0.48209715680945964	0.9503602752133313	0.8157476180903467	0.9238590326860912	0	0	0.0	0.022767843724807887	0.022767843724807887
1247	0.04683276435064594	0.008128767404875866	0.008122810973572871	0.598931452437971	-1	0.3333333333333333	1	0.4444444444444444	4	0.7272727272727273	8	0.3939393939393939	0.7272727272727273	11	8	1	0	0	0.2727272727272727	11	3	13	0.0	1.0	0.5007333134771612	0.9267091539178227	0.13866238461309605	0.8331129818940339	0.7311049549681367	0.9433931693386437	0.9408590957597189	0.9104767432619842	0	0	0.0	0.008122810973572871	0.008122810973572871
839	0.029630326283684612	0.008705448638737618	0.008094575180869692	0.9273688931735693	-1	0	0	0.4	4	0.6923076923076923	9	0.3125	0.6923076923076923	12	9	2	0	0	0.75	8	6	15	0.0	0.6666666666666666	0.4557269268583054	0.9432470111650599	0.685771065142609	0.934719994397732	0.3379594762810822	0.916492533771447	0.9133976163853432	0.9323019681231081	0	0	0.0	0.008094575180869692	0.008094575180869692
2464	0.057989587823627	0.022607764587248367	0.022562465591437344	0.7127126845401288	-1	0	0	0.2	2	0.9230769230769231	12	0.5357142857142857	0.9230769230769231	13	12	1	0	0	0.14285714285714285	2	14	15	0.0	0	0.5809741130450018	0.865180995004876	0.6636523090553794	0.9356475495001678	0.48209715680945964	0.9502295313959902	0.8157476180903467	0.9237941042764477	0	0	0.0	0.022562465591437344	0.022562465591437344
4192	0.05677770162763585	0.021443862004349706	0.021438835235112638	0.7221909736720378	-1	0	0	0.2	2	0.9230769230769231	12	0.5357142857142857	0.9230769230769231	13	12	1	0	0	0.14285714285714285	2	14	15	0.0	0	0.5809741130450018	0.865180995004876	0.6636523090553794	0.9356475495001678	0.48209715680945964	0.9502295313959902	0.8157476180903467	0.9237941042764477	0	0	0.0	0.021438835235112638	0.021438835235112638
4827	0.06408981827240735	0.02127069945676697	0.021134955926102657	0.7412096080510356	-1	0	0	0.2	2	0.9230769230769231	12	0.5357142857142857	0.9230769230769231	13	12	1	0	0	0.14285714285714285	2	14	15	0.0	0	0.5809741130450018	0.865180995004876	0.6636523090553794	0.9356475495001678	0.48209715680945964	0.9502295313959902	0.8157476180903467	0.9237941042764477	0	0	0.0	0.021134955926102657	0.021134955926102657
680	0.04798415706285351	0.008652982909140794	0.006177042162273644	0.9670728721065329	-1	0	0	0.125	1	1.0	10	0.5	0.8	8	8	3	8	0	0.375	8	3	12	0.8	0	0.8384260411801125	0.9228083593927232	0.857344868047733	0.8796579780562238	0.3048030062553671	0.9255425459711749	0.9428801977999872	0.9113442095003293	0.1875	0.875	0.0	0.006177042162273644	0.006177042162273644
653	0.04794907804882281	0.003745217092793114	-0.0014703606600986277	0.9395942874504984	-1	0	0	0.2	2	0.9230769230769231	12	0.38461538461538464	0.9230769230769231	14	12	0	0	0	0.23076923076923078	3	13	15	0.0	0	0.5828124797017695	0.9491342268671844	0.2922790502427824	0.9041727294744604	0.5247696454568912	0.9403109467380589	0.9207429274205075	0.9335553933412342	0	0	0.0	-0.00014703606600986277	-0.00014703606600986277
1835	0.06619794954663381	0.005603482345303849	0.002435606485891366	0.6474388700065463	-1	0	0	0.2	2	0.9230769230769231	12	0.5357142857142857	0.9230769230769231	13	12	1	0	0	0.14285714285714285	2	14	15	0.0	0	0.5800481777023522	0.8561362232480613	0.6626620410324892	0.9078844885574096	0.584576478761302	0.9216420492979167	0.7205170061399014	0.8983327490309931	0	0	0.0	0.002435606485891366	0.002435606485891366
98	0.04567272877488956	0.002082937949454832	-0.0010985933164822084	0.8770693195774849	-1	0	0	0.3	3	0.7692307692307693	10	0.38461538461538464	0.7692307692307693	12	10	2	1	0	0.23076923076923078	13	3	15	0.16666666666666666	0	0.8170189355983103	0.9320013112089612	0.7052145045440648	0.7742748481767212	0.7359955019192921	0.9643318235564327	0.9015630879752404	0.9154864528106361	1.0	0.25	0.0	-0.00010985933164822084	-0.00010985933164822084
590	0.0541327297439692	0.011697070497409258	0.008269506708568129	0.7007308079674726	-1	0	0	0.3	3	0.8461538461538461	11	0.38461538461538464	0.7692307692307693	13	10	1	1	0	0.23076923076923078	13	3	15	0.3333333333333333	1.0	0.5249139926239745	0.82248023254233	0.44736343571362136	0.9354757694610559	0.48209715680945964	0.9368616755534607	0.7616107296500018	0.9090002162236183	1.0	0.23076923076923078	0.0	0.008269506708568129	0.008269506708568129
1456	0.05738960558426165	0.020967298972835516	0.0209394479474985	0.7290536056265237	-1	0	0	0.2	2	0.9230769230769231	12	0.5357142857142857	0.9230769230769231	13	12	1	0	0	0.14285714285714285	2	14	15	0.0	0	0.5809741130450018	0.865180995004876	0.6636523090553794	0.9356475495001678	0.48209715680945964	0.9502295313959902	0.8157476180903467	0.9237941042764477	0	0	0.0	0.0209394479474985	0.0209394479474985
570	0.042872217152462984	0.007252357717723711	0.0071625139115891025	0.5583363060641954	-1	0.25	1	0.4	4	0.6923076923076923	9	0.2727272727272727	0.6923076923076923	11	9	3	2	0	0.45454545454545453	5	11	15	0.25	0.5	0.6745961851896645	0.8224552902548234	0.6289761138969785	0.9083286267548318	0.584576478761302	0.9281007842225127	0.8687024155576617	0.8936058537132346	0.6363636363636364	0.09090909090909091	0.0	0.0071625139115891025	0.0071625139115891025
2941	0.06218557165358605	0.00991250455438161	0.004021179745267127	0.6391150274434396	-1	0	0	0.2	2	0.9230769230769231	12	0.5357142857142857	0.9230769230769231	13	12	1	0	0	0.14285714285714285	2	14	15	0.0	0	0.5809741130450018	0.865180995004876	0.6626620410324892	0.9363136098717819	0.48209715680945964	0.9502295313959902	0.8127396049812166	0.9240545392315529	0	0	0.0	0.004021179745267127	0.004021179745267127
4968	0.059172484628376223	0.007097077362017899	0.005874646821788017	0.6381005434822651	-1	0	0	0.2	2	0.9230769230769231	12	0.5357142857142857	0.9230769230769231	13	12	1	0	0	0.14285714285714285	2	14	15	0.0	0	0.6165215839477672	0.8743186760877595	0.6636523090553794	0.9356475495001678	0.48209715680945964	0.9502295313959902	0.8157476180903467	0.9256661357587541	0	0	0.0	0.005874646821788017	0.005874646821788017
1559	0.05964164320626221	0.015678784043786746	0.015283747820922476	0.6863202700529345	-1	0	0	0.2	2	0.9230769230769231	12	0.5357142857142857	0.9230769230769231	13	12	1	0	0	0.14285714285714285	2	14	15	0.0	0	0.5809741130450018	0.865180995004876	0.6636523090553794	0.9356475495001678	0.48209715680945964	0.9502295313959902	0.8157476180903467	0.9237941042764477	0	0	0.0	0.015283747820922476	0.015283747820922476
1351	0.04439585422608698	0.012959523160504123	0.011586293820554013	0.7998671441607136	-1	0	0	0.2	2	0.9230769230769231	12	0.5357142857142857	0.9230769230769231	13	12	1	0	0	0.14285714285714285	2	14	15	0.0	0	0.7033095463006548	0.8334796804004048	0.5869188826896611	0.953312361410916	0.33480692102551174	0.8410140613758482	0.804298728205003	0.8906679976937631	0	0	0.0	0.011586293820554013	0.011586293820554013
2594	0.06711641938169113	0.0051680593744409245	0.0037979251580862916	0.6295911276685859	-1	0	0	0.2	2	0.9230769230769231	12	0.5357142857142857	0.9230769230769231	13	12	1	0	0	0.14285714285714285	2	14	15	0.0	0	0.5800481777023522	0.8561362232480613	0.6626620410324892	0.9078844885574096	0.584576478761302	0.9216420492979167	0.7205170061399014	0.8983327490309931	0	0	0.0	0.0037979251580862916	0.0037979251580862916
4269	0.05811589044432755	0.02237219306039113	0.02225900074403322	0.7087231343324842	-1	0	0	0.2	2	0.9230769230769231	12	0.5357142857142857	0.9230769230769231	13	12	1	0	0	0.14285714285714285	2	14	15	0.0	0	0.5809741130450018	0.865180995004876	0.6636523090553794	0.9356475495001678	0.48209715680945964	0.9502295313959902	0.8157476180903467	0.9237941042764477	0	0	0.0	0.02225900074403322	0.02225900074403322
707	0.054940532835548915	0.01539445876846869	0.007188296353270344	0.7236310406716376	-1	0	0	0.3	3	0.8461538461538461	11	0.38461538461538464	0.8461538461538461	13	11	1	0	0	0.23076923076923078	3	13	15	0.0	1.0	0.7366721514346526	0.7743842584422738	0.6145779721402655	0.9200072623328513	0.6652191549778286	0.9080810563369146	0.7888865099950724	0.879605787592808	0	0	0.0	0.007188296353270344	0.007188296353270344
1627	0.059141823514133156	0.020686443579484425	0.020582032515452525	0.7315962667548964	-1	0	0	0.2	2	0.9230769230769231	12	0.5357142857142857	0.9230769230769231	13	12	1	0	0	0.14285714285714285	2	14	15	0.0	0	0.5809741130450018	0.865180995004876	0.6636523090553794	0.9356475495001678	0.48209715680945964	0.9502295313959902	0.8157476180903467	0.9237941042764477	0	0	0.0	0.020582032515452525	0.020582032515452525
4452	0.06177212766202207	0.02287584846024023	0.022868210802244902	0.7444014739562589	-1	0	0	0.2	2	0.9230769230769231	12	0.5357142857142857	0.9230769230769231	13	12	1	0	0	0.14285714285714285	2	14	15	0.0	0	0.5809741130450018	0.865180995004876	0.6636523090553794	0.9356475495001678	0.48209715680945964	0.9499715195293283	0.8157476180903467	0.9236662982111928	0	0	0.0	0.022868210802244902	0.022868210802244902
3208	0.058533440393991186	0.022688871840205193	0.02262822793179079	0.7184822627436845	-1	0	0	0.2	2	0.9230769230769231	12	0.5357142857142857	0.9230769230769231	13	12	1	0	0	0.14285714285714285	2	14	15	0.0	0	0.5809741130450018	0.865180995004876	0.6636523090553794	0.9356475495001678	0.48209715680945964	0.9503602752133313	0.8157476180903467	0.9238590326860912	0	0	0.0	0.02262822793179079	0.02262822793179079
2192	0.05975508584298155	0.0203828528960484	0.020331922496766335	0.727408406197372	-1	0	0	0.2	2	0.9230769230769231	12	0.5357142857142857	0.9230769230769231	13	12	1	0	0	0.14285714285714285	2	14	15	0.0	0	0.5809741130450018	0.865180995004876	0.6636523090553794	0.9356475495001678	0.48209715680945964	0.9502295313959902	0.8157476180903467	0.9237941042764477	0	0	0.0	0.020331922496766335	0.020331922496766335
2142	0.062268845211218206	0.020952363302632115	0.02077913212516323	0.7426287565302823	-1	0	0	0.2	2	0.9230769230769231	12	0.5357142857142857	0.9230769230769231	13	12	1	0	0	0.14285714285714285	2	14	15	0.0	0	0.5809741130450018	0.865180995004876	0.6636523090553794	0.9356475495001678	0.48209715680945964	0.9503602752133313	0.8157476180903467	0.9238590326860912	0	0	0.0	0.02077913212516323	0.02077913212516323
2245	0.06228286973024742	0.02104543519433999	0.02097867012849543	0.7382081609764664	-1	0	0	0.2	2	0.9230769230769231	12	0.5357142857142857	0.9230769230769231	13	12	1	0	0	0.14285714285714285	2	14	15	0.0	0	0.5809741130450018	0.865180995004876	0.6636523090553794	0.9356475495001678	0.48209715680945964	0.9502295313959902	0.8157476180903467	0.9237941042764477	0	0	0.0	0.02097867012849543	0.02097867012849543
931	0.04433449099908664	0.012516349374717614	0.0006055343138916927	0.7353682880108245	-1	0.25	1	0.4	4	0.7692307692307693	10	0.38461538461538464	0.7692307692307693	12	10	2	0	0	0.23076923076923078	3	13	15	0.0	1.0	0.6127163103995573	0.8545171167416964	0.5079026767727856	0.9325595510174461	0.3189467253216681	0.884445375157044	0.7766212034245372	0.8951187696603802	0	0	0.0	0.0006055343138916927	0.0006055343138916927
1550	0.08691452639355124	0.0257409826640225	0.018647486728065866	0.6546681254748361	-1	0	0	0.1	1	1.0	13	1.0	1.0	14	13	0	0	0	0.06666666666666667	15	1	15	0.0	0	0.5809741130450018	0.8566552729672632	0.538991687477388	0.9269749755828991	0.4756020145414611	0.921188971284271	0.7748790921214793	0.905723883263916	0	0	0.0	0.018647486728065866	0.018647486728065866
120	6.426833883047876e-05	7.503005138560434e-06	-3.871383719028948e-06	0.9999942240967828	-1	0	0	0.3333333333333333	2	0.8333333333333334	5	0.6666666666666666	0.3333333333333333	4	2	3	0	0	0.75	3	4	8	0.0	0	1.0	0.920703363472886	0.745137036516234	0.6741013181833397	0.36944776135727264	0.7423412166261691	0.9295945382222358	0.8041289281642927	0	0	0.0	-3.871383719028948e-07	-3.871383719028948e-07
1186	0.06585880717916902	0.01218730799415575	-0.0004963583012881517	0.6155640186431034	-1	0	0	0.2	2	0.9230769230769231	12	0.5357142857142857	0.9230769230769231	13	12	1	0	0	0.14285714285714285	2	14	15	0.0	0	0.5800481777023522	0.8507331557023485	0.6735402963039698	0.9419669956576224	0.584576478761302	0.9586989625737553	0.8562896519518692	0.9280648717292145	0	0	0.0	-4.963583012881517e-05	-4.963583012881517e-05
83	9.208329774395588e-06	1.9568045042035572e-07	-1.6199499727895355e-07	0.9999981352933678	-1	0	0	0.5	1	1.0	1	1.0	1.0	1	1	1	0	0	0.3333333333333333	3	1	3	0.0	0	0.6630178538409012	0.5	0.10341225128285089	0.5	0.7289647825240619	0.5	0.9430200633716912	0.5	0	0	0.0	-1.6199499727895356e-08	-1.6199499727895356e-08
4835	0.06158971308162709	0.02025112950407741	0.020047196252721104	0.7281104709978918	-1	0	0	0.2	2	0.9230769230769231	12	0.5357142857142857	0.9230769230769231	13	12	1	0	0	0.14285714285714285	2	14	15	0.0	0	0.5809741130450018	0.865180995004876	0.6636523090553794	0.9356475495001678	0.48209715680945964	0.9503602752133313	0.8157476180903467	0.9238590326860912	0	0	0.0	0.020047196252721104	0.020047196252721104
4455	0.0572618012491542	0.020785059911154258	0.020764130037917116	0.7280238003088124	-1	0	0	0.2	2	0.9230769230769231	12	0.5357142857142857	0.9230769230769231	13	12	1	0	0	0.14285714285714285	2	14	15	0.0	0	0.5809741130450018	0.865180995004876	0.6636523090553794	0.9356475495001678	0.48209715680945964	0.9499715195293283	0.8157476180903467	0.9236662982111928	0	0	0.0	0.020764130037917116	0.020764130037917116
22	0.0	0.0	0.0	1.0	-1	0	0	0	0	0	0	1.0	0	0	0	0	2	0	1.0	1	1	1	0.5	0	0	0	0	0	0	0	0	0	0	0	0	-0.1	-0.1
3618	0.05640317211891784	0.022414620195687844	0.02228842359440028	0.708565863195245	-1	0	0	0.2	2	0.9230769230769231	12	0.5357142857142857	0.9230769230769231	13	12	1	0	0	0.14285714285714285	2	14	15	0.0	0	0.5809741130450018	0.865180995004876	0.6636523090553794	0.9356475495001678	0.48209715680945964	0.9502295313959902	0.8157476180903467	0.9237941042764477	0	0	0.0	0.02228842359440028	0.02228842359440028
3995	0.06163140595821274	0.02198385562411125	0.021977431560779376	0.7524356671039811	-1	0	0	0.2	2	0.9230769230769231	12	0.5357142857142857	0.9230769230769231	13	12	1	0	0	0.14285714285714285	2	14	15	0.0	0	0.5809741130450018	0.865180995004876	0.6636523090553794	0.9356475495001678	0.48209715680945964	0.9502295313959902	0.8157476180903467	0.9237941042764477	0	0	0.0	0.021977431560779376	0.021977431560779376
4006	0.05935964346756123	0.0032828751171532474	0.002367222492451833	0.7437909713655277	-1	0	0	0.2	2	0.9230769230769231	12	0.5357142857142857	0.9230769230769231	13	12	1	0	0	0.14285714285714285	2	14	15	0.0	0	0.5809741130450018	0.865180995004876	0.6636523090553794	0.934020633117925	0.48209715680945964	0.9503602752133313	0.8157476180903467	0.9232304344500288	0	0	0.0	0.002367222492451833	0.002367222492451833
4025	0.05847310279420144	0.022370813628641743	0.022283954729702116	0.7117645720861672	-1	0	0	0.2	2	0.9230769230769231	12	0.5357142857142857	0.9230769230769231	13	12	1	0	0	0.14285714285714285	2	14	15	0.0	0	0.5809741130450018	0.865180995004876	0.6636523090553794	0.9356475495001678	0.48209715680945964	0.9502295313959902	0.8157476180903467	0.9237941042764477	0	0	0.0	0.022283954729702116	0.022283954729702116
1187	0.02936969281212533	0.013469874520565042	0.011293901371931887	0.9325044089778931	-1	0.5	2	0.6	6	0.5384615384615384	7	0.3125	0.5384615384615384	9	7	5	0	0	0.75	6	8	15	0.0	0.8571428571428571	0.7981122457227072	0.9539392089762357	0.45233517810066737	0.8954515834226171	0.503402361381273	0.9407313013110954	0.754900809640251	0.9338648073658707	0	0	0.0	0.011293901371931887	0.011293901371931887
4236	0.0632020757710508	0.02149919846837251	0.021452535959255392	0.7416029065483953	-1	0	0	0.2	2	0.9230769230769231	12	0.5357142857142857	0.9230769230769231	13	12	1	0	0	0.14285714285714285	2	14	15	0.0	0	0.5809741130450018	0.865180995004876	0.6636523090553794	0.9356475495001678	0.522248384583494	0.946189415630986	0.8157476180903467	0.9218400238529488	0	0	0.0	0.021452535959255392	0.021452535959255392
3645	0.057796138622145145	0.02295560535187159	0.022897403642276316	0.7101205247730653	-1	0	0	0.2	2	0.9230769230769231	12	0.5357142857142857	0.9230769230769231	13	12	1	0	0	0.14285714285714285	2	14	15	0.0	0	0.5809741130450018	0.865180995004876	0.6636523090553794	0.9356475495001678	0.48209715680945964	0.9502295313959902	0.8157476180903467	0.9237941042764477	0	0	0.0	0.022897403642276316	0.022897403642276316
2985	0.05664771871373591	0.02182515314903152	0.021772993005963397	0.7234621792814615	-1	0	0	0.2	2	0.9230769230769231	12	0.5357142857142857	0.9230769230769231	13	12	1	0	0	0.14285714285714285	2	14	15	0.0	0	0.5809741130450018	0.865180995004876	0.6636523090553794	0.9356475495001678	0.5254509445989322	0.9511646649637782	0.8157476180903467	0.9242609678437417	0	0	0.0	0.021772993005963397	0.021772993005963397
4792	0.058433572599346506	0.020585410125649222	0.02053954905501136	0.7303851577007702	-1	0	0	0.2	2	0.9230769230769231	12	0.5357142857142857	0.9230769230769231	13	12	1	0	0	0.14285714285714285	2	14	15	0.0	0	0.5809741130450018	0.865180995004876	0.6636523090553794	0.9356475495001678	0.48209715680945964	0.9502295313959902	0.8157476180903467	0.9237941042764477	0	0	0.0	0.02053954905501136	0.02053954905501136
4023	0.05624726294749953	0.022362180192717726	0.022323884193828428	0.7067194352800703	-1	0	0	0.2	2	0.9230769230769231	12	0.5357142857142857	0.9230769230769231	13	12	1	0	0	0.14285714285714285	2	14	15	0.0	0	0.5809741130450018	0.865180995004876	0.6636523090553794	0.9356475495001678	0.48209715680945964	0.9502295313959902	0.8157476180903467	0.9237941042764477	0	0	0.0	0.022323884193828428	0.022323884193828428
1493	0.04005267532610881	0.006698747484367198	0.0013745355866521137	0.5504413872207823	-1	0	0	0.2	2	0.9230769230769231	12	0.2777777777777778	0.8461538461538461	12	11	2	0	0	0.6666666666666666	6	9	15	0.0	0	0.5805111453736769	0.8836868999072157	0.5550127383730553	0.9388011989631871	0.5333368177853808	0.9366652544214409	0.852590227140412	0.9230169063114148	0	0	0.0	0.0013745355866521137	0.0013745355866521137
28	0.03680033188596347	0.0053851853333170075	-0.005087365165174911	0.8620708959938603	-1	0	0	0.2	2	0.8333333333333334	10	0.28	0.75	10	9	3	4	0	0.5	10	5	14	0.4444444444444444	0	0.7256093325711354	0.9286488880457074	0.4623719996583633	0.9439019609128987	0.8065103563611572	0.9370258774701742	0.9257702641777101	0.9368104533128314	0.1	0.2	0.0	-0.0005087365165174911	-0.0005087365165174911
2780	0.05805673152233179	0.020047833434585462	0.0005637631810299745	0.7570610679362899	-1	0	0	0.2	2	0.9230769230769231	12	0.5357142857142857	0.9230769230769231	13	12	1	0	0	0.14285714285714285	2	14	15	0.0	0	0.5800481777023522	0.8640575650235757	0.6626620410324892	0.9337224973945605	0.48209715680945964	0.9487806830052441	0.8127396049812166	0.9221027388287524	0	0	0.0	0.0005637631810299745	0.0005637631810299745
3835	0.06249869060960744	0.020868931539748146	0.020815998555841115	0.7432079486597747	-1	0	0	0.2	2	0.9230769230769231	12	0.5357142857142857	0.9230769230769231	13	12	1	0	0	0.14285714285714285	2	14	15	0.0	0	0.5809741130450018	0.865180995004876	0.6636523090553794	0.9356475495001678	0.48209715680945964	0.9502295313959902	0.8157476180903467	0.9237941042764477	0	0	0.0	0.020815998555841115	0.020815998555841115
636	0.006731421520725208	0.0008657853080775785	0.0008005429083179584	0.9780420059305622	-1	0	0	0.25	1	1.0	3	1.0	1.0	3	3	1	4	0	0.2	5	1	5	0.6666666666666666	0	0.8754897375700235	0.9636188310454973	0.93516397676598	0.970075881330636	0.2793578075991122	0.5455294262008981	0.9593112789407734	0.9099200554072463	0.3333333333333333	0.6666666666666666	0.0	0.0008005429083179584	0.0008005429083179584
2102	0.05793023387381917	0.022793326029257724	0.022751647426764974	0.7089701981913061	-1	0	0	0.2	2	0.9230769230769231	12	0.5357142857142857	0.9230769230769231	13	12	1	0	0	0.14285714285714285	2	14	15	0.0	0	0.5809741130450018	0.865180995004876	0.6636523090553794	0.9356475495001678	0.48209715680945964	0.9502295313959902	0.8157476180903467	0.9237941042764477	0	0	0.0	0.022751647426764974	0.022751647426764974
2895	0.05791611611107163	0.023027591352792916	0.02301063914692458	0.6960599855480567	-1	0	0	0.2	2	0.9230769230769231	12	0.5357142857142857	0.9230769230769231	13	12	1	0	0	0.14285714285714285	2	14	15	0.0	0	0.5809741130450018	0.865180995004876	0.6636523090553794	0.9356475495001678	0.48209715680945964	0.9502295313959902	0.8157476180903467	0.9237941042764477	0	0	0.0	0.02301063914692458	0.02301063914692458
1139	0.03553384536021532	0.005757545372288317	0.0054454603877985945	0.5822227263077162	-1	0.25	1	0.4	4	0.75	9	0.3888888888888889	0.75	11	9	2	0	0	0.25	3	12	14	0.0	1.0	0.6015408735893187	0.9395599803004085	0.3715293775593456	0.895167863404386	0.2858747101290501	0.9160199814906863	0.7522270462372018	0.9187853434232156	0	0	0.0	0.0054454603877985945	0.0054454603877985945
302	0.04003709504408592	0.0026733513289125747	0.0026390241027468312	0.8974636131521034	-1	0	0	0.3	3	0.7692307692307693	10	0.234375	0.7692307692307693	12	10	2	0	0	1.0	8	8	15	0.0	0	0.527637114655789	0.9181685962710942	0.6471776392546835	0.9558710335244559	0.3178671795075484	0.8954663460268268	0.9297098530173306	0.9273731079733643	0	0	0.0	0.0026390241027468312	0.0026390241027468312
1076	0.0400504770878663	0.01136540018630465	0.010201085865612004	0.9277285894920213	-1	0.25	1	0.5	5	0.6153846153846154	8	0.3409090909090909	0.5384615384615384	10	7	4	0	0	0.36363636363636365	4	11	15	0.0	0.2857142857142857	0.6229399915650402	0.9561339082862196	0.5301751828423028	0.92017307683307	0.4933579404907503	0.927225189364643	0.851691201369445	0.9364594512167664	0	0	0.0	0.010201085865612004	0.010201085865612004
2005	0.05623723616642934	0.0225479955612087	0.022377497081426966	0.7098742855992843	-1	0	0	0.2	2	0.9230769230769231	12	0.5357142857142857	0.9230769230769231	13	12	1	0	0	0.14285714285714285	2	14	15	0.0	0	0.5809741130450018	0.865180995004876	0.6636523090553794	0.9356475495001678	0.48209715680945964	0.9503602752133313	0.8157476180903467	0.9238590326860912	0	0	0.0	0.022377497081426966	0.022377497081426966
4388	0.06748942749795216	0.012723926260298262	-0.0029306653922159046	0.5932131035094906	-1	0	0	0.1	1	1.0	13	1.0	1.0	14	13	0	0	0	0.06666666666666667	1	15	15	0.0	0	0.5805111453736769	0.8572021295125398	0.6631571750439342	0.9306356577368023	0.48209715680945964	0.9451700327210834	0.8142483113266441	0.9177344382018767	0	0	0.0	-0.0002930665392215905	-0.0002930665392215905
2347	0.05828027202800233	0.0225538456882769	0.022539263064444467	0.7009381478832833	-1	0	0	0.2	2	0.9230769230769231	12	0.5357142857142857	0.9230769230769231	13	12	1	0	0	0.14285714285714285	2	14	15	0.0	0	0.5809741130450018	0.865180995004876	0.6636523090553794	0.9356475495001678	0.48209715680945964	0.9503602752133313	0.8157476180903467	0.9238590326860912	0	0	0.0	0.022539263064444467	0.022539263064444467
3001	0.06164654337377304	0.006641418486120668	0.006266300397837592	0.6380614785023262	-1	0	0	0.2	2	0.9230769230769231	12	0.5357142857142857	0.9230769230769231	13	12	1	0	0	0.14285714285714285	2	14	15	0.0	0	0.5800481777023522	0.8685893894158142	0.6626620410324892	0.9508120471588917	0.5254509445989322	0.9579681603995613	0.8853919776015781	0.9345553525975908	0	0	0.0	0.006266300397837592	0.006266300397837592
1565	0.05993929985449003	0.015093550974044212	0.014846377155918189	0.7014828238719337	-1	0	0	0.2	2	0.9230769230769231	12	0.5357142857142857	0.9230769230769231	13	12	1	0	0	0.14285714285714285	2	14	15	0.0	0	0.5809741130450018	0.865180995004876	0.6636523090553794	0.9356475495001678	0.48209715680945964	0.9502295313959902	0.8157476180903467	0.9237941042764477	0	0	0.0	0.014846377155918189	0.014846377155918189
833	0.0509047399131838	0.0001376821781148314	-3.030428827590816e-05	0.7428726542520878	-1	0	0	0.1	1	1.0	13	0.45454545454545453	0.8461538461538461	11	11	3	7	0	0.2727272727272727	11	3	15	0.7	0	0.7472363734335998	0.9481676621659477	0.9101787555153102	0.8099906166636788	0.3048030062553671	0.9393498794996026	0.9428801977999872	0.9141592459759622	0.18181818181818182	0.7272727272727273	0.0	-3.030428827590816e-06	-3.030428827590816e-06
2718	0.05956457127303777	0.02236735671715745	0.02231186846780838	0.7256127020023894	-1	0	0	0.2	2	0.9230769230769231	12	0.5357142857142857	0.9230769230769231	13	12	1	0	0	0.14285714285714285	2	14	15	0.0	0	0.5809741130450018	0.865180995004876	0.6636523090553794	0.9356475495001678	0.48209715680945964	0.9503602752133313	0.8157476180903467	0.9238590326860912	0	0	0.0	0.02231186846780838	0.02231186846780838
90	0.0010578629573898654	0.000289085801266586	-1.2370429168728996e-06	0.9972947648083553	-1	0	0	1.0	1	0	0	1.0	0	1	0	0	1	0	0.5	2	1	2	0.3333333333333333	0	0	0	0	0	0	0	0	0	0	0	0	-1.2370429168728998e-07	-1.2370429168728998e-07
4126	0.05662556001748885	0.015489577399681556	0.015308852693175464	0.6895078625401586	-1	0	0	0.2	2	0.9230769230769231	12	0.5357142857142857	0.9230769230769231	13	12	1	0	0	0.14285714285714285	2	14	15	0.0	0	0.5809741130450018	0.865180995004876	0.6636523090553794	0.9356475495001678	0.48209715680945964	0.9502295313959902	0.8157476180903467	0.9237941042764477	0	0	0.0	0.015308852693175464	0.015308852693175464
1906	0.05865342784771216	0.022550029060579978	0.022474420167855686	0.7090450009695559	-1	0	0	0.2	2	0.9230769230769231	12	0.5357142857142857	0.9230769230769231	13	12	1	0	0	0.14285714285714285	2	14	15	0.0	0	0.5809741130450018	0.865180995004876	0.6636523090553794	0.9356475495001678	0.48209715680945964	0.9503602752133313	0.8157476180903467	0.9238590326860912	0	0	0.0	0.022474420167855686	0.022474420167855686
3752	0.059308976847000885	0.023087062686503984	0.02307565161293297	0.7059978448863673	-1	0	0	0.2	2	0.9230769230769231	12	0.5357142857142857	0.9230769230769231	13	12	1	0	0	0.14285714285714285	2	14	15	0.0	0	0.5809741130450018	0.865180995004876	0.6636523090553794	0.9356475495001678	0.48209715680945964	0.9502295313959902	0.8157476180903467	0.9237941042764477	0	0	0.0	0.02307565161293297	0.02307565161293297
4451	0.059757444783404466	0.019151932199618443	0.00020645449012079894	0.7536569329108317	-1	0	0	0.2	2	0.9230769230769231	12	0.5357142857142857	0.9230769230769231	13	12	1	0	0	0.14285714285714285	2	14	15	0.0	0	0.5800481777023522	0.8640575650235757	0.6626620410324892	0.9337224973945605	0.48209715680945964	0.9487806830052441	0.8127396049812166	0.9221027388287524	0	0	0.0	0.00020645449012079894	0.00020645449012079894
4235	0.05964683951552488	0.022628134870722495	0.022601938896398957	0.6988792999638052	-1	0	0	0.2	2	0.9230769230769231	12	0.5357142857142857	0.9230769230769231	13	12	1	0	0	0.14285714285714285	2	14	15	0.0	0	0.5809741130450018	0.865180995004876	0.6636523090553794	0.9356475495001678	0.48209715680945964	0.9499715195293283	0.8157476180903467	0.9236662982111928	0	0	0.0	0.022601938896398957	0.022601938896398957
485	0.022104723752955767	0.001218557315909067	0.0011184140070323104	0.5651773467165845	-1	0	0	0.375	3	0.8	8	0.4	0.8	10	8	1	0	0	0.3	3	10	12	0.0	1.0	0.7134019640239355	0.9123737709919751	0.5231213850301945	0.8491270401974577	0.6633475638889296	0.927087442758141	0.8356151543901867	0.9006536915719607	0	0	0.0	0.0011184140070323104	0.0011184140070323104
1945	0.06046129523885813	0.021948222255604086	0.02191182357993964	0.7108477281694077	-1	0	0	0.2	2	0.9230769230769231	12	0.5357142857142857	0.9230769230769231	13	12	1	0	0	0.14285714285714285	2	14	15	0.0	0	0.5809741130450018	0.865180995004876	0.6636523090553794	0.9356475495001678	0.48209715680945964	0.9413585060251224	0.8127396049812166	0.9196240766544854	0	0	0.0	0.02191182357993964	0.02191182357993964
4441	0.0575112208424253	0.022022794948489254	0.021988284365958562	0.7156709994181283	-1	0	0	0.2	2	0.9230769230769231	12	0.5357142857142857	0.9230769230769231	13	12	1	0	0	0.14285714285714285	2	14	15	0.0	0	0.5809741130450018	0.865180995004876	0.6636523090553794	0.9356475495001678	0.48209715680945964	0.9499715195293283	0.8157476180903467	0.9236662982111928	0	0	0.0	0.021988284365958562	0.021988284365958562
4419	0.059860639891194264	0.021924981880477087	0.021920162856473774	0.75352091664007	-1	0	0	0.2	2	0.9230769230769231	12	0.5357142857142857	0.9230769230769231	13	12	1	0	0	0.14285714285714285	2	14	15	0.0	0	0.5809741130450018	0.865180995004876	0.6636523090553794	0.9356475495001678	0.48209715680945964	0.9502295313959902	0.8157476180903467	0.9237941042764477	0	0	0.0	0.021920162856473774	0.021920162856473774
1079	0.03580958954366872	0.004587571457898221	-0.0032097703561996117	0.9609971701870377	-1	0	0	0.2222222222222222	2	0.9090909090909091	10	0.2653061224489796	0.7272727272727273	10	8	2	1	0	1.0	7	7	13	0.16666666666666666	0	0.673485633164866	0.8623831333828236	0.47767663367850355	0.9564816540310425	0.3758620347276745	0.9275664339918283	0.9063493727105946	0.9235602546830061	1.0	0.2	0.0	-0.00032097703561996115	-0.00032097703561996115
687	0.010822458251161115	0.0007220101734712175	0.00040180439237237327	0.9636911550574394	-1	0	0	0.3333333333333333	2	0.8571428571428571	6	0.42857142857142855	0.8571428571428571	8	6	0	2	0	0.42857142857142855	3	7	9	1.0	0	0.5460332311129699	0.8700495640029012	0.3305653806344661	0.8752893517461714	0.23192319270077189	0.8688215611123452	0.8140106459815168	0.8714131360289498	0.5625	0.5	0.0	0.00040180439237237327	0.00040180439237237327
2523	0.057924757833767264	0.022497972210786817	0.02239325219394251	0.70701373512525	-1	0	0	0.2	2	0.9230769230769231	12	0.5357142857142857	0.9230769230769231	13	12	1	0	0	0.14285714285714285	2	14	15	0.0	0	0.5809741130450018	0.865180995004876	0.6636523090553794	0.9356475495001678	0.48209715680945964	0.9502295313959902	0.8157476180903467	0.9237941042764477	0	0	0.0	0.02239325219394251	0.02239325219394251
3959	0.057204199620701515	0.015424102718813388	0.01531127361213107	0.7090745619468004	-1	0	0	0.2	2	0.9230769230769231	12	0.5357142857142857	0.9230769230769231	13	12	1	0	0	0.14285714285714285	2	14	15	0.0	0	0.5809741130450018	0.865180995004876	0.6636523090553794	0.9356475495001678	0.48209715680945964	0.9503602752133313	0.8157476180903467	0.9238590326860912	0	0	0.0	0.01531127361213107	0.01531127361213107
2063	0.058535930297631114	0.022842439458479424	0.022780121956037996	0.7054376656271171	-1	0	0	0.2	2	0.9230769230769231	12	0.5357142857142857	0.9230769230769231	13	12	1	0	0	0.14285714285714285	2	14	15	0.0	0	0.5809741130450018	0.865180995004876	0.6636523090553794	0.9356475495001678	0.48209715680945964	0.9502295313959902	0.8157476180903467	0.9237941042764477	0	0	0.0	0.022780121956037996	0.022780121956037996
1869	0.05689951983029317	0.022759907920776434	0.022744641028475666	0.701966091532185	-1	0	0	0.2	2	0.9230769230769231	12	0.5357142857142857	0.9230769230769231	13	12	1	0	0	0.14285714285714285	2	14	15	0.0	0	0.5809741130450018	0.865180995004876	0.6636523090553794	0.9356475495001678	0.48209715680945964	0.9502295313959902	0.8157476180903467	0.9237941042764477	0	0	0.0	0.022744641028475666	0.022744641028475666
2589	0.057913398487376595	0.021869293789238	0.02182486763472244	0.7233703654422836	-1	0	0	0.2	2	0.9230769230769231	12	0.5357142857142857	0.9230769230769231	13	12	1	0	0	0.14285714285714285	2	14	15	0.0	0	0.5809741130450018	0.865180995004876	0.6636523090553794	0.9356475495001678	0.48209715680945964	0.9503602752133313	0.8157476180903467	0.9238590326860912	0	0	0.0	0.02182486763472244	0.02182486763472244
2535	0.06595743113904558	0.005715729566538373	0.005005664197686877	0.6341801061001667	-1	0	0	0.2	2	0.9230769230769231	12	0.5357142857142857	0.9230769230769231	13	12	1	0	0	0.14285714285714285	2	14	15	0.0	0	0.5800481777023522	0.8561362232480613	0.6626620410324892	0.9078844885574096	0.584576478761302	0.9216420492979167	0.7205170061399014	0.8983327490309931	0	0	0.0	0.005005664197686877	0.005005664197686877
2739	0.0601912192396566	0.01145432085359662	0.005749850542086273	0.6836002840945893	-1	0	0	0.2	2	0.9230769230769231	12	0.5357142857142857	0.9230769230769231	13	12	1	0	0	0.14285714285714285	2	14	15	0.0	0	0.5800481777023522	0.8685893894158142	0.6626620410324892	0.9508120471588917	0.48209715680945964	0.9572356199943768	0.8648361092082523	0.9341865418395279	0	0	0.0	0.005749850542086273	0.005749850542086273
358	0.014016326989531014	0.00031720758066339103	0.0003167313940488082	0.9822935039435093	-1	0	0	0.3333333333333333	2	0.8333333333333334	5	0.5714285714285714	0.6666666666666666	5	4	2	0	0	0.2857142857142857	7	2	8	0.0	0.5714285714285714	0.7034245273570233	0.8377437059691389	0.5413328231049052	0.7018058377566994	0.6634846822307793	0.8227772905376164	0.7313096878103394	0.7931866380591247	0	0	0.0	0.0003167313940488082	0.0003167313940488082
4022	0.061713344449509655	0.02077131576744695	0.020732688223962892	0.7551244586542702	-1	0	0	0.2	2	0.9230769230769231	12	0.5357142857142857	0.9230769230769231	13	12	1	0	0	0.14285714285714285	2	14	15	0.0	0	0.5809741130450018	0.865180995004876	0.6636523090553794	0.9356475495001678	0.48209715680945964	0.9503602752133313	0.8157476180903467	0.9238590326860912	0	0	0.0	0.020732688223962892	0.020732688223962892
1795	0.05686315105081271	0.014378809272380418	0.014288513144854869	0.7044833968955695	-1	0	0	0.2	2	0.9230769230769231	12	0.5357142857142857	0.9230769230769231	13	12	1	0	0	0.14285714285714285	2	14	15	0.0	0	0.5809741130450018	0.865180995004876	0.6636523090553794	0.9356475495001678	0.48209715680945964	0.9502295313959902	0.8157476180903467	0.9237941042764477	0	0	0.0	0.014288513144854869	0.014288513144854869
591	0.055044489362876876	0.005861197057425102	0.005835623470285425	0.7941384620324505	-1	0	0	0.2	2	0.9230769230769231	12	0.5357142857142857	0.9230769230769231	13	12	1	0	0	0.14285714285714285	2	14	15	0.0	0	0.5984832178536149	0.8202604182541485	0.32340914337430654	0.9628293908441373	0.339045508905045	0.7496116098013441	0.8374893092266994	0.8761360441790264	0	0	0.0	0.005835623470285425	0.005835623470285425
2025	0.05868576926661992	0.015367232600687238	0.015315429944789911	0.6967802123701017	-1	0	0	0.2	2	0.9230769230769231	12	0.5357142857142857	0.9230769230769231	13	12	1	0	0	0.14285714285714285	2	14	15	0.0	0	0.5809741130450018	0.865180995004876	0.6636523090553794	0.9356475495001678	0.48209715680945964	0.9502295313959902	0.8157476180903467	0.9237941042764477	0	0	0.0	0.015315429944789911	0.015315429944789911
2461	0.05811113934252496	0.022708650173429237	0.02268427161190926	0.7097284126253807	-1	0	0	0.2	2	0.9230769230769231	12	0.5357142857142857	0.9230769230769231	13	12	1	0	0	0.14285714285714285	2	14	15	0.0	0	0.5809741130450018	0.865180995004876	0.6636523090553794	0.9356475495001678	0.48209715680945964	0.9502295313959902	0.8157476180903467	0.9237941042764477	0	0	0.0	0.02268427161190926	0.02268427161190926
2095	0.04139830380889378	0.003005630090766688	0.002728370184200594	0.8082323745582056	-1	0	0	0.2	2	0.9230769230769231	12	0.2777777777777778	0.8461538461538461	12	11	2	0	0	0.6666666666666666	6	9	15	0.0	0	0.5805111453736769	0.8726225653475603	0.6631571750439342	0.939291742896676	0.5333368177853808	0.9538776097001374	0.8402712378706586	0.9285224131839116	0	0	0.0	0.002728370184200594	0.002728370184200594
4005	0.062351110499865164	0.012887513950487303	0.006753548649014048	0.6769568255923389	-1	0	0	0.2	2	0.9230769230769231	12	0.5357142857142857	0.9230769230769231	13	12	1	0	0	0.14285714285714285	2	14	15	0.0	0	0.5800481777023522	0.8685893894158142	0.6626620410324892	0.9508120471588917	0.48209715680945964	0.9572356199943768	0.8648361092082523	0.9341865418395279	0	0	0.0	0.006753548649014048	0.006753548649014048
2890	0.062413440935871214	0.020194935649374874	0.020147656864496592	0.7434676382696572	-1	0	0	0.2	2	0.9230769230769231	12	0.5357142857142857	0.9230769230769231	13	12	1	0	0	0.14285714285714285	2	14	15	0.0	0	0.5809741130450018	0.865180995004876	0.6636523090553794	0.9356475495001678	0.48209715680945964	0.9503602752133313	0.8157476180903467	0.9238590326860912	0	0	0.0	0.020147656864496592	0.020147656864496592
364	0.0015621493049449721	8.574811884233157e-05	-8.574809060398224e-05	0.9963251187905009	-1	0	0	0.25	1	1.0	4	1.0	1.0	5	4	0	1	0	0.16666666666666666	6	1	6	0.3333333333333333	0	0.9424370472738653	0.709760016555785	0.8445780291448187	0.8705830204097293	0.3048030062553671	0.9494847046318535	0.9428801977999872	0.8711683275282753	1.0	0.8	0.0	-8.574809060398224e-06	-8.574809060398224e-06
1003	0.037389139645963416	0.007413311169969643	0.00731847972845382	0.74194881646806	-1	0	0	0.3	3	0.8461538461538461	11	0.3409090909090909	0.7692307692307693	12	10	2	1	0	0.36363636363636365	4	11	15	0.16666666666666666	0.5	0.6745961851896645	0.8245026616093162	0.6735402963039698	0.9434578198951352	0.6135048547861129	0.9641000872076029	0.8124493443004734	0.9276223509028269	1.0	0.16666666666666666	0.0	0.00731847972845382	0.00731847972845382
1777	0.06341454201627658	0.02168973030255081	0.02166085773713654	0.7441406897853119	-1	0	0	0.2	2	0.9230769230769231	12	0.5357142857142857	0.9230769230769231	13	12	1	0	0	0.14285714285714285	2	14	15	0.0	0	0.5809741130450018	0.865180995004876	0.6636523090553794	0.9356475495001678	0.48209715680945964	0.9502295313959902	0.8157476180903467	0.9237941042764477	0	0	0.0	0.02166085773713654	0.02166085773713654
5040	0.05773000743607763	0.022010830179545825	0.022002096229279008	0.7201836297310642	-1	0	0	0.2	2	0.9230769230769231	12	0.5357142857142857	0.9230769230769231	13	12	1	0	0	0.14285714285714285	2	14	15	0.0	0	0.5809741130450018	0.865180995004876	0.6636523090553794	0.9356475495001678	0.48209715680945964	0.9503602752133313	0.8157476180903467	0.9238590326860912	0	0	0.0	0.022002096229279008	0.022002096229279008
1431	0.04089027675197951	0.006652392007000364	0.001157417950138889	0.5388240638355508	-1	0	0	0.2	2	0.9230769230769231	12	0.2777777777777778	0.8461538461538461	12	11	2	0	0	0.6666666666666666	6	9	15	0.0	0	0.5805111453736769	0.8836868999072157	0.5550127383730553	0.9388011989631871	0.5333368177853808	0.9366652544214409	0.852590227140412	0.9230169063114148	0	0	0.0	0.001157417950138889	0.001157417950138889
830	0.01634050702817736	0.0027140009519196783	-0.002340798912860583	0.9707213890043307	-1	0.25	1	0.5	5	0.6153846153846154	8	0.42857142857142855	0.46153846153846156	10	6	4	1	0	0.7142857142857143	5	7	15	0.125	0.3333333333333333	0.8420360268236081	0.9357547371445909	0.42823956337120317	0.9274704376820493	0.7001292793818547	0.9023492919681825	0.8286316313942127	0.9229821224336098	1.0	0.1	0.0	-0.0002340798912860583	-0.0002340798912860583
1084	0.03196634804694578	0.008218455345859792	0.008020804486324674	0.8955756678595753	-1	0.25	1	0.5	5	0.6153846153846154	8	0.3125	0.6153846153846154	12	8	2	0	0	0.75	6	8	15	0.0	0.5714285714285714	0.792696133893694	0.8519729478857716	0.3491747969310534	0.9600800613306365	0.47219476498773794	0.9553527699516723	0.9327439622393704	0.934900889097504	0	0	0.0	0.008020804486324674	0.008020804486324674
4472	0.05793108269352898	0.022589616767290877	0.02247201055769102	0.7101484136723522	-1	0	0	0.2	2	0.9230769230769231	12	0.5357142857142857	0.9230769230769231	13	12	1	0	0	0.14285714285714285	2	14	15	0.0	0	0.5809741130450018	0.865180995004876	0.6636523090553794	0.9356475495001678	0.48209715680945964	0.9503602752133313	0.8157476180903467	0.9238590326860912	0	0	0.0	0.02247201055769102	0.02247201055769102
744	0.02983329420522592	0.006544326928555397	0.0011412552041855	0.9359607229088414	-1	0.25	1	0.5	5	0.6153846153846154	8	0.375	0.5384615384615384	10	7	4	2	0	0.625	5	8	15	0.2222222222222222	0.2857142857142857	0.6209196545245043	0.9606888904147675	0.3844322576746214	0.8819521879138552	0.2858747101290501	0.9230490420996394	0.7271821249749075	0.9285019216050386	0.6	0.3	0.0	0.0011412552041855	0.0011412552041855
3419	0.057414603247375975	0.022230349571585917	0.022188731724018553	0.7036098387888912	-1	0	0	0.2	2	0.9230769230769231	12	0.5357142857142857	0.9230769230769231	13	12	1	0	0	0.14285714285714285	2	14	15	0.0	0	0.5809741130450018	0.865180995004876	0.6636523090553794	0.9356475495001678	0.48209715680945964	0.9502295313959902	0.8157476180903467	0.9237941042764477	0	0	0.0	0.022188731724018553	0.022188731724018553
3092	0.059799594761022014	0.022630919187223115	0.02255792086137035	0.7151798729482743	-1	0	0	0.2	2	0.9230769230769231	12	0.5357142857142857	0.9230769230769231	13	12	1	0	0	0.14285714285714285	2	14	15	0.0	0	0.5809741130450018	0.865180995004876	0.6636523090553794	0.9356475495001678	0.48209715680945964	0.9502295313959902	0.8157476180903467	0.9237941042764477	0	0	0.0	0.02255792086137035	0.02255792086137035
3951	0.05754623563969921	0.023507890083524247	0.02348592617478968	0.7100403112109738	-1	0	0	0.2	2	0.9230769230769231	12	0.5357142857142857	0.9230769230769231	13	12	1	0	0	0.14285714285714285	2	14	15	0.0	0	0.5809741130450018	0.865180995004876	0.6636523090553794	0.9356475495001678	0.48209715680945964	0.9502295313959902	0.8157476180903467	0.9237941042764477	0	0	0.0	0.02348592617478968	0.02348592617478968
[truncated: 4,071 more rows]
