# Supplementary material for: Environmental influences on evolvable robots
Source: PLoS One. 2020 May 29;15(5):e0233848. doi: 10.1371/journal.pone.0233848 (PMC7259730; doi:10.1371/journal.pone.0233848)
Supplement: S1 Dataset — (ZIP) [file pone.0233848.s003.zip › data_plosone/snapshots_ids_tilted_19.tsv]

generation	robot_id
72	3569
72	3680
72	3654
72	3678
72	3532
72	3541
72	3306
72	3618
72	3665
72	3608
72	3667
72	3637
72	3551
72	3274
72	3691
72	3531
72	3519
72	3657
72	3439
72	3601
72	3536
72	3464
72	3666
72	3681
72	3447
72	2983
72	3471
72	3693
72	3613
72	3645
72	3260
72	3651
72	3595
72	3537
72	3633
72	3641
72	3385
72	3684
72	3642
72	3371
72	3653
72	3588
72	2903
72	3516
72	3383
72	3700
72	3014
72	3687
72	3292
72	3251
72	3339
72	3646
72	3620
72	3377
72	3495
72	3655
72	3470
72	3640
72	3602
72	3493
72	3675
72	3553
72	3405
72	3695
72	3503
72	3677
72	3544
72	3682
72	3688
72	3625
72	3314
72	3576
72	3591
72	3631
72	3673
72	3481
72	3699
72	3346
72	3659
72	3683
72	3568
72	3696
72	3540
72	3287
72	3643
72	3698
72	3592
72	3475
72	3431
72	3660
72	3586
72	3518
72	3402
72	3528
72	3501
72	3573
72	3636
72	3487
72	3416
72	3508
50	2598
50	2507
50	2189
50	2448
50	2584
50	2560
50	2554
50	2501
50	2576
50	2498
50	2232
50	2473
50	2451
50	2558
50	2559
50	2568
50	2281
50	2592
50	2168
50	2502
50	2374
50	2428
50	2107
50	2577
50	2341
50	2373
50	2410
50	2306
50	2469
50	2508
50	2533
50	2488
50	2585
50	2301
50	2413
50	2544
50	2019
50	2378
50	2463
50	2516
50	2486
50	2476
50	2247
50	2587
50	2474
50	2557
50	2403
50	2408
50	2570
50	2399
50	2589
50	2406
50	2582
50	2481
50	2407
50	2465
50	2546
50	2490
50	2580
50	2569
50	2135
50	2333
50	2347
50	2512
50	2532
50	2327
50	2564
50	2439
50	2440
50	2459
50	2497
50	2555
50	2323
50	1986
50	2166
50	2522
50	2379
50	2335
50	2599
50	2314
50	2280
50	2513
50	2430
50	2574
50	2310
50	2257
50	2530
50	2535
50	2539
50	2591
50	2573
50	2593
50	2119
50	2387
50	2562
50	2572
50	2583
50	2489
50	2350
50	2444
74	3757
74	3709
74	3734
74	3680
74	3678
74	3731
74	3717
74	3532
74	3730
74	3765
74	3541
74	3761
74	3783
74	3665
74	3781
74	3637
74	3551
74	3726
74	3766
74	3274
74	3767
74	3531
74	3519
74	3439
74	3601
74	3536
74	3799
74	3666
74	3773
74	2983
74	3471
74	3613
74	3714
74	3645
74	3260
74	3651
74	3595
74	3537
74	3790
74	3385
74	3684
74	3752
74	3371
74	3708
74	3728
74	3763
74	3756
74	3588
74	2903
74	3768
74	3383
74	3755
74	3732
74	3687
74	3292
74	3792
74	3706
74	3620
74	3377
74	3750
74	3470
74	3736
74	3702
74	3771
74	3770
74	3725
74	3747
74	3675
74	3405
74	3695
74	3503
74	3744
74	3776
74	3544
74	3688
74	3740
74	3625
74	3314
74	3576
74	3723
74	3786
74	3778
74	3707
74	3683
74	3741
74	3540
74	3791
74	3777
74	3592
74	3775
74	3475
74	3431
74	3586
74	3779
74	3528
74	3800
74	3713
74	3719
74	3416
74	3782
60	3040
60	3070
60	3058
60	3067
60	3094
60	3045
60	2677
60	2868
60	2710
60	2771
60	2969
60	2968
60	2707
60	2621
60	2577
60	2958
60	2996
60	3053
60	3074
60	3007
60	3017
60	2835
60	2867
60	2983
60	2851
60	2755
60	2959
60	2606
60	2909
60	3032
60	3092
60	2766
60	3081
60	3039
60	2818
60	2474
60	3025
60	2408
60	2993
60	3100
60	2817
60	2903
60	3076
60	3088
60	3014
60	3063
60	2406
60	3059
60	3028
60	2989
60	3005
60	2481
60	3061
60	3012
60	3043
60	3079
60	2856
60	2627
60	2726
60	2347
60	2512
60	3095
60	2739
60	3046
60	2439
60	2977
60	2820
60	2440
60	2555
60	2923
60	1986
60	3002
60	2688
60	2522
60	2335
60	3093
60	2965
60	3006
60	2819
60	3090
60	3000
60	2257
60	2530
60	2840
60	2907
60	3051
60	2941
60	2944
60	2862
60	2963
60	2591
60	2895
60	2981
60	2815
60	3073
60	2935
60	2990
60	3075
60	3082
60	2821
76	3877
76	3876
76	3709
76	3680
76	3814
76	3717
76	3541
76	3899
76	3761
76	3783
76	3665
76	3551
76	3854
76	3726
76	3766
76	3274
76	3889
76	3850
76	3519
76	3439
76	3601
76	3858
76	3799
76	3842
76	3666
76	3865
76	3827
76	3773
76	3831
76	3874
76	3867
76	3613
76	3645
76	3260
76	3651
76	3595
76	3537
76	3894
76	3684
76	3898
76	3371
76	3708
76	3763
76	3756
76	3588
76	3826
76	2903
76	3768
76	3732
76	3871
76	3892
76	3687
76	3292
76	3792
76	3896
76	3849
76	3839
76	3620
76	3377
76	3750
76	3470
76	3835
76	3771
76	3725
76	3747
76	3675
76	3881
76	3503
76	3744
76	3820
76	3841
76	3776
76	3859
76	3544
76	3688
76	3740
76	3880
76	3314
76	3879
76	3897
76	3576
76	3872
76	3786
76	3707
76	3887
76	3741
76	3855
76	3840
76	3431
76	3586
76	3779
76	3803
76	3863
76	3816
76	3864
76	3817
76	3713
76	3719
76	3857
76	3416
30	1492
30	1211
30	1528
30	1483
30	1600
30	1407
30	1452
30	1562
30	1559
30	1548
30	1577
30	1271
30	1495
30	1368
30	1258
30	1441
30	1581
30	1525
30	1123
30	1553
30	1576
30	1570
30	1540
30	1593
30	1276
30	1279
30	1244
30	1449
30	1588
30	1512
30	1545
30	1367
30	1455
30	1352
30	1574
30	1486
30	1529
30	1538
30	1447
30	1260
30	1337
30	1321
30	1568
30	1467
30	1552
30	1491
30	1295
30	1522
30	1583
30	1580
30	1589
30	1450
30	1222
30	1526
30	1503
30	1585
30	1366
30	1092
30	1506
30	1220
30	1412
30	1569
30	1401
30	1590
30	1547
30	1558
30	1488
30	1161
30	1382
30	1377
30	1524
30	1332
30	1456
30	1490
30	1560
30	1374
30	1515
30	1440
30	1530
30	1341
30	1511
30	1541
30	1561
30	1203
30	1323
30	1475
30	1478
30	1555
30	1565
30	1340
30	1598
30	1573
30	1037
30	1592
30	1457
30	1318
30	1584
30	1496
30	1474
30	1494
71	3569
71	3326
71	3488
71	3559
71	3532
71	3432
71	3434
71	3541
71	3306
71	3618
71	3608
71	3637
71	3551
71	3274
71	3572
71	3589
71	3531
71	3519
71	3439
71	3644
71	3601
71	3649
71	3536
71	3464
71	3575
71	3447
71	3621
71	3526
71	2983
71	3471
71	3613
71	3645
71	3260
71	3595
71	3407
71	3537
71	3633
71	3641
71	3385
71	3458
71	3642
71	3371
71	3588
71	2903
71	3516
71	3383
71	3014
71	3292
71	3251
71	3623
71	3339
71	3646
71	3620
71	3377
71	3495
71	3470
71	3640
71	3602
71	3604
71	3493
71	3285
71	3553
71	3405
71	3233
71	3455
71	3503
71	3544
71	3625
71	3314
71	3576
71	3591
71	3631
71	3650
71	3102
71	3351
71	3481
71	3410
71	3346
71	3565
71	3397
71	3630
71	3568
71	3605
71	3540
71	3287
71	3643
71	3592
71	3475
71	3431
71	3586
71	3518
71	3543
71	3402
71	3528
71	3501
71	3573
71	3636
71	3487
71	3416
71	3508
54	2617
54	2598
54	2800
54	2785
54	2776
54	2723
54	2560
54	2677
54	2232
54	2710
54	2771
54	2473
54	2451
54	2707
54	2651
54	2502
54	2621
54	2107
54	2577
54	2341
54	2682
54	2631
54	2373
54	2306
54	2469
54	2508
54	2544
54	2516
54	2755
54	2727
54	2606
54	2752
54	2775
54	2476
54	2766
54	2765
54	2247
54	2474
54	2791
54	2557
54	2403
54	2408
54	2798
54	2720
54	2686
54	2782
54	2742
54	2406
54	2794
54	2582
54	2481
54	2783
54	2465
54	2546
54	2711
54	2780
54	2135
54	2756
54	2627
54	2737
54	2726
54	2709
54	2347
54	2512
54	2739
54	2439
54	2616
54	2795
54	2440
54	2609
54	2497
54	2555
54	1986
54	2779
54	2166
54	2688
54	2522
54	2379
54	2793
54	2335
54	2599
54	2430
54	2729
54	2257
54	2530
54	2679
54	2535
54	2753
54	2773
54	2638
54	2591
54	2787
54	2119
54	2777
54	2757
54	2387
54	2562
54	2572
54	2738
54	2444
34	1639
34	1492
34	1694
34	1733
34	1676
34	1783
34	1559
34	1772
34	1790
34	1577
34	1775
34	1741
34	1710
34	1368
34	1258
34	1698
34	1708
34	1576
34	1570
34	1660
34	1717
34	1276
34	1727
34	1244
34	1754
34	1661
34	1588
34	1770
34	1773
34	1720
34	1737
34	1613
34	1619
34	1778
34	1512
34	1716
34	1447
34	1656
34	1757
34	1260
34	1791
34	1680
34	1638
34	1748
34	1685
34	1769
34	1750
34	1758
34	1797
34	1740
34	1580
34	1589
34	1766
34	1637
34	1796
34	1632
34	1677
34	1663
34	1609
34	1785
34	1503
34	1774
34	1585
34	1366
34	1618
34	1792
34	1506
34	1412
34	1569
34	1705
34	1734
34	1668
34	1794
34	1377
34	1332
34	1456
34	1798
34	1560
34	1374
34	1788
34	1703
34	1732
34	1753
34	1620
34	1768
34	1657
34	1475
34	1658
34	1800
34	1721
34	1565
34	1573
34	1037
34	1635
34	1457
34	1318
34	1584
34	1496
34	1709
34	1494
0	67
0	78
0	27
0	40
0	44
0	66
0	95
0	21
0	37
0	58
0	52
0	15
0	92
0	84
0	53
0	12
0	41
0	91
0	77
0	38
0	64
0	19
0	85
0	49
0	45
0	86
0	35
0	88
0	70
0	80
0	17
0	23
0	57
0	39
0	62
0	22
0	29
0	4
0	76
0	25
0	61
0	60
0	81
0	73
0	72
0	89
0	51
0	3
0	11
0	24
0	10
0	33
0	56
0	75
0	59
0	43
0	47
0	32
0	74
0	90
0	99
0	7
0	1
0	5
0	26
0	13
0	71
0	31
0	63
0	54
0	100
0	6
0	96
0	82
0	48
0	83
0	79
0	69
0	87
0	46
0	18
0	20
0	94
0	16
0	36
0	14
0	34
0	9
0	28
0	68
0	98
0	93
0	30
0	97
0	55
0	65
0	50
0	8
0	42
0	2
87	4115
87	4425
87	4370
87	4345
87	3717
87	4361
87	4268
87	3928
87	4240
87	4441
87	4433
87	3665
87	4312
87	4324
87	4408
87	3274
87	3519
87	4186
87	4256
87	4363
87	4079
87	4296
87	4180
87	4376
87	4426
87	3613
87	4163
87	4328
87	4429
87	4275
87	4395
87	4412
87	4273
87	4353
87	4058
87	4432
87	4374
87	4442
87	3684
87	4430
87	4162
87	4199
87	4257
87	4002
87	3984
87	4252
87	4335
87	4266
87	3732
87	4377
87	4444
87	4440
87	3896
87	4148
87	4437
87	4375
87	4399
87	4407
87	4446
87	4290
87	4126
87	4292
87	3725
87	4393
87	3881
87	4405
87	4420
87	3544
87	4157
87	3688
87	4136
87	4350
87	4303
87	4445
87	3974
87	4311
87	4348
87	4063
87	4280
87	4182
87	4447
87	4406
87	4221
87	4402
87	4354
87	4421
87	4262
87	4196
87	4289
87	4281
87	3431
87	4349
87	4229
87	3863
87	4302
87	4398
87	4220
87	3973
87	4369
87	4243
51	2617
51	2598
51	2601
51	2189
51	2584
51	2560
51	2576
51	2498
51	2232
51	2615
51	2473
51	2451
51	2559
51	2592
51	2502
51	2374
51	2621
51	2428
51	2624
51	2107
51	2577
51	2341
51	2631
51	2628
51	2373
51	2306
51	2469
51	2508
51	2533
51	2488
51	2301
51	2544
51	2635
51	2463
51	2516
51	2606
51	2486
51	2476
51	2247
51	2474
51	2639
51	2557
51	2403
51	2408
51	2623
51	2570
51	2619
51	2406
51	2582
51	2481
51	2465
51	2546
51	2642
51	2490
51	2580
51	2647
51	2569
51	2633
51	2135
51	2627
51	2333
51	2347
51	2512
51	2532
51	2327
51	2632
51	2564
51	2439
51	2616
51	2440
51	2609
51	2497
51	2555
51	2323
51	1986
51	2166
51	2522
51	2379
51	2335
51	2599
51	2314
51	2648
51	2604
51	2430
51	2644
51	2310
51	2257
51	2530
51	2535
51	2638
51	2591
51	2573
51	2119
51	2618
51	2387
51	2562
51	2572
51	2650
51	2350
51	2444
79	4045
79	3876
79	4019
79	3680
79	3717
79	3541
79	3761
79	3928
79	4005
79	3952
79	3783
79	4040
79	3665
79	4037
79	3551
79	3726
79	3274
79	4003
79	3519
79	4020
79	3827
79	3967
79	3831
79	3904
79	3613
79	3966
79	3260
79	4022
79	3948
79	3651
79	3595
79	3537
79	3894
79	3968
79	4021
79	3684
79	4002
79	3708
79	4047
79	3763
79	3756
79	3588
79	3826
79	3942
79	3984
79	3732
79	3871
79	4018
79	3892
79	3687
79	3292
79	3896
79	3987
79	3982
79	4010
79	3835
79	4025
79	4044
79	3725
79	3921
79	3747
79	3675
79	3881
79	4004
79	4031
79	3964
79	3744
79	3841
79	3544
79	4032
79	3688
79	3975
79	3314
79	3897
79	3576
79	3974
79	3786
79	4048
79	3936
79	3741
79	3996
79	4043
79	3930
79	3431
79	4028
79	3586
79	4016
79	3988
79	3803
79	3937
79	3863
79	3816
79	3864
79	3817
79	3973
79	3958
79	3713
79	4001
79	3933
79	3857
35	1806
35	1639
35	1830
35	1694
35	1733
35	1814
35	1783
35	1842
35	1826
35	1559
35	1772
35	1577
35	1832
35	1807
35	1741
35	1710
35	1821
35	1258
35	1831
35	1276
35	1727
35	1244
35	1754
35	1661
35	1820
35	1588
35	1770
35	1737
35	1613
35	1619
35	1778
35	1512
35	1716
35	1801
35	1811
35	1447
35	1757
35	1260
35	1680
35	1638
35	1748
35	1685
35	1769
35	1750
35	1797
35	1824
35	1740
35	1589
35	1843
35	1766
35	1637
35	1796
35	1677
35	1785
35	1503
35	1813
35	1774
35	1585
35	1618
35	1792
35	1804
35	1506
35	1412
35	1569
35	1705
35	1848
35	1668
35	1794
35	1377
35	1844
35	1332
35	1456
35	1838
35	1798
35	1560
35	1374
35	1828
35	1788
35	1703
35	1802
35	1732
35	1839
35	1816
35	1620
35	1768
35	1657
35	1475
35	1658
35	1800
35	1721
35	1825
35	1819
35	1573
35	1635
35	1457
35	1318
35	1584
35	1496
35	1709
35	1494
82	4115
82	4185
82	4019
82	3717
82	4184
82	3541
82	3928
82	4005
82	3665
82	4188
82	3726
82	3274
82	3519
82	4090
82	4186
82	4166
82	3904
82	4149
82	4079
82	4180
82	4198
82	3613
82	4163
82	4022
82	4102
82	4058
82	4200
82	3968
82	4130
82	3684
82	4162
82	4199
82	4002
82	3708
82	4173
82	4144
82	3984
82	3732
82	3687
82	3292
82	4146
82	3896
82	4052
82	4084
82	4148
82	3987
82	3982
82	4126
82	4143
82	4051
82	3835
82	4025
82	3725
82	4193
82	3921
82	3675
82	3881
82	4131
82	3964
82	3544
82	4189
82	4155
82	4171
82	4157
82	3688
82	4071
82	4136
82	3975
82	3314
82	3897
82	4176
82	3974
82	4112
82	4156
82	3786
82	4048
82	4063
82	4133
82	4182
82	4165
82	4062
82	3741
82	4161
82	4196
82	4092
82	3930
82	3431
82	4028
82	3586
82	4139
82	4153
82	4116
82	4094
82	4160
82	3863
82	4192
82	3973
82	3958
82	3933
82	4088
38	1996
38	1951
38	1925
38	1982
38	1885
38	1783
38	1987
38	1942
38	1559
38	1772
38	1891
38	1965
38	1577
38	1907
38	1832
38	1917
38	1807
38	1957
38	1993
38	1741
38	1710
38	1821
38	1258
38	1952
38	1983
38	1977
38	1971
38	1909
38	1727
38	1244
38	1754
38	1985
38	1737
38	1932
38	1613
38	1619
38	1778
38	1853
38	1874
38	1716
38	1856
38	2000
38	1859
38	1447
38	1980
38	1680
38	1638
38	1748
38	1991
38	1862
38	1883
38	1797
38	1589
38	1933
38	1785
38	1503
38	1585
38	1851
38	1792
38	1804
38	1412
38	1986
38	1972
38	1569
38	1984
38	1978
38	1794
38	1921
38	1969
38	1377
38	1456
38	1798
38	1960
38	1989
38	1994
38	1866
38	1802
38	1877
38	1958
38	1894
38	1961
38	1886
38	1816
38	1976
38	1620
38	1903
38	1992
38	1658
38	1721
38	1825
38	1990
38	1819
38	1901
38	1318
38	1496
38	1940
38	1947
38	1892
38	1881
38	1494
20	858
20	1066
20	1035
20	1094
20	930
20	1062
20	1055
20	1078
20	1093
20	895
20	955
20	733
20	1013
20	969
20	1056
20	1008
20	1009
20	976
20	1031
20	1074
20	1061
20	985
20	891
20	1086
20	1002
20	1054
20	992
20	1065
20	1051
20	1050
20	801
20	983
20	1057
20	989
20	897
20	780
20	876
20	1012
20	901
20	678
20	1083
20	959
20	884
20	1015
20	1026
20	918
20	1005
20	1095
20	1072
20	781
20	1032
20	867
20	1023
20	682
20	1063
20	1089
20	1067
20	1069
20	924
20	898
20	919
20	980
20	784
20	1076
20	1090
20	1003
20	997
20	1041
20	1092
20	996
20	880
20	1038
20	978
20	926
20	964
20	1053
20	1042
20	1096
20	913
20	986
20	751
20	1046
20	942
20	1099
20	1088
20	914
20	1011
20	1018
20	1034
20	1027
20	953
20	1064
20	872
20	1073
20	963
20	1022
20	1037
20	795
20	1098
20	821
64	3216
64	3253
64	3058
64	3284
64	3299
64	3201
64	3142
64	2677
64	2771
64	3239
64	3277
64	3207
64	3227
64	2621
64	2577
64	2958
64	3274
64	3262
64	2996
64	3106
64	3228
64	3275
64	3293
64	3268
64	3007
64	3264
64	3296
64	3155
64	2983
64	3272
64	3220
64	3260
64	2755
64	3226
64	3032
64	3092
64	2766
64	3244
64	3290
64	2818
64	2474
64	3273
64	3195
64	2993
64	3100
64	3261
64	3259
64	2817
64	2903
64	3014
64	3292
64	3251
64	2406
64	3059
64	3028
64	3192
64	3270
64	3012
64	3079
64	3285
64	2627
64	3294
64	2512
64	3160
64	2739
64	3233
64	2977
64	3176
64	2820
64	2440
64	2923
64	3174
64	3210
64	3002
64	3252
64	2688
64	2522
64	3298
64	3280
64	3102
64	3204
64	3006
64	3000
64	3141
64	3126
64	3287
64	3134
64	2907
64	3051
64	2941
64	3187
64	3198
64	2963
64	3206
64	3217
64	3181
64	2895
64	3154
64	3289
64	3159
84	4115
84	3717
84	4184
84	4268
84	3928
84	4240
84	4005
84	3665
84	4188
84	4295
84	4294
84	4276
84	3274
84	3519
84	4254
84	4090
84	4186
84	4201
84	4256
84	4261
84	4277
84	4212
84	3904
84	4291
84	4079
84	4296
84	4180
84	3613
84	4163
84	4275
84	4300
84	4273
84	4058
84	4200
84	4208
84	3684
84	4162
84	4199
84	4257
84	4002
84	4271
84	4173
84	4144
84	3984
84	4252
84	4266
84	3732
84	4230
84	3896
84	4084
84	4148
84	4258
84	4290
84	4126
84	4143
84	4025
84	4292
84	3725
84	3881
84	4259
84	3964
84	4248
84	3544
84	4189
84	4171
84	4157
84	3688
84	4136
84	4269
84	3974
84	4112
84	3786
84	4249
84	4247
84	4213
84	4063
84	4280
84	4182
84	4231
84	4282
84	3741
84	4221
84	4262
84	4196
84	4289
84	4205
84	4281
84	3431
84	4028
84	3586
84	4153
84	4229
84	4094
84	3863
84	4220
84	4204
84	3973
84	4278
84	3958
84	4243
77	3877
77	3876
77	3680
77	3814
77	3717
77	3541
77	3761
77	3928
77	3783
77	3665
77	3551
77	3906
77	3854
77	3726
77	3766
77	3274
77	3850
77	3519
77	3858
77	3842
77	3865
77	3827
77	3831
77	3904
77	3874
77	3867
77	3613
77	3919
77	3260
77	3948
77	3651
77	3595
77	3537
77	3894
77	3684
77	3371
77	3708
77	3763
77	3756
77	3588
77	3939
77	3826
77	3942
77	3768
77	3732
77	3871
77	3892
77	3687
77	3907
77	3292
77	3792
77	3905
77	3896
77	3924
77	3839
77	3620
77	3377
77	3750
77	3470
77	3835
77	3771
77	3725
77	3921
77	3747
77	3675
77	3881
77	3909
77	3744
77	3841
77	3776
77	3544
77	3688
77	3740
77	3314
77	3897
77	3576
77	3786
77	3949
77	3936
77	3707
77	3741
77	3855
77	3840
77	3917
77	3930
77	3431
77	3940
77	3586
77	3929
77	3803
77	3937
77	3863
77	3816
77	3864
77	3817
77	3713
77	3719
77	3934
77	3933
[truncated: 8,001 more rows]
