# Supplementary material for: Environmental influences on evolvable robots
Source: PLoS One. 2020 May 29;15(5):e0233848. doi: 10.1371/journal.pone.0233848 (PMC7259730; doi:10.1371/journal.pone.0233848)
Supplement: S1 Dataset — (ZIP) [file pone.0233848.s003.zip › data_plosone/all_measures_flat_6.tsv]

robot_id	velocity	displacement_velocity	displacement_velocity_hill	head_balance	contacts	branching	branching_modules_count	limbs	extremities	length_of_limbs	extensiveness	coverage	joints	hinge_count	active_hinges_count	brick_count	touch_sensor_count	brick_sensor_count	proportion	width	height	absolute_size	sensors	symmetry	avg_period	dev_period	avg_phase_offset	dev_phase_offset	avg_amplitude	dev_amplitude	avg_intra_dev_params	avg_inter_dev_params	sensors_reach	recurrence	synaptic_reception	fitness	cons_fitness
3233	0.09449180093335718	0.02836956934961612	0.02692287044713202	0.7471101774982334	-1	0	0	0.1	1	1.0	13	1.0	1.0	14	13	0	0	0	0.06666666666666667	15	1	15	0.0	0	0.7314263592748612	0.9158804818990411	0.6074290328546856	0.9292906958548429	0.5461844966139328	0.9486034280162179	0.9385711713163777	0.9325353738152556	0	0	0.0	0.02692287044713202	0.02692287044713202
766	0.04712098125380601	0.008476170906325721	0.006881932015290847	0.9436952530383506	-1	0	0	0.3	3	0.6923076923076923	9	0.234375	0.6153846153846154	11	8	3	1	0	1.0	8	8	15	0.14285714285714285	0.18181818181818182	0.42581860720870346	0.9529376307887296	0.40553795437072787	0.9294267548979487	0.7601103321600946	0.9724623384142053	0.8278976400600881	0.9547864031869511	1.0	0.2727272727272727	0.0	0.006881932015290847	0.006881932015290847
2016	0.0950161664599108	0.02797988072071464	0.02656690217890233	0.7367414743564704	-1	0	0	0.1	1	1.0	13	1.0	1.0	14	13	0	0	0	0.06666666666666667	15	1	15	0.0	0	0.7314263592748612	0.9102017060342618	0.6074290328546856	0.9306486067029444	0.6551215742390302	0.9465966374271929	0.928644998226358	0.9305992921861421	0	0	0.0	0.02656690217890233	0.02656690217890233
3343	0.09433932549936204	0.028384943779678044	0.02800472410145007	0.7418253592614803	-1	0	0	0.1	1	1.0	13	1.0	1.0	14	13	0	0	0	0.06666666666666667	15	1	15	0.0	0	0.7314263592748612	0.9158804818990411	0.6074290328546856	0.9292906958548429	0.5461844966139328	0.9486034280162179	0.9385711713163777	0.9325353738152556	0	0	0.0	0.02800472410145007	0.02800472410145007
184	0.0009609293871965848	0.0004275992688770242	-1.176112536095297e-06	0.997681835452604	-1	0	0	0.5	2	0.6666666666666666	2	0.625	0	2	0	2	2	0	0.5	4	2	5	0.3333333333333333	0.5	0	0	0	0	0	0	0	0	0	0	0	-1.176112536095297e-07	-1.176112536095297e-07
3339	0.09655749365657836	0.0278853184526258	0.02694767240285692	0.7462645695675649	-1	0	0	0.1	1	1.0	13	1.0	1.0	14	13	0	0	0	0.06666666666666667	15	1	15	0.0	0	0.7314263592748612	0.9158804818990411	0.6074290328546856	0.9292906958548429	0.5461844966139328	0.9486034280162179	0.9385711713163777	0.9325353738152556	0	0	0.0	0.02694767240285692	0.02694767240285692
3489	0.046577379391776925	0.016136003376993738	0.01495438689328424	0.5956196987203013	-1	0	0	0.3	3	0.7692307692307693	10	0.5769230769230769	0.7692307692307693	13	10	1	1	0	0.15384615384615385	2	13	15	0.3333333333333333	0.15384615384615385	0.9018895744169972	0.9356718340522481	0.6074290328546856	0.9250198162712396	0.5461844966139328	0.9442946621412612	0.9484549190080298	0.9354390915029482	1.0	0.3076923076923077	0.0	0.01495438689328424	0.01495438689328424
545	0.04374409935462945	0.0019971299393917582	0.001975263838606962	0.8879863919377917	-1	0	0	0.2	2	0.8461538461538461	11	0.4166666666666667	0.5384615384615384	8	7	6	4	0	1.0	6	6	15	0.26666666666666666	0.15384615384615385	0.7206074658896456	0.9563054637632542	0.3973827015845706	0.9359453127076702	0.5757544089386759	0.8556166614723542	0.7801654552123366	0.925233410803412	0.3125	0.25	0.0	0.001975263838606962	0.001975263838606962
4860	0.06075142477611278	0.008701268573807854	-0.0035427861564917827	0.718187008092232	-1	0	0	0.2	2	0.9230769230769231	12	1.0	0.9230769230769231	13	12	1	2	0	0.06666666666666667	15	1	15	0.4	0.14285714285714285	0.9018895744169972	0.9370189747514499	0.6074290328546856	0.9250198162712396	0.5890787360992996	0.9410882318906594	0.9484549190080298	0.9346950479675702	0.6538461538461539	0.3076923076923077	0.0	-0.00035427861564917826	-0.00035427861564917826
231	0.05627807463526561	0.0062286929696859766	-0.00554110909498394	0.7113704491139916	-1	0	0	0.3	3	0.7692307692307693	10	0.38461538461538464	0.6153846153846154	10	8	4	6	0	0.23076923076923078	13	3	15	0.6	1.0	0.40568256222148935	0.9747790961918904	0.6099071841559687	0.941465359749658	0.552120369088118	0.9182118403944151	0.9534539304663117	0.9502737621643266	0.1	0.1	0.0	-0.0005541109094983939	-0.0005541109094983939
1511	0.0810326625015087	0.004670865545566144	0.004645112896994985	0.7010468529914853	-1	0	0	0.1	1	1.0	13	1.0	1.0	14	13	0	0	0	0.06666666666666667	15	1	15	0.0	0	0.6876970633448816	0.9267551171504181	0.40345324002939786	0.8923132857893389	0.610549816898238	0.8669893820662882	0.8165030811223188	0.8980451190812897	0	0	0.0	0.004645112896994985	0.004645112896994985
523	0.007786130233836276	0.0008331887931699903	0.0008331839282034226	0.9861746062972891	-1	0	0	0.5	3	0.6666666666666666	4	0.6666666666666666	0.5	5	3	2	2	0	0.3333333333333333	2	6	8	0.3333333333333333	0.3333333333333333	0.3332095706622245	0.8578165846938896	0.3464926611634471	0.9274866867375119	0.5721541935092316	0.7536159276295051	0.7468800679592198	0.8607249190735319	0.6	0	0.0	0.0008331839282034226	0.0008331839282034226
4227	0.09306364718207713	0.030369646468532498	0.03033903779566572	0.7598335359592163	-1	0	0	0.1	1	1.0	13	1.0	1.0	14	13	0	0	0	0.06666666666666667	15	1	15	0.0	0	0.7314263592748612	0.9158804818990411	0.6074290328546856	0.9292906958548429	0.5461844966139328	0.9486034280162179	0.9385711713163777	0.9325353738152556	0	0	0.0	0.03033903779566572	0.03033903779566572
2368	0.09555706580294254	0.02996315374070142	0.029236195613372814	0.7393550324326721	-1	0	0	0.1	1	1.0	13	1.0	1.0	14	13	0	0	0	0.06666666666666667	15	1	15	0.0	0	0.7314263592748612	0.9158804818990411	0.6074290328546856	0.9292906958548429	0.5461844966139328	0.9486034280162179	0.9385711713163777	0.9325353738152556	0	0	0.0	0.029236195613372814	0.029236195613372814
2689	0.09296713845725381	0.028893428880427303	0.027957500192599752	0.7387724476049831	-1	0	0	0.1	1	1.0	13	1.0	1.0	14	13	0	0	0	0.06666666666666667	15	1	15	0.0	0	0.7314263592748612	0.9158804818990411	0.6074290328546856	0.9292906958548429	0.5461844966139328	0.9486034280162179	0.9385711713163777	0.9325353738152556	0	0	0.0	0.027957500192599752	0.027957500192599752
4170	0.0941236881688411	0.030129463753155037	0.03012897512045438	0.7510580910689458	-1	0	0	0.1	1	1.0	13	1.0	1.0	14	13	0	0	0	0.06666666666666667	15	1	15	0.0	0	0.7314263592748612	0.9158804818990411	0.6074290328546856	0.9292906958548429	0.5461844966139328	0.9486034280162179	0.9385711713163777	0.9325353738152556	0	0	0.0	0.03012897512045438	0.03012897512045438
14	None	None	None	None	None	0	0	0.375	3	0.5555555555555556	5	0.9166666666666666	0.4444444444444444	5	4	5	0	0	0.3333333333333333	2	6	11	0.0	0	0.27252652828793716	0.9039344275840869	0.6054127173925806	0.8992719732743015	0.5311996832918355	0.9356898450056459	0.8632825588074976	0.9144705566632385	0	0	0.0	None	None
3157	0.04199808870526145	0.006065142593999264	0.0026043895211403448	0.9208557920015148	-1	0	0	0.4	4	0.5384615384615384	7	0.3333333333333333	0.5384615384615384	11	7	3	1	0	0.5555555555555556	5	9	15	0.16666666666666666	0	0.7314263592748612	0.9432135330961744	0.7040757323317223	0.9476177127614612	0.8028437825415228	0.9562448259746462	0.9484549190080298	0.9493061689303126	1.0	0.18181818181818182	0.0	0.0026043895211403448	0.0026043895211403448
1097	0.04722618900581148	0.005497874795238559	-0.0040319452347534375	0.881778704377772	-1	0	0	0.3	3	0.6923076923076923	9	0.3	0.5384615384615384	10	7	4	4	0	0.5	10	5	15	0.4444444444444444	0	0.6914746215431921	0.90268438007234	0.5103735832140702	0.8673630680831289	0.5160826732071905	0.8927058798251108	0.8520875153146297	0.8884143997165268	0.1	0.5	0.0	-0.00040319452347534375	-0.00040319452347534375
4994	0.09377947740016969	0.03677482156272906	0.03676273418975301	0.7031027041376239	-1	0	0	0.1	1	1.0	13	1.0	1.0	14	13	0	0	0	0.06666666666666667	15	1	15	0.0	0	0.7314263592748612	0.9158804818990411	0.6074290328546856	0.9292906958548429	0.6390720870610607	0.9362374709722947	0.932878791982001	0.9275778845846114	0	0	0.0	0.03676273418975301	0.03676273418975301
1251	0.0556603347706996	0.0246797152673476	0.020328356384072502	0.7435142011175098	-1	0	0	0.2	2	0.9230769230769231	12	1.0	0.9230769230769231	14	12	0	1	0	0.06666666666666667	15	1	15	0.5	0.14285714285714285	0.9203277011018567	0.9591801939690928	0.5551576615770619	0.8299147447582356	0.5890787360992996	0.9245591394083775	0.8902685059556534	0.9180368339671339	1.0	0.14285714285714285	0.0	0.020328356384072502	0.020328356384072502
2998	0.09510806494416307	0.029256395266775658	0.02900474924653015	0.7446521681002682	-1	0	0	0.1	1	1.0	13	1.0	1.0	14	13	0	0	0	0.06666666666666667	15	1	15	0.0	0	0.7314263592748612	0.9158804818990411	0.6074290328546856	0.9292906958548429	0.5461844966139328	0.9466795134681356	0.9296622426001886	0.9317175688957576	0	0	0.0	0.02900474924653015	0.02900474924653015
749	0.008954118698641472	0.0004319542334403426	-0.0004235161389640641	0.9965484023718661	-1	0	0	0.3333333333333333	2	0.8571428571428571	6	0.45	0.5714285714285714	6	4	2	2	0	0.8	4	5	9	0.3333333333333333	0	0.7208368161363311	0.9518350121181777	0.2950929032792824	0.8456685352085633	0.5697296794030009	0.919377672004718	0.9030158443721228	0.9147374562581074	0.5833333333333334	0.3333333333333333	0.0	-4.235161389640641e-05	-4.235161389640641e-05
3135	0.09641496951605522	0.029421430487081603	0.028588520719352587	0.742380819378854	-1	0	0	0.1	1	1.0	13	1.0	1.0	14	13	0	0	0	0.06666666666666667	15	1	15	0.0	0	0.7314263592748612	0.9158804818990411	0.6074290328546856	0.9292906958548429	0.5461844966139328	0.9486034280162179	0.9385711713163777	0.9325353738152556	0	0	0.0	0.028588520719352587	0.028588520719352587
3895	0.05083669605307301	0.017818450022243096	0.010943050964757508	0.687447641436193	-1	0	0	0.125	1	1.0	10	1.0	1.0	11	10	0	0	0	0.08333333333333333	12	1	12	0.0	0	0.9018895744169972	0.7567384455806196	0.6074290328546856	0.8614937955680175	0.3584986634277269	0.9172297807804702	0.9143158135610483	0.8568423687743459	0	0	0.0	0.010943050964757508	0.010943050964757508
4542	0.09526586341977572	0.027035197513212452	0.026703652130550964	0.7473179515238404	-1	0	0	0.1	1	1.0	13	1.0	1.0	14	13	0	0	0	0.06666666666666667	15	1	15	0.0	0	0.7314263592748612	0.9158804818990411	0.6074290328546856	0.9292906958548429	0.5461844966139328	0.9486034280162179	0.9385711713163777	0.9325353738152556	0	0	0.0	0.026703652130550964	0.026703652130550964
3848	0.09036611829858657	0.028608566466253565	0.02721478244976849	0.7457872374986458	-1	0	0	0.1	1	1.0	13	1.0	1.0	14	13	0	0	0	0.06666666666666667	15	1	15	0.0	0	0.7314263592748612	0.9158804818990411	0.6074290328546856	0.9292906958548429	0.5461844966139328	0.9486034280162179	0.9385711713163777	0.9325353738152556	0	0	0.0	0.02721478244976849	0.02721478244976849
632	0.048920064036826555	0.006020716738222347	-0.005561785716411599	0.5825275435520998	-1	0.25	1	0.4	4	0.6153846153846154	8	0.45454545454545453	0.5384615384615384	9	7	5	0	0	0.2727272727272727	3	11	15	0.0	0.5	0.6025949395148577	0.9063290025470987	0.6034661795106047	0.9522550602419646	0.9347532243867127	0.9328316163122403	0.868401493403131	0.9328426741293286	0	0	0.0	-0.0005561785716411599	-0.0005561785716411599
2224	0.09293853916716567	0.027706688240543186	0.02679632245990311	0.7360524983031524	-1	0	0	0.1	1	1.0	13	1.0	1.0	14	13	0	0	0	0.06666666666666667	15	1	15	0.0	0	0.7314263592748612	0.9102017060342618	0.6074290328546856	0.9306486067029444	0.6551215742390302	0.9465966374271929	0.928644998226358	0.9305992921861421	0	0	0.0	0.02679632245990311	0.02679632245990311
3439	0.09496965913618913	0.029675497829165596	0.029344613316427234	0.7464925308848143	-1	0	0	0.1	1	1.0	13	1.0	1.0	14	13	0	0	0	0.06666666666666667	15	1	15	0.0	0	0.7314263592748612	0.9158804818990411	0.6074290328546856	0.9292906958548429	0.5461844966139328	0.9486034280162179	0.9385711713163777	0.9325353738152556	0	0	0.0	0.029344613316427234	0.029344613316427234
1784	0.09416166295535475	0.02706566859561594	0.02582716172762097	0.7386943534063654	-1	0	0	0.1	1	1.0	13	1.0	1.0	14	13	0	0	0	0.06666666666666667	15	1	15	0.0	0	0.7314263592748612	0.9102017060342618	0.6074290328546856	0.9306486067029444	0.6551215742390302	0.9465966374271929	0.928644998226358	0.9305992921861421	0	0	0.0	0.02582716172762097	0.02582716172762097
3755	0.09597879539689548	0.029815456464944837	0.029317003616845614	0.7436595690947938	-1	0	0	0.1	1	1.0	13	1.0	1.0	14	13	0	0	0	0.06666666666666667	15	1	15	0.0	0	0.7314263592748612	0.9158804818990411	0.6074290328546856	0.9292906958548429	0.5461844966139328	0.9486034280162179	0.9385711713163777	0.9325353738152556	0	0	0.0	0.029317003616845614	0.029317003616845614
3699	0.09326432476343552	0.028695190769736218	0.027776357684605204	0.7434349545880019	-1	0	0	0.1	1	1.0	13	1.0	1.0	14	13	0	0	0	0.06666666666666667	15	1	15	0.0	0	0.7314263592748612	0.9158804818990411	0.6074290328546856	0.9292906958548429	0.5461844966139328	0.9486034280162179	0.9385711713163777	0.9325353738152556	0	0	0.0	0.027776357684605204	0.027776357684605204
1156	0.03961406477570445	0.009216596029347117	0.008149034314773242	0.850245440115631	-1	0	0	0.3	3	0.7692307692307693	10	0.5769230769230769	0.6923076923076923	12	9	2	2	0	0.15384615384615385	13	2	15	0.4	0.14285714285714285	0.9018895744169972	0.9639595406099737	0.5812933472158738	0.8387094111207597	0.537703092266278	0.9130312557293169	0.8933592871163414	0.9189943975271304	0.5833333333333333	0.08333333333333333	0.0	0.008149034314773242	0.008149034314773242
4015	0.09428008493166626	0.02859353744810771	0.027631923649772936	0.7424740817857436	-1	0	0	0.1	1	1.0	13	1.0	1.0	14	13	0	0	0	0.06666666666666667	15	1	15	0.0	0	0.7314263592748612	0.9158804818990411	0.6074290328546856	0.9292906958548429	0.5461844966139328	0.9486034280162179	0.9385711713163777	0.9325353738152556	0	0	0.0	0.027631923649772936	0.027631923649772936
3934	0.09406575777807516	0.029095913131159744	0.02820850090137488	0.7461224891890419	-1	0	0	0.1	1	1.0	13	1.0	1.0	14	13	0	0	0	0.06666666666666667	15	1	15	0.0	0	0.7314263592748612	0.9158804818990411	0.6074290328546856	0.9292906958548429	0.5461844966139328	0.9486034280162179	0.9385711713163777	0.9325353738152556	0	0	0.0	0.02820850090137488	0.02820850090137488
1605	0.04444811047576314	0.01896632863213343	0.014049566567083921	0.7038850583535909	-1	0	0	0.2	2	0.9230769230769231	12	1.0	0.9230769230769231	14	12	0	0	0	0.06666666666666667	15	1	15	0.0	0.2857142857142857	0.9247504869125424	0.89186707322864	0.6074290328546856	0.7917712605617113	0.4412732822599296	0.9123877740047647	0.8950638488841723	0.8732027668439957	0	0	0.0	0.014049566567083921	0.014049566567083921
1667	0.05287866103937555	0.022230178367120053	0.018873457679301524	0.7504956635630293	-1	0	0	0.2	2	0.9230769230769231	12	1.0	0.9230769230769231	14	12	0	1	0	0.06666666666666667	15	1	15	0.5	0.14285714285714285	0.9203277011018567	0.9591801939690928	0.5551576615770619	0.8299147447582356	0.5890787360992996	0.9245591394083775	0.8902685059556534	0.9180368339671339	1.0	0.14285714285714285	0.0	0.018873457679301524	0.018873457679301524
1025	0.05726551454100048	0.0024144214300639046	-0.001466877126956096	0.7073531663791135	-1	0	0	0.2	2	0.8461538461538461	11	0.2727272727272727	0.7692307692307693	10	10	4	2	0	0.45454545454545453	5	11	15	0.16666666666666666	0	0.8815808774865097	0.9569495421341667	0.6034661795106047	0.849352422017128	0.8109689281970202	0.9768099535798923	0.917808826530956	0.9456875762400395	0.55	0.2	0.0	-0.0001466877126956096	-0.0001466877126956096
4507	0.05877177498204806	0.010739024303137413	0.009217791197861267	0.8799023239339383	-1	0	0	0.3	3	0.8461538461538461	11	0.3125	0.7692307692307693	13	10	1	2	0	0.3333333333333333	4	12	15	0.6666666666666666	0.6666666666666666	0.8625258121854367	0.9474794776577135	0.6074290328546856	0.915219159181592	0.6749564327116377	0.9353704998978306	0.8931735862315628	0.9338869353040191	0.6538461538461539	0.15384615384615385	0.0	0.009217791197861267	0.009217791197861267
4793	0.09236454970866351	0.03412973030049969	0.03406495796738467	0.6916613710794158	-1	0	0	0.1	1	1.0	13	1.0	1.0	14	13	0	0	0	0.06666666666666667	15	1	15	0.0	0	0.7314263592748612	0.9158804818990411	0.6074290328546856	0.9292906958548429	0.6390720870610607	0.9362374709722947	0.932878791982001	0.9275778845846114	0	0	0.0	0.03406495796738467	0.03406495796738467
4053	0.09395327560746573	0.02792960265130956	0.02731857421239092	0.7467771562610097	-1	0	0	0.1	1	1.0	13	1.0	1.0	14	13	0	0	0	0.06666666666666667	15	1	15	0.0	0	0.7314263592748612	0.9158804818990411	0.6074290328546856	0.9292906958548429	0.5461844966139328	0.9486034280162179	0.9385711713163777	0.9325353738152556	0	0	0.0	0.02731857421239092	0.02731857421239092
400	0.031338117465366855	0.0007064530877329965	0.00016156949728446184	0.9605103712324101	-1	0	0	0.5	5	0.46153846153846156	6	0.3333333333333333	0.46153846153846156	8	6	6	4	0	0.5555555555555556	5	9	15	0.2857142857142857	0	0.36880992386912875	0.9702867760425539	0.7201120845089577	0.8116431173897064	0.604423119409798	0.9446205242659981	0.917808826530956	0.9305023711214044	0.1875	0.375	0.0	0.00016156949728446184	0.00016156949728446184
3167	0.07144898159783829	0.0015495024284787123	0.00037531763876997475	0.8673762993446292	-1	0	0	0.1	1	1.0	12	1.0	1.0	13	12	0	0	0	0.07142857142857142	14	1	14	0.0	0	0.8861807181472688	0.9319749882264503	0.5720899911640067	0.8874533785394663	0.5890787360992996	0.9212596523358709	0.9143158135610483	0.9153412435510614	0	0	0.0	0.00037531763876997475	0.00037531763876997475
5050	0.09374436288958071	0.02917377857794112	0.028156575281613694	0.7457153520188791	-1	0	0	0.1	1	1.0	13	1.0	1.0	14	13	0	0	0	0.06666666666666667	15	1	15	0.0	0	0.7314263592748612	0.9158804818990411	0.6074290328546856	0.9292906958548429	0.5461844966139328	0.9486034280162179	0.9385711713163777	0.9325353738152556	0	0	0.0	0.028156575281613694	0.028156575281613694
4405	0.06593255297058058	0.016720387527441056	0.01616435383782998	0.6876367098748091	-1	0	0	0.2	2	0.9166666666666666	11	1.0	0.9166666666666666	13	11	0	0	0	0.07142857142857142	14	1	14	0.0	0.15384615384615385	0.7967581350104338	0.8596903507717114	0.6074290328546856	0.8926526204377598	0.5461844966139328	0.9414304103677882	0.9143158135610483	0.9034370148986155	0	0	0.0	0.01616435383782998	0.01616435383782998
2609	0.09414700405308389	0.028957003567201767	0.028454343213909734	0.7529220439718404	-1	0	0	0.1	1	1.0	13	1.0	1.0	14	13	0	0	0	0.06666666666666667	15	1	15	0.0	0	0.7314263592748612	0.9158804818990411	0.6074290328546856	0.9292906958548429	0.5461844966139328	0.9486034280162179	0.9385711713163777	0.9325353738152556	0	0	0.0	0.028454343213909734	0.028454343213909734
2460	0.07371183792946966	0.006489831994773225	-0.00048396162260038367	0.7245655575415806	-1	0	0	0.2	2	0.9166666666666666	11	1.0	0.9166666666666666	12	11	1	2	0	0.07142857142857142	14	1	14	0.4	0.15384615384615385	0.9018895744169972	0.9363279820046687	0.6074290328546856	0.9137461407672597	0.5890787360992996	0.9350941506391273	0.9274301488875499	0.9290417958509087	0.5833333333333334	0.3333333333333333	0.0	-4.839616226003837e-05	-4.839616226003837e-05
3675	0.0966495570791061	0.030841256737573132	0.030512663954018613	0.7393394613106509	-1	0	0	0.1	1	1.0	13	1.0	1.0	14	13	0	0	0	0.06666666666666667	15	1	15	0.0	0	0.7314263592748612	0.9158804818990411	0.6074290328546856	0.9292906958548429	0.5461844966139328	0.9486034280162179	0.9385711713163777	0.9325353738152556	0	0	0.0	0.030512663954018613	0.030512663954018613
3519	0.09440951234551327	0.02861397073142404	0.02753425217811277	0.7503184267623507	-1	0	0	0.1	1	1.0	13	1.0	1.0	14	13	0	0	0	0.06666666666666667	15	1	15	0.0	0	0.7314263592748612	0.9158804818990411	0.6074290328546856	0.9292906958548429	0.5461844966139328	0.9486034280162179	0.9385711713163777	0.9325353738152556	0	0	0.0	0.02753425217811277	0.02753425217811277
1129	0.04773639411127418	0.02147807844203577	0.018818497177333134	0.6456048910686993	-1	0	0	0.2	2	0.9230769230769231	12	0.5357142857142857	0.9230769230769231	14	12	0	0	0	0.14285714285714285	2	14	15	0.0	0	0.9247504869125424	0.9396852642062804	0.5914261513966161	0.7929844595787923	0.5676316163566162	0.9360571901282254	0.8889753017766148	0.9053002472222592	0	0	0.0	0.018818497177333134	0.018818497177333134
4481	0.09406713926411102	0.02883951696990102	0.028441357653409965	0.7470804266756275	-1	0	0	0.1	1	1.0	13	1.0	1.0	14	13	0	0	0	0.06666666666666667	15	1	15	0.0	0	0.7314263592748612	0.9158804818990411	0.6074290328546856	0.9292906958548429	0.5461844966139328	0.9486034280162179	0.9385711713163777	0.9325353738152556	0	0	0.0	0.028441357653409965	0.028441357653409965
3840	0.09609672914960425	0.029715878832639497	0.028804761146028438	0.7442277345214521	-1	0	0	0.1	1	1.0	13	1.0	1.0	14	13	0	0	0	0.06666666666666667	15	1	15	0.0	0	0.7314263592748612	0.9158804818990411	0.6074290328546856	0.9292906958548429	0.5461844966139328	0.9486034280162179	0.9385711713163777	0.9325353738152556	0	0	0.0	0.028804761146028438	0.028804761146028438
3089	0.08343304073682827	0.010598161917442117	0.006236358116999161	0.7516094178941789	-1	0	0	0.1	1	1.0	13	1.0	1.0	14	13	0	0	0	0.06666666666666667	15	1	15	0.0	0	0.7314263592748612	0.9176514764897586	0.6074290328546856	0.9338272621783077	0.6551215742390302	0.9444595347109542	0.9273712820480043	0.9327964129119427	0	0	0.0	0.006236358116999161	0.006236358116999161
2811	0.06827303786740328	0.012182990192691047	-0.0010317149133727637	0.7835441745591957	-1	0	0	0.1	1	1.0	13	1.0	1.0	14	13	0	1	0	0.06666666666666667	15	1	15	0.3333333333333333	0	0.8166579668459292	0.9173009132766157	0.6074290328546856	0.9101939076897222	0.5890787360992996	0.9391525819857004	0.9430786234643517	0.9231743925694884	1.0	0.21428571428571427	0.0	-0.00010317149133727637	-0.00010317149133727637
2174	0.0787680314740719	0.0048098460675242245	0.004718916645972397	0.737430909326557	-1	0	0	0.1	1	1.0	13	1.0	1.0	14	13	0	0	0	0.06666666666666667	15	1	15	0.0	0	0.7974681139116445	0.9213153929669887	0.5162519050296777	0.8805462098031527	0.6996291389063598	0.9317209222121593	0.8931735862315628	0.9134994925785223	0	0	0.0	0.004718916645972397	0.004718916645972397
3153	0.09010389496785724	0.02954325990160316	0.029387246854117796	0.7430133783209072	-1	0	0	0.1	1	1.0	13	1.0	1.0	14	13	0	0	0	0.06666666666666667	15	1	15	0.0	0	0.7314263592748612	0.9158804818990411	0.6074290328546856	0.9292906958548429	0.5461844966139328	0.9486034280162179	0.9385711713163777	0.9325353738152556	0	0	0.0	0.029387246854117796	0.029387246854117796
2116	0.10169147969392371	0.026428784573736548	0.024487455704110355	0.7630512419002632	-1	0	0	0.1	1	1.0	13	1.0	1.0	14	13	0	0	0	0.06666666666666667	15	1	15	0.0	0	0.7314263592748612	0.9102017060342618	0.6074290328546856	0.9306486067029444	0.6551215742390302	0.9465966374271929	0.928644998226358	0.9305992921861421	0	0	0.0	0.024487455704110355	0.024487455704110355
5026	0.09284448378856267	0.02727684634392501	0.026896211899782696	0.7475147299135269	-1	0	0	0.1	1	1.0	13	1.0	1.0	14	13	0	0	0	0.06666666666666667	15	1	15	0.0	0	0.7314263592748612	0.9158804818990411	0.6074290328546856	0.9292906958548429	0.5461844966139328	0.9486034280162179	0.9385711713163777	0.9325353738152556	0	0	0.0	0.026896211899782696	0.026896211899782696
4468	0.09113120175924892	0.030040979093541444	0.030040833119792717	0.7388144108301928	-1	0	0	0.1	1	1.0	13	1.0	1.0	14	13	0	0	0	0.06666666666666667	15	1	15	0.0	0	0.7314263592748612	0.9158804818990411	0.6074290328546856	0.9292906958548429	0.5461844966139328	0.9486034280162179	0.9385711713163777	0.9325353738152556	0	0	0.0	0.030040833119792717	0.030040833119792717
2326	0.08480152665592562	0.016529410100728	0.013441202188547325	0.7098610432445481	-1	0	0	0.1111111111111111	1	1.0	11	1.0	1.0	12	11	0	0	0	0.07692307692307693	13	1	13	0.0	0	0.7151506236282058	0.9214863719173317	0.5162519050296777	0.942184610685263	0.6765686939817136	0.9259250900705672	0.9116793470918354	0.9304178784629019	0	0	0.0	0.013441202188547325	0.013441202188547325
4742	0.09147853496663981	0.02843242485941354	0.027735128015940844	0.7552997180292986	-1	0	0	0.1	1	1.0	13	1.0	1.0	14	13	0	0	0	0.06666666666666667	15	1	15	0.0	0	0.7314263592748612	0.9158804818990411	0.6074290328546856	0.9292906958548429	0.5461844966139328	0.9486034280162179	0.9385711713163777	0.9325353738152556	0	0	0.0	0.027735128015940844	0.027735128015940844
4463	0.09489888847408025	0.029556123066798983	0.02942875144994749	0.7387512812906291	-1	0	0	0.1	1	1.0	13	1.0	1.0	14	13	0	0	0	0.06666666666666667	15	1	15	0.0	0	0.7314263592748612	0.9158804818990411	0.6074290328546856	0.9292906958548429	0.5461844966139328	0.9486034280162179	0.9385711713163777	0.9325353738152556	0	0	0.0	0.02942875144994749	0.02942875144994749
43	0.02947234346556686	0.0049699353947948175	5.997254646079802e-05	0.7231724750898765	-1	0	0	0.3	3	0.7692307692307693	10	0.625	0.38461538461538464	7	5	7	1	0	0.6666666666666666	6	4	15	0.0625	0.16666666666666666	0.7577145937116493	0.8880407265402926	0.8960439924187344	0.9285736153281877	0.9664722530244172	0.9201687874406217	0.7247119670551103	0.9137391352102752	1.0	0.14285714285714285	0.0	5.997254646079802e-05	5.997254646079802e-05
3414	0.09483355322335199	0.029692913441734876	0.029554041694233864	0.7433143493809046	-1	0	0	0.1	1	1.0	13	1.0	1.0	14	13	0	0	0	0.06666666666666667	15	1	15	0.0	0	0.7314263592748612	0.9158804818990411	0.6074290328546856	0.9292906958548429	0.5461844966139328	0.9486034280162179	0.9385711713163777	0.9325353738152556	0	0	0.0	0.029554041694233864	0.029554041694233864
4172	0.09605367207136167	0.029795749879560973	0.029792158092383666	0.7427303810000607	-1	0	0	0.1	1	1.0	13	1.0	1.0	14	13	0	0	0	0.06666666666666667	15	1	15	0.0	0	0.7314263592748612	0.9158804818990411	0.6074290328546856	0.9292906958548429	0.5461844966139328	0.9486034280162179	0.9385711713163777	0.9325353738152556	0	0	0.0	0.029792158092383666	0.029792158092383666
2318	0.09298927564447407	0.029200031615767053	0.029019942796948847	0.7451859700481562	-1	0	0	0.1	1	1.0	13	1.0	1.0	14	13	0	0	0	0.06666666666666667	15	1	15	0.0	0	0.7314263592748612	0.9158804818990411	0.6074290328546856	0.9292906958548429	0.5461844966139328	0.9486034280162179	0.9385711713163777	0.9325353738152556	0	0	0.0	0.029019942796948847	0.029019942796948847
3054	0.09187084961039076	0.02823297220838703	0.028127721290701284	0.7461604593077843	-1	0	0	0.1	1	1.0	13	1.0	1.0	14	13	0	0	0	0.06666666666666667	15	1	15	0.0	0	0.7314263592748612	0.9158804818990411	0.6074290328546856	0.9292906958548429	0.5461844966139328	0.9486034280162179	0.9385711713163777	0.9325353738152556	0	0	0.0	0.028127721290701284	0.028127721290701284
3269	0.09334362287831555	0.029420664197064714	0.02902189962583474	0.7423005990912764	-1	0	0	0.1	1	1.0	13	1.0	1.0	14	13	0	0	0	0.06666666666666667	15	1	15	0.0	0	0.7314263592748612	0.9158804818990411	0.6074290328546856	0.9292906958548429	0.5461844966139328	0.9486034280162179	0.9385711713163777	0.9325353738152556	0	0	0.0	0.02902189962583474	0.02902189962583474
3160	0.07094149061067939	0.015970768469617525	0.0063774872139422565	0.6579750459646037	-1	0	0	0.1	1	1.0	13	1.0	1.0	14	13	0	0	0	0.06666666666666667	15	1	15	0.0	0	0.7314263592748612	0.9076230361757068	0.5897595120093462	0.9307658849411055	0.6996291389063598	0.9360955959474879	0.918715980463697	0.9257109374121514	0	0	0.0	0.0063774872139422565	0.0063774872139422565
429	0.01975724978374797	0.004567044976453985	-0.001321711818204359	0.9461582180989352	-1	0	0	0.3	3	0.7692307692307693	10	0.6	0.5384615384615384	10	7	4	5	0	1.0	5	5	15	0.5555555555555556	0.6666666666666666	0.536487904524795	0.9742702339816404	0.7992936860833418	0.8643291840281817	0.3372525742020899	0.9464630614658666	0.9186756047401121	0.9419168188918384	0.2	0.3	0.23402891337575688	-0.0001321711818204359	-0.0001321711818204359
3498	0.09759299537268513	0.031170397525455897	0.03093639539759363	0.7393712089575013	-1	0	0	0.1	1	1.0	13	1.0	1.0	14	13	0	0	0	0.06666666666666667	15	1	15	0.0	0	0.7314263592748612	0.9158804818990411	0.6074290328546856	0.9292906958548429	0.5461844966139328	0.9486034280162179	0.9385711713163777	0.9325353738152556	0	0	0.0	0.03093639539759363	0.03093639539759363
4079	0.07924485009059085	0.012993835346449689	0.006655378688631713	0.7077306811281435	-1	0	0	0.1	1	1.0	12	1.0	1.0	13	12	0	0	0	0.07142857142857142	14	1	14	0.0	0	0.7882974711183854	0.9229071072848569	0.46041381889534866	0.8858659876314945	0.7316009763638311	0.9119686717597563	0.908969834336434	0.9080349497294254	0	0	0.0	0.006655378688631713	0.006655378688631713
1013	0.07991267056822095	0.008685832593953106	0.007058471057798163	0.6525126872563349	-1	0	0	0.1	1	1.0	13	1.0	1.0	14	13	0	0	0	0.06666666666666667	1	15	15	0.0	0	0.7334394020562996	0.9638368104528424	0.7992936860833418	0.9290973598240099	0.6113320881404665	0.9644705346700143	0.9166862679861499	0.9548832000299164	0	0	0.0	0.007058471057798163	0.007058471057798163
4301	0.09549044547604445	0.030237809272206016	0.030206351562201788	0.7533508222138999	-1	0	0	0.1	1	1.0	13	1.0	1.0	14	13	0	0	0	0.06666666666666667	15	1	15	0.0	0	0.7314263592748612	0.9158804818990411	0.6074290328546856	0.9292906958548429	0.5461844966139328	0.9486034280162179	0.9385711713163777	0.9325353738152556	0	0	0.0	0.030206351562201788	0.030206351562201788
4626	0.09275903168664167	0.02726069197912996	0.02708241528396097	0.7376633710847456	-1	0	0	0.1	1	1.0	13	1.0	1.0	14	13	0	0	0	0.06666666666666667	15	1	15	0.0	0	0.7314263592748612	0.9158804818990411	0.6074290328546856	0.9292906958548429	0.5461844966139328	0.9486034280162179	0.9385711713163777	0.9325353738152556	0	0	0.0	0.02708241528396097	0.02708241528396097
154	0.026155146454938927	0.0069910465461704855	0.0056137937240005676	0.9543843416322586	-1	0	0	0.25	2	0.7777777777777778	7	0.4074074074074074	0.7777777777777778	8	7	2	2	0	0.3333333333333333	9	3	11	0.2857142857142857	1.0	0.7977058648577605	0.9731400657749281	0.613190102522519	0.9297570617263073	0.6679336492473557	0.7275070204178276	0.8969673534784599	0.9156728708222931	0.5625	0.125	0.0	0.0056137937240005676	0.0056137937240005676
595	0.028779528060507067	0.005636326013018347	0.005380379714576279	0.7491286039122891	-1	0	0	0.4	4	0.5384615384615384	7	0.45454545454545453	0.5384615384615384	9	7	5	0	0	0.2727272727272727	3	11	15	0.0	0	0.8642838645977415	0.9681673512484676	0.5976462872160433	0.9194541470045577	0.544276409558228	0.9387262424340092	0.9202027585093737	0.9458168736085536	0	0	0.0	0.005380379714576279	0.005380379714576279
740	0.02804190021097309	0.003368899524578866	0.002225835681254431	0.9164771431566884	-1	0.25	1	0.4	4	0.6153846153846154	8	0.30612244897959184	0.5384615384615384	11	7	3	2	0	1.0	7	7	15	0.3333333333333333	0	0.37540182167401437	0.9355978225248013	0.5735098168395296	0.938962894027202	0.7601103321600946	0.9619957655693316	0.8278976400600881	0.9468596778793184	0.6363636363636364	0.2727272727272727	0.0	0.002225835681254431	0.002225835681254431
877	0.046848064680979205	0.0019781267908848916	-0.0004834985033113545	0.8476662734375708	-1	0	0	0.3	3	0.6923076923076923	9	0.3333333333333333	0.6153846153846154	11	8	3	1	0	0.5555555555555556	9	5	15	0.14285714285714285	0.18181818181818182	0.5151845784352254	0.8801031915390167	0.5848012095963127	0.9440595930089503	0.41077719587790096	0.9403381702593655	0.8962509349770338	0.925918409219854	1.0	0.2727272727272727	0.0	-4.8349850331135455e-05	-4.8349850331135455e-05
4784	0.09459406031169978	0.03011429508527602	0.029932658976279235	0.7464429905818437	-1	0	0	0.1	1	1.0	13	1.0	1.0	14	13	0	0	0	0.06666666666666667	15	1	15	0.0	0	0.7314263592748612	0.9158804818990411	0.6074290328546856	0.9292906958548429	0.5461844966139328	0.9486034280162179	0.9385711713163777	0.9325353738152556	0	0	0.0	0.029932658976279235	0.029932658976279235
4196	0.09373401943412278	0.028886707350750454	0.028151306054146917	0.7495119150619318	-1	0	0	0.1	1	1.0	13	1.0	1.0	14	13	0	0	0	0.06666666666666667	15	1	15	0.0	0	0.7314263592748612	0.9158804818990411	0.6074290328546856	0.9292906958548429	0.5461844966139328	0.9486034280162179	0.9385711713163777	0.9325353738152556	0	0	0.0	0.028151306054146917	0.028151306054146917
4136	0.09426450602043783	0.027676251484913567	0.027394550970937077	0.7478637306276243	-1	0	0	0.1	1	1.0	13	1.0	1.0	14	13	0	0	0	0.06666666666666667	15	1	15	0.0	0	0.7314263592748612	0.9158804818990411	0.6074290328546856	0.9292906958548429	0.5461844966139328	0.9486034280162179	0.9385711713163777	0.9325353738152556	0	0	0.0	0.027394550970937077	0.027394550970937077
4085	0.09583196117808714	0.00949785170933022	0.004404615013963251	0.7401670186409552	-1	0	0	0.1	1	1.0	13	1.0	1.0	14	13	0	0	0	0.06666666666666667	15	1	15	0.0	0	0.7151506236282058	0.9123723840119831	0.7509711112279481	0.824444079711872	0.46289190650310863	0.9296104191377547	0.921006495344179	0.8963032488987569	0	0	0.0	0.004404615013963251	0.004404615013963251
450	0.03738142471086703	0.00295772113188627	-0.0029159531858581685	0.9527345351004151	-1	0	0	0.3	3	0.7692307692307693	10	0.46875	0.6153846153846154	10	8	4	2	0	0.5	4	8	15	0.2	0	0.6338009324552883	0.82442823672841	0.56433710624688	0.9028808011137432	0.9065425565131753	0.9685512724440827	0.9043226356985384	0.9169222322051566	0.55	0.2	0.0	-0.00029159531858581687	-0.00029159531858581687
1240	0.0670434558360257	0.021352235603780013	0.01918460881259006	0.7094977279707526	-1	0	0	0.2	2	0.9230769230769231	12	1.0	0.9230769230769231	14	12	0	1	0	0.06666666666666667	15	1	15	0.5	0.14285714285714285	0.9203277011018567	0.9564931141880525	0.5812933472158738	0.8061835852653834	0.5571068986418283	0.918560537309823	0.8902685059556534	0.9099398545518425	1.0	0.2857142857142857	0.0	0.01918460881259006	0.01918460881259006
498	0.026585795801247245	0.001826187377026767	0.001086188119408092	0.928710662381886	-1	0	0	0.2	2	0.8461538461538461	11	0.3333333333333333	0.6923076923076923	9	9	5	2	0	0.5555555555555556	5	9	15	0.14285714285714285	0.15384615384615385	0.6134049120447802	0.9719379048580971	0.5551576615770619	0.8762710487255612	0.5994892873850513	0.8453603289782693	0.8545535663941837	0.9168557573708851	0.5555555555555556	0.1111111111111111	0.0	0.001086188119408092	0.001086188119408092
1107	0.024430662621113024	0.0033582640302900328	0.002233657156852558	0.9373504990488898	-1	0.5	2	0.6	6	0.38461538461538464	5	0.42857142857142855	0.23076923076923078	6	3	8	3	0	0.7142857142857143	7	5	15	0.17647058823529413	0.2	0.6294479020968184	0.8777659639694463	0.6896849446209241	0.9762959108863807	0.8180527259484076	0.9449531446197973	0.8970541364458126	0.945016560415596	0.3333333333333333	0.16666666666666666	0.0	0.002233657156852558	0.002233657156852558
3778	0.09409801125789088	0.030015239499013326	0.029875128818751734	0.7414585206355881	-1	0	0	0.1	1	1.0	13	1.0	1.0	14	13	0	0	0	0.06666666666666667	15	1	15	0.0	0	0.7314263592748612	0.9158804818990411	0.6074290328546856	0.9292906958548429	0.5461844966139328	0.9486034280162179	0.9385711713163777	0.9325353738152556	0	0	0.0	0.029875128818751734	0.029875128818751734
4394	0.09458918023198172	0.030328607314574433	0.030048140041918706	0.7390706941900029	-1	0	0	0.1	1	1.0	13	1.0	1.0	14	13	0	0	0	0.06666666666666667	15	1	15	0.0	0	0.7314263592748612	0.9158804818990411	0.6074290328546856	0.9292906958548429	0.5461844966139328	0.9486034280162179	0.9385711713163777	0.9325353738152556	0	0	0.0	0.030048140041918706	0.030048140041918706
4069	0.09554896712717212	0.028234142112199767	0.027538028195844038	0.7480755474082448	-1	0	0	0.1	1	1.0	13	1.0	1.0	14	13	0	0	0	0.06666666666666667	15	1	15	0.0	0	0.7314263592748612	0.9158804818990411	0.6074290328546856	0.9292906958548429	0.5461844966139328	0.9486034280162179	0.9385711713163777	0.9325353738152556	0	0	0.0	0.027538028195844038	0.027538028195844038
1478	0.06913416496802945	0.004107374830937129	0.002130985166115849	0.996800454902559	-1	0	0	0.1	1	1.0	13	0.5357142857142857	0.9230769230769231	13	12	1	0	0	0.14285714285714285	2	14	15	0.0	0	0.6025949395148577	0.9109714514684788	0.3271439639996506	0.9043430725635896	0.8028437825415228	0.9002029513622192	0.861365810535199	0.9052662629619245	0	0	0.0	0.002130985166115849	0.002130985166115849
2989	0.09503297921310207	0.029480981754967103	0.029172799410116912	0.7498789001470975	-1	0	0	0.1	1	1.0	13	1.0	1.0	14	13	0	0	0	0.06666666666666667	15	1	15	0.0	0	0.7314263592748612	0.9158804818990411	0.6074290328546856	0.9292906958548429	0.5461844966139328	0.9486034280162179	0.9385711713163777	0.9325353738152556	0	0	0.0	0.029172799410116912	0.029172799410116912
952	0.049310560598740234	0.012017755047752226	0.010176699174897084	0.630641018649563	-1	0	0	0.2	2	0.9230769230769231	12	0.5357142857142857	0.9230769230769231	14	12	0	0	0	0.14285714285714285	2	14	15	0.0	0	0.9247504869125424	0.9396852642062804	0.5934075780686566	0.757353967436679	0.5461844966139328	0.9119763052857445	0.8932664722348663	0.8883570430578339	0	0	0.0	0.010176699174897084	0.010176699174897084
594	0.02049838258933502	0.002424771808937007	0.0018150316135853639	0.9655539556970153	-1	0.25	1	0.4	4	0.6923076923076923	9	0.35714285714285715	0.5384615384615384	9	7	5	3	0	0.8571428571428571	7	6	15	0.25	0.2857142857142857	0.6134049120447802	0.9563803038076484	0.41349493675382065	0.9170817297181478	0.5994892873850513	0.9198524192974256	0.8444467649340888	0.9336264134191988	0.1111111111111111	0	0.0	0.0018150316135853639	0.0018150316135853639
1045	0.09001478359776796	0.01518662509932847	0.008279113981884518	0.579407639873937	-1	0	0	0.1	1	1.0	13	1.0	1.0	14	13	0	0	0	0.06666666666666667	1	15	15	0.0	0	0.9018895744169972	0.8258800137602912	0.6074290328546856	0.8833801964455656	0.3372636586616644	0.9721071293919998	0.9208256709727611	0.9150989270233404	0	0	0.0	0.008279113981884518	0.008279113981884518
3192	0.08999520960128378	0.028922132615959308	0.028088365530440956	0.7530745411800532	-1	0	0	0.1	1	1.0	13	1.0	1.0	14	13	0	0	0	0.06666666666666667	15	1	15	0.0	0	0.7314263592748612	0.9158804818990411	0.6074290328546856	0.9292906958548429	0.5461844966139328	0.9486034280162179	0.9385711713163777	0.9325353738152556	0	0	0.0	0.028088365530440956	0.028088365530440956
2366	0.09671694665187691	0.028241267414499005	0.028234918668059068	0.7300115227815341	-1	0	0	0.1	1	1.0	13	1.0	1.0	14	13	0	0	0	0.06666666666666667	15	1	15	0.0	0	0.7314263592748612	0.9127465134493851	0.6074290328546856	0.9318399645788314	0.6551215742390302	0.9465966374271929	0.928644998226358	0.9316711335761328	0	0	0.0	0.028234918668059068	0.028234918668059068
2173	0.04118682219718094	0.0013837895209786728	-0.0013837214806268828	0.7377960990298065	-1	0	0	0.16666666666666666	1	1.0	7	1.0	1.0	8	7	0	0	0	0.1111111111111111	9	1	9	0.0	0	0.671421327698226	0.8956536814654549	0.6380828617478645	0.9499051143512799	0.8028437825415228	0.9172852693965665	0.8775479765388927	0.9241021424017246	0	0	0.0	-0.00013837214806268827	-0.00013837214806268827
1698	0.05214053540704127	0.02234427593181823	0.018650538193065044	0.7441665613747441	-1	0	0	0.2	2	0.9230769230769231	12	1.0	0.9230769230769231	14	12	0	1	0	0.06666666666666667	15	1	15	0.5	0.14285714285714285	0.9203277011018567	0.9591801939690928	0.5551576615770619	0.8299147447582356	0.5890787360992996	0.9245591394083775	0.8902685059556534	0.9180368339671339	1.0	0.14285714285714285	0.0	0.018650538193065044	0.018650538193065044
3914	0.0918016141536652	0.029210298277014615	0.02878670914910865	0.7498422325367202	-1	0	0	0.1	1	1.0	13	1.0	1.0	14	13	0	0	0	0.06666666666666667	15	1	15	0.0	0	0.7314263592748612	0.9158804818990411	0.6074290328546856	0.9292906958548429	0.5461844966139328	0.9486034280162179	0.9385711713163777	0.9325353738152556	0	0	0.0	0.02878670914910865	0.02878670914910865
550	0.04404070701469856	0.006504479192528832	0.004371856441770575	0.6507897592237117	-1	0	0	0.3	3	0.6923076923076923	9	0.2727272727272727	0.6153846153846154	11	8	3	1	0	0.45454545454545453	5	11	15	0.14285714285714285	0.18181818181818182	0.3332095706622245	0.9535867113536929	0.46041381889534866	0.9075705576367673	0.5690982799216937	0.9304769753124563	0.8845298410151692	0.9329973305788836	1.0	0.2727272727272727	0.0	0.004371856441770575	0.004371856441770575
1447	0.0506753138879151	0.017163741530208058	0.016232678545898813	0.6943704248207341	-1	0	0	0.2	2	0.9230769230769231	12	0.5357142857142857	0.9230769230769231	14	12	0	0	0	0.14285714285714285	2	14	15	0.0	0	0.9247504869125424	0.9388629645271451	0.5793119205438333	0.763014243750728	0.5784374050636849	0.9217732696756331	0.8908238071124727	0.8930714192043921	0	0	0.0	0.016232678545898813	0.016232678545898813
460	None	None	None	None	None	0.25	1	0.7	7	0.3076923076923077	4	0.5	0.3076923076923077	9	4	5	2	0	0.8333333333333334	6	5	15	0.2222222222222222	0.4444444444444444	0.2670955660160419	0.9328958337923341	0.41009713970456974	0.6595252267889856	0.5740271749503958	0.9435973565731688	0.7538042596838405	0.8846073664099103	0.5555555555555556	0.4444444444444444	0.0	None	None
651	0.046989208357899756	0.005013232988423994	0.004090503103391767	0.8863367570484619	-1	0	0	0.1111111111111111	1	1.0	11	0.2708333333333333	0.7272727272727273	8	8	4	2	0	0.75	6	8	13	0.16666666666666666	0	0.5993599816024526	0.9613700291549755	0.6474264405259913	0.8770950402198671	0.5043111593351155	0.7775638405291515	0.8439351932244064	0.8950773617621233	0.5625	0	0.0	0.004090503103391767	0.004090503103391767
2438	0.06954175654487817	0.0023649735901087516	0.0016708806012205404	0.8757181737486659	-1	0	0	0.1	1	1.0	12	1.0	1.0	13	12	0	0	0	0.07142857142857142	14	1	14	0.0	0	0.8861807181472688	0.9319749882264503	0.5720899911640067	0.8874533785394663	0.5890787360992996	0.9212596523358709	0.9143158135610483	0.9153412435510614	0	0	0.0	0.0016708806012205404	0.0016708806012205404
125	0.0266877132425642	0.0035984101630007845	-0.0035749960319731745	0.9309030016668336	-1	0	0	0.3333333333333333	3	0.8181818181818182	9	0.2653061224489796	0.6363636363636364	10	7	2	2	0	1.0	7	7	13	0.4	0.18181818181818182	0.5821564474821291	0.9329619165494591	0.8214943565376183	0.9450874906462232	0.5428727904355355	0.9528383611132611	0.9113693406961656	0.9441791303561142	0.55	0.1	0.0	-0.00035749960319731745	-0.00035749960319731745
209	0.002588992837827706	0.00046343536650529454	0.0003972335869164804	0.9862259199031322	-1	0	0	0.5	1	1.0	1	1.0	1.0	2	1	0	0	0	0.3333333333333333	1	3	3	0.0	0	0.6019998082389832	0.9816571438315361	0.6624979390600834	0.9356406505995535	0.5251644342257504	0.5594608643459092	0.8591392414971789	0.9087589655681971	0	0	0.0	0.0003972335869164804	0.0003972335869164804
657	0.027853399639281094	0.007342661415606255	-0.00122472323782055	0.880564295182073	-1	0	0	0.4	4	0.5833333333333334	7	0.35	0.5	9	6	4	3	0	0.625	5	8	14	0.3333333333333333	0.2857142857142857	0.9018895744169972	0.7135872004712909	0.5755911225209356	0.8628215784909127	0.5890787360992996	0.9427555666597278	0.9276767660928932	0.8642551345324418	0.2222222222222222	0.1111111111111111	0.0	-0.000122472323782055	-0.000122472323782055
4486	0.09392090659405161	0.030344629282392427	0.030339690953519828	0.7468617940094999	-1	0	0	0.1	1	1.0	13	1.0	1.0	14	13	0	0	0	0.06666666666666667	15	1	15	0.0	0	0.7314263592748612	0.9158804818990411	0.6074290328546856	0.9292906958548429	0.5461844966139328	0.9486034280162179	0.9385711713163777	0.9325353738152556	0	0	0.0	0.030339690953519828	0.030339690953519828
841	0.01786420196245234	0.0013334431970436155	-0.00020303998598007278	0.9776481390268952	-1	0	0	0.4	4	0.5384615384615384	7	0.3333333333333333	0.46153846153846156	8	6	6	3	0	0.5555555555555556	9	5	15	0.21428571428571427	0.15384615384615385	0.569943015757921	0.9798003387197761	0.5212520060730268	0.9345992455725403	0.5221122385345093	0.9634865374628255	0.9443927246578516	0.9634338717545485	0.125	0.5	0.0	-2.030399859800728e-05	-2.030399859800728e-05
3349	0.09369471721535592	0.029151475471376382	0.02893291175824501	0.7469531663321753	-1	0	0	0.1	1	1.0	13	1.0	1.0	14	13	0	0	0	0.06666666666666667	15	1	15	0.0	0	0.7314263592748612	0.9158804818990411	0.6074290328546856	0.9292906958548429	0.5461844966139328	0.9486034280162179	0.9385711713163777	0.9325353738152556	0	0	0.0	0.02893291175824501	0.02893291175824501
2944	0.09382773956129802	0.030191499859853567	0.030040419112674795	0.7460081210928982	-1	0	0	0.1	1	1.0	13	1.0	1.0	14	13	0	0	0	0.06666666666666667	15	1	15	0.0	0	0.7314263592748612	0.9158804818990411	0.6074290328546856	0.9292906958548429	0.5461844966139328	0.9486034280162179	0.9385711713163777	0.9325353738152556	0	0	0.0	0.030040419112674795	0.030040419112674795
1582	0.05280877300762853	0.02466894903265201	0.023852799966521242	0.7165099760268809	-1	0	0	0.2	2	0.9230769230769231	12	1.0	0.9230769230769231	14	12	0	1	0	0.06666666666666667	15	1	15	0.5	0.14285714285714285	0.9203277011018567	0.9564931141880525	0.5812933472158738	0.8391995581574833	0.5571068986418283	0.9177671193898974	0.8933592871163414	0.9156770047285884	1.0	0.14285714285714285	0.0	0.023852799966521242	0.023852799966521242
2395	0.09349795033634804	0.02805457677599521	0.02805382268103515	0.7397548447929461	-1	0	0	0.1	1	1.0	13	1.0	1.0	14	13	0	0	0	0.06666666666666667	15	1	15	0.0	0	0.7314263592748612	0.9127465134493851	0.6074290328546856	0.9318399645788314	0.6551215742390302	0.9465966374271929	0.928644998226358	0.9316711335761328	0	0	0.0	0.02805382268103515	0.02805382268103515
923	0.034117225474395094	0.002386325495832038	-0.0001522454623107298	0.9443178369668597	-1	0	0	0.1	1	1.0	13	0.42857142857142855	0.7692307692307693	11	10	3	1	0	0.7142857142857143	7	5	15	0.1111111111111111	0.6153846153846154	0.7977058648577605	0.8467892698826915	0.4133042755541216	0.8673307026962952	0.9065425565131753	0.8525403296605385	0.9030158443721228	0.8557735777660466	1.0	0.2727272727272727	0.0	-1.522454623107298e-05	-1.522454623107298e-05
2320	0.09571976360305444	0.027497081611270176	0.027470934332207982	0.7282786797410805	-1	0	0	0.1	1	1.0	13	1.0	1.0	14	13	0	0	0	0.06666666666666667	15	1	15	0.0	0	0.7314263592748612	0.9127465134493851	0.6074290328546856	0.9318399645788314	0.6551215742390302	0.9465966374271929	0.928644998226358	0.9316711335761328	0	0	0.0	0.027470934332207982	0.027470934332207982
4350	0.09308924547399801	0.029811009604901087	0.02980993148794659	0.7464109216860633	-1	0	0	0.1	1	1.0	13	1.0	1.0	14	13	0	0	0	0.06666666666666667	15	1	15	0.0	0	0.7314263592748612	0.9158804818990411	0.6074290328546856	0.9292906958548429	0.5461844966139328	0.9486034280162179	0.9385711713163777	0.9325353738152556	0	0	0.0	0.02980993148794659	0.02980993148794659
4695	0.09152367856578845	0.029000285167123604	0.02833027045276655	0.7503031808702181	-1	0	0	0.1	1	1.0	13	1.0	1.0	14	13	0	0	0	0.06666666666666667	15	1	15	0.0	0	0.7314263592748612	0.9158804818990411	0.6074290328546856	0.9292906958548429	0.5461844966139328	0.9486034280162179	0.9385711713163777	0.9325353738152556	0	0	0.0	0.02833027045276655	0.02833027045276655
4721	0.0919068322777755	0.030412681616023604	0.030397609049878177	0.7411831340271349	-1	0	0	0.1	1	1.0	13	1.0	1.0	14	13	0	0	0	0.06666666666666667	15	1	15	0.0	0	0.7314263592748612	0.9158804818990411	0.6074290328546856	0.9292906958548429	0.5461844966139328	0.9486034280162179	0.9385711713163777	0.9325353738152556	0	0	0.0	0.030397609049878177	0.030397609049878177
5006	0.04409121751406501	0.00757535494962905	-0.00018848930431511197	0.9214822848042856	-1	0	0	0.3	3	0.8461538461538461	11	0.3125	0.7692307692307693	13	10	1	2	0	0.3333333333333333	4	12	15	0.6666666666666666	0.6666666666666666	0.7314263592748612	0.9486060071788315	0.6074290328546856	0.9325133780818402	0.5890787360992996	0.9500048279557572	0.9484549190080298	0.9442048219041294	0.6538461538461539	0.5384615384615384	0.0	-1.8848930431511198e-05	-1.8848930431511198e-05
2414	0.09571216883895878	0.02782725921565638	0.027797134077922715	0.7347863807329993	-1	0	0	0.1	1	1.0	13	1.0	1.0	14	13	0	0	0	0.06666666666666667	15	1	15	0.0	0	0.7314263592748612	0.9127465134493851	0.6074290328546856	0.9318399645788314	0.6551215742390302	0.9465966374271929	0.928644998226358	0.9316711335761328	0	0	0.0	0.027797134077922715	0.027797134077922715
4575	0.09189896119091504	0.02816437870426754	0.02689132160023573	0.7430804183548019	-1	0	0	0.1	1	1.0	13	1.0	1.0	14	13	0	0	0	0.06666666666666667	15	1	15	0.0	0	0.7314263592748612	0.9158804818990411	0.6074290328546856	0.9292906958548429	0.5461844966139328	0.9486034280162179	0.9385711713163777	0.9325353738152556	0	0	0.0	0.02689132160023573	0.02689132160023573
391	None	None	None	None	None	0	0	0.625	5	0.2222222222222222	2	0.6111111111111112	0.2222222222222222	5	2	5	1	0	0.5	6	3	11	0.09090909090909091	0.2857142857142857	0.10751208614842944	0.8729629042865555	0.7188904644926801	0.9468660100563808	0.9272352336028449	0.5978275469786642	0.9644436692776425	0.8500158460548489	1.0	0	0.0	None	None
4378	0.08508187600595961	0.00863225122103205	0.008045581171880214	0.7022882555444598	-1	0	0	0.1	1	1.0	13	1.0	1.0	14	13	0	0	0	0.06666666666666667	15	1	15	0.0	0	0.7151506236282058	0.9134316367323473	0.6792000720413169	0.943712631855087	0.6551215742390302	0.9520081508798864	0.9385711713163777	0.9382577378300435	0	0	0.0	0.008045581171880214	0.008045581171880214
1474	0.05609595082620523	0.01483881013241857	0.009680961530814651	0.7828107397838429	-1	0	0	0.2	2	0.9230769230769231	12	1.0	0.9230769230769231	14	12	0	1	0	0.06666666666666667	15	1	15	0.5	0.14285714285714285	0.9018895744169972	0.9574453692705808	0.5812933472158738	0.8061835852653834	0.5571068986418283	0.918560537309823	0.8902685059556534	0.9105695709377919	1.0	0.2857142857142857	0.0	0.009680961530814651	0.009680961530814651
3546	0.09273205292888717	0.027745272143710583	0.02678728420678749	0.7474558012319571	-1	0	0	0.1	1	1.0	13	1.0	1.0	14	13	0	0	0	0.06666666666666667	15	1	15	0.0	0	0.7314263592748612	0.9158804818990411	0.6074290328546856	0.9292906958548429	0.5461844966139328	0.9486034280162179	0.9385711713163777	0.9325353738152556	0	0	0.0	0.02678728420678749	0.02678728420678749
757	0.03149593201836706	0.006709547868974857	-0.005239006144203008	0.6987709990395663	-1	0	0	0.375	3	0.6	6	0.5714285714285714	0.4	6	4	5	5	0	0.42857142857142855	3	7	12	0.4166666666666667	0.3333333333333333	0.8123668846431347	0.8335340640067562	0.24135630286937215	0.949907558664925	0.47974491080466164	0.9468020810952145	0.9349037100373766	0.9225481468186452	0.16666666666666666	0.16666666666666666	0.0	-0.0005239006144203008	-0.0005239006144203008
4081	0.09618403385262361	0.02767893363514525	0.027234004291319454	0.7444139531863065	-1	0	0	0.1	1	1.0	13	1.0	1.0	14	13	0	0	0	0.06666666666666667	15	1	15	0.0	0	0.7314263592748612	0.9158804818990411	0.6074290328546856	0.9292906958548429	0.5461844966139328	0.9486034280162179	0.9385711713163777	0.9325353738152556	0	0	0.0	0.027234004291319454	0.027234004291319454
4457	0.09148979190286097	0.02752485030009547	0.027347844755854472	0.7470847715011399	-1	0	0	0.1	1	1.0	13	1.0	1.0	14	13	0	0	0	0.06666666666666667	15	1	15	0.0	0	0.7314263592748612	0.9158804818990411	0.6074290328546856	0.9292906958548429	0.5461844966139328	0.9486034280162179	0.9385711713163777	0.9325353738152556	0	0	0.0	0.027347844755854472	0.027347844755854472
3725	0.0956218686313841	0.029576179229836925	0.029349202574876082	0.7489292914076044	-1	0	0	0.1	1	1.0	13	1.0	1.0	14	13	0	0	0	0.06666666666666667	15	1	15	0.0	0	0.7314263592748612	0.9158804818990411	0.6074290328546856	0.9292906958548429	0.5461844966139328	0.9486034280162179	0.9385711713163777	0.9325353738152556	0	0	0.0	0.029349202574876082	0.029349202574876082
2032	0.09716802452099853	0.029536434506605362	0.028961749624685673	0.7522542522558874	-1	0	0	0.1	1	1.0	13	1.0	1.0	14	13	0	0	0	0.06666666666666667	15	1	15	0.0	0	0.7314263592748612	0.9102017060342618	0.6074290328546856	0.9306486067029444	0.6551215742390302	0.9465966374271929	0.928644998226358	0.9305992921861421	0	0	0.0	0.028961749624685673	0.028961749624685673
2136	0.0752886980802791	0.010561382697863086	0.007568610644908212	0.7666897217635198	-1	0	0	0.1111111111111111	1	1.0	11	1.0	1.0	12	11	0	0	0	0.07692307692307693	13	1	13	0.0	0	0.8003822311992739	0.9353549500553824	0.5162519050296777	0.920603447220115	0.4203697425633585	0.9188313294437268	0.926960167450351	0.9252826823991879	0	0	0.0	0.007568610644908212	0.007568610644908212
1141	0.044112327181535634	0.002290675567142924	0.001564851370035789	0.5930842440845548	-1	0	0	0.2	2	0.9230769230769231	12	0.38461538461538464	0.7692307692307693	11	10	3	3	0	0.23076923076923078	13	3	15	0.3333333333333333	0	0.8772842816345005	0.9730835328067035	0.5551576615770619	0.9165141540446424	0.5014406834509154	0.9215835005848889	0.9169336452866212	0.9435288489012807	0.09090909090909091	0.45454545454545453	0.0	0.001564851370035789	0.001564851370035789
3308	0.09431844012427408	0.029294659203056038	0.028738368449365326	0.7456395702976273	-1	0	0	0.1	1	1.0	13	1.0	1.0	14	13	0	0	0	0.06666666666666667	15	1	15	0.0	0	0.7314263592748612	0.9158804818990411	0.6074290328546856	0.9292906958548429	0.5461844966139328	0.9486034280162179	0.9385711713163777	0.9325353738152556	0	0	0.0	0.028738368449365326	0.028738368449365326
1168	0.03525558657895271	0.002248686153519774	0.001558605426797133	0.7375162242033433	-1	0.25	1	0.6	6	0.46153846153846156	6	0.5	0.46153846153846156	12	6	2	1	0	0.3	10	3	15	0.5	0.8	0.4414121442888851	0.9563466089259562	0.5090702073405151	0.8977758018911125	0.7078830938231109	0.8541096862013926	0.8840990286202043	0.9123174670260746	1.0	0	0.0	0.001558605426797133	0.001558605426797133
2455	0.056549724647625074	0.0061278891246217375	0.0008391086741621608	0.7643322742652289	-1	0	0	0.1	1	1.0	13	1.0	1.0	14	13	0	0	0	0.06666666666666667	15	1	15	0.0	0	0.8450935227676913	0.8834331096658773	0.7495431403856555	0.9021259047165308	0.47378869976351323	0.945944593929465	0.928644998226358	0.9144742890530513	0	0	0.0	0.0008391086741621608	0.0008391086741621608
3664	0.09381700255482198	0.02794611683994758	0.02789857680837321	0.7472722878449907	-1	0	0	0.1	1	1.0	13	1.0	1.0	14	13	0	0	0	0.06666666666666667	15	1	15	0.0	0	0.7314263592748612	0.9158804818990411	0.6074290328546856	0.9292906958548429	0.5890787360992996	0.9505191890355249	0.9385711713163777	0.9333694777861464	0	0	0.0	0.02789857680837321	0.02789857680837321
2045	0.0950122390631529	0.027403533718160317	0.02607369111444752	0.731672166611383	-1	0	0	0.1	1	1.0	13	1.0	1.0	14	13	0	0	0	0.06666666666666667	15	1	15	0.0	0	0.7314263592748612	0.9102017060342618	0.6074290328546856	0.9306486067029444	0.6551215742390302	0.9465966374271929	0.928644998226358	0.9305992921861421	0	0	0.0	0.02607369111444752	0.02607369111444752
899	0.059655808666300034	0.023464133825237092	-1.703411052539637e-06	0.6190888016971935	-1	0	0	0.2	2	0.8461538461538461	11	0.5357142857142857	0.8461538461538461	13	11	1	0	0	0.14285714285714285	2	14	15	0.0	0	0.42581860720870346	0.9504732243736859	0.4811229857178305	0.9228230197883426	0.5461844966139328	0.9594126682278759	0.8953785426467293	0.9461508821814781	0	0	0.0	-1.703411052539637e-07	-1.703411052539637e-07
2892	0.09298293494452589	0.028836740820711356	0.02866290501696515	0.7548776493438798	-1	0	0	0.1	1	1.0	13	1.0	1.0	14	13	0	0	0	0.06666666666666667	15	1	15	0.0	0	0.7314263592748612	0.9158804818990411	0.6074290328546856	0.9292906958548429	0.5461844966139328	0.9486034280162179	0.9385711713163777	0.9325353738152556	0	0	0.0	0.02866290501696515	0.02866290501696515
1265	0.11258735184274439	0.0077462278828650515	-0.002966969562865261	0.7149579748335508	-1	0	0	0.1	1	1.0	13	1.0	1.0	14	13	0	0	0	0.06666666666666667	1	15	15	0.0	0	0.5220035419018714	0.9365404360320996	0.29341165714527195	0.8825983052423663	0.6775884593844433	0.941449742113172	0.8930008620014624	0.9238279575564924	0	0	0.0	-0.00029669695628652614	-0.00029669695628652614
3222	0.0934450969573741	0.02899218227937447	0.028838419784507185	0.7387659430481077	-1	0	0	0.1	1	1.0	13	1.0	1.0	14	13	0	0	0	0.06666666666666667	15	1	15	0.0	0	0.7314263592748612	0.9158804818990411	0.6074290328546856	0.9292906958548429	0.5461844966139328	0.9486034280162179	0.9385711713163777	0.9325353738152556	0	0	0.0	0.028838419784507185	0.028838419784507185
1263	0.08509019133512534	0.014716049880566478	0.01368883490860467	0.6462000720760641	-1	0	0	0.1	1	1.0	13	1.0	1.0	14	13	0	0	0	0.06666666666666667	1	15	15	0.0	0	0.7334394020562996	0.9638368104528424	0.7992936860833418	0.9290973598240099	0.6113320881404665	0.9644705346700143	0.9166862679861499	0.9548832000299164	0	0	0.0	0.01368883490860467	0.01368883490860467
1143	0.06947694731071744	0.026431670215023212	0.01929252697628676	0.6403121273245276	-1	0	0	0.1	1	1.0	13	1.0	1.0	14	13	0	0	0	0.06666666666666667	1	15	15	0.0	0	0.7334394020562996	0.9656092763535084	0.3233482454194755	0.9161892072009094	0.8842772166474934	0.9626741445346948	0.936919030420438	0.9522214461889168	0	0	0.0	0.01929252697628676	0.01929252697628676
4977	0.09643005581341187	0.027987813562245212	0.027450946625962917	0.7422368446187634	-1	0	0	0.1	1	1.0	13	1.0	1.0	14	13	0	0	0	0.06666666666666667	15	1	15	0.0	0	0.7314263592748612	0.9158804818990411	0.6074290328546856	0.9292906958548429	0.5461844966139328	0.9486034280162179	0.9385711713163777	0.9325353738152556	0	0	0.0	0.027450946625962917	0.027450946625962917
4380	0.09572501153521681	0.029919775975642035	0.029609122121158016	0.7389564293787818	-1	0	0	0.1	1	1.0	13	1.0	1.0	14	13	0	0	0	0.06666666666666667	15	1	15	0.0	0	0.7314263592748612	0.9158804818990411	0.6074290328546856	0.9292906958548429	0.5461844966139328	0.9486034280162179	0.9385711713163777	0.9325353738152556	0	0	0.0	0.029609122121158016	0.029609122121158016
2620	0.05450468848503556	0.013847726085752477	-0.01125272570994351	0.6520230408680656	-1	0	0	0.125	1	1.0	10	1.0	1.0	11	10	0	0	0	0.08333333333333333	12	1	12	0.0	0	0.9018895744169972	0.9314895720122945	0.46041381889534866	0.8951549466177381	0.5461844966139328	0.9129617907450868	0.908969834336434	0.9143715725864394	0	0	0.0	-0.001125272570994351	-0.001125272570994351
4517	0.09324803153392806	0.03010264924193284	0.029767897542429218	0.7481992726139763	-1	0	0	0.1	1	1.0	13	1.0	1.0	14	13	0	0	0	0.06666666666666667	15	1	15	0.0	0	0.7314263592748612	0.9158804818990411	0.6074290328546856	0.9292906958548429	0.5461844966139328	0.9486034280162179	0.9385711713163777	0.9325353738152556	0	0	0.0	0.029767897542429218	0.029767897542429218
3048	0.09520086999942472	0.027188838571177012	0.026523109817959075	0.7405623989032206	-1	0	0	0.1	1	1.0	13	1.0	1.0	14	13	0	0	0	0.06666666666666667	15	1	15	0.0	0	0.7314263592748612	0.9158804818990411	0.6074290328546856	0.9292906958548429	0.5461844966139328	0.9486034280162179	0.9385711713163777	0.9325353738152556	0	0	0.0	0.026523109817959075	0.026523109817959075
466	0.02145979686472397	0.0005288545067874941	0.00040709678411725585	0.9554019251068231	-1	0	0	0.375	3	0.6	6	0.4444444444444444	0.4	6	4	5	5	0	0.3333333333333333	9	3	12	0.4166666666666667	0.6666666666666666	0.5288398157890857	0.8976141035631829	0.3706920353328545	0.7853278173942175	0.6899226570389692	0.9359069772294395	0.8318656034538737	0.8859193553408917	0.16666666666666666	0	0.0	0.00040709678411725585	0.00040709678411725585
341	0.012837072302644147	0.0013454050741035094	-0.0004420022061231136	0.9326305580136514	-1	0	0	0.5	5	0.46153846153846156	6	0.5	0.38461538461538464	7	5	7	1	0	0.3	10	3	15	0.0625	0.15384615384615385	0.7147338646397154	0.9557114145725777	0.8110659397227667	0.9624782011707429	0.7316009763638311	0.9283439296449639	0.9484549190080298	0.9507003023839732	1.0	0.14285714285714285	0.0	-4.4200220612311355e-05	-4.4200220612311355e-05
3438	0.09403501760878394	0.029919775975642035	0.029609122121158016	0.7389564293787818	-1	0	0	0.1	1	1.0	13	1.0	1.0	14	13	0	0	0	0.06666666666666667	15	1	15	0.0	0	0.7314263592748612	0.9158804818990411	0.6074290328546856	0.9292906958548429	0.5461844966139328	0.9486034280162179	0.9385711713163777	0.9325353738152556	0	0	0.0	0.029609122121158016	0.029609122121158016
3408	0.08073791986966514	0.018406148253645362	0.018326947864456874	0.727330575637025	-1	0	0	0.1	1	1.0	13	1.0	1.0	14	13	0	0	0	0.06666666666666667	15	1	15	0.0	0	0.7314263592748612	0.9154299808575106	0.6074290328546856	0.9292906958548429	0.5461844966139328	0.9486034280162179	0.9385711713163777	0.9324129426284451	0	0	0.0	0.018326947864456874	0.018326947864456874
3443	0.06889547286780383	0.008589709092429869	0.008460527734761622	0.9313569251487721	-1	0	0	0.4	4	0.5384615384615384	7	0.3333333333333333	0.5384615384615384	11	7	3	0	0	0.5555555555555556	5	9	15	0.0	0	0.6988748879815503	0.9170349664137912	0.7509711112279481	0.9491733611840505	0.7742757250370257	0.955539765636382	0.9385711713163777	0.9426321893575053	0	0	0.0	0.008460527734761622	0.008460527734761622
1856	0.09416079945745497	0.027856466032815816	0.026129803623162084	0.7362938170515909	-1	0	0	0.1	1	1.0	13	1.0	1.0	14	13	0	0	0	0.06666666666666667	15	1	15	0.0	0	0.7314263592748612	0.9102017060342618	0.6074290328546856	0.9306486067029444	0.6551215742390302	0.9465966374271929	0.928644998226358	0.9305992921861421	0	0	0.0	0.026129803623162084	0.026129803623162084
1978	0.09429306574083392	0.02730800694869308	0.02654317074936509	0.7345921353385538	-1	0	0	0.1	1	1.0	13	1.0	1.0	14	13	0	0	0	0.06666666666666667	15	1	15	0.0	0	0.7314263592748612	0.9102017060342618	0.6074290328546856	0.9306486067029444	0.6551215742390302	0.9465966374271929	0.928644998226358	0.9305992921861421	0	0	0.0	0.02654317074936509	0.02654317074936509
541	0.028191370790356707	0.01029129540303946	0.0019862986788961655	0.9440555327281559	-1	0.3333333333333333	1	0.375	3	0.7	7	0.3333333333333333	0.7	7	7	4	1	0	0.4444444444444444	9	4	12	0.08333333333333333	0.6666666666666666	0.6439677674149017	0.9542316197514265	0.6712225434679763	0.7261871999601975	0.4863274484332562	0.9099151401961513	0.8799602318579126	0.8917193631985042	1.0	0	0.0	0.0019862986788961655	0.0019862986788961655
2504	0.05551065808409424	0.0015865632887587678	-1.2289578751018981e-05	0.9371036425964253	-1	0	0	0.3	3	0.6923076923076923	9	0.3	0.6153846153846154	11	8	3	1	0	0.5	5	10	15	0.14285714285714285	0	0.7314263592748612	0.9332782752778451	0.7040757323317223	0.9491846408854504	0.7742757250370257	0.9317708585730156	0.8940847365820088	0.9385779806648175	1.0	0.2727272727272727	0.0	-1.228957875101898e-06	-1.228957875101898e-06
2233	0.1008406798091254	0.02673952323896564	0.02658234721521483	0.7515706744432993	-1	0	0	0.1	1	1.0	13	1.0	1.0	14	13	0	0	0	0.06666666666666667	15	1	15	0.0	0	0.7151506236282058	0.9112543315657917	0.5897595120093462	0.9411149168975651	0.6530670198350444	0.9440840820510643	0.928826963470399	0.9335346301504693	0	0	0.0	0.02658234721521483	0.02658234721521483
3116	0.09544387267341214	0.029647366404847632	0.02946213167611915	0.7460749962159748	-1	0	0	0.1	1	1.0	13	1.0	1.0	14	13	0	0	0	0.06666666666666667	15	1	15	0.0	0	0.7314263592748612	0.9158804818990411	0.6074290328546856	0.9292906958548429	0.5461844966139328	0.9486034280162179	0.9385711713163777	0.9325353738152556	0	0	0.0	0.02946213167611915	0.02946213167611915
598	0.04500945990941428	0.00860366354396646	0.004702793142799445	0.927049284691853	-1	0	0	0.1	1	1.0	13	0.5357142857142857	0.7692307692307693	11	10	3	0	0	0.5714285714285714	4	7	15	0.0	0	0.5310334987399685	0.9251574213170921	0.4133042755541216	0.7974332901895835	0.9170592425989721	0.9338206515929601	0.8944063828482862	0.8981900586313043	0	0	0.0	0.004702793142799445	0.004702793142799445
1859	0.09666216582445483	0.027488362968742488	0.0253095892488792	0.7319872552834239	-1	0	0	0.1	1	1.0	13	1.0	1.0	14	13	0	0	0	0.06666666666666667	15	1	15	0.0	0	0.7314263592748612	0.9102017060342618	0.6074290328546856	0.9306486067029444	0.6551215742390302	0.9465966374271929	0.928644998226358	0.9305992921861421	0	0	0.0	0.0253095892488792	0.0253095892488792
3139	0.09510793501445354	0.03022431829159606	0.029807289120361322	0.7388373548116915	-1	0	0	0.1	1	1.0	13	1.0	1.0	14	13	0	0	0	0.06666666666666667	15	1	15	0.0	0	0.7314263592748612	0.9158804818990411	0.6074290328546856	0.9292906958548429	0.5461844966139328	0.9486034280162179	0.9385711713163777	0.9325353738152556	0	0	0.0	0.029807289120361322	0.029807289120361322
4959	0.09216975919754522	0.03439545738749238	0.03438972957809391	0.6970066098512666	-1	0	0	0.1	1	1.0	13	1.0	1.0	14	13	0	0	0	0.06666666666666667	15	1	15	0.0	0	0.7314263592748612	0.9158804818990411	0.6074290328546856	0.9292906958548429	0.6390720870610607	0.9362374709722947	0.932878791982001	0.9275778845846114	0	0	0.0	0.03438972957809391	0.03438972957809391
1441	0.051654186211463914	0.013275403835810062	0.0011021742044984982	0.6594628900239488	-1	0	0	0.2	2	0.9230769230769231	12	1.0	0.9230769230769231	14	12	0	1	0	0.06666666666666667	15	1	15	0.5	0.14285714285714285	0.9431886135974018	0.8543660771048621	0.5793119205438333	0.7523123558193872	0.5890787360992996	0.9534430172753124	0.9258440773509722	0.8772400476598049	1.0	0.35714285714285715	0.0	0.0011021742044984982	0.0011021742044984982
2330	0.09406156642548476	0.027071202309320145	0.02685604662127467	0.7482232203390968	-1	0	0	0.1	1	1.0	13	1.0	1.0	14	13	0	0	0	0.06666666666666667	15	1	15	0.0	0	0.7314263592748612	0.9158804818990411	0.6074290328546856	0.9292906958548429	0.5461844966139328	0.9486034280162179	0.9385711713163777	0.9325353738152556	0	0	0.0	0.02685604662127467	0.02685604662127467
2613	0.09279062407689712	0.029620347271761722	0.02925675306570144	0.7413170266184472	-1	0	0	0.1	1	1.0	13	1.0	1.0	14	13	0	0	0	0.06666666666666667	15	1	15	0.0	0	0.7314263592748612	0.9158804818990411	0.6074290328546856	0.9292906958548429	0.5461844966139328	0.9486034280162179	0.9385711713163777	0.9325353738152556	0	0	0.0	0.02925675306570144	0.02925675306570144
939	0.02558604352549996	0.0022663851627869815	0.0022663253814863386	0.9101224372122476	-1	0	0	0.125	1	1.0	10	1.0	1.0	11	10	0	0	0	0.08333333333333333	1	12	12	0.0	0	0.9018895744169972	0.9524891855728896	0.6034661795106047	0.7644966186021387	0.4005389694625226	0.9512436688544088	0.8908238071124727	0.9154585370874986	0	0	0.0	0.0022663253814863386	0.0022663253814863386
1688	0.06972645330395263	0.0268679813015735	0.019809217988083654	0.6518202505462163	-1	0	0	0.1	1	1.0	13	1.0	1.0	14	13	0	0	0	0.06666666666666667	1	15	15	0.0	0	0.7334394020562996	0.9656092763535084	0.3233482454194755	0.9161892072009094	0.8842772166474934	0.9626741445346948	0.936919030420438	0.9522214461889168	0	0	0.0	0.019809217988083654	0.019809217988083654
2595	0.09386592317357219	0.029466605565809798	0.02887802950987784	0.7454408433344932	-1	0	0	0.1	1	1.0	13	1.0	1.0	14	13	0	0	0	0.06666666666666667	15	1	15	0.0	0	0.7314263592748612	0.9158804818990411	0.6074290328546856	0.9292906958548429	0.5461844966139328	0.9486034280162179	0.9385711713163777	0.9325353738152556	0	0	0.0	0.02887802950987784	0.02887802950987784
1450	0.06766336220033478	0.028240108372179384	0.021423258836235144	0.6361576729318594	-1	0	0	0.1	1	1.0	13	1.0	1.0	14	13	0	0	0	0.06666666666666667	1	15	15	0.0	0	0.7334394020562996	0.9656092763535084	0.3233482454194755	0.9161892072009094	0.8842772166474934	0.9626741445346948	0.936919030420438	0.9522214461889168	0	0	0.0	0.021423258836235144	0.021423258836235144
3717	0.09751368170759313	0.029129453616783763	0.02852942573113181	0.7466517007161428	-1	0	0	0.1	1	1.0	13	1.0	1.0	14	13	0	0	0	0.06666666666666667	15	1	15	0.0	0	0.7314263592748612	0.9158804818990411	0.6074290328546856	0.9292906958548429	0.5461844966139328	0.9486034280162179	0.9385711713163777	0.9325353738152556	0	0	0.0	0.02852942573113181	0.02852942573113181
1799	0.05969320350661191	0.016945330322527655	-0.016057891757720065	0.7204573788719019	-1	0	0	0.2	2	0.9230769230769231	12	1.0	0.9230769230769231	14	12	0	1	0	0.06666666666666667	15	1	15	0.5	0.14285714285714285	0.9203277011018567	0.9385293999640291	0.5812933472158738	0.794466430389156	0.5890787360992996	0.9337990352284047	0.8902685059556534	0.9039114216049546	1.0	0.21428571428571427	0.0	-0.0016057891757720066	-0.0016057891757720066
4302	0.09530729441244354	0.030358957744799835	0.029192048592350108	0.7452852615427337	-1	0	0	0.1	1	1.0	13	1.0	1.0	14	13	0	0	0	0.06666666666666667	15	1	15	0.0	0	0.7314263592748612	0.9202575936206766	0.6074290328546856	0.9292906958548429	0.5461844966139328	0.9486034280162179	0.9385711713163777	0.9337457949337532	0	0	0.0	0.029192048592350108	0.029192048592350108
1373	0.039837544874333844	0.010507373625173622	0.00938174194409914	0.7385031515852162	-1	0	0	0.16666666666666666	1	1.0	7	1.0	1.0	8	7	0	1	0	0.1111111111111111	9	1	9	0.3333333333333333	0	0.9247504869125424	0.6541540935275976	0.605447606182645	0.8393122394456871	0.5737768929922054	0.942757544733513	0.8892116109742036	0.845185373018939	1.0	0.25	0.0	0.00938174194409914	0.00938174194409914
2520	0.09416827750581092	0.027650820690492506	0.027612231014211095	0.7298960158004761	-1	0	0	0.1	1	1.0	13	1.0	1.0	14	13	0	0	0	0.06666666666666667	15	1	15	0.0	0	0.7151506236282058	0.9112543315657917	0.5897595120093462	0.9411149168975651	0.6530670198350444	0.9440840820510643	0.928826963470399	0.9335346301504693	0	0	0.0	0.027612231014211095	0.027612231014211095
2864	0.09281130825634211	0.026930171671958495	0.026602197082951744	0.748481189165354	-1	0	0	0.1	1	1.0	13	1.0	1.0	14	13	0	0	0	0.06666666666666667	15	1	15	0.0	0	0.7314263592748612	0.9158804818990411	0.6074290328546856	0.9292906958548429	0.5461844966139328	0.9486034280162179	0.9385711713163777	0.9325353738152556	0	0	0.0	0.026602197082951744	0.026602197082951744
4087	0.05969074049703455	0.008448488949284258	-0.007490670455552131	0.8700771150492171	-1	0	0	0.1	1	1.0	13	0.38461538461538464	0.9230769230769231	13	12	1	2	0	0.23076923076923078	3	13	15	0.4	0	0.9018895744169972	0.9356718340522481	0.6074290328546856	0.9155012039575253	0.5461844966139328	0.9423778524281419	0.9484549190080298	0.9320216631735565	0.6538461538461539	0.38461538461538464	0.0	-0.0007490670455552131	-0.0007490670455552131
3368	0.09419066267027204	0.029915645125329283	0.029538659061317134	0.7387659863885019	-1	0	0	0.1	1	1.0	13	1.0	1.0	14	13	0	0	0	0.06666666666666667	15	1	15	0.0	0	0.7314263592748612	0.9158804818990411	0.6074290328546856	0.9292906958548429	0.5461844966139328	0.9486034280162179	0.9385711713163777	0.9325353738152556	0	0	0.0	0.029538659061317134	0.029538659061317134
2815	0.09317136764471155	0.029259204942997264	0.028843276275064816	0.7509954166006745	-1	0	0	0.1	1	1.0	13	1.0	1.0	14	13	0	0	0	0.06666666666666667	15	1	15	0.0	0	0.7314263592748612	0.9158804818990411	0.6074290328546856	0.9292906958548429	0.5461844966139328	0.9486034280162179	0.9385711713163777	0.9325353738152556	0	0	0.0	0.028843276275064816	0.028843276275064816
1523	0.06801612018876442	0.007541705130228806	0.007471143025578317	0.6098435068132123	-1	0	0	0.2	2	0.9230769230769231	12	0.5357142857142857	0.9230769230769231	14	12	0	0	0	0.14285714285714285	2	14	15	0.0	0	0.9018895744169972	0.8886704233235684	0.46041381889534866	0.7862081723090033	0.5307246629634654	0.9147802700927762	0.9021817110061928	0.8718743328091464	0	0	0.0	0.007471143025578317	0.007471143025578317
2568	0.08621491640717374	0.018575413093741763	-0.0009860369617958912	0.7134848592131837	-1	0	0	0.1	1	1.0	13	1.0	1.0	14	13	0	0	0	0.06666666666666667	15	1	15	0.0	0	0.7974681139116445	0.919585689285334	0.5162519050296777	0.8805462098031527	0.6996291389063598	0.9265427908341153	0.9042652806475803	0.9107667978115704	0	0	0.0	-9.860369617958912e-05	-9.860369617958912e-05
3040	0.079244558497601	0.005682413345018603	0.0002522398914328034	0.7143139175392899	-1	0	0	0.1111111111111111	1	1.0	11	1.0	1.0	12	11	0	0	0	0.07692307692307693	13	1	13	0.0	0	0.7151506236282058	0.9114800848779707	0.6074290328546856	0.9391535719400967	0.5612786576459272	0.9616521262944968	0.9385711713163777	0.9406698112369541	0	0	0.0	0.0002522398914328034	0.0002522398914328034
2551	0.0502589714926288	0.002927960097310787	-0.002900747817770537	0.9376957440789075	-1	0	0	0.4	4	0.5384615384615384	7	0.3333333333333333	0.5384615384615384	11	7	3	1	0	0.5555555555555556	5	9	15	0.16666666666666666	0	0.7314263592748612	0.9304717960835758	0.7040757323317223	0.9476177127614612	0.7742757250370257	0.9482316146186193	0.9229965033841884	0.9426246662733906	1.0	0.2727272727272727	0.0	-0.0002900747817770537	-0.0002900747817770537
4686	0.09218129281407753	0.02890746516203876	0.028505899878101416	0.7416613874067869	-1	0	0	0.1	1	1.0	13	1.0	1.0	14	13	0	0	0	0.06666666666666667	15	1	15	0.0	0	0.7314263592748612	0.9158804818990411	0.6074290328546856	0.9292906958548429	0.5461844966139328	0.9486034280162179	0.9385711713163777	0.9325353738152556	0	0	0.0	0.028505899878101416	0.028505899878101416
40	None	None	None	None	None	0	0	0.3333333333333333	2	0.8333333333333334	5	0.6666666666666666	0.3333333333333333	2	2	5	4	0	0.75	4	3	8	0.2857142857142857	0.4	0.6569817987177652	0.5551549231560886	0.6115211274837536	0.8860513221379839	0.17765716807898368	0.6820739305975556	0.9080635265960472	0.7334027046858576	0.5	0.5	0.0	None	None
3695	0.09417123430568235	0.02916543840432583	0.028661670561166162	0.7478370270174204	-1	0	0	0.1	1	1.0	13	1.0	1.0	14	13	0	0	0	0.06666666666666667	15	1	15	0.0	0	0.7314263592748612	0.9158804818990411	0.6074290328546856	0.9292906958548429	0.5461844966139328	0.9486034280162179	0.9385711713163777	0.9325353738152556	0	0	0.0	0.028661670561166162	0.028661670561166162
4250	0.09553232260943184	0.02954926584790271	0.0289548937369509	0.7469047622324931	-1	0	0	0.1	1	1.0	13	1.0	1.0	14	13	0	0	0	0.06666666666666667	15	1	15	0.0	0	0.7314263592748612	0.9158804818990411	0.6074290328546856	0.9292906958548429	0.5461844966139328	0.9486034280162179	0.9385711713163777	0.9325353738152556	0	0	0.0	0.0289548937369509	0.0289548937369509
2023	0.09026080436613323	0.010917233295262526	0.007714720816545797	0.699381949577122	-1	0	0	0.1	1	1.0	12	1.0	1.0	13	12	0	0	0	0.07142857142857142	14	1	14	0.0	0	0.7314263592748612	0.9096566444038066	0.6074290328546856	0.9337534473988214	0.7640586518641276	0.9626096218757468	0.9385711713163777	0.9390322295640132	0	0	0.0	0.007714720816545797	0.007714720816545797
4091	0.0930489143679045	0.028695914628760043	0.027100518277109742	0.7415656146258934	-1	0	0	0.1	1	1.0	13	1.0	1.0	14	13	0	0	0	0.06666666666666667	15	1	15	0.0	0	0.7314263592748612	0.9158804818990411	0.6074290328546856	0.9292906958548429	0.5461844966139328	0.9486034280162179	0.9385711713163777	0.9325353738152556	0	0	0.0	0.027100518277109742	0.027100518277109742
440	0.05264543024510732	0.0014422168638199935	-0.0002531140818584068	0.6027389609559017	-1	0	0	0.2	2	0.8461538461538461	11	0.3	0.7692307692307693	11	10	3	2	0	0.5	10	5	15	0.2222222222222222	0	0.6030040230083321	0.9611709032538162	0.6712225434679763	0.7952398967961765	0.6446240108888543	0.8900072406676005	0.8921499320421628	0.9019310603263615	0.5454545454545454	0.18181818181818182	0.0	-2.531140818584068e-05	-2.531140818584068e-05
792	0.033494826749110286	0.002306313042752907	-0.0014911695441778394	0.9945366054491218	-1	0	0	0.3	3	0.8461538461538461	11	0.42857142857142855	0.6923076923076923	11	9	3	2	0	0.7142857142857143	5	7	15	0.25	0.5	0.6852143453951741	0.951948987551089	0.7438340550374319	0.9436129580088923	0.9004765920643468	0.9281829708266041	0.712727531466929	0.9420026481093273	0.5909090909090909	0.36363636363636365	0.0	-0.00014911695441778393	-0.00014911695441778393
4581	0.09394160464552201	0.028830879089397736	0.0279369324204558	0.7461968814762141	-1	0	0	0.1	1	1.0	13	1.0	1.0	14	13	0	0	0	0.06666666666666667	15	1	15	0.0	0	0.7314263592748612	0.9158804818990411	0.6074290328546856	0.9292906958548429	0.5461844966139328	0.9486034280162179	0.9385711713163777	0.9325353738152556	0	0	0.0	0.0279369324204558	0.0279369324204558
4013	0.09409415723237402	0.0294015209398897	0.02910926833133125	0.746882377007099	-1	0	0	0.1	1	1.0	13	1.0	1.0	14	13	0	0	0	0.06666666666666667	15	1	15	0.0	0	0.7314263592748612	0.9158804818990411	0.6074290328546856	0.9292906958548429	0.5461844966139328	0.9486034280162179	0.9385711713163777	0.9325353738152556	0	0	0.0	0.02910926833133125	0.02910926833133125
3559	0.09443901604950326	0.0286224921579995	0.027850930434737034	0.7506009886475218	-1	0	0	0.1	1	1.0	13	1.0	1.0	14	13	0	0	0	0.06666666666666667	15	1	15	0.0	0	0.7314263592748612	0.9158804818990411	0.6074290328546856	0.9292906958548429	0.5461844966139328	0.9486034280162179	0.9385711713163777	0.9325353738152556	0	0	0.0	0.027850930434737034	0.027850930434737034
1638	0.03851102751037692	0.003312955994590015	0.0005692858297548376	0.8851759611057657	-1	0	0	0.3	3	0.7692307692307693	10	0.23809523809523808	0.6923076923076923	11	9	3	1	0	0.7777777777777778	7	9	15	0.125	0.14285714285714285	0.8002781018831794	0.9211825800394611	0.5114830765654593	0.8983989409186832	0.5329019923386568	0.9115026825752173	0.8520875153146297	0.9107967474658388	1.0	0.2727272727272727	0.0	0.0005692858297548376	0.0005692858297548376
2976	0.09369451958305183	0.02805957312209387	0.02763616770938914	0.7407920203732946	-1	0	0	0.1	1	1.0	13	1.0	1.0	14	13	0	0	0	0.06666666666666667	15	1	15	0.0	0	0.7314263592748612	0.9158804818990411	0.6074290328546856	0.9292906958548429	0.5461844966139328	0.9486034280162179	0.9385711713163777	0.9325353738152556	0	0	0.0	0.02763616770938914	0.02763616770938914
1851	0.06638677947739774	0.011840709903576318	0.0038046564216698015	0.7051955709165925	-1	0	0	0.2	2	0.9230769230769231	12	1.0	0.9230769230769231	14	12	0	1	0	0.06666666666666667	15	1	15	0.5	0.14285714285714285	0.9018895744169972	0.9267363879455104	0.5692105521154099	0.8515534017771983	0.5331913689554583	0.9388902000957409	0.9266517531360486	0.9120416917951177	1.0	0.21428571428571427	0.0	0.0038046564216698015	0.0038046564216698015
4454	0.0919287975735131	0.027719324617705897	0.02637519162612296	0.7495552755524083	-1	0	0	0.1	1	1.0	13	1.0	1.0	14	13	0	0	0	0.06666666666666667	15	1	15	0.0	0	0.7314263592748612	0.9158804818990411	0.6074290328546856	0.9292906958548429	0.5461844966139328	0.9486034280162179	0.9385711713163777	0.9325353738152556	0	0	0.0	0.02637519162612296	0.02637519162612296
66	0.026088746492600068	0.0020556970769673925	0.0010706451874213936	0.9122062389967727	-1	0.5	2	0.5	5	0.5384615384615384	7	0.375	0.38461538461538464	8	5	6	2	0	0.625	8	5	15	0.15384615384615385	0.25	0.971469214908392	0.9021733651038535	0.613009872439088	0.8957243629240925	0.17300562666306057	0.8462588367226918	0.9527770311047163	0.8834917513571369	0.625	0.375	0.0	0.0010706451874213936	0.0010706451874213936
3069	0.09845382435767808	0.028935358312873614	0.028035482183537037	0.7434990639706617	-1	0	0	0.1	1	1.0	13	1.0	1.0	14	13	0	0	0	0.06666666666666667	15	1	15	0.0	0	0.7314263592748612	0.9158804818990411	0.6074290328546856	0.9292906958548429	0.5890787360992996	0.9554337903745708	0.9385711713163777	0.9356091982962663	0	0	0.0	0.028035482183537037	0.028035482183537037
4909	0.09358268785528857	0.02844987949961858	0.02775015751262505	0.7447205673279194	-1	0	0	0.1	1	1.0	13	1.0	1.0	14	13	0	0	0	0.06666666666666667	15	1	15	0.0	0	0.7314263592748612	0.9158804818990411	0.6074290328546856	0.9292906958548429	0.5461844966139328	0.9486034280162179	0.9385711713163777	0.9325353738152556	0	0	0.0	0.02775015751262505	0.02775015751262505
3875	0.09328778474473587	0.02879849861834784	0.027726415014374044	0.7406055327437164	-1	0	0	0.1	1	1.0	13	1.0	1.0	14	13	0	0	0	0.06666666666666667	15	1	15	0.0	0	0.7314263592748612	0.9158804818990411	0.6074290328546856	0.9292906958548429	0.5461844966139328	0.9486034280162179	0.9385711713163777	0.9325353738152556	0	0	0.0	0.027726415014374044	0.027726415014374044
1938	0.0940647255413472	0.02670003742879918	0.024467788523096477	0.7461269575496158	-1	0	0	0.1	1	1.0	13	1.0	1.0	14	13	0	0	0	0.06666666666666667	15	1	15	0.0	0	0.7314263592748612	0.9102017060342618	0.6074290328546856	0.9306486067029444	0.6551215742390302	0.9465966374271929	0.928644998226358	0.9305992921861421	0	0	0.0	0.024467788523096477	0.024467788523096477
3779	0.09307162012041709	0.027981616528153747	0.026890509615616776	0.7411747657300355	-1	0	0	0.1	1	1.0	13	1.0	1.0	14	13	0	0	0	0.06666666666666667	15	1	15	0.0	0	0.7314263592748612	0.9158804818990411	0.6074290328546856	0.9292906958548429	0.5461844966139328	0.9486034280162179	0.9385711713163777	0.9325353738152556	0	0	0.0	0.026890509615616776	0.026890509615616776
1595	0.05728896379933648	0.025970881546812614	0.001841923737045729	0.6588140139638103	-1	0	0	0.1	1	1.0	13	1.0	1.0	14	13	0	0	0	0.06666666666666667	1	15	15	0.0	0	0.918082007243385	0.8325423989346535	0.6034661795106047	0.8699270209882686	0.5666775728287637	0.9727354329706122	0.8945626652454733	0.9136887951101731	0	0	0.0	0.001841923737045729	0.001841923737045729
3051	0.09264578191454798	0.030016647269250973	0.03001425308952508	0.7403611995675403	-1	0	0	0.1	1	1.0	13	1.0	1.0	14	13	0	0	0	0.06666666666666667	15	1	15	0.0	0	0.7314263592748612	0.9158804818990411	0.6074290328546856	0.9292906958548429	0.5461844966139328	0.9486034280162179	0.9385711713163777	0.9325353738152556	0	0	0.0	0.03001425308952508	0.03001425308952508
1968	0.09712093182907242	0.029395377224445324	0.029342822369423725	0.7491516706876711	-1	0	0	0.1	1	1.0	13	1.0	1.0	14	13	0	0	0	0.06666666666666667	15	1	15	0.0	0	0.7151506236282058	0.9112543315657917	0.5897595120093462	0.9411149168975651	0.6530670198350444	0.9440840820510643	0.928826963470399	0.9335346301504693	0	0	0.0	0.029342822369423725	0.029342822369423725
4805	0.09332122999946212	0.029645196574598163	0.029573444010287175	0.7445298175882301	-1	0	0	0.1	1	1.0	13	1.0	1.0	14	13	0	0	0	0.06666666666666667	15	1	15	0.0	0	0.7314263592748612	0.9158804818990411	0.6074290328546856	0.9292906958548429	0.5461844966139328	0.9486034280162179	0.9385711713163777	0.9325353738152556	0	0	0.0	0.029573444010287175	0.029573444010287175
2799	0.091837276419825	0.0301373017647819	0.030108942606970803	0.7511544877650052	-1	0	0	0.1	1	1.0	13	1.0	1.0	14	13	0	0	0	0.06666666666666667	15	1	15	0.0	0	0.7314263592748612	0.9158804818990411	0.6074290328546856	0.9292906958548429	0.5461844966139328	0.9486034280162179	0.9385711713163777	0.9325353738152556	0	0	0.0	0.030108942606970803	0.030108942606970803
3584	0.0936221907287548	0.027413420220714284	0.027140998509617344	0.7433659788675884	-1	0	0	0.1	1	1.0	13	1.0	1.0	14	13	0	0	0	0.06666666666666667	15	1	15	0.0	0	0.7314263592748612	0.9158804818990411	0.6074290328546856	0.9292906958548429	0.5461844966139328	0.9486034280162179	0.9385711713163777	0.9325353738152556	0	0	0.0	0.027140998509617344	0.027140998509617344
423	0.03143065854426717	0.00648787526978718	0.005255793981121478	0.9272410692682906	-1	0.25	1	0.4	4	0.6153846153846154	8	0.30612244897959184	0.46153846153846156	10	6	4	2	0	1.0	7	7	15	0.25	0	0.2976650407490767	0.9435185192027248	0.3803060770897774	0.9031516309064185	0.661361286649295	0.9484923523358492	0.8634643811593197	0.934248716771415	0.55	0.3	0.0	0.005255793981121478	0.005255793981121478
637	0.07352624561905992	0.01218417964781946	-0.009693151650074335	0.6836754083546019	-1	0	0	0.1	1	1.0	13	1.0	1.0	14	13	0	0	0	0.06666666666666667	15	1	15	0.0	0	0.7977058648577605	0.9502615210932238	0.5636238263705343	0.910595527956959	0.7031450522210176	0.8079763368293831	0.8578700835880584	0.9034302662464775	0	0	0.0	-0.0009693151650074335	-0.0009693151650074335
4631	0.06336070413676909	0.00886659091948975	0.0043388195618381115	0.7059425997794133	-1	0	0	0.3	3	0.8461538461538461	11	0.5357142857142857	0.8461538461538461	13	11	1	1	0	0.14285714285714285	14	2	15	0.25	0.15384615384615385	0.9018895744169972	0.9329550108503198	0.6074290328546856	0.9081622799658631	0.5890787360992996	0.9318884771757753	0.9084488599153543	0.9250818897627102	1.0	0.3076923076923077	0.0	0.0043388195618381115	0.0043388195618381115
1408	0.0901330802865724	0.01518579354551698	-0.008685383059293566	0.7358098806365172	-1	0	0	0.1	1	1.0	13	1.0	1.0	14	13	0	0	0	0.06666666666666667	1	15	15	0.0	0	0.4414121442888851	0.8458306265621438	0.24334827429988365	0.7361220612978618	0.7532300601912174	0.8811764367175172	0.9058810951112536	0.8288168150357039	0	0	0.0	-0.0008685383059293566	-0.0008685383059293566
1553	0.06738593102248226	0.020053264846702813	0.019773509408120338	0.7212358060517645	-1	0	0	0.2	2	0.9230769230769231	12	1.0	0.9230769230769231	14	12	0	1	0	0.06666666666666667	15	1	15	0.5	0.14285714285714285	0.9203277011018567	0.9564931141880525	0.5812933472158738	0.8061835852653834	0.5571068986418283	0.918560537309823	0.8902685059556534	0.9099398545518425	1.0	0.2857142857142857	0.0	0.019773509408120338	0.019773509408120338
4927	0.09318679299148384	0.028987236082298442	0.028612725441628822	0.7456186405357808	-1	0	0	0.1	1	1.0	13	1.0	1.0	14	13	0	0	0	0.06666666666666667	15	1	15	0.0	0	0.7314263592748612	0.9158804818990411	0.6074290328546856	0.9292906958548429	0.5461844966139328	0.9486034280162179	0.9385711713163777	0.9325353738152556	0	0	0.0	0.028612725441628822	0.028612725441628822
675	0.01800221061278793	0.00319539437466736	8.087737444913159e-05	0.9519185167349731	-1	0	0	0.16666666666666666	1	1.0	6	0.4	0.8333333333333334	5	5	2	4	0	0.8	4	5	8	0.5	0	0.7513635717843828	0.9456524848104944	0.3464926611634471	0.822093053839192	0.5690982799216937	0.7330990300666181	0.7995985891001339	0.8580463396225648	0.2	0	0.0	8.087737444913159e-05	8.087737444913159e-05
3906	0.09579319177230301	0.03058490560420097	0.02985166336867957	0.7398363030544866	-1	0	0	0.1	1	1.0	13	1.0	1.0	14	13	0	0	0	0.06666666666666667	15	1	15	0.0	0	0.7314263592748612	0.9158804818990411	0.6074290328546856	0.9292906958548429	0.5461844966139328	0.9486034280162179	0.9385711713163777	0.9325353738152556	0	0	0.0	0.02985166336867957	0.02985166336867957
2950	0.09401430547485852	0.02814898048266724	0.027579509932754646	0.7460065753827754	-1	0	0	0.1	1	1.0	13	1.0	1.0	14	13	0	0	0	0.06666666666666667	15	1	15	0.0	0	0.7314263592748612	0.9158804818990411	0.6074290328546856	0.9292906958548429	0.5461844966139328	0.9486034280162179	0.9385711713163777	0.9325353738152556	0	0	0.0	0.027579509932754646	0.027579509932754646
1183	0.061684361710964856	0.01808104203063929	0.013139204406278063	0.6955663502274654	-1	0	0	0.1	1	1.0	13	1.0	1.0	14	13	0	0	0	0.06666666666666667	1	15	15	0.0	0	0.9247504869125424	0.9388629645271451	0.5793119205438333	0.763014243750728	0.5784374050636849	0.9137721690441291	0.8933592871163414	0.8896468473793053	0	0	0.0	0.013139204406278063	0.013139204406278063
1325	0.07528822098952916	0.009416287892604156	-0.006300545266779506	0.6351661917984002	-1	0	0	0.1111111111111111	1	1.0	11	1.0	1.0	12	11	0	0	0	0.07692307692307693	1	13	13	0.0	0	0.34826566427214745	0.9577725974950014	0.4329433123362195	0.8063777354818346	0.968821915473397	0.9163634282073808	0.9229614234685493	0.9100330685621318	0	0	0.0	-0.0006300545266779506	-0.0006300545266779506
1527	0.05008152436003665	0.004497588520743439	0.004030973338430035	0.9312695125335007	-1	0	0	0.1	1	1.0	13	0.30612244897959184	0.8461538461538461	12	11	2	0	0	1.0	7	7	15	0.0	0	0.6224797041837843	0.8884090917200104	0.48882069090050084	0.9091791811074995	0.8028437825415228	0.9291607601171432	0.8178036529305686	0.9103055726060525	0	0	0.0	0.004030973338430035	0.004030973338430035
1085	0.019796957283717085	0.0012599030519019987	-0.0008377307964981643	0.9961010953310458	-1	0	0	0.4444444444444444	4	0.45454545454545453	5	0.4642857142857143	0.36363636363636365	7	4	5	5	0	0.5714285714285714	4	7	13	0.45454545454545453	0.2857142857142857	0.4414121442888851	0.8206885513054751	0.227017198308874	0.9325939600875188	0.7204826988698102	0.9200359572549863	0.8829144935269535	0.8999824992866725	0.14285714285714285	0.14285714285714285	0.0	-8.377307964981643e-05	-8.377307964981643e-05
3006	0.09726234767218042	0.029013792747304184	0.027959740676294018	0.7394348181760632	-1	0	0	0.1	1	1.0	13	1.0	1.0	14	13	0	0	0	0.06666666666666667	15	1	15	0.0	0	0.7314263592748612	0.9158804818990411	0.6074290328546856	0.9292906958548429	0.5461844966139328	0.9486034280162179	0.9385711713163777	0.9325353738152556	0	0	0.0	0.027959740676294018	0.027959740676294018
1584	0.05036553020329789	0.017415472110243017	0.017014086781325228	0.7127149817931691	-1	0	0	0.2	2	0.9230769230769231	12	0.5357142857142857	0.9230769230769231	14	12	0	0	0	0.14285714285714285	2	14	15	0.0	0	0.9247504869125424	0.9388629645271451	0.5793119205438333	0.763014243750728	0.5569902853210016	0.9155484372594896	0.8911647899098126	0.8903893692902011	0	0	0.0	0.017014086781325228	0.017014086781325228
3853	0.09353913027516252	0.02853866486146386	0.028507682335142774	0.7483435848464288	-1	0	0	0.1	1	1.0	13	1.0	1.0	14	13	0	0	0	0.06666666666666667	15	1	15	0.0	0	0.7314263592748612	0.9158804818990411	0.6074290328546856	0.9292906958548429	0.5461844966139328	0.9486034280162179	0.9385711713163777	0.9325353738152556	0	0	0.0	0.028507682335142774	0.028507682335142774
1705	0.06732941728984826	0.012853526214787858	0.005211484785664142	0.7046452892701999	-1	0	0	0.2	2	0.9230769230769231	12	1.0	0.9230769230769231	14	12	0	1	0	0.06666666666666667	15	1	15	0.5	0.14285714285714285	0.9018895744169972	0.9267363879455104	0.5692105521154099	0.8515534017771983	0.5331913689554583	0.9388902000957409	0.9266517531360486	0.9120416917951177	1.0	0.21428571428571427	0.0	0.005211484785664142	0.005211484785664142
2155	0.09186521373809464	0.028392735266292383	0.02702373084090887	0.7355487739096181	-1	0	0	0.1	1	1.0	13	1.0	1.0	14	13	0	0	0	0.06666666666666667	15	1	15	0.0	0	0.7314263592748612	0.9102017060342618	0.6074290328546856	0.9306486067029444	0.6551215742390302	0.9465966374271929	0.928644998226358	0.9305992921861421	0	0	0.0	0.02702373084090887	0.02702373084090887
4950	0.09545593496288776	0.02899268587771011	0.028249879876468896	0.7430193630954671	-1	0	0	0.1	1	1.0	13	1.0	1.0	14	13	0	0	0	0.06666666666666667	15	1	15	0.0	0	0.7314263592748612	0.9158804818990411	0.6074290328546856	0.9292906958548429	0.5461844966139328	0.9486034280162179	0.9385711713163777	0.9325353738152556	0	0	0.0	0.028249879876468896	0.028249879876468896
2647	0.09442942657075501	0.02674579896269444	0.026250942375068705	0.7479882305697394	-1	0	0	0.1	1	1.0	13	1.0	1.0	14	13	0	0	0	0.06666666666666667	15	1	15	0.0	0	0.7314263592748612	0.9158804818990411	0.6074290328546856	0.9292906958548429	0.5461844966139328	0.9486034280162179	0.9385711713163777	0.9325353738152556	0	0	0.0	0.026250942375068705	0.026250942375068705
1650	0.06594433696051642	0.020099258507959128	0.017452036879306267	0.724341130355519	-1	0	0	0.2	2	0.9230769230769231	12	1.0	0.9230769230769231	14	12	0	1	0	0.06666666666666667	15	1	15	0.5	0.14285714285714285	0.9203277011018567	0.9564931141880525	0.5812933472158738	0.8061835852653834	0.5571068986418283	0.918560537309823	0.8902685059556534	0.9099398545518425	1.0	0.2857142857142857	0.0	0.017452036879306267	0.017452036879306267
3278	0.0826861308700179	0.007929509606264307	0.007281567107574864	0.657364445914088	-1	0	0	0.1	1	1.0	13	1.0	1.0	14	13	0	0	0	0.06666666666666667	15	1	15	0.0	0	0.7151506236282058	0.9134316367323473	0.6792000720413169	0.943712631855087	0.6551215742390302	0.9520081508798864	0.9385711713163777	0.9382577378300435	0	0	0.0	0.007281567107574864	0.007281567107574864
3052	0.09453839884039314	0.027907356911511555	0.02662011856916411	0.7386635453190369	-1	0	0	0.1	1	1.0	13	1.0	1.0	14	13	0	0	0	0.06666666666666667	15	1	15	0.0	0	0.7314263592748612	0.9158804818990411	0.6074290328546856	0.9292906958548429	0.5461844966139328	0.9567627072362072	0.9385711713163777	0.9362421143552767	0	0	0.0	0.02662011856916411	0.02662011856916411
4943	0.0943401362829201	0.03660935282755221	0.03659810540191825	0.698122466101442	-1	0	0	0.1	1	1.0	13	1.0	1.0	14	13	0	0	0	0.06666666666666667	15	1	15	0.0	0	0.7314263592748612	0.9158804818990411	0.6074290328546856	0.9292906958548429	0.6390720870610607	0.9362374709722947	0.932878791982001	0.9275778845846114	0	0	0.0	0.03659810540191825	0.03659810540191825
3865	0.09387439242881768	0.020313457344238596	0.018561091020034615	0.731387482728646	-1	0	0	0.1	1	1.0	13	1.0	1.0	14	13	0	0	0	0.06666666666666667	15	1	15	0.0	0	0.7235721401387838	0.902841458949401	0.6074290328546856	0.9406145843956984	0.5676316163566162	0.9482535270450058	0.9385711713163777	0.9329753157487428	0	0	0.0	0.018561091020034615	0.018561091020034615
554	0.04007897736755711	0.0036024869900857606	0.0014030932293311244	0.7903290891800694	-1	0	0	0.25	2	0.8888888888888888	8	1.0	0.8888888888888888	10	8	0	1	0	0.09090909090909091	11	1	11	0.5	0.2	0.4302697553577577	0.867531273982055	0.3464926611634471	0.8796039791298973	0.6005595888094349	0.8243879234151614	0.7959924235760766	0.8587303728175653	1.0	0.1	0.0	0.0014030932293311244	0.0014030932293311244
44	None	None	None	None	None	0	0	0.4	4	0.5384615384615384	7	0.5	0.3076923076923077	6	4	8	2	0	0.8333333333333334	5	6	15	0.1111111111111111	0.4444444444444444	0.4618034083410622	0.9179955837273686	0.648299453682854	0.9062621957736186	0.508263625459372	0.9412607838769437	0.8810854199153004	0.9231630156440062	0.5833333333333334	0.3333333333333333	0.0	None	None
4224	0.09396626982089092	0.029576179229836925	0.029349202574876082	0.7489292914076044	-1	0	0	0.1	1	1.0	13	1.0	1.0	14	13	0	0	0	0.06666666666666667	15	1	15	0.0	0	0.7314263592748612	0.9158804818990411	0.6074290328546856	0.9292906958548429	0.5461844966139328	0.9486034280162179	0.9385711713163777	0.9325353738152556	0	0	0.0	0.029349202574876082	0.029349202574876082
1414	0.04516607465519974	0.011391730996799188	-0.008869302869727546	0.7061826550447579	-1	0	0	0.3	3	0.8461538461538461	11	0.5357142857142857	0.8461538461538461	14	11	0	1	0	0.14285714285714285	14	2	15	1.0	0.15384615384615385	0.9431886135974018	0.957648771977351	0.605447606182645	0.7474440704032301	0.537703092266278	0.9275287394403771	0.8933592871163414	0.9047322797801839	1.0	0.21428571428571427	0.0	-0.0008869302869727546	-0.0008869302869727546
4780	0.09525443703627304	0.030035631633503992	0.02986685973377281	0.7438490842348702	-1	0	0	0.1	1	1.0	13	1.0	1.0	14	13	0	0	0	0.06666666666666667	15	1	15	0.0	0	0.7314263592748612	0.9158804818990411	0.6074290328546856	0.9292906958548429	0.5461844966139328	0.9486034280162179	0.9385711713163777	0.9325353738152556	0	0	0.0	0.02986685973377281	0.02986685973377281
1519	0.055718605556566755	0.026346088856312535	0.02518747444714343	0.7151025343294397	-1	0	0	0.2	2	0.9230769230769231	12	1.0	0.9230769230769231	14	12	0	1	0	0.06666666666666667	15	1	15	0.5	0.14285714285714285	0.9203277011018567	0.9564931141880525	0.5812933472158738	0.8391995581574833	0.5674514979363916	0.9154285435556674	0.8902685059556534	0.9148862723044967	1.0	0.14285714285714285	0.0	0.02518747444714343	0.02518747444714343
4138	0.09269105319734566	0.028045923065791234	0.02721451500690048	0.7503413440998902	-1	0	0	0.1	1	1.0	13	1.0	1.0	14	13	0	0	0	0.06666666666666667	15	1	15	0.0	0	0.7314263592748612	0.9158804818990411	0.6074290328546856	0.9292906958548429	0.5461844966139328	0.9486034280162179	0.9385711713163777	0.9325353738152556	0	0	0.0	0.02721451500690048	0.02721451500690048
3826	0.09542041752980604	0.007366904758685732	-0.0020757580182588107	0.8464690287808214	-1	0	0	0.1	1	1.0	13	1.0	1.0	14	13	0	0	0	0.06666666666666667	15	1	15	0.0	0	0.6951365842170217	0.9193816556419092	0.6074290328546856	0.9421603898844881	0.7834512172028252	0.9513699785383305	0.9385711713163777	0.9389295836134717	0	0	0.0	-0.00020757580182588107	-0.00020757580182588107
2348	0.09560095581571249	0.03010519196278758	0.030090923433379414	0.7430603312664643	-1	0	0	0.1	1	1.0	13	1.0	1.0	14	13	0	0	0	0.06666666666666667	15	1	15	0.0	0	0.7314263592748612	0.9158804818990411	0.6074290328546856	0.9292906958548429	0.5461844966139328	0.9486034280162179	0.9385711713163777	0.9325353738152556	0	0	0.0	0.030090923433379414	0.030090923433379414
2292	0.09704552716040665	0.028177509330838103	0.02817675709479112	0.7390874579524924	-1	0	0	0.1	1	1.0	13	1.0	1.0	14	13	0	0	0	0.06666666666666667	15	1	15	0.0	0	0.7314263592748612	0.9127465134493851	0.6074290328546856	0.9318399645788314	0.6551215742390302	0.9465966374271929	0.928644998226358	0.9316711335761328	0	0	0.0	0.02817675709479112	0.02817675709479112
444	0.03837680007220149	0.00543650960365251	-0.002780243469335491	0.9918988824781806	-1	0	0	0.3	3	0.7692307692307693	10	0.5357142857142857	0.6153846153846154	10	8	4	1	0	0.14285714285714285	14	2	15	0.1	0.2857142857142857	0.7528511626764816	0.8470245653545174	0.5406784144632099	0.9087068624722091	0.47295366768278013	0.9744261336304203	0.8677048649817549	0.9275662815197934	1.0	0.2	0.0	-0.0002780243469335491	-0.0002780243469335491
255	0.017330860372782395	0.0017659809751028154	0.0017027216152548112	0.9601100102608864	-1	0	0	0.4	4	0.5384615384615384	7	0.4166666666666667	0.46153846153846156	9	6	5	0	0	0.4444444444444444	4	9	15	0.0	0.4	0.5310334987399685	0.9374370050281333	0.49010913168888826	0.8124609331075899	1.0	0.9044449489029428	0.9230446239743367	0.8947518055232059	0	0	0.0	0.0017027216152548112	0.0017027216152548112
284	0.04040579696915838	0.002166689416849128	0.0003411002831566775	0.9702363934652574	-1	0	0	0.3	3	0.6923076923076923	9	0.4166666666666667	0.5384615384615384	8	7	6	1	0	0.4444444444444444	9	4	15	0.06666666666666667	0.16666666666666666	0.17706614992747638	0.9674011445876759	0.7200822074270513	0.9160098503533901	0.8488174957962571	0.9470983419986783	0.948588635566062	0.9472605600977323	1.0	0.125	0.0	0.0003411002831566775	0.0003411002831566775
2133	0.08435102398690196	0.014243103147004815	-0.001042256690454308	0.7197928501973462	-1	0	0	0.1	1	1.0	13	1.0	1.0	14	13	0	0	0	0.06666666666666667	15	1	15	0.0	0	0.7314263592748612	0.9193091320296668	0.6074290328546856	0.9292906958548429	0.5036879414416736	0.9482682603341211	0.9385711713163777	0.9333382157243636	0	0	0.0	-0.00010422566904543079	-0.00010422566904543079
221	0.04456314870497789	0.0038772886101592625	0.003773759813838954	0.8864405734012855	-1	0	0	0.1111111111111111	1	1.0	11	0.4642857142857143	0.7272727272727273	8	8	4	5	0	0.5714285714285714	4	7	13	0.4166666666666667	0.5454545454545454	0.6375166140623009	0.9351130987106411	0.6254417530631986	0.888153705004926	0.6500820842462756	0.9758008299339883	0.8811254079271016	0.9433383305955957	0.125	0.25	0.0	0.003773759813838954	0.003773759813838954
4917	0.09482928112194562	0.029786140807325973	0.02954492276595333	0.7407854389969876	-1	0	0	0.1	1	1.0	13	1.0	1.0	14	13	0	0	0	0.06666666666666667	15	1	15	0.0	0	0.7314263592748612	0.9158804818990411	0.6074290328546856	0.9292906958548429	0.5461844966139328	0.9486034280162179	0.9385711713163777	0.9325353738152556	0	0	0.0	0.02954492276595333	0.02954492276595333
4788	0.09070096130156884	0.013316938728238484	-0.008471578093221932	0.7192565732851932	-1	0	0	0.1	1	1.0	13	1.0	1.0	14	13	0	0	0	0.06666666666666667	15	1	15	0.0	0	0.7314263592748612	0.9158804818990411	0.6074290328546856	0.9285113919659729	0.5461844966139328	0.9486034280162179	0.9385711713163777	0.9322874961955616	0	0	0.0	-0.0008471578093221932	-0.0008471578093221932
3027	0.0946945186113913	0.027952892646506716	0.026753884968396893	0.7532377293756742	-1	0	0	0.1	1	1.0	13	1.0	1.0	14	13	0	0	0	0.06666666666666667	15	1	15	0.0	0	0.7314263592748612	0.9158804818990411	0.6074290328546856	0.9292906958548429	0.5461844966139328	0.9466795134681356	0.9296622426001886	0.9317175688957576	0	0	0.0	0.026753884968396893	0.026753884968396893
1327	0.05855955137176894	0.019175160588232727	0.018836617787453037	0.7106791972479621	-1	0	0	0.2	2	0.9230769230769231	12	1.0	0.9230769230769231	14	12	0	1	0	0.06666666666666667	15	1	15	0.5	0.14285714285714285	0.9431886135974018	0.9550239337696587	0.5793119205438333	0.6914170349484273	0.5676316163566162	0.9442615740696715	0.8932664722348663	0.9029724653435433	1.0	0.2857142857142857	0.0	0.018836617787453037	0.018836617787453037
89	0.03601028462940426	0.008236529411826348	0.003258309941593701	0.9124127460836495	-1	0	0	0.2	2	0.8333333333333334	10	0.3181818181818182	0.75	11	9	2	1	0	0.36363636363636365	4	11	14	0.16666666666666666	0	0.6123324810495883	0.8924205707560958	0.3538912368720548	0.9129774481342579	0.8448605816308195	0.9465091626123586	0.8845721302840711	0.9203056686554333	1.0	0	0.0	0.003258309941593701	0.003258309941593701
3435	0.08795728350259438	0.005779696146087378	-0.0055821586710596395	0.7205845579716428	-1	0	0	0.1	1	1.0	13	1.0	1.0	14	13	0	0	0	0.06666666666666667	15	1	15	0.0	0	0.7314263592748612	0.9205007837061869	0.5897595120093462	0.919584201762225	0.7478298141139794	0.934504322389678	0.9042652806475803	0.9251616425483739	0	0	0.0	-0.000558215867105964	-0.000558215867105964
5024	0.0947786828753298	0.028189881543078155	0.0277999576908612	0.7489348585127359	-1	0	0	0.1	1	1.0	13	1.0	1.0	14	13	0	0	0	0.06666666666666667	15	1	15	0.0	0	0.7314263592748612	0.9158804818990411	0.6074290328546856	0.9292906958548429	0.5461844966139328	0.9486034280162179	0.9385711713163777	0.9325353738152556	0	0	0.0	0.0277999576908612	0.0277999576908612
563	0.04893994531211327	0.00899871069438139	0.007408673269861096	0.9440149645578934	-1	0	0	0.3	3	0.6923076923076923	9	0.234375	0.6153846153846154	11	8	3	1	0	1.0	8	8	15	0.14285714285714285	0.18181818181818182	0.42581860720870346	0.9529376307887296	0.40553795437072787	0.9294267548979487	0.7601103321600946	0.9724623384142053	0.8278976400600881	0.9547864031869511	1.0	0.36363636363636365	0.0	0.007408673269861096	0.007408673269861096
1467	0.06798115268975483	0.01719235095177548	-0.009568271434274111	0.7524514005850909	-1	0	0	0.1	1	1.0	13	1.0	1.0	14	13	0	1	0	0.06666666666666667	15	1	15	0.3333333333333333	0	0.9018895744169972	0.9569767046916018	0.6074290328546856	0.833824924959088	0.5057312548088067	0.9174433237120971	0.8950064702873537	0.9148522724898576	1.0	0.21428571428571427	0.0	-0.0009568271434274112	-0.0009568271434274112
857	0.048336789521173984	0.005142547517643484	0.004934964914335756	0.7444961957753291	-1	0	0	0.125	1	1.0	9	1.0	1.0	10	9	0	1	0	0.09090909090909091	11	1	11	0.3333333333333333	0	0.37192310274963025	0.9270854352153635	0.3464926611634471	0.9336169695211832	0.6654896077618823	0.7974840992434319	0.8224035562160418	0.898955743535673	1.0	0.1	0.0	0.004934964914335756	0.004934964914335756
814	0.05260499426096799	0.007250517780299876	0.0030599701282594963	0.7580516867937436	-1	0	0	0.2	2	0.9230769230769231	12	1.0	0.8461538461538461	12	11	2	1	0	0.06666666666666667	15	1	15	0.14285714285714285	0.2857142857142857	0.6740368064592814	0.932905208410202	0.6112032095372639	0.8173013926500728	0.19750163142687843	0.9508010222947401	0.9275196446063231	0.9140353496402419	1.0	0.08333333333333333	0.0	0.0030599701282594963	0.0030599701282594963
4271	0.08586579688570473	0.008314734909113814	0.0018783510913786608	0.7468536252413895	-1	0	0	0.1	1	1.0	13	1.0	1.0	14	13	0	0	0	0.06666666666666667	15	1	15	0.0	0	0.7314263592748612	0.9187543328361272	0.6074290328546856	0.9292906958548429	0.5461844966139328	0.9486034280162179	0.9385711713163777	0.933325722590421	0	0	0.0	0.0018783510913786608	0.0018783510913786608
1665	0.0513051167774745	0.023132389655773095	0.0201492260371006	0.755941606714704	-1	0	0	0.2	2	0.9230769230769231	12	1.0	0.9230769230769231	14	12	0	1	0	0.06666666666666667	15	1	15	0.5	0.14285714285714285	0.9203277011018567	0.9591801939690928	0.5551576615770619	0.8299147447582356	0.5890787360992996	0.9017928271719786	0.8902685059556534	0.9104993059682419	1.0	0.07142857142857142	0.0	0.0201492260371006	0.0201492260371006
4935	0.07826043131987441	0.003181796271116829	0.0006780349430395583	0.7121372619770812	-1	0	0	0.1111111111111111	1	1.0	11	1.0	1.0	12	11	0	0	0	0.07692307692307693	13	1	13	0.0	0	0.7151506236282058	0.9114800848779707	0.6074290328546856	0.9391535719400967	0.5612786576459272	0.9616521262944968	0.9385711713163777	0.9406698112369541	0	0	0.0	0.0006780349430395583	0.0006780349430395583
3488	0.09314266264526402	0.02775192016287612	0.027372361602740137	0.7487682830282436	-1	0	0	0.1	1	1.0	13	1.0	1.0	14	13	0	0	0	0.06666666666666667	15	1	15	0.0	0	0.7314263592748612	0.9158804818990411	0.6074290328546856	0.9292906958548429	0.5461844966139328	0.9486034280162179	0.9385711713163777	0.9325353738152556	0	0	0.0	0.027372361602740137	0.027372361602740137
344	0.02902747664372977	0.010832416009245513	0.0026549194486889787	0.9428144616648262	-1	0.3333333333333333	1	0.375	3	0.7	7	0.3333333333333333	0.7	7	7	4	1	0	0.4444444444444444	9	4	12	0.08333333333333333	0.6666666666666666	0.6439677674149017	0.9542316197514265	0.6712225434679763	0.7261871999601975	0.4863274484332562	0.9099151401961513	0.8799602318579126	0.8917193631985042	1.0	0	0.0	0.0026549194486889787	0.0026549194486889787
3666	0.09192531735432609	0.029066164969215925	0.028402030604084878	0.7491059371243759	-1	0	0	0.1	1	1.0	13	1.0	1.0	14	13	0	0	0	0.06666666666666667	15	1	15	0.0	0	0.7314263592748612	0.9158804818990411	0.6074290328546856	0.9292906958548429	0.5461844966139328	0.9486034280162179	0.9385711713163777	0.9325353738152556	0	0	0.0	0.028402030604084878	0.028402030604084878
4673	0.0932293423772556	0.030000772366318425	0.030000762212203744	0.7449920714792175	-1	0	0	0.1	1	1.0	13	1.0	1.0	14	13	0	0	0	0.06666666666666667	15	1	15	0.0	0	0.7314263592748612	0.9158804818990411	0.6074290328546856	0.9292906958548429	0.5461844966139328	0.9486034280162179	0.9385711713163777	0.9325353738152556	0	0	0.0	0.030000762212203744	0.030000762212203744
4373	0.08306791947583106	0.01768975044173875	-0.0024422374478435737	0.7606591218113259	-1	0	0	0.1	1	1.0	13	1.0	1.0	14	13	0	0	0	0.06666666666666667	15	1	15	0.0	0	0.7314263592748612	0.9158804818990411	0.5897595120093462	0.9315730720696775	0.5461844966139328	0.9486034280162179	0.9385711713163777	0.9332711426610227	0	0	0.0	-0.00024422374478435735	-0.00024422374478435735
2104	0.09315413118633005	0.026963920963392254	0.02580741548123177	0.7448294828939843	-1	0	0	0.1	1	1.0	13	1.0	1.0	14	13	0	0	0	0.06666666666666667	15	1	15	0.0	0	0.7314263592748612	0.9102017060342618	0.6074290328546856	0.9306486067029444	0.6551215742390302	0.9465966374271929	0.928644998226358	0.9305992921861421	0	0	0.0	0.02580741548123177	0.02580741548123177
3599	0.04347812257481754	0.0045029203177203835	0.0008704211143211291	0.9206997260384585	-1	0	0	0.4	4	0.5384615384615384	7	0.3333333333333333	0.5384615384615384	11	7	3	2	0	0.5555555555555556	5	9	15	0.3333333333333333	0	0.7314263592748612	0.9327912027197361	0.7040757323317223	0.9442194804476878	0.7742757250370257	0.9385479617031554	0.9324739216952295	0.9386854179528732	0.5454545454545454	0.2727272727272727	0.0	0.0008704211143211291	0.0008704211143211291
4864	0.09404150300581723	0.029938188547456744	0.029826486223508877	0.751193721251342	-1	0	0	0.1	1	1.0	13	1.0	1.0	14	13	0	0	0	0.06666666666666667	15	1	15	0.0	0	0.7314263592748612	0.9158804818990411	0.6074290328546856	0.9292906958548429	0.5461844966139328	0.9486034280162179	0.9385711713163777	0.9325353738152556	0	0	0.0	0.029826486223508877	0.029826486223508877
4477	0.09420742184423712	0.0009604482026938138	-0.00036324736842623036	0.7134866079350504	-1	0	0	0.2	2	0.9230769230769231	12	0.5357142857142857	0.9230769230769231	13	12	1	0	0	0.14285714285714285	14	2	15	0.0	0	0.7314263592748612	0.9138798631705785	0.6074290328546856	0.9353157824709083	0.5461844966139328	0.9463036571599457	0.9385711713163777	0.9330292429260936	0	0	0.0	-3.6324736842623036e-05	-3.6324736842623036e-05
3539	0.07659512417256131	0.0037235135424109026	-0.0008975860375341906	0.7071388640323455	-1	0	0	0.1111111111111111	1	1.0	11	1.0	1.0	12	11	0	0	0	0.07692307692307693	13	1	13	0.0	0	0.7151506236282058	0.9114800848779707	0.6074290328546856	0.9391535719400967	0.5612786576459272	0.9616521262944968	0.9385711713163777	0.9406698112369541	0	0	0.0	-8.975860375341906e-05	-8.975860375341906e-05
4667	0.04711207231467214	0.02028607399899387	0.019187265500713212	0.7242905174802696	-1	0	0	0.125	1	1.0	10	1.0	1.0	11	10	0	0	0	0.08333333333333333	12	1	12	0.0	0	0.9018895744169972	0.7567384455806196	0.6074290328546856	0.8614937955680175	0.3584986634277269	0.9172297807804702	0.9143158135610483	0.8568423687743459	0	0	0.0	0.019187265500713212	0.019187265500713212
3728	0.06471845418973328	0.006548628984864543	0.0060850003154335145	0.6854613963886251	-1	0	0	0.2	2	0.9166666666666666	11	1.0	0.9166666666666666	12	11	1	2	0	0.07142857142857142	14	1	14	0.4	0.15384615384615385	0.9018895744169972	0.9302960988984461	0.6074290328546856	0.9137461407672597	0.5676316163566162	0.934689697167551	0.9212306816653033	0.9267308234931848	0.625	0.4166666666666667	0.0	0.0060850003154335145	0.0060850003154335145
808	0.05096917132998845	0.006438534272899579	0.004804469794373176	0.8470870879822576	-1	0	0	0.2	2	0.9230769230769231	12	1.0	0.9230769230769231	14	12	0	1	0	0.06666666666666667	15	1	15	0.5	0.14285714285714285	0.9018895744169972	0.9530458835130928	0.5551576615770619	0.8432156483003291	0.4863274484332562	0.8930167709804971	0.9053830422347192	0.9064968383515235	1.0	0.14285714285714285	0.0	0.004804469794373176	0.004804469794373176
3659	0.09511532798363814	0.02933214442200037	0.028711310929966292	0.7434197666244218	-1	0	0	0.1	1	1.0	13	1.0	1.0	14	13	0	0	0	0.06666666666666667	15	1	15	0.0	0	0.7314263592748612	0.9158804818990411	0.6074290328546856	0.9292906958548429	0.5461844966139328	0.9486034280162179	0.9385711713163777	0.9325353738152556	0	0	0.0	0.028711310929966292	0.028711310929966292
4816	0.09767998532242418	0.025119498665658813	0.013291308831791348	0.7428463161237404	-1	0	0	0.1	1	1.0	13	1.0	1.0	14	13	0	0	0	0.06666666666666667	15	1	15	0.0	0	0.7314263592748612	0.9184140811197561	0.5897595120093462	0.9302203240528907	0.5676316163566162	0.940952124746797	0.9273712820480043	0.9304229620899677	0	0	0.0	0.013291308831791348	0.013291308831791348
2795	0.09650783899704929	0.02919333791699958	0.028379458717237273	0.7443810841655226	-1	0	0	0.1	1	1.0	13	1.0	1.0	14	13	0	0	0	0.06666666666666667	15	1	15	0.0	0	0.7314263592748612	0.9158804818990411	0.6074290328546856	0.9292906958548429	0.5461844966139328	0.9486034280162179	0.9385711713163777	0.9325353738152556	0	0	0.0	0.028379458717237273	0.028379458717237273
4916	0.09488306638190885	0.029520210312974127	0.029518750549402024	0.7390625761091094	-1	0	0	0.1	1	1.0	13	1.0	1.0	14	13	0	0	0	0.06666666666666667	15	1	15	0.0	0	0.7314263592748612	0.9158804818990411	0.6074290328546856	0.9292906958548429	0.5461844966139328	0.9486034280162179	0.9385711713163777	0.9325353738152556	0	0	0.0	0.029518750549402024	0.029518750549402024
768	0.0721117920243109	0.0007362184722944906	-0.00044435072562204524	0.9944512011001583	-1	0	0	0.2	2	0.8461538461538461	11	0.5357142857142857	0.8461538461538461	13	11	1	0	0	0.14285714285714285	2	14	15	0.0	0	0.7314263592748612	0.9216394428840557	0.25967935029089323	0.9291977241071923	0.8028437825415228	0.9478208452130336	0.9385711713163777	0.93377940668326	0	0	0.0	-4.4435072562204526e-05	-4.4435072562204526e-05
2178	0.09389721439794349	0.028696875202367116	0.0261144841253151	0.7457012815991824	-1	0	0	0.1	1	1.0	13	1.0	1.0	14	13	0	0	0	0.06666666666666667	15	1	15	0.0	0	0.7314263592748612	0.9102017060342618	0.6074290328546856	0.9306486067029444	0.6551215742390302	0.9465966374271929	0.928644998226358	0.9305992921861421	0	0	0.0	0.0261144841253151	0.0261144841253151
446	0.045013820476296255	0.0068288633155424855	-0.005364983763517824	0.9040070629104952	-1	0	0	0.4	4	0.6153846153846154	8	0.3125	0.5384615384615384	9	7	5	2	0	0.75	8	6	15	0.16666666666666666	0.14285714285714285	0.44570137688708866	0.9061963734369065	0.8062024723274765	0.9227188953859577	0.5611592850139558	0.9066610087146572	0.9030158443721228	0.9121750368452272	0.5555555555555556	0.2222222222222222	0.0	-0.0005364983763517824	-0.0005364983763517824
4320	0.09470593281139922	0.02839477172711357	0.027709823195272168	0.7449606743735694	-1	0	0	0.1	1	1.0	13	1.0	1.0	14	13	0	0	0	0.06666666666666667	15	1	15	0.0	0	0.7314263592748612	0.9158804818990411	0.6074290328546856	0.9292906958548429	0.5461844966139328	0.9486034280162179	0.9385711713163777	0.9325353738152556	0	0	0.0	0.027709823195272168	0.027709823195272168
175	0.01597991840039397	0.0038386776645601404	0.002848054593294417	0.947962946242776	-1	0	0	0.375	3	0.6666666666666666	6	0.3142857142857143	0.6666666666666666	8	6	2	1	0	0.7142857142857143	7	5	11	0.16666666666666666	0.5	0.48269252377701954	0.952645056453601	0.42279747502677656	0.9189249268573927	0.32545981575042054	0.9317454097169066	0.6981219288345836	0.9359004430766275	1.0	0	0.0	0.002848054593294417	0.002848054593294417
1014	0.06895771221320866	0.02599485683569442	0.019028232627135194	0.6469979169435954	-1	0	0	0.1	1	1.0	13	1.0	1.0	14	13	0	0	0	0.06666666666666667	1	15	15	0.0	0	0.7334394020562996	0.9656092763535084	0.3233482454194755	0.9161892072009094	0.8842772166474934	0.9626741445346948	0.936919030420438	0.9522214461889168	0	0	0.0	0.019028232627135194	0.019028232627135194
1598	0.10405307948739367	0.008316108851693604	-0.0039219701244228135	0.6150380254205225	-1	0	0	0.1	1	1.0	13	1.0	1.0	14	13	0	0	0	0.06666666666666667	1	15	15	0.0	0	0.9247504869125424	0.8291253228879251	0.605447606182645	0.818907982141189	0.6231265630581515	0.9631411023343933	0.8638571153305455	0.892560852460118	0	0	0.0	-0.00039219701244228136	-0.00039219701244228136
1068	0.05056979916041451	0.02058902261774308	0.012727728328822126	0.6672350758507084	-1	0	0	0.1	1	1.0	13	1.0	1.0	14	13	0	0	0	0.06666666666666667	1	15	15	0.0	0	0.9247504869125424	0.9396852642062804	0.5934075780686566	0.757353967436679	0.5461844966139328	0.916226509826301	0.8931735862315628	0.8901343535525564	0	0	0.0	0.012727728328822126	0.012727728328822126
3687	0.09345620476637129	0.029209030515843722	0.02910763047973333	0.746029009370404	-1	0	0	0.1	1	1.0	13	1.0	1.0	14	13	0	0	0	0.06666666666666667	15	1	15	0.0	0	0.7314263592748612	0.9158804818990411	0.6074290328546856	0.9292906958548429	0.5461844966139328	0.9486034280162179	0.9385711713163777	0.9325353738152556	0	0	0.0	0.02910763047973333	0.02910763047973333
2635	0.09570301557054309	0.030556255291648654	0.03055503437449856	0.7438724981195668	-1	0	0	0.1	1	1.0	13	1.0	1.0	14	13	0	0	0	0.06666666666666667	15	1	15	0.0	0	0.7314263592748612	0.9158804818990411	0.6074290328546856	0.9292906958548429	0.5461844966139328	0.9486034280162179	0.9385711713163777	0.9325353738152556	0	0	0.0	0.03055503437449856	0.03055503437449856
2349	0.0832793534882087	0.011653255348594125	0.006313519533694907	0.6641097877678489	-1	0	0	0.1	1	1.0	13	1.0	1.0	14	13	0	0	0	0.06666666666666667	15	1	15	0.0	0	0.7366386868593231	0.9398969356398316	0.6074290328546856	0.9318399645788314	0.6551215742390302	0.9465966374271929	0.9345640343642232	0.93972503531404	0	0	0.0	0.006313519533694907	0.006313519533694907
2159	0.09348473684344352	0.02818191154873853	0.027278864974071195	0.743151670947432	-1	0	0	0.1	1	1.0	13	1.0	1.0	14	13	0	0	0	0.06666666666666667	15	1	15	0.0	0	0.7314263592748612	0.9158804818990411	0.6074290328546856	0.9292906958548429	0.5461844966139328	0.9486034280162179	0.9385711713163777	0.9325353738152556	0	0	0.0	0.027278864974071195	0.027278864974071195
1370	0.07124156853942207	0.0033149452602865112	0.0033053009363091137	0.592710561350803	-1	0	0	0.1111111111111111	1	1.0	11	1.0	1.0	12	11	0	0	0	0.07692307692307693	1	13	13	0.0	0	0.544926234519508	0.9510899009817613	0.3924797676510489	0.7884161063633759	0.9392230285702912	0.9311037713213418	0.8628176557954755	0.9085119326371897	0	0	0.0	0.0033053009363091137	0.0033053009363091137
858	0.09631717717573988	0.007081168822587511	-0.006066163205014177	0.7192028171558853	-1	0	0	0.1	1	1.0	13	1.0	1.0	14	13	0	0	0	0.06666666666666667	1	15	15	0.0	0	0.5067785638540275	0.9326648078300445	0.4205926426479324	0.8876631641823136	0.7582625965482939	0.962134099360473	0.7983504723585291	0.9336103964968336	0	0	0.0	-0.0006066163205014176	-0.0006066163205014176
4854	0.09589032499770789	0.030355227285886594	0.030293369782924972	0.7395633426970845	-1	0	0	0.1	1	1.0	13	1.0	1.0	14	13	0	0	0	0.06666666666666667	15	1	15	0.0	0	0.7314263592748612	0.9158804818990411	0.6074290328546856	0.9292906958548429	0.5461844966139328	0.9486034280162179	0.9385711713163777	0.9325353738152556	0	0	0.0	0.030293369782924972	0.030293369782924972
4073	0.09587540114065353	0.02990971351053705	0.029132197441891196	0.7457535297377423	-1	0	0	0.1	1	1.0	13	1.0	1.0	14	13	0	0	0	0.06666666666666667	15	1	15	0.0	0	0.7314263592748612	0.9158804818990411	0.6074290328546856	0.9292906958548429	0.5461844966139328	0.9486034280162179	0.9385711713163777	0.9325353738152556	0	0	0.0	0.029132197441891196	0.029132197441891196
1972	0.0914890172760891	0.026082969926572167	0.02567106751039936	0.7383180552966724	-1	0	0	0.1	1	1.0	13	1.0	1.0	14	13	0	0	0	0.06666666666666667	15	1	15	0.0	0	0.7314263592748612	0.9102017060342618	0.6074290328546856	0.9306486067029444	0.6551215742390302	0.9465966374271929	0.928644998226358	0.9305992921861421	0	0	0.0	0.02567106751039936	0.02567106751039936
3583	0.09395916244348916	0.02898995018096833	0.028701634688178688	0.7392272489941316	-1	0	0	0.1	1	1.0	13	1.0	1.0	14	13	0	0	0	0.06666666666666667	15	1	15	0.0	0	0.7314263592748612	0.9158804818990411	0.6074290328546856	0.9292906958548429	0.5461844966139328	0.9486034280162179	0.9385711713163777	0.9325353738152556	0	0	0.0	0.028701634688178688	0.028701634688178688
1323	0.04678326807411241	0.01894781734097126	0.016208149674138247	0.7223871957363752	-1	0	0	0.2	2	0.9230769230769231	12	0.5357142857142857	0.9230769230769231	14	12	0	0	0	0.14285714285714285	2	14	15	0.0	0	0.9018895744169972	0.9521032952567624	0.5812933472158738	0.8258532947793964	0.5464655676062137	0.9331839764746092	0.8969768691042744	0.9163891984600125	0	0	0.0	0.016208149674138247	0.016208149674138247
3962	0.09651865134827488	0.027564419119316085	0.026974060824380638	0.7463034488544198	-1	0	0	0.1	1	1.0	13	1.0	1.0	14	13	0	0	0	0.06666666666666667	15	1	15	0.0	0	0.7314263592748612	0.9158804818990411	0.6074290328546856	0.9292906958548429	0.5461844966139328	0.9486034280162179	0.9385711713163777	0.9325353738152556	0	0	0.0	0.026974060824380638	0.026974060824380638
3472	0.06989096537642506	0.0016005133365256227	0.0012762632914591777	0.8705480979438773	-1	0	0	0.1	1	1.0	12	1.0	1.0	13	12	0	0	0	0.07142857142857142	14	1	14	0.0	0	0.8861807181472688	0.9319749882264503	0.5720899911640067	0.8874533785394663	0.5890787360992996	0.9212596523358709	0.9143158135610483	0.9153412435510614	0	0	0.0	0.0012762632914591777	0.0012762632914591777
1387	0.0568056612415847	0.02554959860759176	0.021918651314288246	0.755737648357597	-1	0	0	0.2	2	0.9230769230769231	12	1.0	0.9230769230769231	14	12	0	1	0	0.06666666666666667	15	1	15	0.5	0.14285714285714285	0.9203277011018567	0.9591801939690928	0.5551576615770619	0.8299147447582356	0.5890787360992996	0.9245591394083775	0.8902685059556534	0.9180368339671339	1.0	0.14285714285714285	0.0	0.021918651314288246	0.021918651314288246
1997	0.09429812354406399	0.02680806201702733	0.02543965776432889	0.7327075515596728	-1	0	0	0.1	1	1.0	13	1.0	1.0	14	13	0	0	0	0.06666666666666667	15	1	15	0.0	0	0.7314263592748612	0.9102017060342618	0.6074290328546856	0.9306486067029444	0.6551215742390302	0.9465966374271929	0.928644998226358	0.9305992921861421	0	0	0.0	0.02543965776432889	0.02543965776432889
4800	0.07567757705117009	0.0019877455769618402	0.0007404535177198005	0.6896920429823516	-1	0	0	0.2	2	0.9166666666666666	11	1.0	0.9166666666666666	12	11	1	2	0	0.07142857142857142	14	1	14	0.4	0.15384615384615385	0.9018895744169972	0.9363279820046687	0.6074290328546856	0.9137461407672597	0.5890787360992996	0.9313732221144938	0.9076148212102269	0.9277179526327687	0.625	0.3333333333333333	0.0	0.0007404535177198005	0.0007404535177198005
198	0.05710368512967968	0.00242728539872237	-0.0002463340558176824	0.6313217114830696	-1	0	0	0.2	2	0.9230769230769231	12	0.3125	0.7692307692307693	12	10	2	4	0	0.3333333333333333	4	12	15	0.6666666666666666	0.14285714285714285	0.6377734441920019	0.9664044332409513	0.8548188811139166	0.9243657899803465	0.5919441793166292	0.9309517015960498	0.9515593119126651	0.9438140732341007	0.16666666666666666	0.16666666666666666	0.0	-2.4633405581768243e-05	-2.4633405581768243e-05
2319	0.09457528722635701	0.0272304953518454	0.026478139449115055	0.7481180665202682	-1	0	0	0.1	1	1.0	13	1.0	1.0	14	13	0	0	0	0.06666666666666667	15	1	15	0.0	0	0.7314263592748612	0.9158804818990411	0.6074290328546856	0.9292906958548429	0.5461844966139328	0.9486034280162179	0.9385711713163777	0.9325353738152556	0	0	0.0	0.026478139449115055	0.026478139449115055
1331	0.04616857719506079	0.017327041539598027	0.011772974604678533	0.6835976557199397	-1	0	0	0.2	2	0.9166666666666666	11	0.5384615384615384	0.9166666666666666	13	11	0	0	0	0.15384615384615385	2	13	14	0.0	0	0.9476113994080875	0.6443732919321293	0.5551576615770619	0.7498793058810703	0.5890787360992996	0.9410643255919308	0.8870994652583691	0.8157242961963107	0	0	0.0	0.011772974604678533	0.011772974604678533
3954	0.03288368765738518	0.00786849726213676	0.007768621647200613	0.9156848782754248	-1	0	0	0.3333333333333333	3	0.8181818181818182	9	0.5416666666666666	0.8181818181818182	11	9	1	3	0	0.16666666666666666	12	2	13	0.75	0.18181818181818182	0.9476113994080875	0.9473475170940814	0.6074290328546856	0.9042260190011834	0.5461844966139328	0.9496225482282966	0.9484549190080298	0.9364649634119752	0.2727272727272727	0.36363636363636365	0.0	0.007768621647200613	0.007768621647200613
449	0.030857788134135387	0.0017859350495706052	0.0016626316420402605	0.7268949749812571	-1	0	0	0.3333333333333333	2	0.8571428571428571	6	1.0	0.8571428571428571	6	6	2	2	0	0.1111111111111111	9	1	9	0.25	0.25	0.5864667009504391	0.9012511839378395	0.6027041822422416	0.9379528405573524	0.395632729725989	0.7219720969393348	0.8711814963328576	0.8765789231881846	0.5833333333333334	0	0.0	0.0016626316420402605	0.0016626316420402605
2492	0.09299466317044872	0.029254233440300845	0.026945364813118582	0.7430615628365821	-1	0	0	0.1	1	1.0	13	1.0	1.0	14	13	0	0	0	0.06666666666666667	15	1	15	0.0	0	0.7314263592748612	0.9102017060342618	0.6074290328546856	0.9306486067029444	0.6551215742390302	0.9465966374271929	0.928644998226358	0.9305992921861421	0	0	0.0	0.026945364813118582	0.026945364813118582
819	None	None	None	None	None	0.25	1	0.6	6	0.3076923076923077	4	0.5357142857142857	0.3076923076923077	7	4	7	1	0	0.5714285714285714	7	4	15	0.06666666666666667	0.5	0.6439677674149017	0.9397531018344836	0.5551576615770619	0.8616050057218878	0.5890787360992996	0.8755191410366797	0.8668136331616384	0.8980282216939812	1.0	0.14285714285714285	0.0	None	None
26	0.018618188834020784	0.0009911383085168975	-0.00040474890384359174	0.9840719033571218	-1	0	0	0.2	1	1.0	5	1.0	1.0	6	5	0	3	0	0.14285714285714285	7	1	7	1.0	0	0.49427434524555186	0.7521915658374978	0.6683104982015946	0.9657132318116151	0.45218513614333683	0.8114553168127597	0.9041453065417989	0.8775372226044635	0.16666666666666666	0.16666666666666666	0.0	-4.047489038435917e-05	-4.047489038435917e-05
24	0.001440097283017445	0.0003898526874085012	4.089856370296818e-06	0.9886195805323987	-1	0	0	0.6666666666666666	2	0.5	1	0.6666666666666666	0.5	3	1	0	0	0	0.6666666666666666	3	2	4	0.0	0	0.6357259573820193	0.8812085144078254	0.39061146592599805	0.8954603320658748	0.7731350857464772	0.6825156487936375	0.9238861131120162	0.8374012175532117	0	0	0.0	4.089856370296818e-06	4.089856370296818e-06
2539	0.07250221812417781	0.003720060828636956	-0.0005085831781361149	0.7011613255990929	-1	0	0	0.1	1	1.0	13	1.0	1.0	14	13	0	0	0	0.06666666666666667	15	1	15	0.0	0	0.7314263592748612	0.9221264621170239	0.6792000720413169	0.9358034771418183	0.7691671884505766	0.9511406484099643	0.918715980463697	0.9374143626280226	0	0	0.0	-5.085831781361149e-05	-5.085831781361149e-05
1575	0.057873739141130136	0.02089536231716275	0.011925180063922645	0.760807696069762	-1	0	0	0.2	2	0.9230769230769231	12	1.0	0.9230769230769231	14	12	0	1	0	0.06666666666666667	15	1	15	0.5	0.14285714285714285	0.9203277011018567	0.9576758467893094	0.5551576615770619	0.7749599948963483	0.5890787360992996	0.899472175766907	0.8885708879326111	0.8986535500711341	1.0	0.14285714285714285	0.0	0.011925180063922645	0.011925180063922645
3041	0.07648942741307449	0.008674153749062155	-0.004184288659102002	0.6502462081410758	-1	0	0	0.1111111111111111	1	1.0	11	1.0	1.0	12	11	0	0	0	0.07692307692307693	13	1	13	0.0	0	0.7151506236282058	0.9114800848779707	0.6074290328546856	0.9391535719400967	0.5612786576459272	0.9616521262944968	0.9385711713163777	0.9406698112369541	0	0	0.0	-0.0004184288659102002	-0.0004184288659102002
3978	0.09258747255713996	0.029077078217545228	0.02826894685008001	0.7411409834570688	-1	0	0	0.1	1	1.0	13	1.0	1.0	14	13	0	0	0	0.06666666666666667	15	1	15	0.0	0	0.7314263592748612	0.9158804818990411	0.6074290328546856	0.9292906958548429	0.5461844966139328	0.9486034280162179	0.9385711713163777	0.9325353738152556	0	0	0.0	0.02826894685008001	0.02826894685008001
531	0.033900614299222774	0.00325878451372218	0.0031199794812055873	0.9303864615989791	-1	0.25	1	0.5	5	0.6153846153846154	8	0.26785714285714285	0.6153846153846154	12	8	2	0	0	0.875	8	7	15	0.0	0.2857142857142857	0.46042702814596737	0.930013480285479	0.4116806146423505	0.8902919848857208	0.6704201545966552	0.9526286418713742	0.8938982974556193	0.9282830971983819	0	0	0.0	0.0031199794812055873	0.0031199794812055873
3319	0.09435780415551968	0.029518636942020452	0.028881617302827532	0.7388841538434046	-1	0	0	0.1	1	1.0	13	1.0	1.0	14	13	0	0	0	0.06666666666666667	15	1	15	0.0	0	0.7314263592748612	0.9158804818990411	0.6074290328546856	0.9292906958548429	0.5461844966139328	0.9486034280162179	0.9385711713163777	0.9325353738152556	0	0	0.0	0.028881617302827532	0.028881617302827532
2269	0.09540420424623391	0.029818471887313	0.02902691441217314	0.7421141966729027	-1	0	0	0.1	1	1.0	13	1.0	1.0	14	13	0	0	0	0.06666666666666667	15	1	15	0.0	0	0.7314263592748612	0.9158804818990411	0.6074290328546856	0.9292906958548429	0.5461844966139328	0.9486034280162179	0.9385711713163777	0.9325353738152556	0	0	0.0	0.02902691441217314	0.02902691441217314
2512	0.09755122291596466	0.02488227397154257	0.011440129676444791	0.7335739420123615	-1	0	0	0.1	1	1.0	13	1.0	1.0	14	13	0	0	0	0.06666666666666667	15	1	15	0.0	0	0.7314263592748612	0.9184140811197561	0.5897595120093462	0.9302203240528907	0.5676316163566162	0.940952124746797	0.9273712820480043	0.9304229620899677	0	0	0.0	0.011440129676444791	0.011440129676444791
203	0.021988232539819963	0.004627189002408025	-0.003749725904303192	0.9511917672295725	-1	0	0	0.375	3	0.8	8	0.4	0.6	7	6	4	1	0	0.8333333333333334	6	5	12	0.09090909090909091	0.2	0.5734193792318186	0.8851118332274434	0.6830072154834254	0.9630306297098721	0.3245360807385008	0.6160240967663745	0.9074183299539883	0.8726748358268701	1.0	0.2857142857142857	0.0	-0.0003749725904303192	-0.0003749725904303192
1746	0.09284991364459333	0.026699575974452074	0.025226343543127337	0.7347843437905464	-1	0	0	0.1	1	1.0	13	1.0	1.0	14	13	0	0	0	0.06666666666666667	15	1	15	0.0	0	0.7314263592748612	0.9102017060342618	0.6074290328546856	0.9306486067029444	0.6551215742390302	0.9465966374271929	0.928644998226358	0.9305992921861421	0	0	0.0	0.025226343543127337	0.025226343543127337
2999	0.09669999461545727	0.02300183317570437	0.01630422116771321	0.6774922962435423	-1	0	0	0.1	1	1.0	13	1.0	1.0	14	13	0	0	0	0.06666666666666667	15	1	15	0.0	0	0.7314263592748612	0.9095753341828787	0.6074290328546856	0.9306486067029444	0.6445968565242424	0.9460165514583037	0.9273712820480043	0.930187923038548	0	0	0.0	0.01630422116771321	0.01630422116771321
3386	0.09456137274644812	0.027358691224286746	0.026787964211119106	0.742098351243426	-1	0	0	0.1	1	1.0	13	1.0	1.0	14	13	0	0	0	0.06666666666666667	15	1	15	0.0	0	0.7314263592748612	0.9158804818990411	0.6074290328546856	0.9292906958548429	0.5461844966139328	0.9486034280162179	0.9385711713163777	0.9325353738152556	0	0	0.0	0.026787964211119106	0.026787964211119106
3815	0.04108659371401949	0.0009701478654544529	-0.0009700624598619643	0.7731257327290705	-1	0	0	0.16666666666666666	1	1.0	7	1.0	1.0	8	7	0	0	0	0.1111111111111111	9	1	9	0.0	0	0.671421327698226	0.8956536814654549	0.6380828617478645	0.9499051143512799	0.8028437825415228	0.9172852693965665	0.8775479765388927	0.9241021424017246	0	0	0.0	-9.700624598619643e-05	-9.700624598619643e-05
4638	0.09744089417485165	0.029019200824773127	0.028296680431118236	0.7511496229617619	-1	0	0	0.1	1	1.0	13	1.0	1.0	14	13	0	0	0	0.06666666666666667	15	1	15	0.0	0	0.7314263592748612	0.9158804818990411	0.6074290328546856	0.9292906958548429	0.5461844966139328	0.9486034280162179	0.9385711713163777	0.9325353738152556	0	0	0.0	0.028296680431118236	0.028296680431118236
2203	0.09599783624430966	0.01880718585610315	0.015254971942455354	0.6820187353436185	-1	0	0	0.1	1	1.0	13	1.0	1.0	14	13	0	0	0	0.06666666666666667	15	1	15	0.0	0	0.7314263592748612	0.9145985505735214	0.6074290328546856	0.9306486067029444	0.6551215742390302	0.9512190818917103	0.9273712820480043	0.9337686190128976	0	0	0.0	0.015254971942455354	0.015254971942455354
1321	0.045892153810486336	0.0173501968133581	0.01570221763775117	0.718628516145724	-1	0	0	0.2	2	0.9230769230769231	12	0.5357142857142857	0.9230769230769231	14	12	0	0	0	0.14285714285714285	2	14	15	0.0	0	0.9018895744169972	0.9521032952567624	0.5812933472158738	0.8258532947793964	0.5464655676062137	0.9331839764746092	0.8969768691042744	0.9163891984600125	0	0	0.0	0.01570221763775117	0.01570221763775117
141	0.036975800548846006	0.0020183319927609407	0.00181667647745763	0.9046393194431694	-1	0	0	0.2	2	0.9230769230769231	12	0.375	0.7692307692307693	12	10	2	3	0	0.625	5	8	15	0.5	0.46153846153846156	0.7044112176184978	0.9506660192736909	0.7574195067068699	0.9156067785682652	0.478337363796161	0.9186118902914802	0.9169445319433475	0.9301347693627547	0.08333333333333333	0.16666666666666666	0.0	0.00181667647745763	0.00181667647745763
3608	0.08970699482606657	0.02612450552914595	0.02547267644945652	0.7468844054998705	-1	0	0	0.1	1	1.0	13	1.0	1.0	14	13	0	0	0	0.06666666666666667	15	1	15	0.0	0	0.7314263592748612	0.9158804818990411	0.6074290328546856	0.9292906958548429	0.5461844966139328	0.9486034280162179	0.9385711713163777	0.9325353738152556	0	0	0.0	0.02547267644945652	0.02547267644945652
3448	0.08451123157696584	0.005760865768439879	-0.000677972670519948	0.7143768491427871	-1	0	0	0.1	1	1.0	13	1.0	1.0	14	13	0	0	0	0.06666666666666667	15	1	15	0.0	0	0.7974681139116445	0.919585689285334	0.5162519050296777	0.8805462098031527	0.6996291389063598	0.9265427908341153	0.9042652806475803	0.9107667978115704	0	0	0.0	-6.77972670519948e-05	-6.77972670519948e-05
3340	0.09303079339614101	0.028898528058510054	0.02889832726691962	0.7478945471937446	-1	0	0	0.1	1	1.0	13	1.0	1.0	14	13	0	0	0	0.06666666666666667	15	1	15	0.0	0	0.7314263592748612	0.9158804818990411	0.6074290328546856	0.9292906958548429	0.5461844966139328	0.9486034280162179	0.9385711713163777	0.9325353738152556	0	0	0.0	0.02889832726691962	0.02889832726691962
1205	0.07947596538736668	0.004601823502233786	0.004556562288283021	0.7187566604758546	-1	0	0	0.1	1	1.0	13	1.0	1.0	14	13	0	0	0	0.06666666666666667	15	1	15	0.0	0	0.6876970633448816	0.9573444007718419	0.6712225434679763	0.8880008574280795	0.6572228173342647	0.8889868815370159	0.8659128852446366	0.9183877326459188	0	0	0.0	0.004556562288283021	0.004556562288283021
3330	0.06844896152034959	0.01324407200479899	-0.0020147989688452115	0.7743731219306548	-1	0	0	0.1	1	1.0	13	1.0	1.0	14	13	0	1	0	0.06666666666666667	15	1	15	0.3333333333333333	0	0.8166579668459292	0.9173009132766157	0.6074290328546856	0.9101939076897222	0.5890787360992996	0.9391525819857004	0.9430786234643517	0.9231743925694884	1.0	0.21428571428571427	0.0	-0.00020147989688452115	-0.00020147989688452115
1868	0.06176276318401956	0.02173698593566265	0.01756402653550989	0.7185823989134006	-1	0	0	0.2	2	0.9230769230769231	12	1.0	0.9230769230769231	14	12	0	1	0	0.06666666666666667	15	1	15	0.5	0.14285714285714285	0.9203277011018567	0.9575455296370977	0.5812933472158738	0.8434464375779125	0.5057312548088067	0.9141427116505609	0.8950064702873537	0.915942037168437	1.0	0.14285714285714285	0.0	0.01756402653550989	0.01756402653550989
3582	0.09302894185517223	0.03042286974998326	0.03024251606800334	0.7440895560652281	-1	0	0	0.1	1	1.0	13	1.0	1.0	14	13	0	0	0	0.06666666666666667	15	1	15	0.0	0	0.7314263592748612	0.9158804818990411	0.6074290328546856	0.9292906958548429	0.5461844966139328	0.9486034280162179	0.9385711713163777	0.9325353738152556	0	0	0.0	0.03024251606800334	0.03024251606800334
1028	None	None	None	None	None	0	0	0.1111111111111111	1	1.0	11	0.65	0.7272727272727273	9	8	3	6	0	0.8	4	5	13	0.6666666666666666	0.18181818181818182	0.7977058648577605	0.8122166492291937	0.4248758397989838	0.9074002583977846	0.7322892777368532	0.9470358538861182	0.9030158443721228	0.9011586918167196	0.16666666666666666	0.3333333333333333	0.0	None	None
447	0.023979510034069566	0.0007326243431081336	-0.0007098511659374411	0.9866218813726889	-1	0	0	0.4	4	0.6153846153846154	8	0.625	0.5384615384615384	9	7	5	3	0	0.16666666666666666	12	2	15	0.25	0	0.2670955660160419	0.9613246030563268	0.5245657993642545	0.8917128019386363	0.5740271749503958	0.9030895313496494	0.8277693143832471	0.9253825801806089	0.1111111111111111	0.2222222222222222	0.0	-7.098511659374411e-05	-7.098511659374411e-05
3658	0.09340467556735865	0.029952263640763994	0.02986525653373665	0.7391894734345297	-1	0	0	0.1	1	1.0	13	1.0	1.0	14	13	0	0	0	0.06666666666666667	15	1	15	0.0	0	0.7314263592748612	0.9158804818990411	0.6074290328546856	0.9292906958548429	0.5461844966139328	0.9486034280162179	0.9385711713163777	0.9325353738152556	0	0	0.0	0.02986525653373665	0.02986525653373665
4735	0.08527834290152046	0.017312443380658377	1.6626525648152545e-05	0.7063284322635717	-1	0	0	0.1	1	1.0	13	1.0	1.0	14	13	0	0	0	0.06666666666666667	15	1	15	0.0	0	0.7974681139116445	0.919585689285334	0.5162519050296777	0.8805462098031527	0.6996291389063598	0.9265427908341153	0.9042652806475803	0.9107667978115704	0	0	0.0	1.6626525648152545e-05	1.6626525648152545e-05
138	0.01278527683791071	0.001187645216581156	-0.00017441919022047922	0.931779920757531	-1	0	0	0.5	5	0.46153846153846156	6	0.5	0.38461538461538464	7	5	7	1	0	0.3	10	3	15	0.0625	0.15384615384615385	0.7147338646397154	0.9557114145725777	0.8110659397227667	0.9624782011707429	0.7316009763638311	0.9283439296449639	0.9484549190080298	0.9507003023839732	1.0	0.14285714285714285	0.0	-1.744191902204792e-05	-1.744191902204792e-05
2243	0.09533067610604512	0.0285107348706471	0.027797934839282508	0.7469176766973795	-1	0	0	0.1	1	1.0	13	1.0	1.0	14	13	0	0	0	0.06666666666666667	15	1	15	0.0	0	0.7314263592748612	0.9151646501724153	0.6074290328546856	0.9292906958548429	0.5461844966139328	0.9517450142304018	0.9385711713163777	0.9337234835965307	0	0	0.0	0.027797934839282508	0.027797934839282508
4476	0.08065582426442026	0.009379193022332958	0.005749029241532195	0.816000052463157	-1	0	0	0.1	1	1.0	13	1.0	1.0	14	13	0	0	0	0.06666666666666667	15	1	15	0.0	0	0.7314263592748612	0.9176514764897586	0.6074290328546856	0.9338272621783077	0.6602301108254792	0.949694924320955	0.9273712820480043	0.9349480604754705	0	0	0.0	0.005749029241532195	0.005749029241532195
626	0.049527178743001714	0.006396256487812254	0.0020840656249132565	0.6866301628879985	-1	0	0	0.1	1	1.0	13	0.38461538461538464	0.9230769230769231	13	12	1	2	0	0.23076923076923078	3	13	15	0.4	0	0.9018895744169972	0.9579805832554016	0.5551576615770619	0.7174794886302192	0.4863274484332562	0.8903274945303441	0.8870994652583691	0.8860412050944239	0.5384615384615385	0.23076923076923078	0.0	0.0020840656249132565	0.0020840656249132565
4802	0.09206939292546952	0.027588486570082484	0.027548243550110527	0.7475593649241286	-1	0	0	0.1	1	1.0	13	1.0	1.0	14	13	0	0	0	0.06666666666666667	15	1	15	0.0	0	0.7314263592748612	0.9158804818990411	0.6074290328546856	0.9292906958548429	0.5461844966139328	0.9486034280162179	0.9385711713163777	0.9325353738152556	0	0	0.0	0.027548243550110527	0.027548243550110527
3249	0.05459441012814906	0.0108636991568674	-0.010852810005764013	0.8422484453856836	-1	0	0	0.2	2	0.8461538461538461	11	0.38461538461538464	0.7692307692307693	12	10	2	2	0	0.23076923076923078	13	3	15	0.3333333333333333	1.0	0.9018895744169972	0.93416347455566	0.6074290328546856	0.9282000342436265	0.5676316163566162	0.9334243369562103	0.9322183357192833	0.9319764503172633	0.5833333333333334	0.25	0.0	-0.0010852810005764013	-0.0010852810005764013
3859	0.09515021115605447	0.025432157885384197	0.025428883596790318	0.7251230162453273	-1	0	0	0.1	1	1.0	13	1.0	1.0	14	13	0	0	0	0.06666666666666667	15	1	15	0.0	0	0.7314263592748612	0.9155929890589108	0.6074290328546856	0.9292906958548429	0.5890787360992996	0.9526328795581609	0.9385711713163777	0.9342379999995524	0	0	0.0	0.025428883596790318	0.025428883596790318
414	0.048003577318429455	0.010160025539746272	0.008155638962765365	0.9437099859470316	-1	0	0	0.3	3	0.6923076923076923	9	0.234375	0.6153846153846154	11	8	3	1	0	1.0	8	8	15	0.14285714285714285	0.18181818181818182	0.42581860720870346	0.9529376307887296	0.40553795437072787	0.9294267548979487	0.7601103321600946	0.9724623384142053	0.8278976400600881	0.9547864031869511	1.0	0.36363636363636365	0.0	0.008155638962765365	0.008155638962765365
277	0.0020296154518165627	0.00040588110250714906	0.00040536784617531966	0.9827882568262413	-1	0	0	0.3333333333333333	1	1.0	2	1.0	1.0	3	2	0	0	0	0.25	1	4	4	0.0	0	0.5538085594757949	0.936571506988232	0.3707429559176179	0.9459398206126183	0.7319609679440108	0.9211124794444652	0.9218827590821834	0.9352724507041513	0	0	0.0	0.00040536784617531966	0.00040536784617531966
2797	0.09476578697043778	0.028385494046355885	0.027332774279408195	0.7551113585937181	-1	0	0	0.1	1	1.0	13	1.0	1.0	14	13	0	0	0	0.06666666666666667	15	1	15	0.0	0	0.7314263592748612	0.9158804818990411	0.6074290328546856	0.9292906958548429	0.5461844966139328	0.9486034280162179	0.9385711713163777	0.9325353738152556	0	0	0.0	0.027332774279408195	0.027332774279408195
2590	0.09493406572582436	0.029085557480264028	0.028499530126866762	0.7471759734625139	-1	0	0	0.1	1	1.0	13	1.0	1.0	14	13	0	0	0	0.06666666666666667	15	1	15	0.0	0	0.7314263592748612	0.9158804818990411	0.6074290328546856	0.9292906958548429	0.5461844966139328	0.9486034280162179	0.9385711713163777	0.9325353738152556	0	0	0.0	0.028499530126866762	0.028499530126866762
4505	0.09195631283858532	0.02842568156156834	0.028369446645669583	0.7477942603473267	-1	0	0	0.1	1	1.0	13	1.0	1.0	14	13	0	0	0	0.06666666666666667	15	1	15	0.0	0	0.7314263592748612	0.9158804818990411	0.6074290328546856	0.9292906958548429	0.5461844966139328	0.9486034280162179	0.9385711713163777	0.9325353738152556	0	0	0.0	0.028369446645669583	0.028369446645669583
1480	0.050042542160947376	0.017055352964382486	0.01590862057898469	0.6958989648266095	-1	0	0	0.2	2	0.9230769230769231	12	0.5357142857142857	0.9230769230769231	14	12	0	0	0	0.14285714285714285	2	14	15	0.0	0	0.9247504869125424	0.9388629645271451	0.5793119205438333	0.763014243750728	0.5784374050636849	0.9217732696756331	0.8908238071124727	0.8930714192043921	0	0	0.0	0.01590862057898469	0.01590862057898469
4493	0.0938285105867241	0.0280104014547923	0.027873581973588607	0.7478507034208404	-1	0	0	0.1	1	1.0	13	1.0	1.0	14	13	0	0	0	0.06666666666666667	15	1	15	0.0	0	0.7314263592748612	0.9158804818990411	0.6074290328546856	0.9292906958548429	0.5461844966139328	0.9486034280162179	0.9385711713163777	0.9325353738152556	0	0	0.0	0.027873581973588607	0.027873581973588607
3155	0.0931605558561448	0.029566032725161492	0.02923008914197662	0.7481025845380052	-1	0	0	0.1	1	1.0	13	1.0	1.0	14	13	0	0	0	0.06666666666666667	15	1	15	0.0	0	0.7314263592748612	0.9158804818990411	0.6074290328546856	0.9292906958548429	0.5461844966139328	0.9486034280162179	0.9385711713163777	0.9325353738152556	0	0	0.0	0.02923008914197662	0.02923008914197662
2694	0.0968444546618333	0.029408850422214555	0.029138108019162112	0.7581353992998952	-1	0	0	0.1	1	1.0	13	1.0	1.0	14	13	0	0	0	0.06666666666666667	15	1	15	0.0	0	0.7314263592748612	0.9158804818990411	0.6074290328546856	0.9292906958548429	0.5890787360992996	0.9554337903745708	0.9385711713163777	0.9356091982962663	0	0	0.0	0.029138108019162112	0.029138108019162112
4449	0.07144353783746017	0.011106270721729084	-0.0004574662747321659	0.7361078500211821	-1	0	0	0.1111111111111111	1	1.0	11	1.0	1.0	12	11	0	0	0	0.07692307692307693	13	1	13	0.0	0	0.8003822311992739	0.9353549500553824	0.5162519050296777	0.920603447220115	0.45234158002082986	0.9203751924387042	0.9225686324719121	0.9257624943430391	0	0	0.0	-4.574662747321659e-05	-4.574662747321659e-05
2851	0.09659929884611904	0.028948767623816075	0.028021984490247953	0.7431734057810814	-1	0	0	0.1	1	1.0	13	1.0	1.0	14	13	0	0	0	0.06666666666666667	15	1	15	0.0	0	0.7314263592748612	0.9158804818990411	0.6074290328546856	0.9292906958548429	0.5461844966139328	0.9486034280162179	0.9385711713163777	0.9325353738152556	0	0	0.0	0.028021984490247953	0.028021984490247953
1669	0.10261050415909363	0.01632822312091703	-0.0003956313508252343	0.8940908808464129	-1	0	0	0.1	1	1.0	13	1.0	1.0	14	13	0	0	0	0.06666666666666667	1	15	15	0.0	0	0.6670106493948594	0.9265267204739633	0.4411508127883563	0.9467671597634526	0.8028437825415228	0.8760843623587308	0.8688472092986993	0.9210175482652303	0	0	0.0	-3.956313508252343e-05	-3.956313508252343e-05
4699	0.08947778530306279	0.009325934904373688	0.00874532524274583	0.7011827644888231	-1	0	0	0.1	1	1.0	12	1.0	1.0	13	12	0	0	0	0.07142857142857142	14	1	14	0.0	0	0.7314263592748612	0.9138798631705785	0.6074290328546856	0.9353157824709083	0.5890787360992996	0.9464927091210795	0.9385711713163777	0.9331068236453636	0	0	0.0	0.00874532524274583	0.00874532524274583
1998	0.05483789697726328	0.02407931941750015	0.023185244221859407	0.7327926901159552	-1	0	0	0.2	2	0.9230769230769231	12	1.0	0.9230769230769231	14	12	0	1	0	0.06666666666666667	15	1	15	0.5	0.14285714285714285	0.9203277011018567	0.9564931141880525	0.5812933472158738	0.8391995581574833	0.5674514979363916	0.9154285435556674	0.8902685059556534	0.9148862723044967	1.0	0.14285714285714285	0.0	0.023185244221859407	0.023185244221859407
781	0.08289223749545307	0.005928131372329867	-0.001757253219126198	0.606678942892535	-1	0	0	0.1	1	1.0	13	1.0	1.0	14	13	0	0	0	0.06666666666666667	1	15	15	0.0	0	0.7334394020562996	0.9638368104528424	0.7992936860833418	0.9290973598240099	0.6113320881404665	0.9644705346700143	0.9166862679861499	0.9548832000299164	0	0	0.0	-0.0001757253219126198	-0.0001757253219126198
1245	0.056653894307521095	0.011415346199787424	0.010240406879383837	0.7287023313260325	-1	0	0	0.2	2	0.9230769230769231	12	0.5357142857142857	0.9230769230769231	14	12	0	0	0	0.14285714285714285	2	14	15	0.0	0	0.9247504869125424	0.9388629645271451	0.5793119205438333	0.763014243750728	0.5569902853210016	0.9192442451174373	0.8925582399084633	0.8919661582562538	0	0	0.0	0.010240406879383837	0.010240406879383837
767	0.05321740391184442	0.00715536694995719	0.007154125864482815	0.6628471538788023	-1	0	0	0.3	3	0.6923076923076923	9	0.45454545454545453	0.6153846153846154	11	8	3	3	0	0.2727272727272727	3	11	15	0.42857142857142855	0	0.8642838645977415	0.9590305144493277	0.7024063925266499	0.8769121645648734	0.6783877667227051	0.9702869153563404	0.9166862679861499	0.9462180991681778	0.09090909090909091	0.2727272727272727	0.0	0.007154125864482815	0.007154125864482815
798	0.03893793205138058	0.009310624851436314	0.00929875371066421	0.9459368681502149	-1	0	0	0.3	3	0.6923076923076923	9	0.234375	0.6153846153846154	11	8	3	1	0	1.0	8	8	15	0.14285714285714285	0.18181818181818182	0.6852143453951741	0.9490278781712469	0.43564733092513686	0.9369738178176552	0.8161758915325568	0.9602041785022789	0.8278976400600881	0.9495760560008327	1.0	0.36363636363636365	0.0	0.00929875371066421	0.00929875371066421
448	0.029775746064613508	0.0031921373640123505	-0.002472288127936946	0.9280998153127048	-1	0	0	0.3	3	0.6923076923076923	9	0.3	0.6153846153846154	10	8	4	2	0	0.5	5	10	15	0.2	0.18181818181818182	0.5786224832417823	0.9652101028798971	0.7040757323317223	0.9117306232378195	0.697393980929076	0.9621833464100822	0.9323264444530815	0.9509587318989235	0.6	0.3	0.0	-0.0002472288127936946	-0.0002472288127936946
1353	0.06808198954348595	0.002082908827173325	0.0019822742681995333	0.9967607778233358	-1	0	0	0.1	1	1.0	13	1.0	1.0	14	13	0	0	0	0.06666666666666667	1	15	15	0.0	0	0.6670106493948594	0.9324539443253667	0.29341165714527195	0.934934514494352	0.8028437825415228	0.9328399077228203	0.9168681971356276	0.9334177969093223	0	0	0.0	0.0019822742681995333	0.0019822742681995333
1492	0.07646690525737054	0.007793803063661664	-0.006768059688519961	0.724824593846771	-1	0	0	0.1	1	1.0	13	1.0	1.0	14	13	0	0	0	0.06666666666666667	15	1	15	0.0	0	0.7491246341221087	0.9477831803559997	0.5897595120093462	0.8961647117272361	0.6952834887764116	0.9295092579032064	0.8588398679904934	0.9271967335411897	0	0	0.0	-0.0006768059688519962	-0.0006768059688519962
274	0.018285736331541548	0.0024088032040399873	0.002404897156863493	0.9317392860846113	-1	0	0	0.2222222222222222	2	0.9090909090909091	10	0.5416666666666666	0.6363636363636364	9	7	3	3	0	0.6666666666666666	6	4	13	0.375	0.16666666666666666	0.8507844429072684	0.8410638805802673	0.5087555894939072	0.6960882678858751	0.19587462511611348	0.9460665251547934	0.9355075271455947	0.8564962360903509	0.2222222222222222	0.1111111111111111	0.0	0.002404897156863493	0.002404897156863493
3663	0.09337679200849927	0.029935162233147877	0.029733089662754682	0.7478087621965379	-1	0	0	0.1	1	1.0	13	1.0	1.0	14	13	0	0	0	0.06666666666666667	15	1	15	0.0	0	0.7314263592748612	0.9158804818990411	0.6074290328546856	0.9292906958548429	0.5461844966139328	0.9486034280162179	0.9385711713163777	0.9325353738152556	0	0	0.0	0.029733089662754682	0.029733089662754682
1089	0.04956303864969269	0.017360977724378193	0.016668526352936818	0.6920566557684145	-1	0	0	0.2	2	0.9230769230769231	12	0.5357142857142857	0.9230769230769231	14	12	0	0	0	0.14285714285714285	2	14	15	0.0	0	0.9247504869125424	0.9388629645271451	0.5793119205438333	0.763014243750728	0.5890787360992996	0.9226487395030363	0.8908238071124727	0.8934592668956944	0	0	0.0	0.016668526352936818	0.016668526352936818
4143	0.09293038704768028	0.02916852545558737	0.028750111912389617	0.7452207040022236	-1	0	0	0.1	1	1.0	13	1.0	1.0	14	13	0	0	0	0.06666666666666667	15	1	15	0.0	0	0.7314263592748612	0.9158804818990411	0.6074290328546856	0.9292906958548429	0.5461844966139328	0.9486034280162179	0.9385711713163777	0.9325353738152556	0	0	0.0	0.028750111912389617	0.028750111912389617
2803	0.09340515063309869	0.030597066459149544	0.030585128323487188	0.7426571295696145	-1	0	0	0.1	1	1.0	13	1.0	1.0	14	13	0	0	0	0.06666666666666667	15	1	15	0.0	0	0.7314263592748612	0.9158804818990411	0.6074290328546856	0.9292906958548429	0.5461844966139328	0.9486034280162179	0.9385711713163777	0.9325353738152556	0	0	0.0	0.030585128323487188	0.030585128323487188
3046	0.09421971817760157	0.02739566148394692	0.02718752038849802	0.7473721925081134	-1	0	0	0.1	1	1.0	13	1.0	1.0	14	13	0	0	0	0.06666666666666667	15	1	15	0.0	0	0.7314263592748612	0.9158804818990411	0.6074290328546856	0.9292906958548429	0.5461844966139328	0.9486034280162179	0.9385711713163777	0.9325353738152556	0	0	0.0	0.02718752038849802	0.02718752038849802
2926	0.076882972275675	0.010000811629575883	0.0039816677189732546	0.8155511653340763	-1	0	0	0.1	1	1.0	13	1.0	1.0	14	13	0	0	0	0.06666666666666667	15	1	15	0.0	0	0.7314263592748612	0.9176514764897586	0.6074290328546856	0.9338272621783077	0.6551215742390302	0.9444595347109542	0.9273712820480043	0.9327964129119427	0	0	0.0	0.0039816677189732546	0.0039816677189732546
238	None	None	None	None	None	0	0	0.2	2	0.8461538461538461	11	0.5	0.5384615384615384	8	7	6	2	0	0.8333333333333334	6	5	15	0.13333333333333333	0.3076923076923077	0.5875423957978929	0.9514530159749773	0.7374425672200237	0.9030971510641677	0.7192149274201619	0.9604454781085263	0.9045353397259394	0.9426271099454844	0.75	0.25	0.0	None	None
836	0.05024694280602113	0.01707171021402105	0.01601897836194592	0.698830449708685	-1	0	0	0.2	2	0.9230769230769231	12	0.5357142857142857	0.9230769230769231	14	12	0	0	0	0.14285714285714285	2	14	15	0.0	0	0.9247504869125424	0.9388629645271451	0.5793119205438333	0.763014243750728	0.5784374050636849	0.9217732696756331	0.8908238071124727	0.8930714192043921	0	0	0.0	0.01601897836194592	0.01601897836194592
4734	0.09199297622349478	0.02996644119800208	0.029963443055247386	0.7454264781820634	-1	0	0	0.1	1	1.0	13	1.0	1.0	14	13	0	0	0	0.06666666666666667	15	1	15	0.0	0	0.7314263592748612	0.9158804818990411	0.6074290328546856	0.9292906958548429	0.5461844966139328	0.9486034280162179	0.9385711713163777	0.9325353738152556	0	0	0.0	0.029963443055247386	0.029963443055247386
4082	0.08701303377743258	0.018820229643452258	0.008277389738081916	0.6969066740494001	-1	0	0	0.1	1	1.0	13	1.0	1.0	14	13	0	0	0	0.06666666666666667	15	1	15	0.0	0	0.739261846257298	0.9180992494696865	0.6074290328546856	0.9292906958548429	0.5461844966139328	0.9486034280162179	0.9385711713163777	0.9331441185639291	0	0	0.0	0.008277389738081916	0.008277389738081916
95	0.0024828907952598	0.00046085627802541486	0.0003964324440183531	0.9862210256898747	-1	0	0	0.5	1	1.0	1	1.0	1.0	2	1	0	0	0	0.3333333333333333	1	3	3	0.0	0	0.6019998082389832	0.9816571438315361	0.6624979390600834	0.9356406505995535	0.5251644342257504	0.5594608643459092	0.8591392414971789	0.9087589655681971	0	0	0.0	0.0003964324440183531	0.0003964324440183531
2549	0.09290221901614647	0.029484984550989066	0.029425343258363868	0.7413130161168859	-1	0	0	0.1	1	1.0	13	1.0	1.0	14	13	0	0	0	0.06666666666666667	15	1	15	0.0	0	0.7314263592748612	0.9158804818990411	0.6074290328546856	0.9292906958548429	0.5461844966139328	0.9486034280162179	0.9385711713163777	0.9325353738152556	0	0	0.0	0.029425343258363868	0.029425343258363868
2905	0.09271093412969156	0.030247847237763536	0.03004162242443822	0.7504393191559074	-1	0	0	0.1	1	1.0	13	1.0	1.0	14	13	0	0	0	0.06666666666666667	15	1	15	0.0	0	0.7314263592748612	0.9158804818990411	0.6074290328546856	0.9292906958548429	0.5461844966139328	0.9486034280162179	0.9385711713163777	0.9325353738152556	0	0	0.0	0.03004162242443822	0.03004162242443822
3375	0.09362216338314754	0.02836721533296528	0.027070097974363723	0.7434189842175523	-1	0	0	0.1	1	1.0	13	1.0	1.0	14	13	0	0	0	0.06666666666666667	15	1	15	0.0	0	0.7314263592748612	0.9158804818990411	0.6074290328546856	0.9292906958548429	0.5461844966139328	0.9486034280162179	0.9385711713163777	0.9325353738152556	0	0	0.0	0.027070097974363723	0.027070097974363723
1722	0.09427082698284496	0.004921387526043231	-0.002460270711801507	0.5595381418071104	-1	0	0	0.1	1	1.0	13	1.0	1.0	14	13	0	0	0	0.06666666666666667	1	15	15	0.0	0	0.6507349137482039	0.9154630057874975	0.29341165714527195	0.9472823106871412	0.8028437825415228	0.9222285876153583	0.9168681971356276	0.9296484708298298	0	0	0.0	-0.0002460270711801507	-0.0002460270711801507
1763	0.09300555744134423	0.02732100905859689	0.0265029449820342	0.7339165496366513	-1	0	0	0.1	1	1.0	13	1.0	1.0	14	13	0	0	0	0.06666666666666667	15	1	15	0.0	0	0.7314263592748612	0.9102017060342618	0.6074290328546856	0.9306486067029444	0.6551215742390302	0.9465966374271929	0.928644998226358	0.9305992921861421	0	0	0.0	0.0265029449820342	0.0265029449820342
4444	0.09614984112171039	0.029447606057184245	0.029001653592947742	0.7449368745094933	-1	0	0	0.1	1	1.0	13	1.0	1.0	14	13	0	0	0	0.06666666666666667	15	1	15	0.0	0	0.7314263592748612	0.9158804818990411	0.6074290328546856	0.9292906958548429	0.5461844966139328	0.9486034280162179	0.9385711713163777	0.9325353738152556	0	0	0.0	0.029001653592947742	0.029001653592947742
3736	0.0959459271178302	0.02738443690022999	0.027113202990404515	0.7471730657765538	-1	0	0	0.1	1	1.0	13	1.0	1.0	14	13	0	0	0	0.06666666666666667	15	1	15	0.0	0	0.7314263592748612	0.9158804818990411	0.6074290328546856	0.9292906958548429	0.5461844966139328	0.9486034280162179	0.9385711713163777	0.9325353738152556	0	0	0.0	0.027113202990404515	0.027113202990404515
534	0.02896728088663552	0.0043084679639650335	0.00409493788860886	0.9413288430558278	-1	0	0	0.4	4	0.6153846153846154	8	0.4166666666666667	0.38461538461538464	9	5	5	0	0	1.0	6	6	15	0.0	0.2	0.7453569029637206	0.9451637455501442	0.44066110294232985	0.9306674718686696	0.34468003843646755	0.9248166846789794	0.9074183299539883	0.9340861591523475	0	0	0.0	0.00409493788860886	0.00409493788860886
1922	0.09200812982896486	0.026327233789669828	0.024737111810493036	0.7374264720562136	-1	0	0	0.1	1	1.0	13	1.0	1.0	14	13	0	0	0	0.06666666666666667	15	1	15	0.0	0	0.7314263592748612	0.9102017060342618	0.6074290328546856	0.9306486067029444	0.6551215742390302	0.9465966374271929	0.928644998226358	0.9305992921861421	0	0	0.0	0.024737111810493036	0.024737111810493036
507	0.030292063496292987	0.00045840766414408877	0.00025510417666155065	0.9183106692423149	-1	0	0	0.4	4	0.5384615384615384	7	0.3125	0.3076923076923077	8	4	6	4	0	0.75	8	6	15	0.3333333333333333	0	0.20561159144606928	0.9368995959858567	0.5832814630937889	0.9278962526671342	0.544804212871845	0.9468219042871279	0.9174111014185629	0.9376556137031483	0.125	0.25	0.0	0.00025510417666155065	0.00025510417666155065
3215	0.09580268664918254	0.030474323186576138	0.030402506538227753	0.7449517538545758	-1	0	0	0.1	1	1.0	13	1.0	1.0	14	13	0	0	0	0.06666666666666667	15	1	15	0.0	0	0.7314263592748612	0.9158804818990411	0.6074290328546856	0.9292906958548429	0.5461844966139328	0.9486034280162179	0.9385711713163777	0.9325353738152556	0	0	0.0	0.030402506538227753	0.030402506538227753
1212	0.05424629276500303	0.022948828976476397	0.017999596317051798	0.745266071605102	-1	0	0	0.2	2	0.9230769230769231	12	0.5357142857142857	0.8461538461538461	13	11	1	1	0	0.14285714285714285	14	2	15	0.25	0.14285714285714285	0.9018895744169972	0.9630821481804995	0.5551576615770619	0.8379512807713156	0.5890787360992996	0.9220809492789305	0.8870994652583691	0.9211800704280653	1.0	0.23076923076923078	0.0	0.017999596317051798	0.017999596317051798
130	0.047782124002682405	0.008943311720011914	0.007643424467294865	0.9439123117617452	-1	0	0	0.3	3	0.6923076923076923	9	0.234375	0.6153846153846154	11	8	3	1	0	1.0	8	8	15	0.14285714285714285	0.18181818181818182	0.42581860720870346	0.9529376307887296	0.40553795437072787	0.9294267548979487	0.7601103321600946	0.9724623384142053	0.8278976400600881	0.9547864031869511	1.0	0.36363636363636365	0.0	0.007643424467294865	0.007643424467294865
216	0.00946752595060521	0.0004673377257803272	-0.000155964966634072	0.9762669955496074	-1	0	0	0.4444444444444444	4	0.45454545454545453	5	0.37142857142857144	0.18181818181818182	3	2	9	1	0	0.7142857142857143	7	5	13	0.047619047619047616	0.36363636363636365	0.6478269067459705	0.8310669923379521	0.4558702010853651	0.815395448663181	0.3431931870229678	0.9334539922396302	0.6962544656369755	0.8706315699224323	1.0	0.6666666666666666	0.0	-1.55964966634072e-05	-1.55964966634072e-05
785	0.04058849617537829	0.004471334975232693	0.003869747858757995	0.6916863534187425	-1	0	0	0.4	4	0.6153846153846154	8	0.4166666666666667	0.6153846153846154	11	8	3	1	0	0.25	12	3	15	0.14285714285714285	0.6666666666666666	0.5729571715306134	0.9077508512071856	0.5690914398761325	0.8958464917360734	0.41955553919884664	0.9147122776407164	0.8633354412454395	0.9063889191422326	1.0	0.18181818181818182	0.0	0.003869747858757995	0.003869747858757995
2623	0.09268332120567972	0.02860823158824676	0.027451636419470547	0.7420786885743953	-1	0	0	0.1	1	1.0	13	1.0	1.0	14	13	0	0	0	0.06666666666666667	15	1	15	0.0	0	0.7314263592748612	0.9158804818990411	0.6074290328546856	0.9292906958548429	0.5461844966139328	0.9486034280162179	0.9385711713163777	0.9325353738152556	0	0	0.0	0.027451636419470547	0.027451636419470547
4165	0.08017666063811353	0.006103274514864034	-0.0007287851269050226	0.7060852939655208	-1	0	0	0.1111111111111111	1	1.0	11	1.0	1.0	12	11	0	0	0	0.07692307692307693	13	1	13	0.0	0	0.7151506236282058	0.9114800848779707	0.6074290328546856	0.9391535719400967	0.5612786576459272	0.9616521262944968	0.9385711713163777	0.9406698112369541	0	0	0.0	-7.287851269050226e-05	-7.287851269050226e-05
3641	0.09392611073465103	0.02858998824829108	0.02829115378907654	0.7405635249089958	-1	0	0	0.1	1	1.0	13	1.0	1.0	14	13	0	0	0	0.06666666666666667	15	1	15	0.0	0	0.7314263592748612	0.9158804818990411	0.6074290328546856	0.9292906958548429	0.5461844966139328	0.9486034280162179	0.9385711713163777	0.9325353738152556	0	0	0.0	0.02829115378907654	0.02829115378907654
2396	0.0936886148785505	0.03015934758751529	0.029922852700416874	0.7449076655287061	-1	0	0	0.1	1	1.0	13	1.0	1.0	14	13	0	0	0	0.06666666666666667	15	1	15	0.0	0	0.7314263592748612	0.9158804818990411	0.6074290328546856	0.9292906958548429	0.5461844966139328	0.9486034280162179	0.9385711713163777	0.9325353738152556	0	0	0.0	0.029922852700416874	0.029922852700416874
3545	0.09413996153473285	0.028526380547099744	0.027138407290568635	0.7553911008652918	-1	0	0	0.1	1	1.0	13	1.0	1.0	14	13	0	0	0	0.06666666666666667	15	1	15	0.0	0	0.7314263592748612	0.9158804818990411	0.6074290328546856	0.9292906958548429	0.5461844966139328	0.9486034280162179	0.9385711713163777	0.9325353738152556	0	0	0.0	0.027138407290568635	0.027138407290568635
2843	0.09182996249678799	0.027754233306159667	0.0270723645986068	0.7505435923225374	-1	0	0	0.1	1	1.0	13	1.0	1.0	14	13	0	0	0	0.06666666666666667	15	1	15	0.0	0	0.7314263592748612	0.9158804818990411	0.6074290328546856	0.9292906958548429	0.5461844966139328	0.9486034280162179	0.9385711713163777	0.9325353738152556	0	0	0.0	0.0270723645986068	0.0270723645986068
721	0.05982045368542166	0.003948512870577678	0.00250288125529247	0.655089172980653	-1	0	0	0.3	3	0.6923076923076923	9	0.625	0.6153846153846154	11	8	3	2	0	0.16666666666666666	2	12	15	0.2857142857142857	0	0.8642838645977415	0.9601188068995554	0.7543804153711197	0.8888590844995007	0.5155812507932941	0.9734310965081227	0.9186756047401121	0.9504424273145531	0.5454545454545454	0.2727272727272727	0.0	0.00250288125529247	0.00250288125529247
4571	0.09589136593548185	0.027587637052942492	0.027212744734390663	0.7466436649201205	-1	0	0	0.1	1	1.0	13	1.0	1.0	14	13	0	0	0	0.06666666666666667	15	1	15	0.0	0	0.7314263592748612	0.9158804818990411	0.6074290328546856	0.9292906958548429	0.5461844966139328	0.9486034280162179	0.9385711713163777	0.9325353738152556	0	0	0.0	0.027212744734390663	0.027212744734390663
2325	0.09476556919456665	0.028201451605570305	0.027029668912280497	0.7449022152195617	-1	0	0	0.1	1	1.0	13	1.0	1.0	14	13	0	0	0	0.06666666666666667	15	1	15	0.0	0	0.7314263592748612	0.9158804818990411	0.6074290328546856	0.9292906958548429	0.5461844966139328	0.9486034280162179	0.9385711713163777	0.9325353738152556	0	0	0.0	0.027029668912280497	0.027029668912280497
3364	0.04612165811499611	0.01437028034114192	-0.013597162471084553	0.8069526483641318	-1	0	0	0.1	1	1.0	13	1.0	0.9230769230769231	12	12	2	2	0	0.06666666666666667	15	1	15	0.25	0	0.9018895744169972	0.9332190260281941	0.6074290328546856	0.9282000342436265	0.5676316163566162	0.9404097146826991	0.9437167164133139	0.9341220111858107	0.5416666666666666	0.3333333333333333	0.0	-0.0013597162471084552	-0.0013597162471084552
1357	0.06723883989332927	0.02170995559967963	-0.01836562701780278	0.7164439847173865	-1	0	0	0.2	2	0.9230769230769231	12	1.0	0.9230769230769231	14	12	0	0	0	0.06666666666666667	15	1	15	0.0	0.14285714285714285	0.7334394020562996	0.9656092763535084	0.3233482454194755	0.9161892072009094	0.8842772166474934	0.9626741445346948	0.936919030420438	0.9522214461889168	0	0	0.0	-0.001836562701780278	-0.001836562701780278
2284	0.0831110057190681	0.013362093817642539	0.004549741622023878	0.7458918341316216	-1	0	0	0.1	1	1.0	13	1.0	1.0	14	13	0	0	0	0.06666666666666667	15	1	15	0.0	0	0.7598619151966233	0.920691163739709	0.5897595120093462	0.914194240393815	0.6340721388094546	0.9266309282262751	0.9132025014818519	0.9206536627970453	0	0	0.0	0.004549741622023878	0.004549741622023878
2634	0.09262270455111603	0.030823317443059207	0.030820146272266206	0.7636216662038439	-1	0	0	0.1	1	1.0	13	1.0	1.0	14	13	0	0	0	0.06666666666666667	15	1	15	0.0	0	0.7314263592748612	0.9158804818990411	0.6074290328546856	0.9292906958548429	0.5461844966139328	0.9486034280162179	0.9385711713163777	0.9325353738152556	0	0	0.0	0.030820146272266206	0.030820146272266206
3468	0.09187487634481128	0.030168793855646275	0.03016435071772262	0.7452929707391192	-1	0	0	0.1	1	1.0	13	1.0	1.0	14	13	0	0	0	0.06666666666666667	15	1	15	0.0	0	0.7314263592748612	0.9158804818990411	0.6074290328546856	0.9292906958548429	0.5461844966139328	0.9486034280162179	0.9385711713163777	0.9325353738152556	0	0	0.0	0.03016435071772262	0.03016435071772262
4000	0.05433349787815704	0.007179974000239547	0.00565131086007811	0.8040831301266278	-1	0	0	0.125	1	1.0	10	1.0	1.0	11	10	0	0	0	0.08333333333333333	12	1	12	0.0	0	0.9018895744169972	0.9215925464647071	0.5720899911640067	0.9169801728751106	0.3584986634277269	0.9217641562757275	0.9300873474124017	0.9201399975381672	0	0	0.0	0.00565131086007811	0.00565131086007811
2861	0.09342079577567716	0.028907960200775906	0.027567993106385913	0.7418083968373834	-1	0	0	0.1	1	1.0	13	1.0	1.0	14	13	0	0	0	0.06666666666666667	15	1	15	0.0	0	0.7314263592748612	0.9158804818990411	0.6074290328546856	0.9292906958548429	0.5461844966139328	0.9466795134681356	0.9296622426001886	0.9317175688957576	0	0	0.0	0.027567993106385913	0.027567993106385913
3430	0.09536352474440712	0.029377975063709087	0.028593206863280922	0.7491507232069341	-1	0	0	0.1	1	1.0	13	1.0	1.0	14	13	0	0	0	0.06666666666666667	15	1	15	0.0	0	0.7314263592748612	0.9158804818990411	0.6074290328546856	0.9292906958548429	0.5461844966139328	0.9486034280162179	0.9385711713163777	0.9325353738152556	0	0	0.0	0.028593206863280922	0.028593206863280922
3999	0.08852349953898342	0.026283615322247794	0.02602746908274331	0.695319096757316	-1	0	0	0.1	1	1.0	13	1.0	1.0	14	13	0	0	0	0.06666666666666667	15	1	15	0.0	0	0.7314263592748612	0.9158804818990411	0.6074290328546856	0.9292906958548429	0.5461844966139328	0.9486034280162179	0.9385711713163777	0.9325353738152556	0	0	0.0	0.02602746908274331	0.02602746908274331
4379	0.08694439808784331	0.014080301272125718	0.01147105839354102	0.7074870820420273	-1	0	0	0.1	1	1.0	13	1.0	1.0	14	13	0	0	0	0.06666666666666667	15	1	15	0.0	0	0.7314263592748612	0.9158804818990411	0.6074290328546856	0.9271667549176724	0.5461844966139328	0.9486034280162179	0.9385711713163777	0.9318636615187063	0	0	0.0	0.01147105839354102	0.01147105839354102
961	0.08238373371588238	0.018226184649732524	0.018161018273477304	0.7722236815508371	-1	0	0	0.1	1	1.0	13	1.0	0.9230769230769231	12	12	2	0	0	0.06666666666666667	15	1	15	0.0	0	0.5864719160674465	0.9094942124356942	0.4560877280801911	0.9036449280238212	0.6929130467821389	0.8684203742098416	0.8110841497302272	0.8951360265318329	0	0	0.0	0.018161018273477304	0.018161018273477304
4862	0.09226702504726461	0.028259317695588693	0.027470011016184025	0.742064109184057	-1	0	0	0.1	1	1.0	13	1.0	1.0	14	13	0	0	0	0.06666666666666667	15	1	15	0.0	0	0.7314263592748612	0.9158804818990411	0.6074290328546856	0.9292906958548429	0.5461844966139328	0.9486034280162179	0.9385711713163777	0.9325353738152556	0	0	0.0	0.027470011016184025	0.027470011016184025
842	None	None	None	None	None	0.25	1	0.5	5	0.46153846153846156	6	0.4166666666666667	0.38461538461538464	9	5	5	1	0	1.0	6	6	15	0.1	0.18181818181818182	0.693308683401411	0.9034667952070333	0.7201068396613703	0.8876240971541942	0.5915503386494037	0.9376277629810479	0.909367280703841	0.9119565015870718	1.0	0.1111111111111111	0.0	None	None
2657	0.09456384245588974	0.028222808828295764	0.02726360644196847	0.7468967242832929	-1	0	0	0.1	1	1.0	13	1.0	1.0	14	13	0	0	0	0.06666666666666667	15	1	15	0.0	0	0.7314263592748612	0.9158804818990411	0.6074290328546856	0.9292906958548429	0.5461844966139328	0.9486034280162179	0.9385711713163777	0.9325353738152556	0	0	0.0	0.02726360644196847	0.02726360644196847
2180	0.0885166410859963	0.012685892777993885	0.009011582893410088	0.6957656610516464	-1	0	0	0.1	1	1.0	12	1.0	1.0	13	12	0	0	0	0.07142857142857142	14	1	14	0.0	0	0.7314263592748612	0.9096566444038066	0.6074290328546856	0.9337534473988214	0.7640586518641276	0.9626096218757468	0.9385711713163777	0.9390322295640132	0	0	0.0	0.009011582893410088	0.009011582893410088
1095	0.05132204003474847	0.017480631183955205	0.008356876191022336	0.7136014007541229	-1	0	0	0.2	2	0.9230769230769231	12	0.5357142857142857	0.9230769230769231	14	12	0	0	0	0.14285714285714285	2	14	15	0.0	0	0.9247504869125424	0.9388629645271451	0.5672718924298448	0.7529887426292871	0.5784374050636849	0.9137721690441291	0.8916682225572335	0.8878453433860609	0	0	0.0	0.008356876191022336	0.008356876191022336
1269	0.05384387911955407	0.009409099330566793	0.009062153596306324	0.7209722289061391	-1	0	0	0.2	2	0.9230769230769231	12	0.5357142857142857	0.9230769230769231	14	12	0	0	0	0.14285714285714285	2	14	15	0.0	0	0.9018895744169972	0.9531257819338448	0.5551576615770619	0.8145005659110692	0.525135061184357	0.9104600239790789	0.9063075479926643	0.9063919738546506	0	0	0.0	0.009062153596306324	0.009062153596306324
851	0.0701413073070508	0.012913019801890163	-0.012535990115586315	0.6737336273658407	-1	0	0	0.1	1	1.0	13	1.0	1.0	14	13	0	0	0	0.06666666666666667	1	15	15	0.0	0	0.9018895744169972	0.9715865221097212	0.5812933472158738	0.7547191155595481	0.42344168875064236	0.8751511219749553	0.8885243300943054	0.9003482746132848	0	0	0.0	-0.0012535990115586314	-0.0012535990115586314
3591	0.09450609184991471	0.02882882396661422	0.028173171530359458	0.7461444889350424	-1	0	0	0.1	1	1.0	13	1.0	1.0	14	13	0	0	0	0.06666666666666667	15	1	15	0.0	0	0.7314263592748612	0.9158804818990411	0.6074290328546856	0.9292906958548429	0.5461844966139328	0.9486034280162179	0.9385711713163777	0.9325353738152556	0	0	0.0	0.028173171530359458	0.028173171530359458
1999	0.07861484846199229	0.010323648519361744	0.00021111419723796116	0.6713192812244657	-1	0	0	0.1	1	1.0	13	1.0	1.0	14	13	0	0	0	0.06666666666666667	15	1	15	0.0	0	0.6876970633448816	0.9411623740807643	0.5897595120093462	0.9120665217546532	0.6952834887764116	0.9224356613303301	0.8592910902443924	0.9261585655615506	0	0	0.0	0.00021111419723796116	0.00021111419723796116
3821	0.09504560611132762	0.031161945716968658	0.031023176952794933	0.7377820487351578	-1	0	0	0.1	1	1.0	13	1.0	1.0	14	13	0	0	0	0.06666666666666667	15	1	15	0.0	0	0.7314263592748612	0.9158804818990411	0.6074290328546856	0.9292906958548429	0.5461844966139328	0.9486034280162179	0.9385711713163777	0.9325353738152556	0	0	0.0	0.031023176952794933	0.031023176952794933
1047	0.024297476309979728	0.0006602677332705386	0.0003218689458100569	0.9480689177365742	-1	0	0	0.3333333333333333	3	0.7272727272727273	8	0.37142857142857144	0.6363636363636364	10	7	2	3	0	0.7142857142857143	5	7	13	0.6	0.16666666666666666	0.2233098662933167	0.9641698668169337	0.6587359290797569	0.8536540005955467	0.3372525742020899	0.9356931421079066	0.9359286941752568	0.9294245933925478	0.4	0.2	0.0	0.0003218689458100569	0.0003218689458100569
2653	0.09570754629304785	0.028606373370965537	0.02840912328869222	0.7409325627193457	-1	0	0	0.1	1	1.0	13	1.0	1.0	14	13	0	0	0	0.06666666666666667	15	1	15	0.0	0	0.7314263592748612	0.9158804818990411	0.6074290328546856	0.9292906958548429	0.5461844966139328	0.9486034280162179	0.9385711713163777	0.9325353738152556	0	0	0.0	0.02840912328869222	0.02840912328869222
4349	0.07620849227516342	0.002510076307182931	0.0011953937579834441	0.6826388139353051	-1	0	0	0.2	2	0.9166666666666666	11	1.0	0.9166666666666666	12	11	1	2	0	0.07142857142857142	14	1	14	0.4	0.15384615384615385	0.9018895744169972	0.9363279820046687	0.6074290328546856	0.9137461407672597	0.5890787360992996	0.9350941506391273	0.9274301488875499	0.9290417958509087	0.5833333333333334	0.3333333333333333	0.0	0.0011953937579834441	0.0011953937579834441
2295	0.09234823227405775	0.0275115067611147	0.027322471005155072	0.7275080129326139	-1	0	0	0.1	1	1.0	13	1.0	1.0	14	13	0	0	0	0.06666666666666667	15	1	15	0.0	0	0.7314263592748612	0.9127465134493851	0.6074290328546856	0.9318399645788314	0.6551215742390302	0.9465966374271929	0.928644998226358	0.9316711335761328	0	0	0.0	0.027322471005155072	0.027322471005155072
2230	0.06193423269793935	0.002614346415445296	-0.0022934473458650502	0.8132256588391974	-1	0	0	0.3	3	0.8461538461538461	11	0.38461538461538464	0.8461538461538461	13	11	1	1	0	0.23076923076923078	13	3	15	0.25	1.0	0.7314263592748612	0.9457797248616396	0.7040757323317223	0.9363126083716474	0.6034941357217739	0.9572573802716681	0.9484549190080298	0.9471131800212025	1.0	0.23076923076923078	0.0	-0.00022934473458650502	-0.00022934473458650502
3004	0.09784883618418498	0.02213938347348278	0.015386123466921725	0.7440757479249753	-1	0	0	0.1	1	1.0	13	1.0	1.0	14	13	0	0	0	0.06666666666666667	15	1	15	0.0	0	0.7314263592748612	0.9184140811197561	0.5897595120093462	0.9302203240528907	0.5890787360992996	0.9457739057067666	0.9251036205990768	0.9323464020338337	0	0	0.0	0.015386123466921725	0.015386123466921725
2542	0.0903462339613014	0.02537887001672261	0.02512691180509107	0.6934086059823316	-1	0	0	0.1	1	1.0	13	1.0	1.0	14	13	0	0	0	0.06666666666666667	15	1	15	0.0	0	0.7314263592748612	0.9158804818990411	0.6074290328546856	0.9292906958548429	0.5461844966139328	0.9486034280162179	0.9385711713163777	0.9325353738152556	0	0	0.0	0.02512691180509107	0.02512691180509107
3365	0.09395088188185263	0.030050411438016813	0.02972183802767281	0.7442530618347292	-1	0	0	0.1	1	1.0	13	1.0	1.0	14	13	0	0	0	0.06666666666666667	15	1	15	0.0	0	0.7314263592748612	0.9158804818990411	0.6074290328546856	0.9292906958548429	0.5461844966139328	0.9486034280162179	0.9385711713163777	0.9325353738152556	0	0	0.0	0.02972183802767281	0.02972183802767281
3226	0.09312285000257182	0.029159832114995385	0.02908191502833242	0.7437915868484579	-1	0	0	0.1	1	1.0	13	1.0	1.0	14	13	0	0	0	0.06666666666666667	15	1	15	0.0	0	0.7314263592748612	0.9158804818990411	0.6074290328546856	0.9292906958548429	0.5461844966139328	0.9486034280162179	0.9385711713163777	0.9325353738152556	0	0	0.0	0.02908191502833242	0.02908191502833242
3107	0.09401320330047719	0.030986322050433234	0.03088124656193739	0.7442064043659233	-1	0	0	0.1	1	1.0	13	1.0	1.0	14	13	0	0	0	0.06666666666666667	15	1	15	0.0	0	0.7314263592748612	0.9158804818990411	0.6074290328546856	0.9292906958548429	0.5461844966139328	0.9486034280162179	0.9385711713163777	0.9325353738152556	0	0	0.0	0.03088124656193739	0.03088124656193739
2499	0.09471759984395071	0.027567885173664007	0.027391260044761223	0.7281421876666311	-1	0	0	0.1	1	1.0	13	1.0	1.0	14	13	0	0	0	0.06666666666666667	15	1	15	0.0	0	0.7314263592748612	0.9127465134493851	0.6074290328546856	0.9318399645788314	0.6551215742390302	0.9465966374271929	0.928644998226358	0.9316711335761328	0	0	0.0	0.027391260044761223	0.027391260044761223
2399	0.09431802394518553	0.02930688430815464	0.02878296038998418	0.7402931959148908	-1	0	0	0.1	1	1.0	13	1.0	1.0	14	13	0	0	0	0.06666666666666667	15	1	15	0.0	0	0.7314263592748612	0.9158804818990411	0.6074290328546856	0.9292906958548429	0.5461844966139328	0.9486034280162179	0.9385711713163777	0.9325353738152556	0	0	0.0	0.02878296038998418	0.02878296038998418
4037	0.0749466227230555	0.01834363501676006	-0.0044865236872511935	0.6407949698975537	-1	0	0	0.3	3	0.6923076923076923	9	0.5769230769230769	0.6923076923076923	12	9	2	2	0	0.15384615384615385	13	2	15	0.4	0	0.7314263592748612	0.9497497514646233	0.7040757323317223	0.9425457026797782	0.7242183945612239	0.9401065020604519	0.9376327064405396	0.9442791601135859	0.5416666666666667	0.4166666666666667	0.0	-0.00044865236872511935	-0.00044865236872511935
539	0.016454630506799232	0.0012691243598536043	0.000999585411779703	0.9567675953670443	-1	0	0	0.625	5	0.3	3	0.4	0.3	7	3	4	1	0	0.8333333333333334	6	5	12	0.125	0.2857142857142857	0.7898287079676297	0.9590011174689967	0.4995982865328541	0.8536906729861868	0.4535148092038983	0.9332923226486157	0.8633354412454395	0.9254077084953847	1.0	0.14285714285714285	0.0	0.000999585411779703	0.000999585411779703
3374	0.09282898243886717	0.03111659973323953	0.03108266538072986	0.7392166916617325	-1	0	0	0.1	1	1.0	13	1.0	1.0	14	13	0	0	0	0.06666666666666667	15	1	15	0.0	0	0.7314263592748612	0.9158804818990411	0.6074290328546856	0.9292906958548429	0.5461844966139328	0.9486034280162179	0.9385711713163777	0.9325353738152556	0	0	0.0	0.03108266538072986	0.03108266538072986
681	0.05960021518469215	0.00972683842775994	0.0032159097956828402	0.9072005068130629	-1	0	0	0.2	2	0.9230769230769231	12	0.3	0.6153846153846154	9	8	5	2	0	0.5	5	10	15	0.15384615384615385	0.14285714285714285	0.5342553866424223	0.8071646343641565	0.4133042755541216	0.7945946749165	0.9065425565131753	0.8957758655741254	0.8938366460590519	0.8382450706463415	0.5555555555555556	0.3333333333333333	0.0	0.0032159097956828402	0.0032159097956828402
20	5.965086142048943e-09	6.05346317582614e-09	4.429618659010033e-09	0.9999996909167768	-1	0	0	0	0	0	0	1.0	0	0	0	0	2	0	1.0	1	1	1	0.5	0	0	0	0	0	0	0	0	0	0	0	0	-0.1	-0.1
1180	0.04968307714101573	0.013475516502877788	0.011654125894347446	0.6210974708326276	-1	0	0	0.2	2	0.9230769230769231	12	0.5357142857142857	0.9230769230769231	14	12	0	0	0	0.14285714285714285	2	14	15	0.0	0	0.9247504869125424	0.9396852642062804	0.5934075780686566	0.757353967436679	0.5461844966139328	0.9119763052857445	0.8932664722348663	0.8883570430578339	0	0	0.0	0.011654125894347446	0.011654125894347446
435	0.057404501966896615	0.003998454554342893	0.0013565644029621318	0.7437164876455888	-1	0	0	0.1	1	1.0	13	0.5357142857142857	0.9230769230769231	13	12	1	0	0	0.14285714285714285	2	14	15	0.0	0	0.5310334987399685	0.8751014793444705	0.56433710624688	0.926866061341007	0.9347532243867127	0.9472476025607162	0.8963507328863235	0.9211519219955814	0	0	0.0	0.0013565644029621318	0.0013565644029621318
1484	0.06892010115214793	0.027844690015563184	0.020779282693046373	0.6406743962298226	-1	0	0	0.1	1	1.0	13	1.0	1.0	14	13	0	0	0	0.06666666666666667	1	15	15	0.0	0	0.7334394020562996	0.9656092763535084	0.3233482454194755	0.9161892072009094	0.8842772166474934	0.9626741445346948	0.936919030420438	0.9522214461889168	0	0	0.0	0.020779282693046373	0.020779282693046373
3224	0.09255656518058664	0.02963731793822302	0.029505405620768897	0.7415338781796383	-1	0	0	0.1	1	1.0	13	1.0	1.0	14	13	0	0	0	0.06666666666666667	15	1	15	0.0	0	0.7314263592748612	0.9158804818990411	0.6074290328546856	0.9292906958548429	0.5461844966139328	0.9486034280162179	0.9385711713163777	0.9325353738152556	0	0	0.0	0.029505405620768897	0.029505405620768897
3812	0.03329559442038081	0.015816233643347995	0.0089850076415723	0.772792782488257	-1	0	0	0.3333333333333333	2	0.8571428571428571	6	1.0	0.8571428571428571	7	6	1	2	0	0.1111111111111111	9	1	9	0.4	0.25	0.9476113994080875	0.5836646051033061	0.6074290328546856	0.7895895875777796	0.5461844966139328	0.8847777290485525	0.8931735862315628	0.7743293548913311	0.5714285714285714	0.42857142857142855	0.0	0.0089850076415723	0.0089850076415723
2513	0.0974940784203059	0.024832145118745548	0.02481088087535678	0.7567892706690132	-1	0	0	0.1	1	1.0	13	1.0	1.0	14	13	0	0	0	0.06666666666666667	15	1	15	0.0	0	0.7151506236282058	0.9112543315657917	0.5897595120093462	0.9411149168975651	0.6530670198350444	0.9440840820510643	0.928826963470399	0.9335346301504693	0	0	0.0	0.02481088087535678	0.02481088087535678
1955	0.040215294916646695	0.0010051662851515613	-0.00017060021564398932	0.9363523381744866	-1	0	0	0.4	4	0.5384615384615384	7	0.3333333333333333	0.5384615384615384	11	7	3	1	0	0.5555555555555556	5	9	15	0.16666666666666666	0	0.7314263592748612	0.92862772101376	0.7040757323317223	0.9476177127614612	0.7742757250370257	0.9542402821294004	0.9385711713163777	0.9444278677662943	1.0	0.2727272727272727	0.0	-1.706002156439893e-05	-1.706002156439893e-05
1942	0.05568915407940615	0.018134439974497478	-0.013708112383890605	0.7551477358576163	-1	0	0	0.1	1	1.0	13	0.5357142857142857	0.8461538461538461	12	11	2	2	0	0.14285714285714285	14	2	15	0.2857142857142857	0	0.9018895744169972	0.9290571585823609	0.6074290328546856	0.9108243175966334	0.5676316163566162	0.9393712988229062	0.9042406344865004	0.927270165010033	0.5833333333333333	0.3333333333333333	0.0	-0.0013708112383890604	-0.0013708112383890604
293	0.04821525576523718	0.0008453598687852759	0.0006431633121632299	0.9976310488152778	-1	0	0	0.5	5	0.46153846153846156	6	0.45454545454545453	0.38461538461538464	9	5	5	0	0	0.2727272727272727	11	3	15	0.0	0	0.3282345154821114	0.6967064648140185	0.30118325566770804	0.7747258322167784	0.7601103321600946	0.9693047145365072	0.8679256584608532	0.8629220574459913	0	0	0.0	0.0006431633121632299	0.0006431633121632299
3291	0.09211558140257982	0.028855756250698417	0.02800992699127945	0.7473916072777188	-1	0	0	0.1	1	1.0	13	1.0	1.0	14	13	0	0	0	0.06666666666666667	15	1	15	0.0	0	0.7314263592748612	0.9158804818990411	0.6074290328546856	0.9292906958548429	0.5461844966139328	0.9486034280162179	0.9385711713163777	0.9325353738152556	0	0	0.0	0.02800992699127945	0.02800992699127945
4555	0.08551816274256592	0.008601755878098543	-0.00819620122089652	0.7676897089013645	-1	0	0	0.2	2	0.8461538461538461	11	0.5357142857142857	0.8461538461538461	13	11	1	1	0	0.14285714285714285	14	2	15	0.25	0	0.7314263592748612	0.9519393096937152	0.6074290328546856	0.9366021156516263	0.5890787360992996	0.9500048279557572	0.9484549190080298	0.9465697936954189	1.0	0.23076923076923078	0.0	-0.000819620122089652	-0.000819620122089652
2018	0.09318776006850935	0.029201416942638295	0.02848005525293647	0.7538349643975218	-1	0	0	0.1	1	1.0	13	1.0	1.0	14	13	0	0	0	0.06666666666666667	15	1	15	0.0	0	0.7314263592748612	0.9158804818990411	0.6074290328546856	0.9292906958548429	0.5461844966139328	0.9486034280162179	0.9385711713163777	0.9325353738152556	0	0	0.0	0.02848005525293647	0.02848005525293647
1358	0.04969192557927362	0.017290146935654113	0.01636469913611891	0.7086350864146728	-1	0	0	0.2	2	0.9230769230769231	12	0.5357142857142857	0.9230769230769231	14	12	0	0	0	0.14285714285714285	2	14	15	0.0	0	0.9247504869125424	0.9388629645271451	0.5793119205438333	0.763014243750728	0.5784374050636849	0.9217732696756331	0.8908238071124727	0.8930714192043921	0	0	0.0	0.01636469913611891	0.01636469913611891
4447	0.09327258003679366	0.028462877712341687	0.027487193837785796	0.7403298418730664	-1	0	0	0.1	1	1.0	13	1.0	1.0	14	13	0	0	0	0.06666666666666667	15	1	15	0.0	0	0.7314263592748612	0.9158804818990411	0.6074290328546856	0.9292906958548429	0.5461844966139328	0.9486034280162179	0.9385711713163777	0.9325353738152556	0	0	0.0	0.027487193837785796	0.027487193837785796
4040	0.09305490312059735	0.03003476330454682	0.029848297172633664	0.7451990435814722	-1	0	0	0.1	1	1.0	13	1.0	1.0	14	13	0	0	0	0.06666666666666667	15	1	15	0.0	0	0.7314263592748612	0.9158804818990411	0.6074290328546856	0.9292906958548429	0.5461844966139328	0.9486034280162179	0.9385711713163777	0.9325353738152556	0	0	0.0	0.029848297172633664	0.029848297172633664
21	None	None	None	None	None	0	0	0.5	5	0.46153846153846156	6	0.75	0.23076923076923078	5	3	9	6	0	0.8	4	5	15	0.3	0.5	0.5116377419115602	0.8800291088326165	0.30124530137706496	0.8515428029059021	0.6349934449319984	0.7538022710907074	0.8817127517322559	0.8347240483826274	0.30000000000000004	0.2	0.8055544215453063	None	None
4353	0.07691953704545457	0.0036283878621569997	-0.0036182563472177895	0.8152987454762384	-1	0	0	0.1	1	1.0	13	1.0	1.0	14	13	0	0	0	0.06666666666666667	15	1	15	0.0	0	0.7314263592748612	0.9176514764897586	0.6074290328546856	0.9338272621783077	0.6551215742390302	0.9444595347109542	0.9273712820480043	0.9327964129119427	0	0	0.0	-0.00036182563472177896	-0.00036182563472177896
4423	0.07190492991985985	0.0031515471623989335	0.0020427171799252105	0.8400641830760683	-1	0	0	0.1	1	1.0	12	1.0	1.0	13	12	0	0	0	0.07142857142857142	14	1	14	0.0	0	0.8861807181472688	0.9319749882264503	0.5720899911640067	0.8874533785394663	0.5890787360992996	0.9212596523358709	0.9143158135610483	0.9153412435510614	0	0	0.0	0.0020427171799252105	0.0020427171799252105
1239	0.054508563007488776	0.024358779391322923	0.02360780975287436	0.7205304717617698	-1	0	0	0.2	2	0.9230769230769231	12	1.0	0.9230769230769231	14	12	0	1	0	0.06666666666666667	15	1	15	0.5	0.14285714285714285	0.9203277011018567	0.9564931141880525	0.5812933472158738	0.8391995581574833	0.5674514979363916	0.9154285435556674	0.8902685059556534	0.9148862723044967	1.0	0.14285714285714285	0.0	0.02360780975287436	0.02360780975287436
1986	0.09394522972350997	0.028049447349557152	0.026536467085657937	0.7362772832235904	-1	0	0	0.1	1	1.0	13	1.0	1.0	14	13	0	0	0	0.06666666666666667	15	1	15	0.0	0	0.7314263592748612	0.9102017060342618	0.6074290328546856	0.9306486067029444	0.6551215742390302	0.9465966374271929	0.928644998226358	0.9305992921861421	0	0	0.0	0.026536467085657937	0.026536467085657937
2881	0.09485751962097101	0.029032352404108806	0.028194252955792407	0.7495052015599306	-1	0	0	0.1	1	1.0	13	1.0	1.0	14	13	0	0	0	0.06666666666666667	15	1	15	0.0	0	0.7314263592748612	0.9158804818990411	0.6074290328546856	0.9292906958548429	0.5461844966139328	0.9486034280162179	0.9385711713163777	0.9325353738152556	0	0	0.0	0.028194252955792407	0.028194252955792407
1993	0.09175382943574693	0.02703767977343184	0.025875608532466548	0.7378650491786848	-1	0	0	0.1	1	1.0	13	1.0	1.0	14	13	0	0	0	0.06666666666666667	15	1	15	0.0	0	0.7314263592748612	0.9102017060342618	0.6074290328546856	0.9306486067029444	0.6551215742390302	0.9465966374271929	0.928644998226358	0.9305992921861421	0	0	0.0	0.025875608532466548	0.025875608532466548
1664	0.04681303304422669	0.0008423694998329728	0.000800454539477361	0.8671259620427282	-1	0	0	0.2	2	0.9230769230769231	12	0.26785714285714285	0.7692307692307693	12	10	2	1	0	0.875	7	8	15	0.16666666666666666	0.14285714285714285	0.8864782106812299	0.8468576170337115	0.5233653536781746	0.7694695859565268	0.5890787360992996	0.9598602876429096	0.8905134971247765	0.8839078172356224	1.0	0.4166666666666667	0.0	0.000800454539477361	0.000800454539477361
1769	0.09323908781619361	0.027291293563247634	0.02599391710581954	0.7372288718275908	-1	0	0	0.1	1	1.0	13	1.0	1.0	14	13	0	0	0	0.06666666666666667	15	1	15	0.0	0	0.7314263592748612	0.9102017060342618	0.6074290328546856	0.9306486067029444	0.6551215742390302	0.9465966374271929	0.928644998226358	0.9305992921861421	0	0	0.0	0.02599391710581954	0.02599391710581954
3573	0.09097175234218012	0.029293363035945034	0.028563190394495515	0.7557882868764129	-1	0	0	0.1	1	1.0	13	1.0	1.0	14	13	0	0	0	0.06666666666666667	15	1	15	0.0	0	0.7314263592748612	0.9158804818990411	0.6074290328546856	0.9292906958548429	0.5461844966139328	0.9486034280162179	0.9385711713163777	0.9325353738152556	0	0	0.0	0.028563190394495515	0.028563190394495515
4198	0.0960968385930765	0.02788183336773525	0.027413209391773715	0.7473399609457937	-1	0	0	0.1	1	1.0	13	1.0	1.0	14	13	0	0	0	0.06666666666666667	15	1	15	0.0	0	0.7314263592748612	0.9158804818990411	0.6074290328546856	0.9292906958548429	0.5461844966139328	0.9486034280162179	0.9385711713163777	0.9325353738152556	0	0	0.0	0.027413209391773715	0.027413209391773715
350	0.02044427342485432	0.003005028244628053	0.002628339657283056	0.9646231099855296	-1	0.25	1	0.4	4	0.6923076923076923	9	0.35714285714285715	0.5384615384615384	9	7	5	3	0	0.8571428571428571	7	6	15	0.25	0.2857142857142857	0.6134049120447802	0.9563803038076484	0.41349493675382065	0.9170817297181478	0.5994892873850513	0.9198524192974256	0.8444467649340888	0.9336264134191988	0.1111111111111111	0.1111111111111111	0.0	0.002628339657283056	0.002628339657283056
2583	0.0933112926723386	0.027724308521299076	0.02772332178204658	0.732084652507252	-1	0	0	0.1	1	1.0	13	1.0	1.0	14	13	0	0	0	0.06666666666666667	15	1	15	0.0	0	0.7314263592748612	0.9127465134493851	0.6074290328546856	0.9318399645788314	0.6551215742390302	0.9465966374271929	0.928644998226358	0.9316711335761328	0	0	0.0	0.02772332178204658	0.02772332178204658
2585	0.09303872101051969	0.02758563211905832	0.02658229341145447	0.7470845386538072	-1	0	0	0.1	1	1.0	13	1.0	1.0	14	13	0	0	0	0.06666666666666667	15	1	15	0.0	0	0.7314263592748612	0.9158804818990411	0.6074290328546856	0.9292906958548429	0.5461844966139328	0.9486034280162179	0.9385711713163777	0.9325353738152556	0	0	0.0	0.02658229341145447	0.02658229341145447
3698	0.07680789547272165	0.010248956043175583	0.0033873837806398964	0.8148705396967989	-1	0	0	0.1	1	1.0	13	1.0	1.0	14	13	0	0	0	0.06666666666666667	15	1	15	0.0	0	0.7314263592748612	0.9176514764897586	0.6074290328546856	0.9338272621783077	0.6551215742390302	0.9444595347109542	0.9273712820480043	0.9327964129119427	0	0	0.0	0.0033873837806398964	0.0033873837806398964
3596	0.09270009362836638	0.029663575882077176	0.02868248462868801	0.7494558375954274	-1	0	0	0.1	1	1.0	13	1.0	1.0	14	13	0	0	0	0.06666666666666667	15	1	15	0.0	0	0.7314263592748612	0.9158804818990411	0.6074290328546856	0.9292906958548429	0.5461844966139328	0.9486034280162179	0.9385711713163777	0.9325353738152556	0	0	0.0	0.02868248462868801	0.02868248462868801
4732	0.0912259063540903	0.02805950466758496	0.02804785437300833	0.747319165339607	-1	0	0	0.1	1	1.0	13	1.0	1.0	14	13	0	0	0	0.06666666666666667	15	1	15	0.0	0	0.7314263592748612	0.9158804818990411	0.6074290328546856	0.9292906958548429	0.5461844966139328	0.9486034280162179	0.9385711713163777	0.9325353738152556	0	0	0.0	0.02804785437300833	0.02804785437300833
3685	0.09408006051537765	0.029765007490338842	0.02975487771225972	0.7413526277444358	-1	0	0	0.1	1	1.0	13	1.0	1.0	14	13	0	0	0	0.06666666666666667	15	1	15	0.0	0	0.7314263592748612	0.9158804818990411	0.6074290328546856	0.9292906958548429	0.5461844966139328	0.9486034280162179	0.9385711713163777	0.9325353738152556	0	0	0.0	0.02975487771225972	0.02975487771225972
2684	0.09678448045530984	0.02909946200099062	0.02884901451642521	0.7392092052389629	-1	0	0	0.1	1	1.0	13	1.0	1.0	14	13	0	0	0	0.06666666666666667	15	1	15	0.0	0	0.7314263592748612	0.9158804818990411	0.6074290328546856	0.9292906958548429	0.5461844966139328	0.9486034280162179	0.9385711713163777	0.9325353738152556	0	0	0.0	0.02884901451642521	0.02884901451642521
4193	0.09350064860443064	0.03046840858502806	0.030394713174030006	0.7397834985392955	-1	0	0	0.1	1	1.0	13	1.0	1.0	14	13	0	0	0	0.06666666666666667	15	1	15	0.0	0	0.7314263592748612	0.9158804818990411	0.6074290328546856	0.9292906958548429	0.5461844966139328	0.9486034280162179	0.9385711713163777	0.9325353738152556	0	0	0.0	0.030394713174030006	0.030394713174030006
4020	0.09664370766282143	0.029898380199640556	0.029748660873717626	0.7432359098218811	-1	0	0	0.1	1	1.0	13	1.0	1.0	14	13	0	0	0	0.06666666666666667	15	1	15	0.0	0	0.7314263592748612	0.9158804818990411	0.6074290328546856	0.9292906958548429	0.5461844966139328	0.9486034280162179	0.9385711713163777	0.9325353738152556	0	0	0.0	0.029748660873717626	0.029748660873717626
1395	0.08469687905368094	0.01591046294542407	-0.002903308647777883	0.7164008126460353	-1	0	0	0.1	1	1.0	13	1.0	1.0	14	13	0	0	0	0.06666666666666667	15	1	15	0.0	0	0.7974681139116445	0.9150309540325258	0.5162519050296777	0.8859538288805361	0.7478298141139794	0.9117680133656508	0.8702399582537083	0.9049992606958672	0	0	0.0	-0.00029033086477778827	-0.00029033086477778827
3492	0.09553204759272602	0.029530118301458352	0.02895096549769249	0.7493161220136533	-1	0	0	0.1	1	1.0	13	1.0	1.0	14	13	0	0	0	0.06666666666666667	15	1	15	0.0	0	0.7314263592748612	0.9158804818990411	0.6074290328546856	0.9292906958548429	0.5461844966139328	0.9486034280162179	0.9385711713163777	0.9325353738152556	0	0	0.0	0.02895096549769249	0.02895096549769249
2928	0.09204951950038422	0.026801542169578835	0.026046364798382876	0.7387243068174154	-1	0	0	0.1	1	1.0	13	1.0	1.0	14	13	0	0	0	0.06666666666666667	15	1	15	0.0	0	0.7314263592748612	0.9102017060342618	0.6074290328546856	0.9306486067029444	0.6551215742390302	0.9465966374271929	0.928644998226358	0.9305992921861421	0	0	0.0	0.026046364798382876	0.026046364798382876
4592	0.09319680826425668	0.029523720063657135	0.029039294526196083	0.7398901354389329	-1	0	0	0.1	1	1.0	13	1.0	1.0	14	13	0	0	0	0.06666666666666667	15	1	15	0.0	0	0.7314263592748612	0.9158804818990411	0.6074290328546856	0.9292906958548429	0.5461844966139328	0.9486034280162179	0.9385711713163777	0.9325353738152556	0	0	0.0	0.029039294526196083	0.029039294526196083
2774	0.09597210365488305	0.02948779804650437	0.02906438643637472	0.7419282823086223	-1	0	0	0.1	1	1.0	13	1.0	1.0	14	13	0	0	0	0.06666666666666667	15	1	15	0.0	0	0.7314263592748612	0.9158804818990411	0.6074290328546856	0.9292906958548429	0.5461844966139328	0.9486034280162179	0.9385711713163777	0.9325353738152556	0	0	0.0	0.02906438643637472	0.02906438643637472
1135	0.05582425346160876	0.009388618509357785	0.005015970526768534	0.7268065932165912	-1	0	0	0.2	2	0.9230769230769231	12	1.0	0.9230769230769231	14	12	0	1	0	0.06666666666666667	15	1	15	0.5	0.14285714285714285	0.9018895744169972	0.93351072199014	0.6393257881613309	0.7265862280960965	0.454355610975785	0.952562468736728	0.8920670698979853	0.9008175387391492	1.0	0.2857142857142857	0.0	0.005015970526768534	0.005015970526768534
2962	0.07870070901647509	0.00686575883884454	-0.002832986866537855	0.7009600475719773	-1	0	0	0.1111111111111111	1	1.0	11	1.0	1.0	12	11	0	0	0	0.07692307692307693	13	1	13	0.0	0	0.7151506236282058	0.9114800848779707	0.6074290328546856	0.9391535719400967	0.5612786576459272	0.9616521262944968	0.9385711713163777	0.9406698112369541	0	0	0.0	-0.0002832986866537855	-0.0002832986866537855
3206	0.09391582582812782	0.029478107242194993	0.02934902705561544	0.7431537667784243	-1	0	0	0.1	1	1.0	13	1.0	1.0	14	13	0	0	0	0.06666666666666667	15	1	15	0.0	0	0.7314263592748612	0.9158804818990411	0.6074290328546856	0.9292906958548429	0.5461844966139328	0.9486034280162179	0.9385711713163777	0.9325353738152556	0	0	0.0	0.02934902705561544	0.02934902705561544
1954	0.04167732384923786	0.01358842802058018	0.012616782946293432	0.8085632027907703	-1	0	0	0.3	3	0.7692307692307693	10	0.5769230769230769	0.6923076923076923	12	9	2	2	0	0.15384615384615385	13	2	15	0.4	0.14285714285714285	0.9018895744169972	0.9694084017522657	0.5812933472158738	0.8519076218718405	0.49462873436068644	0.9151291474305935	0.9167828709675769	0.9260709933769923	0.5416666666666666	0.08333333333333333	0.0	0.012616782946293432	0.012616782946293432
119	0.02200557011055795	0.0006499231095953776	-0.00036370666286950336	0.9272757313474463	-1	0	0	0.6	6	0.38461538461538464	5	0.3333333333333333	0.3076923076923077	8	4	6	3	0	0.5555555555555556	9	5	15	0.25	0.18181818181818182	0.5318678167742965	0.9067180857520275	0.5336082763037712	0.971962459300984	0.7258420363039438	0.9331649105191799	0.9244850466074549	0.94368211933151	0.125	0.625	0.0	-3.6370666286950335e-05	-3.6370666286950335e-05
3043	0.09416876305300206	0.025545476404762294	0.02481529183383062	0.7405038980323528	-1	0	0	0.1	1	1.0	13	1.0	1.0	14	13	0	0	0	0.06666666666666667	15	1	15	0.0	0	0.7314263592748612	0.9158804818990411	0.6074290328546856	0.9292906958548429	0.5461844966139328	0.9341216751618805	0.8794780289215625	0.9267923517025684	0	0	0.0	0.02481529183383062	0.02481529183383062
4035	0.09380128407991323	0.030620607509561415	0.030609408003437023	0.7490577017512925	-1	0	0	0.1	1	1.0	13	1.0	1.0	14	13	0	0	0	0.06666666666666667	15	1	15	0.0	0	0.7314263592748612	0.9158804818990411	0.6074290328546856	0.9292906958548429	0.5461844966139328	0.9486034280162179	0.9385711713163777	0.9325353738152556	0	0	0.0	0.030609408003437023	0.030609408003437023
4847	0.09155265891392307	0.0293296201462856	0.02869633373568333	0.7423592142520566	-1	0	0	0.1	1	1.0	13	1.0	1.0	14	13	0	0	0	0.06666666666666667	15	1	15	0.0	0	0.7314263592748612	0.9158804818990411	0.6074290328546856	0.9292906958548429	0.5461844966139328	0.9486034280162179	0.9385711713163777	0.9325353738152556	0	0	0.0	0.02869633373568333	0.02869633373568333
918	0.08182704051528668	0.010071582529822147	0.009747924691197223	0.7400828878865562	-1	0	0	0.1	1	1.0	13	1.0	0.9230769230769231	12	12	2	0	0	0.06666666666666667	15	1	15	0.0	0	0.6224797041837843	0.8994729770028838	0.5412317871890385	0.9424639504965895	0.6201703955387479	0.9461562891017097	0.868459243133532	0.9320066591244802	0	0	0.0	0.009747924691197223	0.009747924691197223
2456	0.09955691897428345	0.011499672223613143	-0.0005824588927416467	0.6641479851635474	-1	0	0	0.1	1	1.0	13	1.0	1.0	14	13	0	0	0	0.06666666666666667	15	1	15	0.0	0	0.6876970633448816	0.9317512020375257	0.5162519050296777	0.9032327470649342	0.7834512172028252	0.9360169302203064	0.8437426340382173	0.9248536220936928	0	0	0.0	-5.8245889274164664e-05	-5.8245889274164664e-05
1832	0.055550806199578015	0.0251383013980862	0.02443883442522072	0.716694010357979	-1	0	0	0.2	2	0.9230769230769231	12	1.0	0.9230769230769231	14	12	0	1	0	0.06666666666666667	15	1	15	0.5	0.14285714285714285	0.9203277011018567	0.9564931141880525	0.5812933472158738	0.8391995581574833	0.5674514979363916	0.9154285435556674	0.8902685059556534	0.9148862723044967	1.0	0.14285714285714285	0.0	0.02443883442522072	0.02443883442522072
217	0.008460254025743113	0.00041843983868381933	-0.00041763226504785387	0.9962684522395895	-1	0	0	0.3333333333333333	2	0.8571428571428571	6	0.42857142857142855	0.42857142857142855	4	3	4	6	0	0.42857142857142855	7	3	9	0.5454545454545454	0	0.6421698306511634	0.9133872127494013	0.7232411718962364	0.9634875226456289	0.8387755621426312	0.819584431284704	0.8717618575941926	0.9153450473735856	0.5	0.5	0.26480455862212593	-4.1763226504785387e-05	-4.1763226504785387e-05
845	0.029229221577491884	0.0012079906501041692	-0.00038000121546795916	0.9963217549158416	-1	0	0	0.14285714285714285	1	1.0	8	1.0	1.0	9	8	0	0	0	0.1	1	10	10	0.0	0	0.7977058648577605	0.7931471237661364	0.22405012465533058	0.7177399828120693	0.553960601145649	0.8850109534039041	0.9398767445292153	0.8083536006094502	0	0	0.0	-3.800012154679592e-05	-3.800012154679592e-05
1743	0.02771798954711826	0.003726835169265857	0.0019874821164672734	0.7930099202994776	-1	0	0	0.16666666666666666	1	1.0	7	1.0	1.0	8	7	0	0	0	0.1111111111111111	9	1	9	0.0	0	0.7729286709159495	0.9135686134374496	0.5162519050296777	0.7903451277154557	0.5095853029819826	0.9167878975408077	0.8583356693755279	0.8837227529506264	0	0	0.0	0.0019874821164672734	0.0019874821164672734
4283	0.09538804679794044	0.030205634833661562	0.029427248477490023	0.7568615429607061	-1	0	0	0.1	1	1.0	13	1.0	1.0	14	13	0	0	0	0.06666666666666667	15	1	15	0.0	0	0.7314263592748612	0.9158804818990411	0.6074290328546856	0.9292906958548429	0.5461844966139328	0.9486034280162179	0.9385711713163777	0.9325353738152556	0	0	0.0	0.029427248477490023	0.029427248477490023
3653	0.0690267004119889	0.012437518753090175	-0.0015615127314278828	0.778630541954543	-1	0	0	0.1	1	1.0	13	1.0	1.0	14	13	0	1	0	0.06666666666666667	15	1	15	0.3333333333333333	0	0.8166579668459292	0.9173009132766157	0.6074290328546856	0.9101939076897222	0.5890787360992996	0.9391525819857004	0.9430786234643517	0.9231743925694884	1.0	0.35714285714285715	0.0	-0.00015615127314278827	-0.00015615127314278827
846	0.05529672952858695	0.012161729230956235	0.005464089034311024	0.8883691764427957	-1	0	0	0.1111111111111111	1	1.0	11	1.0	1.0	12	11	0	0	0	0.07692307692307693	1	13	13	0.0	0	0.7510396383421873	0.8842433805930592	0.2950929032792824	0.5866859158581912	0.7497767567123186	0.8557332659391286	0.9047068279013827	0.8002631238464275	0	0	0.0	0.005464089034311024	0.005464089034311024
4218	0.09322689293497645	0.02946840218373304	0.029223252438706153	0.7526384630676122	-1	0	0	0.1	1	1.0	13	1.0	1.0	14	13	0	0	0	0.06666666666666667	15	1	15	0.0	0	0.7314263592748612	0.9158804818990411	0.6074290328546856	0.9292906958548429	0.5461844966139328	0.9486034280162179	0.9385711713163777	0.9325353738152556	0	0	0.0	0.029223252438706153	0.029223252438706153
4188	0.09282631707509095	0.028146306330153466	0.026885808474271883	0.753010488503097	-1	0	0	0.1	1	1.0	13	1.0	1.0	14	13	0	0	0	0.06666666666666667	15	1	15	0.0	0	0.7314263592748612	0.9158804818990411	0.6074290328546856	0.9292906958548429	0.5461844966139328	0.9486034280162179	0.9385711713163777	0.9325353738152556	0	0	0.0	0.026885808474271883	0.026885808474271883
3044	0.09233553234794042	0.030445350535348057	0.0302944070743418	0.7386413171466961	-1	0	0	0.1	1	1.0	13	1.0	1.0	14	13	0	0	0	0.06666666666666667	15	1	15	0.0	0	0.7314263592748612	0.9158804818990411	0.6074290328546856	0.9292906958548429	0.5461844966139328	0.9486034280162179	0.9385711713163777	0.9325353738152556	0	0	0.0	0.0302944070743418	0.0302944070743418
2481	0.09221284158270043	0.029069386118278678	0.029030100564567667	0.747183061959992	-1	0	0	0.1	1	1.0	13	1.0	1.0	14	13	0	0	0	0.06666666666666667	15	1	15	0.0	0	0.7314263592748612	0.9158804818990411	0.6074290328546856	0.9292906958548429	0.5461844966139328	0.9486034280162179	0.9385711713163777	0.9325353738152556	0	0	0.0	0.029030100564567667	0.029030100564567667
4997	0.09490201030630849	0.030200867085598125	0.02991852660056937	0.7454625548082984	-1	0	0	0.1	1	1.0	13	1.0	1.0	14	13	0	0	0	0.06666666666666667	15	1	15	0.0	0	0.7314263592748612	0.9158804818990411	0.6074290328546856	0.9292906958548429	0.5461844966139328	0.9486034280162179	0.9385711713163777	0.9325353738152556	0	0	0.0	0.02991852660056937	0.02991852660056937
3481	0.09241598076562817	0.028278846848362488	0.028152657874890248	0.7430441966826473	-1	0	0	0.1	1	1.0	13	1.0	1.0	14	13	0	0	0	0.06666666666666667	15	1	15	0.0	0	0.7314263592748612	0.9158804818990411	0.6074290328546856	0.9292906958548429	0.5461844966139328	0.9486034280162179	0.9385711713163777	0.9325353738152556	0	0	0.0	0.028152657874890248	0.028152657874890248
4924	0.09397783345942709	0.027270268179802767	0.027060764205187316	0.7473928021924795	-1	0	0	0.1	1	1.0	13	1.0	1.0	14	13	0	0	0	0.06666666666666667	15	1	15	0.0	0	0.7314263592748612	0.9158804818990411	0.6074290328546856	0.9292906958548429	0.5461844966139328	0.9486034280162179	0.9385711713163777	0.9325353738152556	0	0	0.0	0.027060764205187316	0.027060764205187316
1974	0.057872839894414954	0.011545965486823951	0.010470025248135518	0.7291520930751363	-1	0	0	0.2	2	0.9230769230769231	12	1.0	0.9230769230769231	14	12	0	1	0	0.06666666666666667	15	1	15	0.5	0.14285714285714285	0.9203277011018567	0.957615722189992	0.5812933472158738	0.8113214105092305	0.5571068986418283	0.9192881686216545	0.8933592871163414	0.9118418565888962	1.0	0.14285714285714285	0.0	0.010470025248135518	0.010470025248135518
4210	0.09578499113457954	0.029966264986902254	0.029032409272926815	0.7603650742986474	-1	0	0	0.1	1	1.0	13	1.0	1.0	14	13	0	0	0	0.06666666666666667	15	1	15	0.0	0	0.7314263592748612	0.9158804818990411	0.6074290328546856	0.9292906958548429	0.5461844966139328	0.9486034280162179	0.9385711713163777	0.9325353738152556	0	0	0.0	0.029032409272926815	0.029032409272926815
2204	0.09497480311461383	0.028439294313176003	0.02687517923845637	0.7415310734546414	-1	0	0	0.1	1	1.0	13	1.0	1.0	14	13	0	0	0	0.06666666666666667	15	1	15	0.0	0	0.7314263592748612	0.9102017060342618	0.6074290328546856	0.9306486067029444	0.6551215742390302	0.9465966374271929	0.928644998226358	0.9305992921861421	0	0	0.0	0.02687517923845637	0.02687517923845637
4642	0.09367057603705947	0.03041440892879388	0.030267850484451016	0.7482455918259427	-1	0	0	0.1	1	1.0	13	1.0	1.0	14	13	0	0	0	0.06666666666666667	15	1	15	0.0	0	0.7314263592748612	0.9158804818990411	0.6074290328546856	0.9292906958548429	0.5461844966139328	0.9486034280162179	0.9385711713163777	0.9325353738152556	0	0	0.0	0.030267850484451016	0.030267850484451016
4632	0.07800806253230468	0.01588560264678629	0.007413594949436299	0.7061881906855918	-1	0	0	0.1	1	1.0	12	1.0	1.0	13	12	0	0	0	0.07142857142857142	14	1	14	0.0	0	0.7882974711183854	0.9229071072848569	0.46041381889534866	0.8858659876314945	0.7316009763638311	0.9119686717597563	0.908969834336434	0.9080349497294254	0	0	0.0	0.007413594949436299	0.007413594949436299
1695	0.06741927739419197	0.02780559213781393	0.020067343189742497	0.6486906027956347	-1	0	0	0.1	1	1.0	13	1.0	1.0	14	13	0	0	0	0.06666666666666667	1	15	15	0.0	0	0.7334394020562996	0.9656092763535084	0.3233482454194755	0.9161892072009094	0.8842772166474934	0.9626741445346948	0.936919030420438	0.9522214461889168	0	0	0.0	0.020067343189742497	0.020067343189742497
3741	0.0615415519841847	0.009420735373376505	0.001335189845322219	0.8130624891510951	-1	0	0	0.1	1	1.0	13	1.0	0.9230769230769231	13	12	1	1	0	0.06666666666666667	15	1	15	0.2	0	0.7314263592748612	0.9429753713721813	0.6074290328546856	0.9316161989684822	0.5890787360992996	0.9533734426347009	0.9484549190080298	0.9433062005444413	1.0	0.23076923076923078	0.0	0.001335189845322219	0.001335189845322219
1883	0.05381651038334907	0.013800880907630358	0.008641900590301182	0.6870408490361058	-1	0	0	0.2	2	0.9230769230769231	12	1.0	0.9230769230769231	14	12	0	1	0	0.06666666666666667	15	1	15	0.5	0.14285714285714285	0.9018895744169972	0.9248684744536212	0.6074290328546856	0.8724532665810176	0.5890787360992996	0.9436554572534016	0.9232193138819028	0.918127348093577	1.0	0.21428571428571427	0.0	0.008641900590301182	0.008641900590301182
518	0.027069975521293265	0.003264192608793623	0.0031549701471946415	0.8634621102988506	-1	0	0	0.3	3	0.75	9	0.4666666666666667	0.6666666666666666	9	8	4	0	0	0.8333333333333334	5	6	14	0.0	0.18181818181818182	0.9018895744169972	0.6636182450091699	0.2164850369791953	0.8940251116458012	0.47974491080466164	0.8773271014990576	0.9520117821324161	0.8310541684141572	0	0	0.0	0.0031549701471946415	0.0031549701471946415
2688	0.09304790240922967	0.028160205766505676	0.02735316913544011	0.7451357795761397	-1	0	0	0.1	1	1.0	13	1.0	1.0	14	13	0	0	0	0.06666666666666667	15	1	15	0.0	0	0.7314263592748612	0.9158804818990411	0.6074290328546856	0.9292906958548429	0.5461844966139328	0.9486034280162179	0.9385711713163777	0.9325353738152556	0	0	0.0	0.02735316913544011	0.02735316913544011
3793	0.09269105319734566	0.028045923065791234	0.02721451500690048	0.7503413440998902	-1	0	0	0.1	1	1.0	13	1.0	1.0	14	13	0	0	0	0.06666666666666667	15	1	15	0.0	0	0.7314263592748612	0.9158804818990411	0.6074290328546856	0.9292906958548429	0.5461844966139328	0.9486034280162179	0.9385711713163777	0.9325353738152556	0	0	0.0	0.02721451500690048	0.02721451500690048
3950	0.0786900407263039	0.00641495496105703	-0.001721640652436797	0.7028667144268974	-1	0	0	0.1111111111111111	1	1.0	11	1.0	1.0	12	11	0	0	0	0.07692307692307693	13	1	13	0.0	0	0.7151506236282058	0.9114800848779707	0.6074290328546856	0.9391535719400967	0.5612786576459272	0.9616521262944968	0.9385711713163777	0.9406698112369541	0	0	0.0	-0.0001721640652436797	-0.0001721640652436797
3819	0.09620747941037705	0.02930688430815464	0.02878296038998418	0.7402931959148908	-1	0	0	0.1	1	1.0	13	1.0	1.0	14	13	0	0	0	0.06666666666666667	15	1	15	0.0	0	0.7314263592748612	0.9158804818990411	0.6074290328546856	0.9292906958548429	0.5461844966139328	0.9486034280162179	0.9385711713163777	0.9325353738152556	0	0	0.0	0.02878296038998418	0.02878296038998418
265	0.028827122507479718	0.0008656598658181913	-0.00011049266957372879	0.9837050086362027	-1	0	0	0.3	3	0.6923076923076923	9	0.5	0.46153846153846156	7	6	7	3	0	0.3	3	10	15	0.17647058823529413	0.15384615384615385	0.10751208614842944	0.9130906634115507	0.5270972082645726	0.8849146897480844	0.9272352336028449	0.9329808289241905	0.9701209361502398	0.9122747209240991	0.14285714285714285	0.2857142857142857	0.0	-1.104926695737288e-05	-1.104926695737288e-05
5016	0.08029573407678826	0.014031179011944908	0.013651238654233542	0.6780305424541975	-1	0	0	0.1	1	1.0	13	1.0	1.0	14	13	0	0	0	0.06666666666666667	15	1	15	0.0	0	0.7314263592748612	0.9109746351473023	0.6557523825932039	0.9308418358917532	0.5409599866367993	0.9101929485948765	0.9020376276763789	0.917870574657869	0	0	0.0	0.013651238654233542	0.013651238654233542
1308	0.041002990485299706	0.017127497009182993	0.016983332983253625	0.6694226468232954	-1	0	0	0.14285714285714285	1	1.0	8	1.0	1.0	9	8	0	0	0	0.1	1	10	10	0.0	0	0.9840127536081873	0.8840873350180039	0.6034661795106047	0.9256822194850721	0.544276409558228	0.9592094765820369	0.868401493403131	0.9289400136432924	0	0	0.0	0.016983332983253625	0.016983332983253625
3969	0.09579935191103976	0.029545361087453408	0.028818094689033676	0.7426311746271962	-1	0	0	0.1	1	1.0	13	1.0	1.0	14	13	0	0	0	0.06666666666666667	15	1	15	0.0	0	0.7314263592748612	0.9158804818990411	0.6074290328546856	0.9292906958548429	0.5461844966139328	0.9486034280162179	0.9385711713163777	0.9325353738152556	0	0	0.0	0.028818094689033676	0.028818094689033676
874	0.007540837851012599	0.002899564843655694	0.0012986323068859662	0.956364863607309	-1	0	0	0.3333333333333333	2	0.6666666666666666	4	0.5	0.5	5	3	2	3	0	1.0	4	4	8	0.5	0	0.9663937173731952	0.9734635546024407	0.6712225434679763	0.9214766571450661	0.4863274484332562	0.9345067768542171	0.8441088888293624	0.9482240472862679	0.6	0.4	0.0	0.0012986323068859662	0.0012986323068859662
2952	0.08848674690976424	0.023028039903298162	0.02300196221077501	0.697274926717828	-1	0	0	0.1	1	1.0	13	1.0	1.0	14	13	0	0	0	0.06666666666666667	15	1	15	0.0	0	0.7314263592748612	0.9158804818990411	0.6074290328546856	0.9292906958548429	0.5461844966139328	0.9438691609520763	0.9385711713163777	0.9305561964199597	0	0	0.0	0.02300196221077501	0.02300196221077501
3600	0.09455850316504742	0.013339922410875367	0.010811766971543174	0.6658112983596622	-1	0	0	0.1	1	1.0	13	1.0	1.0	14	13	0	0	0	0.06666666666666667	15	1	15	0.0	0	0.7314263592748612	0.9158804818990411	0.6074290328546856	0.9035487840058993	0.5461844966139328	0.9486034280162179	0.9134955010175304	0.9250795687679711	0	0	0.0	0.010811766971543174	0.010811766971543174
4237	0.09327258003679366	0.028974202201919368	0.0279809905473481	0.7403298418730664	-1	0	0	0.1	1	1.0	13	1.0	1.0	14	13	0	0	0	0.06666666666666667	15	1	15	0.0	0	0.7314263592748612	0.9158804818990411	0.6074290328546856	0.9292906958548429	0.5461844966139328	0.9486034280162179	0.9385711713163777	0.9325353738152556	0	0	0.0	0.0279809905473481	0.0279809905473481
3216	0.0925030943236927	0.026972663083578447	0.026489907812109362	0.7440184372876799	-1	0	0	0.1	1	1.0	13	1.0	1.0	14	13	0	0	0	0.06666666666666667	15	1	15	0.0	0	0.7314263592748612	0.9158804818990411	0.6074290328546856	0.9292906958548429	0.5461844966139328	0.9486034280162179	0.9385711713163777	0.9325353738152556	0	0	0.0	0.026489907812109362	0.026489907812109362
4433	0.0919619606688178	0.029512351293780617	0.02923068480406367	0.7418586867261215	-1	0	0	0.1	1	1.0	13	1.0	1.0	14	13	0	0	0	0.06666666666666667	15	1	15	0.0	0	0.7314263592748612	0.9158804818990411	0.6074290328546856	0.9292906958548429	0.5461844966139328	0.9486034280162179	0.9385711713163777	0.9325353738152556	0	0	0.0	0.02923068480406367	0.02923068480406367
4059	0.015840679826143508	0.002177889075342524	0.0021461631670136655	0.9269924851749914	-1	0	0	0.5	3	0.7142857142857143	5	0.5625	0.5714285714285714	7	4	1	2	0	0.25	8	2	9	0.6666666666666666	0.5714285714285714	0.9018895744169972	0.6275793112140555	0.46041381889534866	0.7366186237872742	0.41984561525067604	0.8600529461638906	0.908969834336434	0.7543621603463071	0.5714285714285714	0.2857142857142857	0.0	0.0021461631670136655	0.0021461631670136655
2017	0.09281190636546323	0.02646828545110127	0.024758461531993254	0.7385954666914316	-1	0	0	0.1	1	1.0	13	1.0	1.0	14	13	0	0	0	0.06666666666666667	15	1	15	0.0	0	0.7314263592748612	0.9102017060342618	0.6074290328546856	0.9306486067029444	0.6551215742390302	0.9465966374271929	0.928644998226358	0.9305992921861421	0	0	0.0	0.024758461531993254	0.024758461531993254
4483	0.09604966450173456	0.029481937720694587	0.028860144361699758	0.7399041811819067	-1	0	0	0.1	1	1.0	13	1.0	1.0	14	13	0	0	0	0.06666666666666667	15	1	15	0.0	0	0.7314263592748612	0.9158804818990411	0.6074290328546856	0.9292906958548429	0.5461844966139328	0.9486034280162179	0.9385711713163777	0.9325353738152556	0	0	0.0	0.028860144361699758	0.028860144361699758
2649	0.09341669313941535	0.031276388420093705	0.031230878667811254	0.7552976017205542	-1	0	0	0.1	1	1.0	13	1.0	1.0	14	13	0	0	0	0.06666666666666667	15	1	15	0.0	0	0.7314263592748612	0.9158804818990411	0.6074290328546856	0.9292906958548429	0.5461844966139328	0.9486034280162179	0.9385711713163777	0.9325353738152556	0	0	0.0	0.031230878667811254	0.031230878667811254
167	0.024245763111637425	0.006467988976459317	-0.0014463051677598227	0.6952618525579082	-1	0	0	0.3	3	0.6923076923076923	9	0.4166666666666667	0.6923076923076923	12	9	2	2	0	0.4444444444444444	4	9	15	0.4	0.6153846153846154	0.8806422693015257	0.8091682713349637	0.4104578609537882	0.9080760579166629	0.6454152940976919	0.942158987752989	0.9191425283494724	0.8979958985901426	0.625	0	0.0	-0.00014463051677598228	-0.00014463051677598228
1483	0.0647237966819167	0.018418682119733833	0.018395804514940266	0.6373659681220469	-1	0	0	0.2	2	0.9230769230769231	12	1.0	0.9230769230769231	14	12	0	1	0	0.06666666666666667	15	1	15	0.5	0.14285714285714285	0.9203277011018567	0.9564931141880525	0.5812933472158738	0.8391995581574833	0.5890787360992996	0.9259862206699869	0.8902685059556534	0.91857059326531	1.0	0.2857142857142857	0.0	0.018395804514940266	0.018395804514940266
1502	0.06046888751692824	0.005227521665967932	-0.000992380841484162	0.7568199250505777	-1	0	0	0.2	2	0.9230769230769231	12	1.0	0.9230769230769231	14	12	0	1	0	0.06666666666666667	15	1	15	0.5	0.14285714285714285	0.9018895744169972	0.9532859824467513	0.6393257881613309	0.800168764633591	0.49908992588117335	0.9519502733463437	0.8933592871163414	0.9215189029978944	1.0	0.21428571428571427	0.0	-9.923808414841621e-05	-9.923808414841621e-05
72	0.02641284894444391	0.007506781137675265	0.00613841232586619	0.95392733037817	-1	0	0	0.25	2	0.7777777777777778	7	0.4074074074074074	0.7777777777777778	8	7	2	2	0	0.3333333333333333	9	3	11	0.2857142857142857	1.0	0.7977058648577605	0.9731400657749281	0.613190102522519	0.9297570617263073	0.6679336492473557	0.7275070204178276	0.8969673534784599	0.9156728708222931	0.5625	0.125	0.0	0.00613841232586619	0.00613841232586619
1289	0.05128452607132698	0.013889331520629817	0.0024811902060572744	0.6011963760916845	-1	0	0	0.2	2	0.8461538461538461	11	0.3125	0.6923076923076923	10	9	4	2	0	0.75	6	8	15	0.18181818181818182	0	0.8710668469454624	0.8422132747082051	0.5373553447304752	0.8279154056066368	0.928308939171244	0.9452518693607448	0.8744830727314988	0.8840622425412156	0.55	0.4	0.0	0.0024811902060572744	0.0024811902060572744
4151	0.09177533712433715	0.02875549334153444	0.02820271894285146	0.7428647612571722	-1	0	0	0.1	1	1.0	13	1.0	1.0	14	13	0	0	0	0.06666666666666667	15	1	15	0.0	0	0.7314263592748612	0.9158804818990411	0.6074290328546856	0.9292906958548429	0.5461844966139328	0.9486034280162179	0.9385711713163777	0.9325353738152556	0	0	0.0	0.02820271894285146	0.02820271894285146
1505	0.04659117736528143	0.0160064292405914	0.013423046155101648	0.6898188427963621	-1	0	0	0.1111111111111111	1	1.0	11	1.0	1.0	12	11	0	0	0	0.07692307692307693	13	1	13	0.0	0	0.9247504869125424	0.9146365136572315	0.6034661795106047	0.7945787979973389	0.44724519171313804	0.9648353882648609	0.9362901212555949	0.912569900029526	0	0	0.0	0.013423046155101648	0.013423046155101648
3630	0.09277257865023579	0.02879938760078454	0.028798444493998515	0.742815900493491	-1	0	0	0.1	1	1.0	13	1.0	1.0	14	13	0	0	0	0.06666666666666667	15	1	15	0.0	0	0.7314263592748612	0.9158804818990411	0.6074290328546856	0.9292906958548429	0.5461844966139328	0.9486034280162179	0.9385711713163777	0.9325353738152556	0	0	0.0	0.028798444493998515	0.028798444493998515
2297	0.09446178009896597	0.028275258000233526	0.028018518143787877	0.7268703326756771	-1	0	0	0.1	1	1.0	13	1.0	1.0	14	13	0	0	0	0.06666666666666667	15	1	15	0.0	0	0.7314263592748612	0.9127465134493851	0.6074290328546856	0.9318399645788314	0.6551215742390302	0.9465966374271929	0.928644998226358	0.9316711335761328	0	0	0.0	0.028018518143787877	0.028018518143787877
1871	0.061612561394639324	0.021249114013342407	-0.013744349341664302	0.721869507880544	-1	0	0	0.2	2	0.9230769230769231	12	1.0	0.9230769230769231	14	12	0	1	0	0.06666666666666667	15	1	15	0.5	0.14285714285714285	0.9018895744169972	0.9248684744536212	0.5692105521154099	0.8742561208057914	0.5571068986418283	0.9428524188009597	0.9266517531360486	0.9181598395846252	1.0	0.14285714285714285	0.0	-0.0013744349341664303	-0.0013744349341664303
273	3.0519188015752276e-06	5.9342460914685665e-08	5.578913881063686e-08	0.9999992663933165	-1	0	0	1.0	1	0	0	1.0	0	1	0	0	1	0	0.5	2	1	2	0.3333333333333333	0	0	0	0	0	0	0	0	0	0	0	0	5.578913881063686e-08	5.578913881063686e-08
4478	0.09727007829681164	0.03214244523981138	0.03213083325168689	0.7389946608359976	-1	0	0	0.1	1	1.0	13	1.0	1.0	14	13	0	0	0	0.06666666666666667	15	1	15	0.0	0	0.7314263592748612	0.9158804818990411	0.6074290328546856	0.9292906958548429	0.5461844966139328	0.9486034280162179	0.9385711713163777	0.9325353738152556	0	0	0.0	0.03213083325168689	0.03213083325168689
4139	0.09600540304112357	0.02987883000945056	0.029115629387050333	0.7424913049113727	-1	0	0	0.1	1	1.0	13	1.0	1.0	14	13	0	0	0	0.06666666666666667	15	1	15	0.0	0	0.7314263592748612	0.9158804818990411	0.6074290328546856	0.9292906958548429	0.5461844966139328	0.9486034280162179	0.9385711713163777	0.9325353738152556	0	0	0.0	0.029115629387050333	0.029115629387050333
1995	0.06655885311988906	0.010930490498654704	0.009592703252535742	0.6747742613971552	-1	0	0	0.2	2	0.9230769230769231	12	1.0	0.9230769230769231	13	12	1	2	0	0.06666666666666667	15	1	15	0.4	0.14285714285714285	0.9018895744169972	0.929795393331104	0.6074290328546856	0.908519970879724	0.5461844966139328	0.9395664173872131	0.8966311548097142	0.926969271178257	0.6153846153846154	0.38461538461538464	0.0	0.009592703252535742	0.009592703252535742
1730	0.0340584174721303	0.012059867068181029	0.0066301910989000285	0.8690366234016043	-1	0	0	0.375	3	0.7777777777777778	7	0.55	0.7777777777777778	9	7	1	3	0	0.2	2	10	11	0.75	0.2222222222222222	0.9018895744169972	0.9720386841146477	0.6074290328546856	0.8257147960784694	0.525135061184357	0.9197977165565999	0.8933592871163414	0.9251574426635416	0.4444444444444444	0.2222222222222222	0.0	0.0066301910989000285	0.0066301910989000285
2260	0.09444460932118764	0.02731714653615826	0.027292551443300672	0.7344285586692232	-1	0	0	0.1	1	1.0	13	1.0	1.0	14	13	0	0	0	0.06666666666666667	15	1	15	0.0	0	0.7314263592748612	0.9127465134493851	0.6074290328546856	0.9318399645788314	0.6551215742390302	0.9465966374271929	0.928644998226358	0.9316711335761328	0	0	0.0	0.027292551443300672	0.027292551443300672
4534	0.09432357635469472	0.031625251978129404	0.03158529645310907	0.7393974436906908	-1	0	0	0.1	1	1.0	13	1.0	1.0	14	13	0	0	0	0.06666666666666667	15	1	15	0.0	0	0.7314263592748612	0.9158804818990411	0.6074290328546856	0.9292906958548429	0.5461844966139328	0.9486034280162179	0.9385711713163777	0.9325353738152556	0	0	0.0	0.03158529645310907	0.03158529645310907
3901	0.07928919122008304	0.006944738390171367	-0.002592649761318364	0.7007701171377344	-1	0	0	0.1111111111111111	1	1.0	11	1.0	1.0	12	11	0	0	0	0.07692307692307693	13	1	13	0.0	0	0.7151506236282058	0.9114800848779707	0.6074290328546856	0.9391535719400967	0.5612786576459272	0.9616521262944968	0.9385711713163777	0.9406698112369541	0	0	0.0	-0.00025926497613183643	-0.00025926497613183643
509	0.03189582859263453	0.0061036550320574074	0.005890131810572883	0.9009234153085561	-1	0	0	0.3	3	0.6923076923076923	9	0.234375	0.6153846153846154	9	8	5	3	0	1.0	8	8	15	0.23076923076923078	0.15384615384615385	0.8772842816345005	0.8955083239458742	0.5103735832140702	0.8430140410601245	0.5014406834509154	0.8949981143905439	0.8520875153146297	0.8798120514095132	0.3333333333333333	0.6666666666666666	0.0	0.005890131810572883	0.005890131810572883
2599	0.08829698871841735	0.024308370128076014	0.024277430356498545	0.6972790297935079	-1	0	0	0.1	1	1.0	13	1.0	1.0	14	13	0	0	0	0.06666666666666667	15	1	15	0.0	0	0.7314263592748612	0.9158804818990411	0.6074290328546856	0.9292906958548429	0.5461844966139328	0.9486034280162179	0.9385711713163777	0.9325353738152556	0	0	0.0	0.024277430356498545	0.024277430356498545
330	0.03317329078341665	0.009477555972101705	0.008992261990361189	0.9298744497126349	-1	0	0	0.3	3	0.6923076923076923	9	0.26785714285714285	0.6923076923076923	12	9	2	2	0	0.875	8	7	15	0.4	0	0.35486653330219353	0.9408164057256624	0.659628186051366	0.941798090541909	0.566804036794134	0.9108345750353795	0.7976799246548926	0.9324290417670301	0.5416666666666667	0.08333333333333333	0.0	0.008992261990361189	0.008992261990361189
4021	0.09353898190998966	0.028932523806019895	0.028736774103021875	0.7479136900383521	-1	0	0	0.1	1	1.0	13	1.0	1.0	14	13	0	0	0	0.06666666666666667	15	1	15	0.0	0	0.7314263592748612	0.9158804818990411	0.6074290328546856	0.9292906958548429	0.5461844966139328	0.9486034280162179	0.9385711713163777	0.9325353738152556	0	0	0.0	0.028736774103021875	0.028736774103021875
3762	8.901351360365063e-09	8.007693161508336e-09	4.03261843789573e-09	0.9999986559072959	-1	0	0	1.0	1	0	0	1.0	0	0	0	1	2	0	0.5	2	1	2	0.3333333333333333	0	0	0	0	0	0	0	0	0	0	0	0	-0.1	-0.1
1222	0.0387535980961774	0.018327758215983418	0.018310070070122145	0.6698183493770984	-1	0	0	0.14285714285714285	1	1.0	8	1.0	1.0	9	8	0	0	0	0.1	1	10	10	0.0	0	0.9840127536081873	0.8840873350180039	0.6034661795106047	0.9256822194850721	0.544276409558228	0.9592094765820369	0.868401493403131	0.9289400136432924	0	0	0.0	0.018310070070122145	0.018310070070122145
4812	0.09327201638235982	0.028401405228323955	0.027615688384746633	0.7489881746346223	-1	0	0	0.1	1	1.0	13	1.0	1.0	14	13	0	0	0	0.06666666666666667	15	1	15	0.0	0	0.7314263592748612	0.9158804818990411	0.6074290328546856	0.9292906958548429	0.5461844966139328	0.9486034280162179	0.9385711713163777	0.9325353738152556	0	0	0.0	0.027615688384746633	0.027615688384746633
4434	0.06226172511896378	0.013421842870025558	0.011235914852862983	0.6950576677813298	-1	0	0	0.1	1	1.0	13	1.0	0.9230769230769231	13	12	1	2	0	0.06666666666666667	15	1	15	0.4	0	0.7314263592748612	0.9444845005906674	0.6074290328546856	0.9316161989684822	0.5890787360992996	0.9473456738340447	0.9484549190080298	0.9415061471847058	0.6153846153846154	0.38461538461538464	0.0	0.011235914852862983	0.011235914852862983
4591	0.09418280680452508	0.029746673038757675	0.029745780895712774	0.7467893656221039	-1	0	0	0.1	1	1.0	13	1.0	1.0	14	13	0	0	0	0.06666666666666667	15	1	15	0.0	0	0.7314263592748612	0.9158804818990411	0.6074290328546856	0.9292906958548429	0.5461844966139328	0.9486034280162179	0.9385711713163777	0.9325353738152556	0	0	0.0	0.029745780895712774	0.029745780895712774
1715	0.09418171586833458	0.028789997017685646	0.026664021194850306	0.7380187274229839	-1	0	0	0.1	1	1.0	13	1.0	1.0	14	13	0	0	0	0.06666666666666667	15	1	15	0.0	0	0.7314263592748612	0.9102017060342618	0.6074290328546856	0.9306486067029444	0.6551215742390302	0.9465966374271929	0.928644998226358	0.9305992921861421	0	0	0.0	0.026664021194850306	0.026664021194850306
2914	0.09580261672445928	0.029550228037994498	0.028545628516742923	0.7439866650646987	-1	0	0	0.1	1	1.0	13	1.0	1.0	14	13	0	0	0	0.06666666666666667	15	1	15	0.0	0	0.7314263592748612	0.9158804818990411	0.6074290328546856	0.9292906958548429	0.5461844966139328	0.9486034280162179	0.9385711713163777	0.9325353738152556	0	0	0.0	0.028545628516742923	0.028545628516742923
622	0.06284258121484859	0.005595641888205758	-0.00558965842883617	0.5864433184145366	-1	0	0	0.1111111111111111	1	1.0	11	1.0	1.0	12	11	0	0	0	0.07692307692307693	1	13	13	0.0	0	0.9018895744169972	0.8379859337502635	0.605447606182645	0.8130340223523128	0.17905818578520097	0.9783078530788547	0.9462664675765713	0.9094836218678759	0	0	0.0	-0.000558965842883617	-0.000558965842883617
88	0.020698889628311585	0.0022682202293512685	0.00011039296009954439	0.9464763017753701	-1	0.25	1	0.7	7	0.23076923076923078	3	0.5	0.15384615384615385	9	2	5	3	0	0.3	10	3	15	0.42857142857142855	0.4	0.881591479881935	0.786877335553726	0.40485903475454704	0.8985391995884408	0.5014665833611593	0.937742197986304	0.9103909195041965	0.8876040485421292	0.4444444444444444	0.2222222222222222	0.0	0.00011039296009954439	0.00011039296009954439
3314	0.096524451712987	0.0276854346048319	0.026670013540041584	0.7492435321783897	-1	0	0	0.1	1	1.0	13	1.0	1.0	14	13	0	0	0	0.06666666666666667	15	1	15	0.0	0	0.7314263592748612	0.9158804818990411	0.6074290328546856	0.9292906958548429	0.5461844966139328	0.9486034280162179	0.9385711713163777	0.9325353738152556	0	0	0.0	0.026670013540041584	0.026670013540041584
4879	0.09296543357143008	0.02864620873199588	0.02836588073332311	0.7463519609984082	-1	0	0	0.1	1	1.0	13	1.0	1.0	14	13	0	0	0	0.06666666666666667	15	1	15	0.0	0	0.7314263592748612	0.9158804818990411	0.6074290328546856	0.9292906958548429	0.5461844966139328	0.9486034280162179	0.9385711713163777	0.9325353738152556	0	0	0.0	0.02836588073332311	0.02836588073332311
3507	0.06348876535977355	0.009117554391365827	0.008080662294976854	0.7045860055009161	-1	0	0	0.2	2	0.9166666666666666	11	1.0	0.9166666666666666	12	11	1	2	0	0.07142857142857142	14	1	14	0.4	0.15384615384615385	0.9018895744169972	0.9302960988984461	0.6074290328546856	0.9137461407672597	0.5676316163566162	0.934689697167551	0.9212306816653033	0.9267308234931848	0.625	0.3333333333333333	0.0	0.008080662294976854	0.008080662294976854
4108	0.07451068566990586	0.0022226985627113354	-0.0021598829344965965	0.7039426498998582	-1	0	0	0.2	2	0.9166666666666666	11	1.0	0.9166666666666666	12	11	1	1	0	0.07142857142857142	14	1	14	0.2	0.15384615384615385	0.9018895744169972	0.9363279820046687	0.6074290328546856	0.9137461407672597	0.5676316163566162	0.934689697167551	0.9253924772268552	0.9288956444654476	1.0	0.3333333333333333	0.0	-0.00021598829344965967	-0.00021598829344965967
3990	0.09488548255399921	0.02907978270605379	0.028482965298986234	0.7481277226941505	-1	0	0	0.1	1	1.0	13	1.0	1.0	14	13	0	0	0	0.06666666666666667	15	1	15	0.0	0	0.7314263592748612	0.9158804818990411	0.6074290328546856	0.9292906958548429	0.5461844966139328	0.9486034280162179	0.9385711713163777	0.9325353738152556	0	0	0.0	0.028482965298986234	0.028482965298986234
2818	0.0941951031116892	0.028896828395379215	0.02873857753137575	0.7476808944120152	-1	0	0	0.1	1	1.0	13	1.0	1.0	14	13	0	0	0	0.06666666666666667	15	1	15	0.0	0	0.7314263592748612	0.9158804818990411	0.6074290328546856	0.9292906958548429	0.5461844966139328	0.9486034280162179	0.9385711713163777	0.9325353738152556	0	0	0.0	0.02873857753137575	0.02873857753137575
2088	0.06824680236681058	0.010994874613394864	0.00683929953368131	0.6677315015266996	-1	0	0	0.1	1	1.0	13	1.0	0.9230769230769231	13	12	1	2	0	0.06666666666666667	15	1	15	0.4	0	0.7314263592748612	0.9401639507624833	0.6074290328546856	0.9331846704985756	0.5890787360992996	0.9502979223584384	0.9371787076541066	0.9416192679847031	0.6538461538461539	0.23076923076923078	0.0	0.00683929953368131	0.00683929953368131
582	0.04893087919426578	0.008702683600659403	0.007610789584645938	0.94370966148443	-1	0	0	0.3	3	0.6923076923076923	9	0.234375	0.6153846153846154	11	8	3	1	0	1.0	8	8	15	0.14285714285714285	0.18181818181818182	0.42581860720870346	0.9529376307887296	0.40553795437072787	0.9294267548979487	0.7601103321600946	0.9724623384142053	0.8278976400600881	0.9547864031869511	1.0	0.36363636363636365	0.0	0.007610789584645938	0.007610789584645938
2820	0.08372866456231005	0.008481518045780883	0.0008279789861137198	0.7391540340530254	-1	0	0	0.1	1	1.0	13	1.0	1.0	14	13	0	0	0	0.06666666666666667	15	1	15	0.0	0	0.7314263592748612	0.9187543328361272	0.6074290328546856	0.9292906958548429	0.5461844966139328	0.9486034280162179	0.9385711713163777	0.933325722590421	0	0	0.0	0.0008279789861137198	0.0008279789861137198
2372	0.09504415815932794	0.03002886609953545	0.026296043415483222	0.7428514345782463	-1	0	0	0.1	1	1.0	13	1.0	1.0	14	13	0	0	0	0.06666666666666667	15	1	15	0.0	0	0.7314263592748612	0.9158804818990411	0.6074290328546856	0.9292906958548429	0.5461844966139328	0.9388679456518507	0.9385711713163777	0.9285776654012028	0	0	0.0	0.026296043415483222	0.026296043415483222
1429	0.05989018833915464	0.0180756381128114	0.017973839898598496	0.7154231554780515	-1	0	0	0.2	2	0.9230769230769231	12	1.0	0.9230769230769231	14	12	0	1	0	0.06666666666666667	15	1	15	0.5	0.14285714285714285	0.9431886135974018	0.9550239337696587	0.5793119205438333	0.6914170349484273	0.5890787360992996	0.9379419886171281	0.8902685059556534	0.8995883418341757	1.0	0.2857142857142857	0.0	0.017973839898598496	0.017973839898598496
3171	0.0786545651976012	0.005251451775388926	-6.883572486345612e-05	0.7080344402748251	-1	0	0	0.1111111111111111	1	1.0	11	1.0	1.0	12	11	0	0	0	0.07692307692307693	13	1	13	0.0	0	0.7151506236282058	0.9114800848779707	0.6074290328546856	0.9391535719400967	0.5612786576459272	0.9616521262944968	0.9385711713163777	0.9406698112369541	0	0	0.0	-6.883572486345612e-06	-6.883572486345612e-06
4786	0.08371345215279824	0.015614440422274736	0.011283750065042477	0.7262784512125972	-1	0	0	0.1111111111111111	1	1.0	11	1.0	1.0	12	11	0	0	0	0.07692307692307693	13	1	13	0.0	0	0.7151506236282058	0.9214863719173317	0.5162519050296777	0.942184610685263	0.6765686939817136	0.9259250900705672	0.9116793470918354	0.9304178784629019	0	0	0.0	0.011283750065042477	0.011283750065042477
4078	0.09407007607973727	0.019583259457995755	0.01671815397489038	0.7357499396849219	-1	0	0	0.1	1	1.0	13	1.0	1.0	14	13	0	0	0	0.06666666666666667	15	1	15	0.0	0	0.7235721401387838	0.902841458949401	0.6074290328546856	0.9406145843956984	0.5676316163566162	0.9482535270450058	0.9385711713163777	0.9329753157487428	0	0	0.0	0.01671815397489038	0.01671815397489038
75	1.6179516512510583e-06	3.741373623840914e-08	3.6788986383494354e-08	0.9999997961934002	-1	0	0	1.0	2	0.0	0	1.0	0	1	0	1	1	0	0.3333333333333333	3	1	3	0.2	1.0	0	0	0	0	0	0	0	0	0	0	0	3.6788986383494354e-08	3.6788986383494354e-08
2536	0.03172101452578849	0.022651533547529044	-0.005028831059970358	0.7509010948512813	-1	0	0	0.3333333333333333	2	0.8571428571428571	6	1.0	0.8571428571428571	7	6	1	2	0	0.1111111111111111	9	1	9	0.4	0.25	0.9476113994080875	0.5780656521714831	0.6074290328546856	0.7895895875777796	0.5890787360992996	0.9336368592131193	0.8870994652583691	0.8064457726826848	0.5714285714285714	0.42857142857142855	0.0	-0.0005028831059970358	-0.0005028831059970358
1813	0.09896976819243403	0.02615379276214201	0.025207802435914403	0.7584232617022891	-1	0	0	0.1	1	1.0	13	1.0	1.0	14	13	0	0	0	0.06666666666666667	15	1	15	0.0	0	0.7314263592748612	0.9102017060342618	0.6074290328546856	0.9306486067029444	0.6551215742390302	0.9465966374271929	0.928644998226358	0.9305992921861421	0	0	0.0	0.025207802435914403	0.025207802435914403
1065	0.037879399486439355	0.003300668720547114	-0.002093400368291154	0.9182777510905256	-1	0	0	0.25	2	0.8888888888888888	8	0.55	0.8888888888888888	10	8	0	1	0	0.2	2	10	11	0.5	0	0.9402922595279062	0.979282595890329	0.5551576615770619	0.8293309965445029	0.7424446561964871	0.8640441840728667	0.8933592871163414	0.9189881511460686	1.0	0.1	0.0	-0.0002093400368291154	-0.0002093400368291154
4129	0.09355327051097893	0.02982972580653732	0.02952640599725448	0.7449713711284353	-1	0	0	0.1	1	1.0	13	1.0	1.0	14	13	0	0	0	0.06666666666666667	15	1	15	0.0	0	0.7314263592748612	0.9158804818990411	0.6074290328546856	0.9292906958548429	0.5461844966139328	0.9486034280162179	0.9385711713163777	0.9325353738152556	0	0	0.0	0.02952640599725448	0.02952640599725448
1834	0.06249516247527915	0.002933781372688173	-0.0029205891614943833	0.7107967229496734	-1	0	0	0.2	2	0.9230769230769231	12	1.0	0.9230769230769231	14	12	0	1	0	0.06666666666666667	15	1	15	0.5	0.14285714285714285	0.9018895744169972	0.9510543682845437	0.5233653536781746	0.8889974171481307	0.5737321167080737	0.9305957610926586	0.8932077098654746	0.9274228629122854	1.0	0.21428571428571427	0.0	-0.0002920589161494383	-0.0002920589161494383
774	0.06513134534709362	0.005586235278381613	0.004212176639579551	0.5661273139703107	-1	0	0	0.1	1	1.0	13	1.0	1.0	14	13	0	0	0	0.06666666666666667	1	15	15	0.0	0	0.7334394020562996	0.9519699808902965	0.4107846597598684	0.8594064022422193	0.6307462511164779	0.977194895649671	0.8638571153305455	0.9454009427078985	0	0	0.0	0.004212176639579551	0.004212176639579551
4443	0.09084234702517925	0.029560421293223407	0.0295275339802889	0.7471337609121957	-1	0	0	0.1	1	1.0	13	1.0	1.0	14	13	0	0	0	0.06666666666666667	15	1	15	0.0	0	0.7314263592748612	0.9158804818990411	0.6074290328546856	0.9292906958548429	0.5461844966139328	0.9486034280162179	0.9385711713163777	0.9325353738152556	0	0	0.0	0.0295275339802889	0.0295275339802889
3966	0.09557172373020313	0.027879502722234398	0.026337865087996466	0.7405871376232674	-1	0	0	0.1	1	1.0	13	1.0	1.0	14	13	0	0	0	0.06666666666666667	15	1	15	0.0	0	0.7314263592748612	0.9158804818990411	0.6074290328546856	0.9292906958548429	0.5461844966139328	0.9486034280162179	0.9385711713163777	0.9325353738152556	0	0	0.0	0.026337865087996466	0.026337865087996466
3445	0.09417171493890078	0.027552218996966964	0.027324824414675174	0.7481870937695698	-1	0	0	0.1	1	1.0	13	1.0	1.0	14	13	0	0	0	0.06666666666666667	15	1	15	0.0	0	0.7314263592748612	0.9158804818990411	0.6074290328546856	0.9292906958548429	0.5461844966139328	0.9486034280162179	0.9385711713163777	0.9325353738152556	0	0	0.0	0.027324824414675174	0.027324824414675174
4133	0.07071976594450852	0.012202930991001969	-0.0026348081859934873	0.7792472570953571	-1	0	0	0.1	1	1.0	13	1.0	1.0	14	13	0	1	0	0.06666666666666667	15	1	15	0.3333333333333333	0	0.8166579668459292	0.9173009132766157	0.6074290328546856	0.9101939076897222	0.5676316163566162	0.9436164936536787	0.9375441333087302	0.9250660676244935	1.0	0.21428571428571427	0.0	-0.00026348081859934875	-0.00026348081859934875
3239	0.09336055119790208	0.029294659203056038	0.028738368449365326	0.7456395702976273	-1	0	0	0.1	1	1.0	13	1.0	1.0	14	13	0	0	0	0.06666666666666667	15	1	15	0.0	0	0.7314263592748612	0.9158804818990411	0.6074290328546856	0.9292906958548429	0.5461844966139328	0.9486034280162179	0.9385711713163777	0.9325353738152556	0	0	0.0	0.028738368449365326	0.028738368449365326
2837	0.09378444187017981	0.03144741603915914	0.03144395112443255	0.7395777117189993	-1	0	0	0.1	1	1.0	13	1.0	1.0	14	13	0	0	0	0.06666666666666667	15	1	15	0.0	0	0.7314263592748612	0.9158804818990411	0.6074290328546856	0.9292906958548429	0.5461844966139328	0.9486034280162179	0.9385711713163777	0.9325353738152556	0	0	0.0	0.03144395112443255	0.03144395112443255
2175	0.09966848140955423	0.02898954515216497	0.02898927407119695	0.7493687733564609	-1	0	0	0.1	1	1.0	13	1.0	1.0	14	13	0	0	0	0.06666666666666667	15	1	15	0.0	0	0.7151506236282058	0.9112543315657917	0.5897595120093462	0.9411149168975651	0.6530670198350444	0.9440840820510643	0.928826963470399	0.9335346301504693	0	0	0.0	0.02898927407119695	0.02898927407119695
1209	0.06761717896152239	0.015517994104808419	0.01528759229872681	0.5647267371949429	-1	0	0	0.1	1	1.0	13	1.0	1.0	14	13	0	0	0	0.06666666666666667	1	15	15	0.0	0	0.9003837323961374	0.9525250909576163	0.6034661795106047	0.8648642795811496	0.39787579462457934	0.9763213660152443	0.9463201219040063	0.945738043491221	0	0	0.0	0.01528759229872681	0.01528759229872681
1588	0.04991970656638704	0.017781278254421832	0.017034739779784536	0.7051082722436283	-1	0	0	0.2	2	0.9230769230769231	12	0.5357142857142857	0.9230769230769231	14	12	0	0	0	0.14285714285714285	2	14	15	0.0	0	0.9247504869125424	0.9388629645271451	0.5793119205438333	0.763014243750728	0.5569902853210016	0.9155484372594896	0.8911647899098126	0.8903893692902011	0	0	0.0	0.017034739779784536	0.017034739779784536
29	0.02219568868095997	0.0008564848384340679	-0.000783441358940388	0.9598029822031262	-1	0.25	1	0.5	5	0.5384615384615384	7	0.35714285714285715	0.5384615384615384	11	7	3	0	0	0.8571428571428571	6	7	15	0.0	0.3076923076923077	0.6087818634160416	0.9474433995936883	0.6262610002921136	0.9546044785436484	0.6638571631965493	0.9462606265052447	0.8722332148649239	0.9495678162431966	0	0	0.0	-7.83441358940388e-05	-7.83441358940388e-05
2046	0.09187366331809753	0.025856205979864776	0.024597096172465655	0.7419729490773797	-1	0	0	0.1	1	1.0	13	1.0	1.0	14	13	0	0	0	0.06666666666666667	15	1	15	0.0	0	0.7314263592748612	0.9102017060342618	0.6074290328546856	0.9306486067029444	0.6551215742390302	0.9465966374271929	0.928644998226358	0.9305992921861421	0	0	0.0	0.024597096172465655	0.024597096172465655
510	None	None	None	None	None	0.25	1	0.5	5	0.5384615384615384	7	0.625	0.5384615384615384	11	7	3	0	0	0.6666666666666666	6	4	15	0.0	0	0.9277754768444584	0.9581727264202697	0.5080190046026113	0.9501518985803998	0.5740271749503958	0.9385621042956884	0.7851306917757638	0.9495568144415106	0	0	0.0	None	None
3416	0.09538999468398024	0.029625958318329128	0.028873923053703014	0.745871207646368	-1	0	0	0.1	1	1.0	13	1.0	1.0	14	13	0	0	0	0.06666666666666667	15	1	15	0.0	0	0.7314263592748612	0.9158804818990411	0.6074290328546856	0.9292906958548429	0.5461844966139328	0.9486034280162179	0.9385711713163777	0.9325353738152556	0	0	0.0	0.028873923053703014	0.028873923053703014
2067	0.09365200186493247	0.028567136960721242	0.028245634487290696	0.7329735823576867	-1	0	0	0.1	1	1.0	13	1.0	1.0	14	13	0	0	0	0.06666666666666667	15	1	15	0.0	0	0.7314263592748612	0.9127465134493851	0.6074290328546856	0.9318399645788314	0.6551215742390302	0.9465966374271929	0.928644998226358	0.9316711335761328	0	0	0.0	0.028245634487290696	0.028245634487290696
4490	0.0942990095685959	0.028475066417601613	0.028185944280826644	0.743050747930755	-1	0	0	0.1	1	1.0	13	1.0	1.0	14	13	0	0	0	0.06666666666666667	15	1	15	0.0	0	0.7314263592748612	0.9158804818990411	0.6074290328546856	0.9292906958548429	0.5461844966139328	0.9486034280162179	0.9385711713163777	0.9325353738152556	0	0	0.0	0.028185944280826644	0.028185944280826644
1098	0.03430060390492871	0.0064385318079009995	-0.0038726673585109564	0.9433120086301443	-1	0	0	0.4	4	0.5384615384615384	7	0.2777777777777778	0.5384615384615384	10	7	4	1	0	0.6666666666666666	6	9	15	0.1111111111111111	0.18181818181818182	0.4336153757487942	0.9335498145206483	0.5643337392082957	0.9187464358570111	0.7078830938231109	0.947216413841955	0.865724092168456	0.9341198879669894	1.0	0.3	0.0	-0.00038726673585109565	-0.00038726673585109565
1754	0.04399810416399048	0.006256608878590488	-0.0057507666623407595	0.9001505740095929	-1	0	0	0.2	2	0.9230769230769231	12	0.30612244897959184	0.7692307692307693	12	10	2	1	0	1.0	7	7	15	0.16666666666666666	0.14285714285714285	0.8710668469454624	0.9062060509116507	0.5233653536781746	0.838846063636198	0.5890787360992996	0.9681696113989524	0.8992006461645531	0.9201416457780952	1.0	0.3333333333333333	0.0	-0.0005750766662340759	-0.0005750766662340759
1221	0.08999389806106438	0.014664373363375277	0.007169717579950999	0.5904636950012891	-1	0	0	0.1	1	1.0	13	1.0	1.0	14	13	0	0	0	0.06666666666666667	1	15	15	0.0	0	0.9018895744169972	0.8258800137602912	0.6074290328546856	0.8833801964455656	0.3372636586616644	0.9721071293919998	0.9208256709727611	0.9150989270233404	0	0	0.0	0.007169717579950999	0.007169717579950999
2827	0.09041211725110732	0.02524686865228058	0.02519479879799704	0.6914243345500263	-1	0	0	0.1	1	1.0	13	1.0	1.0	14	13	0	0	0	0.06666666666666667	15	1	15	0.0	0	0.7314263592748612	0.9158804818990411	0.6074290328546856	0.9292906958548429	0.5461844966139328	0.9486034280162179	0.9385711713163777	0.9325353738152556	0	0	0.0	0.02519479879799704	0.02519479879799704
2425	0.09685662346132709	0.02713914548166089	0.027084349389087235	0.7501712450654681	-1	0	0	0.1	1	1.0	13	1.0	1.0	14	13	0	0	0	0.06666666666666667	15	1	15	0.0	0	0.7314263592748612	0.9127465134493851	0.6074290328546856	0.9318399645788314	0.6959612593204112	0.9518691724134747	0.928644998226358	0.9339585426027325	0	0	0.0	0.027084349389087235	0.027084349389087235
2206	0.09219431197623994	0.0274134056235814	0.02687359169483306	0.7406756370775047	-1	0	0	0.1	1	1.0	13	1.0	1.0	14	13	0	0	0	0.06666666666666667	15	1	15	0.0	0	0.7151506236282058	0.9112543315657917	0.5897595120093462	0.9411149168975651	0.6530670198350444	0.9440840820510643	0.928826963470399	0.9335346301504693	0	0	0.0	0.02687359169483306	0.02687359169483306
2048	0.09458247655603598	0.027927774057579804	0.02651340050321753	0.7316233323977963	-1	0	0	0.1	1	1.0	13	1.0	1.0	14	13	0	0	0	0.06666666666666667	15	1	15	0.0	0	0.7314263592748612	0.9102017060342618	0.6074290328546856	0.9306486067029444	0.6551215742390302	0.9465966374271929	0.928644998226358	0.9305992921861421	0	0	0.0	0.02651340050321753	0.02651340050321753
1537	0.0496507307690592	0.0065415132706001505	0.004748889999489032	0.7270943886549103	-1	0	0	0.2	2	0.9230769230769231	12	0.26785714285714285	0.7692307692307693	12	10	2	1	0	0.875	7	8	15	0.16666666666666666	0.14285714285714285	0.8710668469454624	0.9126201799380005	0.46041381889534866	0.8609379084965517	0.5890787360992996	0.9576460113642042	0.8992006461645531	0.9190263466867956	1.0	0.25	0.0	0.004748889999489032	0.004748889999489032
4698	0.07828533022618017	0.005390164504634241	-0.00028551283037465464	0.7078166355252807	-1	0	0	0.1111111111111111	1	1.0	11	1.0	1.0	12	11	0	0	0	0.07692307692307693	13	1	13	0.0	0	0.7151506236282058	0.9114800848779707	0.6074290328546856	0.9391535719400967	0.5612786576459272	0.9616521262944968	0.9385711713163777	0.9406698112369541	0	0	0.0	-2.8551283037465466e-05	-2.8551283037465466e-05
4535	0.07016739927403047	0.006579912253681795	0.004881969466175541	0.9318807081313941	-1	0	0	0.4	4	0.5384615384615384	7	0.3333333333333333	0.5384615384615384	11	7	3	0	0	0.5555555555555556	5	9	15	0.0	0	0.6988748879815503	0.9170349664137912	0.7509711112279481	0.9491733611840505	0.7742757250370257	0.955539765636382	0.9385711713163777	0.9426321893575053	0	0	0.0	0.004881969466175541	0.004881969466175541
4852	0.08796919595375183	0.0008652925881279244	-0.0008584336389361048	0.7726106319966933	-1	0	0	0.1	1	1.0	13	1.0	1.0	14	13	0	0	0	0.06666666666666667	15	1	15	0.0	0	0.7314263592748612	0.9158804818990411	0.6074290328546856	0.9310156125234262	0.5461844966139328	0.9486034280162179	0.9385711713163777	0.9330900574928844	0	0	0.0	-8.584336389361047e-05	-8.584336389361047e-05
3172	0.09256451183535595	0.027299700390093627	0.026460080469024712	0.7497094733308369	-1	0	0	0.1	1	1.0	13	1.0	1.0	14	13	0	0	0	0.06666666666666667	15	1	15	0.0	0	0.7314263592748612	0.9158804818990411	0.6074290328546856	0.9292906958548429	0.5461844966139328	0.9486034280162179	0.9385711713163777	0.9325353738152556	0	0	0.0	0.026460080469024712	0.026460080469024712
3059	0.09279304761329976	0.0288096563662232	0.02868823950162212	0.7403267624906037	-1	0	0	0.1	1	1.0	13	1.0	1.0	14	13	0	0	0	0.06666666666666667	15	1	15	0.0	0	0.7314263592748612	0.9158804818990411	0.6074290328546856	0.9292906958548429	0.5461844966139328	0.9486034280162179	0.9385711713163777	0.9325353738152556	0	0	0.0	0.02868823950162212	0.02868823950162212
4324	0.08449914823603008	0.008706172985812484	0.002242037444991957	0.7445677878448357	-1	0	0	0.1	1	1.0	13	1.0	1.0	14	13	0	0	0	0.06666666666666667	15	1	15	0.0	0	0.7314263592748612	0.9187543328361272	0.6074290328546856	0.9292906958548429	0.5461844966139328	0.9486034280162179	0.9385711713163777	0.933325722590421	0	0	0.0	0.002242037444991957	0.002242037444991957
1740	0.05471130127044851	0.02512580252049573	0.024467204712359376	0.715871317851658	-1	0	0	0.2	2	0.9230769230769231	12	1.0	0.9230769230769231	14	12	0	1	0	0.06666666666666667	15	1	15	0.5	0.14285714285714285	0.9203277011018567	0.9564931141880525	0.5812933472158738	0.8391995581574833	0.5674514979363916	0.9154285435556674	0.8902685059556534	0.9148862723044967	1.0	0.14285714285714285	0.0	0.024467204712359376	0.024467204712359376
3563	0.09310980896948376	0.03024262391462634	0.030174685010602376	0.7461049154965824	-1	0	0	0.1	1	1.0	13	1.0	1.0	14	13	0	0	0	0.06666666666666667	15	1	15	0.0	0	0.7314263592748612	0.9158804818990411	0.6074290328546856	0.9292906958548429	0.5461844966139328	0.9486034280162179	0.9385711713163777	0.9325353738152556	0	0	0.0	0.030174685010602376	0.030174685010602376
4261	0.09507188688041669	0.02812438342986817	0.027221502160610207	0.748362422243398	-1	0	0	0.1	1	1.0	13	1.0	1.0	14	13	0	0	0	0.06666666666666667	15	1	15	0.0	0	0.7314263592748612	0.9158804818990411	0.6074290328546856	0.9292906958548429	0.5461844966139328	0.9486034280162179	0.9385711713163777	0.9325353738152556	0	0	0.0	0.027221502160610207	0.027221502160610207
914	0.005577704560817092	0.0019569920983966986	0.0014952670160093798	0.9914684488097084	-1	0	0	0.75	3	0.5	2	0.6	0.5	5	2	0	1	0	0.4	5	2	6	1.0	0.5	0.6638171398207183	0.8930475596893528	0.5848012095963127	0.9527545005679093	0.5085185142076303	0.9154030232641692	0.8231587069319509	0.9243220549109187	1.0	0	0.0	0.0014952670160093798	0.0014952670160093798
1572	0.050316394635671606	0.005397004955064139	-0.0014279703770958708	0.8344498698926508	-1	0	0	0.2	2	0.9230769230769231	12	0.5357142857142857	0.9230769230769231	14	12	0	0	0	0.14285714285714285	2	14	15	0.0	0	0.9247504869125424	0.898511175752331	0.605447606182645	0.8003621823707404	0.5784374050636849	0.9420891706842297	0.8939624807687003	0.8927855312033804	0	0	0.0	-0.0001427970377095871	-0.0001427970377095871
4121	0.06156635141074911	0.006624571930217291	-0.0005097638220169431	0.7661680059172593	-1	0	0	0.2	2	0.9230769230769231	12	1.0	0.9230769230769231	14	12	0	0	0	0.06666666666666667	15	1	15	0.0	0.14285714285714285	0.8493238547137155	0.8600844330773119	0.6074290328546856	0.890445875363051	0.5461844966139328	0.9421015951545048	0.9116793470918354	0.9032241060608615	0	0	0.0	-5.097638220169431e-05	-5.097638220169431e-05
4636	0.0949423024759211	0.024556420075015416	0.023988149399359924	0.7200575828102412	-1	0	0	0.1	1	1.0	13	1.0	1.0	14	13	0	0	0	0.06666666666666667	15	1	15	0.0	0	0.7314263592748612	0.9181354736303399	0.5897595120093462	0.9302203240528907	0.5890787360992996	0.9457739057067666	0.9251036205990768	0.9322683033502005	0	0	0.0	0.023988149399359924	0.023988149399359924
3684	0.09354383011125507	0.029129908515195934	0.0291174033201805	0.7414600840236174	-1	0	0	0.1	1	1.0	13	1.0	1.0	14	13	0	0	0	0.06666666666666667	15	1	15	0.0	0	0.7314263592748612	0.9158804818990411	0.6074290328546856	0.9292906958548429	0.5461844966139328	0.9486034280162179	0.9385711713163777	0.9325353738152556	0	0	0.0	0.0291174033201805	0.0291174033201805
1436	0.06864612977774472	0.027192173070778064	0.020395160345202223	0.6403036383850497	-1	0	0	0.1	1	1.0	13	1.0	1.0	14	13	0	0	0	0.06666666666666667	1	15	15	0.0	0	0.7334394020562996	0.9656092763535084	0.3233482454194755	0.9161892072009094	0.8842772166474934	0.9626741445346948	0.936919030420438	0.9522214461889168	0	0	0.0	0.020395160345202223	0.020395160345202223
1016	0.030326973021320716	0.0022748291455828764	-0.000577219508027863	0.9499898128357555	-1	0	0	0.3	3	0.7692307692307693	10	0.3409090909090909	0.6153846153846154	11	8	3	1	0	0.36363636363636365	11	4	15	0.14285714285714285	0	0.8988778903752778	0.9487329733801368	0.6005372572238004	0.7327641321287136	0.6531420589893284	0.9487743892511048	0.8603266432230134	0.9073669596581354	1.0	0.36363636363636365	0.0	-5.7721950802786295e-05	-5.7721950802786295e-05
2160	0.09146322384278506	0.025262918426070664	0.025230824601593666	0.6995693322433609	-1	0	0	0.1	1	1.0	13	1.0	1.0	14	13	0	0	0	0.06666666666666667	15	1	15	0.0	0	0.7314263592748612	0.9158804818990411	0.6074290328546856	0.9292906958548429	0.5461844966139328	0.9486034280162179	0.9385711713163777	0.9325353738152556	0	0	0.0	0.025230824601593666	0.025230824601593666
4743	0.0956117333566769	0.02763846925833988	0.026539946106766243	0.7472432542149456	-1	0	0	0.1	1	1.0	13	1.0	1.0	14	13	0	0	0	0.06666666666666667	15	1	15	0.0	0	0.7314263592748612	0.9158804818990411	0.6074290328546856	0.9292906958548429	0.5461844966139328	0.9486034280162179	0.9385711713163777	0.9325353738152556	0	0	0.0	0.026539946106766243	0.026539946106766243
2587	0.09178826233150553	0.028501859465770194	0.027960154352269905	0.7435171888832204	-1	0	0	0.1	1	1.0	13	1.0	1.0	14	13	0	0	0	0.06666666666666667	15	1	15	0.0	0	0.7314263592748612	0.9158804818990411	0.6074290328546856	0.9292906958548429	0.5461844966139328	0.9486034280162179	0.9385711713163777	0.9325353738152556	0	0	0.0	0.027960154352269905	0.027960154352269905
540	0.026718846155333178	0.00786603212720665	0.0066294657108894196	0.9574294993577089	-1	0	0	0.25	2	0.7777777777777778	7	0.4074074074074074	0.7777777777777778	8	7	2	2	0	0.3333333333333333	9	3	11	0.2857142857142857	1.0	0.7977058648577605	0.9731400657749281	0.613190102522519	0.9297570617263073	0.6679336492473557	0.7275070204178276	0.8969673534784599	0.9156728708222931	0.5625	0.125	0.0	0.0066294657108894196	0.0066294657108894196
1317	0.0491619909010488	0.01689088375522793	0.016404661580677205	0.6901043981131871	-1	0	0	0.2	2	0.9230769230769231	12	0.5357142857142857	0.9230769230769231	14	12	0	0	0	0.14285714285714285	2	14	15	0.0	0	0.9247504869125424	0.9388629645271451	0.5793119205438333	0.763014243750728	0.5784374050636849	0.9217732696756331	0.8908238071124727	0.8930714192043921	0	0	0.0	0.016404661580677205	0.016404661580677205
436	0.007197910309636172	0.0007419679615800443	-0.0007014919676388233	0.9949714377721144	-1	0	0	0.5	4	0.6	6	0.6	0.4	7	4	4	3	0	0.8	5	4	12	0.3333333333333333	0.6666666666666666	0.2670955660160419	0.957338746442842	0.40888656583240135	0.8494991052576932	0.5802779171021031	0.8972766028304573	0.8633354412454395	0.9118382516098786	0.42857142857142855	0.2857142857142857	0.0	-7.014919676388232e-05	-7.014919676388232e-05
1765	0.06750910069641496	0.01952301475895272	0.01725773973918049	0.7251680386284056	-1	0	0	0.2	2	0.9230769230769231	12	1.0	0.9230769230769231	14	12	0	1	0	0.06666666666666667	15	1	15	0.5	0.14285714285714285	0.9203277011018567	0.9564931141880525	0.5812933472158738	0.8061835852653834	0.5571068986418283	0.918560537309823	0.8902685059556534	0.9099398545518425	1.0	0.2857142857142857	0.0	0.01725773973918049	0.01725773973918049
731	0.052665976300018694	0.009991975646783334	0.009765233063055372	0.7057322417865532	-1	0	0	0.2	2	0.9230769230769231	12	0.3	0.6923076923076923	9	9	5	0	0	0.5	5	10	15	0.0	0.14285714285714285	0.5888886669464839	0.7942185922888425	0.4133042755541216	0.784103638079311	0.7322892777368532	0.9221166818432015	0.8806270085240205	0.8460454496661488	0	0	0.0	0.009765233063055372	0.009765233063055372
1153	0.05072523213271262	0.016937306653932824	0.01614646375139718	0.6948401849732009	-1	0	0	0.2	2	0.9230769230769231	12	0.5357142857142857	0.9230769230769231	14	12	0	0	0	0.14285714285714285	2	14	15	0.0	0	0.9247504869125424	0.9388629645271451	0.5793119205438333	0.763014243750728	0.5784374050636849	0.9217732696756331	0.8908238071124727	0.8930714192043921	0	0	0.0	0.01614646375139718	0.01614646375139718
597	0.04793889806037875	0.0035141366448661737	0.003284305613172302	0.8934644611172045	-1	0	0	0.2	2	0.8461538461538461	11	0.25	0.7692307692307693	11	10	3	0	0	0.6	10	6	15	0.0	0.2	0.5505811281297203	0.9150481829835441	0.8175665673167127	0.9247518481296535	0.5085185142076303	0.9300960360433114	0.9171729336472864	0.9235271215908761	0	0	0.0	0.003284305613172302	0.003284305613172302
930	0.0509243405609386	0.008035296877007068	-0.007751927539516127	0.9325118031377634	-1	0.25	1	0.4	4	0.6153846153846154	8	0.3333333333333333	0.5384615384615384	10	7	4	3	0	0.5555555555555556	9	5	15	0.3333333333333333	0	0.37540182167401437	0.9534427408620458	0.3893076442415173	0.9381630683806657	0.7601103321600946	0.9750259240212225	0.8278976400600881	0.9582928851279593	0.1	0.3	0.0	-0.0007751927539516127	-0.0007751927539516127
4343	0.09415414634087338	0.02888676701053604	0.028040810834656305	0.7433753229413027	-1	0	0	0.1	1	1.0	13	1.0	1.0	14	13	0	0	0	0.06666666666666667	15	1	15	0.0	0	0.7314263592748612	0.9158804818990411	0.6074290328546856	0.9292906958548429	0.5461844966139328	0.9486034280162179	0.9385711713163777	0.9325353738152556	0	0	0.0	0.028040810834656305	0.028040810834656305
1742	0.0932793828448233	0.028531265806862015	0.027690404492430886	0.7316617069722221	-1	0	0	0.1	1	1.0	13	1.0	1.0	14	13	0	0	0	0.06666666666666667	15	1	15	0.0	0	0.7314263592748612	0.9102017060342618	0.6074290328546856	0.9306486067029444	0.6551215742390302	0.9465966374271929	0.928644998226358	0.9305992921861421	0	0	0.0	0.027690404492430886	0.027690404492430886
3935	0.09458818324119166	0.030064448774585566	0.03006382527265407	0.7468603705362329	-1	0	0	0.1	1	1.0	13	1.0	1.0	14	13	0	0	0	0.06666666666666667	15	1	15	0.0	0	0.7314263592748612	0.9158804818990411	0.6074290328546856	0.9292906958548429	0.5461844966139328	0.9486034280162179	0.9385711713163777	0.9325353738152556	0	0	0.0	0.03006382527265407	0.03006382527265407
4039	0.09534589448983927	0.028907849412958216	0.028749093944964443	0.7469214354645413	-1	0	0	0.1	1	1.0	13	1.0	1.0	14	13	0	0	0	0.06666666666666667	15	1	15	0.0	0	0.7314263592748612	0.9158804818990411	0.6074290328546856	0.9292906958548429	0.5461844966139328	0.9486034280162179	0.9385711713163777	0.9325353738152556	0	0	0.0	0.028749093944964443	0.028749093944964443
3413	0.09161106639026602	0.028185148674036258	0.027950113898929162	0.7475556146612092	-1	0	0	0.1	1	1.0	13	1.0	1.0	14	13	0	0	0	0.06666666666666667	15	1	15	0.0	0	0.7314263592748612	0.9158804818990411	0.6074290328546856	0.9292906958548429	0.5461844966139328	0.9486034280162179	0.9385711713163777	0.9325353738152556	0	0	0.0	0.027950113898929162	0.027950113898929162
384	0.02389980170628916	0.0033882825703390827	0.0032684598686397934	0.9548019819874859	-1	0	0	0.3333333333333333	2	0.8571428571428571	6	1.0	0.8571428571428571	7	6	1	1	0	0.1111111111111111	9	1	9	0.2	0.25	0.3343312449303726	0.7916096360834676	0.43995958560370063	0.8492579790739335	0.41077719587790096	0.9183679814305027	0.7046822778361332	0.861516338350998	1.0	0.2857142857142857	0.0	0.0032684598686397934	0.0032684598686397934
2218	0.09444006294558581	0.027104947475774698	0.02528250485221149	0.7348106059607317	-1	0	0	0.1	1	1.0	13	1.0	1.0	14	13	0	0	0	0.06666666666666667	15	1	15	0.0	0	0.7314263592748612	0.9102017060342618	0.6074290328546856	0.9306486067029444	0.6551215742390302	0.9465966374271929	0.928644998226358	0.9305992921861421	0	0	0.0	0.02528250485221149	0.02528250485221149
259	0.0016578967617014554	0.00022438979272835103	0.00011780045485121956	0.9956495342604428	-1	0	0	1.0	2	0.0	0	0.75	0	2	0	0	0	0	1.0	2	2	3	0.0	0	0	0	0	0	0	0	0	0	0	0	0	0.00011780045485121956	0.00011780045485121956
4247	0.09402183359020211	0.02956993262293259	0.029293581547328484	0.751961642056289	-1	0	0	0.1	1	1.0	13	1.0	1.0	14	13	0	0	0	0.06666666666666667	15	1	15	0.0	0	0.7314263592748612	0.9158804818990411	0.6074290328546856	0.9292906958548429	0.5461844966139328	0.9486034280162179	0.9385711713163777	0.9325353738152556	0	0	0.0	0.029293581547328484	0.029293581547328484
5049	0.07089043290166103	0.013907481646995677	-0.0029038642978258217	0.7739183125606637	-1	0	0	0.1	1	1.0	13	1.0	1.0	14	13	0	1	0	0.06666666666666667	15	1	15	0.3333333333333333	0	0.8166579668459292	0.9173009132766157	0.6074290328546856	0.9101939076897222	0.5676316163566162	0.9436164936536787	0.9375441333087302	0.9250660676244935	1.0	0.21428571428571427	0.0	-0.00029038642978258214	-0.00029038642978258214
2168	0.09081707243358722	0.027678196173216082	0.026540499047945837	0.7412072061843402	-1	0	0	0.1	1	1.0	13	1.0	1.0	14	13	0	0	0	0.06666666666666667	15	1	15	0.0	0	0.7314263592748612	0.9158804818990411	0.6074290328546856	0.9292906958548429	0.5461844966139328	0.9486034280162179	0.9385711713163777	0.9325353738152556	0	0	0.0	0.026540499047945837	0.026540499047945837
2415	0.08314669325661014	0.008515675607652708	-0.008255672671663014	0.7604499014579202	-1	0	0	0.1	1	1.0	13	1.0	1.0	14	13	0	0	0	0.06666666666666667	15	1	15	0.0	0	0.7314263592748612	0.9039412028444973	0.46041381889534866	0.9356295393834323	0.7763252403958342	0.9204889795363516	0.8934706073103956	0.9209840267260865	0	0	0.0	-0.0008255672671663014	-0.0008255672671663014
3333	0.09401077240222819	0.02871801249868389	0.028078721165697967	0.7489862217006462	-1	0	0	0.1	1	1.0	13	1.0	1.0	14	13	0	0	0	0.06666666666666667	15	1	15	0.0	0	0.7314263592748612	0.9158804818990411	0.6074290328546856	0.9292906958548429	0.5461844966139328	0.9486034280162179	0.9385711713163777	0.9325353738152556	0	0	0.0	0.028078721165697967	0.028078721165697967
2197	0.09308438598674149	0.02732484995297354	0.024667297456833853	0.7349632080057259	-1	0	0	0.1	1	1.0	13	1.0	1.0	14	13	0	0	0	0.06666666666666667	15	1	15	0.0	0	0.7314263592748612	0.9102017060342618	0.6074290328546856	0.9306486067029444	0.6551215742390302	0.9465966374271929	0.928644998226358	0.9305992921861421	0	0	0.0	0.024667297456833853	0.024667297456833853
2090	0.09312564315504031	0.028107827485000954	0.026258000381016652	0.7329756988697207	-1	0	0	0.1	1	1.0	13	1.0	1.0	14	13	0	0	0	0.06666666666666667	15	1	15	0.0	0	0.7314263592748612	0.9102017060342618	0.6074290328546856	0.9306486067029444	0.6551215742390302	0.9465966374271929	0.928644998226358	0.9305992921861421	0	0	0.0	0.026258000381016652	0.026258000381016652
772	0.05019369251330177	0.01764471871137158	0.016119374009094523	0.7005112652803194	-1	0	0	0.2	2	0.9230769230769231	12	0.5357142857142857	0.9230769230769231	14	12	0	0	0	0.14285714285714285	2	14	15	0.0	0	0.9247504869125424	0.9388629645271451	0.5793119205438333	0.763014243750728	0.5784374050636849	0.9217732696756331	0.8908238071124727	0.8930714192043921	0	0	0.0	0.016119374009094523	0.016119374009094523
1920	0.09616277187838716	0.02812658989419728	0.02808577444088157	0.7528836671448622	-1	0	0	0.1	1	1.0	13	1.0	1.0	14	13	0	0	0	0.06666666666666667	15	1	15	0.0	0	0.7151506236282058	0.9112543315657917	0.5897595120093462	0.9411149168975651	0.6530670198350444	0.9440840820510643	0.928826963470399	0.9335346301504693	0	0	0.0	0.02808577444088157	0.02808577444088157
3800	0.08548638891042915	0.0094384201472415	0.00786487988587174	0.729106319177202	-1	0	0	0.1	1	1.0	13	1.0	1.0	14	13	0	0	0	0.06666666666666667	15	1	15	0.0	0	0.7314263592748612	0.9188373012565834	0.6557523825932039	0.9469731867742832	0.5035972850298841	0.9412776857904005	0.9385711713163777	0.9367022054606363	0	0	0.0	0.00786487988587174	0.00786487988587174
73	0.027649484207022536	0.004641393206465872	0.0026225368578277233	0.7220664851907653	-1	0	0	0.4	4	0.6153846153846154	8	0.375	0.46153846153846156	6	6	8	5	0	0.625	8	5	15	0.25	0.36363636363636365	0.6995348144843503	0.7944673025859459	0.7681531030508536	0.9381388021913971	0.7250419601781287	0.8866829548254967	0.7048268186136342	0.8852170371022207	0.16666666666666666	0.3333333333333333	0.0	0.0026225368578277233	0.0026225368578277233
634	0.01835672087676565	0.006686878163724899	-0.0063722458827559685	0.9418116492657531	-1	0	0	0.3333333333333333	2	0.7142857142857143	5	0.375	0.5714285714285714	4	4	4	3	0	0.6666666666666666	6	4	9	0.25	0.5	0.654307692194491	0.9796162596627006	0.6474264405259913	0.8911661424676254	0.6699189020410472	0.8658843490808708	0.8611342792154177	0.9317186070814968	0.5	0.5	0.036278595032829	-0.0006372245882755969	-0.0006372245882755969
3227	0.08958183146734774	0.01635543116048644	0.014984115030191633	0.7435272329705974	-1	0	0	0.1	1	1.0	13	1.0	1.0	14	13	0	0	0	0.06666666666666667	15	1	15	0.0	0	0.7314263592748612	0.9158804818990411	0.6074290328546856	0.9184377670425199	0.5461844966139328	0.9486034280162179	0.9281914577110141	0.9292214750070804	0	0	0.0	0.014984115030191633	0.014984115030191633
2541	0.09653536969936925	0.030264732547917273	0.029484884868136177	0.7389609876497962	-1	0	0	0.1	1	1.0	13	1.0	1.0	14	13	0	0	0	0.06666666666666667	15	1	15	0.0	0	0.7314263592748612	0.9158804818990411	0.6074290328546856	0.9292906958548429	0.5461844966139328	0.9486034280162179	0.9385711713163777	0.9325353738152556	0	0	0.0	0.029484884868136177	0.029484884868136177
1678	0.06352740066059877	0.009701162816959881	-0.001134941079096892	0.559612431280427	-1	0	0	0.2	2	0.9230769230769231	12	1.0	0.9230769230769231	13	12	1	1	0	0.06666666666666667	15	1	15	0.2	0.14285714285714285	0.9018895744169972	0.9364716044148617	0.6074290328546856	0.908519970879724	0.5293576841914476	0.9428534253341555	0.9084488599153543	0.9306385630941737	1.0	0.23076923076923078	0.0	-0.0001134941079096892	-0.0001134941079096892
2420	0.0932384876292533	0.027044698270250425	0.027013107394879103	0.743436894988241	-1	0	0	0.1	1	1.0	13	1.0	1.0	14	13	0	0	0	0.06666666666666667	15	1	15	0.0	0	0.7314263592748612	0.9158804818990411	0.6074290328546856	0.9292906958548429	0.5461844966139328	0.9486034280162179	0.9385711713163777	0.9325353738152556	0	0	0.0	0.027013107394879103	0.027013107394879103
1481	0.04140621092875742	0.002596712681567499	-0.0025887060970234735	0.9051829830748068	-1	0	0	0.2	2	0.9230769230769231	12	0.30612244897959184	0.7692307692307693	12	10	2	1	0	1.0	7	7	15	0.16666666666666666	0.14285714285714285	0.8710668469454624	0.9446662012860811	0.5233653536781746	0.8831416230751211	0.5890787360992996	0.9731605222842851	0.8992006461645531	0.9435813027015755	1.0	0.3333333333333333	0.0	-0.00025887060970234733	-0.00025887060970234733
3106	0.09669107964563144	0.030169297929714744	0.02944301477773837	0.749888341923777	-1	0	0	0.1	1	1.0	13	1.0	1.0	14	13	0	0	0	0.06666666666666667	15	1	15	0.0	0	0.7314263592748612	0.9158804818990411	0.6074290328546856	0.9292906958548429	0.5461844966139328	0.9486034280162179	0.9385711713163777	0.9325353738152556	0	0	0.0	0.02944301477773837	0.02944301477773837
1562	0.06891357670598068	0.026046006112282114	0.0191245045174809	0.646270358387959	-1	0	0	0.1	1	1.0	13	1.0	1.0	14	13	0	0	0	0.06666666666666667	1	15	15	0.0	0	0.7334394020562996	0.9656092763535084	0.3233482454194755	0.9161892072009094	0.8842772166474934	0.9626741445346948	0.936919030420438	0.9522214461889168	0	0	0.0	0.0191245045174809	0.0191245045174809
1383	0.04750198661541395	0.020793573210709796	0.01919713084918812	0.6453253052178478	-1	0	0	0.2	2	0.9230769230769231	12	0.5357142857142857	0.9230769230769231	14	12	0	0	0	0.14285714285714285	2	14	15	0.0	0	0.9247504869125424	0.9396852642062804	0.5914261513966161	0.7929844595787923	0.5676316163566162	0.9360571901282254	0.8889753017766148	0.9053002472222592	0	0	0.0	0.01919713084918812	0.01919713084918812
701	0.0444485527714012	0.0026999858438221734	0.002699921966339389	0.93655264618522	-1	0	0	0.2	2	0.8461538461538461	11	0.23809523809523808	0.6923076923076923	11	9	3	1	0	0.7777777777777778	7	9	15	0.125	0	0.37540182167401437	0.9507726324629833	0.40553795437072787	0.9370553739709889	0.7582625965482939	0.9752079417680721	0.7881394685723143	0.957350193855667	1.0	0.36363636363636365	0.0	0.002699921966339389	0.002699921966339389
4056	0.0953769802556952	0.028784102484936836	0.028521137339254102	0.7387171647905514	-1	0	0	0.1	1	1.0	13	1.0	1.0	14	13	0	0	0	0.06666666666666667	15	1	15	0.0	0	0.7314263592748612	0.9158804818990411	0.6074290328546856	0.9292906958548429	0.5461844966139328	0.9486034280162179	0.9385711713163777	0.9325353738152556	0	0	0.0	0.028521137339254102	0.028521137339254102
1133	0.04095462061083911	0.0041772015020111715	0.00363959106843093	0.8688497490888525	-1	0	0	0.2	2	0.9230769230769231	12	0.26785714285714285	0.7692307692307693	12	10	2	1	0	0.875	7	8	15	0.16666666666666666	0.14285714285714285	0.8864782106812299	0.8468576170337115	0.5233653536781746	0.8425715826366271	0.5890787360992996	0.9598602876429096	0.8905134971247765	0.899108490958109	1.0	0.3333333333333333	0.0	0.00363959106843093	0.00363959106843093
529	0.032286348428097876	0.00778728416858521	0.0024137221537359602	0.9285633397505049	-1	0	0	0.3	3	0.6923076923076923	9	0.3125	0.5384615384615384	9	7	5	4	0	0.75	6	8	15	0.3333333333333333	0	0.42581860720870346	0.9438026673791801	0.293392782569905	0.8998987985900286	0.7322892777368532	0.9596112528889597	0.8278976400600881	0.938680378852345	0.33333333333333337	0.2222222222222222	0.0	0.0024137221537359602	0.0024137221537359602
4719	0.09097246820009505	0.029285472094594405	0.02885234080517459	0.7423827349209773	-1	0	0	0.1	1	1.0	13	1.0	1.0	14	13	0	0	0	0.06666666666666667	15	1	15	0.0	0	0.7314263592748612	0.9158804818990411	0.6074290328546856	0.9292906958548429	0.5461844966139328	0.9486034280162179	0.9385711713163777	0.9325353738152556	0	0	0.0	0.02885234080517459	0.02885234080517459
4748	0.09372362876110447	0.02830260278095052	0.02818177577369752	0.747288235197058	-1	0	0	0.1	1	1.0	13	1.0	1.0	14	13	0	0	0	0.06666666666666667	15	1	15	0.0	0	0.7314263592748612	0.9158804818990411	0.6074290328546856	0.9292906958548429	0.5461844966139328	0.9486034280162179	0.9385711713163777	0.9325353738152556	0	0	0.0	0.02818177577369752	0.02818177577369752
4515	0.09142084156937844	0.028263996389605025	0.02799787661076243	0.7388716049133481	-1	0	0	0.1	1	1.0	13	1.0	1.0	14	13	0	0	0	0.06666666666666667	15	1	15	0.0	0	0.7314263592748612	0.9158804818990411	0.6074290328546856	0.9292906958548429	0.5461844966139328	0.9486034280162179	0.9385711713163777	0.9325353738152556	0	0	0.0	0.02799787661076243	0.02799787661076243
3621	0.09441574209576845	0.030955020366283236	0.030863775139532652	0.7379288954960282	-1	0	0	0.1	1	1.0	13	1.0	1.0	14	13	0	0	0	0.06666666666666667	15	1	15	0.0	0	0.7314263592748612	0.9158804818990411	0.6074290328546856	0.9292906958548429	0.5461844966139328	0.9486034280162179	0.9385711713163777	0.9325353738152556	0	0	0.0	0.030863775139532652	0.030863775139532652
1924	0.08018432450829488	0.026349426235331146	0.02104325276029117	0.7027300632538496	-1	0	0	0.2	2	0.9230769230769231	12	1.0	0.9230769230769231	14	12	0	1	0	0.06666666666666667	15	1	15	0.5	0.14285714285714285	0.9431886135974018	0.971740128223536	0.5551576615770619	0.8411918521350812	0.5057312548088067	0.8896274882584612	0.8933592871163414	0.9191289160088739	1.0	0.14285714285714285	0.0	0.02104325276029117	0.02104325276029117
1185	0.062094846256920834	0.019055904598274522	-0.0118216168506794	0.6070188760993319	-1	0	0	0.1	1	1.0	13	1.0	1.0	14	13	0	0	0	0.06666666666666667	1	15	15	0.0	0	0.9018895744169972	0.9243744067573031	0.596980282015332	0.8399394907526945	0.5888574890945618	0.9657837191524934	0.8982893408828919	0.9241730965729491	0	0	0.0	-0.00118216168506794	-0.00118216168506794
2074	0.05215859291750291	0.0044350688949384666	0.003595721158407018	0.8020608452049742	-1	0	0	0.125	1	1.0	10	1.0	1.0	11	10	0	0	0	0.08333333333333333	12	1	12	0.0	0	0.9018895744169972	0.9215925464647071	0.5720899911640067	0.9169801728751106	0.3584986634277269	0.9217641562757275	0.9300873474124017	0.9201399975381672	0	0	0.0	0.003595721158407018	0.003595721158407018
1100	0.06462466635949768	0.016530017678755202	-0.007969493997488988	0.7044265520236463	-1	0	0	0.1	1	1.0	13	1.0	1.0	14	13	0	0	0	0.06666666666666667	15	1	15	0.0	0	0.5991465909259978	0.9424766972827968	0.46041381889534866	0.8830171396316785	0.4936977133528707	0.8899107915731035	0.8986689130296592	0.9090830070081872	0	0	0.0	-0.0007969493997488988	-0.0007969493997488988
3332	0.09432558258158463	0.029714530207158016	0.029490321949129168	0.748101483920973	-1	0	0	0.1	1	1.0	13	1.0	1.0	14	13	0	0	0	0.06666666666666667	15	1	15	0.0	0	0.7314263592748612	0.9158804818990411	0.6074290328546856	0.9292906958548429	0.5461844966139328	0.9486034280162179	0.9385711713163777	0.9325353738152556	0	0	0.0	0.029490321949129168	0.029490321949129168
1497	0.06777369121081694	0.005440612686673736	-0.00347595149691979	0.7344872374183682	-1	0	0	0.1	1	1.0	13	1.0	1.0	14	13	0	1	0	0.06666666666666667	15	1	15	0.3333333333333333	0	0.9018895744169972	0.9593352924549624	0.6074290328546856	0.792448571652477	0.5102087554324063	0.8889234855123422	0.9036651129018383	0.8996618929691147	1.0	0.35714285714285715	0.0	-0.000347595149691979	-0.000347595149691979
1793	0.053528577576734494	0.023811536107411144	0.023004766881501954	0.7302775759588183	-1	0	0	0.2	2	0.9230769230769231	12	1.0	0.9230769230769231	14	12	0	1	0	0.06666666666666667	15	1	15	0.5	0.14285714285714285	0.9203277011018567	0.9564931141880525	0.5812933472158738	0.8391995581574833	0.5674514979363916	0.9154285435556674	0.8902685059556534	0.9148862723044967	1.0	0.14285714285714285	0.0	0.023004766881501954	0.023004766881501954
2788	0.09404615844542435	0.02883133087624151	0.028402911345503087	0.7485906096566526	-1	0	0	0.1	1	1.0	13	1.0	1.0	14	13	0	0	0	0.06666666666666667	15	1	15	0.0	0	0.7314263592748612	0.9158804818990411	0.6074290328546856	0.9292906958548429	0.5461844966139328	0.9486034280162179	0.9385711713163777	0.9325353738152556	0	0	0.0	0.028402911345503087	0.028402911345503087
2273	0.09449124423544393	0.029061932063405287	0.028245198869401838	0.7531802608653311	-1	0	0	0.1	1	1.0	13	1.0	1.0	14	13	0	0	0	0.06666666666666667	15	1	15	0.0	0	0.7314263592748612	0.9158804818990411	0.6074290328546856	0.9292906958548429	0.5461844966139328	0.9486034280162179	0.9385711713163777	0.9325353738152556	0	0	0.0	0.028245198869401838	0.028245198869401838
4851	0.09206166259699403	0.018799382882943604	0.013625119799566085	0.7224564147255319	-1	0	0	0.1	1	1.0	13	1.0	1.0	14	13	0	0	0	0.06666666666666667	15	1	15	0.0	0	0.651407288287042	0.9162923016269152	0.6074290328546856	0.9292906958548429	0.5461844966139328	0.9486034280162179	0.9385711713163777	0.9326476335119185	0	0	0.0	0.013625119799566085	0.013625119799566085
2808	0.05487738025489706	0.026858146101153783	-0.01673646817074625	0.7356219368480476	-1	0	0	0.3	3	0.8333333333333334	10	0.5384615384615384	0.75	12	9	1	2	0	0.15384615384615385	13	2	14	0.6666666666666666	0.3333333333333333	0.8166579668459292	0.9334431113155656	0.5339214258750171	0.905720264021993	0.5676316163566162	0.9402415176124325	0.9310934990282032	0.9277773189169045	0.5833333333333334	0.3333333333333333	0.0	-0.0016736468170746252	-0.0016736468170746252
2300	0.09907166926119365	0.030312993060839285	0.030269396461779126	0.7471051020417483	-1	0	0	0.1	1	1.0	13	1.0	1.0	14	13	0	0	0	0.06666666666666667	15	1	15	0.0	0	0.7151506236282058	0.9112543315657917	0.5897595120093462	0.9411149168975651	0.6530670198350444	0.9440840820510643	0.928826963470399	0.9335346301504693	0	0	0.0	0.030269396461779126	0.030269396461779126
4765	0.09545675119753062	0.03019533355812401	0.02955368598570695	0.7572341397151588	-1	0	0	0.1	1	1.0	13	1.0	1.0	14	13	0	0	0	0.06666666666666667	15	1	15	0.0	0	0.7314263592748612	0.9158804818990411	0.6074290328546856	0.9292906958548429	0.5357445667687223	0.9468547650598877	0.9385711713163777	0.9317912734036413	0	0	0.0	0.02955368598570695	0.02955368598570695
4938	0.09051612221549914	0.02632202960201316	0.026038690066089498	0.6922197617546672	-1	0	0	0.1	1	1.0	13	1.0	1.0	14	13	0	0	0	0.06666666666666667	15	1	15	0.0	0	0.7314263592748612	0.9158804818990411	0.6074290328546856	0.9292906958548429	0.5461844966139328	0.9486034280162179	0.9385711713163777	0.9325353738152556	0	0	0.0	0.026038690066089498	0.026038690066089498
3592	0.0939111564598282	0.024710789521356042	0.024210690918720808	0.7425092660862258	-1	0	0	0.1	1	1.0	13	1.0	1.0	14	13	0	0	0	0.06666666666666667	15	1	15	0.0	0	0.7314263592748612	0.9158804818990411	0.6074290328546856	0.9292906958548429	0.5461844966139328	0.9486034280162179	0.9385711713163777	0.9325353738152556	0	0	0.0	0.024210690918720808	0.024210690918720808
4117	0.09297061950021973	0.030031545399811777	0.030030301147450228	0.7435303433868756	-1	0	0	0.1	1	1.0	13	1.0	1.0	14	13	0	0	0	0.06666666666666667	15	1	15	0.0	0	0.7314263592748612	0.9158804818990411	0.6074290328546856	0.9292906958548429	0.5461844966139328	0.9486034280162179	0.9385711713163777	0.9325353738152556	0	0	0.0	0.030030301147450228	0.030030301147450228
4205	0.07730725044471685	0.0025751093696451586	-0.0017896014395453828	0.6801350826653172	-1	0	0	0.2	2	0.9166666666666666	11	1.0	0.9166666666666666	12	11	1	2	0	0.07142857142857142	14	1	14	0.4	0.15384615384615385	0.9018895744169972	0.9363279820046687	0.6074290328546856	0.9137461407672597	0.5890787360992996	0.9261351024092795	0.9076148212102269	0.9259276427955151	0.5416666666666667	0.3333333333333333	0.0	-0.00017896014395453827	-0.00017896014395453827
1264	0.06886365213123771	0.028214734571832982	0.020174468184682243	0.6407435223971315	-1	0	0	0.1	1	1.0	13	1.0	1.0	14	13	0	0	0	0.06666666666666667	1	15	15	0.0	0	0.7334394020562996	0.9656092763535084	0.3233482454194755	0.9161892072009094	0.8842772166474934	0.9626741445346948	0.936919030420438	0.9522214461889168	0	0	0.0	0.020174468184682243	0.020174468184682243
1819	0.05598417046261978	0.012764619373404703	-0.011272711497777208	0.7364412226252375	-1	0	0	0.2	2	0.9230769230769231	12	0.5357142857142857	0.9230769230769231	14	12	0	0	0	0.14285714285714285	14	2	15	0.0	0	0.7440782077314635	0.8947237590646379	0.6557523825932039	0.9162293449088378	0.6551215742390302	0.9457418409222347	0.9059030991652547	0.9215389330395233	0	0	0.0	-0.0011272711497777208	-0.0011272711497777208
266	None	None	None	None	None	0	0	0.2222222222222222	2	0.8181818181818182	9	0.5416666666666666	0.5454545454545454	6	6	6	2	0	0.6666666666666666	6	4	13	0.125	0.36363636363636365	0.6976656695996424	0.9617269850910298	0.5636238263705343	0.8543645196963944	0.4863274484332562	0.7970506034849788	0.8717218415963375	0.8928701388795424	0.5833333333333334	0.3333333333333333	0.0	None	None
1235	0.08729595660266629	0.01212650066560248	0.011944507955539488	0.6291567771930643	-1	0	0	0.1	1	1.0	13	1.0	1.0	14	13	0	0	0	0.06666666666666667	1	15	15	0.0	0	0.5067785638540275	0.9610492048805747	0.45881917425985497	0.8939828024027887	0.8842772166474934	0.9650748660185087	0.9264111132486831	0.9471301620791152	0	0	0.0	0.011944507955539488	0.011944507955539488
3095	0.09466921978301444	0.028274399210687574	0.02801617232592257	0.7389568991275235	-1	0	0	0.1	1	1.0	13	1.0	1.0	14	13	0	0	0	0.06666666666666667	15	1	15	0.0	0	0.7314263592748612	0.9158804818990411	0.6074290328546856	0.9292906958548429	0.5461844966139328	0.9486034280162179	0.9385711713163777	0.9325353738152556	0	0	0.0	0.02801617232592257	0.02801617232592257
3733	0.09035619564604166	0.026510851409656012	0.02636869285615418	0.6888284905009578	-1	0	0	0.1	1	1.0	13	1.0	1.0	14	13	0	0	0	0.06666666666666667	15	1	15	0.0	0	0.7314263592748612	0.9158804818990411	0.6074290328546856	0.9292906958548429	0.5461844966139328	0.9486034280162179	0.9385711713163777	0.9325353738152556	0	0	0.0	0.02636869285615418	0.02636869285615418
4986	0.0962807474276629	0.029405719224362692	0.02852458862630613	0.7390394156699032	-1	0	0	0.1	1	1.0	13	1.0	1.0	14	13	0	0	0	0.06666666666666667	15	1	15	0.0	0	0.7314263592748612	0.9158804818990411	0.6074290328546856	0.9292906958548429	0.5461844966139328	0.9486034280162179	0.9385711713163777	0.9325353738152556	0	0	0.0	0.02852458862630613	0.02852458862630613
535	0.025253480918900024	0.006391080979641533	0.0017504840191739429	0.9175985828057522	-1	0.25	1	0.5	5	0.5384615384615384	7	0.4166666666666667	0.46153846153846156	9	6	5	0	0	0.4444444444444444	4	9	15	0.0	0.3333333333333333	0.9018895744169972	0.9569435774436277	0.6074290328546856	0.8908484507003998	0.5928706698477744	0.9194641291049707	0.9477835661053303	0.9272539458350189	0	0	0.0	0.0017504840191739429	0.0017504840191739429
1146	0.07788185015018437	0.0024919214678296407	0.0012078375220514429	0.6958260159430625	-1	0	0	0.1	1	1.0	13	1.0	1.0	14	13	0	0	0	0.06666666666666667	15	1	15	0.0	0	0.671421327698226	0.9194736835912195	0.7028257535475331	0.9488720159904848	0.8028437825415228	0.9496536924589519	0.7301121415141808	0.9407239175430775	0	0	0.0	0.0012078375220514429	0.0012078375220514429
2022	0.09406142158341974	0.026780142948343577	0.025605323959052413	0.7326006295117586	-1	0	0	0.1	1	1.0	13	1.0	1.0	14	13	0	0	0	0.06666666666666667	15	1	15	0.0	0	0.7314263592748612	0.9102017060342618	0.6074290328546856	0.9306486067029444	0.6551215742390302	0.9465966374271929	0.928644998226358	0.9305992921861421	0	0	0.0	0.025605323959052413	0.025605323959052413
4720	0.0760101234350322	0.00776888377469629	-0.0021786086382740767	0.6543843111343101	-1	0	0	0.1111111111111111	1	1.0	11	1.0	1.0	12	11	0	0	0	0.07692307692307693	13	1	13	0.0	0	0.7151506236282058	0.9114800848779707	0.6074290328546856	0.9391535719400967	0.5612786576459272	0.9616521262944968	0.9385711713163777	0.9406698112369541	0	0	0.0	-0.00021786086382740767	-0.00021786086382740767
1628	0.05699602563374139	0.023570490216729932	0.0010335239433639804	0.6968479360642735	-1	0	0	0.2	2	0.9230769230769231	12	1.0	0.9230769230769231	14	12	0	1	0	0.06666666666666667	15	1	15	0.5	0.14285714285714285	0.9018895744169972	0.9253669770407332	0.5692105521154099	0.8469349234872903	0.5571068986418283	0.946555013805047	0.9266517531360486	0.9143163621144397	1.0	0.35714285714285715	0.0	0.0010335239433639804	0.0010335239433639804
2753	0.09704286895271591	0.010709149019221495	-0.004659583134082922	0.7342376464727669	-1	0	0	0.1	1	1.0	13	1.0	1.0	14	13	0	0	0	0.06666666666666667	15	1	15	0.0	0	0.7314263592748612	0.9402076853064576	0.6074290328546856	0.9292906958548429	0.5461844966139328	0.9486034280162179	0.9484549190080298	0.9398471904441923	0	0	0.0	-0.0004659583134082922	-0.0004659583134082922
176	0.01313395349392514	0.001695759774859825	0.000286449495758519	0.9850438284251721	-1	0.25	1	0.5	5	0.46153846153846156	6	0.42857142857142855	0.3076923076923077	7	4	7	2	0	0.7142857142857143	7	5	15	0.13333333333333333	0.36363636363636365	0.2982160053412604	0.924389743454654	0.832777307354173	0.9269270939027711	0.6522524190597627	0.8954452310832981	0.9308782509919882	0.9166127534064836	0.6428571428571428	0.14285714285714285	0.0	0.000286449495758519	0.000286449495758519
2097	0.09364897303506983	0.025011417901860174	0.02341913349773907	0.7401899942909058	-1	0	0	0.1	1	1.0	13	1.0	1.0	14	13	0	0	0	0.06666666666666667	15	1	15	0.0	0	0.7314263592748612	0.9102017060342618	0.6074290328546856	0.9306486067029444	0.6551215742390302	0.9465966374271929	0.928644998226358	0.9305992921861421	0	0	0.0	0.02341913349773907	0.02341913349773907
4243	0.09233444151674856	0.028136652535159554	0.027686900613795955	0.7452707495250446	-1	0	0	0.1	1	1.0	13	1.0	1.0	14	13	0	0	0	0.06666666666666667	15	1	15	0.0	0	0.7314263592748612	0.9158804818990411	0.6074290328546856	0.9292906958548429	0.5461844966139328	0.9486034280162179	0.9385711713163777	0.9325353738152556	0	0	0.0	0.027686900613795955	0.027686900613795955
1202	0.06885941818419287	0.01266486598383216	0.0053943146158813024	0.7369048893160637	-1	0	0	0.2	2	0.9230769230769231	12	1.0	0.9230769230769231	14	12	0	1	0	0.06666666666666667	15	1	15	0.5	0.14285714285714285	0.5464405112724736	0.9268910373790236	0.6287697159644885	0.9347418781481018	0.7992540638814493	0.956980644969147	0.8637692278991623	0.9409207599090352	1.0	0.35714285714285715	0.0	0.0053943146158813024	0.0053943146158813024
1349	0.04324781174872634	0.000701531795553565	-0.0004983008395365836	0.9217106320213262	-1	0	0	0.25	2	0.8888888888888888	8	0.55	0.8888888888888888	10	8	0	1	0	0.2	2	10	11	0.5	0	0.8571070660757669	0.9780041165587265	0.5551576615770619	0.8293309965445029	0.7424446561964871	0.8640441840728667	0.8933592871163414	0.9174566669697537	1.0	0.1	0.0	-4.983008395365836e-05	-4.983008395365836e-05
1296	0.06871429234010998	0.027237589627711722	0.020469728368164592	0.6445375022865472	-1	0	0	0.1	1	1.0	13	1.0	1.0	14	13	0	0	0	0.06666666666666667	1	15	15	0.0	0	0.7334394020562996	0.9656092763535084	0.3233482454194755	0.9161892072009094	0.8842772166474934	0.9626741445346948	0.936919030420438	0.9522214461889168	0	0	0.0	0.020469728368164592	0.020469728368164592
1850	0.0441877424201362	0.004539969917148809	0.004229334708679499	0.8314247697555608	-1	0	0	0.14285714285714285	1	1.0	8	1.0	1.0	9	8	0	0	0	0.1	10	1	10	0.0	0	0.7314263592748612	0.9324263523528435	0.6074290328546856	0.9471487400643945	0.8028437825415228	0.9280216102265997	0.8535729852241419	0.9363791123492738	0	0	0.0	0.004229334708679499	0.004229334708679499
2427	0.09387995144158576	0.02978195214526283	0.028772164285629807	0.7426634049691465	-1	0	0	0.1	1	1.0	13	1.0	1.0	14	13	0	0	0	0.06666666666666667	15	1	15	0.0	0	0.7314263592748612	0.9158804818990411	0.6074290328546856	0.9292906958548429	0.5461844966139328	0.9486034280162179	0.9385711713163777	0.9325353738152556	0	0	0.0	0.028772164285629807	0.028772164285629807
2400	0.0929000597150539	0.028336970992387123	0.027532070329413696	0.7478261067012691	-1	0	0	0.1	1	1.0	13	1.0	1.0	14	13	0	0	0	0.06666666666666667	15	1	15	0.0	0	0.7314263592748612	0.9158804818990411	0.6074290328546856	0.9292906958548429	0.5461844966139328	0.9486034280162179	0.9385711713163777	0.9325353738152556	0	0	0.0	0.027532070329413696	0.027532070329413696
1297	0.068521743351228	0.022565110172226798	0.021849342755700503	0.6404773409773639	-1	0	0	0.1	1	1.0	13	1.0	1.0	14	13	0	0	0	0.06666666666666667	1	15	15	0.0	0	0.5067785638540275	0.9701042673182743	0.45881917425985497	0.8939828024027887	0.8372312369899687	0.9503702460783289	0.9190350206535614	0.9455599936995904	0	0	0.0	0.021849342755700503	0.021849342755700503
96	0.007808239865416684	4.8419401607971005e-05	-1.8729681364076803e-05	0.9409085611245296	-1	0	0	0.3333333333333333	2	0.8333333333333334	5	0.5714285714285714	0.8333333333333334	7	5	0	2	0	0.2857142857142857	7	2	8	1.0	0	0.471277992558219	0.9222187809094889	0.5305657141533875	0.924066511798856	0.20824797033515843	0.974278375587188	0.9156468578634647	0.9462785484411498	0.7142857142857143	0.2857142857142857	0.0	-1.8729681364076803e-06	-1.8729681364076803e-06
3083	0.09204777260660477	0.02711772936583518	0.026453004436320156	0.7435267712327543	-1	0	0	0.1	1	1.0	13	1.0	1.0	14	13	0	0	0	0.06666666666666667	15	1	15	0.0	0	0.7314263592748612	0.9158804818990411	0.6074290328546856	0.9292906958548429	0.5461844966139328	0.9486034280162179	0.9385711713163777	0.9325353738152556	0	0	0.0	0.026453004436320156	0.026453004436320156
2674	0.09559035714080664	0.028570155433610085	0.028274056703177758	0.7465340192885661	-1	0	0	0.1	1	1.0	13	1.0	1.0	14	13	0	0	0	0.06666666666666667	15	1	15	0.0	0	0.7314263592748612	0.9158804818990411	0.6074290328546856	0.9292906958548429	0.5461844966139328	0.9486034280162179	0.9385711713163777	0.9325353738152556	0	0	0.0	0.028274056703177758	0.028274056703177758
2655	0.09716147215315747	0.027933959209279702	0.027228941784004233	0.7491016685825741	-1	0	0	0.1	1	1.0	13	1.0	1.0	14	13	0	0	0	0.06666666666666667	15	1	15	0.0	0	0.7314263592748612	0.9158804818990411	0.6074290328546856	0.9292906958548429	0.5461844966139328	0.9486034280162179	0.9385711713163777	0.9325353738152556	0	0	0.0	0.027228941784004233	0.027228941784004233
1469	0.03811170817509775	0.006979461827158143	-0.0003648805020785728	0.7908001277039909	-1	0	0	0.5	5	0.5384615384615384	7	0.45454545454545453	0.46153846153846156	11	6	3	1	0	0.2727272727272727	11	3	15	0.2	0.2222222222222222	0.5342553866424223	0.9313677676441956	0.502401778700815	0.8024410701237747	0.9065425565131753	0.8586342997837134	0.8938366460590519	0.8741141538040733	1.0	0.18181818181818182	0.0	-3.648805020785728e-05	-3.648805020785728e-05
4442	0.09358717543480705	0.029949411307120193	0.02954348015347664	0.7423005990912764	-1	0	0	0.1	1	1.0	13	1.0	1.0	14	13	0	0	0	0.06666666666666667	15	1	15	0.0	0	0.7314263592748612	0.9158804818990411	0.6074290328546856	0.9292906958548429	0.5461844966139328	0.9486034280162179	0.9385711713163777	0.9325353738152556	0	0	0.0	0.02954348015347664	0.02954348015347664
4655	0.09557023898962122	0.030987544632233178	0.030944210758491485	0.7413269968253486	-1	0	0	0.1	1	1.0	13	1.0	1.0	14	13	0	0	0	0.06666666666666667	15	1	15	0.0	0	0.7314263592748612	0.9158804818990411	0.6074290328546856	0.9292906958548429	0.5461844966139328	0.9486034280162179	0.9385711713163777	0.9325353738152556	0	0	0.0	0.030944210758491485	0.030944210758491485
2875	0.09371563388623216	0.028325631863770073	0.02762285184665919	0.7398431068620765	-1	0	0	0.1	1	1.0	13	1.0	1.0	14	13	0	0	0	0.06666666666666667	15	1	15	0.0	0	0.7314263592748612	0.9158804818990411	0.6074290328546856	0.9292906958548429	0.5461844966139328	0.9486034280162179	0.9385711713163777	0.9325353738152556	0	0	0.0	0.02762285184665919	0.02762285184665919
4400	0.09398130183143227	0.02808754801603858	0.027230514758064744	0.7434836380368397	-1	0	0	0.1	1	1.0	13	1.0	1.0	14	13	0	0	0	0.06666666666666667	15	1	15	0.0	0	0.7314263592748612	0.9158804818990411	0.6074290328546856	0.9292906958548429	0.5461844966139328	0.9555214929722725	0.9385711713163777	0.9356505869171464	0	0	0.0	0.027230514758064744	0.027230514758064744
2477	0.093070935119616	0.02922860306065116	0.028324574124296398	0.74456664891362	-1	0	0	0.1	1	1.0	13	1.0	1.0	14	13	0	0	0	0.06666666666666667	15	1	15	0.0	0	0.7314263592748612	0.9158804818990411	0.6074290328546856	0.9292906958548429	0.5461844966139328	0.9486034280162179	0.9385711713163777	0.9325353738152556	0	0	0.0	0.028324574124296398	0.028324574124296398
3096	0.07857973297646499	0.006748166784557705	-0.002065874996524958	0.7021717254282221	-1	0	0	0.1111111111111111	1	1.0	11	1.0	1.0	12	11	0	0	0	0.07692307692307693	13	1	13	0.0	0	0.7151506236282058	0.9114800848779707	0.6074290328546856	0.9391535719400967	0.5612786576459272	0.9616521262944968	0.9385711713163777	0.9406698112369541	0	0	0.0	-0.0002065874996524958	-0.0002065874996524958
2922	0.09450325961247497	0.029237396981413047	0.028791065770579893	0.741838316238199	-1	0	0	0.1	1	1.0	13	1.0	1.0	14	13	0	0	0	0.06666666666666667	15	1	15	0.0	0	0.7314263592748612	0.9158804818990411	0.6074290328546856	0.9292906958548429	0.5461844966139328	0.9486034280162179	0.9385711713163777	0.9325353738152556	0	0	0.0	0.028791065770579893	0.028791065770579893
4710	0.0959888158562014	0.03015735626532488	0.03013973397199022	0.7454085565064474	-1	0	0	0.1	1	1.0	13	1.0	1.0	14	13	0	0	0	0.06666666666666667	15	1	15	0.0	0	0.7314263592748612	0.9158804818990411	0.6074290328546856	0.9292906958548429	0.5461844966139328	0.9486034280162179	0.9385711713163777	0.9325353738152556	0	0	0.0	0.03013973397199022	0.03013973397199022
4995	0.08473279506317737	0.0029570929492901293	0.002871249617878564	0.7931762356359613	-1	0	0	0.1	1	1.0	13	1.0	1.0	14	13	0	0	0	0.06666666666666667	15	1	15	0.0	0	0.780367982789303	0.9235470878243256	0.5897595120093462	0.9092458717284667	0.5676316163566162	0.9315398739578857	0.9273712820480043	0.9219301331207834	0	0	0.0	0.002871249617878564	0.002871249617878564
1873	0.054945732697825544	0.023638633860662384	0.022940268294606256	0.7330604508888765	-1	0	0	0.2	2	0.9230769230769231	12	1.0	0.9230769230769231	14	12	0	1	0	0.06666666666666667	15	1	15	0.5	0.14285714285714285	0.9203277011018567	0.9564931141880525	0.5812933472158738	0.8391995581574833	0.588898617679075	0.9156677864173925	0.8902685059556534	0.9149665525322846	1.0	0.14285714285714285	0.0	0.022940268294606256	0.022940268294606256
1900	0.043031436045077615	0.014033161227155474	-0.004806672621161998	0.7276156143050494	-1	0	0	0.1	1	1.0	12	1.0	1.0	13	12	0	0	0	0.07142857142857142	14	1	14	0.0	0	0.8861807181472688	0.9288975079553936	0.5720899911640067	0.9229885271332716	0.525135061184357	0.9360416604379383	0.9191484997152163	0.9294970332442741	0	0	0.0	-0.00048066726211619984	-0.00048066726211619984
4715	0.08290617942781377	0.01635604006389515	0.011732000874367175	0.7248704614392658	-1	0	0	0.1111111111111111	1	1.0	11	1.0	1.0	12	11	0	0	0	0.07692307692307693	13	1	13	0.0	0	0.7151506236282058	0.9214863719173317	0.5162519050296777	0.942184610685263	0.6765686939817136	0.9259250900705672	0.9116793470918354	0.9304178784629019	0	0	0.0	0.011732000874367175	0.011732000874367175
1169	0.0468777538699561	0.021710669115920275	0.01910208285882646	0.6445431354264749	-1	0	0	0.2	2	0.9230769230769231	12	0.5357142857142857	0.9230769230769231	14	12	0	0	0	0.14285714285714285	2	14	15	0.0	0	0.9247504869125424	0.9396852642062804	0.5914261513966161	0.7929844595787923	0.5890787360992996	0.9343302241877018	0.8889753017766148	0.9044827595497261	0	0	0.0	0.01910208285882646	0.01910208285882646
4281	0.09480276499781552	0.028745145687615725	0.028242392172564194	0.7454862721706759	-1	0	0	0.1	1	1.0	13	1.0	1.0	14	13	0	0	0	0.06666666666666667	15	1	15	0.0	0	0.7314263592748612	0.9158804818990411	0.6074290328546856	0.9292906958548429	0.5461844966139328	0.9486034280162179	0.9385711713163777	0.9325353738152556	0	0	0.0	0.028242392172564194	0.028242392172564194
1430	0.04723718622694441	0.01791949586479151	0.01785853614610901	0.6542088968953019	-1	0	0	0.2	2	0.9230769230769231	12	0.5357142857142857	0.9230769230769231	14	12	0	0	0	0.14285714285714285	2	14	15	0.0	0	0.9247504869125424	0.9396852642062804	0.5914261513966161	0.7929844595787923	0.5890787360992996	0.9280374003624547	0.8902685059556534	0.901615179348482	0	0	0.0	0.01785853614610901	0.01785853614610901
3133	0.09270130171054153	0.029619217895753187	0.029613514634406295	0.7397952667748895	-1	0	0	0.1	1	1.0	13	1.0	1.0	14	13	0	0	0	0.06666666666666667	15	1	15	0.0	0	0.7314263592748612	0.9158804818990411	0.6074290328546856	0.9292906958548429	0.5461844966139328	0.9486034280162179	0.9385711713163777	0.9325353738152556	0	0	0.0	0.029613514634406295	0.029613514634406295
4225	0.021848696535102508	0.0005953576608717722	0.0002440220072139768	0.937751825804846	-1	0	0	0.5	3	0.6666666666666666	4	0.5714285714285714	0.6666666666666666	6	4	1	3	0	0.2857142857142857	7	2	8	0.75	0.3333333333333333	0.9476113994080875	0.548560010714414	0.5339214258750171	0.6759181912501225	0.36032081967309315	0.8892345278404346	0.9279487485152483	0.7319016135472364	0.5	0.5	0.0	0.0002440220072139768	0.0002440220072139768
4609	0.0924609931298084	0.02822392958698408	0.027615918595333112	0.7454398971886076	-1	0	0	0.1	1	1.0	13	1.0	1.0	14	13	0	0	0	0.06666666666666667	15	1	15	0.0	0	0.7314263592748612	0.9158804818990411	0.6074290328546856	0.9292906958548429	0.5461844966139328	0.9567627072362072	0.9385711713163777	0.9362421143552767	0	0	0.0	0.027615918595333112	0.027615918595333112
477	0.006135462326642581	0.0006941897674203509	0.000689415322740556	0.9819697656017548	-1	0	0	0.6	3	0.6	3	0.5833333333333334	0.6	3	3	3	1	0	0.3333333333333333	6	2	7	0.1	0.4	0.7444939630073196	0.969417431652996	0.5690914398761325	0.9244583018675271	0.41077719587790096	0.778355399456033	0.8633354412454395	0.9172557722923242	1.0	0.3333333333333333	0.0	0.000689415322740556	0.000689415322740556
4509	0.0924698431057746	0.029300301862656346	0.028887953529312935	0.7412966972243071	-1	0	0	0.1	1	1.0	13	1.0	1.0	14	13	0	0	0	0.06666666666666667	15	1	15	0.0	0	0.7314263592748612	0.9158804818990411	0.6074290328546856	0.9292906958548429	0.5461844966139328	0.9486034280162179	0.9385711713163777	0.9325353738152556	0	0	0.0	0.028887953529312935	0.028887953529312935
1531	0.04674207631635812	0.01757319538367367	0.015601678828723436	0.7156032168441719	-1	0	0	0.2	2	0.9230769230769231	12	0.5357142857142857	0.9230769230769231	14	12	0	0	0	0.14285714285714285	2	14	15	0.0	0	0.9018895744169972	0.9521032952567624	0.5812933472158738	0.8258532947793964	0.5464655676062137	0.9331839764746092	0.8969768691042744	0.9163891984600125	0	0	0.0	0.015601678828723436	0.015601678828723436
993	0.04865412206356726	0.004213248959832673	0.004205330785790616	0.9246595579071765	-1	0	0	0.2	2	0.8461538461538461	11	0.2727272727272727	0.7692307692307693	11	10	3	2	0	0.45454545454545453	11	5	15	0.2222222222222222	0.18181818181818182	0.37855584761522987	0.9677927505198676	0.5551576615770619	0.9179476926258147	0.4863274484332562	0.932903433470574	0.8464487481268695	0.9435659145583072	0.5454545454545454	0.2727272727272727	0.0	0.004205330785790616	0.004205330785790616
1956	0.09089961326143589	0.027633987662395183	0.026740384636381054	0.7359418440994567	-1	0	0	0.1	1	1.0	13	1.0	1.0	14	13	0	0	0	0.06666666666666667	15	1	15	0.0	0	0.7314263592748612	0.9102017060342618	0.6074290328546856	0.9306486067029444	0.6551215742390302	0.9465966374271929	0.928644998226358	0.9305992921861421	0	0	0.0	0.026740384636381054	0.026740384636381054
2125	0.0821320710551417	0.008175108495243855	0.0006343596662922663	0.7150995242642717	-1	0	0	0.1	1	1.0	13	1.0	1.0	14	13	0	0	0	0.06666666666666667	15	1	15	0.0	0	0.7974681139116445	0.9150309540325258	0.5162519050296777	0.8859538288805361	0.7478298141139794	0.9117680133656508	0.8702399582537083	0.9049992606958672	0	0	0.0	0.0006343596662922663	0.0006343596662922663
329	0.03538102374709792	0.0024618810680788793	-0.0007810728748514022	0.9246279300020098	-1	0.25	1	0.6	6	0.46153846153846156	6	0.375	0.38461538461538464	11	5	3	1	0	0.625	5	8	15	0.25	0.2	0.41900685670251264	0.9679588261321825	0.350515014474985	0.8898401294674336	0.6200945916188259	0.9061530368595643	0.8810479809605263	0.9301030416976738	1.0	0.09090909090909091	0.0	-7.810728748514022e-05	-7.810728748514022e-05
4923	0.09395839281620696	0.028673819764965403	0.02785952217254436	0.7515872334047486	-1	0	0	0.1	1	1.0	13	1.0	1.0	14	13	0	0	0	0.06666666666666667	15	1	15	0.0	0	0.7314263592748612	0.9158804818990411	0.6074290328546856	0.9292906958548429	0.5461844966139328	0.9486034280162179	0.9385711713163777	0.9325353738152556	0	0	0.0	0.02785952217254436	0.02785952217254436
4100	0.09524721287907752	0.030495830768534186	0.03038032631594016	0.7530851586109353	-1	0	0	0.1	1	1.0	13	1.0	1.0	14	13	0	0	0	0.06666666666666667	15	1	15	0.0	0	0.7314263592748612	0.9158804818990411	0.6074290328546856	0.9292906958548429	0.5461844966139328	0.9486034280162179	0.9385711713163777	0.9325353738152556	0	0	0.0	0.03038032631594016	0.03038032631594016
3651	0.09134501509878039	0.02799541154106285	0.027152541313923105	0.7466971854456422	-1	0	0	0.1	1	1.0	13	1.0	1.0	14	13	0	0	0	0.06666666666666667	15	1	15	0.0	0	0.7314263592748612	0.9158804818990411	0.6074290328546856	0.9292906958548429	0.5461844966139328	0.9486034280162179	0.9385711713163777	0.9325353738152556	0	0	0.0	0.027152541313923105	0.027152541313923105
3017	0.09214992326628114	0.028255034278705755	0.028249438343431802	0.7469518000412014	-1	0	0	0.1	1	1.0	13	1.0	1.0	14	13	0	0	0	0.06666666666666667	15	1	15	0.0	0	0.7314263592748612	0.9158804818990411	0.6074290328546856	0.9292906958548429	0.5461844966139328	0.9466795134681356	0.9296622426001886	0.9317175688957576	0	0	0.0	0.028249438343431802	0.028249438343431802
3318	0.09272226665452414	0.029795749879560973	0.029792158092383666	0.7427303810000607	-1	0	0	0.1	1	1.0	13	1.0	1.0	14	13	0	0	0	0.06666666666666667	15	1	15	0.0	0	0.7314263592748612	0.9158804818990411	0.6074290328546856	0.9292906958548429	0.5461844966139328	0.9486034280162179	0.9385711713163777	0.9325353738152556	0	0	0.0	0.029792158092383666	0.029792158092383666
166	0.026840522652838747	0.005357367977715162	-0.0003095404930689403	0.53303819667161	-1	0.25	1	0.6	6	0.3333333333333333	4	0.4666666666666667	0.25	6	3	7	5	0	0.3	3	10	14	0.3333333333333333	0.5	0.7467789525097956	0.8889223346399322	0.3273119426646811	0.793636635895324	0.7731350857464772	0.7508591605919244	0.8927400414531363	0.8190595848883951	0.16666666666666666	0.8333333333333334	0.0	-3.095404930689403e-05	-3.095404930689403e-05
668	0.0354758586035232	0.0014908933157901168	0.0013918809597629628	0.970801112603035	-1	0	0	0.5	5	0.46153846153846156	6	0.4166666666666667	0.38461538461538464	9	5	5	1	0	0.4444444444444444	4	9	15	0.1	0	0.3282345154821114	0.7963621142676195	0.5735098168395296	0.9579929281312826	0.6130630124468887	0.9616517535531963	0.8383881960578936	0.9289641553036462	1.0	0.2222222222222222	0.0	0.0013918809597629628	0.0013918809597629628
4556	0.08592093211109865	0.016358657717517447	-0.0006738985823748051	0.7178707122945872	-1	0	0	0.1	1	1.0	13	1.0	1.0	14	13	0	0	0	0.06666666666666667	15	1	15	0.0	0	0.7974681139116445	0.919585689285334	0.5162519050296777	0.8805462098031527	0.6996291389063598	0.9265427908341153	0.9042652806475803	0.9107667978115704	0	0	0.0	-6.738985823748052e-05	-6.738985823748052e-05
3250	0.0936886148785505	0.03015934758751529	0.029922852700416874	0.7449076655287061	-1	0	0	0.1	1	1.0	13	1.0	1.0	14	13	0	0	0	0.06666666666666667	15	1	15	0.0	0	0.7314263592748612	0.9158804818990411	0.6074290328546856	0.9292906958548429	0.5461844966139328	0.9486034280162179	0.9385711713163777	0.9325353738152556	0	0	0.0	0.029922852700416874	0.029922852700416874
394	0.04798889020103176	0.008674848512380423	0.007479467028299221	0.9434149376862646	-1	0	0	0.3	3	0.6923076923076923	9	0.234375	0.6153846153846154	11	8	3	1	0	1.0	8	8	15	0.14285714285714285	0.18181818181818182	0.42581860720870346	0.9529376307887296	0.40553795437072787	0.9294267548979487	0.7601103321600946	0.9724623384142053	0.8278976400600881	0.9547864031869511	1.0	0.36363636363636365	0.0	0.007479467028299221	0.007479467028299221
4182	0.09418658563640057	0.028679470877578588	0.028370653825465973	0.7391917535888908	-1	0	0	0.1	1	1.0	13	1.0	1.0	14	13	0	0	0	0.06666666666666667	15	1	15	0.0	0	0.7314263592748612	0.9158804818990411	0.6074290328546856	0.9292906958548429	0.5461844966139328	0.9486034280162179	0.9385711713163777	0.9325353738152556	0	0	0.0	0.028370653825465973	0.028370653825465973
3029	0.0939943969790874	0.030073551022196415	0.02986909064488037	0.7549435588082694	-1	0	0	0.1	1	1.0	13	1.0	1.0	14	13	0	0	0	0.06666666666666667	15	1	15	0.0	0	0.7314263592748612	0.9158804818990411	0.6074290328546856	0.9292906958548429	0.5461844966139328	0.9486034280162179	0.9385711713163777	0.9325353738152556	0	0	0.0	0.02986909064488037	0.02986909064488037
532	0.03936915115681764	0.007833012519932453	0.007690836765363853	0.9355987977199215	-1	0	0	0.25	2	0.8	8	0.4	0.8	9	8	2	2	0	0.3	10	3	12	0.2857142857142857	1.0	0.7977058648577605	0.9752719233447006	0.6712225434679763	0.9220465416785286	0.6405838097182998	0.7366339780867895	0.8933592871163414	0.9161590963996894	0.5555555555555556	0.1111111111111111	0.0	0.007690836765363853	0.007690836765363853
4249	0.09572649225920409	0.027951329711743234	0.02708345821229942	0.7501104137618291	-1	0	0	0.1	1	1.0	13	1.0	1.0	14	13	0	0	0	0.06666666666666667	15	1	15	0.0	0	0.7314263592748612	0.9158804818990411	0.6074290328546856	0.9292906958548429	0.5461844966139328	0.9486034280162179	0.9385711713163777	0.9325353738152556	0	0	0.0	0.02708345821229942	0.02708345821229942
229	0.001888301278063873	0.00023455274359452305	0.00014844898845456887	0.9964766088953169	-1	0	0	1.0	2	0.0	0	0.75	0	2	0	0	0	0	1.0	2	2	3	0.0	0	0	0	0	0	0	0	0	0	0	0	0	0.00014844898845456887	0.00014844898845456887
3794	0.09540563429920539	0.030208644634349895	0.029816837590455537	0.7452075563210425	-1	0	0	0.1	1	1.0	13	1.0	1.0	14	13	0	0	0	0.06666666666666667	15	1	15	0.0	0	0.7314263592748612	0.9158804818990411	0.6074290328546856	0.9292906958548429	0.5461844966139328	0.9486034280162179	0.9385711713163777	0.9325353738152556	0	0	0.0	0.029816837590455537	0.029816837590455537
742	0.02441336613421181	0.0009765012094998663	-0.0004173418667069767	0.9383849169555558	-1	0	0	0.2857142857142857	2	0.75	6	0.47619047619047616	0.625	7	5	2	2	0	0.42857142857142855	7	3	10	0.3333333333333333	0	0.20561159144606928	0.9720896669585848	0.6712225434679763	0.8502629029372847	0.6744247210605577	0.9235821727649306	0.9186756047401121	0.9304131499674954	0.5714285714285714	0.2857142857142857	0.0	-4.173418667069767e-05	-4.173418667069767e-05
386	0.0523408056107257	0.00724212326117812	0.007242075352680402	0.6590544819209228	-1	0	0	0.3	3	0.6923076923076923	9	0.45454545454545453	0.6153846153846154	11	8	3	3	0	0.2727272727272727	3	11	15	0.42857142857142855	0	0.8642838645977415	0.9590305144493277	0.7024063925266499	0.8769121645648734	0.6783877667227051	0.9702869153563404	0.9166862679861499	0.9462180991681778	0.09090909090909091	0.2727272727272727	0.0	0.007242075352680402	0.007242075352680402
3891	0.08009763965285653	0.013660441547269657	0.009047150611528583	0.7870831484909702	-1	0	0	0.1	1	1.0	13	1.0	1.0	14	13	0	0	0	0.06666666666666667	15	1	15	0.0	0	0.780367982789303	0.9235470878243256	0.5897595120093462	0.9092458717284667	0.5676316163566162	0.9377255403786788	0.9273712820480043	0.9243265529645139	0	0	0.0	0.009047150611528583	0.009047150611528583
4628	0.09398973733696749	0.027874735606326497	0.026992799753182736	0.7537537609818339	-1	0	0	0.1	1	1.0	13	1.0	1.0	14	13	0	0	0	0.06666666666666667	15	1	15	0.0	0	0.7314263592748612	0.9158804818990411	0.6074290328546856	0.9292906958548429	0.5461844966139328	0.9486034280162179	0.9385711713163777	0.9325353738152556	0	0	0.0	0.026992799753182736	0.026992799753182736
2241	0.07911356227747683	0.011067460258826448	0.006706895932698185	0.81603209834616	-1	0	0	0.1	1	1.0	13	1.0	1.0	14	13	0	0	0	0.06666666666666667	15	1	15	0.0	0	0.7314263592748612	0.9176514764897586	0.6074290328546856	0.9338272621783077	0.6602301108254792	0.9504850617072248	0.9346611609451426	0.935285065429509	0	0	0.0	0.006706895932698185	0.006706895932698185
1841	0.03711145449388808	0.003224180922627839	-0.0028856016675033614	0.8761334354474408	-1	0	0	0.2	2	0.8461538461538461	11	0.3125	0.8461538461538461	13	11	1	1	0	0.3333333333333333	4	12	15	0.25	0	0.6009916409526669	0.9657136780894892	0.6712225434679763	0.9373264730029494	0.6884872460662921	0.9235166544646092	0.8703841796944815	0.945048039658822	1.0	0.15384615384615385	0.0	-0.00028856016675033613	-0.00028856016675033613
4315	0.09483020053149825	0.028800943571022787	0.028288968418274833	0.7466726047024208	-1	0	0	0.1	1	1.0	13	1.0	1.0	14	13	0	0	0	0.06666666666666667	15	1	15	0.0	0	0.7314263592748612	0.9158804818990411	0.6074290328546856	0.9292906958548429	0.5461844966139328	0.9486034280162179	0.9385711713163777	0.9325353738152556	0	0	0.0	0.028288968418274833	0.028288968418274833
1603	0.0934638610040768	0.028020255803823776	0.026764239744539065	0.7463331078146745	-1	0	0	0.1	1	1.0	13	1.0	1.0	14	13	0	0	0	0.06666666666666667	15	1	15	0.0	0	0.7314263592748612	0.9102017060342618	0.6074290328546856	0.9306486067029444	0.6551215742390302	0.9465966374271929	0.928644998226358	0.9305992921861421	0	0	0.0	0.026764239744539065	0.026764239744539065
41	0.028436384852575422	0.0016297131543829813	0.0009946235797439731	0.9624352256280809	-1	0.25	1	0.5	5	0.46153846153846156	6	0.4166666666666667	0.38461538461538464	8	5	6	2	0	0.4444444444444444	9	4	15	0.15384615384615385	0.36363636363636365	0.4631909435431572	0.9195449684820589	0.832777307354173	0.9390867616255993	0.6825554217837695	0.8984272438164899	0.9126683953080379	0.9205982082713339	0.625	0.125	0.0	0.0009946235797439731	0.0009946235797439731
3266	0.0921228112786412	0.028906266233852007	0.0289062526016763	0.7476905060558137	-1	0	0	0.1	1	1.0	13	1.0	1.0	14	13	0	0	0	0.06666666666666667	15	1	15	0.0	0	0.7314263592748612	0.9158804818990411	0.6074290328546856	0.9292906958548429	0.5461844966139328	0.9486034280162179	0.9385711713163777	0.9325353738152556	0	0	0.0	0.0289062526016763	0.0289062526016763
4306	0.09461263848416646	0.029581812539170995	0.028591111586066625	0.7516477136425039	-1	0	0	0.1	1	1.0	13	1.0	1.0	14	13	0	0	0	0.06666666666666667	15	1	15	0.0	0	0.7314263592748612	0.9158804818990411	0.6074290328546856	0.9292906958548429	0.5461844966139328	0.9486034280162179	0.9385711713163777	0.9325353738152556	0	0	0.0	0.028591111586066625	0.028591111586066625
2913	0.09743950062340526	0.02957379526124866	0.028988403344044456	0.7432846340018587	-1	0	0	0.1	1	1.0	13	1.0	1.0	14	13	0	0	0	0.06666666666666667	15	1	15	0.0	0	0.7314263592748612	0.9158804818990411	0.6074290328546856	0.9292906958548429	0.5461844966139328	0.9486034280162179	0.9385711713163777	0.9325353738152556	0	0	0.0	0.028988403344044456	0.028988403344044456
4334	0.0941604723066487	0.028734469056679268	0.028717239316368763	0.7447315109630943	-1	0	0	0.1	1	1.0	13	1.0	1.0	14	13	0	0	0	0.06666666666666667	15	1	15	0.0	0	0.7314263592748612	0.9158804818990411	0.6074290328546856	0.9292906958548429	0.5461844966139328	0.9486034280162179	0.9385711713163777	0.9325353738152556	0	0	0.0	0.028717239316368763	0.028717239316368763
2727	0.09430701308719071	0.02884867649711377	0.02796300589561028	0.741140796445587	-1	0	0	0.1	1	1.0	13	1.0	1.0	14	13	0	0	0	0.06666666666666667	15	1	15	0.0	0	0.7314263592748612	0.9158804818990411	0.6074290328546856	0.9292906958548429	0.5461844966139328	0.9486034280162179	0.9385711713163777	0.9325353738152556	0	0	0.0	0.02796300589561028	0.02796300589561028
4041	0.09451194985168448	0.027433672853898326	0.026846814096870623	0.7487742680797083	-1	0	0	0.1	1	1.0	13	1.0	1.0	14	13	0	0	0	0.06666666666666667	15	1	15	0.0	0	0.7314263592748612	0.9158804818990411	0.6074290328546856	0.9292906958548429	0.5461844966139328	0.9486034280162179	0.9385711713163777	0.9325353738152556	0	0	0.0	0.026846814096870623	0.026846814096870623
2643	0.0918519305498492	0.0294126679682362	0.02887514450979381	0.7425360044828374	-1	0	0	0.1	1	1.0	13	1.0	1.0	14	13	0	0	0	0.06666666666666667	15	1	15	0.0	0	0.7314263592748612	0.9158804818990411	0.6074290328546856	0.9292906958548429	0.5461844966139328	0.9486034280162179	0.9385711713163777	0.9325353738152556	0	0	0.0	0.02887514450979381	0.02887514450979381
4960	0.09065218286245388	0.028684924704046672	0.028058159344583618	0.7529364236006908	-1	0	0	0.1	1	1.0	13	1.0	1.0	14	13	0	0	0	0.06666666666666667	15	1	15	0.0	0	0.7314263592748612	0.9158804818990411	0.6074290328546856	0.9292906958548429	0.5461844966139328	0.9504757151220562	0.9385711713163777	0.9333503213914484	0	0	0.0	0.028058159344583618	0.028058159344583618
2984	0.09274538445863686	0.02885404515470963	0.02795672365121848	0.7405982596242969	-1	0	0	0.1	1	1.0	13	1.0	1.0	14	13	0	0	0	0.06666666666666667	15	1	15	0.0	0	0.7314263592748612	0.9158804818990411	0.6074290328546856	0.9292906958548429	0.5461844966139328	0.9486034280162179	0.9385711713163777	0.9325353738152556	0	0	0.0	0.02795672365121848	0.02795672365121848
1128	0.05066546410256128	0.007685389672295811	0.0025266128353790803	0.9056564428429338	-1	0	0	0.3	3	0.6923076923076923	9	0.25	0.6923076923076923	11	9	3	2	0	0.6	10	6	15	0.25	0	0.604098337479397	0.856113535080809	0.56433710624688	0.7869742883473079	0.959527009399123	0.960289589732692	0.8647602373168528	0.8901161008852614	0.5909090909090909	0.2727272727272727	0.0	0.0025266128353790803	0.0025266128353790803
2141	0.09214084778969346	0.014078381697051426	-0.0048409249066380545	0.7242473031240411	-1	0	0	0.1	1	1.0	13	1.0	1.0	14	13	0	0	0	0.06666666666666667	15	1	15	0.0	0	0.7151506236282058	0.9049238710099191	0.7509711112279481	0.9412922063182041	0.7691671884505766	0.961423352016753	0.9385711713163777	0.9397931641947047	0	0	0.0	-0.00048409249066380547	-0.00048409249066380547
3247	0.09369420686397352	0.027141977499493538	0.026321836680825564	0.7511011498509217	-1	0	0	0.1	1	1.0	13	1.0	1.0	14	13	0	0	0	0.06666666666666667	15	1	15	0.0	0	0.7314263592748612	0.9158804818990411	0.6074290328546856	0.9292906958548429	0.5461844966139328	0.9486034280162179	0.9385711713163777	0.9325353738152556	0	0	0.0	0.026321836680825564	0.026321836680825564
779	0.06520089762458021	0.010746835793547384	0.007559044472314711	0.7701854665843599	-1	0	0	0.1	1	1.0	13	0.3125	0.9230769230769231	13	12	1	2	0	0.3333333333333333	12	4	15	0.4	0	0.37540182167401437	0.943514335533889	0.5206325986958433	0.9010778438369733	0.6327084482669914	0.9446935472159261	0.8464487481268695	0.9321978620426477	0.5769230769230769	0.23076923076923078	0.0	0.007559044472314711	0.007559044472314711
3768	0.09147867556328189	0.02722840884087192	0.027058081505582116	0.7448928573090328	-1	0	0	0.1	1	1.0	13	1.0	1.0	14	13	0	0	0	0.06666666666666667	15	1	15	0.0	0	0.7314263592748612	0.9158804818990411	0.6074290328546856	0.9292906958548429	0.5461844966139328	0.9486034280162179	0.9385711713163777	0.9325353738152556	0	0	0.0	0.027058081505582116	0.027058081505582116
996	0.050758443388620456	0.00774402032607879	0.007740021142145589	0.6697392803414128	-1	0	0	0.3	3	0.6923076923076923	9	0.45454545454545453	0.6153846153846154	11	8	3	3	0	0.2727272727272727	3	11	15	0.42857142857142855	0	0.8642838645977415	0.9590305144493277	0.7024063925266499	0.8769121645648734	0.6783877667227051	0.9702869153563404	0.9166862679861499	0.9462180991681778	0.09090909090909091	0.2727272727272727	0.0	0.007740021142145589	0.007740021142145589
2850	0.052405339793620734	0.012475888327996024	-0.011088812632156438	0.7517215904193493	-1	0	0	0.1	1	1.0	13	1.0	0.9230769230769231	12	12	2	2	0	0.06666666666666667	15	1	15	0.25	0	0.9018895744169972	0.9321125654428304	0.6074290328546856	0.9282000342436265	0.5890787360992996	0.9323360131001259	0.9257226990220367	0.9309067258515781	0.5416666666666666	0.16666666666666666	0.0	-0.0011088812632156439	-0.0011088812632156439
2182	0.09484203133603879	0.02760730620617732	0.025606558641219926	0.7301545752276257	-1	0	0	0.1	1	1.0	13	1.0	1.0	14	13	0	0	0	0.06666666666666667	15	1	15	0.0	0	0.7314263592748612	0.9102017060342618	0.6074290328546856	0.9306486067029444	0.6551215742390302	0.9465966374271929	0.928644998226358	0.9305992921861421	0	0	0.0	0.025606558641219926	0.025606558641219926
4622	0.08814122221275272	0.00447011490901567	-0.0022078504841399568	0.725504105560804	-1	0	0	0.1	1	1.0	13	1.0	1.0	14	13	0	0	0	0.06666666666666667	15	1	15	0.0	0	0.7314263592748612	0.9213517411907359	0.6074290328546856	0.9292906958548429	0.5461844966139328	0.9486034280162179	0.9385711713163777	0.9340545357155036	0	0	0.0	-0.00022078504841399567	-0.00022078504841399567
627	0.06397431846205036	0.0013146871918878178	0.0012510621635570041	0.7334127107810665	-1	0	0	0.1	1	1.0	13	1.0	0.8461538461538461	11	11	3	2	0	0.06666666666666667	1	15	15	0.2	0	0.3332095706622245	0.9392957354784973	0.43564733092513686	0.9148277110313979	0.5690982799216937	0.9162785045758797	0.7957441997430971	0.9242819236521269	0.5454545454545454	0.36363636363636365	0.0	0.0012510621635570041	0.0012510621635570041
3440	0.09774750928134364	0.028861883286668458	0.028261730807375218	0.7444042353921634	-1	0	0	0.1	1	1.0	13	1.0	1.0	14	13	0	0	0	0.06666666666666667	15	1	15	0.0	0	0.7314263592748612	0.9158804818990411	0.6074290328546856	0.9292906958548429	0.5461844966139328	0.9486034280162179	0.9385711713163777	0.9325353738152556	0	0	0.0	0.028261730807375218	0.028261730807375218
4597	0.09497619744031739	0.028534537898038455	0.028314094586359327	0.747116995193703	-1	0	0	0.1	1	1.0	13	1.0	1.0	14	13	0	0	0	0.06666666666666667	15	1	15	0.0	0	0.7314263592748612	0.9158804818990411	0.6074290328546856	0.9292906958548429	0.5461844966139328	0.9486034280162179	0.9385711713163777	0.9325353738152556	0	0	0.0	0.028314094586359327	0.028314094586359327
3783	0.09468997251263087	0.028160205766505676	0.02735316913544011	0.7451357795761397	-1	0	0	0.1	1	1.0	13	1.0	1.0	14	13	0	0	0	0.06666666666666667	15	1	15	0.0	0	0.7314263592748612	0.9158804818990411	0.6074290328546856	0.9292906958548429	0.5461844966139328	0.9486034280162179	0.9385711713163777	0.9325353738152556	0	0	0.0	0.02735316913544011	0.02735316913544011
360	0.021838635030532905	0.0005624842119673624	-0.0005598219865760683	0.9790708461158745	-1	0	0	0.3	3	0.7692307692307693	10	0.3333333333333333	0.5384615384615384	10	7	4	4	0	0.5555555555555556	9	5	15	0.4444444444444444	0.5454545454545454	0.32857599241692015	0.9164902577686417	0.4519530771911221	0.9085379799194705	0.3457288981986465	0.8778163993854865	0.8872439289516456	0.9021317054725757	0.1	0.2	0.0	-5.598219865760683e-05	-5.598219865760683e-05
520	0.02413331210291892	0.0011239482700982518	-0.00110688385410659	0.9955241235027767	-1	0	0	0.5	4	0.4	4	0.42857142857142855	0.4	7	4	4	2	0	0.5714285714285714	4	7	12	0.2222222222222222	0.3333333333333333	0.4414121442888851	0.8108837070012601	0.227017198308874	0.6940546698110992	0.7204826988698102	0.9200359572549863	0.8829144935269535	0.8281512156459224	0.5714285714285714	0.2857142857142857	0.0	-0.000110688385410659	-0.000110688385410659
3326	0.09167718827047606	0.03007659434974836	0.030031136149787814	0.7486649940813506	-1	0	0	0.1	1	1.0	13	1.0	1.0	14	13	0	0	0	0.06666666666666667	15	1	15	0.0	0	0.7314263592748612	0.9158804818990411	0.6074290328546856	0.9292906958548429	0.5461844966139328	0.9486034280162179	0.9385711713163777	0.9325353738152556	0	0	0.0	0.030031136149787814	0.030031136149787814
1404	0.07406578836626528	0.017392953489563864	0.017315438056377138	0.7577356713023258	-1	0	0	0.1	1	1.0	13	1.0	0.9230769230769231	12	12	2	1	0	0.06666666666666667	15	1	15	0.125	0	0.6643639500870948	0.9164614603035044	0.5380281891055028	0.9007711090711091	0.6913374892309129	0.8745882480377047	0.8084998051577386	0.8985358973767446	1.0	0.16666666666666666	0.0	0.017315438056377138	0.017315438056377138
928	0.031003944173440774	0.004202761499752653	0.0017021812403921089	0.9695815048919206	-1	0	0	0.25	2	0.8888888888888888	8	0.4074074074074074	0.7777777777777778	8	7	2	2	0	0.3333333333333333	9	3	11	0.2857142857142857	0.2	0.6246629954159515	0.9094150722293398	0.32079278222136476	0.8139235422985431	0.6198038923164952	0.9228159066516991	0.8781709224606074	0.889713663637563	0.5625	0	0.0	0.0017021812403921089	0.0017021812403921089
3781	0.09227473922932279	0.027033775293668908	0.02644531043575697	0.7467510416212809	-1	0	0	0.1	1	1.0	13	1.0	1.0	14	13	0	0	0	0.06666666666666667	15	1	15	0.0	0	0.7314263592748612	0.9158804818990411	0.6074290328546856	0.9292906958548429	0.5461844966139328	0.9486034280162179	0.9385711713163777	0.9325353738152556	0	0	0.0	0.02644531043575697	0.02644531043575697
3403	0.09427536490674739	0.029053679775257194	0.02849552486973863	0.7491208433306995	-1	0	0	0.1	1	1.0	13	1.0	1.0	14	13	0	0	0	0.06666666666666667	15	1	15	0.0	0	0.7314263592748612	0.9158804818990411	0.6074290328546856	0.9292906958548429	0.5461844966139328	0.9486034280162179	0.9385711713163777	0.9325353738152556	0	0	0.0	0.02849552486973863	0.02849552486973863
1557	0.08410580210329748	0.0023197714346564167	-0.0015720130494730066	0.6086610209682952	-1	0	0	0.1	1	1.0	13	1.0	1.0	14	13	0	0	0	0.06666666666666667	1	15	15	0.0	0	0.6433858869598318	0.9518319725409685	0.3664479057355262	0.9344219680078065	0.7424446561964871	0.9374334985641671	0.9055668394786566	0.9417190704304335	0	0	0.0	-0.00015720130494730066	-0.00015720130494730066
3509	0.09511516494469184	0.028728613929682904	0.02797397806231448	0.7383134045364821	-1	0	0	0.1	1	1.0	13	1.0	1.0	14	13	0	0	0	0.06666666666666667	15	1	15	0.0	0	0.7314263592748612	0.9158804818990411	0.6074290328546856	0.9292906958548429	0.5890787360992996	0.9505191890355249	0.9385711713163777	0.9333694777861464	0	0	0.0	0.02797397806231448	0.02797397806231448
4754	0.07577882769345107	0.0035336068629030094	-0.0032422488077551684	0.8154212872152318	-1	0	0	0.1	1	1.0	13	1.0	1.0	14	13	0	0	0	0.06666666666666667	15	1	15	0.0	0	0.7314263592748612	0.9176514764897586	0.6074290328546856	0.9338272621783077	0.6551215742390302	0.9444595347109542	0.9273712820480043	0.9327964129119427	0	0	0.0	-0.00032422488077551683	-0.00032422488077551683
4605	0.08559996725184674	0.011094889050850517	0.002545880224030275	0.7519725285266085	-1	0	0	0.1	1	1.0	13	1.0	1.0	14	13	0	0	0	0.06666666666666667	15	1	15	0.0	0	0.7314263592748612	0.9200810857500898	0.6074290328546856	0.9292906958548429	0.5461844966139328	0.9486034280162179	0.9385711713163777	0.9336962272652998	0	0	0.0	0.002545880224030275	0.002545880224030275
4430	0.09478794841087491	0.02861656943965134	0.027766533581789012	0.743922201033258	-1	0	0	0.1	1	1.0	13	1.0	1.0	14	13	0	0	0	0.06666666666666667	15	1	15	0.0	0	0.7314263592748612	0.9158804818990411	0.6074290328546856	0.9292906958548429	0.5461844966139328	0.9486034280162179	0.9385711713163777	0.9325353738152556	0	0	0.0	0.027766533581789012	0.027766533581789012
2809	0.09306051738485431	0.029276439610251528	0.0285935596155311	0.7470783641022476	-1	0	0	0.1	1	1.0	13	1.0	1.0	14	13	0	0	0	0.06666666666666667	15	1	15	0.0	0	0.7314263592748612	0.9158804818990411	0.6074290328546856	0.9292906958548429	0.5461844966139328	0.9486034280162179	0.9385711713163777	0.9325353738152556	0	0	0.0	0.0285935596155311	0.0285935596155311
832	0.062422208671284056	0.009659013083283362	-0.009612064108804087	0.7590624218228463	-1	0	0	0.1	1	1.0	13	0.5357142857142857	0.9230769230769231	12	12	2	2	0	0.14285714285714285	14	2	15	0.25	0	0.7314263592748612	0.9487073369350141	0.6139383453120074	0.9283225155676681	0.7191463526054818	0.9105118061802214	0.8623910430237426	0.9308327273482389	0.5416666666666666	0.08333333333333333	0.0	-0.0009612064108804087	-0.0009612064108804087
1258	0.05402296359251341	0.02211299478969986	0.01845420551173484	0.7429727652181792	-1	0	0	0.2	2	0.9230769230769231	12	1.0	0.9230769230769231	14	12	0	1	0	0.06666666666666667	15	1	15	0.5	0.14285714285714285	0.9203277011018567	0.9591801939690928	0.5551576615770619	0.8299147447582356	0.5890787360992996	0.9017928271719786	0.8902685059556534	0.9104993059682419	1.0	0.07142857142857142	0.0	0.01845420551173484	0.01845420551173484
2662	0.09652865022867274	0.029363458680477152	0.029046073684660004	0.7467258300949629	-1	0	0	0.1	1	1.0	13	1.0	1.0	14	13	0	0	0	0.06666666666666667	15	1	15	0.0	0	0.7314263592748612	0.9158804818990411	0.6074290328546856	0.9292906958548429	0.5461844966139328	0.9486034280162179	0.9385711713163777	0.9325353738152556	0	0	0.0	0.029046073684660004	0.029046073684660004
3947	0.08755826534803023	0.005011414788836061	-0.004247329457199364	0.7630450818266179	-1	0	0	0.1	1	1.0	13	1.0	1.0	14	13	0	0	0	0.06666666666666667	15	1	15	0.0	0	0.7314263592748612	0.9158804818990411	0.6074290328546856	0.9281946305593036	0.5461844966139328	0.9486034280162179	0.9385711713163777	0.932187215498397	0	0	0.0	-0.0004247329457199364	-0.0004247329457199364
308	0.04567263403839667	0.008628101087624924	0.006461212581660601	0.9265573177876856	-1	0	0	0.1	1	1.0	13	0.5357142857142857	0.7692307692307693	11	10	3	0	0	0.5714285714285714	4	7	15	0.0	0	0.5310334987399685	0.9251574213170921	0.4133042755541216	0.7974332901895835	0.9170592425989721	0.9338206515929601	0.8944063828482862	0.8981900586313043	0	0	0.0	0.006461212581660601	0.006461212581660601
970	0.058922699723538266	0.01920042031466095	0.007828026325342312	0.6647876126316029	-1	0	0	0.1	1	1.0	13	1.0	1.0	14	13	0	0	0	0.06666666666666667	1	15	15	0.0	0	0.9502627589413223	0.9704674923364864	0.6034661795106047	0.9088626267304688	0.9219961032122784	0.9131237917816235	0.8591812572314086	0.9378962626300508	0	0	0.0	0.007828026325342312	0.007828026325342312
2010	0.09374653559637533	0.025426566719228084	0.024078641692612004	0.7413875214252307	-1	0	0	0.1	1	1.0	13	1.0	1.0	14	13	0	0	0	0.06666666666666667	15	1	15	0.0	0	0.7314263592748612	0.9102017060342618	0.6074290328546856	0.9306486067029444	0.6551215742390302	0.9465966374271929	0.928644998226358	0.9305992921861421	0	0	0.0	0.024078641692612004	0.024078641692612004
579	0.024771006053225603	0.0027492390980763566	0.0007215605228001674	0.9251156983157701	-1	0.25	1	0.5	5	0.46153846153846156	6	0.3125	0.3076923076923077	6	4	8	5	0	0.75	6	8	15	0.2777777777777778	0.2857142857142857	0.7247761717771057	0.8512908717707449	0.47574521015446686	0.9375856710698323	0.745403377279117	0.8224357877338414	0.7803165029056098	0.8803488333094955	0.3333333333333333	0.3333333333333333	0.0	0.0007215605228001674	0.0007215605228001674
1087	0.04075302795797137	0.0021122023548635813	-0.0016245665859008082	0.9243162476019093	-1	0.25	1	0.4	4	0.6153846153846154	8	0.375	0.38461538461538464	7	5	7	1	0	0.625	5	8	15	0.0625	0	0.6720738603986229	0.926177867373486	0.56433710624688	0.753209142500708	0.856369584670006	0.8448321469759507	0.8370513932618606	0.8556902764891173	1.0	0.14285714285714285	0.0	-0.0001624566585900808	-0.0001624566585900808
3142	0.09380854987121175	0.029328797695304856	0.02904538260750685	0.7452345853272004	-1	0	0	0.1	1	1.0	13	1.0	1.0	14	13	0	0	0	0.06666666666666667	15	1	15	0.0	0	0.7314263592748612	0.9158804818990411	0.6074290328546856	0.9292906958548429	0.5461844966139328	0.9486034280162179	0.9385711713163777	0.9325353738152556	0	0	0.0	0.02904538260750685	0.02904538260750685
2724	0.09281497925717759	0.0284881707890323	0.028432579407997108	0.7397660205126201	-1	0	0	0.1	1	1.0	13	1.0	1.0	14	13	0	0	0	0.06666666666666667	15	1	15	0.0	0	0.7314263592748612	0.9158804818990411	0.6074290328546856	0.9292906958548429	0.5890787360992996	0.9505191890355249	0.9385711713163777	0.9333694777861464	0	0	0.0	0.028432579407997108	0.028432579407997108
3405	0.09624600184825456	0.0292503123576304	0.028494681194335732	0.7560842270668476	-1	0	0	0.1	1	1.0	13	1.0	1.0	14	13	0	0	0	0.06666666666666667	15	1	15	0.0	0	0.7314263592748612	0.9158804818990411	0.6074290328546856	0.9292906958548429	0.5461844966139328	0.9486034280162179	0.9385711713163777	0.9325353738152556	0	0	0.0	0.028494681194335732	0.028494681194335732
2605	0.09321629034315776	0.028606863146878356	0.027283147203955978	0.7548340834817848	-1	0	0	0.1	1	1.0	13	1.0	1.0	14	13	0	0	0	0.06666666666666667	15	1	15	0.0	0	0.7314263592748612	0.9158804818990411	0.6074290328546856	0.9292906958548429	0.5461844966139328	0.9516558815359182	0.9385711713163777	0.9338742488042031	0	0	0.0	0.027283147203955978	0.027283147203955978
3823	0.09387643520607974	0.031133471330893402	0.03108928510351002	0.7416775817448891	-1	0	0	0.1	1	1.0	13	1.0	1.0	14	13	0	0	0	0.06666666666666667	15	1	15	0.0	0	0.7314263592748612	0.9158804818990411	0.6074290328546856	0.9292906958548429	0.5461844966139328	0.9486034280162179	0.9385711713163777	0.9325353738152556	0	0	0.0	0.03108928510351002	0.03108928510351002
2915	0.0924635906181292	0.028865444961172118	0.028547265940246744	0.7489931585169116	-1	0	0	0.1	1	1.0	13	1.0	1.0	14	13	0	0	0	0.06666666666666667	15	1	15	0.0	0	0.7314263592748612	0.9158804818990411	0.6074290328546856	0.9292906958548429	0.5461844966139328	0.9486034280162179	0.9385711713163777	0.9325353738152556	0	0	0.0	0.028547265940246744	0.028547265940246744
630	None	None	None	None	None	0.25	1	0.6	6	0.4166666666666667	5	0.3333333333333333	0.4166666666666667	11	5	2	2	0	0.8571428571428571	6	7	14	1.0	0.6666666666666666	0.4414121442888851	0.9587581195432405	0.5738604145086805	0.9388613375740434	0.6952834887764116	0.9258624081010315	0.8464487481268695	0.9427210344409762	0.5454545454545454	0	0.0	None	None
3650	0.05063013943291611	0.001385344909226962	0.0004913518428167849	0.9391534281899331	-1	0	0	0.4	4	0.5384615384615384	7	0.3333333333333333	0.5384615384615384	11	7	3	1	0	0.5555555555555556	5	9	15	0.16666666666666666	0	0.7314263592748612	0.9304717960835758	0.7040757323317223	0.9476177127614612	0.8028437825415228	0.9558123877467105	0.9385711713163777	0.9455501260962625	1.0	0.2727272727272727	0.0	0.0004913518428167849	0.0004913518428167849
2957	0.09371827173923253	0.029639795419141246	0.02892592783810206	0.749465463804794	-1	0	0	0.1	1	1.0	13	1.0	1.0	14	13	0	0	0	0.06666666666666667	15	1	15	0.0	0	0.7314263592748612	0.9158804818990411	0.6074290328546856	0.9292906958548429	0.5461844966139328	0.9486034280162179	0.9385711713163777	0.9325353738152556	0	0	0.0	0.02892592783810206	0.02892592783810206
4774	0.09346384846735312	0.030823746199728618	0.03078799642338509	0.7430217316058034	-1	0	0	0.1	1	1.0	13	1.0	1.0	14	13	0	0	0	0.06666666666666667	15	1	15	0.0	0	0.7314263592748612	0.9158804818990411	0.6074290328546856	0.9292906958548429	0.5461844966139328	0.9486034280162179	0.9385711713163777	0.9325353738152556	0	0	0.0	0.03078799642338509	0.03078799642338509
2579	0.09548744223659757	0.029479527641170497	0.028670366379040142	0.7530071025141265	-1	0	0	0.1	1	1.0	13	1.0	1.0	14	13	0	0	0	0.06666666666666667	15	1	15	0.0	0	0.7314263592748612	0.9158804818990411	0.6074290328546856	0.9292906958548429	0.5461844966139328	0.9486034280162179	0.9385711713163777	0.9325353738152556	0	0	0.0	0.028670366379040142	0.028670366379040142
4654	0.09593498062967787	0.029385286980844076	0.02842623496116785	0.7402886920142725	-1	0	0	0.1	1	1.0	13	1.0	1.0	14	13	0	0	0	0.06666666666666667	15	1	15	0.0	0	0.7314263592748612	0.9158804818990411	0.6074290328546856	0.9292906958548429	0.5461844966139328	0.9486034280162179	0.9385711713163777	0.9325353738152556	0	0	0.0	0.02842623496116785	0.02842623496116785
1144	0.02432935375563515	0.004143151896214793	0.004143011223915767	0.9065733829836399	-1	0	0	0.3333333333333333	3	0.8181818181818182	9	0.3939393939393939	0.8181818181818182	12	9	0	0	0	0.2727272727272727	3	11	13	0.0	1.0	0.9018895744169972	0.9482402561793898	0.6034661795106047	0.7628039839994957	0.5448028489605832	0.9526407544554757	0.8908238071124727	0.9136623317349708	0	0	0.0	0.004143011223915767	0.004143011223915767
4503	0.09058002004207075	0.026097835727243106	0.0253383563732246	0.7485813894439733	-1	0	0	0.1	1	1.0	13	1.0	1.0	14	13	0	0	0	0.06666666666666667	15	1	15	0.0	0	0.7314263592748612	0.9158804818990411	0.6074290328546856	0.9292906958548429	0.5461844966139328	0.9486034280162179	0.9385711713163777	0.9325353738152556	0	0	0.0	0.0253383563732246	0.0253383563732246
1629	0.05748903575987839	0.025279632937846578	0.021665454114184173	0.754925840536537	-1	0	0	0.2	2	0.9230769230769231	12	1.0	0.9230769230769231	14	12	0	1	0	0.06666666666666667	15	1	15	0.5	0.14285714285714285	0.9203277011018567	0.9591801939690928	0.5551576615770619	0.8299147447582356	0.5890787360992996	0.9245591394083775	0.8902685059556534	0.9180368339671339	1.0	0.14285714285714285	0.0	0.021665454114184173	0.021665454114184173
1318	0.06606728883258219	0.009011181918371068	-0.008275577296257044	0.694959998395021	-1	0	0	0.1	1	1.0	12	1.0	1.0	13	12	0	0	0	0.07142857142857142	14	1	14	0.0	0	0.6439677674149017	0.9154203156874673	0.5720899911640067	0.8847064395508893	0.5890787360992996	0.9406640074990584	0.7707136419192518	0.9163899168434445	0	0	0.0	-0.0008275577296257044	-0.0008275577296257044
4345	0.09329432458134847	0.029400997096212956	0.02936339699689386	0.7480763446335013	-1	0	0	0.1	1	1.0	13	1.0	1.0	14	13	0	0	0	0.06666666666666667	15	1	15	0.0	0	0.7314263592748612	0.9158804818990411	0.6074290328546856	0.9292906958548429	0.5461844966139328	0.9486034280162179	0.9385711713163777	0.9325353738152556	0	0	0.0	0.02936339699689386	0.02936339699689386
4084	0.09458286264423188	0.02409592989812689	0.023486042530665108	0.7501001711758857	-1	0	0	0.1	1	1.0	13	1.0	1.0	14	13	0	0	0	0.06666666666666667	15	1	15	0.0	0	0.7314263592748612	0.9158804818990411	0.6074290328546856	0.9292906958548429	0.5461844966139328	0.9565736602914436	0.9385711713163777	0.936151313291773	0	0	0.0	0.023486042530665108	0.023486042530665108
3708	0.09196557526541257	0.029253775669124536	0.029186673734858812	0.743639979829993	-1	0	0	0.1	1	1.0	13	1.0	1.0	14	13	0	0	0	0.06666666666666667	15	1	15	0.0	0	0.7314263592748612	0.9151646501724153	0.6074290328546856	0.9292906958548429	0.5461844966139328	0.9503730883768847	0.9385711713163777	0.9331128428941383	0	0	0.0	0.029186673734858812	0.029186673734858812
264	0.03091349990917941	0.003894861203271726	0.002109062812073117	0.7656965125966652	-1	0	0	0.16666666666666666	1	1.0	7	1.0	1.0	8	7	0	0	0	0.1111111111111111	1	9	9	0.0	0	0.8123668846431347	0.9466623844164616	0.1881036525232819	0.9124072376350301	0.7256206592090089	0.8864966816954878	0.9498267188231371	0.9187172575366268	0	0	0.0	0.002109062812073117	0.002109062812073117
2057	0.08323279564714563	0.012627191112079184	0.011603652331952647	0.685600608978848	-1	0	0	0.1	1	1.0	13	1.0	1.0	14	13	0	0	0	0.06666666666666667	15	1	15	0.0	0	0.7314263592748612	0.9101101777724995	0.6074290328546856	0.9306486067029444	0.6551215742390302	0.9465966374271929	0.928644998226358	0.9305751917325458	0	0	0.0	0.011603652331952647	0.011603652331952647
3476	0.0930825045488228	0.028893428880427303	0.027957500192599752	0.7387724476049831	-1	0	0	0.1	1	1.0	13	1.0	1.0	14	13	0	0	0	0.06666666666666667	15	1	15	0.0	0	0.7314263592748612	0.9158804818990411	0.6074290328546856	0.9292906958548429	0.5461844966139328	0.9486034280162179	0.9385711713163777	0.9325353738152556	0	0	0.0	0.027957500192599752	0.027957500192599752
4617	0.08740447489875851	0.013700797542750274	0.013268032537742407	0.7285375291339529	-1	0	0	0.1	1	1.0	12	1.0	1.0	13	12	0	0	0	0.07142857142857142	14	1	14	0.0	0	0.7314263592748612	0.9138798631705785	0.6074290328546856	0.9353157824709083	0.5890787360992996	0.9464927091210795	0.9385711713163777	0.9331068236453636	0	0	0.0	0.013268032537742407	0.013268032537742407
1282	0.05389724064665136	0.018447795707744845	0.016107194623633178	0.704543979640317	-1	0	0	0.2	2	0.9230769230769231	12	1.0	0.9230769230769231	14	12	0	1	0	0.06666666666666667	15	1	15	0.5	0.14285714285714285	0.9431886135974018	0.9567815237562608	0.5793119205438333	0.76002094819501	0.5890787360992996	0.9402513870849109	0.8902685059556534	0.9117641129180074	1.0	0.2857142857142857	0.0	0.016107194623633178	0.016107194623633178
2226	0.08839869200702181	0.009736928832814958	0.0089569974192384	0.7307356490178298	-1	0	0	0.1	1	1.0	13	1.0	1.0	14	13	0	0	0	0.06666666666666667	15	1	15	0.0	0	0.671421327698226	0.9452739348344812	0.5912070675155647	0.9273349039105396	0.6038196478775568	0.9392949873514977	0.9292540990077188	0.9377055622149348	0	0	0.0	0.0089569974192384	0.0089569974192384
4002	0.09328295911917045	0.013147486397353995	0.00888464053897109	0.6915279955091462	-1	0	0	0.1	1	1.0	13	1.0	1.0	14	13	0	0	0	0.06666666666666667	15	1	15	0.0	0	0.7444405093089532	0.9161118890992112	0.6074290328546856	0.9292906958548429	0.5461844966139328	0.9486034280162179	0.9385711713163777	0.9325984138323039	0	0	0.0	0.00888464053897109	0.00888464053897109
4115	0.03083847332120659	0.004350343990540711	-0.0036227267314983837	0.8986070553291264	-1	0	0	0.2	2	0.8333333333333334	10	0.3181818181818182	0.75	11	9	2	2	0	0.36363636363636365	4	11	14	0.3333333333333333	0	0.9018895744169972	0.8238724988356974	0.7040757323317223	0.8560775667773433	0.5890787360992996	0.9250773884688348	0.8870994652583691	0.8750577866348729	0.5454545454545454	0.2727272727272727	0.0	-0.00036227267314983835	-0.00036227267314983835
2709	0.09329542325454625	0.028063663572465303	0.02804893862170693	0.7365546594336936	-1	0	0	0.1	1	1.0	13	1.0	1.0	14	13	0	0	0	0.06666666666666667	15	1	15	0.0	0	0.7314263592748612	0.9127465134493851	0.6074290328546856	0.9318399645788314	0.6551215742390302	0.9465966374271929	0.928644998226358	0.9316711335761328	0	0	0.0	0.02804893862170693	0.02804893862170693
2933	0.06750373018248439	0.0060368503318382	0.006031724425132689	0.7903824005760576	-1	0	0	0.2	2	0.9166666666666666	11	1.0	0.9166666666666666	12	11	1	2	0	0.07142857142857142	14	1	14	0.4	0.15384615384615385	0.9018895744169972	0.9363279820046687	0.6074290328546856	0.9137461407672597	0.5890787360992996	0.9313732221144938	0.9076148212102269	0.9277179526327687	0.625	0.3333333333333333	0.0	0.006031724425132689	0.006031724425132689
1086	0.06554974900586519	0.014953060162031918	0.01186114507505727	0.6742795036589007	-1	0	0	0.1	1	1.0	13	1.0	1.0	14	13	0	0	0	0.06666666666666667	1	15	15	0.0	0	0.7334394020562996	0.9688520627926385	0.7508500393049958	0.9187419611806678	0.6783877667227051	0.9712559347680095	0.929153076944925	0.9580182857005058	0	0	0.0	0.01186114507505727	0.01186114507505727
1288	0.0411891933529946	0.005871292058579444	0.002479112636430624	0.8899644417964369	-1	0	0	0.25	2	0.8888888888888888	8	0.55	0.8888888888888888	10	8	0	1	0	0.2	2	10	11	0.5	0	0.9402922595279062	0.979282595890329	0.5551576615770619	0.8293309965445029	0.7424446561964871	0.8640441840728667	0.8933592871163414	0.9189881511460686	1.0	0.1	0.0	0.002479112636430624	0.002479112636430624
289	0.016740680926886135	0.0013605827274406844	-0.0011356416136964296	0.9673802080405303	-1	0	0	0.3333333333333333	3	0.6363636363636364	7	0.325	0.45454545454545453	7	5	5	7	0	0.625	5	8	13	0.5833333333333334	0	0.7555176629875613	0.9556957199062128	0.43892155954402395	0.8588514602471039	0.8207843497181889	0.9206644507619145	0.9030158443721228	0.920037029691254	0.14285714285714285	0.2857142857142857	0.0	-0.00011356416136964296	-0.00011356416136964296
2470	0.09363711896711086	0.027997334027415763	0.027639706844743036	0.7476150375483241	-1	0	0	0.1	1	1.0	13	1.0	1.0	14	13	0	0	0	0.06666666666666667	15	1	15	0.0	0	0.7314263592748612	0.9158804818990411	0.6074290328546856	0.9292906958548429	0.5461844966139328	0.9486034280162179	0.9385711713163777	0.9325353738152556	0	0	0.0	0.027639706844743036	0.027639706844743036
557	0.0370780795008776	0.0017980412676598693	-0.0007620397584124663	0.9160363689419234	-1	0	0	0.125	1	1.0	9	0.34375	0.6666666666666666	6	6	4	4	0	0.5	8	4	11	0.3333333333333333	0	0.5928652046149191	0.9400492136645718	0.4219620328959902	0.9230861588686103	0.6975535142238056	0.9529505950333705	0.8630435192205027	0.9398344190926747	0.16666666666666666	0.16666666666666666	0.0	-7.620397584124664e-05	-7.620397584124664e-05
124	0.00840890878468401	0.0013871992293756103	0.0011163811379558534	0.9697985867722136	-1	0.3333333333333333	1	0.5555555555555556	5	0.36363636363636365	4	0.37142857142857144	0.18181818181818182	3	2	9	1	0	0.7142857142857143	7	5	13	0.047619047619047616	0.36363636363636365	0.6478269067459705	0.8310669923379521	0.4558702010853651	0.815395448663181	0.3431931870229678	0.9334539922396302	0.6962544656369755	0.8706315699224323	1.0	0.6666666666666666	0.0	0.0011163811379558534	0.0011163811379558534
4933	0.09416029000138401	0.03378543642167984	0.03378411972157324	0.6911044071376163	-1	0	0	0.1	1	1.0	13	1.0	1.0	14	13	0	0	0	0.06666666666666667	15	1	15	0.0	0	0.7314263592748612	0.9158804818990411	0.6074290328546856	0.9292906958548429	0.6390720870610607	0.9362374709722947	0.932878791982001	0.9275778845846114	0	0	0.0	0.03378411972157324	0.03378411972157324
4570	0.09830498958322108	0.027699990957739593	0.026730942648227663	0.747733088908112	-1	0	0	0.1	1	1.0	13	1.0	1.0	14	13	0	0	0	0.06666666666666667	15	1	15	0.0	0	0.7314263592748612	0.9158804818990411	0.6074290328546856	0.9292906958548429	0.5461844966139328	0.9486034280162179	0.9385711713163777	0.9325353738152556	0	0	0.0	0.026730942648227663	0.026730942648227663
1843	0.08434585121260164	0.008289073072418551	-0.006361598138906207	0.7563636276918343	-1	0	0	0.1	1	1.0	13	1.0	1.0	14	13	0	0	0	0.06666666666666667	15	1	15	0.0	0	0.7314263592748612	0.9176514764897586	0.6074290328546856	0.9338272621783077	0.6551215742390302	0.9447481626919867	0.931510654921156	0.9329115784529979	0	0	0.0	-0.0006361598138906208	-0.0006361598138906208
1462	0.05066570894572866	0.01681332979109356	0.016081672016589145	0.6960979636386428	-1	0	0	0.2	2	0.9230769230769231	12	0.5357142857142857	0.9230769230769231	14	12	0	0	0	0.14285714285714285	2	14	15	0.0	0	0.9247504869125424	0.9388629645271451	0.5793119205438333	0.763014243750728	0.5784374050636849	0.9217732696756331	0.8908238071124727	0.8930714192043921	0	0	0.0	0.016081672016589145	0.016081672016589145
2028	0.09197783073587584	0.02743886179094994	0.02680379431354617	0.7350888423076016	-1	0	0	0.1	1	1.0	13	1.0	1.0	14	13	0	0	0	0.06666666666666667	15	1	15	0.0	0	0.7314263592748612	0.9102017060342618	0.6074290328546856	0.9306486067029444	0.6551215742390302	0.9465966374271929	0.928644998226358	0.9305992921861421	0	0	0.0	0.02680379431354617	0.02680379431354617
610	0.04519547718259688	0.012594217217191662	0.010670335373926133	0.6997028425989987	-1	0	0	0.2	2	0.9230769230769231	12	0.5357142857142857	0.9230769230769231	14	12	0	0	0	0.14285714285714285	2	14	15	0.0	0	0.9247504869125424	0.9396852642062804	0.5934075780686566	0.757353967436679	0.5461844966139328	0.916226509826301	0.8931735862315628	0.8901343535525564	0	0	0.0	0.010670335373926133	0.010670335373926133
4980	0.09524721287907752	0.030495830768534186	0.03038032631594016	0.7530851586109353	-1	0	0	0.1	1	1.0	13	1.0	1.0	14	13	0	0	0	0.06666666666666667	15	1	15	0.0	0	0.7314263592748612	0.9158804818990411	0.6074290328546856	0.9292906958548429	0.5461844966139328	0.9486034280162179	0.9385711713163777	0.9325353738152556	0	0	0.0	0.03038032631594016	0.03038032631594016
4291	0.0949841469111502	0.030398209064934744	0.03027954003780465	0.7517430295055412	-1	0	0	0.1	1	1.0	13	1.0	1.0	14	13	0	0	0	0.06666666666666667	15	1	15	0.0	0	0.7314263592748612	0.9158804818990411	0.6074290328546856	0.9292906958548429	0.5461844966139328	0.9486034280162179	0.9385711713163777	0.9325353738152556	0	0	0.0	0.03027954003780465	0.03027954003780465
1646	0.053274530685178616	0.018302973849714906	0.015876493800425807	0.7085289700524697	-1	0	0	0.2	2	0.9230769230769231	12	1.0	0.9230769230769231	14	12	0	1	0	0.06666666666666667	15	1	15	0.5	0.14285714285714285	0.9431886135974018	0.9567815237562608	0.5793119205438333	0.76002094819501	0.5890787360992996	0.9402513870849109	0.8902685059556534	0.9117641129180074	1.0	0.2857142857142857	0.0	0.015876493800425807	0.015876493800425807
3974	0.05779304167846406	0.00812999023913291	-0.004025455551874426	0.7543711817087668	-1	0	0	0.3	3	0.8461538461538461	11	0.5357142857142857	0.8461538461538461	14	11	0	1	0	0.14285714285714285	14	2	15	1.0	0.15384615384615385	0.8253365814576927	0.9172884138143739	0.6074290328546856	0.920835296708463	0.5377710904026902	0.9286295974581746	0.9115561577734759	0.9223858018787628	1.0	0.21428571428571427	0.0	-0.0004025455551874426	-0.0004025455551874426
2086	0.07242337078614389	0.013928502655150112	0.005188596336927241	0.6660962735046599	-1	0	0	0.1	1	1.0	13	1.0	1.0	14	13	0	0	0	0.06666666666666667	15	1	15	0.0	0	0.7314263592748612	0.9076230361757068	0.5897595120093462	0.9307658849411055	0.6996291389063598	0.9383048747064492	0.918715980463697	0.9265669261964093	0	0	0.0	0.005188596336927241	0.005188596336927241
4440	0.09446420459872706	0.027218503971264355	0.02588545228100236	0.7480972549672309	-1	0	0	0.1	1	1.0	13	1.0	1.0	14	13	0	0	0	0.06666666666666667	15	1	15	0.0	0	0.7314263592748612	0.9158804818990411	0.6074290328546856	0.9292906958548429	0.5461844966139328	0.9486034280162179	0.9385711713163777	0.9325353738152556	0	0	0.0	0.02588545228100236	0.02588545228100236
4561	0.09526760231266036	0.029821136499355857	0.02925484820823248	0.7456395702976273	-1	0	0	0.1	1	1.0	13	1.0	1.0	14	13	0	0	0	0.06666666666666667	15	1	15	0.0	0	0.7314263592748612	0.9158804818990411	0.6074290328546856	0.9292906958548429	0.5461844966139328	0.9486034280162179	0.9385711713163777	0.9325353738152556	0	0	0.0	0.02925484820823248	0.02925484820823248
677	0.04495450144492592	0.017998028891020493	0.01488401956343984	0.7181828273129702	-1	0	0	0.3	3	0.7692307692307693	10	0.5769230769230769	0.7692307692307693	13	10	1	0	0	0.15384615384615385	2	13	15	0.0	0	0.9018895744169972	0.9404363569216471	0.5551576615770619	0.8252297115874947	0.5677960740280703	0.8983877259367679	0.8973215595736166	0.8969366857254208	0	0	0.0	0.01488401956343984	0.01488401956343984
967	0.027172474753213743	0.006817083988659979	-0.0032825048292426094	0.9724610810643338	-1	0	0	0.4	4	0.5384615384615384	7	0.30612244897959184	0.46153846153846156	7	6	7	0	0	1.0	7	7	15	0.0	0	0.5273427252565716	0.6781976999418912	0.7485369687639437	0.8993099293117733	0.5235742626953575	0.9454424148179452	0.8844394970150058	0.8731563496215528	0	0	0.0	-0.00032825048292426095	-0.00032825048292426095
750	0.02507944714536509	0.004268230495736302	0.0037879333566507014	0.8887062225253792	-1	0	0	0.14285714285714285	1	1.0	8	1.0	1.0	9	8	0	1	0	0.1	10	1	10	0.3333333333333333	0	0.7977058648577605	0.9690650424286704	0.6712225434679763	0.9318629380880459	0.6934529772570277	0.8749467782912697	0.9030158443721228	0.9351427801682818	1.0	0.1111111111111111	0.0	0.0037879333566507014	0.0037879333566507014
1346	0.051397474183704855	0.007287523507511533	-0.005253986936616276	0.6024703543328995	-1	0	0	0.2	2	0.9230769230769231	12	1.0	0.9230769230769231	14	12	0	1	0	0.06666666666666667	15	1	15	0.5	0.14285714285714285	0.9203277011018567	0.9577262312992953	0.6074290328546856	0.8585332769899382	0.5571068986418283	0.9248956147425914	0.8933592871163414	0.9225935987277429	1.0	0.14285714285714285	0.0	-0.0005253986936616276	-0.0005253986936616276
251	0.054882750520366	0.004908328974426567	-0.000609964002294116	0.9521157554041766	-1	0	0	0.3	3	0.6923076923076923	9	0.3409090909090909	0.6923076923076923	12	9	2	0	0	0.36363636363636365	11	4	15	0.0	0.18181818181818182	0.4532539455764912	0.8738845628979052	0.6021700972711811	0.9648952429144676	0.7837308363268519	0.9639620150476831	0.8758623409841229	0.945075430457877	0	0	0.0	-6.09964002294116e-05	-6.09964002294116e-05
2459	0.09373993300508175	0.03081546638111875	0.03081268023440116	0.7542023349806983	-1	0	0	0.1	1	1.0	13	1.0	1.0	14	13	0	0	0	0.06666666666666667	15	1	15	0.0	0	0.7314263592748612	0.9158804818990411	0.6074290328546856	0.9292906958548429	0.5461844966139328	0.9486034280162179	0.9385711713163777	0.9325353738152556	0	0	0.0	0.03081268023440116	0.03081268023440116
3461	0.09155362746469244	0.029945143263279975	0.02993595428002718	0.7501030499826015	-1	0	0	0.1	1	1.0	13	1.0	1.0	14	13	0	0	0	0.06666666666666667	15	1	15	0.0	0	0.7314263592748612	0.9158804818990411	0.6074290328546856	0.9292906958548429	0.5461844966139328	0.9486034280162179	0.9385711713163777	0.9325353738152556	0	0	0.0	0.02993595428002718	0.02993595428002718
2993	0.09444169766833052	0.029741047588771663	0.029551648048272365	0.7459696851491568	-1	0	0	0.1	1	1.0	13	1.0	1.0	14	13	0	0	0	0.06666666666666667	15	1	15	0.0	0	0.7314263592748612	0.9158804818990411	0.6074290328546856	0.9292906958548429	0.5461844966139328	0.9486034280162179	0.9385711713163777	0.9325353738152556	0	0	0.0	0.029551648048272365	0.029551648048272365
1827	0.09095998750467318	0.016183327519629538	-0.0068767994580071585	0.7217451614553312	-1	0	0	0.1	1	1.0	13	1.0	1.0	14	13	0	0	0	0.06666666666666667	1	15	15	0.0	0	0.4414121442888851	0.8458306265621438	0.24334827429988365	0.7361220612978618	0.7532300601912174	0.8811764367175172	0.9058810951112536	0.8288168150357039	0	0	0.0	-0.0006876799458007158	-0.0006876799458007158
5001	0.08999076323550376	0.018377356137043235	0.017744812088375913	0.7120597948946237	-1	0	0	0.1111111111111111	1	1.0	11	1.0	1.0	12	11	0	0	0	0.07692307692307693	13	1	13	0.0	0	0.7151506236282058	0.9148711485179024	0.6074290328546856	0.9404921267447766	0.6551215742390302	0.9539556326928882	0.9385711713163777	0.9383109256838525	0	0	0.0	0.017744812088375913	0.017744812088375913
3636	0.040823371401190287	0.0041789261555409225	0.004167539963400612	0.9028229919548776	-1	0	0	0.3	3	0.6923076923076923	9	0.3409090909090909	0.6923076923076923	12	9	2	1	0	0.36363636363636365	4	11	15	0.2	0	0.9018895744169972	0.7978391737253482	0.6849782406440903	0.8324929958553079	0.441816862306042	0.9414508318219148	0.9221106501839395	0.8719077356408954	1.0	0.25	0.0	0.004167539963400612	0.004167539963400612
2503	0.09756661524169823	0.030143965846229023	0.02970404380822985	0.7452361804973644	-1	0	0	0.1	1	1.0	13	1.0	1.0	14	13	0	0	0	0.06666666666666667	15	1	15	0.0	0	0.7314263592748612	0.9158804818990411	0.6074290328546856	0.9292906958548429	0.5461844966139328	0.9486034280162179	0.9385711713163777	0.9325353738152556	0	0	0.0	0.02970404380822985	0.02970404380822985
573	0.03810996425137287	0.0045177833687633315	0.0030903888737616376	0.9724053881957576	-1	0	0	0.3	3	0.7692307692307693	10	0.46875	0.5384615384615384	9	7	5	3	0	0.5	4	8	15	0.25	0	0.2670955660160419	0.9191440366556314	0.350515014474985	0.9389721847012265	0.6237375009625612	0.9609897302646958	0.8828296393899286	0.9421033867363832	0.5555555555555556	0.2222222222222222	0.0	0.0030903888737616376	0.0030903888737616376
4467	0.09375509355953535	0.029097682561148558	0.025082670451565266	0.7401407771619222	-1	0	0	0.1	1	1.0	13	1.0	1.0	14	13	0	0	0	0.06666666666666667	15	1	15	0.0	0	0.7314263592748612	0.9158804818990411	0.6074290328546856	0.9292906958548429	0.5461844966139328	0.9388679456518507	0.9385711713163777	0.9285776654012028	0	0	0.0	0.025082670451565266	0.025082670451565266
3814	0.09161839224716355	0.029979316057526746	0.029967148662385975	0.7490269932224416	-1	0	0	0.1	1	1.0	13	1.0	1.0	14	13	0	0	0	0.06666666666666667	15	1	15	0.0	0	0.7314263592748612	0.9158804818990411	0.6074290328546856	0.9292906958548429	0.5461844966139328	0.9486034280162179	0.9385711713163777	0.9325353738152556	0	0	0.0	0.029967148662385975	0.029967148662385975
3248	0.09262651003607678	0.02750455523606338	0.02652421345349321	0.7523490093032968	-1	0	0	0.1	1	1.0	13	1.0	1.0	14	13	0	0	0	0.06666666666666667	15	1	15	0.0	0	0.7314263592748612	0.9158804818990411	0.6074290328546856	0.9292906958548429	0.5461844966139328	0.9486034280162179	0.9385711713163777	0.9325353738152556	0	0	0.0	0.02652421345349321	0.02652421345349321
1247	0.04971378183065595	0.016255044553550712	0.015972637635183577	0.6932222967503832	-1	0	0	0.2	2	0.9230769230769231	12	0.5357142857142857	0.9230769230769231	14	12	0	0	0	0.14285714285714285	2	14	15	0.0	0	0.9247504869125424	0.9388629645271451	0.5793119205438333	0.763014243750728	0.5890787360992996	0.9226487395030363	0.8908238071124727	0.8934592668956944	0	0	0.0	0.015972637635183577	0.015972637635183577
839	0.06282045080589868	0.008870707724216316	-0.00014758269993902059	0.8280308193664481	-1	0	0	0.2	2	0.8461538461538461	11	0.38461538461538464	0.7692307692307693	12	10	2	1	0	0.23076923076923078	13	3	15	0.16666666666666666	0	0.3343312449303726	0.8135444230326362	0.4181619156582751	0.8691932150965446	0.7814770573508086	0.9646067304083447	0.8393396873414449	0.9023914650640396	1.0	0.3333333333333333	0.0	-1.475826999390206e-05	-1.475826999390206e-05
2464	0.09266807528575291	0.02621594129885534	0.026202340243361554	0.7433898729677029	-1	0	0	0.1	1	1.0	13	1.0	1.0	14	13	0	0	0	0.06666666666666667	15	1	15	0.0	0	0.7151506236282058	0.9112543315657917	0.5897595120093462	0.9411149168975651	0.6530670198350444	0.9440840820510643	0.928826963470399	0.9335346301504693	0	0	0.0	0.026202340243361554	0.026202340243361554
4192	0.08504111676729265	0.015023253804062964	-0.00039464667887818144	0.7151733148631096	-1	0	0	0.1	1	1.0	13	1.0	1.0	14	13	0	0	0	0.06666666666666667	15	1	15	0.0	0	0.7314263592748612	0.9193091320296668	0.6074290328546856	0.9292906958548429	0.5036879414416736	0.9482682603341211	0.9385711713163777	0.9333382157243636	0	0	0.0	-3.9464667887818144e-05	-3.9464667887818144e-05
4827	0.09503884582084778	0.02978516925370263	0.025601209500342108	0.7541426034381287	-1	0	0	0.1	1	1.0	13	1.0	1.0	14	13	0	0	0	0.06666666666666667	15	1	15	0.0	0	0.7314263592748612	0.9158804818990411	0.6074290328546856	0.9292906958548429	0.6390720870610607	0.9362374709722947	0.932878791982001	0.9275778845846114	0	0	0.0	0.025601209500342108	0.025601209500342108
680	0.05180045480134016	0.0016662609535913466	-0.001665958907479939	0.9381413837283505	-1	0	0	0.1	1	1.0	13	0.2727272727272727	0.7692307692307693	10	10	4	0	0	0.45454545454545453	5	11	15	0.0	0	0.7005145688213089	0.7923434364209809	0.4133042755541216	0.759124492730095	0.8655050059412186	0.9168095779238418	0.8790334515597502	0.836021749013227	0	0	0.0	-0.0001665958907479939	-0.0001665958907479939
653	0.05789766398959808	0.007677447074878801	0.007484861198571066	0.795830925532387	-1	0	0	0.2	2	0.8461538461538461	11	0.3125	0.6923076923076923	11	9	3	2	0	0.75	6	8	15	0.25	0	0.6025949395148577	0.9687669230549906	0.7024063925266499	0.8780401358195414	0.6744247210605577	0.9608171741490968	0.9169336452866212	0.9463110487535873	0.5454545454545454	0.2727272727272727	0.0	0.007484861198571066	0.007484861198571066
1835	0.09395571096673012	0.02821123609066606	0.026839274912866258	0.7358965371513804	-1	0	0	0.1	1	1.0	13	1.0	1.0	14	13	0	0	0	0.06666666666666667	15	1	15	0.0	0	0.7314263592748612	0.9102017060342618	0.6074290328546856	0.9306486067029444	0.6551215742390302	0.9465966374271929	0.928644998226358	0.9305992921861421	0	0	0.0	0.026839274912866258	0.026839274912866258
98	5.629871426531256e-08	5.0484922453269075e-08	4.538075834851983e-08	0.9999835934984225	-1	0	0	0.6666666666666666	4	0.2857142857142857	2	0.75	0	0	0	8	12	0	0.75	4	3	9	0.6	0.3333333333333333	0	0	0	0	0	0	0	0	0	0	0	-0.1	-0.1
590	0.033104430841776805	0.0017812031195549643	0.0017652857069865393	0.9502650811337583	-1	0	0	0.3	3	0.7692307692307693	10	0.23809523809523808	0.7692307692307693	12	10	2	2	0	0.7777777777777778	7	9	15	0.3333333333333333	0.14285714285714285	0.642172679417625	0.9665534250398565	0.5836343620779283	0.8152697783958864	0.6361791084007624	0.9368269347728078	0.9030244015921502	0.9251874074505123	0.5416666666666666	0.5833333333333334	0.0	0.0017652857069865393	0.0017652857069865393
1456	0.06951145886141341	0.027570054469575684	0.02058035074534773	0.6369885021579182	-1	0	0	0.1	1	1.0	13	1.0	1.0	14	13	0	0	0	0.06666666666666667	1	15	15	0.0	0	0.7334394020562996	0.9656092763535084	0.3233482454194755	0.9161892072009094	0.8842772166474934	0.9626741445346948	0.936919030420438	0.9522214461889168	0	0	0.0	0.02058035074534773	0.02058035074534773
570	0.03153151202518946	0.0028625579524422635	0.002841113447069126	0.9458343223277346	-1	0	0	0.3	3	0.6923076923076923	9	0.35714285714285715	0.46153846153846156	6	6	8	1	0	0.8571428571428571	7	6	15	0.05	0.3076923076923077	0.5326444426911955	0.6141661424141319	0.4749879728600613	0.8872822904180203	0.770927896887132	0.9346100285397713	0.7784429814758733	0.8493226780182649	1.0	0.3333333333333333	0.0	0.002841113447069126	0.002841113447069126
2941	0.09382433781138565	0.028201451605570305	0.027029668912280497	0.7449022152195617	-1	0	0	0.1	1	1.0	13	1.0	1.0	14	13	0	0	0	0.06666666666666667	15	1	15	0.0	0	0.7314263592748612	0.9158804818990411	0.6074290328546856	0.9292906958548429	0.5461844966139328	0.9486034280162179	0.9385711713163777	0.9325353738152556	0	0	0.0	0.027029668912280497	0.027029668912280497
4968	0.07230041082721408	0.005523631547753507	-0.003744247860583457	0.8611079943060712	-1	0	0	0.1	1	1.0	12	1.0	1.0	13	12	0	0	0	0.07142857142857142	14	1	14	0.0	0	0.8861807181472688	0.9319749882264503	0.5720899911640067	0.8874533785394663	0.5890787360992996	0.9212596523358709	0.9143158135610483	0.9153412435510614	0	0	0.0	-0.0003744247860583457	-0.0003744247860583457
1559	0.06725111335688637	0.027103940960570595	0.020130762081620727	0.6409116347862063	-1	0	0	0.1	1	1.0	13	1.0	1.0	14	13	0	0	0	0.06666666666666667	1	15	15	0.0	0	0.7334394020562996	0.9656092763535084	0.3233482454194755	0.9161892072009094	0.8842772166474934	0.9626741445346948	0.936919030420438	0.9522214461889168	0	0	0.0	0.020130762081620727	0.020130762081620727
1351	0.11195059646000734	0.006758393369667286	-0.0023960282817844765	0.7159079516801556	-1	0	0	0.1	1	1.0	13	1.0	1.0	14	13	0	0	0	0.06666666666666667	1	15	15	0.0	0	0.5220035419018714	0.9365404360320996	0.29341165714527195	0.8825983052423663	0.6775884593844433	0.941449742113172	0.8930008620014624	0.9238279575564924	0	0	0.0	-0.00023960282817844764	-0.00023960282817844764
2594	0.0945380265077003	0.028386938622679617	0.026179714035884	0.744895653172241	-1	0	0	0.1	1	1.0	13	1.0	1.0	14	13	0	0	0	0.06666666666666667	15	1	15	0.0	0	0.7314263592748612	0.9102017060342618	0.6074290328546856	0.9306486067029444	0.6551215742390302	0.9465966374271929	0.928644998226358	0.9305992921861421	0	0	0.0	0.026179714035884	0.026179714035884
4269	0.09680083782297694	0.03057977698281729	0.03051776941129698	0.7458470793316687	-1	0	0	0.1	1	1.0	13	1.0	1.0	14	13	0	0	0	0.06666666666666667	15	1	15	0.0	0	0.7314263592748612	0.9158804818990411	0.6074290328546856	0.9292906958548429	0.5461844966139328	0.9486034280162179	0.9385711713163777	0.9325353738152556	0	0	0.0	0.03051776941129698	0.03051776941129698
707	0.0570066581817192	0.00449443951800787	0.0027186124007646494	0.9554633604001971	-1	0	0	0.2	2	0.8461538461538461	11	0.25	0.7692307692307693	12	10	2	3	0	0.6	10	6	15	0.5	0	0.6178454364979598	0.9289483704844109	0.3083564505713282	0.9222759303024078	0.776536813727521	0.9211984700030666	0.8929372765488222	0.9242135034005213	0.3333333333333333	0.08333333333333333	0.0	0.0027186124007646494	0.0027186124007646494
1627	0.05351942644619772	0.024695282809613896	0.023911496420642567	0.7263159129563309	-1	0	0	0.2	2	0.9230769230769231	12	1.0	0.9230769230769231	14	12	0	1	0	0.06666666666666667	15	1	15	0.5	0.14285714285714285	0.9203277011018567	0.9564931141880525	0.5812933472158738	0.8391995581574833	0.5890787360992996	0.9214836720651547	0.8902685059556534	0.916962359364699	1.0	0.2857142857142857	0.0	0.023911496420642567	0.023911496420642567
4452	0.09415549439328816	0.03010275022883198	0.030099325850718037	0.7453140838473863	-1	0	0	0.1	1	1.0	13	1.0	1.0	14	13	0	0	0	0.06666666666666667	15	1	15	0.0	0	0.7314263592748612	0.9158804818990411	0.6074290328546856	0.9292906958548429	0.5461844966139328	0.9486034280162179	0.9385711713163777	0.9325353738152556	0	0	0.0	0.030099325850718037	0.030099325850718037
3208	0.09363000353682434	0.0276372390676634	0.026160546429409574	0.7513918106735546	-1	0	0	0.1	1	1.0	13	1.0	1.0	14	13	0	0	0	0.06666666666666667	15	1	15	0.0	0	0.7314263592748612	0.9158804818990411	0.6074290328546856	0.9292906958548429	0.5461844966139328	0.9486034280162179	0.9385711713163777	0.9325353738152556	0	0	0.0	0.026160546429409574	0.026160546429409574
2192	0.09618322584813901	0.03167594021016273	0.016492338372968644	0.692888564430632	-1	0	0	0.1	1	1.0	13	1.0	1.0	14	13	0	0	0	0.06666666666666667	15	1	15	0.0	0	0.7314263592748612	0.9118374976009932	0.6074290328546856	0.9306486067029444	0.6551215742390302	0.9465966374271929	0.928644998226358	0.9310324684782009	0	0	0.0	0.016492338372968644	0.016492338372968644
2142	0.09176270265942348	0.010642185304347454	0.009722198903097844	0.686571975929922	-1	0	0	0.1	1	1.0	12	1.0	1.0	13	12	0	0	0	0.07142857142857142	14	1	14	0.0	0	0.7314263592748612	0.9138798631705785	0.6074290328546856	0.9353157824709083	0.5890787360992996	0.9464927091210795	0.9385711713163777	0.9331068236453636	0	0	0.0	0.009722198903097844	0.009722198903097844
2245	0.09416214470734532	0.027414698449889488	0.027284558691696763	0.7276234007233917	-1	0	0	0.1	1	1.0	13	1.0	1.0	14	13	0	0	0	0.06666666666666667	15	1	15	0.0	0	0.7314263592748612	0.9127465134493851	0.6074290328546856	0.9318399645788314	0.6551215742390302	0.9465966374271929	0.928644998226358	0.9316711335761328	0	0	0.0	0.027284558691696763	0.027284558691696763
931	0.056523613849900796	0.0040951748874763876	-0.0029828649705096353	0.7628569206873802	-1	0	0	0.125	1	1.0	10	1.0	1.0	11	10	0	1	0	0.08333333333333333	12	1	12	0.3333333333333333	0	0.6503338103735853	0.9658199514719629	0.6712225434679763	0.9258471743726009	0.5912523222860486	0.8128987792688772	0.9030158443721228	0.9201919363833778	1.0	0.09090909090909091	0.0	-0.0002982864970509635	-0.0002982864970509635
1550	0.07032868283121621	0.026096203777880852	0.01336160697955333	0.6489376005764633	-1	0	0	0.1	1	1.0	13	1.0	1.0	14	13	0	0	0	0.06666666666666667	1	15	15	0.0	0	0.5067785638540275	0.9695886323874903	0.31955252683930035	0.9164796933811212	0.8633032611690885	0.9600498299352521	0.9338260583859483	0.9531260881398884	0	0	0.0	0.01336160697955333	0.01336160697955333
120	None	None	None	None	None	0	0	0.6	6	0.23076923076923078	3	0.625	0.23076923076923078	8	3	6	5	0	0.6666666666666666	4	6	15	0.45454545454545453	0	0.6864257150805979	0.8279144280035434	0.415693802949599	0.8652559144645874	0.8339186380934563	0.8114544023098811	0.8689455534298236	0.8361721163924859	0.125	0.375	0.0	None	None
1186	0.048546322587396995	0.004074071746659044	-0.004072235426291157	0.9357369609056407	-1	0	0	0.1	1	1.0	13	0.30612244897959184	0.8461538461538461	12	11	2	0	0	1.0	7	7	15	0.0	0	0.6876970633448816	0.9000075862801177	0.48882069090050084	0.8854497728733067	0.818572784732153	0.952217814899426	0.8484068661509963	0.9177008521971933	0	0	0.0	-0.00040722354262911575	-0.00040722354262911575
83	0.0014976350311865538	0.0007545826354095043	-1.8770354687669244e-05	0.9923327245038998	-1	0	0	0.5	1	1.0	1	1.0	1.0	2	1	0	0	0	0.3333333333333333	3	1	3	0.0	0	0.6184753281239179	0.9217452646729689	0.48120954047920356	0.9472390447033441	0.5297643136202417	0.8812961361923786	0.9126660616076274	0.9207767035092275	0	0	0.0	-1.8770354687669245e-06	-1.8770354687669245e-06
4835	0.09115259400738882	0.028661500080601553	0.027037974676409556	0.7427197734561448	-1	0	0	0.1	1	1.0	13	1.0	1.0	14	13	0	0	0	0.06666666666666667	15	1	15	0.0	0	0.7314263592748612	0.9158804818990411	0.6074290328546856	0.9292906958548429	0.5461844966139328	0.9486034280162179	0.9385711713163777	0.9325353738152556	0	0	0.0	0.027037974676409556	0.027037974676409556
4455	0.09533963767653994	0.02995809480204928	0.029807859219726784	0.7463862376479719	-1	0	0	0.1	1	1.0	13	1.0	1.0	14	13	0	0	0	0.06666666666666667	15	1	15	0.0	0	0.7314263592748612	0.9158804818990411	0.6074290328546856	0.9292906958548429	0.5461844966139328	0.9486034280162179	0.9385711713163777	0.9325353738152556	0	0	0.0	0.029807859219726784	0.029807859219726784
22	0.06567289648283318	0.010402718517020945	-0.008683995554826095	0.7565315574999395	-1	0.25	1	0.4	4	0.6923076923076923	9	0.38461538461538464	0.6923076923076923	11	9	3	0	0	0.23076923076923078	13	3	15	0.0	1.0	0.27643867069733086	0.9520186019172991	0.6104407365247749	0.773729059823236	0.6032865971487194	0.9699305010890217	0.942450694914929	0.9284857054413514	0	0	0.0	-0.0008683995554826095	-0.0008683995554826095
3618	0.09217788234940312	0.027940497049930284	0.027716130235672334	0.7473177944059458	-1	0	0	0.1	1	1.0	13	1.0	1.0	14	13	0	0	0	0.06666666666666667	15	1	15	0.0	0	0.7314263592748612	0.9158804818990411	0.6074290328546856	0.9292906958548429	0.5461844966139328	0.9486034280162179	0.9385711713163777	0.9325353738152556	0	0	0.0	0.027716130235672334	0.027716130235672334
3995	0.09365449245113477	0.028125848949115635	0.027779094846018666	0.7477730710479282	-1	0	0	0.1	1	1.0	13	1.0	1.0	14	13	0	0	0	0.06666666666666667	15	1	15	0.0	0	0.7314263592748612	0.9158804818990411	0.6074290328546856	0.9292906958548429	0.5461844966139328	0.9486034280162179	0.9385711713163777	0.9325353738152556	0	0	0.0	0.027779094846018666	0.027779094846018666
4006	0.07118842765836236	0.015375720613996696	0.006436042373548583	0.6651731337578592	-1	0	0	0.1	1	1.0	13	1.0	1.0	14	13	0	0	0	0.06666666666666667	15	1	15	0.0	0	0.7314263592748612	0.9076230361757068	0.5897595120093462	0.9307658849411055	0.6996291389063598	0.9360955959474879	0.918715980463697	0.9257109374121514	0	0	0.0	0.006436042373548583	0.006436042373548583
4025	0.07696332236566103	0.002480478705802564	-0.0024646825022641124	0.7747606311006706	-1	0	0	0.1	1	1.0	13	1.0	1.0	14	13	0	0	0	0.06666666666666667	15	1	15	0.0	0	0.7366386868593231	0.9418019984063964	0.6074290328546856	0.9292906958548429	0.5461844966139328	0.9486034280162179	0.9484549190080298	0.9403861472488593	0	0	0.0	-0.0002464682502264112	-0.0002464682502264112
1187	0.03046137078223013	0.001249026161656857	0.0011482219044418541	0.9304477282233113	-1	0	0	0.4444444444444444	4	0.45454545454545453	5	0.37142857142857144	0.45454545454545453	8	5	4	2	0	0.7142857142857143	7	5	13	0.2222222222222222	0	0.5962720523731564	0.9484482692950585	0.6034661795106047	0.783401650699416	0.4863274484332562	0.9583657621447501	0.8647602373168528	0.9201742051447309	0.6875	0.375	0.0	0.0011482219044418541	0.0011482219044418541
4236	0.0931266828672297	0.030012888153915788	0.029921904093330263	0.7460515931334378	-1	0	0	0.1	1	1.0	13	1.0	1.0	14	13	0	0	0	0.06666666666666667	15	1	15	0.0	0	0.7314263592748612	0.9158804818990411	0.6074290328546856	0.9292906958548429	0.5461844966139328	0.9486034280162179	0.9385711713163777	0.9325353738152556	0	0	0.0	0.029921904093330263	0.029921904093330263
3645	0.02202194371483281	0.0015807599637562108	0.0015285159553361841	0.9461947175412139	-1	0	0	0.5	3	0.6666666666666666	4	0.5714285714285714	0.6666666666666666	6	4	1	3	0	0.2857142857142857	7	2	8	0.75	0.3333333333333333	0.9476113994080875	0.548560010714414	0.5339214258750171	0.6759181912501225	0.36032081967309315	0.8892345278404346	0.9279487485152483	0.7319016135472364	0.5	0.5	0.0	0.0015285159553361841	0.0015285159553361841
2985	0.09610826971369568	0.028082176946848888	0.027291359802874286	0.749374879637454	-1	0	0	0.1	1	1.0	13	1.0	1.0	14	13	0	0	0	0.06666666666666667	15	1	15	0.0	0	0.7314263592748612	0.9158804818990411	0.6074290328546856	0.9292906958548429	0.5461844966139328	0.9486034280162179	0.9385711713163777	0.9325353738152556	0	0	0.0	0.027291359802874286	0.027291359802874286
4792	0.09482541325318392	0.031061245092979646	0.030671465802724614	0.7382189386952622	-1	0	0	0.1	1	1.0	13	1.0	1.0	14	13	0	0	0	0.06666666666666667	15	1	15	0.0	0	0.7314263592748612	0.9158804818990411	0.6074290328546856	0.9292906958548429	0.5461844966139328	0.9486034280162179	0.9385711713163777	0.9325353738152556	0	0	0.0	0.030671465802724614	0.030671465802724614
4023	0.09009492339954303	0.008095740569317438	0.003952031727825283	0.6743274358043374	-1	0	0	0.1	1	1.0	13	1.0	1.0	14	13	0	0	0	0.06666666666666667	15	1	15	0.0	0	0.7974681139116445	0.919585689285334	0.5396995944777906	0.8761350156930855	0.6996291389063598	0.9265427908341153	0.8984459409040377	0.9096420453461057	0	0	0.0	0.003952031727825283	0.003952031727825283
1493	0.029575186833158847	0.0037002781040204797	0.0028789981378529836	0.9530398741432712	-1	0	0	0.2	2	0.8461538461538461	11	0.23809523809523808	0.6923076923076923	11	9	3	1	0	0.7777777777777778	9	7	15	0.125	0.46153846153846156	0.5342553866424223	0.9220547281156019	0.43564733092513686	0.9157925750817695	0.8263401405340206	0.9599248164368526	0.8156384592291481	0.9356999253614807	1.0	0.36363636363636365	0.0	0.0028789981378529836	0.0028789981378529836
28	0.024802167525097184	0.0016594041557520967	-0.0002580861694324334	0.9424223267586019	-1	0.25	1	0.4	4	0.7692307692307693	10	0.23809523809523808	0.7692307692307693	14	10	0	0	0	0.7777777777777778	7	9	15	0.0	0.6666666666666666	0.48954607917888193	0.9112561305340336	0.44841282152901946	0.9354258658849428	0.5649152329654639	0.9349563642233018	0.8811913368211535	0.9279688638143049	0	0	0.0	-2.580861694324334e-05	-2.580861694324334e-05
2780	0.0968288034108675	0.030036689199436455	0.02942578981747952	0.7387002571526351	-1	0	0	0.1	1	1.0	13	1.0	1.0	14	13	0	0	0	0.06666666666666667	15	1	15	0.0	0	0.7314263592748612	0.9158804818990411	0.6074290328546856	0.9292906958548429	0.5461844966139328	0.9486034280162179	0.9385711713163777	0.9325353738152556	0	0	0.0	0.02942578981747952	0.02942578981747952
3835	0.09489551405543904	0.029647366404847632	0.02946213167611915	0.7460749962159748	-1	0	0	0.1	1	1.0	13	1.0	1.0	14	13	0	0	0	0.06666666666666667	15	1	15	0.0	0	0.7314263592748612	0.9158804818990411	0.6074290328546856	0.9292906958548429	0.5461844966139328	0.9486034280162179	0.9385711713163777	0.9325353738152556	0	0	0.0	0.02946213167611915	0.02946213167611915
636	0.05239182917308823	0.008365318607875663	0.00834491021254761	0.6693253689743128	-1	0	0	0.3	3	0.6923076923076923	9	0.45454545454545453	0.6153846153846154	11	8	3	3	0	0.2727272727272727	3	11	15	0.42857142857142855	0	0.8642838645977415	0.9590305144493277	0.7024063925266499	0.8769121645648734	0.6783877667227051	0.9702869153563404	0.9166862679861499	0.9462180991681778	0.09090909090909091	0.2727272727272727	0.0	0.00834491021254761	0.00834491021254761
2102	0.05371792497133609	0.00852890126066067	0.001066387420925814	0.8091772914391511	-1	0	0	0.1	1	1.0	13	1.0	0.9230769230769231	13	12	1	2	0	0.06666666666666667	15	1	15	0.4	0	0.9018895744169972	0.9280217729632841	0.6074290328546856	0.9223948910892569	0.5461844966139328	0.9452544311438814	0.9385711713163777	0.9325747540824582	0.5384615384615384	0.23076923076923078	0.0	0.001066387420925814	0.001066387420925814
2895	0.09293635896414164	0.020454984203803803	0.020306477127051872	0.6913652341836256	-1	0	0	0.1	1	1.0	13	1.0	1.0	14	13	0	0	0	0.06666666666666667	15	1	15	0.0	0	0.7314263592748612	0.9158804818990411	0.6074290328546856	0.9186360558459815	0.5461844966139328	0.9486034280162179	0.9385711713163777	0.9292795482046733	0	0	0.0	0.020306477127051872	0.020306477127051872
1139	0.04538865342470219	0.013570469324925416	0.01133413767912117	0.6852530043836613	-1	0	0	0.2	2	0.9230769230769231	12	0.5357142857142857	0.9230769230769231	14	12	0	0	0	0.14285714285714285	2	14	15	0.0	0	0.9247504869125424	0.9396852642062804	0.5934075780686566	0.757353967436679	0.5461844966139328	0.916226509826301	0.8931735862315628	0.8901343535525564	0	0	0.0	0.01133413767912117	0.01133413767912117
302	0.015603874068196627	0.0035545507119324354	0.0018636357459346068	0.9539637502003425	-1	0	0	0.5	4	0.6	6	0.375	0.6	8	6	3	2	0	0.5	8	4	12	0.25	0.5	0.8238307256790414	0.960543332641317	0.613190102522519	0.9177870261146187	0.6734931382260123	0.8861067473912295	0.8982891455539692	0.927719477025372	0.5625	0.125	0.0	0.0018636357459346068	0.0018636357459346068
1076	0.04960720778257984	0.02376202853898326	0.023266462508984457	0.7523097215219015	-1	0	0	0.2	2	0.9230769230769231	12	0.5357142857142857	0.8461538461538461	13	11	1	1	0	0.14285714285714285	14	2	15	0.25	0.14285714285714285	0.9018895744169972	0.9630821481804995	0.5551576615770619	0.8379512807713155	0.5890787360992996	0.8997219589790523	0.8870994652583691	0.9142144940274579	1.0	0.07692307692307693	0.0	0.023266462508984457	0.023266462508984457
2005	0.10008170460671705	0.026178874275150334	0.025012695789886644	0.7545986192940206	-1	0	0	0.1	1	1.0	13	1.0	1.0	14	13	0	0	0	0.06666666666666667	15	1	15	0.0	0	0.7314263592748612	0.9102017060342618	0.6074290328546856	0.9306486067029444	0.6551215742390302	0.9465966374271929	0.928644998226358	0.9305992921861421	0	0	0.0	0.025012695789886644	0.025012695789886644
4388	0.09404528396990323	0.02845151782382483	0.027702036836971866	0.7449395987383358	-1	0	0	0.1	1	1.0	13	1.0	1.0	14	13	0	0	0	0.06666666666666667	15	1	15	0.0	0	0.7314263592748612	0.9158804818990411	0.6074290328546856	0.9292906958548429	0.5461844966139328	0.9486034280162179	0.9385711713163777	0.9325353738152556	0	0	0.0	0.027702036836971866	0.027702036836971866
2347	0.0942231712233881	0.027135598645908112	0.025429575001108585	0.732961854267087	-1	0	0	0.1	1	1.0	13	1.0	1.0	14	13	0	0	0	0.06666666666666667	15	1	15	0.0	0	0.7314263592748612	0.9102017060342618	0.6074290328546856	0.9306486067029444	0.6551215742390302	0.9465966374271929	0.928644998226358	0.9305992921861421	0	0	0.0	0.025429575001108585	0.025429575001108585
3001	0.0925704194651466	0.029551189583889782	0.02936317757883405	0.7392261547037259	-1	0	0	0.1	1	1.0	13	1.0	1.0	14	13	0	0	0	0.06666666666666667	15	1	15	0.0	0	0.7314263592748612	0.9158804818990411	0.6074290328546856	0.9292906958548429	0.5461844966139328	0.9486034280162179	0.9385711713163777	0.9325353738152556	0	0	0.0	0.02936317757883405	0.02936317757883405
1565	0.09483490103833986	0.02783963175617632	0.026914539236336035	0.7318426020634601	-1	0	0	0.1	1	1.0	13	1.0	1.0	14	13	0	0	0	0.06666666666666667	15	1	15	0.0	0	0.7314263592748612	0.9102017060342618	0.6074290328546856	0.9306486067029444	0.6551215742390302	0.9465966374271929	0.928644998226358	0.9305992921861421	0	0	0.0	0.026914539236336035	0.026914539236336035
833	0.044628222757656676	0.011200016859742718	0.00628647379348529	0.7854412196670371	-1	0	0	0.3	3	0.7692307692307693	10	0.5357142857142857	0.7692307692307693	12	10	2	1	0	0.14285714285714285	14	2	15	0.16666666666666666	0.14285714285714285	0.9018895744169972	0.9639595406099737	0.5812933472158738	0.8395424157725231	0.537703092266278	0.9164796791090737	0.9198075196433331	0.9202362639000969	1.0	0.08333333333333333	0.0	0.00628647379348529	0.00628647379348529
2718	0.06378824684794215	0.004739621568181287	-0.0032611367020666444	0.7676195394557154	-1	0	0	0.1	1	1.0	13	1.0	1.0	14	13	0	0	0	0.06666666666666667	15	1	15	0.0	0	0.7314263592748612	0.9155444291522586	0.5897595120093462	0.9307658849411055	0.6996291389063598	0.9360955959474879	0.918715980463697	0.9279340428882795	0	0	0.0	-0.0003261136702066644	-0.0003261136702066644
90	0.0004593671073910299	0.00013459440461139626	-0.00013459271122306607	0.9987116199395961	-1	0	0	1.0	3	0.0	0	0.6666666666666666	0	2	0	1	3	0	0.6666666666666666	2	3	4	0.75	1.0	0	0	0	0	0	0	0	0	0	0	0	-1.3459271122306607e-05	-1.3459271122306607e-05
4126	0.0944255026075898	0.029636781005594446	0.029505882128509832	0.7481556735904754	-1	0	0	0.1	1	1.0	13	1.0	1.0	14	13	0	0	0	0.06666666666666667	15	1	15	0.0	0	0.7314263592748612	0.9158804818990411	0.6074290328546856	0.9292906958548429	0.5461844966139328	0.9486034280162179	0.9385711713163777	0.9325353738152556	0	0	0.0	0.029505882128509832	0.029505882128509832
1906	0.055544929740524725	0.024049987896488826	0.023162987563280765	0.734362320994569	-1	0	0	0.2	2	0.9230769230769231	12	1.0	0.9230769230769231	14	12	0	1	0	0.06666666666666667	15	1	15	0.5	0.14285714285714285	0.9203277011018567	0.9564931141880525	0.5812933472158738	0.8391995581574833	0.5890787360992996	0.9214836720651547	0.8902685059556534	0.916962359364699	1.0	0.2857142857142857	0.0	0.023162987563280765	0.023162987563280765
3752	0.057028897007205294	0.005773278204354463	-0.0054710196596584795	0.9360887699629898	-1	0	0	0.2	2	0.8461538461538461	11	0.2727272727272727	0.6923076923076923	11	9	3	1	0	0.45454545454545453	5	11	15	0.125	0	0.7314263592748612	0.9273837926608945	0.6658807489564584	0.9452943027922628	0.6741610640854223	0.9449124409493928	0.9229965033841884	0.9397035973225017	1.0	0.2727272727272727	0.0	-0.0005471019659658479	-0.0005471019659658479
4451	0.09251067244820511	0.02791779014216578	0.026923429946276996	0.7406519841296548	-1	0	0	0.1	1	1.0	13	1.0	1.0	14	13	0	0	0	0.06666666666666667	15	1	15	0.0	0	0.7314263592748612	0.9158804818990411	0.6074290328546856	0.9292906958548429	0.5461844966139328	0.9486034280162179	0.9385711713163777	0.9325353738152556	0	0	0.0	0.026923429946276996	0.026923429946276996
4235	0.0939787011887315	0.027959783757052877	0.027743092242528373	0.748000523841222	-1	0	0	0.1	1	1.0	13	1.0	1.0	14	13	0	0	0	0.06666666666666667	15	1	15	0.0	0	0.7314263592748612	0.9158804818990411	0.6074290328546856	0.9292906958548429	0.5461844966139328	0.9486034280162179	0.9385711713163777	0.9325353738152556	0	0	0.0	0.027743092242528373	0.027743092242528373
485	0.019557273625859732	0.0028533300350610685	0.002546574863500104	0.9651334959594617	-1	0.25	1	0.4	4	0.6923076923076923	9	0.35714285714285715	0.5384615384615384	9	7	5	3	0	0.8571428571428571	7	6	15	0.25	0.2857142857142857	0.6134049120447802	0.9563803038076484	0.41349493675382065	0.9170817297181478	0.5994892873850513	0.9198524192974256	0.8444467649340888	0.9336264134191988	0.1111111111111111	0	0.0	0.002546574863500104	0.002546574863500104
1945	0.09711958803504059	0.0023710059581507534	0.0004069012537266814	0.5757531732440088	-1	0	0	0.1	1	1.0	13	1.0	1.0	14	13	0	0	0	0.06666666666666667	1	15	15	0.0	0	0.6507349137482039	0.9154630057874975	0.29341165714527195	0.9472823106871412	0.8028437825415228	0.9222285876153583	0.9168681971356276	0.9296484708298298	0	0	0.0	0.0004069012537266814	0.0004069012537266814
4441	0.09346916200727916	0.030239383834411843	0.029923374117787824	0.743258930163974	-1	0	0	0.1	1	1.0	13	1.0	1.0	14	13	0	0	0	0.06666666666666667	15	1	15	0.0	0	0.7314263592748612	0.9158804818990411	0.6074290328546856	0.9292906958548429	0.5461844966139328	0.9486034280162179	0.9385711713163777	0.9325353738152556	0	0	0.0	0.029923374117787824	0.029923374117787824
4419	0.05699208040271346	0.0025774414546592167	-0.0024537512802293047	0.6719368855817722	-1	0	0	0.2	2	0.9230769230769231	12	0.5357142857142857	0.9230769230769231	14	12	0	1	0	0.14285714285714285	2	14	15	0.5	0	0.9018895744169972	0.9232071676127211	0.6074290328546856	0.9143463759462909	0.525135061184357	0.9396687223423568	0.9430786234643517	0.9264530233472777	1.0	0.21428571428571427	0.0	-0.00024537512802293046	-0.00024537512802293046
1079	0.05107833248494781	0.009975882341373683	0.005625841265375983	0.8049969268268354	-1	0	0	0.2	2	0.9166666666666666	11	0.5384615384615384	0.9166666666666666	13	11	0	0	0	0.15384615384615385	2	13	14	0.0	0	0.9018895744169972	0.8905113026397606	0.46041381889534866	0.7664975099566965	0.5890787360992996	0.9557130920588823	0.8870994652583691	0.8927164757398377	0	0	0.0	0.005625841265375983	0.005625841265375983
687	0.052068157922695056	0.00727655248500662	0.005689126504714208	0.7061096005194021	-1	0	0	0.2	2	0.9230769230769231	12	0.3	0.6923076923076923	9	9	5	0	0	0.5	5	10	15	0.0	0.14285714285714285	0.5888886669464839	0.7942185922888425	0.4133042755541216	0.784103638079311	0.8600886765848716	0.9189378785609376	0.8806270085240205	0.8441491713949999	0	0	0.0	0.005689126504714208	0.005689126504714208
2523	0.09024042665572389	0.026973623031197613	0.02659175537472007	0.7370533076505497	-1	0	0	0.1	1	1.0	13	1.0	1.0	14	13	0	0	0	0.06666666666666667	15	1	15	0.0	0	0.7314263592748612	0.9102017060342618	0.6074290328546856	0.9306486067029444	0.6551215742390302	0.9465966374271929	0.928644998226358	0.9305992921861421	0	0	0.0	0.02659175537472007	0.02659175537472007
3959	0.09583860597791583	0.0296070343712941	0.02917160785506482	0.7510120090882012	-1	0	0	0.1	1	1.0	13	1.0	1.0	14	13	0	0	0	0.06666666666666667	15	1	15	0.0	0	0.7314263592748612	0.9158804818990411	0.6074290328546856	0.9292906958548429	0.5461844966139328	0.9486034280162179	0.9385711713163777	0.9325353738152556	0	0	0.0	0.02917160785506482	0.02917160785506482
2063	0.09211390238798163	0.028642923566032083	0.025905332950028368	0.7460224480979313	-1	0	0	0.1	1	1.0	13	1.0	1.0	14	13	0	0	0	0.06666666666666667	15	1	15	0.0	0	0.7314263592748612	0.9102017060342618	0.6074290328546856	0.9306486067029444	0.6551215742390302	0.9465966374271929	0.928644998226358	0.9305992921861421	0	0	0.0	0.025905332950028368	0.025905332950028368
1869	0.09303203905820118	0.007681491921779366	0.004764095453337177	0.7840453464593449	-1	0	0	0.1	1	1.0	13	1.0	1.0	14	13	0	0	0	0.06666666666666667	15	1	15	0.0	0	0.6876970633448816	0.9520986299262929	0.6393257881613309	0.9142074093320858	0.6079204809488369	0.924251994927573	0.9153425879934485	0.93207910693103	0	0	0.0	0.004764095453337177	0.004764095453337177
2589	0.09240589611061814	0.029801882123663973	0.02951289303191909	0.7604686572637422	-1	0	0	0.1	1	1.0	13	1.0	1.0	14	13	0	0	0	0.06666666666666667	15	1	15	0.0	0	0.7314263592748612	0.9158804818990411	0.6074290328546856	0.9292906958548429	0.5461844966139328	0.9486034280162179	0.9385711713163777	0.9325353738152556	0	0	0.0	0.02951289303191909	0.02951289303191909
2535	0.07162858740084214	0.016177774046465754	0.007781774224688031	0.6526960208297566	-1	0	0	0.1	1	1.0	13	1.0	1.0	14	13	0	0	0	0.06666666666666667	15	1	15	0.0	0	0.7314263592748612	0.9076230361757068	0.5897595120093462	0.9307658849411055	0.6996291389063598	0.9360955959474879	0.918715980463697	0.9257109374121514	0	0	0.0	0.007781774224688031	0.007781774224688031
2739	0.08351513928847963	0.011067244051700665	0.002209922548501203	0.7968547078625268	-1	0	0	0.1	1	1.0	13	1.0	1.0	14	13	0	0	0	0.06666666666666667	15	1	15	0.0	0	0.7314263592748612	0.9148834327368851	0.6557523825932039	0.933206356410279	0.7691671884505766	0.9506633203174617	0.918715980463697	0.934426532497525	0	0	0.0	0.002209922548501203	0.002209922548501203
358	0.046879643476238415	0.0056356837181803805	0.004734414448130932	0.8740087443384172	-1	0	0	0.1111111111111111	1	1.0	11	0.4642857142857143	0.7272727272727273	8	8	4	5	0	0.5714285714285714	4	7	13	0.4166666666666667	0.5454545454545454	0.6375166140623009	0.9351130987106411	0.6093259955055146	0.8890522600906712	0.6500820842462756	0.9758008299339883	0.8811254079271016	0.9434998477052976	0.125	0.25	0.0	0.004734414448130932	0.004734414448130932
4022	0.0962044873610243	0.02973458263345669	0.02950529920617195	0.7404223742093605	-1	0	0	0.1	1	1.0	13	1.0	1.0	14	13	0	0	0	0.06666666666666667	15	1	15	0.0	0	0.7314263592748612	0.9158804818990411	0.6074290328546856	0.9292906958548429	0.5461844966139328	0.9486034280162179	0.9385711713163777	0.9325353738152556	0	0	0.0	0.02950529920617195	0.02950529920617195
1795	0.06213016199004674	0.00671924571489374	-0.003954013188947852	0.5444559020461677	-1	0	0	0.1	1	1.0	13	1.0	1.0	14	13	0	0	0	0.06666666666666667	1	15	15	0.0	0	0.9018895744169972	0.8544806064217972	0.6034661795106047	0.8963468847530079	0.5452304530860804	0.9660168995561813	0.8826642629015363	0.9187084439090809	0	0	0.0	-0.00039540131889478523	-0.00039540131889478523
591	0.030749181631059268	0.007179070534211604	0.004232734356498003	0.9428969394121197	-1	0	0	0.4	4	0.6153846153846154	8	0.375	0.46153846153846156	10	6	4	0	0	0.625	5	8	15	0.0	0.18181818181818182	0.8975698472239897	0.9312741213466263	0.36931727927957114	0.9530649927759584	0.6200945916188259	0.9201177354682114	0.9193115492956644	0.9362610381756616	0	0	0.0	0.004232734356498003	0.004232734356498003
2025	0.09307956118176634	0.027870742394035093	0.027870107304621333	0.740609110560686	-1	0	0	0.1	1	1.0	13	1.0	1.0	14	13	0	0	0	0.06666666666666667	15	1	15	0.0	0	0.7314263592748612	0.9127465134493851	0.6074290328546856	0.9318399645788314	0.6551215742390302	0.9465966374271929	0.928644998226358	0.9316711335761328	0	0	0.0	0.027870107304621333	0.027870107304621333
2461	0.09463059809497866	0.027348502348478326	0.02702463412946378	0.748028896222958	-1	0	0	0.1	1	1.0	13	1.0	1.0	14	13	0	0	0	0.06666666666666667	15	1	15	0.0	0	0.7314263592748612	0.9158804818990411	0.6074290328546856	0.9292906958548429	0.5461844966139328	0.9486034280162179	0.9385711713163777	0.9325353738152556	0	0	0.0	0.02702463412946378	0.02702463412946378
2095	0.09270986921700412	0.02701596739222207	0.026006535517703107	0.7356814564574454	-1	0	0	0.1	1	1.0	13	1.0	1.0	14	13	0	0	0	0.06666666666666667	15	1	15	0.0	0	0.7314263592748612	0.9102017060342618	0.6074290328546856	0.9306486067029444	0.6551215742390302	0.9465966374271929	0.928644998226358	0.9305992921861421	0	0	0.0	0.026006535517703107	0.026006535517703107
4005	0.08395391952568383	0.013803375444127432	0.012367560546320345	0.7427236782085451	-1	0	0	0.1	1	1.0	13	1.0	1.0	14	13	0	0	0	0.06666666666666667	15	1	15	0.0	0	0.7314263592748612	0.916253109956394	0.5162519050296777	0.8837669573407765	0.5461844966139328	0.9314227572471374	0.8931735862315628	0.9123986651365557	0	0	0.0	0.012367560546320345	0.012367560546320345
2890	0.09345563842842709	0.02770441586697635	0.02720727395750069	0.7441515767041351	-1	0	0	0.1	1	1.0	13	1.0	1.0	14	13	0	0	0	0.06666666666666667	15	1	15	0.0	0	0.7314263592748612	0.9158804818990411	0.6074290328546856	0.9292906958548429	0.5461844966139328	0.9486034280162179	0.9385711713163777	0.9325353738152556	0	0	0.0	0.02720727395750069	0.02720727395750069
364	0.007013961761667374	0.0009772822692823374	-0.0009770046721324643	0.9970581106848326	-1	0	0	0.3333333333333333	2	0.8333333333333334	5	0.4	0.5	4	3	3	5	0	0.8	5	4	8	0.5555555555555556	0	0.7581797539508811	0.903912693243731	0.2712968003372974	0.5824910722366504	0.5413167331217038	0.8961217070294435	0.8894006643924681	0.8287006795262996	0.5	0.25	0.0	-9.770046721324643e-05	-9.770046721324643e-05
1003	0.08720026532494375	0.00929608323152719	0.00809036664181682	0.7966774048614742	-1	0	0	0.1	1	1.0	13	1.0	0.9230769230769231	12	12	2	0	0	0.06666666666666667	15	1	15	0.0	0	0.6224797041837843	0.8994729770028838	0.5412317871890385	0.9424639504965895	0.6201703955387479	0.9461562891017097	0.868459243133532	0.9320066591244802	0	0	0.0	0.00809036664181682	0.00809036664181682
1777	0.049665988742859296	0.002467445682540436	0.0024639565930320646	0.8814525851111148	-1	0	0	0.3	3	0.8461538461538461	11	0.5357142857142857	0.8461538461538461	14	11	0	1	0	0.14285714285714285	14	2	15	1.0	0.15384615384615385	0.729760133115354	0.9631340068559702	0.613190102522519	0.8998691158881046	0.8028437825415228	0.8401780804804809	0.868421555633124	0.9147250369935677	1.0	0.14285714285714285	0.0	0.0024639565930320646	0.0024639565930320646
5040	0.03152544588860377	0.01514936536475258	0.008721829482152341	0.7651058588274724	-1	0	0	0.3333333333333333	2	0.8571428571428571	6	1.0	0.8571428571428571	7	6	1	2	0	0.1111111111111111	9	1	9	0.4	0.25	0.9476113994080875	0.5836646051033061	0.6074290328546856	0.7895895875777796	0.5461844966139328	0.9415645883337752	0.8931735862315628	0.8145680265912502	0.5714285714285714	0.42857142857142855	0.0	0.008721829482152341	0.008721829482152341
1431	0.040197832289340873	0.009379091913140984	0.007748887415205955	0.8500394007282607	-1	0	0	0.3	3	0.7692307692307693	10	0.5769230769230769	0.6923076923076923	12	9	2	2	0	0.15384615384615385	13	2	15	0.4	0.14285714285714285	0.9018895744169972	0.9639595406099737	0.5812933472158738	0.8387094111207597	0.537703092266278	0.9358788057556977	0.8933592871163414	0.9268033404735231	0.5833333333333333	0.16666666666666666	0.0	0.007748887415205955	0.007748887415205955
830	0.04629826207858981	0.017220563411768103	0.016312291610508487	0.7105327603041283	-1	0	0	0.2	2	0.9230769230769231	12	0.5357142857142857	0.9230769230769231	14	12	0	0	0	0.14285714285714285	2	14	15	0.0	0	0.9018895744169972	0.9521032952567624	0.5812933472158738	0.8258532947793964	0.5464655676062137	0.9331839764746092	0.8969768691042744	0.9163891984600125	0	0	0.0	0.016312291610508487	0.016312291610508487
1084	8.058447240356882e-05	6.081994295118937e-06	-5.325262121682608e-06	0.9999925113604843	-1	0	0	0.25	1	1.0	3	0.625	0.6666666666666666	3	2	1	2	0	0.5	4	2	5	0.4	0	0.6439677674149017	0.78380043612044	0.4278307542065858	0.7560532592015271	0.7322892777368532	0.8348073064915068	0.8630725132340452	0.7935405989995014	0.6666666666666666	0.3333333333333333	0.0	-5.325262121682609e-07	-5.325262121682609e-07
4472	0.09074253408986606	0.028646817535699507	0.02807028161747483	0.7422159722480537	-1	0	0	0.1	1	1.0	13	1.0	1.0	14	13	0	0	0	0.06666666666666667	15	1	15	0.0	0	0.7314263592748612	0.9158804818990411	0.6074290328546856	0.9292906958548429	0.5461844966139328	0.9486034280162179	0.9385711713163777	0.9325353738152556	0	0	0.0	0.02807028161747483	0.02807028161747483
744	None	None	None	None	None	0	0	0.3	3	0.7692307692307693	10	0.75	0.5384615384615384	8	7	6	3	0	0.8	5	4	15	0.2	0.5	0.5739961665688641	0.7313836835337496	0.7681531030508536	0.9417549079138796	0.6511946067561863	0.8986320001225844	0.7334188621535698	0.8796322039309918	0.375	0.125	0.0	None	None
3419	0.05583383634880208	0.009552733851802353	-0.008375885761344473	0.7395409612397394	-1	0	0	0.2	2	0.9230769230769231	12	0.5357142857142857	0.9230769230769231	14	12	0	0	0	0.14285714285714285	14	2	15	0.0	0	0.7440782077314635	0.8999267983912015	0.6074290328546856	0.9155045408543371	0.5461844966139328	0.9476303379671902	0.9273712820480043	0.9235514598543881	0	0	0.0	-0.0008375885761344473	-0.0008375885761344473
3092	0.09365194855881788	0.027665288814121464	0.027331057525957873	0.748014992253329	-1	0	0	0.1	1	1.0	13	1.0	1.0	14	13	0	0	0	0.06666666666666667	15	1	15	0.0	0	0.7314263592748612	0.9158804818990411	0.6074290328546856	0.9292906958548429	0.5461844966139328	0.9486034280162179	0.9385711713163777	0.9325353738152556	0	0	0.0	0.027331057525957873	0.027331057525957873
3951	0.09192393754938893	0.027619040594746205	0.026340212373146165	0.7510250027638439	-1	0	0	0.1	1	1.0	13	1.0	1.0	14	13	0	0	0	0.06666666666666667	15	1	15	0.0	0	0.7314263592748612	0.9158804818990411	0.6074290328546856	0.9292906958548429	0.5461844966139328	0.9486034280162179	0.9385711713163777	0.9325353738152556	0	0	0.0	0.026340212373146165	0.026340212373146165
2019	0.0938577286028602	0.027345015105438873	0.026091154928992583	0.745089281677469	-1	0	0	0.1	1	1.0	13	1.0	1.0	14	13	0	0	0	0.06666666666666667	15	1	15	0.0	0	0.7314263592748612	0.9102017060342618	0.6074290328546856	0.9306486067029444	0.6551215742390302	0.9465966374271929	0.928644998226358	0.9305992921861421	0	0	0.0	0.026091154928992583	0.026091154928992583
879	0.05951018184410212	0.006431831221127252	0.0051264715900172534	0.743527689554601	-1	0	0	0.1111111111111111	1	1.0	11	1.0	1.0	12	11	0	0	0	0.07692307692307693	1	13	13	0.0	0	0.7977058648577605	0.8824373004762728	0.2950929032792824	0.6177084897502236	0.7497767567123186	0.9188549526592871	0.906027704339059	0.837645539578426	0	0	0.0	0.0051264715900172534	0.0051264715900172534
1213	0.05313249084851665	0.010449218568371017	0.010427260424644152	0.7127325309004894	-1	0	0	0.3	3	0.6923076923076923	9	0.45454545454545453	0.6153846153846154	11	8	3	3	0	0.2727272727272727	3	11	15	0.42857142857142855	0	0.8642838645977415	0.9601188068995554	0.7024063925266499	0.8519575486727211	0.5155812507932941	0.9734310965081227	0.9186756047401121	0.9450124749604905	0.18181818181818182	0.18181818181818182	0.0	0.010427260424644152	0.010427260424644152
787	0.042372972846772806	0.004106786531791184	0.003716775959758759	0.5041199060491381	-1	0	0	0.3	3	0.6923076923076923	9	0.375	0.6153846153846154	11	8	3	2	0	0.4	10	4	15	0.2857142857142857	0.18181818181818182	0.7977058648577605	0.9316922272127027	0.4051546537514595	0.9441082973966456	0.6115093143521395	0.9236719815300409	0.8870994652583691	0.9336633632051796	0.5909090909090908	0.2727272727272727	0.0	0.003716775959758759	0.003716775959758759
1109	0.04805354245010293	0.017582859291754196	0.017568386279817813	0.6533712851504607	-1	0	0	0.2	2	0.9230769230769231	12	0.5357142857142857	0.9230769230769231	14	12	0	0	0	0.14285714285714285	2	14	15	0.0	0	0.9424487617597898	0.9402199666071115	0.5914261513966161	0.7574639691763404	0.5890787360992996	0.9385833072882626	0.8902685059556534	0.9008750977048097	0	0	0.0	0.017568386279817813	0.017568386279817813
2906	0.0975153580656602	0.02565636923039695	0.02559360065302079	0.7228204999704706	-1	0	0	0.1	1	1.0	13	1.0	1.0	14	13	0	0	0	0.06666666666666667	15	1	15	0.0	0	0.7314263592748612	0.9155929890589108	0.6074290328546856	0.9292906958548429	0.5890787360992996	0.9554337903745708	0.9385711713163777	0.9355343381757122	0	0	0.0	0.02559360065302079	0.02559360065302079
2658	0.0931288432182696	0.02973905299310805	0.028830547542736402	0.747259728459625	-1	0	0	0.1	1	1.0	13	1.0	1.0	14	13	0	0	0	0.06666666666666667	15	1	15	0.0	0	0.7314263592748612	0.9158804818990411	0.6074290328546856	0.9292906958548429	0.5461844966139328	0.9486034280162179	0.9385711713163777	0.9325353738152556	0	0	0.0	0.028830547542736402	0.028830547542736402
813	0.049865888280196696	0.007730542914196154	0.006382342890137815	0.7597500287943765	-1	0	0	0.2	2	0.8461538461538461	11	0.38461538461538464	0.8461538461538461	13	11	1	1	0	0.23076923076923078	13	3	15	0.25	0.16666666666666666	0.6852143453951741	0.9382210360868708	0.43564733092513686	0.9261421128202295	0.7582625965482939	0.9579505885972869	0.7468800679592198	0.9422285295937525	1.0	0.3076923076923077	0.0	0.006382342890137815	0.006382342890137815
806	0.038014068044415865	0.0030752257379654964	0.0002866567953112372	0.8921669134824559	-1	0	0	0.3	3	0.6923076923076923	9	0.234375	0.6153846153846154	11	8	3	1	0	1.0	8	8	15	0.14285714285714285	0.18181818181818182	0.42581860720870346	0.9446133697384946	0.43564733092513686	0.9460494162437604	0.5896162649411205	0.9538354095282464	0.851924803491987	0.9483212810903408	1.0	0.36363636363636365	0.0	0.0002866567953112372	0.0002866567953112372
764	0.03891549218242204	0.008240276861952304	0.008022912942872797	0.9396439871668611	-1	0	0	0.25	2	0.8	8	0.4	0.8	9	8	2	2	0	0.3	10	3	12	0.2857142857142857	1.0	0.7977058648577605	0.9752719233447006	0.6712225434679763	0.9220465416785286	0.6405838097182998	0.7366339780867895	0.8933592871163414	0.9161590963996894	0.5555555555555556	0.1111111111111111	0.0	0.008022912942872797	0.008022912942872797
3543	0.09506735292840911	0.027803485646229607	0.026993041581096864	0.7392585474232467	-1	0	0	0.1	1	1.0	13	1.0	1.0	14	13	0	0	0	0.06666666666666667	15	1	15	0.0	0	0.7314263592748612	0.9158804818990411	0.6074290328546856	0.9292906958548429	0.5461844966139328	0.9486034280162179	0.9385711713163777	0.9325353738152556	0	0	0.0	0.026993041581096864	0.026993041581096864
1786	0.08804428836347314	0.013099616680503894	-0.002667850606484035	0.7222629060817359	-1	0	0	0.1	1	1.0	13	1.0	1.0	14	13	0	0	0	0.06666666666666667	15	1	15	0.0	0	0.7598619151966233	0.915068626889734	0.6074290328546856	0.9306486067029444	0.6551215742390302	0.9465966374271929	0.928644998226358	0.9319022316074415	0	0	0.0	-0.0002667850606484035	-0.0002667850606484035
2137	0.0947044503576169	0.02892977912548514	0.02529653806607257	0.7358885820538129	-1	0	0	0.1	1	1.0	13	1.0	1.0	14	13	0	0	0	0.06666666666666667	15	1	15	0.0	0	0.7314263592748612	0.9102017060342618	0.6074290328546856	0.9306486067029444	0.6551215742390302	0.9465966374271929	0.928644998226358	0.9305992921861421	0	0	0.0	0.02529653806607257	0.02529653806607257
1304	0.054031059374196	0.0020860139196078975	-0.0013898476835688658	0.9341117560018922	-1	0	0	0.4	4	0.5833333333333334	7	0.35	0.5833333333333334	11	7	2	1	0	0.625	5	8	14	0.25	0.5	0.5310334987399685	0.9378893263565293	0.3800796268483054	0.7416805326251282	0.9065425565131753	0.854262126555463	0.9043226356985384	0.8636514385599645	1.0	0.36363636363636365	0.0	-0.0001389847683568866	-0.0001389847683568866
298	0.029245929812089424	0.004642988901743263	-0.002211200491424466	0.6993422710656572	-1	0	0	0.2	2	0.9230769230769231	12	0.625	0.38461538461538464	6	5	8	2	0	0.6666666666666666	6	4	15	0.10526315789473684	0.16666666666666666	0.7889199036692782	0.7994429303162138	0.7756797991309952	0.9359313179413572	0.9832361265122085	0.9583995139308223	0.7180440462568396	0.9168668358209201	0.5833333333333334	0.16666666666666666	0.0	-0.00022112004914244662	-0.00022112004914244662
4181	0.09370400704788294	0.029586750723950787	0.029451119308619877	0.746227023639153	-1	0	0	0.1	1	1.0	13	1.0	1.0	14	13	0	0	0	0.06666666666666667	15	1	15	0.0	0	0.7314263592748612	0.9158804818990411	0.6074290328546856	0.9292906958548429	0.5461844966139328	0.9486034280162179	0.9385711713163777	0.9325353738152556	0	0	0.0	0.029451119308619877	0.029451119308619877
762	0.04676208119567894	0.0029856744314251285	0.0005998713835710124	0.7441780639569098	-1	0	0	0.25	2	0.8888888888888888	8	1.0	0.8888888888888888	10	8	0	1	0	0.09090909090909091	11	1	11	0.5	0.2	0.4302697553577577	0.8640917967818389	0.3464926611634471	0.8796039791298973	0.6005595888094349	0.8249087651153669	0.7959924235760766	0.8576755714628923	1.0	0.1	0.0	0.0005998713835710124	0.0005998713835710124
2917	0.0921362961502013	0.027423926940946114	0.02611219811310225	0.7475953411179045	-1	0	0	0.1	1	1.0	13	1.0	1.0	14	13	0	0	0	0.06666666666666667	15	1	15	0.0	0	0.7314263592748612	0.9158804818990411	0.6074290328546856	0.9292906958548429	0.5461844966139328	0.9486034280162179	0.9385711713163777	0.9325353738152556	0	0	0.0	0.02611219811310225	0.02611219811310225
517	0.05928172639452758	0.012111866469263313	-0.006911549449995607	0.7396036490329572	-1	0	0	0.1	1	1.0	13	1.0	1.0	14	13	0	1	0	0.06666666666666667	15	1	15	0.3333333333333333	0	0.2847816052197264	0.975155159622059	0.5057609346222394	0.7284724625247142	0.5980308359200548	0.9461164267042642	0.9129501886814028	0.924662972835787	1.0	0.14285714285714285	0.0	-0.0006911549449995607	-0.0006911549449995607
1641	0.09310835876895318	0.02823720146579851	0.02600781915579672	0.7302218157903542	-1	0	0	0.1	1	1.0	13	1.0	1.0	14	13	0	0	0	0.06666666666666667	15	1	15	0.0	0	0.7314263592748612	0.9102017060342618	0.6074290328546856	0.9306486067029444	0.6551215742390302	0.9465966374271929	0.928644998226358	0.9305992921861421	0	0	0.0	0.02600781915579672	0.02600781915579672
2236	0.09310851362585824	0.028771263445323783	0.026443083374757658	0.7439814056157765	-1	0	0	0.1	1	1.0	13	1.0	1.0	14	13	0	0	0	0.06666666666666667	15	1	15	0.0	0	0.7314263592748612	0.9102017060342618	0.6074290328546856	0.9306486067029444	0.6551215742390302	0.9465966374271929	0.928644998226358	0.9305992921861421	0	0	0.0	0.026443083374757658	0.026443083374757658
4804	0.09649549883901003	0.02956815925829272	0.028681640989577824	0.7394703687836351	-1	0	0	0.1	1	1.0	13	1.0	1.0	14	13	0	0	0	0.06666666666666667	15	1	15	0.0	0	0.7314263592748612	0.9158804818990411	0.6074290328546856	0.9292906958548429	0.5461844966139328	0.9486034280162179	0.9385711713163777	0.9325353738152556	0	0	0.0	0.028681640989577824	0.028681640989577824
4046	0.09529654148723479	0.031036261722864625	0.030798335109298882	0.7397780989646401	-1	0	0	0.1	1	1.0	13	1.0	1.0	14	13	0	0	0	0.06666666666666667	15	1	15	0.0	0	0.7314263592748612	0.9158804818990411	0.6074290328546856	0.9292906958548429	0.5461844966139328	0.9486034280162179	0.9385711713163777	0.9325353738152556	0	0	0.0	0.030798335109298882	0.030798335109298882
4369	0.09319640507722374	0.028503927024901617	0.028155651138931467	0.744242212004876	-1	0	0	0.1	1	1.0	13	1.0	1.0	14	13	0	0	0	0.06666666666666667	15	1	15	0.0	0	0.7314263592748612	0.9158804818990411	0.6074290328546856	0.9292906958548429	0.5461844966139328	0.9486034280162179	0.9385711713163777	0.9325353738152556	0	0	0.0	0.028155651138931467	0.028155651138931467
3270	0.09709934143941969	0.027699990957739593	0.026730942648227663	0.747733088908112	-1	0	0	0.1	1	1.0	13	1.0	1.0	14	13	0	0	0	0.06666666666666667	15	1	15	0.0	0	0.7314263592748612	0.9158804818990411	0.6074290328546856	0.9292906958548429	0.5461844966139328	0.9486034280162179	0.9385711713163777	0.9325353738152556	0	0	0.0	0.026730942648227663	0.026730942648227663
2534	0.09405338652197656	0.03111320400109614	0.031111756075192332	0.7441774983690106	-1	0	0	0.1	1	1.0	13	1.0	1.0	14	13	0	0	0	0.06666666666666667	15	1	15	0.0	0	0.7314263592748612	0.9158804818990411	0.6074290328546856	0.9292906958548429	0.5461844966139328	0.9486034280162179	0.9385711713163777	0.9325353738152556	0	0	0.0	0.031111756075192332	0.031111756075192332
3756	0.03553896167809061	0.0029044080291233073	0.0028845489812181374	0.924530909898079	-1	0	0	0.2	2	0.8461538461538461	11	0.46875	0.6923076923076923	11	9	3	2	0	0.5	4	8	15	0.25	0	0.897589429679184	0.9347721010522805	0.6074290328546856	0.9376500664962155	0.23380933500785436	0.9340462354086292	0.9520117821324161	0.9355071178371429	0.5454545454545454	0.2727272727272727	0.0	0.0028845489812181374	0.0028845489812181374
2282	0.10071338274540617	0.030933480571906837	0.03061389161601515	0.7480393142194424	-1	0	0	0.1	1	1.0	13	1.0	1.0	14	13	0	0	0	0.06666666666666667	15	1	15	0.0	0	0.7151506236282058	0.9112543315657917	0.5897595120093462	0.9411149168975651	0.6530670198350444	0.9440840820510643	0.928826963470399	0.9335346301504693	0	0	0.0	0.03061389161601515	0.03061389161601515
4223	0.0933820079962609	0.029732612797283915	0.029130649317062062	0.7577232569635659	-1	0	0	0.1	1	1.0	13	1.0	1.0	14	13	0	0	0	0.06666666666666667	15	1	15	0.0	0	0.7314263592748612	0.9158804818990411	0.6074290328546856	0.9292906958548429	0.5461844966139328	0.9486034280162179	0.9385711713163777	0.9325353738152556	0	0	0.0	0.029130649317062062	0.029130649317062062
4928	0.09321966957603137	0.029185725553131096	0.025608594151235693	0.7401195223959509	-1	0	0	0.1	1	1.0	13	1.0	1.0	14	13	0	0	0	0.06666666666666667	15	1	15	0.0	0	0.7314263592748612	0.9158804818990411	0.6074290328546856	0.9292906958548429	0.6390720870610607	0.9362374709722947	0.932878791982001	0.9275778845846114	0	0	0.0	0.025608594151235693	0.025608594151235693
2992	0.0947422306646932	0.03040532110424598	0.030250445596056025	0.7565044478373966	-1	0	0	0.1	1	1.0	13	1.0	1.0	14	13	0	0	0	0.06666666666666667	15	1	15	0.0	0	0.7314263592748612	0.9158804818990411	0.6074290328546856	0.9292906958548429	0.5461844966139328	0.9486034280162179	0.9385711713163777	0.9325353738152556	0	0	0.0	0.030250445596056025	0.030250445596056025
4989	0.09564878734065026	0.02971962744308047	0.029384496867853566	0.7551375327337861	-1	0	0	0.1	1	1.0	13	1.0	1.0	14	13	0	0	0	0.06666666666666667	15	1	15	0.0	0	0.7314263592748612	0.9158804818990411	0.6074290328546856	0.9292906958548429	0.5461844966139328	0.9486034280162179	0.9385711713163777	0.9325353738152556	0	0	0.0	0.029384496867853566	0.029384496867853566
980	0.045187014093721264	0.012068973878580282	0.010131719092661487	0.6967287143636536	-1	0	0	0.2	2	0.9230769230769231	12	0.5357142857142857	0.9230769230769231	14	12	0	0	0	0.14285714285714285	2	14	15	0.0	0	0.9247504869125424	0.9396852642062804	0.5934075780686566	0.757353967436679	0.5461844966139328	0.916226509826301	0.8931735862315628	0.8901343535525564	0	0	0.0	0.010131719092661487	0.010131719092661487
3514	0.09317926859164717	0.028093223792975536	0.027890076925048156	0.7470493350317419	-1	0	0	0.1	1	1.0	13	1.0	1.0	14	13	0	0	0	0.06666666666666667	15	1	15	0.0	0	0.7314263592748612	0.9158804818990411	0.6074290328546856	0.9292906958548429	0.5461844966139328	0.9486034280162179	0.9385711713163777	0.9325353738152556	0	0	0.0	0.027890076925048156	0.027890076925048156
4450	0.08132879883387564	0.007583109142218968	0.001413798304263698	0.7530478204591933	-1	0	0	0.1	1	1.0	13	1.0	1.0	14	13	0	0	0	0.06666666666666667	15	1	15	0.0	0	0.7314263592748612	0.9158804818990411	0.6074290328546856	0.9319024992611665	0.5461844966139328	0.9486034280162179	0.9385711713163777	0.9333785815636731	0	0	0.0	0.001413798304263698	0.001413798304263698
2327	0.0940038218452861	0.02796754868204455	0.02635286381662909	0.7456026936417781	-1	0	0	0.1	1	1.0	13	1.0	1.0	14	13	0	0	0	0.06666666666666667	15	1	15	0.0	0	0.7314263592748612	0.9102017060342618	0.6074290328546856	0.9306486067029444	0.6551215742390302	0.9465966374271929	0.928644998226358	0.9305992921861421	0	0	0.0	0.02635286381662909	0.02635286381662909
3032	0.09597837583690362	0.030073551022196415	0.02986909064488037	0.7549435588082694	-1	0	0	0.1	1	1.0	13	1.0	1.0	14	13	0	0	0	0.06666666666666667	15	1	15	0.0	0	0.7314263592748612	0.9158804818990411	0.6074290328546856	0.9292906958548429	0.5461844966139328	0.9486034280162179	0.9385711713163777	0.9325353738152556	0	0	0.0	0.02986909064488037	0.02986909064488037
3164	0.09125158007385904	0.020973794101882007	0.020968801932431724	0.722364479448065	-1	0	0	0.1	1	1.0	12	1.0	1.0	13	12	0	0	0	0.07142857142857142	14	1	14	0.0	0	0.7314263592748612	0.9176843364970714	0.6074290328546856	0.9353157824709083	0.5890787360992996	0.9464927091210795	0.9385711713163777	0.9341260380440758	0	0	0.0	0.020968801932431724	0.020968801932431724
1080	0.040493771698730315	0.008838696415466633	0.008811462558801414	0.939111480575349	-1	0	0	0.25	2	0.8	8	0.4	0.8	9	8	2	2	0	0.3	10	3	12	0.2857142857142857	1.0	0.7977058648577605	0.9752719233447006	0.6712225434679763	0.9220465416785286	0.6395730554909227	0.8203391232907387	0.9030158443721228	0.9278843380164574	0.5555555555555556	0.1111111111111111	0.0	0.008811462558801414	0.008811462558801414
1475	0.05238156307851333	0.01780098841751567	0.017409758010162004	0.660561871870418	-1	0	0	0.2	2	0.9230769230769231	12	0.5357142857142857	0.9230769230769231	14	12	0	0	0	0.14285714285714285	2	14	15	0.0	0	0.9476113994080875	0.9422051559275301	0.5672718924298448	0.7585330309908164	0.6390727322789718	0.9251541173775963	0.8870994652583691	0.8956845483623703	0	0	0.0	0.017409758010162004	0.017409758010162004
576	0.04210105769245693	0.005090434808775963	0.0018020915931775093	0.9958926576378462	-1	0	0	0.2222222222222222	2	0.9090909090909091	10	0.4642857142857143	0.6363636363636364	9	7	3	5	0	0.5714285714285714	7	4	13	0.625	0	0.7977058648577605	0.7931471237661364	0.2950929032792824	0.6942364050944507	0.7322892777368532	0.9212458842971823	0.9030158443721228	0.8236293056913017	0.2222222222222222	0.2222222222222222	0.0	0.0018020915931775093	0.0018020915931775093
4492	0.08664313611354325	0.008388469251236926	0.0031426049446979577	0.734481697604567	-1	0	0	0.1	1	1.0	13	1.0	1.0	14	13	0	0	0	0.06666666666666667	15	1	15	0.0	0	0.7314263592748612	0.9135904335499667	0.6074290328546856	0.9292906958548429	0.5461844966139328	0.9486034280162179	0.9385711713163777	0.9319169819286767	0	0	0.0	0.0031426049446979577	0.0031426049446979577
1285	0.07311923616156915	0.014125979837606138	0.014110842019933236	0.63818479072864	-1	0	0	0.1	1	1.0	13	1.0	1.0	14	13	0	0	0	0.06666666666666667	1	15	15	0.0	0	0.918082007243385	0.8325423989346535	0.6034661795106047	0.8699270209882686	0.5452304530860804	0.9687399935720957	0.8945626652454733	0.9099131358694957	0	0	0.0	0.014110842019933236	0.014110842019933236
1261	0.09135909841591029	0.005577220412021411	-0.004968752797049465	0.6153260560681428	-1	0	0	0.1	1	1.0	13	1.0	1.0	14	13	0	0	0	0.06666666666666667	1	15	15	0.0	0	0.6670106493948594	0.9263099695983523	0.29341165714527195	0.9138012506768061	0.7663121851486072	0.8845310665250875	0.8688472092986993	0.9096568012349572	0	0	0.0	-0.0004968752797049465	-0.0004968752797049465
1379	0.05709553681016658	0.010713112467704204	0.009750820603481548	0.7279965013712251	-1	0	0	0.2	2	0.9230769230769231	12	1.0	0.9230769230769231	14	12	0	1	0	0.06666666666666667	15	1	15	0.5	0.14285714285714285	0.9203277011018567	0.957615722189992	0.5812933472158738	0.8113214105092305	0.5571068986418283	0.9192881686216545	0.8933592871163414	0.9118418565888962	1.0	0.14285714285714285	0.0	0.009750820603481548	0.009750820603481548
2355	0.09587464695044846	0.028334276735078587	0.02823417426372202	0.7274107533389197	-1	0	0	0.1	1	1.0	13	1.0	1.0	14	13	0	0	0	0.06666666666666667	15	1	15	0.0	0	0.7314263592748612	0.9127465134493851	0.6074290328546856	0.9318399645788314	0.6551215742390302	0.9465966374271929	0.928644998226358	0.9316711335761328	0	0	0.0	0.02823417426372202	0.02823417426372202
3117	0.09518279666791715	0.029593997367765367	0.02926806536746324	0.7407277488087674	-1	0	0	0.1	1	1.0	13	1.0	1.0	14	13	0	0	0	0.06666666666666667	15	1	15	0.0	0	0.7314263592748612	0.9158804818990411	0.6074290328546856	0.9292906958548429	0.5461844966139328	0.9486034280162179	0.9385711713163777	0.9325353738152556	0	0	0.0	0.02926806536746324	0.02926806536746324
943	0.05939356498954348	0.005718029453580398	0.004646552817314987	0.7693698688104059	-1	0	0	0.1111111111111111	1	1.0	11	1.0	1.0	12	11	0	0	0	0.07692307692307693	1	13	13	0.0	0	0.7977058648577605	0.8824373004762728	0.2950929032792824	0.6177084897502236	0.7497767567123186	0.9188549526592871	0.906027704339059	0.837645539578426	0	0	0.0	0.004646552817314987	0.004646552817314987
4672	0.08631001070515858	0.003447205142458443	0.0023730935621137125	0.7330327897300777	-1	0	0	0.1	1	1.0	13	1.0	1.0	14	13	0	0	0	0.06666666666666667	15	1	15	0.0	0	0.7314263592748612	0.903017475289231	0.5931969372622531	0.9268070254335383	0.5515870741968406	0.9390727800139715	0.918715980463697	0.9242602099201804	0	0	0.0	0.0023730935621137125	0.0023730935621137125
4599	0.09176623700738037	0.027811716972949124	0.026721373165645466	0.738802350834594	-1	0	0	0.1	1	1.0	13	1.0	1.0	14	13	0	0	0	0.06666666666666667	15	1	15	0.0	0	0.7314263592748612	0.9158804818990411	0.6074290328546856	0.9292906958548429	0.5461844966139328	0.9486034280162179	0.9385711713163777	0.9325353738152556	0	0	0.0	0.026721373165645466	0.026721373165645466
1293	0.05434525192215475	0.0031356332369202695	-0.0020867067024774137	0.9338104695411129	-1	0	0	0.4	4	0.5833333333333334	7	0.35	0.5833333333333334	11	7	2	1	0	0.625	5	8	14	0.25	0.5	0.5310334987399685	0.9378893263565293	0.3800796268483054	0.7416805326251282	0.9065425565131753	0.8547300535952607	0.9043226356985384	0.8637990987382053	1.0	0.36363636363636365	0.0	-0.00020867067024774136	-0.00020867067024774136
953	None	None	None	None	None	0	0	0.3	3	0.6923076923076923	9	0.35714285714285715	0.5384615384615384	8	7	6	4	0	0.8571428571428571	7	6	15	0.26666666666666666	0.2222222222222222	0.7334394020562996	0.9619559953677095	0.6529362860186273	0.8710842362775126	0.9426731448196591	0.9412361117515078	0.8927219729667969	0.933277294930184	0.25	0.125	0.0	None	None
1656	0.053804508284250666	0.023653438819569522	0.022908695839576602	0.7252820846053138	-1	0	0	0.2	2	0.9230769230769231	12	1.0	0.9230769230769231	14	12	0	1	0	0.06666666666666667	15	1	15	0.5	0.14285714285714285	0.9203277011018567	0.9564931141880525	0.5812933472158738	0.8391995581574833	0.5674514979363916	0.9154285435556674	0.8902685059556534	0.9148862723044967	1.0	0.14285714285714285	0.0	0.022908695839576602	0.022908695839576602
3510	0.09146682093354506	0.028942912257968773	0.02878431790212647	0.7423454070796144	-1	0	0	0.1	1	1.0	13	1.0	1.0	14	13	0	0	0	0.06666666666666667	15	1	15	0.0	0	0.7314263592748612	0.9158804818990411	0.6074290328546856	0.9292906958548429	0.5461844966139328	0.9486034280162179	0.9385711713163777	0.9325353738152556	0	0	0.0	0.02878431790212647	0.02878431790212647
4573	0.09698982060033458	0.024388210271452996	0.011268455989862161	0.7474638035865486	-1	0	0	0.1	1	1.0	13	1.0	1.0	14	13	0	0	0	0.06666666666666667	15	1	15	0.0	0	0.7314263592748612	0.9184140811197561	0.5897595120093462	0.9302203240528907	0.5676316163566162	0.940952124746797	0.9273712820480043	0.9304229620899677	0	0	0.0	0.011268455989862161	0.011268455989862161
468	0.028007964371864175	0.0023033628002445024	0.0004783060658061024	0.9427102749448719	-1	0.25	1	0.5	5	0.46153846153846156	6	0.375	0.38461538461538464	9	5	5	0	0	0.625	5	8	15	0.0	0.2857142857142857	0.6886625251079111	0.9565189686040348	0.5406784144632099	0.9665762758539495	0.5599252727490246	0.9629949061255358	0.9365452159792589	0.9622451103318449	0	0	0.0	0.0004783060658061024	0.0004783060658061024
667	0.05690430647744161	0.01035768224172461	-0.0025700459603223685	0.9008907843353795	-1	0	0	0.2	2	0.8461538461538461	11	0.375	0.7692307692307693	10	10	4	1	0	0.625	5	8	15	0.08333333333333333	0.15384615384615385	0.5884966203489224	0.9103493198415658	0.6332090030901294	0.9182333707858924	0.49388406594208584	0.8825137176124543	0.8657902535435535	0.9047351127706001	1.0	0.3	0.0	-0.0002570045960322368	-0.0002570045960322368
4849	0.0935057562441983	0.029767902556844514	0.02975283980871928	0.7451346975432838	-1	0	0	0.1	1	1.0	13	1.0	1.0	14	13	0	0	0	0.06666666666666667	15	1	15	0.0	0	0.7314263592748612	0.9158804818990411	0.6074290328546856	0.9292906958548429	0.5461844966139328	0.9486034280162179	0.9385711713163777	0.9325353738152556	0	0	0.0	0.02975283980871928	0.02975283980871928
4208	0.09190840365232818	0.027923528364105003	0.02753648957807432	0.7477959203328188	-1	0	0	0.1	1	1.0	13	1.0	1.0	14	13	0	0	0	0.06666666666666667	15	1	15	0.0	0	0.7314263592748612	0.9158804818990411	0.6074290328546856	0.9292906958548429	0.5461844966139328	0.9486034280162179	0.9385711713163777	0.9325353738152556	0	0	0.0	0.02753648957807432	0.02753648957807432
[truncated: 4,012 more rows]
