# Supplementary material for: Environmental influences on evolvable robots
Source: PLoS One. 2020 May 29;15(5):e0233848. doi: 10.1371/journal.pone.0233848 (PMC7259730; doi:10.1371/journal.pone.0233848)
Supplement: S1 Dataset — (ZIP) [file pone.0233848.s003.zip › data_plosone/all_measures_seasonal_plane_9.tsv]

robot_id	velocity	displacement_velocity	displacement_velocity_hill	head_balance	contacts	branching	branching_modules_count	limbs	extremities	length_of_limbs	extensiveness	coverage	joints	hinge_count	active_hinges_count	brick_count	touch_sensor_count	brick_sensor_count	proportion	width	height	absolute_size	sensors	symmetry	avg_period	dev_period	avg_phase_offset	dev_phase_offset	avg_amplitude	dev_amplitude	avg_intra_dev_params	avg_inter_dev_params	sensors_reach	recurrence	synaptic_reception	fitness	cons_fitness
3233	0.05810989232502484	0.005418241169137014	0.0031257431393196633	0.9326916386237496	-1	0	0	0.125	1	1.0	10	1.0	1.0	11	10	0	1	0	0.08333333333333333	12	1	12	0.3333333333333333	0	0.9144136208422445	0.7778688144880685	0.6912699423696094	0.9525757540377455	0.740137791523624	0.923628653969259	0.7176963553838794	0.9045362771545975	1.0	0.09090909090909091	0.0	0.0031257431393196633	5
766	0.05604168343427457	0.01041007358374676	0.009119210494849633	0.7006412198571281	-1	0	0	0.125	1	1.0	9	1.0	1.0	10	9	0	1	0	0.09090909090909091	11	1	11	0.3333333333333333	0	0.6859443262978591	0.9173734904570154	0.7745838333580523	0.9481081583057768	0.7479908987820484	0.9245115050683113	0.8363612156024194	0.9312419594078514	1.0	0.1	0.0	0.009119210494849633	8
2016	0.07063002268808902	0.022052972252882018	0.01117846356350348	0.9269963026972257	-1	0	0	0.2	2	0.8461538461538461	11	0.25	0.8461538461538461	13	11	1	1	0	0.6	10	6	15	0.25	0	0.8339715139523175	0.9352623064143318	0.7175381165629499	0.9224714608607483	0.6506298737002022	0.9458155595008345	0.7176963553838794	0.9351632884025404	1.0	0.07692307692307693	0.0	0.01117846356350348	12
3343	0.0641534457321616	0.029760967883929453	0.027509847700902017	0.9267625482687207	-1	0	0	0.2	2	0.8461538461538461	11	0.25	0.8461538461538461	13	11	1	1	0	0.6	10	6	15	0.25	0	0.8339715139523175	0.9352623064143318	0.7175381165629499	0.9224714608607483	0.7586502282116878	0.9518060069061065	0.8982030092800266	0.9376145499598878	1.0	0.07692307692307693	0.0	0.027509847700902017	34
184	0.0063139532729198375	0.0006533989916827098	0.0005219649348694678	0.9870534613634127	-1	0.5	1	0.6666666666666666	4	0.5714285714285714	4	0.5	0.42857142857142855	4	3	4	0	0	0.5	6	3	9	0.0	0.6666666666666666	0.722366536506167	0.9600701369429309	0.7559676381526338	0.9118545752621156	0.8340260866993946	0.8833772351488505	0.8825538000593399	0.925098576157595	0	0	0.0	0.0005219649348694678	11
3339	0.06482418187645705	0.028961262066017974	0.02883995711086945	0.9266554362410392	-1	0	0	0.2	2	0.8461538461538461	11	0.25	0.8461538461538461	13	11	1	1	0	0.6	10	6	15	0.25	0	0.8339715139523175	0.9352623064143318	0.7175381165629499	0.9224714608607483	0.740137791523624	0.94836371409895	0.7176963553838794	0.9361836594269257	1.0	0.07692307692307693	0.0	0.02883995711086945	54
3489	0.07378676976122922	0.010282956486728572	0.010106211038250422	0.4956343677262579	-1	0	0	0.1	1	1.0	13	1.0	1.0	14	13	0	1	0	0.06666666666666667	15	1	15	0.3333333333333333	0	0.819577724668241	0.9265362132078342	0.7175381165629499	0.9268068872124157	0.7384859747470909	0.9554048208379612	0.9007432405871226	0.9377663286028508	1.0	0.07142857142857142	0.0	0.010106211038250422	3
545	0.0033293374557385102	0.0016567712188127414	0.0003682481694578918	0.998901573658443	-1	0	0	0.6666666666666666	2	0.5	1	0.6666666666666666	0.5	3	1	0	0	0	0.6666666666666666	3	2	4	0.0	0	0.41240607226584525	0.7402016397634474	0.3769649695935574	0.8021094028394817	0.43379331155787765	0.918458162523327	0.8034654447318863	0.8351684244990578	0	0	0.0	0.0003682481694578918	66
4860	0.06199342033842879	0.02730645896422474	0.027215106812432173	0.9270303789710758	-1	0	0	0.2	2	0.8461538461538461	11	0.3	0.7692307692307693	12	10	2	1	0	0.5	10	5	15	0.16666666666666666	0	0.8654361732519646	0.9250262692385514	0.7175381165629499	0.9293354728247063	0.7493940098676559	0.95018661008519	0.7176963553838794	0.9357877687304331	1.0	0.08333333333333333	0.0	0.027215106812432173	34
231	0.011553620464306809	0.003999161581947365	-0.0006786160803822278	0.9516360015073089	-1	0	0	0.4	4	0.6923076923076923	9	0.45454545454545453	0.5384615384615384	9	7	5	1	0	0.2727272727272727	11	3	15	0.08333333333333333	0.15384615384615385	0.6337737951149937	0.8350620293577578	0.6615657513772593	0.9361351506670398	0.7229046500415871	0.9222111402107104	0.7734130713952907	0.9055011671131031	1.0	0.3333333333333333	0.0	-6.786160803822278e-05	16
1511	0.051039000158330884	0.019364327569042935	0.019234075076839583	0.9266782822474003	-1	0	0	0.3	3	0.6923076923076923	9	0.3409090909090909	0.6923076923076923	12	9	2	1	0	0.36363636363636365	11	4	15	0.2	0	0.8654361732519646	0.9243178006535677	0.7175381165629499	0.9327422538384412	0.5888263903867191	0.9540152619264343	0.8296761903369523	0.9382830621201577	1.0	0.08333333333333333	0.0	0.019234075076839583	61
523	0.005350996937065034	0.00043887106413269657	0.0003769541313614764	0.9654368153530257	-1	0	0	0.2	1	1.0	5	0.5833333333333334	0.8	5	4	1	0	0	0.3333333333333333	2	6	7	0.0	0	0.5966736593314541	0.8841412110494045	0.5058393850955408	0.9463982028738259	0.32942966659297107	0.8058174922517234	0.8298131867252437	0.8917550493440344	0	0	0.0	0.0003769541313614764	15
4227	0.05125452410792564	0.01367881401865071	-0.012338042933885504	0.729195910643749	-1	0	0	0.2	2	0.8461538461538461	11	0.2727272727272727	0.8461538461538461	13	11	1	1	0	0.45454545454545453	11	5	15	0.25	0	0.8339715139523175	0.9277346929120383	0.7175381165629499	0.9225274061909878	0.4719360471934209	0.9405417719880889	0.9032269127752188	0.9306634481568685	1.0	0.07692307692307693	0.0	-0.0012338042933885505	0
2368	0.046008289756157464	0.009695459525091913	-0.007774766307337051	0.9339387177486205	-1	0	0	0.14285714285714285	1	1.0	8	1.0	1.0	9	8	0	1	0	0.1	10	1	10	0.3333333333333333	0	0.9144136208422445	0.7948057500135874	0.6912699423696094	0.9539687420505277	0.7586502282116878	0.8792250134329364	0.7176963553838794	0.8931683488826153	1.0	0.1111111111111111	0.0	-0.0007774766307337051	1
2689	0.0641862177191602	0.025642154345559245	0.023037358919734397	0.9260404773415352	-1	0	0	0.2	2	0.8461538461538461	11	0.3	0.7692307692307693	12	10	2	1	0	0.5	10	5	15	0.16666666666666666	0	0.8654361732519646	0.9250262692385514	0.7175381165629499	0.9293354728247063	0.7493940098676559	0.9511247227512527	0.7176963553838794	0.9361871791008062	1.0	0.08333333333333333	0.0	0.023037358919734397	57
4170	0.06806873518545084	0.027586697206455554	0.02708045956179989	0.9272419484266006	-1	0	0	0.2	2	0.8461538461538461	11	0.25	0.8461538461538461	13	11	1	1	0	0.6	10	6	15	0.25	0	0.8339715139523175	0.9352623064143318	0.7175381165629499	0.9224714608607483	0.740137791523624	0.94836371409895	0.7176963553838794	0.9361836594269257	1.0	0.07692307692307693	0.0	0.02708045956179989	17
14	2.664587674211648e-06	6.039664865958582e-08	-5.7571517866749356e-08	0.9999991165653219	-1	0	0	1.0	1	0	0	1.0	0	1	0	0	0	0	0.5	2	1	2	0.0	0	0	0	0	0	0	0	0	0	0	0	0	-5.757151786674935e-09	25
3157	0.06084453562562969	0.0235916341012647	0.0224262571388031	0.9263830160978611	-1	0	0	0.2	2	0.8461538461538461	11	0.3	0.7692307692307693	12	10	2	1	0	0.5	10	5	15	0.16666666666666666	0	0.8654361732519646	0.9250262692385514	0.7175381165629499	0.9293354728247063	0.7586502282116878	0.952841131703813	0.8256691833058706	0.9369309152849262	1.0	0.08333333333333333	0.0	0.0224262571388031	53
1097	0.06072226821380329	0.010014816312902622	-0.003976998664558838	0.8043333198975272	-1	0	0	0.125	1	1.0	10	1.0	1.0	11	10	0	1	0	0.08333333333333333	12	1	12	0.3333333333333333	0	0.7422546167848697	0.9197576459523266	0.6912699423696094	0.875843014267959	0.18465030129596838	0.9302858024286834	0.9032269127752188	0.9111638350470677	1.0	0.09090909090909091	0.0	-0.0003976998664558838	8
4994	0.05768309862634558	0.028414234276765645	0.027517192592852072	0.9264175805778146	-1	0	0	0.2	2	0.8461538461538461	11	0.3	0.7692307692307693	12	10	2	1	0	0.5	10	5	15	0.16666666666666666	0	0.8654361732519646	0.9257431491026967	0.7175381165629499	0.9291997712849587	0.7155480860765101	0.9512781124926039	0.7176963553838794	0.9364182333792838	1.0	0.08333333333333333	0.0	0.027517192592852072	118
1251	0.028599028801608806	0.0015726543648596778	0.001366707415037788	0.9725661095171015	-1	0	0	0.3	3	0.6923076923076923	9	0.46875	0.38461538461538464	7	5	7	4	0	0.5	8	4	15	0.25	0.2	0.299057710992072	0.8777443720622194	0.8598552811954729	0.9484104518756338	0.2988238867666011	0.9410564224363406	0.9535339006577367	0.9276436188907909	0.21428571428571427	0.42857142857142855	0.0	0.001366707415037788	15
2998	0.054928674080080536	0.005456062532891433	0.005142765494349229	0.9383050988356724	-1	0	0	0.2	2	0.8461538461538461	11	0.3	0.7692307692307693	12	10	2	1	0	0.5	10	5	15	0.16666666666666666	0	0.7456701288341565	0.9054224310809884	0.7175381165629499	0.9293354728247063	0.704640050955945	0.9475469089361218	0.7433875014137521	0.929332983904405	1.0	0.08333333333333333	0.0	0.005142765494349229	3
749	0.028652306846247977	0.012830671822416507	0.009097437645181358	0.9799382589443163	-1	0.25	1	0.4	4	0.6153846153846154	8	0.3333333333333333	0.5384615384615384	10	7	4	2	0	0.5555555555555556	9	5	15	0.2222222222222222	0.18181818181818182	0.299057710992072	0.9265134684133767	0.5375575247208998	0.9409501542971667	0.6333752253536018	0.9464078025911485	0.9290747546672268	0.93846858829899	0.55	0.3	0.0	0.009097437645181358	86
3135	0.06380146677511456	0.02834253942212738	0.025497417478416256	0.9268897592786555	-1	0	0	0.2	2	0.8461538461538461	11	0.25	0.8461538461538461	13	11	1	1	0	0.6	10	6	15	0.25	0	0.8339715139523175	0.9352623064143318	0.7175381165629499	0.9224714608607483	0.6506298737002022	0.9458155595008345	0.7176963553838794	0.9351632884025404	1.0	0.07692307692307693	0.0	0.025497417478416256	27
3895	0.060674425780307344	0.02269398609865672	0.020542674148203058	0.9261650583439025	-1	0	0	0.2	2	0.8461538461538461	11	0.3	0.7692307692307693	12	10	2	1	0	0.5	10	5	15	0.16666666666666666	0	0.8654361732519646	0.9250262692385514	0.7175381165629499	0.9293354728247063	0.704640050955945	0.9483359076651005	0.7505715505907953	0.9350137420907491	1.0	0.08333333333333333	0.0	0.020542674148203058	32
4542	0.05058515591720275	0.005162781376555802	-0.0018307156503891558	0.9024781391994162	-1	0	0	0.4	4	0.5384615384615384	7	0.4166666666666667	0.46153846153846156	8	6	6	3	0	0.25	12	3	15	0.21428571428571427	0	0.5057309147793647	0.9304684062187648	0.7044040294662797	0.8925664086149377	0.18465030129596838	0.9347332511662308	0.9124146316712997	0.9211181972288955	0.375	0.125	0.0	-0.0001830715650389156	0
3848	0.07652494177112565	0.008772184208632784	0.008206319977395618	0.9210886624918542	-1	0	0	0.2	2	0.8461538461538461	11	0.38461538461538464	0.8461538461538461	13	11	1	1	0	0.23076923076923078	13	3	15	0.25	0	0.8339715139523175	0.9225280273056079	0.7175381165629499	0.9192678335184757	0.6895734677267694	0.9370747550888189	0.7176963553838794	0.9266830107056047	1.0	0.07692307692307693	0.0	0.008206319977395618	15
632	0.014524971766031996	0.0021617272060844885	0.0006477300243364231	0.9637190132135628	-1	0	0	0.42857142857142855	3	0.625	5	0.3333333333333333	0.625	6	5	3	2	0	0.8333333333333334	6	5	10	0.2222222222222222	0	0.3437279379702139	0.89707019344238	0.5242496869836467	0.9307415946313605	0.6333458246654559	0.9537910702311303	0.9032269127752188	0.9306574052907177	0.5833333333333334	0	0.0	0.0006477300243364231	15
2224	0.0658283567970625	0.028490895051147536	0.02356249220984798	0.9271185499944967	-1	0	0	0.2	2	0.8461538461538461	11	0.25	0.8461538461538461	13	11	1	1	0	0.6	10	6	15	0.25	0	0.8339715139523175	0.9352623064143318	0.7175381165629499	0.9224714608607483	0.6506298737002022	0.9458155595008345	0.7176963553838794	0.9351632884025404	1.0	0	0.0	0.02356249220984798	58
3439	0.06153957186275331	0.027293027514573166	0.025993838238459882	0.9265363297572063	-1	0	0	0.2	2	0.8461538461538461	11	0.3	0.7692307692307693	12	10	2	1	0	0.5	10	5	15	0.16666666666666666	0	0.8654361732519646	0.9250262692385514	0.7175381165629499	0.9293354728247063	0.7493940098676559	0.95018661008519	0.7176963553838794	0.9357877687304331	1.0	0.08333333333333333	0.0	0.025993838238459882	49
1784	0.05414005239592711	0.0031657337157755287	-0.0015130531023991177	0.9220589300631761	-1	0	0	0.2	2	0.8461538461538461	11	0.23809523809523808	0.8461538461538461	13	11	1	1	0	0.7777777777777778	9	7	15	0.25	0	0.9144136208422445	0.9418997984410156	0.7175381165629499	0.9329802870855579	0.5829380261179106	0.9486643880720812	0.9032269127752188	0.9415083463594904	1.0	0.07692307692307693	0.0	-0.00015130531023991177	3
3755	0.06003009042869028	0.026525918162994544	0.023894340758544116	0.9263901566392044	-1	0	0	0.2	2	0.8461538461538461	11	0.3	0.7692307692307693	12	10	2	1	0	0.5	10	5	15	0.16666666666666666	0	0.8654361732519646	0.9250262692385514	0.7175381165629499	0.9293354728247063	0.7493940098676559	0.95018661008519	0.7176963553838794	0.9357877687304331	1.0	0.08333333333333333	0.0	0.023894340758544116	43
3699	0.06318416624669143	0.0021787976191004676	-0.001956600952499401	0.7404066561026081	-1	0	0	0.2	2	0.8461538461538461	11	0.3	0.7692307692307693	12	10	2	1	0	0.5	10	5	15	0.16666666666666666	0	0.6857871066252523	0.9224059804534102	0.7175381165629499	0.9293354728247063	0.7493940098676559	0.95018661008519	0.7176963553838794	0.9350388440465663	1.0	0.08333333333333333	0.0	-0.0001956600952499401	2
1156	0.05914738565504639	0.0042269736751206766	0.0028827431444310376	0.563143790240449	-1	0	0	0.3	3	0.6923076923076923	9	0.5769230769230769	0.6923076923076923	12	9	2	1	0	0.15384615384615385	13	2	15	0.2	0	0.8721659717708029	0.9436575586456015	0.7175381165629499	0.9339346081294311	0.4716502647538281	0.9606597546383686	0.9032269127752188	0.9472241949636937	1.0	0.16666666666666666	0.0	0.0028827431444310376	28
4015	0.06375605960200542	0.02710718606524328	0.026673964211636824	0.926628544315544	-1	0	0	0.2	2	0.8461538461538461	11	0.3	0.7692307692307693	12	10	2	1	0	0.5	10	5	15	0.16666666666666666	0	0.8654361732519646	0.9250262692385514	0.7175381165629499	0.9293354728247063	0.7493940098676559	0.9496688267555577	0.7181408543559871	0.9355693828822643	1.0	0.16666666666666666	0.0	0.026673964211636824	85
3934	0.07783057478284636	0.0032800931606123468	-0.003279105458621864	0.8500364388499818	-1	0	0	0.1	1	1.0	13	0.5357142857142857	0.9230769230769231	13	12	1	1	0	0.14285714285714285	14	2	15	0.2	0	0.8339715139523175	0.9236096631219552	0.7175381165629499	0.9266054514824522	0.740137791523624	0.9456498589186008	0.7176963553838794	0.9326532538783554	1.0	0.07692307692307693	0.0	-0.0003279105458621864	5
1605	0.029601584457156542	0.005118478656912072	0.0003999313820581171	0.9300437293293415	-1	0.5	2	0.5	5	0.5384615384615384	7	0.3125	0.5384615384615384	10	7	4	1	0	0.75	8	6	15	0.1111111111111111	0.2	0.6818311909371038	0.9356712289837367	0.6125786635393229	0.9470244821461696	0.693475264053333	0.9558797734204723	0.8886290008716324	0.9467895493172889	1.0	0.1	0.0	0.0003999313820581171	8
1667	0.0654954111479056	0.025410546946646833	0.022219465069184655	0.926792144684328	-1	0	0	0.2	2	0.8461538461538461	11	0.25	0.8461538461538461	13	11	1	1	0	0.6	10	6	15	0.25	0	0.8339715139523175	0.9352623064143318	0.7175381165629499	0.9224714608607483	0.740137791523624	0.94836371409895	0.7176963553838794	0.9361836594269257	1.0	0.07692307692307693	0.0	0.022219465069184655	45
1025	0.029087544901820757	0.0008241818729282067	0.0007395769024816716	0.9858390503172979	-1	0.5	2	0.6	6	0.38461538461538464	5	0.35714285714285715	0.3076923076923077	10	4	4	2	0	0.8571428571428571	7	6	15	0.3333333333333333	0.16666666666666666	0.299057710992072	0.9332964443860082	0.8313995510499297	0.9123158847794455	0.5003578101757533	0.9338001721190606	0.8802417285449959	0.9270634137551945	0.7	0.3	0.0	0.0007395769024816716	14
4507	0.04898167076717785	0.008359948791852066	-0.000618874542999745	0.9962300945877117	-1	0	0	0.2	2	0.8461538461538461	11	0.3	0.7692307692307693	12	10	2	1	0	0.5	10	5	15	0.16666666666666666	0	0.9213482369848851	0.9246328093403455	0.7175381165629499	0.930163910824465	0.6772142227372739	0.956874162364567	0.8296761903369523	0.9388845630225126	1.0	0	0.0	-6.188745429997451e-05	4
4793	0.04832035412552969	0.003074983121532484	0.0014153769910099604	0.9244976793672561	-1	0	0	0.3	3	0.6666666666666666	8	0.35	0.5833333333333334	10	7	3	2	0	0.625	5	8	14	0.2857142857142857	0	0.6993568590479324	0.9358893984160597	0.7175381165629499	0.9385986906004815	0.36365981084268456	0.9468882655990657	0.9032269127752188	0.9406364251028029	0.6	0.1	0.0	0.0014153769910099604	2
4053	0.05999105784010395	0.024418242220662	0.023722379433192005	0.926724286431272	-1	0	0	0.2	2	0.8461538461538461	11	0.3	0.7692307692307693	12	10	2	1	0	0.5	10	5	15	0.16666666666666666	0	0.8654361732519646	0.9250262692385514	0.7175381165629499	0.9293354728247063	0.7493940098676559	0.95018661008519	0.7176963553838794	0.9357877687304331	1.0	0	0.0	0.023722379433192005	24
400	0.0014565261308946136	0.00024742115031835363	3.2148433897294204e-05	0.9986052580101669	-1	0	0	1.0	2	0.0	0	0.75	0	2	0	0	0	0	1.0	2	2	3	0.0	0	0	0	0	0	0	0	0	0	0	0	0	3.2148433897294204e-05	33
3167	0.06473934537332378	0.02352899350232241	0.022078471367437125	0.9262145910709538	-1	0	0	0.2	2	0.8461538461538461	11	0.25	0.8461538461538461	13	11	1	1	0	0.6	10	6	15	0.25	0	0.8339715139523175	0.9352623064143318	0.7175381165629499	0.9224714608607483	0.740137791523624	0.94836371409895	0.7176963553838794	0.9361836594269257	1.0	0.07692307692307693	0.0	0.022078471367437125	21
5050	0.05889780200900691	0.02827294457204594	0.02816662577756732	0.92745461844727	-1	0	0	0.2	2	0.8461538461538461	11	0.3	0.7692307692307693	12	10	2	1	0	0.5	10	5	15	0.16666666666666666	0	0.8654361732519646	0.9250262692385514	0.7175381165629499	0.9291997712849587	0.7384859747470909	0.9482351749232885	0.7176963553838794	0.9349302718244659	1.0	0.08333333333333333	0.0	0.02816662577756732	109
4405	0.06933013586939561	0.00343615479285575	7.914589288602609e-05	0.7202153061271905	-1	0	0	0.1	1	1.0	13	1.0	1.0	14	13	0	1	0	0.06666666666666667	15	1	15	0.3333333333333333	0	0.8339715139523175	0.7725975716380395	0.9761160882600206	0.9332964740458446	0.7493940098676559	0.8999185863790142	0.7176963553838794	0.8828059340301865	1.0	0.07142857142857142	0.0	7.914589288602609e-05	6
2609	0.07114083497102147	0.02356723548856391	0.01142905029237855	0.9269697991359208	-1	0	0	0.2	2	0.8461538461538461	11	0.25	0.8461538461538461	13	11	1	1	0	0.6	10	6	15	0.25	0	0.8339715139523175	0.9352623064143318	0.7175381165629499	0.9224714608607483	0.6506298737002022	0.9458155595008345	0.7176963553838794	0.9351632884025404	1.0	0.07692307692307693	0.0	0.01142905029237855	8
2460	0.06770940137777912	0.02714098207621275	0.02508498732692657	0.92696307613893	-1	0	0	0.2	2	0.8461538461538461	11	0.25	0.8461538461538461	13	11	1	1	0	0.6	10	6	15	0.25	0	0.8339715139523175	0.9352623064143318	0.7175381165629499	0.9224714608607483	0.740137791523624	0.94836371409895	0.7176963553838794	0.9361836594269257	1.0	0.07692307692307693	0.0	0.02508498732692657	25
3675	0.06341768240049314	0.02529223242061704	0.024970193336109735	0.926092527533167	-1	0	0	0.2	2	0.8461538461538461	11	0.3	0.7692307692307693	12	10	2	1	0	0.5	10	5	15	0.16666666666666666	0	0.8654361732519646	0.9250262692385514	0.7175381165629499	0.9293354728247063	0.7493940098676559	0.9496688267555577	0.7181408543559871	0.9355693828822643	1.0	0.08333333333333333	0.0	0.024970193336109735	52
3519	0.06496563244391511	0.02892996431597562	0.02544772905772788	0.9259020860955061	-1	0	0	0.2	2	0.8461538461538461	11	0.25	0.8461538461538461	13	11	1	1	0	0.6	10	6	15	0.25	0	0.8339715139523175	0.9352623064143318	0.7175381165629499	0.9224714608607483	0.7586502282116878	0.9518060069061065	0.8982030092800266	0.9376145499598878	1.0	0.07692307692307693	0.0	0.02544772905772788	22
1129	0.03500627157398285	0.001559532148307343	0.0007652000203361226	0.9310698342834155	-1	0	0	0.3333333333333333	3	0.7272727272727273	8	0.3939393939393939	0.7272727272727273	11	8	1	2	0	0.2727272727272727	11	3	13	0.6666666666666666	0	0.8145680628736169	0.9218156473638224	0.7175381165629499	0.8803821225176919	0.18465030129596838	0.9414575184111731	0.9032269127752188	0.9178636870569639	0.5454545454545454	0.2727272727272727	0.0	0.0007652000203361226	7
4481	0.06399003049316798	0.025680503450033632	0.022581530418361827	0.9268216850410458	-1	0	0	0.2	2	0.8461538461538461	11	0.3	0.7692307692307693	12	10	2	1	0	0.5	10	5	15	0.16666666666666666	0	0.8654361732519646	0.9250262692385514	0.7175381165629499	0.9293354728247063	0.7493940098676559	0.95018661008519	0.7176963553838794	0.9357877687304331	1.0	0.08333333333333333	0.0	0.022581530418361827	23
3840	0.057844877341843605	0.018730735249657262	0.017571860435746725	0.914810387725151	-1	0	0	0.1	1	1.0	13	0.23809523809523808	0.9230769230769231	12	12	2	1	0	0.7777777777777778	9	7	15	0.125	0	0.8654361732519649	0.9243178006535677	0.7175381165629499	0.931250163141264	0.6861575148682233	0.9568562263097349	0.8521965270005953	0.9391117268940274	1.0	0.08333333333333333	0.0	0.017571860435746725	23
3089	0.06753727055131754	0.02830000573605579	0.028214618702828514	0.9267098326571818	-1	0	0	0.2	2	0.8461538461538461	11	0.25	0.8461538461538461	13	11	1	1	0	0.6	10	6	15	0.25	0	0.8339715139523175	0.9352623064143318	0.7175381165629499	0.9224714608607483	0.7586502282116878	0.9518060069061065	0.8982030092800266	0.9376145499598878	1.0	0.07692307692307693	0.0	0.028214618702828514	18
2811	0.06618194024362618	0.028065448917403406	0.02126434485236592	0.9261225873948526	-1	0	0	0.2	2	0.8461538461538461	11	0.25	0.8461538461538461	13	11	1	1	0	0.6	10	6	15	0.25	0	0.8339715139523175	0.9352623064143318	0.7175381165629499	0.9224714608607483	0.6506298737002022	0.9458155595008345	0.7176963553838794	0.9351632884025404	1.0	0.07692307692307693	0.0	0.02126434485236592	29
2174	0.07058161296555802	0.026921842205035497	0.026551598137505628	0.927134598785814	-1	0	0	0.2	2	0.8461538461538461	11	0.25	0.8461538461538461	13	11	1	1	0	0.6	10	6	15	0.25	0	0.8339715139523175	0.9352623064143318	0.7175381165629499	0.9224714608607483	0.7586502282116878	0.9518060069061065	0.8982030092800266	0.9376145499598878	1.0	0.07692307692307693	0.0	0.026551598137505628	56
3153	0.07114623914536765	0.017737705998459943	0.015728491521737855	0.926516953526628	-1	0	0	0.2	2	0.8461538461538461	11	0.25	0.8461538461538461	13	11	1	1	0	0.6	10	6	15	0.25	0	0.8339715139523175	0.9352623064143318	0.7175381165629499	0.9224714608607483	0.7586502282116878	0.9518060069061065	0.8982030092800266	0.9376145499598878	1.0	0	0.0	0.015728491521737855	15
2116	0.06779805692620958	0.02527315995228081	0.02043065062570385	0.9262479278453508	-1	0	0	0.2	2	0.8461538461538461	11	0.25	0.8461538461538461	13	11	1	1	0	0.6	10	6	15	0.25	0	0.8339715139523175	0.9352623064143318	0.7175381165629499	0.9224714608607483	0.6506298737002022	0.9458155595008345	0.7176963553838794	0.9351632884025404	1.0	0.07692307692307693	0.0	0.02043065062570385	33
5026	0.05623267791942904	0.023938684846319926	0.02351370524610463	0.9256755534578016	-1	0	0	0.2	2	0.8461538461538461	11	0.3	0.7692307692307693	12	10	2	1	0	0.5	10	5	15	0.16666666666666666	0	0.8654361732519646	0.9257431491026967	0.7175381165629499	0.9293354728247063	0.7493940098676559	0.95018661008519	0.7176963553838794	0.9359954121906082	1.0	0.08333333333333333	0.0	0.02351370524610463	35
4468	0.06601030122161113	0.02949441321465597	0.026985738465666025	0.9270502324462071	-1	0	0	0.2	2	0.8461538461538461	11	0.25	0.8461538461538461	13	11	1	1	0	0.6	10	6	15	0.25	0	0.8339715139523175	0.9305575319575414	0.7175381165629499	0.9224714608607483	0.7529779826685737	0.951781965055128	0.855743861815238	0.9361217226916729	1.0	0.07692307692307693	0.0	0.026985738465666025	14
2326	0.0656035877061823	0.027765409638479868	0.02158122148785616	0.926312470457779	-1	0	0	0.2	2	0.8461538461538461	11	0.25	0.8461538461538461	13	11	1	1	0	0.6	10	6	15	0.25	0	0.8339715139523175	0.9352623064143318	0.7175381165629499	0.9224714608607483	0.7529779826685737	0.9507063541772467	0.855743861815238	0.9371505208225812	1.0	0.07692307692307693	0.0	0.02158122148785616	27
4742	0.060727427037292975	0.02548880505532261	0.023168006692071214	0.9268085614164062	-1	0	0	0.2	2	0.8461538461538461	11	0.3	0.7692307692307693	12	10	2	1	0	0.5	10	5	15	0.16666666666666666	0	0.8654361732519646	0.9250262692385514	0.7175381165629499	0.9293354728247063	0.7493940098676559	0.95018661008519	0.7176963553838794	0.9357877687304331	1.0	0.08333333333333333	0.0	0.023168006692071214	28
4463	0.06364844879813333	0.01885998262234131	0.015022269318479612	0.9268600985854115	-1	0	0	0.2	2	0.8461538461538461	11	0.3	0.7692307692307693	12	10	2	1	0	0.5	10	5	15	0.16666666666666666	0	0.8654361732519646	0.9250262692385514	0.7175381165629499	0.9293354728247063	0.7493940098676559	0.95018661008519	0.7176963553838794	0.9357877687304331	1.0	0.08333333333333333	0.0	0.015022269318479612	24
43	None	None	None	None	None	0	0	0.75	6	0.2	2	0.75	0.2	7	2	4	2	0	1.0	4	4	12	0.2857142857142857	0.5	0.5527055437354318	0.8850012645157677	0.565337668358917	0.9270907647763253	0.6912136974733072	0.9259469599133936	0.7886540590075698	0.9144988580130526	0.6428571428571428	0.5714285714285714	0.0	None	0
3414	0.06608168082249813	0.025152991987554427	0.018541797665933567	0.9260729622767075	-1	0	0	0.2	2	0.8461538461538461	11	0.25	0.8461538461538461	13	11	1	1	0	0.6	10	6	15	0.25	0	0.8339715139523175	0.9352623064143318	0.7175381165629499	0.9224714608607483	0.6506298737002022	0.9458155595008345	0.7176963553838794	0.9351632884025404	1.0	0	0.0	0.018541797665933567	8
4172	0.06219218028366178	0.025252852058387402	0.02321509836640724	0.9270186831760693	-1	0	0	0.2	2	0.8461538461538461	11	0.3	0.7692307692307693	12	10	2	1	0	0.5	10	5	15	0.16666666666666666	0	0.8654361732519646	0.9250262692385514	0.7175381165629499	0.9293354728247063	0.704640050955945	0.9483359076651005	0.7505715505907953	0.9350137420907491	1.0	0	0.0	0.02321509836640724	39
2318	0.06706080364364708	0.028451521476560545	0.023254468458694975	0.9271950677817782	-1	0	0	0.2	2	0.8461538461538461	11	0.25	0.8461538461538461	13	11	1	1	0	0.6	10	6	15	0.25	0	0.8339715139523175	0.9352623064143318	0.7175381165629499	0.9224714608607483	0.6506298737002022	0.9458155595008345	0.7176963553838794	0.9351632884025404	1.0	0.07692307692307693	0.0	0.023254468458694975	46
3054	0.06529466702353606	0.028810511488766243	0.026067168052640304	0.9270301651301341	-1	0	0	0.2	2	0.8461538461538461	11	0.25	0.8461538461538461	13	11	1	1	0	0.6	10	6	15	0.25	0	0.8339715139523175	0.9352623064143318	0.7175381165629499	0.9224714608607483	0.6506298737002022	0.9458155595008345	0.7176963553838794	0.9351632884025404	1.0	0.07692307692307693	0.0	0.026067168052640304	25
3269	0.06120713579317235	0.023746031901618888	0.023480678472358813	0.9252864842478694	-1	0	0	0.2	2	0.8461538461538461	11	0.2727272727272727	0.8461538461538461	13	11	1	1	0	0.45454545454545453	11	5	15	0.25	0	0.7450377618241231	0.9185354945793086	0.7175381165629499	0.9257461321000571	0.5843666538091279	0.9318379662621812	0.8188928639125705	0.9255549002177412	1.0	0.07692307692307693	0.0	0.023480678472358813	41
3160	0.06555261013325453	0.02770804276230458	0.022421172957086774	0.9267325350686355	-1	0	0	0.2	2	0.8461538461538461	11	0.25	0.8461538461538461	13	11	1	1	0	0.6	10	6	15	0.25	0	0.8339715139523175	0.9352623064143318	0.7175381165629499	0.9224714608607483	0.7529779826685737	0.9507063541772467	0.855743861815238	0.9371505208225812	1.0	0.07692307692307693	0.0	0.022421172957086774	23
429	0.006487888242214084	0.000489275950465721	-0.00034596143540585074	0.9812703058111878	-1	0	0	0.4	2	0.6	3	0.4375	0.4	4	2	2	1	0	1.0	4	4	7	0.16666666666666666	0	0.49260926058950105	0.9133618277468541	0.7044040294662797	0.6174052069837798	0.4429098459415246	0.8145428930244879	0.8369566424642588	0.8081315262982097	1.0	0.25	0.0	-3.459614354058508e-05	7
3498	0.05741929533227309	0.006321153231114311	0.006044187151130397	0.8702221061276005	-1	0	0	0.125	1	1.0	10	1.0	1.0	11	10	0	1	0	0.08333333333333333	12	1	12	0.3333333333333333	0	0.9144136208422445	0.7766073382527836	0.6912699423696094	0.9461271214223905	0.7586502282116878	0.8678478012477808	0.7176963553838794	0.8805804697356332	1.0	0.09090909090909091	0.0	0.006044187151130397	2
4079	0.05997801065020126	0.026317886432798428	0.025035174518172176	0.9266117987877404	-1	0	0	0.2	2	0.8461538461538461	11	0.3	0.7692307692307693	12	10	2	1	0	0.5	10	5	15	0.16666666666666666	0	0.8654361732519646	0.9250262692385514	0.7175381165629499	0.9293354728247063	0.7493940098676559	0.95018661008519	0.7176963553838794	0.9357877687304331	1.0	0.08333333333333333	0.0	0.025035174518172176	37
1013	0.032374879093001664	0.013972355156243236	0.013438823421604755	0.9730182270821157	-1	0	0	0.4	4	0.5384615384615384	7	0.42857142857142855	0.46153846153846156	10	6	4	2	0	0.7142857142857143	7	5	15	0.25	0.6	0.31408550644860417	0.9316305219808712	0.5370164470355336	0.941531814386136	0.5658595867187565	0.9359645508133371	0.9290747546672268	0.9364969691076657	0.55	0.4	0.0	0.013438823421604755	47
4301	0.06061193902309877	0.02524562570771406	0.024457552032480907	0.9256301511462215	-1	0	0	0.2	2	0.8461538461538461	11	0.3	0.7692307692307693	12	10	2	1	0	0.5	10	5	15	0.16666666666666666	0	0.8654361732519646	0.9250262692385514	0.7175381165629499	0.9293354728247063	0.7493940098676559	0.95018661008519	0.7176963553838794	0.9357877687304331	1.0	0.08333333333333333	0.0	0.024457552032480907	46
4626	0.060078021228828195	0.019807068722605906	0.019677370523081012	0.9277915560786889	-1	0	0	0.2	2	0.8461538461538461	11	0.3	0.7692307692307693	12	10	2	1	0	0.5	10	5	15	0.16666666666666666	0	0.8654361732519646	0.9250262692385514	0.7175381165629499	0.92948834612109	0.7586502282116878	0.9481072312623113	0.7176963553838794	0.9349665858483427	1.0	0.08333333333333333	0.0	0.019677370523081012	20
154	1.5426879444120286e-08	1.550139024809441e-08	1.3727008747380532e-08	0.999997025546303	-1	0	0	0.5	1	1.0	1	0.75	0	0	0	2	4	0	1.0	2	2	3	0.5	0	0	0	0	0	0	0	0	0	0	0	0	-0.1	2
595	0.04287431901109315	0.00943889030400484	-0.009438443572642601	0.7907440848606468	-1	0	0	0.125	1	1.0	9	1.0	1.0	10	9	0	1	0	0.09090909090909091	11	1	11	0.3333333333333333	0	0.44835308475973273	0.9376277325988213	0.3769649695935574	0.7668989648340988	0.4804081093155569	0.9177296093189496	0.8613270209239097	0.8913238646281968	1.0	0.1	0.0	-0.0009438443572642602	5
740	0.06163397670801096	0.008480268163176484	-0.008092184703626142	0.7321022695729087	-1	0	0	0.3	3	0.7692307692307693	10	0.625	0.6923076923076923	11	9	3	2	0	0.16666666666666666	12	2	15	0.25	0	0.299057710992072	0.9346554507382238	0.519110653792479	0.9392094032209086	0.6437435068092998	0.9448412355666683	0.938977924697392	0.9397042083708431	0.5454545454545454	0.2727272727272727	0.0	-0.0008092184703626142	6
877	None	None	None	None	None	0	0	0.3	3	0.6923076923076923	9	0.5	0.46153846153846156	9	6	5	4	0	0.8333333333333334	5	6	15	0.36363636363636365	0	0.40933068435860276	0.9641796677735359	0.7175381165629499	0.9215529160044157	0.7586502282116878	0.9574607891000172	0.9032269127752188	0.9505816443617169	0.16666666666666666	0.3333333333333333	0.0	None	0
4784	0.06263400509756051	0.018008486406415666	0.015439826379844868	0.926514622740254	-1	0	0	0.2	2	0.8461538461538461	11	0.3	0.7692307692307693	12	10	2	1	0	0.5	10	5	15	0.16666666666666666	0	0.8654361732519646	0.9250262692385514	0.7175381165629499	0.9293354728247063	0.7493940098676559	0.95018661008519	0.7176963553838794	0.9357877687304331	1.0	0.08333333333333333	0.0	0.015439826379844868	16
4196	0.05754062037596792	0.0035690449147456503	-0.0011258657114690302	0.9112028469080152	-1	0	0	0.3	3	0.6923076923076923	9	0.375	0.6923076923076923	11	9	3	1	0	0.4	10	4	15	0.125	0	0.8339715139523175	0.9322009305340795	0.7175381165629499	0.9301789749219378	0.6506298737002022	0.949480252013093	0.7176963553838794	0.9378864109919475	1.0	0	0.0	-0.00011258657114690302	2
4136	0.06323070430288948	0.02417525340948114	0.02194096771950162	0.9260408692736596	-1	0	0	0.2	2	0.8461538461538461	11	0.3	0.7692307692307693	12	10	2	1	0	0.5	10	5	15	0.16666666666666666	0	0.8654361732519646	0.9250262692385514	0.7175381165629499	0.9293354728247063	0.7493940098676559	0.95018661008519	0.7176963553838794	0.9357877687304331	1.0	0.08333333333333333	0.0	0.02194096771950162	25
4085	0.0615068375401128	0.02679387862812295	0.026195397624044627	0.9267923927523853	-1	0	0	0.2	2	0.8461538461538461	11	0.3	0.7692307692307693	12	10	2	1	0	0.5	10	5	15	0.16666666666666666	0	0.8654361732519646	0.9250262692385514	0.7175381165629499	0.9293354728247063	0.704640050955945	0.9483359076651005	0.7505715505907953	0.9350137420907491	1.0	0.08333333333333333	0.0	0.026195397624044627	30
450	0.025734491817958085	0.010587526669573799	0.005637662996680168	0.9712872922654735	-1	0	0	0.2	2	0.8461538461538461	11	0.4166666666666667	0.6153846153846154	9	8	5	2	0	1.0	6	6	15	0.15384615384615385	0.5454545454545454	0.299057710992072	0.887657167171958	0.7175381165629499	0.9369500511090871	0.2988238867666011	0.9569153682654722	0.938977924697392	0.9322700405909418	0.5555555555555556	0.4444444444444444	0.0	0.005637662996680168	33
1240	0.031004924469884943	0.015214870854945963	0.013051038247318358	0.970187362450306	-1	0	0	0.3	3	0.6923076923076923	9	0.35714285714285715	0.5384615384615384	10	7	4	2	0	0.8571428571428571	7	6	15	0.2222222222222222	0.5454545454545454	0.31408550644860417	0.9298387772033583	0.5375575247208998	0.9415272854217455	0.48792861057780146	0.9472314636937279	0.9290747546672268	0.9399281619965375	0.55	0.4	0.0	0.013051038247318358	41
498	0.03415570776892313	0.0015256628188642558	-0.0009481423314400285	0.9851753590003584	-1	0.25	1	0.5	5	0.5384615384615384	7	0.3333333333333333	0.5384615384615384	11	7	3	0	0	0.5555555555555556	9	5	15	0.0	0.6666666666666666	0.2710914010829139	0.957694775383714	0.6536652438876749	0.8947879883272825	0.6790088681363053	0.9012166984459744	0.9237332475749566	0.9234624268369038	0	0	0.0	-9.481423314400286e-05	6
1107	None	None	None	None	None	0	0	0.5	5	0.38461538461538464	5	0.5555555555555556	0.38461538461538464	10	5	4	3	0	0.3333333333333333	9	3	15	0.42857142857142855	0	0.8510295041476921	0.9505136936143241	0.32486018548091106	0.7793452268346104	0.7793426659974021	0.9067148755704272	0.8904628090016048	0.8969491148438667	0.3	0.2	0.0	None	0
3778	0.05939945667525647	0.004803134716833458	0.0047995066825033544	0.7715613338654376	-1	0	0	0.125	1	1.0	10	1.0	1.0	11	10	0	1	0	0.08333333333333333	12	1	12	0.3333333333333333	0	0.9144136208422445	0.7766073382527836	0.6912699423696094	0.9461271214223905	0.7586502282116878	0.8689182841370782	0.7176963553838794	0.8809083880857322	1.0	0.09090909090909091	0.0	0.0047995066825033544	0
4394	0.05082200548903821	0.019111256901849668	0.016055379122308748	0.9270319622449668	-1	0	0	0.2	2	0.8461538461538461	11	0.3	0.7692307692307693	12	10	2	1	0	0.5	10	5	15	0.16666666666666666	0	0.9056572266969283	0.9230314755604585	0.7175381165629499	0.9220137571853149	0.7493940098676559	0.9596344700163006	0.8296761903369523	0.9374749977503024	1.0	0.16666666666666666	0.0	0.016055379122308748	19
4069	0.0610072224829108	0.020427529667898587	0.013464977330094137	0.9262705880817131	-1	0	0	0.2	2	0.8461538461538461	11	0.3	0.7692307692307693	12	10	2	1	0	0.5	10	5	15	0.16666666666666666	0	0.8654361732519646	0.9250262692385514	0.7175381165629499	0.9293354728247063	0.704640050955945	0.9475469089361218	0.7176963553838794	0.9346891517738835	1.0	0.08333333333333333	0.0	0.013464977330094137	16
1478	0.05442203779592189	0.023132298938277864	0.022163850633240483	0.9271405640863346	-1	0	0	0.2	2	0.8461538461538461	11	0.25	0.8461538461538461	13	11	1	1	0	0.6	10	6	15	0.25	0	0.8969008325516119	0.9364571009304684	0.7175381165629499	0.9148813150960212	0.6506298737002022	0.9547985844462191	0.9032269127752188	0.9373309909150859	1.0	0.15384615384615385	0.0	0.022163850633240483	57
2989	0.06438666396011733	0.029256165442678745	0.025642824891535507	0.9260249732280939	-1	0	0	0.2	2	0.8461538461538461	11	0.25	0.8461538461538461	13	11	1	1	0	0.6	10	6	15	0.25	0	0.8339715139523175	0.9305575319575414	0.7175381165629499	0.9224714608607483	0.6506298737002022	0.948940320538856	0.7176963553838794	0.9349101697662349	1.0	0.07692307692307693	0.0	0.025642824891535507	29
952	0.0683443351602474	0.017233365360147836	0.014614715146371216	0.7743818343056629	-1	0	0	0.1111111111111111	1	1.0	11	0.5416666666666666	0.9090909090909091	11	10	1	0	0	0.16666666666666666	2	12	13	0.0	0	0.7003585147482683	0.8150194910225258	0.702604928715599	0.9580680593582667	0.4664508463816651	0.8360580296352808	0.7785080582591153	0.8889775300129232	0	0	0.0	0.014614715146371216	23
594	2.6061465139249362e-06	3.1864547130711516e-08	3.144187141705949e-08	0.9999991270053372	-1	0	0	1.0	1	0	0	1.0	0	1	0	0	2	0	0.5	2	1	2	0.6666666666666666	0	0	0	0	0	0	0	0	0	0	0	0	3.144187141705949e-08	15
1045	None	None	None	None	None	0	0	0.3	3	0.6923076923076923	9	0.35714285714285715	0.5384615384615384	9	7	5	4	0	0.8571428571428571	7	6	15	0.3333333333333333	0	0.299057710992072	0.9738331441366936	0.519110653792479	0.9409275876266452	0.8054809110361669	0.9420842470413372	0.9535339006577367	0.9551259963241007	0.2222222222222222	0.5555555555555556	0.0	None	0
3192	0.06566315582392787	0.02756747135330091	0.025847339950937447	0.9262806894384948	-1	0	0	0.2	2	0.8461538461538461	11	0.25	0.8461538461538461	13	11	1	1	0	0.6	10	6	15	0.25	0	0.8339715139523175	0.9352623064143318	0.7175381165629499	0.9224714608607483	0.7586502282116878	0.9518060069061065	0.8982030092800266	0.9376145499598878	1.0	0.07692307692307693	0.0	0.025847339950937447	22
2366	0.06591347459364488	0.027003504872565524	0.02674103030067516	0.9277625783565144	-1	0	0	0.2	2	0.8461538461538461	11	0.25	0.8461538461538461	13	11	1	1	0	0.6	10	6	15	0.25	0	0.8339715139523175	0.9352623064143318	0.7175381165629499	0.9224714608607483	0.7586502282116878	0.9533838523991987	0.8982030092800266	0.9382924146626672	1.0	0.07692307692307693	0.0	0.02674103030067516	63
2173	0.03882090737888432	0.005667364987900756	0.001379260507202518	0.997010548736359	-1	0	0	0.2	2	0.8461538461538461	11	0.25	0.8461538461538461	13	11	1	1	0	0.6	10	6	15	0.25	0	0.9144136208422445	0.9378409722839002	0.7175381165629499	0.9177390139736671	0.5957782172628601	0.9512283915860247	0.9032269127752188	0.9369578901068207	1.0	0.15384615384615385	0.0	0.001379260507202518	11
1698	4.353689933434383e-06	5.6653929436675514e-08	-4.698749933455209e-08	0.9999941530093148	-1	1.0	1	0.8	4	0.2	1	0.5833333333333334	0	4	0	2	2	0	0.75	3	4	7	0.5	0.5	0	0	0	0	0	0	0	0	0	0	0	-4.698749933455209e-09	9
3914	0.06230600024481324	0.025885306032090428	0.022821052194260474	0.92597210243092	-1	0	0	0.2	2	0.8461538461538461	11	0.3	0.7692307692307693	12	10	2	1	0	0.5	10	5	15	0.16666666666666666	0	0.8654361732519646	0.9250262692385514	0.7175381165629499	0.9293354728247063	0.7558141054401307	0.9516817314511281	0.795226418521941	0.9364266667841297	1.0	0.08333333333333333	0.0	0.022821052194260474	34
550	0.05615505426514047	0.01011665053099915	0.004792802094679288	0.913134032416033	-1	0	0	0.1	1	1.0	13	0.4166666666666667	0.8461538461538461	12	11	2	1	0	1.0	6	6	15	0.14285714285714285	0.15384615384615385	0.3512651869696658	0.9710395394989755	0.6912699423696094	0.9430713937161052	0.7947277988663559	0.8979276222100397	0.8614492729298624	0.9443489965385284	1.0	0.25	0.0	0.004792802094679288	96
1447	0.06347275281367867	0.0029764373324415124	0.0026973918416743447	0.9246923937197394	-1	0	0	0.2	2	0.8461538461538461	11	0.2727272727272727	0.7692307692307693	12	10	2	2	0	0.45454545454545453	5	11	15	0.3333333333333333	0	0.6993568590479324	0.942773752930208	0.7175381165629499	0.9327809878265607	0.3558366041846022	0.9436245907751629	0.9032269127752188	0.9399081412058992	0.5833333333333334	0.08333333333333333	0.0	0.0026973918416743447	16
460	0.006202057888919469	0.0004120558129628788	0.00041194702431474376	0.9574702192463196	-1	0	0	0.4	2	0.8	4	0.5833333333333334	0.8	5	4	1	0	0	0.3333333333333333	2	6	7	0.0	0	0.6603587603046192	0.879452705240606	0.2692571843657684	0.9369859607042468	0.1894794598278081	0.8517612561360244	0.9177968094070927	0.8952022010531397	0	0	0.0	0.00041194702431474376	26
651	6.866519335647945e-09	6.758607848052129e-09	4.779057440840403e-09	0.9999996158281246	-1	0	0	0	0	0	0	1.0	0	0	0	0	2	0	1.0	1	1	1	0.5	0	0	0	0	0	0	0	0	0	0	0	0	-0.1	1
2438	0.0646709133562466	0.02840299606187954	0.026267667816113345	0.9269228961788938	-1	0	0	0.2	2	0.8461538461538461	11	0.25	0.8461538461538461	13	11	1	1	0	0.6	10	6	15	0.25	0	0.8339715139523175	0.9352623064143318	0.7175381165629499	0.9224714608607483	0.6506298737002022	0.9458155595008345	0.7176963553838794	0.9351632884025404	1.0	0	0.0	0.026267667816113345	55
125	0.05091433332408991	0.002963680053191825	0.0010510984391753943	0.996999607187947	-1	0.25	1	0.4	4	0.6923076923076923	9	0.3125	0.6923076923076923	12	9	2	2	0	0.3333333333333333	12	4	15	0.4	0.18181818181818182	0.26838620848920025	0.9209051257732401	0.45022157261396706	0.9457460709012264	0.31629231802699076	0.9549903222547511	0.871337294347671	0.9420936211531111	0.6666666666666666	0.16666666666666666	0.0	0.0010510984391753943	36
209	0.0022128767898037453	7.014846150305798e-05	6.993203924325272e-05	0.9996073239869064	-1	0	0	0.6	3	0.4	2	0.5833333333333334	0.2	3	1	3	2	0	0.75	3	4	7	0.25	0.5	0.5180679094199794	0.8181987978081146	0.24204159228639782	0.9703727176151903	0.6675786946681492	0.9534720710116308	0.9432979042120817	0.9352982879895947	0.6666666666666666	0.3333333333333333	0.0	6.993203924325272e-05	32
657	0.03168558873933992	0.0018112275975839078	0.0018080899145296312	0.9722458389889692	-1	0	0	0.2	2	0.8461538461538461	11	0.35714285714285715	0.6923076923076923	11	9	3	2	0	0.8571428571428571	6	7	15	0.25	0.5454545454545454	0.299057710992072	0.9001380936662375	0.7175381165629499	0.9412381885928109	0.3972584876940885	0.903916181439934	0.9032269127752188	0.9171819537141482	0.5454545454545454	0.45454545454545453	0.0	0.0018080899145296312	16
4486	0.06248719696981488	0.0180082564513597	0.014111053714069366	0.9261544072912411	-1	0	0	0.2	2	0.8461538461538461	11	0.3	0.7692307692307693	12	10	2	1	0	0.5	10	5	15	0.16666666666666666	0	0.8654361732519646	0.9250262692385514	0.7175381165629499	0.9293354728247063	0.7493940098676559	0.95018661008519	0.7176963553838794	0.9357877687304331	1.0	0.08333333333333333	0.0	0.014111053714069366	22
841	0.04342158947266033	0.0075159773817020025	0.0033179164114932923	0.9215967430322629	-1	0	0	0.3	3	0.6923076923076923	9	0.375	0.6153846153846154	11	8	3	0	0	0.4	4	10	15	0.0	0	0.5301068031157646	0.9225147325921533	0.7175381165629499	0.957097599243282	0.7586502282116878	0.9342700212573251	0.8931514240178356	0.9396530987503536	0	0	0.0	0.0033179164114932923	14
3349	0.06108452916244667	0.021671997840966552	0.01888127059915293	0.9276695624663069	-1	0	0	0.2	2	0.8461538461538461	11	0.3	0.7692307692307693	12	10	2	1	0	0.5	10	5	15	0.16666666666666666	0	0.8654361732519646	0.9250262692385514	0.7175381165629499	0.9293354728247063	0.7493940098676559	0.95018661008519	0.7176963553838794	0.9357877687304331	1.0	0.08333333333333333	0.0	0.01888127059915293	33
2944	0.0662328040022627	0.02551207027883735	0.016779177708854526	0.9271404729958719	-1	0	0	0.2	2	0.8461538461538461	11	0.25	0.8461538461538461	13	11	1	1	0	0.6	10	6	15	0.25	0	0.8339715139523175	0.9352623064143318	0.7175381165629499	0.9224714608607483	0.7529779826685737	0.9507063541772467	0.855743861815238	0.9371505208225812	1.0	0.07692307692307693	0.0	0.016779177708854526	20
1582	0.029964093319300705	0.01312102146834867	0.0119578073803622	0.9708894953586893	-1	0	0	0.3	3	0.6923076923076923	9	0.35714285714285715	0.5384615384615384	10	7	4	2	0	0.8571428571428571	7	6	15	0.2222222222222222	0.5454545454545454	0.31408550644860417	0.9302738653415482	0.5375575247208998	0.9415272854217455	0.48792861057780146	0.9472314636937279	0.9290747546672268	0.9400539210403369	0.55	0.4	0.0	0.0119578073803622	41
2395	0.05763761978751184	0.005959545290211484	-0.005546812149018296	0.9337656041769741	-1	0	0	0.2	2	0.8461538461538461	11	0.25	0.8461538461538461	13	11	1	1	0	0.6	10	6	15	0.25	0	0.7771347881338037	0.9287386340113921	0.7175381165629499	0.9224714608607483	0.6506298737002022	0.9458155595008345	0.7674980346228316	0.9330499789325759	1.0	0	0.0	-0.0005546812149018296	2
923	0.08990506413557228	0.012921596727695184	0.011895490612324519	0.5826226954957665	-1	0	0	0.1	1	1.0	13	1.0	1.0	14	13	0	1	0	0.06666666666666667	15	1	15	0.3333333333333333	0	0.8339715139523175	0.9277796603527435	0.7175381165629499	0.9202120940749285	0.704640050955945	0.9381408131701723	0.7176963553838794	0.9290671970025336	1.0	0	0.0	0.011895490612324519	70
2320	0.06640226598354315	0.025852392136320863	0.021599604295384964	0.9260970637247578	-1	0	0	0.2	2	0.8461538461538461	11	0.25	0.8461538461538461	13	11	1	1	0	0.6	10	6	15	0.25	0	0.8339715139523175	0.9352623064143318	0.7175381165629499	0.9224714608607483	0.6506298737002022	0.9458155595008345	0.7176963553838794	0.9351632884025404	1.0	0.07692307692307693	0.0	0.021599604295384964	36
4350	0.06281217045670993	0.026206264663594294	0.02405790340580011	0.9265982206838306	-1	0	0	0.2	2	0.8461538461538461	11	0.3	0.7692307692307693	12	10	2	1	0	0.5	10	5	15	0.16666666666666666	0	0.8654361732519646	0.9250262692385514	0.7175381165629499	0.9293354728247063	0.7493940098676559	0.95018661008519	0.7176963553838794	0.9357877687304331	1.0	0.08333333333333333	0.0	0.02405790340580011	26
4695	0.06333837267670217	0.027260027642860493	0.025348288849119598	0.9267534477537355	-1	0	0	0.2	2	0.8461538461538461	11	0.3	0.7692307692307693	12	10	2	1	0	0.5	10	5	15	0.16666666666666666	0	0.8654361732519646	0.9250262692385514	0.7175381165629499	0.9293354728247063	0.704640050955945	0.9483359076651005	0.7505715505907953	0.9350137420907491	1.0	0.08333333333333333	0.0	0.025348288849119598	23
4721	0.05433457867791458	0.0068899103031849806	-0.003225996742039738	0.7552540210330374	-1	0	0	0.2	2	0.8461538461538461	11	0.25	0.8461538461538461	13	11	1	1	0	0.6	10	6	15	0.25	0	0.8339715139523175	0.7762787537518554	0.9761160882600206	0.937913179888718	0.7586502282116878	0.9220934856776745	0.7176963553838794	0.895055790049933	1.0	0.07692307692307693	0.0	-0.0003225996742039738	4
5006	0.05749896823667553	0.026516715736232557	0.026516519652221817	0.9262508763385797	-1	0	0	0.2	2	0.8461538461538461	11	0.3	0.7692307692307693	12	10	2	1	0	0.5	10	5	15	0.16666666666666666	0	0.8654361732519646	0.9257431491026967	0.7175381165629499	0.9293354728247063	0.7586502282116878	0.9481072312623113	0.7176963553838794	0.9351295984854333	1.0	0.08333333333333333	0.0	0.026516519652221817	41
2414	0.06752012744642567	0.027425911417820085	0.021663102701401878	0.9266519580101884	-1	0	0	0.2	2	0.8461538461538461	11	0.25	0.8461538461538461	13	11	1	1	0	0.6	10	6	15	0.25	0	0.8339715139523175	0.9352623064143318	0.7175381165629499	0.9224714608607483	0.6506298737002022	0.9458155595008345	0.7176963553838794	0.9351632884025404	1.0	0	0.0	0.021663102701401878	34
4575	0.06420888684415599	0.025440005795204466	0.025402802797416642	0.9262210053413951	-1	0	0	0.2	2	0.8461538461538461	11	0.3	0.7692307692307693	12	10	2	1	0	0.5	10	5	15	0.16666666666666666	0	0.8654361732519646	0.9250262692385514	0.7175381165629499	0.9293354728247063	0.7493940098676559	0.95018661008519	0.7176963553838794	0.9357877687304331	1.0	0.08333333333333333	0.0	0.025402802797416642	46
391	4.033053384485105e-06	1.4371511924075776e-08	-4.717810226875307e-09	0.9999981134761156	-1	0	0	1.0	2	0.0	0	0.75	0	1	0	1	0	0	1.0	2	2	3	0.0	0	0	0	0	0	0	0	0	0	0	0	0	-4.717810226875307e-10	18
4378	0.06447489394422741	0.0239918387722089	0.022325228958049486	0.9270769236145382	-1	0	0	0.2	2	0.8461538461538461	11	0.3	0.7692307692307693	12	10	2	1	0	0.5	10	5	15	0.16666666666666666	0	0.8654361732519646	0.9250262692385514	0.7175381165629499	0.9293354728247063	0.7493940098676559	0.9496688267555577	0.7181408543559871	0.9355693828822643	1.0	0.08333333333333333	0.0	0.022325228958049486	31
1474	0.038145245082002906	0.01314802761998423	0.0028572037914277866	0.9484266663673825	-1	0	0	0.2	2	0.8461538461538461	11	0.3	0.6153846153846154	10	8	4	2	0	0.5	5	10	15	0.2	0	0.31408550644860417	0.9104055790458498	0.647334443452535	0.9486969447592023	0.2988238867666011	0.9538562810003257	0.9290747546672268	0.940189270163637	0.55	0.4	0.0	0.0028572037914277866	22
3546	0.07349656002800478	0.02136991117055483	0.01284594189553911	0.882580033448091	-1	0	0	0.1	1	1.0	13	1.0	1.0	14	13	0	1	0	0.06666666666666667	15	1	15	0.3333333333333333	0	0.8339715139523175	0.9358331080112507	0.7175381165629499	0.9160484038551923	0.7586502282116878	0.9473649865290497	0.8256691833058706	0.9342178106329952	1.0	0.07142857142857142	0.0	0.01284594189553911	23
757	0.0277276967339226	0.010276162785981901	-0.005558079218024662	0.9751238380044058	-1	0	0	0.3	3	0.6923076923076923	9	0.4166666666666667	0.5384615384615384	9	7	5	2	0	0.4444444444444444	9	4	15	0.16666666666666666	0.5	0.299057710992072	0.7996052298455211	0.5288288178519565	0.9424094909077656	0.2988238867666011	0.9615596327093445	0.938977924697392	0.9217322981051431	0.5555555555555556	0.4444444444444444	0.0	-0.0005558079218024662	8
4081	0.06307361879799198	0.02664934319646803	0.019645266922666934	0.9269970458148186	-1	0	0	0.2	2	0.8461538461538461	11	0.3	0.7692307692307693	12	10	2	1	0	0.5	10	5	15	0.16666666666666666	0	0.8654361732519646	0.9250262692385514	0.7175381165629499	0.9293354728247063	0.704640050955945	0.9475469089361218	0.7176963553838794	0.9346891517738835	1.0	0.08333333333333333	0.0	0.019645266922666934	24
4457	0.0606609088209615	0.0240049728724059	0.02212772315502102	0.9264267615263561	-1	0	0	0.2	2	0.8461538461538461	11	0.3	0.7692307692307693	12	10	2	1	0	0.5	10	5	15	0.16666666666666666	0	0.8654361732519646	0.9250262692385514	0.7175381165629499	0.9293354728247063	0.7493940098676559	0.95018661008519	0.7176963553838794	0.9357877687304331	1.0	0.08333333333333333	0.0	0.02212772315502102	32
3725	0.06918841040441726	0.017068940884441542	-0.0025133459420351666	0.8795195125167912	-1	0	0	0.1	1	1.0	13	0.38461538461538464	0.9230769230769231	13	12	1	1	0	0.23076923076923078	13	3	15	0.2	0	0.8339715139523175	0.9305575319575414	0.7175381165629499	0.9224714608607483	0.740137791523624	0.9512994121987955	0.7176963553838794	0.9359128081140655	1.0	0.07692307692307693	0.0	-0.00025133459420351666	1
2032	0.043141694354990975	0.013002858858430185	0.005688856923209729	0.9252840353271756	-1	0	0	0.3	3	0.6923076923076923	9	0.46875	0.6153846153846154	11	8	3	1	0	0.5	8	4	15	0.14285714285714285	0	0.8339715139523175	0.9337549926531176	0.7175381165629499	0.9455289767646259	0.7586502282116878	0.9531381427630216	0.8471215312703754	0.9446686795634951	1.0	0	0.0	0.005688856923209729	8
2136	0.066933956351008	0.028880135961837344	0.027124580036428064	0.9270953211327284	-1	0	0	0.2	2	0.8461538461538461	11	0.25	0.8461538461538461	13	11	1	1	0	0.6	10	6	15	0.25	0	0.8339715139523175	0.9352623064143318	0.7175381165629499	0.9224714608607483	0.6506298737002022	0.9458155595008345	0.7176963553838794	0.9351632884025404	1.0	0.07692307692307693	0.0	0.027124580036428064	22
1141	0.027334572467790853	0.007954582949784085	0.004387698142662443	0.9693769760010478	-1	0	0	0.3	3	0.6923076923076923	9	0.4166666666666667	0.5384615384615384	10	7	4	2	0	1.0	6	6	15	0.2222222222222222	0.7272727272727273	0.299057710992072	0.8979558133777183	0.5660265053103541	0.9280870252940934	0.4609154153322524	0.9529112229241004	0.9229827114011606	0.9295604490756516	0.55	0.5	0.0	0.004387698142662443	31
3308	0.06397639264027428	0.029220248627486584	0.025369454558598428	0.9269166879036337	-1	0	0	0.2	2	0.8461538461538461	11	0.25	0.8461538461538461	13	11	1	1	0	0.6	10	6	15	0.25	0	0.8339715139523175	0.9352623064143318	0.7175381165629499	0.9224714608607483	0.6506298737002022	0.9458155595008345	0.7176963553838794	0.9351632884025404	1.0	0.07692307692307693	0.0	0.025369454558598428	23
1168	0.042418125298575145	0.01602375162755554	0.009963531688593931	0.9239180284070124	-1	0	0	0.2	2	0.8333333333333334	10	0.5384615384615384	0.8333333333333334	12	10	1	1	0	0.15384615384615385	13	2	14	0.25	0	0.9213482369848851	0.8620761447919365	0.7044040294662797	0.9516049584512999	0.6598860920442341	0.9390860150525973	0.7666115327691727	0.9252291214524627	1.0	0.4166666666666667	0.0	0.009963531688593931	73
2455	0.06434614663735852	0.004183224520840037	0.0036713056328643717	0.935963562917556	-1	0	0	0.2	2	0.8461538461538461	11	0.25	0.8461538461538461	13	11	1	1	0	0.6	10	6	15	0.25	0	0.6897002368904105	0.9351529865688122	0.7175381165629499	0.9224714608607483	0.6506298737002022	0.9458155595008345	0.7176963553838794	0.9351268156843376	1.0	0.07692307692307693	0.0	0.0036713056328643717	0
3664	0.06512677651526298	0.02829002235490982	0.026969988548481278	0.9267609588589395	-1	0	0	0.2	2	0.8461538461538461	11	0.3	0.7692307692307693	12	10	2	1	0	0.5	10	5	15	0.16666666666666666	0	0.8654361732519646	0.9250262692385514	0.7175381165629499	0.9293354728247063	0.7493940098676559	0.9496688267555577	0.7181408543559871	0.9355693828822643	1.0	0.08333333333333333	0.0	0.026969988548481278	94
2045	0.05568221825860936	0.02505149149959525	0.024828219246410384	0.9270572118376181	-1	0	0	0.2	2	0.8461538461538461	11	0.25	0.8461538461538461	13	11	1	1	0	0.6	10	6	15	0.25	0	0.8969008325516119	0.9364571009304684	0.7175381165629499	0.9148813150960212	0.6506298737002022	0.9547985844462191	0.9032269127752188	0.9373309909150859	1.0	0.15384615384615385	0.0	0.024828219246410384	24
899	0.030775748202334762	0.011287661773899008	0.004776973642188915	0.9741494824731882	-1	0	0	0.3	3	0.6923076923076923	9	0.3125	0.6153846153846154	9	8	5	2	0	0.75	6	8	15	0.15384615384615385	0.18181818181818182	0.299057710992072	0.9082232664820815	0.5560043956493204	0.9351156444970834	0.6230069438979037	0.9523707071833959	0.938977924697392	0.9341280297131368	0.5555555555555556	0.3333333333333333	0.0	0.004776973642188915	23
2892	0.06993146290366747	0.030470509355630983	0.030349153251662202	0.9269560430835565	-1	0	0	0.2	2	0.8461538461538461	11	0.25	0.8461538461538461	13	11	1	1	0	0.6	10	6	15	0.25	0	0.8339715139523175	0.9352623064143318	0.7175381165629499	0.9224714608607483	0.7586502282116878	0.9518060069061065	0.8982030092800266	0.9376145499598878	1.0	0.07692307692307693	0.0	0.030349153251662202	45
1265	0.06536933825504176	0.022879534454986604	0.019833492425054607	0.92520882114409	-1	0	0	0.2	2	0.8461538461538461	11	0.25	0.8461538461538461	13	11	1	1	0	0.6	10	6	15	0.25	0	0.8339715139523175	0.9352623064143318	0.7175381165629499	0.9224714608607483	0.6506298737002022	0.9458155595008345	0.7176963553838794	0.9351632884025404	1.0	0.07692307692307693	0.0	0.019833492425054607	32
3222	0.06748430519795942	0.023811903786588675	0.023303061713757366	0.9267536369215065	-1	0	0	0.2	2	0.8461538461538461	11	0.25	0.8461538461538461	13	11	1	1	0	0.6	10	6	15	0.25	0	0.8339715139523175	0.9352623064143318	0.7175381165629499	0.9224714608607483	0.7586502282116878	0.9518060069061065	0.8982030092800266	0.9376145499598878	1.0	0.07692307692307693	0.0	0.023303061713757366	22
1263	0.025388992620844528	0.003357411600444831	0.0018713480383966755	0.9287805057134783	-1	0	0	0.2	2	0.8461538461538461	11	0.42857142857142855	0.6923076923076923	11	9	3	1	0	0.7142857142857143	7	5	15	0.125	0.6153846153846154	0.576016994421068	0.9269136274610743	0.6912699423696094	0.9387476915072359	0.7586502282116878	0.9579419226561227	0.9032269127752188	0.9425947015586706	1.0	0.18181818181818182	0.0	0.0018713480383966755	3
1143	0.03805179931618375	0.0024131164383464827	0.0022244627755261125	0.92167699827559	-1	0	0	0.3	3	0.6923076923076923	9	0.5357142857142857	0.6153846153846154	10	8	4	1	0	0.5714285714285714	4	7	15	0.1	0	0.6591358056029689	0.93964984493322	0.7044040294662797	0.9347224216537323	0.7586502282116878	0.9557318455084014	0.8813143113190114	0.9440851060521388	1.0	0.2	0.0	0.0022244627755261125	14
4977	0.051781780853095365	0.003937464880775186	0.003005014349144652	0.9464175292434487	-1	0	0	0.4	4	0.6153846153846154	8	0.2777777777777778	0.6153846153846154	11	8	3	0	0	0.6666666666666666	9	6	15	0.0	0.14285714285714285	0.5552108795554699	0.9047051510785418	0.7314651209019778	0.8806572040979386	0.7244913782074595	0.9621692373756127	0.8191626882032543	0.9237992291501711	0	0	0.0	0.003005014349144652	1
4380	0.0724201812934268	0.00796108853327977	0.005634436877574204	0.67424575658531	-1	0	0	0.1	1	1.0	13	0.2777777777777778	0.8461538461538461	12	11	2	1	0	0.6666666666666666	9	6	15	0.14285714285714285	0	0.8654361732519646	0.9250262692385514	0.7175381165629499	0.9293354728247063	0.7493940098676559	0.9496688267555577	0.7181408543559871	0.9355693828822643	1.0	0.08333333333333333	0.0	0.005634436877574204	8
2620	0.06629059739219047	0.02106344283227078	0.016719888180019397	0.9260097095670446	-1	0	0	0.2	2	0.8461538461538461	11	0.25	0.8461538461538461	13	11	1	1	0	0.6	10	6	15	0.25	0	0.8339715139523175	0.9352623064143318	0.7175381165629499	0.9224714608607483	0.6506298737002022	0.9458155595008345	0.7176963553838794	0.9351632884025404	1.0	0.07692307692307693	0.0	0.016719888180019397	16
4517	0.06916647645833286	0.011095632726271159	-4.118560306120986e-05	0.924899416484013	-1	0	0	0.2	2	0.8461538461538461	11	0.3	0.7692307692307693	12	10	2	1	0	0.5	10	5	15	0.16666666666666666	0	0.8503285267746868	0.9128225195564138	0.7175381165629499	0.9293354728247063	0.7493940098676559	0.95018661008519	0.7084373548262459	0.9324217275273565	1.0	0.08333333333333333	0.0	-4.1185603061209864e-06	8
3048	0.044771067440482336	0.010703442182092725	-0.00962140887778021	0.9339736777686765	-1	0	0	0.14285714285714285	1	1.0	8	1.0	1.0	9	8	0	1	0	0.1	10	1	10	0.3333333333333333	0	0.9144136208422445	0.7948057500135874	0.6912699423696094	0.9539687420505277	0.740137791523624	0.8833637813620168	0.7176963553838794	0.8944202710658364	1.0	0	0.0	-0.0009621408877780209	0
466	0.02686753714626432	0.0038863089297448625	-0.0038161565944908227	0.7024044663198223	-1	0	0	0.16666666666666666	1	1.0	7	1.0	1.0	8	7	0	1	0	0.1111111111111111	9	1	9	0.3333333333333333	0	0.42914593719829225	0.9296742549817646	0.3016272660121883	0.9482990805540626	0.5973533806174623	0.9245543253141112	0.9151892220817464	0.9349657927625388	1.0	0.25	0.0	-0.0003816156594490823	2
341	0.002124195670403313	0.0007008288772640777	1.3147322742097654e-05	0.9822295025530394	-1	0.5	1	0.8333333333333334	5	0.2857142857142857	2	0.45	0.14285714285714285	3	1	5	2	0	0.8	5	4	9	0.16666666666666666	0.5	1.0	0.8258677807104623	0.8335745422971647	0.8022152160866772	0.28567691615030205	0.911251998854517	0.9500496724838497	0.8534531237437316	0.6666666666666666	1.0	0.0	1.3147322742097654e-05	11
3438	0.06675451279884087	0.022385708833750833	0.020215140842388894	0.9263713196218657	-1	0	0	0.2	2	0.8461538461538461	11	0.25	0.8461538461538461	13	11	1	1	0	0.6	10	6	15	0.25	0	0.8339715139523175	0.9352623064143318	0.7175381165629499	0.9224714608607483	0.6506298737002022	0.9458155595008345	0.7176963553838794	0.9351632884025404	1.0	0	0.0	0.020215140842388894	25
3408	0.07251187117450696	0.017394385935973845	-0.012334755531232356	0.8833272738336648	-1	0	0	0.1	1	1.0	13	1.0	1.0	14	13	0	1	0	0.06666666666666667	15	1	15	0.3333333333333333	0	0.8339715139523175	0.9358331080112507	0.7175381165629499	0.9160484038551923	0.6701016707134858	0.9379340271743463	0.7176963553838794	0.9305447022775319	1.0	0.07142857142857142	0.0	-0.0012334755531232355	0
3443	0.06487167996565323	0.028162054070754585	0.02629275419075856	0.926261972445042	-1	0	0	0.2	2	0.8461538461538461	11	0.25	0.8461538461538461	13	11	1	1	0	0.6	10	6	15	0.25	0	0.8339715139523175	0.9352623064143318	0.7175381165629499	0.9224714608607483	0.7586502282116878	0.9518060069061065	0.8982030092800266	0.9376145499598878	1.0	0.07692307692307693	0.0	0.02629275419075856	27
1856	0.07034786162666848	0.027347043968526913	0.013270061248110495	0.9267829631710343	-1	0	0	0.2	2	0.8461538461538461	11	0.25	0.8461538461538461	13	11	1	1	0	0.6	10	6	15	0.25	0	0.8339715139523175	0.9352623064143318	0.7175381165629499	0.9224714608607483	0.6506298737002022	0.9458155595008345	0.7176963553838794	0.9351632884025404	1.0	0.07692307692307693	0.0	0.013270061248110495	18
1978	0.05504080907855354	0.020582093508821418	0.02011191738073525	0.8865381117604386	-1	0	0	0.2	2	0.8461538461538461	11	0.2727272727272727	0.8461538461538461	13	11	1	1	0	0.45454545454545453	5	11	15	0.25	0	0.8969008325516119	0.9335113039729946	0.7175381165629499	0.9329802870855579	0.5611219558767805	0.9506362988660512	0.9032269127752188	0.9395969569468666	1.0	0.07692307692307693	0.0	0.02011191738073525	11
541	0.0032407772855299593	0.0014896360134231928	0.000122337878749604	0.9989681019072267	-1	0	0	0.6666666666666666	2	0.5	1	0.6666666666666666	0.5	3	1	0	0	0	0.6666666666666666	3	2	4	0.0	0	0.41240607226584525	0.7402016397634474	0.3769649695935574	0.8021094028394817	0.43379331155787765	0.918458162523327	0.8034654447318863	0.8351684244990578	0	0	0.0	0.000122337878749604	35
2504	0.06425457637636849	0.028410137803157386	0.025461869102363113	0.9270286344332084	-1	0	0	0.2	2	0.8461538461538461	11	0.25	0.8461538461538461	13	11	1	1	0	0.6	10	6	15	0.25	0	0.8339715139523175	0.9352623064143318	0.7175381165629499	0.9224714608607483	0.6506298737002022	0.9458155595008345	0.7176963553838794	0.9351632884025404	1.0	0.07692307692307693	0.0	0.025461869102363113	71
2233	0.06470800906317328	0.005325202872510427	0.005285695643002948	0.9233410468109458	-1	0	0	0.2	2	0.8461538461538461	11	0.2727272727272727	0.7692307692307693	12	10	2	2	0	0.45454545454545453	5	11	15	0.3333333333333333	0	0.6993568590479324	0.942773752930208	0.7175381165629499	0.9327809878265607	0.37288612858637443	0.9461776544886421	0.9032269127752188	0.9408249186848195	0.5833333333333334	0.08333333333333333	0.0	0.005285695643002948	7
3116	0.06487418317087014	0.02702812093136143	0.02235038231514514	0.9266700042735585	-1	0	0	0.2	2	0.8461538461538461	11	0.25	0.8461538461538461	13	11	1	1	0	0.6	10	6	15	0.25	0	0.8339715139523175	0.9305575319575414	0.7175381165629499	0.9224714608607483	0.7586502282116878	0.9546810994864452	0.8982030092800266	0.9374061490150049	1.0	0.07692307692307693	0.0	0.02235038231514514	13
598	0.05271764140364686	0.00953016975120984	0.001929007991086117	0.9159165984117478	-1	0	0	0.2	2	0.8461538461538461	11	0.26785714285714285	0.6923076923076923	10	9	4	1	0	0.875	8	7	15	0.09090909090909091	0	0.3512651869696658	0.9719150377750286	0.7230215085075572	0.9368406825035712	0.7667221405606958	0.9503759419431372	0.9299281285540338	0.9554011379273937	1.0	0.1	0.0	0.001929007991086117	52
1859	0.06593340297944086	0.024105729669002107	0.016406867677335363	0.9268211198641796	-1	0	0	0.2	2	0.8461538461538461	11	0.25	0.8461538461538461	13	11	1	1	0	0.6	10	6	15	0.25	0	0.8339715139523175	0.9352623064143318	0.7175381165629499	0.9224714608607483	0.6506298737002022	0.9458155595008345	0.7176963553838794	0.9351632884025404	1.0	0.07692307692307693	0.0	0.016406867677335363	30
3139	0.06011972275775585	0.007577865569764364	0.005315632087105689	0.5683922645057455	-1	0	0	0.2	2	0.8461538461538461	11	0.2727272727272727	0.8461538461538461	13	11	1	1	0	0.45454545454545453	11	5	15	0.25	0	0.8339715139523175	0.9266245543840221	0.7175381165629499	0.9266054514824522	0.6506298737002022	0.9376673485946582	0.7176963553838794	0.9304862284688529	1.0	0	0.0	0.005315632087105689	7
4959	0.06116250037892145	0.02804209760204373	0.025340073835722947	0.9270458154614717	-1	0	0	0.2	2	0.8461538461538461	11	0.3	0.7692307692307693	12	10	2	1	0	0.5	10	5	15	0.16666666666666666	0	0.8654361732519646	0.9257431491026967	0.7175381165629499	0.9291997712849587	0.7586502282116878	0.9481072312623113	0.7176963553838794	0.935087839203609	1.0	0.08333333333333333	0.0	0.025340073835722947	84
1441	0.05632461800212513	0.019144027165264508	0.013203537983548591	0.9260414702215982	-1	0	0	0.2	2	0.8461538461538461	11	0.25	0.8461538461538461	13	11	1	1	0	0.6	10	6	15	0.25	0	0.8969008325516119	0.9364571009304684	0.7175381165629499	0.9148813150960212	0.6506298737002022	0.9547985844462191	0.9032269127752188	0.9373309909150859	1.0	0.6153846153846154	0.0	0.013203537983548591	83
2330	0.06640365538002212	0.028449580356509144	0.024751531160746434	0.9266318131845268	-1	0	0	0.2	2	0.8461538461538461	11	0.25	0.8461538461538461	13	11	1	1	0	0.6	10	6	15	0.25	0	0.8339715139523175	0.9352623064143318	0.7175381165629499	0.9224714608607483	0.6506298737002022	0.9458155595008345	0.7176963553838794	0.9351632884025404	1.0	0.07692307692307693	0.0	0.024751531160746434	61
2613	0.06850322322916301	0.008672320668513466	-0.0032880292277582567	0.9437870849047996	-1	0	0	0.2	2	0.8461538461538461	11	0.25	0.8461538461538461	13	11	1	1	0	0.6	10	6	15	0.25	0	0.5376026992981869	0.9310542225720904	0.7175381165629499	0.9224714608607483	0.7586502282116878	0.9518060069061065	0.8913765591803325	0.9362856883964576	1.0	0.07692307692307693	0.0	-0.0003288029227758257	1
939	0.06731815470638304	0.023477262637618172	0.014064235424441785	0.9269737519519681	-1	0	0	0.2	2	0.8461538461538461	11	0.25	0.8461538461538461	13	11	1	1	0	0.6	10	6	15	0.25	0	0.8339715139523175	0.9352623064143318	0.7175381165629499	0.9224714608607483	0.6506298737002022	0.9458155595008345	0.7176963553838794	0.9351632884025404	1.0	0.07692307692307693	0.0	0.014064235424441785	25
1688	0.054711484075494504	0.017968954483500166	0.016391890965762494	0.9260514641239392	-1	0	0	0.2	2	0.8461538461538461	11	0.25	0.8461538461538461	13	11	1	1	0	0.6	10	6	15	0.25	0	0.8969008325516119	0.9364571009304684	0.7175381165629499	0.9148813150960212	0.6506298737002022	0.9547985844462191	0.9032269127752188	0.9373309909150859	1.0	0.15384615384615385	0.0	0.016391890965762494	23
2595	0.07056049678616924	0.021527466191939616	0.010957485253856624	0.9268562848448025	-1	0	0	0.2	2	0.8461538461538461	11	0.25	0.8461538461538461	13	11	1	1	0	0.6	10	6	15	0.25	0	0.8339715139523175	0.9352623064143318	0.7175381165629499	0.9224714608607483	0.6506298737002022	0.9458155595008345	0.7176963553838794	0.9351632884025404	1.0	0.07692307692307693	0.0	0.010957485253856624	13
1450	2.1863604646960753e-06	2.963218320126036e-09	-1.0500099418291723e-09	0.9999984966615291	-1	0	0	1.0	2	0.0	0	0.75	0	1	0	1	2	0	1.0	2	2	3	0.4	0	0	0	0	0	0	0	0	0	0	0	0	-1.0500099418291723e-10	13
3717	0.060537447056546116	0.005029868183269732	0.004701599068415946	0.7665883642998573	-1	0	0	0.125	1	1.0	10	1.0	1.0	11	10	0	1	0	0.08333333333333333	12	1	12	0.3333333333333333	0	0.9144136208422445	0.7766073382527836	0.6912699423696094	0.9461271214223905	0.7586502282116878	0.8684502540003266	0.7176963553838794	0.8807648350413044	1.0	0.09090909090909091	0.0	0.004701599068415946	4
1799	0.06277728634408344	0.027488910467374103	0.027375874478136525	0.9269880577092467	-1	0	0	0.2	2	0.8461538461538461	11	0.25	0.8461538461538461	13	11	1	1	0	0.6	10	6	15	0.25	0	0.8339715139523175	0.9249645496250177	0.7175381165629499	0.9225559331096268	0.7586502282116878	0.946492715677725	0.7176963553838794	0.9321868671809359	1.0	0.07692307692307693	0.0	0.027375874478136525	14
4302	0.05747191153338019	0.022888079504008445	0.02269326502661934	0.9260822566211298	-1	0	0	0.2	2	0.8461538461538461	11	0.3	0.7692307692307693	12	10	2	1	0	0.5	10	5	15	0.16666666666666666	0	0.8654361732519646	0.9250262692385514	0.7175381165629499	0.9293354728247063	0.7493940098676559	0.95018661008519	0.7176963553838794	0.9357877687304331	1.0	0.08333333333333333	0.0	0.02269326502661934	26
1373	0.05871335366485928	0.0057181698764191295	-0.005560698921748538	0.9334157422261302	-1	0	0	0.2	2	0.8461538461538461	11	0.25	0.8461538461538461	13	11	1	1	0	0.6	10	6	15	0.25	0	0.7771347881338037	0.9287386340113921	0.7175381165629499	0.9224714608607483	0.6506298737002022	0.9458155595008345	0.7674980346228316	0.9330499789325759	1.0	0.07692307692307693	0.0	-0.0005560698921748538	5
2520	0.06512625363615941	0.02639630452225026	0.021066458958424253	0.9270874719407682	-1	0	0	0.2	2	0.8461538461538461	11	0.25	0.8461538461538461	13	11	1	1	0	0.6	10	6	15	0.25	0	0.8339715139523175	0.9352623064143318	0.7175381165629499	0.9224714608607483	0.6506298737002022	0.9458155595008345	0.7176963553838794	0.9351632884025404	1.0	0	0.0	0.021066458958424253	21
2864	0.06774331554842905	0.027928118922426283	0.02334641099146857	0.9270010440411792	-1	0	0	0.2	2	0.8461538461538461	11	0.25	0.8461538461538461	13	11	1	1	0	0.6	10	6	15	0.25	0	0.8339715139523175	0.9352623064143318	0.7175381165629499	0.9224714608607483	0.6506298737002022	0.9458155595008345	0.7176963553838794	0.9351632884025404	1.0	0	0.0	0.02334641099146857	37
4087	0.05838194122286048	0.003949784572479429	0.00393007784098941	0.7731648881146604	-1	0	0	0.125	1	1.0	10	1.0	1.0	11	10	0	1	0	0.08333333333333333	12	1	12	0.3333333333333333	0	0.9144136208422445	0.7766073382527836	0.6912699423696094	0.9461271214223905	0.7586502282116878	0.8689182841370782	0.7176963553838794	0.8809083880857322	1.0	0.09090909090909091	0.0	0.00393007784098941	1
3368	0.06388592822689303	0.02710114255360603	0.026834986190733556	0.9268204004244194	-1	0	0	0.2	2	0.8461538461538461	11	0.25	0.8461538461538461	13	11	1	1	0	0.6	10	6	15	0.25	0	0.8339715139523175	0.9352623064143318	0.7175381165629499	0.9224714608607483	0.740137791523624	0.94836371409895	0.7176963553838794	0.9361836594269257	1.0	0.07692307692307693	0.0	0.026834986190733556	9
2815	0.07423513208645023	0.008223118356512186	0.008212816582941722	0.7929781452148792	-1	0	0	0.2	2	0.8461538461538461	11	0.25	0.7692307692307693	12	10	2	2	0	0.6	10	6	15	0.3333333333333333	0	0.6591358056029689	0.9405224518245152	0.7175381165629499	0.9226733781572622	0.6598860920442341	0.9526087843247868	0.9007432405871226	0.9397406970793217	0.5416666666666666	0.08333333333333333	0.0	0.008212816582941722	4
1523	0.0662285104536264	0.02754895990381199	0.02245568747563343	0.9263898698099068	-1	0	0	0.2	2	0.8461538461538461	11	0.25	0.8461538461538461	13	11	1	1	0	0.6	10	6	15	0.25	0	0.8339715139523175	0.9352623064143318	0.7175381165629499	0.9224714608607483	0.6506298737002022	0.9458155595008345	0.7176963553838794	0.9351632884025404	1.0	0.07692307692307693	0.0	0.02245568747563343	35
2568	0.07037213616747096	0.009907089097320229	0.008465942952842248	0.9276763167659966	-1	0	0	0.1	1	1.0	13	1.0	1.0	14	13	0	1	0	0.06666666666666667	15	1	15	0.3333333333333333	0	0.8654361732519646	0.9340879482791357	0.7175381165629499	0.9268068872124157	0.6752494797476583	0.9526685588694107	0.8521965270005953	0.9388118657528066	1.0	0	0.0	0.008465942952842248	9
3040	0.06590016933788526	0.027308067496178045	0.026118477670771332	0.9271824277720727	-1	0	0	0.2	2	0.8461538461538461	11	0.25	0.8461538461538461	13	11	1	1	0	0.6	10	6	15	0.25	0	0.8339715139523175	0.9352623064143318	0.7175381165629499	0.9224714608607483	0.740137791523624	0.94836371409895	0.7176963553838794	0.9361836594269257	1.0	0.07692307692307693	0.0	0.026118477670771332	11
2551	0.07168048714954191	0.01900962740671865	0.016262996419729166	0.9268430653714478	-1	0	0	0.2	2	0.8461538461538461	11	0.25	0.8461538461538461	13	11	1	1	0	0.6	10	6	15	0.25	0	0.8339715139523175	0.9352623064143318	0.7175381165629499	0.9224714608607483	0.7586502282116878	0.9518060069061065	0.8982030092800266	0.9376145499598878	1.0	0.07692307692307693	0.0	0.016262996419729166	15
4686	0.06277115200035613	0.02546105841818561	0.02010652953653222	0.9271967628227259	-1	0	0	0.2	2	0.8461538461538461	11	0.3	0.7692307692307693	12	10	2	1	0	0.5	10	5	15	0.16666666666666666	0	0.8654361732519646	0.9250262692385514	0.7175381165629499	0.9293354728247063	0.7558141054401307	0.9516817314511281	0.795226418521941	0.9364266667841297	1.0	0.08333333333333333	0.0	0.02010652953653222	15
40	0.013039542768696833	0.0011402463472007895	-0.0007310052609605489	0.9697853218021573	-1	0.3333333333333333	1	0.4444444444444444	4	0.6363636363636364	7	0.325	0.6363636363636364	11	7	1	0	0	0.625	8	5	13	0.0	0.25	0.7161289099573926	0.9063574241725141	0.6207499879306027	0.9473135451862986	0.38515439425112924	0.9053532476577182	0.8949573094014484	0.9221888039659806	0	0	0.0	-7.310052609605489e-05	15
3695	0.06432926456985807	0.026260166669123987	0.025203678520672883	0.9270253984596004	-1	0	0	0.2	2	0.8461538461538461	11	0.3	0.7692307692307693	12	10	2	1	0	0.5	10	5	15	0.16666666666666666	0	0.8654361732519646	0.9250262692385514	0.7175381165629499	0.9293354728247063	0.7493940098676559	0.95018661008519	0.7176963553838794	0.9357877687304331	1.0	0.08333333333333333	0.0	0.025203678520672883	30
4250	0.054379840540550624	0.02045107149489547	0.017718926632242882	0.9261600870538763	-1	0	0	0.2	2	0.8461538461538461	11	0.2727272727272727	0.8461538461538461	12	11	2	1	0	0.45454545454545453	11	5	15	0.14285714285714285	0	0.8654361732519646	0.9243178006535677	0.7175381165629499	0.9327422538384412	0.6414035559565123	0.955770300834132	0.8299861397686663	0.9390649975135181	1.0	0.08333333333333333	0.0	0.017718926632242882	15
2023	0.0670807348036782	0.02421520014510855	0.022691660346613234	0.9266407517137352	-1	0	0	0.2	2	0.8461538461538461	11	0.25	0.8461538461538461	13	11	1	1	0	0.6	10	6	15	0.25	0	0.8339715139523175	0.9352623064143318	0.7175381165629499	0.9224714608607483	0.7586502282116878	0.9518060069061065	0.8982030092800266	0.9376145499598878	1.0	0.07692307692307693	0.0	0.022691660346613234	55
4091	0.06682870592053358	0.01639194023346916	-0.00988533818386091	0.8858224128166524	-1	0	0	0.1	1	1.0	13	1.0	1.0	14	13	0	1	0	0.06666666666666667	15	1	15	0.3333333333333333	0	0.8654361732519646	0.9293366212623347	0.7175381165629499	0.9268068872124157	0.6939807215263056	0.9557595891901116	0.8779225696349361	0.938736566219665	1.0	0	0.0	-0.0009885338183860909	0
440	0.08966179579593621	0.011893302066320522	0.011893102279886419	0.6976979748471995	-1	0	0	0.1	1	1.0	13	1.0	1.0	14	13	0	1	0	0.06666666666666667	15	1	15	0.3333333333333333	0	0.2677309539721947	0.9471836780928543	0.9415562971072975	0.9385324528576104	0.837486437024641	0.9163808488761099	0.9585909015406437	0.9351651640752703	1.0	0.21428571428571427	0.0	0.011893102279886419	14
792	0.0009783767565094933	0.00011127641115456753	0.00011122445968766917	0.9976538596871576	-1	0	0	1.0	1	0	0	1.0	0	1	0	0	1	0	0.5	1	2	2	0.3333333333333333	0	0	0	0	0	0	0	0	0	0	0	0	0.00011122445968766917	33
4581	0.06965016122156362	0.010939620512112964	-0.010034215374516611	0.5032809693626878	-1	0	0	0.2	2	0.8461538461538461	11	0.3	0.7692307692307693	12	10	2	1	0	0.5	10	5	15	0.16666666666666666	0	0.8055531510430607	0.9116696074450492	0.7175381165629499	0.9293354728247063	0.7493940098676559	0.9496688267555577	0.7181408543559871	0.9318886451208512	1.0	0.16666666666666666	0.0	-0.001003421537451661	0
4013	0.0680360135142339	0.01238380792661572	0.009251562979802015	0.7870283170637798	-1	0	0	0.2	2	0.8461538461538461	11	0.38461538461538464	0.8461538461538461	13	11	1	1	0	0.23076923076923078	13	3	15	0.25	0	0.9144136208422445	0.9365594934095545	0.7175381165629499	0.9330476601517429	0.6478236515289872	0.9520865962100218	0.8028069876018936	0.9411410332006827	1.0	0.07692307692307693	0.0	0.009251562979802015	16
3559	0.06106088221177794	0.02418946167328405	0.021891353860499566	0.926754817075111	-1	0	0	0.2	2	0.8461538461538461	11	0.3	0.7692307692307693	12	10	2	1	0	0.5	10	5	15	0.16666666666666666	0	0.8654361732519646	0.9250262692385514	0.7175381165629499	0.9293354728247063	0.7586502282116878	0.9536151606070847	0.8256691833058706	0.937272021834219	1.0	0.08333333333333333	0.0	0.021891353860499566	35
1638	0.05500586219874896	0.021054342008553516	0.01883699851231047	0.9267511102597079	-1	0	0	0.2	2	0.8461538461538461	11	0.25	0.8461538461538461	13	11	1	1	0	0.6	10	6	15	0.25	0	0.8969008325516119	0.9364571009304684	0.7175381165629499	0.9148813150960212	0.6506298737002022	0.9547985844462191	0.9032269127752188	0.9373309909150859	1.0	0.15384615384615385	0.0	0.01883699851231047	45
2976	0.06435369971601695	0.0072979980228401395	0.002117054705114467	0.5638049643945228	-1	0	0	0.2	2	0.8461538461538461	11	0.25	0.8461538461538461	13	11	1	1	0	0.6	10	6	15	0.25	0	0.8339715139523175	0.9291906502318513	0.7175381165629499	0.9237738980536471	0.6724459439413323	0.9405588867019599	0.7176963553838794	0.931514612141817	1.0	0	0.0	0.002117054705114467	6
1851	0.05623025897225191	0.023207237785961843	0.02163304699097649	0.9267336603846129	-1	0	0	0.2	2	0.8461538461538461	11	0.25	0.8461538461538461	13	11	1	1	0	0.6	10	6	15	0.25	0	0.8969008325516119	0.9364571009304684	0.7175381165629499	0.9148813150960212	0.6506298737002022	0.9547985844462191	0.9032269127752188	0.9373309909150859	1.0	0.15384615384615385	0.0	0.02163304699097649	15
4454	0.04437928640862409	0.008158531388435543	0.007928880406992155	0.9250180665174228	-1	0	0	0.2	2	0.8461538461538461	11	0.375	0.7692307692307693	11	10	3	1	0	0.625	8	5	15	0.1111111111111111	0.46153846153846156	0.7422546167848697	0.910731251009654	0.7175381165629499	0.9214330842327748	0.740137791523624	0.9530136074927764	0.7872389661894733	0.9307402084071618	1.0	0.09090909090909091	0.0	0.007928880406992155	9
66	0.02250983197413186	0.0009527103110393432	0.0004613748840048985	0.9900610505607844	-1	0.25	1	0.5	5	0.6153846153846154	8	0.375	0.6153846153846154	11	8	3	0	0	0.4	10	4	15	0.0	0.4	0.4207578600686882	0.9758313363021826	0.6705120644324936	0.8650438313443913	0.6343918485873579	0.885199461128414	0.904009024811982	0.9264158296637276	0	0	0.0	0.0004613748840048985	53
3069	0.07268766890649574	0.007012468344375685	-0.003970681197685149	0.9284214750219937	-1	0	0	0.1	1	1.0	13	1.0	1.0	14	13	0	1	0	0.06666666666666667	15	1	15	0.3333333333333333	0	0.8654361732519646	0.9340879482791357	0.7175381165629499	0.9268068872124157	0.6414035559565123	0.9511736161865914	0.8521965270005953	0.9381833696567066	1.0	0	0.0	-0.00039706811976851486	4
4909	0.06001479562675961	0.028937142280973514	0.024836988955331308	0.9261288195053858	-1	0	0	0.2	2	0.8461538461538461	11	0.3	0.7692307692307693	12	10	2	1	0	0.5	10	5	15	0.16666666666666666	0	0.8654361732519646	0.9250262692385514	0.7175381165629499	0.9293354728247063	0.704640050955945	0.9483359076651005	0.7505715505907953	0.9350137420907491	1.0	0.08333333333333333	0.0	0.024836988955331308	60
3875	0.06324666207240044	0.01905087493022471	0.016944128220386708	0.925514272748238	-1	0	0	0.1	1	1.0	13	0.2777777777777778	0.8461538461538461	12	11	2	1	0	0.6666666666666666	9	6	15	0.14285714285714285	0	0.8654361732519646	0.9250262692385514	0.7175381165629499	0.9293354728247063	0.7493940098676559	0.95018661008519	0.7176963553838794	0.9357877687304331	1.0	0.08333333333333333	0.0	0.016944128220386708	24
1938	0.05235741190025727	0.01807935148225897	0.01797373493995498	0.9175949695143238	-1	0	0	0.2	2	0.8461538461538461	11	0.2727272727272727	0.7692307692307693	12	10	2	2	0	0.45454545454545453	5	11	15	0.3333333333333333	0	0.9056572266969283	0.935626368886543	0.7175381165629499	0.9267991974796012	0.18465030129596838	0.9516109855621846	0.9032269127752188	0.9388490162704727	0.5833333333333334	0.16666666666666666	0.0	0.01797373493995498	13
3779	0.04712394096875055	0.007108390412984275	-0.0031078885003332276	0.948867165115881	-1	0	0	0.2	2	0.8461538461538461	11	0.3125	0.8461538461538461	13	11	1	0	0	0.3333333333333333	12	4	15	0.0	0	0.8339715139523175	0.9133970012450207	0.6912699423696094	0.9201995844727713	0.7529779826685737	0.96594514340914	0.8860090326007793	0.9379260182923941	0	0	0.0	-0.00031078885003332275	0
1595	0.06407235129191696	0.029703582204843596	0.017125246666241208	0.9269014529267481	-1	0	0	0.2	2	0.8461538461538461	11	0.25	0.8461538461538461	13	11	1	1	0	0.6	10	6	15	0.25	0	0.8339715139523175	0.9352623064143318	0.7175381165629499	0.9224714608607483	0.6506298737002022	0.9468751866593191	0.7807876701047705	0.9355838042037516	1.0	0.07692307692307693	0.0	0.017125246666241208	20
3051	0.0660147290680581	0.03085239350196675	0.029860770440564757	0.9248897262225761	-1	0	0	0.2	2	0.8461538461538461	11	0.25	0.8461538461538461	13	11	1	1	0	0.6	10	6	15	0.25	0	0.8339715139523175	0.9352623064143318	0.7175381165629499	0.9224714608607483	0.7586502282116878	0.9518060069061065	0.8982030092800266	0.9376145499598878	1.0	0.07692307692307693	0.0	0.029860770440564757	13
1968	0.07052414253084899	0.019861549747540907	0.01046041108947633	0.9264747295728608	-1	0	0	0.2	2	0.8461538461538461	11	0.25	0.8461538461538461	13	11	1	1	0	0.6	10	6	15	0.25	0	0.8339715139523175	0.9352623064143318	0.7175381165629499	0.9224714608607483	0.6506298737002022	0.9458155595008345	0.7176963553838794	0.9351632884025404	1.0	0.07692307692307693	0.0	0.01046041108947633	10
4805	0.05921336409702871	0.024612640196430866	0.024609991786138038	0.9271117762853188	-1	0	0	0.2	2	0.8461538461538461	11	0.3	0.7692307692307693	12	10	2	1	0	0.5	10	5	15	0.16666666666666666	0	0.8654361732519646	0.9250262692385514	0.7175381165629499	0.9291997712849587	0.7493940098676559	0.95018661008519	0.7176963553838794	0.9357464040232768	1.0	0.08333333333333333	0.0	0.024609991786138038	71
2799	0.06393926963262017	0.026431765182468744	0.023637902596708976	0.9260645801330911	-1	0	0	0.2	2	0.8461538461538461	11	0.25	0.8461538461538461	13	11	1	1	0	0.6	10	6	15	0.25	0	0.8339715139523175	0.9352623064143318	0.7175381165629499	0.9224714608607483	0.6506298737002022	0.9458155595008345	0.7176963553838794	0.9351632884025404	1.0	0	0.0	0.023637902596708976	37
3584	0.06442599819270109	0.027921579004275308	0.01702303723626677	0.9270996701402359	-1	0	0	0.2	2	0.8461538461538461	11	0.25	0.8461538461538461	13	11	1	1	0	0.6	10	6	15	0.25	0	0.8339715139523175	0.9352623064143318	0.7175381165629499	0.9224714608607483	0.6506298737002022	0.9468751866593191	0.7807876701047705	0.9355838042037516	1.0	0.07692307692307693	0.0	0.01702303723626677	24
423	0.002012587935551279	0.00037033706037250673	0.0001457236146750125	0.9923395639246342	-1	0.5	1	0.8333333333333334	5	0.16666666666666666	1	0.5333333333333333	0.16666666666666666	6	1	1	0	0	0.6	5	3	8	0.0	0.6666666666666666	0.5009108767119713	0.9757444829351529	0.46733943173212705	0.9109883359298419	0.8141751530304232	0.8571291008044004	0.9334230817843183	0.9311178525135456	0	0	0.0	0.0001457236146750125	13
637	0.0606391344536763	0.004647200079105113	0.004471960294812471	0.9315805639480741	-1	0	0	0.1	1	1.0	13	0.42857142857142855	0.8461538461538461	12	11	2	1	0	0.7142857142857143	5	7	15	0.14285714285714285	0	0.4444339431339264	0.960146707976493	0.7202798125352535	0.9214328490610739	0.8121867541067009	0.9274214731725694	0.9175560776592407	0.9388044142294281	1.0	0.4166666666666667	0.0	0.004471960294812471	19
4631	0.0824333301688402	0.0027454666174675357	0.002725407027768365	0.5072921860434532	-1	0	0	0.1	1	1.0	13	0.23809523809523808	0.8461538461538461	12	11	2	1	0	0.7777777777777778	9	7	15	0.14285714285714285	0	0.8654361732519646	0.9250262692385514	0.7175381165629499	0.9293354728247063	0.7493940098676559	0.95018661008519	0.7176963553838794	0.9357877687304331	1.0	0.08333333333333333	0.0	0.002725407027768365	3
1408	0.02641993586883956	0.014737099737578018	0.014736293303648906	0.9710113796176042	-1	0	0	0.3	3	0.6923076923076923	9	0.46875	0.5384615384615384	10	7	4	2	0	0.5	8	4	15	0.2222222222222222	0.36363636363636365	0.31408550644860417	0.9298387772033583	0.5375575247208998	0.9415272854217455	0.48792861057780146	0.9472314636937279	0.9290747546672268	0.9399281619965375	0.55	0.4	0.0	0.014736293303648906	66
1553	0.05173189674291973	0.006756885455923102	0.006753159715449818	0.9349540941298898	-1	0	0	0.1	1	1.0	13	0.234375	0.8461538461538461	12	11	2	1	0	1.0	8	8	15	0.14285714285714285	0	0.874192567397281	0.9415115185063513	0.7175381165629499	0.9447884805074697	0.7134525185395892	0.9532141672857406	0.8779225696349361	0.9467263604810244	1.0	0.08333333333333333	0.0	0.006753159715449818	23
4927	0.05796396101219396	0.027711779353133268	0.02722272755483467	0.9261734635546643	-1	0	0	0.2	2	0.8461538461538461	11	0.3	0.7692307692307693	12	10	2	1	0	0.5	10	5	15	0.16666666666666666	0	0.8654361732519646	0.9257431491026967	0.7175381165629499	0.9291997712849587	0.7493940098676559	0.95018661008519	0.7176963553838794	0.9359541720900464	1.0	0.08333333333333333	0.0	0.02722272755483467	120
675	0.03188864187557716	0.01531495910853897	0.013212232277380151	0.9701060927318294	-1	0	0	0.3	3	0.6923076923076923	9	0.35714285714285715	0.5384615384615384	10	7	4	2	0	0.8571428571428571	7	6	15	0.2222222222222222	0.5454545454545454	0.31408550644860417	0.9298387772033583	0.5375575247208998	0.9415272854217455	0.48792861057780146	0.9472314636937279	0.9290747546672268	0.9399281619965375	0.55	0.4	0.0	0.013212232277380151	24
3906	0.0648352345546764	0.014810768224055125	-0.007308085021210694	0.8814837598520423	-1	0	0	0.2	2	0.8461538461538461	11	0.5357142857142857	0.8461538461538461	13	11	1	1	0	0.14285714285714285	14	2	15	0.25	0	0.8339715139523175	0.9305575319575414	0.7175381165629499	0.9224714608607483	0.740137791523624	0.9512994121987955	0.7176963553838794	0.9359128081140655	1.0	0	0.0	-0.0007308085021210694	2
2950	0.06142384977473295	0.026406955562811453	0.02106753770487713	0.9264632116125037	-1	0	0	0.2	2	0.8461538461538461	11	0.3	0.7692307692307693	12	10	2	1	0	0.5	10	5	15	0.16666666666666666	0	0.9056572266969283	0.9108446822041186	0.7175381165629499	0.9394627206419148	0.704640050955945	0.9477737650122109	0.7578284313240214	0.9343097402261328	1.0	0.08333333333333333	0.0	0.02106753770487713	28
1183	0.03196765783623084	0.01167571632533636	0.010689101135185279	0.9725729589574493	-1	0	0	0.4	4	0.5384615384615384	7	0.42857142857142855	0.46153846153846156	10	6	4	2	0	0.7142857142857143	7	5	15	0.25	0.6	0.31408550644860417	0.9316305219808712	0.5378280635635828	0.9415276277982337	0.5658595867187565	0.9359645508133371	0.9290747546672268	0.9364954615449234	0.55	0.4	0.0	0.010689101135185279	31
1325	6.764500485349905e-09	6.902113526964035e-09	4.88053127953959e-09	0.9999996836735057	-1	0	0	0	0	0	0	1.0	0	0	0	0	2	0	1.0	1	1	1	0.5	0	0	0	0	0	0	0	0	0	0	0	0	-0.1	2
1527	0.0639674416780336	0.029673101496368696	0.02662504744010491	0.926933492737106	-1	0	0	0.2	2	0.8461538461538461	11	0.25	0.8461538461538461	13	11	1	1	0	0.6	10	6	15	0.25	0	0.8339715139523175	0.9352623064143318	0.7175381165629499	0.9224714608607483	0.6506298737002022	0.9458155595008345	0.7176963553838794	0.9351632884025404	1.0	0	0.0	0.02662504744010491	72
1085	None	None	None	None	None	0.25	1	0.5	5	0.5384615384615384	7	0.6	0.3076923076923077	6	4	8	5	0	1.0	5	5	15	0.2777777777777778	0.6666666666666666	0.3744486469089373	0.9307677250909525	0.48509545020315104	0.9203923851675285	0.578101163904233	0.9787704802092451	0.9628102631234571	0.9506892818349114	0.3333333333333333	0.5	0.0	None	0
3006	0.06376786489696569	0.028686035438971736	0.026426522308242897	0.926978972387332	-1	0	0	0.2	2	0.8461538461538461	11	0.25	0.8461538461538461	13	11	1	1	0	0.6	10	6	15	0.25	0	0.8339715139523175	0.9352623064143318	0.7175381165629499	0.9224714608607483	0.6506298737002022	0.9458155595008345	0.7176963553838794	0.9351632884025404	1.0	0	0.0	0.026426522308242897	23
1584	0.05519597778166325	0.018099472999999474	0.016787183310318043	0.9263193913636335	-1	0	0	0.2	2	0.8461538461538461	11	0.25	0.8461538461538461	13	11	1	1	0	0.6	10	6	15	0.25	0	0.8969008325516119	0.9364571009304684	0.7175381165629499	0.9148813150960212	0.6506298737002022	0.9547985844462191	0.9032269127752188	0.9373309909150859	1.0	0.15384615384615385	0.0	0.016787183310318043	24
3853	0.06106132524947844	0.02617806976601035	0.021838622778530884	0.9252675573568476	-1	0	0	0.2	2	0.8461538461538461	11	0.3	0.7692307692307693	12	10	2	1	0	0.5	10	5	15	0.16666666666666666	0	0.8654361732519646	0.9250262692385514	0.7175381165629499	0.9293354728247063	0.7493940098676559	0.95018661008519	0.7176963553838794	0.9357877687304331	1.0	0.08333333333333333	0.0	0.021838622778530884	55
1705	0.05635586973898404	0.007042139594586476	0.003449996218331712	0.7123441942932183	-1	0	0	0.3	3	0.7692307692307693	10	0.23809523809523808	0.7692307692307693	12	10	2	0	0	0.7777777777777778	9	7	15	0.0	0.14285714285714285	0.7348122501988572	0.9129052527903312	0.7245016187324638	0.8985873300911031	0.454570839751714	0.9609578360855264	0.8619663622032232	0.9294442234497193	0	0	0.0	0.003449996218331712	0
2155	0.06531283464812784	0.03062836876790345	0.019932375930986335	0.9265513326542101	-1	0	0	0.2	2	0.8461538461538461	11	0.25	0.8461538461538461	13	11	1	1	0	0.6	10	6	15	0.25	0	0.8339715139523175	0.9352623064143318	0.7175381165629499	0.9224714608607483	0.7586502282116878	0.9518060069061065	0.8982030092800266	0.9376145499598878	1.0	0.07692307692307693	0.0	0.019932375930986335	30
4950	0.05469273162712711	0.022388958698553316	0.011764855144947746	0.9264189884100196	-1	0	0	0.2	2	0.8461538461538461	11	0.3	0.7692307692307693	12	10	2	1	0	0.5	10	5	15	0.16666666666666666	0	0.8281758106537878	0.93098063294741	0.7175381165629499	0.9293354728247063	0.7586502282116878	0.9552076462182482	0.8296761903369523	0.9396921229574919	1.0	0.08333333333333333	0.0	0.011764855144947746	12
2647	0.05716917516734331	0.004733642389398637	-0.0041377308165761245	0.9325100386499217	-1	0	0	0.2	2	0.8461538461538461	11	0.25	0.8461538461538461	13	11	1	1	0	0.6	10	6	15	0.25	0	0.7771347881338037	0.9287386340113921	0.7175381165629499	0.9224714608607483	0.7586502282116878	0.9518060069061065	0.8938719502299115	0.9355756335257533	1.0	0.07692307692307693	0.0	-0.00041377308165761246	0
1650	0.06365594638361208	0.02821096190233044	0.024424425732247863	0.9264149253436396	-1	0	0	0.2	2	0.8461538461538461	11	0.25	0.8461538461538461	13	11	1	1	0	0.6	10	6	15	0.25	0	0.8339715139523175	0.9352623064143318	0.7175381165629499	0.9224714608607483	0.6506298737002022	0.9458155595008345	0.7176963553838794	0.9351632884025404	1.0	0.07692307692307693	0.0	0.024424425732247863	53
3278	0.05897720993472827	0.0041010418738420835	0.0031401796592073275	0.9321670472245218	-1	0	0	0.125	1	1.0	10	1.0	1.0	11	10	0	1	0	0.08333333333333333	12	1	12	0.3333333333333333	0	0.9144136208422445	0.7778688144880685	0.6912699423696094	0.9525757540377455	0.740137791523624	0.923628653969259	0.7176963553838794	0.9045362771545975	1.0	0.09090909090909091	0.0	0.0031401796592073275	0
3052	0.0849239171555266	0.010016404825849331	0.0032721280438834876	0.5835385575109926	-1	0	0	0.1	1	1.0	13	0.23809523809523808	0.9230769230769231	13	12	1	1	0	0.7777777777777778	9	7	15	0.2	0	0.8339715139523175	0.9352623064143318	0.7175381165629499	0.9224714608607483	0.6506298737002022	0.9458155595008345	0.7176963553838794	0.9351632884025404	1.0	0	0.0	0.0032721280438834876	5
4943	0.0630152780967968	0.024980881032541202	0.017845187250205796	0.9265656373587299	-1	0	0	0.2	2	0.8461538461538461	11	0.25	0.8461538461538461	13	11	1	1	0	0.6	10	6	15	0.25	0	0.8339715139523175	0.9352623064143318	0.7175381165629499	0.9223358621061694	0.740137791523624	0.94836371409895	0.7176963553838794	0.9361459209053726	1.0	0.07692307692307693	0.0	0.017845187250205796	22
3865	0.05557588508737636	0.003819281528206251	0.003499817598963216	0.7935796710403361	-1	0	0	0.3	3	0.6923076923076923	9	0.3125	0.6923076923076923	12	9	2	1	0	0.75	8	6	15	0.2	0	0.8227198993605407	0.9274355222530499	0.7175381165629499	0.9400742559282615	0.42173010297084995	0.9475541375210209	0.9124146316712997	0.9388677083453753	1.0	0.08333333333333333	0.0	0.003499817598963216	7
554	0.046733602522486234	0.006702774732987061	0.0058816784249314325	0.9628888725049725	-1	0	0	0.3	3	0.7692307692307693	10	0.3409090909090909	0.6923076923076923	12	9	2	0	0	0.36363636363636365	11	4	15	0.0	0	0.35490954797318564	0.9479611103083821	0.4693535735268828	0.9309580006256453	0.7547224486547339	0.8997310125206959	0.9089476161816125	0.928642423751591	0	0	0.0	0.0058816784249314325	32
44	3.723602957135951e-09	3.731911422096723e-09	3.7104195654215297e-09	0.9999997928132814	-1	0	0	0	0	0	0	1.0	0	0	0	0	1	0	1.0	1	1	1	0.25	0	0	0	0	0	0	0	0	0	0	0	0	-0.1	16
4224	0.060809943634171755	0.023395063022843717	0.02136254588052945	0.92660140348285	-1	0	0	0.2	2	0.8461538461538461	11	0.3	0.7692307692307693	12	10	2	1	0	0.5	10	5	15	0.16666666666666666	0	0.8654361732519646	0.9250262692385514	0.7175381165629499	0.9293354728247063	0.7493940098676559	0.95018661008519	0.7176963553838794	0.9357877687304331	1.0	0.08333333333333333	0.0	0.02136254588052945	31
1414	0.024559505294906334	0.0034198574424444657	-0.002297891633420655	0.9152532907256576	-1	0.25	1	0.5	5	0.46153846153846156	6	0.375	0.46153846153846156	9	6	5	2	0	0.625	8	5	15	0.18181818181818182	0	0.8793622846205873	0.8988755179333432	0.3211526844991016	0.8957392006189094	0.45644915060187985	0.907600591576723	0.9424184917622876	0.9008534317271973	0.6111111111111112	0.1111111111111111	0.0	-0.0002297891633420655	2
4780	0.060304528073814444	0.02273296563492173	0.01751251532317313	0.9260459301947276	-1	0	0	0.2	2	0.8461538461538461	11	0.3	0.7692307692307693	12	10	2	1	0	0.5	10	5	15	0.16666666666666666	0	0.8654361732519646	0.9250262692385514	0.7175381165629499	0.9293354728247063	0.7493940098676559	0.95018661008519	0.7176963553838794	0.9357877687304331	1.0	0.08333333333333333	0.0	0.01751251532317313	21
1519	0.07230205887088259	0.011402542125511388	0.003475031046756164	0.8867436104318475	-1	0	0	0.2	2	0.8461538461538461	11	0.5357142857142857	0.8461538461538461	12	11	2	1	0	0.14285714285714285	14	2	15	0.14285714285714285	0	0.6591358056029689	0.9444795132359821	0.6519243029544661	0.9217137626841979	0.43711188451136895	0.9544998719342447	0.8751137593915232	0.941644400716192	1.0	0.08333333333333333	0.0	0.003475031046756164	4
4138	0.061575150692067024	0.026468472588464707	0.025139294353330933	0.9268458406549644	-1	0	0	0.2	2	0.8461538461538461	11	0.3	0.7692307692307693	12	10	2	1	0	0.5	10	5	15	0.16666666666666666	0	0.8654361732519646	0.9250262692385514	0.7175381165629499	0.9293354728247063	0.7493940098676559	0.95018661008519	0.7176963553838794	0.9357877687304331	1.0	0.16666666666666666	0.0	0.025139294353330933	29
3826	0.0609725345599626	0.0248540072273215	0.01968668847527308	0.9262992665627291	-1	0	0	0.2	2	0.8461538461538461	11	0.3	0.7692307692307693	12	10	2	1	0	0.5	10	5	15	0.16666666666666666	0	0.8654361732519646	0.9250262692385514	0.7175381165629499	0.9293354728247063	0.704640050955945	0.9475469089361218	0.7176963553838794	0.9346891517738835	1.0	0.08333333333333333	0.0	0.01968668847527308	36
2348	0.05544099409100611	0.023687915525384205	0.023421045212621953	0.9266809475302423	-1	0	0	0.2	2	0.8461538461538461	11	0.25	0.8461538461538461	13	11	1	1	0	0.6	10	6	15	0.25	0	0.8969008325516119	0.9312994466209181	0.7175381165629499	0.9148813150960212	0.6506298737002022	0.9570459147224699	0.9032269127752188	0.9367367082402341	1.0	0.15384615384615385	0.0	0.023421045212621953	30
2292	0.03324793339366033	0.003908843046812445	0.002078948878968611	0.9256421012217204	-1	0	0	0.3	3	0.6923076923076923	9	0.4166666666666667	0.6923076923076923	12	9	2	1	0	1.0	6	6	15	0.2	0	0.819577724668241	0.9216885557932921	0.7175381165629499	0.9293354728247063	0.704640050955945	0.9437500732910686	0.7176963553838794	0.9321818957951464	1.0	0	0.0	0.002078948878968611	4
444	0.0029648054053797775	0.000247316014040813	0.00019355103915975232	0.9835051490048013	-1	0	0	0.5	2	0.75	3	0.5	0.5	3	2	2	0	0	0.75	4	3	6	0.0	0	0.7422546167848697	0.860421308506662	0.25523912872790033	0.9087527615968556	0.5355130826759915	0.8592352603832366	0.7345745825696169	0.8781916113337265	0	0	0.0	0.00019355103915975232	10
255	2.9524085685169417e-06	3.936851626261136e-08	-3.78014823498632e-08	0.9999990160108966	-1	0	0	1.0	1	0	0	1.0	0	1	0	0	0	0	0.5	2	1	2	0.0	0	0	0	0	0	0	0	0	0	0	0	0	-3.780148234986319e-09	21
284	0.0013068736734060653	0.0001186733474702587	0.00011796257064818015	0.9986104942628865	-1	0	0	0.6666666666666666	2	0.5	1	0.6666666666666666	0	2	0	1	0	0	0.6666666666666666	2	3	4	0.0	0	0	0	0	0	0	0	0	0	0	0	0	0.00011796257064818015	39
2133	0.06903985165350851	0.03166499615579805	0.03031537439343889	0.9272237512155076	-1	0	0	0.2	2	0.8461538461538461	11	0.25	0.8461538461538461	13	11	1	1	0	0.6	10	6	15	0.25	0	0.8339715139523175	0.9352623064143318	0.7175381165629499	0.9224714608607483	0.7586502282116878	0.9518060069061065	0.8982030092800266	0.9376145499598878	1.0	0.07692307692307693	0.0	0.03031537439343889	61
221	2.914164857728302e-06	2.216341621960924e-08	2.131933343844371e-08	0.9999992705291195	-1	0	0	1.0	1	0	0	1.0	0	1	0	0	1	0	0.5	2	1	2	0.3333333333333333	0	0	0	0	0	0	0	0	0	0	0	0	2.131933343844371e-08	53
4917	0.062274485640885544	0.024536714941915082	0.023179937532547358	0.9271227286886713	-1	0	0	0.2	2	0.8461538461538461	11	0.3	0.7692307692307693	12	10	2	1	0	0.5	10	5	15	0.16666666666666666	0	0.8654361732519646	0.9250262692385514	0.7175381165629499	0.9293354728247063	0.7493940098676559	0.95018661008519	0.7176963553838794	0.9357877687304331	1.0	0.08333333333333333	0.0	0.023179937532547358	29
4788	0.05163883908094563	0.019993622088508505	0.01868309663496047	0.9267055912289315	-1	0	0	0.2	2	0.8461538461538461	11	0.3	0.7692307692307693	12	10	2	1	0	0.5	10	5	15	0.16666666666666666	0	0.9056572266969283	0.9230314755604585	0.7175381165629499	0.9223472379410734	0.7586502282116878	0.9591187411644468	0.8293155959668265	0.9373070264332657	1.0	0.16666666666666666	0.0	0.01868309663496047	10
3027	0.06726462793295541	0.028560407694660228	0.023175733696709406	0.9269620770708282	-1	0	0	0.2	2	0.8461538461538461	11	0.25	0.8461538461538461	13	11	1	1	0	0.6	10	6	15	0.25	0	0.8339715139523175	0.9352623064143318	0.7175381165629499	0.9224714608607483	0.6506298737002022	0.9458155595008345	0.7176963553838794	0.9351632884025404	1.0	0	0.0	0.023175733696709406	29
1327	0.071431495763644	0.015605869527228453	-0.01346072070728979	0.8829628405287769	-1	0	0	0.1	1	1.0	13	1.0	1.0	14	13	0	1	0	0.06666666666666667	15	1	15	0.3333333333333333	0	0.8339715139523175	0.9358331080112507	0.7175381165629499	0.9160484038551923	0.6701016707134858	0.9379340271743463	0.7176963553838794	0.9305447022775319	1.0	0.07142857142857142	0.0	-0.001346072070728979	4
89	3.7117370470960254e-09	3.7855627602109255e-09	3.763761928646215e-09	0.9999998191983983	-1	0	0	0	0	0	0	1.0	0	0	0	0	1	0	1.0	1	1	1	0.25	0	0	0	0	0	0	0	0	0	0	0	0	-0.1	16
3435	0.05644675385207946	0.022342969301164466	0.019432046165825355	0.9258255711151516	-1	0	0	0.2	2	0.8461538461538461	11	0.3	0.7692307692307693	12	10	2	1	0	0.5	10	5	15	0.16666666666666666	0	0.8654361732519646	0.9250262692385514	0.7175381165629499	0.9314000129585349	0.7138962692999768	0.9545885922545031	0.8331384268164881	0.9383239355989385	1.0	0.08333333333333333	0.0	0.019432046165825355	44
5024	0.049978061966767004	0.02469361769262851	0.022851529520976563	0.9269990230974688	-1	0	0	0.2	2	0.8461538461538461	11	0.3	0.7692307692307693	12	10	2	1	0	0.5	10	5	15	0.16666666666666666	0	0.9056572266969283	0.9230314755604585	0.7175381165629499	0.9220137571853149	0.7493940098676559	0.9596344700163006	0.8296761903369523	0.9374749977503024	1.0	0.16666666666666666	0.0	0.022851529520976563	16
563	0.008760578478849925	0.0010863411936212985	0.0010793501341842433	0.9456332037877486	-1	0	0	0.3333333333333333	2	0.8333333333333334	5	0.5714285714285714	0.8333333333333334	7	5	0	0	0	0.2857142857142857	2	7	8	0.0	0	0.4151141019023868	0.9313295450624516	0.3769649695935574	0.9041521392622747	0.546130919246564	0.9100165861097409	0.8967859163540302	0.9159427460179619	0	0	0.0	0.0010793501341842433	28
1467	0.06680779813144411	0.028376182303317597	0.02599389789680616	0.9263426498976395	-1	0	0	0.2	2	0.8461538461538461	11	0.25	0.8461538461538461	13	11	1	1	0	0.6	10	6	15	0.25	0	0.8339715139523175	0.9352623064143318	0.7175381165629499	0.9224714608607483	0.6506298737002022	0.9458155595008345	0.7176963553838794	0.9351632884025404	1.0	0.07692307692307693	0.0	0.02599389789680616	94
857	0.0408175674246826	0.001171966458109161	0.0010165525331067436	0.9392003785315621	-1	0	0	0.25	2	0.8	8	0.2857142857142857	0.8	8	8	3	2	0	0.8571428571428571	7	6	12	0.2	0.8	0.48709004934661604	0.8932875708776052	0.13868235700891055	0.9370404461201749	0.32942966659297107	0.8155103422383737	0.8153022019992893	0.891266335034173	0.5625	0.25	0.0	0.0010165525331067436	23
814	0.042783238833744804	0.0008390456441986257	-0.0008157509250225824	0.9394141774365123	-1	0	0	0.1	1	1.0	13	0.5357142857142857	0.7692307692307693	11	10	3	3	0	0.5714285714285714	7	4	15	0.3333333333333333	0.7692307692307693	0.3512651869696658	0.9678649673562358	0.8853442254606829	0.7413003192627453	0.842712662909204	0.9149946169267253	0.909625740644368	0.90704100025231	0.18181818181818182	0.2727272727272727	0.0	-8.157509250225823e-05	9
4271	0.05096898535157512	0.02506145354134348	0.024873011010777976	0.9274387125848348	-1	0	0	0.2	2	0.8461538461538461	11	0.3	0.7692307692307693	12	10	2	1	0	0.5	10	5	15	0.16666666666666666	0	0.9056572266969283	0.9230314755604585	0.7175381165629499	0.9220137571853149	0.7493940098676559	0.9596344700163006	0.8296761903369523	0.9374749977503024	1.0	0.16666666666666666	0.0	0.024873011010777976	11
1665	0.044312150204760335	0.005831984380677808	0.0054618773203785765	0.9243499384830192	-1	0	0	0.3	3	0.6923076923076923	9	0.625	0.6923076923076923	12	9	2	1	0	0.16666666666666666	12	2	15	0.2	0	0.4598724661956409	0.9184353089046249	0.6912699423696094	0.8985487388369761	0.2480449718794099	0.9457658956557277	0.9032269127752188	0.9232292731429718	1.0	0.5833333333333334	0.0	0.0054618773203785765	9
4935	0.06261132727703952	0.01801302072014336	0.015287327214494592	0.9267272857155207	-1	0	0	0.2	2	0.8461538461538461	11	0.3	0.7692307692307693	12	10	2	1	0	0.5	10	5	15	0.16666666666666666	0	0.8654361732519646	0.9250262692385514	0.7175381165629499	0.9293354728247063	0.7493940098676559	0.95018661008519	0.7176963553838794	0.9357877687304331	1.0	0.08333333333333333	0.0	0.015287327214494592	23
3488	0.07263435383270914	0.010905554528567072	0.009917677976988908	0.9049078940806758	-1	0	0	0.2	2	0.8461538461538461	11	0.3	0.7692307692307693	12	10	2	1	0	0.5	10	5	15	0.16666666666666666	0	0.6591358056029689	0.9465435092177994	0.7175381165629499	0.9226733781572622	0.608990643851316	0.9248792258935552	0.8875720187020847	0.9322167750693158	1.0	0.08333333333333333	0.0	0.009917677976988908	18
344	0.047545641574963105	0.007488934588866781	0.006253916554985108	0.9632043785166461	-1	0	0	0.3	3	0.7692307692307693	10	0.3409090909090909	0.6923076923076923	12	9	2	0	0	0.36363636363636365	11	4	15	0.0	0	0.35490954797318564	0.9479611103083821	0.4693535735268828	0.9309580006256453	0.7547224486547339	0.8997310125206959	0.9089476161816125	0.928642423751591	0	0	0.0	0.006253916554985108	86
3666	0.06808910606119631	0.02330351186445343	0.023288774626786076	0.9271191114949658	-1	0	0	0.2	2	0.8461538461538461	11	0.25	0.8461538461538461	13	11	1	1	0	0.6	10	6	15	0.25	0	0.8339715139523175	0.9352623064143318	0.7175381165629499	0.9224714608607483	0.7586502282116878	0.9518060069061065	0.8982030092800266	0.9376145499598878	1.0	0.07692307692307693	0.0	0.023288774626786076	14
4673	0.06047502212251642	0.02179005869790893	0.020016227253425535	0.7881160719994217	-1	0	0	0.2	2	0.8461538461538461	11	0.3	0.7692307692307693	12	10	2	1	0	0.5	10	5	15	0.16666666666666666	0	0.8654361732519646	0.9250262692385514	0.7175381165629499	0.9043567309808741	0.7586502282116878	0.9569639617683899	0.7410016711842431	0.9321590163916573	1.0	0.08333333333333333	0.0	0.020016227253425535	23
4373	0.06703378966610028	0.005974205754165256	0.0009685818145712433	0.7537323126515363	-1	0	0	0.125	1	1.0	10	1.0	1.0	11	10	0	1	0	0.08333333333333333	12	1	12	0.3333333333333333	0	0.9144136208422445	0.7754807314437104	0.6912699423696094	0.945761485404405	0.740137791523624	0.925012116020842	0.7176963553838794	0.9005663878785487	1.0	0.09090909090909091	0.0	0.0009685818145712433	4
2104	0.04273306054951734	0.018019367491393885	0.01702070601521366	0.9248508899752108	-1	0	0	0.2	2	0.8461538461538461	11	0.2727272727272727	0.7692307692307693	11	10	3	1	0	0.45454545454545453	11	5	15	0.1111111111111111	0	0.9103604295892884	0.9063710128213017	0.6912699423696094	0.9443923849671952	0.690958380629396	0.9275261991590356	0.8415370253785691	0.9276099227706689	1.0	0.5454545454545454	0.0	0.01702070601521366	30
3599	0.058005585125825494	0.021558295861811586	0.019623958701090436	0.9269303597836622	-1	0	0	0.2	2	0.8461538461538461	11	0.3	0.7692307692307693	12	10	2	1	0	0.5	10	5	15	0.16666666666666666	0	0.8654361732519646	0.9250262692385514	0.7175381165629499	0.9188588098621289	0.7586502282116878	0.952841131703813	0.8364622860660298	0.933919552425259	1.0	0.08333333333333333	0.0	0.019623958701090436	20
4864	0.06413410985944164	0.027283952648357042	0.027107579556921436	0.9270361843446954	-1	0	0	0.2	2	0.8461538461538461	11	0.3	0.7692307692307693	12	10	2	1	0	0.5	10	5	15	0.16666666666666666	0	0.8654361732519646	0.9250262692385514	0.7175381165629499	0.9293354728247063	0.7586502282116878	0.9481072312623113	0.7176963553838794	0.934919341458871	1.0	0.08333333333333333	0.0	0.027107579556921436	24
4477	0.062108725579608316	0.025909775623156953	0.021786443709997518	0.9267490138686983	-1	0	0	0.2	2	0.8461538461538461	11	0.3	0.7692307692307693	12	10	2	1	0	0.5	10	5	15	0.16666666666666666	0	0.8654361732519646	0.9250262692385514	0.7175381165629499	0.9293354728247063	0.7479908987820484	0.9504792725731939	0.7896192873517623	0.9359118501505623	1.0	0.16666666666666666	0.0	0.021786443709997518	25
3539	0.06223567941042454	0.018934245081001527	0.008137956479670324	0.9268712527845193	-1	0	0	0.2	2	0.8461538461538461	11	0.3	0.7692307692307693	12	10	2	1	0	0.5	10	5	15	0.16666666666666666	0	0.8654361732519646	0.9250262692385514	0.7175381165629499	0.9293354728247063	0.704640050955945	0.9475469089361218	0.7176963553838794	0.9346891517738835	1.0	0.08333333333333333	0.0	0.008137956479670324	19
4667	0.061208107567637365	0.029711154154472966	0.028386052497514035	0.9270304706997484	-1	0	0	0.2	2	0.8461538461538461	11	0.3	0.7692307692307693	12	10	2	1	0	0.5	10	5	15	0.16666666666666666	0	0.8654361732519646	0.9250262692385514	0.7175381165629499	0.9293354728247063	0.7586502282116878	0.9481072312623113	0.7176963553838794	0.934919341458871	1.0	0.08333333333333333	0.0	0.028386052497514035	18
3728	0.06503476781264403	0.01977933410208671	0.017705637781211935	0.926950315091609	-1	0	0	0.2	2	0.8461538461538461	11	0.3	0.7692307692307693	12	10	2	1	0	0.5	10	5	15	0.16666666666666666	0	0.8654361732519646	0.9250262692385514	0.7175381165629499	0.9293354728247063	0.7586502282116878	0.952841131703813	0.8256691833058706	0.9369309152849262	1.0	0.08333333333333333	0.0	0.017705637781211935	28
808	0.06555429259430692	0.009267120015528077	0.006518319198618931	0.9970605822736609	-1	0	0	0.1	1	1.0	13	1.0	1.0	14	13	0	1	0	0.06666666666666667	15	1	15	0.3333333333333333	0	0.6091088705008526	0.9637273301445971	0.7315580605411414	0.8372491420539616	0.438439844902747	0.9322451864239245	0.898106584874267	0.9250561386501288	1.0	0.5714285714285714	0.0	0.006518319198618931	35
3659	0.02969455607132625	0.005677223516389548	0.005677156442309194	0.5711167387331038	-1	0	0	0.2857142857142857	2	0.75	6	0.4166666666666667	0.75	8	6	1	1	0	0.375	8	3	10	0.25	0	0.9056572266969283	0.9047682564110467	0.7044040294662797	0.9368770733208063	0.3837941637069394	0.9610368349346831	0.9238968272630158	0.9380849093321711	1.0	0.25	0.0	0.005677156442309194	13
4816	0.06276487839250999	0.026685266182759935	0.026240501347309153	0.9261599390600732	-1	0	0	0.2	2	0.8461538461538461	11	0.3	0.7692307692307693	12	10	2	1	0	0.5	10	5	15	0.16666666666666666	0	0.8654361732519646	0.9250262692385514	0.7175381165629499	0.9293354728247063	0.704640050955945	0.943237681847618	0.7176963553838794	0.9329691187684367	1.0	0.08333333333333333	0.0	0.026240501347309153	29
2795	0.051826251346254446	0.006713266010662009	0.006664418695749038	0.9353217455249946	-1	0	0	0.125	1	1.0	9	1.0	1.0	10	9	0	1	0	0.09090909090909091	11	1	11	0.3333333333333333	0	0.9213482369848851	0.7865695624426308	0.8336930153148149	0.9527899162037906	0.7493940098676559	0.8786005844751894	0.7176963553838794	0.8905268383416013	1.0	0.1	0.0	0.006664418695749038	5
4916	0.03698134385739442	0.015431267237719098	0.014612798885001122	0.929991515144793	-1	0	0	0.125	1	1.0	10	0.42857142857142855	0.8	9	8	2	1	0	0.5714285714285714	7	4	12	0.14285714285714285	0	0.9282828531275259	0.8139023037238375	0.9761160882600206	0.9595440744706321	0.690958380629396	0.88081751902366	0.7938937508356452	0.9014999378409032	1.0	0.1111111111111111	0.0	0.014612798885001122	12
768	0.05424424351036692	0.00829818406218844	-0.004658123803568313	0.951628253577372	-1	0	0	0.3	3	0.6923076923076923	9	0.375	0.6923076923076923	12	9	2	1	0	0.4	10	4	15	0.2	0	0.6591358056029689	0.92616173956429	0.7175381165629499	0.9293354728247063	0.7586502282116878	0.9529891151023584	0.7896192873517623	0.9373195158118536	1.0	0.08333333333333333	0.0	-0.0004658123803568313	9
2178	0.053383639984675886	0.004690659075099069	-0.0031012963844077664	0.9365055178331393	-1	0	0	0.2	2	0.8461538461538461	11	0.25	0.8461538461538461	13	11	1	1	0	0.6	10	6	15	0.25	0	0.8339715139523175	0.9306840962391515	0.7175381165629499	0.9148813150960212	0.6506298737002022	0.9547985844462191	0.9032269127752188	0.9354822486879526	1.0	0.15384615384615385	0.0	-0.0003101296384407766	1
446	3.300311683814561e-06	2.4343753689268356e-08	2.1234278054768064e-08	0.9999999044331375	-1	0	0	1.0	2	0.0	0	1.0	0	1	0	1	0	0	0.3333333333333333	3	1	3	0.0	1.0	0	0	0	0	0	0	0	0	0	0	0	2.1234278054768064e-08	26
4320	0.0640098784764754	0.025844084051785107	0.022952545216291063	0.9265408188034066	-1	0	0	0.2	2	0.8461538461538461	11	0.3	0.7692307692307693	12	10	2	1	0	0.5	10	5	15	0.16666666666666666	0	0.8654361732519646	0.9250262692385514	0.7175381165629499	0.9293354728247063	0.7493940098676559	0.95018661008519	0.7176963553838794	0.9357877687304331	1.0	0.08333333333333333	0.0	0.022952545216291063	30
175	0.06454654468004366	0.007879335682349463	-0.002940977125271512	0.7209273407841763	-1	0	0	0.1	1	1.0	13	1.0	0.8461538461538461	12	11	2	1	0	0.06666666666666667	15	1	15	0.14285714285714285	0	0.6838559206116184	0.7449893113193038	0.6822976839678574	0.9506662856570598	0.7722535427615437	0.9318858018571236	0.6916779194816483	0.9016370751278115	1.0	0.16666666666666666	0.0	-0.0002940977125271512	12
1014	0.026073479567760585	0.00869207851886886	8.885868511142906e-05	0.9788326547752815	-1	0.25	1	0.4	4	0.6153846153846154	8	0.3125	0.5384615384615384	10	7	4	2	0	0.75	8	6	15	0.2222222222222222	0.18181818181818182	0.31408550644860417	0.8939345147743258	0.5665675829957204	0.9441285753968017	0.5283012956979305	0.9496354938868972	0.938977924697392	0.9328840308306711	0.55	0.3	0.0	8.885868511142906e-05	14
1598	None	None	None	None	None	0	0	0.5	5	0.38461538461538464	5	0.42857142857142855	0.38461538461538464	10	5	4	3	0	0.7142857142857143	7	5	15	0.42857142857142855	0.2	0.3437279379702139	0.9305380075847696	0.8287128191298343	0.8537036533028515	0.2988238867666011	0.9290437777271943	0.8748031108499124	0.9097299376089989	0.4	0.6	0.0	None	0
1068	0.052314461897737946	0.004311742701309171	0.003785233186209442	0.49874268832650215	-1	0	0	0.2	2	0.9166666666666666	11	0.5384615384615384	0.9166666666666666	13	11	0	2	0	0.15384615384615385	13	2	14	1.0	0	0.5394173713712738	0.9630878759816484	0.7175381165629499	0.9100256280794794	0.45644915060187985	0.943022419526329	0.9032269127752188	0.9423504554812626	0.5384615384615384	0.07692307692307693	0.0	0.003785233186209442	22
3687	0.06325531488470232	0.026902674551103074	0.026010479138137914	0.9267670213020915	-1	0	0	0.2	2	0.8461538461538461	11	0.3	0.7692307692307693	12	10	2	1	0	0.5	10	5	15	0.16666666666666666	0	0.8654361732519646	0.9250262692385514	0.7175381165629499	0.9293354728247063	0.7493940098676559	0.9496688267555577	0.7181408543559871	0.9355693828822643	1.0	0.08333333333333333	0.0	0.026010479138137914	93
2635	0.07207431302211255	0.004255846764234	0.0020836201392168074	0.8924139312994933	-1	0	0	0.2	2	0.8461538461538461	11	0.25	0.8461538461538461	13	11	1	1	0	0.6	10	6	15	0.25	0	0.7422546167848697	0.9376744596429706	0.7175381165629499	0.9224714608607483	0.6506298737002022	0.9458155595008345	0.7176963553838794	0.9359780010261524	1.0	0	0.0	0.0020836201392168074	3
2349	0.066368509512641	0.029315711817559004	0.02911007984770062	0.9266439825515567	-1	0	0	0.2	2	0.8461538461538461	11	0.25	0.8461538461538461	13	11	1	1	0	0.6	10	6	15	0.25	0	0.8339715139523175	0.9352623064143318	0.7175381165629499	0.9224714608607483	0.7586502282116878	0.9518060069061065	0.8982030092800266	0.9376145499598878	1.0	0.07692307692307693	0.0	0.02911007984770062	59
2159	0.07184284419232534	0.011601820541247634	-0.0006060714579188112	0.6502126596407993	-1	0	0	0.1	1	1.0	12	1.0	1.0	13	12	0	1	0	0.07142857142857142	14	1	14	0.3333333333333333	0	0.8339715139523175	0.9279810053321429	0.7175381165629499	0.9192678335184757	0.6506298737002022	0.9307597370381913	0.7176963553838794	0.9261486284921944	1.0	0.07692307692307693	0.0	-6.0607145791881115e-05	8
1370	6.658788661371014e-09	6.780257768018746e-09	4.794366246060909e-09	0.9999996400775715	-1	0	0	0	0	0	0	1.0	0	0	0	0	2	0	1.0	1	1	1	0.5	0	0	0	0	0	0	0	0	0	0	0	0	-0.1	1
858	0.048906999388325136	0.010032063198753051	-0.003938861582564643	0.7398250746876837	-1	0	0	0.2	2	0.8461538461538461	11	0.3125	0.7692307692307693	11	10	3	1	0	0.3333333333333333	12	4	15	0.1111111111111111	0	0.3104873749166378	0.9265877773914875	0.3159359037998336	0.9073873789794947	0.5605082155089777	0.9671666512873779	0.9082111741655886	0.9389744794198671	1.0	0.2727272727272727	0.0	-0.00039388615825646433	6
4854	0.06142781369738046	0.00804336918434885	0.006350250500882735	0.7408747827608059	-1	0	0	0.2	2	0.8461538461538461	11	0.2727272727272727	0.8461538461538461	13	11	1	1	0	0.45454545454545453	11	5	15	0.25	0	0.7422546167848697	0.9266902787220538	0.7314651209019778	0.9273448292539179	0.690958380629396	0.9547619189360906	0.8028069876018936	0.9376735884100854	1.0	0.07692307692307693	0.0	0.006350250500882735	3
4073	0.04186978162271187	0.00528016442425298	0.0011995003333047742	0.9255674383641541	-1	0	0	0.2	2	0.8461538461538461	11	0.375	0.7692307692307693	11	10	3	1	0	0.625	8	5	15	0.1111111111111111	0.46153846153846156	0.7422546167848697	0.9217432926008137	0.7175381165629499	0.9214330842327748	0.6321772382128226	0.9463925798469349	0.7807876701047705	0.9308448802765384	1.0	0.36363636363636365	0.0	0.0011995003333047742	5
1972	0.05671833102817477	0.01763048947817434	0.011212872724449593	0.9264381243721288	-1	0	0	0.2	2	0.8461538461538461	11	0.2727272727272727	0.8461538461538461	13	11	1	1	0	0.45454545454545453	11	5	15	0.25	0	0.8969008325516119	0.9323883463133581	0.7175381165629499	0.9330476601517429	0.6506298737002022	0.9489214620034416	0.8028069876018936	0.9385897647408831	1.0	0.23076923076923078	0.0	0.011212872724449593	16
3583	0.06043423063172031	0.026757449495979427	0.02569022027521928	0.9269214711913475	-1	0	0	0.2	2	0.8461538461538461	11	0.3	0.7692307692307693	12	10	2	1	0	0.5	10	5	15	0.16666666666666666	0	0.8654361732519646	0.9250262692385514	0.7175381165629499	0.9293354728247063	0.7493940098676559	0.9496688267555577	0.7181408543559871	0.9355693828822643	1.0	0.08333333333333333	0.0	0.02569022027521928	98
1323	0.028919281861611093	0.010506550021994635	0.006877954089088854	0.9716539682414094	-1	0	0	0.3	3	0.6923076923076923	9	0.35714285714285715	0.5384615384615384	9	7	5	3	0	0.8571428571428571	7	6	15	0.25	0.5454545454545454	0.299057710992072	0.8957204688671111	0.5560043956493204	0.9491362274657594	0.2988238867666011	0.9557886775366585	0.938977924697392	0.9380128691970175	0.3333333333333333	0.4444444444444444	0.0	0.006877954089088854	27
3962	0.06368508062781769	0.021173227366226254	0.020753758411563475	0.9266158579230921	-1	0	0	0.2	2	0.8461538461538461	11	0.3	0.7692307692307693	12	10	2	1	0	0.5	10	5	15	0.16666666666666666	0	0.8654361732519646	0.9250262692385514	0.7175381165629499	0.9293354728247063	0.7493940098676559	0.9496688267555577	0.7181408543559871	0.9355693828822643	1.0	0.08333333333333333	0.0	0.020753758411563475	37
3472	0.02992450134676099	0.003164093963597317	0.0017385670757617483	0.9268241601499507	-1	0	0	0.2857142857142857	2	0.75	6	0.3333333333333333	0.625	7	5	2	2	0	0.8333333333333334	5	6	10	0.3333333333333333	0	0.4843000972536203	0.9398992543689219	0.7175381165629499	0.9462651810945533	0.4934301082944887	0.9282421748111583	0.9032269127752188	0.9385475194444255	0.5714285714285714	0.14285714285714285	0.0	0.0017385670757617483	8
1387	0.045549715386119405	0.002691594414508765	0.002245779873435319	0.9687684706942384	-1	0.25	1	0.4	4	0.6153846153846154	8	0.4166666666666667	0.46153846153846156	10	6	4	2	0	1.0	6	6	15	0.25	0.2222222222222222	0.31408550644860417	0.9339252740789926	0.6098672606254866	0.9587304797568619	0.38126961174303375	0.9430769606518756	0.9535339006577367	0.9462000360558255	0.55	0.4	0.0	0.002245779873435319	10
1997	0.06287911281823076	0.028654500398427356	0.023760525114211888	0.9264994158186076	-1	0	0	0.2	2	0.8461538461538461	11	0.25	0.8461538461538461	13	11	1	1	0	0.6	10	6	15	0.25	0	0.8339715139523175	0.9352623064143318	0.7175381165629499	0.9224714608607483	0.7586502282116878	0.9518060069061065	0.8982030092800266	0.9376145499598878	1.0	0.07692307692307693	0.0	0.023760525114211888	52
4800	0.06300620509912475	0.02506377225604162	0.024263557913345647	0.9264637078991704	-1	0	0	0.2	2	0.8461538461538461	11	0.3	0.7692307692307693	12	10	2	1	0	0.5	10	5	15	0.16666666666666666	0	0.8654361732519646	0.9250262692385514	0.7175381165629499	0.9293354728247063	0.7493940098676559	0.95018661008519	0.7176963553838794	0.9357877687304331	1.0	0.08333333333333333	0.0	0.024263557913345647	23
198	0.03922703450722097	0.0013787102096844254	0.0002365191119774369	0.9063046909225995	-1	0	0	0.1	1	1.0	13	0.35714285714285715	0.6923076923076923	10	9	4	1	0	0.8571428571428571	6	7	15	0.09090909090909091	0	0.5713706329880562	0.9180684480031478	0.6008661393698416	0.8838863684244676	0.39973395711178006	0.9235065418541047	0.6502358824134699	0.9098966125856415	1.0	0	0.0	0.0002365191119774369	19
2319	0.06783438119051449	0.027551005464589592	0.02693481960272847	0.9261129616910231	-1	0	0	0.2	2	0.8461538461538461	11	0.25	0.8461538461538461	13	11	1	1	0	0.6	10	6	15	0.25	0	0.8969008325516119	0.9289519277371867	0.7175381165629499	0.9330476601517429	0.6506298737002022	0.9430640134229161	0.7938937508356452	0.9352811111176628	1.0	0.07692307692307693	0.0	0.02693481960272847	93
1331	0.029976774660283104	0.006539999788568138	0.005663373575018795	0.9671195734351257	-1	0	0	0.2	2	0.8461538461538461	11	0.4166666666666667	0.6153846153846154	9	8	5	2	0	1.0	6	6	15	0.15384615384615385	0.5454545454545454	0.299057710992072	0.887657167171958	0.8598552811954729	0.9385830951689824	0.2988238867666011	0.9569153682654722	0.9535339006577367	0.9328566558407174	0.5555555555555556	0.4444444444444444	0.0	0.005663373575018795	31
3954	0.06336037251780131	0.025503135044142103	0.02410928127304379	0.926862676430044	-1	0	0	0.2	2	0.8461538461538461	11	0.3	0.7692307692307693	12	10	2	1	0	0.5	10	5	15	0.16666666666666666	0	0.8654361732519646	0.9250262692385514	0.7175381165629499	0.9293354728247063	0.7493940098676559	0.9496688267555577	0.7181408543559871	0.9355693828822643	1.0	0.08333333333333333	0.0	0.02410928127304379	43
449	0.010998342933759139	0.0010692108283316703	-0.0008828026357667303	0.9586294079734938	-1	0	0	0.4	2	0.8	4	0.5833333333333334	0.8	6	4	0	0	0	0.3333333333333333	2	6	7	0.0	0	0.5966736593314541	0.8052484823557	0.547529222476083	0.9520053323418223	0.3807712662834534	0.7817962788229431	0.8514137512596048	0.8692515612346154	0	0	0.0	-8.828026357667304e-05	4
2492	0.065889130583454	0.02464291411570022	0.01833920149390346	0.9271897349495694	-1	0	0	0.2	2	0.8461538461538461	11	0.25	0.8461538461538461	13	11	1	1	0	0.6	10	6	15	0.25	0	0.8969008325516119	0.9289519277371867	0.7175381165629499	0.9330476601517429	0.6691423103882659	0.9472590332126332	0.8982030092800266	0.9368958271891671	1.0	0.07692307692307693	0.0	0.01833920149390346	15
819	0.024089884717650473	0.005781453941864123	0.003464743894605363	0.9278888263822546	-1	0	0	0.375	3	0.7	7	0.4444444444444444	0.7	9	7	2	3	0	0.3333333333333333	9	3	12	0.5	0	0.6177335120413133	0.9339950840629053	0.4051714094181122	0.8174348854411457	0.7003265798965803	0.9229033227714409	0.848638142305457	0.9011816503514536	0.2222222222222222	0.2222222222222222	0.0	0.003464743894605363	37
26	0.015384437997242038	0.0010976468833112027	-0.001070686858682053	0.9633979743303065	-1	0.5	1	0.6666666666666666	4	0.5714285714285714	4	0.42857142857142855	0.42857142857142855	6	3	2	0	0	0.42857142857142855	7	3	9	0.0	1.0	0.8306396718167839	0.9308792206929541	0.7405315254702399	0.8917566268942061	0.5810832388200081	0.7779333352421574	0.8529658477992419	0.8794871765286784	0	0	0.0	-0.00010706868586820529	18
24	1.1174579306695998e-06	2.1453967513002713e-08	-1.8724232115851122e-08	0.999999904297931	-1	0	0	1.0	2	0.0	0	1.0	0	1	0	1	0	0	0.3333333333333333	3	1	3	0.0	1.0	0	0	0	0	0	0	0	0	0	0	0	-1.8724232115851122e-09	25
2539	0.06428514480090747	0.027310096464984782	0.02233949909552325	0.9265312479825039	-1	0	0	0.2	2	0.8461538461538461	11	0.25	0.8461538461538461	13	11	1	1	0	0.6	10	6	15	0.25	0	0.8339715139523175	0.9352623064143318	0.7175381165629499	0.9224714608607483	0.6506298737002022	0.9458155595008345	0.7176963553838794	0.9351632884025404	1.0	0.07692307692307693	0.0	0.02233949909552325	16
1575	0.04358923211294577	0.007782077475328983	8.137833584800514e-06	0.996686549419678	-1	0	0	0.2	2	0.8461538461538461	11	0.25	0.8461538461538461	13	11	1	1	0	0.6	10	6	15	0.25	0	0.9144136208422445	0.9378409722839002	0.7175381165629499	0.9068321737798967	0.7586502282116878	0.9629878123496226	0.8902630926134801	0.9398800725788872	1.0	0.15384615384615385	0.0	8.137833584800514e-06	17
3041	0.05189518349806205	0.007475153227376105	-0.00022638966932089286	0.9963766954505404	-1	0	0	0.1	1	1.0	13	0.23809523809523808	0.9230769230769231	13	12	1	1	0	0.7777777777777778	9	7	15	0.2	0	0.9144136208422445	0.9278790147700973	0.7175381165629499	0.9338794503903144	0.685286135086282	0.9560580787424326	0.9032269127752188	0.9405199173073406	1.0	0.15384615384615385	0.0	-2.2638966932089287e-05	7
3978	0.06236044145879695	0.018359652815490176	0.012965824739112501	0.9261047482347252	-1	0	0	0.2	2	0.8461538461538461	11	0.3	0.7692307692307693	12	10	2	1	0	0.5	10	5	15	0.16666666666666666	0	0.8654361732519646	0.9250262692385514	0.7175381165629499	0.9293354728247063	0.7586502282116878	0.9522468456517288	0.8296761903369523	0.9366714619914931	1.0	0.08333333333333333	0.0	0.012965824739112501	22
531	0.0003386329757710715	0.0001146848171774421	3.389357217794214e-05	0.9989763890523254	-1	0	0	0.5	2	0.6666666666666666	2	0.625	0.6666666666666666	4	2	0	0	0	0.5	4	2	5	0.0	0	0.3033903790656575	0.9700471679731816	0.3789457196861326	0.7844045780550796	0.6099452009060164	0.9464962172302287	0.8272234261205748	0.9273999239336269	0	0	0.0	3.389357217794214e-05	16
3319	0.0619770028262964	0.022801138657174518	0.01706174015884592	0.9268270529171087	-1	0	0	0.2	2	0.8461538461538461	11	0.3	0.7692307692307693	12	10	2	1	0	0.5	10	5	15	0.16666666666666666	0	0.8654361732519646	0.9250262692385514	0.7175381165629499	0.9293354728247063	0.7493940098676559	0.9492345365323325	0.7176963553838794	0.9353873203072359	1.0	0.08333333333333333	0.0	0.01706174015884592	17
2269	0.0671591512918296	0.028035441025606064	0.026738624889031247	0.926665079900847	-1	0	0	0.2	2	0.8461538461538461	11	0.25	0.8461538461538461	13	11	1	1	0	0.6	10	6	15	0.25	0	0.8339715139523175	0.9352623064143318	0.7175381165629499	0.9224714608607483	0.6506298737002022	0.9458155595008345	0.7176963553838794	0.9351632884025404	1.0	0	0.0	0.026738624889031247	59
2512	0.06946057055712476	0.009289866317364807	0.00927205623854629	0.7105829360929854	-1	0	0	0.1	1	1.0	13	1.0	1.0	13	13	1	1	0	0.06666666666666667	15	1	15	0.16666666666666666	0	0.8339715139523175	0.9346410904547857	0.7175381165629499	0.9260194690774276	0.5611219558767804	0.9463655875125293	0.9032269127752188	0.9361914854964578	1.0	0	0.0	0.00927205623854629	7
203	None	None	None	None	None	0	0	0.4	4	0.6153846153846154	8	0.5	0.5384615384615384	8	7	6	1	0	0.3	10	3	15	0.06666666666666667	0	0.34416536091757405	0.9536544772445665	0.5316383749084466	0.9263027075519606	0.8064223600453844	0.9311513858011565	0.9456038869123492	0.9381950555667121	1.0	0.125	0.0	None	0
1746	0.06779520136047093	0.019210326507261715	0.010462533741683976	0.9266882828014417	-1	0	0	0.2	2	0.8461538461538461	11	0.25	0.8461538461538461	13	11	1	1	0	0.6	10	6	15	0.25	0	0.8339715139523175	0.9352623064143318	0.7175381165629499	0.9224714608607483	0.6506298737002022	0.9411157659130845	0.7176963553838794	0.9333585189158402	1.0	0.07692307692307693	0.0	0.010462533741683976	22
2999	0.06526963879655295	0.02657249839134285	0.022538056773852354	0.9266091741089241	-1	0	0	0.2	2	0.8461538461538461	11	0.25	0.8461538461538461	13	11	1	1	0	0.6	10	6	15	0.25	0	0.8339715139523175	0.9352623064143318	0.7175381165629499	0.9224714608607483	0.6506298737002022	0.9458155595008345	0.7176963553838794	0.9351632884025404	1.0	0	0.0	0.022538056773852354	38
3386	0.06645430641170855	0.027629987211189384	0.027079192022911095	0.9270425755854323	-1	0	0	0.2	2	0.8461538461538461	11	0.25	0.8461538461538461	13	11	1	1	0	0.6	10	6	15	0.25	0	0.8339715139523175	0.9352623064143318	0.7175381165629499	0.9224714608607483	0.7586502282116878	0.9518060069061065	0.8982030092800266	0.9376145499598878	1.0	0.07692307692307693	0.0	0.027079192022911095	20
3815	0.052831890930420504	0.004986586419643424	0.004275590316844141	0.7971142310140423	-1	0	0	0.3	3	0.6923076923076923	9	0.2777777777777778	0.6923076923076923	12	9	2	1	0	0.6666666666666666	9	6	15	0.2	0	0.6076631375662286	0.9329526091199759	0.7175381165629499	0.9298615876187317	0.44186445583510486	0.9433065967914993	0.9032269127752188	0.9356206864642728	1.0	0.08333333333333333	0.0	0.004275590316844141	7
4638	0.06190546937530184	0.027676077890196025	0.02515121791185694	0.9267147310719804	-1	0	0	0.2	2	0.8461538461538461	11	0.3	0.7692307692307693	12	10	2	1	0	0.5	10	5	15	0.16666666666666666	0	0.8654361732519646	0.9250262692385514	0.7175381165629499	0.9293354728247063	0.7493940098676559	0.95018661008519	0.7176963553838794	0.9357877687304331	1.0	0.08333333333333333	0.0	0.02515121791185694	67
2203	0.06547474730072485	0.028100836750359175	0.02696582461867965	0.9263359852698931	-1	0	0	0.2	2	0.8461538461538461	11	0.25	0.8461538461538461	13	11	1	1	0	0.6	10	6	15	0.25	0	0.8339715139523175	0.9352623064143318	0.7175381165629499	0.9224714608607483	0.7586502282116878	0.9518060069061065	0.8982030092800266	0.9376145499598878	1.0	0.07692307692307693	0.0	0.02696582461867965	34
1321	0.03826937686776806	0.0020600354264730305	-0.00018532879702124605	0.9249104426905754	-1	0.25	1	0.4	4	0.6153846153846154	8	0.3333333333333333	0.5384615384615384	11	7	3	1	0	0.5555555555555556	5	9	15	0.16666666666666666	0	0.576016994421068	0.9367919712759344	0.44948252619393064	0.9630203264037649	0.7586502282116878	0.9425009685015673	0.9331788757882883	0.9487048544731086	1.0	0.36363636363636365	0.0	-1.8532879702124606e-05	13
141	0.021426988750887187	0.0003264616311105445	0.0002834873461206986	0.9617590614127681	-1	0.25	1	0.4	4	0.7692307692307693	10	0.3125	0.7692307692307693	13	10	1	0	0	0.3333333333333333	12	4	15	0.0	0.9090909090909091	0.706990472025005	0.882259513974556	0.5314856247943771	0.920176486923313	0.17404828353450624	0.9382478575419312	0.9008534205890896	0.9163082222695774	0	0	0.0	0.0002834873461206986	10
3608	0.06476517796898111	0.019642485039564277	0.007934394363810354	0.9267425223281844	-1	0	0	0.2	2	0.8461538461538461	11	0.3	0.7692307692307693	12	10	2	1	0	0.5	10	5	15	0.16666666666666666	0	0.8654361732519646	0.9250262692385514	0.7175381165629499	0.9293354728247063	0.704640050955945	0.9475469089361218	0.7176963553838794	0.9346891517738835	1.0	0	0.0	0.007934394363810354	15
3448	0.06244000733587418	0.028796328758705702	0.028795259481302894	0.9272264606477613	-1	0	0	0.2	2	0.8461538461538461	11	0.3	0.7692307692307693	12	10	2	1	0	0.5	10	5	15	0.16666666666666666	0	0.8654361732519646	0.9250262692385514	0.7175381165629499	0.9293354728247063	0.7493940098676559	0.9496688267555577	0.7181408543559871	0.9355693828822643	1.0	0.08333333333333333	0.0	0.028795259481302894	127
3340	0.05444833344750346	0.018890390424145483	0.01852813845266602	0.9254947208246671	-1	0	0	0.2	2	0.8461538461538461	11	0.2727272727272727	0.8461538461538461	12	11	2	1	0	0.45454545454545453	11	5	15	0.14285714285714285	0	0.8654361732519646	0.9243178006535677	0.7175381165629499	0.9327422538384412	0.7465578870960989	0.956866337142708	0.8815293204240887	0.9395635590981349	1.0	0.08333333333333333	0.0	0.01852813845266602	7
1205	0.031590160291933754	0.0014651907361480105	0.000982225150164233	0.9668929465877856	-1	0	0	0.3	3	0.8461538461538461	11	0.26785714285714285	0.5384615384615384	10	7	4	2	0	0.875	8	7	15	0.2222222222222222	0.15384615384615385	0.3291133019051363	0.9500813945460748	0.31777687200757904	0.929259561576643	0.6505040760369144	0.9503694703384085	0.946723116004124	0.9439902339098653	0.55	0.3	0.0	0.000982225150164233	8
3330	0.06129910120935977	0.01115948279219994	0.008307181138460398	0.5962877950513492	-1	0	0	0.2	2	0.8461538461538461	11	0.2727272727272727	0.8461538461538461	13	11	1	1	0	0.45454545454545453	11	5	15	0.25	0	0.8339715139523175	0.9266245543840221	0.7175381165629499	0.9266054514824522	0.740137791523624	0.9404174867586576	0.7176963553838794	0.9315151371213616	1.0	0.07692307692307693	0.0	0.008307181138460398	6
1868	0.06883467595485276	0.02719397701944138	0.0214873415735509	0.9263908107108324	-1	0	0	0.2	2	0.8461538461538461	11	0.25	0.8461538461538461	13	11	1	1	0	0.6	10	6	15	0.25	0	0.8339715139523175	0.9352623064143318	0.7175381165629499	0.9224714608607483	0.6506298737002022	0.9458155595008345	0.7176963553838794	0.9351632884025404	1.0	0	0.0	0.0214873415735509	22
3582	0.06285285123547715	0.02632030556161955	0.016927630032167042	0.9267638126642179	-1	0	0	0.2	2	0.8461538461538461	11	0.25	0.8461538461538461	13	11	1	1	0	0.6	10	6	15	0.25	0	0.8339715139523175	0.9352623064143318	0.7175381165629499	0.9224714608607483	0.6506298737002022	0.9468751866593191	0.7807876701047705	0.9355838042037516	1.0	0.07692307692307693	0.0	0.016927630032167042	25
1028	0.056906862629235506	0.0005285533347855775	0.0005149619833221241	0.9236058762563077	-1	0	0	0.2222222222222222	2	0.8181818181818182	9	0.28888888888888886	0.8181818181818182	11	9	1	1	0	0.5555555555555556	5	9	13	0.25	0	0.9144136208422445	0.9400578099349105	0.7175381165629499	0.9397145658609474	0.4934301082944887	0.9435313269076026	0.9032269127752188	0.9411252165751889	1.0	0.09090909090909091	0.0	0.0005149619833221241	13
447	0.00356498622392711	0.00032345159776868177	0.0003030294002824551	0.9659893580893327	-1	0	0	0.5	3	0.5714285714285714	4	0.45	0.42857142857142855	5	3	3	0	0	0.8	4	5	9	0.0	0	0.6603587603046192	0.8817311971596223	0.20593556238838523	0.5913063084896428	0.34572568507849466	0.8991631615923326	0.9126678505749115	0.8208453610076741	0	0	0.0	0.0003030294002824551	19
3658	0.060930510661041284	0.029364770758273366	0.027986451515915108	0.9271632340832652	-1	0	0	0.2	2	0.8461538461538461	11	0.3	0.7692307692307693	12	10	2	1	0	0.5	10	5	15	0.16666666666666666	0	0.8654361732519646	0.9250262692385514	0.7175381165629499	0.9293354728247063	0.7586502282116878	0.952841131703813	0.8256691833058706	0.9369309152849262	1.0	0.08333333333333333	0.0	0.027986451515915108	57
4735	0.06234397830861657	0.027031806032930115	0.026078633297714714	0.9268103186632328	-1	0	0	0.2	2	0.8461538461538461	11	0.3	0.7692307692307693	12	10	2	1	0	0.5	10	5	15	0.16666666666666666	0	0.8654361732519646	0.9250262692385514	0.7175381165629499	0.9293354728247063	0.7586502282116878	0.952841131703813	0.8256691833058706	0.9369309152849262	1.0	0.08333333333333333	0.0	0.026078633297714714	42
138	0.037650195146741325	0.002531935171847842	0.0023649406871943403	0.8473954754601285	-1	0	0	0.1	1	1.0	13	0.25	0.6923076923076923	10	9	4	3	0	0.6	10	6	15	0.2727272727272727	0	0.5397880423012845	0.8727259831339915	0.38556930742399775	0.9145754126616077	0.5292898155647265	0.8823038444239618	0.7785709313760273	0.8912440373693785	0.4	0.3	0.0	0.0023649406871943403	34
2243	0.07627959660329321	0.005422558241970489	-0.0018250044999589422	0.9279273648546811	-1	0	0	0.1	1	1.0	13	1.0	1.0	14	13	0	1	0	0.06666666666666667	15	1	15	0.3333333333333333	0	0.8654361732519646	0.9340879482791357	0.7175381165629499	0.9268068872124157	0.704640050955945	0.9541590110184803	0.9007432405871226	0.9394513176771943	1.0	0.07142857142857142	0.0	-0.00018250044999589422	4
4476	0.06208760601539218	0.025601911334705685	0.024760629177606176	0.92671263815915	-1	0	0	0.2	2	0.8461538461538461	11	0.3	0.7692307692307693	12	10	2	1	0	0.5	10	5	15	0.16666666666666666	0	0.8654361732519646	0.9250262692385514	0.7175381165629499	0.9293354728247063	0.7493940098676559	0.9496688267555577	0.7181408543559871	0.9355693828822643	1.0	0.08333333333333333	0.0	0.024760629177606176	19
626	0.006313278901842649	0.0011924057474219326	-0.0009729579995770755	0.9843237026238065	-1	0	0	0.5	2	0.75	3	0.6	0.75	4	3	1	0	0	0.4	5	2	6	0.0	0	0.6485160870398612	0.9152897093889125	0.5307259035215188	0.9464530349242922	0.2693437089182337	0.7454102200945584	0.9149237454764416	0.891757064633942	0	0	0.0	-9.729579995770755e-05	15
4802	0.06488241614477613	0.025954363878969405	0.02439027392233687	0.926916507166304	-1	0	0	0.2	2	0.8461538461538461	11	0.25	0.8461538461538461	13	11	1	1	0	0.6	10	6	15	0.25	0	0.8339715139523175	0.9352623064143318	0.7175381165629499	0.9224714608607483	0.740137791523624	0.94836371409895	0.7176963553838794	0.9361836594269257	1.0	0.07692307692307693	0.0	0.02439027392233687	21
3249	0.06193032534991962	0.024508687807348814	0.014954753450114442	0.9266822773001291	-1	0	0	0.2	2	0.8461538461538461	11	0.3	0.7692307692307693	12	10	2	1	0	0.5	10	5	15	0.16666666666666666	0	0.8654361732519646	0.9250262692385514	0.7175381165629499	0.9293354728247063	0.7558141054401307	0.9516817314511281	0.795226418521941	0.9364266667841297	1.0	0.08333333333333333	0.0	0.014954753450114442	15
3859	0.06191767255352048	0.024445995923573896	0.01892869772476159	0.9263391908768008	-1	0	0	0.2	2	0.8461538461538461	11	0.3	0.7692307692307693	12	10	2	1	0	0.5	10	5	15	0.16666666666666666	0	0.8654361732519646	0.9250262692385514	0.7175381165629499	0.9293354728247063	0.7558141054401307	0.9516817314511281	0.795226418521941	0.9364266667841297	1.0	0.08333333333333333	0.0	0.01892869772476159	20
414	0.04064491390933085	0.011224027044561016	0.0027388905321478114	0.9109861045320671	-1	0	0	0.3	3	0.6923076923076923	9	0.30612244897959184	0.5384615384615384	9	7	5	4	0	1.0	7	7	15	0.3333333333333333	0	0.29215318350363173	0.9530926393354191	0.9415562971072975	0.967856111822636	0.8464580501142958	0.9465110144429559	0.9573652023572454	0.9567509762932748	0.3333333333333333	0.3333333333333333	0.0	0.0027388905321478114	13
277	4.471203129381302e-05	4.468995628338217e-07	1.4243766946541958e-07	0.9999963564995886	-1	0	0	0.3333333333333333	1	1.0	2	1.0	1.0	3	2	0	0	0	0.25	1	4	4	0.0	0	0.3437279379702139	0.9456691739269548	0.7175381165629499	0.9741101670606085	0.578315152662068	0.9165741264078869	0.8720870419862861	0.9507520946723355	0	0	0.0	1.4243766946541958e-07	22
2797	0.07545022559165514	0.011920724110033592	-0.0024474103044994843	0.8828671575548137	-1	0	0	0.1	1	1.0	13	1.0	1.0	14	13	0	1	0	0.06666666666666667	15	1	15	0.3333333333333333	0	0.8654361732519646	0.9383315470408706	0.7175381165629499	0.9268068872124157	0.5994857198163585	0.9554234864540392	0.9007432405871226	0.9413268071534944	1.0	0.07142857142857142	0.0	-0.0002447410304499484	1
2590	0.06515496034388125	0.02255517108228992	0.020919662126388672	0.9266195287665374	-1	0	0	0.2	2	0.8461538461538461	11	0.25	0.8461538461538461	13	11	1	1	0	0.6	10	6	15	0.25	0	0.8339715139523175	0.9352623064143318	0.7175381165629499	0.9224714608607483	0.7586502282116878	0.9471234143962458	0.7176963553838794	0.9356830848216324	1.0	0.07692307692307693	0.0	0.020919662126388672	22
4505	0.06065304433626847	0.02714224385792687	0.027100736298492592	0.9261982859980755	-1	0	0	0.2	2	0.8461538461538461	11	0.3	0.7692307692307693	12	10	2	1	0	0.5	10	5	15	0.16666666666666666	0	0.8654361732519646	0.9250262692385514	0.7175381165629499	0.9293354728247063	0.7493940098676559	0.95018661008519	0.7176963553838794	0.9357877687304331	1.0	0.08333333333333333	0.0	0.027100736298492592	47
1480	0.07296047309737666	0.005556765731528242	0.0046936875473533625	0.9231351756154933	-1	0	0	0.1	1	1.0	12	1.0	0.9166666666666666	12	11	1	2	0	0.07142857142857142	14	1	14	0.4	0	0.6993568590479324	0.942773752930208	0.7175381165629499	0.9327809878265607	0.3837941637069394	0.9474276537199445	0.9032269127752188	0.9412838231058084	0.5416666666666666	0.08333333333333333	0.0	0.0046936875473533625	27
4493	0.05997135062267329	0.026701099638063715	0.026422678186082536	0.9261615829757623	-1	0	0	0.2	2	0.8461538461538461	11	0.3	0.7692307692307693	12	10	2	1	0	0.5	10	5	15	0.16666666666666666	0	0.8654361732519646	0.9250262692385514	0.7175381165629499	0.9293354728247063	0.7493940098676559	0.95018661008519	0.7176963553838794	0.9357877687304331	1.0	0.08333333333333333	0.0	0.026422678186082536	96
3155	0.06547245611891792	0.02630820327716934	0.02234527273039884	0.9262086758578862	-1	0	0	0.2	2	0.8461538461538461	11	0.25	0.8461538461538461	13	11	1	1	0	0.6	10	6	15	0.25	0	0.8339715139523175	0.9352623064143318	0.7175381165629499	0.9224714608607483	0.7586502282116878	0.9552553149211112	0.8982030092800266	0.9391158844238426	1.0	0.07692307692307693	0.0	0.02234527273039884	25
2694	0.048377153264876724	0.00508013321625934	0.0023540886770043795	0.9239329114639399	-1	0	0	0.2222222222222222	2	0.8181818181818182	9	0.2708333333333333	0.8181818181818182	11	9	1	1	0	0.75	8	6	13	0.25	0	0.4843000972536203	0.9434223248972734	0.7175381165629499	0.9300644001013493	0.5829380261179106	0.9525912832466861	0.9032269127752188	0.9427110900370149	1.0	0.18181818181818182	0.0	0.0023540886770043795	4
4449	0.06415984447995855	0.02755268762662983	0.026302623806539468	0.9267648939700668	-1	0	0	0.2	2	0.8461538461538461	11	0.3	0.7692307692307693	12	10	2	1	0	0.5	10	5	15	0.16666666666666666	0	0.8654361732519646	0.9250262692385514	0.7175381165629499	0.9293354728247063	0.7493940098676559	0.95018661008519	0.7176963553838794	0.9357877687304331	1.0	0.08333333333333333	0.0	0.026302623806539468	49
2851	0.06353142216368925	0.024569865177380135	0.01757855576482854	0.9249702837503957	-1	0	0	0.2	2	0.8461538461538461	11	0.25	0.8461538461538461	13	11	1	1	0	0.6	10	6	15	0.25	0	0.8339715139523175	0.9352623064143318	0.7175381165629499	0.9224714608607483	0.6506298737002022	0.9458155595008345	0.7176963553838794	0.9351632884025404	1.0	0	0.0	0.01757855576482854	25
1669	0.06775175390271279	0.024449901242903162	0.01692158266565961	0.9263723518028903	-1	0	0	0.2	2	0.8461538461538461	11	0.25	0.8461538461538461	13	11	1	1	0	0.6	10	6	15	0.25	0	0.8339715139523175	0.9352623064143318	0.7175381165629499	0.9224714608607483	0.6506298737002022	0.9458155595008345	0.7176963553838794	0.9351632884025404	1.0	0.07692307692307693	0.0	0.01692158266565961	30
4699	0.0635432529639373	0.02650185097374009	0.025693342407772123	0.9267973014318595	-1	0	0	0.2	2	0.8461538461538461	11	0.3	0.7692307692307693	12	10	2	1	0	0.5	10	5	15	0.16666666666666666	0	0.8654361732519646	0.9250262692385514	0.7175381165629499	0.9293354728247063	0.7493940098676559	0.9496688267555577	0.7181408543559871	0.9355693828822643	1.0	0.16666666666666666	0.0	0.025693342407772123	15
1998	0.06117583917654662	0.007408147554847818	-0.000767821244252338	0.9330282647016068	-1	0	0	0.2	2	0.8461538461538461	11	0.25	0.8461538461538461	13	11	1	1	0	0.6	10	6	15	0.25	0	0.8339715139523175	0.9267387249960766	0.7175381165629499	0.9148813150960212	0.740137791523624	0.956907643266315	0.9032269127752188	0.9352885039650856	1.0	0.15384615384615385	0.0	-7.67821244252338e-05	0
781	0.0026294199484796802	0.0012446555377526771	-0.0012084135330066772	0.9989688625748485	-1	0	0	0.6666666666666666	2	0.5	1	0.6666666666666666	0.5	3	1	0	0	0	0.6666666666666666	3	2	4	0.0	0	0.41240607226584525	0.7402016397634474	0.2630077802893819	0.7358417695426018	0.43379331155787765	0.918458162523327	0.7704992519234293	0.8172293860196722	0	0	0.0	-0.00012084135330066772	13
1245	0.01862976206647322	0.005912851816295708	0.005519066977865903	0.971872196680088	-1	0	0	0.4	4	0.5384615384615384	7	0.35714285714285715	0.38461538461538464	8	5	6	3	0	0.8571428571428571	7	6	15	0.23076923076923078	0.16666666666666666	0.3752080171109836	0.9604791044247365	0.4284042750193384	0.9295566414134948	0.5976690195642371	0.9733210406315158	0.9638438810267438	0.9578092137132261	0.5	0.375	0.0	0.005519066977865903	30
767	0.0686494281755664	0.009599973017257688	0.00924576515823229	0.5962062966456351	-1	0	0	0.2	2	0.9230769230769231	12	0.5357142857142857	0.9230769230769231	14	12	0	2	0	0.14285714285714285	14	2	15	1.0	0	0.6620830786237436	0.9443855170034277	0.7172675777202667	0.9330563252568651	0.7586502282116878	0.9424882586845498	0.8813497913654949	0.940162098685981	0.6071428571428571	0.2857142857142857	0.0	0.00924576515823229	10
798	0.02867875556209353	0.002006612290185427	0.0010225754950272342	0.9561584983497721	-1	0.25	1	0.3	3	0.7692307692307693	10	0.375	0.5384615384615384	10	7	4	3	0	0.625	5	8	15	0.3333333333333333	0.36363636363636365	0.3437279379702139	0.9292616980881409	0.8287128191298343	0.9099662625302042	0.2465034158569072	0.9495910384291948	0.9268761000933275	0.9313850863363832	0.1	0.5	0.0	0.0010225754950272342	10
448	0.010220476103787578	0.0006287831184857175	0.0003041329398905206	0.9755942033208149	-1	0	0	0.25	1	1.0	4	1.0	1.0	5	4	0	0	0	0.16666666666666666	6	1	6	0.0	0	0.5552108795554699	0.9064176203392749	0.6912699423696094	0.8717701012503516	0.7436055095581348	0.9490077532578749	0.7385307404194366	0.9145395853748632	0	0	0.0	0.0003041329398905206	11
1353	6.890962568965321e-09	6.880118191052122e-09	4.8649782283705006e-09	0.9999995927764926	-1	0	0	0	0	0	0	1.0	0	0	0	0	2	0	1.0	1	1	1	0.5	0	0	0	0	0	0	0	0	0	0	0	0	-0.1	1
1492	0.02886775442311921	0.0027649902815759294	0.0008932852810407024	0.995511037617502	-1	0	0	0.375	3	0.5555555555555556	5	0.4583333333333333	0.5555555555555556	7	5	3	2	0	0.375	8	3	11	0.25	0	0.9144136208422445	0.8944762162089693	0.7175381165629499	0.8597887842992582	0.1	0.9590166085414866	0.9258225955836117	0.914343411363119	0.5714285714285714	0.2857142857142857	0.0	0.0008932852810407024	9
274	0.009515602299671525	0.00035218587398667164	0.000306329718347384	0.9740669772971036	-1	0	0	0.25	1	1.0	4	0.6	0.75	4	3	1	0	0	0.4	2	5	6	0.0	0	0.616605575171614	0.8314506246957216	0.43569043372384986	0.9757869494695016	0.7086709472012972	0.862694339664662	0.8911395421685521	0.9150344264354657	0	0	0.0	0.000306329718347384	21
3663	0.06086174138763003	0.019988205274281058	0.018063236392065977	0.9270153584667798	-1	0	0	0.2	2	0.8461538461538461	11	0.3	0.7692307692307693	12	10	2	1	0	0.5	10	5	15	0.16666666666666666	0	0.8654361732519646	0.9250262692385514	0.7175381165629499	0.9293354728247063	0.7586502282116878	0.952841131703813	0.8256691833058706	0.9369309152849262	1.0	0.08333333333333333	0.0	0.018063236392065977	25
1089	0.07406937894334042	0.009753439951277951	0.002708758959364799	0.9233041628928236	-1	0	0	0.1	1	1.0	13	1.0	1.0	14	13	0	1	0	0.06666666666666667	15	1	15	0.3333333333333333	0	0.9144136208422445	0.9439005566814085	0.7175381165629499	0.9348426426464498	0.3032594386148089	0.940832412492236	0.9032269127752188	0.9399671503595297	1.0	0.07142857142857142	0.0	0.002708758959364799	22
4143	0.06337547216455082	0.024250133313503983	0.023350317652800972	0.9270252874743681	-1	0	0	0.2	2	0.8461538461538461	11	0.3	0.7692307692307693	12	10	2	1	0	0.5	10	5	15	0.16666666666666666	0	0.8654361732519646	0.9250262692385514	0.7175381165629499	0.9293354728247063	0.7493940098676559	0.95018661008519	0.7176963553838794	0.9357877687304331	1.0	0.08333333333333333	0.0	0.023350317652800972	69
2803	0.06623722177099944	0.029996541360526114	0.028426654404446534	0.9268176200076862	-1	0	0	0.2	2	0.8461538461538461	11	0.25	0.8461538461538461	13	11	1	1	0	0.6	10	6	15	0.25	0	0.8969008325516119	0.9289519277371867	0.7175381165629499	0.9330476601517429	0.6506298737002022	0.9430640134229161	0.7938937508356452	0.9352811111176628	1.0	0.07692307692307693	0.0	0.028426654404446534	42
3046	0.06767362643224732	0.025698611047714863	0.017961527648533735	0.926748489950018	-1	0	0	0.2	2	0.8461538461538461	11	0.25	0.8461538461538461	13	11	1	1	0	0.6	10	6	15	0.25	0	0.8339715139523175	0.9352623064143318	0.7175381165629499	0.9224714608607483	0.6506298737002022	0.9458155595008345	0.7176963553838794	0.9351632884025404	1.0	0	0.0	0.017961527648533735	19
2926	0.06788478747284564	0.02635259636587555	0.01834915688550574	0.9267703693790387	-1	0	0	0.2	2	0.8461538461538461	11	0.25	0.8461538461538461	13	11	1	1	0	0.6	10	6	15	0.25	0	0.8339715139523175	0.9352623064143318	0.7175381165629499	0.9224714608607483	0.6506298737002022	0.9458155595008345	0.7176963553838794	0.9351632884025404	1.0	0.07692307692307693	0.0	0.01834915688550574	26
238	0.036647715366654614	0.0042534674522666915	0.0037835550356023167	0.9261775033689643	-1	0	0	0.3	3	0.7692307692307693	10	0.3333333333333333	0.7692307692307693	12	10	2	0	0	0.5555555555555556	5	9	15	0.0	0	0.678535754631335	0.9533001763429485	0.5078743836070881	0.924637749982464	0.5892401328537912	0.9043323409178817	0.8980832434897271	0.9302065964600511	0	0	0.0	0.0037835550356023167	7
836	0.037449376815137145	0.0022268046164976496	0.0002051184893014866	0.9751563107428103	-1	0	0	0.3	3	0.6923076923076923	9	0.4166666666666667	0.6153846153846154	10	8	4	2	0	0.4444444444444444	9	4	15	0.2	0.36363636363636365	0.3291133019051363	0.93571585161144	0.5478501732246166	0.9290846510567086	0.6333752253536018	0.9398569429383722	0.9009052481643901	0.9350250272077196	0.55	0.4	0.0	0.0002051184893014866	18
4734	0.06375000411225744	0.02583469625451595	0.0242156164872057	0.926507487664462	-1	0	0	0.2	2	0.8461538461538461	11	0.3	0.7692307692307693	12	10	2	1	0	0.5	10	5	15	0.16666666666666666	0	0.8654361732519646	0.9250262692385514	0.7175381165629499	0.9293354728247063	0.704640050955945	0.9483359076651005	0.7505715505907953	0.9350137420907491	1.0	0.08333333333333333	0.0	0.0242156164872057	16
4082	0.03707174386561778	0.015339488802834297	0.015096873065948719	0.930034319875622	-1	0	0	0.125	1	1.0	10	0.42857142857142855	0.8	9	8	2	1	0	0.5714285714285714	7	4	12	0.14285714285714285	0	0.9282828531275259	0.8139023037238375	0.9761160882600206	0.9595440744706321	0.690958380629396	0.88081751902366	0.7938937508356452	0.9014999378409032	1.0	0.1111111111111111	0.0	0.015096873065948719	18
95	0.009624971501121338	0.0002440895147745754	-5.316457860002818e-05	0.969238235597369	-1	0	0	0.5	3	0.7142857142857143	5	0.6428571428571429	0.5714285714285714	6	4	2	0	0	0.2857142857142857	7	2	9	0.0	0.2857142857142857	0.6479391771440269	0.9392768087010146	0.6896186931279842	0.8388795138443902	0.42875061841718265	0.8139292769067517	0.82124699772955	0.8759707500291731	0	0	0.0	-5.316457860002818e-06	14
2549	0.0653926189265837	0.002089275170512635	0.001045672381636353	0.9322651515494814	-1	0	0	0.2	2	0.8461538461538461	11	0.25	0.8461538461538461	13	11	1	1	0	0.6	10	6	15	0.25	0	0.8051839353841643	0.9298455393572678	0.7175381165629499	0.9224714608607483	0.7183217212824939	0.9475628154963368	0.7391801377751933	0.9341137773798409	1.0	0.07692307692307693	0.0	0.001045672381636353	2
2905	0.06675785968142824	0.020872985639590565	0.013999992016901884	0.9268761257469299	-1	0	0	0.2	2	0.8461538461538461	11	0.25	0.8461538461538461	13	11	1	1	0	0.6	10	6	15	0.25	0	0.8339715139523175	0.9352623064143318	0.7175381165629499	0.9224714608607483	0.6506298737002022	0.9458155595008345	0.7176963553838794	0.9351632884025404	1.0	0.07692307692307693	0.0	0.013999992016901884	12
3375	0.06612788383109681	0.029119520243249222	0.027534485065825235	0.9270497527560635	-1	0	0	0.2	2	0.8461538461538461	11	0.25	0.8461538461538461	13	11	1	1	0	0.6	10	6	15	0.25	0	0.8339715139523175	0.9352623064143318	0.7175381165629499	0.9224714608607483	0.7586502282116878	0.9518060069061065	0.8982030092800266	0.9376145499598878	1.0	0.07692307692307693	0.0	0.027534485065825235	13
1722	0.06851986635973824	0.022388189242362844	0.013393540073382944	0.9271650941606838	-1	0	0	0.2	2	0.8461538461538461	11	0.25	0.8461538461538461	13	11	1	1	0	0.6	10	6	15	0.25	0	0.8339715139523175	0.9352623064143318	0.7175381165629499	0.9224714608607483	0.6506298737002022	0.9458155595008345	0.7176963553838794	0.9351632884025404	1.0	0.07692307692307693	0.0	0.013393540073382944	22
1763	0.04319510034621661	0.005375588637124383	0.0014797293322444574	0.6307741387236397	-1	0	0	0.3333333333333333	3	0.6363636363636364	7	0.325	0.5454545454545454	8	6	4	3	0	0.4	10	4	13	0.3	0	0.7049942541866928	0.9379067018131964	0.7044040294662797	0.9242771520305519	0.32199068039345635	0.9374437570177048	0.9032269127752188	0.9334755398931229	0.125	0.125	0.0	0.0014797293322444574	3
4444	0.03563693744531134	0.01560540678094352	0.015599543523603621	0.9299707763343572	-1	0	0	0.125	1	1.0	9	0.39285714285714285	0.7777777777777778	8	7	2	1	0	0.5714285714285714	7	4	11	0.14285714285714285	0	0.9282828531275259	0.8262892823427405	0.9761160882600206	0.9588135224652442	0.7155480860765101	0.6975291110416209	0.7582310272250786	0.8638411246181342	1.0	0.125	0.0	0.015599543523603621	26
3736	0.059987184918699456	0.02407587018109093	0.021443051764075884	0.9269802177921546	-1	0	0	0.2	2	0.8461538461538461	11	0.3	0.7692307692307693	12	10	2	1	0	0.5	10	5	15	0.16666666666666666	0	0.8654361732519646	0.9250262692385514	0.7175381165629499	0.9293354728247063	0.7493940098676559	0.95018661008519	0.7176963553838794	0.9357877687304331	1.0	0.08333333333333333	0.0	0.021443051764075884	28
534	0.0466634611036356	0.006458461676539893	0.0062847281479411045	0.9205894577577487	-1	0	0	0.2	2	0.8461538461538461	11	0.375	0.7692307692307693	11	10	3	1	0	0.625	5	8	15	0.1111111111111111	0	0.3437279379702139	0.9486932073273231	0.6912699423696094	0.9502699886204694	0.7586502282116878	0.9559371474245155	0.9032269127752188	0.9517309424098299	1.0	0.18181818181818182	0.0	0.0062847281479411045	17
1922	0.05452460275635405	0.024481306950379447	0.02342782086909572	0.9270058091822744	-1	0	0	0.2	2	0.8461538461538461	11	0.25	0.8461538461538461	13	11	1	1	0	0.6	10	6	15	0.25	0	0.8969008325516119	0.9364571009304684	0.7175381165629499	0.9148813150960212	0.6506298737002022	0.9547985844462191	0.9032269127752188	0.9373309909150859	1.0	0.15384615384615385	0.0	0.02342782086909572	27
507	0.040735502186187204	0.002121678853412959	0.0013565289760968755	0.939072286714053	-1	0	0	0.3333333333333333	3	0.6363636363636364	7	0.3611111111111111	0.6363636363636364	8	7	4	1	0	1.0	6	6	13	0.09090909090909091	0.25	0.4444339431339264	0.9540727346444088	0.7071457254385832	0.9285849573141148	0.8425992817005998	0.6690095065927405	0.9299281285540338	0.890985537509546	1.0	0.375	0.0	0.0013565289760968755	6
3215	0.06593252429903809	0.026053934894423196	0.01645041280858025	0.9270530667477945	-1	0	0	0.2	2	0.8461538461538461	11	0.25	0.8461538461538461	13	11	1	1	0	0.6	10	6	15	0.25	0	0.8339715139523175	0.9352623064143318	0.7175381165629499	0.9224714608607483	0.7529779826685737	0.9507063541772467	0.855743861815238	0.9371505208225812	1.0	0.07692307692307693	0.0	0.01645041280858025	11
1212	None	None	None	None	None	0	0	0.3	3	0.6666666666666666	8	0.7	0.5	9	6	4	1	0	0.8	4	5	14	0.1111111111111111	0.36363636363636365	0.3291133019051363	0.8900666433791328	0.7175381165629499	0.9458604214746856	0.2988238867666011	0.9671378155888852	0.938977924697392	0.9414747905112044	1.0	0.5555555555555556	0.0	None	0
130	0.0029384431519200137	0.00020439148601537706	0.0002013167090985001	0.9886811545631541	-1	0	0	0.5	2	0.6666666666666666	2	0.625	0.6666666666666666	4	2	0	0	0	0.5	4	2	5	0.0	0	0.35362735720865707	0.8561379666383144	0.8682624760783455	0.9618929840441942	0.8750480007124265	0.9498619015615261	0.9425824928592772	0.9340852628866289	0	0	0.0	0.0002013167090985001	83
216	1.2792319734065373e-08	1.1211332895802241e-08	8.753121138053709e-09	0.9999970271058716	-1	0	0	0.6666666666666666	2	0.5	1	1.0	0	0	0	3	0	0	1.0	2	2	4	0.0	0	0	0	0	0	0	0	0	0	0	0	0	-0.1	1
785	0.06471962931232994	0.029009777394251948	0.025360220944407538	0.9269705657747408	-1	0	0	0.2	2	0.8461538461538461	11	0.25	0.8461538461538461	13	11	1	1	0	0.6	10	6	15	0.25	0	0.8339715139523175	0.9352623064143318	0.7175381165629499	0.9224714608607483	0.6506298737002022	0.9458155595008345	0.7176963553838794	0.9351632884025404	1.0	0.07692307692307693	0.0	0.025360220944407538	145
2623	0.0640643116657079	0.029808880458467923	0.026386610705221598	0.9270476111714343	-1	0	0	0.2	2	0.8461538461538461	11	0.25	0.8461538461538461	13	11	1	1	0	0.6	10	6	15	0.25	0	0.8339715139523175	0.9352623064143318	0.7175381165629499	0.9224714608607483	0.7586502282116878	0.9518060069061065	0.8982030092800266	0.9376145499598878	1.0	0.07692307692307693	0.0	0.026386610705221598	43
4165	0.06506490333992793	0.026138614686773552	0.024996303308836742	0.926833586596721	-1	0	0	0.2	2	0.8461538461538461	11	0.25	0.8461538461538461	13	11	1	1	0	0.6	10	6	15	0.25	0	0.8339715139523175	0.9352623064143318	0.7175381165629499	0.9224714608607483	0.740137791523624	0.94836371409895	0.7176963553838794	0.9361836594269257	1.0	0.07692307692307693	0.0	0.024996303308836742	19
3641	0.06687872046699737	0.006978187766761584	0.005874418672074028	0.7971385913944666	-1	0	0	0.2	2	0.8461538461538461	11	0.3	0.7692307692307693	12	10	2	1	0	0.5	10	5	15	0.16666666666666666	0	0.8352687349561979	0.9281953051608898	0.7175381165629499	0.9293354728247063	0.704640050955945	0.9475469089361218	0.7176963553838794	0.9356311708065599	1.0	0.08333333333333333	0.0	0.005874418672074028	5
2396	0.06969588763377449	0.017049526147200404	0.0032688504237734037	0.9267836221811082	-1	0	0	0.2	2	0.8461538461538461	11	0.25	0.8461538461538461	13	11	1	1	0	0.6	10	6	15	0.25	0	0.8339715139523175	0.9352623064143318	0.7175381165629499	0.9224714608607483	0.6506298737002022	0.9458155595008345	0.7176963553838794	0.9351632884025404	1.0	0.07692307692307693	0.0	0.0032688504237734037	9
3545	0.06265886659680799	0.015893128384555453	0.004762935636422526	0.9261529630645507	-1	0	0	0.2	2	0.8461538461538461	11	0.3	0.7692307692307693	12	10	2	1	0	0.5	10	5	15	0.16666666666666666	0	0.8654361732519646	0.9250262692385514	0.7175381165629499	0.9293354728247063	0.704640050955945	0.9475469089361218	0.7176963553838794	0.9346891517738835	1.0	0.08333333333333333	0.0	0.004762935636422526	12
2843	0.07275845716561792	0.014277386460507129	-0.012334474678759044	0.9281387611165921	-1	0	0	0.1	1	1.0	13	1.0	1.0	14	13	0	1	0	0.06666666666666667	15	1	15	0.3333333333333333	0	0.8339715139523175	0.9358331080112507	0.7175381165629499	0.9160484038551923	0.6598860920442341	0.9402703403218287	0.7176963553838794	0.9314197709391916	1.0	0.07142857142857142	0.0	-0.0012334474678759044	0
721	0.04429143374904204	0.0038847067620377713	-0.003113511168715492	0.9272357600480159	-1	0	0	0.2	2	0.8461538461538461	11	0.25	0.8461538461538461	13	11	1	1	0	0.6	10	6	15	0.25	0	0.29215318350363173	0.9581807799748678	0.34445559254986463	0.962340570558629	0.8054809110361669	0.9267534625615088	0.9443799353483312	0.951205259970718	1.0	0.15384615384615385	0.0	-0.0003113511168715492	5
4571	0.06282618419153108	0.022422308611610424	0.02209209355464612	0.9257239166069269	-1	0	0	0.1	1	1.0	13	0.2777777777777778	0.8461538461538461	12	11	2	1	0	0.6666666666666666	9	6	15	0.14285714285714285	0	0.8654361732519646	0.9250262692385514	0.7175381165629499	0.9293354728247063	0.7493940098676559	0.95018661008519	0.7176963553838794	0.9357877687304331	1.0	0.16666666666666666	0.0	0.02209209355464612	11
2325	0.05680203751449978	0.0016669062585326299	0.0007682951785919762	0.9308302179362272	-1	0	0	0.2	2	0.8461538461538461	11	0.3	0.7692307692307693	12	10	2	1	0	0.5	10	5	15	0.16666666666666666	0	0.8654361732519646	0.9250262692385514	0.7175381165629499	0.9327567147941463	0.7493940098676559	0.95018661008519	0.7176963553838794	0.9368471435138985	1.0	0	0.0	0.0007682951785919762	0
3364	0.06568746556737569	0.026489399397584556	0.020247825054798423	0.9260969351204897	-1	0	0	0.2	2	0.8461538461538461	11	0.25	0.8461538461538461	13	11	1	1	0	0.6	10	6	15	0.25	0	0.8339715139523175	0.9352623064143318	0.7175381165629499	0.9224714608607483	0.6506298737002022	0.9458155595008345	0.7176963553838794	0.9351632884025404	1.0	0.07692307692307693	0.0	0.020247825054798423	31
1357	0.07345541898654603	0.0030319374447307095	0.003024384360637661	0.6604453432165476	-1	0	0	0.1	1	1.0	13	1.0	1.0	14	13	0	1	0	0.06666666666666667	15	1	15	0.3333333333333333	0	0.6857871066252523	0.9312873812499557	0.7175381165629499	0.9268068872124157	0.6414035559565123	0.9511736161865914	0.8439044670827253	0.9373152559917525	1.0	0.07142857142857142	0.0	0.003024384360637661	9
2284	0.06503314992017077	0.032046030917697074	0.026233310811382436	0.9270899178594256	-1	0	0	0.2	2	0.8461538461538461	11	0.25	0.8461538461538461	13	11	1	1	0	0.6	10	6	15	0.25	0	0.8339715139523175	0.9352623064143318	0.7175381165629499	0.9224714608607483	0.7586502282116878	0.9518060069061065	0.8982030092800266	0.9376145499598878	1.0	0.07692307692307693	0.0	0.026233310811382436	62
2634	0.06554427762854932	0.028606414226320032	0.027446271154737707	0.9261956804338437	-1	0	0	0.2	2	0.8461538461538461	11	0.25	0.8461538461538461	13	11	1	1	0	0.6	10	6	15	0.25	0	0.8339715139523175	0.9352623064143318	0.7175381165629499	0.9224714608607483	0.6506298737002022	0.9452438371648991	0.7176963553838794	0.9349385690231569	1.0	0.07692307692307693	0.0	0.027446271154737707	43
3468	0.0599459624771032	0.025226277617506468	0.018077618530579636	0.9266549669182811	-1	0	0	0.2	2	0.8461538461538461	11	0.3	0.7692307692307693	12	10	2	1	0	0.5	10	5	15	0.16666666666666666	0	0.8654361732519646	0.9250262692385514	0.7175381165629499	0.9293354728247063	0.704640050955945	0.9475469089361218	0.7176963553838794	0.9346891517738835	1.0	0.08333333333333333	0.0	0.018077618530579636	23
4000	0.06540112751419185	0.02207490165476097	0.021408524314648243	0.9262336594251515	-1	0	0	0.2	2	0.8461538461538461	11	0.3	0.7692307692307693	12	10	2	1	0	0.5	10	5	15	0.16666666666666666	0	0.8654361732519646	0.9250262692385514	0.7175381165629499	0.9293354728247063	0.7493940098676559	0.9496688267555577	0.7181408543559871	0.9355693828822643	1.0	0.08333333333333333	0.0	0.021408524314648243	21
2861	0.06784238440193252	0.01667662101814033	0.01661997690649109	0.6361023034800994	-1	0	0	0.2	2	0.8461538461538461	11	0.25	0.7692307692307693	12	10	2	2	0	0.6	10	6	15	0.3333333333333333	0	0.6591358056029689	0.9361775530702027	0.7175381165629499	0.9099879217221326	0.5888263903867191	0.9529606401041328	0.8219086483274118	0.9351881239949045	0.5833333333333333	0.08333333333333333	0.0	0.01661997690649109	5
3430	0.06539461467312899	0.006066846542657826	-0.004062172214770715	0.9431069835802138	-1	0	0	0.2	2	0.8461538461538461	11	0.25	0.8461538461538461	13	11	1	1	0	0.6	10	6	15	0.25	0	0.6040661416714286	0.9185480847550824	0.7175381165629499	0.9224714608607483	0.7183217212824939	0.9474649643407306	0.7674980346228316	0.9306790383885154	1.0	0.07692307692307693	0.0	-0.00040621722147707155	0
3999	0.057542725204140485	0.0018712516348469545	0.00046755069317932834	0.9067883377986383	-1	0	0	0.2	2	0.8461538461538461	11	0.25	0.8461538461538461	12	11	2	1	0	0.6	10	6	15	0.14285714285714285	0	0.819577724668241	0.9261867204120224	0.7175381165629499	0.932742253838441	0.5980826087307509	0.9578415713239143	0.8296761903369523	0.940520061384002	1.0	0.08333333333333333	0.0	0.00046755069317932834	2
4379	0.06144510247194194	0.022731763001109948	0.019917625013910947	0.9261007731152923	-1	0	0	0.2	2	0.8461538461538461	11	0.3	0.7692307692307693	12	10	2	1	0	0.5	10	5	15	0.16666666666666666	0	0.8654361732519646	0.9250262692385514	0.7175381165629499	0.9293354728247063	0.7493940098676559	0.95018661008519	0.7176963553838794	0.9357877687304331	1.0	0	0.0	0.019917625013910947	26
961	0.03825614616170416	0.00926914961275273	-0.006959020823915404	0.6243055128449344	-1	0	0	0.125	1	1.0	9	1.0	1.0	10	9	0	1	0	0.09090909090909091	11	1	11	0.3333333333333333	0	0.9144136208422445	0.9175985414522752	0.6142821371411434	0.9250646659068601	0.2153953948093376	0.9359475988441811	0.9158024427792774	0.9265650524382045	1.0	0.2	0.0	-0.0006959020823915404	3
4862	0.06178290673946617	0.026367303617894595	0.023701894032141017	0.9269791073495119	-1	0	0	0.2	2	0.8461538461538461	11	0.3	0.7692307692307693	12	10	2	1	0	0.5	10	5	15	0.16666666666666666	0	0.8654361732519646	0.9250262692385514	0.7175381165629499	0.9293354728247063	0.7493940098676559	0.95018661008519	0.7176963553838794	0.9357877687304331	1.0	0.08333333333333333	0.0	0.023701894032141017	17
842	0.057912242111068005	0.0027806717552460868	-0.0027612844874930335	0.7293061400343914	-1	0	0	0.2	2	0.9230769230769231	12	0.5357142857142857	0.9230769230769231	14	12	0	2	0	0.14285714285714285	14	2	15	1.0	0	0.7269154961067591	0.9629589789996337	0.6274162242378136	0.905117725908807	0.6075496894067838	0.9442595458868698	0.881477328369944	0.9416423981672323	0.5357142857142857	0.07142857142857142	0.0	-0.00027612844874930334	9
2657	0.06535132537128988	0.02988139471590893	0.025834435906442833	0.9259882090230468	-1	0	0	0.2	2	0.8461538461538461	11	0.25	0.8461538461538461	13	11	1	1	0	0.6	10	6	15	0.25	0	0.8339715139523175	0.9352623064143318	0.7175381165629499	0.9224714608607483	0.6506298737002022	0.9458155595008345	0.7176963553838794	0.9351632884025404	1.0	0.07692307692307693	0.0	0.025834435906442833	37
2180	0.06479135442914973	0.03003916476873373	0.027566618970687483	0.9271158844408454	-1	0	0	0.2	2	0.8461538461538461	11	0.25	0.8461538461538461	13	11	1	1	0	0.6	10	6	15	0.25	0	0.8339715139523175	0.9352623064143318	0.7175381165629499	0.9224714608607483	0.6506298737002022	0.9458155595008345	0.7176963553838794	0.9351632884025404	1.0	0.07692307692307693	0.0	0.027566618970687483	34
1095	0.04117263796818613	0.0016599740100318636	0.0007252647744327693	0.9297217394621532	-1	0.25	1	0.4	4	0.6153846153846154	8	0.2777777777777778	0.6153846153846154	11	8	3	1	0	0.6666666666666666	6	9	15	0.14285714285714285	0.2222222222222222	0.4843000972536203	0.9399202058093767	0.7175381165629499	0.9565727267831259	0.7373315693524091	0.9582784127070075	0.9032269127752188	0.9522191411073906	1.0	0.09090909090909091	0.0	0.0007252647744327693	13
1269	0.029630111666943494	0.012373083661153918	0.010128939957130621	0.9701782160752829	-1	0	0	0.3	3	0.6923076923076923	9	0.35714285714285715	0.5384615384615384	10	7	4	2	0	0.8571428571428571	7	6	15	0.2222222222222222	0.5454545454545454	0.31408550644860417	0.9298387772033583	0.5375575247208998	0.9415272854217455	0.48792861057780146	0.9513891601598403	0.9290747546672268	0.9415347333328895	0.55	0.4	0.0	0.010128939957130621	35
851	0.03905010492378944	0.003799182753504887	0.0037538408374686665	0.9264189398576086	-1	0	0	0.3	3	0.6923076923076923	9	0.3	0.6923076923076923	12	9	2	1	0	0.5	5	10	15	0.2	0	0.3437279379702139	0.960213535670941	0.7175381165629499	0.9409806568155109	0.5287370574891443	0.959502107351216	0.9158024427792774	0.9543176082152759	1.0	0.5	0.0	0.0037538408374686665	31
3591	0.062053904231453294	0.02113956174973243	0.018175377721435376	0.927035894567253	-1	0	0	0.2	2	0.8461538461538461	11	0.3	0.7692307692307693	12	10	2	1	0	0.5	10	5	15	0.16666666666666666	0	0.8654361732519646	0.9250262692385514	0.7175381165629499	0.9293354728247063	0.7586502282116878	0.952841131703813	0.8256691833058706	0.9369309152849262	1.0	0.08333333333333333	0.0	0.018175377721435376	31
1999	0.05597696206974737	0.008918885787251552	0.00683860349266751	0.7062227433672271	-1	0	0	0.1	1	1.0	13	1.0	1.0	14	13	0	1	0	0.06666666666666667	15	1	15	0.3333333333333333	0	0.9144136208422445	0.859872231726706	0.5372943319126775	0.9218333470621668	0.6691423103882659	0.9149043275922741	0.7524441329665842	0.9019367108802548	1.0	0.2857142857142857	0.0	0.00683860349266751	6
3821	0.06670238698042817	0.015100911715987802	-0.005889352749860049	0.8814608769623633	-1	0	0	0.2	2	0.8461538461538461	11	0.5357142857142857	0.8461538461538461	13	11	1	1	0	0.14285714285714285	14	2	15	0.25	0	0.8339715139523175	0.9305575319575414	0.7175381165629499	0.9224714608607483	0.740137791523624	0.9512994121987955	0.7176963553838794	0.9359128081140655	1.0	0.07692307692307693	0.0	-0.0005889352749860048	2
1047	0.04352506153868125	0.001516792748807999	0.0013250467456710317	0.9147184930198564	-1	0	0	0.2	2	0.8461538461538461	11	0.4166666666666667	0.6923076923076923	11	9	3	2	0	0.4444444444444444	9	4	15	0.25	0.46153846153846156	0.576016994421068	0.948448889900377	0.7175381165629499	0.9149329639444999	0.2988238867666011	0.953516238607914	0.9032269127752188	0.9410092836881204	0.5909090909090909	0.18181818181818182	0.0	0.0013250467456710317	10
2653	0.06500828507478226	0.028778970502152817	0.028217281550112553	0.9269080898890149	-1	0	0	0.2	2	0.8461538461538461	11	0.25	0.8461538461538461	13	11	1	1	0	0.6	10	6	15	0.25	0	0.8339715139523175	0.9352623064143318	0.7175381165629499	0.9224714608607483	0.740137791523624	0.94836371409895	0.7176963553838794	0.9361836594269257	1.0	0.07692307692307693	0.0	0.028217281550112553	42
4349	0.05682319238434426	0.02457910469486552	0.022668803945013187	0.8092480496263575	-1	0	0	0.2	2	0.8461538461538461	11	0.3	0.7692307692307693	12	10	2	1	0	0.5	10	5	15	0.16666666666666666	0	0.8654361732519646	0.9250262692385514	0.7175381165629499	0.9043567309808741	0.7586502282116878	0.9569639617683899	0.7410016711842431	0.9321590163916573	1.0	0.08333333333333333	0.0	0.022668803945013187	47
2295	0.07086419551165368	0.007051641679077213	0.0006874678215283879	0.5022473865763597	-1	0	0	0.1	1	1.0	13	1.0	1.0	14	13	0	1	0	0.06666666666666667	15	1	15	0.3333333333333333	0	0.819577724668241	0.9265362132078342	0.7175381165629499	0.9268068872124157	0.6414035559565123	0.9511736161865914	0.8521965270005953	0.9358907491140773	1.0	0	0.0	0.0006874678215283879	1
2230	0.0636708635619199	0.027073601348033896	0.024208646321140864	0.9262580348978319	-1	0	0	0.2	2	0.8461538461538461	11	0.25	0.8461538461538461	13	11	1	1	0	0.6	10	6	15	0.25	0	0.8339715139523175	0.9352623064143318	0.7175381165629499	0.9224714608607483	0.6506298737002022	0.9458155595008345	0.7176963553838794	0.9351632884025404	1.0	0.07692307692307693	0.0	0.024208646321140864	29
3004	0.06493892268350522	0.02831072692396955	0.02589080695473367	0.9258011510972541	-1	0	0	0.2	2	0.8461538461538461	11	0.25	0.8461538461538461	13	11	1	1	0	0.6	10	6	15	0.25	0	0.8339715139523175	0.9305575319575414	0.7175381165629499	0.9224714608607483	0.7586502282116878	0.9546810994864452	0.8982030092800266	0.9374061490150049	1.0	0.07692307692307693	0.0	0.02589080695473367	22
2542	0.06863739529494027	0.025268664396593886	0.018110184551263148	0.9263077134571941	-1	0	0	0.2	2	0.8461538461538461	11	0.25	0.8461538461538461	13	11	1	1	0	0.6	10	6	15	0.25	0	0.8339715139523175	0.9352623064143318	0.7175381165629499	0.9224714608607483	0.6506298737002022	0.9458155595008345	0.7176963553838794	0.9351632884025404	1.0	0.07692307692307693	0.0	0.018110184551263148	19
3365	0.059897787358856036	0.022874188906186966	0.022097510082463894	0.9259274697716676	-1	0	0	0.2	2	0.8461538461538461	11	0.3	0.7692307692307693	12	10	2	1	0	0.5	10	5	15	0.16666666666666666	0	0.8654361732519646	0.9250262692385514	0.7175381165629499	0.9293354728247063	0.7586502282116878	0.9485370255318459	0.7176963553838794	0.9350969873596404	1.0	0.08333333333333333	0.0	0.022097510082463894	30
3226	0.06642546400795477	0.0045732907318613856	0.0035702423659375077	0.557552376223357	-1	0	0	0.2	2	0.8461538461538461	11	0.25	0.8461538461538461	13	11	1	1	0	0.6	10	6	15	0.25	0	0.6573687437159953	0.9299944773301936	0.7175381165629499	0.9224714608607483	0.7586502282116878	0.9559267431565028	0.8982030092800266	0.937805790474831	1.0	0.07692307692307693	0.0	0.0035702423659375077	2
3107	0.06661740229037472	0.03222923567936216	0.02947698794373596	0.9263746096498807	-1	0	0	0.2	2	0.8461538461538461	11	0.25	0.8461538461538461	13	11	1	1	0	0.6	10	6	15	0.25	0	0.8339715139523175	0.9352623064143318	0.7175381165629499	0.9224714608607483	0.7586502282116878	0.9518060069061065	0.8982030092800266	0.9376145499598878	1.0	0.07692307692307693	0.0	0.02947698794373596	41
2499	0.06575952610720234	0.025693215897517805	0.018680107309078688	0.9263980262038414	-1	0	0	0.2	2	0.8461538461538461	11	0.25	0.8461538461538461	13	11	1	1	0	0.6	10	6	15	0.25	0	0.8339715139523175	0.9352623064143318	0.7175381165629499	0.9224714608607483	0.6506298737002022	0.9458155595008345	0.7176963553838794	0.9351632884025404	1.0	0	0.0	0.018680107309078688	27
2399	0.06475838174931073	0.02369933844531197	0.023443775312123206	0.927110954016367	-1	0	0	0.2	2	0.8461538461538461	11	0.25	0.8461538461538461	13	11	1	1	0	0.6	10	6	15	0.25	0	0.8339715139523175	0.9352623064143318	0.7175381165629499	0.9224714608607483	0.7586502282116878	0.9518060069061065	0.8982030092800266	0.9376145499598878	1.0	0.07692307692307693	0.0	0.023443775312123206	62
4037	0.04563768848999723	0.00997929879051195	-0.008339629282256697	0.7635169136165039	-1	0	0	0.3	3	0.6923076923076923	9	0.4166666666666667	0.6923076923076923	12	9	2	1	0	0.4444444444444444	9	4	15	0.2	0	0.6535215861499524	0.9092022622266112	0.7245016187324638	0.932756459069628	0.2827298480401175	0.9416133845003509	0.9233521871274295	0.9289995137943868	1.0	0.08333333333333333	0.0	-0.0008339629282256697	0
539	0.002809788580287686	0.00018671972592829945	6.285509443714659e-06	0.9988740607274532	-1	0	0	0.6666666666666666	2	0.5	1	0.6666666666666666	0.5	3	1	0	0	0	0.6666666666666666	3	2	4	0.0	0	0.41240607226584525	0.9601604196521408	0.2355535442207278	0.7559844862203479	0.43379331155787765	0.9122177842410213	0.8497277569393199	0.901855738516277	0	0	0.0	6.285509443714659e-06	18
3374	0.057194804316060006	0.02264800405930631	0.022236345551651753	0.8082783273362694	-1	0	0	0.2	2	0.8461538461538461	11	0.3	0.7692307692307693	12	10	2	1	0	0.5	10	5	15	0.16666666666666666	0	0.8654361732519646	0.9250262692385514	0.7175381165629499	0.8889295245147862	0.7558141054401307	0.9516817314511281	0.792618994004472	0.9258292148114697	1.0	0.08333333333333333	0.0	0.022236345551651753	57
681	0.020414114496264655	0.003053002053470778	-0.0030306677126028378	0.9343970358169098	-1	0	0	0.2857142857142857	2	0.75	6	0.625	0.625	7	5	2	2	0	0.25	8	2	10	0.3333333333333333	0	0.48709004934661604	0.8678017467447768	0.3211526844991016	0.9468325604905796	0.32942966659297107	0.9230582232495694	0.8982030092800266	0.9179885965281173	0.5714285714285714	0.14285714285714285	0.0	-0.0003030667712602838	9
20	0.024389935566864304	0.0033651950614600884	0.0010592583355337434	0.7008793661816803	-1	0	0	0.3	3	0.7692307692307693	10	0.45454545454545453	0.6923076923076923	11	9	3	1	0	0.2727272727272727	3	11	15	0.125	0	0.33053594971888745	0.889008629379647	0.4096462263781583	0.8669254791198572	0.6060884988348232	0.9394912715751775	0.8742635697631462	0.9031229783537669	1.0	0	0.0	0.0010592583355337434	13
1180	0.026540660840527978	0.01123174911537647	0.006411957003197437	0.9702851809290036	-1	0	0	0.2	2	0.8461538461538461	11	0.4166666666666667	0.6153846153846154	9	8	5	2	0	1.0	6	6	15	0.15384615384615385	0.5454545454545454	0.299057710992072	0.887657167171958	0.7175381165629499	0.9369500511090871	0.2988238867666011	0.9569153682654722	0.938977924697392	0.9322700405909418	0.5555555555555556	0.4444444444444444	0.0	0.006411957003197437	32
435	1.0517216276287538e-08	8.718603316713124e-09	6.908912065075948e-09	0.9999978095304618	-1	0	0	1.0	2	0.0	0	0.75	0	0	0	2	1	0	1.0	2	2	3	0.125	0	0	0	0	0	0	0	0	0	0	0	0	-0.1	0
1484	0.05383804530704744	0.015755154520098028	0.014045769442869623	0.9262391700907886	-1	0	0	0.2	2	0.8461538461538461	11	0.25	0.8461538461538461	13	11	1	1	0	0.6	10	6	15	0.25	0	0.8969008325516119	0.9364571009304684	0.7175381165629499	0.9148813150960212	0.6506298737002022	0.9547985844462191	0.9032269127752188	0.9373309909150859	1.0	0.15384615384615385	0.0	0.014045769442869623	35
3224	0.06534640073934479	0.028558386632636622	0.028388120943847663	0.9272084288655404	-1	0	0	0.2	2	0.8461538461538461	11	0.25	0.8461538461538461	13	11	1	1	0	0.6	10	6	15	0.25	0	0.8339715139523175	0.9352623064143318	0.7175381165629499	0.9224714608607483	0.7586502282116878	0.9518060069061065	0.8982030092800266	0.9376145499598878	1.0	0.07692307692307693	0.0	0.028388120943847663	20
3812	0.03830668275856792	0.0012668800475252233	0.0011259022626475387	0.9960676168575239	-1	0	0	0.3	3	0.6923076923076923	9	0.26785714285714285	0.6153846153846154	11	8	3	1	0	0.875	7	8	15	0.14285714285714285	0	0.9282828531275259	0.9432601996594994	0.7175381165629499	0.8311845502773293	0.4588336481090929	0.9467737745624543	0.9032269127752188	0.9189232959776945	1.0	0.09090909090909091	0.0	0.0011259022626475387	7
2513	0.0687921199924836	0.016812910605077856	0.0030025929604383106	0.9266599620994911	-1	0	0	0.2	2	0.8461538461538461	11	0.25	0.8461538461538461	13	11	1	1	0	0.6	10	6	15	0.25	0	0.8339715139523175	0.9352623064143318	0.7175381165629499	0.9224714608607483	0.6506298737002022	0.9458155595008345	0.7176963553838794	0.9351632884025404	1.0	0.07692307692307693	0.0	0.0030025929604383106	7
1955	0.06861194513639576	0.017374768016185295	0.0020322549014527387	0.9262153610294432	-1	0	0	0.2	2	0.8461538461538461	11	0.25	0.8461538461538461	13	11	1	1	0	0.6	10	6	15	0.25	0	0.8339715139523175	0.9352623064143318	0.7175381165629499	0.9224714608607483	0.6506298737002022	0.9458155595008345	0.7176963553838794	0.9351632884025404	1.0	0.07692307692307693	0.0	0.0020322549014527387	6
1942	0.0716859257302303	0.022066619424654963	0.011444635201486853	0.9270487404278325	-1	0	0	0.2	2	0.8461538461538461	11	0.25	0.8461538461538461	13	11	1	1	0	0.6	10	6	15	0.25	0	0.8339715139523175	0.9352623064143318	0.7175381165629499	0.9224714608607483	0.6506298737002022	0.9458155595008345	0.7176963553838794	0.9351632884025404	1.0	0.07692307692307693	0.0	0.011444635201486853	16
293	0.03728105666450961	0.011180069820003401	-0.010877165750706566	0.9221580293972789	-1	0.25	1	0.4	4	0.6153846153846154	8	0.375	0.5384615384615384	10	7	4	1	0	0.625	5	8	15	0.1111111111111111	0	0.48847546598566255	0.9635488986856526	0.5003076220257495	0.9450267758368087	0.7689482351881335	0.8443936029730159	0.9240420407157112	0.9310823793316445	1.0	0.3	0.0	-0.0010877165750706565	2
3291	0.0688004759637343	0.01245129596841325	-0.008719645125442061	0.8816862261945878	-1	0	0	0.1	1	1.0	13	1.0	0.9230769230769231	12	12	2	1	0	0.06666666666666667	15	1	15	0.125	0	0.8654361732519646	0.9243178006535677	0.7175381165629499	0.9327422538384412	0.5888263903867191	0.9555486552876582	0.8296761903369523	0.9389651517559403	1.0	0.08333333333333333	0.0	-0.0008719645125442061	0
4555	0.07910477229308746	0.00194129775078583	0.0013713895332951916	0.641818038456377	-1	0	0	0.125	1	1.0	10	1.0	1.0	11	10	0	1	0	0.08333333333333333	12	1	12	0.3333333333333333	0	0.4843000972536203	0.9247576898255532	0.6912699423696094	0.8718654324540218	0.18465030129596838	0.9561729481152145	0.9032269127752188	0.9243532543744796	1.0	0.09090909090909091	0.0	0.0013713895332951916	3
2018	0.049880404965787134	0.004789883918822093	-0.002842402556410564	0.9337464968974376	-1	0	0	0.125	1	1.0	9	1.0	1.0	10	9	0	1	0	0.09090909090909091	11	1	11	0.3333333333333333	0	0.9213482369848851	0.7865695624426308	0.7812132888030014	0.928538286013923	0.6793578890575176	0.8758815512259406	0.7524441329665842	0.8744551749165274	1.0	0.4	0.0	-0.0002842402556410564	3
1358	None	None	None	None	None	0.5	1	0.7142857142857143	5	0.25	2	0.625	0.125	4	1	5	2	0	1.0	4	4	10	0.18181818181818182	0.8571428571428571	0.7794989887846162	0.6329109454479299	0.5807066652207106	0.8225338386157166	0.7163710696183403	0.6475347053108992	0.7537527918547446	0.7100276592270157	0.625	0.25	0.0	None	0
4447	0.06656700341299478	0.014936673263811767	-0.014924016489007085	0.8796066648394899	-1	0	0	0.1	1	1.0	13	0.38461538461538464	0.9230769230769231	13	12	1	1	0	0.23076923076923078	13	3	15	0.2	0	0.8339715139523175	0.9305575319575414	0.7175381165629499	0.9224714608607483	0.740137791523624	0.9512994121987955	0.7176963553838794	0.9359128081140655	1.0	0.07692307692307693	0.0	-0.0014924016489007085	0
4040	0.07116134190273483	0.008702240435481661	-0.007896380634970232	0.4904651536601953	-1	0	0	0.2	2	0.8461538461538461	11	0.5769230769230769	0.7692307692307693	12	10	2	1	0	0.15384615384615385	13	2	15	0.16666666666666666	0	0.8654361732519646	0.9250262692385514	0.7175381165629499	0.9293354728247063	0.7493940098676559	0.95018661008519	0.7176963553838794	0.9357877687304331	1.0	0.08333333333333333	0.0	-0.0007896380634970232	1
21	7.799262075806251e-09	7.384574487192769e-09	6.268475214546146e-09	0.9999990397384565	-1	0	0	1.0	1	0	0	1.0	0	0	0	1	1	0	0.5	1	2	2	0.16666666666666666	0	0	0	0	0	0	0	0	0	0	0	0	-0.1	16
4353	0.058657109448109826	0.02568642718887726	0.023208529697424082	0.9264538180481746	-1	0	0	0.2	2	0.8461538461538461	11	0.3	0.7692307692307693	12	10	2	1	0	0.5	10	5	15	0.16666666666666666	0	0.8654361732519646	0.9250262692385514	0.7175381165629499	0.9293354728247063	0.7493940098676559	0.95018661008519	0.7176963553838794	0.9357877687304331	1.0	0.08333333333333333	0.0	0.023208529697424082	35
4423	0.056489226499767876	0.021730817743652736	0.021076472059845856	0.8099907682581491	-1	0	0	0.2	2	0.8461538461538461	11	0.3	0.7692307692307693	12	10	2	1	0	0.5	10	5	15	0.16666666666666666	0	0.8654361732519646	0.9250262692385514	0.7175381165629499	0.8889295245147862	0.7493940098676559	0.95018661008519	0.7176963553838794	0.9250923341199085	1.0	0.08333333333333333	0.0	0.021076472059845856	27
1239	0.03271969472874625	0.008936413899011189	0.00662872495383648	0.9687455185174519	-1	0.25	1	0.4	4	0.6153846153846154	8	0.3333333333333333	0.5384615384615384	8	7	6	2	0	0.5555555555555556	9	5	15	0.13333333333333333	0	0.3812685120261484	0.9521954305695131	0.38758140023006094	0.8707563324289068	0.3302541077544888	0.9744871806596697	0.96241005885813	0.9451814018537174	0.5625	0.5	0.0	0.00662872495383648	21
1986	0.05139555386529729	0.002340192263655945	0.002276150314432561	0.9351309002135606	-1	0	0	0.125	1	1.0	9	1.0	1.0	10	9	0	1	0	0.09090909090909091	11	1	11	0.3333333333333333	0	0.9213482369848851	0.7865695624426308	0.8336930153148149	0.9527899162037906	0.7241118479692286	0.8732276713706493	0.7176963553838794	0.8889098263609722	1.0	0.1	0.0	0.002276150314432561	4
2881	0.0598871395870284	0.02364128421252781	0.02360435883541518	0.9270659821059148	-1	0	0	0.2	2	0.8461538461538461	11	0.3	0.7692307692307693	12	10	2	1	0	0.5	10	5	15	0.16666666666666666	0	0.8654361732519646	0.9250262692385514	0.7175381165629499	0.9293354728247063	0.7586502282116878	0.952841131703813	0.8256691833058706	0.9369309152849262	1.0	0.08333333333333333	0.0	0.02360435883541518	59
1993	0.05861009749072591	0.005857424699206285	0.00585538491698711	0.9161746529033982	-1	0	0	0.2	2	0.8461538461538461	11	0.2727272727272727	0.7692307692307693	12	10	2	3	0	0.45454545454545453	5	11	15	0.5	0	0.9144136208422445	0.9442793717681093	0.7175381165629499	0.9267991974796012	0.18465030129596838	0.9489655113440906	0.9032269127752188	0.9406893643583658	0.16666666666666666	0.16666666666666666	0.0	0.00585538491698711	11
1664	0.05739499658635661	0.020254310018262372	0.01671047899942755	0.9266602012499315	-1	0	0	0.2	2	0.8461538461538461	11	0.25	0.8461538461538461	13	11	1	1	0	0.6	10	6	15	0.25	0	0.8969008325516119	0.9364571009304684	0.7175381165629499	0.9148813150960212	0.6506298737002022	0.9547985844462191	0.9032269127752188	0.9373309909150859	1.0	0.15384615384615385	0.0	0.01671047899942755	23
1769	0.059673220976004596	0.023264366784903245	0.018987083969144104	0.9265861737693688	-1	0	0	0.2	2	0.8461538461538461	11	0.2727272727272727	0.8461538461538461	13	11	1	1	0	0.45454545454545453	11	5	15	0.25	0	0.8969008325516119	0.9289519277371867	0.7175381165629499	0.9330476601517429	0.6506298737002022	0.9468735753554702	0.7176963553838794	0.9367441289342974	1.0	0.07692307692307693	0.0	0.018987083969144104	12
3573	0.06080155273430263	0.026647570085645257	0.02513952770040253	0.9266915638463845	-1	0	0	0.2	2	0.8461538461538461	11	0.3	0.7692307692307693	12	10	2	1	0	0.5	10	5	15	0.16666666666666666	0	0.8654361732519646	0.9250262692385514	0.7175381165629499	0.9293354728247063	0.7493940098676559	0.95018661008519	0.7176963553838794	0.9357877687304331	1.0	0.08333333333333333	0.0	0.02513952770040253	59
4198	0.061361145313214606	0.02504251052725753	0.024956660372412332	0.9264950643166665	-1	0	0	0.2	2	0.8461538461538461	11	0.3	0.7692307692307693	12	10	2	1	0	0.5	10	5	15	0.16666666666666666	0	0.8654361732519646	0.9250262692385514	0.7175381165629499	0.9293354728247063	0.7558141054401307	0.9507246781773885	0.795226418521941	0.9360162593295688	1.0	0	0.0	0.024956660372412332	48
350	0.0006554792960294898	4.014127696772176e-05	4.0044456663892686e-05	0.9965555935915134	-1	0	0	0.6666666666666666	2	0.5	1	1.0	0.5	3	1	0	2	0	0.25	1	4	4	1.0	0.6666666666666666	0.36198376000986654	0.892238521693771	0.4340679973890135	0.9292886874134573	0.7634756291176312	0.9343029699262039	0.909814096851416	0.9204242071294112	0.6666666666666666	0	0.0	4.0044456663892686e-05	20
2583	0.07896214742259519	0.007685519228645675	-0.006655121887735069	0.9252822977463264	-1	0	0	0.1	1	1.0	13	1.0	0.9230769230769231	13	12	1	2	0	0.06666666666666667	15	1	15	0.4	0	0.8339715139523175	0.9346410904547857	0.7175381165629499	0.9260194690774276	0.4593310594909442	0.9546000275760065	0.9032269127752188	0.9395952254275578	0.5384615384615384	0.07692307692307693	0.0	-0.0006655121887735069	2
2585	0.06562624504185556	0.027488417135232267	0.02730018934236812	0.9266849060731324	-1	0	0	0.2	2	0.8461538461538461	11	0.25	0.8461538461538461	13	11	1	2	0	0.6	10	6	15	0.5	0	0.8339715139523175	0.9352623064143318	0.7175381165629499	0.9224714608607483	0.6506298737002022	0.9458155595008345	0.7176963553838794	0.9351632884025404	0.5384615384615384	0	0.0	0.02730018934236812	57
3698	0.06015705048826625	0.029658816452121466	0.02877182657535948	0.9266343165231832	-1	0	0	0.2	2	0.8461538461538461	11	0.3	0.7692307692307693	12	10	2	1	0	0.5	10	5	15	0.16666666666666666	0	0.8654361732519646	0.9250262692385514	0.7175381165629499	0.9293354728247063	0.7493940098676559	0.95018661008519	0.7176963553838794	0.9357877687304331	1.0	0.08333333333333333	0.0	0.02877182657535948	137
3596	0.029745619785944574	0.004237834739623907	0.00021297374307436133	0.9270887590060229	-1	0	0	0.2857142857142857	2	0.75	6	0.3333333333333333	0.625	7	5	2	2	0	0.8333333333333334	5	6	10	0.3333333333333333	0	0.4843000972536203	0.9398992543689219	0.7175381165629499	0.9462651810945533	0.43751498924981413	0.9300705728200157	0.9032269127752188	0.9390794010065997	0.5714285714285714	0.14285714285714285	0.0	0.00021297374307436133	2
4732	0.0600344600522776	0.021224414796748983	0.020749458407857725	0.9263643014648687	-1	0	0	0.2	2	0.8461538461538461	11	0.3	0.7692307692307693	12	10	2	1	0	0.5	10	5	15	0.16666666666666666	0	0.8654361732519646	0.9250262692385514	0.7175381165629499	0.9293354728247063	0.7493940098676559	0.9511247227512527	0.7176963553838794	0.9361871791008062	1.0	0.16666666666666666	0.0	0.020749458407857725	20
3685	0.0605648082818983	0.024684198758752607	0.023009975591441346	0.9264411150832854	-1	0	0	0.2	2	0.8461538461538461	11	0.3	0.7692307692307693	12	10	2	1	0	0.5	10	5	15	0.16666666666666666	0	0.8654361732519646	0.9250262692385514	0.7175381165629499	0.9293354728247063	0.7493940098676559	0.9496688267555577	0.7181408543559871	0.9355693828822643	1.0	0.08333333333333333	0.0	0.023009975591441346	31
2684	0.06368275037617625	0.024232363257796576	0.02166824378804137	0.9278168541064771	-1	0	0	0.2	2	0.8461538461538461	11	0.25	0.8461538461538461	13	11	1	1	0	0.6	10	6	15	0.25	0	0.8339715139523175	0.9352623064143318	0.7175381165629499	0.9224714608607483	0.7586502282116878	0.9533838523991987	0.8982030092800266	0.9382924146626672	1.0	0.07692307692307693	0.0	0.02166824378804137	31
4193	0.061934387604856714	0.025267346452545542	0.02418481622446553	0.9260140668576494	-1	0	0	0.2	2	0.8461538461538461	11	0.3	0.7692307692307693	12	10	2	1	0	0.5	10	5	15	0.16666666666666666	0	0.8654361732519646	0.9250262692385514	0.7175381165629499	0.9293354728247063	0.7493940098676559	0.95018661008519	0.7176963553838794	0.9357877687304331	1.0	0.08333333333333333	0.0	0.02418481622446553	39
4020	0.06283413524598769	0.023571365711756345	0.021361298583755857	0.9271324023463915	-1	0	0	0.2	2	0.8461538461538461	11	0.3	0.7692307692307693	12	10	2	1	0	0.5	10	5	15	0.16666666666666666	0	0.8654361732519646	0.9250262692385514	0.7175381165629499	0.9293354728247063	0.704640050955945	0.9483359076651005	0.7505715505907953	0.9350137420907491	1.0	0.08333333333333333	0.0	0.021361298583755857	20
1395	0.06453193109692183	0.007221317146961514	0.006891562056252461	0.6972034666570848	-1	0	0	0.2	2	0.8461538461538461	11	0.2727272727272727	0.8461538461538461	13	11	1	1	0	0.45454545454545453	11	5	15	0.25	0	0.8339715139523175	0.9266245543840221	0.7175381165629499	0.9266054514824522	0.6506298737002022	0.9388821760802685	0.7176963553838794	0.9309371359720597	1.0	0	0.0	0.006891562056252461	33
3492	0.05941209112059894	0.024617777201356574	0.022617225195148694	0.9250118656010539	-1	0	0	0.2	2	0.8461538461538461	11	0.25	0.8461538461538461	13	11	1	1	0	0.6	10	6	15	0.25	0	0.8339715139523175	0.9346410904547857	0.7175381165629499	0.9260194690774276	0.6506298737002022	0.9552564672486472	0.9032269127752188	0.9398831291791736	1.0	0.15384615384615385	0.0	0.022617225195148694	30
2928	0.061278911471000945	0.02214723183505757	0.01986085863683239	0.9265667959224453	-1	0	0	0.2	2	0.8461538461538461	11	0.3	0.7692307692307693	12	10	2	1	0	0.5	10	5	15	0.16666666666666666	0	0.8654361732519646	0.9250262692385514	0.7175381165629499	0.9293354728247063	0.704640050955945	0.9472145841953743	0.7176963553838794	0.9345533687093578	1.0	0.08333333333333333	0.0	0.01986085863683239	36
4592	0.06076301998916621	0.024892967386499102	0.022917678212700625	0.9264034997925666	-1	0	0	0.2	2	0.8461538461538461	11	0.3	0.7692307692307693	12	10	2	1	0	0.5	10	5	15	0.16666666666666666	0	0.8654361732519646	0.9250262692385514	0.7175381165629499	0.9293354728247063	0.7493940098676559	0.95018661008519	0.7176963553838794	0.9357877687304331	1.0	0.08333333333333333	0.0	0.022917678212700625	47
2774	0.06074491290589933	0.026419131204033258	0.02641551864757963	0.9269700418362437	-1	0	0	0.2	2	0.8461538461538461	11	0.3	0.7692307692307693	12	10	2	1	0	0.5	10	5	15	0.16666666666666666	0	0.8654361732519646	0.9250262692385514	0.7175381165629499	0.9293354728247063	0.7493940098676559	0.95018661008519	0.7176963553838794	0.9357877687304331	1.0	0.08333333333333333	0.0	0.02641551864757963	67
1135	0.031343998861500806	0.014134222387170452	0.013956115193860539	0.9733160558991018	-1	0	0	0.4	4	0.5384615384615384	7	0.42857142857142855	0.46153846153846156	10	6	4	2	0	0.7142857142857143	7	5	15	0.25	0.6	0.31408550644860417	0.9085405907230477	0.5665675829957204	0.9428783037028471	0.5105462393747449	0.9317459623883523	0.9290747546672268	0.9289831685395935	0.55	0.3	0.0	0.013956115193860539	56
2962	0.06966973473721587	0.013016696368678821	0.007401829034399354	0.9267791574306586	-1	0	0	0.2	2	0.8461538461538461	11	0.25	0.8461538461538461	13	11	1	1	0	0.6	10	6	15	0.25	0	0.8339715139523175	0.9352623064143318	0.7175381165629499	0.9224714608607483	0.740137791523624	0.94836371409895	0.7176963553838794	0.9361836594269257	1.0	0	0.0	0.007401829034399354	14
3206	0.06529448074305051	0.026791838294256316	0.02082398898980424	0.9269559964841333	-1	0	0	0.2	2	0.8461538461538461	11	0.25	0.8461538461538461	13	11	1	1	0	0.6	10	6	15	0.25	0	0.8339715139523175	0.9352623064143318	0.7175381165629499	0.9224714608607483	0.6506298737002022	0.9458155595008345	0.7176963553838794	0.9351632884025404	1.0	0.07692307692307693	0.0	0.02082398898980424	20
1954	0.051925704290420885	0.006258446165612871	0.006248461257224978	0.9355727039667796	-1	0	0	0.125	1	1.0	9	1.0	1.0	10	9	0	1	0	0.09090909090909091	11	1	11	0.3333333333333333	0	0.9213482369848851	0.7865695624426308	0.8336930153148149	0.9527899162037906	0.7241118479692286	0.8732276713706493	0.7176963553838794	0.8889098263609722	1.0	0.1	0.0	0.006248461257224978	2
119	0.018454765391503952	0.0007121948154331807	-0.00038395259812070706	0.9578948367404451	-1	0	0	0.5	5	0.46153846153846156	6	0.6	0.38461538461538464	9	5	5	3	0	1.0	5	5	15	0.3	0.14285714285714285	0.6038273377126223	0.9161678383648005	0.549980802622934	0.9416047604219071	0.9533260109603283	0.9782564275573334	0.9355932524310114	0.9522445753668092	0.3333333333333333	0.3333333333333333	0.0	-3.83952598120707e-05	24
3043	0.06514447779971017	0.028840579265518283	0.023938447400207296	0.9255580533476965	-1	0	0	0.2	2	0.8461538461538461	11	0.25	0.8461538461538461	13	11	1	1	0	0.6	10	6	15	0.25	0	0.8339715139523175	0.9352623064143318	0.7175381165629499	0.9224714608607483	0.7586502282116878	0.9552553149211112	0.8982030092800266	0.9391158844238426	1.0	0.07692307692307693	0.0	0.023938447400207296	27
4035	0.053307025155857064	0.015433015818429903	0.0030393153799373185	0.9504200503381426	-1	0	0	0.1	1	1.0	13	0.2777777777777778	0.8461538461538461	12	11	2	1	0	0.6666666666666666	9	6	15	0.14285714285714285	0	0.7062914751905731	0.934658609980107	0.7175381165629499	0.9293354728247063	0.740006966976319	0.9442360027212963	0.8291478536816338	0.936361111920024	1.0	0.08333333333333333	0.0	0.0030393153799373185	1
4847	0.061743790867530804	0.026053018880358058	0.023866308145610117	0.9269230658794361	-1	0	0	0.2	2	0.8461538461538461	11	0.3	0.7692307692307693	12	10	2	1	0	0.5	10	5	15	0.16666666666666666	0	0.8654361732519646	0.9250262692385514	0.7175381165629499	0.9293354728247063	0.7493940098676559	0.95018661008519	0.7176963553838794	0.9357877687304331	1.0	0.08333333333333333	0.0	0.023866308145610117	42
918	0.030898181232435613	0.01237074455545342	0.010930580178730444	0.9736337611197247	-1	0	0	0.4	4	0.5384615384615384	7	0.42857142857142855	0.46153846153846156	10	6	4	2	0	0.7142857142857143	7	5	15	0.25	0.6	0.31408550644860417	0.931089656966394	0.5375575247208998	0.9415272854217455	0.48792861057780146	0.9472314636937279	0.9290747546672268	0.9402910158305425	0.55	0.3	0.0	0.010930580178730444	24
2456	0.0661251142950816	0.02610178506660826	0.01936357823193324	0.9268879321276469	-1	0	0	0.2	2	0.8461538461538461	11	0.25	0.8461538461538461	13	11	1	1	0	0.6	10	6	15	0.25	0	0.8339715139523175	0.9352623064143318	0.7175381165629499	0.9224714608607483	0.6506298737002022	0.9458155595008345	0.7176963553838794	0.9351632884025404	1.0	0.07692307692307693	0.0	0.01936357823193324	15
1832	0.07408831299753922	0.007459216247306067	0.000440726316022368	0.9278287820196653	-1	0	0	0.1	1	1.0	13	1.0	1.0	14	13	0	1	0	0.06666666666666667	15	1	15	0.3333333333333333	0	0.8654361732519646	0.9340879482791357	0.7175381165629499	0.9268068872124157	0.6414035559565123	0.9511736161865914	0.8521965270005953	0.9381833696567066	1.0	0	0.0	0.000440726316022368	8
217	0.019785592470582924	0.0019435706745471655	0.0016446598954889093	0.9609611057031661	-1	0.3333333333333333	1	0.4444444444444444	4	0.5454545454545454	6	0.3611111111111111	0.45454545454545453	8	5	4	3	0	0.4444444444444444	9	4	13	0.3333333333333333	0.5	0.287495311729958	0.8278356325697305	0.7594085919353206	0.9142072437929629	0.6644051926834722	0.9036515454083013	0.8589515848173972	0.8867856181937432	0.125	0.125	0.0	0.0016446598954889093	37
845	6.766905753680875e-09	6.780257767549532e-09	4.794366245729124e-09	0.9999996483155694	-1	0	0	0	0	0	0	1.0	0	0	0	0	2	0	1.0	1	1	1	0.5	0	0	0	0	0	0	0	0	0	0	0	0	-0.1	2
1743	0.057735560607063405	0.0204577148092649	0.01802725439460433	0.926992070388421	-1	0	0	0.2	2	0.8461538461538461	11	0.25	0.8461538461538461	13	11	1	1	0	0.6	10	6	15	0.25	0	0.8969008325516119	0.9364571009304684	0.7175381165629499	0.9148813150960212	0.6506298737002022	0.9547985844462191	0.9032269127752188	0.9373309909150859	1.0	0.15384615384615385	0.0	0.01802725439460433	34
4283	0.06163654418519598	0.02509773812739322	0.023926106101886193	0.926384389060672	-1	0	0	0.2	2	0.8461538461538461	11	0.3	0.7692307692307693	12	10	2	1	0	0.5	10	5	15	0.16666666666666666	0	0.8654361732519646	0.9250262692385514	0.7175381165629499	0.9293354728247063	0.7493940098676559	0.95018661008519	0.7176963553838794	0.9357877687304331	1.0	0.08333333333333333	0.0	0.023926106101886193	71
3653	0.06222115663995279	0.024687672163372126	0.024654945199682088	0.9264222379083557	-1	0	0	0.2	2	0.8461538461538461	11	0.3	0.7692307692307693	12	10	2	1	0	0.5	10	5	15	0.16666666666666666	0	0.8654361732519646	0.9250262692385514	0.7175381165629499	0.9293354728247063	0.704640050955945	0.9483359076651005	0.7505715505907953	0.9350137420907491	1.0	0	0.0	0.024654945199682088	43
846	0.056799335113345846	0.0056158762521609585	0.004934542271141516	0.9152074704733671	-1	0	0	0.1	1	1.0	13	0.42857142857142855	0.8461538461538461	12	11	2	1	0	0.7142857142857143	5	7	15	0.14285714285714285	0	0.5926183504609916	0.9680050157189901	0.7202798125352535	0.9214328490610739	0.7947277988663559	0.9382780365700437	0.9203659651161502	0.9460555737028612	1.0	0.25	0.0	0.004934542271141516	40
4218	0.05746741520998994	0.026242659031711274	0.02623690955019631	0.9270719456251924	-1	0	0	0.2	2	0.8461538461538461	11	0.3	0.7692307692307693	12	10	2	1	0	0.5	10	5	15	0.16666666666666666	0	0.8654361732519646	0.9250262692385514	0.7175381165629499	0.9291997712849587	0.7493940098676559	0.95018661008519	0.7176963553838794	0.9357464040232768	1.0	0.08333333333333333	0.0	0.02623690955019631	97
4188	0.06221327481754329	0.024795222113760666	0.02257843759700451	0.9267836540773647	-1	0	0	0.2	2	0.8461538461538461	11	0.3	0.7692307692307693	12	10	2	1	0	0.5	10	5	15	0.16666666666666666	0	0.8654361732519646	0.9250262692385514	0.7175381165629499	0.9293354728247063	0.704640050955945	0.9483359076651005	0.7505715505907953	0.9350137420907491	1.0	0	0.0	0.02257843759700451	33
3044	0.06810461369338464	0.026266990740107507	0.023271518427263126	0.9268470569899275	-1	0	0	0.2	2	0.8461538461538461	11	0.25	0.8461538461538461	13	11	1	1	0	0.6	10	6	15	0.25	0	0.8339715139523175	0.9352623064143318	0.7175381165629499	0.9224714608607483	0.740137791523624	0.94836371409895	0.7176963553838794	0.9361836594269257	1.0	0.07692307692307693	0.0	0.023271518427263126	22
2481	0.0676207424608868	0.028720584086904328	0.022459869831566916	0.9269756373515404	-1	0	0	0.2	2	0.8461538461538461	11	0.25	0.8461538461538461	13	11	1	1	0	0.6	10	6	15	0.25	0	0.8339715139523175	0.9352623064143318	0.7175381165629499	0.9224714608607483	0.6506298737002022	0.9458155595008345	0.7176963553838794	0.9351632884025404	1.0	0	0.0	0.022459869831566916	41
4997	0.06425198581642501	0.006673785737183745	-0.0050030565500843414	0.8596745122660332	-1	0	0	0.1111111111111111	1	1.0	11	1.0	1.0	12	11	0	1	0	0.07692307692307693	13	1	13	0.3333333333333333	0	0.9144136208422445	0.7690710498396741	0.6912699423696094	0.946462259870668	0.7493940098676559	0.9192876870730967	0.7176963553838794	0.8974654833781547	1.0	0.08333333333333333	0.0	-0.0005003056550084341	0
3481	0.06717723161296169	0.008501409807911477	-0.0027095409452717587	0.9309641031805096	-1	0	0	0.1	1	1.0	13	1.0	1.0	14	13	0	1	0	0.06666666666666667	15	1	15	0.3333333333333333	0	0.8654361732519646	0.9293366212623347	0.7175381165629499	0.9268068872124157	0.704640050955945	0.956494818275856	0.9007432405871226	0.9390717107818443	1.0	0.07142857142857142	0.0	-0.00027095409452717586	6
4924	0.054695085198502275	0.009815574907026496	-0.0023879402354633397	0.9961314462939863	-1	0	0	0.2	2	0.8461538461538461	11	0.3	0.7692307692307693	12	10	2	1	0	0.5	10	5	15	0.16666666666666666	0	0.9213482369848851	0.9246328093403455	0.7175381165629499	0.9300241223895201	0.7219681816489849	0.9583756388237765	0.8296761903369523	0.939547830861692	1.0	0	0.0	-0.00023879402354633395	0
1974	0.047285799158228704	0.012051870896483205	0.011822227094493291	0.921825770810077	-1	0	0	0.3	3	0.6923076923076923	9	0.2777777777777778	0.6153846153846154	11	8	3	1	0	0.6666666666666666	9	6	15	0.14285714285714285	0	0.7422546167848697	0.9490531587103704	0.7175381165629499	0.9424444750687689	0.5644853906305307	0.9521161609795191	0.9032269127752188	0.9480161923397777	1.0	0.09090909090909091	0.0	0.011822227094493291	10
4210	0.05976336199288543	0.023969688190905704	0.02321163783227393	0.9263152115284571	-1	0	0	0.2	2	0.8461538461538461	11	0.3	0.7692307692307693	12	10	2	1	0	0.5	10	5	15	0.16666666666666666	0	0.8654361732519646	0.9250262692385514	0.7175381165629499	0.9293354728247063	0.7493940098676559	0.95018661008519	0.7176963553838794	0.9357877687304331	1.0	0.08333333333333333	0.0	0.02321163783227393	32
2204	0.06244261463174289	0.00588758035847304	-0.002876527228965781	0.9446463507651318	-1	0	0	0.2	2	0.8461538461538461	11	0.25	0.8461538461538461	13	11	1	1	0	0.6	10	6	15	0.25	0	0.5376026992981869	0.9310542225720904	0.7175381165629499	0.9224714608607483	0.6506298737002022	0.9458155595008345	0.7176963553838794	0.9337859002771004	1.0	0.07692307692307693	0.0	-0.0002876527228965781	0
4642	0.06317568490239237	0.013343994757779771	0.005236829934042746	0.47950232458405107	-1	0	0	0.2	2	0.8461538461538461	11	0.3	0.7692307692307693	12	10	2	1	0	0.5	10	5	15	0.16666666666666666	0	0.8654361732519646	0.9250262692385514	0.7175381165629499	0.9555541787133637	0.7493940098676559	0.95018661008519	0.8196345054742833	0.9449570910944547	1.0	0.16666666666666666	0.0	0.005236829934042746	1
4632	0.055660088949903395	0.00379521279574609	0.0036037790625549344	0.7314751590801687	-1	0	0	0.3	3	0.6923076923076923	9	0.2777777777777778	0.6923076923076923	12	9	2	1	0	0.6666666666666666	9	6	15	0.2	0	0.7062914751905731	0.9391712785325239	0.7175381165629499	0.9291109327102466	0.5549804665955733	0.9485858982384544	0.8296761903369523	0.9394430255720112	1.0	0.08333333333333333	0.0	0.0036037790625549344	3
1695	0.0462990134435915	0.004756643906689404	-0.0031602688595929215	0.9256662886428086	-1	0	0	0.25	2	0.8	8	0.3	0.7	9	7	2	3	0	0.625	5	8	12	0.5	0	0.9282828531275259	0.9351823950449156	0.7175381165629499	0.934738215857495	0.6321772382128226	0.9433001029428699	0.8697498435672893	0.9378600768051774	0.2222222222222222	0.4444444444444444	0.0	-0.00031602688595929216	1
3741	0.062320778506915885	0.027117804517263804	0.024219314472793598	0.9272084209095874	-1	0	0	0.2	2	0.8461538461538461	11	0.3	0.7692307692307693	12	10	2	1	0	0.5	10	5	15	0.16666666666666666	0	0.8654361732519646	0.9250262692385514	0.7175381165629499	0.9293354728247063	0.7558141054401307	0.9527309065444652	0.795226418521941	0.9368826346737007	1.0	0.08333333333333333	0.0	0.024219314472793598	36
1883	0.07056489660472215	0.007541817874210848	-0.004795423927272078	0.9278349558259325	-1	0	0	0.1	1	1.0	13	1.0	1.0	14	13	0	1	0	0.06666666666666667	15	1	15	0.3333333333333333	0	0.8654361732519646	0.9340879482791357	0.7175381165629499	0.9268068872124157	0.6414035559565123	0.9511736161865914	0.8521965270005953	0.9381833696567066	1.0	0.07142857142857142	0.0	-0.00047954239272720775	2
518	0.04015473760810522	0.0006733396328505645	-0.00017253529625730948	0.9779358844993216	-1	0	0	0.2	2	0.9230769230769231	12	0.5357142857142857	0.9230769230769231	14	12	0	0	0	0.14285714285714285	14	2	15	0.0	0	0.41568884123735045	0.9598818814860319	0.8996919162809934	0.9492106480789981	0.7863697267494322	0.9076818647334395	0.938056929453129	0.9424697635959153	0	0	0.0	-1.725352962573095e-05	9
2688	0.05237743417362745	0.00537263302740194	0.004936966060115587	0.9362529847214336	-1	0	0	0.125	1	1.0	9	1.0	1.0	10	9	0	1	0	0.09090909090909091	11	1	11	0.3333333333333333	0	0.9213482369848851	0.7865695624426308	0.8336930153148149	0.9527899162037906	0.7241118479692286	0.8732276713706493	0.7176963553838794	0.8889098263609722	1.0	0.1	0.0	0.004936966060115587	5
3793	0.07638649936784055	0.00465347086958332	0.003758243155810658	0.49927049494954623	-1	0	0	0.1	1	1.0	13	0.23809523809523808	0.8461538461538461	12	11	2	1	0	0.7777777777777778	9	7	15	0.14285714285714285	0	0.8654361732519646	0.9250262692385514	0.7175381165629499	0.9293354728247063	0.7493940098676559	0.9496688267555577	0.7181408543559871	0.9355693828822643	1.0	0.08333333333333333	0.0	0.003758243155810658	8
3950	0.06644411025346084	0.005539658331174098	0.004587663805248786	0.76692819221086	-1	0	0	0.125	1	1.0	10	1.0	1.0	11	10	0	1	0	0.08333333333333333	12	1	12	0.3333333333333333	0	0.9144136208422445	0.7754807314437104	0.6912699423696094	0.945761485404405	0.740137791523624	0.925012116020842	0.7176963553838794	0.9005663878785487	1.0	0.09090909090909091	0.0	0.004587663805248786	3
3819	0.06305551986527562	0.025042068168753217	0.01775998862452707	0.9266174203604752	-1	0	0	0.2	2	0.8461538461538461	11	0.3	0.7692307692307693	12	10	2	1	0	0.5	10	5	15	0.16666666666666666	0	0.8654361732519646	0.9250262692385514	0.7175381165629499	0.9293354728247063	0.7558141054401307	0.9516817314511281	0.795226418521941	0.9364266667841297	1.0	0.08333333333333333	0.0	0.01775998862452707	27
265	0.02619216595805229	0.003742619629216681	0.003179017724771225	0.8720616631460891	-1	0	0	0.14285714285714285	1	1.0	8	1.0	1.0	9	8	0	1	0	0.1	10	1	10	0.3333333333333333	0	0.41240607226584525	0.9234675281562571	0.3769649695935574	0.7667043613413084	0.6321772382128226	0.9263039965525688	0.8497277569393199	0.8880016773991068	1.0	0.1111111111111111	0.0	0.003179017724771225	119
5016	0.06136821206853681	0.024604129519037708	0.023156291404183738	0.9268694221097301	-1	0	0	0.2	2	0.8461538461538461	11	0.3	0.7692307692307693	12	10	2	1	0	0.5	10	5	15	0.16666666666666666	0	0.8654361732519646	0.9250262692385514	0.7175381165629499	0.9293354728247063	0.7586502282116878	0.9481072312623113	0.7176963553838794	0.934919341458871	1.0	0.08333333333333333	0.0	0.023156291404183738	20
1308	0.07242931523161902	0.009117946573228902	-0.009076857185953061	0.9261198164857469	-1	0	0	0.2	2	0.8461538461538461	11	0.3125	0.8461538461538461	13	11	1	1	0	0.3333333333333333	12	4	15	0.25	0	0.8339715139523175	0.9352623064143318	0.7175381165629499	0.9224714608607483	0.6506298737002022	0.9458155595008345	0.7176963553838794	0.9351632884025404	1.0	0.07692307692307693	0.0	-0.0009076857185953061	5
3969	0.06231451504158967	0.024853140300704606	0.02320263766281179	0.9262705764247585	-1	0	0	0.2	2	0.8461538461538461	11	0.3	0.7692307692307693	12	10	2	1	0	0.5	10	5	15	0.16666666666666666	0	0.8654361732519646	0.9250262692385514	0.7175381165629499	0.9293354728247063	0.7493940098676559	0.95018661008519	0.7176963553838794	0.9357877687304331	1.0	0.08333333333333333	0.0	0.02320263766281179	41
874	0.04064014880096118	0.004336584061669718	0.0003119703913978546	0.7623917668960847	-1	0	0	0.125	1	1.0	9	1.0	0.8888888888888888	9	8	1	1	0	0.09090909090909091	11	1	11	0.2	0	0.6293195964656346	0.9384756824422528	0.3211526844991016	0.8551953992770605	0.43379331155787765	0.9289754448810813	0.7444396978870351	0.913510770174666	1.0	0.1111111111111111	0.0	0.0003119703913978546	4
2952	0.05041824643055194	0.008058333448273468	-0.003808386282802532	0.9962541259963407	-1	0	0	0.2	2	0.8461538461538461	11	0.25	0.8461538461538461	13	11	1	1	0	0.6	10	6	15	0.25	0	0.9144136208422445	0.9378409722839002	0.7175381165629499	0.9233497940775766	0.685286135086282	0.9555373555347282	0.9032269127752188	0.9402937085444351	1.0	0.15384615384615385	0.0	-0.00038083862828025317	1
3600	0.058500086922959466	0.004966484411224254	-0.004719252591201821	0.7318301562182927	-1	0	0	0.2	2	0.8461538461538461	11	0.25	0.8461538461538461	13	11	1	1	0	0.6	10	6	15	0.25	0	0.8339715139523175	0.776215782527897	0.9761160882600206	0.9382099532011974	0.7586502282116878	0.9238320038455755	0.8982030092800266	0.8959664508535755	1.0	0.07692307692307693	0.0	-0.0004719252591201821	0
4237	0.06050556042019382	0.027346531511820416	0.026228728344264634	0.9270361957255495	-1	0	0	0.2	2	0.8461538461538461	11	0.3	0.7692307692307693	12	10	2	1	0	0.5	10	5	15	0.16666666666666666	0	0.8654361732519646	0.9250262692385514	0.7175381165629499	0.9293354728247063	0.7493940098676559	0.95018661008519	0.7176963553838794	0.9357877687304331	1.0	0.08333333333333333	0.0	0.026228728344264634	76
3216	0.06858089614535971	0.027558098233727183	0.01940325455747755	0.926978616176417	-1	0	0	0.2	2	0.8461538461538461	11	0.25	0.8461538461538461	13	11	1	1	0	0.6	10	6	15	0.25	0	0.8339715139523175	0.9352623064143318	0.7175381165629499	0.9224714608607483	0.6506298737002022	0.9458155595008345	0.7176963553838794	0.9351632884025404	1.0	0.07692307692307693	0.0	0.01940325455747755	17
4433	0.06189113099781541	0.02919899021043073	0.028488407815957892	0.927042670566548	-1	0	0	0.2	2	0.8461538461538461	11	0.3	0.7692307692307693	12	10	2	1	0	0.5	10	5	15	0.16666666666666666	0	0.8654361732519646	0.9250262692385514	0.7175381165629499	0.9293354728247063	0.7558141054401307	0.9507246781773885	0.795226418521941	0.9360162593295688	1.0	0.08333333333333333	0.0	0.028488407815957892	34
4059	0.05160961597616616	0.0074221701596874235	-0.006927573198545246	0.996245134191008	-1	0	0	0.2	2	0.8461538461538461	11	0.3	0.7692307692307693	12	10	2	1	0	0.5	10	5	15	0.16666666666666666	0	0.9213482369848851	0.9246328093403455	0.7175381165629499	0.930163910824465	0.6772142227372739	0.9541266241666734	0.8296761903369523	0.9376364904978144	1.0	0.16666666666666666	0.0	-0.0006927573198545246	0
2017	0.06758182890421949	0.030717666638058888	0.029297702319803245	0.9270747077855103	-1	0	0	0.2	2	0.8461538461538461	11	0.25	0.8461538461538461	13	11	1	1	0	0.6	10	6	15	0.25	0	0.8969008325516119	0.9289519277371867	0.7175381165629499	0.9330476601517429	0.6506298737002022	0.9430640134229161	0.7938937508356452	0.9352811111176628	1.0	0.07692307692307693	0.0	0.029297702319803245	19
4483	0.055322455137169664	0.0023024416324762672	-0.0012578887163704928	0.9168288318319554	-1	0	0	0.2	2	0.8461538461538461	11	0.3	0.7692307692307693	12	10	2	1	0	0.5	10	5	15	0.16666666666666666	0	0.8654361732519646	0.9250262692385514	0.7175381165629499	0.9304508128104272	0.7558141054401307	0.9507246781773885	0.7868403672581231	0.9363569610056818	1.0	0.08333333333333333	0.0	-0.0001257888716370493	0
2649	0.06338627412657538	0.028215964705553934	0.025477775242856913	0.9273735322273609	-1	0	0	0.2	2	0.8461538461538461	11	0.25	0.8461538461538461	13	11	1	1	0	0.6	10	6	15	0.25	0	0.8339715139523175	0.9352623064143318	0.7175381165629499	0.9224714608607483	0.6506298737002022	0.9458155595008345	0.7176963553838794	0.9351632884025404	1.0	0.07692307692307693	0.0	0.025477775242856913	32
167	0.008055368451246752	0.00036214102429045264	-0.00011904421541913326	0.9526696148036732	-1	0	0	0.3333333333333333	2	0.7142857142857143	5	0.45	0.42857142857142855	5	3	3	0	0	0.8	4	5	9	0.0	0	0.8092280249685938	0.6298800691924666	0.8896112246290071	0.7957497367964544	0.6648372104920246	0.7615063774327185	0.7052142568394766	0.7344916515239315	0	0	0.0	-1.1904421541913326e-05	11
1483	0.03956537703542531	0.007244716611725486	0.0056558747694010385	0.6794197823014912	-1	0	0	0.4	4	0.5384615384615384	7	0.45454545454545453	0.46153846153846156	10	6	4	4	0	0.2727272727272727	11	3	15	0.5	0	0.725026463616915	0.8941363819274966	0.32620152176484224	0.7965866111138005	0.7277089001040272	0.8470528572490005	0.8618668665190817	0.8502832447386851	0.2	0.1	0.0	0.0056558747694010385	23
1502	0.054573453833436716	0.02370157978013383	0.023292700472034487	0.9265697903780978	-1	0	0	0.2	2	0.8461538461538461	11	0.25	0.8461538461538461	13	11	1	1	0	0.6	10	6	15	0.25	0	0.8969008325516119	0.9364571009304684	0.7175381165629499	0.9148813150960212	0.6506298737002022	0.9547985844462191	0.9032269127752188	0.9373309909150859	1.0	0.15384615384615385	0.0	0.023292700472034487	68
72	0.017663223951528265	0.002003853705049087	-0.0019711321010486924	0.9639926441636603	-1	0.25	1	0.5	5	0.5833333333333334	7	0.4375	0.5	9	6	4	0	0	0.5	8	4	14	0.0	0.4	0.8862676448121045	0.9438523578075215	0.6381155204375819	0.9472468129960049	0.2921967194974452	0.9063697469150318	0.9221369232125568	0.9346249587595603	0	0	0.0	-0.00019711321010486925	42
1289	0.04563966560869407	0.009083520618856438	0.0061264919618911635	0.6497430509371614	-1	0	0	0.2	2	0.8333333333333334	10	0.25	0.8333333333333334	12	10	1	1	0	0.875	8	7	14	0.25	0	0.9123870252157665	0.9272693212404362	0.5613547629905311	0.9675630286985943	0.7586502282116878	0.9356273414030467	0.8461091666392451	0.9464699941583659	1.0	0.3333333333333333	0.0	0.0061264919618911635	33
4151	0.05335141013557224	0.00883696274390794	0.008431941907079183	0.5248313234788853	-1	0	0	0.3	3	0.7692307692307693	10	0.3	0.6923076923076923	11	9	3	0	0	0.5	10	5	15	0.0	0.14285714285714285	0.576016994421068	0.9011654644956626	0.7314651209019778	0.913398479793743	0.4588336481090929	0.9554952146783833	0.8959257327259255	0.9271858166234306	0	0	0.0	0.008431941907079183	1
1505	0.0639868238926523	0.028672252521762642	0.025739400427143556	0.9273284368216086	-1	0	0	0.2	2	0.8461538461538461	11	0.25	0.8461538461538461	13	11	1	1	0	0.6	10	6	15	0.25	0	0.8339715139523175	0.9352623064143318	0.7175381165629499	0.9224714608607483	0.6506298737002022	0.9458155595008345	0.7176963553838794	0.9351632884025404	1.0	0.07692307692307693	0.0	0.025739400427143556	89
3630	0.05816735601397661	0.02368354548837072	0.018692407255504976	0.9266233759121368	-1	0	0	0.2	2	0.8461538461538461	11	0.3	0.7692307692307693	12	10	2	1	0	0.5	10	5	15	0.16666666666666666	0	0.8654361732519646	0.9250262692385514	0.7175381165629499	0.9293354728247063	0.704640050955945	0.9475469089361218	0.7176963553838794	0.9346891517738835	1.0	0.08333333333333333	0.0	0.018692407255504976	31
2297	0.06565702398676464	0.023190828335848308	0.020524400385904085	0.9268036755557478	-1	0	0	0.2	2	0.8461538461538461	11	0.25	0.8461538461538461	13	11	1	1	0	0.6	10	6	15	0.25	0	0.8339715139523175	0.9352623064143318	0.7175381165629499	0.9224714608607483	0.740137791523624	0.94836371409895	0.7176963553838794	0.9361836594269257	1.0	0	0.0	0.020524400385904085	22
1871	0.06678399411753243	0.027781420915451466	0.02639650068812108	0.9265611993903222	-1	0	0	0.2	2	0.8461538461538461	11	0.25	0.8461538461538461	13	11	1	1	0	0.6	10	6	15	0.25	0	0.8339715139523175	0.9352623064143318	0.7175381165629499	0.9224714608607483	0.6506298737002022	0.9458155595008345	0.7176963553838794	0.9351632884025404	1.0	0	0.0	0.02639650068812108	20
273	0.020869111091312266	0.0006984519957465393	-0.0006357164926143779	0.9330401544144161	-1	0	0	0.16666666666666666	1	1.0	6	1.0	1.0	7	6	0	1	0	0.125	8	1	8	0.3333333333333333	0	0.9282828531275259	0.8306499826105275	0.9761160882600206	0.9625190484787516	0.7586502282116878	0.6888238054408422	0.7176963553838794	0.8672503522276801	1.0	0	0.0	-6.357164926143779e-05	8
4478	0.06284539258476829	0.024718193359520014	0.023938301894285578	0.9261108120707329	-1	0	0	0.2	2	0.8461538461538461	11	0.3	0.7692307692307693	12	10	2	1	0	0.5	10	5	15	0.16666666666666666	0	0.8654361732519646	0.9250262692385514	0.7175381165629499	0.9293354728247063	0.7493940098676559	0.95018661008519	0.7176963553838794	0.9357877687304331	1.0	0.08333333333333333	0.0	0.023938301894285578	20
4139	0.061463705808772404	0.026002329456676063	0.024106392529323256	0.9265816600163737	-1	0	0	0.2	2	0.8461538461538461	11	0.3	0.7692307692307693	12	10	2	1	0	0.5	10	5	15	0.16666666666666666	0	0.8654361732519646	0.9250262692385514	0.7175381165629499	0.9293354728247063	0.704640050955945	0.9483359076651005	0.7505715505907953	0.9350137420907491	1.0	0.08333333333333333	0.0	0.024106392529323256	44
1995	0.06955160104336985	0.027365252389333423	0.013625039633686775	0.9270191722534066	-1	0	0	0.2	2	0.8461538461538461	11	0.25	0.8461538461538461	13	11	1	1	0	0.6	10	6	15	0.25	0	0.8339715139523175	0.9352623064143318	0.7175381165629499	0.9224714608607483	0.6506298737002022	0.9458155595008345	0.7176963553838794	0.9351632884025404	1.0	0.07692307692307693	0.0	0.013625039633686775	13
1730	0.05539383609839966	0.02519322070630752	0.02505698890849062	0.9272597764207763	-1	0	0	0.2	2	0.8461538461538461	11	0.25	0.8461538461538461	13	11	1	1	0	0.6	10	6	15	0.25	0	0.8969008325516119	0.9364571009304684	0.7175381165629499	0.9148813150960212	0.6506298737002022	0.9547985844462191	0.9032269127752188	0.9373309909150859	1.0	0.15384615384615385	0.0	0.02505698890849062	43
2260	0.07591011644736666	0.01020074777224526	0.009617714347586204	0.9279359747000433	-1	0	0	0.1	1	1.0	13	1.0	1.0	14	13	0	1	0	0.06666666666666667	15	1	15	0.3333333333333333	0	0.8654361732519646	0.9340879482791357	0.7175381165629499	0.9268068872124157	0.6414035559565123	0.9511736161865914	0.8521965270005953	0.9381833696567066	1.0	0.07142857142857142	0.0	0.009617714347586204	20
4534	0.06037929767887479	0.02827573291400203	0.027232551675903147	0.927071020825006	-1	0	0	0.2	2	0.8461538461538461	11	0.3	0.7692307692307693	12	10	2	1	0	0.5	10	5	15	0.16666666666666666	0	0.8654361732519646	0.9250262692385514	0.7175381165629499	0.9293354728247063	0.7493940098676559	0.95018661008519	0.7176963553838794	0.9357877687304331	1.0	0	0.0	0.027232551675903147	24
3901	0.06069673525493395	0.015319355334079984	0.006664762208058174	0.9262629365721401	-1	0	0	0.2	2	0.8461538461538461	11	0.3	0.7692307692307693	12	10	2	1	0	0.5	10	5	15	0.16666666666666666	0	0.8654361732519646	0.9250262692385514	0.7175381165629499	0.9293354728247063	0.7558141054401307	0.9516817314511281	0.795226418521941	0.9364266667841297	1.0	0.08333333333333333	0.0	0.006664762208058174	18
509	2.860623863179989e-05	6.183032430126193e-06	6.18278680655473e-06	0.9984360580858946	-1	0	0	1.0	2	0.0	0	0.75	0	2	0	0	2	0	1.0	2	2	3	1.0	0	0	0	0	0	0	0	0	0	0	0	0	6.18278680655473e-06	20
2599	0.06707304889718356	0.026482732134668667	0.025399846020342592	0.9264006670839151	-1	0	0	0.2	2	0.8461538461538461	11	0.25	0.8461538461538461	13	11	1	1	0	0.6	10	6	15	0.25	0	0.8339715139523175	0.9352623064143318	0.7175381165629499	0.9224714608607483	0.740137791523624	0.94836371409895	0.7176963553838794	0.9361836594269257	1.0	0.07692307692307693	0.0	0.025399846020342592	38
330	0.003280368481695527	0.0003001296058129336	0.00010065817200002721	0.9988731036810017	-1	0	0	0.6666666666666666	2	0.5	1	0.6666666666666666	0.5	3	1	0	0	0	0.6666666666666666	3	2	4	0.0	0	0.4151141019023868	0.7935097829815448	0.41343584682240053	0.9245277571097095	0.4011886332476095	0.7648940596049104	0.7835945266747305	0.8425259826845221	0	0	0.0	0.00010065817200002721	38
4021	0.06328802492458195	0.027880472845832387	0.027861352484298486	0.9268534112092562	-1	0	0	0.2	2	0.8461538461538461	11	0.3	0.7692307692307693	12	10	2	1	0	0.5	10	5	15	0.16666666666666666	0	0.8654361732519646	0.9250262692385514	0.7175381165629499	0.9293354728247063	0.7493940098676559	0.9496688267555577	0.7181408543559871	0.9355693828822643	1.0	0.08333333333333333	0.0	0.027861352484298486	42
3762	0.061454657407164	0.017471456523350016	-0.0016550369200495746	0.8447389408959214	-1	0	0	0.2	2	0.8461538461538461	11	0.3	0.7692307692307693	12	10	2	1	0	0.5	10	5	15	0.16666666666666666	0	0.7737192760845171	0.931490829165859	0.7175381165629499	0.9293354728247063	0.7493940098676559	0.95018661008519	0.7176963553838794	0.9377061035164742	1.0	0.08333333333333333	0.0	-0.00016550369200495746	0
1222	0.029001879021252047	0.010588451848207642	0.007127086486515157	0.9712216414580513	-1	0	0	0.3	3	0.6923076923076923	9	0.35714285714285715	0.5384615384615384	9	7	5	3	0	0.8571428571428571	7	6	15	0.25	0.5454545454545454	0.299057710992072	0.8957204688671111	0.5560043956493204	0.9491362274657594	0.2988238867666011	0.9557886775366585	0.938977924697392	0.9380128691970175	0.3333333333333333	0.4444444444444444	0.0	0.007127086486515157	45
4812	0.05548623310142154	0.0032167422134706794	0.0032136922035659802	0.7691163739457996	-1	0	0	0.3	3	0.6923076923076923	9	0.2777777777777778	0.6923076923076923	12	9	2	1	0	0.6666666666666666	9	6	15	0.2	0	0.6076631375662286	0.9329526091199759	0.7175381165629499	0.9298615876187317	0.4866184147468157	0.9492566491542688	0.9032269127752188	0.9379335092483565	1.0	0.08333333333333333	0.0	0.0032136922035659802	5
4434	0.06974159274447068	0.018692168345661942	-0.00451500695419739	0.883964781660496	-1	0	0	0.1	1	1.0	13	1.0	1.0	14	13	0	1	0	0.06666666666666667	15	1	15	0.3333333333333333	0	0.8654361732519646	0.9293366212623347	0.7175381165629499	0.9268068872124157	0.6861575148682233	0.9555413036604797	0.8521965270005953	0.9386377590599984	1.0	0.07142857142857142	0.0	-0.00045150069541973896	1
4591	0.0582213739356555	0.028808768391958166	0.02762352507866386	0.9269657316888672	-1	0	0	0.2	2	0.8461538461538461	11	0.3	0.7692307692307693	12	10	2	1	0	0.5	10	5	15	0.16666666666666666	0	0.8654361732519646	0.9250262692385514	0.7175381165629499	0.9293354728247063	0.704640050955945	0.943237681847618	0.7176963553838794	0.9329691187684367	1.0	0.16666666666666666	0.0	0.02762352507866386	29
1715	0.06532470923682733	0.030061829920048265	0.026502270917144254	0.9264140277494403	-1	0	0	0.2	2	0.8461538461538461	11	0.25	0.8461538461538461	13	11	1	1	0	0.6	10	6	15	0.25	0	0.8339715139523175	0.9352623064143318	0.7175381165629499	0.9224714608607483	0.6506298737002022	0.9458155595008345	0.7176963553838794	0.9351632884025404	1.0	0.07692307692307693	0.0	0.026502270917144254	32
2914	0.06641462435228772	0.028223211537159697	0.026173967705358788	0.9264785003899741	-1	0	0	0.2	2	0.8461538461538461	11	0.25	0.8461538461538461	13	11	1	1	0	0.6	10	6	15	0.25	0	0.8969008325516119	0.9289519277371867	0.7175381165629499	0.9330476601517429	0.6506298737002022	0.9430640134229161	0.7938937508356452	0.9352811111176628	1.0	0.07692307692307693	0.0	0.026173967705358788	30
622	0.050899024340599085	0.007973426398091968	-0.0023737374205611787	0.7164703326590856	-1	0	0	0.25	2	0.8	8	0.3	0.8	9	8	2	2	0	0.625	8	5	12	0.2857142857142857	0	0.46460663621800524	0.9231485572467518	0.7745838333580523	0.9394173847682061	0.6288138034590721	0.9194368515918193	0.8363612156024194	0.927839276551174	0.6111111111111112	0	0.0	-0.00023737374205611787	6
88	0.03411158774757361	0.004044278892530885	-0.002873578783462663	0.9279712135196481	-1	0	0	0.3	3	0.75	9	0.3888888888888889	0.5833333333333334	10	7	3	6	0	1.0	6	6	14	0.8571428571428571	0.36363636363636365	0.500485234514174	0.87653119282274	0.6004556219631689	0.7750327782531085	0.8068181280988258	0.9056032988498861	0.8300536333281756	0.8604872966436649	0.1	0.2	0.0	-0.0002873578783462663	7
3314	0.06553835942618305	0.024714244682271038	0.02211902311815951	0.9262588175710758	-1	0	0	0.2	2	0.8461538461538461	11	0.25	0.8461538461538461	13	11	1	1	0	0.6	10	6	15	0.25	0	0.8339715139523175	0.9352623064143318	0.7175381165629499	0.9224714608607483	0.740137791523624	0.94836371409895	0.7176963553838794	0.9361836594269257	1.0	0.07692307692307693	0.0	0.02211902311815951	12
4879	0.060686841639350175	0.022753308201442824	0.015699439008750326	0.9273058811564611	-1	0	0	0.2	2	0.8461538461538461	11	0.3	0.7692307692307693	12	10	2	1	0	0.5	10	5	15	0.16666666666666666	0	0.8654361732519646	0.9250262692385514	0.7175381165629499	0.9291997712849587	0.7493940098676559	0.95018661008519	0.7176963553838794	0.9357464040232768	1.0	0.08333333333333333	0.0	0.015699439008750326	19
3507	0.05227560010612702	0.0075978387865471946	-0.004053002408245761	0.9962449277213139	-1	0	0	0.2	2	0.8461538461538461	11	0.25	0.8461538461538461	13	11	1	1	0	0.6	10	6	15	0.25	0	0.9144136208422445	0.9378409722839002	0.7175381165629499	0.9233497940775766	0.5957782172628601	0.9512283915860247	0.9032269127752188	0.9384520571501668	1.0	0.15384615384615385	0.0	-0.0004053002408245761	2
4108	0.06029959386898168	0.028738328307759613	0.02824098463412753	0.9266051240107746	-1	0	0	0.2	2	0.8461538461538461	11	0.3	0.7692307692307693	12	10	2	1	0	0.5	10	5	15	0.16666666666666666	0	0.8654361732519646	0.9250262692385514	0.7175381165629499	0.9293354728247063	0.7493940098676559	0.9496688267555577	0.7181408543559871	0.9355693828822643	1.0	0.08333333333333333	0.0	0.02824098463412753	28
3990	0.057425062926593155	0.002672933890121217	0.0024632557943880386	0.7580740473913412	-1	0	0	0.125	1	1.0	10	1.0	1.0	11	10	0	1	0	0.08333333333333333	12	1	12	0.3333333333333333	0	0.9144136208422445	0.7766073382527836	0.6912699423696094	0.9461271214223905	0.7586502282116878	0.8678478012477808	0.7176963553838794	0.8805804697356332	1.0	0.09090909090909091	0.0	0.0024632557943880386	2
2818	0.06868050578576186	0.008486495045576182	-0.00322332060002029	0.5562782968357277	-1	0	0	0.1	1	1.0	12	1.0	0.9166666666666666	12	11	1	2	0	0.07142857142857142	14	1	14	0.4	0	0.9144136208422445	0.9442793717681093	0.7175381165629499	0.9267991974796012	0.18465030129596838	0.950160635924873	0.9032269127752188	0.941151773035833	0.5416666666666666	0.16666666666666666	0.0	-0.000322332060002029	1
2088	0.06806907847751872	0.02173394369388823	0.021391754989810188	0.9263025136541148	-1	0	0	0.2	2	0.8461538461538461	11	0.25	0.8461538461538461	13	11	1	1	0	0.6	10	6	15	0.25	0	0.8339715139523175	0.9352623064143318	0.7175381165629499	0.9224714608607483	0.7586502282116878	0.9518060069061065	0.8982030092800266	0.9376145499598878	1.0	0.07692307692307693	0.0	0.021391754989810188	30
582	0.062144374770442726	0.005122501770493971	0.004623558199809009	0.9346990032524752	-1	0	0	0.1	1	1.0	13	0.4166666666666667	0.8461538461538461	12	11	2	1	0	1.0	6	6	15	0.14285714285714285	0.15384615384615385	0.3512651869696658	0.960041218226793	0.6912699423696094	0.9430713937161052	0.8121867541067009	0.8727616473201109	0.868435205142731	0.933227480962516	1.0	0.25	0.0	0.004623558199809009	13
2820	0.06369467893876896	0.02945764637820828	0.0271374465380359	0.9270079916866006	-1	0	0	0.2	2	0.8461538461538461	11	0.25	0.8461538461538461	13	11	1	1	0	0.6	10	6	15	0.25	0	0.8339715139523175	0.9352623064143318	0.7175381165629499	0.9224714608607483	0.7586502282116878	0.9518060069061065	0.8982030092800266	0.9376145499598878	1.0	0.07692307692307693	0.0	0.0271374465380359	85
2372	0.06825345523750116	0.027273388483564354	0.02041040271546407	0.9268267265932022	-1	0	0	0.2	2	0.8461538461538461	11	0.25	0.8461538461538461	13	11	1	1	0	0.6	10	6	15	0.25	0	0.8339715139523175	0.9352623064143318	0.7175381165629499	0.9224714608607483	0.6506298737002022	0.9458155595008345	0.7176963553838794	0.9351632884025404	1.0	0.07692307692307693	0.0	0.02041040271546407	13
1429	0.07100054809785364	0.01211607809916646	0.010738930077025827	0.8986267819143601	-1	0	0	0.2	2	0.8461538461538461	11	0.38461538461538464	0.8461538461538461	13	11	1	1	0	0.23076923076923078	13	3	15	0.25	0	0.9144136208422445	0.9335083462330646	0.7175381165629499	0.9330476601517429	0.6321772382128226	0.9529212547710988	0.7807876701047705	0.9405513384556452	1.0	0.07692307692307693	0.0	0.010738930077025827	40
3171	0.06787287508874994	0.0012284574485049151	0.0002721654390182196	0.9232721933220308	-1	0	0	0.2	2	0.8461538461538461	11	0.25	0.8461538461538461	13	11	1	1	0	0.6	10	6	15	0.25	0	0.8339715139523175	0.9400118918952014	0.7175381165629499	0.9224714608607483	0.7586502282116878	0.9509249470724483	0.8982030092800266	0.9388167554806935	1.0	0.07692307692307693	0.0	0.0002721654390182196	2
4786	0.06061573225011263	0.02959950241457506	0.029188586186170384	0.9266368770979329	-1	0	0	0.2	2	0.8461538461538461	11	0.3	0.7692307692307693	12	10	2	1	0	0.5	10	5	15	0.16666666666666666	0	0.8654361732519646	0.9257431491026967	0.7175381165629499	0.9291997712849587	0.7586502282116878	0.9481072312623113	0.7176963553838794	0.935087839203609	1.0	0.08333333333333333	0.0	0.029188586186170384	126
4078	0.06363222355099239	0.02408902708471648	0.020187369810054243	0.9267384679731532	-1	0	0	0.2	2	0.8461538461538461	11	0.3	0.7692307692307693	12	10	2	1	0	0.5	10	5	15	0.16666666666666666	0	0.8654361732519646	0.9250262692385514	0.7175381165629499	0.9293354728247063	0.7493940098676559	0.95018661008519	0.7176963553838794	0.9357877687304331	1.0	0.08333333333333333	0.0	0.020187369810054243	21
75	0.0028040050198580007	0.00020631803878714048	0.00020242493621434234	0.9886801540762394	-1	0	0	0.5	2	0.6666666666666666	2	0.625	0.6666666666666666	4	2	0	0	0	0.5	4	2	5	0.0	0	0.35362735720865707	0.8561379666383144	0.8682624760783455	0.9618929840441942	0.8750480007124265	0.9498619015615261	0.9425824928592772	0.9340852628866289	0	0	0.0	0.00020242493621434234	27
2536	0.06644776223856064	0.02807572724331596	0.0280757109721065	0.9266036220974592	-1	0	0	0.2	2	0.8461538461538461	11	0.25	0.8461538461538461	13	11	1	1	0	0.6	10	6	15	0.25	0	0.8339715139523175	0.9352623064143318	0.7175381165629499	0.9224714608607483	0.740137791523624	0.94836371409895	0.7176963553838794	0.9361836594269257	1.0	0.07692307692307693	0.0	0.0280757109721065	111
1813	0.06633351011142553	0.02777414317572642	0.021036097422827974	0.9271316740132176	-1	0	0	0.2	2	0.8461538461538461	11	0.25	0.8461538461538461	13	11	1	1	0	0.6	10	6	15	0.25	0	0.8339715139523175	0.9352623064143318	0.7175381165629499	0.9224714608607483	0.6506298737002022	0.9458155595008345	0.7176963553838794	0.9351632884025404	1.0	0	0.0	0.021036097422827974	40
1065	0.06369656167277504	0.008949231643334592	0.008027005456822143	0.573184542028121	-1	0	0	0.2	2	0.8461538461538461	11	0.25	0.8461538461538461	13	11	1	1	0	0.6	10	6	15	0.25	0	0.6573687437159953	0.9299944773301936	0.7175381165629499	0.9224714608607483	0.7586502282116878	0.9538169643853883	0.8471215312703754	0.9368469054888245	1.0	0.07692307692307693	0.0	0.008027005456822143	14
4129	0.0608156875932264	0.024411032680297762	0.023814091207960367	0.9260820415650812	-1	0	0	0.2	2	0.8461538461538461	11	0.3	0.7692307692307693	12	10	2	1	0	0.5	10	5	15	0.16666666666666666	0	0.8654361732519646	0.9250262692385514	0.7175381165629499	0.9293354728247063	0.7493940098676559	0.95018661008519	0.7176963553838794	0.9357877687304331	1.0	0.08333333333333333	0.0	0.023814091207960367	33
1834	0.05740717825294128	0.02456953378973562	0.022719314755647396	0.9263428957404958	-1	0	0	0.2	2	0.8461538461538461	11	0.2727272727272727	0.8461538461538461	13	11	1	1	0	0.45454545454545453	11	5	15	0.25	0	0.8969008325516119	0.9289519277371867	0.7175381165629499	0.9330476601517429	0.6506298737002022	0.9508120356520463	0.7807876701047705	0.9383286618464087	1.0	0.07692307692307693	0.0	0.022719314755647396	11
774	0.03595534460547166	0.0011266384781732338	-0.0007812902783193548	0.9326278697671246	-1	0	0	0.3	3	0.6923076923076923	9	0.375	0.5384615384615384	9	7	5	1	0	0.625	5	8	15	0.08333333333333333	0	0.3104873749166378	0.9316725490304075	0.7794774001937924	0.9430045918695203	0.31139376513745953	0.9675107504724795	0.9411569524752841	0.9496707621058887	1.0	0.5555555555555556	0.0	-7.812902783193548e-05	14
4443	0.053265238311895356	0.015135602666243229	-0.008542018771445194	0.9459785697608972	-1	0	0	0.3	3	0.7692307692307693	10	0.2727272727272727	0.7692307692307693	11	10	3	0	0	0.45454545454545453	11	5	15	0.0	0.14285714285714285	0.55521087955547	0.8942206020008528	0.7175381165629499	0.91204050825521	0.7586502282116878	0.9643683885437123	0.8880209333456908	0.9302508017336111	0	0	0.0	-0.0008542018771445194	0
3966	0.06300286019017644	0.02431818844403077	0.02384396387404803	0.9260969806002479	-1	0	0	0.2	2	0.8461538461538461	11	0.3	0.7692307692307693	12	10	2	1	0	0.5	10	5	15	0.16666666666666666	0	0.8654361732519646	0.9250262692385514	0.7175381165629499	0.9293354728247063	0.7493940098676559	0.95018661008519	0.7176963553838794	0.9357877687304331	1.0	0.08333333333333333	0.0	0.02384396387404803	37
3445	0.06429866684869408	0.029939213338278738	0.027519289991630655	0.927369207986797	-1	0	0	0.2	2	0.8461538461538461	11	0.25	0.8461538461538461	13	11	1	1	0	0.6	10	6	15	0.25	0	0.8339715139523175	0.9352623064143318	0.7175381165629499	0.9224714608607483	0.7586502282116878	0.9518060069061065	0.8982030092800266	0.9376145499598878	1.0	0	0.0	0.027519289991630655	29
4133	0.06461894116772676	0.03060838682190621	0.03044949502941977	0.9265850874872291	-1	0	0	0.2	2	0.8461538461538461	11	0.3	0.7692307692307693	12	10	2	1	0	0.5	10	5	15	0.16666666666666666	0	0.8654361732519646	0.9250262692385514	0.7175381165629499	0.9293354728247063	0.7493940098676559	0.95018661008519	0.7176963553838794	0.9357877687304331	1.0	0.08333333333333333	0.0	0.03044949502941977	68
3239	0.0705842148821584	0.005102799450842108	-0.004862580686644622	0.9176714862835625	-1	0	0	0.2	2	0.8461538461538461	11	0.25	0.8461538461538461	13	11	1	1	0	0.6	10	6	15	0.25	0	0.8339715139523175	0.9433653234902535	0.7175381165629499	0.9224714608607483	0.47778369497832396	0.934866676109266	0.7176963553838794	0.9340769108227813	1.0	0.07692307692307693	0.0	-0.00048625806866446224	2
2837	0.06571196036148018	0.011194891002452625	0.0032798689294926526	0.9262892510147543	-1	0	0	0.2	2	0.8461538461538461	11	0.25	0.8461538461538461	13	11	1	1	0	0.6	10	6	15	0.25	0	0.8339715139523175	0.9341140242917704	0.7175381165629499	0.9224714608607483	0.740137791523624	0.94836371409895	0.7176963553838794	0.9358080295682738	1.0	0.07692307692307693	0.0	0.0032798689294926526	7
2175	0.062481411106673636	0.0284741352608835	0.024636692147702505	0.9272028167183276	-1	0	0	0.2	2	0.8461538461538461	11	0.25	0.8461538461538461	13	11	1	1	0	0.6	10	6	15	0.25	0	0.8339715139523175	0.9352623064143318	0.7175381165629499	0.9224714608607483	0.7586502282116878	0.9518060069061065	0.8982030092800266	0.9376145499598878	1.0	0.07692307692307693	0.0	0.024636692147702505	24
1209	0.032678268573074654	0.001378756518529031	-0.001263585341703671	0.9229975713580755	-1	0	0	0.2	2	0.8461538461538461	11	0.26785714285714285	0.5384615384615384	8	7	6	3	0	0.875	7	8	15	0.2	0	0.8122872057622944	0.9582842797900124	0.6666236155528918	0.9448966422643453	0.5756164647318165	0.9389906279743779	0.9422452941684037	0.9480094802150548	0.375	0.375	0.0	-0.0001263585341703671	3
1588	0.054572063161476926	0.01960860464393466	0.018460279180665264	0.9263664445997092	-1	0	0	0.2	2	0.8461538461538461	11	0.25	0.8461538461538461	13	11	1	1	0	0.6	10	6	15	0.25	0	0.8969008325516119	0.9364571009304684	0.7175381165629499	0.9148813150960212	0.6506298737002022	0.9547985844462191	0.9032269127752188	0.9373309909150859	1.0	0.15384615384615385	0.0	0.018460279180665264	50
29	0.02304952768588419	0.0001995040966748249	3.9415659488476884e-05	0.9526715501905343	-1	0	0	0.16666666666666666	1	1.0	7	0.5	0.7142857142857143	6	5	2	0	0	0.5	3	6	9	0.0	0	0.39389867154199704	0.9493955981109793	0.5382353761944183	0.8938542703434763	0.43215490571731774	0.9490519389529638	0.7087881862764128	0.9347706209502377	0	0	0.0	3.9415659488476884e-05	23
2046	0.06623781430653088	0.02808495020715916	0.02264521691501323	0.9270316254276678	-1	0	0	0.2	2	0.8461538461538461	11	0.25	0.8461538461538461	13	11	1	1	0	0.6	10	6	15	0.25	0	0.8339715139523175	0.9352623064143318	0.7175381165629499	0.9224714608607483	0.6506298737002022	0.9458155595008345	0.7176963553838794	0.9351632884025404	1.0	0	0.0	0.02264521691501323	32
510	0.03351359059482924	0.0007653627885634835	-0.0007642298639995398	0.9343923729958957	-1	0	0	0.3	3	0.6923076923076923	9	0.26785714285714285	0.5384615384615384	10	7	4	3	0	0.875	7	8	15	0.3333333333333333	0	0.37247175656140563	0.964860772627425	0.36774064423430525	0.9158449592279492	0.7708202046151417	0.9108904311138579	0.9402899398698181	0.9355233297886185	0.3	0.3	0.0	-7.642298639995398e-05	7
3416	0.06657280808305732	0.03141366944300858	0.030143725370960536	0.9270852454486297	-1	0	0	0.2	2	0.8461538461538461	11	0.25	0.8461538461538461	13	11	1	1	0	0.6	10	6	15	0.25	0	0.8339715139523175	0.9352623064143318	0.7175381165629499	0.9224714608607483	0.7586502282116878	0.9518060069061065	0.8982030092800266	0.9376145499598878	1.0	0.07692307692307693	0.0	0.030143725370960536	55
2067	0.07401729575756624	0.00447054358289415	-8.405495675863257e-05	0.9206033740856163	-1	0	0	0.1	1	1.0	12	1.0	1.0	13	12	0	1	0	0.07142857142857142	14	1	14	0.3333333333333333	0	0.8339715139523175	0.9352623064143318	0.7175381165629499	0.9224714608607483	0.6506298737002022	0.9458155595008345	0.7176963553838794	0.9351632884025404	1.0	0.07692307692307693	0.0	-8.405495675863258e-06	5
4490	0.04796586923468906	0.004618088508534214	0.004182351979875198	0.8143362752467858	-1	0	0	0.2	2	0.8461538461538461	11	0.3	0.7692307692307693	12	10	2	1	0	0.5	10	5	15	0.16666666666666666	0	0.8667333942558451	0.920951396448361	0.7175381165629499	0.9293354728247063	0.7493940098676559	0.9496688267555577	0.8296761903369523	0.9344076081435078	1.0	0.08333333333333333	0.0	0.004182351979875198	3
1098	0.025772574421266882	0.011262127838215437	0.006493067291437447	0.970393119235152	-1	0	0	0.2	2	0.8461538461538461	11	0.4166666666666667	0.6153846153846154	9	8	5	2	0	1.0	6	6	15	0.15384615384615385	0.5454545454545454	0.299057710992072	0.887657167171958	0.7175381165629499	0.9369500511090871	0.2988238867666011	0.9569153682654722	0.938977924697392	0.9322700405909418	0.5555555555555556	0.4444444444444444	0.0	0.006493067291437447	35
1754	None	None	None	None	None	0	0	0.3	3	0.6923076923076923	9	0.4166666666666667	0.5384615384615384	9	7	5	2	0	0.4444444444444444	9	4	15	0.16666666666666666	0	0.299057710992072	0.9415040420761301	0.33125035903058286	0.9619245429091248	0.4302970658458186	0.947431186180077	0.9569586553947905	0.9510378409011307	0.5555555555555556	0.4444444444444444	0.0	None	0
1221	0.02897041457600073	0.012108789923142889	0.008032198223152322	0.9487972208838378	-1	0.25	1	0.5	5	0.46153846153846156	6	0.3125	0.46153846153846156	11	6	3	1	0	0.75	8	6	15	0.2	0.2	0.6352097380869453	0.9529895885656624	0.7169970388775837	0.9411111622100826	0.7586502282116878	0.963331987123466	0.9032269127752188	0.953308627550009	1.0	0.2727272727272727	0.0	0.008032198223152322	32
2827	0.06458583800630803	0.02470415113144164	0.021914876930963015	0.9265446520041818	-1	0	0	0.2	2	0.8461538461538461	11	0.25	0.8461538461538461	13	11	1	1	0	0.6	10	6	15	0.25	0	0.8339715139523175	0.9352623064143318	0.7175381165629499	0.9224714608607483	0.740137791523624	0.94836371409895	0.7176963553838794	0.9361836594269257	1.0	0.07692307692307693	0.0	0.021914876930963015	32
2425	0.06332169169060496	0.025679332555147	0.02320760577860746	0.9261473325030829	-1	0	0	0.2	2	0.8461538461538461	11	0.25	0.8461538461538461	13	11	1	1	0	0.6	10	6	15	0.25	0	0.8339715139523175	0.9352623064143318	0.7175381165629499	0.9224714608607483	0.6506298737002022	0.9458155595008345	0.7176963553838794	0.9351632884025404	1.0	0.07692307692307693	0.0	0.02320760577860746	43
2206	0.06436252413886472	0.030118335059048325	0.027310589965834263	0.9270304805933975	-1	0	0	0.2	2	0.8461538461538461	11	0.25	0.8461538461538461	13	11	1	1	0	0.6	10	6	15	0.25	0	0.8339715139523175	0.9352623064143318	0.7175381165629499	0.9224714608607483	0.7586502282116878	0.9518060069061065	0.8982030092800266	0.9376145499598878	1.0	0.07692307692307693	0.0	0.027310589965834263	94
2048	0.06836364678725369	0.007123652398129974	-0.0069567268008080526	0.9430038400744127	-1	0	0	0.2	2	0.8461538461538461	11	0.25	0.8461538461538461	13	11	1	1	0	0.6	10	6	15	0.25	0	0.6040661416714286	0.9185480847550824	0.7175381165629499	0.9224714608607483	0.7183217212824939	0.9474649643407306	0.7674980346228316	0.9306790383885154	1.0	0.07692307692307693	0.0	-0.0006956726800808053	0
1537	0.06297380417121348	0.008646785057988625	0.003827936096598306	0.5672539791303868	-1	0	0	0.2	2	0.8461538461538461	11	0.25	0.8461538461538461	13	11	1	1	0	0.6	10	6	15	0.25	0	0.8339715139523175	0.9327944343431154	0.7175381165629499	0.9148813150960212	0.7586502282116878	0.9595953860268929	0.9032269127752188	0.9384423964833603	1.0	0.15384615384615385	0.0	0.003827936096598306	4
4698	0.06191141416545008	0.026082449522162356	0.025488820110539438	0.9260220818612932	-1	0	0	0.2	2	0.8461538461538461	11	0.3	0.7692307692307693	12	10	2	1	0	0.5	10	5	15	0.16666666666666666	0	0.8654361732519646	0.9250262692385514	0.7175381165629499	0.9293354728247063	0.7493940098676559	0.95018661008519	0.7176963553838794	0.9357877687304331	1.0	0.08333333333333333	0.0	0.025488820110539438	30
4535	0.0620365934404407	0.0273967899134055	0.027240926237318237	0.9268793513347207	-1	0	0	0.2	2	0.8461538461538461	11	0.3	0.7692307692307693	12	10	2	1	0	0.5	10	5	15	0.16666666666666666	0	0.8654361732519646	0.9250262692385514	0.7175381165629499	0.9293354728247063	0.7493940098676559	0.95018661008519	0.7176963553838794	0.9357877687304331	1.0	0.08333333333333333	0.0	0.027240926237318237	18
4852	0.06084066671309114	0.025411750428508482	0.024970462650305784	0.927382387607155	-1	0	0	0.2	2	0.8461538461538461	11	0.3	0.7692307692307693	12	10	2	1	0	0.5	10	5	15	0.16666666666666666	0	0.8654361732519646	0.9250262692385514	0.7175381165629499	0.9293354728247063	0.7493940098676559	0.95018661008519	0.7176963553838794	0.9357877687304331	1.0	0.08333333333333333	0.0	0.024970462650305784	20
3172	0.0653805738657974	0.024082712818794892	0.020907177016193046	0.9283733806822015	-1	0	0	0.2	2	0.8461538461538461	11	0.25	0.8461538461538461	13	11	1	1	0	0.6	10	6	15	0.25	0	0.8339715139523175	0.9352623064143318	0.7175381165629499	0.9224714608607483	0.7586502282116878	0.9551574578206304	0.8982030092800266	0.939072280405506	1.0	0.07692307692307693	0.0	0.020907177016193046	14
3059	0.09053118830568646	0.01767820730732739	0.013262472340409523	0.7005165811700401	-1	0	0	0.1	1	1.0	13	1.0	1.0	14	13	0	1	0	0.06666666666666667	15	1	15	0.3333333333333333	0	0.8339715139523175	0.9272308399448184	0.7175381165629499	0.9162445957522228	0.7586502282116878	0.9415051687496995	0.7176963553838794	0.9290340235320049	1.0	0.07142857142857142	0.0	0.013262472340409523	7
4324	0.0595897380689313	0.024002348271638912	0.021169996820240813	0.9266549322958547	-1	0	0	0.2	2	0.8461538461538461	11	0.3	0.7692307692307693	12	10	2	1	0	0.5	10	5	15	0.16666666666666666	0	0.8654361732519646	0.9250262692385514	0.7175381165629499	0.9293354728247063	0.7493940098676559	0.95018661008519	0.7176963553838794	0.9357877687304331	1.0	0.08333333333333333	0.0	0.021169996820240813	31
1740	0.07533170697588	0.011101026117138302	0.010894856316619588	0.927618042642855	-1	0	0	0.1	1	1.0	13	1.0	1.0	14	13	0	1	0	0.06666666666666667	15	1	15	0.3333333333333333	0	0.8654361732519646	0.9340879482791357	0.7175381165629499	0.9268068872124157	0.6414035559565123	0.9511736161865914	0.8521965270005953	0.9381833696567066	1.0	0.07142857142857142	0.0	0.010894856316619588	20
3563	0.06251559720027698	0.01974822186940121	0.01733142543920731	0.9267006510103624	-1	0	0	0.2	2	0.8461538461538461	11	0.3	0.7692307692307693	12	10	2	1	0	0.5	10	5	15	0.16666666666666666	0	0.8654361732519646	0.9250262692385514	0.7175381165629499	0.9293354728247063	0.7586502282116878	0.952841131703813	0.8256691833058706	0.9369309152849262	1.0	0.08333333333333333	0.0	0.01733142543920731	19
4261	0.062321824935829384	0.028313296231785866	0.02810207121180158	0.9259175360763763	-1	0	0	0.2	2	0.8461538461538461	11	0.3	0.7692307692307693	12	10	2	1	0	0.5	10	5	15	0.16666666666666666	0	0.8654361732519646	0.9250262692385514	0.7175381165629499	0.9293354728247063	0.7493940098676559	0.9496688267555577	0.7181408543559871	0.9355693828822643	1.0	0.16666666666666666	0.0	0.02810207121180158	39
914	0.06584032720564549	0.028682686173667774	0.027006580589959278	0.926398553083702	-1	0	0	0.2	2	0.8461538461538461	11	0.25	0.8461538461538461	13	11	1	1	0	0.6	10	6	15	0.25	0	0.8339715139523175	0.9352623064143318	0.7175381165629499	0.9224714608607483	0.6506298737002022	0.9458155595008345	0.7176963553838794	0.9351632884025404	1.0	0.07692307692307693	0.0	0.027006580589959278	141
1572	0.06639811475131224	0.029437580223200595	0.024415533498897076	0.9264428459014135	-1	0	0	0.2	2	0.8461538461538461	11	0.25	0.8461538461538461	13	11	1	1	0	0.6	10	6	15	0.25	0	0.8339715139523175	0.9352623064143318	0.7175381165629499	0.9224714608607483	0.6506298737002022	0.9458155595008345	0.7176963553838794	0.9351632884025404	1.0	0	0.0	0.024415533498897076	92
4121	0.06269926478765929	0.023715867873578968	0.019380142596530682	0.9271885022433295	-1	0	0	0.2	2	0.8461538461538461	11	0.3	0.7692307692307693	12	10	2	1	0	0.5	10	5	15	0.16666666666666666	0	0.8654361732519646	0.9250262692385514	0.7175381165629499	0.9293354728247063	0.704640050955945	0.9483359076651005	0.7505715505907953	0.9350137420907491	1.0	0.08333333333333333	0.0	0.019380142596530682	19
4636	0.06030971837096337	0.028733631451505988	0.027762137065166677	0.9260484017010749	-1	0	0	0.2	2	0.8461538461538461	11	0.3	0.7692307692307693	12	10	2	1	0	0.5	10	5	15	0.16666666666666666	0	0.8654361732519646	0.9250262692385514	0.7175381165629499	0.9293354728247063	0.7493940098676559	0.95018661008519	0.7176963553838794	0.9357877687304331	1.0	0.08333333333333333	0.0	0.027762137065166677	92
3684	0.0624214465704219	0.023923491623595607	0.021419309427340785	0.9268076921740434	-1	0	0	0.2	2	0.8461538461538461	11	0.3	0.7692307692307693	12	10	2	1	0	0.5	10	5	15	0.16666666666666666	0	0.8654361732519646	0.9250262692385514	0.7175381165629499	0.9293354728247063	0.7493940098676559	0.9496688267555577	0.7181408543559871	0.9355693828822643	1.0	0.08333333333333333	0.0	0.021419309427340785	26
1436	0.048060927742266994	0.003606123137531255	-0.003292816850639774	0.9479675989619782	-1	0	0	0.3	3	0.7692307692307693	10	0.2727272727272727	0.7692307692307693	12	10	2	0	0	0.45454545454545453	11	5	15	0.0	0.14285714285714285	0.6945911967538937	0.9127099665682022	0.7245016187324638	0.9044854127025342	0.7479908987820484	0.9559236861269338	0.8908925962916943	0.9280651799957315	0	0	0.0	-0.0003292816850639774	2
1016	0.04656456817983005	0.001581534533349865	0.000879895136037545	0.8985950008619876	-1	0	0	0.25	2	0.9	9	0.5454545454545454	0.9	11	9	0	2	0	0.18181818181818182	11	2	12	1.0	0	0.3437279379702139	0.9619987431812973	0.5196517314778453	0.846843715408391	0.398297688255845	0.941289217540691	0.9032269127752188	0.9290393820711969	0.5454545454545454	0.09090909090909091	0.0	0.000879895136037545	17
2160	0.06613399720263453	0.029108314907760405	0.026609772813755133	0.926653668878874	-1	0	0	0.2	2	0.8461538461538461	11	0.25	0.8461538461538461	13	11	1	1	0	0.6	10	6	15	0.25	0	0.8339715139523175	0.9352623064143318	0.7175381165629499	0.9224714608607483	0.6506298737002022	0.9458155595008345	0.7176963553838794	0.9351632884025404	1.0	0.07692307692307693	0.0	0.026609772813755133	40
4743	0.06289421885579587	0.024674631211116654	0.02248213323164722	0.9265312017798488	-1	0	0	0.2	2	0.8461538461538461	11	0.3	0.7692307692307693	12	10	2	1	0	0.5	10	5	15	0.16666666666666666	0	0.8654361732519646	0.9250262692385514	0.7175381165629499	0.9293354728247063	0.7493940098676559	0.95018661008519	0.7176963553838794	0.9357877687304331	1.0	0.08333333333333333	0.0	0.02248213323164722	38
2587	0.05540933116134866	0.0194990102200348	0.017783629743529348	0.9265865850884261	-1	0	0	0.2	2	0.8461538461538461	11	0.2727272727272727	0.8461538461538461	13	11	1	1	0	0.45454545454545453	11	5	15	0.25	0	0.8969008325516119	0.9289519277371867	0.7175381165629499	0.9330476601517429	0.6506298737002022	0.9508120356520463	0.7807876701047705	0.9383286618464087	1.0	0.07692307692307693	0.0	0.017783629743529348	12
540	0.027999214754145983	0.00219673671569464	-0.0010817682522091825	0.9006425979904823	-1	0	0	0.2857142857142857	2	0.75	6	0.625	0.625	6	5	3	3	0	0.25	8	2	10	0.3333333333333333	0	0.9144136208422445	0.8424765731500942	0.4051714094181122	0.8289499672288908	0.2690294939635747	0.8918119784031607	0.9602215094805657	0.8566966296873052	0.16666666666666666	0.16666666666666666	0.0	-0.00010817682522091824	9
1317	0.036233037704427914	0.0015885138071824677	-0.00018993555237020455	0.915986429946887	-1	0.25	1	0.4	4	0.6153846153846154	8	0.5	0.46153846153846156	9	6	5	1	0	0.8333333333333334	5	6	15	0.09090909090909091	0	0.3437279379702139	0.9455394421056814	0.7175381165629499	0.9333970560970035	0.7586502282116878	0.9600344820970286	0.9032269127752188	0.947404935469527	1.0	0.2222222222222222	0.0	-1.8993555237020457e-05	9
436	0.031401141999321994	0.011678478524424255	0.0088804866778834	0.9732227136298561	-1	0	0	0.4	4	0.5384615384615384	7	0.42857142857142855	0.46153846153846156	10	6	4	2	0	0.7142857142857143	7	5	15	0.25	0.6	0.31408550644860417	0.931089656966394	0.5375575247208998	0.9415217540573507	0.48792861057780146	0.9472314636937279	0.9290747546672268	0.9402891355876476	0.55	0.3	0.0	0.0088804866778834	73
1765	0.06399443557624465	0.029210132822903218	0.026724640617669965	0.9263848985041029	-1	0	0	0.2	2	0.8461538461538461	11	0.25	0.8461538461538461	13	11	1	1	0	0.6	10	6	15	0.25	0	0.8339715139523175	0.9352623064143318	0.7175381165629499	0.9224714608607483	0.527022907073236	0.9441686103647662	0.7176963553838794	0.9345199473358716	1.0	0.07692307692307693	0.0	0.026724640617669965	102
731	0.03553638715530221	0.0034165096746670933	0.0014336457541434496	0.9713861489730027	-1	0	0	0.2	2	0.8461538461538461	11	0.35714285714285715	0.6923076923076923	11	9	3	1	0	0.8571428571428571	6	7	15	0.125	0.5454545454545454	0.3437279379702139	0.941828174351278	0.7175381165629499	0.9385375102836307	0.2988238867666011	0.9551865685604655	0.9268761000933275	0.945657409502558	1.0	0.5454545454545454	0.0	0.0014336457541434496	14
1153	0.03175575704507622	0.014759269772006683	0.014608858135009062	0.9700413028169673	-1	0	0	0.4	4	0.5384615384615384	7	0.46875	0.46153846153846156	10	6	4	2	0	0.5	8	4	15	0.25	0.4444444444444444	0.31408550644860417	0.8908853791054497	0.5665675829957204	0.9359697297199098	0.5105462393747449	0.9357570944223383	0.9028024181681787	0.9232190215559128	0.55	0.3	0.0	0.014608858135009062	75
597	0.0011837014489469863	0.00013085260992591984	0.00013084405097400255	0.9968212341223519	-1	0	0	1.0	2	0.0	0	0.75	0	1	0	1	0	0	1.0	2	2	3	0.0	0	0	0	0	0	0	0	0	0	0	0	0	0.00013084405097400255	31
930	0.026143850199331003	0.002860156267687025	0.002274239037234582	0.8490209607935241	-1	0	0	0.14285714285714285	1	1.0	8	1.0	1.0	9	8	0	1	0	0.1	10	1	10	0.3333333333333333	0	0.41240607226584525	0.9234675281562571	0.3769649695935574	0.7667043613413084	0.6321772382128226	0.9263039965525688	0.8497277569393199	0.8880016773991068	1.0	0.1111111111111111	0.0	0.002274239037234582	33
4343	0.061095864172478496	0.024036541555495512	0.02079976791772276	0.9262683341766581	-1	0	0	0.2	2	0.8461538461538461	11	0.3	0.7692307692307693	12	10	2	1	0	0.5	10	5	15	0.16666666666666666	0	0.8654361732519646	0.9250262692385514	0.7175381165629499	0.9293354728247063	0.7493940098676559	0.95018661008519	0.7176963553838794	0.9357877687304331	1.0	0	0.0	0.02079976791772276	35
1742	0.05621306618024648	0.0217567384893492	0.019385239175299492	0.9268370159431456	-1	0	0	0.2	2	0.8461538461538461	11	0.25	0.8461538461538461	13	11	1	1	0	0.6	10	6	15	0.25	0	0.8969008325516119	0.9364571009304684	0.7175381165629499	0.9148813150960212	0.6506298737002022	0.9547985844462191	0.9032269127752188	0.9373309909150859	1.0	0.15384615384615385	0.0	0.019385239175299492	27
3935	0.07044409066820713	0.019643125355507673	-0.011450205093197574	0.8793458323186001	-1	0	0	0.1	1	1.0	13	0.5357142857142857	0.9230769230769231	13	12	1	1	0	0.14285714285714285	14	2	15	0.2	0	0.8339715139523175	0.9262358705215832	0.7175381165629499	0.9226814997663277	0.7586502282116878	0.9490329992558615	0.7176963553838794	0.9336788777384366	1.0	0.07692307692307693	0.0	-0.0011450205093197574	1
4039	0.06772470720529826	0.016781936545968365	-0.003639828824455397	0.8818079028694997	-1	0	0	0.2	2	0.8461538461538461	11	0.5357142857142857	0.8461538461538461	13	11	1	1	0	0.14285714285714285	14	2	15	0.25	0	0.8339715139523175	0.9305575319575414	0.7175381165629499	0.9224714608607483	0.740137791523624	0.9512994121987955	0.7176963553838794	0.9359128081140655	1.0	0.07692307692307693	0.0	-0.0003639828824455397	3
3413	0.062202892022671694	0.02409419356734436	0.02306781961519185	0.926909982624565	-1	0	0	0.2	2	0.8461538461538461	11	0.3	0.7692307692307693	12	10	2	1	0	0.5	10	5	15	0.16666666666666666	0	0.8654361732519646	0.9250262692385514	0.7175381165629499	0.9293354728247063	0.7586502282116878	0.952841131703813	0.8256691833058706	0.9369309152849262	1.0	0.08333333333333333	0.0	0.02306781961519185	50
384	0.0016021210383081145	4.231564934087254e-05	-4.179783364425837e-05	0.9985690176529658	-1	0	0	0.75	3	0.5	2	0.5	0.5	5	2	0	1	0	0.75	4	3	6	1.0	1.0	0.41240607226584525	0.9409185701420397	0.3769649695935574	0.9212217487224788	0.43379331155787765	0.9021270803216953	0.8497277569393199	0.922919836766757	1.0	0.2	0.0	-4.179783364425837e-06	16
2218	0.06704671373818429	0.0288867315166593	0.023191731253938648	0.926827570999052	-1	0	0	0.2	2	0.8461538461538461	11	0.25	0.8461538461538461	13	11	1	1	0	0.6	10	6	15	0.25	0	0.8339715139523175	0.9352623064143318	0.7175381165629499	0.9224714608607483	0.6506298737002022	0.9458155595008345	0.7176963553838794	0.9351632884025404	1.0	0.07692307692307693	0.0	0.023191731253938648	47
259	0.010976343237485208	0.0009307034692472002	0.00048182580338207247	0.96486153708549	-1	0	0	0.3333333333333333	2	0.8333333333333334	5	0.4444444444444444	0.8333333333333334	7	5	0	0	0	0.5	6	3	8	0.0	0	0.4151141019023868	0.9133628476074442	0.4287717077936639	0.9116439213793056	0.546130919246564	0.9236095541942135	0.8497277569393199	0.9163612385462749	0	0	0.0	0.00048182580338207247	23
4247	0.06762954104147029	0.024012470922407325	0.014954639348218014	0.9261295554119191	-1	0	0	0.2	2	0.8461538461538461	11	0.2727272727272727	0.8461538461538461	13	11	1	1	0	0.45454545454545453	11	5	15	0.25	0	0.4843000972536203	0.9587882884047597	0.7175381165629499	0.938610220036746	0.5426693203894006	0.9324950972993207	0.8028069876018936	0.9444466894558641	1.0	0	0.0	0.014954639348218014	15
5049	0.06021731813935076	0.023613779058914958	0.022817698253850802	0.9261740701730762	-1	0	0	0.2	2	0.8461538461538461	11	0.3	0.7692307692307693	12	10	2	1	0	0.5	10	5	15	0.16666666666666666	0	0.8654361732519646	0.9250262692385514	0.7175381165629499	0.9293354728247063	0.7586502282116878	0.9481072312623113	0.7176963553838794	0.934919341458871	1.0	0.08333333333333333	0.0	0.022817698253850802	23
2168	0.05504733156305455	0.022639739726156353	0.02110205122721998	0.9270400409205508	-1	0	0	0.2	2	0.8461538461538461	11	0.25	0.8461538461538461	13	11	1	1	0	0.6	10	6	15	0.25	0	0.8969008325516119	0.9364571009304684	0.7175381165629499	0.9148813150960212	0.6506298737002022	0.9547985844462191	0.9032269127752188	0.9373309909150859	1.0	0.15384615384615385	0.0	0.02110205122721998	26
2415	0.06620083880405504	0.025672479141442377	0.01676112535110469	0.9269814980904197	-1	0	0	0.2	2	0.8461538461538461	11	0.25	0.8461538461538461	13	11	1	1	0	0.6	10	6	15	0.25	0	0.8339715139523175	0.9352623064143318	0.7175381165629499	0.9224714608607483	0.7529779826685737	0.9507063541772467	0.855743861815238	0.9371505208225812	1.0	0.07692307692307693	0.0	0.01676112535110469	24
3333	0.060928082843057604	0.024522006334923994	0.01865685378408624	0.9263242706064272	-1	0	0	0.2	2	0.8461538461538461	11	0.3	0.7692307692307693	12	10	2	1	0	0.5	10	5	15	0.16666666666666666	0	0.8654361732519646	0.9250262692385514	0.7175381165629499	0.9293354728247063	0.704640050955945	0.9475469089361218	0.7176963553838794	0.9346891517738835	1.0	0.08333333333333333	0.0	0.01865685378408624	17
2197	0.0655841048369948	0.002516076688797669	-0.0010720204643448587	0.9299477272569301	-1	0	0	0.2	2	0.8461538461538461	11	0.25	0.8461538461538461	13	11	1	1	0	0.6	10	6	15	0.25	0	0.8339715139523175	0.9305575319575414	0.7175381165629499	0.9260431746661816	0.6506298737002022	0.948940320538856	0.7176963553838794	0.9359376369055787	1.0	0.07692307692307693	0.0	-0.00010720204643448588	1
2090	0.0453468721628581	0.0031560282962400732	0.0019456458450766748	0.9961474202782115	-1	0	0	0.2222222222222222	2	0.8181818181818182	9	0.28888888888888886	0.8181818181818182	11	9	1	1	0	0.5555555555555556	9	5	13	0.25	0	0.9144136208422445	0.9317594226307864	0.7175381165629499	0.9406671724294806	0.18465030129596838	0.9526399110309695	0.9032269127752188	0.9422949157883495	1.0	0.18181818181818182	0.0	0.0019456458450766748	5
772	0.026283451378252404	0.010920337162388319	0.006204427698311347	0.9715378137449832	-1	0	0	0.2	2	0.8461538461538461	11	0.4166666666666667	0.6153846153846154	9	8	5	2	0	1.0	6	6	15	0.15384615384615385	0.5454545454545454	0.299057710992072	0.887657167171958	0.7175381165629499	0.9369500511090871	0.2988238867666011	0.9569153682654722	0.938977924697392	0.9322700405909418	0.5555555555555556	0.4444444444444444	0.0	0.006204427698311347	34
1920	0.06676776195818027	0.030952571885367538	0.030409633144924713	0.9265608788488231	-1	0	0	0.2	2	0.8461538461538461	11	0.25	0.8461538461538461	13	11	1	1	0	0.6	10	6	15	0.25	0	0.8339715139523175	0.9352623064143318	0.7175381165629499	0.9224714608607483	0.6506298737002022	0.9458155595008345	0.7176963553838794	0.9351632884025404	1.0	0.07692307692307693	0.0	0.030409633144924713	137
3800	0.062113055856779724	0.020665072770629966	0.012168860959322028	0.9263452461812758	-1	0	0	0.2	2	0.8461538461538461	11	0.3	0.7692307692307693	12	10	2	1	0	0.5	10	5	15	0.16666666666666666	0	0.8654361732519646	0.9250262692385514	0.7175381165629499	0.9293354728247063	0.7558141054401307	0.9516817314511281	0.795226418521941	0.9364266667841297	1.0	0.08333333333333333	0.0	0.012168860959322028	24
73	0.028989877290020834	0.0008597294538995647	-0.0004888827936482853	0.9326843615445928	-1	0	0	0.5	5	0.5384615384615384	7	0.375	0.5384615384615384	11	7	3	0	0	0.4	10	4	15	0.0	0.15384615384615385	0.2883740731279159	0.8104874817379286	0.8635787567877429	0.7896365876420565	0.6422745819443667	0.9069812657490495	0.9132417604428468	0.8434879548096542	0	0	0.0	-4.888827936482853e-05	39
634	0.05144334496222351	0.0011267317902419174	-0.0009331128456753407	0.9383437827402265	-1	0	0	0.2	2	0.9230769230769231	12	0.5357142857142857	0.9230769230769231	14	12	0	0	0	0.14285714285714285	14	2	15	0.0	0	0.28162229229327285	0.9444857695074573	0.49383901989022194	0.9471297620004955	0.7528613226124607	0.9271538407184021	0.9433951142586583	0.9401644863338017	0	0	0.0	-9.331128456753406e-05	11
3227	0.0670623977707109	0.02739631888219998	0.02416181579685552	0.9263483845816289	-1	0	0	0.2	2	0.8461538461538461	11	0.25	0.8461538461538461	13	11	1	1	0	0.6	10	6	15	0.25	0	0.8339715139523175	0.9352623064143318	0.7175381165629499	0.9224714608607483	0.6506298737002022	0.9458155595008345	0.7176963553838794	0.9351632884025404	1.0	0.07692307692307693	0.0	0.02416181579685552	21
2541	0.06723198190130555	0.023547960137244642	0.023001165073608318	0.9269647331325368	-1	0	0	0.2	2	0.8461538461538461	11	0.25	0.8461538461538461	13	11	1	1	0	0.6	10	6	15	0.25	0	0.8339715139523175	0.9352623064143318	0.7175381165629499	0.9224714608607483	0.7586502282116878	0.9518060069061065	0.8982030092800266	0.9376145499598878	1.0	0.07692307692307693	0.0	0.023001165073608318	36
1678	0.06645894309236391	0.025724040629694495	0.022324628160552473	0.9261490093803583	-1	0	0	0.2	2	0.8461538461538461	11	0.25	0.8461538461538461	13	11	1	1	0	0.6	10	6	15	0.25	0	0.8339715139523175	0.9352623064143318	0.7175381165629499	0.9224714608607483	0.6506298737002022	0.9458155595008345	0.7176963553838794	0.9351632884025404	1.0	0.07692307692307693	0.0	0.022324628160552473	38
2420	0.06777458026349971	0.02744872759263763	0.022122474536989043	0.9272761680038835	-1	0	0	0.2	2	0.8461538461538461	11	0.25	0.8461538461538461	13	11	1	1	0	0.6	10	6	15	0.25	0	0.8339715139523175	0.9352623064143318	0.7175381165629499	0.9224714608607483	0.6506298737002022	0.9458155595008345	0.7176963553838794	0.9351632884025404	1.0	0	0.0	0.022122474536989043	24
1481	0.03277990762770453	0.0017563124138868223	0.000981061712823806	0.9701104477667866	-1	0	0	0.3	3	0.6923076923076923	9	0.42857142857142855	0.46153846153846156	8	6	6	3	0	0.7142857142857143	7	5	15	0.21428571428571427	0.5454545454545454	0.40616431389039603	0.880280828024186	0.5665675829957204	0.9425619556795181	0.4564648133556881	0.9336712818049353	0.9284562277940439	0.9226680847748088	0.25	0.625	0.0	0.000981061712823806	13
3106	0.061917528071096864	0.028979996999139123	0.026983789947526534	0.9268079064771153	-1	0	0	0.2	2	0.8461538461538461	11	0.25	0.8461538461538461	13	11	1	1	0	0.6	10	6	15	0.25	0	0.8339715139523175	0.9352623064143318	0.7175381165629499	0.9224714608607483	0.7586502282116878	0.9518060069061065	0.8982030092800266	0.9376145499598878	1.0	0.07692307692307693	0.0	0.026983789947526534	20
1562	0.0688573416689238	0.02706446299216216	0.018499510723727783	0.9268626638273063	-1	0	0	0.2	2	0.8461538461538461	11	0.25	0.8461538461538461	13	11	1	1	0	0.6	10	6	15	0.25	0	0.8339715139523175	0.9352623064143318	0.7175381165629499	0.9224714608607483	0.6506298737002022	0.9458155595008345	0.7176963553838794	0.9351632884025404	1.0	0.07692307692307693	0.0	0.018499510723727783	28
1383	0.030228094450937555	0.013581926918072525	0.013424978211743772	0.9722589667305201	-1	0	0	0.4	4	0.5384615384615384	7	0.42857142857142855	0.46153846153846156	9	6	5	2	0	0.7142857142857143	7	5	15	0.18181818181818182	0.6	0.299057710992072	0.8970533961862603	0.5560043956493204	0.9491362274657594	0.2988238867666011	0.9523880882142678	0.938977924697392	0.9367743283505935	0.5555555555555556	0.3333333333333333	0.0	0.013424978211743772	38
701	6.866587918584708e-09	6.758607845795494e-09	4.779057439253231e-09	0.9999996644975708	-1	0	0	0	0	0	0	1.0	0	0	0	0	2	0	1.0	1	1	1	0.5	0	0	0	0	0	0	0	0	0	0	0	0	-0.1	1
4056	0.06005325444041552	0.026917045911133034	0.025627399657083664	0.9270135011167188	-1	0	0	0.2	2	0.8461538461538461	11	0.3	0.7692307692307693	12	10	2	1	0	0.5	10	5	15	0.16666666666666666	0	0.8654361732519646	0.9250262692385514	0.7175381165629499	0.9293354728247063	0.7493940098676559	0.95018661008519	0.7176963553838794	0.9357877687304331	1.0	0.08333333333333333	0.0	0.025627399657083664	78
1133	0.028309836219623047	0.006973071441655619	-0.00605797434132637	0.9556580933846373	-1	0.25	1	0.4	4	0.6153846153846154	8	0.42857142857142855	0.46153846153846156	9	6	5	2	0	0.7142857142857143	5	7	15	0.18181818181818182	0.16666666666666666	0.299057710992072	0.9337907709858154	0.6912699423696094	0.9331218209277559	0.5553150963156119	0.9338291149508096	0.9177052727188328	0.9335813047550392	0.5555555555555556	0.3333333333333333	0.0	-0.000605797434132637	2
529	0.047458236767671816	0.003478412616371664	0.00013589096064332327	0.9263140659449545	-1	0	0	0.2	2	0.8461538461538461	11	0.3409090909090909	0.7692307692307693	12	10	2	1	0	0.36363636363636365	4	11	15	0.16666666666666666	0	0.24536218361050013	0.9646392622158231	0.34445559254986463	0.9337527713175741	0.6196371112970223	0.9439662442939516	0.8556209287406386	0.9490863519857873	1.0	0.3333333333333333	0.0	0.00013589096064332327	5
4719	0.05232289589169209	0.0050814176075780725	0.003848051543172806	0.7998946952241902	-1	0	0	0.3	3	0.6923076923076923	9	0.2777777777777778	0.6923076923076923	12	9	2	1	0	0.6666666666666666	9	6	15	0.2	0	0.6076631375662286	0.9329526091199759	0.7175381165629499	0.9298615876187317	0.36915293740105665	0.9429080964050703	0.9032269127752188	0.9354714048224209	1.0	0.08333333333333333	0.0	0.003848051543172806	5
4748	0.061642369645273865	0.02824764346320621	0.027581597194359014	0.9261372570110645	-1	0	0	0.2	2	0.8461538461538461	11	0.3	0.7692307692307693	12	10	2	1	0	0.5	10	5	15	0.16666666666666666	0	0.8654361732519646	0.9250262692385514	0.7175381165629499	0.9293354728247063	0.7493940098676559	0.95018661008519	0.7176963553838794	0.9357877687304331	1.0	0.08333333333333333	0.0	0.027581597194359014	37
4515	0.062274826288579735	0.01665335386710276	0.013101771425154363	0.9265870775406571	-1	0	0	0.2	2	0.8461538461538461	11	0.3	0.7692307692307693	12	10	2	1	0	0.5	10	5	15	0.16666666666666666	0	0.8654361732519646	0.9250262692385514	0.7175381165629499	0.9291997712849587	0.7493940098676559	0.95018661008519	0.7176963553838794	0.9357464040232768	1.0	0.08333333333333333	0.0	0.013101771425154363	20
3621	0.06835845822432192	0.02817875381514722	0.021971955322092816	0.9266857021886119	-1	0	0	0.2	2	0.8461538461538461	11	0.25	0.8461538461538461	13	11	1	1	0	0.6	10	6	15	0.25	0	0.8339715139523175	0.9352623064143318	0.7175381165629499	0.9224714608607483	0.6506298737002022	0.9458155595008345	0.7176963553838794	0.9351632884025404	1.0	0.07692307692307693	0.0	0.021971955322092816	29
1924	0.06173854133435156	0.009360159419310649	-0.006879038062216528	0.9331087310739904	-1	0	0	0.2	2	0.8461538461538461	11	0.25	0.8461538461538461	13	11	1	1	0	0.6	10	6	15	0.25	0	0.7771347881338037	0.9287386340113921	0.7175381165629499	0.9224714608607483	0.6506298737002022	0.9458155595008345	0.7674980346228316	0.9330499789325759	1.0	0.07692307692307693	0.0	-0.0006879038062216527	0
1185	0.03144732701506686	0.01529234557830884	0.013184382505502473	0.9703680206228076	-1	0	0	0.3	3	0.6923076923076923	9	0.35714285714285715	0.5384615384615384	10	7	4	2	0	0.8571428571428571	7	6	15	0.2222222222222222	0.5454545454545454	0.31408550644860417	0.9298387772033583	0.5375575247208998	0.9415272854217455	0.48792861057780146	0.9472314636937279	0.9290747546672268	0.9399281619965375	0.55	0.4	0.0	0.013184382505502473	47
2074	0.06560351090986345	0.03003667540978052	0.02722684659164515	0.9268691348265168	-1	0	0	0.2	2	0.8461538461538461	11	0.25	0.8461538461538461	13	11	1	1	0	0.6	10	6	15	0.25	0	0.8339715139523175	0.9352623064143318	0.7175381165629499	0.9224714608607483	0.6506298737002022	0.9458155595008345	0.7176963553838794	0.9351632884025404	1.0	0	0.0	0.02722684659164515	53
1100	0.06525956499091762	0.002996655560617876	-0.002238208720527818	0.8303794096246633	-1	0	0	0.1	1	1.0	12	1.0	0.9166666666666666	12	11	1	2	0	0.07142857142857142	14	1	14	0.4	0	0.5577171828961708	0.9366548774522243	0.4712328706653949	0.8412089405358829	0.18465030129596838	0.883137441989412	0.9032269127752188	0.8935775625589272	0.5416666666666666	0.08333333333333333	0.0	-0.00022382087205278183	11
3332	0.06662750325321885	0.022687643440819538	0.019897322797268403	0.9267684424774841	-1	0	0	0.2	2	0.8461538461538461	11	0.25	0.8461538461538461	13	11	1	1	0	0.6	10	6	15	0.25	0	0.8339715139523175	0.9352623064143318	0.7175381165629499	0.9224714608607483	0.740137791523624	0.94836371409895	0.7176963553838794	0.9361836594269257	1.0	0.07692307692307693	0.0	0.019897322797268403	15
1497	0.06596371961426634	0.024070048660169496	0.0181624548834735	0.9263143862052313	-1	0	0	0.2	2	0.8461538461538461	11	0.25	0.8461538461538461	13	11	1	1	0	0.6	10	6	15	0.25	0	0.8339715139523175	0.9352623064143318	0.7175381165629499	0.9224714608607483	0.6506298737002022	0.9458155595008345	0.7176963553838794	0.9351632884025404	1.0	0.07692307692307693	0.0	0.0181624548834735	45
1793	0.06566271173264666	0.0279870084813877	0.02744143742312876	0.9265527498186147	-1	0	0	0.2	2	0.8461538461538461	11	0.25	0.8461538461538461	13	11	1	1	0	0.6	10	6	15	0.25	0	0.8339715139523175	0.9352623064143318	0.7175381165629499	0.9224714608607483	0.740137791523624	0.94836371409895	0.7176963553838794	0.9361836594269257	1.0	0.07692307692307693	0.0	0.02744143742312876	66
2788	0.06696166320015288	0.024295494409674802	0.022362047608607622	0.9270980795074104	-1	0	0	0.2	2	0.8461538461538461	11	0.25	0.8461538461538461	13	11	1	1	0	0.6	10	6	15	0.25	0	0.8339715139523175	0.9352623064143318	0.7175381165629499	0.9224714608607483	0.740137791523624	0.94836371409895	0.7176963553838794	0.9361836594269257	1.0	0.07692307692307693	0.0	0.022362047608607622	41
2273	0.06581208256380484	0.029111807143906685	0.026469920331812998	0.9266757890581139	-1	0	0	0.2	2	0.8461538461538461	11	0.25	0.8461538461538461	13	11	1	1	0	0.6	10	6	15	0.25	0	0.8339715139523175	0.9352623064143318	0.7175381165629499	0.9224714608607483	0.6506298737002022	0.9458155595008345	0.7176963553838794	0.9351632884025404	1.0	0.07692307692307693	0.0	0.026469920331812998	25
4851	0.06812928120005199	0.004075781413622949	0.004012990462942148	0.8109226407096181	-1	0	0	0.2	2	0.8461538461538461	11	0.25	0.8461538461538461	13	11	1	1	0	0.6	10	6	15	0.25	0	0.9144136208422445	0.927123765904355	0.7175381165629499	0.933549431102173	0.43751498924981413	0.9541470758268132	0.9032269127752188	0.9393696214053628	1.0	0.07692307692307693	0.0	0.004012990462942148	2
2808	0.028410048043699773	0.005845460576694832	0.005742063609312887	0.580274311019203	-1	0	0	0.2857142857142857	2	0.75	6	0.4166666666666667	0.75	8	6	1	1	0	0.375	8	3	10	0.25	0	0.9056572266969283	0.9047682564110467	0.7044040294662797	0.9368770733208063	0.39944700543949785	0.9564244140349278	0.9238968272630158	0.9357868330373513	1.0	0.25	0.0	0.005742063609312887	12
2300	0.08236634744609522	0.010362445823256388	0.006598205504397789	0.7533445862161761	-1	0	0	0.1	1	1.0	13	1.0	1.0	14	13	0	1	0	0.06666666666666667	15	1	15	0.3333333333333333	0	0.9144136208422445	0.941846277278444	0.7175381165629499	0.9348426426464498	0.3837941637069394	0.9483488841584643	0.9032269127752188	0.9419243563537069	1.0	0.07142857142857142	0.0	0.006598205504397789	12
4765	0.06129373406733452	0.025290560113735084	0.02475276604273793	0.9267773929907102	-1	0	0	0.2	2	0.8461538461538461	11	0.3	0.7692307692307693	12	10	2	1	0	0.5	10	5	15	0.16666666666666666	0	0.8654361732519646	0.9250262692385514	0.7175381165629499	0.9291997712849587	0.7558141054401307	0.9516817314511281	0.795226418521941	0.9363856856687229	1.0	0.08333333333333333	0.0	0.02475276604273793	68
4938	0.062284259939829875	0.026363306480823835	0.025351437213732855	0.9269431575997155	-1	0	0	0.2	2	0.8461538461538461	11	0.3	0.7692307692307693	12	10	2	1	0	0.5	10	5	15	0.16666666666666666	0	0.8654361732519646	0.9250262692385514	0.7175381165629499	0.9293354728247063	0.7493940098676559	0.9496688267555577	0.7181408543559871	0.9355693828822643	1.0	0	0.0	0.025351437213732855	31
3592	0.06334399890956054	0.023040072839124223	0.020661401653958335	0.9272499858931778	-1	0	0	0.2	2	0.8461538461538461	11	0.3	0.7692307692307693	12	10	2	1	0	0.5	10	5	15	0.16666666666666666	0	0.8654361732519646	0.9250262692385514	0.7175381165629499	0.9293354728247063	0.7586502282116878	0.952841131703813	0.8256691833058706	0.9369309152849262	1.0	0.08333333333333333	0.0	0.020661401653958335	14
4117	0.0561797397957813	0.021907120210327834	0.017957836789455235	0.8067621677132818	-1	0	0	0.2	2	0.8461538461538461	11	0.3	0.7692307692307693	12	10	2	1	0	0.5	10	5	15	0.16666666666666666	0	0.8654361732519646	0.9250262692385514	0.7175381165629499	0.8889295245147862	0.7586502282116878	0.9524199692523928	0.8015168453668056	0.9261985401169116	1.0	0.08333333333333333	0.0	0.017957836789455235	31
4205	0.06108382289822758	0.02834861775171311	0.02832111043897762	0.9271023675137626	-1	0	0	0.2	2	0.8461538461538461	11	0.3	0.7692307692307693	12	10	2	1	0	0.5	10	5	15	0.16666666666666666	0	0.8654361732519646	0.9250262692385514	0.7175381165629499	0.9293354728247063	0.7586502282116878	0.95115947321412	0.7176963553838794	0.9362020686843885	1.0	0.08333333333333333	0.0	0.02832111043897762	103
1264	0.06345908999555051	0.02394936453685065	0.018172850846377007	0.9263166729065334	-1	0	0	0.2	2	0.8461538461538461	11	0.25	0.8461538461538461	13	11	1	1	0	0.6	10	6	15	0.25	0	0.8339715139523175	0.9352623064143318	0.7175381165629499	0.9224714608607483	0.6506298737002022	0.9458155595008345	0.7176963553838794	0.9351632884025404	1.0	0.07692307692307693	0.0	0.018172850846377007	108
1819	0.057305865540187184	0.020565278050061395	0.017966804646765595	0.9264839749784114	-1	0	0	0.2	2	0.8461538461538461	11	0.2727272727272727	0.8461538461538461	13	11	1	1	0	0.45454545454545453	11	5	15	0.25	0	0.8969008325516119	0.9289519277371867	0.7175381165629499	0.9330476601517429	0.6506298737002022	0.9508120356520463	0.7807876701047705	0.9383286618464087	1.0	0.23076923076923078	0.0	0.017966804646765595	15
266	0.001105335679030261	0.00013134715400188178	0.00013134429827018387	0.9960413102886343	-1	0	0	1.0	1	0	0	1.0	0	1	0	0	3	0	0.5	1	2	2	1.0	0	0	0	0	0	0	0	0	0	0	0	0	0.00013134429827018387	69
1235	0.06594677164013431	0.02827182142486996	0.02536980140773687	0.926313379941241	-1	0	0	0.2	2	0.8461538461538461	11	0.25	0.8461538461538461	13	11	1	1	0	0.6	10	6	15	0.25	0	0.8339715139523175	0.9352623064143318	0.7175381165629499	0.9224714608607483	0.6506298737002022	0.9458155595008345	0.7176963553838794	0.9351632884025404	1.0	0.07692307692307693	0.0	0.02536980140773687	111
3095	0.061355078376355045	0.027263490332432663	0.021069734047225334	0.9267704024884866	-1	0	0	0.2	2	0.8461538461538461	11	0.3	0.7692307692307693	12	10	2	1	0	0.5	10	5	15	0.16666666666666666	0	0.8654361732519646	0.9250262692385514	0.7175381165629499	0.9293354728247063	0.704640050955945	0.9475469089361218	0.7176963553838794	0.9346891517738835	1.0	0	0.0	0.021069734047225334	34
3733	0.06376641434778571	0.026369106103270805	0.02327808068424667	0.926938347679254	-1	0	0	0.2	2	0.8461538461538461	11	0.3	0.7692307692307693	12	10	2	1	0	0.5	10	5	15	0.16666666666666666	0	0.8654361732519646	0.9250262692385514	0.7175381165629499	0.9293354728247063	0.7493940098676559	0.95018661008519	0.7176963553838794	0.9357877687304331	1.0	0.08333333333333333	0.0	0.02327808068424667	38
4986	0.0599876830410812	0.026646384757187874	0.02165933896676411	0.9274023036864064	-1	0	0	0.2	2	0.8461538461538461	11	0.3	0.7692307692307693	12	10	2	1	0	0.5	10	5	15	0.16666666666666666	0	0.8654361732519646	0.9250262692385514	0.7175381165629499	0.9291997712849587	0.7493940098676559	0.95018661008519	0.7176963553838794	0.9357464040232768	1.0	0.08333333333333333	0.0	0.02165933896676411	29
535	0.032777744239834546	0.004210473521921399	0.004182896229222718	0.9660988440486761	-1	0	0	0.3	3	0.6923076923076923	9	0.4166666666666667	0.5384615384615384	10	7	4	2	0	1.0	6	6	15	0.2222222222222222	0.7272727272727273	0.299057710992072	0.9027547253944028	0.4545577637739405	0.9430206182816842	0.5284001277278907	0.9454043097725644	0.9210935991777829	0.9326895541170174	0.55	0.4	0.0	0.004182896229222718	21
1146	None	None	None	None	None	0.25	1	0.3	3	0.7692307692307693	10	0.42857142857142855	0.6153846153846154	9	8	5	1	0	0.7142857142857143	7	5	15	0.07692307692307693	0.3076923076923077	0.576016994421068	0.9434297078028169	0.44948252619393064	0.9615970294153106	0.7586502282116878	0.9509239421697635	0.9124074996423537	0.9525524573855585	1.0	0.3333333333333333	0.0	None	0
2022	0.06312770862856322	0.009870272962027145	0.009368933767644099	0.801841172739335	-1	0	0	0.2	2	0.8461538461538461	11	0.25	0.8461538461538461	13	11	1	1	0	0.6	10	6	15	0.25	0	0.9144136208422445	0.9353959493213868	0.7175381165629499	0.9285543066392331	0.18465030129596838	0.9557472163082326	0.9032269127752188	0.9410322323161505	1.0	0.15384615384615385	0.0	0.009368933767644099	12
4720	0.06120667233807521	0.01531403967473659	0.01382025036830366	0.9270326368289692	-1	0	0	0.2	2	0.8461538461538461	11	0.3	0.7692307692307693	12	10	2	1	0	0.5	10	5	15	0.16666666666666666	0	0.8654361732519646	0.9250262692385514	0.7175381165629499	0.9291997712849587	0.7586502282116878	0.9530867492666795	0.7195879411287246	0.9369981494826122	1.0	0.08333333333333333	0.0	0.01382025036830366	14
1628	0.06403924755791822	0.025868049626564974	0.020356407629833435	0.92692733790805	-1	0	0	0.2	2	0.8461538461538461	11	0.25	0.8461538461538461	13	11	1	1	0	0.6	10	6	15	0.25	0	0.8339715139523175	0.9352623064143318	0.7175381165629499	0.9224714608607483	0.6506298737002022	0.9458155595008345	0.7176963553838794	0.9351632884025404	1.0	0.07692307692307693	0.0	0.020356407629833435	46
2753	0.05207555534915047	0.005324064292814697	0.005179094523240896	0.9357701639478297	-1	0	0	0.125	1	1.0	9	1.0	1.0	10	9	0	1	0	0.09090909090909091	11	1	11	0.3333333333333333	0	0.9213482369848851	0.7865695624426308	0.8336930153148149	0.9527899162037906	0.7586502282116878	0.8694084379700601	0.7176963553838794	0.8877835647576665	1.0	0	0.0	0.005179094523240896	4
176	0.06600857019960957	0.006312851875842757	-0.006287339819423823	0.5996206198482121	-1	0	0	0.1	1	1.0	13	1.0	1.0	14	13	0	1	0	0.06666666666666667	1	15	15	0.3333333333333333	0	0.5057020239380658	0.9451595218058442	0.5085513415033831	0.9504175405439172	0.5661835982549409	0.8461602827232996	0.9022753270294964	0.9242582725575123	1.0	0.21428571428571427	0.0	-0.0006287339819423824	12
2097	0.0676207424608868	0.028720584086904328	0.022459869831566916	0.9269756373515404	-1	0	0	0.2	2	0.8461538461538461	11	0.25	0.8461538461538461	13	11	1	1	0	0.6	10	6	15	0.25	0	0.8339715139523175	0.9352623064143318	0.7175381165629499	0.9224714608607483	0.6506298737002022	0.9458155595008345	0.7176963553838794	0.9351632884025404	1.0	0.07692307692307693	0.0	0.022459869831566916	29
4243	0.0623362331466266	0.005693655795612286	0.0010987601558175885	0.6766256940456137	-1	0	0	0.2	2	0.8461538461538461	11	0.2727272727272727	0.8461538461538461	13	11	1	1	0	0.45454545454545453	11	5	15	0.25	0	0.854232246162012	0.9209148207722958	0.7175381165629499	0.9414447073495225	0.7270359512840642	0.9468490384140029	0.9032269127752188	0.9372679399925313	1.0	0.07692307692307693	0.0	0.0010987601558175885	0
1202	0.05708317374740788	0.009471610630956855	0.0026368496330881662	0.8923866206269322	-1	0	0	0.1	1	1.0	13	0.23809523809523808	0.9230769230769231	13	12	1	1	0	0.7777777777777778	9	7	15	0.2	0	0.8969008325516119	0.9364571009304684	0.7175381165629499	0.9148813150960212	0.6506298737002022	0.9547985844462191	0.9032269127752188	0.9373309909150859	1.0	0.15384615384615385	0.0	0.0026368496330881662	27
1349	0.03049667308943947	0.014490478633626682	0.012325320030858776	0.9713958158276593	-1	0	0	0.3	3	0.6923076923076923	9	0.35714285714285715	0.5384615384615384	10	7	4	2	0	0.8571428571428571	7	6	15	0.2222222222222222	0.5454545454545454	0.31408550644860417	0.9298387772033583	0.5375575247208998	0.9415272854217455	0.48792861057780146	0.9472314636937279	0.9290747546672268	0.9399281619965375	0.55	0.4	0.0	0.012325320030858776	48
1296	0.028515975421311096	0.0033185738678424117	-0.0028756506694529805	0.9707690751873477	-1	0	0	0.4	4	0.5384615384615384	7	0.26785714285714285	0.5384615384615384	9	7	5	3	0	0.875	7	8	15	0.25	0.16666666666666666	0.3291133019051363	0.8625263983562806	0.33125035903058286	0.938599304217788	0.6507392943726653	0.9527240796882622	0.9240427352409424	0.9256864223022498	0.3333333333333333	0.3333333333333333	0.0	-0.00028756506694529803	2
1850	0.06675306793232991	0.03210085544297794	0.0315503207188849	0.9271401760612905	-1	0	0	0.2	2	0.8461538461538461	11	0.25	0.8461538461538461	13	11	1	1	0	0.6	10	6	15	0.25	0	0.8339715139523175	0.9352623064143318	0.7175381165629499	0.9224714608607483	0.6506298737002022	0.9458155595008345	0.7176963553838794	0.9351632884025404	1.0	0.07692307692307693	0.0	0.0315503207188849	40
2427	0.07354371013820848	0.016980894216607197	0.01544829528591564	0.8835506685417852	-1	0	0	0.1	1	1.0	13	1.0	1.0	14	13	0	1	0	0.06666666666666667	15	1	15	0.3333333333333333	0	0.8654361732519646	0.9383315470408706	0.7175381165629499	0.9268068872124157	0.6414035559565123	0.9511736161865914	0.8521965270005953	0.939543319493555	1.0	0	0.0	0.01544829528591564	13
2400	0.055938120521775186	0.02769414240584944	0.027618897132369064	0.9270498217344347	-1	0	0	0.2	2	0.8461538461538461	11	0.25	0.8461538461538461	13	11	1	1	0	0.6	10	6	15	0.25	0	0.8969008325516119	0.9364571009304684	0.7175381165629499	0.9148813150960212	0.6506298737002022	0.9547985844462191	0.9032269127752188	0.9373309909150859	1.0	0.15384615384615385	0.0	0.027618897132369064	56
1297	0.043505970056589585	0.004061269701642511	-0.0011778769391504957	0.9504912167045676	-1	0.25	1	0.4	4	0.6153846153846154	8	0.375	0.46153846153846156	9	6	5	2	0	0.625	8	5	15	0.18181818181818182	0.2857142857142857	0.4758516382621001	0.9279104177681877	0.6912699423696094	0.8760896656798487	0.5874968312515324	0.9114429059090619	0.848638142305457	0.9072720540399051	0.5555555555555556	0.2222222222222222	0.0	-0.00011778769391504957	4
96	None	None	None	None	None	0	0	0.5	2	0.75	3	0.75	0.25	2	1	3	2	0	0.5	2	4	6	0.2222222222222222	0.4	0.4761427946268049	0.7605850496543403	0.929393468186064	0.6695311567586986	0.5662711545597447	0.8778854270077869	0.9106044043471586	0.7821381874296607	0.75	0.5	0.0	None	0
3083	0.045586691697240604	0.009104492208689125	-0.00802331235926015	0.9343596148908024	-1	0	0	0.14285714285714285	1	1.0	8	1.0	1.0	9	8	0	1	0	0.1	10	1	10	0.3333333333333333	0	0.9144136208422445	0.7948057500135874	0.6912699423696094	0.9539687420505277	0.6895734677267694	0.8810744218064902	0.7176963553838794	0.8937247126402188	1.0	0	0.0	-0.000802331235926015	1
2674	0.0653789608637898	0.027096236548837728	0.02069601881272506	0.9273077491515631	-1	0	0	0.2	2	0.8461538461538461	11	0.25	0.8461538461538461	13	11	1	1	0	0.6	10	6	15	0.25	0	0.8339715139523175	0.9352623064143318	0.7175381165629499	0.9224714608607483	0.6506298737002022	0.9458155595008345	0.7176963553838794	0.9351632884025404	1.0	0.07692307692307693	0.0	0.02069601881272506	16
2655	0.06747287309097373	0.027502538198069224	0.021194986734043048	0.9268855609802393	-1	0	0	0.2	2	0.8461538461538461	11	0.25	0.8461538461538461	13	11	1	1	0	0.6	10	6	15	0.25	0	0.8339715139523175	0.9352623064143318	0.7175381165629499	0.9224714608607483	0.6506298737002022	0.9458155595008345	0.7176963553838794	0.9351632884025404	1.0	0.07692307692307693	0.0	0.021194986734043048	23
1469	0.06678399411753244	0.027781420915451466	0.02639650068812108	0.9265611993903222	-1	0	0	0.2	2	0.8461538461538461	11	0.25	0.8461538461538461	13	11	1	1	0	0.6	10	6	15	0.25	0	0.8339715139523175	0.9352623064143318	0.7175381165629499	0.9224714608607483	0.6506298737002022	0.9458155595008345	0.7176963553838794	0.9351632884025404	1.0	0.07692307692307693	0.0	0.02639650068812108	101
4442	0.07779162613419316	0.0038874402757771683	0.003415321987969977	0.7924083796184623	-1	0	0	0.1	1	1.0	13	1.0	1.0	14	13	0	1	0	0.06666666666666667	15	1	15	0.3333333333333333	0	0.8339715139523175	0.9272308399448184	0.7175381165629499	0.9162445957522228	0.7493940098676559	0.9358505256861871	0.7176963553838794	0.9268430843161319	1.0	0	0.0	0.003415321987969977	8
4655	0.057432067893087	0.026313856399343423	0.025398228185548904	0.9270358298114358	-1	0	0	0.2	2	0.8461538461538461	11	0.3	0.7692307692307693	12	10	2	1	0	0.5	10	5	15	0.16666666666666666	0	0.8654361732519646	0.9250262692385514	0.7175381165629499	0.9291997712849587	0.7493940098676559	0.95018661008519	0.7176963553838794	0.9357464040232768	1.0	0.08333333333333333	0.0	0.025398228185548904	88
2875	0.07141437094221716	0.0211683827674731	0.012500622660259229	0.9269425837270197	-1	0	0	0.2	2	0.8461538461538461	11	0.25	0.8461538461538461	13	11	1	1	0	0.6	10	6	15	0.25	0	0.8339715139523175	0.9352623064143318	0.7175381165629499	0.9224714608607483	0.6506298737002022	0.9458155595008345	0.7176963553838794	0.9351632884025404	1.0	0.15384615384615385	0.0	0.012500622660259229	16
4400	0.06339689384290437	0.022477823058597343	0.021211596066999943	0.9267899637111452	-1	0	0	0.2	2	0.8461538461538461	11	0.3	0.7692307692307693	12	10	2	1	0	0.5	10	5	15	0.16666666666666666	0	0.8654361732519646	0.9250262692385514	0.7175381165629499	0.9293354728247063	0.7493940098676559	0.95018661008519	0.7176963553838794	0.9357877687304331	1.0	0.08333333333333333	0.0	0.021211596066999943	31
2477	0.06400618843494837	0.024615610304064058	0.023845639269314645	0.9256711357240824	-1	0	0	0.1	1	1.0	13	0.23809523809523808	0.9230769230769231	13	12	1	1	0	0.7777777777777778	9	7	15	0.2	0	0.8339715139523175	0.9352623064143318	0.7175381165629499	0.9224714608607483	0.7586502282116878	0.9518060069061065	0.8982030092800266	0.9376145499598878	1.0	0.07692307692307693	0.0	0.023845639269314645	12
3096	0.045210601059575146	0.010060656962084346	-0.008541653885880324	0.9271405851303386	-1	0	0	0.14285714285714285	1	1.0	8	1.0	1.0	9	8	0	1	0	0.1	10	1	10	0.3333333333333333	0	0.9144136208422445	0.7948057500135874	0.6912699423696094	0.9539687420505277	0.6895734677267694	0.8810744218064902	0.7176963553838794	0.8937247126402188	1.0	0.1111111111111111	0.0	-0.0008541653885880323	0
2922	0.06548982071846861	0.030009977314758386	0.022365183794995337	0.9270510724315635	-1	0	0	0.2	2	0.8461538461538461	11	0.25	0.8461538461538461	13	11	1	1	0	0.6	10	6	15	0.25	0	0.8339715139523175	0.9352623064143318	0.7175381165629499	0.9224714608607483	0.7586502282116878	0.9518060069061065	0.8982030092800266	0.9376145499598878	1.0	0.07692307692307693	0.0	0.022365183794995337	25
4710	0.06146136775290969	0.027478466665630922	0.026593739300264936	0.9265509971002972	-1	0	0	0.2	2	0.8461538461538461	11	0.3	0.7692307692307693	12	10	2	1	0	0.5	10	5	15	0.16666666666666666	0	0.8654361732519646	0.9250262692385514	0.7175381165629499	0.9293354728247063	0.7493940098676559	0.95018661008519	0.7176963553838794	0.9357877687304331	1.0	0.08333333333333333	0.0	0.026593739300264936	26
4995	0.06086368565462148	0.025657184241053253	0.024553170634803268	0.9271395367016422	-1	0	0	0.2	2	0.8461538461538461	11	0.3	0.7692307692307693	12	10	2	1	0	0.5	10	5	15	0.16666666666666666	0	0.8654361732519646	0.9250262692385514	0.7175381165629499	0.9293354728247063	0.7493940098676559	0.95018661008519	0.7176963553838794	0.9357877687304331	1.0	0.08333333333333333	0.0	0.024553170634803268	44
1873	0.06533931455223252	0.029030116478844264	0.02385647136863332	0.9267651604346788	-1	0	0	0.2	2	0.8461538461538461	11	0.25	0.8461538461538461	13	11	1	1	0	0.6	10	6	15	0.25	0	0.8339715139523175	0.9352623064143318	0.7175381165629499	0.9224714608607483	0.6506298737002022	0.9458155595008345	0.7176963553838794	0.9351632884025404	1.0	0	0.0	0.02385647136863332	77
1900	0.0682872312111002	0.018057751313195893	0.006939790954163934	0.9271570665993609	-1	0	0	0.2	2	0.8461538461538461	11	0.25	0.8461538461538461	13	11	1	1	0	0.6	10	6	15	0.25	0	0.8339715139523175	0.9352623064143318	0.7175381165629499	0.9224714608607483	0.6506298737002022	0.9458155595008345	0.7176963553838794	0.9351632884025404	1.0	0.07692307692307693	0.0	0.006939790954163934	10
4715	0.05953704388018847	0.02333974648673065	0.02224618718293642	0.9260707006468968	-1	0	0	0.2	2	0.8461538461538461	11	0.3	0.7692307692307693	12	10	2	1	0	0.5	10	5	15	0.16666666666666666	0	0.8654361732519646	0.9250262692385514	0.7175381165629499	0.9293354728247063	0.7493940098676559	0.95018661008519	0.7176963553838794	0.9357877687304331	1.0	0.08333333333333333	0.0	0.02224618718293642	16
1169	0.039286645423118514	0.0031924556847103486	-0.0025379007709945083	0.9124373049057541	-1	0	0	0.1	1	1.0	13	0.3125	0.6153846153846154	9	8	5	1	0	0.75	8	6	15	0.07692307692307693	0.4	0.3437279379702139	0.9455394421056814	0.7175381165629499	0.952995751181593	0.7586502282116878	0.9658722465452658	0.9032269127752188	0.9555897045241246	1.0	0.2222222222222222	0.0	-0.00025379007709945084	1
4281	0.05979641540104426	0.023689690615781217	0.02257853764402049	0.9267286130401736	-1	0	0	0.2	2	0.8461538461538461	11	0.3	0.7692307692307693	12	10	2	1	0	0.5	10	5	15	0.16666666666666666	0	0.8654361732519646	0.9250262692385514	0.7175381165629499	0.9293354728247063	0.7493940098676559	0.95018661008519	0.7176963553838794	0.9357877687304331	1.0	0.08333333333333333	0.0	0.02257853764402049	33
1430	0.03222481645867439	0.01530623521074104	0.013077356009451677	0.9701288091596972	-1	0	0	0.3	3	0.6923076923076923	9	0.35714285714285715	0.5384615384615384	10	7	4	2	0	0.8571428571428571	7	6	15	0.2222222222222222	0.5454545454545454	0.31408550644860417	0.9298387772033583	0.5375575247208998	0.9415272854217455	0.48792861057780146	0.9472314636937279	0.9290747546672268	0.9399281619965375	0.55	0.4	0.0	0.013077356009451677	53
3133	0.09731150010127763	0.016409915750293148	0.01639155619447482	0.5867080347634004	-1	0	0	0.1	1	1.0	13	1.0	1.0	14	13	0	1	0	0.06666666666666667	15	1	15	0.3333333333333333	0	0.6866944426617956	0.9308846432664517	0.7175381165629499	0.9124686407956597	0.6414035559565123	0.9428916923015574	0.7505715505907953	0.9297489236996453	1.0	0.07142857142857142	0.0	0.01639155619447482	5
4225	0.06044230915581289	0.0062875421586138635	0.00573289223200174	0.7711552843018328	-1	0	0	0.125	1	1.0	10	1.0	1.0	11	10	0	1	0	0.08333333333333333	12	1	12	0.3333333333333333	0	0.9144136208422445	0.7766073382527836	0.6912699423696094	0.9461271214223905	0.7586502282116878	0.8690471079067895	0.7176963553838794	0.8809479506576754	1.0	0.09090909090909091	0.0	0.00573289223200174	2
4609	0.06369941651682967	0.028633536899263425	0.02857591675523272	0.9262035628533003	-1	0	0	0.2	2	0.8461538461538461	11	0.3	0.7692307692307693	12	10	2	1	0	0.5	10	5	15	0.16666666666666666	0	0.8654361732519646	0.9250262692385514	0.7175381165629499	0.9293354728247063	0.7493940098676559	0.95018661008519	0.7176963553838794	0.9357877687304331	1.0	0.08333333333333333	0.0	0.02857591675523272	80
477	0.026750414925375242	0.007411814711999443	0.0064657604206233964	0.9687455522087192	-1	0	0	0.2	2	0.8461538461538461	11	0.4166666666666667	0.6153846153846154	10	8	4	2	0	1.0	6	6	15	0.2	0.5454545454545454	0.31408550644860417	0.9312109376163616	0.6467933657671688	0.9314977732813137	0.34804118723034483	0.9555003580371887	0.9229827114011606	0.9405152304505937	0.55	0.4	0.0	0.0064657604206233964	64
4509	0.06205038566763568	0.02279765815938335	0.014327874878979923	0.9268851708418775	-1	0	0	0.2	2	0.8461538461538461	11	0.3	0.7692307692307693	12	10	2	1	0	0.5	10	5	15	0.16666666666666666	0	0.8654361732519646	0.9250262692385514	0.7175381165629499	0.9293354728247063	0.7558141054401307	0.9516817314511281	0.795226418521941	0.9364266667841297	1.0	0.08333333333333333	0.0	0.014327874878979923	18
1531	0.0552661809825428	0.02179996296749056	0.020717901734481726	0.9267187964908038	-1	0	0	0.2	2	0.8461538461538461	11	0.25	0.8461538461538461	13	11	1	1	0	0.6	10	6	15	0.25	0	0.8969008325516119	0.9364571009304684	0.7175381165629499	0.9148813150960212	0.6506298737002022	0.9547985844462191	0.9032269127752188	0.9373309909150859	1.0	0.15384615384615385	0.0	0.020717901734481726	76
993	0.06517373511680291	0.0019301057089262444	-0.0013340903208555912	0.7373624271095431	-1	0	0	0.1	1	1.0	13	1.0	1.0	14	13	0	1	0	0.06666666666666667	15	1	15	0.3333333333333333	0	0.7999157559043002	0.9714228843380853	0.5608682770539206	0.9274496476291082	0.7586502282116878	0.9457321667204116	0.9032269127752188	0.9515447957986074	1.0	0.07142857142857142	0.0	-0.0001334090320855591	6
1956	0.06465748818022485	0.02628264694804359	0.024941206786947043	0.926235824845159	-1	0	0	0.2	2	0.8461538461538461	11	0.25	0.8461538461538461	13	11	1	1	0	0.6	10	6	15	0.25	0	0.8339715139523175	0.9352623064143318	0.7175381165629499	0.9224714608607483	0.6506298737002022	0.9458155595008345	0.7176963553838794	0.9351632884025404	1.0	0.07692307692307693	0.0	0.024941206786947043	54
2125	0.06742362245153366	0.027438888462369915	0.01968896152678478	0.9269882605263944	-1	0	0	0.2	2	0.8461538461538461	11	0.25	0.8461538461538461	13	11	1	1	0	0.6	10	6	15	0.25	0	0.8339715139523175	0.9352623064143318	0.7175381165629499	0.9224714608607483	0.6506298737002022	0.9458155595008345	0.7176963553838794	0.9351632884025404	1.0	0.07692307692307693	0.0	0.01968896152678478	18
329	6.081256628804693e-09	5.0042924705385185e-09	4.687093014095634e-10	0.999999246433069	-1	0	0	1.0	1	0	0	1.0	0	0	0	1	1	0	0.5	2	1	2	0.16666666666666666	0	0	0	0	0	0	0	0	0	0	0	0	-0.1	0
4923	0.061725298089250244	0.02408647664656823	0.023082604725487555	0.9262406948398977	-1	0	0	0.2	2	0.8461538461538461	11	0.3	0.7692307692307693	12	10	2	1	0	0.5	10	5	15	0.16666666666666666	0	0.8654361732519646	0.9250262692385514	0.7175381165629499	0.9293354728247063	0.7493940098676559	0.95018661008519	0.7176963553838794	0.9357877687304331	1.0	0.08333333333333333	0.0	0.023082604725487555	25
4100	0.06370995289522603	0.021773874268170523	0.019110941266536716	0.9269752414499397	-1	0	0	0.2	2	0.8461538461538461	11	0.3	0.7692307692307693	12	10	2	1	0	0.5	10	5	15	0.16666666666666666	0	0.8654361732519646	0.9250262692385514	0.7175381165629499	0.9293354728247063	0.7493940098676559	0.95018661008519	0.7176963553838794	0.9357877687304331	1.0	0.08333333333333333	0.0	0.019110941266536716	23
3651	0.06251937299879042	0.024946992609499147	0.024285511754581667	0.9262062920162872	-1	0	0	0.2	2	0.8461538461538461	11	0.3	0.7692307692307693	12	10	2	1	0	0.5	10	5	15	0.16666666666666666	0	0.8654361732519646	0.9250262692385514	0.7175381165629499	0.9293354728247063	0.704640050955945	0.9483359076651005	0.7505715505907953	0.9350137420907491	1.0	0.08333333333333333	0.0	0.024285511754581667	53
3017	0.0803345669101682	0.004933944166056771	-0.0031507512219549377	0.9326668886836704	-1	0	0	0.1	1	1.0	13	1.0	1.0	14	13	0	1	0	0.06666666666666667	15	1	15	0.3333333333333333	0	0.7596947024593368	0.9243407644173496	0.7175381165629499	0.9275017597671846	0.3558366041846022	0.9577539097332494	0.9032269127752188	0.9384444847163775	1.0	0.07142857142857142	0.0	-0.0003150751221954938	1
3318	0.06476993799607395	0.027026726036369693	0.020156524937886285	0.927219658544605	-1	0	0	0.2	2	0.8461538461538461	11	0.25	0.8461538461538461	13	11	1	1	0	0.6	10	6	15	0.25	0	0.8339715139523175	0.9352623064143318	0.7175381165629499	0.9224714608607483	0.7529779826685737	0.9507063541772467	0.855743861815238	0.9371505208225812	1.0	0.07692307692307693	0.0	0.020156524937886285	13
166	0.02571243947672643	0.001814288750556786	-0.0011817463337298452	0.9435778017461218	-1	0	0	0.3	3	0.6923076923076923	9	0.42857142857142855	0.6153846153846154	9	8	5	1	0	0.7142857142857143	5	7	15	0.07692307692307693	0	0.44311125515127336	0.9592824561981019	0.5200271876093514	0.9611069155573594	0.8711637952233463	0.8891574109966669	0.9299281285540338	0.9435513620889516	1.0	0.2222222222222222	0.0	-0.00011817463337298452	26
668	0.04234058041190156	0.010454723537795751	-0.01017164399154854	0.7627651849681074	-1	0	0	0.125	1	1.0	9	1.0	1.0	10	9	0	1	0	0.09090909090909091	11	1	11	0.3333333333333333	0	0.44835308475973273	0.9376277325988213	0.3769649695935574	0.7668989648340988	0.4804081093155569	0.9177296093189496	0.8613270209239097	0.8913238646281968	1.0	0.1	0.0	-0.001017164399154854	5
4556	0.07720035009934005	0.003948414900444813	0.0036400914205131146	0.4817473156030365	-1	0	0	0.1	1	1.0	13	0.23809523809523808	0.8461538461538461	12	11	2	1	0	0.7777777777777778	9	7	15	0.14285714285714285	0	0.8654361732519646	0.9250262692385514	0.7175381165629499	0.9293354728247063	0.6493756788747237	0.9444982136881299	0.7176963553838794	0.9334634053357191	1.0	0.08333333333333333	0.0	0.0036400914205131146	5
3250	0.07092993031052204	0.006204159139757937	0.0021562095692482255	0.924534674992297	-1	0	0	0.1	1	1.0	12	1.0	1.0	13	12	0	1	0	0.07142857142857142	14	1	14	0.3333333333333333	0	0.8339715139523175	0.9352623064143318	0.7175381165629499	0.9224714608607483	0.6506298737002022	0.9458155595008345	0.7176963553838794	0.9351632884025404	1.0	0.07692307692307693	0.0	0.0021562095692482255	8
394	0.011082387984966014	0.0006412562466099125	-0.0004859772637417447	0.9486435369201762	-1	0	0	0.2	1	1.0	5	1.0	1.0	6	5	0	1	0	0.14285714285714285	7	1	7	0.3333333333333333	0	0.5145729144682849	0.9746871707229303	0.23980887600171874	0.9648214619425495	0.5290789185376907	0.8918242905790549	0.8542321085091656	0.9536440778226353	1.0	0	0.0	-4.859772637417447e-05	11
4182	0.06053547411868804	0.02579023243491519	0.025522464817352222	0.9260730484084883	-1	0	0	0.2	2	0.8461538461538461	11	0.3	0.7692307692307693	12	10	2	1	0	0.5	10	5	15	0.16666666666666666	0	0.8654361732519646	0.9250262692385514	0.7175381165629499	0.9293354728247063	0.7493940098676559	0.95018661008519	0.7176963553838794	0.9357877687304331	1.0	0.08333333333333333	0.0	0.025522464817352222	68
3029	0.061007165879927334	0.02741246008677035	0.027345673376131155	0.9260090063625666	-1	0	0	0.2	2	0.8461538461538461	11	0.25	0.8461538461538461	13	11	1	1	0	0.6	10	6	15	0.25	0	0.8969008325516119	0.9289519277371867	0.7175381165629499	0.9330476601517429	0.6506298737002022	0.9458155595008345	0.7176963553838794	0.9363313089014527	1.0	0.07692307692307693	0.0	0.027345673376131155	12
532	0.028940711081389712	0.009189201902830596	0.005232214270291291	0.9703718596119364	-1	0	0	0.2	2	0.8461538461538461	11	0.4166666666666667	0.6153846153846154	10	8	4	2	0	1.0	6	6	15	0.2	0.5454545454545454	0.31408550644860417	0.9312109376163616	0.6467933657671688	0.9314977732813137	0.34804118723034483	0.9555003580371887	0.9229827114011606	0.9405152304505937	0.55	0.4	0.0	0.005232214270291291	60
4249	0.0618056410386079	0.02426782483345821	0.024045966337485045	0.9262030665775591	-1	0	0	0.2	2	0.8461538461538461	11	0.3	0.7692307692307693	12	10	2	1	0	0.5	10	5	15	0.16666666666666666	0	0.8654361732519646	0.9250262692385514	0.7175381165629499	0.9293354728247063	0.7493940098676559	0.9496688267555577	0.7181408543559871	0.9355693828822643	1.0	0.08333333333333333	0.0	0.024045966337485045	27
229	0.0013679624141179675	8.678312946029547e-05	8.554614867653996e-05	0.99865108650847	-1	0	0	0.6666666666666666	2	0.5	1	0.6666666666666666	0	2	0	1	0	0	0.6666666666666666	2	3	4	0.0	0	0	0	0	0	0	0	0	0	0	0	0	8.554614867653996e-05	38
3794	0.061741140653196254	0.0232825322972881	0.020839051594123997	0.9271326125516909	-1	0	0	0.2	2	0.8461538461538461	11	0.3	0.7692307692307693	12	10	2	1	0	0.5	10	5	15	0.16666666666666666	0	0.8654361732519646	0.9250262692385514	0.7175381165629499	0.9293354728247063	0.7493940098676559	0.95018661008519	0.7176963553838794	0.9357877687304331	1.0	0	0.0	0.020839051594123997	32
742	0.0037339269365764404	0.0006783490437943981	-0.0006467985714207077	0.9753405939379484	-1	0.5	1	0.5	3	0.5	3	0.4444444444444444	0.5	6	3	1	0	0	0.5	6	3	8	0.0	1.0	0.5799307307230805	0.8871429861316592	0.3888428649465414	0.9273748764371047	0.760913449677047	0.7092081041343093	0.8292328165771862	0.8621770637137086	0	0	0.0	-6.467985714207078e-05	14
386	0.00518795464166831	0.00025360693565279176	0.00019636581855837011	0.9770240488206634	-1	0.5	1	0.7142857142857143	5	0.375	3	0.5	0.25	6	2	3	0	0	0.8	5	4	10	0.0	0.3333333333333333	0.6603587603046192	0.8213039995767087	0.8484407080262205	0.9419305577215491	0.41350845367817735	0.933957649992684	0.896210872800114	0.910537161302708	0	0	0.0	0.00019636581855837011	10
3891	0.06003678967153976	0.022016867669371252	0.020195034692228393	0.9260412408950234	-1	0	0	0.2	2	0.8461538461538461	11	0.3	0.7692307692307693	12	10	2	1	0	0.5	10	5	15	0.16666666666666666	0	0.8654361732519646	0.9250262692385514	0.7175381165629499	0.9293354728247063	0.7493940098676559	0.95018661008519	0.7176963553838794	0.9357877687304331	1.0	0.08333333333333333	0.0	0.020195034692228393	27
4628	0.06057319725088594	0.02626142712033211	0.025805136118799834	0.9267049215051448	-1	0	0	0.2	2	0.8461538461538461	11	0.3	0.7692307692307693	12	10	2	1	0	0.5	10	5	15	0.16666666666666666	0	0.8654361732519646	0.9250262692385514	0.7175381165629499	0.9293354728247063	0.7493940098676559	0.95018661008519	0.7176963553838794	0.9357877687304331	1.0	0.08333333333333333	0.0	0.025805136118799834	47
2241	0.07036929622461381	0.018586027152299386	0.012444303561025561	0.9265421484346729	-1	0	0	0.2	2	0.8461538461538461	11	0.25	0.8461538461538461	13	11	1	1	0	0.6	10	6	15	0.25	0	0.8339715139523175	0.9352623064143318	0.7175381165629499	0.9224714608607483	0.6506298737002022	0.9458155595008345	0.7176963553838794	0.9351632884025404	1.0	0	0.0	0.012444303561025561	15
1841	0.06590504302330785	0.02499959372001888	0.020734525675767085	0.926105222494453	-1	0	0	0.2	2	0.8461538461538461	11	0.25	0.8461538461538461	13	11	1	1	0	0.6	10	6	15	0.25	0	0.8339715139523175	0.9352623064143318	0.7175381165629499	0.9224714608607483	0.6506298737002022	0.9458155595008345	0.7176963553838794	0.9351632884025404	1.0	0.07692307692307693	0.0	0.020734525675767085	29
4315	0.07643141430561251	0.011022363091089258	0.010669634758042171	0.921951122429178	-1	0	0	0.2	2	0.8461538461538461	11	0.38461538461538464	0.8461538461538461	13	11	1	1	0	0.23076923076923078	13	3	15	0.25	0	0.8339715139523175	0.9225280273056079	0.7175381165629499	0.9192678335184757	0.7373315693524091	0.9421503875237194	0.7176963553838794	0.9286843673935551	1.0	0.07692307692307693	0.0	0.010669634758042171	6
1603	0.026597737142829595	0.0017393055313513798	0.001691587315872705	0.8909200216875208	-1	0	0	0.2857142857142857	2	0.75	6	0.3333333333333333	0.625	7	5	2	2	0	0.8333333333333334	5	6	10	0.3333333333333333	0	0.9144136208422445	0.9438326048639989	0.7175381165629499	0.9394051376473564	0.18465030129596838	0.940271736916897	0.9032269127752188	0.9411994707327709	0.5714285714285714	0.42857142857142855	0.0	0.001691587315872705	10
41	0.002015770926045827	6.188295911100774e-05	-6.183140493769415e-05	0.9895409703204525	-1	0	0	0.3333333333333333	1	1.0	2	1.0	1.0	3	2	0	3	0	0.25	4	1	4	1.0	0	0.303569780903964	0.9359419685263469	0.4872365222350556	0.8881809330174254	0.12207286670501358	0.9168508200241035	0.8789934826875324	0.9156599812690127	0.6666666666666666	0	0.0	-6.183140493769415e-06	45
3266	0.08774812048640987	0.00587381777985384	0.005857288808680769	0.698787467515451	-1	0	0	0.1	1	1.0	13	1.0	1.0	14	13	0	1	0	0.06666666666666667	15	1	15	0.3333333333333333	0	0.8339715139523175	0.9272308399448184	0.7175381165629499	0.9162445957522228	0.7586502282116878	0.9415051687496995	0.7176963553838794	0.9290340235320049	1.0	0.07142857142857142	0.0	0.005857288808680769	2
4306	0.06149489552904663	0.02281848266650502	0.02130482239940952	0.9262848143291397	-1	0	0	0.2	2	0.8461538461538461	11	0.3	0.7692307692307693	12	10	2	1	0	0.5	10	5	15	0.16666666666666666	0	0.8654361732519646	0.9250262692385514	0.7175381165629499	0.9293354728247063	0.7493940098676559	0.95018661008519	0.7176963553838794	0.9357877687304331	1.0	0	0.0	0.02130482239940952	20
2913	0.03657403313103348	0.013531321531141964	0.013287129881159874	0.9316212910832402	-1	0	0	0.125	1	1.0	9	0.3142857142857143	0.8888888888888888	9	8	1	1	0	0.7142857142857143	7	5	11	0.2	0	0.9282828531275259	0.8064083338065908	0.9761160882600206	0.9595440744706321	0.7586502282116878	0.9017167926769099	0.7938937508356452	0.9063485342490453	1.0	0.1111111111111111	0.0	0.013287129881159874	20
4334	0.05145530070982012	0.002938823015237898	0.0016683526040985562	0.7487397926324394	-1	0	0	0.125	1	1.0	10	1.0	0.9	10	9	1	2	0	0.08333333333333333	12	1	12	0.4	0	0.7768846264625606	0.7621564889136914	0.841160894952522	0.9556363103842098	0.30079088555229916	0.9303953793045505	0.9451319499449898	0.9068493197587537	0.55	0.1	0.0	0.0016683526040985562	0
2727	0.05951774073643216	0.023047417480450055	0.01707494752836548	0.926366371202579	-1	0	0	0.2	2	0.8461538461538461	11	0.3	0.7692307692307693	12	10	2	1	0	0.5	10	5	15	0.16666666666666666	0	0.8654361732519646	0.9250262692385514	0.7175381165629499	0.9293354728247063	0.704640050955945	0.9475469089361218	0.7176963553838794	0.9346891517738835	1.0	0.08333333333333333	0.0	0.01707494752836548	20
4041	0.07554182616666995	0.012074309256066793	0.010456057157236388	0.9322961004942394	-1	0	0	0.1	1	1.0	13	1.0	1.0	14	13	0	1	0	0.06666666666666667	15	1	15	0.3333333333333333	0	0.8654361732519646	0.9293366212623347	0.7175381165629499	0.9268068872124157	0.6861575148682233	0.9555413036604797	0.8521965270005953	0.9386377590599984	1.0	0.07142857142857142	0.0	0.010456057157236388	21
2643	0.06643431577333181	0.025763425802906234	0.02370468181593023	0.9269298156769216	-1	0	0	0.2	2	0.8461538461538461	11	0.25	0.8461538461538461	13	11	1	1	0	0.6	10	6	15	0.25	0	0.8339715139523175	0.9352623064143318	0.7175381165629499	0.9224714608607483	0.740137791523624	0.94836371409895	0.7176963553838794	0.9361836594269257	1.0	0.23076923076923078	0.0	0.02370468181593023	30
4960	0.06068251155783198	0.025888318573074092	0.024874133575524204	0.9263466199396031	-1	0	0	0.2	2	0.8461538461538461	11	0.3	0.7692307692307693	12	10	2	1	0	0.5	10	5	15	0.16666666666666666	0	0.8654361732519646	0.9250262692385514	0.7175381165629499	0.9293354728247063	0.7493940098676559	0.95018661008519	0.7176963553838794	0.9357877687304331	1.0	0.16666666666666666	0.0	0.024874133575524204	42
2984	0.061586517903509434	0.01802569521407025	0.007850236142094473	0.9270417407727676	-1	0	0	0.2	2	0.8461538461538461	11	0.3	0.7692307692307693	12	10	2	1	0	0.5	10	5	15	0.16666666666666666	0	0.8654361732519646	0.9250262692385514	0.7175381165629499	0.9293354728247063	0.704640050955945	0.9475469089361218	0.7176963553838794	0.9346891517738835	1.0	0.08333333333333333	0.0	0.007850236142094473	9
1128	0.03577795594470248	0.01223560486835714	0.00590791209829877	0.9261852542604999	-1	0	0	0.4	4	0.5384615384615384	7	0.625	0.5384615384615384	10	7	4	3	0	0.16666666666666666	12	2	15	0.3333333333333333	0	0.7502698624962064	0.7977104073750362	0.33125035903058286	0.8098449177522039	0.6963938151320839	0.9379961062492652	0.8629024584485666	0.863640944182033	0.3	0.1	0.0	0.00590791209829877	34
2141	0.06522930460042775	0.030324031997344045	0.02496529481748575	0.9260765964737275	-1	0	0	0.2	2	0.8461538461538461	11	0.25	0.8461538461538461	13	11	1	1	0	0.6	10	6	15	0.25	0	0.8339715139523175	0.9352623064143318	0.7175381165629499	0.9224714608607483	0.7586502282116878	0.9518060069061065	0.8982030092800266	0.9376145499598878	1.0	0.07692307692307693	0.0	0.02496529481748575	37
3247	0.06300475235281572	0.001985966107057372	-0.000797358111870342	0.9229895060970907	-1	0	0	0.3	3	0.6923076923076923	9	0.375	0.6153846153846154	11	8	3	2	0	0.4	10	4	15	0.2857142857142857	0	0.8339715139523175	0.9322009305340795	0.7175381165629499	0.9301789749219378	0.7586502282116878	0.9547412228367623	0.8982030092800266	0.9400916692476208	0.5909090909090909	0.09090909090909091	0.0	-7.973581118703419e-05	2
779	0.01621208626140707	0.001517858155319678	-0.0014925259747090587	0.9786992905493187	-1	0	0	0.3	3	0.6923076923076923	9	0.4166666666666667	0.3076923076923077	4	4	10	5	0	1.0	6	6	15	0.20833333333333334	0.18181818181818182	0.8806713740912272	0.9751445250509049	0.3852956569159353	0.9282720225740567	0.5486952237299668	0.9653406821948709	0.961504157211431	0.9602896089106747	0.25	0.5	0.0	-0.00014925259747090587	12
3768	0.06189297283142474	0.02625088364347988	0.026066097217539833	0.9269723124315603	-1	0	0	0.2	2	0.8461538461538461	11	0.3	0.7692307692307693	12	10	2	1	0	0.5	10	5	15	0.16666666666666666	0	0.8654361732519646	0.9250262692385514	0.7175381165629499	0.9293354728247063	0.7586502282116878	0.952841131703813	0.8256691833058706	0.9369309152849262	1.0	0.08333333333333333	0.0	0.026066097217539833	44
996	0.02734170089654883	0.011043558993896026	-0.0013360390424148724	0.9164767446875114	-1	0	0	0.4	4	0.5384615384615384	7	0.42857142857142855	0.38461538461538464	8	5	6	3	0	0.7142857142857143	7	5	15	0.23076923076923078	0	0.6177335120413133	0.9402145479671433	0.31825756872127015	0.7117483754207001	0.6631080591501423	0.9370999304666493	0.938977924697392	0.8928472073142257	0.625	0.125	0.0	-0.00013360390424148723	2
2850	0.06728477664314333	0.028383392299069957	0.024171454525921437	0.9269199759340763	-1	0	0	0.2	2	0.8461538461538461	11	0.25	0.8461538461538461	13	11	1	1	0	0.6	10	6	15	0.25	0	0.8339715139523175	0.9352623064143318	0.7175381165629499	0.9224714608607483	0.6506298737002022	0.9458155595008345	0.7176963553838794	0.9351632884025404	1.0	0.07692307692307693	0.0	0.024171454525921437	24
2182	0.07056965856354751	0.010014937095604087	-0.00940371001181791	0.9261396797754146	-1	0	0	0.2	2	0.8461538461538461	11	0.5357142857142857	0.8461538461538461	13	11	1	1	0	0.14285714285714285	14	2	15	0.25	0	0.8339715139523175	0.9352623064143318	0.7175381165629499	0.9224714608607483	0.740137791523624	0.94836371409895	0.7176963553838794	0.9361836594269257	1.0	0.07692307692307693	0.0	-0.0009403710011817911	0
4622	0.06152470804035594	0.003198947330068862	-0.003031616893066728	0.7954772570324558	-1	0	0	0.2	2	0.8461538461538461	11	0.3	0.7692307692307693	12	10	2	1	0	0.5	10	5	15	0.16666666666666666	0	0.8055531510430607	0.9116696074450492	0.7175381165629499	0.9293354728247063	0.6954137332122551	0.9423631508242098	0.7505715505907953	0.9287944062905054	1.0	0.08333333333333333	0.0	-0.0003031616893066728	2
627	0.06963208466526001	0.005670901779576087	-0.0015447320328808615	0.9432361068476628	-1	0	0	0.2	2	0.8461538461538461	11	0.25	0.8461538461538461	13	11	1	1	0	0.6	10	6	15	0.25	0	0.6040661416714286	0.9185480847550824	0.7175381165629499	0.9224714608607483	0.7183217212824939	0.9474649643407306	0.7674980346228316	0.9306790383885154	1.0	0.38461538461538464	0.0	-0.00015447320328808615	7
3440	0.06037618530779986	0.02609083584620999	0.025328670841731925	0.9267662439513282	-1	0	0	0.2	2	0.8461538461538461	11	0.3	0.7692307692307693	12	10	2	1	0	0.5	10	5	15	0.16666666666666666	0	0.8654361732519646	0.9250262692385514	0.7175381165629499	0.9293354728247063	0.7493940098676559	0.95018661008519	0.7176963553838794	0.9357877687304331	1.0	0.08333333333333333	0.0	0.025328670841731925	42
4597	0.0624699780169393	0.020676142520449182	0.009784956862268478	0.926082348249179	-1	0	0	0.2	2	0.8461538461538461	11	0.25	0.7692307692307693	12	10	2	1	0	0.6	10	6	15	0.16666666666666666	0	0.8654361732519646	0.9250262692385514	0.7175381165629499	0.9293354728247063	0.7493940098676559	0.95018661008519	0.7176963553838794	0.9357877687304331	1.0	0.08333333333333333	0.0	0.009784956862268478	10
3783	0.04976314721860305	0.00786481527314232	-0.0010739117267333112	0.996247392986497	-1	0	0	0.2	2	0.8461538461538461	11	0.3	0.7692307692307693	12	10	2	1	0	0.5	10	5	15	0.16666666666666666	0	0.9213482369848851	0.9246328093403455	0.7175381165629499	0.930163910824465	0.7219681816489849	0.9583756388237765	0.8296761903369523	0.9395885222871956	1.0	0.16666666666666666	0.0	-0.00010739117267333112	2
360	0.0011630307513980907	6.650616380970163e-05	6.645783131516752e-05	0.9970412171360246	-1	0	0	1.0	2	0.0	0	0.75	0	1	0	1	0	0	1.0	2	2	3	0.0	0	0	0	0	0	0	0	0	0	0	0	0	6.645783131516752e-05	32
520	0.019702642525629945	0.004198264176576358	0.0033667709443703283	0.7103789369113142	-1	0	0	0.2	1	1.0	5	1.0	1.0	6	5	0	1	0	0.14285714285714285	7	1	7	0.3333333333333333	0	0.5109513982759036	0.9325618179001539	0.2737211234649604	0.9095646425993053	0.7947277988663559	0.8590201057220647	0.7444396978870351	0.904426889402555	1.0	0.16666666666666666	0.0	0.0033667709443703283	22
3326	0.0620470970419415	0.02450793215945934	0.021649036463582367	0.9267245304861019	-1	0	0	0.2	2	0.8461538461538461	11	0.3	0.7692307692307693	12	10	2	1	0	0.5	10	5	15	0.16666666666666666	0	0.8654361732519646	0.9250262692385514	0.7175381165629499	0.9293354728247063	0.7493940098676559	0.95018661008519	0.7176963553838794	0.9357877687304331	1.0	0.08333333333333333	0.0	0.021649036463582367	33
1404	0.033021678609806746	0.0013687966043077074	0.0001739869878054561	0.9271925656451985	-1	0	0	0.3	3	0.6923076923076923	9	0.3125	0.5384615384615384	9	7	5	2	0	0.75	6	8	15	0.16666666666666666	0	0.7876453874531395	0.9346130902569023	0.33125035903058286	0.929833188058628	0.654989084269007	0.923542920917333	0.8852114233183703	0.9294634208183148	0.5555555555555556	0.3333333333333333	0.0	0.0001739869878054561	3
928	0.02617267389507924	0.011154874746657847	0.006293887236376674	0.9702482236078758	-1	0	0	0.2	2	0.8461538461538461	11	0.4166666666666667	0.6153846153846154	9	8	5	2	0	1.0	6	6	15	0.15384615384615385	0.5454545454545454	0.299057710992072	0.887657167171958	0.7175381165629499	0.9369500511090871	0.2988238867666011	0.9569153682654722	0.938977924697392	0.9322700405909418	0.5555555555555556	0.4444444444444444	0.0	0.006293887236376674	45
3781	0.061739679881947604	0.02617700689105189	0.025546244282810035	0.9269699260130343	-1	0	0	0.2	2	0.8461538461538461	11	0.3	0.7692307692307693	12	10	2	1	0	0.5	10	5	15	0.16666666666666666	0	0.8654361732519646	0.9250262692385514	0.7175381165629499	0.9293354728247063	0.7493940098676559	0.9496688267555577	0.7181408543559871	0.9355693828822643	1.0	0.08333333333333333	0.0	0.025546244282810035	61
3403	0.0387259101038408	0.017720410499443527	0.017531577932221667	0.9306364303972923	-1	0	0	0.125	1	1.0	10	0.42857142857142855	0.8	9	8	2	1	0	0.5714285714285714	7	4	12	0.14285714285714285	0	0.9282828531275259	0.8139023037238375	0.9761160882600206	0.9595440744706321	0.740137791523624	0.8895537288314367	0.8028069876018936	0.9040162248771005	1.0	0.1111111111111111	0.0	0.017531577932221667	16
1557	0.07447890941694997	0.004521161023766594	0.0030043759160700728	0.9230861267365609	-1	0	0	0.1	1	1.0	12	1.0	0.9166666666666666	12	11	1	2	0	0.07142857142857142	14	1	14	0.4	0	0.6993568590479324	0.942773752930208	0.7175381165629499	0.9327809878265607	0.3837941637069394	0.9474276537199445	0.9032269127752188	0.9412838231058084	0.5416666666666666	0.08333333333333333	0.0	0.0030043759160700728	11
3509	0.060838231405737395	0.0029763001599214145	-0.002876770779355319	0.9330495974435503	-1	0	0	0.2	2	0.8461538461538461	11	0.25	0.8461538461538461	13	11	1	1	0	0.6	10	6	15	0.25	0	0.7771347881338037	0.9252923020695297	0.7175381165629499	0.9224714608607483	0.7586502282116878	0.9468056365497398	0.8981000964872192	0.9323919420395123	1.0	0.07692307692307693	0.0	-0.0002876770779355319	1
4754	0.06187062425133397	0.022106934350010862	0.018838694842013757	0.92637828270615	-1	0	0	0.2	2	0.8461538461538461	11	0.3	0.7692307692307693	12	10	2	1	0	0.5	10	5	15	0.16666666666666666	0	0.8654361732519646	0.9250262692385514	0.7175381165629499	0.9293354728247063	0.7493940098676559	0.95018661008519	0.7176963553838794	0.9357877687304331	1.0	0.08333333333333333	0.0	0.018838694842013757	17
4605	0.062484396207812834	0.02667251082630527	0.025629506732859478	0.9264647861303316	-1	0	0	0.2	2	0.8461538461538461	11	0.3	0.7692307692307693	12	10	2	1	0	0.5	10	5	15	0.16666666666666666	0	0.8654361732519646	0.9250262692385514	0.7175381165629499	0.9293354728247063	0.7493940098676559	0.95018661008519	0.7176963553838794	0.9357877687304331	1.0	0.16666666666666666	0.0	0.025629506732859478	24
4430	0.059682457226701215	0.024374054885263962	0.022979195453443905	0.9267780873507429	-1	0	0	0.2	2	0.8461538461538461	11	0.3	0.7692307692307693	12	10	2	1	0	0.5	10	5	15	0.16666666666666666	0	0.8654361732519646	0.9250262692385514	0.7175381165629499	0.9293354728247063	0.7493940098676559	0.95018661008519	0.7176963553838794	0.9357877687304331	1.0	0.08333333333333333	0.0	0.022979195453443905	28
2809	0.03298129610310606	0.0053205346919595895	0.00476538045524392	0.9248315091483621	-1	0	0	0.3	3	0.6923076923076923	9	0.4166666666666667	0.6923076923076923	12	9	2	1	0	1.0	6	6	15	0.2	0	0.819577724668241	0.9216885557932921	0.7175381165629499	0.9293354728247063	0.7493940098676559	0.9466407706295007	0.7176963553838794	0.933348688929437	1.0	0.08333333333333333	0.0	0.00476538045524392	1
832	0.0007236810796079765	4.969366401621182e-05	4.9686776654473404e-05	0.9977749172214031	-1	0	0	0.5	2	0.6666666666666666	2	0.625	0.6666666666666666	4	2	0	0	0	0.5	4	2	5	0.0	0	0.6245428079273522	0.9354492821216935	0.5833601847986692	0.8145874311774753	0.23147306181954014	0.9299178466518495	0.8557415794139679	0.904336730252867	0	0	0.0	4.9686776654473404e-05	22
1258	0.05547250598126377	0.01636056514648002	0.0034533659254898587	0.8289451251114671	-1	0	0	0.2	2	0.8461538461538461	11	0.5357142857142857	0.8461538461538461	13	11	1	1	0	0.14285714285714285	14	2	15	0.25	0	0.9144136208422445	0.8732795282152883	0.6912699423696094	0.9469580808398473	0.6288138034590721	0.9308585339972981	0.7391801377751933	0.9220691989823765	1.0	0.38461538461538464	0.0	0.0034533659254898587	17
2662	0.058988997132525395	0.0007169559677325013	-0.00038603778889684774	0.9220759635023104	-1	0	0	0.2	2	0.8461538461538461	11	0.23809523809523808	0.8461538461538461	13	11	1	1	0	0.7777777777777778	9	7	15	0.25	0	0.9144136208422445	0.9418997984410156	0.7175381165629499	0.9329802870855579	0.6321772382128226	0.9500339689891792	0.9032269127752188	0.9420290338899736	1.0	0.07692307692307693	0.0	-3.8603778889684774e-05	4
3947	0.06109875279744444	0.026732900804775056	0.024074767606091233	0.9269526232355421	-1	0	0	0.2	2	0.8461538461538461	11	0.3	0.7692307692307693	12	10	2	1	0	0.5	10	5	15	0.16666666666666666	0	0.8654361732519646	0.9250262692385514	0.7175381165629499	0.9293354728247063	0.7493940098676559	0.95018661008519	0.7176963553838794	0.9357877687304331	1.0	0.08333333333333333	0.0	0.024074767606091233	66
308	0.052992566690112194	0.0027297274022495825	0.002147340059503153	0.9396860404691216	-1	0	0	0.2	2	0.9230769230769231	12	0.25	0.8461538461538461	12	11	2	0	0	0.6	10	6	15	0.0	0	0.3592174199300118	0.9527113190088735	0.45840976830736724	0.9142301604816815	0.6350817560507542	0.8881917235102126	0.8967859163540302	0.9227719442114013	0	0	0.0	0.002147340059503153	32
970	0.03248878681642114	0.000956085872614662	-0.0007806925134789036	0.9080081830573141	-1	0	0	0.4	4	0.5384615384615384	7	0.3125	0.5384615384615384	11	7	3	3	0	0.75	8	6	15	0.5	0	0.9144136208422445	0.8281922554329496	0.4051714094181122	0.8210814114139351	0.45644915060187985	0.9598154326545005	0.9602215094805657	0.8899215021134383	0.2727272727272727	0.09090909090909091	0.0	-7.806925134789036e-05	7
2010	0.06711218083678774	0.02503784746579922	0.017926429177365682	0.9260128752297552	-1	0	0	0.2	2	0.8461538461538461	11	0.25	0.8461538461538461	13	11	1	1	0	0.6	10	6	15	0.25	0	0.8339715139523175	0.9352623064143318	0.7175381165629499	0.9224714608607483	0.6568871644872533	0.9459464770107174	0.7176963553838794	0.9352149583329161	1.0	0.07692307692307693	0.0	0.017926429177365682	24
579	0.06913556747860886	0.016969092857773996	0.014642897272387401	0.7784176181419268	-1	0	0	0.1111111111111111	1	1.0	11	0.5416666666666666	0.9090909090909091	11	10	1	0	0	0.16666666666666666	2	12	13	0.0	0	0.7003585147482683	0.8150194910225258	0.702604928715599	0.9580680593582667	0.4664508463816651	0.8360580296352808	0.7785080582591153	0.8889775300129232	0	0	0.0	0.014642897272387401	43
1087	0.04587906680081271	0.0159839016064215	0.011252070656317645	0.8954952856556163	-1	0	0	0.2	2	0.8333333333333334	10	0.5384615384615384	0.8333333333333334	12	10	1	1	0	0.15384615384615385	13	2	14	0.25	0	0.9213482369848851	0.8620761447919365	0.7044040294662797	0.9516049584512999	0.6598860920442341	0.9390860150525973	0.7666115327691727	0.9252291214524627	1.0	0.4166666666666667	0.0	0.011252070656317645	56
3142	0.06432485793512675	0.023519756455901406	0.0215111860068678	0.926693945604783	-1	0	0	0.2	2	0.8461538461538461	11	0.25	0.8461538461538461	13	11	1	1	0	0.6	10	6	15	0.25	0	0.8339715139523175	0.9352623064143318	0.7175381165629499	0.9224714608607483	0.740137791523624	0.94836371409895	0.7176963553838794	0.9361836594269257	1.0	0.07692307692307693	0.0	0.0215111860068678	29
2724	0.0656171078299163	0.02982095759545233	0.026380630052397498	0.9263210782436108	-1	0	0	0.2	2	0.8461538461538461	11	0.25	0.8461538461538461	13	11	1	1	0	0.6	10	6	15	0.25	0	0.8339715139523175	0.9352623064143318	0.7175381165629499	0.9224714608607483	0.7586502282116878	0.9518060069061065	0.8982030092800266	0.9376145499598878	1.0	0.07692307692307693	0.0	0.026380630052397498	45
3405	0.061360067218387555	0.026723124898782424	0.024220743107113547	0.9262648821282846	-1	0	0	0.2	2	0.8461538461538461	11	0.25	0.8461538461538461	13	11	1	1	0	0.6	10	6	15	0.25	0	0.4843000972536203	0.9426454349930273	0.7175381165629499	0.9442598791200597	0.6698124525306164	0.9485683632423733	0.8982030092800266	0.9452124356807748	1.0	0.07692307692307693	0.0	0.024220743107113547	23
2605	0.04708839225873306	0.0026625524518570404	0.0012834372626601223	0.9964595473383824	-1	0	0	0.2	2	0.8461538461538461	11	0.23809523809523808	0.8461538461538461	13	11	1	1	0	0.7777777777777778	9	7	15	0.25	0	0.9144136208422445	0.9421337258849982	0.7175381165629499	0.9306860363351278	0.18465030129596838	0.9424827275858785	0.9032269127752188	0.9386534146902059	1.0	0.15384615384615385	0.0	0.0012834372626601223	3
3823	0.08199196276293685	0.005387276563196232	0.004828062483029119	0.4828737406318063	-1	0	0	0.1	1	1.0	13	0.23809523809523808	0.8461538461538461	12	11	2	1	0	0.7777777777777778	9	7	15	0.14285714285714285	0	0.8654361732519646	0.9250262692385514	0.7175381165629499	0.9293354728247063	0.7493940098676559	0.95018661008519	0.7176963553838794	0.9357877687304331	1.0	0.08333333333333333	0.0	0.004828062483029119	11
2915	0.06411895220041607	0.005391823249383109	0.005242790925667202	0.9243162617765189	-1	0	0	0.2	2	0.8461538461538461	11	0.23809523809523808	0.8461538461538461	13	11	1	1	0	0.7777777777777778	9	7	15	0.25	0.3333333333333333	0.3437279379702139	0.917100819932131	0.5112730341941196	0.879408577290554	0.7260943361716459	0.9361521975198906	0.8600296123105753	0.9136129998116711	1.0	0.07692307692307693	0.0	0.005242790925667202	7
630	6.754877524302946e-09	6.7447679446827985e-09	4.769271151317006e-09	0.999999647947201	-1	0	0	0	0	0	0	1.0	0	0	0	0	2	0	1.0	1	1	1	0.5	0	0	0	0	0	0	0	0	0	0	0	0	-0.1	2
3650	0.056688610383382715	0.02257378879897502	0.022340944670114795	0.8108902483087214	-1	0	0	0.2	2	0.8461538461538461	11	0.3	0.7692307692307693	12	10	2	1	0	0.5	10	5	15	0.16666666666666666	0	0.8654361732519646	0.9250262692385514	0.7175381165629499	0.8889295245147862	0.7558141054401307	0.9516817314511281	0.792618994004472	0.9258292148114697	1.0	0.08333333333333333	0.0	0.022340944670114795	47
2957	0.039649170454762746	0.004877849815225844	0.004006197582489876	0.9264337063556457	-1	0	0	0.4	4	0.5	6	0.3333333333333333	0.5	10	6	3	2	0	0.8571428571428571	6	7	14	0.3333333333333333	0	0.6993568590479324	0.9358893984160597	0.7175381165629499	0.9385986906004815	0.3837941637069394	0.9462806361984111	0.9032269127752188	0.9404123449390361	0.6	0.1	0.0	0.004006197582489876	5
4774	0.0603715872278875	0.018124175870316443	0.014206780952029674	0.9270410578293916	-1	0	0	0.2	2	0.8461538461538461	11	0.3	0.7692307692307693	12	10	2	1	0	0.5	10	5	15	0.16666666666666666	0	0.8654361732519646	0.9250262692385514	0.7175381165629499	0.9291997712849587	0.7493940098676559	0.95018661008519	0.7176963553838794	0.9357464040232768	1.0	0.08333333333333333	0.0	0.014206780952029674	19
2579	0.0674254459567761	0.007298208699234746	0.003035508888446935	0.8888653587456646	-1	0	0	0.2	2	0.8461538461538461	11	0.25	0.8461538461538461	13	11	1	1	0	0.6	10	6	15	0.25	0	0.7422546167848697	0.9376744596429706	0.7175381165629499	0.9224714608607483	0.6506298737002022	0.9458155595008345	0.7176963553838794	0.9359780010261524	1.0	0.07692307692307693	0.0	0.003035508888446935	7
4654	0.05919907150717323	0.02012970143597981	0.014628939372409338	0.9266649636853281	-1	0	0	0.2	2	0.8461538461538461	11	0.3	0.7692307692307693	12	10	2	1	0	0.5	10	5	15	0.16666666666666666	0	0.8654361732519646	0.9250262692385514	0.7175381165629499	0.9293354728247063	0.7493940098676559	0.95018661008519	0.7176963553838794	0.9357877687304331	1.0	0.08333333333333333	0.0	0.014628939372409338	12
1144	9.47973299829059e-06	3.973504517559806e-08	-3.579010690139697e-08	0.9999880841058857	-1	0	0	0.6666666666666666	4	0.16666666666666666	1	0.6666666666666666	0.16666666666666666	4	1	3	2	0	0.75	4	3	8	0.2857142857142857	0	0.6818638441325937	0.9215929714291982	0.8468271024114852	0.7949838315809852	0.42932511410584395	0.9641965581010956	0.854221067138686	0.9145805241335617	0.625	0.25	0.0	-3.579010690139697e-09	11
4503	0.06144185442395046	0.024562849403628996	0.02273853491013795	0.9261580793284329	-1	0	0	0.2	2	0.8461538461538461	11	0.3	0.7692307692307693	12	10	2	1	0	0.5	10	5	15	0.16666666666666666	0	0.8654361732519646	0.9250262692385514	0.7175381165629499	0.9293354728247063	0.7493940098676559	0.95018661008519	0.7176963553838794	0.9357877687304331	1.0	0.16666666666666666	0.0	0.02273853491013795	46
1629	6.796955691861738e-09	6.799489310861911e-09	4.807965000426462e-09	0.9999996273117797	-1	0	0	0	0	0	0	1.0	0	0	0	0	2	0	1.0	1	1	1	0.5	0	0	0	0	0	0	0	0	0	0	0	0	-0.1	0
1318	0.06566186790687858	0.024996030233119654	0.021272016627656966	0.9261928384895165	-1	0	0	0.2	2	0.8461538461538461	11	0.25	0.8461538461538461	13	11	1	1	0	0.6	10	6	15	0.25	0	0.8339715139523175	0.9352623064143318	0.7175381165629499	0.9224714608607483	0.6506298737002022	0.9458155595008345	0.7176963553838794	0.9351632884025404	1.0	0.07692307692307693	0.0	0.021272016627656966	33
4345	0.06076508526783561	0.013934721322183053	-0.006300847927437839	0.9257689417804231	-1	0	0	0.2	2	0.8461538461538461	11	0.3	0.7692307692307693	12	10	2	1	0	0.5	10	5	15	0.16666666666666666	0	0.8654361732519646	0.9362657563846895	0.7175381165629499	0.9293354728247063	0.704640050955945	0.9483359076651005	0.7620251387734324	0.93845981950808	1.0	0.08333333333333333	0.0	-0.000630084792743784	1
4084	0.06185845345842237	0.02334647658022115	0.021913212747212748	0.9269424937036362	-1	0	0	0.2	2	0.8461538461538461	11	0.3	0.7692307692307693	12	10	2	1	0	0.5	10	5	15	0.16666666666666666	0	0.8654361732519646	0.9250262692385514	0.7175381165629499	0.9293354728247063	0.704640050955945	0.9483359076651005	0.7505715505907953	0.9350137420907491	1.0	0	0.0	0.021913212747212748	27
3708	0.062158956915428	0.01743305342029682	0.014109672693618687	0.9270013649296218	-1	0	0	0.2	2	0.8461538461538461	11	0.3	0.7692307692307693	12	10	2	1	0	0.5	10	5	15	0.16666666666666666	0	0.8654361732519646	0.9250262692385514	0.7175381165629499	0.9293354728247063	0.7493940098676559	0.95018661008519	0.7176963553838794	0.9357877687304331	1.0	0.08333333333333333	0.0	0.014109672693618687	20
264	1.7874007495562773e-05	4.737315054174489e-06	-4.69945323968418e-06	0.9984984061297547	-1	0	0	0.6666666666666666	2	0.5	1	1.0	0	2	0	1	3	0	1.0	2	2	4	0.75	0	0	0	0	0	0	0	0	0	0	0	0	-4.69945323968418e-07	20
2057	0.06447682710761168	0.0073592815769849065	0.004964220848101909	0.5682163816031842	-1	0	0	0.2	2	0.8461538461538461	11	0.25	0.8461538461538461	13	11	1	1	0	0.6	10	6	15	0.25	0	0.6573687437159953	0.9299944773301936	0.7175381165629499	0.9224714608607483	0.7586502282116878	0.9538169643853883	0.8471215312703754	0.9368469054888245	1.0	0.07692307692307693	0.0	0.004964220848101909	3
3476	0.08070981590643561	0.0019172681629614917	0.0019167231536712434	0.4945799477089837	-1	0	0	0.1	1	1.0	13	0.23809523809523808	0.8461538461538461	12	11	2	1	0	0.7777777777777778	9	7	15	0.14285714285714285	0	0.8654361732519646	0.9250262692385514	0.7175381165629499	0.9293354728247063	0.704640050955945	0.9475469089361218	0.7176963553838794	0.9346891517738835	1.0	0.08333333333333333	0.0	0.0019167231536712434	6
4617	0.06270563032769332	0.025451088154846386	0.023772050132090085	0.9267936993335701	-1	0	0	0.2	2	0.8461538461538461	11	0.3	0.7692307692307693	12	10	2	1	0	0.5	10	5	15	0.16666666666666666	0	0.8654361732519646	0.9250262692385514	0.7175381165629499	0.9293354728247063	0.704640050955945	0.9483359076651005	0.7505715505907953	0.9350137420907491	1.0	0.08333333333333333	0.0	0.023772050132090085	15
1282	0.028449460179686772	0.01151715739958074	0.011233835679139225	0.9661081447721817	-1	0	0	0.2	2	0.8461538461538461	11	0.4166666666666667	0.6153846153846154	9	8	5	2	0	1.0	6	6	15	0.15384615384615385	0.5454545454545454	0.299057710992072	0.8939679422447658	0.7175381165629499	0.9369500511090871	0.2988238867666011	0.9569153682654722	0.938977924697392	0.9336232774793	0.5555555555555556	0.4444444444444444	0.0	0.011233835679139225	39
2226	0.06572244628479011	0.008405554601441642	0.005810590436721653	0.713091428719203	-1	0	0	0.125	1	1.0	9	1.0	1.0	10	9	0	1	0	0.09090909090909091	11	1	11	0.3333333333333333	0	0.41401401761191703	0.9245824142711756	0.7044040294662797	0.8792877879730142	0.18465030129596838	0.9374132403912303	0.9032269127752188	0.916791078301403	1.0	0.1	0.0	0.005810590436721653	10
4002	0.06010168557209024	0.021665422097658572	0.018948928329517813	0.9264042742779461	-1	0	0	0.2	2	0.8461538461538461	11	0.3	0.7692307692307693	12	10	2	1	0	0.5	10	5	15	0.16666666666666666	0	0.8654361732519646	0.9250262692385514	0.7175381165629499	0.9293354728247063	0.7493940098676559	0.95018661008519	0.7176963553838794	0.9357877687304331	1.0	0.08333333333333333	0.0	0.018948928329517813	34
4115	0.06187660919759315	0.024969206648473876	0.016534393178875246	0.9235221756573204	-1	0	0	0.2	2	0.8461538461538461	11	0.25	0.8461538461538461	13	11	1	1	0	0.6	10	6	15	0.25	0	0.8339715139523175	0.9093837214086131	0.7175381165629499	0.9286643455559541	0.7586502282116878	0.9388498983300909	0.7176963553838794	0.9265322840733871	1.0	0.07692307692307693	0.0	0.016534393178875246	17
2709	0.06375113223577422	0.02851058753916884	0.027499249138538354	0.92711068719538	-1	0	0	0.2	2	0.8461538461538461	11	0.25	0.8461538461538461	13	11	1	1	0	0.6	10	6	15	0.25	0	0.8339715139523175	0.9352623064143318	0.7175381165629499	0.9224714608607483	0.7586502282116878	0.9518060069061065	0.8982030092800266	0.9376145499598878	1.0	0.07692307692307693	0.0	0.027499249138538354	60
2933	0.06433049224348988	0.024837593829869855	0.022068579115793508	0.9268361390796596	-1	0	0	0.2	2	0.8461538461538461	11	0.25	0.8461538461538461	13	11	1	1	0	0.6	10	6	15	0.25	0	0.8969008325516119	0.9289519277371867	0.7175381165629499	0.9330476601517429	0.6506298737002022	0.9430640134229161	0.7938937508356452	0.9352811111176628	1.0	0.07692307692307693	0.0	0.022068579115793508	12
1086	0.07020925948863917	0.02041398050506197	0.011720681302491282	0.9266450020054955	-1	0	0	0.2	2	0.8461538461538461	11	0.25	0.8461538461538461	13	11	1	1	0	0.6	10	6	15	0.25	0	0.8339715139523175	0.9352623064143318	0.7175381165629499	0.9224714608607483	0.6506298737002022	0.9458155595008345	0.7176963553838794	0.9351632884025404	1.0	0.07692307692307693	0.0	0.011720681302491282	96
1288	0.025500508824756123	0.012284461567930229	0.009613715682562264	0.9747009170051307	-1	0	0	0.2	2	0.8461538461538461	11	0.5	0.6153846153846154	10	8	4	2	0	0.8333333333333334	6	5	15	0.2	0.9090909090909091	0.299057710992072	0.9293127251134938	0.5375575247208998	0.9341348652256275	0.5978651127072305	0.942311807510901	0.9210935991777829	0.935464335386057	0.55	0.4	0.0	0.009613715682562264	31
289	6.9361311207843775e-09	6.804896004777999e-09	4.811788110392334e-09	0.9999996719483716	-1	0	0	0	0	0	0	1.0	0	0	0	0	2	0	1.0	1	1	1	0.5	0	0	0	0	0	0	0	0	0	0	0	0	-0.1	1
2470	0.06447902568768814	0.029857932863746856	0.027340315630334934	0.9269306923226701	-1	0	0	0.2	2	0.8461538461538461	11	0.25	0.8461538461538461	13	11	1	1	0	0.6	10	6	15	0.25	0	0.8339715139523175	0.9352623064143318	0.7175381165629499	0.9224714608607483	0.6506298737002022	0.9458155595008345	0.7176963553838794	0.9351632884025404	1.0	0.07692307692307693	0.0	0.027340315630334934	66
557	0.06890150489633863	0.005848365645325631	0.0036732928995623208	0.57381833155134	-1	0	0	0.2	2	0.9230769230769231	12	1.0	0.9230769230769231	12	12	2	0	0	0.06666666666666667	15	1	15	0.0	0.14285714285714285	0.6479276269075502	0.9112691293852788	0.7044040294662797	0.9036609966078752	0.7586502282116878	0.9662941988939568	0.8473247253522215	0.9334667346603653	0	0	0.0	0.0036732928995623208	32
124	0.003241908158844552	0.0017760180459737715	0.00047641986722326917	0.998905295126605	-1	0	0	0.6666666666666666	2	0.5	1	0.6666666666666666	0.5	3	1	0	0	0	0.6666666666666666	3	2	4	0.0	0	0.41240607226584525	0.7402016397634474	0.3769649695935574	0.8021094028394817	0.43379331155787765	0.918458162523327	0.8034654447318863	0.8351684244990578	0	0	0.0	0.00047641986722326917	46
4933	0.058422697383777124	0.02750180510662021	0.027407538574709414	0.9271446312783787	-1	0	0	0.2	2	0.8461538461538461	11	0.3	0.7692307692307693	12	10	2	1	0	0.5	10	5	15	0.16666666666666666	0	0.8654361732519646	0.9250262692385514	0.7175381165629499	0.9291997712849587	0.7493940098676559	0.95018661008519	0.7176963553838794	0.9357464040232768	1.0	0.08333333333333333	0.0	0.027407538574709414	107
4570	0.061964159019476724	0.02658196484997773	0.02503759258470453	0.92693273255053	-1	0	0	0.2	2	0.8461538461538461	11	0.3	0.7692307692307693	12	10	2	1	0	0.5	10	5	15	0.16666666666666666	0	0.8654361732519646	0.9250262692385514	0.7175381165629499	0.9293354728247063	0.704640050955945	0.9483359076651005	0.7505715505907953	0.9350137420907491	1.0	0.08333333333333333	0.0	0.02503759258470453	25
1843	0.0602085986686594	0.008229834579408363	0.004394310022970218	0.9224977551445297	-1	0	0	0.2	2	0.8461538461538461	11	0.23809523809523808	0.8461538461538461	13	11	1	1	0	0.7777777777777778	9	7	15	0.25	0	0.9144136208422445	0.9418997984410156	0.7175381165629499	0.9329802870855579	0.5829380261179106	0.9486643880720812	0.9032269127752188	0.9415083463594904	1.0	0.23076923076923078	0.0	0.004394310022970218	6
1462	0.02757708859419594	0.014169871308228874	0.013426503751385861	0.9724218966470255	-1	0.25	1	0.4	4	0.6153846153846154	8	0.42857142857142855	0.46153846153846156	10	6	4	2	0	0.7142857142857143	7	5	15	0.25	0.5454545454545454	0.299057710992072	0.9293127251134938	0.5378280635635828	0.9341277851875155	0.5978651127072305	0.9436168546253384	0.9210935991777829	0.9359486433515984	0.55	0.4	0.0	0.013426503751385861	78
2028	0.06597829670669181	0.029954035185051932	0.027486306961146456	0.9271348530658446	-1	0	0	0.2	2	0.8461538461538461	11	0.25	0.8461538461538461	13	11	1	1	0	0.6	10	6	15	0.25	0	0.8339715139523175	0.9352623064143318	0.7175381165629499	0.9224714608607483	0.6506298737002022	0.9458155595008345	0.7176963553838794	0.9351632884025404	1.0	0	0.0	0.027486306961146456	74
610	0.0849606695873518	0.012917472360344802	0.01270478881403602	0.9394316518048125	-1	0	0	0.1	1	1.0	13	1.0	1.0	14	13	0	1	0	0.06666666666666667	15	1	15	0.3333333333333333	0	0.5568098468596274	0.9378824732840575	0.7175381165629499	0.91492510331712	0.5017679109587402	0.9478662088453479	0.9032269127752188	0.9348342714462436	1.0	0.21428571428571427	0.0	0.01270478881403602	98
4980	0.06072269792673108	0.025135943344561578	0.02506759644249514	0.9266798395425783	-1	0	0	0.2	2	0.8461538461538461	11	0.3	0.7692307692307693	12	10	2	1	0	0.5	10	5	15	0.16666666666666666	0	0.8654361732519646	0.9291537007464937	0.7175381165629499	0.929622474851442	0.7248043044205419	0.9463159819770803	0.7628732922285267	0.935517686586414	1.0	0.08333333333333333	0.0	0.02506759644249514	27
4291	0.050427245988211716	0.006808879759753287	0.0017850345079369232	0.6801353360790182	-1	0	0	0.2	2	0.8461538461538461	11	0.25	0.8461538461538461	13	11	1	1	0	0.6	10	6	15	0.25	0	0.7310261778788368	0.8788324904811273	0.7175381165629499	0.9265343286158683	0.30079088555229916	0.9158337447292694	0.9268761000933275	0.908962416929191	1.0	0.07692307692307693	0.0	0.0017850345079369232	7
1646	0.07059066573997569	0.021627615086796306	0.01051341208567625	0.9269227898189193	-1	0	0	0.2	2	0.8461538461538461	11	0.25	0.8461538461538461	13	11	1	1	0	0.6	10	6	15	0.25	0	0.8339715139523175	0.9352623064143318	0.7175381165629499	0.9224714608607483	0.6506298737002022	0.9458155595008345	0.7176963553838794	0.9351632884025404	1.0	0.07692307692307693	0.0	0.01051341208567625	33
3974	0.06565442958490615	0.015212480846336042	0.011886329566220813	0.9264056962000706	-1	0	0	0.2	2	0.8461538461538461	11	0.3	0.7692307692307693	12	10	2	1	0	0.5	10	5	15	0.16666666666666666	0	0.8654361732519646	0.9250262692385514	0.7175381165629499	0.9293354728247063	0.7493940098676559	0.9496688267555577	0.7181408543559871	0.9355693828822643	1.0	0.08333333333333333	0.0	0.011886329566220813	20
2086	0.06519551723130612	0.031928094387107066	0.02604275306308574	0.9274272822017253	-1	0	0	0.2	2	0.8461538461538461	11	0.25	0.8461538461538461	13	11	1	1	0	0.6	10	6	15	0.25	0	0.8339715139523175	0.9352623064143318	0.7175381165629499	0.9224714608607483	0.7586502282116878	0.9518060069061065	0.8982030092800266	0.9376145499598878	1.0	0.07692307692307693	0.0	0.02604275306308574	61
4440	0.060434296627741746	0.0220256284847084	0.016787732277123543	0.9267457031943258	-1	0	0	0.2	2	0.8461538461538461	11	0.3	0.7692307692307693	12	10	2	1	0	0.5	10	5	15	0.16666666666666666	0	0.8654361732519646	0.9250262692385514	0.7175381165629499	0.9293354728247063	0.7493940098676559	0.95018661008519	0.7176963553838794	0.9357877687304331	1.0	0	0.0	0.016787732277123543	22
4561	0.0620573686449333	0.029705385364743753	0.02930644427609855	0.9270149923768812	-1	0	0	0.2	2	0.8461538461538461	11	0.3	0.7692307692307693	12	10	2	1	0	0.5	10	5	15	0.16666666666666666	0	0.8654361732519646	0.9250262692385514	0.7175381165629499	0.9291997712849587	0.7586502282116878	0.9530867492666795	0.7195879411287246	0.9369981494826122	1.0	0.08333333333333333	0.0	0.02930644427609855	108
677	0.0006985774615266983	4.145209656918451e-05	4.14290610731347e-05	0.9978107500096166	-1	0	0	0.6666666666666666	2	0.5	1	0.6666666666666666	0.5	3	1	0	0	0	0.6666666666666666	3	2	4	0.0	0	0.4151141019023868	0.9121176722737482	0.6912699423696094	0.7729329554840727	0.29410945723617854	0.9279680334539281	0.7902200323819907	0.8849537859606003	0	0	0.0	4.14290610731347e-05	24
967	0.07449920645416362	0.009206667684727875	0.008078630422057885	0.8697627389265379	-1	0	0	0.1	1	1.0	13	1.0	1.0	14	13	0	1	0	0.06666666666666667	15	1	15	0.3333333333333333	0	0.874192567397281	0.9418371122428821	0.7175381165629499	0.9268068872124157	0.5549804665955733	0.9390377340162063	0.8296761903369523	0.9361920658490382	1.0	0.07142857142857142	0.0	0.008078630422057885	17
750	0.0011701652915739246	0.00014550746003598076	0.00014549941287820856	0.9968900485660432	-1	0	0	1.0	2	0.0	0	0.75	0	1	0	1	0	0	1.0	2	2	3	0.0	0	0	0	0	0	0	0	0	0	0	0	0	0.00014549941287820856	17
1346	0.03033605740104024	0.011315438922453368	0.008808306605512095	0.9735320025037372	-1	0	0	0.4	4	0.5384615384615384	7	0.42857142857142855	0.46153846153846156	10	6	4	2	0	0.7142857142857143	7	5	15	0.25	0.6	0.31408550644860417	0.931089656966394	0.5375575247208998	0.9415272854217455	0.48792861057780146	0.9472314636937279	0.9290747546672268	0.9402910158305425	0.55	0.4	0.0	0.008808306605512095	27
251	0.031879326735997235	0.005554624893189207	0.0054850756427700835	0.8971205034643576	-1	0	0	0.4	4	0.6923076923076923	9	0.3409090909090909	0.5384615384615384	11	7	3	4	0	0.36363636363636365	4	11	15	0.6666666666666666	0.5	0.7731047516344105	0.9597931962304714	0.3570870339374935	0.9355681339104989	0.3853115441232541	0.8795931534553376	0.8696764684158204	0.9316471005728427	0.2727272727272727	0.2727272727272727	0.0	0.0054850756427700835	27
2459	0.06534123436358462	0.02781226507738691	0.02334386475428692	0.9269646125205757	-1	0	0	0.2	2	0.8461538461538461	11	0.25	0.8461538461538461	13	11	1	1	0	0.6	10	6	15	0.25	0	0.8339715139523175	0.9352623064143318	0.7175381165629499	0.9224714608607483	0.6506298737002022	0.9458155595008345	0.7176963553838794	0.9351632884025404	1.0	0	0.0	0.02334386475428692	64
3461	0.06132475828960394	0.006503863431423237	-0.006496197217476104	0.9311056864686871	-1	0	0	0.2	2	0.8461538461538461	11	0.25	0.8461538461538461	13	11	1	1	0	0.6	10	6	15	0.25	0	0.8339715139523175	0.9352623064143318	0.7175381165629499	0.9247859414621111	0.7586502282116878	0.9518060069061065	0.8937116466026459	0.9382512940481722	1.0	0.07692307692307693	0.0	-0.0006496197217476104	0
2993	0.06929039685404106	0.02129083454977675	0.020965911737952262	0.9262781348620506	-1	0	0	0.2	2	0.8461538461538461	11	0.25	0.8461538461538461	13	11	1	1	0	0.6	10	6	15	0.25	0	0.8339715139523175	0.9352623064143318	0.7175381165629499	0.9224714608607483	0.7586502282116878	0.9518060069061065	0.8982030092800266	0.9376145499598878	1.0	0.07692307692307693	0.0	0.020965911737952262	17
1827	0.03823423261133175	0.0193101076826346	0.01929936120052956	0.9296981929170233	-1	0	0	0.125	1	1.0	9	0.3142857142857143	0.8888888888888888	9	8	1	1	0	0.7142857142857143	7	5	11	0.2	0	0.9282828531275259	0.8064083338065908	0.9761160882600206	0.9595440744706321	0.6691423103882659	0.8812158538933412	0.7807876701047705	0.9001620378859546	1.0	0.1111111111111111	0.0	0.01929936120052956	56
5001	0.060106331887060986	0.02017379946256513	0.018189607356325823	0.9272938049070669	-1	0	0	0.2	2	0.8461538461538461	11	0.3	0.7692307692307693	12	10	2	1	0	0.5	10	5	15	0.16666666666666666	0	0.8654361732519646	0.9250262692385514	0.7175381165629499	0.9291997712849587	0.7493940098676559	0.95018661008519	0.7176963553838794	0.9357464040232768	1.0	0.08333333333333333	0.0	0.018189607356325823	23
3636	0.06692469479203908	0.025228123462102316	0.022378410431747674	0.9264422028673869	-1	0	0	0.2	2	0.8461538461538461	11	0.25	0.8461538461538461	13	11	1	1	0	0.6	10	6	15	0.25	0	0.8339715139523175	0.9352623064143318	0.7175381165629499	0.9224714608607483	0.740137791523624	0.94836371409895	0.7176963553838794	0.9361836594269257	1.0	0.07692307692307693	0.0	0.022378410431747674	10
2503	0.06547920587537434	0.03151278058371533	0.02673967391639269	0.9266646640067071	-1	0	0	0.2	2	0.8461538461538461	11	0.25	0.8461538461538461	13	11	1	1	0	0.6	10	6	15	0.25	0	0.8339715139523175	0.9352623064143318	0.7175381165629499	0.9224714608607483	0.7586502282116878	0.9518060069061065	0.8982030092800266	0.9376145499598878	1.0	0.07692307692307693	0.0	0.02673967391639269	59
573	0.013873855897288859	0.0012778509922008053	4.9819735056728225e-05	0.9855194008290878	-1	0.25	1	0.5	5	0.46153846153846156	6	0.625	0.3076923076923077	7	4	7	4	0	0.6666666666666666	4	6	15	0.26666666666666666	0	0.7818389817903018	0.9503298903202392	0.22122237305565476	0.8687555321870745	0.7546555206968846	0.9267109459584064	0.938977924697392	0.9212566933090214	0.2857142857142857	0.14285714285714285	0.0	4.9819735056728225e-05	10
4467	0.0854527306928598	0.008287488367188123	0.007236316697633527	0.5080612047451603	-1	0	0	0.1	1	1.0	13	0.23809523809523808	0.8461538461538461	12	11	2	1	0	0.7777777777777778	9	7	15	0.14285714285714285	0	0.8654361732519646	0.9250262692385514	0.7175381165629499	0.9293354728247063	0.7493940098676559	0.9496688267555577	0.7181408543559871	0.9355693828822643	1.0	0.08333333333333333	0.0	0.007236316697633527	13
3814	0.06177360928125806	0.02331075948551071	0.021902759656119677	0.9260397547472182	-1	0	0	0.2	2	0.8461538461538461	11	0.3	0.7692307692307693	12	10	2	1	0	0.5	10	5	15	0.16666666666666666	0	0.8654361732519646	0.9250262692385514	0.7175381165629499	0.9293354728247063	0.7493940098676559	0.95018661008519	0.7176963553838794	0.9357877687304331	1.0	0.08333333333333333	0.0	0.021902759656119677	55
3248	0.0646596683904366	0.028987964419074322	0.026822702100475635	0.9270055472710187	-1	0	0	0.2	2	0.8461538461538461	11	0.25	0.8461538461538461	13	11	1	1	0	0.6	10	6	15	0.25	0	0.8339715139523175	0.9352623064143318	0.7175381165629499	0.9224714608607483	0.6506298737002022	0.9458155595008345	0.7176963553838794	0.9351632884025404	1.0	0.07692307692307693	0.0	0.026822702100475635	32
1247	0.02789161443404563	0.008873053715039981	0.005626731927325855	0.9704272855925784	-1	0	0	0.2	2	0.8461538461538461	11	0.4166666666666667	0.6153846153846154	10	8	4	2	0	1.0	6	6	15	0.2	0.5454545454545454	0.31408550644860417	0.9312109376163616	0.6467933657671688	0.9314977732813137	0.34804118723034483	0.9555003580371887	0.9229827114011606	0.9405152304505937	0.55	0.4	0.0	0.005626731927325855	31
839	0.00010517184083196571	1.8062724521894378e-05	1.806217215662413e-05	0.9983076884295063	-1	0	0	0.6666666666666666	2	0.5	1	0.6666666666666666	0.5	3	1	0	0	0	0.6666666666666666	3	2	4	0.0	0	0.4151141019023868	0.9347676178807707	0.41343584682240053	0.8959030152096542	0.43379331155787765	0.9285870233211637	0.7607921885031151	0.9212905236745046	0	0	0.0	1.806217215662413e-05	22
2464	0.06736587124856876	0.029495660882742206	0.025908337197690503	0.9271110108244477	-1	0	0	0.2	2	0.8461538461538461	11	0.25	0.8461538461538461	13	11	1	1	0	0.6	10	6	15	0.25	0	0.8969008325516119	0.9289519277371867	0.7175381165629499	0.9330476601517429	0.6506298737002022	0.9430640134229161	0.7938937508356452	0.9352811111176628	1.0	0.07692307692307693	0.0	0.025908337197690503	24
4192	0.06040787900734074	0.019993522413446	0.01620382557799203	0.9260283796015916	-1	0	0	0.2	2	0.8461538461538461	11	0.3	0.7692307692307693	12	10	2	1	0	0.5	10	5	15	0.16666666666666666	0	0.8654361732519646	0.9250262692385514	0.7175381165629499	0.9293354728247063	0.7493940098676559	0.95018661008519	0.7176963553838794	0.9357877687304331	1.0	0.08333333333333333	0.0	0.01620382557799203	18
4827	0.05664167389866356	0.004345678398369023	0.0027084194578539562	0.6571597454085019	-1	0	0	0.2	2	0.8333333333333334	10	0.5384615384615384	0.8333333333333334	12	10	1	1	0	0.15384615384615385	13	2	14	0.25	0	0.7824988459155773	0.9302388630005957	0.7175381165629499	0.9300897920393141	0.5549804665955733	0.9371355796497288	0.8296761903369523	0.9325641057738191	1.0	0.08333333333333333	0.0	0.0027084194578539562	6
680	0.03891726057741982	0.0062094126750685905	0.005883623713934281	0.9475414214310156	-1	0	0	0.4	4	0.6153846153846154	8	0.3	0.6153846153846154	11	8	3	0	0	0.5	10	5	15	0.0	0.14285714285714285	0.4843000972536203	0.9477965443187958	0.6265056678783508	0.9129790651860783	0.8054809110361669	0.9623462030435225	0.8959901166645852	0.9442842988116488	0	0	0.0	0.005883623713934281	21
653	0.001495961126146741	0.00013883312313553732	9.194364459521829e-05	0.9989714396438827	-1	0	0	0.6666666666666666	2	0.5	1	0.6666666666666666	0	2	0	1	1	0	0.6666666666666666	3	2	4	0.25	0	0	0	0	0	0	0	0	0	0	0	0	9.194364459521829e-05	20
1835	0.06688150548018489	0.02921132732030435	0.02920953232191487	0.9278827127335721	-1	0	0	0.2	2	0.8461538461538461	11	0.25	0.8461538461538461	13	11	1	1	0	0.6	10	6	15	0.25	0	0.8339715139523175	0.9352623064143318	0.7175381165629499	0.9224714608607483	0.7586502282116878	0.9533838523991987	0.8982030092800266	0.9382924146626672	1.0	0.07692307692307693	0.0	0.02920953232191487	74
98	0.05731721146278195	0.002102111607477384	0.0015267850535264815	0.9154277725180676	-1	0	0	0.5	5	0.5384615384615384	7	0.2777777777777778	0.5384615384615384	11	7	3	1	0	0.6666666666666666	6	9	15	0.16666666666666666	0.15384615384615385	0.49475550387470085	0.9384289205449119	0.2711057872869165	0.8733637264819419	0.718780197719736	0.944717950953409	0.8884394767453662	0.9239894644001296	1.0	0.18181818181818182	0.0	0.0015267850535264815	4
590	0.025839406632795447	0.01051433048395333	0.005615507946019973	0.9713073146688828	-1	0	0	0.2	2	0.8461538461538461	11	0.4166666666666667	0.6153846153846154	9	8	5	2	0	1.0	6	6	15	0.15384615384615385	0.5454545454545454	0.299057710992072	0.887657167171958	0.7175381165629499	0.9369500511090871	0.2988238867666011	0.9569153682654722	0.938977924697392	0.9322700405909418	0.5555555555555556	0.4444444444444444	0.0	0.005615507946019973	30
1456	0.06451174148765301	0.007267324776869694	0.003936062907996137	0.5155037017451334	-1	0	0	0.2	2	0.8461538461538461	11	0.5357142857142857	0.8461538461538461	13	11	1	1	0	0.14285714285714285	14	2	15	0.25	0	0.8760988837684739	0.9322007403031897	0.7175381165629499	0.9274330247697347	0.3541767283513577	0.9442147948287548	0.9032269127752188	0.9349853062374315	1.0	0.07692307692307693	0.0	0.003936062907996137	28
570	0.06001649895728025	0.0037627541578603195	0.0029469782391867063	0.7136524511535174	-1	0	0	0.1	1	1.0	13	1.0	0.8461538461538461	12	11	2	3	0	0.06666666666666667	15	1	15	0.42857142857142855	0	0.6778656597067252	0.8860215330831844	0.4977413016209116	0.9340908279426748	0.6306696811516769	0.86741811136754	0.8008098622627684	0.8996597267930747	0.25	0.3333333333333333	0.0	0.0029469782391867063	17
2941	0.06772203422844193	0.023527275928863493	0.023458787140945105	0.926585401461286	-1	0	0	0.2	2	0.8461538461538461	11	0.25	0.8461538461538461	13	11	1	1	0	0.6	10	6	15	0.25	0	0.8339715139523175	0.9352623064143318	0.7175381165629499	0.9224714608607483	0.7586502282116878	0.9518060069061065	0.8982030092800266	0.9376145499598878	1.0	0	0.0	0.023458787140945105	30
4968	0.06078165395790762	0.028219054975083993	0.027960663438026227	0.9271265063013422	-1	0	0	0.2	2	0.8461538461538461	11	0.3	0.7692307692307693	12	10	2	1	0	0.5	10	5	15	0.16666666666666666	0	0.8654361732519646	0.9257431491026967	0.7175381165629499	0.9291997712849587	0.7586502282116878	0.9481072312623113	0.7176963553838794	0.935087839203609	1.0	0.08333333333333333	0.0	0.027960663438026227	129
1559	None	None	None	None	None	0	0	0.5714285714285714	4	0.375	3	0.5	0.25	4	2	5	2	0	0.8	5	4	10	0.16666666666666666	0.5714285714285714	0.7794989887846162	0.6329109454479299	0.5807066652207106	0.8225338386157166	0.7163710696183403	0.6475347053108992	0.7537527918547446	0.7100276592270157	0.625	0.25	0.0	None	0
1351	0.04195937817834157	0.01797562792613725	0.015175194599757075	0.9254063030607398	-1	0	0	0.2	2	0.8333333333333334	10	0.25925925925925924	0.8333333333333334	12	10	1	1	0	0.6666666666666666	9	6	14	0.25	0	0.9056572266969283	0.9289414210425875	0.6519243029544661	0.9020421177426005	0.1	0.9663591041128672	0.9021399923640859	0.9379730690452394	1.0	0.16666666666666666	0.0	0.015175194599757075	93
2594	0.05897007691453729	0.02237237914763716	0.016854240403445644	0.9252269936694987	-1	0	0	0.2	2	0.8461538461538461	11	0.25	0.8461538461538461	13	11	1	1	0	0.6	10	6	15	0.25	0	0.8339715139523175	0.9346410904547857	0.7175381165629499	0.9260194690774276	0.527022907073236	0.9491281641133984	0.9032269127752188	0.9372935479805796	1.0	0	0.0	0.016854240403445644	8
4269	0.060030104021615904	0.022092366057537127	0.02023196574240928	0.9260105473216206	-1	0	0	0.2	2	0.8461538461538461	11	0.3	0.7692307692307693	12	10	2	1	0	0.5	10	5	15	0.16666666666666666	0	0.8654361732519646	0.9250262692385514	0.7175381165629499	0.9293354728247063	0.7493940098676559	0.95018661008519	0.7176963553838794	0.9357877687304331	1.0	0.08333333333333333	0.0	0.02023196574240928	17
707	0.0471266323507484	0.007551214284821324	0.00635754897425538	0.9634779375758118	-1	0	0	0.3	3	0.7692307692307693	10	0.3409090909090909	0.6923076923076923	12	9	2	0	0	0.36363636363636365	11	4	15	0.0	0	0.35490954797318564	0.9479611103083821	0.4693535735268828	0.9309580006256453	0.7547224486547339	0.8997310125206959	0.9089476161816125	0.928642423751591	0	0	0.0	0.00635754897425538	43
1627	0.06807254635493823	0.027158802500460367	0.01906972475623363	0.9267236854911179	-1	0	0	0.2	2	0.8461538461538461	11	0.25	0.8461538461538461	13	11	1	1	0	0.6	10	6	15	0.25	0	0.8339715139523175	0.9352623064143318	0.7175381165629499	0.9224714608607483	0.6506298737002022	0.9458155595008345	0.7176963553838794	0.9351632884025404	1.0	0.5384615384615384	0.0	0.01906972475623363	57
4452	0.0585714344347674	0.026359348264936962	0.025853855276027054	0.9270546677099539	-1	0	0	0.2	2	0.8461538461538461	11	0.3	0.7692307692307693	12	10	2	1	0	0.5	10	5	15	0.16666666666666666	0	0.8654361732519646	0.9250262692385514	0.7175381165629499	0.9291997712849587	0.7493940098676559	0.95018661008519	0.7176963553838794	0.9357464040232768	1.0	0.08333333333333333	0.0	0.025853855276027054	88
3208	0.045585456308127596	0.003597820786741431	0.0031500487702011072	0.9966195870914946	-1	0	0	0.3	3	0.6923076923076923	9	0.4166666666666667	0.6923076923076923	12	9	2	1	0	0.4444444444444444	9	4	15	0.2	0	0.8191229034657408	0.9321554768497096	0.7175381165629499	0.9299311499834723	0.46881414198227106	0.9552097524574633	0.9032269127752188	0.9402111094836866	1.0	0.16666666666666666	0.0	0.0031500487702011072	7
2192	0.06471905984102565	0.029251674169268417	0.026851842786664908	0.9266321036185338	-1	0	0	0.2	2	0.8461538461538461	11	0.25	0.8461538461538461	13	11	1	1	0	0.6	10	6	15	0.25	0	0.8339715139523175	0.9352623064143318	0.7175381165629499	0.9224714608607483	0.6506298737002022	0.9458155595008345	0.7176963553838794	0.9351632884025404	1.0	0	0.0	0.026851842786664908	34
2142	0.06895088123417983	0.023808499485129538	0.016650943033181365	0.9262161471252487	-1	0	0	0.2	2	0.8461538461538461	11	0.25	0.8461538461538461	13	11	1	1	0	0.6	10	6	15	0.25	0	0.8339715139523175	0.9352623064143318	0.7175381165629499	0.9224714608607483	0.6506298737002022	0.9458155595008345	0.7176963553838794	0.9351632884025404	1.0	0.07692307692307693	0.0	0.016650943033181365	19
2245	0.06636274328879911	0.013390138853800347	-0.004447878580689558	0.923019299573938	-1	0	0	0.2	2	0.8461538461538461	11	0.25	0.8461538461538461	13	11	1	1	0	0.6	10	6	15	0.25	0	0.8339715139523175	0.9400118918952014	0.7175381165629499	0.9224714608607483	0.5611219558767804	0.9444635126544659	0.7176963553838794	0.9362697586230428	1.0	0	0.0	-0.00044478785806895577	1
931	0.03724455666182675	0.015487293801331467	0.007019936371294944	0.9729052235888528	-1	0	0	0.4	4	0.5384615384615384	7	0.42857142857142855	0.46153846153846156	10	6	4	1	0	0.7142857142857143	7	5	15	0.125	0.6	0.31408550644860417	0.9491963742292099	0.42518050641153093	0.9539294917760883	0.6963938151320839	0.9513396182040328	0.946723116004124	0.9515252672646461	1.0	0.4	0.0	0.007019936371294944	19
1550	0.014682600845144144	0.0013503252417054173	0.0012944845124688489	0.9955774651269546	-1	0.25	1	0.6	6	0.38461538461538464	5	0.42857142857142855	0.23076923076923078	9	3	5	1	0	0.7142857142857143	5	7	15	0.125	0.2	0.8793622846205873	0.9550056228702863	0.4051714094181122	0.9520172583096238	0.5819271111719652	0.964072929454476	0.936492307710039	0.9573387293977024	1.0	0.3333333333333333	0.0	0.0012944845124688489	7
120	0.021041666237318617	0.007993982525945888	-0.000849236198040299	0.9748002351887581	-1	0	0	0.4	4	0.5384615384615384	7	0.375	0.38461538461538464	8	5	6	3	0	0.4	4	10	15	0.23076923076923078	0.16666666666666666	0.45204964913565904	0.9570015338566285	0.5273553747091109	0.9250978558843719	0.5743482342831332	0.9683384415830997	0.9569195788084456	0.9531257626198916	0.5	0.25	0.0	-8.492361980402989e-05	26
1186	0.02757770726392051	0.01346301591464587	0.012401792809711964	0.9719057338697361	-1	0.25	1	0.4	4	0.6153846153846154	8	0.42857142857142855	0.46153846153846156	10	6	4	2	0	0.7142857142857143	7	5	15	0.25	0.5454545454545454	0.299057710992072	0.9293127251134938	0.5378280635635828	0.9341277851875155	0.5978651127072305	0.9436168546253384	0.9210935991777829	0.9359486433515984	0.55	0.4	0.0	0.012401792809711964	21
83	9.66499228274113e-09	8.552591947310586e-09	6.047952718622962e-09	0.99999830530401	-1	0	0	1.0	2	0.0	0	0.75	0	0	0	2	0	0	1.0	2	2	3	0.0	0	0	0	0	0	0	0	0	0	0	0	0	-0.1	16
4835	0.062065865869003735	0.025054606886911593	0.023356427657363264	0.9261531299061326	-1	0	0	0.2	2	0.8461538461538461	11	0.3	0.7692307692307693	12	10	2	1	0	0.5	10	5	15	0.16666666666666666	0	0.8654361732519646	0.9250262692385514	0.7175381165629499	0.9293354728247063	0.7493940098676559	0.95018661008519	0.7176963553838794	0.9357877687304331	1.0	0	0.0	0.023356427657363264	17
4455	0.06230013891001605	0.024361902683698786	0.02417386947028455	0.9266551637279526	-1	0	0	0.2	2	0.8461538461538461	11	0.3	0.7692307692307693	12	10	2	1	0	0.5	10	5	15	0.16666666666666666	0	0.8654361732519646	0.9250262692385514	0.7175381165629499	0.9293354728247063	0.7493940098676559	0.9496688267555577	0.7181408543559871	0.9355693828822643	1.0	0.16666666666666666	0.0	0.02417386947028455	35
22	7.728538654761617e-09	7.231752342074547e-09	6.117426219491472e-09	0.9999989847717851	-1	0	0	1.0	1	0	0	1.0	0	0	0	1	1	0	0.5	1	2	2	0.16666666666666666	0	0	0	0	0	0	0	0	0	0	0	0	-0.1	16
3618	0.060914764845713294	0.026459153490261608	0.025428086616610168	0.9265989455135325	-1	0	0	0.2	2	0.8461538461538461	11	0.3	0.7692307692307693	12	10	2	1	0	0.5	10	5	15	0.16666666666666666	0	0.8654361732519646	0.9250262692385514	0.7175381165629499	0.9293354728247063	0.7493940098676559	0.95018661008519	0.7176963553838794	0.9357877687304331	1.0	0	0.0	0.025428086616610168	56
3995	0.058522860209653874	0.017307641640934984	0.016916277844312377	0.718308631288822	-1	0	0	0.2	2	0.8461538461538461	11	0.3125	0.8461538461538461	13	11	1	1	0	0.3333333333333333	12	4	15	0.25	0	0.9144136208422445	0.927123765904355	0.7175381165629499	0.933549431102173	0.6478236515289872	0.9569580916321985	0.9032269127752188	0.9406144164660946	1.0	0.07692307692307693	0.0	0.016916277844312377	23
4006	0.060411201281728	0.02727168775034644	0.02512569563441998	0.926814973496007	-1	0	0	0.2	2	0.8461538461538461	11	0.3	0.7692307692307693	12	10	2	1	0	0.5	10	5	15	0.16666666666666666	0	0.8654361732519646	0.9250262692385514	0.7175381165629499	0.9293354728247063	0.704640050955945	0.9483359076651005	0.7505715505907953	0.9350137420907491	1.0	0	0.0	0.02512569563441998	90
4025	0.04421236754331881	0.017947521849036648	0.014057252661531662	0.9224439122368511	-1	0	0	0.3	3	0.6923076923076923	9	0.4166666666666667	0.6923076923076923	11	9	3	1	0	1.0	6	6	15	0.125	0	0.8339715139523175	0.9258856493521269	0.7175381165629499	0.9301789749219378	0.6506298737002022	0.9504334811566272	0.7807876701047705	0.9363979788181261	1.0	0	0.0	0.014057252661531662	16
1187	0.08658929570004284	0.015625536273769364	0.013417771553295788	0.9303050970143395	-1	0	0	0.1	1	1.0	13	1.0	1.0	14	13	0	1	0	0.06666666666666667	15	1	15	0.3333333333333333	0	0.826307523187079	0.9303931284333512	0.7175381165629499	0.939160327884613	0.6596293402621871	0.943376054954419	0.8779225696349361	0.9378578387751668	1.0	0.07142857142857142	0.0	0.013417771553295788	13
4236	0.06273627447862518	0.026439882140998138	0.02631186285525683	0.926675963013511	-1	0	0	0.2	2	0.8461538461538461	11	0.3	0.7692307692307693	12	10	2	1	0	0.5	10	5	15	0.16666666666666666	0	0.8654361732519646	0.9250262692385514	0.7175381165629499	0.9293354728247063	0.7493940098676559	0.9496688267555577	0.7181408543559871	0.9355693828822643	1.0	0.08333333333333333	0.0	0.02631186285525683	39
3645	0.060843543890714294	0.02737299601349671	0.027299885802397325	0.9272724095108095	-1	0	0	0.2	2	0.8461538461538461	11	0.3	0.7692307692307693	12	10	2	1	0	0.5	10	5	15	0.16666666666666666	0	0.8654361732519646	0.9250262692385514	0.7175381165629499	0.9293354728247063	0.7493940098676559	0.95018661008519	0.7176963553838794	0.9357877687304331	1.0	0.08333333333333333	0.0	0.027299885802397325	57
2985	0.06783824980679957	0.02489829160623247	0.020923780311906524	0.9261881110823733	-1	0	0	0.2	2	0.8461538461538461	11	0.25	0.8461538461538461	13	11	1	1	0	0.6	10	6	15	0.25	0	0.8339715139523175	0.9352623064143318	0.7175381165629499	0.9224714608607483	0.6506298737002022	0.9452438371648991	0.7176963553838794	0.9349385690231569	1.0	0.07692307692307693	0.0	0.020923780311906524	25
4792	0.058835112917737804	0.027686255978452697	0.02680343246837109	0.9261812163703479	-1	0	0	0.2	2	0.8461538461538461	11	0.3	0.7692307692307693	12	10	2	1	0	0.5	10	5	15	0.16666666666666666	0	0.8654361732519646	0.9257431491026967	0.7175381165629499	0.9293354728247063	0.7493940098676559	0.95018661008519	0.7176963553838794	0.9359954121906082	1.0	0.08333333333333333	0.0	0.02680343246837109	26
4023	0.06258146173964235	0.028160765629171136	0.028053306944848377	0.9276055690094762	-1	0	0	0.2	2	0.8461538461538461	11	0.3	0.7692307692307693	12	10	2	1	0	0.5	10	5	15	0.16666666666666666	0	0.8654361732519646	0.9250262692385514	0.7175381165629499	0.9293354728247063	0.7493940098676559	0.95018661008519	0.7176963553838794	0.9357877687304331	1.0	0.08333333333333333	0.0	0.028053306944848377	58
1493	0.03677835523609423	0.0022707035151800377	0.0022272840741999218	0.9043629944527666	-1	0.25	1	0.4	4	0.6153846153846154	8	0.4166666666666667	0.46153846153846156	9	6	5	3	0	1.0	6	6	15	0.2727272727272727	0	0.8061789519804252	0.8366732746050918	0.33125035903058286	0.8537516493490097	0.743168671509911	0.8882804758639148	0.8706674295963996	0.8610179301208651	0.2222222222222222	0.1111111111111111	0.0	0.0022272840741999218	21
28	0.062316330869037734	0.004335325112928447	-0.002422731116744758	0.5935953404811591	-1	0	0	0.125	1	1.0	9	1.0	1.0	10	9	0	0	0	0.09090909090909091	11	1	11	0.0	0	0.7316206751187497	0.922423196512618	0.47151241110935205	0.7776227049561907	0.3836200823659423	0.9181309082219105	0.8969738276664004	0.8857730355757717	0	0	0.0	-0.0002422731116744758	38
2780	0.06710358129861535	0.03260899242573151	0.030329941437871207	0.9270053226836474	-1	0	0	0.2	2	0.8461538461538461	11	0.25	0.8461538461538461	13	11	1	1	0	0.6	10	6	15	0.25	0	0.8339715139523175	0.9352623064143318	0.7175381165629499	0.9224714608607483	0.7586502282116878	0.9518060069061065	0.8982030092800266	0.9376145499598878	1.0	0.07692307692307693	0.0	0.030329941437871207	74
3835	0.06737240996839841	0.0044853049166574165	5.93162731125332e-05	0.7726281964262769	-1	0	0	0.1111111111111111	1	1.0	11	1.0	1.0	12	11	0	1	0	0.07692307692307693	13	1	13	0.3333333333333333	0	0.9144136208422445	0.7690710498396741	0.6912699423696094	0.946462259870668	0.7493940098676559	0.9192876870730967	0.7176963553838794	0.8974654833781547	1.0	0.08333333333333333	0.0	5.93162731125332e-05	1
636	0.003026528742590851	0.0006994579439891581	0.0006993696411871336	0.9760418378033129	-1	0	0	0.5	2	0.75	3	0.6	0.75	4	3	1	0	0	0.4	2	5	6	0.0	0	0.5363824162852322	0.8120474172275721	0.31998637494146964	0.7635903407649761	0.438845644666732	0.9108354715788131	0.8470022237987014	0.8393281639203194	0	0	0.0	0.0006993696411871336	22
2102	0.050504441041427164	0.007286776759664866	-0.0041234482992155	0.8865431473069358	-1	0	0	0.125	1	1.0	9	1.0	0.8888888888888888	9	8	1	3	0	0.09090909090909091	11	1	11	0.6	0	0.9282828531275259	0.8064083338065908	0.9761160882600206	0.9595440744706321	0.6691423103882659	0.8812158538933412	0.7807876701047705	0.9001620378859546	0.2222222222222222	0.1111111111111111	0.0	-0.00041234482992155	1
2895	0.06357048825931211	0.027675383781426036	0.02761562143834923	0.9260473630512687	-1	0	0	0.2	2	0.8461538461538461	11	0.3	0.7692307692307693	12	10	2	1	0	0.5	10	5	15	0.16666666666666666	0	0.8654361732519646	0.9250262692385514	0.7175381165629499	0.9293354728247063	0.7586502282116878	0.9560476999629615	0.8256691833058706	0.9383685846495431	1.0	0.08333333333333333	0.0	0.02761562143834923	123
1139	0.06727778630147992	0.005835490682828267	-0.0055645982080950365	0.6632141172006014	-1	0	0	0.1	1	1.0	12	1.0	0.9166666666666666	12	11	1	2	0	0.07142857142857142	14	1	14	0.4	0	0.6591358056029689	0.9231539608830555	0.6142821371411434	0.8665151749842208	0.18465030129596838	0.9168140919945029	0.9032269127752188	0.9048318293693703	0.5416666666666666	0.08333333333333333	0.0	-0.0005564598208095036	3
302	0.0019693201498364277	3.91228547662942e-05	-3.912281665714255e-05	0.9978928522637471	-1	0	0	1.0	2	0.0	0	1.0	0	2	0	0	2	0	0.3333333333333333	1	3	3	1.0	1.0	0	0	0	0	0	0	0	0	0	0	0	-3.912281665714255e-06	15
1076	0.027200593512185886	0.01215443863069713	0.006611464250900427	0.9720258100756801	-1	0	0	0.3	3	0.6923076923076923	9	0.4166666666666667	0.5384615384615384	10	7	4	2	0	1.0	6	6	15	0.2222222222222222	0.7272727272727273	0.299057710992072	0.9410752700484158	0.6467933657671688	0.9280557540684972	0.4609154153322524	0.9448033239802662	0.9009052481643901	0.9383516835848847	0.55	0.5	0.0	0.006611464250900427	75
2005	0.06809447025089818	0.029088390288686428	0.024635563871676466	0.9269656103561925	-1	0	0	0.2	2	0.8461538461538461	11	0.25	0.8461538461538461	13	11	1	1	0	0.6	10	6	15	0.25	0	0.8339715139523175	0.9352623064143318	0.7175381165629499	0.9224714608607483	0.6506298737002022	0.9458155595008345	0.7176963553838794	0.9351632884025404	1.0	0	0.0	0.024635563871676466	25
4388	0.0623903590279973	0.026614021339389202	0.024137484956291852	0.9267120935622178	-1	0	0	0.2	2	0.8461538461538461	11	0.3	0.7692307692307693	12	10	2	1	0	0.5	10	5	15	0.16666666666666666	0	0.8654361732519646	0.9250262692385514	0.7175381165629499	0.9293354728247063	0.7493940098676559	0.95018661008519	0.7176963553838794	0.9357877687304331	1.0	0.08333333333333333	0.0	0.024137484956291852	23
2347	0.06902468254226723	0.016931840704750893	0.003128406715457769	0.9266978489357076	-1	0	0	0.2	2	0.8461538461538461	11	0.25	0.8461538461538461	13	11	1	1	0	0.6	10	6	15	0.25	0	0.8339715139523175	0.9352623064143318	0.7175381165629499	0.9224714608607483	0.6506298737002022	0.9458155595008345	0.7176963553838794	0.9351632884025404	1.0	0.07692307692307693	0.0	0.003128406715457769	8
3001	0.0659265959846936	0.024121222695549466	0.01704669580355711	0.9259993498857843	-1	0	0	0.2	2	0.8461538461538461	11	0.25	0.8461538461538461	13	11	1	1	0	0.6	10	6	15	0.25	0	0.8339715139523175	0.9352623064143318	0.7175381165629499	0.9224714608607483	0.6506298737002022	0.9458155595008345	0.7176963553838794	0.9351632884025404	1.0	0.07692307692307693	0.0	0.01704669580355711	14
1565	0.06464703004067278	0.028163820372066054	0.025018583728378858	0.9266248598650092	-1	0	0	0.2	2	0.8461538461538461	11	0.25	0.8461538461538461	13	11	1	1	0	0.6	10	6	15	0.25	0	0.8339715139523175	0.9352623064143318	0.7175381165629499	0.9224714608607483	0.6506298737002022	0.9458155595008345	0.7176963553838794	0.9351632884025404	1.0	0.07692307692307693	0.0	0.025018583728378858	52
833	0.0011194527201857452	0.00018651325686852257	0.00018649563854915077	0.9960425622771714	-1	0	0	0.75	3	0.3333333333333333	1	0.5555555555555556	0	1	0	3	0	0	1.0	3	3	5	0.0	0.6666666666666666	0	0	0	0	0	0	0	0	0	0	0	0.00018649563854915077	18
2718	0.06528920092006735	0.030000433534506623	0.026506255072006595	0.9258364633527437	-1	0	0	0.2	2	0.8461538461538461	11	0.25	0.8461538461538461	13	11	1	1	0	0.6	10	6	15	0.25	0	0.8339715139523175	0.9352623064143318	0.7175381165629499	0.9224714608607483	0.6506298737002022	0.9458155595008345	0.7176963553838794	0.9351632884025404	1.0	0	0.0	0.026506255072006595	40
90	0.004067602451105886	0.00018423046944152687	8.665642253286447e-05	0.9985380584382902	-1	0	0	0.3333333333333333	1	1.0	2	1.0	1.0	2	2	1	0	0	0.25	4	1	4	0.0	0	0.28936393017631074	0.8691699248348215	0.7761938963092211	0.8515859844313634	0.6967005511707371	0.9470668944358867	0.9533223546610904	0.8979842142588631	0	0	0.0	8.665642253286447e-05	63
4126	0.05441078530358746	0.008937828005207744	-0.007438278196197844	0.5997522677295503	-1	0	0	0.2	2	0.8461538461538461	11	0.25	0.8461538461538461	13	11	1	1	0	0.6	10	6	15	0.25	0	0.8339715139523175	0.776215782527897	0.9761160882600206	0.9382099532011974	0.740137791523624	0.9270783722402925	0.7176963553838794	0.8974196801713414	1.0	0.07692307692307693	0.0	-0.0007438278196197844	0
1906	0.06058432109117587	0.00564171849818876	-0.005588142029783472	0.9312373029820575	-1	0	0	0.2	2	0.8461538461538461	11	0.25	0.8461538461538461	13	11	1	1	0	0.6	10	6	15	0.25	0	0.8339715139523175	0.9352623064143318	0.7175381165629499	0.9247859414621111	0.6506298737002022	0.9458155595008345	0.7176963553838794	0.9358233390924374	1.0	0.07692307692307693	0.0	-0.0005588142029783472	1
3752	0.061154954450901244	0.025825796122872696	0.025646178938347614	0.9266600239948176	-1	0	0	0.2	2	0.8461538461538461	11	0.3	0.7692307692307693	12	10	2	1	0	0.5	10	5	15	0.16666666666666666	0	0.8654361732519646	0.9250262692385514	0.7175381165629499	0.9293354728247063	0.7493940098676559	0.95018661008519	0.7176963553838794	0.9357877687304331	1.0	0.08333333333333333	0.0	0.025646178938347614	60
4451	0.05424132688057979	0.0049412931831471826	0.004931906433559841	0.7859663283518029	-1	0	0	0.125	1	1.0	9	1.0	1.0	10	9	0	1	0	0.09090909090909091	11	1	11	0.3333333333333333	0	0.9056572266969283	0.7834547440291844	0.6912699423696094	0.9466371459870873	0.7493940098676559	0.8771280626667366	0.7176963553838794	0.8851782747000987	1.0	0.1	0.0	0.004931906433559841	4
4235	0.08538054838957078	0.008174277157787959	0.001434557619137436	0.6631413223233591	-1	0	0	0.2	2	0.8461538461538461	11	0.38461538461538464	0.8461538461538461	13	11	1	1	0	0.23076923076923078	13	3	15	0.25	0	0.9144136208422445	0.9397227757799615	0.7175381165629499	0.9329802870855579	0.3541767283513577	0.9482954263803556	0.9032269127752188	0.9406461047916751	1.0	0.07692307692307693	0.0	0.001434557619137436	7
485	0.01187102654679078	0.0024129262410044314	0.0024062550072945508	0.9591982867566029	-1	0	0	0.2	1	1.0	5	1.0	1.0	6	5	0	1	0	0.14285714285714285	7	1	7	0.3333333333333333	0	0.41240607226584525	0.7187074998888238	0.3016272660121883	0.7747927701133798	0.760913449677047	0.8136028450993731	0.8497277569393199	0.7713133942903917	1.0	0.16666666666666666	0.0	0.0024062550072945508	89
1945	0.08476569216774921	0.007947442923675899	-0.005092856880203638	0.6749624243513653	-1	0	0	0.1	1	1.0	13	1.0	1.0	14	13	0	1	0	0.06666666666666667	15	1	15	0.3333333333333333	0	0.8654361732519646	0.9335386312575749	0.7175381165629499	0.9275017597671846	0.4084137697543954	0.953143025480038	0.9032269127752188	0.9390407346084944	1.0	0.07142857142857142	0.0	-0.0005092856880203638	4
4441	0.06261520074640253	0.026354333792873927	0.024419639995997926	0.9269068240060594	-1	0	0	0.2	2	0.8461538461538461	11	0.3	0.7692307692307693	12	10	2	1	0	0.5	10	5	15	0.16666666666666666	0	0.8654361732519646	0.9250262692385514	0.7175381165629499	0.9293354728247063	0.704640050955945	0.9483359076651005	0.7505715505907953	0.9350137420907491	1.0	0	0.0	0.024419639995997926	42
4419	0.06129577698224101	0.02674763405274117	0.025611771110798112	0.9270496612726327	-1	0	0	0.2	2	0.8461538461538461	11	0.3	0.7692307692307693	12	10	2	1	0	0.5	10	5	15	0.16666666666666666	0	0.8654361732519646	0.9250262692385514	0.7175381165629499	0.9293354728247063	0.7493940098676559	0.95018661008519	0.7176963553838794	0.9357877687304331	1.0	0.08333333333333333	0.0	0.025611771110798112	24
1079	0.0357296276055707	0.00927839114394029	0.008980264122553535	0.9187937131086537	-1	0	0	0.3	3	0.6923076923076923	9	0.35714285714285715	0.6153846153846154	11	8	3	1	0	0.8571428571428571	7	6	15	0.14285714285714285	0	0.9144136208422445	0.9312137187670879	0.7175381165629499	0.9507721569698236	0.7586502282116878	0.9482421268951559	0.7640845455472609	0.944000166540799	1.0	0.45454545454545453	0.0	0.008980264122553535	28
687	0.06407997388550424	0.004310004862839913	-0.003816389380595888	0.9200831857778888	-1	0	0	0.1	1	1.0	13	0.4166666666666667	0.8461538461538461	12	11	2	1	0	1.0	6	6	15	0.14285714285714285	0.15384615384615385	0.3818356296177555	0.9061988982405103	0.3769649695935574	0.9410505511795695	0.8016996750845212	0.8457149708740597	0.8965092737926337	0.9043562619793802	1.0	0.08333333333333333	0.0	-0.0003816389380595888	6
2523	0.06621540879416053	0.029786606771612448	0.029051998854204415	0.9268713033615189	-1	0	0	0.2	2	0.8461538461538461	11	0.25	0.8461538461538461	13	11	1	1	0	0.6	10	6	15	0.25	0	0.8339715139523175	0.9352623064143318	0.7175381165629499	0.9224714608607483	0.7586502282116878	0.9518060069061065	0.8982030092800266	0.9376145499598878	1.0	0.07692307692307693	0.0	0.029051998854204415	38
3959	0.06160608781265476	0.011407923135472694	-0.010996555753590547	0.8601853051968282	-1	0	0	0.1111111111111111	1	1.0	11	1.0	1.0	12	11	0	1	0	0.07692307692307693	13	1	13	0.3333333333333333	0	0.9144136208422445	0.7690710498396741	0.6912699423696094	0.946462259870668	0.7493940098676559	0.9192876870730967	0.7176963553838794	0.8974654833781547	1.0	0.08333333333333333	0.0	-0.0010996555753590548	0
2063	0.07188103369605003	0.023790885565006994	0.017504654577937165	0.9266701924585682	-1	0	0	0.2	2	0.8461538461538461	11	0.25	0.8461538461538461	13	11	1	1	0	0.6	10	6	15	0.25	0	0.8969008325516119	0.9289519277371867	0.7175381165629499	0.9330476601517429	0.6506298737002022	0.9430640134229161	0.7938937508356452	0.9352811111176628	1.0	0.07692307692307693	0.0	0.017504654577937165	16
1869	0.06665377811071453	0.026344654929313996	0.022157083663413794	0.926292771941996	-1	0	0	0.2	2	0.8461538461538461	11	0.25	0.8461538461538461	13	11	1	1	0	0.6	10	6	15	0.25	0	0.8339715139523175	0.9352623064143318	0.7175381165629499	0.9224714608607483	0.6506298737002022	0.9458155595008345	0.7176963553838794	0.9351632884025404	1.0	0.07692307692307693	0.0	0.022157083663413794	40
2589	0.061938631303463734	0.026592272495901265	0.020926390456642262	0.9270774313047395	-1	0	0	0.2	2	0.8461538461538461	11	0.25	0.8461538461538461	13	11	1	1	0	0.6	10	6	15	0.25	0	0.8339715139523175	0.9352623064143318	0.7175381165629499	0.9224714608607483	0.7529779826685737	0.9507063541772467	0.855743861815238	0.9371505208225812	1.0	0.07692307692307693	0.0	0.020926390456642262	27
2535	0.06378085057097126	0.028760678336023235	0.0263892549482927	0.927006095072864	-1	0	0	0.2	2	0.8461538461538461	11	0.25	0.8461538461538461	13	11	1	1	0	0.6	10	6	15	0.25	0	0.8339715139523175	0.9352623064143318	0.7175381165629499	0.9224714608607483	0.6506298737002022	0.9458155595008345	0.7176963553838794	0.9351632884025404	1.0	0.07692307692307693	0.0	0.0263892549482927	58
2739	0.07288875066395163	0.00852009011551722	-0.0032059576045238907	0.9274448465840297	-1	0	0	0.1	1	1.0	13	1.0	1.0	14	13	0	1	0	0.06666666666666667	15	1	15	0.3333333333333333	0	0.8654361732519646	0.9340879482791357	0.7175381165629499	0.9268068872124157	0.6414035559565123	0.9511736161865914	0.8521965270005953	0.9381833696567066	1.0	0.07142857142857142	0.0	-0.00032059576045238906	5
358	0.04550896678278981	0.004118700779246161	0.0025089189612120593	0.956995537566567	-1	0	0	0.2	2	0.9230769230769231	12	0.3333333333333333	0.7692307692307693	12	10	2	0	0	0.5555555555555556	9	5	15	0.0	0	0.32137742975999556	0.9003282483033995	0.5209704347304546	0.935241687278758	0.6271954371219766	0.9054872689641568	0.8936398466512853	0.9150502880007698	0	0	0.0	0.0025089189612120593	13
4022	0.06233387084417131	0.028774088912233712	0.027673998560769145	0.9266350248429296	-1	0	0	0.2	2	0.8461538461538461	11	0.3	0.7692307692307693	12	10	2	1	0	0.5	10	5	15	0.16666666666666666	0	0.8654361732519646	0.9250262692385514	0.7175381165629499	0.9293354728247063	0.7493940098676559	0.95018661008519	0.7176963553838794	0.9357877687304331	1.0	0.08333333333333333	0.0	0.027673998560769145	24
1795	0.0789366349929427	0.003980161970313201	0.00025634252853100385	0.9332309488894804	-1	0	0	0.1	1	1.0	13	1.0	1.0	14	13	0	1	0	0.06666666666666667	15	1	15	0.3333333333333333	0	0.7596947024593368	0.9250176491112873	0.7175381165629499	0.9268068872124157	0.6752494797476583	0.951975579621625	0.8521965270005953	0.9357967554525828	1.0	0	0.0	0.00025634252853100385	2
591	0.0006869579891844067	4.854434887010196e-05	4.852898034124678e-05	0.997474740574476	-1	0	0	0.75	3	0.25	1	0.6666666666666666	0.25	3	1	2	0	0	1.0	3	3	6	0.0	0	0.5912888633585264	0.886633804961594	0.7175381165629499	0.9340191977306339	0.5692655962899356	0.9365527891896066	0.7645371127009926	0.9217462494615567	0	0	0.0	4.852898034124678e-05	16
2025	0.06503453689424125	0.027997813728062947	0.0220342170300921	0.9267479996037088	-1	0	0	0.2	2	0.8461538461538461	11	0.25	0.8461538461538461	13	11	1	1	0	0.6	10	6	15	0.25	0	0.8339715139523175	0.9352623064143318	0.7175381165629499	0.9224714608607483	0.6506298737002022	0.9458155595008345	0.7176963553838794	0.9351632884025404	1.0	0	0.0	0.0220342170300921	21
2461	0.059574224847507774	0.012122257167605238	0.012076083717648936	0.6900872859426816	-1	0	0	0.2	2	0.8461538461538461	11	0.25	0.8461538461538461	13	11	1	1	0	0.6	10	6	15	0.25	0	0.3840431849630624	0.8564601763172363	0.7175381165629499	0.8552529513885497	0.1350072947019114	0.9043572597791131	0.9213307534414669	0.8739564628962713	1.0	0.07692307692307693	0.0	0.012076083717648936	11
2095	0.07933041238794455	0.01611954206671361	0.0006377263013243834	0.562043380276837	-1	0	0	0.1	1	1.0	13	1.0	1.0	14	13	0	1	0	0.06666666666666667	15	1	15	0.3333333333333333	0	0.7596947024593368	0.9250176491112873	0.7175381165629499	0.9268068872124157	0.6752494797476583	0.951975579621625	0.8521965270005953	0.9357967554525828	1.0	0.07142857142857142	0.0	0.0006377263013243834	1
4005	0.0615590076970863	0.02701753395567246	0.025718911573468742	0.926979554979511	-1	0	0	0.2	2	0.8461538461538461	11	0.3	0.7692307692307693	12	10	2	1	0	0.5	10	5	15	0.16666666666666666	0	0.8654361732519646	0.9250262692385514	0.7175381165629499	0.9293354728247063	0.7493940098676559	0.95018661008519	0.7176963553838794	0.9357877687304331	1.0	0.08333333333333333	0.0	0.025718911573468742	32
2890	0.04556047495845048	0.00725953409234316	0.00725384685297485	0.8394949242825303	-1	0	0	0.14285714285714285	1	1.0	8	1.0	0.875	8	7	1	2	0	0.1	10	1	10	0.4	0	0.4598724661956409	0.9194025563340854	0.7044040294662797	0.8925664086149377	0.18465030129596838	0.9496691982188425	0.9152051909844173	0.9238839417988473	0.5625	0.125	0.0	0.00725384685297485	12
364	4.060592466538801e-06	4.5780428470922864e-08	9.586554798672372e-09	0.99999834719263	-1	0	0	1.0	2	0.0	0	0.75	0	1	0	1	0	0	1.0	2	2	3	0.0	0	0	0	0	0	0	0	0	0	0	0	0	9.586554798672372e-09	23
1003	0.03105037917727277	0.012609114912473225	0.010518752025338972	0.9737566177644791	-1	0	0	0.4	4	0.5384615384615384	7	0.42857142857142855	0.46153846153846156	10	6	4	2	0	0.7142857142857143	7	5	15	0.25	0.6	0.31408550644860417	0.931089656966394	0.5375575247208998	0.9415272854217455	0.48792861057780146	0.9472314636937279	0.9290747546672268	0.9402910158305425	0.55	0.3	0.0	0.010518752025338972	32
1777	0.06358684196524562	0.028960384811798405	0.02735677160239514	0.9270855656320359	-1	0	0	0.2	2	0.8461538461538461	11	0.25	0.8461538461538461	13	11	1	1	0	0.6	10	6	15	0.25	0	0.8339715139523175	0.9352623064143318	0.7175381165629499	0.9224714608607483	0.6506298737002022	0.9535768426169434	0.7176963553838794	0.9383763349824054	1.0	0.07692307692307693	0.0	0.02735677160239514	23
5040	0.06469185611337522	0.028327186229811882	0.027627315543306014	0.926075553096447	-1	0	0	0.2	2	0.8461538461538461	11	0.3	0.7692307692307693	12	10	2	1	0	0.5	10	5	15	0.16666666666666666	0	0.8654361732519646	0.9250262692385514	0.7175381165629499	0.9293354728247063	0.7493940098676559	0.95018661008519	0.7176963553838794	0.9357877687304331	1.0	0.08333333333333333	0.0	0.027627315543306014	43
1431	0.06621033353436234	0.029765910626349354	0.025943043425352853	0.9269548099494987	-1	0	0	0.2	2	0.8461538461538461	11	0.25	0.8461538461538461	13	11	1	1	0	0.6	10	6	15	0.25	0	0.8339715139523175	0.9352623064143318	0.7175381165629499	0.9224714608607483	0.6506298737002022	0.9458155595008345	0.7176963553838794	0.9351632884025404	1.0	0.07692307692307693	0.0	0.025943043425352853	50
830	0.04295261976997085	0.015595656784442507	0.008975690166059936	0.9125460699705514	-1	0	0	0.2	2	0.8333333333333334	10	0.5384615384615384	0.8333333333333334	12	10	1	1	0	0.15384615384615385	13	2	14	0.25	0	0.9213482369848851	0.8620761447919365	0.7044040294662797	0.9516049584512999	0.6598860920442341	0.9390860150525973	0.7666115327691727	0.9252291214524627	1.0	0.4166666666666667	0.0	0.008975690166059936	55
1084	0.021171773921003806	0.0062630729511480646	0.005354330954806924	0.9691590011068018	-1	0	0	0.4	4	0.5384615384615384	7	0.30612244897959184	0.46153846153846156	7	6	7	3	0	1.0	7	7	15	0.17647058823529413	0.16666666666666666	0.45204964913565904	0.9649841698720233	0.5273553747091109	0.9341096174217611	0.6348298236194967	0.9790300877572639	0.9708169710993193	0.9634014703986622	0.5714285714285714	0.2857142857142857	0.0	0.005354330954806924	31
4472	0.07873887199670576	0.006757102694865504	0.006407141070623711	0.8428156166162696	-1	0	0	0.125	1	1.0	10	1.0	1.0	11	10	0	1	0	0.08333333333333333	12	1	12	0.3333333333333333	0	0.4843000972536203	0.9247576898255532	0.6912699423696094	0.8718654324540218	0.18465030129596838	0.9480161395632455	0.9032269127752188	0.9200679122478815	1.0	0.09090909090909091	0.0	0.006407141070623711	16
744	0.02367329904788731	0.005635054734558369	0.0033263127283945223	0.9269766478320457	-1	0	0	0.375	3	0.7	7	0.4444444444444444	0.7	9	7	2	3	0	0.3333333333333333	9	3	12	0.5	0	0.6177335120413133	0.9339950840629053	0.4051714094181122	0.8174348854411457	0.7003265798965803	0.9229033227714409	0.848638142305457	0.9011816503514536	0.2222222222222222	0.2222222222222222	0.0	0.0033263127283945223	42
3419	0.0667104252188012	0.02758234938173498	0.027230641671572287	0.9271404929133655	-1	0	0	0.2	2	0.8461538461538461	11	0.25	0.8461538461538461	13	11	1	1	0	0.6	10	6	15	0.25	0	0.8339715139523175	0.9352623064143318	0.7175381165629499	0.9224714608607483	0.7586502282116878	0.9518060069061065	0.8982030092800266	0.9376145499598878	1.0	0.07692307692307693	0.0	0.027230641671572287	28
3092	0.0635731480914182	0.025919097964465777	0.02461712305586362	0.9266414337281058	-1	0	0	0.2	2	0.8461538461538461	11	0.25	0.8461538461538461	13	11	1	1	0	0.6	10	6	15	0.25	0	0.8339715139523175	0.9352623064143318	0.7175381165629499	0.9224714608607483	0.740137791523624	0.94836371409895	0.7176963553838794	0.9361836594269257	1.0	0.07692307692307693	0.0	0.02461712305586362	23
3951	0.061791313058861555	0.028031641241633053	0.028027139528142203	0.9261767441369804	-1	0	0	0.2	2	0.8461538461538461	11	0.3	0.7692307692307693	12	10	2	1	0	0.5	10	5	15	0.16666666666666666	0	0.8654361732519646	0.9250262692385514	0.7175381165629499	0.9293354728247063	0.704640050955945	0.9483359076651005	0.7505715505907953	0.9350137420907491	1.0	0	0.0	0.028027139528142203	58
2019	0.06462875001380328	0.03077449111891423	0.029236729264355908	0.9268325380843278	-1	0	0	0.2	2	0.8461538461538461	11	0.25	0.8461538461538461	13	11	1	1	0	0.6	10	6	15	0.25	0	0.8339715139523175	0.9352623064143318	0.7175381165629499	0.9224714608607483	0.7586502282116878	0.9518060069061065	0.8982030092800266	0.9376145499598878	1.0	0.07692307692307693	0.0	0.029236729264355908	29
879	0.018929069905803383	0.005633473267993733	0.005086435359266764	0.9715069408997268	-1	0	0	0.4	4	0.5384615384615384	7	0.35714285714285715	0.38461538461538464	8	5	6	3	0	0.8571428571428571	7	6	15	0.23076923076923078	0.16666666666666666	0.3752080171109836	0.9604791044247365	0.3905205601792988	0.9331654766872699	0.5976690195642371	0.9733210406315158	0.9668700812700544	0.9585632777254495	0.5	0.25	0.0	0.005086435359266764	38
1213	0.0649356640129709	0.028773013149756863	0.025580915279074086	0.9267135708636406	-1	0	0	0.2	2	0.8461538461538461	11	0.25	0.8461538461538461	13	11	1	1	0	0.6	10	6	15	0.25	0	0.8339715139523175	0.9352623064143318	0.7175381165629499	0.9224714608607483	0.6506298737002022	0.9458155595008345	0.7176963553838794	0.9351632884025404	1.0	0.07692307692307693	0.0	0.025580915279074086	109
787	0.0061532613723195165	0.0005427071965149659	-0.00041283819570267656	0.9917175738403968	-1	0	0	0.5	2	0.6666666666666666	2	0.625	0.6666666666666666	4	2	0	0	0	0.5	4	2	5	0.0	0	0.5058938806169204	0.8322276070996839	0.6196670548223552	0.935421525616688	0.2785834616322111	0.7457007606539372	0.8557415794139679	0.8561254911695665	0	0	0.0	-4.1283819570267654e-05	16
1109	0.03049346787948428	0.0010198759237610281	-0.0005462348195063885	0.9151554256708471	-1	0	0	0.3	3	0.6923076923076923	9	0.42857142857142855	0.5384615384615384	9	7	5	3	0	0.7142857142857143	5	7	15	0.25	0	0.6352097380869453	0.9592687344773204	0.3747684565351184	0.9065678683504513	0.5086988437871802	0.9238825780978964	0.8671581436583686	0.9335557782883791	0.3333333333333333	0.3333333333333333	0.0	-5.4623481950638844e-05	3
2906	0.06565682383782954	0.030147774489570657	0.027535001933768802	0.9268545371075871	-1	0	0	0.2	2	0.8461538461538461	11	0.25	0.8461538461538461	13	11	1	1	0	0.6	10	6	15	0.25	0	0.8339715139523175	0.9352623064143318	0.7175381165629499	0.9224714608607483	0.6506298737002022	0.9458155595008345	0.7176963553838794	0.9351632884025404	1.0	0	0.0	0.027535001933768802	37
2658	0.051888940474045145	0.010988608125574152	-0.007177668920403531	0.9484660225468418	-1	0	0	0.3	3	0.7692307692307693	10	0.2727272727272727	0.7692307692307693	12	10	2	0	0	0.45454545454545453	11	5	15	0.0	0.14285714285714285	0.6945911967538937	0.9179839627392183	0.7245016187324638	0.9044854127025342	0.7586502282116878	0.9576730504651305	0.8724816905478749	0.9304838047063441	0	0	0.0	-0.0007177668920403531	0
813	0.02729953167675111	0.006585890070411185	0.006367326802154266	0.7483413444966333	-1	0	0	0.2857142857142857	2	0.875	7	0.5555555555555556	0.75	8	6	1	3	0	0.2222222222222222	9	2	10	0.75	0	0.6177335120413133	0.924720316636115	0.3748135009839884	0.8270577272684669	0.6258916370386644	0.9287769596193345	0.848638142305457	0.9014774861772078	0.125	0.125	0.0	0.006367326802154266	39
806	0.030467863691128097	0.0070045103495738285	-0.0019450797254451748	0.9725379448843176	-1	0.25	1	0.4	4	0.6153846153846154	8	0.26785714285714285	0.5384615384615384	10	7	4	2	0	0.875	8	7	15	0.2222222222222222	0.16666666666666666	0.31408550644860417	0.8939345147743258	0.5665675829957204	0.9441285753968017	0.6092991507083989	0.9598838333296527	0.938977924697392	0.9376885501696312	0.55	0.3	0.0	-0.00019450797254451748	11
764	0.024539429118906584	0.0013985486232754988	-0.001316170237252147	0.9754850478346154	-1	0	0	0.3333333333333333	3	0.6363636363636364	7	0.4642857142857143	0.45454545454545453	8	5	4	3	0	0.5714285714285714	7	4	13	0.3333333333333333	0.4444444444444444	0.299057710992072	0.9010321868672594	0.5657559664676711	0.9417059365395268	0.41970862136681786	0.9160653640311158	0.9309418014571148	0.9213135524006766	0.25	0.375	0.0	-0.0001316170237252147	10
3543	0.05852350103124474	0.0003823837439549498	0.00010613251201069485	0.9323053264438794	-1	0	0	0.2	2	0.8461538461538461	11	0.3	0.7692307692307693	12	10	2	1	0	0.5	10	5	15	0.16666666666666666	0	0.8654361732519646	0.9250262692385514	0.7245016187324638	0.9315465940785431	0.7493940098676559	0.9496688267555577	0.7176963553838794	0.9362525043375901	1.0	0.08333333333333333	0.0	0.00010613251201069485	0
1786	0.06540857310013298	0.02798684689429119	0.024418263797980806	0.9269096660278844	-1	0	0	0.2	2	0.8461538461538461	11	0.25	0.8461538461538461	13	11	1	1	0	0.6	10	6	15	0.25	0	0.8339715139523175	0.9352623064143318	0.7175381165629499	0.9224714608607483	0.6506298737002022	0.9458155595008345	0.7176963553838794	0.9351632884025404	1.0	0	0.0	0.024418263797980806	38
2137	0.06594275067232584	0.02856882459098614	0.027594096174658696	0.9268958852808042	-1	0	0	0.2	2	0.8461538461538461	11	0.25	0.8461538461538461	13	11	1	1	0	0.6	10	6	15	0.25	0	0.8339715139523175	0.9352623064143318	0.7175381165629499	0.9224714608607483	0.740137791523624	0.94836371409895	0.7176963553838794	0.9361836594269257	1.0	0	0.0	0.027594096174658696	41
1304	0.0399606643559624	0.003052652690549048	0.0023039775055610306	0.9223013357976518	-1	0	0	0.1	1	1.0	13	0.3125	0.9230769230769231	13	12	1	1	0	0.3333333333333333	4	12	15	0.2	0	0.8051839353841643	0.9657256275033388	0.7169970388775837	0.9308953056205137	0.7586502282116878	0.9618534014847173	0.9032269127752188	0.95501840266941	1.0	0.3076923076923077	0.0	0.0023039775055610306	16
298	0.010737380741568906	0.00018150436902959158	-0.00017125406067012764	0.970973315846935	-1	0	0	0.5714285714285714	4	0.5	4	0.35714285714285715	0.5	6	4	3	1	0	0.5714285714285714	4	7	10	0.125	0.25	0.3932802122618078	0.6980102371189165	0.7594085919353206	0.817144384061996	0.37624172635495146	0.8856744044160021	0.8589515848173972	0.8116477922375399	1.0	0.3333333333333333	0.0	-1.7125406067012764e-05	13
4181	0.06515525760391833	0.003118505995822668	-0.0027307076911601003	0.7830045544694583	-1	0	0	0.1111111111111111	1	1.0	11	1.0	1.0	12	11	0	1	0	0.07692307692307693	13	1	13	0.3333333333333333	0	0.9144136208422445	0.7690710498396741	0.6912699423696094	0.946462259870668	0.7493940098676559	0.9192876870730967	0.7176963553838794	0.8974654833781547	1.0	0.08333333333333333	0.0	-0.00027307076911601	0
762	0.013093044797497996	0.001959145570373005	0.00038307798832492977	0.9401368540386424	-1	0	0	0.42857142857142855	3	0.625	5	0.47619047619047616	0.625	8	5	1	0	0	0.42857142857142855	7	3	10	0.0	0	0.19166665622892828	0.974787903334863	0.4756046130189949	0.9150112219196542	0.43379331155787765	0.7923958951513557	0.8967859163540302	0.9210655738964528	0	0	0.0	0.00038307798832492977	24
2917	0.061711065390217236	0.018398752383690386	0.011996138708728902	0.9260094761283667	-1	0	0	0.2	2	0.8461538461538461	11	0.3	0.7692307692307693	12	10	2	1	0	0.5	10	5	15	0.16666666666666666	0	0.8654361732519646	0.9250262692385514	0.7175381165629499	0.9293354728247063	0.7558141054401307	0.9516817314511281	0.795226418521941	0.9364266667841297	1.0	0.08333333333333333	0.0	0.011996138708728902	20
517	None	None	None	None	None	0	0	0.3	3	0.6923076923076923	9	0.6	0.5384615384615384	10	7	4	2	0	1.0	5	5	15	0.2222222222222222	0.6153846153846154	0.31408550644860417	0.931089656966394	0.5375575247208998	0.9415272854217455	0.48792861057780146	0.9472314636937279	0.9290747546672268	0.9402910158305425	0.55	0.3	0.0	None	0
1641	0.06618155099879415	0.028015331361905007	0.024656013590829924	0.9270717315337295	-1	0	0	0.2	2	0.8461538461538461	11	0.25	0.8461538461538461	13	11	1	1	0	0.6	10	6	15	0.25	0	0.8339715139523175	0.9352623064143318	0.7175381165629499	0.9224714608607483	0.6506298737002022	0.9458155595008345	0.7176963553838794	0.9351632884025404	1.0	0.07692307692307693	0.0	0.024656013590829924	45
2236	0.06345998482832588	0.02659149220665389	0.026203962466122766	0.92747075098272	-1	0	0	0.2	2	0.8461538461538461	11	0.25	0.8461538461538461	13	11	1	1	0	0.6	10	6	15	0.25	0	0.8339715139523175	0.9352623064143318	0.7175381165629499	0.9224714608607483	0.7586502282116878	0.9533838523991987	0.8982030092800266	0.9382924146626672	1.0	0.07692307692307693	0.0	0.026203962466122766	68
4804	0.059192110926860095	0.018946313293559332	0.016512238211920695	0.9263891798551616	-1	0	0	0.2	2	0.8461538461538461	11	0.3	0.7692307692307693	12	10	2	1	0	0.5	10	5	15	0.16666666666666666	0	0.8654361732519646	0.9250262692385514	0.7175381165629499	0.9291997712849587	0.7493940098676559	0.95018661008519	0.7176963553838794	0.9357464040232768	1.0	0.08333333333333333	0.0	0.016512238211920695	21
4046	0.05989925058343194	0.02724694381745303	0.024733187461799103	0.9269605876966894	-1	0	0	0.2	2	0.8461538461538461	11	0.3	0.7692307692307693	12	10	2	1	0	0.5	10	5	15	0.16666666666666666	0	0.8654361732519646	0.9250262692385514	0.7175381165629499	0.9293354728247063	0.7493940098676559	0.95018661008519	0.7176963553838794	0.9357877687304331	1.0	0.08333333333333333	0.0	0.024733187461799103	36
4369	0.06243138060994756	0.022677088817247497	0.02126014840615288	0.926324481525546	-1	0	0	0.2	2	0.8461538461538461	11	0.3	0.7692307692307693	12	10	2	1	0	0.5	10	5	15	0.16666666666666666	0	0.8654361732519646	0.9250262692385514	0.7175381165629499	0.9293354728247063	0.7493940098676559	0.9496688267555577	0.7181408543559871	0.9355693828822643	1.0	0.08333333333333333	0.0	0.02126014840615288	32
3270	0.06708884272699661	0.016405508989820832	-0.008252404913387185	0.8853466835652	-1	0	0	0.1	1	1.0	13	1.0	1.0	14	13	0	1	0	0.06666666666666667	15	1	15	0.3333333333333333	0	0.8654361732519646	0.9293366212623347	0.7175381165629499	0.9268068872124157	0.6954137332122551	0.9574273741480978	0.8521965270005953	0.9395021315402341	1.0	0.07142857142857142	0.0	-0.0008252404913387185	0
2534	0.0690651661160074	0.026524100910287188	0.01854866811016482	0.9271772887248522	-1	0	0	0.2	2	0.8461538461538461	11	0.25	0.8461538461538461	13	11	1	1	0	0.6	10	6	15	0.25	0	0.8339715139523175	0.9352623064143318	0.7175381165629499	0.9224714608607483	0.6506298737002022	0.9458155595008345	0.7176963553838794	0.9351632884025404	1.0	0	0.0	0.01854866811016482	25
3756	0.05495351560840603	0.009308907792659811	0.006804593625410927	0.9389561098504179	-1	0	0	0.2	2	0.8461538461538461	11	0.3	0.7692307692307693	12	10	2	1	0	0.5	10	5	15	0.16666666666666666	0	0.7456701288341565	0.9054224310809884	0.7175381165629499	0.9293354728247063	0.7493940098676559	0.95018661008519	0.7402075298080131	0.9305150009562005	1.0	0.08333333333333333	0.0	0.006804593625410927	4
2282	0.06102264028136825	0.02790031043745343	0.02530060779390935	0.9262047880308689	-1	0	0	0.2	2	0.8461538461538461	11	0.3	0.7692307692307693	12	10	2	1	0	0.5	10	5	15	0.16666666666666666	0	0.8654361732519646	0.9250262692385514	0.7175381165629499	0.9293354728247063	0.7493940098676559	0.95018661008519	0.7176963553838794	0.9357877687304331	1.0	0.08333333333333333	0.0	0.02530060779390935	91
4223	0.06021926666505618	0.0024334283809065394	-0.0017217576043084943	0.8147969664148842	-1	0	0	0.2	2	0.8461538461538461	11	0.3	0.7692307692307693	12	10	2	1	0	0.5	10	5	15	0.16666666666666666	0	0.6857871066252523	0.9224059804534102	0.7175381165629499	0.9293354728247063	0.7493940098676559	0.9496688267555577	0.7181408543559871	0.9348180885217126	1.0	0.08333333333333333	0.0	-0.00017217576043084942	0
4928	0.060716225124843044	0.027226988869998657	0.02628490565105461	0.9262609655406294	-1	0	0	0.2	2	0.8461538461538461	11	0.3	0.7692307692307693	12	10	2	1	0	0.5	10	5	15	0.16666666666666666	0	0.8654361732519646	0.9250262692385514	0.7175381165629499	0.9293354728247063	0.7586502282116878	0.9481072312623113	0.7176963553838794	0.934919341458871	1.0	0.08333333333333333	0.0	0.02628490565105461	29
2992	0.059954786281411876	0.024470272829563596	0.019478399158431445	0.926878741590328	-1	0	0	0.2	2	0.8461538461538461	11	0.3	0.7692307692307693	12	10	2	1	0	0.5	10	5	15	0.16666666666666666	0	0.8654361732519646	0.9250262692385514	0.7175381165629499	0.9293354728247063	0.704640050955945	0.9475469089361218	0.7176963553838794	0.9346891517738835	1.0	0.08333333333333333	0.0	0.019478399158431445	32
4989	0.06967719593740503	0.010901775524270413	0.008519450958740876	0.8815548235433458	-1	0	0	0.1	1	1.0	13	1.0	1.0	14	13	0	1	0	0.06666666666666667	15	1	15	0.3333333333333333	0	0.8654361732519646	0.9293366212623347	0.7175381165629499	0.9267544526421121	0.6861575148682233	0.9555413036604797	0.8521965270005953	0.9386229221980061	1.0	0.07142857142857142	0.0	0.008519450958740876	17
980	0.03180320477598616	0.013996081108104639	0.011039817586824147	0.9697555480089036	-1	0	0	0.3	3	0.6923076923076923	9	0.35714285714285715	0.5384615384615384	10	7	4	2	0	0.8571428571428571	7	6	15	0.2222222222222222	0.5454545454545454	0.31408550644860417	0.9298387772033583	0.5375575247208998	0.9415272854217455	0.48792861057780146	0.9472314636937279	0.9290747546672268	0.9399281619965375	0.55	0.4	0.0	0.011039817586824147	40
3514	0.07257043706678991	0.014127653220770019	0.007728533610405845	0.6521053339375246	-1	0	0	0.1	1	1.0	12	1.0	1.0	13	12	0	1	0	0.07142857142857142	14	1	14	0.3333333333333333	0	0.8339715139523175	0.9279810053321429	0.7175381165629499	0.9192678335184757	0.6895734677267694	0.9325709938877819	0.7176963553838794	0.9267946783057189	1.0	0.07692307692307693	0.0	0.007728533610405845	7
4450	0.06136556372208681	0.025547087300523397	0.02385461722900399	0.9267414342801382	-1	0	0	0.2	2	0.8461538461538461	11	0.3	0.7692307692307693	12	10	2	1	0	0.5	10	5	15	0.16666666666666666	0	0.8654361732519646	0.9250262692385514	0.7175381165629499	0.9293354728247063	0.7493940098676559	0.95018661008519	0.7176963553838794	0.9357877687304331	1.0	0.08333333333333333	0.0	0.02385461722900399	22
2327	0.06475417794597983	0.024655591117165747	0.0243416895738645	0.9258766141471142	-1	0	0	0.2	2	0.8461538461538461	11	0.25	0.8461538461538461	13	11	1	1	0	0.6	10	6	15	0.25	0	0.8339715139523175	0.9352623064143318	0.7175381165629499	0.9224714608607483	0.7586502282116878	0.9518060069061065	0.8982030092800266	0.9376145499598878	1.0	0.07692307692307693	0.0	0.0243416895738645	22
3032	0.06285946864105446	0.02423652065185186	0.02283725409551447	0.9260712144033333	-1	0	0	0.2	2	0.8461538461538461	11	0.3	0.7692307692307693	12	10	2	1	0	0.5	10	5	15	0.16666666666666666	0	0.8654361732519646	0.9250262692385514	0.7175381165629499	0.9293354728247063	0.7493940098676559	0.95018661008519	0.7176963553838794	0.9357877687304331	1.0	0.08333333333333333	0.0	0.02283725409551447	34
3164	0.06524939031060169	0.029862145320561646	0.029828296451585513	0.9263077295993745	-1	0	0	0.2	2	0.8461538461538461	11	0.25	0.8461538461538461	13	11	1	1	0	0.6	10	6	15	0.25	0	0.8339715139523175	0.9352623064143318	0.7175381165629499	0.9224714608607483	0.740137791523624	0.94836371409895	0.7176963553838794	0.9361836594269257	1.0	0.07692307692307693	0.0	0.029828296451585513	35
1080	None	None	None	None	None	0.5	1	0.7142857142857143	5	0.25	2	0.625	0.125	4	1	5	2	0	1.0	4	4	10	0.18181818181818182	0.8571428571428571	0.7794989887846162	0.6329109454479299	0.5807066652207106	0.8225338386157166	0.7163710696183403	0.6475347053108992	0.7537527918547446	0.7100276592270157	0.625	0.25	0.0	None	0
1475	0.05466057592335924	0.02090985204049245	0.01931139480010811	0.9270819242951811	-1	0	0	0.2	2	0.8461538461538461	11	0.25	0.8461538461538461	13	11	1	1	0	0.6	10	6	15	0.25	0	0.8969008325516119	0.9364571009304684	0.7175381165629499	0.9148813150960212	0.6506298737002022	0.9547985844462191	0.9032269127752188	0.9373309909150859	1.0	0.15384615384615385	0.0	0.01931139480010811	41
576	0.019189845622257083	0.004874148337678963	0.0044806302219287455	0.9716440836403513	-1	0	0	0.4	4	0.5384615384615384	7	0.35714285714285715	0.38461538461538464	8	5	6	3	0	0.8571428571428571	7	6	15	0.23076923076923078	0.16666666666666666	0.3752080171109836	0.9604791044247365	0.3905205601792988	0.9331654766872699	0.5976690195642371	0.9733210406315158	0.9668700812700544	0.9585632777254495	0.5	0.25	0.0	0.0044806302219287455	20
4492	0.0614784064957271	0.024542238084119986	0.022290985832693438	0.9266665522895942	-1	0	0	0.2	2	0.8461538461538461	11	0.3	0.7692307692307693	12	10	2	1	0	0.5	10	5	15	0.16666666666666666	0	0.8654361732519646	0.9250262692385514	0.7175381165629499	0.9293354728247063	0.7493940098676559	0.95018661008519	0.7176963553838794	0.9357877687304331	1.0	0.08333333333333333	0.0	0.022290985832693438	16
1285	0.03169152642596747	0.009131028227385611	0.004868615659669095	0.9660138516172001	-1	0	0	0.2	2	0.8461538461538461	11	0.4166666666666667	0.6153846153846154	10	8	4	2	0	1.0	6	6	15	0.2	0.5454545454545454	0.31408550644860417	0.9174615518716354	0.7044040294662797	0.9282584471520056	0.4609154153322524	0.9505348111225211	0.9229827114011606	0.9334818937471842	0.6	0.5	0.0	0.004868615659669095	23
1261	0.030156024060440777	0.013447264869429628	0.007725877189384607	0.9717923723426015	-1	0	0	0.3	3	0.6923076923076923	9	0.35714285714285715	0.5384615384615384	9	7	5	2	0	0.8571428571428571	7	6	15	0.16666666666666666	0.5454545454545454	0.299057710992072	0.8957204688671111	0.5560043956493204	0.9491362274657594	0.2988238867666011	0.9523880882142678	0.938977924697392	0.9364903949108412	0.5555555555555556	0.4444444444444444	0.0	0.007725877189384607	57
1379	0.03548172052785431	0.0006108719206058074	0.0006062930831849576	0.9184782178585404	-1	0	0	0.4	4	0.5384615384615384	7	0.42857142857142855	0.5384615384615384	11	7	3	2	0	0.7142857142857143	5	7	15	0.3333333333333333	0	0.6825407220759967	0.9604071168570979	0.33125035903058286	0.8840868788959809	0.743168671509911	0.9215932601010295	0.9326197717922279	0.9283448863016751	0.5454545454545454	0.09090909090909091	0.0	0.0006062930831849576	16
2355	0.05705908402710437	0.00645040304998623	0.004747237683300088	0.8659251869450826	-1	0	0	0.125	1	1.0	10	1.0	1.0	11	10	0	1	0	0.08333333333333333	12	1	12	0.3333333333333333	0	0.9144136208422445	0.7766073382527836	0.6912699423696094	0.9461271214223905	0.7586502282116878	0.8678478012477808	0.7176963553838794	0.8805804697356332	1.0	0.09090909090909091	0.0	0.004747237683300088	7
3117	0.06063416540129759	0.022954551285701712	0.019631896737954523	0.9268688271756288	-1	0	0	0.2	2	0.8461538461538461	11	0.3	0.7692307692307693	12	10	2	1	0	0.5	10	5	15	0.16666666666666666	0	0.8654361732519646	0.9250262692385514	0.7175381165629499	0.9293354728247063	0.7586502282116878	0.952841131703813	0.8256691833058706	0.9369309152849262	1.0	0	0.0	0.019631896737954523	21
943	0.04059390953217905	0.002197513737707131	-0.0015609149187946255	0.9799321143262587	-1	0	0	0.2	2	0.9230769230769231	12	0.5357142857142857	0.9230769230769231	14	12	0	0	0	0.14285714285714285	14	2	15	0.0	0	0.3437279379702139	0.9572995039349876	0.7172675777202667	0.920207520901454	0.7586502282116878	0.9560591493851026	0.917118922613197	0.9467657824652534	0	0	0.0	-0.00015609149187946256	9
4672	0.060700431083051884	0.025688727841083326	0.023291090245622335	0.9269769336137486	-1	0	0	0.2	2	0.8461538461538461	11	0.3	0.7692307692307693	12	10	2	1	0	0.5	10	5	15	0.16666666666666666	0	0.8654361732519646	0.9250262692385514	0.7175381165629499	0.9293354728247063	0.7493940098676559	0.95018661008519	0.7176963553838794	0.9357877687304331	1.0	0.08333333333333333	0.0	0.023291090245622335	20
4599	0.05141122009401849	0.007943633517286301	0.00605340417151947	0.7341799592456827	-1	0	0	0.125	1	1.0	9	1.0	1.0	10	9	0	1	0	0.09090909090909091	11	1	11	0.3333333333333333	0	0.7824988459155773	0.7631447426662353	0.6912699423696094	0.9496120583957163	0.46648406188256086	0.9269297437861176	0.9451319499449898	0.9016403899237597	1.0	0.1	0.0	0.00605340417151947	7
1293	0.06703909502977448	0.022048669234703326	-0.0027002811529538446	0.9265850585387453	-1	0	0	0.2	2	0.8461538461538461	11	0.2727272727272727	0.8461538461538461	13	11	1	1	0	0.45454545454545453	11	5	15	0.25	0	0.7030145360805101	0.9176544913502415	0.7175381165629499	0.9335006434272264	0.7428443775394821	0.9470568551738895	0.8182247134775856	0.9337390111810583	1.0	0.07692307692307693	0.0	-0.00027002811529538447	3
953	0.04979202345588108	0.012303478938487341	-0.0065748617795854565	0.9252942502590636	-1	0	0	0.1	1	1.0	13	0.3125	0.9230769230769231	13	12	1	1	0	0.3333333333333333	4	12	15	0.2	0	0.8339715139523175	0.9431166926466037	0.7175381165629499	0.8861137359543673	0.7586502282116878	0.9583131244831249	0.8982030092800266	0.9349258879916362	1.0	0.15384615384615385	0.0	-0.0006574861779585457	3
1656	0.04968129891724024	0.007101036462461331	-0.0006702572106680813	0.8868127228642237	-1	0	0	0.125	1	1.0	9	1.0	0.8888888888888888	9	8	1	3	0	0.09090909090909091	11	1	11	0.6	0	0.9282828531275259	0.8064083338065908	0.9761160882600206	0.9595440744706321	0.6691423103882659	0.8812158538933412	0.7807876701047705	0.9001620378859546	0.2222222222222222	0.1111111111111111	0.0	-6.702572106680814e-05	1
3510	0.05625393150814032	0.018993778674702474	0.01718700871093864	0.928183715989265	-1	0	0	0.2	2	0.8461538461538461	11	0.25	0.8461538461538461	13	11	1	1	0	0.6	10	6	15	0.25	0	0.8339715139523175	0.9352623064143318	0.7175381165629499	0.8811209173800226	0.7529779826685737	0.9507063541772467	0.851764333794177	0.9271914822778903	1.0	0.07692307692307693	0.0	0.01718700871093864	24
4573	0.06368733967784879	0.02056390694205976	0.01956175815110626	0.926401974599091	-1	0	0	0.2	2	0.8461538461538461	11	0.3	0.7692307692307693	12	10	2	1	0	0.5	10	5	15	0.16666666666666666	0	0.8654361732519646	0.9250262692385514	0.7175381165629499	0.9293354728247063	0.7586502282116878	0.952841131703813	0.8256691833058706	0.9369309152849262	1.0	0.08333333333333333	0.0	0.01956175815110626	19
468	0.027714636527024827	0.0026036204715621136	0.0020713578990310256	0.9721605786385156	-1	0	0	0.4	4	0.6153846153846154	8	0.375	0.6153846153846154	12	8	2	1	0	0.4	10	4	15	0.25	0	0.4128638957178127	0.9682264272161785	0.4771060917994408	0.8456979888466885	0.8054809110361669	0.8831751695717394	0.8850677241796605	0.9153134543144429	1.0	0.16666666666666666	0.0	0.0020713578990310256	9
667	0.026914753641101234	0.011565501708430759	0.0024397876936934413	0.978886438692976	-1	0.25	1	0.4	4	0.6153846153846154	8	0.3125	0.5384615384615384	10	7	4	2	0	0.75	8	6	15	0.2222222222222222	0.18181818181818182	0.299057710992072	0.9265134684133767	0.5375575247208998	0.9409501542971667	0.5988301395048908	0.9452560447246169	0.9290747546672268	0.9380344361541162	0.55	0.4	0.0	0.0024397876936934413	59
4849	0.04498422362054307	0.007653747110655186	-0.0009455226865057053	0.7124507214249738	-1	0	0	0.2	2	0.8333333333333334	10	0.25925925925925924	0.8333333333333334	12	10	1	1	0	0.6666666666666666	9	6	14	0.25	0	0.8654361732519646	0.9055792332762357	0.7175381165629499	0.9169008925454437	0.4849665979702825	0.9634372036700815	0.9151764237972477	0.9336661381016574	1.0	0.16666666666666666	0.0	-9.455226865057054e-05	2
4208	0.06092232172618503	0.027234207905793065	0.024800203708679164	0.9265348427177981	-1	0	0	0.2	2	0.8461538461538461	11	0.3	0.7692307692307693	12	10	2	1	0	0.5	10	5	15	0.16666666666666666	0	0.8654361732519646	0.9250262692385514	0.7175381165629499	0.9293354728247063	0.7493940098676559	0.95018661008519	0.7176963553838794	0.9357877687304331	1.0	0	0.0	0.024800203708679164	37
933	0.03149943353580257	0.013988718262347362	0.013514531266173298	0.9729462856948796	-1	0	0	0.4	4	0.5384615384615384	7	0.42857142857142855	0.46153846153846156	10	6	4	2	0	0.7142857142857143	7	5	15	0.25	0.6	0.31408550644860417	0.9316305219808712	0.5370164470355336	0.941531814386136	0.5658595867187565	0.9359645508133371	0.9290747546672268	0.9364969691076657	0.55	0.4	0.0	0.013514531266173298	43
1717	0.06751369305243195	0.025977031274882073	0.023518033460410395	0.9261154317125238	-1	0	0	0.2	2	0.8461538461538461	11	0.25	0.8461538461538461	13	11	1	1	0	0.6	10	6	15	0.25	0	0.8339715139523175	0.9352623064143318	0.7175381165629499	0.9224714608607483	0.6506298737002022	0.9458155595008345	0.7176963553838794	0.9351632884025404	1.0	0	0.0	0.023518033460410395	59
519	0.0018981179095055132	0.0005159688710465732	-6.508237550651679e-05	0.9917560287482186	-1	0	0	0.6666666666666666	2	0.5	1	1.0	0.5	3	1	0	0	0	0.25	4	1	4	0.0	0.6666666666666666	0.7876453874531395	0.9088881580107625	0.2975681246260564	0.9564257683879369	0.2957365134076941	0.9067481781103484	0.9327448589032615	0.9278737453003064	0	0	0.0	-6.508237550651679e-06	15
3073	0.06482536314554015	0.027501165390787216	0.027417148875784746	0.9270891357910713	-1	0	0	0.2	2	0.8461538461538461	11	0.3	0.7692307692307693	12	10	2	1	0	0.5	10	5	15	0.16666666666666666	0	0.8654361732519646	0.9250262692385514	0.7175381165629499	0.9293354728247063	0.7586502282116878	0.952841131703813	0.8256691833058706	0.9369309152849262	1.0	0.08333333333333333	0.0	0.027417148875784746	67
234	0.02914529222678245	0.0011319912609548037	0.0009794682404337632	0.936009134079826	-1	0	0	0.125	1	1.0	9	0.6111111111111112	0.6666666666666666	7	6	3	0	0	0.5	3	6	11	0.0	0	0.20291367947186262	0.9313724592907767	0.2923067266669974	0.915443307647241	0.3679830792078895	0.9438321534988018	0.659194242576282	0.931109064588729	0	0	0.0	0.0009794682404337632	36
1676	0.06973697891475775	0.02398859264986046	0.013420074918981405	0.9266226700429695	-1	0	0	0.2	2	0.8461538461538461	11	0.25	0.8461538461538461	13	11	1	1	0	0.6	10	6	15	0.25	0	0.8339715139523175	0.9352623064143318	0.7175381165629499	0.9224714608607483	0.6506298737002022	0.9458155595008345	0.7176963553838794	0.9351632884025404	1.0	0.07692307692307693	0.0	0.013420074918981405	34
[truncated: 4,006 more rows]
