# Supplementary material for: Environmental influences on evolvable robots
Source: PLoS One. 2020 May 29;15(5):e0233848. doi: 10.1371/journal.pone.0233848 (PMC7259730; doi:10.1371/journal.pone.0233848)
Supplement: S1 Dataset — (ZIP) [file pone.0233848.s003.zip › data_plosone/snapshots_ids_seasonal_plane_10.tsv]

generation	robot_id
72	3342
72	3532
72	3129
72	3432
72	3618
72	3358
72	3629
72	2844
72	3667
72	3323
72	3611
72	3566
72	3637
72	3685
72	3459
72	3691
72	2790
72	3439
72	3498
72	3692
72	3676
72	3649
72	3169
72	3007
72	3437
72	3510
72	3577
72	3471
72	3645
72	3375
72	3194
72	3679
72	3689
72	3635
72	3524
72	3609
72	3403
72	3612
72	3500
72	3653
72	3549
72	3588
72	3111
72	3295
72	3652
72	3687
72	3648
72	3387
72	3251
72	3502
72	3425
72	3071
72	3623
72	2838
72	3603
72	3620
72	3436
72	3674
72	3465
72	3640
72	3602
72	3215
72	3578
72	3584
72	3675
72	3294
72	3690
72	3553
72	2509
72	3615
72	3663
72	3580
72	3656
72	3616
72	3638
72	3252
72	3625
72	3699
72	3662
72	3659
72	3671
72	3683
72	3090
72	3658
72	3312
72	3698
72	3694
72	3555
72	3431
72	3660
72	3586
72	3518
72	3543
72	3325
72	3546
72	3672
72	3627
72	3366
72	3512
72	3416
50	2169
50	2579
50	2584
50	2290
50	2576
50	2442
50	1975
50	2558
50	2559
50	2233
50	2520
50	2479
50	2592
50	2168
50	2404
50	2566
50	2540
50	2296
50	2468
50	2597
50	2312
50	2354
50	1926
50	2508
50	2504
50	2270
50	2484
50	2467
50	2585
50	2581
50	2496
50	2271
50	2036
50	2331
50	2516
50	2553
50	2209
50	2531
50	1931
50	2046
50	2458
50	2517
50	2478
50	2557
50	2594
50	2524
50	2548
50	2177
50	2589
50	2339
50	2481
50	2034
50	2407
50	2433
50	2546
50	2492
50	2490
50	2580
50	2561
50	1973
50	2418
50	2055
50	2532
50	2225
50	2005
50	2575
50	2564
50	2509
50	2324
50	2536
50	2249
50	2234
50	2588
50	2521
50	2411
50	2182
50	2280
50	2565
50	2493
50	2471
50	2142
50	2567
50	2519
50	2535
50	2308
50	2586
50	2325
50	2539
50	2591
50	2593
50	2543
50	2293
50	1478
50	1941
50	2590
50	2562
50	2572
50	2583
50	2184
50	1892
74	3731
74	3769
74	3342
74	3532
74	3730
74	3432
74	3618
74	3783
74	3358
74	3781
74	3629
74	2844
74	3710
74	3667
74	3323
74	3611
74	3566
74	3726
74	3766
74	3767
74	3459
74	3743
74	3439
74	3692
74	3649
74	3169
74	3007
74	3799
74	3437
74	3471
74	3645
74	3194
74	3679
74	3635
74	3609
74	3612
74	3735
74	3752
74	3749
74	3763
74	3500
74	3653
74	3549
74	3111
74	3758
74	3768
74	3652
74	3732
74	3387
74	3251
74	3792
74	3788
74	3071
74	2838
74	3748
74	3436
74	3750
74	3736
74	3215
74	3578
74	3795
74	3584
74	3675
74	3294
74	3793
74	3705
74	3744
74	2509
74	3776
74	3580
74	3638
74	3252
74	3625
74	3780
74	3720
74	3662
74	3671
74	3707
74	3090
74	3764
74	3777
74	3312
74	3775
74	3759
74	3431
74	3518
74	3543
74	3325
74	3703
74	3722
74	3797
74	3701
74	3546
74	3672
74	3800
74	3627
74	3774
74	3512
74	3416
74	3782
60	3070
60	3097
60	3067
60	3094
60	2584
60	2776
60	2805
60	3031
60	2844
60	3069
60	3080
60	2468
60	3029
60	2790
60	1926
60	2964
60	2270
60	3074
60	2810
60	3064
60	3007
60	2947
60	2943
60	3060
60	2920
60	3015
60	2755
60	3057
60	2952
60	1931
60	3081
60	2765
60	3072
60	2718
60	3039
60	3050
60	3025
60	2791
60	3034
60	2706
60	2903
60	3076
60	2857
60	3019
60	3063
60	2924
60	2948
60	3059
60	3071
60	2961
60	2989
60	2838
60	3061
60	3003
60	3012
60	3024
60	2433
60	3079
60	2780
60	2418
60	2911
60	2055
60	2737
60	2770
60	3046
60	2985
60	2977
60	2509
60	2936
60	2915
60	2923
60	2678
60	2976
60	2521
60	2865
60	3037
60	3098
60	2995
60	2891
60	3090
60	3066
60	3001
60	2493
60	2907
60	3085
60	2899
60	3052
60	2944
60	3013
60	3044
60	1478
60	2954
60	2912
60	2885
60	2975
60	2981
60	3075
60	2562
60	3082
60	2928
76	3847
76	3877
76	3885
76	3731
76	3769
76	3808
76	3805
76	3532
76	3432
76	3806
76	3899
76	3358
76	3781
76	3629
76	3710
76	3566
76	3767
76	3889
76	3459
76	3850
76	3439
76	3852
76	3692
76	3649
76	3858
76	3007
76	3886
76	3437
76	3865
76	3822
76	3874
76	3471
76	3862
76	3679
76	3815
76	3609
76	3818
76	3612
76	3735
76	3826
76	3111
76	3869
76	3758
76	3732
76	3892
76	3251
76	3792
76	3788
76	3882
76	3071
76	3807
76	2838
76	3849
76	3883
76	3748
76	3873
76	3848
76	3835
76	3215
76	3578
76	3675
76	3705
76	3881
76	3875
76	3820
76	2509
76	3776
76	3893
76	3859
76	3580
76	3811
76	3252
76	3625
76	3897
76	3780
76	3804
76	3837
76	3662
76	3812
76	3809
76	3819
76	3764
76	3777
76	3855
76	3845
76	3860
76	3759
76	3431
76	3325
76	3722
76	3797
76	3816
76	3701
76	3864
76	3546
76	3800
76	3627
76	3900
76	3857
76	3512
30	1528
30	1564
30	1599
30	1483
30	1600
30	1543
30	1597
30	1452
30	1360
30	1562
30	1559
30	1370
30	1550
30	1317
30	1548
30	1497
30	1463
30	1549
30	1148
30	1510
30	1271
30	1495
30	1310
30	1417
30	1270
30	1441
30	1581
30	1525
30	1068
30	1533
30	1502
30	1570
30	1593
30	1390
30	878
30	1527
30	1468
30	1542
30	1588
30	1563
30	1313
30	1459
30	1080
30	1523
30	1579
30	1284
30	1476
30	1518
30	1484
30	1058
30	1568
30	1467
30	1491
30	1403
30	1170
30	1522
30	1567
30	1582
30	1410
30	1580
30	1330
30	1589
30	1450
30	1405
30	1222
30	1380
30	1585
30	1421
30	1414
30	1569
30	1554
30	1590
30	1558
30	844
30	1327
30	1394
30	1560
30	1489
30	1339
30	1505
30	1440
30	1520
30	1571
30	1473
30	830
30	1213
30	1595
30	1519
30	1541
30	1516
30	1478
30	1565
30	1513
30	1598
30	1573
30	1427
30	1592
30	1196
30	1416
30	1557
71	3342
71	3532
71	3129
71	3624
71	3432
71	3618
71	3358
71	3629
71	2844
71	3608
71	3323
71	3611
71	3566
71	3637
71	3525
71	3472
71	3459
71	2790
71	3439
71	2270
71	3498
71	3491
71	3649
71	3169
71	3007
71	3437
71	3510
71	3577
71	3460
71	3494
71	3471
71	3645
71	3375
71	3194
71	3635
71	3524
71	3595
71	3564
71	3609
71	3304
71	3403
71	3633
71	3612
71	3642
71	3505
71	3500
71	3549
71	3588
71	3111
71	3295
71	3606
71	3648
71	3387
71	3251
71	3502
71	3425
71	3071
71	3623
71	2838
71	3603
71	3620
71	3436
71	3465
71	3640
71	3602
71	3215
71	3578
71	3584
71	3294
71	3553
71	3539
71	2509
71	3615
71	3580
71	3616
71	3600
71	3638
71	3252
71	3625
71	3650
71	3090
71	3426
71	3312
71	3555
71	3617
71	3198
71	3511
71	3431
71	3586
71	3518
71	3543
71	3325
71	3521
71	3546
71	3573
71	3627
71	3297
71	3366
71	3512
71	3416
54	2617
54	2601
54	2169
54	2640
54	2683
54	2584
54	2776
54	2672
54	2771
54	1975
54	2558
54	2759
54	2701
54	2479
54	2707
54	2681
54	2651
54	2168
54	2703
54	2404
54	2540
54	2296
54	2468
54	2354
54	2790
54	1926
54	2719
54	2504
54	2270
54	2271
54	2036
54	2608
54	2697
54	2730
54	2755
54	2553
54	2781
54	2752
54	2775
54	1931
54	2765
54	2517
54	2478
54	2718
54	2791
54	2706
54	2782
54	2786
54	2177
54	2772
54	2637
54	2749
54	2794
54	2612
54	2433
54	2580
54	2736
54	2716
54	2797
54	2780
54	1973
54	2418
54	2756
54	2055
54	2737
54	2770
54	2745
54	2225
54	2005
54	2564
54	2692
54	2509
54	2536
54	2678
54	2705
54	2721
54	2521
54	2654
54	2793
54	2673
54	2411
54	2763
54	2648
54	2784
54	2788
54	2493
54	2142
54	2567
54	2679
54	2753
54	2773
54	2325
54	2787
54	2293
54	1478
54	1941
54	2562
54	2184
54	2702
54	1892
34	1751
34	1528
34	1676
34	1483
34	1760
34	1629
34	1756
34	1784
34	1790
34	1767
34	1510
34	1696
34	1495
34	1741
34	1310
34	1270
34	1698
34	1581
34	1666
34	1761
34	1593
34	1717
34	1727
34	1754
34	1687
34	1684
34	1770
34	1773
34	1737
34	1613
34	1607
34	1778
34	1624
34	1459
34	1724
34	1716
34	1722
34	1746
34	1763
34	1284
34	1518
34	1484
34	1757
34	1058
34	1667
34	1467
34	1659
34	1748
34	1764
34	1633
34	1683
34	1797
34	1740
34	1410
34	1665
34	1779
34	1450
34	1405
34	1222
34	1776
34	1706
34	1636
34	1774
34	1421
34	1782
34	1705
34	1670
34	1795
34	1786
34	1794
34	1655
34	1394
34	1798
34	1505
34	1703
34	1617
34	1713
34	1520
34	1707
34	1571
34	1753
34	1729
34	1768
34	1519
34	1541
34	1657
34	1478
34	1712
34	1800
34	1721
34	1598
34	1725
34	1427
34	1592
34	1652
34	1640
34	1709
34	1602
34	1762
34	1557
0	67
0	78
0	27
0	40
0	44
0	66
0	95
0	21
0	37
0	58
0	52
0	15
0	92
0	84
0	53
0	12
0	41
0	91
0	77
0	38
0	64
0	19
0	85
0	49
0	45
0	86
0	35
0	88
0	70
0	80
0	17
0	23
0	57
0	39
0	62
0	22
0	29
0	4
0	76
0	25
0	61
0	60
0	81
0	73
0	72
0	89
0	51
0	3
0	11
0	24
0	10
0	33
0	56
0	75
0	59
0	43
0	47
0	32
0	74
0	90
0	99
0	7
0	1
0	5
0	26
0	13
0	71
0	31
0	63
0	54
0	100
0	6
0	96
0	82
0	48
0	83
0	79
0	69
0	87
0	46
0	18
0	20
0	94
0	16
0	36
0	14
0	34
0	9
0	28
0	68
0	98
0	93
0	30
0	97
0	55
0	65
0	50
0	8
0	42
0	2
87	4385
87	4425
87	4373
87	4361
87	4134
87	4142
87	4342
87	4450
87	4441
87	4005
87	3980
87	4140
87	4355
87	4158
87	3918
87	4283
87	4312
87	4408
87	4448
87	4254
87	4357
87	4186
87	4338
87	4177
87	4449
87	4203
87	4331
87	4261
87	3935
87	4426
87	4429
87	4275
87	4412
87	4224
87	4432
87	4317
87	4374
87	4287
87	4130
87	4436
87	4430
87	4257
87	4392
87	4431
87	3826
87	4252
87	4164
87	4009
87	4437
87	4360
87	4427
87	4258
87	4375
87	4310
87	4359
87	4366
87	4409
87	4222
87	4413
87	4246
87	4292
87	4344
87	4393
87	4438
87	4265
87	4210
87	4031
87	4248
87	3859
87	4356
87	4035
87	4351
87	4350
87	4305
87	4445
87	4318
87	4247
87	4422
87	4298
87	4182
87	4447
87	4443
87	4400
87	4165
87	4024
87	4316
87	4404
87	4029
87	3759
87	4314
87	4229
87	4302
87	4228
87	4398
87	4204
87	4419
87	4369
87	4088
87	4243
87	4319
51	2617
51	2601
51	2169
51	2640
51	2584
51	2290
51	2576
51	2442
51	1975
51	2558
51	2559
51	2520
51	2479
51	2168
51	2404
51	2540
51	2621
51	2296
51	2625
51	2468
51	2624
51	2312
51	2628
51	2354
51	1926
51	2504
51	2270
51	2484
51	2467
51	2585
51	2271
51	2036
51	2331
51	2646
51	2608
51	2613
51	2553
51	2209
51	2606
51	1931
51	2046
51	2605
51	2517
51	2478
51	2636
51	2557
51	2594
51	2524
51	2548
51	2619
51	2177
51	2637
51	2614
51	2481
51	2034
51	2612
51	2433
51	2546
51	2642
51	2492
51	2490
51	2580
51	2649
51	1973
51	2418
51	2055
51	2620
51	2225
51	2005
51	2564
51	2616
51	2509
51	2324
51	2536
51	2249
51	2588
51	2521
51	2411
51	2182
51	2280
51	2648
51	2604
51	2644
51	2565
51	2493
51	2142
51	2567
51	2519
51	2308
51	2325
51	2539
51	2293
51	2618
51	1478
51	1941
51	2562
51	2572
51	2583
51	2184
51	1892
79	4045
79	3991
79	3885
79	4015
79	3805
79	3928
79	3986
79	4005
79	3952
79	3980
79	4040
79	3358
79	3781
79	3918
79	3965
79	3566
79	3906
79	3459
79	3850
79	4003
79	3852
79	4012
79	3007
79	3886
79	4026
79	4020
79	3865
79	3967
79	3985
79	3874
79	3935
79	3471
79	3997
79	3977
79	3993
79	4022
79	4030
79	3979
79	3818
79	4021
79	3735
79	3990
79	3826
79	3942
79	4049
79	3732
79	3907
79	3792
79	4009
79	3938
79	3953
79	3848
79	3931
79	3835
79	4044
79	3961
79	3921
79	3675
79	4033
79	3705
79	3963
79	4023
79	4004
79	4031
79	3914
79	3875
79	3859
79	4000
79	4032
79	4035
79	3252
79	3625
79	3897
79	3780
79	3837
79	4008
79	3936
79	3812
79	4017
79	4024
79	4036
79	4034
79	4029
79	3989
79	3996
79	3945
79	3860
79	4043
79	3759
79	4016
79	3929
79	3992
79	3816
79	3864
79	3627
79	3958
79	3995
79	3900
79	3857
79	3512
35	1806
35	1751
35	1830
35	1528
35	1676
35	1760
35	1803
35	1629
35	1756
35	1841
35	1842
35	1826
35	1790
35	1767
35	1510
35	1832
35	1696
35	1495
35	1847
35	1741
35	1310
35	1837
35	1270
35	1834
35	1831
35	1761
35	1593
35	1717
35	1754
35	1684
35	1820
35	1770
35	1773
35	1737
35	1613
35	1607
35	1778
35	1822
35	1624
35	1459
35	1724
35	1716
35	1722
35	1746
35	1763
35	1518
35	1484
35	1757
35	1667
35	1659
35	1805
35	1764
35	1818
35	1740
35	1809
35	1665
35	1843
35	1779
35	1222
35	1776
35	1636
35	1813
35	1421
35	1705
35	1670
35	1848
35	1786
35	1794
35	1655
35	1844
35	1394
35	1798
35	1828
35	1505
35	1617
35	1713
35	1829
35	1520
35	1729
35	1827
35	1519
35	1541
35	1657
35	1840
35	1817
35	1478
35	1712
35	1800
35	1721
35	1825
35	1819
35	1598
35	1725
35	1427
35	1592
35	1652
35	1640
35	1709
35	1762
35	1557
82	4045
82	4185
82	4059
82	3885
82	4015
82	4150
82	4134
82	4184
82	4123
82	4142
82	4070
82	4005
82	3980
82	4140
82	4101
82	4158
82	4188
82	3918
82	4110
82	4067
82	3459
82	3850
82	3852
82	4159
82	4186
82	4177
82	3967
82	3985
82	4175
82	3935
82	4079
82	3993
82	4163
82	4022
82	4030
82	4111
82	4130
82	4199
82	3990
82	4173
82	3826
82	3942
82	3732
82	4164
82	3907
82	4076
82	4009
82	4109
82	4148
82	3848
82	4085
82	4033
82	3705
82	4122
82	4061
82	4023
82	4004
82	4077
82	4031
82	4167
82	4191
82	3859
82	4189
82	4155
82	4157
82	4032
82	4071
82	4035
82	4135
82	4124
82	3252
82	4156
82	4069
82	4104
82	4108
82	4133
82	4182
82	4194
82	4119
82	4165
82	4024
82	4161
82	4064
82	4029
82	4092
82	3996
82	3759
82	3929
82	4153
82	4116
82	3864
82	4121
82	4083
82	4183
82	3995
82	4093
82	4088
82	4100
82	3512
82	4113
38	1676
38	1982
38	1885
38	1760
38	1864
38	1987
38	1942
38	1975
38	1841
38	1826
38	1914
38	1965
38	1937
38	1926
38	1495
38	1847
38	1871
38	1741
38	1902
38	1952
38	1593
38	1929
38	1971
38	1966
38	1898
38	1754
38	1985
38	1737
38	1932
38	1931
38	1878
38	1607
38	1778
38	1954
38	1853
38	1874
38	1624
38	1459
38	1722
38	1876
38	1930
38	2000
38	1997
38	1484
38	1757
38	1945
38	1980
38	1667
38	1659
38	1805
38	1974
38	1973
38	1908
38	1938
38	1665
38	1779
38	1933
38	1928
38	1906
38	1939
38	1948
38	1979
38	1705
38	1978
38	1670
38	1936
38	1786
38	1944
38	1655
38	1912
38	1394
38	1960
38	1989
38	1994
38	1866
38	1505
38	1998
38	1877
38	1617
38	1713
38	1829
38	1958
38	1894
38	1729
38	1976
38	1953
38	1903
38	1905
38	1657
38	1478
38	1941
38	1970
38	1882
38	1893
38	1598
38	1427
38	1872
38	1640
38	1892
38	1881
20	952
20	945
20	937
20	864
20	887
20	905
20	1066
20	912
20	1094
20	1093
20	934
20	1071
20	960
20	987
20	1008
20	1084
20	832
20	782
20	1100
20	1014
20	1074
20	928
20	992
20	1065
20	1068
20	1081
20	1048
20	1057
20	989
20	878
20	1049
20	1083
20	855
20	884
20	973
20	879
20	1060
20	916
20	1080
20	1095
20	961
20	958
20	1063
20	1077
20	1001
20	1058
20	1067
20	1075
20	1082
20	734
20	924
20	972
20	940
20	842
20	600
20	1019
20	980
20	979
20	977
20	956
20	1090
20	1003
20	1087
20	997
20	1041
20	908
20	818
20	569
20	998
20	1038
20	1030
20	991
20	844
20	337
20	836
20	1096
20	913
20	722
20	866
20	942
20	1044
20	923
20	1024
20	1099
20	1088
20	914
20	830
20	1011
20	950
20	948
20	1064
20	774
20	1073
20	1045
20	792
20	1033
20	1037
20	902
20	1029
20	821
64	3212
64	3284
64	3179
64	3129
64	2805
64	3282
64	3184
64	3235
64	3207
64	2844
64	3227
64	3069
64	3262
64	2790
64	3266
64	2270
64	3275
64	3293
64	3169
64	3007
64	3247
64	3296
64	2943
64	3060
64	3118
64	2920
64	3220
64	3237
64	3015
64	3189
64	3194
64	3081
64	3072
64	3039
64	3273
64	3257
64	2706
64	3111
64	3271
64	2903
64	3295
64	3177
64	2857
64	3251
64	3229
64	3063
64	3281
64	3059
64	3071
64	2838
64	3012
64	3221
64	3215
64	3279
64	3285
64	2055
64	2770
64	3294
64	3223
64	3278
64	3178
64	3172
64	3236
64	2985
64	3150
64	3157
64	2509
64	3176
64	3124
64	2936
64	3288
64	2678
64	3252
64	3202
64	3269
64	2891
64	3263
64	3090
64	2493
64	3125
64	3121
64	3231
64	3291
64	2907
64	3196
64	3085
64	3255
64	3013
64	3256
64	3198
64	3158
64	3286
64	3108
64	3276
64	3170
64	2981
64	3075
64	3297
64	3289
64	3193
84	3885
84	4134
84	4184
84	4123
84	4207
84	4142
84	4070
84	4005
84	3980
84	4140
84	4158
84	4188
84	3918
84	4283
84	4110
84	4272
84	3459
84	3852
84	4254
84	4219
84	4159
84	4263
84	4186
84	4177
84	4226
84	4203
84	4261
84	4277
84	4285
84	3935
84	4079
84	4296
84	4233
84	3993
84	4250
84	4275
84	4300
84	4225
84	4224
84	4287
84	4130
84	4257
84	3990
84	4271
84	3826
84	3942
84	4252
84	4164
84	3907
84	4009
84	4264
84	4258
84	3848
84	4274
84	4290
84	4085
84	4222
84	4246
84	4292
84	4122
84	4265
84	4210
84	4004
84	4031
84	4293
84	4248
84	4191
84	3859
84	4155
84	4157
84	4035
84	4156
84	4247
84	4298
84	4133
84	4182
84	4194
84	4282
84	4165
84	4024
84	4270
84	4299
84	4029
84	4289
84	4092
84	4281
84	3759
84	4229
84	4116
84	4228
84	4284
84	4232
84	4204
84	4278
84	4241
84	4234
84	4088
84	4243
84	3512
84	4113
77	3877
77	3885
77	3808
77	3901
77	3805
77	3532
77	3432
77	3806
77	3928
77	3358
77	3781
77	3629
77	3710
77	3918
77	3566
77	3906
77	3889
77	3459
77	3850
77	3439
77	3852
77	3692
77	3649
77	3941
77	3858
77	3007
77	3886
77	3437
77	3865
77	3874
77	3935
77	3471
77	3862
77	3679
77	3927
77	3818
77	3612
77	3913
77	3735
77	3920
77	3826
77	3111
77	3869
77	3942
77	3758
77	3732
77	3907
77	3251
77	3792
77	3905
77	3938
77	3071
77	3807
77	3849
77	3748
77	3848
77	3903
77	3931
77	3925
77	3944
77	3835
77	3215
77	3921
77	3675
77	3705
77	3914
77	3875
77	2509
77	3893
77	3859
77	3252
77	3625
77	3897
77	3780
77	3804
77	3912
77	3837
77	3662
77	3936
77	3812
77	3777
77	3845
77	3945
77	3860
77	3759
77	3930
77	3431
77	3929
77	3325
77	3722
77	3816
77	3701
77	3864
77	3627
77	3916
77	3943
77	3900
77	3946
77	3857
[truncated: 8,001 more rows]
