# Supplementary material for: Environmental influences on evolvable robots
Source: PLoS One. 2020 May 29;15(5):e0233848. doi: 10.1371/journal.pone.0233848 (PMC7259730; doi:10.1371/journal.pone.0233848)
Supplement: S1 Dataset — (ZIP) [file pone.0233848.s003.zip › data_plosone/snapshots_ids_seasonal_tilted_18.tsv]

generation	robot_id
106	5310
106	5349
106	4578
106	5319
106	4936
106	5307
106	4917
106	5339
106	4958
106	5314
106	5259
106	5390
106	5326
106	5363
106	5115
106	5181
106	5373
106	4798
106	3802
106	3955
106	5368
106	4722
106	5215
106	5394
106	5072
106	5396
106	4201
106	5309
106	5366
106	5226
106	4926
106	4910
106	4933
106	5386
106	5340
106	5208
106	4909
106	5303
106	5051
106	4992
106	5288
106	5216
106	5329
106	5220
106	5354
106	5381
106	4865
106	5089
106	5370
106	5010
106	5308
106	5182
106	4508
106	5335
106	5379
106	5197
106	5267
106	5345
106	5024
106	5278
106	5281
106	5393
106	5007
106	5165
106	5377
106	4483
106	3957
106	5240
106	5287
106	4066
106	5300
106	5392
106	5395
106	5239
106	5367
106	4904
106	5005
106	5357
106	5280
106	5081
106	5265
106	5004
106	5311
106	5171
106	5187
106	5151
106	4977
106	5360
106	5317
106	5322
106	4889
106	4730
106	5203
106	5385
106	4887
106	4979
106	5250
106	5336
106	5375
106	5347
72	3446
72	3253
72	3058
72	3368
72	3654
72	3678
72	3306
72	3668
72	3527
72	3629
72	3634
72	3611
72	3566
72	3551
72	3685
72	3469
72	3589
72	3691
72	3531
72	3676
72	3330
72	3293
72	3563
72	3666
72	3388
72	3661
72	3577
72	3494
72	3679
72	3635
72	3581
72	3633
72	3612
72	3290
72	3684
72	3344
72	3500
72	3653
72	3588
72	3516
72	3504
72	3687
72	3413
72	3623
72	3603
72	3620
72	3377
72	3495
72	3674
72	3655
72	3470
72	3465
72	3602
72	3279
72	3164
72	3584
72	3690
72	3405
72	3249
72	3485
72	3587
72	3656
72	3647
72	3600
72	3669
72	3638
72	3599
72	3467
72	3557
72	3662
72	3659
72	3565
72	3283
72	3683
72	3568
72	3658
72	3696
72	3605
72	3540
72	3643
72	3698
72	3694
72	3592
72	3301
72	3617
72	3492
72	3489
72	3598
72	3686
72	3353
72	3363
72	3543
72	3486
72	3170
72	3628
72	3627
72	3552
72	3664
72	3416
72	3508
50	2414
50	2507
50	2237
50	2579
50	2288
50	2560
50	2295
50	2554
50	2501
50	2419
50	1975
50	2558
50	2559
50	2568
50	2505
50	2479
50	2175
50	2577
50	1696
50	2597
50	2410
50	2552
50	2469
50	1755
50	2453
50	2529
50	2600
50	2441
50	1952
50	2413
50	2534
50	1570
50	2461
50	2596
50	2463
50	2553
50	2334
50	1954
50	2394
50	2240
50	2098
50	2474
50	2594
50	2298
50	2524
50	2231
50	2491
50	2589
50	2146
50	2001
50	2128
50	2433
50	2242
50	2580
50	2219
50	2550
50	2434
50	2320
50	2438
50	2532
50	2079
50	2575
50	2499
50	2429
50	2390
50	2536
50	2555
50	2234
50	2462
50	2500
50	1972
50	2506
50	1868
50	2139
50	2525
50	2167
50	2599
50	2095
50	2551
50	2574
50	2547
50	1989
50	2565
50	2530
50	2113
50	2535
50	2423
50	2302
50	2207
50	2539
50	2377
50	2591
50	2573
50	1964
50	2590
50	2384
50	1725
50	2562
50	2572
50	2183
74	3757
74	3253
74	3654
74	3678
74	3762
74	3717
74	3769
74	3668
74	3753
74	3527
74	3629
74	3634
74	3611
74	3551
74	3685
74	3766
74	3767
74	3589
74	3676
74	3330
74	3293
74	3666
74	3388
74	3661
74	3577
74	3746
74	3494
74	3581
74	3754
74	3612
74	3290
74	3752
74	3344
74	3749
74	3728
74	3756
74	3758
74	3516
74	3768
74	3755
74	3687
74	3413
74	3623
74	3733
74	3603
74	3620
74	3377
74	3796
74	3495
74	3674
74	3655
74	3470
74	3465
74	3602
74	3279
74	3725
74	3795
74	3793
74	3690
74	3715
74	3405
74	3249
74	3785
74	3485
74	3587
74	3656
74	3600
74	3669
74	3638
74	3599
74	3662
74	3659
74	3707
74	3283
74	3568
74	3696
74	3764
74	3741
74	3540
74	3791
74	3643
74	3777
74	3698
74	3694
74	3592
74	3301
74	3617
74	3775
74	3489
74	3598
74	3363
74	3543
74	3797
74	3486
74	3170
74	3552
74	3664
74	3774
74	3416
74	3508
60	2908
60	3065
60	2962
60	3058
60	3097
60	3067
60	2579
60	2689
60	3094
60	3045
60	2615
60	3047
60	2970
60	2505
60	2968
60	3069
60	3080
60	2724
60	3018
60	3008
60	2880
60	2958
60	3022
60	2552
60	3074
60	3086
60	2893
60	3064
60	3007
60	3087
60	1952
60	2943
60	2932
60	3048
60	3036
60	3015
60	2767
60	3057
60	2952
60	3032
60	3041
60	3081
60	2897
60	3011
60	2993
60	3009
60	3034
60	2594
60	2298
60	2874
60	2957
60	3088
60	3010
60	3083
60	3063
60	2989
60	2001
60	3012
60	3024
60	2434
60	3079
60	2756
60	2896
60	2911
60	2971
60	3068
60	3095
60	2888
60	2994
60	2739
60	2985
60	2915
60	2678
60	2462
60	3093
60	2916
60	2095
60	3098
60	2929
60	2995
60	2850
60	2788
60	3001
60	3023
60	3062
60	3051
60	3052
60	2773
60	2792
60	2992
60	3084
60	2925
60	2895
60	2912
60	2933
60	2872
60	3073
60	2990
60	3082
60	2974
76	3847
76	3877
76	3757
76	3870
76	3253
76	3678
76	3717
76	3769
76	3805
76	3668
76	3611
76	3685
76	3766
76	3767
76	3888
76	3589
76	3802
76	3801
76	3852
76	3330
76	3293
76	3858
76	3666
76	3388
76	3577
76	3874
76	3494
76	3862
76	3868
76	3581
76	3754
76	3844
76	3894
76	3290
76	3728
76	3851
76	3826
76	3869
76	3758
76	3516
76	3755
76	3871
76	3807
76	3413
76	3623
76	3883
76	3873
76	3603
76	3495
76	3674
76	3655
76	3470
76	3602
76	3725
76	3825
76	3793
76	3881
76	3690
76	3715
76	3884
76	3820
76	3249
76	3833
76	3587
76	3656
76	3600
76	3811
76	3669
76	3879
76	3872
76	3599
76	3659
76	3813
76	3707
76	3283
76	3891
76	3568
76	3764
76	3887
76	3540
76	3791
76	3698
76	3694
76	3592
76	3301
76	3617
76	3840
76	3845
76	3775
76	3821
76	3489
76	3598
76	3363
76	3543
76	3797
76	3486
76	3864
76	3817
76	3857
76	3836
30	1191
30	1599
30	1461
30	1600
30	1597
30	1360
30	1562
30	1370
30	1317
30	1548
30	1577
30	1396
30	1415
30	1084
30	1271
30	1359
30	1266
30	1495
30	1551
30	1575
30	1417
30	1054
30	1581
30	1243
30	1525
30	1445
30	1553
30	1085
30	1576
30	1570
30	1556
30	1540
30	1593
30	1509
30	1498
30	1578
30	1542
30	532
30	1588
30	1563
30	1545
30	1455
30	1352
30	1574
30	1579
30	1153
30	1117
30	1538
30	1518
30	1539
30	863
30	1568
30	1225
30	1372
30	1522
30	1282
30	1582
30	1132
30	1353
30	919
30	977
30	1572
30	1580
30	1589
30	1103
30	1460
30	1231
30	1503
30	1421
30	1569
30	1590
30	1036
30	1096
30	1514
30	1524
30	1456
30	1560
30	1489
30	1280
30	1505
30	1285
30	942
30	1515
30	1424
30	1473
30	1596
30	1595
30	1511
30	1594
30	1516
30	963
30	1475
30	1534
30	1314
30	1555
30	1356
30	1592
30	1316
30	1134
30	1557
71	3446
71	3253
71	3058
71	3368
71	3582
71	3624
71	3306
71	3509
71	3282
71	3527
71	3629
71	3634
71	3611
71	3566
71	3551
71	3469
71	3561
71	3380
71	3589
71	3531
71	3359
71	3649
71	3330
71	3293
71	3362
71	3563
71	3388
71	3577
71	3621
71	3494
71	3639
71	3635
71	3581
71	3633
71	3612
71	3290
71	3344
71	3505
71	3463
71	3500
71	3588
71	3516
71	3177
71	3504
71	3594
71	3153
71	3413
71	3623
71	3603
71	3300
71	3620
71	3571
71	3377
71	3495
71	3614
71	3470
71	3465
71	3602
71	3279
71	3164
71	3584
71	3405
71	3249
71	3485
71	3587
71	3580
71	3647
71	3616
71	3600
71	3638
71	3625
71	3591
71	3599
71	3467
71	3557
71	3565
71	3283
71	3568
71	3605
71	3540
71	3643
71	3592
71	3301
71	3617
71	3492
71	3489
71	3598
71	3515
71	3353
71	3363
71	3543
71	3486
71	3170
71	3628
71	3501
71	3627
71	3552
71	3619
71	3416
71	3508
54	2507
54	2579
54	2689
54	2717
54	2776
54	2501
54	2615
54	1975
54	2728
54	2568
54	2505
54	2175
54	2651
54	2724
54	2748
54	2552
54	2453
54	2529
54	2664
54	1952
54	2715
54	2608
54	2697
54	2767
54	2714
54	2781
54	2727
54	2606
54	2775
54	2766
54	1954
54	2394
54	2713
54	2778
54	2240
54	2666
54	2639
54	2594
54	2298
54	2524
54	2231
54	2491
54	2786
54	2611
54	2741
54	2661
54	2799
54	2001
54	2242
54	2580
54	2736
54	2754
54	2219
54	2434
54	2797
54	2780
54	2756
54	2725
54	2726
54	2709
54	2745
54	2532
54	2739
54	2575
54	2390
54	2536
54	2769
54	2774
54	2678
54	2234
54	2462
54	1868
54	2779
54	2698
54	2167
54	2793
54	2763
54	2095
54	2648
54	2704
54	2784
54	2626
54	2693
54	2547
54	2788
54	2643
54	2679
54	2535
54	2753
54	2773
54	2377
54	2792
54	2591
54	2787
54	2665
54	2777
54	2695
54	2696
54	2384
54	2183
108	5485
108	5433
108	4578
108	4936
108	5451
108	5339
108	4958
108	5463
108	5476
108	5428
108	5259
108	5390
108	5326
108	5461
108	5447
108	5457
108	5115
108	5470
108	5373
108	4798
108	3802
108	3955
108	4722
108	5394
108	5495
108	5500
108	4926
108	4910
108	5474
108	5401
108	4933
108	5386
108	5429
108	5471
108	5208
108	4909
108	5303
108	5424
108	5051
108	5288
108	5216
108	5465
108	5329
108	5220
108	5381
108	4865
108	5089
108	5370
108	5010
108	5182
108	5335
108	5197
108	5345
108	5024
108	5278
108	5281
108	5491
108	5472
108	5007
108	5377
108	4483
108	5450
108	3957
108	5240
108	5464
108	5287
108	4066
108	5410
108	5452
108	5395
108	5477
108	5367
108	4904
108	5005
108	5357
108	5499
108	5081
108	5265
108	5311
108	5171
108	5496
108	4977
108	5423
108	5444
108	5480
108	5459
108	5494
108	4889
108	5203
108	5385
108	4979
108	5250
108	5420
108	5336
108	5438
108	5430
108	5492
108	5347
108	5446
108	5473
34	1743
34	1751
34	1191
34	1599
34	1783
34	1600
34	1784
34	1772
34	1790
34	1548
34	1723
34	1718
34	1649
34	1759
34	1696
34	1726
34	1775
34	1551
34	1741
34	1575
34	1710
34	1755
34	1765
34	1714
34	1698
34	1525
34	1445
34	1570
34	1540
34	1578
34	1672
34	1754
34	1678
34	1613
34	1778
34	1651
34	1648
34	1455
34	1624
34	1746
34	1702
34	1603
34	1692
34	1757
34	1742
34	1791
34	1667
34	1680
34	1748
34	1690
34	1764
34	1685
34	1683
34	1664
34	1612
34	1750
34	1582
34	1758
34	1789
34	1132
34	1797
34	1740
34	1781
34	1572
34	1589
34	1665
34	1766
34	1779
34	1796
34	1627
34	1776
34	1636
34	1774
34	1618
34	1792
34	1735
34	1686
34	1782
34	1795
34	1653
34	1285
34	1771
34	1617
34	1713
34	1707
34	1732
34	1753
34	1780
34	1596
34	1768
34	1752
34	1534
34	1712
34	1646
34	1721
34	1725
34	1356
34	1628
34	1316
34	1762
0	67
0	78
0	27
0	40
0	44
0	66
0	95
0	21
0	37
0	58
0	52
0	15
0	92
0	84
0	53
0	12
0	41
0	91
0	77
0	38
0	64
0	19
0	85
0	49
0	45
0	86
0	35
0	88
0	70
0	80
0	17
0	23
0	57
0	39
0	62
0	22
0	29
0	4
0	76
0	25
0	61
0	60
0	81
0	73
0	72
0	89
0	51
0	3
0	11
0	24
0	10
0	33
0	56
0	75
0	59
0	43
0	47
0	32
0	74
0	90
0	99
0	7
0	1
0	5
0	26
0	13
0	71
0	31
0	63
0	54
0	100
0	6
0	96
0	82
0	48
0	83
0	79
0	69
0	87
0	46
0	18
0	20
0	94
0	16
0	36
0	14
0	34
0	9
0	28
0	68
0	98
0	93
0	30
0	97
0	55
0	65
0	50
0	8
0	42
0	2
87	4059
87	4343
87	4114
87	4411
87	4132
87	4346
87	4450
87	4125
87	4441
87	4433
87	4327
87	4416
87	4367
87	4312
87	4408
87	3960
87	3802
87	3955
87	4267
87	4397
87	4201
87	4449
87	3666
87	4331
87	4261
87	4383
87	4415
87	4426
87	4429
87	4403
87	4306
87	3754
87	4432
87	4152
87	4347
87	4442
87	4130
87	4127
87	3826
87	3758
87	3871
87	4164
87	4106
87	3907
87	4379
87	3938
87	4360
87	4427
87	4258
87	4375
87	4399
87	3603
87	4366
87	4010
87	4413
87	3944
87	4025
87	4371
87	4246
87	3725
87	4435
87	4077
87	4046
87	4364
87	3957
87	4167
87	4372
87	3833
87	4423
87	4356
87	4066
87	3587
87	4237
87	4424
87	4303
87	3872
87	4348
87	4298
87	4145
87	4236
87	4443
87	4119
87	3540
87	4402
87	4141
87	4161
87	4421
87	4404
87	3301
87	3775
87	3821
87	3543
87	4410
87	4169
87	4417
87	4118
87	4369
87	4195
87	4319
87	3836
51	2617
51	2414
51	2507
51	2237
51	2579
51	2288
51	2560
51	2295
51	2501
51	2615
51	1975
51	2558
51	2559
51	2568
51	2505
51	2479
51	2175
51	2622
51	2577
51	2645
51	2597
51	2628
51	2552
51	2469
51	2453
51	2529
51	2600
51	1952
51	2413
51	2534
51	2461
51	2608
51	2596
51	2463
51	2606
51	1954
51	2394
51	2636
51	2240
51	2098
51	2639
51	2594
51	2298
51	2524
51	2619
51	2231
51	2491
51	2611
51	2146
51	2001
51	2128
51	2242
51	2580
51	2219
51	2550
51	2434
51	2649
51	2620
51	2438
51	2610
51	2532
51	2632
51	2079
51	2575
51	2499
51	2429
51	2390
51	2536
51	2555
51	2234
51	2462
51	1972
51	2506
51	1868
51	2139
51	2525
51	2167
51	2095
51	2648
51	2626
51	2547
51	2565
51	2530
51	2113
51	2643
51	2535
51	2423
51	2302
51	2207
51	2539
51	2638
51	2377
51	2591
51	2618
51	1964
51	2590
51	2384
51	2572
51	2183
51	2650
79	4045
79	3847
79	4019
79	3769
79	4015
79	3805
79	3668
79	4042
79	4039
79	3685
79	3766
79	3960
79	3767
79	3589
79	4003
79	3802
79	3955
79	3941
79	3293
79	4012
79	4038
79	3951
79	4026
79	3666
79	3388
79	3577
79	4030
79	3754
79	3844
79	3968
79	4021
79	3290
79	4002
79	3728
79	3826
79	3758
79	3755
79	4049
79	3871
79	3907
79	3938
79	3924
79	3623
79	3953
79	3603
79	3495
79	3925
79	4010
79	3655
79	3470
79	3944
79	4025
79	4044
79	3725
79	4033
79	3793
79	4023
79	4031
79	4046
79	3957
79	3972
79	3820
79	3833
79	4032
79	3587
79	4035
79	3656
79	3600
79	3879
79	3872
79	4048
79	4011
79	3599
79	4008
79	3283
79	3891
79	4024
79	3540
79	4036
79	3698
79	3301
79	4034
79	3617
79	4029
79	3917
79	3775
79	3821
79	3489
79	3945
79	3598
79	4028
79	3950
79	3363
79	3937
79	3543
79	3992
79	3916
79	4001
79	3946
79	3836
35	1743
35	1806
35	1830
35	1599
35	1803
35	1600
35	1841
35	1842
35	1772
35	1790
35	1548
35	1723
35	1718
35	1649
35	1836
35	1759
35	1696
35	1551
35	1847
35	1741
35	1821
35	1755
35	1765
35	1714
35	1445
35	1570
35	1578
35	1754
35	1678
35	1613
35	1778
35	1651
35	1648
35	1455
35	1624
35	1746
35	1603
35	1801
35	1811
35	1692
35	1757
35	1742
35	1791
35	1680
35	1748
35	1690
35	1764
35	1685
35	1683
35	1664
35	1612
35	1750
35	1582
35	1758
35	1132
35	1824
35	1781
35	1572
35	1589
35	1665
35	1766
35	1779
35	1796
35	1833
35	1627
35	1776
35	1636
35	1813
35	1686
35	1804
35	1782
35	1795
35	1844
35	1838
35	1812
35	1653
35	1828
35	1285
35	1771
35	1713
35	1829
35	1707
35	1732
35	1753
35	1839
35	1780
35	1816
35	1845
35	1596
35	1840
35	1534
35	1646
35	1721
35	1825
35	1819
35	1725
35	1835
35	1628
35	1316
35	1762
82	4185
82	3847
82	4059
82	4179
82	4114
82	3805
82	4132
82	3668
82	4125
82	4187
82	4074
82	4158
82	4188
82	4082
82	4110
82	4039
82	3685
82	3766
82	3960
82	3589
82	3802
82	3955
82	3293
82	4012
82	4159
82	3951
82	4186
82	4026
82	4081
82	3666
82	4175
82	4168
82	4102
82	4200
82	3754
82	4152
82	4130
82	3290
82	4127
82	3826
82	3758
82	3755
82	3871
82	4164
82	4106
82	3907
82	3938
82	3623
82	3603
82	4010
82	3655
82	3470
82	3944
82	4025
82	3725
82	4193
82	4107
82	4077
82	4046
82	3957
82	3972
82	4167
82	4191
82	3833
82	4032
82	4066
82	3587
82	4176
82	3872
82	4156
82	4048
82	4060
82	4145
82	3283
82	4119
82	4165
82	3540
82	4141
82	4161
82	4095
82	3301
82	3617
82	3775
82	3821
82	3945
82	3598
82	4028
82	3950
82	3363
82	3937
82	3543
82	4094
82	4169
82	4121
82	3916
82	4118
82	4195
82	4100
82	4113
82	3836
38	1743
38	1996
38	1803
38	1857
38	1975
38	1841
38	1927
38	1790
38	1548
38	1995
38	1718
38	1649
38	1759
38	1934
38	1696
38	1999
38	1917
38	1957
38	1926
38	1551
38	1847
38	1755
38	1920
38	1852
38	1902
38	1952
38	1923
38	1570
38	1966
38	1578
38	1909
38	1678
38	1932
38	1613
38	1931
38	1778
38	1954
38	1651
38	1648
38	1922
38	1870
38	1624
38	1746
38	1801
38	1997
38	1981
38	1945
38	1742
38	1680
38	1748
38	1690
38	1683
38	1612
38	1908
38	1824
38	1943
38	1572
38	1665
38	1833
38	1928
38	1906
38	1636
38	1880
38	1813
38	1979
38	1972
38	1918
38	1868
38	1978
38	1795
38	1936
38	1921
38	1838
38	1960
38	1653
38	1989
38	1994
38	1828
38	1771
38	1998
38	1877
38	1780
38	1816
38	1953
38	1924
38	1596
38	1905
38	1992
38	1534
38	1964
38	1970
38	1721
38	1825
38	1990
38	1893
38	1725
38	1835
38	1316
38	1858
38	1762
20	1091
20	1059
20	1035
20	1094
20	1007
20	1062
20	1055
20	1093
20	1071
20	960
20	700
20	969
20	1056
20	954
20	1084
20	1010
20	1100
20	1031
20	1074
20	1061
20	744
20	1054
20	1052
20	1051
20	1068
20	941
20	1081
20	1085
20	1043
20	1040
20	989
20	886
20	1012
20	1049
20	1083
20	1004
20	973
20	532
20	1005
20	1028
20	946
20	1016
20	927
20	1072
20	854
20	1063
20	1077
20	1058
20	819
20	1025
20	863
20	1075
20	1069
20	882
20	924
20	932
20	944
20	810
20	919
20	1017
20	1097
20	977
20	956
20	604
20	1090
20	1003
20	951
20	906
20	910
20	1020
20	970
20	964
20	1000
20	1036
20	1096
20	986
20	1021
20	1046
20	942
20	852
20	1044
20	1024
20	1088
20	767
20	1011
20	868
20	994
20	950
20	953
20	1073
20	963
20	1045
20	792
20	694
20	1022
20	975
20	902
20	1029
20	785
20	936
64	3212
64	3253
64	2962
64	3058
64	3067
64	3284
64	3299
64	3179
64	3203
64	3156
64	3282
64	3209
64	3105
64	3235
64	3277
64	3227
64	3080
64	3018
64	2958
64	3274
64	3022
64	3214
64	3266
64	3188
64	3086
64	3293
64	3169
64	3007
64	3247
64	3180
64	3155
64	3220
64	3237
64	3015
64	3081
64	3254
64	3290
64	3011
64	3195
64	2993
64	3034
64	3261
64	3259
64	3127
64	3271
64	3177
64	3292
64	3153
64	3251
64	3242
64	2989
64	3192
64	3145
64	3114
64	3024
64	3300
64	3221
64	3218
64	3250
64	3279
64	3285
64	3133
64	3164
64	3138
64	3294
64	3223
64	3278
64	3068
64	3167
64	3236
64	3233
64	3183
64	3249
64	3123
64	3186
64	3288
64	3135
64	3152
64	3093
64	3280
64	2916
64	3098
64	2995
64	3283
64	3263
64	3224
64	2788
64	3141
64	3196
64	3256
64	3158
64	3265
64	2792
64	3185
64	2992
64	3217
64	3170
64	2933
64	3143
[truncated: 8,901 more rows]
