# Supplementary material for: Environmental influences on evolvable robots
Source: PLoS One. 2020 May 29;15(5):e0233848. doi: 10.1371/journal.pone.0233848 (PMC7259730; doi:10.1371/journal.pone.0233848)
Supplement: S1 Dataset — (ZIP) [file pone.0233848.s003.zip › data_plosone/all_measures_seasonal_plane_18.tsv]

robot_id	velocity	displacement_velocity	displacement_velocity_hill	head_balance	contacts	branching	branching_modules_count	limbs	extremities	length_of_limbs	extensiveness	coverage	joints	hinge_count	active_hinges_count	brick_count	touch_sensor_count	brick_sensor_count	proportion	width	height	absolute_size	sensors	symmetry	avg_period	dev_period	avg_phase_offset	dev_phase_offset	avg_amplitude	dev_amplitude	avg_intra_dev_params	avg_inter_dev_params	sensors_reach	recurrence	synaptic_reception	fitness	cons_fitness
3233	0.03044903680373791	0.015272675925041375	0.013137691944843299	0.9470800348052005	-1	0	0	0.2	2	0.9230769230769231	12	0.5357142857142857	0.6153846153846154	9	8	5	0	0	0.14285714285714285	14	2	15	0.0	0	0.5847234190565997	0.8789915321583397	0.7286197263993982	0.7801271085510579	0.5547775269200904	0.8835603437928707	0.8634901637826956	0.8530387638854696	0	0	0.0	0.013137691944843299	41
5392	0.031129574582186147	0.01543592263508566	0.013122969700546923	0.9471741062785864	-1	0	0	0.2	2	0.9230769230769231	12	0.5357142857142857	0.6153846153846154	9	8	5	0	0	0.14285714285714285	14	2	15	0.0	0	0.5847234190565997	0.8789915321583397	0.7286197263993982	0.7801271085510579	0.5547775269200904	0.8835603437928707	0.8634901637826956	0.8530387638854696	0	0	0.0	0.013122969700546923	26
766	0.0009834475004385072	0.00019916977391155685	0.0001991660911921334	0.9958531016498838	-1	0	0	1.0	1	0	0	1.0	0	1	0	0	1	0	0.5	1	2	2	0.3333333333333333	0	0	0	0	0	0	0	0	0	0	0	0	0.0001991660911921334	28
2016	0.021439293020429167	0.009076225533067585	0.008247081186654761	0.9606721145727755	-1	0	0	0.25	2	0.9	9	0.5454545454545454	0.8	9	8	2	0	0	0.18181818181818182	11	2	12	0.0	0	0.5847234190565997	0.9200211533026932	0.7286197263993982	0.7189466212748166	0.5550343226517931	0.9225176765454416	0.8979610558426906	0.875770988401031	0	0	0.0	0.008247081186654761	22
3343	0.03257240583446614	0.016215149760479063	0.014012862337293788	0.9482171171936473	-1	0	0	0.2	2	0.9230769230769231	12	0.5357142857142857	0.6153846153846154	9	8	5	0	0	0.14285714285714285	14	2	15	0.0	0	0.5847234190565997	0.8789915321583397	0.7286197263993982	0.7801271085510579	0.5547775269200904	0.8835603437928707	0.8634901637826956	0.8530387638854696	0	0	0.0	0.014012862337293788	109
184	0.003959116630325006	6.239897791712341e-05	2.396048236513963e-05	0.9829230181683805	-1	0	0	0.3	3	0.6923076923076923	9	0.625	0.23076923076923078	3	3	11	1	0	0.375	8	3	15	0.038461538461538464	0.4	0.9946164616103534	0.6769892622456779	0.19354827837244132	0.9550246644999384	0.6827353985760758	0.9403583081839599	0.9691989115406384	0.8988489114900401	1.0	0.6666666666666666	0.0	2.396048236513963e-05	33
5097	0.043510308660760826	0.007011803354925993	-0.005914228215292815	0.6338431324564386	-1	0	0	0.2	2	0.9230769230769231	12	0.5357142857142857	0.6153846153846154	9	8	5	0	0	0.14285714285714285	14	2	15	0.0	0	0.5847234190565997	0.8062595423617132	0.6461452396696619	0.7532643031584582	0.5547775269200904	0.8707501543673878	0.6455059263411657	0.8150550590259388	0	0	0.0	-0.0005914228215292815	2
3339	0.041865167516193603	0.013837924789578616	0.011772779390518733	0.9185430520289202	-1	0	0	0.2	2	0.9230769230769231	12	0.5357142857142857	0.6923076923076923	10	9	4	0	0	0.14285714285714285	14	2	15	0.0	0	0.5847234190565997	0.8701272352548793	0.6923144846729403	0.7705207369725785	0.5547775269200904	0.8724814812762014	0.7724090447341015	0.8427463584322047	0	0	0.0	0.011772779390518733	8
3489	0.03209043525656927	0.015485413171104448	0.01359158678247553	0.9504049214844251	-1	0	0	0.2	2	0.9230769230769231	12	0.5357142857142857	0.6153846153846154	9	8	5	0	0	0.14285714285714285	14	2	15	0.0	0	0.5847234190565997	0.8789915321583397	0.7286197263993982	0.7801271085510579	0.5547775269200904	0.8835603437928707	0.8634901637826956	0.8530387638854696	0	0	0.0	0.01359158678247553	75
545	0.000980755171427682	0.00017697071723449435	0.00017696710803600583	0.9961658738756656	-1	0	0	1.0	1	0	0	1.0	0	1	0	0	1	0	0.5	1	2	2	0.3333333333333333	0	0	0	0	0	0	0	0	0	0	0	0	0.00017696710803600583	20
4860	0.02826033587312323	0.009731874318245548	0.008858910592608293	0.5838109381594518	-1	0	0	0.2	2	0.9230769230769231	12	0.5357142857142857	0.6153846153846154	9	8	5	0	0	0.14285714285714285	14	2	15	0.0	0	0.5847234190565997	0.836189623719713	0.6461452396696619	0.8134770169621708	0.5547775269200904	0.8778973174879465	0.6455059263411657	0.8444684532640144	0	0	0.0	0.008858910592608293	0
231	0.005491182366085339	0.0005485575645226309	0.00010320518172526437	0.9637903433908297	-1	0	0	0.16666666666666666	1	1.0	6	0.4444444444444444	0.5	3	3	4	3	0	0.5	6	3	8	0.25	0	0.9820074259283395	0.7997382887032626	0.23283380004335683	0.5685169647261007	0.6489701238147016	0.6374964388561368	0.954294689417106	0.6773585141814013	0.6666666666666666	0.3333333333333333	0.0	0.00010320518172526437	15
1511	0.05184049174834195	0.008972192017787015	0.008883453333981078	0.8002754149428066	-1	0	0	0.2	2	0.9166666666666666	11	0.5384615384615384	0.9166666666666666	12	11	1	0	0	0.15384615384615385	13	2	14	0.0	0	0.5134498956950682	0.8962397667161022	0.6923144846729403	0.6968681536742023	0.5550343226517931	0.895434881187921	0.8001220676068403	0.8470978037473408	0	0	0.0	0.008883453333981078	24
523	0.04750167889892065	0.010166123375263904	-0.009713664822400476	0.8644354687031419	-1	0	0	0.2	2	0.9230769230769231	12	0.5357142857142857	0.7692307692307693	10	10	4	1	0	0.14285714285714285	14	2	15	0.08333333333333333	0.14285714285714285	0.590506498873856	0.83630700182749	0.6606670230608573	0.9230861523801731	0.37295459785923074	0.8837133003166048	0.8786808464849891	0.8857492091180599	1.0	0.2	0.0	-0.0009713664822400476	1
5117	0.030368067350980764	0.015567380974793306	0.01312213487409294	0.9468483439853276	-1	0	0	0.2	2	0.9230769230769231	12	0.5357142857142857	0.6153846153846154	9	8	5	0	0	0.14285714285714285	14	2	15	0.0	0	0.5847234190565997	0.8789915321583397	0.7286197263993982	0.7801271085510579	0.5547775269200904	0.8835603437928707	0.8634901637826956	0.8530387638854696	0	0	0.0	0.01312213487409294	29
4227	0.031363249856879896	0.016321612742752255	0.013937398417405178	0.9492733725917186	-1	0	0	0.2	2	0.9230769230769231	12	0.5357142857142857	0.6153846153846154	9	8	5	0	0	0.14285714285714285	14	2	15	0.0	0	0.5847234190565997	0.8789915321583397	0.7286197263993982	0.7801271085510579	0.5547775269200904	0.8835603437928707	0.8634901637826956	0.8530387638854696	0	0	0.0	0.013937398417405178	20
2368	0.02259578582595283	0.007644732101339959	0.00585204928576259	0.9556949079318171	-1	0	0	0.25	2	0.9	9	0.5454545454545454	0.8	9	8	2	0	0	0.18181818181818182	11	2	12	0.0	0	0.5847234190565997	0.9200211533026932	0.7286197263993982	0.7189466212748166	0.5550343226517931	0.9225176765454416	0.8979610558426906	0.875770988401031	0	0	0.0	0.00585204928576259	8
2689	0.026891042379734845	0.013907769448630652	0.011165348211369247	0.9495059001282335	-1	0	0	0.3	3	0.7692307692307693	10	0.38461538461538464	0.6153846153846154	10	8	4	0	0	0.23076923076923078	13	3	15	0.0	0	0.5847234190565997	0.9062322007797733	0.6923144846729403	0.7594643706610544	0.5549059247859418	0.8904771012312211	0.821297363302353	0.8627058000746728	0	0	0.0	0.011165348211369247	29
4170	0.02851688647141652	0.014429435489929438	0.013166942853549359	0.9429581001735755	-1	0	0	0.3	3	0.7692307692307693	10	0.5769230769230769	0.5384615384615384	9	7	5	0	0	0.15384615384615385	13	2	15	0.0	0	0.5847234190565997	0.8559374204241691	0.6461452396696619	0.7823098514885739	0.5547775269200904	0.855586233917941	0.6455059263411657	0.8338843738829796	0	0	0.0	0.013166942853549359	15
14	0.0010313653214630387	0.00019275029626819042	2.6120433727844935e-06	0.9972842316524235	-1	0	0	1.0	1	0	0	1.0	0	1	0	0	1	0	0.5	2	1	2	0.3333333333333333	0	0	0	0	0	0	0	0	0	0	0	0	2.6120433727844935e-06	37
3157	0.02741275352077326	0.009387456884771465	0.00894723703005209	0.6851964178117025	-1	0	0	0.2	2	0.9230769230769231	12	0.5357142857142857	0.6153846153846154	9	8	5	0	0	0.14285714285714285	14	2	15	0.0	0	0.5847234190565997	0.8605827901717552	0.6461452396696619	0.8134770169621708	0.5547775269200904	0.8778973174879465	0.6455059263411657	0.8526061912593504	0	0	0.0	0.00894723703005209	1
1097	0.029079035163626598	0.007135203476019887	0.006710664608769108	0.9040883196383047	-1	0	0	0.25	2	0.9	9	0.5454545454545454	0.9	10	9	1	0	0	0.18181818181818182	11	2	12	0.0	0	0.549086657375834	0.911753931625552	0.7286197263993982	0.7108335806703118	0.5550343226517931	0.9130099352390955	0.8979610558426906	0.8655155318216123	0	0	0.0	0.006710664608769108	28
4994	0.03352495806580706	0.016070770820697654	0.0136924139178134	0.9485630049617295	-1	0	0	0.2	2	0.9230769230769231	12	0.5357142857142857	0.6153846153846154	9	8	5	0	0	0.14285714285714285	14	2	15	0.0	0	0.5847234190565997	0.8789915321583397	0.7286197263993982	0.7801271085510579	0.5547775269200904	0.8835603437928707	0.8634901637826956	0.8530387638854696	0	0	0.0	0.0136924139178134	91
1251	0.029835903772608936	0.007053501673178844	0.006673188613137583	0.9052581567715583	-1	0	0	0.25	2	0.9	9	0.5454545454545454	0.9	10	9	1	0	0	0.18181818181818182	11	2	12	0.0	0	0.549086657375834	0.911753931625552	0.7286197263993982	0.7108335806703118	0.5550343226517931	0.9130099352390955	0.8979610558426906	0.8655155318216123	0	0	0.0	0.006673188613137583	12
2998	None	None	None	None	None	0	0	0.3	3	0.7692307692307693	10	0.625	0.6153846153846154	10	8	4	0	0	0.6666666666666666	6	4	15	0.0	0.8333333333333334	0.5847234190565997	0.9109743368975516	0.6923144846729403	0.7045207336179032	0.5547775269200904	0.8963487872408931	0.821297363302353	0.8561821696165065	0	0	0.0	None	0
749	0.0019431872109734636	0.0002216511447645597	0.00019597960663934815	0.9967770695681993	-1	0	0	1.0	2	0.0	0	0.75	0	2	0	0	0	0	1.0	2	2	3	0.0	0	0	0	0	0	0	0	0	0	0	0	0	0.00019597960663934815	24
3135	0.030330618418646402	0.011617198275532916	0.010150656055864607	0.9367556725997935	-1	0	0	0.3	3	0.7692307692307693	10	0.38461538461538464	0.6153846153846154	10	8	4	0	0	0.23076923076923078	13	3	15	0.0	0	0.5847234190565997	0.8868321758245304	0.6923144846729403	0.7594643706610544	0.5959138019685661	0.8630592296940743	0.8178358240332079	0.8433218039392242	0	0	0.0	0.010150656055864607	14
3895	0.031766762785241064	0.016206057086981075	0.013446718158934046	0.9487369094515341	-1	0	0	0.2	2	0.9230769230769231	12	0.5357142857142857	0.6153846153846154	9	8	5	0	0	0.14285714285714285	14	2	15	0.0	0	0.5847234190565997	0.8789915321583397	0.7286197263993982	0.7801271085510579	0.5547775269200904	0.8835603437928707	0.8634901637826956	0.8530387638854696	0	0	0.0	0.013446718158934046	45
4542	0.031304506693339125	0.015175559300535975	0.013490587231501504	0.9465094497989526	-1	0	0	0.2	2	0.9230769230769231	12	0.5357142857142857	0.6153846153846154	9	8	5	0	0	0.14285714285714285	14	2	15	0.0	0	0.5847234190565997	0.8789915321583397	0.7286197263993982	0.7801271085510579	0.5547775269200904	0.8835603437928707	0.8634901637826956	0.8530387638854696	0	0	0.0	0.013490587231501504	45
3848	0.03198353571247128	0.015090410729314992	0.013049350208922507	0.9470881425076441	-1	0	0	0.2	2	0.9230769230769231	12	0.5357142857142857	0.6153846153846154	9	8	5	0	0	0.14285714285714285	14	2	15	0.0	0	0.5847234190565997	0.8789915321583397	0.7286197263993982	0.7801271085510579	0.5547775269200904	0.8835603437928707	0.8634901637826956	0.8530387638854696	0	0	0.0	0.013049350208922507	24
632	0.000982892928996749	0.0002065187436147674	0.000206516469139456	0.995780653821544	-1	0	0	1.0	1	0	0	1.0	0	1	0	0	1	0	0.5	1	2	2	0.3333333333333333	0	0	0	0	0	0	0	0	0	0	0	0	0.000206516469139456	16
2224	0.02133258244311591	0.008865970971832575	0.00809778043390495	0.961204996233559	-1	0	0	0.25	2	0.9	9	0.5454545454545454	0.8	9	8	2	0	0	0.18181818181818182	11	2	12	0.0	0	0.5847234190565997	0.9200211533026932	0.7286197263993982	0.7189466212748166	0.5550343226517931	0.9225176765454416	0.8979610558426906	0.875770988401031	0	0	0.0	0.00809778043390495	14
3439	0.025597627918008407	0.010397565776441435	0.00649158370210866	0.9575563102641715	-1	0	0	0.5	5	0.46153846153846156	6	0.5	0.46153846153846156	9	6	5	0	0	0.3	10	3	15	0.0	0	0.5847234190565997	0.9200211533026932	0.7286197263993982	0.7524958260140717	0.5550343226517931	0.9225176765454416	0.8979610558426906	0.8819006370895889	0	0	0.0	0.00649158370210866	2
1784	0.021277421166977537	0.008969994541137359	0.008063478760307056	0.9610987624883547	-1	0	0	0.25	2	0.9	9	0.5454545454545454	0.8	9	8	2	0	0	0.18181818181818182	11	2	12	0.0	0	0.5847234190565997	0.9200211533026932	0.7286197263993982	0.7189466212748166	0.5550343226517931	0.9225176765454416	0.8979610558426906	0.875770988401031	0	0	0.0	0.008063478760307056	16
3755	0.031058095296661422	0.015279389303387542	0.013654290819505676	0.9506103218251148	-1	0	0	0.2	2	0.9230769230769231	12	0.5357142857142857	0.6153846153846154	9	8	5	0	0	0.14285714285714285	14	2	15	0.0	0	0.5847234190565997	0.8789915321583397	0.7286197263993982	0.7801271085510579	0.5547775269200904	0.8835603437928707	0.8634901637826956	0.8530387638854696	0	0	0.0	0.013654290819505676	89
3699	0.03176995795435256	0.015982578005233193	0.01323436599409872	0.9476532316533388	-1	0	0	0.2	2	0.9230769230769231	12	0.5357142857142857	0.6153846153846154	9	8	5	0	0	0.14285714285714285	14	2	15	0.0	0	0.5847234190565997	0.8789915321583397	0.7286197263993982	0.7801271085510579	0.5547775269200904	0.8835603437928707	0.8634901637826956	0.8530387638854696	0	0	0.0	0.01323436599409872	7
1156	0.03111865007534434	0.00705875122334674	0.006522391695447175	0.9056471127848891	-1	0	0	0.25	2	0.9	9	0.5454545454545454	0.9	10	9	1	0	0	0.18181818181818182	11	2	12	0.0	0	0.549086657375834	0.911753931625552	0.7286197263993982	0.7108335806703118	0.5550343226517931	0.9130099352390955	0.8979610558426906	0.8655155318216123	0	0	0.0	0.006522391695447175	30
4015	0.03102390607369898	0.015825110953826806	0.01330016072133592	0.9484249286755941	-1	0	0	0.2	2	0.9230769230769231	12	0.5357142857142857	0.6153846153846154	9	8	5	0	0	0.14285714285714285	14	2	15	0.0	0	0.5847234190565997	0.8789915321583397	0.7286197263993982	0.7801271085510579	0.5547775269200904	0.8835603437928707	0.8634901637826956	0.8530387638854696	0	0	0.0	0.01330016072133592	33
3934	0.031909334358068225	0.015180906416028775	0.013111807119623307	0.9469769193420685	-1	0	0	0.2	2	0.9230769230769231	12	0.5357142857142857	0.6153846153846154	9	8	5	0	0	0.14285714285714285	14	2	15	0.0	0	0.5847234190565997	0.8789915321583397	0.7286197263993982	0.7801271085510579	0.5547775269200904	0.8835603437928707	0.8634901637826956	0.8530387638854696	0	0	0.0	0.013111807119623307	7
1605	0.013954773073717853	0.006580240571181342	0.006159459098758379	0.9687285262429697	-1	0	0	0.2857142857142857	2	0.875	7	0.5555555555555556	0.75	7	6	2	0	0	0.2222222222222222	9	2	10	0.0	0	0.5847234190565997	0.9064551337042366	0.7286197263993982	0.7322346646251853	0.5550343226517931	0.9085737450072442	0.8979610558426906	0.8650416287908985	0	0	0.0	0.006159459098758379	12
1667	0.021619244863587694	0.008876866221833184	0.008079974247217831	0.9604458962580729	-1	0	0	0.25	2	0.9	9	0.5454545454545454	0.8	9	8	2	0	0	0.18181818181818182	11	2	12	0.0	0	0.5847234190565997	0.9200211533026932	0.7286197263993982	0.7189466212748166	0.5550343226517931	0.9225176765454416	0.8979610558426906	0.875770988401031	0	0	0.0	0.008079974247217831	19
1025	0.03044253110461674	0.007185119647774242	0.006724005360781517	0.9077399080977538	-1	0	0	0.25	2	0.9	9	0.5454545454545454	0.9	10	9	1	0	0	0.18181818181818182	11	2	12	0.0	0	0.549086657375834	0.911753931625552	0.7286197263993982	0.7108335806703118	0.5550343226517931	0.9130099352390955	0.8979610558426906	0.8655155318216123	0	0	0.0	0.006724005360781517	32
4507	0.03215452461170171	0.015477563441086696	0.013373541141965853	0.9466028619448992	-1	0	0	0.2	2	0.9230769230769231	12	0.5357142857142857	0.6153846153846154	9	8	5	0	0	0.14285714285714285	14	2	15	0.0	0	0.5847234190565997	0.8789915321583397	0.7286197263993982	0.7801271085510579	0.5547775269200904	0.8835603437928707	0.8634901637826956	0.8530387638854696	0	0	0.0	0.013373541141965853	9
4793	0.031615256732422846	0.015600722521554991	0.013434017275402577	0.9478054550375234	-1	0	0	0.2	2	0.9230769230769231	12	0.5357142857142857	0.6153846153846154	9	8	5	0	0	0.14285714285714285	14	2	15	0.0	0	0.5847234190565997	0.8789915321583397	0.7286197263993982	0.7801271085510579	0.5547775269200904	0.8835603437928707	0.8634901637826956	0.8530387638854696	0	0	0.0	0.013434017275402577	15
4053	0.025237825442168422	0.013852659951200687	0.01368965687253642	0.9457091549550318	-1	0	0	0.2	2	0.9230769230769231	12	0.5357142857142857	0.6153846153846154	9	8	5	0	0	0.14285714285714285	14	2	15	0.0	0	0.5847234190565997	0.8789915321583397	0.6461452396696619	0.7975305789852596	0.5547775269200904	0.8835603437928707	0.6455059263411657	0.8573530980813607	0	0	0.0	0.01368965687253642	1
5342	0.03439135295705785	0.014368986856028975	0.012389663205862992	0.9461131656364645	-1	0	0	0.2	2	0.9230769230769231	12	0.5357142857142857	0.7692307692307693	11	10	3	0	0	0.14285714285714285	14	2	15	0.0	0	0.5847234190565997	0.9026486612816995	0.7286197263993982	0.7170095334936232	0.5550343226517931	0.9039855040050824	0.8979610558426906	0.858108231517144	0	0	0.0	0.012389663205862992	12
400	0.0006899558819906906	0.00015539966546495226	2.0322278302168702e-06	0.9974873465596822	-1	0	0	1.0	2	0.0	0	0.75	0	2	0	0	0	0	1.0	2	2	3	0.0	0	0	0	0	0	0	0	0	0	0	0	0	2.0322278302168702e-06	21
3167	0.03085753748204968	0.01152285636086989	0.010041396177705149	0.9374281371828	-1	0	0	0.3	3	0.7692307692307693	10	0.38461538461538464	0.6153846153846154	10	8	4	0	0	0.23076923076923078	13	3	15	0.0	0	0.5847234190565997	0.8868321758245304	0.6923144846729403	0.7594643706610544	0.5549059247859418	0.8904771012312211	0.8001220676068403	0.8542151179701821	0	0	0.0	0.010041396177705149	15
5050	0.03196485756195146	0.015878190621777758	0.014087964832298804	0.949059279000317	-1	0	0	0.2	2	0.9230769230769231	12	0.5357142857142857	0.6153846153846154	9	8	5	0	0	0.14285714285714285	14	2	15	0.0	0	0.5847234190565997	0.8789915321583397	0.7286197263993982	0.7801271085510579	0.5547775269200904	0.8835603437928707	0.8634901637826956	0.8530387638854696	0	0	0.0	0.014087964832298804	87
4405	0.03064233093056647	0.01547011322838137	0.013177462304496788	0.947546914971896	-1	0	0	0.2	2	0.9230769230769231	12	0.5357142857142857	0.6153846153846154	9	8	5	0	0	0.14285714285714285	14	2	15	0.0	0	0.5847234190565997	0.8789915321583397	0.7286197263993982	0.7801271085510579	0.5547775269200904	0.8835603437928707	0.8634901637826956	0.8530387638854696	0	0	0.0	0.013177462304496788	29
2609	0.02094904692261454	0.008967480879670009	0.008472307703700672	0.9607511266897507	-1	0	0	0.25	2	0.9	9	0.5454545454545454	0.8	9	8	2	0	0	0.18181818181818182	11	2	12	0.0	0	0.5847234190565997	0.9200211533026932	0.7286197263993982	0.7189466212748166	0.5866242887532293	0.9177371801812514	0.8979610558426906	0.8733920901951885	0	0	0.0	0.008472307703700672	11
2460	0.021682365089045676	0.008659282117596399	0.007945130024814355	0.9603899263974495	-1	0	0	0.25	2	0.9	9	0.5454545454545454	0.8	9	8	2	0	0	0.18181818181818182	11	2	12	0.0	0	0.5847234190565997	0.9200211533026932	0.7286197263993982	0.7189466212748166	0.5550343226517931	0.9225176765454416	0.8979610558426906	0.875770988401031	0	0	0.0	0.007945130024814355	12
3675	0.048853387091647535	0.01180854983202665	0.01130279809437393	0.762929449144387	-1	0	0	0.2	2	0.9230769230769231	12	0.5357142857142857	0.9230769230769231	13	12	1	0	0	0.14285714285714285	14	2	15	0.0	0	0.5847234190565997	0.8962320996648255	0.7286197263993982	0.7392632596358458	0.5547775269200904	0.8997693099010531	0.8979610558426906	0.8578585484767466	0	0	0.0	0.01130279809437393	4
3519	0.03548611279249918	0.014744622562918946	0.012283906174658844	0.9445801018082379	-1	0	0	0.2	2	0.9230769230769231	12	0.5357142857142857	0.7692307692307693	11	10	3	0	0	0.14285714285714285	14	2	15	0.0	0	0.5847234190565997	0.9026486612816995	0.7286197263993982	0.7170095334936232	0.5550343226517931	0.9039855040050824	0.8979610558426906	0.858108231517144	0	0	0.0	0.012283906174658844	9
1129	0.03133302684446245	0.006915318136004122	0.006659196030775776	0.9092698230999292	-1	0	0	0.25	2	0.9	9	0.5454545454545454	0.9	10	9	1	0	0	0.18181818181818182	11	2	12	0.0	0	0.549086657375834	0.911753931625552	0.7286197263993982	0.7108335806703118	0.5550343226517931	0.9130099352390955	0.8979610558426906	0.8655155318216123	0	0	0.0	0.006659196030775776	61
4481	0.030061817697751608	0.01597555097156338	0.013926028852950592	0.9505326250570171	-1	0	0	0.2	2	0.9230769230769231	12	0.5357142857142857	0.6153846153846154	9	8	5	0	0	0.14285714285714285	14	2	15	0.0	0	0.5847234190565997	0.8789915321583397	0.7286197263993982	0.7801271085510579	0.5547775269200904	0.8835603437928707	0.8634901637826956	0.8530387638854696	0	0	0.0	0.013926028852950592	13
3840	0.03174438825079991	0.015800796420615847	0.013484776315608788	0.949262417054611	-1	0	0	0.2	2	0.9230769230769231	12	0.5357142857142857	0.6153846153846154	9	8	5	0	0	0.14285714285714285	14	2	15	0.0	0	0.5847234190565997	0.8789915321583397	0.7286197263993982	0.7801271085510579	0.5547775269200904	0.8835603437928707	0.8634901637826956	0.8530387638854696	0	0	0.0	0.013484776315608788	43
3089	0.021640956884383236	0.007680821230784821	0.007670701092593655	0.9473571145611558	-1	0	0	0.2857142857142857	2	0.875	7	0.5555555555555556	0.875	8	7	1	0	0	0.2222222222222222	9	2	10	0.0	0	0.5918143525091203	0.9286074193321333	0.7286197263993982	0.7279730258440053	0.5673890244165652	0.932510128069343	0.8979610558426906	0.8868122937702457	0	0	0.0	0.007670701092593655	6
2811	0.021772829683935235	0.00886503874446247	0.008046948805414875	0.9601943065562683	-1	0	0	0.25	2	0.9	9	0.5454545454545454	0.8	9	8	2	0	0	0.18181818181818182	11	2	12	0.0	0	0.5847234190565997	0.9200211533026932	0.7286197263993982	0.7189466212748166	0.5550343226517931	0.9225176765454416	0.8979610558426906	0.875770988401031	0	0	0.0	0.008046948805414875	12
2174	0.04832858833452074	0.007070853891391906	0.004259675447514068	0.8545853352548186	-1	0	0	0.2222222222222222	2	0.9090909090909091	10	0.43333333333333335	0.8181818181818182	10	9	2	0	0	0.3	3	10	13	0.0	0	0.549086657375834	0.8994488038399593	0.6923144846729403	0.7031442999446488	0.5550343226517931	0.8963591649325899	0.8001220676068403	0.8502988568111626	0	0	0.0	0.004259675447514068	3
3153	0.030652047808009737	0.016229719561684883	0.014001549182215103	0.9499655794446372	-1	0	0	0.2	2	0.9230769230769231	12	0.5357142857142857	0.6153846153846154	9	8	5	0	0	0.14285714285714285	14	2	15	0.0	0	0.5847234190565997	0.8789915321583397	0.7286197263993982	0.7801271085510579	0.5547775269200904	0.8835603437928707	0.8634901637826956	0.8530387638854696	0	0	0.0	0.014001549182215103	70
2116	0.021359504064267	0.007960442732983151	0.006947477985360975	0.9603340009674378	-1	0	0	0.25	2	0.9	9	0.5454545454545454	0.8	9	8	2	0	0	0.18181818181818182	11	2	12	0.0	0	0.5847234190565997	0.9200211533026932	0.7286197263993982	0.7189466212748166	0.5550343226517931	0.9225176765454416	0.8979610558426906	0.875770988401031	0	0	0.0	0.006947477985360975	17
5026	0.03064619620397266	0.014685553746498728	0.01278710756120326	0.9464442554774746	-1	0	0	0.2	2	0.9230769230769231	12	0.5357142857142857	0.6153846153846154	9	8	5	0	0	0.14285714285714285	14	2	15	0.0	0	0.5847234190565997	0.8789915321583397	0.7286197263993982	0.7801271085510579	0.5547775269200904	0.8835603437928707	0.8634901637826956	0.8530387638854696	0	0	0.0	0.01278710756120326	9
4468	0.03235244431516315	0.014596079809558272	0.012485962837965853	0.9469695919163144	-1	0	0	0.2	2	0.9230769230769231	12	0.5357142857142857	0.6153846153846154	9	8	5	0	0	0.14285714285714285	14	2	15	0.0	0	0.5847234190565997	0.8789915321583397	0.7286197263993982	0.7801271085510579	0.5547775269200904	0.8835603437928707	0.8634901637826956	0.8530387638854696	0	0	0.0	0.012485962837965853	11
2326	0.025922932122311344	0.002343394292071618	-0.0023344613681018653	0.9324423123209373	-1	0	0	0.25	2	0.8888888888888888	8	0.4583333333333333	0.7777777777777778	8	7	2	0	0	0.375	3	8	11	0.0	0	0.5561775908283545	0.930156720721094	0.7286197263993982	0.726689061990815	0.5675174222824166	0.9325121053235014	0.8979610558426906	0.8873853212561194	0	0	0.0	-0.00023344613681018653	2
4742	0.030986357305488828	0.015736990567177353	0.013477852519805841	0.9476566344891463	-1	0	0	0.2	2	0.9230769230769231	12	0.5357142857142857	0.6153846153846154	9	8	5	0	0	0.14285714285714285	14	2	15	0.0	0	0.5847234190565997	0.8789915321583397	0.7286197263993982	0.7801271085510579	0.5547775269200904	0.8835603437928707	0.8634901637826956	0.8530387638854696	0	0	0.0	0.013477852519805841	22
4463	0.030848757138059343	0.016464234753297124	0.01399347179212382	0.9489960333706399	-1	0	0	0.2	2	0.9230769230769231	12	0.5357142857142857	0.6153846153846154	9	8	5	0	0	0.14285714285714285	14	2	15	0.0	0	0.5847234190565997	0.8789915321583397	0.7286197263993982	0.7801271085510579	0.5547775269200904	0.8835603437928707	0.8634901637826956	0.8530387638854696	0	0	0.0	0.01399347179212382	118
43	0.028368969144632036	0.001806757623662142	0.0012361635705756984	0.9730014605420328	-1	0.25	1	0.5	5	0.6153846153846154	8	0.375	0.5384615384615384	11	7	3	1	0	0.4	10	4	15	0.16666666666666666	0.8	0.34500702754215573	0.9390691405095697	0.40481412846201026	0.8676023569517303	0.6087650090755241	0.9439053819393423	0.771528631347918	0.9226816545306651	1.0	0.18181818181818182	0.0	0.0012361635705756984	12
3414	0.030771439190745445	0.016126408785915345	0.013890685268567016	0.9493441509727284	-1	0	0	0.2	2	0.9230769230769231	12	0.5357142857142857	0.6153846153846154	9	8	5	0	0	0.14285714285714285	14	2	15	0.0	0	0.5847234190565997	0.8789915321583397	0.7286197263993982	0.7801271085510579	0.5547775269200904	0.8835603437928707	0.8634901637826956	0.8530387638854696	0	0	0.0	0.013890685268567016	36
4172	0.029109456602449575	0.015451547550268473	0.013352559253391212	0.9489012961283153	-1	0	0	0.2	2	0.9230769230769231	12	0.5357142857142857	0.6153846153846154	9	8	5	0	0	0.14285714285714285	14	2	15	0.0	0	0.5847234190565997	0.8789915321583397	0.7286197263993982	0.7801271085510579	0.5547775269200904	0.8835603437928707	0.8634901637826956	0.8530387638854696	0	0	0.0	0.013352559253391212	51
2318	0.019564975722882832	0.008632606889373472	0.008102287151629153	0.9570011587923567	-1	0	0	0.25	2	0.9	9	0.5454545454545454	0.8	9	8	2	0	0	0.18181818181818182	11	2	12	0.0	0	0.5847234190565997	0.9200211533026932	0.7286197263993982	0.7189466212748166	0.5550343226517931	0.9225176765454416	0.8979610558426906	0.875770988401031	0	0	0.0	0.008102287151629153	14
3054	0.035360082340705	0.014890983001882147	0.012396486570101105	0.9451027782862219	-1	0	0	0.2	2	0.9230769230769231	12	0.5357142857142857	0.7692307692307693	11	10	3	0	0	0.14285714285714285	14	2	15	0.0	0	0.5847234190565997	0.9026486612816995	0.7286197263993982	0.7170095334936232	0.5550343226517931	0.9039855040050824	0.8979610558426906	0.858108231517144	0	0	0.0	0.012396486570101105	36
3269	None	None	None	None	None	0	0	0.25	2	0.8888888888888888	8	0.7857142857142857	0.4444444444444444	4	4	6	3	0	0.2857142857142857	7	2	11	0.1875	0	0.6486408062855576	0.790193344014281	0.6088723274033756	0.8820001345095847	0.5547775269200904	0.8196217794508633	0.7956227023465354	0.834398806624235	0.25	0.75	0.0	None	0
5284	0.03202423585508202	0.014684935695336868	0.012532813561926249	0.946207595160347	-1	0	0	0.2	2	0.9230769230769231	12	0.5357142857142857	0.6153846153846154	9	8	5	0	0	0.14285714285714285	14	2	15	0.0	0	0.5847234190565997	0.8789915321583397	0.7286197263993982	0.7801271085510579	0.5547775269200904	0.8835603437928707	0.8634901637826956	0.8530387638854696	0	0	0.0	0.012532813561926249	15
3160	0.03366387683321731	0.014215043130529605	0.011507056061894623	0.9444700316176874	-1	0	0	0.2	2	0.9230769230769231	12	0.5357142857142857	0.7692307692307693	11	10	3	0	0	0.14285714285714285	14	2	15	0.0	0	0.5847234190565997	0.9026486612816995	0.7286197263993982	0.7170095334936232	0.5550343226517931	0.9039855040050824	0.8979610558426906	0.858108231517144	0	0	0.0	0.011507056061894623	19
429	0.0006985980217764497	3.573644156243315e-05	-3.5736432695588965e-05	0.9966514682744617	-1	0	0	1.0	1	0	0	1.0	0	1	0	0	0	0	0.5	1	2	2	0.0	0	0	0	0	0	0	0	0	0	0	0	0	-3.5736432695588966e-06	12
3498	0.032553270069183085	0.01505880774009959	0.013194715748619013	0.9502649725524411	-1	0	0	0.2	2	0.9230769230769231	12	0.5357142857142857	0.6153846153846154	9	8	5	0	0	0.14285714285714285	14	2	15	0.0	0	0.5847234190565997	0.8789915321583397	0.7286197263993982	0.7801271085510579	0.5547775269200904	0.8835603437928707	0.8634901637826956	0.8530387638854696	0	0	0.0	0.013194715748619013	14
4079	0.0312973343623155	0.015661931865758084	0.013982365953378127	0.9507533517575558	-1	0	0	0.2	2	0.9230769230769231	12	0.5357142857142857	0.6153846153846154	9	8	5	0	0	0.14285714285714285	14	2	15	0.0	0	0.5847234190565997	0.8789915321583397	0.7286197263993982	0.7801271085510579	0.5547775269200904	0.8835603437928707	0.8634901637826956	0.8530387638854696	0	0	0.0	0.013982365953378127	24
1013	0.030490133116506873	0.0070565662836318006	0.006439305019391682	0.9056789337449785	-1	0	0	0.25	2	0.9	9	0.5454545454545454	0.9	10	9	1	0	0	0.18181818181818182	11	2	12	0.0	0	0.549086657375834	0.911753931625552	0.7286197263993982	0.7108335806703118	0.5550343226517931	0.9130099352390955	0.8979610558426906	0.8655155318216123	0	0	0.0	0.006439305019391682	65
4301	0.03237438806667593	0.014851090145024283	0.013151149380115853	0.9504121054845869	-1	0	0	0.2	2	0.9230769230769231	12	0.5357142857142857	0.6153846153846154	9	8	5	0	0	0.14285714285714285	14	2	15	0.0	0	0.5847234190565997	0.8789915321583397	0.7286197263993982	0.7801271085510579	0.5547775269200904	0.8835603437928707	0.8634901637826956	0.8530387638854696	0	0	0.0	0.013151149380115853	14
4626	0.031918364726495674	0.01567681408211485	0.013309613910561176	0.9467639415224228	-1	0	0	0.2	2	0.9230769230769231	12	0.5357142857142857	0.6153846153846154	9	8	5	0	0	0.14285714285714285	14	2	15	0.0	0	0.5847234190565997	0.8789915321583397	0.7286197263993982	0.7801271085510579	0.5547775269200904	0.8835603437928707	0.8634901637826956	0.8530387638854696	0	0	0.0	0.013309613910561176	20
154	0.0008068584393244732	0.0001840128311073896	-1.4132721591708673e-06	0.9976556742773348	-1	0	0	0.5	1	1.0	1	1.0	0	1	0	1	0	0	0.3333333333333333	3	1	3	0.0	0	0	0	0	0	0	0	0	0	0	0	0	-1.4132721591708672e-07	52
595	0.0010019071996598516	0.00022244397963541197	0.0002224304814519044	0.9954730157495073	-1	0	0	1.0	1	0	0	1.0	0	1	0	0	1	0	0.5	1	2	2	0.3333333333333333	0	0	0	0	0	0	0	0	0	0	0	0	0.0002224304814519044	24
740	0.035429614667964744	0.0011429127312484028	-0.0010510316051283684	0.7036958011156634	-1	0	0	0.25	2	0.8888888888888888	8	0.55	0.7777777777777778	9	7	1	1	0	0.2	10	2	11	0.25	0	0.6328050707154153	0.9412851188471324	0.7659129531124783	0.9055310133662444	0.5782549919131579	0.8317102106568796	0.8580919032033892	0.9012210896492255	1.0	0.1111111111111111	0.0	-0.00010510316051283684	3
5056	0.02860027312303885	0.013710057741159694	0.012972415783336478	0.9498582969605992	-1	0	0	0.3	3	0.7692307692307693	10	0.5769230769230769	0.5384615384615384	9	7	5	0	0	0.15384615384615385	13	2	15	0.0	0	0.5847234190565997	0.759387651047122	0.6461452396696619	0.84463033502705	0.5550343226517931	0.7730506641801723	0.6453346476367962	0.79511071842684	0	0	0.0	0.012972415783336478	7
5421	0.031092717060122163	0.015163867672798217	0.01299743066043494	0.9465057792557142	-1	0	0	0.2	2	0.9230769230769231	12	0.5357142857142857	0.6153846153846154	9	8	5	0	0	0.14285714285714285	14	2	15	0.0	0	0.5847234190565997	0.8789915321583397	0.7286197263993982	0.7801271085510579	0.5547775269200904	0.8835603437928707	0.8634901637826956	0.8530387638854696	0	0	0.0	0.01299743066043494	28
877	0.015934409448717966	0.002577610083855077	0.002031553862142504	0.9456226597388276	-1	0	0	0.3333333333333333	2	0.8571428571428571	6	0.5625	0.8571428571428571	7	6	1	0	0	0.25	8	2	9	0.0	0	0.5134498956950682	0.9083041515886463	0.7286197263993982	0.7313801006764724	0.5550343226517931	0.9085761825789725	0.8979610558426906	0.8657280501527052	0	0	0.0	0.002031553862142504	18
4784	0.02929687004448239	0.01100844607286545	0.009059644104129795	0.7261864691157063	-1	0	0	0.3	3	0.7692307692307693	10	0.5769230769230769	0.5384615384615384	9	7	5	0	0	0.15384615384615385	13	2	15	0.0	0	0.5847234190565997	0.8559374204241691	0.6461452396696619	0.7823098514885739	0.5547775269200904	0.855586233917941	0.6455059263411657	0.8338843738829796	0	0	0.0	0.009059644104129795	5
4196	0.030858728103218092	0.015349740163429116	0.013086355458069202	0.9470966560559635	-1	0	0	0.2	2	0.9230769230769231	12	0.5357142857142857	0.6153846153846154	9	8	5	0	0	0.14285714285714285	14	2	15	0.0	0	0.5847234190565997	0.8789915321583397	0.7286197263993982	0.7801271085510579	0.5547775269200904	0.8835603437928707	0.8634901637826956	0.8530387638854696	0	0	0.0	0.013086355458069202	31
4136	0.030447106582511985	0.015079860148126335	0.012776365249723946	0.9473092775548363	-1	0	0	0.2	2	0.9230769230769231	12	0.5357142857142857	0.6153846153846154	9	8	5	0	0	0.14285714285714285	14	2	15	0.0	0	0.5847234190565997	0.8789915321583397	0.7286197263993982	0.7801271085510579	0.5547775269200904	0.8835603437928707	0.8634901637826956	0.8530387638854696	0	0	0.0	0.012776365249723946	15
4085	0.03356145791463778	0.00763244859138034	0.006139208180521416	0.823401744813439	-1	0	0	0.2	2	0.9230769230769231	12	0.5357142857142857	0.6923076923076923	10	9	4	0	0	0.14285714285714285	14	2	15	0.0	0	0.5847234190565997	0.8868321758245304	0.6923144846729403	0.7594643706610544	0.5549059247859418	0.8904771012312211	0.8001220676068403	0.8542151179701821	0	0	0.0	0.006139208180521416	5
450	0.0009893982778689555	0.0001968686878278024	0.00019686718803025812	0.9961329751848764	-1	0	0	1.0	1	0	0	1.0	0	1	0	0	2	0	0.5	1	2	2	0.6666666666666666	0	0	0	0	0	0	0	0	0	0	0	0	0.00019686718803025812	8
1240	0.041867991406915474	0.003943380682000679	0.002394702056734723	0.851479857703299	-1	0	0	0.25	2	0.9	9	0.5454545454545454	0.9	10	9	1	0	0	0.18181818181818182	11	2	12	0.0	0	0.549086657375834	0.911753931625552	0.6510772413080721	0.8384171168402127	0.5550343226517931	0.9130099352390955	0.9294293838294141	0.8919578181514665	0	0	0.0	0.002394702056734723	7
498	0.002033290490405235	0.00017468887817632017	-4.7844030663729725e-05	0.9934035838593707	-1	0	0	1.0	3	0.0	0	0.6666666666666666	0	3	0	0	1	0	0.6666666666666666	2	3	4	1.0	1.0	0	0	0	0	0	0	0	0	0	0	0	-4.7844030663729725e-06	9
1107	0.031079907912166783	0.007220683551609869	0.006661783927322008	0.9047344930443804	-1	0	0	0.25	2	0.9	9	0.5454545454545454	0.9	10	9	1	0	0	0.18181818181818182	11	2	12	0.0	0	0.549086657375834	0.911753931625552	0.7286197263993982	0.7108335806703118	0.5550343226517931	0.9130099352390955	0.8979610558426906	0.8655155318216123	0	0	0.0	0.006661783927322008	34
3778	0.03058195860339425	0.015139904423597845	0.0129670388968113	0.9458398855086536	-1	0	0	0.2	2	0.9230769230769231	12	0.5357142857142857	0.6153846153846154	9	8	5	0	0	0.14285714285714285	14	2	15	0.0	0	0.5847234190565997	0.8789915321583397	0.7286197263993982	0.7801271085510579	0.5547775269200904	0.8835603437928707	0.8634901637826956	0.8530387638854696	0	0	0.0	0.0129670388968113	13
4394	0.025790816740037463	0.0129986633197157	0.012859464784782112	0.9487558243523233	-1	0	0	0.2	2	0.9230769230769231	12	0.5357142857142857	0.6153846153846154	9	8	5	0	0	0.14285714285714285	14	2	15	0.0	0	0.5847234190565997	0.8789915321583397	0.6461452396696619	0.7975305789852596	0.5547775269200904	0.8835603437928707	0.6455059263411657	0.8573530980813607	0	0	0.0	0.012859464784782112	1
4069	0.03126840937439153	0.015479735418056688	0.013046375088689756	0.9468084957681926	-1	0	0	0.2	2	0.9230769230769231	12	0.5357142857142857	0.6153846153846154	9	8	5	0	0	0.14285714285714285	14	2	15	0.0	0	0.5847234190565997	0.8789915321583397	0.7286197263993982	0.7801271085510579	0.5547775269200904	0.8835603437928707	0.8634901637826956	0.8530387638854696	0	0	0.0	0.013046375088689756	31
1478	0.046006774157519914	0.006034632482665324	0.004102260740460723	0.7894670729195096	-1	0	0	0.2	2	0.9166666666666666	11	0.5384615384615384	0.8333333333333334	11	10	2	0	0	0.15384615384615385	13	2	14	0.0	0	0.5134498956950682	0.9038256704063226	0.7286197263993982	0.7035103573012651	0.5550343226517931	0.9039871920238296	0.8979610558426906	0.8559797300176784	0	0	0.0	0.004102260740460723	5
2989	0.03198442028709537	0.01584344714398053	0.01320208698478728	0.9467051963075054	-1	0	0	0.2	2	0.9230769230769231	12	0.5357142857142857	0.6153846153846154	9	8	5	0	0	0.14285714285714285	14	2	15	0.0	0	0.5847234190565997	0.8789915321583397	0.7286197263993982	0.7801271085510579	0.5547775269200904	0.8835603437928707	0.8634901637826956	0.8530387638854696	0	0	0.0	0.01320208698478728	64
952	0.046468931475687536	0.0053734379255903	0.004747599305331029	0.8021606391758263	-1	0	0	0.2222222222222222	2	0.9090909090909091	10	0.5416666666666666	0.9090909090909091	11	10	1	0	0	0.16666666666666666	12	2	13	0.0	0	0.5134498956950682	0.9038256704063226	0.7286197263993982	0.7035103573012651	0.5550343226517931	0.9039871920238296	0.8979610558426906	0.8559797300176784	0	0	0.0	0.004747599305331029	52
594	0.006549798965751687	0.0004358995710902773	-0.00043210682938673727	0.992708727372628	-1	0	0	0.5	2	0.75	3	0.6	0.75	4	3	1	0	0	0.4	5	2	6	0.0	0	0.5178286535629806	0.5888409854177318	0.5596904396089639	0.894237282972722	0.5675174222824166	0.6581028277762028	0.7212052243067082	0.7406981060482066	0	0	0.0	-4.321068293867373e-05	9
1045	0.031114877162771636	0.007291637476033782	0.006885650949695173	0.9091881227947888	-1	0	0	0.25	2	0.9	9	0.5454545454545454	0.9	10	9	1	0	0	0.18181818181818182	11	2	12	0.0	0	0.549086657375834	0.911753931625552	0.7286197263993982	0.7108335806703118	0.5550343226517931	0.9130099352390955	0.8979610558426906	0.8655155318216123	0	0	0.0	0.006885650949695173	98
3192	0.038451743193566056	0.011798766711822135	0.011776859927538186	0.7709349293546325	-1	0	0	0.25	2	0.9	9	0.5454545454545454	0.8	9	8	2	0	0	0.18181818181818182	11	2	12	0.0	0	0.7911670382003855	0.818617322948384	0.6461452396696619	0.7302284853632068	0.40302672030471465	0.8065054072695893	0.8350280812068257	0.7875271472468113	0	0	0.0	0.011776859927538186	21
2366	0.00871997536007569	0.002079749003452065	-0.0008515561499352281	0.9849553346269666	-1	0	0	0.4	2	0.8	4	0.5833333333333334	0.6	4	3	2	0	0	0.3333333333333333	6	2	7	0.0	0	0.5918143525091203	0.890892399487752	0.68738248303453	0.765979562836416	0.5673890244165652	0.8959321242560407	0.8001220676068403	0.8597022492979824	0	0	0.0	-8.515561499352282e-05	2
2173	0.021698217335293375	0.007535570635136806	0.006009579297104564	0.9580906348061592	-1	0	0	0.25	2	0.9	9	0.5454545454545454	0.8	9	8	2	0	0	0.18181818181818182	11	2	12	0.0	0	0.5847234190565997	0.9200211533026932	0.7286197263993982	0.7189466212748166	0.5550343226517931	0.9225176765454416	0.8979610558426906	0.875770988401031	0	0	0.0	0.006009579297104564	5
1698	0.02758153351210336	0.009472488221593576	0.007342138349290883	0.9572672836896199	-1	0	0	0.2	2	0.9166666666666666	11	0.5384615384615384	0.8333333333333334	11	10	2	0	0	0.15384615384615385	13	2	14	0.0	0	0.5134498956950682	0.9038256704063226	0.7286197263993982	0.7035103573012651	0.5550343226517931	0.9039871920238296	0.8979610558426906	0.8559797300176784	0	0	0.0	0.007342138349290883	17
5483	0.029987184732850454	0.015166793054906333	0.012894914031114375	0.9482434040942349	-1	0	0	0.2	2	0.9230769230769231	12	0.5357142857142857	0.6153846153846154	9	8	5	0	0	0.14285714285714285	14	2	15	0.0	0	0.5847234190565997	0.8789915321583397	0.7286197263993982	0.7801271085510579	0.5547775269200904	0.8835603437928707	0.8634901637826956	0.8530387638854696	0	0	0.0	0.012894914031114375	20
5206	0.031029968350618768	0.015700623685847535	0.013321084607560686	0.9479601852069518	-1	0	0	0.2	2	0.9230769230769231	12	0.5357142857142857	0.6153846153846154	9	8	5	0	0	0.14285714285714285	14	2	15	0.0	0	0.5847234190565997	0.8789915321583397	0.7286197263993982	0.7801271085510579	0.5547775269200904	0.8835603437928707	0.8634901637826956	0.8530387638854696	0	0	0.0	0.013321084607560686	31
3914	0.03177111440859177	0.016489035692446995	0.014205325896387037	0.9495921133935786	-1	0	0	0.2	2	0.9230769230769231	12	0.5357142857142857	0.6153846153846154	9	8	5	0	0	0.14285714285714285	14	2	15	0.0	0	0.5847234190565997	0.8789915321583397	0.7286197263993982	0.7801271085510579	0.5547775269200904	0.8835603437928707	0.8634901637826956	0.8530387638854696	0	0	0.0	0.014205325896387037	40
550	0.0019974685765660983	0.00043633054069686696	-1.292245837826033e-05	0.9917509208427513	-1	0	0	0.6666666666666666	2	0.5	1	0.6666666666666666	0.5	3	1	0	1	0	0.6666666666666666	3	2	4	0.5	0	0.8298884761222641	0.9300414786456245	0.7734808330571644	0.5793047236817948	0.6153601611945299	0.9248360620992141	0.8979610558426906	0.8588450730762797	1.0	0.3333333333333333	0.0	-1.2922458378260331e-06	13
1447	0.022606612402214867	0.0052508596835319265	0.005249501631589046	0.9533484399642455	-1	0	0	0.25	2	0.8888888888888888	8	0.55	0.8888888888888888	9	8	1	0	0	0.2	10	2	11	0.0	0	0.5847234190565997	0.9200211533026932	0.7286197263993982	0.7189466212748166	0.5550343226517931	0.9225176765454416	0.8979610558426906	0.875770988401031	0	0	0.0	0.005249501631589046	20
460	0.044647853572254634	0.005178526747578292	0.004298774504504674	0.6954130116513444	-1	0	0	0.3	3	0.7692307692307693	10	0.38461538461538464	0.7692307692307693	12	10	2	0	0	0.23076923076923078	13	3	15	0.0	0	0.708577061417845	0.9577476094897021	0.4937907985959498	0.8900837374364153	0.6174287601525131	0.835784761929758	0.8472108934386637	0.9071989986640558	0	0	0.0	0.004298774504504674	5
651	None	None	None	None	None	0	0	0.2	2	0.9230769230769231	12	0.75	0.7692307692307693	10	10	4	1	0	0.2	10	2	15	0.08333333333333333	0	0.496019338681967	0.9561288828018679	0.5247757939012011	0.9267921707726604	0.21440077997135587	0.9085558883273979	0.8930220198331456	0.9333130032985486	1.0	0.2	0.0	None	0
2438	0.021380454601353995	0.008730197502315533	0.008091981851254175	0.9589790928864875	-1	0	0	0.25	2	0.9	9	0.5454545454545454	0.8	9	8	2	0	0	0.18181818181818182	11	2	12	0.0	0	0.5847234190565997	0.9200211533026932	0.7286197263993982	0.7189466212748166	0.5550343226517931	0.9225176765454416	0.8979610558426906	0.875770988401031	0	0	0.0	0.008091981851254175	37
125	0.02868125019104379	0.00023657118492450882	0.00021074819712992192	0.9420109870824731	-1	0	0	0.4	4	0.5384615384615384	7	0.35714285714285715	0.38461538461538464	6	5	8	4	0	0.8571428571428571	6	7	15	0.21052631578947367	0.18181818181818182	0.6808987773941505	0.9646306209462487	0.19836193870031482	0.7399855330419279	0.5239805351224931	0.9136606835107081	0.948525147525815	0.90352229013748	0.3333333333333333	0	0.0	0.00021074819712992192	4
209	None	None	None	None	None	0	0	0.3	3	0.7692307692307693	10	0.75	0.6153846153846154	10	8	4	3	0	0.2	10	2	15	0.3	0.14285714285714285	0.5773915713053304	0.8217306615522729	0.24656213358188617	0.9038607357096495	0.46479582653070767	0.9112411594671759	0.8572897239642031	0.8841803060836557	0.3	0.6	0.0	None	0
5491	0.030848757138059343	0.01617356404675769	0.013746421601592387	0.9489960333706399	-1	0	0	0.2	2	0.9230769230769231	12	0.5357142857142857	0.6153846153846154	9	8	5	0	0	0.14285714285714285	14	2	15	0.0	0	0.5847234190565997	0.8789915321583397	0.7286197263993982	0.7801271085510579	0.5547775269200904	0.8835603437928707	0.8634901637826956	0.8530387638854696	0	0	0.0	0.013746421601592387	78
657	3.338490511165006e-05	3.660966480433647e-07	-2.845604825259966e-07	0.9999931334193759	-1	0	0	0.6666666666666666	4	0.3333333333333333	2	0.8	0.16666666666666666	2	1	5	1	0	0.4	5	2	8	0.07692307692307693	0.3333333333333333	0.44698018204235146	0.8896838241341114	0.45147482593897886	0.9711045013898892	0.3678331474292217	0.8929919733003949	0.935150694101003	0.9292118973914185	1.0	0.5	0.0	-2.845604825259966e-08	8
4486	0.03214080517169487	0.015793579672722543	0.013329512740891654	0.9475833300486192	-1	0	0	0.2	2	0.9230769230769231	12	0.5357142857142857	0.6153846153846154	9	8	5	0	0	0.14285714285714285	14	2	15	0.0	0	0.5847234190565997	0.8789915321583397	0.7286197263993982	0.7801271085510579	0.5547775269200904	0.8835603437928707	0.8634901637826956	0.8530387638854696	0	0	0.0	0.013329512740891654	26
841	0.012542548588831377	0.006412269999779904	-0.005484533874663941	0.6343689954687972	-1	0	0	0.3333333333333333	2	0.8333333333333334	5	0.5714285714285714	0.8333333333333334	5	5	2	1	0	0.2857142857142857	7	2	8	0.125	0	0.6016658197305007	0.7735889022821765	0.5013958770343628	0.8413230424855553	0.7898396139402634	0.7224650873734306	0.7901980684143909	0.7832157009066474	1.0	0	0.0	-0.0005484533874663941	3
3349	0.03156051061769516	0.015598828517359872	0.013116979276837214	0.9470754242136165	-1	0	0	0.2	2	0.9230769230769231	12	0.5357142857142857	0.6153846153846154	9	8	5	0	0	0.14285714285714285	14	2	15	0.0	0	0.5847234190565997	0.8789915321583397	0.7286197263993982	0.7801271085510579	0.5547775269200904	0.8835603437928707	0.8634901637826956	0.8530387638854696	0	0	0.0	0.013116979276837214	65
2944	0.03209487367491068	0.013537103281149961	0.011189439309531457	0.9467241537011758	-1	0	0	0.3	3	0.7692307692307693	10	0.4166666666666667	0.6153846153846154	10	8	4	0	0	0.25	12	3	15	0.0	0	0.5847234190565997	0.8868321758245304	0.6923144846729403	0.7594643706610544	0.5549059247859418	0.8904771012312211	0.8001220676068403	0.8542151179701821	0	0	0.0	0.011189439309531457	16
1582	0.011792165858028893	0.006863703014616775	0.006811826352141871	0.9738691068230085	-1	0	0	0.3333333333333333	2	0.8571428571428571	6	0.5625	0.7142857142857143	6	5	2	0	0	0.25	8	2	9	0.0	0	0.42487841666046205	0.7644100984114085	0.7932551936329778	0.8606934065367527	0.6992546060297112	0.7822672732630431	0.8304260643405391	0.8062252941019216	0	0	0.0	0.006811826352141871	17
2395	0.03109957968157217	0.014411761144061896	0.011511785826719866	0.9499250408376234	-1	0	0	0.3	3	0.7692307692307693	10	0.4166666666666667	0.6153846153846154	10	8	4	0	0	0.25	12	3	15	0.0	0	0.5847234190565997	0.9062322007797733	0.6923144846729403	0.7594643706610544	0.5549059247859418	0.8904771012312211	0.821297363302353	0.8627058000746728	0	0	0.0	0.011511785826719866	28
923	0.029454979459151615	0.00720488762991277	0.006996869359727309	0.907275748916652	-1	0	0	0.25	2	0.9	9	0.5454545454545454	0.9	10	9	1	0	0	0.18181818181818182	11	2	12	0.0	0	0.549086657375834	0.911753931625552	0.7286197263993982	0.7108335806703118	0.5550343226517931	0.9130099352390955	0.8979610558426906	0.8655155318216123	0	0	0.0	0.006996869359727309	64
2320	0.021562237497125106	0.008874101048851047	0.00810622926854003	0.9614348655142138	-1	0	0	0.25	2	0.9	9	0.5454545454545454	0.8	9	8	2	0	0	0.18181818181818182	11	2	12	0.0	0	0.5847234190565997	0.9200211533026932	0.7286197263993982	0.7189466212748166	0.5550343226517931	0.9225176765454416	0.8979610558426906	0.875770988401031	0	0	0.0	0.00810622926854003	29
4350	0.04826770612057073	0.011702833852257646	0.01112464239578319	0.7503153814459266	-1	0	0	0.2	2	0.9230769230769231	12	0.5357142857142857	0.9230769230769231	13	12	1	0	0	0.14285714285714285	14	2	15	0.0	0	0.5847234190565997	0.8962320996648255	0.7286197263993982	0.7392632596358458	0.5547775269200904	0.8997693099010531	0.8979610558426906	0.8578585484767466	0	0	0.0	0.01112464239578319	12
4695	0.031394375143994395	0.015473256237511824	0.013134325972012605	0.9473538534770284	-1	0	0	0.2	2	0.9230769230769231	12	0.5357142857142857	0.6153846153846154	9	8	5	0	0	0.14285714285714285	14	2	15	0.0	0	0.5847234190565997	0.8789915321583397	0.7286197263993982	0.7801271085510579	0.5547775269200904	0.8835603437928707	0.8634901637826956	0.8530387638854696	0	0	0.0	0.013134325972012605	16
4721	0.031490040145237874	0.01555470117987293	0.013280677375577045	0.9478257509395958	-1	0	0	0.2	2	0.9230769230769231	12	0.5357142857142857	0.6153846153846154	9	8	5	0	0	0.14285714285714285	14	2	15	0.0	0	0.5847234190565997	0.8789915321583397	0.7286197263993982	0.7801271085510579	0.5547775269200904	0.8835603437928707	0.8634901637826956	0.8530387638854696	0	0	0.0	0.013280677375577045	29
5006	0.032641912048990335	0.015786488620348114	0.013505806818890501	0.9479753095870191	-1	0	0	0.2	2	0.9230769230769231	12	0.5357142857142857	0.6153846153846154	9	8	5	0	0	0.14285714285714285	14	2	15	0.0	0	0.5847234190565997	0.8789915321583397	0.7286197263993982	0.7801271085510579	0.5547775269200904	0.8835603437928707	0.8634901637826956	0.8530387638854696	0	0	0.0	0.013505806818890501	50
5103	None	None	None	None	None	0	0	0.5	2	0.75	3	1.0	0.25	2	1	3	0	0	0.6666666666666666	3	2	6	0.0	0	0.7631385184167454	0.837852047422428	0.7316858181357228	0.9360245218489146	0.397200650942198	0.861523143558735	0.8881482935054085	0.8860645372907816	0	0	0.0	None	0
2414	0.02201018621429524	0.008864050257559106	0.008094726569995067	0.9604491038315721	-1	0	0	0.25	2	0.9	9	0.5454545454545454	0.8	9	8	2	0	0	0.18181818181818182	11	2	12	0.0	0	0.5847234190565997	0.9200211533026932	0.7286197263993982	0.7189466212748166	0.5550343226517931	0.9225176765454416	0.8979610558426906	0.875770988401031	0	0	0.0	0.008094726569995067	25
4575	0.031091528315159576	0.015042466936842263	0.013202937629875228	0.9478307703193165	-1	0	0	0.2	2	0.9230769230769231	12	0.5357142857142857	0.6153846153846154	9	8	5	0	0	0.14285714285714285	14	2	15	0.0	0	0.5847234190565997	0.8789915321583397	0.7286197263993982	0.7801271085510579	0.5547775269200904	0.8835603437928707	0.8634901637826956	0.8530387638854696	0	0	0.0	0.013202937629875228	18
391	0.0034905210492632397	0.0008029756820221029	0.0004009461867742046	0.9806468550598958	-1	0	0	0.5	2	0.6666666666666666	2	0.625	0.6666666666666666	3	2	1	1	0	0.5	4	2	5	0.2	0	0.84123848130589	0.7672983109150009	0.7308162305961468	0.8615206349176461	0.8527207225334663	0.9436780962812716	0.8822588939678073	0.8750753456995424	1.0	0	0.0	0.0004009461867742046	9
4378	0.03224766761999368	0.015329753857481167	0.013117576138470411	0.9462478398741166	-1	0	0	0.2	2	0.9230769230769231	12	0.5357142857142857	0.6153846153846154	9	8	5	0	0	0.14285714285714285	14	2	15	0.0	0	0.5847234190565997	0.8789915321583397	0.7286197263993982	0.7801271085510579	0.5547775269200904	0.8835603437928707	0.8634901637826956	0.8530387638854696	0	0	0.0	0.013117576138470411	15
1474	0.044236761535944795	0.004491813767014407	-0.0032361222020920767	0.8518250698362403	-1	0	0	0.2222222222222222	2	0.9090909090909091	10	0.5416666666666666	0.9090909090909091	11	10	1	0	0	0.16666666666666666	12	2	13	0.0	0	0.5134498956950682	0.9136053552761617	0.7286197263993982	0.7481329741767976	0.5550343226517931	0.9270027745433694	0.8979610558426906	0.880400599219629	0	0	0.0	-0.00032361222020920767	1
5184	0.03208071930897011	0.015252605065502833	0.012956788055471158	0.9472513846499602	-1	0	0	0.2	2	0.9230769230769231	12	0.5357142857142857	0.6153846153846154	9	8	5	0	0	0.14285714285714285	14	2	15	0.0	0	0.5847234190565997	0.8789915321583397	0.7286197263993982	0.7801271085510579	0.5547775269200904	0.8835603437928707	0.8634901637826956	0.8530387638854696	0	0	0.0	0.012956788055471158	19
3546	0.03126271057257082	0.015460374897876656	0.013349947313466327	0.9468135635025334	-1	0	0	0.2	2	0.9230769230769231	12	0.5357142857142857	0.6153846153846154	9	8	5	0	0	0.14285714285714285	14	2	15	0.0	0	0.5847234190565997	0.8789915321583397	0.7286197263993982	0.7801271085510579	0.5547775269200904	0.8835603437928707	0.8634901637826956	0.8530387638854696	0	0	0.0	0.013349947313466327	20
757	0.0050634301158854955	0.000883691390061509	0.0008746030999590542	0.9749655227914787	-1	0	0	0.5714285714285714	4	0.5	4	0.47619047619047616	0.375	6	3	3	2	0	0.42857142857142855	3	7	10	0.2857142857142857	0.2857142857142857	0.7176283619581726	0.8981181781929402	0.45256010754712755	0.9463270890751646	0.2920995080908989	0.8797815568367535	0.916334066806251	0.9125767073703855	0.5833333333333334	0.3333333333333333	0.0	0.0008746030999590542	12
4081	0.032526989106799	0.015487247194247008	0.012974304048760286	0.9459946001977334	-1	0	0	0.2	2	0.9230769230769231	12	0.5357142857142857	0.6153846153846154	9	8	5	0	0	0.14285714285714285	14	2	15	0.0	0	0.5847234190565997	0.8789915321583397	0.7286197263993982	0.7801271085510579	0.5547775269200904	0.8835603437928707	0.8634901637826956	0.8530387638854696	0	0	0.0	0.012974304048760286	24
4457	None	None	None	None	None	0	0	0.4	4	0.6153846153846154	8	0.625	0.46153846153846156	9	6	5	0	0	0.6666666666666666	6	4	15	0.0	0.16666666666666666	0.5847234190565997	0.8789915321583397	0.7286197263993982	0.7801271085510579	0.5547775269200904	0.8835603437928707	0.8634901637826956	0.8530387638854696	0	0	0.0	None	0
3725	0.03086574671941619	0.016017510711422003	0.013802793550677407	0.9492448680149744	-1	0	0	0.2	2	0.9230769230769231	12	0.5357142857142857	0.6153846153846154	9	8	5	0	0	0.14285714285714285	14	2	15	0.0	0	0.5847234190565997	0.8789915321583397	0.7286197263993982	0.7801271085510579	0.5547775269200904	0.8835603437928707	0.8634901637826956	0.8530387638854696	0	0	0.0	0.013802793550677407	90
2032	0.022097323852120362	0.009014478063876407	0.007961587128985271	0.9609858821694471	-1	0	0	0.25	2	0.9	9	0.5454545454545454	0.8	9	8	2	0	0	0.18181818181818182	11	2	12	0.0	0	0.5847234190565997	0.9200211533026932	0.7286197263993982	0.7189466212748166	0.5550343226517931	0.9225176765454416	0.8979610558426906	0.875770988401031	0	0	0.0	0.007961587128985271	13
2136	0.021152474575739738	0.008894237394769593	0.008280883873198527	0.9618308489814742	-1	0	0	0.25	2	0.9	9	0.5454545454545454	0.8	9	8	2	0	0	0.18181818181818182	11	2	12	0.0	0	0.5847234190565997	0.9200211533026932	0.7286197263993982	0.7189466212748166	0.5550343226517931	0.9225176765454416	0.8979610558426906	0.875770988401031	0	0	0.0	0.008280883873198527	37
1141	0.03065088406790208	0.006457873820619197	0.0058771801389215905	0.9040839471559302	-1	0	0	0.25	2	0.9	9	0.5454545454545454	0.9	10	9	1	0	0	0.18181818181818182	11	2	12	0.0	0	0.549086657375834	0.911753931625552	0.7286197263993982	0.7108335806703118	0.5550343226517931	0.9130099352390955	0.8979610558426906	0.8655155318216123	0	0	0.0	0.0058771801389215905	27
3308	0.032031094842650196	0.015492416604026072	0.01352751770602664	0.9466255860581732	-1	0	0	0.2	2	0.9230769230769231	12	0.5357142857142857	0.6153846153846154	9	8	5	0	0	0.14285714285714285	14	2	15	0.0	0	0.5847234190565997	0.8789915321583397	0.7286197263993982	0.7801271085510579	0.5547775269200904	0.8835603437928707	0.8634901637826956	0.8530387638854696	0	0	0.0	0.01352751770602664	42
1168	0.014533683495400346	0.0012254515728348668	0.0011169024337588241	0.9457642687105168	-1	0	0	0.3333333333333333	2	0.8571428571428571	6	0.5625	0.8571428571428571	7	6	1	0	0	0.25	8	2	9	0.0	0	0.5134498956950682	0.7523895112499126	0.6560092429464823	0.8486990288126455	0.5800005219130401	0.781755837204916	0.6455059263411657	0.797474860085197	0	0	0.0	0.0011169024337588241	0
2455	0.03568858327901701	0.00728704442921944	-0.0034518898275840994	0.904526988630321	-1	0	0	0.25	2	0.9	9	0.4444444444444444	0.8	9	8	2	0	0	0.3333333333333333	3	9	12	0.0	0	0.5847234190565997	0.9200211533026932	0.7286197263993982	0.7189466212748166	0.5550343226517931	0.9225176765454416	0.8979610558426906	0.875770988401031	0	0	0.0	-0.00034518898275840993	0
3664	0.031205985332159375	0.015925687596594816	0.013504259848806412	0.9468949361614007	-1	0	0	0.2	2	0.9230769230769231	12	0.5357142857142857	0.6153846153846154	9	8	5	0	0	0.14285714285714285	14	2	15	0.0	0	0.5847234190565997	0.8789915321583397	0.7286197263993982	0.7801271085510579	0.5547775269200904	0.8835603437928707	0.8634901637826956	0.8530387638854696	0	0	0.0	0.013504259848806412	55
2045	0.021328610114328416	0.008812911772840482	0.008049698740391402	0.9608041436172208	-1	0	0	0.25	2	0.9	9	0.5454545454545454	0.8	9	8	2	0	0	0.18181818181818182	11	2	12	0.0	0	0.5847234190565997	0.9200211533026932	0.7286197263993982	0.7189466212748166	0.5550343226517931	0.9225176765454416	0.8979610558426906	0.875770988401031	0	0	0.0	0.008049698740391402	13
899	0.026253255054686377	0.004441034900863234	0.003970309895226859	0.9494921285547138	-1	0	0	0.2857142857142857	2	0.875	7	0.4166666666666667	0.75	8	6	1	0	0	0.375	3	8	10	0.0	0	0.7484156042958439	0.7791808522853064	0.7091806950082468	0.8957590486858297	0.5547775269200904	0.6027340013100665	0.7444613897187826	0.78180993963786	0	0	0.0	0.003970309895226859	76
2892	0.026564773383695516	0.007978023142332907	-0.005709834564302641	0.9124518095099464	-1	0	0	0.25	2	0.8888888888888888	8	0.4583333333333333	0.7777777777777778	8	7	2	0	0	0.375	3	8	11	0.0	0	0.5918143525091203	0.915225724608587	0.7286197263993982	0.7218974442794429	0.6354303267546871	0.9314654253279312	0.8979610558426906	0.878769699290487	0	0	0.0	-0.0005709834564302641	2
1265	0.029501569531888896	0.0071903576749268085	0.006924824073577744	0.9077508480034153	-1	0	0	0.25	2	0.9	9	0.5454545454545454	0.9	10	9	1	0	0	0.18181818181818182	11	2	12	0.0	0	0.549086657375834	0.911753931625552	0.7286197263993982	0.7108335806703118	0.5550343226517931	0.9130099352390955	0.8979610558426906	0.8655155318216123	0	0	0.0	0.006924824073577744	17
3222	0.029760053780977708	0.011188326613282725	0.009686153955715824	0.9386301803337699	-1	0	0	0.3	3	0.7692307692307693	10	0.38461538461538464	0.6153846153846154	10	8	4	0	0	0.23076923076923078	13	3	15	0.0	0	0.5847234190565997	0.8868321758245304	0.6923144846729403	0.7594643706610544	0.6354303267546871	0.8391316501374988	0.8394641948116838	0.8348093957331266	0	0	0.0	0.009686153955715824	11
1263	0.03067841657369669	0.007396257623706695	0.006872082473228131	0.9043659221381304	-1	0	0	0.25	2	0.9	9	0.5454545454545454	0.9	10	9	1	0	0	0.18181818181818182	11	2	12	0.0	0	0.549086657375834	0.911753931625552	0.7286197263993982	0.7108335806703118	0.5550343226517931	0.9130099352390955	0.8979610558426906	0.8655155318216123	0	0	0.0	0.006872082473228131	41
1143	0.03001277467589167	0.00746252634595574	0.007092827022589573	0.9073054979621056	-1	0	0	0.25	2	0.9	9	0.5454545454545454	0.9	10	9	1	0	0	0.18181818181818182	11	2	12	0.0	0	0.549086657375834	0.911753931625552	0.7286197263993982	0.7108335806703118	0.5550343226517931	0.9130099352390955	0.8979610558426906	0.8655155318216123	0	0	0.0	0.007092827022589573	86
5327	0.025949266904831104	0.013111726728158952	0.012758635896750348	0.9451319436732879	-1	0	0	0.2	2	0.9230769230769231	12	0.5357142857142857	0.6153846153846154	9	8	5	0	0	0.14285714285714285	14	2	15	0.0	0	0.5847234190565997	0.8789915321583397	0.6461452396696619	0.7975305789852596	0.5547775269200904	0.8835603437928707	0.6455059263411657	0.8573530980813607	0	0	0.0	0.012758635896750348	1
4977	0.03084731823505025	0.01615482707922633	0.014220882402518127	0.9504140550323829	-1	0	0	0.2	2	0.9230769230769231	12	0.5357142857142857	0.6153846153846154	9	8	5	0	0	0.14285714285714285	14	2	15	0.0	0	0.5847234190565997	0.8789915321583397	0.7286197263993982	0.7801271085510579	0.5547775269200904	0.8835603437928707	0.8634901637826956	0.8530387638854696	0	0	0.0	0.014220882402518127	78
4380	0.03144991814581642	0.015259647233521897	0.013194996304247508	0.9470464000040003	-1	0	0	0.2	2	0.9230769230769231	12	0.5357142857142857	0.6153846153846154	9	8	5	0	0	0.14285714285714285	14	2	15	0.0	0	0.5847234190565997	0.8789915321583397	0.7286197263993982	0.7801271085510579	0.5547775269200904	0.8835603437928707	0.8634901637826956	0.8530387638854696	0	0	0.0	0.013194996304247508	17
2620	0.022328077727725545	0.009070820700405898	0.008129989091839636	0.961111918947754	-1	0	0	0.25	2	0.9	9	0.5454545454545454	0.8	9	8	2	0	0	0.18181818181818182	11	2	12	0.0	0	0.5847234190565997	0.9200211533026932	0.7286197263993982	0.7189466212748166	0.5550343226517931	0.9225176765454416	0.8979610558426906	0.875770988401031	0	0	0.0	0.008129989091839636	25
4517	0.03090922603228342	0.015898010185465248	0.013236825981221358	0.9475318797521052	-1	0	0	0.2	2	0.9230769230769231	12	0.5357142857142857	0.6153846153846154	9	8	5	0	0	0.14285714285714285	14	2	15	0.0	0	0.5847234190565997	0.8789915321583397	0.7286197263993982	0.7801271085510579	0.5547775269200904	0.8835603437928707	0.8634901637826956	0.8530387638854696	0	0	0.0	0.013236825981221358	28
3048	0.03938019117296276	0.010011667562384278	0.009985642945023286	0.7237859107433707	-1	0	0	0.25	2	0.9	9	0.5454545454545454	0.8	9	8	2	0	0	0.18181818181818182	11	2	12	0.0	0	0.7911670382003855	0.818617322948384	0.6461452396696619	0.7302284853632068	0.40302672030471465	0.8065054072695893	0.8350280812068257	0.7875271472468113	0	0	0.0	0.009985642945023286	24
466	0.0008421187620385297	0.0004453857232964778	-0.00031855350814625837	0.9975370581650729	-1	0	0	1.0	2	0.0	0	0.75	0	2	0	0	2	0	1.0	2	2	3	1.0	0	0	0	0	0	0	0	0	0	0	0	0	-3.1855350814625836e-05	5
341	0.015015132006284213	0.000730926368214955	-6.66644132161315e-05	0.9355168091186195	-1	0	0	0.3333333333333333	2	0.8571428571428571	6	0.5625	0.8571428571428571	8	6	0	0	0	0.25	8	2	9	0.0	0	0.564445429066863	0.9440412241035608	0.7510502797282813	0.8788742558144346	0.5164547350588691	0.9670892122176463	0.9416784097176738	0.9387327743910278	0	0	0.0	-6.66644132161315e-06	18
3438	0.031559526825416385	0.015812917908446366	0.013454783566935217	0.9461870857982824	-1	0	0	0.2	2	0.9230769230769231	12	0.5357142857142857	0.6153846153846154	9	8	5	0	0	0.14285714285714285	14	2	15	0.0	0	0.5847234190565997	0.8789915321583397	0.7286197263993982	0.7801271085510579	0.5547775269200904	0.8835603437928707	0.8634901637826956	0.8530387638854696	0	0	0.0	0.013454783566935217	24
3408	0.03142356158719502	0.015364194434519148	0.01348774015161113	0.9507166494411221	-1	0	0	0.2	2	0.9230769230769231	12	0.5357142857142857	0.6153846153846154	9	8	5	0	0	0.14285714285714285	14	2	15	0.0	0	0.5847234190565997	0.8789915321583397	0.7286197263993982	0.7801271085510579	0.5547775269200904	0.8835603437928707	0.8634901637826956	0.8530387638854696	0	0	0.0	0.01348774015161113	30
3443	0.017874160052351262	0.0033214442099952684	0.0033213667938417194	0.9433679737331135	-1	0	0	0.3	3	0.8461538461538461	11	0.38461538461538464	0.5384615384615384	9	7	5	0	0	0.23076923076923078	3	13	15	0.0	1.0	0.5847234190565997	0.8789915321583397	0.7286197263993982	0.7801271085510579	0.5547775269200904	0.8835603437928707	0.8634901637826956	0.8530387638854696	0	0	0.0	0.0033213667938417194	1
1856	0.016946731985334106	0.00029322209287457	0.0002878561923935662	0.9627777066442862	-1	0	0	0.375	3	0.6666666666666666	6	0.6111111111111112	0.6666666666666666	8	6	2	0	0	0.2222222222222222	9	2	11	0.0	0	0.5561775908283545	0.930156720721094	0.7286197263993982	0.726689061990815	0.6152875650321249	0.9290398551040412	0.8979610558426906	0.8855773089979885	0	0	0.0	0.0002878561923935662	4
1978	0.012761815245437447	0.004780269944247113	0.004501869398468493	0.9691052678818862	-1	0	0	0.3333333333333333	2	0.8571428571428571	6	0.5625	0.7142857142857143	6	5	2	0	0	0.25	8	2	9	0.0	0	0.7631385184167454	0.8614781122842262	0.6923144846729403	0.7190427458195563	0.38458915344572314	0.8514924335234441	0.8583623488851634	0.8182543070855536	0	0	0.0	0.004501869398468493	5
541	0.08021875924501487	0.0015232959270405225	0.0008513439021259056	0.7005747857033668	-1	0	0	0.1	1	1.0	13	1.0	1.0	14	13	0	0	0	0.06666666666666667	15	1	15	0.0	0	0.3356104852894273	0.9452986769935746	0.7799268951426538	0.8980725986056847	0.5425649216980388	0.8301853691749881	0.8906158306647186	0.9006243895745092	0	0	0.0	0.0008513439021259056	105
2504	0.02181580316342503	0.008849797804386883	0.008134387878753802	0.9603689564875413	-1	0	0	0.25	2	0.9	9	0.5454545454545454	0.8	9	8	2	0	0	0.18181818181818182	11	2	12	0.0	0	0.5847234190565997	0.9200211533026932	0.7286197263993982	0.7189466212748166	0.5550343226517931	0.9225176765454416	0.8979610558426906	0.875770988401031	0	0	0.0	0.008134387878753802	38
5082	0.03138920438641307	0.015293493085107053	0.013362966773095244	0.9469035024330421	-1	0	0	0.2	2	0.9230769230769231	12	0.5357142857142857	0.6153846153846154	9	8	5	0	0	0.14285714285714285	14	2	15	0.0	0	0.5847234190565997	0.8789915321583397	0.7286197263993982	0.7801271085510579	0.5547775269200904	0.8835603437928707	0.8634901637826956	0.8530387638854696	0	0	0.0	0.013362966773095244	33
2233	0.02186446255422545	0.00912803520019793	0.00835212155442973	0.9601310735867853	-1	0	0	0.25	2	0.9	9	0.5454545454545454	0.8	9	8	2	0	0	0.18181818181818182	11	2	12	0.0	0	0.5847234190565997	0.9200211533026932	0.7286197263993982	0.7189466212748166	0.5550343226517931	0.9225176765454416	0.8979610558426906	0.875770988401031	0	0	0.0	0.00835212155442973	17
3116	0.030506381160656543	0.011605424833879274	0.009598335282579975	0.9385430950554327	-1	0	0	0.3	3	0.7692307692307693	10	0.38461538461538464	0.6153846153846154	10	8	4	0	0	0.23076923076923078	13	3	15	0.0	0	0.5847234190565997	0.8868321758245304	0.6923144846729403	0.7594643706610544	0.6354303267546871	0.8391316501374988	0.8394641948116838	0.8348093957331266	0	0	0.0	0.009598335282579975	16
598	0.00014132200476657913	5.198466156642021e-06	-5.1948825811576416e-06	0.9984993849918995	-1	0	0	1.0	1	0	0	1.0	0	1	0	0	1	0	0.5	1	2	2	0.3333333333333333	0	0	0	0	0	0	0	0	0	0	0	0	-5.194882581157641e-07	10
1859	0.027907767595966693	0.01024479146541582	0.007628834984501869	0.9575999126549978	-1	0	0	0.2	2	0.9166666666666666	11	0.5384615384615384	0.8333333333333334	11	10	2	0	0	0.15384615384615385	13	2	14	0.0	0	0.5134498956950682	0.9038256704063226	0.7286197263993982	0.7035103573012651	0.5550343226517931	0.9039871920238296	0.8979610558426906	0.8559797300176784	0	0	0.0	0.007628834984501869	17
3139	0.021575653511605453	0.008966946911570578	0.008327994236447171	0.9600792249674389	-1	0	0	0.25	2	0.9	9	0.5454545454545454	0.8	9	8	2	0	0	0.18181818181818182	11	2	12	0.0	0	0.5847234190565997	0.9200211533026932	0.7286197263993982	0.7189466212748166	0.5550343226517931	0.9225176765454416	0.8979610558426906	0.875770988401031	0	0	0.0	0.008327994236447171	4
4959	0.032225662548733276	0.01591476729499199	0.01375389770511967	0.9485272869014709	-1	0	0	0.2	2	0.9230769230769231	12	0.5357142857142857	0.6153846153846154	9	8	5	0	0	0.14285714285714285	14	2	15	0.0	0	0.5847234190565997	0.8789915321583397	0.7286197263993982	0.7801271085510579	0.5547775269200904	0.8835603437928707	0.8634901637826956	0.8530387638854696	0	0	0.0	0.01375389770511967	48
1441	0.029549301925326676	0.006642940542684107	0.005284004620608765	0.9002730110735107	-1	0	0	0.25	2	0.9	9	0.5454545454545454	0.9	10	9	1	0	0	0.18181818181818182	11	2	12	0.0	0	0.549086657375834	0.911753931625552	0.7286197263993982	0.7108335806703118	0.5550343226517931	0.9130099352390955	0.8979610558426906	0.8655155318216123	0	0	0.0	0.005284004620608765	18
5130	0.03014896828067773	0.015474528885004356	0.01351637207924995	0.9481128263085279	-1	0	0	0.2	2	0.9230769230769231	12	0.5357142857142857	0.6153846153846154	9	8	5	0	0	0.14285714285714285	14	2	15	0.0	0	0.5847234190565997	0.8789915321583397	0.7286197263993982	0.7801271085510579	0.5547775269200904	0.8835603437928707	0.8634901637826956	0.8530387638854696	0	0	0.0	0.01351637207924995	19
2330	0.021489079533059147	0.00897017934880905	0.008197237343150185	0.9607870295022317	-1	0	0	0.25	2	0.9	9	0.5454545454545454	0.8	9	8	2	0	0	0.18181818181818182	11	2	12	0.0	0	0.5847234190565997	0.9200211533026932	0.7286197263993982	0.7189466212748166	0.5550343226517931	0.9225176765454416	0.8979610558426906	0.875770988401031	0	0	0.0	0.008197237343150185	34
2613	0.022290498858783758	0.010274424913856559	0.008815599145216015	0.9605507292602992	-1	0	0	0.25	2	0.9	9	0.5454545454545454	0.8	9	8	2	0	0	0.18181818181818182	11	2	12	0.0	0	0.5847234190565997	0.9200211533026932	0.7286197263993982	0.7558758728374486	0.5866242887532293	0.9187326465314433	0.8979610558426906	0.8807300625326193	0	0	0.0	0.008815599145216015	13
939	0.07328761948746303	0.012227939103100454	0.009003014438033984	0.754551756424725	-1	0	0	0.2	2	0.9230769230769231	12	1.0	0.9230769230769231	13	12	1	0	0	0.06666666666666667	15	1	15	0.0	0.14285714285714285	0.5134498956950682	0.9407210393169866	0.7734808330571644	0.8764186537469135	0.2825999427497813	0.938128349929517	0.8979610558426906	0.9227791468683728	0	0	0.0	0.009003014438033984	4
1688	0.027607205800101408	0.010027371663019098	0.007647544451895988	0.9580970436916201	-1	0	0	0.2	2	0.9166666666666666	11	0.5384615384615384	0.8333333333333334	11	10	2	0	0	0.15384615384615385	13	2	14	0.0	0	0.5134498956950682	0.9038256704063226	0.7286197263993982	0.7035103573012651	0.5550343226517931	0.9039871920238296	0.8979610558426906	0.8559797300176784	0	0	0.0	0.007647544451895988	67
2595	0.008562440177673656	0.0022957028455828617	-0.0021993718583936204	0.9852383038939692	-1	0	0	0.4	2	0.8	4	0.5833333333333334	0.6	4	3	2	0	0	0.3333333333333333	6	2	7	0.0	0	0.5918143525091203	0.890892399487752	0.68738248303453	0.765979562836416	0.5673890244165652	0.8959321242560407	0.8001220676068403	0.8597022492979824	0	0	0.0	-0.00021993718583936204	0
1450	0.022719184961370122	0.0009512856027211445	0.0004331161136443619	0.92240718564204	-1	0	0	0.3333333333333333	2	0.8571428571428571	6	0.5625	0.7142857142857143	7	5	1	0	0	0.25	8	2	9	0.0	0	0.5989052859616408	0.9233081261865974	0.7286197263993982	0.733389810390697	0.5866242887532293	0.924760840790716	0.8979610558426906	0.8811089165482989	0	0	0.0	0.0004331161136443619	3
3717	0.030828919460351954	0.015818384622299658	0.013930007594851468	0.950351962548401	-1	0	0	0.2	2	0.9230769230769231	12	0.5357142857142857	0.6153846153846154	9	8	5	0	0	0.14285714285714285	14	2	15	0.0	0	0.5847234190565997	0.8789915321583397	0.7286197263993982	0.7801271085510579	0.5547775269200904	0.8835603437928707	0.8634901637826956	0.8530387638854696	0	0	0.0	0.013930007594851468	32
1799	0.022843268314238968	0.009682562114895751	0.006190739238383875	0.9610006132142822	-1	0	0	0.2222222222222222	2	0.9090909090909091	10	0.65	0.6363636363636364	8	7	4	1	0	0.2	10	2	13	0.09090909090909091	0	0.5918143525091203	0.9127288796580485	0.6923144846729403	0.7866350273519889	0.5549059247859418	0.9166510059033692	0.9150071360513355	0.8825313947063598	1.0	0.125	0.0	0.006190739238383875	7
4302	0.032135731792823446	0.014119639907743023	0.012145992483864044	0.9482726276278498	-1	0	0	0.2	2	0.9230769230769231	12	0.5357142857142857	0.6153846153846154	9	8	5	0	0	0.14285714285714285	14	2	15	0.0	0	0.5847234190565997	0.8789915321583397	0.7286197263993982	0.7801271085510579	0.5547775269200904	0.8835603437928707	0.8634901637826956	0.8530387638854696	0	0	0.0	0.012145992483864044	11
1373	0.0125733116276601	0.00466683044923256	0.004463830758545015	0.9702667869382446	-1	0	0	0.3333333333333333	2	0.8571428571428571	6	0.5625	0.7142857142857143	6	5	2	0	0	0.25	8	2	9	0.0	0	0.7631385184167454	0.8614781122842262	0.6923144846729403	0.7190427458195563	0.38458915344572314	0.8514924335234441	0.8583623488851634	0.8182543070855536	0	0	0.0	0.004463830758545015	11
2520	0.027556424327031814	0.002038868501480962	0.0019660091684485805	0.925691088643571	-1	0	0	0.375	3	0.7	7	0.375	0.7	9	7	2	0	0	0.5	4	8	12	0.0	0	0.5847234190565997	0.9200211533026932	0.7286197263993982	0.7189466212748166	0.5550343226517931	0.9225176765454416	0.8979610558426906	0.875770988401031	0	0	0.0	0.0019660091684485805	2
5438	0.030829653113420695	0.016216528266416497	0.013857330265186223	0.9493166467934704	-1	0	0	0.2	2	0.9230769230769231	12	0.5357142857142857	0.6153846153846154	9	8	5	0	0	0.14285714285714285	14	2	15	0.0	0	0.5847234190565997	0.8789915321583397	0.7286197263993982	0.7801271085510579	0.5547775269200904	0.8835603437928707	0.8634901637826956	0.8530387638854696	0	0	0.0	0.013857330265186223	31
2864	0.022395813449610717	0.009162837804895312	0.00835229168067625	0.9604807129670951	-1	0	0	0.25	2	0.9	9	0.5454545454545454	0.8	9	8	2	0	0	0.18181818181818182	11	2	12	0.0	0	0.5847234190565997	0.9200211533026932	0.7286197263993982	0.7189466212748166	0.5550343226517931	0.9225176765454416	0.8979610558426906	0.875770988401031	0	0	0.0	0.00835229168067625	32
5136	0.027939203687230994	0.014211604768574821	0.012933497843039078	0.9490353017015527	-1	0	0	0.3	3	0.7692307692307693	10	0.38461538461538464	0.5384615384615384	9	7	5	0	0	0.23076923076923078	13	3	15	0.0	0	0.5847234190565997	0.759387651047122	0.6461452396696619	0.84463033502705	0.5550343226517931	0.7730506641801723	0.6453346476367962	0.79511071842684	0	0	0.0	0.012933497843039078	3
4087	0.03520292668092064	0.008924583621098058	-0.008699304516375485	0.9337388162375794	-1	0	0	0.2	2	0.9230769230769231	12	0.5357142857142857	0.6923076923076923	9	9	5	0	0	0.14285714285714285	14	2	15	0.0	0	0.5847234190565997	0.881262606192227	0.6560092429464823	0.7968563312574327	0.5547775269200904	0.8835624214786749	0.6455059263411657	0.8580600065017123	0	0	0.0	-0.0008699304516375485	1
3368	0.031350421013922325	0.015278341360084031	0.013339586547794272	0.9475507103982972	-1	0	0	0.2	2	0.9230769230769231	12	0.5357142857142857	0.6153846153846154	9	8	5	0	0	0.14285714285714285	14	2	15	0.0	0	0.5847234190565997	0.8789915321583397	0.7286197263993982	0.7801271085510579	0.5547775269200904	0.8835603437928707	0.8634901637826956	0.8530387638854696	0	0	0.0	0.013339586547794272	43
2815	0.022118796937471513	0.008909054979234337	0.008221210300837526	0.9612105431495703	-1	0	0	0.25	2	0.9	9	0.5454545454545454	0.8	9	8	2	0	0	0.18181818181818182	11	2	12	0.0	0	0.5847234190565997	0.9200211533026932	0.7286197263993982	0.7189466212748166	0.5550343226517931	0.9225176765454416	0.8979610558426906	0.875770988401031	0	0	0.0	0.008221210300837526	31
1523	0.037633924025467606	0.004238794244686397	0.0011590124386500404	0.8024368344981643	-1	0	0	0.25	2	0.8888888888888888	8	0.55	0.8888888888888888	9	8	1	0	0	0.2	10	2	11	0.0	0	0.5134498956950682	0.9213594516001115	0.7286197263993982	0.7178495122590975	0.5550343226517931	0.9225195563614648	0.8979610558426906	0.8762391948853748	0	0	0.0	0.0011590124386500404	4
2568	0.03190700390939462	0.01316433389760857	0.0114229851422002	0.9472527730723865	-1	0	0	0.3	3	0.7692307692307693	10	0.4166666666666667	0.6153846153846154	10	8	4	0	0	0.25	12	3	15	0.0	0	0.5847234190565997	0.8868321758245304	0.6923144846729403	0.7594643706610544	0.5549059247859418	0.8904771012312211	0.8001220676068403	0.8542151179701821	0	0	0.0	0.0114229851422002	36
3040	0.03240880033013564	0.013465976919497179	0.011799660756224127	0.9469502659135558	-1	0	0	0.3	3	0.7692307692307693	10	0.4166666666666667	0.6153846153846154	10	8	4	0	0	0.25	12	3	15	0.0	0	0.5847234190565997	0.8868321758245304	0.6923144846729403	0.7594643706610544	0.5549059247859418	0.8904771012312211	0.8001220676068403	0.8542151179701821	0	0	0.0	0.011799660756224127	12
2551	0.021458390348024648	0.008812931850711223	0.008121162517470817	0.9622597798155499	-1	0	0	0.25	2	0.9	9	0.5454545454545454	0.8	9	8	2	0	0	0.18181818181818182	11	2	12	0.0	0	0.5847234190565997	0.9200211533026932	0.7286197263993982	0.7189466212748166	0.5550343226517931	0.9225176765454416	0.8979610558426906	0.875770988401031	0	0	0.0	0.008121162517470817	13
4686	0.029384501397514952	0.0034952176228900136	0.0034945409599541175	0.9322156982080932	-1	0	0	0.2	2	0.9230769230769231	12	0.5357142857142857	0.6923076923076923	11	9	3	0	0	0.14285714285714285	2	14	15	0.0	0	0.5847234190565997	0.8617294276670371	0.6560092429464823	0.7767300932060591	0.5547775269200904	0.8622337175911479	0.6455059263411657	0.8370994132539109	0	0	0.0	0.0034945409599541175	2
40	0.006358741922251149	0.00027597173497342247	0.00022929371160229365	0.9954485881992347	-1	0	0	0.5	4	0.4444444444444444	4	0.5238095238095238	0.3333333333333333	6	3	4	5	0	0.42857142857142855	7	3	11	0.5555555555555556	0.6666666666666666	0.38839295946017466	0.915266129110258	0.6537200643493792	0.9233211201512828	0.5476427228927225	0.7456730443926051	0.8063652963528426	0.8788131709290047	0.16666666666666666	0.3333333333333333	0.28116038182150843	0.00022929371160229365	16
3695	0.03560201014376715	0.0026506215676587266	0.0008817805609095987	0.5849284404019686	-1	0	0	0.2	2	0.9230769230769231	12	0.5357142857142857	0.6923076923076923	10	9	4	0	0	0.14285714285714285	14	2	15	0.0	0	0.5847234190565997	0.8689191066133458	0.6461452396696619	0.7639278864003229	0.5547775269200904	0.8925061269628549	0.7119127696149268	0.849086853231331	0	0	0.0	0.0008817805609095987	2
4250	0.032355093710759765	0.014739460787834087	0.012955693475383367	0.9473042380167978	-1	0	0	0.2	2	0.9230769230769231	12	0.5357142857142857	0.6153846153846154	9	8	5	0	0	0.14285714285714285	14	2	15	0.0	0	0.5847234190565997	0.8789915321583397	0.7286197263993982	0.7801271085510579	0.5547775269200904	0.8835603437928707	0.8634901637826956	0.8530387638854696	0	0	0.0	0.012955693475383367	24
5472	0.03198954388487889	0.01598453591971895	0.014152521843672047	0.949580141852744	-1	0	0	0.2	2	0.9230769230769231	12	0.5357142857142857	0.6153846153846154	9	8	5	0	0	0.14285714285714285	14	2	15	0.0	0	0.5847234190565997	0.8789915321583397	0.7286197263993982	0.7801271085510579	0.5547775269200904	0.8835603437928707	0.8634901637826956	0.8530387638854696	0	0	0.0	0.014152521843672047	37
2023	0.02116722624731211	0.008945218231150246	0.007973904584932535	0.9628474899434657	-1	0	0	0.25	2	0.9	9	0.5454545454545454	0.8	9	8	2	0	0	0.18181818181818182	11	2	12	0.0	0	0.5847234190565997	0.9200211533026932	0.7286197263993982	0.7189466212748166	0.5550343226517931	0.9225176765454416	0.8979610558426906	0.875770988401031	0	0	0.0	0.007973904584932535	21
4091	0.03159420446354558	0.015046236410851552	0.012915807205838957	0.948032985569781	-1	0	0	0.2	2	0.9230769230769231	12	0.5357142857142857	0.6153846153846154	9	8	5	0	0	0.14285714285714285	14	2	15	0.0	0	0.5847234190565997	0.8789915321583397	0.7286197263993982	0.7801271085510579	0.5547775269200904	0.8835603437928707	0.8634901637826956	0.8530387638854696	0	0	0.0	0.012915807205838957	12
440	4.403171780100136e-06	4.4494537971707955e-08	2.805447927276043e-08	0.9999983857584223	-1	0	0	1.0	2	0.0	0	0.75	0	2	0	0	0	0	1.0	2	2	3	0.0	0	0	0	0	0	0	0	0	0	0	0	0	2.805447927276043e-08	16
792	0.01599517902593328	0.002484636659807301	0.0020511268189574716	0.9447283122997471	-1	0	0	0.3333333333333333	2	0.8571428571428571	6	0.5625	0.8571428571428571	7	6	1	0	0	0.25	8	2	9	0.0	0	0.5134498956950682	0.9083041515886463	0.7286197263993982	0.7313801006764724	0.5550343226517931	0.9085761825789725	0.8979610558426906	0.8657280501527052	0	0	0.0	0.0020511268189574716	12
4581	0.031794287759111056	0.014662679344837313	0.01268881970888529	0.9474543120280722	-1	0	0	0.2	2	0.9230769230769231	12	0.5357142857142857	0.6153846153846154	9	8	5	0	0	0.14285714285714285	14	2	15	0.0	0	0.5847234190565997	0.8789915321583397	0.7286197263993982	0.7801271085510579	0.5547775269200904	0.8835603437928707	0.8634901637826956	0.8530387638854696	0	0	0.0	0.01268881970888529	11
4013	0.030836422445951635	0.015649333037753108	0.0131588988274916	0.9477219027634056	-1	0	0	0.2	2	0.9230769230769231	12	0.5357142857142857	0.6153846153846154	9	8	5	0	0	0.14285714285714285	14	2	15	0.0	0	0.5847234190565997	0.8789915321583397	0.7286197263993982	0.7801271085510579	0.5547775269200904	0.8835603437928707	0.8634901637826956	0.8530387638854696	0	0	0.0	0.0131588988274916	18
3559	0.03069867289581272	0.014806767042038593	0.012813314883611523	0.9477191906588295	-1	0	0	0.2	2	0.9230769230769231	12	0.5357142857142857	0.6153846153846154	9	8	5	0	0	0.14285714285714285	14	2	15	0.0	0	0.5847234190565997	0.8789915321583397	0.7286197263993982	0.7801271085510579	0.5547775269200904	0.8835603437928707	0.8634901637826956	0.8530387638854696	0	0	0.0	0.012813314883611523	10
1638	0.03019646248362601	0.007437945817666785	0.006966157029761031	0.9044046378082425	-1	0	0	0.25	2	0.9	9	0.5454545454545454	0.9	10	9	1	0	0	0.18181818181818182	11	2	12	0.0	0	0.549086657375834	0.911753931625552	0.7286197263993982	0.7108335806703118	0.5550343226517931	0.9130099352390955	0.8979610558426906	0.8655155318216123	0	0	0.0	0.006966157029761031	20
2976	0.030630777082975617	0.006698044317318416	0.005343444939542535	0.8016069417465557	-1	0	0	0.3	3	0.7692307692307693	10	0.38461538461538464	0.6153846153846154	10	8	4	0	0	0.23076923076923078	13	3	15	0.0	0	0.5847234190565997	0.8868321758245304	0.6923144846729403	0.7594643706610544	0.6354303267546871	0.8391316501374988	0.8394641948116838	0.8348093957331266	0	0	0.0	0.005343444939542535	4
1851	0.02160361389742595	0.010175984278136907	0.006733502501510467	0.9597883859240035	-1	0	0	0.2222222222222222	2	0.9090909090909091	10	0.65	0.6363636363636364	8	7	4	1	0	0.2	10	2	13	0.09090909090909091	0	0.5918143525091203	0.9127288796580485	0.6923144846729403	0.7866350273519889	0.5549059247859418	0.9166510059033692	0.9150071360513355	0.8825313947063598	1.0	0.125	0.0	0.006733502501510467	16
4454	0.03050983418843548	0.015468013578049849	0.013756271378754938	0.9503319348813882	-1	0	0	0.2	2	0.9230769230769231	12	0.5357142857142857	0.6153846153846154	9	8	5	0	0	0.14285714285714285	14	2	15	0.0	0	0.5847234190565997	0.8789915321583397	0.7286197263993982	0.7801271085510579	0.5547775269200904	0.8835603437928707	0.8634901637826956	0.8530387638854696	0	0	0.0	0.013756271378754938	19
66	None	None	None	None	None	0	0	0.3	3	0.7692307692307693	10	0.42857142857142855	0.23076923076923078	6	3	8	2	0	0.7142857142857143	5	7	15	0.11764705882352941	0.36363636363636365	0.5764346897332858	0.830897843679913	0.8106639420414515	0.94664081705709	0.513548273087539	0.9507807794444866	0.9105594276341328	0.9224630174345518	0.5833333333333334	0.5	0.0	None	0
5334	0.027922995976369352	0.013890297143042714	0.0052776787555621485	0.9413679794375251	-1	0	0	0.3	3	0.7692307692307693	10	0.5769230769230769	0.5384615384615384	9	7	5	0	0	0.15384615384615385	13	2	15	0.0	0	0.5847234190565997	0.8062595423617132	0.6461452396696619	0.7532643031584582	0.5547775269200904	0.8707501543673878	0.6455059263411657	0.8150550590259388	0	0	0.0	0.0052776787555621485	6
3069	0.03258107840433138	0.013431344298857232	0.012929596121436182	0.9416178473235121	-1	0	0	0.2	2	0.9230769230769231	12	0.5357142857142857	0.6153846153846154	9	8	5	0	0	0.14285714285714285	14	2	15	0.0	0	0.5847234190565997	0.9006697180336146	0.7286197263993982	0.7801271085510579	0.5547775269200904	0.8835603437928707	0.8954455666018574	0.8620664852911676	0	0	0.0	0.012929596121436182	33
4909	0.03225480452520248	0.015852980475912905	0.014207390033495016	0.948160853572561	-1	0	0	0.2	2	0.9230769230769231	12	0.5357142857142857	0.6153846153846154	9	8	5	0	0	0.14285714285714285	14	2	15	0.0	0	0.5847234190565997	0.8789915321583397	0.7286197263993982	0.7801271085510579	0.5547775269200904	0.8835603437928707	0.8634901637826956	0.8530387638854696	0	0	0.0	0.014207390033495016	101
3875	0.03256806116505786	0.014877356255288477	0.013143923092937396	0.9501684568601504	-1	0	0	0.2	2	0.9230769230769231	12	0.5357142857142857	0.6153846153846154	9	8	5	0	0	0.14285714285714285	14	2	15	0.0	0	0.5847234190565997	0.8789915321583397	0.7286197263993982	0.7801271085510579	0.5547775269200904	0.8835603437928707	0.8634901637826956	0.8530387638854696	0	0	0.0	0.013143923092937396	9
5067	0.03290155985967432	0.01451226438820877	0.013058959656294314	0.9500510733513834	-1	0	0	0.2	2	0.9230769230769231	12	0.5357142857142857	0.6153846153846154	9	8	5	0	0	0.14285714285714285	14	2	15	0.0	0	0.5847234190565997	0.8789915321583397	0.7286197263993982	0.7801271085510579	0.5547775269200904	0.8835603437928707	0.8634901637826956	0.8530387638854696	0	0	0.0	0.013058959656294314	21
1938	0.021858390512022086	0.008724778782284146	0.00803710842660848	0.9625496148431152	-1	0	0	0.25	2	0.9	9	0.5454545454545454	0.8	9	8	2	0	0	0.18181818181818182	11	2	12	0.0	0	0.5847234190565997	0.9200211533026932	0.7286197263993982	0.7189466212748166	0.5550343226517931	0.9225176765454416	0.8979610558426906	0.875770988401031	0	0	0.0	0.00803710842660848	26
3779	0.03533745607163829	0.00797819635490849	-0.0049039413285738645	0.9365068298363306	-1	0	0	0.2	2	0.9230769230769231	12	0.5357142857142857	0.6153846153846154	9	8	5	0	0	0.14285714285714285	14	2	15	0.0	0	0.5847234190565997	0.8789986567357361	0.7286197263993982	0.8020603904320489	0.5547775269200904	0.9101501217877414	0.8815272294812153	0.8698037081241565	0	0	0.0	-0.0004903941328573864	1
1595	0.027769682391975938	0.005437157952541332	0.005048221582757318	0.6004056076675146	-1	0	0	0.25	2	0.8888888888888888	8	0.55	0.8888888888888888	9	8	1	0	0	0.2	10	2	11	0.0	0	0.5134498956950682	0.7320612815364944	0.6560092429464823	0.8270535453705647	0.5550343226517931	0.7729395340960261	0.6453346476367962	0.779884359351916	0	0	0.0	0.005048221582757318	12
3051	0.03064548590880189	0.011500569989585888	0.010083044596917414	0.9372652346668575	-1	0	0	0.3	3	0.7692307692307693	10	0.38461538461538464	0.6153846153846154	10	8	4	0	0	0.23076923076923078	13	3	15	0.0	0	0.5847234190565997	0.8868321758245304	0.6923144846729403	0.7594643706610544	0.5549059247859418	0.8904771012312211	0.8001220676068403	0.8542151179701821	0	0	0.0	0.010083044596917414	23
1968	0.021539366491694238	0.008941839063495723	0.008080158381311379	0.9611371434927457	-1	0	0	0.25	2	0.9	9	0.5454545454545454	0.8	9	8	2	0	0	0.18181818181818182	11	2	12	0.0	0	0.5847234190565997	0.9200211533026932	0.7286197263993982	0.7189466212748166	0.5550343226517931	0.9225176765454416	0.8979610558426906	0.875770988401031	0	0	0.0	0.008080158381311379	22
4805	0.031098098013251703	0.015830815476070292	0.013731878336170403	0.9496573797600363	-1	0	0	0.2	2	0.9230769230769231	12	0.5357142857142857	0.6153846153846154	9	8	5	0	0	0.14285714285714285	14	2	15	0.0	0	0.5847234190565997	0.8789915321583397	0.7286197263993982	0.7801271085510579	0.5547775269200904	0.8835603437928707	0.8634901637826956	0.8530387638854696	0	0	0.0	0.013731878336170403	44
5055	0.026147529389379587	0.009831688620184855	0.008343705167036643	0.9595720036430758	-1	0	0	0.4	4	0.6153846153846154	8	0.46875	0.5384615384615384	9	7	5	0	0	0.5	8	4	15	0.0	0	0.5847234190565997	0.9200211533026932	0.7286197263993982	0.7524958260140717	0.5550343226517931	0.9225176765454416	0.8979610558426906	0.8819006370895889	0	0	0.0	0.008343705167036643	7
2799	0.03410377243295565	0.00823714776544378	0.007061167172046187	0.848634325536361	-1	0	0	0.2	2	0.9230769230769231	12	0.5357142857142857	0.6923076923076923	10	9	4	0	0	0.14285714285714285	14	2	15	0.0	0	0.5847234190565997	0.8868321758245304	0.6923144846729403	0.7594643706610544	0.5549059247859418	0.8904771012312211	0.8001220676068403	0.8542151179701821	0	0	0.0	0.007061167172046187	8
3584	0.03142682512199794	0.015474709578258595	0.013100726649094372	0.9469508503188369	-1	0	0	0.2	2	0.9230769230769231	12	0.5357142857142857	0.6153846153846154	9	8	5	0	0	0.14285714285714285	14	2	15	0.0	0	0.5847234190565997	0.8789915321583397	0.7286197263993982	0.7801271085510579	0.5547775269200904	0.8835603437928707	0.8634901637826956	0.8530387638854696	0	0	0.0	0.013100726649094372	34
423	0.0017754621090368744	0.0005123619512538097	3.2007088206354256e-05	0.993657656163014	-1	0	0	0.6666666666666666	2	0.5	1	0.6666666666666666	0.5	2	1	1	0	0	0.6666666666666666	3	2	4	0.0	0	0.42456170849281216	0.8196703942452819	0.2617096472914794	0.6959446219657728	0.5340387485204291	0.8340203332668923	0.8498590543677388	0.7889913514214777	0	0	0.0	3.2007088206354256e-05	15
637	0.0664419150283375	0.011210038888944254	-0.010673162514210972	0.7782336176918832	-1	0	0	0.2	2	0.9230769230769231	12	0.5357142857142857	0.9230769230769231	13	12	1	0	0	0.14285714285714285	14	2	15	0.0	0	0.5989052859616408	0.9416064900053573	0.46337163627144545	0.9479642127658431	0.21440077997135587	0.9260956159085183	0.8979610558426906	0.9391744336732215	0	0	0.0	-0.0010673162514210973	1
4631	0.02594598860254316	0.014284038639638811	0.01278882700256056	0.9422784790229324	-1	0	0	0.3	3	0.7692307692307693	10	0.5769230769230769	0.5384615384615384	9	7	5	0	0	0.15384615384615385	13	2	15	0.0	0	0.5847234190565997	0.8423602164518478	0.6461452396696619	0.7400453210125336	0.5547775269200904	0.8356724451611773	0.6453346476367962	0.80992015179261	0	0	0.0	0.01278882700256056	9
1408	0.031148089198781957	0.006925542200485577	0.006379184742963172	0.9056956876747013	-1	0	0	0.25	2	0.9	9	0.5454545454545454	0.9	10	9	1	0	0	0.18181818181818182	11	2	12	0.0	0	0.549086657375834	0.911753931625552	0.7286197263993982	0.7108335806703118	0.5550343226517931	0.9130099352390955	0.8979610558426906	0.8655155318216123	0	0	0.0	0.006379184742963172	14
1553	0.030217211741706735	0.007054945452437279	0.006579090646221481	0.9069795439831254	-1	0	0	0.25	2	0.9	9	0.5454545454545454	0.9	10	9	1	0	0	0.18181818181818182	11	2	12	0.0	0	0.549086657375834	0.911753931625552	0.7286197263993982	0.7108335806703118	0.5550343226517931	0.9130099352390955	0.8979610558426906	0.8655155318216123	0	0	0.0	0.006579090646221481	14
4927	0.03178591853193718	0.015864138795280373	0.01335979503851658	0.9483158022717311	-1	0	0	0.2	2	0.9230769230769231	12	0.5357142857142857	0.6153846153846154	9	8	5	0	0	0.14285714285714285	14	2	15	0.0	0	0.5847234190565997	0.8789915321583397	0.7286197263993982	0.7801271085510579	0.5547775269200904	0.8835603437928707	0.8634901637826956	0.8530387638854696	0	0	0.0	0.01335979503851658	27
675	0.02950140605699547	0.006403265238903525	-0.006020905732515465	0.5141120749455453	-1	0	0	0.2	2	0.9166666666666666	11	0.5384615384615384	0.9166666666666666	12	11	1	0	0	0.15384615384615385	13	2	14	0.0	0	0.5606213848960883	0.8949507865918851	0.6539417928936765	0.901862399886069	0.5052912688674674	0.9166773211905912	0.8979610558426906	0.9048936752093131	0	0	0.0	-0.0006020905732515465	2
3906	0.02869002408517956	0.015718792953601825	0.014469494914885226	0.9421790385927378	-1	0	0	0.3	3	0.7692307692307693	10	0.5769230769230769	0.5384615384615384	9	7	5	0	0	0.15384615384615385	13	2	15	0.0	0	0.5847234190565997	0.8559374204241691	0.6461452396696619	0.7823098514885739	0.5547775269200904	0.855586233917941	0.6455059263411657	0.8338843738829796	0	0	0.0	0.014469494914885226	3
2950	0.02595050998016798	0.013874889791910042	0.010997181711256437	0.9493122051454447	-1	0	0	0.3	3	0.7692307692307693	10	0.38461538461538464	0.6153846153846154	10	8	4	0	0	0.23076923076923078	13	3	15	0.0	0	0.5847234190565997	0.9062322007797733	0.6923144846729403	0.7594643706610544	0.5549059247859418	0.8904771012312211	0.821297363302353	0.8627058000746728	0	0	0.0	0.010997181711256437	55
5137	0.032722064194732337	0.014758614815773244	0.012757952707995422	0.9483120326246653	-1	0	0	0.2	2	0.9230769230769231	12	0.5357142857142857	0.6153846153846154	9	8	5	0	0	0.14285714285714285	14	2	15	0.0	0	0.5847234190565997	0.8789915321583397	0.7286197263993982	0.7801271085510579	0.5547775269200904	0.8835603437928707	0.8634901637826956	0.8530387638854696	0	0	0.0	0.012757952707995422	11
1183	0.031638910910273384	0.007050424533885832	0.0066077097174330615	0.9067754270875092	-1	0	0	0.25	2	0.9	9	0.5454545454545454	0.9	10	9	1	0	0	0.18181818181818182	11	2	12	0.0	0	0.549086657375834	0.911753931625552	0.7286197263993982	0.7108335806703118	0.5550343226517931	0.9130099352390955	0.8979610558426906	0.8655155318216123	0	0	0.0	0.0066077097174330615	31
1325	0.07460745347049484	0.011832959978006263	0.007371422840264541	0.7505551091912441	-1	0	0	0.2	2	0.9166666666666666	11	0.5384615384615384	0.9166666666666666	12	11	1	0	0	0.15384615384615385	13	2	14	0.0	0	0.48798329356462833	0.9010920504914243	0.6923144846729403	0.9147202512652046	0.6992546060297112	0.9496392465063247	0.9301807381700562	0.9245839003776514	0	0	0.0	0.007371422840264541	5
1527	0.003219834309352651	0.00025517171256366617	1.3026200568656585e-05	0.9798607271188909	-1	0	0	0.5	2	0.75	3	0.6	0.75	4	3	1	0	0	0.4	5	2	6	0.0	0	0.631839344248853	0.950514516305665	0.7510502797282813	0.5558424461327184	0.5164547350588691	0.9534934570140703	0.9301807381700562	0.8876265147888668	0	0	0.0	1.3026200568656585e-05	1
1085	0.030670749821261025	0.007550954617138822	0.0069669527641385036	0.9060235339376593	-1	0	0	0.25	2	0.9	9	0.5454545454545454	0.9	10	9	1	0	0	0.18181818181818182	11	2	12	0.0	0	0.549086657375834	0.911753931625552	0.7286197263993982	0.7108335806703118	0.5550343226517931	0.9130099352390955	0.8979610558426906	0.8655155318216123	0	0	0.0	0.0069669527641385036	28
3006	0.032895757432019175	0.008826386744216685	0.007640819241656696	0.8333411142918092	-1	0	0	0.3	3	0.7692307692307693	10	0.5769230769230769	0.6153846153846154	10	8	4	0	0	0.15384615384615385	13	2	15	0.0	0	0.5847234190565997	0.8868321758245304	0.6923144846729403	0.7594643706610544	0.5549059247859418	0.8904771012312211	0.8001220676068403	0.8542151179701821	0	0	0.0	0.007640819241656696	12
1584	0.02912819668757889	0.007218876223615999	0.00697522331277854	0.9063306013540559	-1	0	0	0.25	2	0.9	9	0.5454545454545454	0.9	10	9	1	0	0	0.18181818181818182	11	2	12	0.0	0	0.549086657375834	0.911753931625552	0.7286197263993982	0.7108335806703118	0.5550343226517931	0.9130099352390955	0.8979610558426906	0.8655155318216123	0	0	0.0	0.00697522331277854	25
3853	0.025975095129670927	0.0028705106806476296	-0.00026671202762922026	0.9529385763036032	-1	0	0	0.3	3	0.7692307692307693	10	0.5769230769230769	0.6153846153846154	8	8	6	1	0	0.15384615384615385	13	2	15	0.0625	0	0.6131366459448184	0.8930722954104349	0.6461452396696619	0.8251433070561113	0.5547775269200904	0.8955619242991304	0.8912268542393331	0.8744605713598176	1.0	0.375	0.0	-2.6671202762922025e-05	0
1705	0.017977435987469745	0.0018284685509437249	0.00018796596151384996	0.9517374128564594	-1	0.25	1	0.4	4	0.6666666666666666	8	0.42424242424242425	0.6666666666666666	10	8	3	0	0	0.2727272727272727	11	3	14	0.0	0.6666666666666666	0.549086657375834	0.911753931625552	0.7286197263993982	0.7108335806703118	0.5550343226517931	0.9130099352390955	0.8979610558426906	0.8655155318216123	0	0	0.0	0.00018796596151384996	2
2155	0.022442284901855708	0.009471151459816507	0.006952559775548773	0.9605724897029333	-1	0	0	0.25	2	0.9	9	0.5454545454545454	0.8	9	8	2	0	0	0.18181818181818182	11	2	12	0.0	0	0.5847234190565997	0.9200211533026932	0.7286197263993982	0.8263856668342201	0.5550343226517931	0.9225176765454416	0.8979610558426906	0.8965969650558483	0	0	0.0	0.006952559775548773	5
4950	0.03185635388326203	0.015209370410443701	0.013062715756612008	0.946022734894812	-1	0	0	0.2	2	0.9230769230769231	12	0.5357142857142857	0.6153846153846154	9	8	5	0	0	0.14285714285714285	14	2	15	0.0	0	0.5847234190565997	0.8789915321583397	0.7286197263993982	0.7801271085510579	0.5547775269200904	0.8835603437928707	0.8634901637826956	0.8530387638854696	0	0	0.0	0.013062715756612008	19
2647	0.008700777057414046	0.0021970343161644592	-0.001284053800765918	0.9851341045531362	-1	0	0	0.4	2	0.8	4	0.5833333333333334	0.6	4	3	2	0	0	0.3333333333333333	6	2	7	0.0	0	0.5918143525091203	0.890892399487752	0.68738248303453	0.765979562836416	0.5673890244165652	0.8959321242560407	0.8001220676068403	0.8597022492979824	0	0	0.0	-0.0001284053800765918	4
1650	0.02155690862724556	0.008989832220053623	0.008243443728391277	0.9603127189704279	-1	0	0	0.25	2	0.9	9	0.5454545454545454	0.8	9	8	2	0	0	0.18181818181818182	11	2	12	0.0	0	0.5847234190565997	0.9200211533026932	0.7286197263993982	0.7189466212748166	0.5550343226517931	0.9225176765454416	0.8979610558426906	0.875770988401031	0	0	0.0	0.008243443728391277	46
3278	0.03404837137481347	0.014482072063157271	0.012530284320580015	0.9456671623496903	-1	0	0	0.2	2	0.9230769230769231	12	0.5357142857142857	0.7692307692307693	11	10	3	0	0	0.14285714285714285	14	2	15	0.0	0	0.5847234190565997	0.9026486612816995	0.7286197263993982	0.7170095334936232	0.5550343226517931	0.9039855040050824	0.8979610558426906	0.858108231517144	0	0	0.0	0.012530284320580015	20
3052	0.021665571835915297	0.008701483522832306	0.00813917594228932	0.9597264427780204	-1	0	0	0.25	2	0.9	9	0.5454545454545454	0.8	9	8	2	0	0	0.18181818181818182	11	2	12	0.0	0	0.5847234190565997	0.9200211533026932	0.7286197263993982	0.7189466212748166	0.5550343226517931	0.9225176765454416	0.8979610558426906	0.875770988401031	0	0	0.0	0.00813917594228932	8
5326	0.03198507176359747	0.015060130059965546	0.013451472612584682	0.9501446220722788	-1	0	0	0.2	2	0.9230769230769231	12	0.5357142857142857	0.6153846153846154	9	8	5	0	0	0.14285714285714285	14	2	15	0.0	0	0.5847234190565997	0.8789915321583397	0.7286197263993982	0.7801271085510579	0.5547775269200904	0.8835603437928707	0.8634901637826956	0.8530387638854696	0	0	0.0	0.013451472612584682	28
4943	0.032252988176748695	0.0148220762108031	0.012865978282126801	0.9466695642433443	-1	0	0	0.2	2	0.9230769230769231	12	0.5357142857142857	0.6153846153846154	9	8	5	0	0	0.14285714285714285	14	2	15	0.0	0	0.5847234190565997	0.8789915321583397	0.7286197263993982	0.7801271085510579	0.5547775269200904	0.8835603437928707	0.8634901637826956	0.8530387638854696	0	0	0.0	0.012865978282126801	9
3865	0.03299599156759915	0.01480800168413471	0.01271331686900755	0.9462469142644105	-1	0	0	0.2	2	0.9230769230769231	12	0.5357142857142857	0.6153846153846154	9	8	5	0	0	0.14285714285714285	14	2	15	0.0	0	0.5847234190565997	0.8789915321583397	0.7286197263993982	0.7801271085510579	0.5547775269200904	0.8835603437928707	0.8634901637826956	0.8530387638854696	0	0	0.0	0.01271331686900755	9
554	0.0008635278530624869	0.00014815112473917194	0.00014814762806038707	0.9960523299920215	-1	0	0	1.0	1	0	0	1.0	0	1	0	0	1	0	0.5	1	2	2	0.3333333333333333	0	0	0	0	0	0	0	0	0	0	0	0	0.00014814762806038707	53
44	9.523293731004036e-05	6.564852262657581e-05	-4.373123985858873e-07	0.9980731326743173	-1	0	0	1.0	2	0.0	0	1.0	0	2	0	0	0	0	0.3333333333333333	3	1	3	0.0	1.0	0	0	0	0	0	0	0	0	0	0	0	-4.373123985858873e-08	13
4224	0.031968379618597234	0.01518151832150792	0.013340470805017523	0.9503382347133729	-1	0	0	0.2	2	0.9230769230769231	12	0.5357142857142857	0.6153846153846154	9	8	5	0	0	0.14285714285714285	14	2	15	0.0	0	0.5847234190565997	0.8789915321583397	0.7286197263993982	0.7801271085510579	0.5547775269200904	0.8835603437928707	0.8634901637826956	0.8530387638854696	0	0	0.0	0.013340470805017523	24
1414	0.03050952297293101	0.00707179119932213	0.006874993637765711	0.9082614261589029	-1	0	0	0.25	2	0.9	9	0.5454545454545454	0.9	10	9	1	0	0	0.18181818181818182	11	2	12	0.0	0	0.549086657375834	0.911753931625552	0.7286197263993982	0.7108335806703118	0.5550343226517931	0.9130099352390955	0.8979610558426906	0.8655155318216123	0	0	0.0	0.006874993637765711	19
4780	0.031014599101755826	0.015166793054906333	0.012894914031114375	0.9482434040942349	-1	0	0	0.2	2	0.9230769230769231	12	0.5357142857142857	0.6153846153846154	9	8	5	0	0	0.14285714285714285	14	2	15	0.0	0	0.5847234190565997	0.8789915321583397	0.7286197263993982	0.7801271085510579	0.5547775269200904	0.8835603437928707	0.8634901637826956	0.8530387638854696	0	0	0.0	0.012894914031114375	14
1519	0.029298434666709824	0.006139192788891269	0.004925272720977591	0.9011505077931878	-1	0	0	0.25	2	0.9	9	0.5454545454545454	0.9	10	9	1	0	0	0.18181818181818182	11	2	12	0.0	0	0.549086657375834	0.911753931625552	0.7286197263993982	0.7108335806703118	0.5550343226517931	0.9130099352390955	0.8979610558426906	0.8655155318216123	0	0	0.0	0.004925272720977591	7
4138	0.03180390853733254	0.015781821257072042	0.01406100370804387	0.9491180511969235	-1	0	0	0.2	2	0.9230769230769231	12	0.5357142857142857	0.6153846153846154	9	8	5	0	0	0.14285714285714285	14	2	15	0.0	0	0.5847234190565997	0.8789915321583397	0.7286197263993982	0.7801271085510579	0.5547775269200904	0.8835603437928707	0.8634901637826956	0.8530387638854696	0	0	0.0	0.01406100370804387	17
3826	0.03155694521168788	0.015015337101070605	0.013246892685720397	0.9462165500345232	-1	0	0	0.2	2	0.9230769230769231	12	0.5357142857142857	0.6153846153846154	9	8	5	0	0	0.14285714285714285	14	2	15	0.0	0	0.5847234190565997	0.8789915321583397	0.7286197263993982	0.7801271085510579	0.5547775269200904	0.8835603437928707	0.8634901637826956	0.8530387638854696	0	0	0.0	0.013246892685720397	35
2348	0.022327432603051596	0.008816506473041967	0.0082719076662614	0.9601745261465899	-1	0	0	0.25	2	0.9	9	0.5454545454545454	0.8	9	8	2	0	0	0.18181818181818182	11	2	12	0.0	0	0.5847234190565997	0.9200211533026932	0.7286197263993982	0.7189466212748166	0.5550343226517931	0.9225176765454416	0.8979610558426906	0.875770988401031	0	0	0.0	0.0082719076662614	37
2292	0.0228930845292114	0.0080696325242507	0.00691148252789037	0.954380305904203	-1	0	0	0.25	2	0.9	9	0.5454545454545454	0.8	9	8	2	0	0	0.18181818181818182	11	2	12	0.0	0	0.5847234190565997	0.9200211533026932	0.7286197263993982	0.7189466212748166	0.5550343226517931	0.9225176765454416	0.8979610558426906	0.875770988401031	0	0	0.0	0.00691148252789037	12
444	0.005629033633456653	0.0012458340158553406	0.0012441678280350741	0.9901304767366038	-1	0	0	0.5	2	0.6666666666666666	2	0.625	0.6666666666666666	3	2	1	0	0	0.5	4	2	5	0.0	0	0.5134498956950682	0.599369946570263	0.6560092429464823	0.8903013163803958	0.5550343226517931	0.5293890326581111	0.6455059263411657	0.7050476671078673	0	0	0.0	0.0012441678280350741	25
255	3.91031194452911e-06	6.156107823513061e-08	-6.112581086227189e-08	0.9999965802749776	-1	0	0	0.6666666666666666	2	0.5	1	1.0	0	1	0	2	1	0	1.0	2	2	4	0.14285714285714285	0	0	0	0	0	0	0	0	0	0	0	0	-6.112581086227189e-09	12
284	0.003740399899862326	0.0006806776114771352	-5.291868942463653e-05	0.9991740980861858	-1	0	0	0.3333333333333333	1	1.0	2	0.6666666666666666	0.5	2	1	1	3	0	0.6666666666666666	2	3	4	0.6	0	0.5139700506044742	0.8577101884862152	0.5426653174740008	0.9881867880503906	0.7494957406682292	0.797077592307106	0.9528727994624924	0.9262452714936305	0.5	0.5	0.433905875017667	-5.2918689424636534e-06	20
2133	0.020666074961102593	0.007776198144223196	0.0065354336198345875	0.9604598902349222	-1	0	0	0.25	2	0.9	9	0.5454545454545454	0.8	9	8	2	0	0	0.18181818181818182	11	2	12	0.0	0	0.5847234190565997	0.9200211533026932	0.7286197263993982	0.7189466212748166	0.5550343226517931	0.9225176765454416	0.8979610558426906	0.875770988401031	0	0	0.0	0.0065354336198345875	7
221	0.03401820935916666	0.005446658286394985	0.0030236709188413264	0.9350669968585057	-1	0	0	0.5	5	0.38461538461538464	5	0.3125	0.38461538461538464	8	5	6	0	0	0.75	8	6	15	0.0	0.25	0.5673598920225944	0.9163945123450283	0.3711838237417981	0.9414466595182268	0.5884762815125578	0.8960547544054138	0.8853953969588667	0.919973340265928	0	0	0.0	0.0030236709188413264	37
4917	0.02920360240313922	0.015640974366773284	0.01357276941357041	0.9487223047920729	-1	0	0	0.2	2	0.9230769230769231	12	0.5357142857142857	0.6153846153846154	9	8	5	0	0	0.14285714285714285	14	2	15	0.0	0	0.5847234190565997	0.8789915321583397	0.7286197263993982	0.7801271085510579	0.5547775269200904	0.8835603437928707	0.8634901637826956	0.8530387638854696	0	0	0.0	0.01357276941357041	52
4788	0.03210981518195326	0.015869347113905117	0.013280531355345534	0.9474370320211641	-1	0	0	0.2	2	0.9230769230769231	12	0.5357142857142857	0.6153846153846154	9	8	5	0	0	0.14285714285714285	14	2	15	0.0	0	0.5847234190565997	0.8789915321583397	0.7286197263993982	0.7801271085510579	0.5547775269200904	0.8835603437928707	0.8634901637826956	0.8530387638854696	0	0	0.0	0.013280531355345534	29
3027	0.03841149733214988	0.011611854221798178	0.011523117387641254	0.7338204144631251	-1	0	0	0.25	2	0.9	9	0.5454545454545454	0.8	9	8	2	0	0	0.18181818181818182	11	2	12	0.0	0	0.7911670382003855	0.818617322948384	0.6461452396696619	0.7302284853632068	0.40302672030471465	0.8065054072695893	0.8350280812068257	0.7875271472468113	0	0	0.0	0.011523117387641254	86
5445	0.03128788205301313	0.015322463988045439	0.013018139189268045	0.9466583943785501	-1	0	0	0.2	2	0.9230769230769231	12	0.5357142857142857	0.6153846153846154	9	8	5	0	0	0.14285714285714285	14	2	15	0.0	0	0.5847234190565997	0.8789915321583397	0.7286197263993982	0.7801271085510579	0.5547775269200904	0.8835603437928707	0.8634901637826956	0.8530387638854696	0	0	0.0	0.013018139189268045	15
5309	0.03082114828139758	0.015608301939811324	0.013335306518648244	0.9484340111615035	-1	0	0	0.2	2	0.9230769230769231	12	0.5357142857142857	0.6153846153846154	9	8	5	0	0	0.14285714285714285	14	2	15	0.0	0	0.5847234190565997	0.8789915321583397	0.7286197263993982	0.7801271085510579	0.5547775269200904	0.8835603437928707	0.8634901637826956	0.8530387638854696	0	0	0.0	0.013335306518648244	45
5256	0.032003945205931965	0.01532513001670297	0.013115972901221013	0.9458444883312376	-1	0	0	0.2	2	0.9230769230769231	12	0.5357142857142857	0.6153846153846154	9	8	5	0	0	0.14285714285714285	14	2	15	0.0	0	0.5847234190565997	0.8789915321583397	0.7286197263993982	0.7801271085510579	0.5547775269200904	0.8835603437928707	0.8634901637826956	0.8530387638854696	0	0	0.0	0.013115972901221013	21
5346	0.03844712072972643	0.009197882669327744	0.007130295000846452	0.9194398906455398	-1	0	0	0.2	2	0.9230769230769231	12	0.42857142857142855	0.46153846153846156	7	6	7	0	0	0.7142857142857143	7	5	15	0.0	0	0.5847234190565997	0.822862439574138	0.6461452396696619	0.7988154220204456	0.5547775269200904	0.8267522704410737	0.6455059263411657	0.8164558159895796	0	0	0.0	0.007130295000846452	7
1327	0.034429452244469506	0.003484716168657887	0.0034330151938036474	0.8208175896860451	-1	0	0	0.25	2	0.8888888888888888	8	0.55	0.8888888888888888	9	8	1	0	0	0.2	10	2	11	0.0	0	0.5134498956950682	0.9213594516001115	0.7286197263993982	0.7178495122590975	0.5550343226517931	0.9225195563614648	0.8979610558426906	0.8762391948853748	0	0	0.0	0.0034330151938036474	8
89	0.0	0.0	0.0	1.0	-1	0	0	0	0	0	0	1.0	0	0	0	0	2	0	1.0	1	1	1	0.5	0	0	0	0	0	0	0	0	0	0	0	0	-0.1	10
3435	0.032409753124264994	0.01570319949052798	0.013598110608554993	0.9496653293314463	-1	0	0	0.2	2	0.9230769230769231	12	0.5357142857142857	0.6153846153846154	9	8	5	0	0	0.14285714285714285	14	2	15	0.0	0	0.5847234190565997	0.8789915321583397	0.7286197263993982	0.7801271085510579	0.5547775269200904	0.8835603437928707	0.8634901637826956	0.8530387638854696	0	0	0.0	0.013598110608554993	73
5024	0.030563921454206437	0.01613143039979255	0.013899600460730945	0.9499127258439192	-1	0	0	0.2	2	0.9230769230769231	12	0.5357142857142857	0.6153846153846154	9	8	5	0	0	0.14285714285714285	14	2	15	0.0	0	0.5847234190565997	0.8789915321583397	0.7286197263993982	0.7801271085510579	0.5547775269200904	0.8835603437928707	0.8634901637826956	0.8530387638854696	0	0	0.0	0.013899600460730945	34
563	3.861662569058331e-09	3.867326458967469e-09	3.8667678073884215e-09	0.9999998421575084	-1	0	0	0	0	0	0	1.0	0	0	0	0	3	0	1.0	1	1	1	0.75	0	0	0	0	0	0	0	0	0	0	0	0	-0.1	0
1467	0.029757143834472602	0.007706632821542095	0.007023716227668092	0.9068499560368548	-1	0	0	0.25	2	0.9	9	0.5454545454545454	0.9	10	9	1	0	0	0.18181818181818182	11	2	12	0.0	0	0.549086657375834	0.911753931625552	0.7286197263993982	0.7108335806703118	0.5550343226517931	0.9130099352390955	0.8979610558426906	0.8655155318216123	0	0	0.0	0.007023716227668092	82
857	0.016064046003120905	0.0026832698079423843	0.002135969348884005	0.9479944514258704	-1	0	0	0.3333333333333333	2	0.8571428571428571	6	0.5625	0.8571428571428571	7	6	1	0	0	0.25	8	2	9	0.0	0	0.5134498956950682	0.9083041515886463	0.7286197263993982	0.7313801006764724	0.5550343226517931	0.9085761825789725	0.8979610558426906	0.8657280501527052	0	0	0.0	0.002135969348884005	25
814	0.0713185733448538	0.008153679756130443	0.00780039846840548	0.8102013045815675	-1	0	0	0.2	2	0.9230769230769231	12	1.0	0.9230769230769231	13	12	1	0	0	0.06666666666666667	15	1	15	0.0	0.14285714285714285	0.6109245815040832	0.9318122120406319	0.7286197263993982	0.9182597736466342	0.2825999427497813	0.9445978967633977	0.8979610558426906	0.9323470332731307	0	0	0.0	0.00780039846840548	5
4271	0.029929919744753012	0.014866267239853355	0.013456467662062812	0.94874847066366	-1	0	0	0.2	2	0.9230769230769231	12	0.5357142857142857	0.6153846153846154	9	8	5	0	0	0.14285714285714285	14	2	15	0.0	0	0.5847234190565997	0.8789915321583397	0.7286197263993982	0.7801271085510579	0.5547775269200904	0.8885181852714077	0.8729632306055836	0.8550790139431871	0	0	0.0	0.013456467662062812	34
1665	0.021999017326448777	0.008981387925362152	0.00823759012119527	0.9593518284540018	-1	0	0	0.25	2	0.9	9	0.5454545454545454	0.8	9	8	2	0	0	0.18181818181818182	11	2	12	0.0	0	0.5847234190565997	0.9200211533026932	0.7286197263993982	0.7189466212748166	0.5550343226517931	0.9225176765454416	0.8979610558426906	0.875770988401031	0	0	0.0	0.00823759012119527	46
4935	0.03187635031993851	0.01558175987481739	0.013239468213313935	0.945728272704664	-1	0	0	0.2	2	0.9230769230769231	12	0.5357142857142857	0.6153846153846154	9	8	5	0	0	0.14285714285714285	14	2	15	0.0	0	0.5847234190565997	0.8789915321583397	0.7286197263993982	0.7801271085510579	0.5547775269200904	0.8835603437928707	0.8634901637826956	0.8530387638854696	0	0	0.0	0.013239468213313935	21
3488	0.03226927838626858	0.015463349381519928	0.013265734554735792	0.9488939295162073	-1	0	0	0.2	2	0.9230769230769231	12	0.5357142857142857	0.6153846153846154	9	8	5	0	0	0.14285714285714285	14	2	15	0.0	0	0.5847234190565997	0.8789915321583397	0.7286197263993982	0.7801271085510579	0.5547775269200904	0.8835603437928707	0.8634901637826956	0.8530387638854696	0	0	0.0	0.013265734554735792	15
5426	None	None	None	None	None	0	0	0.2	2	0.9166666666666666	11	1.0	0.4166666666666667	6	5	7	3	0	0.2857142857142857	7	2	14	0.17647058823529413	0	0.6131366459448184	0.7714404809310248	0.6461452396696619	0.8383938290481117	0.5547775269200904	0.784248706067652	0.6423910855978797	0.7997067870006874	0.5	0.5	0.0	None	0
344	0.002961107929935561	0.00082004674642228	0.0003706071535449601	0.980514331105888	-1	0	0	0.3333333333333333	1	1.0	2	1.0	1.0	2	2	1	1	0	0.25	4	1	4	0.16666666666666666	0	0.7576833227196706	0.798885137714324	0.797958295755633	0.8221226212377324	0.8640422121609654	0.6011912246685726	0.7124091897020106	0.751542453787996	1.0	0.5	0.0	0.0003706071535449601	18
3666	0.03129858862547807	0.016177865093290958	0.014308678718108073	0.9502095953270222	-1	0	0	0.2	2	0.9230769230769231	12	0.5357142857142857	0.6153846153846154	9	8	5	0	0	0.14285714285714285	14	2	15	0.0	0	0.5847234190565997	0.8789915321583397	0.7286197263993982	0.7801271085510579	0.5547775269200904	0.8835603437928707	0.8634901637826956	0.8530387638854696	0	0	0.0	0.014308678718108073	93
4673	0.029131094367723428	0.015088275443743623	0.01342974628138749	0.9472407127713781	-1	0	0	0.2	2	0.9230769230769231	12	0.5357142857142857	0.6153846153846154	9	8	5	0	0	0.14285714285714285	14	2	15	0.0	0	0.5847234190565997	0.8789915321583397	0.7286197263993982	0.7801271085510579	0.5547775269200904	0.8835603437928707	0.8634901637826956	0.8530387638854696	0	0	0.0	0.01342974628138749	17
4373	0.04489746521625098	0.006904011246163032	-0.006107728489141599	0.6259804175748791	-1	0	0	0.2	2	0.9230769230769231	12	0.5357142857142857	0.6153846153846154	9	8	5	0	0	0.14285714285714285	14	2	15	0.0	0	0.5847234190565997	0.8062595423617132	0.6461452396696619	0.7532643031584582	0.5547775269200904	0.8707501543673878	0.6455059263411657	0.8150550590259388	0	0	0.0	-0.00061077284891416	1
2104	0.02155272863118441	0.009259334905394262	0.008257858454111254	0.9623654488082714	-1	0	0	0.25	2	0.9	9	0.5454545454545454	0.8	9	8	2	0	0	0.18181818181818182	11	2	12	0.0	0	0.5847234190565997	0.9200211533026932	0.7286197263993982	0.7189466212748166	0.5550343226517931	0.9225176765454416	0.8979610558426906	0.875770988401031	0	0	0.0	0.008257858454111254	37
3599	0.03119755608933039	0.015589751711888294	0.01388753420403519	0.9499651670327312	-1	0	0	0.2	2	0.9230769230769231	12	0.5357142857142857	0.6153846153846154	9	8	5	0	0	0.14285714285714285	14	2	15	0.0	0	0.5847234190565997	0.8789915321583397	0.7286197263993982	0.7801271085510579	0.5547775269200904	0.8835603437928707	0.8634901637826956	0.8530387638854696	0	0	0.0	0.01388753420403519	31
4864	0.03069562300287383	0.014393779718463798	0.013536088389416839	0.9435600700052088	-1	0	0	0.2	2	0.9230769230769231	12	0.5357142857142857	0.6923076923076923	10	9	4	0	0	0.14285714285714285	14	2	15	0.0	0	0.5847234190565997	0.8720213333739631	0.6923144846729403	0.7211475416012373	0.5549059247859418	0.8724833972681906	0.7235699794774336	0.8316550723423483	0	0	0.0	0.013536088389416839	4
4477	0.032112665110294474	0.015579026817178638	0.013239192680675844	0.9463078846047338	-1	0	0	0.2	2	0.9230769230769231	12	0.5357142857142857	0.6153846153846154	9	8	5	0	0	0.14285714285714285	14	2	15	0.0	0	0.5847234190565997	0.8789915321583397	0.7286197263993982	0.7801271085510579	0.5547775269200904	0.8835603437928707	0.8634901637826956	0.8530387638854696	0	0	0.0	0.013239192680675844	14
3539	0.025624512061697517	0.013343609464829832	0.013193264792843844	0.9492370916113819	-1	0	0	0.2	2	0.9230769230769231	12	0.5357142857142857	0.6153846153846154	9	8	5	0	0	0.14285714285714285	14	2	15	0.0	0	0.5847234190565997	0.8789915321583397	0.6461452396696619	0.7975305789852596	0.5547775269200904	0.8835603437928707	0.6455059263411657	0.8573530980813607	0	0	0.0	0.013193264792843844	1
4667	0.0326347001984988	0.015021321823389066	0.013261038231008876	0.946192399417927	-1	0	0	0.2	2	0.9230769230769231	12	0.5357142857142857	0.6153846153846154	9	8	5	0	0	0.14285714285714285	14	2	15	0.0	0	0.5847234190565997	0.8789915321583397	0.7286197263993982	0.7801271085510579	0.5547775269200904	0.8835603437928707	0.8634901637826956	0.8530387638854696	0	0	0.0	0.013261038231008876	14
3728	0.03161353801223519	0.01581356941583794	0.013455212860793583	0.948422794936855	-1	0	0	0.2	2	0.9230769230769231	12	0.5357142857142857	0.6153846153846154	9	8	5	0	0	0.14285714285714285	14	2	15	0.0	0	0.5847234190565997	0.8789915321583397	0.7286197263993982	0.7801271085510579	0.5547775269200904	0.8835603437928707	0.8634901637826956	0.8530387638854696	0	0	0.0	0.013455212860793583	50
808	0.039419645000179346	0.007963090439870446	0.005674187289262926	0.8180163015921524	-1	0	0	0.25	2	0.9	9	0.5454545454545454	0.8	10	8	1	1	0	0.18181818181818182	11	2	12	0.25	0	0.7061885574400721	0.74349883728438	0.804795938383861	0.8451210030786044	0.4729558647004167	0.7626310866311159	0.8784637051248216	0.7874143302457046	1.0	0	0.0	0.005674187289262926	3
3659	0.031886404561838576	0.01597636189014231	0.013756342934848358	0.9495757105353095	-1	0	0	0.2	2	0.9230769230769231	12	0.5357142857142857	0.6153846153846154	9	8	5	0	0	0.14285714285714285	14	2	15	0.0	0	0.5847234190565997	0.8789915321583397	0.7286197263993982	0.7801271085510579	0.5547775269200904	0.8835603437928707	0.8634901637826956	0.8530387638854696	0	0	0.0	0.013756342934848358	34
4816	0.043396538663506554	0.00435237270214278	0.0034418708811062796	0.8997757919195537	-1	0	0	0.2	2	0.9230769230769231	12	0.5357142857142857	0.6923076923076923	10	9	4	0	0	0.14285714285714285	14	2	15	0.0	0	0.5847234190565997	0.8720213333739631	0.6560092429464823	0.7865907533254836	0.5549059247859418	0.8724833972681906	0.6454202916492959	0.8475501856264522	0	0	0.0	0.0034418708811062796	2
2795	0.021353138943149597	0.007805233845963942	0.00762969175129438	0.9429234843583499	-1	0	0	0.2857142857142857	2	0.875	7	0.5555555555555556	0.875	8	7	1	0	0	0.2222222222222222	9	2	10	0.0	0	0.5918143525091203	0.9286074193321333	0.7286197263993982	0.7279730258440053	0.5673890244165652	0.932510128069343	0.8979610558426906	0.8868122937702457	0	0	0.0	0.00762969175129438	5
4916	0.029665266270333897	0.016287666434838234	0.013995739514274338	0.9492774871312856	-1	0	0	0.2	2	0.9230769230769231	12	0.5357142857142857	0.6153846153846154	9	8	5	0	0	0.14285714285714285	14	2	15	0.0	0	0.5847234190565997	0.8789915321583397	0.7286197263993982	0.7801271085510579	0.5547775269200904	0.8835603437928707	0.8634901637826956	0.8530387638854696	0	0	0.0	0.013995739514274338	20
768	0.006027883127886417	0.000695920734255184	0.000695858110856818	0.978662212230878	-1	0	0	0.5	3	0.5	3	0.5333333333333333	0.3333333333333333	4	2	3	1	0	0.6	5	3	8	0.125	0	0.5918143525091203	0.7956925101404171	0.39548355652565337	0.9424833828894834	0.7159618663099737	0.8456423412476102	0.8572827784820385	0.8756955906852393	1.0	0	0.0	0.000695858110856818	9
2178	0.04653270794005932	0.0054817185825903015	0.004969808071866439	0.7935383142740422	-1	0	0	0.2	2	0.9166666666666666	11	0.5384615384615384	0.8333333333333334	11	10	2	0	0	0.15384615384615385	13	2	14	0.0	0	0.5134498956950682	0.9038256704063226	0.7286197263993982	0.7035103573012651	0.5550343226517931	0.9039871920238296	0.8979610558426906	0.8559797300176784	0	0	0.0	0.004969808071866439	3
446	0.004393116842433506	0.0005110813180382506	0.0003820824384095459	0.9864574065564469	-1	0	0	0.3333333333333333	1	1.0	2	1.0	1.0	3	2	0	3	0	0.25	1	4	4	1.0	0	0.48065130829987657	0.9207189029589772	0.11534673227908958	0.8174029149339198	0.8393704591539507	0.8858946322569261	0.9539353641052616	0.8808139075875517	0.3333333333333333	0	0.0	0.0003820824384095459	7
4320	0.03837023183261722	0.010724099157609352	0.00866744056475572	0.9157960873619392	-1	0	0	0.2	2	0.9230769230769231	12	0.42857142857142855	0.46153846153846156	7	6	7	0	0	0.7142857142857143	7	5	15	0.0	0	0.5847234190565997	0.822862439574138	0.6461452396696619	0.7988154220204456	0.5547775269200904	0.8267522704410737	0.6455059263411657	0.8164558159895796	0	0	0.0	0.00866744056475572	10
175	0.030958287425727513	0.00198931826730094	-0.0015801079850881392	0.618358740044473	-1	0	0	0.1	1	1.0	13	0.3	0.5384615384615384	7	7	7	4	0	0.5	5	10	15	0.2222222222222222	0	0.8051894838820545	0.7511227234652319	0.1866346815095707	0.9149638345794965	0.6702789923973762	0.8913505725190415	0.9465740718500493	0.865492195922632	0.14285714285714285	0.42857142857142855	0.0	-0.0001580107985088139	15
1014	0.006356230386622398	0.00046080774210108954	0.00019762676900583493	0.9841604621601606	-1	0	0	0.5	2	0.75	3	0.6	0.75	4	3	1	0	0	0.4	5	2	6	0.0	0	0.631839344248853	0.9673007030463069	0.7510502797282813	0.7158866557582008	0.21440077997135587	0.9376880892821771	0.9527619696332927	0.9122046962514937	0	0	0.0	0.00019762676900583493	7
1598	0.003201479687267874	0.0002224119736202481	-4.4377211087984385e-06	0.9795173052636053	-1	0	0	0.5	2	0.75	3	0.6	0.75	4	3	1	0	0	0.4	5	2	6	0.0	0	0.631839344248853	0.950514516305665	0.7510502797282813	0.5558424461327184	0.5323781159754385	0.9499352783356796	0.9253484409489516	0.8850251123639157	0	0	0.0	-4.4377211087984387e-07	0
1068	0.030470539941129065	0.007640799281737441	0.007001367463330275	0.9063109894733481	-1	0	0	0.25	2	0.9	9	0.5454545454545454	0.9	10	9	1	0	0	0.18181818181818182	11	2	12	0.0	0	0.549086657375834	0.911753931625552	0.7286197263993982	0.7108335806703118	0.5550343226517931	0.9130099352390955	0.8979610558426906	0.8655155318216123	0	0	0.0	0.007001367463330275	55
3687	0.031733328024804906	0.016289090028643774	0.014376410925876984	0.9499799640979454	-1	0	0	0.2	2	0.9230769230769231	12	0.5357142857142857	0.6153846153846154	9	8	5	0	0	0.14285714285714285	14	2	15	0.0	0	0.5847234190565997	0.8789915321583397	0.7286197263993982	0.7801271085510579	0.5547775269200904	0.8835603437928707	0.8634901637826956	0.8530387638854696	0	0	0.0	0.014376410925876984	34
5080	0.028725598681132718	0.01456956323094836	0.013966050210781783	0.9481698331018575	-1	0	0	0.3	3	0.7692307692307693	10	0.5769230769230769	0.5384615384615384	9	7	5	0	0	0.15384615384615385	13	2	15	0.0	0	0.5847234190565997	0.759387651047122	0.6461452396696619	0.84463033502705	0.5550343226517931	0.7730506641801723	0.6453346476367962	0.79511071842684	0	0	0.0	0.013966050210781783	8
2635	0.033035062704805045	0.014637320505097483	0.012439367960764133	0.9457066507537141	-1	0	0	0.2	2	0.9230769230769231	12	0.5357142857142857	0.7692307692307693	11	10	3	0	0	0.14285714285714285	14	2	15	0.0	0	0.5847234190565997	0.9026486612816995	0.7286197263993982	0.7170095334936232	0.5550343226517931	0.9039855040050824	0.8979610558426906	0.858108231517144	0	0	0.0	0.012439367960764133	6
2349	0.021886387303223013	0.008801723409208363	0.008121883339125663	0.9603224077442353	-1	0	0	0.25	2	0.9	9	0.5454545454545454	0.8	9	8	2	0	0	0.18181818181818182	11	2	12	0.0	0	0.5847234190565997	0.9200211533026932	0.7286197263993982	0.7189466212748166	0.5550343226517931	0.9225176765454416	0.8979610558426906	0.875770988401031	0	0	0.0	0.008121883339125663	24
2159	0.021988970954865968	0.00896577464449581	0.00815127576768112	0.960521963674172	-1	0	0	0.25	2	0.9	9	0.5454545454545454	0.8	9	8	2	0	0	0.18181818181818182	11	2	12	0.0	0	0.5847234190565997	0.9200211533026932	0.7286197263993982	0.7189466212748166	0.5550343226517931	0.9225176765454416	0.8979610558426906	0.875770988401031	0	0	0.0	0.00815127576768112	28
1370	0.021901887403448516	0.009038865194685282	0.008301148907365044	0.9616088260151674	-1	0	0	0.25	2	0.9	9	0.5454545454545454	0.8	9	8	2	0	0	0.18181818181818182	11	2	12	0.0	0	0.5847234190565997	0.9200211533026932	0.7286197263993982	0.7189466212748166	0.5550343226517931	0.9225176765454416	0.8979610558426906	0.875770988401031	0	0	0.0	0.008301148907365044	17
858	0.047502816946907944	0.005597607128387512	0.0050572769503569774	0.8000502566852685	-1	0	0	0.2222222222222222	2	0.9090909090909091	10	0.5416666666666666	0.9090909090909091	11	10	1	0	0	0.16666666666666666	12	2	13	0.0	0	0.5134498956950682	0.9038256704063226	0.7286197263993982	0.7035103573012651	0.5550343226517931	0.9039871920238296	0.8979610558426906	0.8559797300176784	0	0	0.0	0.0050572769503569774	104
4854	0.03234728921138735	0.015848731723735274	0.013629116625700084	0.9493088515031279	-1	0	0	0.2	2	0.9230769230769231	12	0.5357142857142857	0.6153846153846154	9	8	5	0	0	0.14285714285714285	14	2	15	0.0	0	0.5847234190565997	0.8789915321583397	0.7286197263993982	0.7801271085510579	0.5547775269200904	0.8835603437928707	0.8634901637826956	0.8530387638854696	0	0	0.0	0.013629116625700084	49
4073	0.04676927636387424	0.011393481264405293	0.010484118964504014	0.7491981093696509	-1	0	0	0.2	2	0.9230769230769231	12	0.5357142857142857	0.9230769230769231	13	12	1	0	0	0.14285714285714285	14	2	15	0.0	0	0.5847234190565997	0.8962320996648255	0.7286197263993982	0.7392632596358458	0.5547775269200904	0.8997693099010531	0.8979610558426906	0.8578585484767466	0	0	0.0	0.010484118964504014	13
1972	0.021680909377486096	0.008832036812383781	0.008250984795077493	0.959246140790578	-1	0	0	0.25	2	0.9	9	0.5454545454545454	0.8	9	8	2	0	0	0.18181818181818182	11	2	12	0.0	0	0.5847234190565997	0.9200211533026932	0.7286197263993982	0.7189466212748166	0.5550343226517931	0.9225176765454416	0.8979610558426906	0.875770988401031	0	0	0.0	0.008250984795077493	58
3583	0.031090520065159454	0.014826642835839737	0.012954374278963275	0.9466303216942835	-1	0	0	0.2	2	0.9230769230769231	12	0.5357142857142857	0.6153846153846154	9	8	5	0	0	0.14285714285714285	14	2	15	0.0	0	0.5847234190565997	0.8789915321583397	0.7286197263993982	0.7801271085510579	0.5547775269200904	0.8835603437928707	0.8634901637826956	0.8530387638854696	0	0	0.0	0.012954374278963275	18
1323	0.02923955219574218	0.007082029265089634	0.006871301497135911	0.908104014631158	-1	0	0	0.25	2	0.9	9	0.5454545454545454	0.9	10	9	1	0	0	0.18181818181818182	11	2	12	0.0	0	0.549086657375834	0.911753931625552	0.7286197263993982	0.7108335806703118	0.5867526866190806	0.9072365583539564	0.8979610558426906	0.8627525632098835	0	0	0.0	0.006871301497135911	63
3962	0.04673448517975058	0.00698301227531326	-0.0008641116163925615	0.8310191937337078	-1	0	0	0.2	2	0.9230769230769231	12	0.5357142857142857	0.6923076923076923	10	9	4	0	0	0.14285714285714285	14	2	15	0.0	0	0.5847234190565997	0.8701272352548793	0.6923144846729403	0.7705207369725785	0.5547775269200904	0.8724814812762014	0.7724090447341015	0.8427463584322047	0	0	0.0	-8.641116163925615e-05	1
3472	0.026354062761520677	0.012448625282771462	0.012293735339055263	0.9445431176181547	-1	0	0	0.2	2	0.9230769230769231	12	0.5357142857142857	0.6153846153846154	9	8	5	0	0	0.14285714285714285	14	2	15	0.0	0	0.5847234190565997	0.8789915321583397	0.6461452396696619	0.7975305789852596	0.5547775269200904	0.8835603437928707	0.6455059263411657	0.8573530980813607	0	0	0.0	0.012293735339055263	3
1387	0.031878817731705124	0.00683466547489705	0.006571548233029996	0.9096709270804892	-1	0	0	0.25	2	0.9	9	0.5454545454545454	0.9	10	9	1	0	0	0.18181818181818182	11	2	12	0.0	0	0.549086657375834	0.911753931625552	0.7286197263993982	0.7108335806703118	0.5550343226517931	0.9130099352390955	0.8979610558426906	0.8655155318216123	0	0	0.0	0.006571548233029996	14
1997	0.022221827712063214	0.008918317567768777	0.007837818463038514	0.9611094054260427	-1	0	0	0.25	2	0.9	9	0.5454545454545454	0.8	9	8	2	0	0	0.18181818181818182	11	2	12	0.0	0	0.5847234190565997	0.9200211533026932	0.7286197263993982	0.7189466212748166	0.5550343226517931	0.9225176765454416	0.8979610558426906	0.875770988401031	0	0	0.0	0.007837818463038514	15
4800	0.031861731350365005	0.015073014534665908	0.013573234906217547	0.9491147622544261	-1	0	0	0.2	2	0.9230769230769231	12	0.5357142857142857	0.6153846153846154	9	8	5	0	0	0.14285714285714285	14	2	15	0.0	0	0.5847234190565997	0.8789915321583397	0.7286197263993982	0.7801271085510579	0.5547775269200904	0.8835603437928707	0.8634901637826956	0.8530387638854696	0	0	0.0	0.013573234906217547	30
5169	0.03123057384339262	0.015536998093013255	0.013701056080264099	0.9502691687152469	-1	0	0	0.2	2	0.9230769230769231	12	0.5357142857142857	0.6153846153846154	9	8	5	0	0	0.14285714285714285	14	2	15	0.0	0	0.5847234190565997	0.8789915321583397	0.7286197263993982	0.7801271085510579	0.5547775269200904	0.8835603437928707	0.8634901637826956	0.8530387638854696	0	0	0.0	0.013701056080264099	39
198	0.00806368586807173	0.00016609376877608755	0.00016589943175559943	0.975899834301106	-1	0	0	0.625	5	0.3333333333333333	3	0.55	0.1111111111111111	2	1	8	3	0	0.8	4	5	11	0.15789473684210525	0.3333333333333333	0.5560856644165387	0.9568110218165462	0.636662395028322	0.8959205488805266	0.6080051271360005	0.9805439373252895	0.687062514578058	0.9550790067799342	0.5	0	0.0	0.00016589943175559943	26
2319	0.022382147881029463	0.009255933457648097	0.008356620672310053	0.960730965333328	-1	0	0	0.25	2	0.9	9	0.5454545454545454	0.8	9	8	2	0	0	0.18181818181818182	11	2	12	0.0	0	0.5847234190565997	0.9200211533026932	0.7286197263993982	0.7189466212748166	0.5550343226517931	0.9225176765454416	0.8979610558426906	0.875770988401031	0	0	0.0	0.008356620672310053	14
1331	0.02982463286559221	0.007350599334350799	0.007071623141995104	0.9090353087336462	-1	0	0	0.25	2	0.9	9	0.5454545454545454	0.9	10	9	1	0	0	0.18181818181818182	11	2	12	0.0	0	0.549086657375834	0.911753931625552	0.7286197263993982	0.7108335806703118	0.5550343226517931	0.9130099352390955	0.8979610558426906	0.8655155318216123	0	0	0.0	0.007071623141995104	16
5257	0.03190282984528451	0.014856462943155152	0.012422884328741808	0.9469330828448907	-1	0	0	0.2	2	0.9230769230769231	12	0.5357142857142857	0.6153846153846154	9	8	5	0	0	0.14285714285714285	14	2	15	0.0	0	0.5847234190565997	0.8789915321583397	0.7286197263993982	0.7801271085510579	0.5547775269200904	0.8835603437928707	0.8634901637826956	0.8530387638854696	0	0	0.0	0.012422884328741808	12
3954	0.040534185924462715	0.011823084082957583	0.010811988538905762	0.5255171901070823	-1	0	0	0.2	2	0.9230769230769231	12	0.5357142857142857	0.6153846153846154	9	8	5	0	0	0.14285714285714285	14	2	15	0.0	0	0.5847234190565997	0.8789915321583397	0.7286197263993982	0.7801271085510579	0.5547775269200904	0.8835603437928707	0.8634901637826956	0.8530387638854696	0	0	0.0	0.010811988538905762	11
449	0.0009856680667706648	0.00010350396215394198	9.263653633042476e-05	0.9994599469249308	-1	0	0	1.0	3	0.0	0	0.6666666666666666	0	3	0	0	1	0	0.6666666666666666	3	2	4	1.0	1.0	0	0	0	0	0	0	0	0	0	0	0	9.263653633042476e-05	20
2492	0.021481721846688857	0.008648176076225951	0.007901175279268013	0.9612584679758817	-1	0	0	0.25	2	0.9	9	0.5454545454545454	0.8	9	8	2	0	0	0.18181818181818182	11	2	12	0.0	0	0.5847234190565997	0.9200211533026932	0.7286197263993982	0.7189466212748166	0.5550343226517931	0.9225176765454416	0.8979610558426906	0.875770988401031	0	0	0.0	0.007901175279268013	16
819	0.030889849549424423	0.007219346442292026	0.006702468475001878	0.9059230704820719	-1	0	0	0.25	2	0.9	9	0.5454545454545454	0.9	10	9	1	0	0	0.18181818181818182	11	2	12	0.0	0	0.549086657375834	0.911753931625552	0.7286197263993982	0.7108335806703118	0.5550343226517931	0.9130099352390955	0.8979610558426906	0.8655155318216123	0	0	0.0	0.006702468475001878	51
26	0.05928180651945803	0.01729312378025032	-0.014198556787356945	0.7359872418497783	-1	0.25	1	0.4	4	0.7692307692307693	10	0.38461538461538464	0.7692307692307693	14	10	0	0	0	0.23076923076923078	13	3	15	0.0	1.0	0.7211028555859833	0.9258595552539561	0.27141573571920763	0.8704919490975329	0.615679825395108	0.9122105462702284	0.8938110442251783	0.9052528120351767	0	0	0.0	-0.0014198556787356944	18
24	0.056573853517716134	0.013926662017171012	0.011382977824896523	0.6686910240076589	-1	0	0	0.2	2	0.9230769230769231	12	1.0	0.7692307692307693	10	10	4	2	0	0.06666666666666667	15	1	15	0.16666666666666666	0.14285714285714285	0.6173252121505575	0.8816608224462441	0.2523476108287315	0.8769128613487163	0.36907407891646155	0.9016962930883464	0.8989185274685384	0.887220725785315	0.6	0.4	0.0	0.011382977824896523	134
2539	0.02111700189297296	0.00860204982506399	0.008177504993880822	0.9591804389573059	-1	0	0	0.25	2	0.9	9	0.5454545454545454	0.8	9	8	2	0	0	0.18181818181818182	11	2	12	0.0	0	0.5847234190565997	0.9200211533026932	0.7286197263993982	0.7189466212748166	0.5550343226517931	0.9225176765454416	0.8979610558426906	0.875770988401031	0	0	0.0	0.008177504993880822	23
1575	0.021703931792387277	0.009309162255583989	0.008351013090556848	0.9613292589148319	-1	0	0	0.25	2	0.9	9	0.5454545454545454	0.8	9	8	2	0	0	0.18181818181818182	11	2	12	0.0	0	0.5847234190565997	0.9200211533026932	0.7286197263993982	0.7189466212748166	0.5550343226517931	0.9225176765454416	0.8979610558426906	0.875770988401031	0	0	0.0	0.008351013090556848	37
3041	0.04024349485355007	0.009672822464040037	0.009660044238289579	0.7231352211655542	-1	0	0	0.25	2	0.9	9	0.5454545454545454	0.8	9	8	2	0	0	0.18181818181818182	11	2	12	0.0	0	0.7911670382003855	0.818617322948384	0.6461452396696619	0.7302284853632068	0.40302672030471465	0.8065054072695893	0.8350280812068257	0.7875271472468113	0	0	0.0	0.009660044238289579	11
3978	0.03248045577525979	0.014704421493620447	0.012911346701608574	0.9469551984937395	-1	0	0	0.2	2	0.9230769230769231	12	0.5357142857142857	0.6153846153846154	9	8	5	0	0	0.14285714285714285	14	2	15	0.0	0	0.5847234190565997	0.8789915321583397	0.7286197263993982	0.7801271085510579	0.5547775269200904	0.8835603437928707	0.8634901637826956	0.8530387638854696	0	0	0.0	0.012911346701608574	25
531	0.059419204513598035	0.011633414766237882	0.008151900576803546	0.6366008809652293	-1	0	0	0.2	2	0.9230769230769231	12	1.0	0.7692307692307693	10	10	4	2	0	0.06666666666666667	15	1	15	0.16666666666666666	0.14285714285714285	0.6173252121505575	0.8816608224462441	0.2523476108287315	0.8769128613487163	0.36907407891646155	0.9016962930883464	0.8989185274685384	0.887220725785315	0.6	0.4	0.0	0.008151900576803546	106
3319	0.03183511809688059	0.015181343875553139	0.012738605067102563	0.9458667938573073	-1	0	0	0.2	2	0.9230769230769231	12	0.5357142857142857	0.6153846153846154	9	8	5	0	0	0.14285714285714285	14	2	15	0.0	0	0.5847234190565997	0.8789915321583397	0.7286197263993982	0.7801271085510579	0.5547775269200904	0.8835603437928707	0.8634901637826956	0.8530387638854696	0	0	0.0	0.012738605067102563	9
2269	0.023500463671392156	0.011084984547658695	0.007569142649385547	0.9612794178143662	-1	0	0	0.2222222222222222	2	0.9090909090909091	10	0.5416666666666666	0.8181818181818182	10	9	2	0	0	0.16666666666666666	12	2	13	0.0	0	0.5918143525091203	0.9245265920900589	0.7286197263993982	0.7101515465072373	0.5549059247859418	0.9266152664287075	0.8979610558426906	0.8785903140154459	0	0	0.0	0.007569142649385547	16
2512	0.021360003676586505	0.008874475560454434	0.008119379756270355	0.961136637846605	-1	0	0	0.25	2	0.9	9	0.5454545454545454	0.8	9	8	2	0	0	0.18181818181818182	11	2	12	0.0	0	0.5847234190565997	0.9200211533026932	0.7286197263993982	0.7189466212748166	0.5550343226517931	0.9225176765454416	0.8979610558426906	0.875770988401031	0	0	0.0	0.008119379756270355	14
5218	0.031728731431051094	0.015970810345191266	0.013943188231458358	0.9486300365294098	-1	0	0	0.2	2	0.9230769230769231	12	0.5357142857142857	0.6153846153846154	9	8	5	0	0	0.14285714285714285	14	2	15	0.0	0	0.5847234190565997	0.8789915321583397	0.7286197263993982	0.7801271085510579	0.5547775269200904	0.8835603437928707	0.8634901637826956	0.8530387638854696	0	0	0.0	0.013943188231458358	24
203	0.0013403328365765802	0.00015151706681767094	2.3290833284723404e-05	0.9962793824857644	-1	0	0	0.5	2	0.3333333333333333	1	0.8333333333333334	0	2	0	2	1	0	0.6666666666666666	3	2	5	0.16666666666666666	0	0	0	0	0	0	0	0	0	0	0	0	2.3290833284723404e-05	15
1746	0.021533425310050057	0.008943364499690758	0.008238569192550666	0.9593441331600805	-1	0	0	0.25	2	0.9	9	0.5454545454545454	0.8	9	8	2	0	0	0.18181818181818182	11	2	12	0.0	0	0.5847234190565997	0.9200211533026932	0.7286197263993982	0.7189466212748166	0.5550343226517931	0.9225176765454416	0.8979610558426906	0.875770988401031	0	0	0.0	0.008238569192550666	43
2999	0.021704283608221544	0.007654651220668626	0.006462536018964368	0.9591609293496343	-1	0	0	0.25	2	0.9	9	0.5454545454545454	0.8	9	8	2	0	0	0.18181818181818182	11	2	12	0.0	0	0.5847234190565997	0.9200211533026932	0.7286197263993982	0.7189466212748166	0.5550343226517931	0.9225176765454416	0.8979610558426906	0.875770988401031	0	0	0.0	0.006462536018964368	8
3386	0.03145359713934228	0.015813635131917997	0.013456346178968912	0.948433767899701	-1	0	0	0.2	2	0.9230769230769231	12	0.5357142857142857	0.6153846153846154	9	8	5	0	0	0.14285714285714285	14	2	15	0.0	0	0.5847234190565997	0.8789915321583397	0.7286197263993982	0.7801271085510579	0.5547775269200904	0.8835603437928707	0.8634901637826956	0.8530387638854696	0	0	0.0	0.013456346178968912	26
3815	0.03218318145270684	0.015507165935510086	0.013188915856927438	0.9452483471178162	-1	0	0	0.2	2	0.9230769230769231	12	0.5357142857142857	0.6153846153846154	9	8	5	0	0	0.14285714285714285	14	2	15	0.0	0	0.5847234190565997	0.8789915321583397	0.7286197263993982	0.7801271085510579	0.5547775269200904	0.8835603437928707	0.8634901637826956	0.8530387638854696	0	0	0.0	0.013188915856927438	12
4638	0.031074296093338505	0.014647147670996058	0.012616024847085494	0.9466351422539104	-1	0	0	0.2	2	0.9230769230769231	12	0.5357142857142857	0.6153846153846154	9	8	5	0	0	0.14285714285714285	14	2	15	0.0	0	0.5847234190565997	0.8789915321583397	0.7286197263993982	0.7801271085510579	0.5547775269200904	0.8835603437928707	0.8634901637826956	0.8530387638854696	0	0	0.0	0.012616024847085494	8
2203	0.022713691494737072	0.0077844270582459775	0.006517348725042558	0.9549671058491289	-1	0	0	0.25	2	0.9	9	0.5454545454545454	0.8	9	8	2	0	0	0.18181818181818182	11	2	12	0.0	0	0.5847234190565997	0.9200211533026932	0.7286197263993982	0.7189466212748166	0.5550343226517931	0.9225176765454416	0.8979610558426906	0.875770988401031	0	0	0.0	0.006517348725042558	10
1321	0.031518795698522416	0.006896530202443556	0.006614898117868504	0.9085346749963588	-1	0	0	0.25	2	0.9	9	0.5454545454545454	0.9	10	9	1	0	0	0.18181818181818182	11	2	12	0.0	0	0.549086657375834	0.911753931625552	0.7286197263993982	0.7108335806703118	0.5550343226517931	0.9130099352390955	0.8979610558426906	0.8655155318216123	0	0	0.0	0.006614898117868504	32
141	0.03814973179112515	0.0010476300278189949	-0.0010476290571358098	0.748318518894205	-1	0	0	0.3	3	0.7692307692307693	10	0.3333333333333333	0.6153846153846154	11	8	3	1	0	0.5555555555555556	9	5	15	0.14285714285714285	0	0.6705248998480675	0.876618907554397	0.4820935239250394	0.9475159615303461	0.7256378163623308	0.9417207935124636	0.940393186098963	0.927272700746864	1.0	0.18181818181818182	0.0	-0.00010476290571358098	10
3608	0.021163733311688176	0.003602108626925008	-0.0027243327594637717	0.9138045406720908	-1	0	0	0.4	4	0.6153846153846154	8	0.4166666666666667	0.46153846153846156	9	6	5	0	0	0.25	12	3	15	0.0	0.16666666666666666	0.5847234190565997	0.8376528006581937	0.6560092429464823	0.8575615823696072	0.5547775269200904	0.8480463972865152	0.6899765926415622	0.847931649548316	0	0	0.0	-0.00027243327594637717	4
3448	0.032412810949583176	0.015295889724573493	0.012758305728085544	0.9454077495192366	-1	0	0	0.2	2	0.9230769230769231	12	0.5357142857142857	0.6153846153846154	9	8	5	0	0	0.14285714285714285	14	2	15	0.0	0	0.5847234190565997	0.8789915321583397	0.7286197263993982	0.7801271085510579	0.5547775269200904	0.8835603437928707	0.8634901637826956	0.8530387638854696	0	0	0.0	0.012758305728085544	2
3340	0.026338508129820904	0.009346482610539077	0.008372691356943253	0.9586809725999856	-1	0	0	0.4	4	0.6153846153846154	8	0.35714285714285715	0.5384615384615384	9	7	5	0	0	0.8571428571428571	7	6	15	0.0	0	0.5847234190565997	0.9200211533026932	0.7286197263993982	0.7524958260140717	0.5550343226517931	0.9225176765454416	0.8979610558426906	0.8819006370895889	0	0	0.0	0.008372691356943253	7
1205	0.006706752602769777	0.00033015399709737826	-0.0003206725626418599	0.9598742197520134	-1	0	0	0.5	4	0.5555555555555556	5	0.4583333333333333	0.5555555555555556	8	5	2	0	0	0.375	3	8	11	0.0	0.6666666666666666	0.5918143525091203	0.915225724608587	0.7286197263993982	0.7218974442794429	0.5549059247859418	0.9166510059033692	0.8979610558426906	0.8710476806777725	0	0	0.0	-3.206725626418599e-05	1
3330	0.031613176066970713	0.015383847740909905	0.013383830368158201	0.9467022501863295	-1	0	0	0.2	2	0.9230769230769231	12	0.5357142857142857	0.6153846153846154	9	8	5	0	0	0.14285714285714285	14	2	15	0.0	0	0.5847234190565997	0.8789915321583397	0.7286197263993982	0.7801271085510579	0.5547775269200904	0.8835603437928707	0.8634901637826956	0.8530387638854696	0	0	0.0	0.013383830368158201	45
1868	0.02143367553434721	0.008895379811508697	0.00832696313971653	0.9596175305145369	-1	0	0	0.25	2	0.9	9	0.5454545454545454	0.8	9	8	2	0	0	0.18181818181818182	11	2	12	0.0	0	0.5847234190565997	0.9200211533026932	0.7286197263993982	0.7189466212748166	0.5550343226517931	0.9225176765454416	0.8979610558426906	0.875770988401031	0	0	0.0	0.00832696313971653	29
3582	0.030928860296452466	0.015396126715201	0.013051733392106208	0.9476349922708452	-1	0	0	0.2	2	0.9230769230769231	12	0.5357142857142857	0.6153846153846154	9	8	5	0	0	0.14285714285714285	14	2	15	0.0	0	0.5847234190565997	0.8789915321583397	0.7286197263993982	0.7801271085510579	0.5547775269200904	0.8835603437928707	0.8634901637826956	0.8530387638854696	0	0	0.0	0.013051733392106208	9
1028	0.030972607859492633	0.007000480432844124	0.006641487921660253	0.9086095890768809	-1	0	0	0.25	2	0.9	9	0.5454545454545454	0.9	10	9	1	0	0	0.18181818181818182	11	2	12	0.0	0	0.549086657375834	0.911753931625552	0.7286197263993982	0.7108335806703118	0.5550343226517931	0.9130099352390955	0.8979610558426906	0.8655155318216123	0	0	0.0	0.006641487921660253	25
447	0.017083583522929994	0.0008303676797527697	-0.00015920039968339786	0.9368152137730019	-1	0	0	0.3333333333333333	2	0.8571428571428571	6	0.5625	0.8571428571428571	8	6	0	0	0	0.25	8	2	9	0.0	0	0.6742273956189238	0.941669933949735	0.7734808330571644	0.8833898939809691	0.6970072167928641	0.938850316893677	0.8979610558426906	0.9250204023876314	0	0	0.0	-1.5920039968339785e-05	8
3658	0.03104201001357195	0.01555831827850616	0.013105606637201225	0.9475005544585229	-1	0	0	0.2	2	0.9230769230769231	12	0.5357142857142857	0.6153846153846154	9	8	5	0	0	0.14285714285714285	14	2	15	0.0	0	0.5847234190565997	0.8789915321583397	0.7286197263993982	0.7801271085510579	0.5547775269200904	0.8835603437928707	0.8634901637826956	0.8530387638854696	0	0	0.0	0.013105606637201225	13
4735	0.026497495581067152	0.013874753508635353	0.013770975747101743	0.9498436289778274	-1	0	0	0.2	2	0.9230769230769231	12	0.5357142857142857	0.7692307692307693	11	10	3	0	0	0.14285714285714285	14	2	15	0.0	0	0.5847234190565997	0.8416018349724119	0.6560092429464823	0.7625024692310487	0.5547775269200904	0.8345312291351552	0.6453346476367962	0.8153131288145496	0	0	0.0	0.013770975747101743	12
138	0.05263578060776173	0.011382020632742561	0.00826235918018823	0.7796134114805338	-1	0	0	0.3	3	0.7692307692307693	10	0.38461538461538464	0.6153846153846154	9	8	5	2	0	0.23076923076923078	13	3	15	0.15384615384615385	0.14285714285714285	0.2695182360494785	0.8990087174592557	0.5962973200453262	0.9246331297157607	0.31084058629215827	0.9423431836692359	0.8034751060814816	0.9238409687905293	0.5555555555555556	0.4444444444444444	0.0	0.00826235918018823	10
2243	0.021553981332781552	0.00907820691527542	0.008282371135362067	0.9609424759395329	-1	0	0	0.25	2	0.9	9	0.5454545454545454	0.8	9	8	2	0	0	0.18181818181818182	11	2	12	0.0	0	0.5847234190565997	0.9200211533026932	0.7286197263993982	0.7189466212748166	0.5550343226517931	0.9225176765454416	0.8979610558426906	0.875770988401031	0	0	0.0	0.008282371135362067	38
4476	0.023632807327359333	0.0099016020157038	0.008937056045221568	0.9619380170216534	-1	0	0	0.4	4	0.6153846153846154	8	0.30612244897959184	0.5384615384615384	9	7	5	0	0	1.0	7	7	15	0.0	0	0.5134498956950682	0.8981250681597304	0.7286197263993982	0.7721939380464266	0.5550343226517931	0.9010053784172313	0.8979610558426906	0.8662942802473601	0	0	0.0	0.008937056045221568	5
626	0.0010061207626435786	0.00012477523262221862	0.00012476499375167362	0.9965219308531645	-1	0	0	1.0	2	0.0	0	0.75	0	1	0	1	1	0	1.0	2	2	3	0.2	0	0	0	0	0	0	0	0	0	0	0	0	0.00012476499375167362	20
4802	0.031240273506933265	0.01484284356449293	0.012820693135353434	0.9468018465444906	-1	0	0	0.2	2	0.9230769230769231	12	0.5357142857142857	0.6153846153846154	9	8	5	0	0	0.14285714285714285	14	2	15	0.0	0	0.5847234190565997	0.8789915321583397	0.7286197263993982	0.7801271085510579	0.5547775269200904	0.8835603437928707	0.8634901637826956	0.8530387638854696	0	0	0.0	0.012820693135353434	10
3249	0.03287676728780948	0.01552810962472751	0.013117046013804637	0.9483980731886228	-1	0	0	0.2	2	0.9230769230769231	12	0.5357142857142857	0.6153846153846154	9	8	5	0	0	0.14285714285714285	14	2	15	0.0	0	0.5847234190565997	0.8789915321583397	0.7286197263993982	0.7801271085510579	0.5547775269200904	0.8835603437928707	0.8634901637826956	0.8530387638854696	0	0	0.0	0.013117046013804637	36
3859	0.03258319084170757	0.01552725303179477	0.013242794533965756	0.9472465229041219	-1	0	0	0.2	2	0.9230769230769231	12	0.5357142857142857	0.6153846153846154	9	8	5	0	0	0.14285714285714285	14	2	15	0.0	0	0.5847234190565997	0.8789915321583397	0.7286197263993982	0.7801271085510579	0.5547775269200904	0.8835603437928707	0.8634901637826956	0.8530387638854696	0	0	0.0	0.013242794533965756	28
414	0.050399835562168746	0.0014539566635632275	0.00038165258798249	0.6481991809207717	-1	0	0	0.25	2	0.9	9	1.0	0.9	10	9	1	0	0	0.08333333333333333	12	1	12	0.0	0.18181818181818182	0.4290811101189778	0.8387166310101634	0.4952825308428128	0.9161935139426636	0.518898729325441	0.958968738519788	0.8432770141646395	0.9166224939456683	0	0	0.0	0.00038165258798249	3
277	0.010320127710071002	0.00015830399091278934	6.615749074989769e-05	0.9689024748073188	-1	0	0	0.3333333333333333	2	0.7142857142857143	5	0.6428571428571429	0.5714285714285714	6	4	2	1	0	0.2857142857142857	2	7	9	0.16666666666666666	0	0.2700244682674386	0.9126596279731595	0.826389004494338	0.8867353519673137	0.5869687388447433	0.9014783569343634	0.8946910756455846	0.9007908768780679	1.0	0	0.0	6.615749074989769e-05	8
2797	0.03183555647348736	0.013658080842564964	0.011505575887669305	0.946611453789067	-1	0	0	0.3	3	0.7692307692307693	10	0.4166666666666667	0.6153846153846154	10	8	4	0	0	0.25	12	3	15	0.0	0	0.5847234190565997	0.8868321758245304	0.6923144846729403	0.7594643706610544	0.5549059247859418	0.8904771012312211	0.8001220676068403	0.8542151179701821	0	0	0.0	0.011505575887669305	28
2590	0.023757146242985167	0.008150951490722279	0.006902281354870059	0.9553225359181615	-1	0	0	0.25	2	0.9	9	0.5454545454545454	0.8	9	8	2	0	0	0.18181818181818182	11	2	12	0.0	0	0.5847234190565997	0.9200211533026932	0.7286197263993982	0.7189466212748166	0.5550343226517931	0.9225176765454416	0.8979610558426906	0.875770988401031	0	0	0.0	0.006902281354870059	18
4505	0.031210053770218727	0.01611487647738512	0.013758736439719813	0.9484342990780997	-1	0	0	0.2	2	0.9230769230769231	12	0.5357142857142857	0.6153846153846154	9	8	5	0	0	0.14285714285714285	14	2	15	0.0	0	0.5847234190565997	0.8789915321583397	0.7286197263993982	0.7801271085510579	0.5547775269200904	0.8835603437928707	0.8634901637826956	0.8530387638854696	0	0	0.0	0.013758736439719813	69
1480	0.048860277859863084	0.009020503677659332	0.00895726717657394	0.7978374034094271	-1	0	0	0.2	2	0.9166666666666666	11	0.5384615384615384	0.9166666666666666	12	11	1	0	0	0.15384615384615385	13	2	14	0.0	0	0.5134498956950682	0.8962397667161022	0.6923144846729403	0.6968681536742023	0.5550343226517931	0.895434881187921	0.8001220676068403	0.8470978037473408	0	0	0.0	0.00895726717657394	27
4493	0.03175081457600886	0.014805671739708972	0.013200509598969238	0.9492488236397321	-1	0	0	0.2	2	0.9230769230769231	12	0.5357142857142857	0.6153846153846154	9	8	5	0	0	0.14285714285714285	14	2	15	0.0	0	0.5847234190565997	0.8789915321583397	0.7286197263993982	0.7801271085510579	0.5547775269200904	0.8835603437928707	0.8634901637826956	0.8530387638854696	0	0	0.0	0.013200509598969238	11
3155	0.0336960484642673	0.014138529761847	0.01174034632218103	0.9434292814339221	-1	0	0	0.2	2	0.9230769230769231	12	0.5357142857142857	0.7692307692307693	11	10	3	0	0	0.14285714285714285	14	2	15	0.0	0	0.5847234190565997	0.9026486612816995	0.7286197263993982	0.7170095334936232	0.5550343226517931	0.9039855040050824	0.8979610558426906	0.858108231517144	0	0	0.0	0.01174034632218103	6
2694	0.020665459181218055	0.008831137755758202	0.00813196702158965	0.960989021683929	-1	0	0	0.25	2	0.9	9	0.5454545454545454	0.8	9	8	2	0	0	0.18181818181818182	11	2	12	0.0	0	0.5847234190565997	0.9200211533026932	0.7286197263993982	0.7189466212748166	0.5550343226517931	0.9225176765454416	0.8979610558426906	0.875770988401031	0	0	0.0	0.00813196702158965	9
4449	0.0318558283620085	0.015714286266039674	0.013298817918215283	0.948013208809347	-1	0	0	0.2	2	0.9230769230769231	12	0.5357142857142857	0.6153846153846154	9	8	5	0	0	0.14285714285714285	14	2	15	0.0	0	0.5847234190565997	0.8789915321583397	0.7286197263993982	0.7801271085510579	0.5547775269200904	0.8835603437928707	0.8634901637826956	0.8530387638854696	0	0	0.0	0.013298817918215283	41
2851	0.021373737055558735	0.009002883633235696	0.008249269687208927	0.9602577411441504	-1	0	0	0.25	2	0.9	9	0.5454545454545454	0.8	9	8	2	0	0	0.18181818181818182	11	2	12	0.0	0	0.5847234190565997	0.9200211533026932	0.7286197263993982	0.7189466212748166	0.5550343226517931	0.9225176765454416	0.8979610558426906	0.875770988401031	0	0	0.0	0.008249269687208927	15
1669	0.02233523222471932	0.009024509417536387	0.00822228505311552	0.9623941567307659	-1	0	0	0.25	2	0.9	9	0.5454545454545454	0.8	9	8	2	0	0	0.18181818181818182	11	2	12	0.0	0	0.5847234190565997	0.9200211533026932	0.7286197263993982	0.7189466212748166	0.5550343226517931	0.9225176765454416	0.8979610558426906	0.875770988401031	0	0	0.0	0.00822228505311552	71
4699	0.030497341343166662	0.015367288295892071	0.013392451477413969	0.9467836201229882	-1	0	0	0.2	2	0.9230769230769231	12	0.5357142857142857	0.6153846153846154	9	8	5	0	0	0.14285714285714285	14	2	15	0.0	0	0.5847234190565997	0.8789915321583397	0.7286197263993982	0.7801271085510579	0.5547775269200904	0.8835603437928707	0.8634901637826956	0.8530387638854696	0	0	0.0	0.013392451477413969	27
1998	0.021278434998530014	0.00884011610667246	0.008220760385080666	0.958652149808502	-1	0	0	0.25	2	0.9	9	0.5454545454545454	0.8	9	8	2	0	0	0.18181818181818182	11	2	12	0.0	0	0.5847234190565997	0.9200211533026932	0.7286197263993982	0.7189466212748166	0.5550343226517931	0.9225176765454416	0.8979610558426906	0.875770988401031	0	0	0.0	0.008220760385080666	11
781	0.03034772527098413	0.006849205611304176	0.006590215938450849	0.9075101218811878	-1	0	0	0.25	2	0.9	9	0.5454545454545454	0.9	10	9	1	0	0	0.18181818181818182	11	2	12	0.0	0	0.549086657375834	0.911753931625552	0.7286197263993982	0.7108335806703118	0.5550343226517931	0.9130099352390955	0.8979610558426906	0.8655155318216123	0	0	0.0	0.006590215938450849	132
5333	0.028437081193169605	0.010449800174762046	0.010390348057845987	0.6419484836404084	-1	0	0	0.2	2	0.9230769230769231	12	0.5357142857142857	0.6153846153846154	9	8	5	0	0	0.14285714285714285	14	2	15	0.0	0	0.5847234190565997	0.8537270117594573	0.6461452396696619	0.8316815529259806	0.5547775269200904	0.8756740862191685	0.6455059263411657	0.8546157961643617	0	0	0.0	0.010390348057845987	0
1245	0.034008048460985284	0.00337887828873717	0.002533289734763751	0.9033440169310912	-1	0	0	0.25	2	0.9	9	0.5454545454545454	0.9	10	9	1	0	0	0.18181818181818182	11	2	12	0.0	0	0.549086657375834	0.911753931625552	0.7286197263993982	0.6955188162385122	0.5550343226517931	0.9130099352390955	0.8979610558426906	0.8626426031155372	0	0	0.0	0.002533289734763751	1
767	0.01588841750464354	0.0026999439754416803	0.0021242361603629268	0.9448530859773472	-1	0	0	0.3333333333333333	2	0.8571428571428571	6	0.5625	0.8571428571428571	7	6	1	0	0	0.25	8	2	9	0.0	0	0.5134498956950682	0.9083041515886463	0.7286197263993982	0.7313801006764724	0.5550343226517931	0.9085761825789725	0.8979610558426906	0.8657280501527052	0	0	0.0	0.0021242361603629268	5
798	0.0008729399560930246	0.00015584152946726228	0.00015583832669942936	0.9958268021546046	-1	0	0	1.0	1	0	0	1.0	0	1	0	0	0	0	0.5	1	2	2	0.0	0	0	0	0	0	0	0	0	0	0	0	0	0.00015583832669942936	28
448	0.0009881340736974794	0.0001850224505859927	0.00018502133522251032	0.9957026307942072	-1	0	0	1.0	2	0.0	0	0.75	0	2	0	0	0	0	1.0	2	2	3	0.0	0	0	0	0	0	0	0	0	0	0	0	0	0.00018502133522251032	36
1353	0.028797308469128195	0.007605759147437231	0.007064933387061102	0.9056529614049296	-1	0	0	0.25	2	0.9	9	0.5454545454545454	0.9	10	9	1	0	0	0.18181818181818182	11	2	12	0.0	0	0.549086657375834	0.911753931625552	0.7286197263993982	0.7108335806703118	0.5550343226517931	0.9130099352390955	0.8979610558426906	0.8655155318216123	0	0	0.0	0.007064933387061102	17
1492	0.031037205146377804	0.00668472741431515	0.006082755319902114	0.9048864371751721	-1	0	0	0.25	2	0.9	9	0.5454545454545454	0.9	10	9	1	0	0	0.18181818181818182	11	2	12	0.0	0	0.549086657375834	0.911753931625552	0.7286197263993982	0.7108335806703118	0.5550343226517931	0.9130099352390955	0.8979610558426906	0.8655155318216123	0	0	0.0	0.006082755319902114	6
274	0.0037326146494895715	8.139454815941575e-05	7.46884836651496e-05	0.9881775672711568	-1	0	0	0.5	4	0.4444444444444444	4	0.55	0.1111111111111111	1	1	9	4	0	0.8	5	4	11	0.18181818181818182	0.2	0.47729985913901896	0.5	0.10870426550914458	0.5	0.5467758943650771	0.5	0.8724027456092363	0.5	1.0	1.0	0.0	7.46884836651496e-05	8
3663	0.031932047651339016	0.014701646922510211	0.01284705398881288	0.9467519151857234	-1	0	0	0.2	2	0.9230769230769231	12	0.5357142857142857	0.6153846153846154	9	8	5	0	0	0.14285714285714285	14	2	15	0.0	0	0.5847234190565997	0.8789915321583397	0.7286197263993982	0.7801271085510579	0.5547775269200904	0.8835603437928707	0.8634901637826956	0.8530387638854696	0	0	0.0	0.01284705398881288	13
1089	0.04788301517117951	0.005201053298829602	0.005074305932170451	0.7992220939784895	-1	0	0	0.2222222222222222	2	0.9090909090909091	10	0.5416666666666666	0.9090909090909091	11	10	1	0	0	0.16666666666666666	12	2	13	0.0	0	0.5134498956950682	0.9038256704063226	0.7286197263993982	0.7035103573012651	0.5550343226517931	0.9039871920238296	0.8979610558426906	0.8559797300176784	0	0	0.0	0.005074305932170451	58
4143	0.028802642683237782	0.01083176519265221	0.010830459376243644	0.6443731050052005	-1	0	0	0.2	2	0.9230769230769231	12	0.5357142857142857	0.6153846153846154	9	8	5	0	0	0.14285714285714285	14	2	15	0.0	0	0.5847234190565997	0.8144674176478257	0.6461452396696619	0.7482542628515133	0.5547775269200904	0.8381073677991137	0.6455059263411657	0.8028621827601563	0	0	0.0	0.010830459376243644	2
2803	0.020929658076514982	0.009102104990770656	0.008250575784787776	0.9613641448014416	-1	0	0	0.25	2	0.9	9	0.5454545454545454	0.8	9	8	2	0	0	0.18181818181818182	11	2	12	0.0	0	0.5847234190565997	0.9200211533026932	0.7286197263993982	0.7189466212748166	0.5550343226517931	0.9225176765454416	0.8979610558426906	0.875770988401031	0	0	0.0	0.008250575784787776	33
3046	0.02117937547163306	0.008666593641374001	0.008135370965678675	0.9586819701237943	-1	0	0	0.25	2	0.9	9	0.5454545454545454	0.8	9	8	2	0	0	0.18181818181818182	11	2	12	0.0	0	0.5847234190565997	0.9200211533026932	0.7286197263993982	0.7189466212748166	0.5550343226517931	0.9225176765454416	0.8979610558426906	0.875770988401031	0	0	0.0	0.008135370965678675	9
2926	0.03425567137593046	0.014063288953179882	0.012381652308551828	0.9406745803893715	-1	0	0	0.3	3	0.7692307692307693	10	0.4166666666666667	0.6153846153846154	10	8	4	0	0	0.25	12	3	15	0.0	0	0.5847234190565997	0.8868321758245304	0.6923144846729403	0.7594643706610544	0.5549059247859418	0.8904771012312211	0.8001220676068403	0.8542151179701821	0	0	0.0	0.012381652308551828	34
238	0.01937126941593712	0.0013222715487712163	-0.0012263806799534325	0.9624639612955912	-1	0	0	0.2857142857142857	2	0.875	7	0.5555555555555556	0.875	8	7	1	1	0	0.2222222222222222	9	2	10	0.2	0	0.6506191969022496	0.9710623447710053	0.5989616107248118	0.9440637488357064	0.6461363599031271	0.849243067043697	0.947912898194411	0.936392392895094	1.0	0	0.0	-0.00012263806799534324	12
836	0.02685704873176302	0.0016203458453280888	0.0013410237540999463	0.4934731021300246	-1	0	0	0.25	2	0.8888888888888888	8	0.55	0.5555555555555556	6	5	4	2	0	0.2	10	2	11	0.18181818181818182	0	0.5561775908283545	0.8136836745901733	0.5596904396089639	0.921133122156847	0.5549059247859418	0.8591658175250982	0.8007556462261108	0.871406157787588	0.5833333333333334	0.16666666666666666	0.0	0.0013410237540999463	70
4734	0.03568099986704591	0.014334371252655022	0.011648244415849192	0.9420535099200985	-1	0	0	0.2	2	0.9230769230769231	12	0.5357142857142857	0.7692307692307693	11	10	3	0	0	0.14285714285714285	14	2	15	0.0	0	0.5847234190565997	0.9026486612816995	0.7286197263993982	0.7170095334936232	0.5550343226517931	0.9039855040050824	0.8979610558426906	0.858108231517144	0	0	0.0	0.011648244415849192	1
4082	0.032633370294021184	0.015652339411318633	0.013615801294049608	0.9470981990941871	-1	0	0	0.2	2	0.9230769230769231	12	0.5357142857142857	0.6153846153846154	9	8	5	0	0	0.14285714285714285	14	2	15	0.0	0	0.5847234190565997	0.8789915321583397	0.7286197263993982	0.7801271085510579	0.5547775269200904	0.8835603437928707	0.8634901637826956	0.8530387638854696	0	0	0.0	0.013615801294049608	27
95	0.0448617679609126	0.00352084875911782	-0.0016073601194974718	0.770404736670304	-1	0	0	0.2	2	0.9230769230769231	12	0.5357142857142857	0.8461538461538461	13	11	1	2	0	0.14285714285714285	2	14	15	0.5	0	0.38963752657346146	0.9086889152439267	0.5282928457345684	0.8673600508051216	0.45170925136194634	0.9487791955427775	0.9025437162321504	0.9141080706060702	0.5384615384615384	0.23076923076923078	0.0	-0.00016073601194974718	10
2549	0.027396936808513326	0.00330734736432255	0.0030112297982010463	0.9396680733439826	-1	0	0	0.3	3	0.7692307692307693	10	0.38461538461538464	0.6153846153846154	10	8	4	0	0	0.23076923076923078	13	3	15	0.0	0	0.5259439796989407	0.8895881995937519	0.6923144846729403	0.7594643706610544	0.5549059247859418	0.8904771012312211	0.8173309109222135	0.8553635860464165	0	0	0.0	0.0030112297982010463	3
2905	0.023388222302718503	0.008674840047059698	0.006655340001880705	0.95756381087447	-1	0	0	0.25	2	0.9	9	0.5454545454545454	0.8	9	8	2	0	0	0.18181818181818182	11	2	12	0.0	0	0.5847234190565997	0.9200211533026932	0.7286197263993982	0.7189466212748166	0.5550343226517931	0.9225176765454416	0.8979610558426906	0.875770988401031	0	0	0.0	0.006655340001880705	9
3375	0.0314470006037897	0.01630704473921158	0.01387479037934014	0.9491433702891168	-1	0	0	0.2	2	0.9230769230769231	12	0.5357142857142857	0.6153846153846154	9	8	5	0	0	0.14285714285714285	14	2	15	0.0	0	0.5847234190565997	0.8789915321583397	0.7286197263993982	0.7801271085510579	0.5547775269200904	0.8835603437928707	0.8634901637826956	0.8530387638854696	0	0	0.0	0.01387479037934014	122
5077	0.03134295876942607	0.015508449995731047	0.01321595026176397	0.9475009197131932	-1	0	0	0.2	2	0.9230769230769231	12	0.5357142857142857	0.6153846153846154	9	8	5	0	0	0.14285714285714285	14	2	15	0.0	0	0.5847234190565997	0.8789915321583397	0.7286197263993982	0.7801271085510579	0.5547775269200904	0.8835603437928707	0.8634901637826956	0.8530387638854696	0	0	0.0	0.01321595026176397	25
1722	0.032338442824501615	0.005841086036275693	0.004364351110956931	0.9018102525684083	-1	0	0	0.25	2	0.9	9	0.5454545454545454	0.9	10	9	1	0	0	0.18181818181818182	11	2	12	0.0	0	0.549086657375834	0.911753931625552	0.7286197263993982	0.7108335806703118	0.5550343226517931	0.9130099352390955	0.8979610558426906	0.8655155318216123	0	0	0.0	0.004364351110956931	5
5464	0.0320518691171445	0.016006487572669016	0.013968562961948924	0.950207598836263	-1	0	0	0.2	2	0.9230769230769231	12	0.5357142857142857	0.6153846153846154	9	8	5	0	0	0.14285714285714285	14	2	15	0.0	0	0.5847234190565997	0.8789915321583397	0.7286197263993982	0.7801271085510579	0.5547775269200904	0.8835603437928707	0.8634901637826956	0.8530387638854696	0	0	0.0	0.013968562961948924	66
1763	0.02121986580708295	0.008942867884961455	0.008030764643358048	0.9623800509314264	-1	0	0	0.25	2	0.9	9	0.5454545454545454	0.8	9	8	2	0	0	0.18181818181818182	11	2	12	0.0	0	0.5847234190565997	0.9200211533026932	0.7286197263993982	0.7189466212748166	0.5550343226517931	0.9225176765454416	0.8979610558426906	0.875770988401031	0	0	0.0	0.008030764643358048	21
4444	None	None	None	None	None	0	0	0.4	4	0.6153846153846154	8	0.6	0.5384615384615384	9	7	5	0	0	1.0	5	5	15	0.0	0.5	0.5847234190565997	0.907233155829413	0.7286197263993982	0.7275685404838412	0.5550343226517931	0.906200353883169	0.8979610558426906	0.8633711912193532	0	0	0.0	None	0
3736	0.03291405905927224	0.008287822668656367	0.008258848458571125	0.9109465079108222	-1	0	0	0.3	3	0.7692307692307693	10	0.2777777777777778	0.5384615384615384	9	7	5	0	0	0.6666666666666666	6	9	15	0.0	0	0.5847234190565997	0.8789915321583397	0.7286197263993982	0.7801271085510579	0.5547775269200904	0.8835603437928707	0.8634901637826956	0.8530387638854696	0	0	0.0	0.008258848458571125	10
534	5.291041134209288e-06	3.6287305144398716e-08	-2.5786998246888618e-08	0.999998356129104	-1	0	0	1.0	2	0.0	0	0.75	0	2	0	0	1	0	1.0	2	2	3	0.5	0	0	0	0	0	0	0	0	0	0	0	0	-2.578699824688862e-09	9
1922	0.021515557425900306	0.008840582330059594	0.00815334744352669	0.9601525696551434	-1	0	0	0.25	2	0.9	9	0.5454545454545454	0.8	9	8	2	0	0	0.18181818181818182	11	2	12	0.0	0	0.5847234190565997	0.9200211533026932	0.7286197263993982	0.7189466212748166	0.5866242887532293	0.9177371801812514	0.8979610558426906	0.8733920901951885	0	0	0.0	0.00815334744352669	43
507	2.4975833215040617e-06	2.96055073582983e-08	1.9451720553119742e-08	0.9999990318158772	-1	0	0	1.0	1	0	0	1.0	0	1	0	0	0	0	0.5	1	2	2	0.0	0	0	0	0	0	0	0	0	0	0	0	0	1.9451720553119742e-08	26
3215	0.045400828963469884	0.0015361047818156762	-0.0010459919796336474	0.5253198454908801	-1	0	0	0.2	2	0.9230769230769231	12	0.5357142857142857	0.7692307692307693	10	10	4	0	0	0.14285714285714285	14	2	15	0.0	0	0.5847234190565997	0.8722222250893823	0.6560092429464823	0.8050292094369617	0.5549059247859418	0.900023418854597	0.7863030757099502	0.8635886667699664	0	0	0.0	-0.00010459919796336474	1
1212	0.03011790145762006	0.006579080492435963	0.005968738947648191	0.9052436132886228	-1	0	0	0.25	2	0.9	9	0.5454545454545454	0.9	10	9	1	0	0	0.18181818181818182	11	2	12	0.0	0	0.549086657375834	0.911753931625552	0.7286197263993982	0.7108335806703118	0.5550343226517931	0.9130099352390955	0.8979610558426906	0.8655155318216123	0	0	0.0	0.005968738947648191	24
130	3.894003923249258e-06	3.70135012785369e-08	3.674054278938078e-08	0.9999968776745527	-1	0	0	0.6666666666666666	2	0.5	1	1.0	0	1	0	2	1	0	1.0	2	2	4	0.14285714285714285	0	0	0	0	0	0	0	0	0	0	0	0	3.674054278938078e-08	39
216	None	None	None	None	None	0	0	0.625	5	0.4	4	0.5	0.3	7	3	4	2	0	0.6666666666666666	4	6	12	0.25	0.25	0.3766531148055988	0.9322841407630216	0.5039331350351605	0.9180550905597024	0.5449897223781681	0.8248968159729265	0.8723017394363615	0.8999020553005301	0.5714285714285714	0.2857142857142857	0.0	None	0
785	0.031125136238857286	0.007209172708567188	0.006855768186974756	0.9089165105133448	-1	0	0	0.25	2	0.9	9	0.5454545454545454	0.9	10	9	1	0	0	0.18181818181818182	11	2	12	0.0	0	0.549086657375834	0.911753931625552	0.7286197263993982	0.7108335806703118	0.5550343226517931	0.9130099352390955	0.8979610558426906	0.8655155318216123	0	0	0.0	0.006855768186974756	58
2623	0.022249845402205704	0.00891714670262402	0.00800455926244002	0.9607410253593346	-1	0	0	0.25	2	0.9	9	0.5454545454545454	0.8	9	8	2	0	0	0.18181818181818182	11	2	12	0.0	0	0.5847234190565997	0.9200211533026932	0.7286197263993982	0.7189466212748166	0.5550343226517931	0.9225176765454416	0.8979610558426906	0.875770988401031	0	0	0.0	0.00800455926244002	25
4165	0.031195185679351894	0.015544503782137384	0.013252452666253644	0.9475879821128583	-1	0	0	0.2	2	0.9230769230769231	12	0.5357142857142857	0.6153846153846154	9	8	5	0	0	0.14285714285714285	14	2	15	0.0	0	0.5847234190565997	0.8789915321583397	0.7286197263993982	0.7801271085510579	0.5547775269200904	0.8835603437928707	0.8634901637826956	0.8530387638854696	0	0	0.0	0.013252452666253644	29
3641	0.029131094829076207	0.009927995882298887	0.009924838391401675	0.6362851203186984	-1	0	0	0.2	2	0.9230769230769231	12	0.5357142857142857	0.6153846153846154	9	8	5	0	0	0.14285714285714285	14	2	15	0.0	0	0.5847234190565997	0.7608903273630032	0.6461452396696619	0.8782058548080561	0.5547775269200904	0.8522616819590494	0.6455059263411657	0.8359670977679643	0	0	0.0	0.009924838391401675	6
2396	0.008606067980852521	0.0021923763750419014	-0.0009665032730067944	0.9848467441075067	-1	0	0	0.4	2	0.8	4	0.5833333333333334	0.6	4	3	2	0	0	0.3333333333333333	6	2	7	0.0	0	0.5918143525091203	0.890892399487752	0.68738248303453	0.765979562836416	0.5673890244165652	0.8959321242560407	0.8001220676068403	0.8597022492979824	0	0	0.0	-9.665032730067944e-05	1
3545	0.03189673769403183	0.016280920225340376	0.014021891160526509	0.9496533857654815	-1	0	0	0.2	2	0.9230769230769231	12	0.5357142857142857	0.6153846153846154	9	8	5	0	0	0.14285714285714285	14	2	15	0.0	0	0.5847234190565997	0.8789915321583397	0.7286197263993982	0.7801271085510579	0.5547775269200904	0.8835603437928707	0.8634901637826956	0.8530387638854696	0	0	0.0	0.014021891160526509	85
2843	0.02962994806601366	0.013417155666441576	0.010461553188188505	0.9463142790161255	-1	0	0	0.3	3	0.7692307692307693	10	0.4166666666666667	0.6153846153846154	9	8	5	0	0	0.25	12	3	15	0.0	0	0.5847234190565997	0.898760661016619	0.7286197263993982	0.7301581419449149	0.5547775269200904	0.8835624214786749	0.7909635487387416	0.8500746947666855	0	0	0.0	0.010461553188188505	28
5396	0.030661624131853787	0.01567998128846566	0.013432210090554174	0.9478280357809178	-1	0	0	0.2	2	0.9230769230769231	12	0.5357142857142857	0.6153846153846154	9	8	5	0	0	0.14285714285714285	14	2	15	0.0	0	0.5847234190565997	0.8789915321583397	0.7286197263993982	0.7801271085510579	0.5547775269200904	0.8835603437928707	0.8634901637826956	0.8530387638854696	0	0	0.0	0.013432210090554174	19
721	0.002333096782295687	0.0008921046315922792	0.0008077223853422826	0.9809503542863628	-1	0	0	0.3333333333333333	1	1.0	2	1.0	1.0	2	2	1	0	0	0.25	4	1	4	0.0	0	0.8974790450121626	0.5046539266050413	0.6731253586232274	0.9415372713251563	0.769146560789238	0.6314693435577714	0.786440640289025	0.7525183131825174	0	0	0.0	0.0008077223853422826	25
4571	0.030871850395445325	0.015551502988879105	0.013786678859925527	0.9506521524625795	-1	0	0	0.2	2	0.9230769230769231	12	0.5357142857142857	0.6153846153846154	9	8	5	0	0	0.14285714285714285	14	2	15	0.0	0	0.5847234190565997	0.8789915321583397	0.7286197263993982	0.7801271085510579	0.5547775269200904	0.8835603437928707	0.8634901637826956	0.8530387638854696	0	0	0.0	0.013786678859925527	12
2325	0.02164249056316452	0.009060357551279713	0.008194038818495071	0.9611913856305263	-1	0	0	0.25	2	0.9	9	0.5454545454545454	0.8	9	8	2	0	0	0.18181818181818182	11	2	12	0.0	0	0.5847234190565997	0.9200211533026932	0.7286197263993982	0.7189466212748166	0.5550343226517931	0.9225176765454416	0.8979610558426906	0.875770988401031	0	0	0.0	0.008194038818495071	30
3364	0.03273952509691714	0.013701128539313403	0.011749349734884557	0.9413123712820195	-1	0	0	0.2	2	0.9230769230769231	12	0.5357142857142857	0.7692307692307693	11	10	3	0	0	0.14285714285714285	14	2	15	0.0	0	0.5847234190565997	0.9026486612816995	0.7286197263993982	0.7043285757148555	0.5550343226517931	0.9039855040050824	0.8979610558426906	0.8555864089961248	0	0	0.0	0.011749349734884557	4
1357	0.03050892655980934	0.006787618725447513	0.006484817538561633	0.907348472751125	-1	0	0	0.25	2	0.9	9	0.5454545454545454	0.9	10	9	1	0	0	0.18181818181818182	11	2	12	0.0	0	0.549086657375834	0.911753931625552	0.7286197263993982	0.7108335806703118	0.5550343226517931	0.9130099352390955	0.8979610558426906	0.8655155318216123	0	0	0.0	0.006484817538561633	17
2284	0.024628029321978277	0.008778428238176443	-0.004615971693802844	0.9549767750401567	-1	0	0	0.25	2	0.9	9	0.5454545454545454	0.8	9	8	2	0	0	0.18181818181818182	11	2	12	0.0	0	0.5847234190565997	0.9200211533026932	0.7734808330571644	0.7682893667772724	0.5550343226517931	0.9225176765454416	0.8979610558426906	0.8848778733211441	0	0	0.0	-0.00046159716938028443	1
2634	0.01209263870577196	0.006515529587715667	0.006429037269069199	0.9749565559666864	-1	0	0	0.3333333333333333	2	0.8571428571428571	6	0.5625	0.7142857142857143	6	5	2	0	0	0.25	8	2	9	0.0	0	0.42487841666046205	0.7644100984114085	0.7932551936329778	0.8606934065367527	0.6992546060297112	0.7822672732630431	0.8304260643405391	0.8062252941019216	0	0	0.0	0.006429037269069199	9
3468	0.032631816570309245	0.01493911169974276	0.013466088992707388	0.9479494900204052	-1	0	0	0.2	2	0.9230769230769231	12	0.5357142857142857	0.6923076923076923	10	9	4	0	0	0.14285714285714285	14	2	15	0.0	0	0.5847234190565997	0.9088308217346994	0.7286197263993982	0.7860347255342569	0.5547775269200904	0.9130063653726664	0.8979610558426906	0.8790905235536193	0	0	0.0	0.013466088992707388	7
4000	0.028293622002374865	0.012907205645074993	0.0128238170631055	0.9508088909058898	-1	0	0	0.2	2	0.9230769230769231	12	0.5357142857142857	0.6153846153846154	9	8	5	0	0	0.14285714285714285	14	2	15	0.0	0	0.5847234190565997	0.759387651047122	0.6461452396696619	0.84463033502705	0.5550343226517931	0.7730506641801723	0.6453346476367962	0.79511071842684	0	0	0.0	0.0128238170631055	1
2861	0.023001310377603598	0.010411477016137944	0.007445089935539596	0.9622392825806001	-1	0	0	0.25	2	0.9	9	0.5454545454545454	0.8	9	8	2	0	0	0.18181818181818182	11	2	12	0.0	0	0.5847234190565997	0.9200211533026932	0.7734808330571644	0.736946125672902	0.5550343226517931	0.9225176765454416	0.8979610558426906	0.8790306304480472	0	0	0.0	0.007445089935539596	5
3430	0.0322564738725652	0.013495016400820167	0.013029521462793708	0.9429906925391335	-1	0	0	0.2	2	0.9230769230769231	12	0.5357142857142857	0.6153846153846154	9	8	5	0	0	0.14285714285714285	14	2	15	0.0	0	0.5847234190565997	0.9006697180336146	0.7286197263993982	0.7801271085510579	0.5547775269200904	0.8835603437928707	0.8954455666018574	0.8620664852911676	0	0	0.0	0.013029521462793708	21
3999	0.031182578088734623	0.015458171667908624	0.01336126169243397	0.9464390143763614	-1	0	0	0.2	2	0.9230769230769231	12	0.5357142857142857	0.6153846153846154	9	8	5	0	0	0.14285714285714285	14	2	15	0.0	0	0.5847234190565997	0.8789915321583397	0.7286197263993982	0.7801271085510579	0.5547775269200904	0.8835603437928707	0.8634901637826956	0.8530387638854696	0	0	0.0	0.01336126169243397	28
4379	0.030849492965614303	0.015142105950197356	0.01331485690200362	0.9474214672861118	-1	0	0	0.2	2	0.9230769230769231	12	0.5357142857142857	0.6153846153846154	9	8	5	0	0	0.14285714285714285	14	2	15	0.0	0	0.5847234190565997	0.8789915321583397	0.7286197263993982	0.7801271085510579	0.5547775269200904	0.8835603437928707	0.8634901637826956	0.8530387638854696	0	0	0.0	0.01331485690200362	26
5297	0.02102533833824359	0.0032840283087486556	0.003283996719889544	0.9369099867207132	-1	0	0	0.3	3	0.8461538461538461	11	0.38461538461538464	0.6153846153846154	10	8	4	0	0	0.23076923076923078	3	13	15	0.0	1.0	0.5847234190565997	0.8720213333739631	0.6560092429464823	0.7865907533254836	0.5549059247859418	0.8724833972681906	0.6454202916492959	0.8475501856264522	0	0	0.0	0.003283996719889544	2
961	0.016167577876242633	0.0013536991713728713	0.0011752389323543015	0.9464366146621563	-1	0	0	0.3333333333333333	2	0.8571428571428571	6	0.5625	0.8571428571428571	7	6	1	0	0	0.25	8	2	9	0.0	0	0.5134498956950682	0.9083041515886463	0.7286197263993982	0.7313801006764724	0.5550343226517931	0.9085761825789725	0.8979610558426906	0.8657280501527052	0	0	0.0	0.0011752389323543015	29
4862	0.02979823756943666	0.004379985113817125	0.004379799012932504	0.9341339726702031	-1	0	0	0.3	3	0.7692307692307693	10	0.5769230769230769	0.7692307692307693	12	10	2	0	0	0.15384615384615385	2	13	15	0.0	0	0.5847234190565997	0.9032909900798544	0.7286197263993982	0.7456252988269981	0.5547775269200904	0.9075635413649125	0.8979610558426906	0.8658397695085109	0	0	0.0	0.004379799012932504	5
842	0.006396440859148061	0.0011425636510669886	-0.00042444612786137495	0.9828643318351598	-1	0	0	0.5	2	0.75	3	0.6	0.75	4	3	1	0	0	0.4	5	2	6	0.0	0	0.4408931597323559	0.722953395963412	0.5322995266054702	0.8960266792492164	0.8919253716990042	0.8294954317030909	0.921018906877393	0.8270720523983973	0	0	0.0	-4.2444612786137495e-05	11
2657	0.011655284923172183	0.006642254724678463	0.006570886030778203	0.9742195665255459	-1	0	0	0.3333333333333333	2	0.8571428571428571	6	0.5625	0.7142857142857143	6	5	2	0	0	0.25	8	2	9	0.0	0	0.42487841666046205	0.7644100984114085	0.7932551936329778	0.8606934065367527	0.6992546060297112	0.7822672732630431	0.8304260643405391	0.8062252941019216	0	0	0.0	0.006570886030778203	10
2180	0.022161667868300327	0.008649000561212483	0.007914981605383998	0.9586610497592272	-1	0	0	0.25	2	0.9	9	0.5454545454545454	0.8	9	8	2	0	0	0.18181818181818182	11	2	12	0.0	0	0.5847234190565997	0.9200211533026932	0.7286197263993982	0.7189466212748166	0.5550343226517931	0.9225176765454416	0.8979610558426906	0.875770988401031	0	0	0.0	0.007914981605383998	27
1095	0.014224765747695087	0.0006060013198771	-0.0005985966519828223	0.9475407711009904	-1	0	0	0.3333333333333333	3	0.8181818181818182	9	0.325	0.7272727272727273	10	8	2	0	0	0.4	4	10	13	0.0	0.6666666666666666	0.549086657375834	0.911753931625552	0.7286197263993982	0.7108335806703118	0.5550343226517931	0.9130099352390955	0.8979610558426906	0.8655155318216123	0	0	0.0	-5.985966519828223e-05	4
1269	0.029283060163024847	0.0074646933321833465	0.007190155331215057	0.9071889495849879	-1	0	0	0.25	2	0.9	9	0.5454545454545454	0.9	10	9	1	0	0	0.18181818181818182	11	2	12	0.0	0	0.549086657375834	0.911753931625552	0.7286197263993982	0.7108335806703118	0.5550343226517931	0.9130099352390955	0.8979610558426906	0.8655155318216123	0	0	0.0	0.007190155331215057	15
851	0.024064071899036067	0.008585982689556631	0.002227252820489912	0.9779190659440361	-1	0	0	0.4	4	0.5384615384615384	7	0.6818181818181818	0.3076923076923077	5	4	9	3	0	0.18181818181818182	11	2	15	0.14285714285714285	0	0.34500702754215573	0.7655483866997498	0.45256010754712755	0.8810471262188503	0.5547775269200904	0.9628189078960282	0.771528631347918	0.895350379214343	0.2	0.2	0.0	0.002227252820489912	5
5498	0.030333899240736685	0.015430710285768902	0.013692370289099745	0.9504414483106054	-1	0	0	0.2	2	0.9230769230769231	12	0.5357142857142857	0.6153846153846154	9	8	5	0	0	0.14285714285714285	14	2	15	0.0	0	0.5847234190565997	0.8789915321583397	0.7286197263993982	0.7801271085510579	0.5547775269200904	0.8835603437928707	0.8634901637826956	0.8530387638854696	0	0	0.0	0.013692370289099745	21
3591	0.03300823768914937	0.015461124697039561	0.013182664714514285	0.9479457880650974	-1	0	0	0.2	2	0.9230769230769231	12	0.5357142857142857	0.6153846153846154	9	8	5	0	0	0.14285714285714285	14	2	15	0.0	0	0.5847234190565997	0.8789915321583397	0.7286197263993982	0.7801271085510579	0.5547775269200904	0.8835603437928707	0.8634901637826956	0.8530387638854696	0	0	0.0	0.013182664714514285	21
1999	0.021866977372247003	0.008885651941569248	0.008216298361130135	0.9625946663364071	-1	0	0	0.25	2	0.9	9	0.5454545454545454	0.8	9	8	2	0	0	0.18181818181818182	11	2	12	0.0	0	0.5847234190565997	0.9200211533026932	0.7286197263993982	0.7189466212748166	0.5550343226517931	0.9225176765454416	0.8979610558426906	0.875770988401031	0	0	0.0	0.008216298361130135	28
3821	0.030768800103332175	0.016365857884231477	0.014116875114118323	0.9497572671781082	-1	0	0	0.2	2	0.9230769230769231	12	0.5357142857142857	0.6153846153846154	9	8	5	0	0	0.14285714285714285	14	2	15	0.0	0	0.5847234190565997	0.8789915321583397	0.7286197263993982	0.7801271085510579	0.5547775269200904	0.8835603437928707	0.8634901637826956	0.8530387638854696	0	0	0.0	0.014116875114118323	103
1047	0.03876597338898706	0.0031787571910879826	0.0031612739648520446	0.8120082436084644	-1	0	0	0.25	2	0.8888888888888888	8	0.55	0.8888888888888888	9	8	1	0	0	0.2	10	2	11	0.0	0	0.5134498956950682	0.9213594516001115	0.7286197263993982	0.7178495122590975	0.5550343226517931	0.9225195563614648	0.8979610558426906	0.8762391948853748	0	0	0.0	0.0031612739648520446	27
2653	0.02192977286024758	0.008796633326186241	0.008049567453079163	0.9626685465557207	-1	0	0	0.25	2	0.9	9	0.5454545454545454	0.8	9	8	2	0	0	0.18181818181818182	11	2	12	0.0	0	0.5847234190565997	0.9200211533026932	0.7286197263993982	0.7189466212748166	0.5550343226517931	0.9225176765454416	0.8979610558426906	0.875770988401031	0	0	0.0	0.008049567453079163	31
4349	0.030976154370321845	0.015289037746475413	0.013010647192188298	0.9480681909975303	-1	0	0	0.2	2	0.9230769230769231	12	0.5357142857142857	0.6153846153846154	9	8	5	0	0	0.14285714285714285	14	2	15	0.0	0	0.5847234190565997	0.8789915321583397	0.7286197263993982	0.7801271085510579	0.5547775269200904	0.8835603437928707	0.8634901637826956	0.8530387638854696	0	0	0.0	0.013010647192188298	15
2295	0.026082404357502725	0.013299518893279546	0.011070941776912896	0.9534691567102205	-1	0	0	0.3	3	0.7692307692307693	10	0.38461538461538464	0.6153846153846154	10	8	4	0	0	0.23076923076923078	13	3	15	0.0	0	0.5847234190565997	0.9062322007797733	0.6923144846729403	0.7594643706610544	0.5549059247859418	0.8904771012312211	0.821297363302353	0.8627058000746728	0	0	0.0	0.011070941776912896	65
2230	0.021022380402162602	0.007931506273673913	0.0071210193482602446	0.9608968351425567	-1	0	0	0.25	2	0.9	9	0.5454545454545454	0.8	9	8	2	0	0	0.18181818181818182	11	2	12	0.0	0	0.5847234190565997	0.9200211533026932	0.7286197263993982	0.7189466212748166	0.5550343226517931	0.9225176765454416	0.8979610558426906	0.875770988401031	0	0	0.0	0.0071210193482602446	14
3004	0.03205249356718828	0.01407281159356668	0.010439297763860277	0.9456251456648007	-1	0	0	0.3	3	0.7692307692307693	10	0.4166666666666667	0.6153846153846154	10	8	4	0	0	0.25	12	3	15	0.0	0	0.5847234190565997	0.9062322007797733	0.6923144846729403	0.7594643706610544	0.5549059247859418	0.8904771012312211	0.821297363302353	0.8627058000746728	0	0	0.0	0.010439297763860277	13
2542	0.034154199062406534	0.007467142974428007	0.0061443748623107005	0.8240700199402529	-1	0	0	0.2	2	0.9230769230769231	12	0.5357142857142857	0.6923076923076923	10	9	4	0	0	0.14285714285714285	14	2	15	0.0	0	0.5847234190565997	0.8868321758245304	0.6923144846729403	0.7594643706610544	0.5549059247859418	0.8904771012312211	0.8001220676068403	0.8542151179701821	0	0	0.0	0.0061443748623107005	9
3365	0.03237516163982898	0.015580029056593059	0.013158012053319753	0.948125217282834	-1	0	0	0.2	2	0.9230769230769231	12	0.5357142857142857	0.6153846153846154	9	8	5	0	0	0.14285714285714285	14	2	15	0.0	0	0.5847234190565997	0.8789915321583397	0.7286197263993982	0.7801271085510579	0.5547775269200904	0.8835603437928707	0.8634901637826956	0.8530387638854696	0	0	0.0	0.013158012053319753	31
3226	0.030669215551688018	0.015037037979920951	0.012890997481509778	0.9469791389694614	-1	0	0	0.2	2	0.9230769230769231	12	0.5357142857142857	0.6153846153846154	9	8	5	0	0	0.14285714285714285	14	2	15	0.0	0	0.5847234190565997	0.8789915321583397	0.7286197263993982	0.7801271085510579	0.5547775269200904	0.8835603437928707	0.8634901637826956	0.8530387638854696	0	0	0.0	0.012890997481509778	74
3107	0.023658265832602304	0.0035894179827452425	0.003588777609493436	0.9357619572690911	-1	0	0	0.4	4	0.6923076923076923	9	0.4166666666666667	0.6923076923076923	11	9	3	0	0	0.25	3	12	15	0.0	0.6666666666666666	0.5847234190565997	0.8997177628847748	0.7286197263993982	0.7396114339985653	0.5547775269200904	0.9039821215150963	0.8979610558426906	0.8613767973790915	0	0	0.0	0.003588777609493436	2
2499	0.021763351653767322	0.009125601108988704	0.00834235775124536	0.960620523536188	-1	0	0	0.25	2	0.9	9	0.5454545454545454	0.8	9	8	2	0	0	0.18181818181818182	11	2	12	0.0	0	0.5847234190565997	0.9200211533026932	0.7286197263993982	0.7189466212748166	0.5550343226517931	0.9225176765454416	0.8979610558426906	0.875770988401031	0	0	0.0	0.00834235775124536	59
2399	0.0259296479223411	0.0009213902955796064	0.0004080114526104751	0.9303426366726208	-1	0	0	0.25	2	0.8888888888888888	8	0.4583333333333333	0.7777777777777778	8	7	2	0	0	0.375	3	8	11	0.0	0	0.5561775908283545	0.930156720721094	0.7286197263993982	0.726689061990815	0.5675174222824166	0.9325121053235014	0.8979610558426906	0.8873853212561194	0	0	0.0	0.0004080114526104751	1
4037	0.0236995814563229	0.006135780094947016	0.0026199549060258653	0.9715645510728946	-1	0	0	0.2	2	0.9230769230769231	12	0.5357142857142857	0.6153846153846154	9	8	5	0	0	0.14285714285714285	14	2	15	0.0	0	0.5847234190565997	0.8789915321583397	0.7734808330571644	0.8111349029235936	0.5547775269200904	0.8835603437928707	0.8634901637826956	0.8608419820697494	0	0	0.0	0.0026199549060258653	3
539	0.0014486848888910137	7.1788617630892e-05	7.175407474521238e-05	0.9870274959050105	-1	0	0	0.5	1	1.0	1	1.0	1.0	2	1	0	0	0	0.3333333333333333	1	3	3	0.0	0	0.7923617095283	0.8885864417716591	0.8230726198348309	0.8543673379627804	0.6180236063961904	0.653047230352304	0.7193846509771016	0.8164840561114691	0	0	0.0	7.175407474521238e-05	24
3374	0.032557030480620364	0.01533081239112077	0.012864469002341885	0.9465415720384966	-1	0	0	0.2	2	0.9230769230769231	12	0.5357142857142857	0.6153846153846154	9	8	5	0	0	0.14285714285714285	14	2	15	0.0	0	0.5847234190565997	0.8789915321583397	0.7286197263993982	0.7801271085510579	0.5547775269200904	0.8835603437928707	0.8634901637826956	0.8530387638854696	0	0	0.0	0.012864469002341885	29
681	0.0056922848433728825	0.0012453024898699664	0.0012436362797916788	0.9901716658057911	-1	0	0	0.5	2	0.6666666666666666	2	0.625	0.6666666666666666	3	2	1	0	0	0.5	4	2	5	0.0	0	0.5134498956950682	0.599369946570263	0.6560092429464823	0.8903013163803958	0.5550343226517931	0.5293890326581111	0.6455059263411657	0.7050476671078673	0	0	0.0	0.0012436362797916788	31
20	0.012673729762391754	0.0007602705464463253	-0.000758577081707487	0.9399135549346863	-1	0	0	0.3333333333333333	2	0.8571428571428571	6	0.5625	0.8571428571428571	8	6	0	0	0	0.25	2	8	9	0.0	0	0.768169467530637	0.9500967020052123	0.21423939993177213	0.9661328977390872	0.40935603424831124	0.7814466612316571	0.9346446895455301	0.9257946996516787	0	0	0.0	-7.58577081707487e-05	42
1180	0.02954546031347946	0.0072403262472391875	0.007083362967410468	0.9076237934025927	-1	0	0	0.25	2	0.9	9	0.5454545454545454	0.9	10	9	1	0	0	0.18181818181818182	11	2	12	0.0	0	0.549086657375834	0.911753931625552	0.7286197263993982	0.7108335806703118	0.5550343226517931	0.9130099352390955	0.8979610558426906	0.8655155318216123	0	0	0.0	0.007083362967410468	19
435	0.019872219496297885	0.0037020191974837255	-0.001526115293422367	0.803200639082186	-1	0	0	0.3333333333333333	2	0.8571428571428571	6	0.5625	0.7142857142857143	7	5	1	2	0	0.25	2	8	9	0.5	0	0.7132670913767988	0.9153726674557284	0.2617794926650566	0.9075458911822496	0.8381071265418951	0.9081062891251725	0.9436305344001986	0.9104067516263715	0.5714285714285714	0.14285714285714285	0.0	-0.0001526115293422367	4
1484	0.03025629991511062	0.005498747368871482	0.005191528616768765	0.9246991611089758	-1	0	0	0.25	2	0.9	9	0.5454545454545454	0.9	10	9	1	0	0	0.18181818181818182	11	2	12	0.0	0	0.549086657375834	0.911753931625552	0.7286197263993982	0.7108335806703118	0.5550343226517931	0.9130099352390955	0.8979610558426906	0.8655155318216123	0	0	0.0	0.005191528616768765	10
3224	0.04230513131436742	0.013691054446907063	0.012706921413787535	0.7710564186830308	-1	0	0	0.25	2	0.9	9	0.5454545454545454	0.8	9	8	2	0	0	0.18181818181818182	11	2	12	0.0	0	0.7911670382003855	0.818617322948384	0.6461452396696619	0.7302284853632068	0.40302672030471465	0.8065054072695893	0.8350280812068257	0.7875271472468113	0	0	0.0	0.012706921413787535	23
3812	0.029429235586623595	0.012406018884467915	0.012339441773151355	0.9520280092793061	-1	0	0	0.2	2	0.9230769230769231	12	0.5357142857142857	0.6153846153846154	9	8	5	0	0	0.14285714285714285	14	2	15	0.0	0	0.5847234190565997	0.759387651047122	0.6461452396696619	0.8298406823911676	0.5550343226517931	0.7730506641801723	0.6455059263411657	0.7891507380920489	0	0	0.0	0.012339441773151355	4
2513	0.02276914133841172	0.007635144585401666	0.006236471365974222	0.9548573028285916	-1	0	0	0.25	2	0.9	9	0.5454545454545454	0.8	9	8	2	0	0	0.18181818181818182	11	2	12	0.0	0	0.5847234190565997	0.9200211533026932	0.7286197263993982	0.7189466212748166	0.5550343226517931	0.9225176765454416	0.8979610558426906	0.875770988401031	0	0	0.0	0.006236471365974222	8
1955	0.02226066396939798	0.009156215035692795	0.008351151411159687	0.9602011630282747	-1	0	0	0.25	2	0.9	9	0.5454545454545454	0.8	9	8	2	0	0	0.18181818181818182	11	2	12	0.0	0	0.5847234190565997	0.9200211533026932	0.7286197263993982	0.7189466212748166	0.5550343226517931	0.9225176765454416	0.8979610558426906	0.875770988401031	0	0	0.0	0.008351151411159687	34
1942	0.016613794666124157	0.000300513174512719	1.413511119148775e-05	0.9611786880490993	-1	0	0	0.375	3	0.6666666666666666	6	0.6111111111111112	0.6666666666666666	8	6	2	0	0	0.2222222222222222	9	2	11	0.0	0	0.5561775908283545	0.930156720721094	0.7286197263993982	0.726689061990815	0.5675174222824166	0.9325121053235014	0.8979610558426906	0.8873853212561194	0	0	0.0	1.413511119148775e-05	3
293	0.028329694515745248	0.0024591599938318764	0.0010323569367314087	0.625047210980517	-1	0	0	0.3333333333333333	2	0.8571428571428571	6	0.5625	0.8571428571428571	7	6	1	0	0	0.25	8	2	9	0.0	0	0.4371925773450335	0.8993828328209157	0.46337163627144545	0.9300350335857736	0.16103474607397233	0.8855834940831875	0.928511930302762	0.9067575179683047	0	0	0.0	0.0010323569367314087	23
3291	0.030639318538441096	0.01599599317145072	0.013972432000704579	0.9494108674020071	-1	0	0	0.2	2	0.9230769230769231	12	0.5357142857142857	0.6153846153846154	9	8	5	0	0	0.14285714285714285	14	2	15	0.0	0	0.5847234190565997	0.8789915321583397	0.7286197263993982	0.7801271085510579	0.5547775269200904	0.8835603437928707	0.8634901637826956	0.8530387638854696	0	0	0.0	0.013972432000704579	93
4555	0.03154371663649794	0.015064380126658186	0.013100361829122732	0.9477403017870837	-1	0	0	0.2	2	0.9230769230769231	12	0.5357142857142857	0.6153846153846154	9	8	5	0	0	0.14285714285714285	14	2	15	0.0	0	0.5847234190565997	0.8789915321583397	0.7286197263993982	0.7801271085510579	0.5547775269200904	0.8835603437928707	0.8634901637826956	0.8530387638854696	0	0	0.0	0.013100361829122732	24
2018	0.02191453244246404	0.008956423509930712	0.008125371055934263	0.9615369890565609	-1	0	0	0.25	2	0.9	9	0.5454545454545454	0.8	9	8	2	0	0	0.18181818181818182	11	2	12	0.0	0	0.5847234190565997	0.9200211533026932	0.7286197263993982	0.7189466212748166	0.5550343226517931	0.9225176765454416	0.8979610558426906	0.875770988401031	0	0	0.0	0.008125371055934263	47
1358	0.03024455976513798	0.006021152343724745	0.004743883012603353	0.9023575921227509	-1	0	0	0.25	2	0.9	9	0.5454545454545454	0.9	10	9	1	0	0	0.18181818181818182	11	2	12	0.0	0	0.549086657375834	0.911753931625552	0.7286197263993982	0.7108335806703118	0.5550343226517931	0.9130099352390955	0.8979610558426906	0.8655155318216123	0	0	0.0	0.004743883012603353	11
4447	0.03136287591860261	0.015583891999835559	0.013031098621124794	0.9486305424212236	-1	0	0	0.2	2	0.9230769230769231	12	0.5357142857142857	0.6153846153846154	9	8	5	0	0	0.14285714285714285	14	2	15	0.0	0	0.5847234190565997	0.8789915321583397	0.7286197263993982	0.7801271085510579	0.5547775269200904	0.8835603437928707	0.8634901637826956	0.8530387638854696	0	0	0.0	0.013031098621124794	16
4040	0.023865333242531307	0.013043465932190336	0.012831972694519083	0.9451809397172076	-1	0	0	0.2	2	0.9230769230769231	12	0.5357142857142857	0.6153846153846154	9	8	5	0	0	0.14285714285714285	14	2	15	0.0	0	0.5847234190565997	0.8423602164518478	0.6461452396696619	0.7400453210125336	0.5547775269200904	0.8356724451611773	0.6453346476367962	0.80992015179261	0	0	0.0	0.012831972694519083	1
21	0.03912426037496263	0.0015840376721318874	-0.0010799441616120302	0.9644833418727939	-1	0	0	0.3	3	0.6923076923076923	9	0.3	0.5384615384615384	9	7	5	4	0	0.5	10	5	15	0.3333333333333333	0	0.6887928856524668	0.9389154970295663	0.3822553244295407	0.7889654663012368	0.32343967095833276	0.9417512639323761	0.9111263441587257	0.9070437961998233	0.1111111111111111	0.2222222222222222	0.0	-0.00010799441616120302	11
4353	0.025542437775416586	0.013668435077648368	0.013522513045627745	0.9484973101308511	-1	0	0	0.2	2	0.9230769230769231	12	0.5357142857142857	0.6153846153846154	9	8	5	0	0	0.14285714285714285	14	2	15	0.0	0	0.5847234190565997	0.8789915321583397	0.6461452396696619	0.7975305789852596	0.5547775269200904	0.8835603437928707	0.6455059263411657	0.8573530980813607	0	0	0.0	0.013522513045627745	2
4423	0.03195408738951646	0.015419712827954537	0.013439024749236785	0.9471087947757447	-1	0	0	0.2	2	0.9230769230769231	12	0.5357142857142857	0.6153846153846154	9	8	5	0	0	0.14285714285714285	14	2	15	0.0	0	0.5847234190565997	0.8789915321583397	0.7286197263993982	0.7801271085510579	0.5547775269200904	0.8835603437928707	0.8634901637826956	0.8530387638854696	0	0	0.0	0.013439024749236785	36
1239	0.021347217351557184	0.007697968634809478	0.0066722775686062635	0.9606322910397413	-1	0	0	0.25	2	0.9	9	0.5454545454545454	0.8	9	8	2	0	0	0.18181818181818182	11	2	12	0.0	0	0.5847234190565997	0.9200211533026932	0.7286197263993982	0.7189466212748166	0.5866242887532293	0.9177371801812514	0.8979610558426906	0.8733920901951885	0	0	0.0	0.0066722775686062635	63
1986	0.022212239896559127	0.00889741023543303	0.008105061761432802	0.9604848335761526	-1	0	0	0.25	2	0.9	9	0.5454545454545454	0.8	9	8	2	0	0	0.18181818181818182	11	2	12	0.0	0	0.5847234190565997	0.9200211533026932	0.7286197263993982	0.7189466212748166	0.5550343226517931	0.9225176765454416	0.8979610558426906	0.875770988401031	0	0	0.0	0.008105061761432802	12
2881	0.022654454208360163	0.005066752794317078	0.005005643362861913	0.9526649353841802	-1	0	0	0.25	2	0.8888888888888888	8	0.55	0.8888888888888888	9	8	1	0	0	0.2	10	2	11	0.0	0	0.5847234190565997	0.9200211533026932	0.7286197263993982	0.7189466212748166	0.5550343226517931	0.9225176765454416	0.8979610558426906	0.875770988401031	0	0	0.0	0.005005643362861913	9
1993	0.027590084888269622	0.001591426971245114	0.0014835394761541906	0.9246799242382768	-1	0	0	0.375	3	0.7	7	0.375	0.7	9	7	2	0	0	0.5	4	8	12	0.0	0	0.5847234190565997	0.9200211533026932	0.7286197263993982	0.7189466212748166	0.5550343226517931	0.9225176765454416	0.8979610558426906	0.875770988401031	0	0	0.0	0.0014835394761541906	0
5059	0.032273544600293	0.016105771477755503	0.01374516758483166	0.9473943454761578	-1	0	0	0.2	2	0.9230769230769231	12	0.5357142857142857	0.6153846153846154	9	8	5	0	0	0.14285714285714285	14	2	15	0.0	0	0.5847234190565997	0.8789915321583397	0.7286197263993982	0.7801271085510579	0.5547775269200904	0.8835603437928707	0.8634901637826956	0.8530387638854696	0	0	0.0	0.01374516758483166	32
1664	0.021449043665932515	0.008826321784285222	0.00812529275687788	0.9601186345052095	-1	0	0	0.25	2	0.9	9	0.5454545454545454	0.8	9	8	2	0	0	0.18181818181818182	11	2	12	0.0	0	0.5847234190565997	0.9200211533026932	0.7286197263993982	0.7189466212748166	0.5550343226517931	0.9225176765454416	0.8979610558426906	0.875770988401031	0	0	0.0	0.00812529275687788	32
1769	0.0484107449975838	0.00665232161845977	0.004526386277066596	0.8461533583088163	-1	0	0	0.2222222222222222	2	0.9090909090909091	10	0.43333333333333335	0.8181818181818182	10	9	2	0	0	0.3	3	10	13	0.0	0	0.549086657375834	0.8994488038399593	0.6923144846729403	0.7031442999446488	0.5550343226517931	0.8963591649325899	0.8001220676068403	0.8502988568111626	0	0	0.0	0.004526386277066596	7
3573	0.0326146376803716	0.014881235170055025	0.012981761155435435	0.9466625845697393	-1	0	0	0.2	2	0.9230769230769231	12	0.5357142857142857	0.6153846153846154	9	8	5	0	0	0.14285714285714285	14	2	15	0.0	0	0.5847234190565997	0.8789915321583397	0.7286197263993982	0.7801271085510579	0.5547775269200904	0.8835603437928707	0.8634901637826956	0.8530387638854696	0	0	0.0	0.012981761155435435	13
4198	0.026585010711085186	0.013655905778597847	0.01341623351363658	0.9465749218100508	-1	0	0	0.2	2	0.9230769230769231	12	0.5357142857142857	0.6153846153846154	9	8	5	0	0	0.14285714285714285	14	2	15	0.0	0	0.5847234190565997	0.8789915321583397	0.6461452396696619	0.7975305789852596	0.5547775269200904	0.8835603437928707	0.6455059263411657	0.8573530980813607	0	0	0.0	0.01341623351363658	1
5373	0.031992564971704	0.016057338536365533	0.013964899280887687	0.9491304431829334	-1	0	0	0.2	2	0.9230769230769231	12	0.5357142857142857	0.6153846153846154	9	8	5	0	0	0.14285714285714285	14	2	15	0.0	0	0.5847234190565997	0.8789915321583397	0.7286197263993982	0.7801271085510579	0.5547775269200904	0.8835603437928707	0.8634901637826956	0.8530387638854696	0	0	0.0	0.013964899280887687	75
350	0.029837378957009254	0.005938980233051662	0.0009724029006315434	0.797499862708965	-1	0	0	0.25	2	0.8888888888888888	8	0.55	0.7777777777777778	9	7	1	1	0	0.2	10	2	11	0.25	0	0.8180061524734912	0.9663228350235423	0.7473279871184981	0.9584804989040132	0.6386144277846894	0.8404076491143536	0.9152583655147392	0.938141005907511	1.0	0	0.0	0.0009724029006315434	20
2583	0.02013018122123525	0.0016179008364862384	0.0016144445734390472	0.9433994184415604	-1	0	0	0.125	1	1.0	9	1.0	0.8888888888888888	9	8	1	0	0	0.09090909090909091	1	11	11	0.0	0	0.5134498956950682	0.9214024382498689	0.7286197263993982	0.6222524369173492	0.5550343226517931	0.9222219827993723	0.8979610558426906	0.859506965318796	0	0	0.0	0.0016144445734390472	1
5262	0.0428139558829176	0.00475536900589418	-0.004396715481724561	0.6890765177536553	-1	0	0	0.2	2	0.9230769230769231	12	0.5357142857142857	0.6153846153846154	9	8	5	0	0	0.14285714285714285	14	2	15	0.0	0	0.5847234190565997	0.8062595423617132	0.6461452396696619	0.7532643031584582	0.5547775269200904	0.8707501543673878	0.6455059263411657	0.8150550590259388	0	0	0.0	-0.0004396715481724561	1
2585	0.021392673048531537	0.009037114720919996	0.008201493485023772	0.9612902350075511	-1	0	0	0.25	2	0.9	9	0.5454545454545454	0.8	9	8	2	0	0	0.18181818181818182	11	2	12	0.0	0	0.5847234190565997	0.9200211533026932	0.7286197263993982	0.7189466212748166	0.5550343226517931	0.9225176765454416	0.8979610558426906	0.875770988401031	0	0	0.0	0.008201493485023772	12
3698	0.03199352737355573	0.015798568054405503	0.013974349464611636	0.9505169805656318	-1	0	0	0.2	2	0.9230769230769231	12	0.5357142857142857	0.6153846153846154	9	8	5	0	0	0.14285714285714285	14	2	15	0.0	0	0.5847234190565997	0.8789915321583397	0.7286197263993982	0.7801271085510579	0.5547775269200904	0.8835603437928707	0.8634901637826956	0.8530387638854696	0	0	0.0	0.013974349464611636	122
3596	0.02788395070323524	0.013897738506738939	0.013755810064916057	0.9505328658238886	-1	0	0	0.2	2	0.9230769230769231	12	0.5357142857142857	0.6153846153846154	9	8	5	0	0	0.14285714285714285	14	2	15	0.0	0	0.5847234190565997	0.759387651047122	0.6461452396696619	0.84463033502705	0.5550343226517931	0.7730506641801723	0.6453346476367962	0.79511071842684	0	0	0.0	0.013755810064916057	2
4732	0.03167192669283186	0.01564716267096431	0.014051115041547504	0.950605497193166	-1	0	0	0.2	2	0.9230769230769231	12	0.5357142857142857	0.6153846153846154	9	8	5	0	0	0.14285714285714285	14	2	15	0.0	0	0.5847234190565997	0.8789915321583397	0.7286197263993982	0.7801271085510579	0.5547775269200904	0.8835603437928707	0.8634901637826956	0.8530387638854696	0	0	0.0	0.014051115041547504	46
3685	0.03167278920456623	0.015590854050565801	0.013310598862013835	0.9476278564100555	-1	0	0	0.2	2	0.9230769230769231	12	0.5357142857142857	0.6153846153846154	9	8	5	0	0	0.14285714285714285	14	2	15	0.0	0	0.5847234190565997	0.8789915321583397	0.7286197263993982	0.7801271085510579	0.5547775269200904	0.8835603437928707	0.8634901637826956	0.8530387638854696	0	0	0.0	0.013310598862013835	51
2684	0.021917837491181764	0.009122812225144555	0.008256697092943624	0.960290568115783	-1	0	0	0.25	2	0.9	9	0.5454545454545454	0.8	9	8	2	0	0	0.18181818181818182	11	2	12	0.0	0	0.5847234190565997	0.9200211533026932	0.7286197263993982	0.7189466212748166	0.5550343226517931	0.9225176765454416	0.8979610558426906	0.875770988401031	0	0	0.0	0.008256697092943624	14
4193	0.032089255593916496	0.015439106616396324	0.013254228365570504	0.9453542083404396	-1	0	0	0.2	2	0.9230769230769231	12	0.5357142857142857	0.6153846153846154	9	8	5	0	0	0.14285714285714285	14	2	15	0.0	0	0.5847234190565997	0.8789915321583397	0.7286197263993982	0.7801271085510579	0.5547775269200904	0.8835603437928707	0.8634901637826956	0.8530387638854696	0	0	0.0	0.013254228365570504	15
4020	0.028921926084841017	0.015164377768489256	0.011360586240848888	0.9433089235618832	-1	0	0	0.3	3	0.7692307692307693	10	0.4166666666666667	0.5384615384615384	9	7	5	0	0	0.25	12	3	15	0.0	0	0.5847234190565997	0.8423602164518478	0.6461452396696619	0.7400453210125336	0.5547775269200904	0.8356724451611773	0.6453346476367962	0.80992015179261	0	0	0.0	0.011360586240848888	6
1395	0.0031615016083494938	0.00011470938427256509	1.2045140414703637e-05	0.978578575089353	-1	0	0	0.5	2	0.75	3	0.6	0.75	4	3	1	0	0	0.4	5	2	6	0.0	0	0.631839344248853	0.950514516305665	0.7510502797282813	0.5558424461327184	0.5164547350588691	0.9534934570140703	0.9301807381700562	0.8876265147888668	0	0	0.0	1.2045140414703637e-05	0
3492	0.031689706060626634	0.016086962321274406	0.013805643461126532	0.9485032445992337	-1	0	0	0.2	2	0.9230769230769231	12	0.5357142857142857	0.6153846153846154	9	8	5	0	0	0.14285714285714285	14	2	15	0.0	0	0.5847234190565997	0.8789915321583397	0.7286197263993982	0.7801271085510579	0.5547775269200904	0.8835603437928707	0.8634901637826956	0.8530387638854696	0	0	0.0	0.013805643461126532	53
2928	0.03187758128903806	0.013325298758503235	0.011487968133644298	0.9465984507723845	-1	0	0	0.3	3	0.7692307692307693	10	0.4166666666666667	0.6153846153846154	10	8	4	0	0	0.25	12	3	15	0.0	0	0.5847234190565997	0.8868321758245304	0.6923144846729403	0.7594643706610544	0.5549059247859418	0.8904771012312211	0.8001220676068403	0.8542151179701821	0	0	0.0	0.011487968133644298	26
4592	0.03136501464716491	0.015031829277205793	0.01304477471792457	0.9503403662678647	-1	0	0	0.2	2	0.9230769230769231	12	0.5357142857142857	0.6153846153846154	9	8	5	0	0	0.14285714285714285	14	2	15	0.0	0	0.5847234190565997	0.8789915321583397	0.7286197263993982	0.7801271085510579	0.5547775269200904	0.8835603437928707	0.8634901637826956	0.8530387638854696	0	0	0.0	0.01304477471792457	24
2774	0.03379700174692486	0.01452819952656105	0.012313248199872487	0.9455336365081329	-1	0	0	0.2	2	0.9230769230769231	12	0.5357142857142857	0.7692307692307693	11	10	3	0	0	0.14285714285714285	14	2	15	0.0	0	0.5847234190565997	0.9026486612816995	0.7286197263993982	0.7170095334936232	0.5550343226517931	0.9039855040050824	0.8979610558426906	0.858108231517144	0	0	0.0	0.012313248199872487	70
1135	0.03234227609150665	0.006272563557353634	0.004704146632481205	0.8998161823501035	-1	0	0	0.25	2	0.9	9	0.5454545454545454	0.9	10	9	1	0	0	0.18181818181818182	11	2	12	0.0	0	0.549086657375834	0.911753931625552	0.7286197263993982	0.7108335806703118	0.5550343226517931	0.9130099352390955	0.8979610558426906	0.8655155318216123	0	0	0.0	0.004704146632481205	17
2962	0.02617136811614433	0.014402852807905257	0.011768752886942489	0.950329962256743	-1	0	0	0.3	3	0.7692307692307693	10	0.38461538461538464	0.6153846153846154	10	8	4	0	0	0.23076923076923078	13	3	15	0.0	0	0.5847234190565997	0.9062322007797733	0.6923144846729403	0.7594643706610544	0.5549059247859418	0.8904771012312211	0.821297363302353	0.8627058000746728	0	0	0.0	0.011768752886942489	9
3206	0.02819402169889459	0.012944919215518949	0.012898537913394856	0.9513431124783531	-1	0	0	0.2	2	0.9230769230769231	12	0.5357142857142857	0.6153846153846154	9	8	5	0	0	0.14285714285714285	14	2	15	0.0	0	0.5847234190565997	0.759387651047122	0.6461452396696619	0.84463033502705	0.5550343226517931	0.7730506641801723	0.6453346476367962	0.79511071842684	0	0	0.0	0.012898537913394856	2
1954	0.022249233432551054	0.008923055356720142	0.008332345582315324	0.959137240283965	-1	0	0	0.25	2	0.9	9	0.5454545454545454	0.8	9	8	2	0	0	0.18181818181818182	11	2	12	0.0	0	0.5847234190565997	0.9200211533026932	0.7286197263993982	0.7189466212748166	0.5550343226517931	0.9225176765454416	0.8979610558426906	0.875770988401031	0	0	0.0	0.008332345582315324	36
119	0.0017314794795531155	0.0004822029857079984	-1.1370968917640729e-05	0.9891679894623607	-1	1.0	1	1.0	4	0.25	1	0.5	0.25	3	1	2	0	0	0.75	4	3	6	0.0	1.0	0.5428542676462201	0.7575731732778036	0.821972933256782	0.7234465398550413	0.8474295250773979	0.9789645398034997	0.8538379986463889	0.8787283619901172	0	0	0.0	-1.1370968917640728e-06	21
3043	0.031248803790237117	0.011291511394422226	0.009935998777654437	0.9396154021724121	-1	0	0	0.3	3	0.7692307692307693	10	0.38461538461538464	0.6153846153846154	10	8	4	0	0	0.23076923076923078	13	3	15	0.0	0	0.5847234190565997	0.8868321758245304	0.6923144846729403	0.7594643706610544	0.5549059247859418	0.8904771012312211	0.8001220676068403	0.8542151179701821	0	0	0.0	0.009935998777654437	41
4035	0.03227181504165372	0.015294042859897133	0.012933860122234277	0.9471825343953164	-1	0	0	0.2	2	0.9230769230769231	12	0.5357142857142857	0.6153846153846154	9	8	5	0	0	0.14285714285714285	14	2	15	0.0	0	0.5847234190565997	0.8789915321583397	0.7286197263993982	0.7801271085510579	0.5547775269200904	0.8835603437928707	0.8634901637826956	0.8530387638854696	0	0	0.0	0.012933860122234277	22
4847	0.03241383189792034	0.015139325964206567	0.013455922829330764	0.9500805415116949	-1	0	0	0.2	2	0.9230769230769231	12	0.5357142857142857	0.6153846153846154	9	8	5	0	0	0.14285714285714285	14	2	15	0.0	0	0.5847234190565997	0.8789915321583397	0.7286197263993982	0.7801271085510579	0.5547775269200904	0.8835603437928707	0.8634901637826956	0.8530387638854696	0	0	0.0	0.013455922829330764	43
918	0.01224295967460878	0.00014868221799436548	0.0001430787309239611	0.9881406744551546	-1	0	0	0.3333333333333333	2	0.8333333333333334	5	0.5714285714285714	0.8333333333333334	6	5	1	0	0	0.2857142857142857	7	2	8	0.0	0	0.3954497749190834	0.9331981140833201	0.4709834942157795	0.9191722595883182	0.3705116896947869	0.9137875624065812	0.6640761073284176	0.9224617391003321	0	0	0.0	0.0001430787309239611	7
2456	0.03436371172071678	0.014533359965741715	0.01197916523690622	0.9447159799801983	-1	0	0	0.2	2	0.9230769230769231	12	0.5357142857142857	0.7692307692307693	11	10	3	0	0	0.14285714285714285	14	2	15	0.0	0	0.5847234190565997	0.9026486612816995	0.7286197263993982	0.7170095334936232	0.5550343226517931	0.9039855040050824	0.8979610558426906	0.858108231517144	0	0	0.0	0.01197916523690622	3
5119	0.019595849127223296	0.0029824186161650917	0.0029822370345410376	0.9361596211317431	-1	0	0	0.3	3	0.8461538461538461	11	0.38461538461538464	0.6153846153846154	10	8	4	0	0	0.23076923076923078	3	13	15	0.0	1.0	0.5847234190565997	0.8720213333739631	0.6560092429464823	0.7865907533254836	0.5549059247859418	0.8724833972681906	0.6454202916492959	0.8475501856264522	0	0	0.0	0.0029822370345410376	6
1832	0.014915512690228743	0.00028574038581685664	-0.00026704713690594564	0.9478331359595363	-1	0	0	0.25	2	0.8888888888888888	8	0.55	0.7777777777777778	8	7	2	0	0	0.2	2	10	11	0.0	0	0.549086657375834	0.9302465980965355	0.7286197263993982	0.6165955548923112	0.5549059247859418	0.9322108888065314	0.8979610558426906	0.8693913545114235	0	0	0.0	-2.6704713690594565e-05	1
5351	0.024533883702698645	0.010927665008985597	0.004307222630767788	0.9668746152417415	-1	0	0	0.3	3	0.7692307692307693	10	0.5357142857142857	0.6153846153846154	9	8	5	0	0	0.5714285714285714	7	4	15	0.0	0	0.5847234190565997	0.907233155829413	0.7286197263993982	0.7275685404838412	0.5550343226517931	0.906200353883169	0.8979610558426906	0.8633711912193532	0	0	0.0	0.004307222630767788	4
217	0.002232663814936624	0.0002338834366712552	-0.00022219048882696316	0.9939118841616439	-1	0	0	0.5	3	0.6666666666666666	4	0.6666666666666666	0.16666666666666666	3	1	4	0	0	0.3333333333333333	6	2	8	0.0	0.3333333333333333	0.6410147732038791	0.8176505163303653	0.31437180168799533	0.8568844105190548	0.7328595343419686	0.5536153956783717	0.8515179483582829	0.762870738832273	0	0	0.0	-2.2219048882696317e-05	14
845	0.0589926287438739	0.01200388532715739	-0.012003530410760773	0.700050687050566	-1	0	0	0.3	3	0.8461538461538461	11	0.38461538461538464	0.8461538461538461	14	11	0	0	0	0.23076923076923078	3	13	15	0.0	1.0	0.679290497452295	0.7442434965839467	0.7544367881615714	0.8752384808704571	0.43628293569796767	0.8250033556707905	0.9014407659169891	0.8208747323532117	0	0	0.0	-0.0012003530410760774	2
1743	0.022012475637534556	0.009141951426484335	0.008243243845734338	0.9609239346657172	-1	0	0	0.25	2	0.9	9	0.5454545454545454	0.8	9	8	2	0	0	0.18181818181818182	11	2	12	0.0	0	0.5847234190565997	0.9200211533026932	0.7286197263993982	0.7189466212748166	0.5550343226517931	0.9225176765454416	0.8979610558426906	0.875770988401031	0	0	0.0	0.008243243845734338	84
4283	0.03263990194834211	0.015446359108780129	0.013426356117389	0.949392245570697	-1	0	0	0.2	2	0.9230769230769231	12	0.5357142857142857	0.6153846153846154	9	8	5	0	0	0.14285714285714285	14	2	15	0.0	0	0.5847234190565997	0.8789915321583397	0.7286197263993982	0.7801271085510579	0.5547775269200904	0.8835603437928707	0.8634901637826956	0.8530387638854696	0	0	0.0	0.013426356117389	24
3653	0.0321547220005738	0.015409515616965073	0.013739103291244193	0.9495067384099668	-1	0	0	0.2	2	0.9230769230769231	12	0.5357142857142857	0.6153846153846154	9	8	5	0	0	0.14285714285714285	14	2	15	0.0	0	0.5847234190565997	0.8789915321583397	0.7286197263993982	0.7801271085510579	0.5547775269200904	0.8835603437928707	0.8634901637826956	0.8530387638854696	0	0	0.0	0.013739103291244193	100
846	0.03681487482126737	0.004367491826999147	0.004297564656909711	0.8291125619928643	-1	0	0	0.4	4	0.6923076923076923	9	0.45454545454545453	0.6153846153846154	12	8	2	0	0	0.2727272727272727	3	11	15	0.0	0.5	0.641666006632579	0.7508675615219379	0.7508823876400348	0.908402379550114	0.39291042697968226	0.8580485838598618	0.9083655254507531	0.8496979779869698	0	0	0.0	0.004297564656909711	10
4218	0.032530962410701844	0.013200830597634706	0.011078349620564233	0.946102727085054	-1	0	0	0.3	3	0.7692307692307693	10	0.4166666666666667	0.6153846153846154	10	8	4	0	0	0.25	12	3	15	0.0	0	0.5847234190565997	0.8868321758245304	0.6923144846729403	0.7594643706610544	0.5549059247859418	0.8904771012312211	0.8001220676068403	0.8542151179701821	0	0	0.0	0.011078349620564233	13
4188	0.0289441647331161	0.01564307548780013	0.012702899658062372	0.9481301971427145	-1	0	0	0.3	3	0.7692307692307693	10	0.4166666666666667	0.5384615384615384	9	7	5	0	0	0.25	12	3	15	0.0	0	0.5847234190565997	0.759387651047122	0.6461452396696619	0.84463033502705	0.5550343226517931	0.7730506641801723	0.6453346476367962	0.79511071842684	0	0	0.0	0.012702899658062372	12
3044	0.030772532855465124	0.011764838183009083	0.009928195517728843	0.9376351416415329	-1	0	0	0.3	3	0.7692307692307693	10	0.38461538461538464	0.6153846153846154	10	8	4	0	0	0.23076923076923078	13	3	15	0.0	0	0.5847234190565997	0.8868321758245304	0.6923144846729403	0.7594643706610544	0.6354303267546871	0.8391316501374988	0.8394641948116838	0.8348093957331266	0	0	0.0	0.009928195517728843	27
2481	0.02168849714873951	0.008605893956638903	0.007816221687518367	0.9611673379661899	-1	0	0	0.25	2	0.9	9	0.5454545454545454	0.8	9	8	2	0	0	0.18181818181818182	11	2	12	0.0	0	0.5847234190565997	0.9200211533026932	0.7286197263993982	0.7189466212748166	0.5550343226517931	0.9225176765454416	0.8979610558426906	0.875770988401031	0	0	0.0	0.007816221687518367	12
4997	0.035131961557078685	0.014591670133551051	0.011992512298582248	0.9448143262920821	-1	0	0	0.2	2	0.9230769230769231	12	0.5357142857142857	0.7692307692307693	11	10	3	0	0	0.14285714285714285	14	2	15	0.0	0	0.5847234190565997	0.9026486612816995	0.7286197263993982	0.7170095334936232	0.5550343226517931	0.9039855040050824	0.8979610558426906	0.858108231517144	0	0	0.0	0.011992512298582248	6
3481	0.020464574712469263	0.003535109304566622	0.0005759354903041061	0.972827575818638	-1	0	0	0.5	5	0.46153846153846156	6	0.6818181818181818	0.38461538461538464	9	5	5	0	0	0.18181818181818182	11	2	15	0.0	0	0.5989052859616408	0.9208020758428049	0.7286197263993982	0.7117024118020902	0.5550343226517931	0.9189389657355309	0.8979610558426906	0.8730640535684594	0	0	0.0	0.0005759354903041061	3
4924	0.03135070821339477	0.015605985582581822	0.013282968740519803	0.9485425474508864	-1	0	0	0.2	2	0.9230769230769231	12	0.5357142857142857	0.6153846153846154	9	8	5	0	0	0.14285714285714285	14	2	15	0.0	0	0.5847234190565997	0.8789915321583397	0.7286197263993982	0.7801271085510579	0.5547775269200904	0.8835603437928707	0.8634901637826956	0.8530387638854696	0	0	0.0	0.013282968740519803	15
1974	0.022067244624037755	0.008869254298531828	0.008394644704259983	0.9612427490251572	-1	0	0	0.25	2	0.9	9	0.5454545454545454	0.8	9	8	2	0	0	0.18181818181818182	11	2	12	0.0	0	0.5847234190565997	0.9200211533026932	0.7286197263993982	0.7189466212748166	0.5550343226517931	0.9225176765454416	0.8979610558426906	0.875770988401031	0	0	0.0	0.008394644704259983	49
4210	0.030306309759545663	0.015376277155088498	0.013538544711298443	0.9472094096204919	-1	0	0	0.2	2	0.9230769230769231	12	0.5357142857142857	0.6153846153846154	9	8	5	0	0	0.14285714285714285	14	2	15	0.0	0	0.5847234190565997	0.8789915321583397	0.7286197263993982	0.7801271085510579	0.5547775269200904	0.8835603437928707	0.8634901637826956	0.8530387638854696	0	0	0.0	0.013538544711298443	22
5394	0.030970580762607215	0.015979882135395185	0.013639456683009874	0.9485359835258959	-1	0	0	0.2	2	0.9230769230769231	12	0.5357142857142857	0.6153846153846154	9	8	5	0	0	0.14285714285714285	14	2	15	0.0	0	0.5847234190565997	0.8789915321583397	0.7286197263993982	0.7801271085510579	0.5547775269200904	0.8835603437928707	0.8634901637826956	0.8530387638854696	0	0	0.0	0.013639456683009874	71
2204	0.02214688666259499	0.009023437455476194	0.008265873105144554	0.9599868125010702	-1	0	0	0.25	2	0.9	9	0.5454545454545454	0.8	9	8	2	0	0	0.18181818181818182	11	2	12	0.0	0	0.5847234190565997	0.9200211533026932	0.7286197263993982	0.7189466212748166	0.5550343226517931	0.9225176765454416	0.8979610558426906	0.875770988401031	0	0	0.0	0.008265873105144554	11
4642	0.025431820037993935	0.01157702151720115	0.010080022648366271	0.4749731962128878	-1	0	0	0.3	3	0.7692307692307693	10	0.38461538461538464	0.5384615384615384	9	7	5	0	0	0.23076923076923078	13	3	15	0.0	0	0.5847234190565997	0.8062595423617132	0.6461452396696619	0.7532643031584582	0.5547775269200904	0.8707501543673878	0.6455059263411657	0.8150550590259388	0	0	0.0	0.010080022648366271	1
4632	0.03266609630786866	0.015514838432767124	0.013832164336831744	0.9499799569896747	-1	0	0	0.2	2	0.9230769230769231	12	0.5357142857142857	0.6153846153846154	9	8	5	0	0	0.14285714285714285	14	2	15	0.0	0	0.5847234190565997	0.8789915321583397	0.7286197263993982	0.7801271085510579	0.5547775269200904	0.8835603437928707	0.8634901637826956	0.8530387638854696	0	0	0.0	0.013832164336831744	91
1695	0.02238162454406468	0.01074120235070659	0.008613718404168753	0.9584717557391603	-1	0	0	0.25	2	0.9	9	0.5454545454545454	0.8	9	8	2	0	0	0.18181818181818182	11	2	12	0.0	0	0.5847234190565997	0.9200211533026932	0.7286197263993982	0.7558758728374486	0.5866242887532293	0.9187326465314433	0.8979610558426906	0.8807300625326193	0	0	0.0	0.008613718404168753	59
3741	0.032353827174774384	0.01458488700204544	0.012913623615885035	0.9454432995253947	-1	0	0	0.2	2	0.9230769230769231	12	0.5357142857142857	0.6153846153846154	9	8	5	0	0	0.14285714285714285	14	2	15	0.0	0	0.5847234190565997	0.8789915321583397	0.7286197263993982	0.7801271085510579	0.5547775269200904	0.8835603437928707	0.8634901637826956	0.8530387638854696	0	0	0.0	0.012913623615885035	17
1883	0.02344036000667912	0.008318948092970615	0.007306490124590068	0.9580015895277075	-1	0	0	0.25	2	0.9	9	0.5454545454545454	0.8	9	8	2	0	0	0.18181818181818182	11	2	12	0.0	0	0.5847234190565997	0.9200211533026932	0.7286197263993982	0.7189466212748166	0.5550343226517931	0.9225176765454416	0.8979610558426906	0.875770988401031	0	0	0.0	0.007306490124590068	16
518	0.056570975252578426	0.01046518284442776	0.008999200661276545	0.6111593744632213	-1	0	0	0.3	3	0.8461538461538461	11	0.38461538461538464	0.8461538461538461	14	11	0	0	0	0.23076923076923078	3	13	15	0.0	1.0	0.6398927660703108	0.8925446402689389	0.7508823876400348	0.9286582962632978	0.43628293569796767	0.9041325449277965	0.9184553021952413	0.9096270822265377	0	0	0.0	0.008999200661276545	22
2688	0.008597836526561804	0.00016814667282085641	-4.0446293770499136e-05	0.9573882038440368	-1	0	0	0.4	2	0.8	4	0.5833333333333334	0.8	5	4	1	0	0	0.3333333333333333	6	2	7	0.0	0	0.5134498956950682	0.9361600162221706	0.7286197263993982	0.6058389975597445	0.5550343226517931	0.9373830765384623	0.8979610558426906	0.8744004000489409	0	0	0.0	-4.0446293770499135e-06	4
3793	0.031517145417368456	0.01552804266722641	0.013100447881098203	0.9478912630878545	-1	0	0	0.2	2	0.9230769230769231	12	0.5357142857142857	0.6153846153846154	9	8	5	0	0	0.14285714285714285	14	2	15	0.0	0	0.5847234190565997	0.8789915321583397	0.7286197263993982	0.7801271085510579	0.5547775269200904	0.8835603437928707	0.8634901637826956	0.8530387638854696	0	0	0.0	0.013100447881098203	29
3950	0.030809326038872435	0.015943025747958233	0.014043486085609205	0.9495194852841976	-1	0	0	0.2	2	0.9230769230769231	12	0.5357142857142857	0.6153846153846154	9	8	5	0	0	0.14285714285714285	14	2	15	0.0	0	0.5847234190565997	0.8789915321583397	0.7286197263993982	0.7801271085510579	0.5547775269200904	0.8835603437928707	0.8634901637826956	0.8530387638854696	0	0	0.0	0.014043486085609205	125
3819	0.05299551582817785	0.00722730217332977	0.0054801746521318554	0.8371501207371222	-1	0	0	0.2	2	0.9230769230769231	12	0.5357142857142857	0.9230769230769231	13	12	1	0	0	0.14285714285714285	14	2	15	0.0	0	0.5847234190565997	0.8962320996648255	0.7286197263993982	0.7392632596358458	0.5547775269200904	0.8997693099010531	0.8979610558426906	0.8578585484767466	0	0	0.0	0.0054801746521318554	6
265	0.03986080692451779	0.00490320453516026	-0.001011970290271166	0.9063585141119913	-1	0	0	0.5	5	0.38461538461538464	5	0.4166666666666667	0.38461538461538464	9	5	5	2	0	1.0	6	6	15	0.2	0.2	0.7337556272814403	0.6677367079415403	0.6213120067428983	0.9482481008370099	0.3486035368744938	0.8849576111994292	0.8454726213679528	0.8678544587856646	0.5555555555555556	0.2222222222222222	0.0	-0.00010119702902711661	5
5016	0.03147970219058558	0.014834670993950708	0.013571868084876782	0.9495385087590364	-1	0	0	0.2	2	0.9230769230769231	12	0.5357142857142857	0.6153846153846154	9	8	5	0	0	0.14285714285714285	14	2	15	0.0	0	0.5847234190565997	0.8789915321583397	0.7286197263993982	0.7801271085510579	0.5547775269200904	0.8835603437928707	0.8634901637826956	0.8530387638854696	0	0	0.0	0.013571868084876782	26
1308	0.05842394214282453	0.008292590166839454	0.002551588025490055	0.7102753594987394	-1	0	0	0.2222222222222222	2	0.9090909090909091	10	1.0	0.8181818181818182	10	9	2	0	0	0.07692307692307693	13	1	13	0.0	0.3333333333333333	0.549086657375834	0.911753931625552	0.7286197263993982	0.7108335806703118	0.5550343226517931	0.9130099352390955	0.8979610558426906	0.8655155318216123	0	0	0.0	0.002551588025490055	7
3969	0.0322398079166174	0.01605794428698115	0.014220329197297103	0.9503467900301311	-1	0	0	0.2	2	0.9230769230769231	12	0.5357142857142857	0.6153846153846154	9	8	5	0	0	0.14285714285714285	14	2	15	0.0	0	0.5847234190565997	0.8789915321583397	0.7286197263993982	0.7801271085510579	0.5547775269200904	0.8835603437928707	0.8634901637826956	0.8530387638854696	0	0	0.0	0.014220329197297103	135
874	0.01896752998999129	0.005416420910881843	0.005403504375271589	0.9450453358070364	-1	0	0	0.25	2	0.8888888888888888	8	0.55	0.8888888888888888	9	8	1	0	0	0.2	10	2	11	0.0	0	0.5847234190565997	0.907233155829413	0.7286197263993982	0.7119138078817357	0.5550343226517931	0.906200353883169	0.8979610558426906	0.8602901831697809	0	0	0.0	0.005403504375271589	122
2952	0.030616038596873493	0.011821166170807673	0.010200468945975903	0.9382572858201907	-1	0	0	0.3	3	0.7692307692307693	10	0.38461538461538464	0.6153846153846154	10	8	4	0	0	0.23076923076923078	13	3	15	0.0	0	0.5847234190565997	0.8868321758245304	0.6923144846729403	0.7594643706610544	0.5549059247859418	0.8904771012312211	0.8001220676068403	0.8542151179701821	0	0	0.0	0.010200468945975903	30
5300	0.03212591494209766	0.015528253612895272	0.013108825767861845	0.9453072895381328	-1	0	0	0.2	2	0.9230769230769231	12	0.5357142857142857	0.6153846153846154	9	8	5	0	0	0.14285714285714285	14	2	15	0.0	0	0.5847234190565997	0.8789915321583397	0.7286197263993982	0.7801271085510579	0.5547775269200904	0.8835603437928707	0.8634901637826956	0.8530387638854696	0	0	0.0	0.013108825767861845	23
3600	0.03135671960308289	0.01611382526416508	0.01360164804040911	0.9479613913576992	-1	0	0	0.2	2	0.9230769230769231	12	0.5357142857142857	0.6153846153846154	9	8	5	0	0	0.14285714285714285	14	2	15	0.0	0	0.5847234190565997	0.8789915321583397	0.7286197263993982	0.7801271085510579	0.5547775269200904	0.8835603437928707	0.8634901637826956	0.8530387638854696	0	0	0.0	0.01360164804040911	77
4237	0.031168453091373016	0.016043449697531242	0.013947420672478873	0.9495917951606244	-1	0	0	0.2	2	0.9230769230769231	12	0.5357142857142857	0.6153846153846154	9	8	5	0	0	0.14285714285714285	14	2	15	0.0	0	0.5847234190565997	0.8789915321583397	0.7286197263993982	0.7801271085510579	0.5547775269200904	0.8835603437928707	0.8634901637826956	0.8530387638854696	0	0	0.0	0.013947420672478873	64
3216	0.03153542565754524	0.014008992938090742	0.011817410351147483	0.9471433148034053	-1	0	0	0.3	3	0.7692307692307693	10	0.4166666666666667	0.6153846153846154	10	8	4	0	0	0.25	12	3	15	0.0	0	0.5847234190565997	0.8868321758245304	0.6923144846729403	0.7594643706610544	0.5549059247859418	0.8904771012312211	0.8001220676068403	0.8542151179701821	0	0	0.0	0.011817410351147483	11
4433	0.03195196764026969	0.015178683789528887	0.01342587062255956	0.9467310735541811	-1	0	0	0.2	2	0.9230769230769231	12	0.5357142857142857	0.6153846153846154	9	8	5	0	0	0.14285714285714285	14	2	15	0.0	0	0.5847234190565997	0.8789915321583397	0.7286197263993982	0.7801271085510579	0.5547775269200904	0.8835603437928707	0.8634901637826956	0.8530387638854696	0	0	0.0	0.01342587062255956	62
4059	0.03266751056177901	0.015557608884690358	0.014054709864597177	0.9491278760648953	-1	0	0	0.2	2	0.9230769230769231	12	0.5357142857142857	0.6153846153846154	9	8	5	0	0	0.14285714285714285	14	2	15	0.0	0	0.5847234190565997	0.8789915321583397	0.7286197263993982	0.7801271085510579	0.5547775269200904	0.8835603437928707	0.8634901637826956	0.8530387638854696	0	0	0.0	0.014054709864597177	110
2017	0.015954140175925367	0.0010946170694869789	-0.0005910474360359842	0.958280007530521	-1	0	0	0.3333333333333333	2	0.8571428571428571	6	0.5	0.7142857142857143	6	5	2	0	0	0.5	3	6	9	0.0	0	0.5561775908283545	0.9206836658150931	0.7286197263993982	0.7456266305349799	0.5675174222824166	0.9226584079708857	0.8979610558426906	0.8810111496422353	0	0	0.0	-5.910474360359842e-05	0
4483	0.032710545878424556	0.01604194926800681	0.014116735662237942	0.9500766131328974	-1	0	0	0.2	2	0.9230769230769231	12	0.5357142857142857	0.6153846153846154	9	8	5	0	0	0.14285714285714285	14	2	15	0.0	0	0.5847234190565997	0.8789915321583397	0.7286197263993982	0.7801271085510579	0.5547775269200904	0.8835603437928707	0.8634901637826956	0.8530387638854696	0	0	0.0	0.014116735662237942	124
2649	0.02122429573202443	0.008894763769890382	0.008279558510542224	0.9588470417810847	-1	0	0	0.25	2	0.9	9	0.5454545454545454	0.8	9	8	2	0	0	0.18181818181818182	11	2	12	0.0	0	0.5847234190565997	0.9200211533026932	0.7286197263993982	0.7189466212748166	0.5550343226517931	0.9225176765454416	0.8979610558426906	0.875770988401031	0	0	0.0	0.008279558510542224	18
167	0.0010659463313385407	0.00020700662257018389	1.0798389467471327e-06	0.9962240080296457	-1	0	0	1.0	2	0.0	0	0.75	0	2	0	0	1	0	1.0	2	2	3	0.5	0	0	0	0	0	0	0	0	0	0	0	0	1.0798389467471327e-06	16
1483	0.031273765659353754	0.007071415331937267	0.006626557796978912	0.9085958562938851	-1	0	0	0.25	2	0.9	9	0.5454545454545454	0.9	10	9	1	0	0	0.18181818181818182	11	2	12	0.0	0	0.549086657375834	0.911753931625552	0.7286197263993982	0.7108335806703118	0.5550343226517931	0.9130099352390955	0.8979610558426906	0.8655155318216123	0	0	0.0	0.006626557796978912	25
1502	0.030960144832218827	0.007169998961927171	0.006293611772881759	0.9018874918228017	-1	0	0	0.25	2	0.9	9	0.5454545454545454	0.9	10	9	1	0	0	0.18181818181818182	11	2	12	0.0	0	0.549086657375834	0.911753931625552	0.7286197263993982	0.7108335806703118	0.5550343226517931	0.9130099352390955	0.8979610558426906	0.8655155318216123	0	0	0.0	0.006293611772881759	11
72	0.0009319715928935559	0.0002266470788636357	1.1655426338944846e-06	0.9958420870597848	-1	0	0	1.0	2	0.0	0	1.0	0	1	0	1	2	0	0.3333333333333333	3	1	3	0.4	1.0	0	0	0	0	0	0	0	0	0	0	0	1.1655426338944846e-06	37
1289	0.0297202045012539	0.00727822950096167	0.0069860660223565905	0.9093871097053566	-1	0	0	0.25	2	0.9	9	0.5454545454545454	0.9	10	9	1	0	0	0.18181818181818182	11	2	12	0.0	0	0.549086657375834	0.911753931625552	0.7286197263993982	0.7108335806703118	0.5550343226517931	0.9130099352390955	0.8979610558426906	0.8655155318216123	0	0	0.0	0.0069860660223565905	71
4151	0.031391720035203255	0.015577792684167473	0.01324763142397488	0.9465150017400416	-1	0	0	0.2	2	0.9230769230769231	12	0.5357142857142857	0.6153846153846154	9	8	5	0	0	0.14285714285714285	14	2	15	0.0	0	0.5847234190565997	0.8789915321583397	0.7286197263993982	0.7801271085510579	0.5547775269200904	0.8835603437928707	0.8634901637826956	0.8530387638854696	0	0	0.0	0.01324763142397488	32
1505	0.029252975457524606	0.00710419939272696	0.006593251290837027	0.9061928514138654	-1	0	0	0.25	2	0.9	9	0.5454545454545454	0.9	10	9	1	0	0	0.18181818181818182	11	2	12	0.0	0	0.549086657375834	0.911753931625552	0.7286197263993982	0.7108335806703118	0.5550343226517931	0.9130099352390955	0.8979610558426906	0.8655155318216123	0	0	0.0	0.006593251290837027	14
3630	0.03197486543510935	0.015995308775591462	0.013696738463594526	0.9486243128279725	-1	0	0	0.2	2	0.9230769230769231	12	0.5357142857142857	0.6153846153846154	9	8	5	0	0	0.14285714285714285	14	2	15	0.0	0	0.5847234190565997	0.8789915321583397	0.7286197263993982	0.7801271085510579	0.5547775269200904	0.8835603437928707	0.8634901637826956	0.8530387638854696	0	0	0.0	0.013696738463594526	17
2297	0.022206955615208263	0.00913833418448654	0.00834436130011278	0.9603879739230614	-1	0	0	0.25	2	0.9	9	0.5454545454545454	0.8	9	8	2	0	0	0.18181818181818182	11	2	12	0.0	0	0.5847234190565997	0.9200211533026932	0.7286197263993982	0.7189466212748166	0.5550343226517931	0.9225176765454416	0.8979610558426906	0.875770988401031	0	0	0.0	0.00834436130011278	19
1871	0.022268894806352225	0.008891272272514626	0.008175106513807174	0.9600692456525957	-1	0	0	0.25	2	0.9	9	0.5454545454545454	0.8	9	8	2	0	0	0.18181818181818182	11	2	12	0.0	0	0.5847234190565997	0.9200211533026932	0.7286197263993982	0.7189466212748166	0.5550343226517931	0.9225176765454416	0.8979610558426906	0.875770988401031	0	0	0.0	0.008175106513807174	6
5442	0.035535838009087585	0.014592116608534746	0.012340516908573174	0.9446040812365543	-1	0	0	0.2	2	0.9230769230769231	12	0.5357142857142857	0.7692307692307693	11	10	3	0	0	0.14285714285714285	14	2	15	0.0	0	0.5847234190565997	0.9026486612816995	0.7286197263993982	0.7170095334936232	0.5550343226517931	0.9039855040050824	0.8979610558426906	0.858108231517144	0	0	0.0	0.012340516908573174	11
273	0.031675570278596694	0.007423379746879624	0.006683314336508352	0.9057954522242943	-1	0	0	0.25	2	0.9	9	0.5454545454545454	0.9	10	9	1	0	0	0.18181818181818182	11	2	12	0.0	0	0.549086657375834	0.911753931625552	0.7286197263993982	0.7108335806703118	0.5550343226517931	0.9130099352390955	0.8979610558426906	0.8655155318216123	0	0	0.0	0.006683314336508352	86
4478	0.031051901832683304	0.015562156071584309	0.01325271116152278	0.9471007679523443	-1	0	0	0.2	2	0.9230769230769231	12	0.5357142857142857	0.6153846153846154	9	8	5	0	0	0.14285714285714285	14	2	15	0.0	0	0.5847234190565997	0.8789915321583397	0.7286197263993982	0.7801271085510579	0.5547775269200904	0.8835603437928707	0.8634901637826956	0.8530387638854696	0	0	0.0	0.01325271116152278	19
4139	0.032190150631024046	0.014675798164015699	0.01255728543677694	0.9469589027804487	-1	0	0	0.2	2	0.9230769230769231	12	0.5357142857142857	0.6153846153846154	9	8	5	0	0	0.14285714285714285	14	2	15	0.0	0	0.5847234190565997	0.8789915321583397	0.7286197263993982	0.7801271085510579	0.5547775269200904	0.8835603437928707	0.8634901637826956	0.8530387638854696	0	0	0.0	0.01255728543677694	14
1995	0.021756660160312667	0.009017639081858896	0.008121638855906289	0.9612135724107301	-1	0	0	0.25	2	0.9	9	0.5454545454545454	0.8	9	8	2	0	0	0.18181818181818182	11	2	12	0.0	0	0.5847234190565997	0.9200211533026932	0.7286197263993982	0.7189466212748166	0.5550343226517931	0.9225176765454416	0.8979610558426906	0.875770988401031	0	0	0.0	0.008121638855906289	39
1730	0.020654950261732155	0.00892257573344181	0.008171151805845009	0.9605483166255525	-1	0	0	0.25	2	0.9	9	0.5454545454545454	0.8	9	8	2	0	0	0.18181818181818182	11	2	12	0.0	0	0.5847234190565997	0.9200211533026932	0.7286197263993982	0.7189466212748166	0.5550343226517931	0.9225176765454416	0.8979610558426906	0.875770988401031	0	0	0.0	0.008171151805845009	84
2260	0.02216277990446311	0.009111529598545125	0.008300362080697619	0.963869377258	-1	0	0	0.25	2	0.9	9	0.5454545454545454	0.8	9	8	2	0	0	0.18181818181818182	11	2	12	0.0	0	0.5847234190565997	0.9200211533026932	0.7286197263993982	0.7189466212748166	0.5550343226517931	0.9225176765454416	0.8979610558426906	0.875770988401031	0	0	0.0	0.008300362080697619	34
4534	0.0305963745233088	0.015278566001347103	0.01335115397494661	0.9468161186510562	-1	0	0	0.2	2	0.9230769230769231	12	0.5357142857142857	0.6153846153846154	9	8	5	0	0	0.14285714285714285	14	2	15	0.0	0	0.5847234190565997	0.8789915321583397	0.7286197263993982	0.7801271085510579	0.5547775269200904	0.8835603437928707	0.8634901637826956	0.8530387638854696	0	0	0.0	0.01335115397494661	22
3901	0.029838724897422196	0.015472736420419894	0.013805900982265985	0.9491443577990598	-1	0	0	0.2	2	0.9230769230769231	12	0.5357142857142857	0.6153846153846154	9	8	5	0	0	0.14285714285714285	14	2	15	0.0	0	0.5847234190565997	0.8789915321583397	0.7286197263993982	0.7801271085510579	0.5547775269200904	0.8835603437928707	0.8634901637826956	0.8530387638854696	0	0	0.0	0.013805900982265985	13
509	1.321645303083783e-06	1.3824104124298843e-08	-1.1041593743175503e-08	0.9999988589265536	-1	0	0	1.0	1	0	0	1.0	0	1	0	0	1	0	0.5	1	2	2	0.3333333333333333	0	0	0	0	0	0	0	0	0	0	0	0	-1.1041593743175502e-09	12
2599	0.022007534250239193	0.0075643789072907	0.006441859087171066	0.9589585777346639	-1	0	0	0.25	2	0.9	9	0.5454545454545454	0.8	9	8	2	0	0	0.18181818181818182	11	2	12	0.0	0	0.5847234190565997	0.9200211533026932	0.7286197263993982	0.7189466212748166	0.5550343226517931	0.9225176765454416	0.8979610558426906	0.875770988401031	0	0	0.0	0.006441859087171066	6
330	0.050149027909709994	0.007057879510287398	-0.002979506970111962	0.9441974728933884	-1	0	0	0.3	3	0.6923076923076923	9	0.5769230769230769	0.6923076923076923	12	9	2	2	0	0.15384615384615385	13	2	15	0.4	0	0.7061885574400721	0.7332228896677027	0.7467375262700555	0.8693785535649872	0.3010965028598234	0.766816302350717	0.9051186632076083	0.7966754739962413	0.5416666666666667	0.25	0.0	-0.0002979506970111962	4
4021	0.032025853730664855	0.01625793665882981	0.014086139202360265	0.9489483982801182	-1	0	0	0.2	2	0.9230769230769231	12	0.5357142857142857	0.6153846153846154	9	8	5	0	0	0.14285714285714285	14	2	15	0.0	0	0.5847234190565997	0.8789915321583397	0.7286197263993982	0.7801271085510579	0.5547775269200904	0.8835603437928707	0.8634901637826956	0.8530387638854696	0	0	0.0	0.014086139202360265	37
3762	0.03227094791614035	0.015585262766145748	0.013418533365854551	0.9499737393128534	-1	0	0	0.2	2	0.9230769230769231	12	0.5357142857142857	0.6153846153846154	9	8	5	0	0	0.14285714285714285	14	2	15	0.0	0	0.5847234190565997	0.8789915321583397	0.7286197263993982	0.7801271085510579	0.5547775269200904	0.8835603437928707	0.8634901637826956	0.8530387638854696	0	0	0.0	0.013418533365854551	27
5288	0.031606886464259604	0.015808965182146004	0.013656634527891166	0.9487517703437167	-1	0	0	0.2	2	0.9230769230769231	12	0.5357142857142857	0.6153846153846154	9	8	5	0	0	0.14285714285714285	14	2	15	0.0	0	0.5847234190565997	0.8789915321583397	0.7286197263993982	0.7801271085510579	0.5547775269200904	0.8835603437928707	0.8634901637826956	0.8530387638854696	0	0	0.0	0.013656634527891166	74
1222	0.03143420182058548	0.0071426386849554255	0.006471777189793708	0.9068404197874219	-1	0	0	0.25	2	0.9	9	0.5454545454545454	0.9	10	9	1	0	0	0.18181818181818182	11	2	12	0.0	0	0.549086657375834	0.911753931625552	0.7286197263993982	0.7108335806703118	0.5550343226517931	0.9130099352390955	0.8979610558426906	0.8655155318216123	0	0	0.0	0.006471777189793708	21
4812	0.03201347602565251	0.015469506039001265	0.013792254198653063	0.9506446703339542	-1	0	0	0.2	2	0.9230769230769231	12	0.5357142857142857	0.6153846153846154	9	8	5	0	0	0.14285714285714285	14	2	15	0.0	0	0.5847234190565997	0.8789915321583397	0.7286197263993982	0.7801271085510579	0.5547775269200904	0.8835603437928707	0.8634901637826956	0.8530387638854696	0	0	0.0	0.013792254198653063	44
4434	0.03251479484501197	0.015025319453595105	0.013070379375545272	0.9465905846332323	-1	0	0	0.2	2	0.9230769230769231	12	0.5357142857142857	0.6153846153846154	9	8	5	0	0	0.14285714285714285	14	2	15	0.0	0	0.5847234190565997	0.8789915321583397	0.7286197263993982	0.7801271085510579	0.5547775269200904	0.8835603437928707	0.8634901637826956	0.8530387638854696	0	0	0.0	0.013070379375545272	16
4591	0.027883233399447163	0.013362467521437306	0.01328959525609513	0.9510770191548179	-1	0	0	0.2	2	0.9230769230769231	12	0.5357142857142857	0.6153846153846154	9	8	5	0	0	0.14285714285714285	14	2	15	0.0	0	0.5847234190565997	0.759387651047122	0.6461452396696619	0.84463033502705	0.5550343226517931	0.7730506641801723	0.6453346476367962	0.79511071842684	0	0	0.0	0.01328959525609513	5
1715	0.030080167849458977	0.007261226564054028	0.007064310655344428	0.9083316987155459	-1	0	0	0.25	2	0.9	9	0.5454545454545454	0.9	10	9	1	0	0	0.18181818181818182	11	2	12	0.0	0	0.549086657375834	0.911753931625552	0.7286197263993982	0.7108335806703118	0.5550343226517931	0.9130099352390955	0.8979610558426906	0.8655155318216123	0	0	0.0	0.007064310655344428	15
2914	0.03124461526624251	0.011380305177145363	0.009901688243115702	0.9373936869051349	-1	0	0	0.3	3	0.7692307692307693	10	0.38461538461538464	0.6153846153846154	10	8	4	0	0	0.23076923076923078	13	3	15	0.0	0	0.5847234190565997	0.8868321758245304	0.6923144846729403	0.7594643706610544	0.5549059247859418	0.8904771012312211	0.8001220676068403	0.8542151179701821	0	0	0.0	0.009901688243115702	26
622	0.0312072139064651	0.007165430209869896	0.006597112720620222	0.906377051920131	-1	0	0	0.25	2	0.9	9	0.5454545454545454	0.9	10	9	1	0	0	0.18181818181818182	11	2	12	0.0	0	0.549086657375834	0.911753931625552	0.7286197263993982	0.7108335806703118	0.5550343226517931	0.9130099352390955	0.8979610558426906	0.8655155318216123	0	0	0.0	0.006597112720620222	132
88	0.029342946934238234	0.0013860094287867777	0.0011639819095025335	0.9748562072089934	-1	0	0	0.4	4	0.6923076923076923	9	0.4166666666666667	0.6923076923076923	11	9	3	1	0	0.25	12	3	15	0.125	0.15384615384615385	0.5087075067705	0.8576403861884965	0.49392040539486004	0.8647344046948007	0.483374248065508	0.8877151462769458	0.8536881343635041	0.8705924863647158	1.0	0.18181818181818182	0.0	0.0011639819095025335	97
3314	0.0320216527808432	0.015317664665093675	0.01303437166144972	0.9465848853720894	-1	0	0	0.2	2	0.9230769230769231	12	0.5357142857142857	0.6153846153846154	9	8	5	0	0	0.14285714285714285	14	2	15	0.0	0	0.5847234190565997	0.8789915321583397	0.7286197263993982	0.7801271085510579	0.5547775269200904	0.8835603437928707	0.8634901637826956	0.8530387638854696	0	0	0.0	0.01303437166144972	38
4879	0.03271380314694905	0.015900583159553044	0.014064596952958055	0.949954052769886	-1	0	0	0.2	2	0.9230769230769231	12	0.5357142857142857	0.6153846153846154	9	8	5	0	0	0.14285714285714285	14	2	15	0.0	0	0.5847234190565997	0.8789915321583397	0.7286197263993982	0.7801271085510579	0.5547775269200904	0.8835603437928707	0.8634901637826956	0.8530387638854696	0	0	0.0	0.014064596952958055	17
3507	0.029375135201688916	0.0015636783734573102	0.0015527968418169373	0.9506148912697717	-1	0	0	0.3	3	0.7692307692307693	10	0.5	0.38461538461538464	5	5	9	0	0	0.8333333333333334	5	6	15	0.0	0	0.5989052859616408	0.9338013007214331	0.7734808330571644	0.8468258367282242	0.5800005219130401	0.9378234437184552	0.8979610558426906	0.9134654660107785	0	0	0.0	0.0015527968418169373	1
4108	0.026573837385871206	0.004227912613145273	0.0042274163944929135	0.9325099731366499	-1	0	0	0.3	3	0.7692307692307693	10	0.5769230769230769	0.5384615384615384	9	7	5	0	0	0.15384615384615385	2	13	15	0.0	0	0.5847234190565997	0.8813178509212799	0.7286197263993982	0.7305349428318734	0.5547775269200904	0.8831600293178441	0.8870964647760985	0.8422417104043961	0	0	0.0	0.0042274163944929135	5
3990	0.02445436313863806	0.007764372212516828	-0.005348146002625605	0.9529093545005517	-1	0	0	0.2	2	0.9230769230769231	12	0.5357142857142857	0.6923076923076923	9	9	5	0	0	0.14285714285714285	14	2	15	0.0	0	0.5847234190565997	0.8791216514662756	0.6461452396696619	0.8211642498512778	0.5547775269200904	0.8848052346199267	0.7526980273283028	0.864015023449786	0	0	0.0	-0.0005348146002625606	0
2818	0.02670215856357576	0.014196096947132992	0.011505468623570603	0.9509675595177578	-1	0	0	0.3	3	0.7692307692307693	10	0.38461538461538464	0.6153846153846154	10	8	4	0	0	0.23076923076923078	13	3	15	0.0	0	0.5847234190565997	0.9062322007797733	0.6923144846729403	0.7594643706610544	0.5549059247859418	0.8904771012312211	0.821297363302353	0.8627058000746728	0	0	0.0	0.011505468623570603	40
2088	0.02113962464475964	0.008805122024342743	0.008097118920404659	0.9594367534154886	-1	0	0	0.25	2	0.9	9	0.5454545454545454	0.8	9	8	2	0	0	0.18181818181818182	11	2	12	0.0	0	0.5847234190565997	0.9200211533026932	0.7286197263993982	0.7189466212748166	0.5550343226517931	0.9225176765454416	0.8979610558426906	0.875770988401031	0	0	0.0	0.008097118920404659	7
582	0.011177148352951624	0.0014079313253196112	0.0014075202226371591	0.9470249889447854	-1	0	0	0.16666666666666666	1	1.0	6	0.4	0.8333333333333334	6	5	1	0	0	0.8	5	4	8	0.0	0	0.47975830649636536	0.9218594398883411	0.634843178096275	0.8506763913384089	0.5665162594166241	0.6426535642707373	0.7533565655522859	0.8317713032017964	0	0	0.0	0.0014075202226371591	14
2820	0.02659884940855301	0.014203457643747856	0.011760662260951352	0.9510418294736341	-1	0	0	0.3	3	0.7692307692307693	10	0.38461538461538464	0.6153846153846154	10	8	4	0	0	0.23076923076923078	13	3	15	0.0	0	0.5847234190565997	0.9062322007797733	0.6923144846729403	0.7594643706610544	0.5549059247859418	0.8904771012312211	0.821297363302353	0.8627058000746728	0	0	0.0	0.011760662260951352	89
2372	0.022523311343427055	0.00907636975406513	0.00808380671839935	0.961120850106675	-1	0	0	0.25	2	0.9	9	0.5454545454545454	0.8	9	8	2	0	0	0.18181818181818182	11	2	12	0.0	0	0.5847234190565997	0.9200211533026932	0.7286197263993982	0.7189466212748166	0.5550343226517931	0.9225176765454416	0.8979610558426906	0.875770988401031	0	0	0.0	0.00808380671839935	20
1429	0.031522846698005855	0.0060906676129440385	0.005571127131265368	0.9038749422697647	-1	0	0	0.25	2	0.9	9	0.5454545454545454	0.9	10	9	1	0	0	0.18181818181818182	11	2	12	0.0	0	0.549086657375834	0.911753931625552	0.7286197263993982	0.7108335806703118	0.5867526866190806	0.9072365583539564	0.8979610558426906	0.8627525632098835	0	0	0.0	0.005571127131265368	21
3171	0.04023047734406226	0.011461615162677038	0.011459005765128028	0.7724363114567799	-1	0	0	0.25	2	0.9	9	0.5454545454545454	0.8	9	8	2	0	0	0.18181818181818182	11	2	12	0.0	0	0.7911670382003855	0.818617322948384	0.6461452396696619	0.7302284853632068	0.40302672030471465	0.8065054072695893	0.8350280812068257	0.7875271472468113	0	0	0.0	0.011459005765128028	21
4786	0.04027060750156932	0.012848305855137099	0.011675990261935611	0.9386685513310089	-1	0	0	0.2	2	0.9230769230769231	12	0.5357142857142857	0.6153846153846154	9	8	5	0	0	0.14285714285714285	14	2	15	0.0	0	0.5704513066871698	0.8802541165006719	0.7286197263993982	0.7801271085510579	0.5547775269200904	0.8835603437928707	0.8707738175126434	0.8535363451583781	0	0	0.0	0.011675990261935611	7
4078	0.03184572523149897	0.016154674006753612	0.013699795995658435	0.9494851476718873	-1	0	0	0.2	2	0.9230769230769231	12	0.5357142857142857	0.6153846153846154	9	8	5	0	0	0.14285714285714285	14	2	15	0.0	0	0.5847234190565997	0.8789915321583397	0.7286197263993982	0.7801271085510579	0.5547775269200904	0.8835603437928707	0.8634901637826956	0.8530387638854696	0	0	0.0	0.013699795995658435	12
75	0.016844080605298326	0.0011251304028234172	0.0008627108706895957	0.9157720998490656	-1	0	0	0.3	3	0.7692307692307693	10	0.3333333333333333	0.5384615384615384	8	7	6	3	0	0.5555555555555556	5	9	15	0.2	0	0.5004405740764055	0.9267497457346995	0.9125585982881145	0.9171840229014815	0.24088130476841457	0.9299911875691174	0.9264213293524123	0.9248177125886826	0.125	0.625	0.0	0.0008627108706895957	84
2536	0.03243586142771992	0.013112474084109548	0.011610529110399647	0.9465272080637975	-1	0	0	0.3	3	0.7692307692307693	10	0.4166666666666667	0.6153846153846154	10	8	4	0	0	0.25	12	3	15	0.0	0	0.5847234190565997	0.8868321758245304	0.6923144846729403	0.7594643706610544	0.5549059247859418	0.8904771012312211	0.8001220676068403	0.8542151179701821	0	0	0.0	0.011610529110399647	18
1813	0.021005884550716242	0.00878614010289985	0.008239744035945332	0.9584198079045264	-1	0	0	0.25	2	0.9	9	0.5454545454545454	0.8	9	8	2	0	0	0.18181818181818182	11	2	12	0.0	0	0.5847234190565997	0.9200211533026932	0.7286197263993982	0.7189466212748166	0.5550343226517931	0.9225176765454416	0.8979610558426906	0.875770988401031	0	0	0.0	0.008239744035945332	20
1065	0.0015584153541447078	7.728828144130254e-05	-7.296416538954687e-05	0.9923438326791374	-1	0	0	0.75	3	0.5	2	0.5	0.25	3	1	2	0	0	0.75	3	4	6	0.0	0.5	0.5989052859616408	0.9181897327182238	0.7286197263993982	0.7971281652864538	0.5800005219130401	0.9230399525520057	0.8979610558426906	0.8899544732880968	0	0	0.0	-7.296416538954686e-06	3
4129	0.02631510201724969	0.01303470841244262	0.012860322452532933	0.9424463510585613	-1	0	0	0.2	2	0.9230769230769231	12	0.5357142857142857	0.5384615384615384	8	7	6	0	0	0.14285714285714285	14	2	15	0.0	0	0.5847234190565997	0.8162308857346469	0.6461452396696619	0.8068393351995208	0.5547775269200904	0.8210725455679757	0.6200659491580599	0.8147864841444104	0	0	0.0	0.012860322452532933	4
1834	0.022489835454863417	0.007592659171401941	0.0049932237261271556	0.9565991202238007	-1	0	0	0.25	2	0.9	9	0.5454545454545454	0.8	9	8	2	0	0	0.18181818181818182	11	2	12	0.0	0	0.5847234190565997	0.9200211533026932	0.7286197263993982	0.7189466212748166	0.5550343226517931	0.9225176765454416	0.8979610558426906	0.875770988401031	0	0	0.0	0.0049932237261271556	7
5176	0.05154052842320623	0.0032076495116933447	0.0030082281728919654	0.5435977847360904	-1	0	0	0.2	2	0.9230769230769231	12	0.5357142857142857	0.6923076923076923	10	9	4	0	0	0.14285714285714285	14	2	15	0.0	0	0.5847234190565997	0.8709569862169158	0.6510772413080721	0.8288202419330069	0.5547775269200904	0.8925112312095147	0.7119127696149268	0.8662030737329101	0	0	0.0	0.0030082281728919654	4
774	0.009198351616276497	0.0021714137432075234	-0.00010354781514267114	0.9578186919094251	-1	0	0	0.375	3	0.6666666666666666	6	0.4074074074074074	0.4444444444444444	5	4	5	0	0	0.3333333333333333	9	3	11	0.0	1.0	0.5513544864967972	0.8279004999748025	0.5456956366256986	0.7870342466486607	0.5410335707483489	0.7020106669217862	0.7255266702856662	0.776424543650943	0	0	0.0	-1.0354781514267114e-05	10
4443	0.033085817195010796	0.014886017528965853	0.012767966686711464	0.9469250169881814	-1	0	0	0.2	2	0.9230769230769231	12	0.5357142857142857	0.6153846153846154	9	8	5	0	0	0.14285714285714285	14	2	15	0.0	0	0.5847234190565997	0.8789915321583397	0.7286197263993982	0.7801271085510579	0.5547775269200904	0.8835603437928707	0.8634901637826956	0.8530387638854696	0	0	0.0	0.012767966686711464	13
3966	0.03210311293581568	0.01448677684526291	0.012634462607902854	0.9476049566079405	-1	0	0	0.2	2	0.9230769230769231	12	0.5357142857142857	0.6153846153846154	9	8	5	0	0	0.14285714285714285	14	2	15	0.0	0	0.5847234190565997	0.8789915321583397	0.7286197263993982	0.7801271085510579	0.5547775269200904	0.8835603437928707	0.8634901637826956	0.8530387638854696	0	0	0.0	0.012634462607902854	17
5204	0.031038250863298845	0.014479345256825817	0.012541905998704929	0.9478898588128399	-1	0	0	0.2	2	0.9230769230769231	12	0.5357142857142857	0.6153846153846154	9	8	5	0	0	0.14285714285714285	14	2	15	0.0	0	0.5847234190565997	0.8789915321583397	0.7286197263993982	0.7801271085510579	0.5547775269200904	0.8835603437928707	0.8634901637826956	0.8530387638854696	0	0	0.0	0.012541905998704929	7
3445	0.03496259064461388	0.01435250000116811	0.012122499218405832	0.945614308810938	-1	0	0	0.2	2	0.9230769230769231	12	0.5357142857142857	0.7692307692307693	11	10	3	0	0	0.14285714285714285	14	2	15	0.0	0	0.5847234190565997	0.9026486612816995	0.7286197263993982	0.7170095334936232	0.5550343226517931	0.9039855040050824	0.8979610558426906	0.858108231517144	0	0	0.0	0.012122499218405832	5
4133	0.031596903373059135	0.0161530216523042	0.013749474921633783	0.9495335049076333	-1	0	0	0.2	2	0.9230769230769231	12	0.5357142857142857	0.6153846153846154	9	8	5	0	0	0.14285714285714285	14	2	15	0.0	0	0.5847234190565997	0.8789915321583397	0.7286197263993982	0.7801271085510579	0.5547775269200904	0.8835603437928707	0.8634901637826956	0.8530387638854696	0	0	0.0	0.013749474921633783	87
3239	0.03550303626402506	0.01399561251725482	0.011488617599181012	0.9418320347932359	-1	0	0	0.2	2	0.9230769230769231	12	0.5357142857142857	0.7692307692307693	11	10	3	0	0	0.14285714285714285	14	2	15	0.0	0	0.5847234190565997	0.9026486612816995	0.7286197263993982	0.7170095334936232	0.5550343226517931	0.9039855040050824	0.8979610558426906	0.858108231517144	0	0	0.0	0.011488617599181012	2
2837	0.030841921894890323	0.01137957865498102	0.009962903312994549	0.9390979397849912	-1	0	0	0.3	3	0.7692307692307693	10	0.38461538461538464	0.6153846153846154	10	8	4	0	0	0.23076923076923078	13	3	15	0.0	0	0.5847234190565997	0.8868321758245304	0.6923144846729403	0.7594643706610544	0.5549059247859418	0.8904771012312211	0.8001220676068403	0.8542151179701821	0	0	0.0	0.009962903312994549	81
2175	0.02127288273403939	0.008834630415104246	0.008204697051411629	0.9599254598708487	-1	0	0	0.25	2	0.9	9	0.5454545454545454	0.8	9	8	2	0	0	0.18181818181818182	11	2	12	0.0	0	0.5847234190565997	0.9200211533026932	0.7286197263993982	0.7189466212748166	0.5550343226517931	0.9225176765454416	0.8979610558426906	0.875770988401031	0	0	0.0	0.008204697051411629	30
1209	0.02996952309969464	0.0074882160093739615	0.007089974201268179	0.9072038316054485	-1	0	0	0.25	2	0.9	9	0.5454545454545454	0.9	10	9	1	0	0	0.18181818181818182	11	2	12	0.0	0	0.549086657375834	0.911753931625552	0.7286197263993982	0.7108335806703118	0.5550343226517931	0.9130099352390955	0.8979610558426906	0.8655155318216123	0	0	0.0	0.007089974201268179	65
5100	0.03211408130414749	0.01581707445468225	0.013371086866660388	0.9479787801016178	-1	0	0	0.2	2	0.9230769230769231	12	0.5357142857142857	0.6153846153846154	9	8	5	0	0	0.14285714285714285	14	2	15	0.0	0	0.5847234190565997	0.8789915321583397	0.7286197263993982	0.7801271085510579	0.5547775269200904	0.8835603437928707	0.8634901637826956	0.8530387638854696	0	0	0.0	0.013371086866660388	20
1588	0.0213425469080429	0.00733310046086111	0.006237719582349086	0.9597286663491338	-1	0	0	0.25	2	0.9	9	0.5454545454545454	0.8	9	8	2	0	0	0.18181818181818182	11	2	12	0.0	0	0.5847234190565997	0.9200211533026932	0.7286197263993982	0.7189466212748166	0.5550343226517931	0.9225176765454416	0.8979610558426906	0.875770988401031	0	0	0.0	0.006237719582349086	11
29	0.03295307703977527	0.005571159338157589	-0.002361691477895577	0.973791177615098	-1	0	0	0.25	2	0.8888888888888888	8	1.0	0.8888888888888888	10	8	0	0	0	0.09090909090909091	11	1	11	0.0	0.2	0.1	0.9234357742451071	0.7187786332118811	0.9252679604788173	0.7526158317395658	0.9390850672567759	0.9573816136815146	0.9295976033528442	0	0	0.0	-0.00023616914778955769	8
5239	0.0321148058857376	0.015395616505653874	0.013252134142824884	0.947922231843101	-1	0	0	0.2	2	0.9230769230769231	12	0.5357142857142857	0.6153846153846154	9	8	5	0	0	0.14285714285714285	14	2	15	0.0	0	0.5847234190565997	0.8789915321583397	0.7286197263993982	0.7801271085510579	0.5547775269200904	0.8835603437928707	0.8634901637826956	0.8530387638854696	0	0	0.0	0.013252134142824884	34
2046	0.027169833402267987	0.01015857301491016	0.008061222594745263	0.9568114751310971	-1	0	0	0.2	2	0.9166666666666666	11	0.5384615384615384	0.8333333333333334	11	10	2	0	0	0.15384615384615385	13	2	14	0.0	0	0.5134498956950682	0.9038256704063226	0.7286197263993982	0.7035103573012651	0.5550343226517931	0.9039871920238296	0.8979610558426906	0.8559797300176784	0	0	0.0	0.008061222594745263	17
510	0.006872477773157771	0.0006574570928693611	8.868611730311973e-05	0.9888609107072159	-1	0	0	0.5	2	0.75	3	0.5	0.5	4	2	1	0	0	0.75	4	3	6	0.0	0	0.6540983265263511	0.857209493564063	0.6510772413080721	0.8295649091452623	0.6181520042620416	0.7732825713847334	0.7564591301786646	0.8225806268667359	0	0	0.0	8.868611730311973e-05	6
3416	0.03207781698431424	0.015680913936642286	0.01341060984678427	0.9483276220728762	-1	0	0	0.2	2	0.9230769230769231	12	0.5357142857142857	0.6153846153846154	9	8	5	0	0	0.14285714285714285	14	2	15	0.0	0	0.5847234190565997	0.8789915321583397	0.7286197263993982	0.7801271085510579	0.5547775269200904	0.8835603437928707	0.8634901637826956	0.8530387638854696	0	0	0.0	0.01341060984678427	31
2067	0.021830480788092365	0.009121561323731065	0.008324292843933656	0.9603272352454502	-1	0	0	0.25	2	0.9	9	0.5454545454545454	0.8	9	8	2	0	0	0.18181818181818182	11	2	12	0.0	0	0.5847234190565997	0.9200211533026932	0.7286197263993982	0.7189466212748166	0.5550343226517931	0.9225176765454416	0.8979610558426906	0.875770988401031	0	0	0.0	0.008324292843933656	71
4490	0.0315367728432541	0.009196310269726714	0.008213476777247247	0.9361855634344979	-1	0	0	0.2	2	0.9230769230769231	12	0.5357142857142857	0.6923076923076923	9	9	5	0	0	0.14285714285714285	14	2	15	0.0	0	0.5847234190565997	0.881262606192227	0.6560092429464823	0.7968563312574327	0.5547775269200904	0.8835624214786749	0.6455059263411657	0.8580600065017123	0	0	0.0	0.008213476777247247	1
1098	0.014321362986581179	0.001370894398277509	0.0013464915098841755	0.9461645487032648	-1	0	0	0.3333333333333333	2	0.8571428571428571	6	0.5625	0.8571428571428571	7	6	1	0	0	0.25	8	2	9	0.0	0	0.5134498956950682	0.7523895112499126	0.6560092429464823	0.8486990288126455	0.5800005219130401	0.781755837204916	0.6455059263411657	0.797474860085197	0	0	0.0	0.0013464915098841755	3
1754	0.02184329741071659	0.008774090855539965	0.007853931855171147	0.9596175534255441	-1	0	0	0.25	2	0.9	9	0.5454545454545454	0.8	9	8	2	0	0	0.18181818181818182	11	2	12	0.0	0	0.5847234190565997	0.9200211533026932	0.7286197263993982	0.7189466212748166	0.5866242887532293	0.9177371801812514	0.8979610558426906	0.8733920901951885	0	0	0.0	0.007853931855171147	25
1221	0.013083882536396016	0.0023412261654257283	0.0023386746035146937	0.9511332260729594	-1	0	0	0.3	3	0.8333333333333334	10	0.3181818181818182	0.6666666666666666	10	8	3	0	0	0.36363636363636365	4	11	14	0.0	0.6666666666666666	0.549086657375834	0.9264238335915599	0.7286197263993982	0.616453648768836	0.5549059247859418	0.9261549268446856	0.8979610558426906	0.8636020307891412	0	0	0.0	0.0023386746035146937	4
2827	0.02189210834893864	0.008973089889487912	0.008484455664684937	0.9592816495978447	-1	0	0	0.25	2	0.9	9	0.5454545454545454	0.8	9	8	2	0	0	0.18181818181818182	11	2	12	0.0	0	0.5847234190565997	0.9200211533026932	0.7286197263993982	0.7189466212748166	0.5550343226517931	0.9225176765454416	0.8979610558426906	0.875770988401031	0	0	0.0	0.008484455664684937	11
2425	0.023077629611628202	0.007711312281767619	0.006953916985247678	0.9557412905706134	-1	0	0	0.25	2	0.9	9	0.5454545454545454	0.8	9	8	2	0	0	0.18181818181818182	11	2	12	0.0	0	0.5847234190565997	0.9200211533026932	0.7286197263993982	0.7189466212748166	0.5547775269200904	0.9255902096072817	0.8979610558426906	0.8773502642493203	0	0	0.0	0.006953916985247678	6
2206	0.014323543371417011	0.0074409025032494735	0.006941238381051177	0.9693789220015209	-1	0	0	0.2857142857142857	2	0.875	7	0.5555555555555556	0.75	7	6	2	0	0	0.2222222222222222	9	2	10	0.0	0	0.5847234190565997	0.9064551337042366	0.7286197263993982	0.7322346646251853	0.5550343226517931	0.9085737450072442	0.8979610558426906	0.8650416287908985	0	0	0.0	0.006941238381051177	14
2048	0.021485854776322273	0.009031062580871602	0.008323469769124911	0.9612025059960083	-1	0	0	0.25	2	0.9	9	0.5454545454545454	0.8	9	8	2	0	0	0.18181818181818182	11	2	12	0.0	0	0.5847234190565997	0.9200211533026932	0.7286197263993982	0.7189466212748166	0.5550343226517931	0.9225176765454416	0.8979610558426906	0.875770988401031	0	0	0.0	0.008323469769124911	24
1537	0.03171976583531058	0.006599094496613697	0.0063438154086954334	0.908151665537928	-1	0	0	0.25	2	0.9	9	0.5454545454545454	0.9	10	9	1	0	0	0.18181818181818182	11	2	12	0.0	0	0.549086657375834	0.911753931625552	0.7286197263993982	0.7108335806703118	0.5550343226517931	0.9130099352390955	0.8979610558426906	0.8655155318216123	0	0	0.0	0.0063438154086954334	8
4698	0.07783954908214535	0.02090605171598891	-0.007531914986124206	0.6793700856692928	-1	0	0	0.2	2	0.9230769230769231	12	0.5357142857142857	0.9230769230769231	13	12	1	0	0	0.14285714285714285	14	2	15	0.0	0	0.5989052859616408	0.8395158915928189	0.7734808330571644	0.8426707845596331	0.5800005219130401	0.8539907381830357	0.8365707346462733	0.8454962720971757	0	0	0.0	-0.0007531914986124206	1
4535	0.030509437784861593	0.015293493085107053	0.013362966773095244	0.9469035024330421	-1	0	0	0.2	2	0.9230769230769231	12	0.5357142857142857	0.6153846153846154	9	8	5	0	0	0.14285714285714285	14	2	15	0.0	0	0.5847234190565997	0.8789915321583397	0.7286197263993982	0.7801271085510579	0.5547775269200904	0.8835603437928707	0.8634901637826956	0.8530387638854696	0	0	0.0	0.013362966773095244	22
4852	0.027651674306350415	0.011366438251144329	0.00949894420711973	0.49352440379936724	-1	0	0	0.3	3	0.7692307692307693	10	0.38461538461538464	0.5384615384615384	9	7	5	0	0	0.23076923076923078	13	3	15	0.0	0	0.5847234190565997	0.8062595423617132	0.6461452396696619	0.7532643031584582	0.5547775269200904	0.8707501543673878	0.6455059263411657	0.8150550590259388	0	0	0.0	0.00949894420711973	1
3172	0.0345154642474497	0.01442288326537252	0.01239481514752997	0.9461523185564122	-1	0	0	0.2	2	0.9230769230769231	12	0.5357142857142857	0.7692307692307693	11	10	3	0	0	0.14285714285714285	14	2	15	0.0	0	0.5847234190565997	0.9026486612816995	0.7286197263993982	0.7170095334936232	0.5550343226517931	0.9039855040050824	0.8979610558426906	0.858108231517144	0	0	0.0	0.01239481514752997	4
3059	0.026279916590567748	0.013905675915728638	0.011477476431108717	0.9498095797512659	-1	0	0	0.3	3	0.7692307692307693	10	0.38461538461538464	0.6153846153846154	10	8	4	0	0	0.23076923076923078	13	3	15	0.0	0	0.5847234190565997	0.9062322007797733	0.6923144846729403	0.7594643706610544	0.6354303267546871	0.8391316501374988	0.8465858677494272	0.8442241828324344	0	0	0.0	0.011477476431108717	50
4324	None	None	None	None	None	0	0	0.5	2	0.75	3	1.0	0.25	2	1	3	0	0	0.6666666666666666	3	2	6	0.0	0	0.7631385184167454	0.837852047422428	0.7316858181357228	0.9360245218489146	0.397200650942198	0.861523143558735	0.8881482935054085	0.8860645372907816	0	0	0.0	None	0
1740	0.021674229898180384	0.008961152983410653	0.008021303217518178	0.9615210470538852	-1	0	0	0.25	2	0.9	9	0.5454545454545454	0.8	9	8	2	0	0	0.18181818181818182	11	2	12	0.0	0	0.5847234190565997	0.9200211533026932	0.7286197263993982	0.7189466212748166	0.5550343226517931	0.9225176765454416	0.8979610558426906	0.875770988401031	0	0	0.0	0.008021303217518178	39
3563	0.032361310195445206	0.014688287341014464	0.012732100046394542	0.9472448794210289	-1	0	0	0.2	2	0.9230769230769231	12	0.5357142857142857	0.6153846153846154	9	8	5	0	0	0.14285714285714285	14	2	15	0.0	0	0.5847234190565997	0.8789915321583397	0.7286197263993982	0.7801271085510579	0.5547775269200904	0.8835603437928707	0.8634901637826956	0.8530387638854696	0	0	0.0	0.012732100046394542	9
4261	0.03260176507759558	0.015276238399805565	0.013493837811386541	0.9502403950579176	-1	0	0	0.2	2	0.9230769230769231	12	0.5357142857142857	0.6153846153846154	9	8	5	0	0	0.14285714285714285	14	2	15	0.0	0	0.5847234190565997	0.8789915321583397	0.7286197263993982	0.7801271085510579	0.5547775269200904	0.8835603437928707	0.8634901637826956	0.8530387638854696	0	0	0.0	0.013493837811386541	47
914	0.007815247495663338	0.001931470092794643	0.0012302458647439304	0.9649437517785271	-1	0	0	0.4	2	0.8	4	0.5833333333333334	0.8	5	4	1	0	0	0.3333333333333333	6	2	7	0.0	0	0.5847234190565997	0.7521891720245979	0.49411069303558647	0.8768992977463138	0.5560180643792246	0.5281394321351066	0.6207789093405982	0.7430972786805841	0	0	0.0	0.0012302458647439304	12
1572	0.02166355489491477	0.008860323512748782	0.0083435720962802	0.9594752104192052	-1	0	0	0.25	2	0.9	9	0.5454545454545454	0.8	9	8	2	0	0	0.18181818181818182	11	2	12	0.0	0	0.5847234190565997	0.9200211533026932	0.7286197263993982	0.7189466212748166	0.5550343226517931	0.9225176765454416	0.8979610558426906	0.875770988401031	0	0	0.0	0.0083435720962802	52
4121	0.03173454390262076	0.015605098735367862	0.013452664768560912	0.9497235683166001	-1	0	0	0.2	2	0.9230769230769231	12	0.5357142857142857	0.6153846153846154	9	8	5	0	0	0.14285714285714285	14	2	15	0.0	0	0.5847234190565997	0.8789915321583397	0.7286197263993982	0.7801271085510579	0.5547775269200904	0.8835603437928707	0.8634901637826956	0.8530387638854696	0	0	0.0	0.013452664768560912	41
4636	0.02378777089495883	0.010593483359443689	0.006582099165146711	0.9673293555975352	-1	0	0	0.3	3	0.7692307692307693	10	0.5357142857142857	0.6153846153846154	9	8	5	0	0	0.5714285714285714	7	4	15	0.0	0	0.5847234190565997	0.907233155829413	0.7286197263993982	0.7275685404838412	0.5550343226517931	0.906200353883169	0.8979610558426906	0.8633711912193532	0	0	0.0	0.006582099165146711	3
3684	0.03202211486205317	0.01521662988515277	0.01311194858429534	0.9486190409109847	-1	0	0	0.2	2	0.9230769230769231	12	0.5357142857142857	0.6153846153846154	9	8	5	0	0	0.14285714285714285	14	2	15	0.0	0	0.5847234190565997	0.8789915321583397	0.7286197263993982	0.7801271085510579	0.5547775269200904	0.8835603437928707	0.8634901637826956	0.8530387638854696	0	0	0.0	0.01311194858429534	8
1436	0.02898879624820299	0.006565848115388497	0.005135483658611886	0.9002880211881524	-1	0	0	0.25	2	0.9	9	0.5454545454545454	0.9	10	9	1	0	0	0.18181818181818182	11	2	12	0.0	0	0.549086657375834	0.911753931625552	0.7286197263993982	0.7108335806703118	0.5550343226517931	0.9130099352390955	0.8979610558426906	0.8655155318216123	0	0	0.0	0.005135483658611886	8
1016	0.031599987091907464	0.007034428998345648	0.006618894089341768	0.9064465369117217	-1	0	0	0.25	2	0.9	9	0.5454545454545454	0.9	10	9	1	0	0	0.18181818181818182	11	2	12	0.0	0	0.549086657375834	0.911753931625552	0.7286197263993982	0.7108335806703118	0.5550343226517931	0.9130099352390955	0.8979610558426906	0.8655155318216123	0	0	0.0	0.006618894089341768	28
2160	0.023401646495903435	0.00824252878797182	0.007302990912413001	0.9568147990740473	-1	0	0	0.25	2	0.9	9	0.5454545454545454	0.8	9	8	2	0	0	0.18181818181818182	11	2	12	0.0	0	0.5847234190565997	0.9200211533026932	0.7286197263993982	0.7189466212748166	0.5550343226517931	0.9225176765454416	0.8979610558426906	0.875770988401031	0	0	0.0	0.007302990912413001	16
4743	0.031358902603788416	0.01489247387827235	0.012668798027249772	0.947636046464391	-1	0	0	0.2	2	0.9230769230769231	12	0.5357142857142857	0.6153846153846154	9	8	5	0	0	0.14285714285714285	14	2	15	0.0	0	0.5847234190565997	0.8789915321583397	0.7286197263993982	0.7801271085510579	0.5547775269200904	0.8835603437928707	0.8634901637826956	0.8530387638854696	0	0	0.0	0.012668798027249772	9
2587	0.02252388307692734	0.007442030648024634	0.005571525583677779	0.9555967871845953	-1	0	0	0.25	2	0.9	9	0.5454545454545454	0.8	9	8	2	0	0	0.18181818181818182	11	2	12	0.0	0	0.5847234190565997	0.9200211533026932	0.7286197263993982	0.7189466212748166	0.5550343226517931	0.9225176765454416	0.8979610558426906	0.875770988401031	0	0	0.0	0.005571525583677779	10
540	0.005923062747430951	0.0007408330155163006	0.0002823635447909621	0.9907926572998687	-1	0	0	0.5	2	0.6666666666666666	2	0.625	0.6666666666666666	3	2	1	0	0	0.5	4	2	5	0.0	0	0.5134498956950682	0.599369946570263	0.6560092429464823	0.8903013163803958	0.5550343226517931	0.5293890326581111	0.6455059263411657	0.7050476671078673	0	0	0.0	0.0002823635447909621	15
1317	0.03032418287881158	0.009336819174811523	0.008386191740228711	0.9395560325377152	-1	0	0	0.2222222222222222	2	0.9090909090909091	10	0.5416666666666666	0.9090909090909091	11	10	1	0	0	0.16666666666666666	12	2	13	0.0	0	0.5134498956950682	0.9038256704063226	0.7286197263993982	0.7035103573012651	0.5550343226517931	0.9039871920238296	0.8979610558426906	0.8559797300176784	0	0	0.0	0.008386191740228711	33
5385	0.0328085651445541	0.015482708951637274	0.013337128286981527	0.9489777410740607	-1	0	0	0.2	2	0.9230769230769231	12	0.5357142857142857	0.6153846153846154	9	8	5	0	0	0.14285714285714285	14	2	15	0.0	0	0.5847234190565997	0.8789915321583397	0.7286197263993982	0.7801271085510579	0.5547775269200904	0.8835603437928707	0.8634901637826956	0.8530387638854696	0	0	0.0	0.013337128286981527	16
436	0.06982307391216004	0.006348059157240116	0.00454568028118356	0.7051743754725298	-1	0	0	0.1	1	1.0	13	1.0	0.9230769230769231	13	12	1	1	0	0.06666666666666667	15	1	15	0.2	0	0.5844540577410146	0.9269944854454768	0.6183763998448989	0.9173891074503566	0.4420915852177908	0.9372637678180363	0.849510532346132	0.9276368272793354	1.0	0.07692307692307693	0.0	0.00454568028118356	5
1765	0.021100935398258025	0.008436735529566298	0.008280468285083076	0.9463542932430902	-1	0	0	0.2857142857142857	2	0.875	7	0.5555555555555556	0.875	8	7	1	0	0	0.2222222222222222	9	2	10	0.0	0	0.5918143525091203	0.9286074193321333	0.7286197263993982	0.7279730258440053	0.5673890244165652	0.932510128069343	0.8979610558426906	0.8868122937702457	0	0	0.0	0.008280468285083076	10
731	0.04758192409608345	0.005540437808262938	-0.0036358134814865628	0.5187825791156986	-1	0	0	0.25	2	0.9	9	0.5454545454545454	0.9	10	9	1	0	0	0.18181818181818182	11	2	12	0.0	0	0.549086657375834	0.911753931625552	0.6510772413080721	0.7299856259312353	0.5550343226517931	0.9130099352390955	0.8979610558426906	0.869163313758988	0	0	0.0	-0.00036358134814865625	3
1153	0.03075822727976905	0.007465344165463961	0.007195964894638897	0.9077962906623727	-1	0	0	0.25	2	0.9	9	0.5454545454545454	0.9	10	9	1	0	0	0.18181818181818182	11	2	12	0.0	0	0.549086657375834	0.911753931625552	0.7286197263993982	0.7108335806703118	0.5867526866190806	0.9072365583539564	0.8979610558426906	0.8627525632098835	0	0	0.0	0.007195964894638897	9
597	3.7049480490475515e-09	3.779644103262915e-09	-3.4973151461049034e-10	0.9999998045737587	-1	0	0	0	0	0	0	1.0	0	0	0	0	1	0	1.0	1	1	1	0.25	0	0	0	0	0	0	0	0	0	0	0	0	-0.1	0
930	0.016855417602690055	0.0003813980207677628	-0.00017002640032797445	0.9622822925670698	-1	0	0	0.3333333333333333	2	0.8571428571428571	6	0.5625	0.8571428571428571	7	6	1	0	0	0.25	8	2	9	0.0	0	0.3363069376258559	0.9515650895168906	0.7734808330571644	0.7429270101981525	0.21440077997135587	0.9442102280466983	0.9527619696332927	0.9079865186383177	0	0	0.0	-1.7002640032797446e-05	5
4343	0.031042466294515562	0.015794825317724345	0.013421889964515748	0.9479291616598164	-1	0	0	0.2	2	0.9230769230769231	12	0.5357142857142857	0.6153846153846154	9	8	5	0	0	0.14285714285714285	14	2	15	0.0	0	0.5847234190565997	0.8789915321583397	0.7286197263993982	0.7801271085510579	0.5547775269200904	0.8835603437928707	0.8634901637826956	0.8530387638854696	0	0	0.0	0.013421889964515748	51
1742	0.04891669005060882	0.011067692996847001	0.010191069393022325	0.8617074986982306	-1	0	0	0.2222222222222222	2	0.9090909090909091	10	0.43333333333333335	0.8181818181818182	10	9	2	0	0	0.3	3	10	13	0.0	0	0.549086657375834	0.8994488038399593	0.6923144846729403	0.7031442999446488	0.5550343226517931	0.8963591649325899	0.8001220676068403	0.8502988568111626	0	0	0.0	0.010191069393022325	115
3935	0.02733153131687376	0.010267891350223306	0.0036133852106343934	0.9572309896502849	-1	0	0	0.2	2	0.9230769230769231	12	0.5357142857142857	0.6153846153846154	9	8	5	0	0	0.14285714285714285	14	2	15	0.0	0	0.6878915613614673	0.8864952936182059	0.7286197263993982	0.7801271085510579	0.5547775269200904	0.8835603437928707	0.8405900064379086	0.8560432997603423	0	0	0.0	0.0036133852106343934	0
4039	0.03218647236931983	0.01546971201932151	0.01335390438969424	0.9480252922445563	-1	0	0	0.2	2	0.9230769230769231	12	0.5357142857142857	0.6153846153846154	9	8	5	0	0	0.14285714285714285	14	2	15	0.0	0	0.5847234190565997	0.8789915321583397	0.7286197263993982	0.7801271085510579	0.5547775269200904	0.8835603437928707	0.8634901637826956	0.8530387638854696	0	0	0.0	0.01335390438969424	50
3413	0.03176015988103487	0.01630564856840373	0.01437407126774777	0.9502275893031786	-1	0	0	0.2	2	0.9230769230769231	12	0.5357142857142857	0.6153846153846154	9	8	5	0	0	0.14285714285714285	14	2	15	0.0	0	0.5847234190565997	0.8789915321583397	0.7286197263993982	0.7801271085510579	0.5547775269200904	0.8835603437928707	0.8634901637826956	0.8530387638854696	0	0	0.0	0.01437407126774777	68
384	None	None	None	None	None	0	0	0.6666666666666666	4	0.16666666666666666	1	0.6666666666666666	0.16666666666666666	5	1	2	2	0	0.75	3	4	8	0.5	0.3333333333333333	0.854614020356539	0.9457815518207657	0.8814678758928359	0.9743769642795522	0.7775445371046453	0.8033815105272558	0.9210740164333718	0.9330775467929763	0.6000000000000001	0	0.0	None	0
2218	0.003250704127980538	0.0001011940914547347	1.1759464955060334e-05	0.9786975502183675	-1	0	0	0.5	2	0.75	3	0.6	0.75	4	3	1	0	0	0.4	5	2	6	0.0	0	0.631839344248853	0.950514516305665	0.7510502797282813	0.5558424461327184	0.5164547350588691	0.9534934570140703	0.9301807381700562	0.8876265147888668	0	0	0.0	1.1759464955060334e-05	4
259	0.03297807093235741	0.009737038563909414	0.005103358899464536	0.5213591007598646	-1	0	0	0.3	3	0.7692307692307693	10	0.38461538461538464	0.7692307692307693	12	10	2	0	0	0.23076923076923078	13	3	15	0.0	0	0.8194279680381434	0.9559375823648992	0.4937907985959498	0.9081130571169165	0.5215121179791247	0.9185773271588553	0.8899700785995569	0.9306697105087042	0	0	0.0	0.005103358899464536	22
4247	0.03265158628214097	0.014393594539660421	0.012641862424683766	0.9470632065140961	-1	0	0	0.2	2	0.9230769230769231	12	0.5357142857142857	0.6153846153846154	9	8	5	0	0	0.14285714285714285	14	2	15	0.0	0	0.5847234190565997	0.8789915321583397	0.7286197263993982	0.7801271085510579	0.5547775269200904	0.8835603437928707	0.8634901637826956	0.8530387638854696	0	0	0.0	0.012641862424683766	18
5049	0.03041804380765291	0.015859502399326098	0.013430486411120674	0.9472829934115689	-1	0	0	0.2	2	0.9230769230769231	12	0.5357142857142857	0.6153846153846154	9	8	5	0	0	0.14285714285714285	14	2	15	0.0	0	0.5847234190565997	0.8789915321583397	0.7286197263993982	0.7801271085510579	0.5547775269200904	0.8835603437928707	0.8634901637826956	0.8530387638854696	0	0	0.0	0.013430486411120674	17
2168	0.0219177419294425	0.0089743855290522	0.00814634102906638	0.9604436449604776	-1	0	0	0.25	2	0.9	9	0.5454545454545454	0.8	9	8	2	0	0	0.18181818181818182	11	2	12	0.0	0	0.5847234190565997	0.9200211533026932	0.7286197263993982	0.7189466212748166	0.5550343226517931	0.9225176765454416	0.8979610558426906	0.875770988401031	0	0	0.0	0.00814634102906638	8
2415	0.01563720861015488	0.007304602363268717	0.007203626313831916	0.9552967792011184	-1	0	0	0.25	2	0.8888888888888888	8	0.55	0.7777777777777778	8	7	2	0	0	0.2	10	2	11	0.0	0	0.5918143525091203	0.915225724608587	0.7286197263993982	0.7218974442794429	0.5549059247859418	0.9166510059033692	0.8979610558426906	0.8710476806777725	0	0	0.0	0.007203626313831916	13
3333	0.031766762785241064	0.01591977594977681	0.013209180937786197	0.9487369094515341	-1	0	0	0.2	2	0.9230769230769231	12	0.5357142857142857	0.6153846153846154	9	8	5	0	0	0.14285714285714285	14	2	15	0.0	0	0.5847234190565997	0.8789915321583397	0.7286197263993982	0.7801271085510579	0.5547775269200904	0.8835603437928707	0.8634901637826956	0.8530387638854696	0	0	0.0	0.013209180937786197	41
2197	0.020358281676315707	0.008877891866608595	0.008399274671108483	0.9589007742116278	-1	0	0	0.25	2	0.9	9	0.5454545454545454	0.8	9	8	2	0	0	0.18181818181818182	11	2	12	0.0	0	0.5847234190565997	0.9200211533026932	0.7286197263993982	0.7189466212748166	0.5550343226517931	0.9225176765454416	0.8979610558426906	0.875770988401031	0	0	0.0	0.008399274671108483	14
2090	0.02331264852951679	0.008190359200381334	0.007126178330060555	0.9544357288957416	-1	0	0	0.25	2	0.9	9	0.5454545454545454	0.8	9	8	2	0	0	0.18181818181818182	11	2	12	0.0	0	0.5847234190565997	0.9200211533026932	0.7286197263993982	0.7189466212748166	0.5550343226517931	0.9225176765454416	0.8979610558426906	0.875770988401031	0	0	0.0	0.007126178330060555	8
5105	0.031207082590721948	0.0162439191383027	0.013686157823451256	0.9494691855645727	-1	0	0	0.2	2	0.9230769230769231	12	0.5357142857142857	0.6153846153846154	9	8	5	0	0	0.14285714285714285	14	2	15	0.0	0	0.5847234190565997	0.8789915321583397	0.7286197263993982	0.7801271085510579	0.5547775269200904	0.8835603437928707	0.8634901637826956	0.8530387638854696	0	0	0.0	0.013686157823451256	77
772	0.016321553219491	0.0017135218473738913	0.0012905470581414723	0.9451662610844214	-1	0	0	0.3333333333333333	2	0.8571428571428571	6	0.5625	0.8571428571428571	7	6	1	0	0	0.25	8	2	9	0.0	0	0.5134498956950682	0.9083041515886463	0.7286197263993982	0.7313801006764724	0.5550343226517931	0.9085761825789725	0.8979610558426906	0.8657280501527052	0	0	0.0	0.0012905470581414723	91
1920	0.027985630711634266	0.010418839550990601	0.007760577497149026	0.9577346587892074	-1	0	0	0.2	2	0.9166666666666666	11	0.5384615384615384	0.8333333333333334	11	10	2	0	0	0.15384615384615385	13	2	14	0.0	0	0.5134498956950682	0.9038256704063226	0.7286197263993982	0.7035103573012651	0.5550343226517931	0.9039871920238296	0.8979610558426906	0.8559797300176784	0	0	0.0	0.007760577497149026	13
3800	0.03158105970121739	0.014933268308024026	0.01305646505838342	0.9467086992671785	-1	0	0	0.2	2	0.9230769230769231	12	0.5357142857142857	0.6153846153846154	9	8	5	0	0	0.14285714285714285	14	2	15	0.0	0	0.5847234190565997	0.8789915321583397	0.7286197263993982	0.7801271085510579	0.5547775269200904	0.8835603437928707	0.8634901637826956	0.8530387638854696	0	0	0.0	0.01305646505838342	7
73	0.024166050064541856	0.0021926075080060375	-0.00136672137286648	0.9454988837644278	-1	0	0	0.4	4	0.5384615384615384	7	0.375	0.38461538461538464	6	5	8	2	0	0.625	5	8	15	0.10526315789473684	0.2857142857142857	0.4796071215670267	0.9039063729672369	0.48404367060812364	0.9360265134118527	0.4022091166717603	0.9046742461096551	0.890365979504031	0.9161858656537759	0.6666666666666667	0	0.0	-0.00013667213728664801	23
634	0.015922778860447732	0.0012303703139814027	0.0010426586790611672	0.9471088023439818	-1	0	0	0.3333333333333333	2	0.8571428571428571	6	0.5625	0.8571428571428571	7	6	1	0	0	0.25	8	2	9	0.0	0	0.5134498956950682	0.9083041515886463	0.7286197263993982	0.7313801006764724	0.5550343226517931	0.9085761825789725	0.8979610558426906	0.8657280501527052	0	0	0.0	0.0010426586790611672	19
3227	0.0331076814976974	0.01522641160985295	0.013217703994373659	0.9493301322317022	-1	0	0	0.2	2	0.9230769230769231	12	0.5357142857142857	0.6153846153846154	9	8	5	0	0	0.14285714285714285	14	2	15	0.0	0	0.5847234190565997	0.8789915321583397	0.7286197263993982	0.7801271085510579	0.5547775269200904	0.8835603437928707	0.8634901637826956	0.8530387638854696	0	0	0.0	0.013217703994373659	37
2541	0.021732559828039913	0.008915607798413556	0.007985718698391266	0.9623118079489323	-1	0	0	0.25	2	0.9	9	0.5454545454545454	0.8	9	8	2	0	0	0.18181818181818182	11	2	12	0.0	0	0.5847234190565997	0.9200211533026932	0.7286197263993982	0.7189466212748166	0.5550343226517931	0.9225176765454416	0.8979610558426906	0.875770988401031	0	0	0.0	0.007985718698391266	10
1678	0.021444764735205835	0.00898962270327085	0.008193406435530941	0.9608671660355904	-1	0	0	0.25	2	0.9	9	0.5454545454545454	0.8	9	8	2	0	0	0.18181818181818182	11	2	12	0.0	0	0.5847234190565997	0.9200211533026932	0.7286197263993982	0.7189466212748166	0.5550343226517931	0.9225176765454416	0.8979610558426906	0.875770988401031	0	0	0.0	0.008193406435530941	62
2420	0.02172454781509965	0.007730843599181546	0.006457150677072782	0.9603339837104925	-1	0	0	0.25	2	0.9	9	0.5454545454545454	0.8	9	8	2	0	0	0.18181818181818182	11	2	12	0.0	0	0.5847234190565997	0.9200211533026932	0.6461452396696619	0.7403365810367747	0.5550343226517931	0.9225176765454416	0.8979610558426906	0.8796517662559209	0	0	0.0	0.006457150677072782	5
1481	0.02981291111430815	0.00689244629588081	0.00674372030766817	0.9064647183259344	-1	0	0	0.25	2	0.9	9	0.5454545454545454	0.9	10	9	1	0	0	0.18181818181818182	11	2	12	0.0	0	0.549086657375834	0.911753931625552	0.7286197263993982	0.7108335806703118	0.5550343226517931	0.9130099352390955	0.8979610558426906	0.8655155318216123	0	0	0.0	0.00674372030766817	27
3106	0.030392209332602144	0.006758756728650178	0.006078213559591407	0.8433284237036001	-1	0	0	0.3	3	0.7692307692307693	10	0.38461538461538464	0.6153846153846154	10	8	4	0	0	0.23076923076923078	13	3	15	0.0	0	0.5847234190565997	0.8868321758245304	0.6923144846729403	0.7594643706610544	0.5549059247859418	0.8904771012312211	0.8001220676068403	0.8542151179701821	0	0	0.0	0.006078213559591407	4
1562	0.05028041400166405	0.009324149168667247	0.00916412642790367	0.8031458715187043	-1	0	0	0.2	2	0.9166666666666666	11	0.5384615384615384	0.9166666666666666	12	11	1	0	0	0.15384615384615385	13	2	14	0.0	0	0.5134498956950682	0.8962397667161022	0.6923144846729403	0.6968681536742023	0.5550343226517931	0.895434881187921	0.8001220676068403	0.8470978037473408	0	0	0.0	0.00916412642790367	24
5252	0.031272463197764805	0.015634315810409492	0.013338506607808142	0.948259660566467	-1	0	0	0.2	2	0.9230769230769231	12	0.5357142857142857	0.6153846153846154	9	8	5	0	0	0.14285714285714285	14	2	15	0.0	0	0.5847234190565997	0.8789915321583397	0.7286197263993982	0.7801271085510579	0.5547775269200904	0.8835603437928707	0.8634901637826956	0.8530387638854696	0	0	0.0	0.013338506607808142	48
5369	0.02971529489031279	0.015016976958944725	0.013103333775867396	0.9470236239268349	-1	0	0	0.2	2	0.9230769230769231	12	0.5357142857142857	0.6153846153846154	9	8	5	0	0	0.14285714285714285	14	2	15	0.0	0	0.5847234190565997	0.8789915321583397	0.7286197263993982	0.7801271085510579	0.5547775269200904	0.8835603437928707	0.8634901637826956	0.8530387638854696	0	0	0.0	0.013103333775867396	8
1383	0.045985661058922996	0.004317916292133784	0.003840891865479461	0.8051978496679493	-1	0	0	0.25	2	0.9	9	0.5454545454545454	0.9	10	9	1	0	0	0.18181818181818182	11	2	12	0.0	0	0.5134498956950682	0.912910023790011	0.7286197263993982	0.7098789098174267	0.5550343226517931	0.9130117167554048	0.8979610558426906	0.865896745392005	0	0	0.0	0.003840891865479461	14
701	0.000977372957559813	0.00016440369975533753	0.00016439689794214233	0.9960889008977662	-1	0	0	1.0	1	0	0	1.0	0	1	0	0	1	0	0.5	1	2	2	0.3333333333333333	0	0	0	0	0	0	0	0	0	0	0	0	0.00016439689794214233	30
4056	0.03235017992534136	0.014914200718537473	0.01306450740531354	0.946487548143213	-1	0	0	0.2	2	0.9230769230769231	12	0.5357142857142857	0.6153846153846154	9	8	5	0	0	0.14285714285714285	14	2	15	0.0	0	0.5847234190565997	0.8789915321583397	0.7286197263993982	0.7801271085510579	0.5547775269200904	0.8835603437928707	0.8634901637826956	0.8530387638854696	0	0	0.0	0.01306450740531354	13
1133	0.03052018798261837	0.005387006557865338	0.005018888483610575	0.9252764828398641	-1	0	0	0.25	2	0.9	9	0.5454545454545454	0.9	10	9	1	0	0	0.18181818181818182	11	2	12	0.0	0	0.549086657375834	0.911753931625552	0.7286197263993982	0.7108335806703118	0.6785124174314344	0.8938858110414656	0.8979610558426906	0.856753060994362	0	0	0.0	0.005018888483610575	32
5305	0.033082359545611104	0.015167596227966025	0.012894626115979023	0.9471786455126391	-1	0	0	0.2	2	0.9230769230769231	12	0.5357142857142857	0.6153846153846154	9	8	5	0	0	0.14285714285714285	14	2	15	0.0	0	0.5847234190565997	0.8789915321583397	0.7286197263993982	0.7801271085510579	0.5547775269200904	0.8835603437928707	0.8634901637826956	0.8530387638854696	0	0	0.0	0.012894626115979023	13
529	0.006527466241361854	0.0002735405437287447	-0.00025344857521453906	0.9755316341452209	-1	0	0	0.75	3	0.5	2	0.6	0.5	5	2	0	1	0	0.4	5	2	6	1.0	0.5	0.7242497800335064	0.8857307151136168	0.48271702551311313	0.9187593115740821	0.8229991102384208	0.8129174872997026	0.8181811845669515	0.8787714942873933	1.0	0	0.0	-2.5344857521453907e-05	4
4719	0.031991915168869255	0.01495198935162593	0.012915890491967263	0.9464518684940529	-1	0	0	0.2	2	0.9230769230769231	12	0.5357142857142857	0.6153846153846154	9	8	5	0	0	0.14285714285714285	14	2	15	0.0	0	0.5847234190565997	0.8789915321583397	0.7286197263993982	0.7801271085510579	0.5547775269200904	0.8835603437928707	0.8634901637826956	0.8530387638854696	0	0	0.0	0.012915890491967263	9
4748	0.030434098406431163	0.015809431984552133	0.014347151904560805	0.9501263923873664	-1	0	0	0.2	2	0.9230769230769231	12	0.5357142857142857	0.6153846153846154	9	8	5	0	0	0.14285714285714285	14	2	15	0.0	0	0.5847234190565997	0.8789915321583397	0.7286197263993982	0.7801271085510579	0.5547775269200904	0.8835603437928707	0.8634901637826956	0.8530387638854696	0	0	0.0	0.014347151904560805	13
5062	0.031134036870793056	0.016094103452508605	0.013719733452402032	0.9494201228766409	-1	0	0	0.2	2	0.9230769230769231	12	0.5357142857142857	0.6153846153846154	9	8	5	0	0	0.14285714285714285	14	2	15	0.0	0	0.5847234190565997	0.8789915321583397	0.7286197263993982	0.7801271085510579	0.5547775269200904	0.8835603437928707	0.8634901637826956	0.8530387638854696	0	0	0.0	0.013719733452402032	84
4515	0.032408848028551145	0.014798667431922262	0.012914050468635422	0.947546634469061	-1	0	0	0.2	2	0.9230769230769231	12	0.5357142857142857	0.6153846153846154	9	8	5	0	0	0.14285714285714285	14	2	15	0.0	0	0.5847234190565997	0.8789915321583397	0.7286197263993982	0.7801271085510579	0.5547775269200904	0.8835603437928707	0.8634901637826956	0.8530387638854696	0	0	0.0	0.012914050468635422	12
3621	0.03288729485750865	0.015566454820152906	0.01318051135275869	0.9485860506102759	-1	0	0	0.2	2	0.9230769230769231	12	0.5357142857142857	0.6153846153846154	9	8	5	0	0	0.14285714285714285	14	2	15	0.0	0	0.5847234190565997	0.8789915321583397	0.7286197263993982	0.7801271085510579	0.5547775269200904	0.8835603437928707	0.8634901637826956	0.8530387638854696	0	0	0.0	0.01318051135275869	29
1924	0.02787649364750828	0.009865690709353522	0.007278523903818719	0.9563813096756513	-1	0	0	0.2	2	0.9166666666666666	11	0.5384615384615384	0.8333333333333334	11	10	2	0	0	0.15384615384615385	13	2	14	0.0	0	0.5134498956950682	0.9038256704063226	0.7286197263993982	0.7035103573012651	0.5550343226517931	0.9039871920238296	0.8979610558426906	0.8559797300176784	0	0	0.0	0.007278523903818719	15
1185	0.029626717061664403	0.007532839294683643	0.0070852370627572285	0.90745434228253	-1	0	0	0.25	2	0.9	9	0.5454545454545454	0.9	10	9	1	0	0	0.18181818181818182	11	2	12	0.0	0	0.549086657375834	0.911753931625552	0.7286197263993982	0.7108335806703118	0.5550343226517931	0.9130099352390955	0.8979610558426906	0.8655155318216123	0	0	0.0	0.0070852370627572285	61
2074	0.021377966196918098	0.008869258465345873	0.008325671532147277	0.9584459504383784	-1	0	0	0.25	2	0.9	9	0.5454545454545454	0.8	9	8	2	0	0	0.18181818181818182	11	2	12	0.0	0	0.5847234190565997	0.9200211533026932	0.7286197263993982	0.7189466212748166	0.5550343226517931	0.9225176765454416	0.8979610558426906	0.875770988401031	0	0	0.0	0.008325671532147277	9
1100	0.046548617719037906	0.004044730674573219	0.003711769455020662	0.8060328146955376	-1	0	0	0.25	2	0.9	9	0.5454545454545454	0.9	10	9	1	0	0	0.18181818181818182	11	2	12	0.0	0	0.5134498956950682	0.912910023790011	0.7286197263993982	0.7098789098174267	0.5550343226517931	0.9130117167554048	0.8979610558426906	0.865896745392005	0	0	0.0	0.003711769455020662	19
3332	0.03200998532657173	0.01582524726390489	0.01408339954165892	0.9508379593112813	-1	0	0	0.2	2	0.9230769230769231	12	0.5357142857142857	0.6153846153846154	9	8	5	0	0	0.14285714285714285	14	2	15	0.0	0	0.5847234190565997	0.8789915321583397	0.7286197263993982	0.7801271085510579	0.5547775269200904	0.8835603437928707	0.8634901637826956	0.8530387638854696	0	0	0.0	0.01408339954165892	34
1497	0.028891781898646034	0.00716888843428987	0.006734745633485452	0.9055858797111735	-1	0	0	0.25	2	0.9	9	0.5454545454545454	0.9	10	9	1	0	0	0.18181818181818182	11	2	12	0.0	0	0.549086657375834	0.911753931625552	0.7286197263993982	0.7108335806703118	0.5550343226517931	0.9130099352390955	0.8979610558426906	0.8655155318216123	0	0	0.0	0.006734745633485452	11
1793	0.021867192667316463	0.007551060534310667	0.004999139287423326	0.9563752985172923	-1	0	0	0.25	2	0.9	9	0.5454545454545454	0.8	9	8	2	0	0	0.18181818181818182	11	2	12	0.0	0	0.5847234190565997	0.9200211533026932	0.7286197263993982	0.7189466212748166	0.5550343226517931	0.9225176765454416	0.8979610558426906	0.875770988401031	0	0	0.0	0.004999139287423326	5
2788	0.03466583619838912	0.014499466731334332	0.012518342275035737	0.9451280103601103	-1	0	0	0.2	2	0.9230769230769231	12	0.5357142857142857	0.7692307692307693	11	10	3	0	0	0.14285714285714285	14	2	15	0.0	0	0.5847234190565997	0.9026486612816995	0.7286197263993982	0.7170095334936232	0.5550343226517931	0.9039855040050824	0.8979610558426906	0.858108231517144	0	0	0.0	0.012518342275035737	24
2273	0.022536132550431794	0.00750246716730066	0.005668748445386638	0.9556616425752862	-1	0	0	0.25	2	0.9	9	0.5454545454545454	0.8	9	8	2	0	0	0.18181818181818182	11	2	12	0.0	0	0.5847234190565997	0.9200211533026932	0.7286197263993982	0.7189466212748166	0.5550343226517931	0.9225176765454416	0.8979610558426906	0.875770988401031	0	0	0.0	0.005668748445386638	11
4851	0.03272587531944344	0.01532158059686418	0.013348025415124436	0.9502013130282395	-1	0	0	0.2	2	0.9230769230769231	12	0.5357142857142857	0.6153846153846154	9	8	5	0	0	0.14285714285714285	14	2	15	0.0	0	0.5847234190565997	0.8789915321583397	0.7286197263993982	0.7801271085510579	0.5547775269200904	0.8835603437928707	0.8634901637826956	0.8530387638854696	0	0	0.0	0.013348025415124436	48
2808	0.011803425373882726	0.006940250579436416	0.006867976478977833	0.9739624937646902	-1	0	0	0.3333333333333333	2	0.8571428571428571	6	0.5625	0.7142857142857143	6	5	2	0	0	0.25	8	2	9	0.0	0	0.42487841666046205	0.7644100984114085	0.7932551936329778	0.8606934065367527	0.6992546060297112	0.7822672732630431	0.8304260643405391	0.8062252941019216	0	0	0.0	0.006867976478977833	2
2300	0.021858820062115637	0.008618563277174706	0.007998787618315005	0.9587210621098994	-1	0	0	0.25	2	0.9	9	0.5454545454545454	0.8	9	8	2	0	0	0.18181818181818182	11	2	12	0.0	0	0.5847234190565997	0.9200211533026932	0.7286197263993982	0.7189466212748166	0.5550343226517931	0.9225176765454416	0.8979610558426906	0.875770988401031	0	0	0.0	0.007998787618315005	23
4765	0.030681728389068026	0.015775834710742544	0.013376107243703065	0.9485581844184369	-1	0	0	0.2	2	0.9230769230769231	12	0.5357142857142857	0.6153846153846154	9	8	5	0	0	0.14285714285714285	14	2	15	0.0	0	0.5847234190565997	0.8789915321583397	0.7286197263993982	0.7801271085510579	0.5547775269200904	0.8835603437928707	0.8634901637826956	0.8530387638854696	0	0	0.0	0.013376107243703065	19
4938	0.03055083922485398	0.01475575860564981	0.012644486115807058	0.9477043470013486	-1	0	0	0.2	2	0.9230769230769231	12	0.5357142857142857	0.6153846153846154	9	8	5	0	0	0.14285714285714285	14	2	15	0.0	0	0.5847234190565997	0.8789915321583397	0.7286197263993982	0.7801271085510579	0.5547775269200904	0.8835603437928707	0.8634901637826956	0.8530387638854696	0	0	0.0	0.012644486115807058	10
3592	0.030849102665517388	0.01576942254563184	0.013472310958523569	0.9483310275040382	-1	0	0	0.2	2	0.9230769230769231	12	0.5357142857142857	0.6153846153846154	9	8	5	0	0	0.14285714285714285	14	2	15	0.0	0	0.5847234190565997	0.8789915321583397	0.7286197263993982	0.7801271085510579	0.5547775269200904	0.8835603437928707	0.8634901637826956	0.8530387638854696	0	0	0.0	0.013472310958523569	44
4117	0.0321499071308549	0.015246994633063376	0.013391227869127874	0.9508207800061624	-1	0	0	0.2	2	0.9230769230769231	12	0.5357142857142857	0.6153846153846154	9	8	5	0	0	0.14285714285714285	14	2	15	0.0	0	0.5847234190565997	0.8789915321583397	0.7286197263993982	0.7801271085510579	0.5547775269200904	0.8835603437928707	0.8634901637826956	0.8530387638854696	0	0	0.0	0.013391227869127874	14
5440	0.05544649860959504	0.007722864074268562	0.004422472640650527	0.8428369759381718	-1	0	0	0.2	2	0.9230769230769231	12	0.5357142857142857	0.9230769230769231	13	12	1	0	0	0.14285714285714285	14	2	15	0.0	0	0.5847234190565997	0.9112181223864814	0.7286197263993982	0.699036684047733	0.5547775269200904	0.915266444908227	0.8979610558426906	0.8641669444877119	0	0	0.0	0.004422472640650527	8
4205	0.03168227347717632	0.014559052916971566	0.012603268688945929	0.9463498353553512	-1	0	0	0.2	2	0.9230769230769231	12	0.5357142857142857	0.6153846153846154	9	8	5	0	0	0.14285714285714285	14	2	15	0.0	0	0.5847234190565997	0.8789915321583397	0.7286197263993982	0.7801271085510579	0.5547775269200904	0.8835603437928707	0.8634901637826956	0.8530387638854696	0	0	0.0	0.012603268688945929	17
1264	0.030042152826904842	0.0073558432292736295	0.00700893103520467	0.9077893106127133	-1	0	0	0.25	2	0.9	9	0.5454545454545454	0.9	10	9	1	0	0	0.18181818181818182	11	2	12	0.0	0	0.549086657375834	0.911753931625552	0.7286197263993982	0.7108335806703118	0.5550343226517931	0.9130099352390955	0.8979610558426906	0.8655155318216123	0	0	0.0	0.00700893103520467	32
1819	0.020305611103873755	0.01028256674223242	0.009700738064492979	0.9630638617711342	-1	0	0	0.25	2	0.9	9	0.5454545454545454	0.8	9	8	2	0	0	0.18181818181818182	11	2	12	0.0	0	0.5847234190565997	0.9200211533026932	0.5715994151370893	0.8631109189613355	0.5547775269200904	0.9229493393248563	0.9294293838294141	0.9051415857383396	0	0	0.0	0.009700738064492979	15
266	0.01087950892327271	0.0017270224717404398	0.0014132886973733526	0.9640484049016621	-1	0	0	0.4	4	0.6153846153846154	8	0.46875	0.38461538461538464	7	5	7	2	0	0.5	4	8	15	0.125	0.36363636363636365	0.8525282273227542	0.6751669482787972	0.9329689217010998	0.9139563186484209	0.36546650370870254	0.5355280056978222	0.9246472135066148	0.7463001670253776	0.5714285714285714	0.14285714285714285	0.0	0.0014132886973733526	6
1235	0.02222556348948694	0.005546729665479065	0.005546729636635861	0.9535348373357494	-1	0	0	0.25	2	0.8888888888888888	8	0.55	0.8888888888888888	9	8	1	0	0	0.2	10	2	11	0.0	0	0.5847234190565997	0.9200211533026932	0.7286197263993982	0.7189466212748166	0.5550343226517931	0.9225176765454416	0.8979610558426906	0.875770988401031	0	0	0.0	0.005546729636635861	30
3095	0.026161457605222302	0.014093421846614447	0.011326463860633169	0.9503667565062197	-1	0	0	0.3	3	0.7692307692307693	10	0.38461538461538464	0.6153846153846154	10	8	4	0	0	0.23076923076923078	13	3	15	0.0	0	0.5847234190565997	0.9062322007797733	0.6923144846729403	0.7594643706610544	0.5549059247859418	0.8904771012312211	0.821297363302353	0.8627058000746728	0	0	0.0	0.011326463860633169	14
3733	0.03158701395334565	0.015475705306260015	0.013216908544585938	0.945602424918519	-1	0	0	0.2	2	0.9230769230769231	12	0.5357142857142857	0.6153846153846154	9	8	5	0	0	0.14285714285714285	14	2	15	0.0	0	0.5847234190565997	0.8789915321583397	0.7286197263993982	0.7801271085510579	0.5547775269200904	0.8835603437928707	0.8634901637826956	0.8530387638854696	0	0	0.0	0.013216908544585938	24
4986	None	None	None	None	None	0	0	0.3	3	0.75	9	0.7	0.5	7	6	6	4	0	0.8	4	5	14	0.26666666666666666	0.4	0.7125581935145155	0.9261540008346663	0.6560092429464823	0.8388655901419664	0.5550343226517931	0.9277283919912949	0.8979610558426906	0.9041079765407357	0.3571428571428571	0.5714285714285714	0.0	None	0
535	0.055411318896090196	0.010475689662740212	-0.009466754626161887	0.6788453946678027	-1	0	0	0.4	4	0.6153846153846154	8	0.625	0.5384615384615384	10	7	4	0	0	0.16666666666666666	12	2	15	0.0	0	0.5918143525091203	0.8863269379026643	0.5547584379705537	0.8763621370558633	0.5387257261641736	0.8211871367612299	0.657784525672137	0.8636015456858547	0	0	0.0	-0.0009466754626161887	2
5308	0.031215171657461908	0.015601843885484168	0.013351601721024446	0.9482818311828857	-1	0	0	0.2	2	0.9230769230769231	12	0.5357142857142857	0.6153846153846154	9	8	5	0	0	0.14285714285714285	14	2	15	0.0	0	0.5847234190565997	0.8789915321583397	0.7286197263993982	0.7801271085510579	0.5547775269200904	0.8835603437928707	0.8634901637826956	0.8530387638854696	0	0	0.0	0.013351601721024446	37
1146	0.045160778936924474	0.003833939898749478	0.002648898838654644	0.8038889305857169	-1	0	0	0.25	2	0.9	9	0.5454545454545454	0.9	10	9	1	0	0	0.18181818181818182	11	2	12	0.0	0	0.5134498956950682	0.912910023790011	0.7286197263993982	0.7098789098174267	0.5550343226517931	0.9130117167554048	0.8979610558426906	0.865896745392005	0	0	0.0	0.002648898838654644	6
2022	0.021385990201022144	0.009041571823976443	0.00812144276320453	0.9618053082282271	-1	0	0	0.25	2	0.9	9	0.5454545454545454	0.8	9	8	2	0	0	0.18181818181818182	11	2	12	0.0	0	0.5847234190565997	0.9200211533026932	0.7286197263993982	0.7189466212748166	0.5550343226517931	0.9225176765454416	0.8979610558426906	0.875770988401031	0	0	0.0	0.00812144276320453	14
4720	0.03104932494863733	0.015300397211017822	0.012922231024280617	0.9468763109568966	-1	0	0	0.2	2	0.9230769230769231	12	0.5357142857142857	0.6153846153846154	9	8	5	0	0	0.14285714285714285	14	2	15	0.0	0	0.5847234190565997	0.8789915321583397	0.7286197263993982	0.7801271085510579	0.5547775269200904	0.8835603437928707	0.8634901637826956	0.8530387638854696	0	0	0.0	0.012922231024280617	15
1628	0.021236420147479833	0.007792358428929772	0.007057812701808315	0.9602318079619543	-1	0	0	0.25	2	0.9	9	0.5454545454545454	0.8	9	8	2	0	0	0.18181818181818182	11	2	12	0.0	0	0.5847234190565997	0.9200211533026932	0.7286197263993982	0.7189466212748166	0.5866242887532293	0.9177371801812514	0.8979610558426906	0.8733920901951885	0	0	0.0	0.007057812701808315	11
5232	0.02668956817903294	0.013046554510625395	0.012666426631373986	0.9452809656719035	-1	0	0	0.2	2	0.9230769230769231	12	0.5357142857142857	0.6153846153846154	9	8	5	0	0	0.14285714285714285	14	2	15	0.0	0	0.5847234190565997	0.8789915321583397	0.6461452396696619	0.7975305789852596	0.5547775269200904	0.8835603437928707	0.6455059263411657	0.8573530980813607	0	0	0.0	0.012666426631373986	2
2753	0.021858136789987347	0.008891083223313723	0.008296684564751758	0.9585002553130685	-1	0	0	0.25	2	0.9	9	0.5454545454545454	0.8	9	8	2	0	0	0.18181818181818182	11	2	12	0.0	0	0.5847234190565997	0.9200211533026932	0.7286197263993982	0.7189466212748166	0.5550343226517931	0.9225176765454416	0.8979610558426906	0.875770988401031	0	0	0.0	0.008296684564751758	40
176	0.011821624533077989	0.0014527802980948954	-0.0005880651962407608	0.9952846504021811	-1	0	0	0.5	3	0.7142857142857143	5	0.45	0.5714285714285714	7	4	1	2	0	0.8	5	4	9	0.6666666666666666	0.5	0.3090053522683139	0.9392552259481656	0.20865296596264354	0.9495070913992006	0.48227212609876935	0.9281695167246373	0.8916894823300273	0.9395626519215948	0.5714285714285714	0.14285714285714285	0.0	-5.880651962407607e-05	23
5361	0.028961653495692845	0.012233710942835306	0.01223221196416075	0.9512200564989538	-1	0	0	0.2	2	0.9230769230769231	12	0.5357142857142857	0.6153846153846154	9	8	5	0	0	0.14285714285714285	14	2	15	0.0	0	0.5847234190565997	0.759387651047122	0.6461452396696619	0.84463033502705	0.5550343226517931	0.7730506641801723	0.6453346476367962	0.79511071842684	0	0	0.0	0.01223221196416075	2
2097	0.022241221312157212	0.008938343319562406	0.008083543861844315	0.9602857474891474	-1	0	0	0.25	2	0.9	9	0.5454545454545454	0.8	9	8	2	0	0	0.18181818181818182	11	2	12	0.0	0	0.5847234190565997	0.9200211533026932	0.7286197263993982	0.7189466212748166	0.5550343226517931	0.9225176765454416	0.8979610558426906	0.875770988401031	0	0	0.0	0.008083543861844315	18
4243	0.02191723363295963	0.013889709101960012	0.013359018394832601	0.9525880798950005	-1	0	0	0.2	2	0.9230769230769231	12	0.38461538461538464	0.5384615384615384	9	7	5	0	0	0.23076923076923078	13	3	15	0.0	0	0.5847234190565997	0.8559374204241691	0.6560092429464823	0.777642776836659	0.5547775269200904	0.855586233917941	0.6455059263411657	0.8326248236887428	0	0	0.0	0.013359018394832601	16
1202	0.05035516155973561	0.006461883659370457	0.006461095128690913	0.7798780631986086	-1	0	0	0.2222222222222222	2	0.9090909090909091	10	0.5909090909090909	0.7272727272727273	8	8	4	2	0	0.18181818181818182	11	2	13	0.16666666666666666	0	0.5244325655701857	0.9493867818443296	0.4706619044683792	0.921188179984595	0.3765632530677647	0.9155183535464104	0.8794755743393512	0.9302835840268973	0.5625	0.25	0.0	0.006461095128690913	9
1349	0.029833101391166465	0.006251783539610057	0.0050437349546853735	0.8972179750811664	-1	0	0	0.25	2	0.9	9	0.5454545454545454	0.9	10	9	1	0	0	0.18181818181818182	11	2	12	0.0	0	0.549086657375834	0.911753931625552	0.7286197263993982	0.7108335806703118	0.5550343226517931	0.9130099352390955	0.8979610558426906	0.8655155318216123	0	0	0.0	0.0050437349546853735	13
1296	0.029616266322377134	0.007186134408808536	0.006922414898838346	0.9064204229853048	-1	0	0	0.25	2	0.9	9	0.5454545454545454	0.9	10	9	1	0	0	0.18181818181818182	11	2	12	0.0	0	0.549086657375834	0.911753931625552	0.7286197263993982	0.7108335806703118	0.5550343226517931	0.9130099352390955	0.8979610558426906	0.8655155318216123	0	0	0.0	0.006922414898838346	21
5328	0.03189232944336524	0.015197730755536761	0.012914774496431285	0.9464720011067553	-1	0	0	0.2	2	0.9230769230769231	12	0.5357142857142857	0.6153846153846154	9	8	5	0	0	0.14285714285714285	14	2	15	0.0	0	0.5847234190565997	0.8789915321583397	0.7286197263993982	0.7801271085510579	0.5547775269200904	0.8835603437928707	0.8634901637826956	0.8530387638854696	0	0	0.0	0.012914774496431285	22
1850	0.0209935864696558	0.007816433664512599	0.006779968858522068	0.9617974053446865	-1	0	0	0.25	2	0.9	9	0.5454545454545454	0.8	9	8	2	0	0	0.18181818181818182	11	2	12	0.0	0	0.5847234190565997	0.9200211533026932	0.7286197263993982	0.7189466212748166	0.5550343226517931	0.9225176765454416	0.8979610558426906	0.875770988401031	0	0	0.0	0.006779968858522068	17
2427	0.022008067168376375	0.008842747443123414	0.00804918599952483	0.9600896871954717	-1	0	0	0.25	2	0.9	9	0.5454545454545454	0.8	9	8	2	0	0	0.18181818181818182	11	2	12	0.0	0	0.5847234190565997	0.9200211533026932	0.7286197263993982	0.7189466212748166	0.5550343226517931	0.9225176765454416	0.8979610558426906	0.875770988401031	0	0	0.0	0.00804918599952483	26
2400	0.021863905953962193	0.008878124232454458	0.008238707459720489	0.9605086084869331	-1	0	0	0.25	2	0.9	9	0.5454545454545454	0.8	9	8	2	0	0	0.18181818181818182	11	2	12	0.0	0	0.5847234190565997	0.9200211533026932	0.7286197263993982	0.7189466212748166	0.5550343226517931	0.9225176765454416	0.8979610558426906	0.875770988401031	0	0	0.0	0.008238707459720489	34
1297	0.029025427697485784	0.007130560307586054	0.006889973115314643	0.9097346153971461	-1	0	0	0.25	2	0.9	9	0.5454545454545454	0.9	10	9	1	0	0	0.18181818181818182	11	2	12	0.0	0	0.549086657375834	0.911753931625552	0.7286197263993982	0.7108335806703118	0.5550343226517931	0.9130099352390955	0.8979610558426906	0.8655155318216123	0	0	0.0	0.006889973115314643	93
96	0.011901958461137488	0.001619591591318711	0.0009246666580095896	0.9496362064464182	-1	0	0	0.4	4	0.6153846153846154	8	0.5357142857142857	0.46153846153846156	9	6	5	2	0	0.5714285714285714	4	7	15	0.18181818181818182	0	0.8494870559880727	0.8129471299443571	0.7343791413701357	0.9563040582022994	0.22078262782955713	0.9168899541201627	0.9659932400263289	0.9104090023843201	0.5555555555555556	0.5555555555555556	0.0	0.0009246666580095896	10
3083	0.03990677687807597	0.011476289619614789	0.011448723389723567	0.7737015899099012	-1	0	0	0.25	2	0.9	9	0.5454545454545454	0.8	9	8	2	0	0	0.18181818181818182	11	2	12	0.0	0	0.7911670382003855	0.818617322948384	0.6461452396696619	0.7302284853632068	0.40302672030471465	0.8065054072695893	0.8350280812068257	0.7875271472468113	0	0	0.0	0.011448723389723567	36
2674	0.021989618398332685	0.0046674685940572835	-0.0025976827887349164	0.9573886663262021	-1	0	0	0.25	2	0.9	9	0.5454545454545454	0.8	9	8	2	0	0	0.18181818181818182	11	2	12	0.0	0	0.5847234190565997	0.9190015437477819	0.7286197263993982	0.7189466212748166	0.5550343226517931	0.9225176765454416	0.8979610558426906	0.8752705056172752	0	0	0.0	-0.00025976827887349164	1
2655	0.021668033478710148	0.009062879098456255	0.00815614068948831	0.960622841866421	-1	0	0	0.25	2	0.9	9	0.5454545454545454	0.8	9	8	2	0	0	0.18181818181818182	11	2	12	0.0	0	0.5847234190565997	0.9200211533026932	0.7286197263993982	0.7189466212748166	0.5550343226517931	0.9225176765454416	0.8979610558426906	0.875770988401031	0	0	0.0	0.00815614068948831	25
1469	0.048166160753962524	0.003012813871388032	0.002765470447639409	0.7096363488456938	-1	0	0	0.2	2	0.9230769230769231	12	0.5357142857142857	0.9230769230769231	13	12	1	0	0	0.14285714285714285	14	2	15	0.0	0	0.5989052859616408	0.933095063157004	0.7734808330571644	0.7942621270311393	0.7579850353832689	0.9312401865566906	0.8979610558426906	0.9000080698113572	0	0	0.0	0.002765470447639409	4
4442	0.03191050136282738	0.01603698276407541	0.014209599962669918	0.9486523772166494	-1	0	0	0.2	2	0.9230769230769231	12	0.5357142857142857	0.6153846153846154	9	8	5	0	0	0.14285714285714285	14	2	15	0.0	0	0.5847234190565997	0.8789915321583397	0.7286197263993982	0.7801271085510579	0.5547775269200904	0.8830386944796442	0.8735721097221507	0.8528271678355209	0	0	0.0	0.014209599962669918	142
4655	0.030852139191199467	0.015484606075980598	0.013438140338404079	0.9465165679886104	-1	0	0	0.2	2	0.9230769230769231	12	0.5357142857142857	0.6153846153846154	9	8	5	0	0	0.14285714285714285	14	2	15	0.0	0	0.5847234190565997	0.8789915321583397	0.7286197263993982	0.7801271085510579	0.5547775269200904	0.8835603437928707	0.8634901637826956	0.8530387638854696	0	0	0.0	0.013438140338404079	54
2875	0.03200842697198742	0.013292877403527999	0.01070734005001831	0.9473945820156576	-1	0	0	0.3	3	0.7692307692307693	10	0.4166666666666667	0.6153846153846154	10	8	4	0	0	0.25	12	3	15	0.0	0	0.5847234190565997	0.8868321758245304	0.6923144846729403	0.7594643706610544	0.5549059247859418	0.8904771012312211	0.8001220676068403	0.8542151179701821	0	0	0.0	0.01070734005001831	33
5285	0.03219384210592947	0.014928732941564576	0.013214487183787293	0.9501915623876839	-1	0	0	0.2	2	0.9230769230769231	12	0.5357142857142857	0.6153846153846154	9	8	5	0	0	0.14285714285714285	14	2	15	0.0	0	0.5847234190565997	0.8789915321583397	0.7286197263993982	0.7801271085510579	0.5547775269200904	0.8835603437928707	0.8634901637826956	0.8530387638854696	0	0	0.0	0.013214487183787293	18
4400	0.03143161878428307	0.015262768527172593	0.013373673592313238	0.9469753727814342	-1	0	0	0.2	2	0.9230769230769231	12	0.5357142857142857	0.6153846153846154	9	8	5	0	0	0.14285714285714285	14	2	15	0.0	0	0.5847234190565997	0.8789915321583397	0.7286197263993982	0.7801271085510579	0.5547775269200904	0.8835603437928707	0.8634901637826956	0.8530387638854696	0	0	0.0	0.013373673592313238	17
2477	0.02180795119881704	0.008714007057581073	0.008202093722527152	0.9609362550157201	-1	0	0	0.25	2	0.9	9	0.5454545454545454	0.8	9	8	2	0	0	0.18181818181818182	11	2	12	0.0	0	0.5847234190565997	0.9200211533026932	0.7286197263993982	0.7189466212748166	0.5550343226517931	0.9225176765454416	0.8979610558426906	0.875770988401031	0	0	0.0	0.008202093722527152	67
3096	0.040044815777846576	0.007728719511191804	0.0059489560155033105	0.8134277062929685	-1	0	0	0.3	3	0.7692307692307693	10	0.4166666666666667	0.6153846153846154	10	8	4	0	0	0.25	12	3	15	0.0	0	0.5847234190565997	0.8868321758245304	0.6923144846729403	0.7594643706610544	0.5549059247859418	0.8904771012312211	0.8001220676068403	0.8542151179701821	0	0	0.0	0.0059489560155033105	6
2922	0.03429334091953654	0.009568091332755106	-0.0006761835868657818	0.9332169331542521	-1	0	0	0.3	3	0.7692307692307693	10	0.38461538461538464	0.6153846153846154	10	8	4	0	0	0.23076923076923078	13	3	15	0.0	0	0.5847234190565997	0.8868321758245304	0.6923144846729403	0.7903414098386671	0.6354303267546871	0.8391316501374988	0.8568135302058261	0.8427963484647	0	0	0.0	-6.761835868657818e-05	1
4710	0.032182933167473254	0.015001531155473365	0.013426001404508881	0.9502557316236626	-1	0	0	0.2	2	0.9230769230769231	12	0.5357142857142857	0.6153846153846154	9	8	5	0	0	0.14285714285714285	14	2	15	0.0	0	0.5847234190565997	0.8789915321583397	0.7286197263993982	0.7801271085510579	0.5547775269200904	0.8835603437928707	0.8634901637826956	0.8530387638854696	0	0	0.0	0.013426001404508881	32
4995	0.032975069010470086	0.015922949931143543	0.014004585329361753	0.9485730654204457	-1	0	0	0.2	2	0.9230769230769231	12	0.5357142857142857	0.6153846153846154	9	8	5	0	0	0.14285714285714285	14	2	15	0.0	0	0.5847234190565997	0.8789915321583397	0.7286197263993982	0.7801271085510579	0.5547775269200904	0.8835603437928707	0.8634901637826956	0.8530387638854696	0	0	0.0	0.014004585329361753	33
1873	0.022344737102570712	0.007123238386970914	0.004848060507724038	0.9557941825050675	-1	0	0	0.25	2	0.9	9	0.5454545454545454	0.8	9	8	2	0	0	0.18181818181818182	11	2	12	0.0	0	0.5847234190565997	0.9200211533026932	0.7286197263993982	0.7189466212748166	0.5550343226517931	0.9225176765454416	0.8979610558426906	0.875770988401031	0	0	0.0	0.004848060507724038	12
1900	0.01771316033960688	0.0006350675144236826	0.00012246101133680745	0.9430455916684027	-1	0	0	0.25	2	0.9	9	0.5454545454545454	0.8	9	8	2	0	0	0.18181818181818182	11	2	12	0.0	0	0.5134498956950682	0.9214024382498689	0.7286197263993982	0.6222524369173492	0.5550343226517931	0.9222219827993723	0.8979610558426906	0.859506965318796	0	0	0.0	0.00012246101133680745	3
4715	0.027249643238065686	0.014382530319823884	0.013758533658270426	0.9489479334390759	-1	0	0	0.2	2	0.9230769230769231	12	0.5357142857142857	0.6153846153846154	9	8	5	0	0	0.14285714285714285	14	2	15	0.0	0	0.5847234190565997	0.8789915321583397	0.7286197263993982	0.7801271085510579	0.5547775269200904	0.8835603437928707	0.8634901637826956	0.8530387638854696	0	0	0.0	0.013758533658270426	30
1169	0.03727253190229293	0.006921943347361152	0.005530638741281607	0.8547819824559346	-1	0	0	0.125	1	1.0	9	1.0	1.0	10	9	0	0	0	0.09090909090909091	11	1	11	0.0	0	0.549086657375834	0.911753931625552	0.7286197263993982	0.7108335806703118	0.5550343226517931	0.9130099352390955	0.8979610558426906	0.8655155318216123	0	0	0.0	0.005530638741281607	22
4281	0.02844517803244996	0.0034706424645452086	0.0034646485754112797	0.9359772771755925	-1	0	0	0.2	2	0.9230769230769231	12	0.5357142857142857	0.6923076923076923	10	9	4	0	0	0.14285714285714285	2	14	15	0.0	0	0.549086657375834	0.8873540380894018	0.6923144846729403	0.7391867721794304	0.5549059247859418	0.8904724973573721	0.8000622144924692	0.8498943002540201	0	0	0.0	0.0034646485754112797	1
1430	0.02187505181386535	0.009003349569681691	0.00828921272493307	0.9610583760308956	-1	0	0	0.25	2	0.9	9	0.5454545454545454	0.8	9	8	2	0	0	0.18181818181818182	11	2	12	0.0	0	0.5847234190565997	0.9200211533026932	0.7286197263993982	0.7189466212748166	0.5550343226517931	0.9225176765454416	0.8979610558426906	0.875770988401031	0	0	0.0	0.00828921272493307	142
3133	0.031081269954963305	0.015652911155875616	0.013458827491474333	0.9493690174556133	-1	0	0	0.2	2	0.9230769230769231	12	0.5357142857142857	0.6153846153846154	9	8	5	0	0	0.14285714285714285	14	2	15	0.0	0	0.5847234190565997	0.8789915321583397	0.7286197263993982	0.7801271085510579	0.5547775269200904	0.8835603437928707	0.8634901637826956	0.8530387638854696	0	0	0.0	0.013458827491474333	35
4225	None	None	None	None	None	0	0	0.5	2	0.75	3	1.0	0.25	2	1	3	0	0	0.6666666666666666	3	2	6	0.0	0	0.7631385184167454	0.837852047422428	0.7316858181357228	0.9360245218489146	0.397200650942198	0.861523143558735	0.8881482935054085	0.8860645372907816	0	0	0.0	None	0
4609	0.03292534374214776	0.014718591015257432	0.012290518015603007	0.9464502532754928	-1	0	0	0.2	2	0.9230769230769231	12	0.5357142857142857	0.6153846153846154	9	8	5	0	0	0.14285714285714285	14	2	15	0.0	0	0.5847234190565997	0.8789915321583397	0.7286197263993982	0.7801271085510579	0.5547775269200904	0.8835603437928707	0.8634901637826956	0.8530387638854696	0	0	0.0	0.012290518015603007	6
5310	0.03243838184958847	0.015543363485134487	0.01379633305570832	0.9501135031175955	-1	0	0	0.2	2	0.9230769230769231	12	0.5357142857142857	0.6153846153846154	9	8	5	0	0	0.14285714285714285	14	2	15	0.0	0	0.5847234190565997	0.8789915321583397	0.7286197263993982	0.7801271085510579	0.5547775269200904	0.8835603437928707	0.8634901637826956	0.8530387638854696	0	0	0.0	0.01379633305570832	44
5236	0.03259156494116381	0.015531778655571945	0.013465644159299553	0.9465157258217568	-1	0	0	0.2	2	0.9230769230769231	12	0.5357142857142857	0.6153846153846154	9	8	5	0	0	0.14285714285714285	14	2	15	0.0	0	0.5847234190565997	0.8789915321583397	0.7286197263993982	0.7801271085510579	0.5547775269200904	0.8835603437928707	0.8634901637826956	0.8530387638854696	0	0	0.0	0.013465644159299553	57
477	0.03345774620398997	0.009261729173763642	0.0019603901552202115	0.9227253407171272	-1	0	0	0.2857142857142857	2	0.875	7	1.0	0.875	8	7	1	4	0	0.1	1	10	10	0.8	0.2222222222222222	0.4789938386549652	0.9366366556819756	0.5684362385108689	0.9599185271691802	0.7808902958160007	0.9268809472769766	0.9334877183234667	0.9428391653690027	0.375	0	0.1342575579056168	0.0019603901552202115	7
4509	0.03097061865368374	0.015548912208620834	0.013732023303469409	0.9504691605449015	-1	0	0	0.2	2	0.9230769230769231	12	0.5357142857142857	0.6153846153846154	9	8	5	0	0	0.14285714285714285	14	2	15	0.0	0	0.5847234190565997	0.8789915321583397	0.7286197263993982	0.7801271085510579	0.5547775269200904	0.8835603437928707	0.8634901637826956	0.8530387638854696	0	0	0.0	0.013732023303469409	39
1531	0.031362994881461194	0.007008020122587737	0.006384636570633518	0.9060886130897521	-1	0	0	0.25	2	0.9	9	0.5454545454545454	0.9	10	9	1	0	0	0.18181818181818182	11	2	12	0.0	0	0.549086657375834	0.911753931625552	0.7286197263993982	0.7108335806703118	0.5550343226517931	0.9130099352390955	0.8979610558426906	0.8655155318216123	0	0	0.0	0.006384636570633518	8
993	0.0020570113329766333	0.0003652443600917008	3.837505690208702e-05	0.9922885450908268	-1	0	0	0.6666666666666666	2	0.5	1	0.6666666666666666	0.5	3	1	0	1	0	0.6666666666666666	3	2	4	0.5	0	0.8298884761222641	0.9300414786456245	0.7734808330571644	0.5793047236817948	0.6153601611945299	0.9248360620992141	0.8979610558426906	0.8588450730762797	1.0	0.3333333333333333	0.0	3.837505690208702e-05	5
1956	0.02298582650184178	0.01014395113771286	0.0065111856966316465	0.9559785234077138	-1	0	0	0.2222222222222222	2	0.9090909090909091	10	0.65	0.6363636363636364	8	7	4	1	0	0.2	10	2	13	0.09090909090909091	0	0.5918143525091203	0.9127288796580485	0.6923144846729403	0.7866350273519889	0.5708293057025112	0.9130472074586575	0.9150071360513355	0.8809230726357051	1.0	0.125	0.0	0.0065111856966316465	7
2125	0.021506286109406962	0.008724376319196911	0.008104497556066783	0.9582145989471574	-1	0	0	0.25	2	0.9	9	0.5454545454545454	0.8	9	8	2	0	0	0.18181818181818182	11	2	12	0.0	0	0.5847234190565997	0.9200211533026932	0.7286197263993982	0.7189466212748166	0.5550343226517931	0.9225176765454416	0.8979610558426906	0.875770988401031	0	0	0.0	0.008104497556066783	21
329	0.06679709752838764	0.00554976888223253	0.005213090172435708	0.8834838692069539	-1	0	0	0.2	2	0.9230769230769231	12	0.5357142857142857	0.9230769230769231	14	12	0	0	0	0.14285714285714285	14	2	15	0.0	0	0.36808879399633954	0.9521219701273335	0.6085730191644514	0.8563173354591209	0.5425649216980388	0.8957868328193197	0.9397730060846642	0.9096014322567701	0	0	0.0	0.005213090172435708	6
4923	0.031563285697418474	0.01566701352819085	0.013808599013196069	0.9507392296437038	-1	0	0	0.2	2	0.9230769230769231	12	0.5357142857142857	0.6153846153846154	9	8	5	0	0	0.14285714285714285	14	2	15	0.0	0	0.5847234190565997	0.8789915321583397	0.7286197263993982	0.7801271085510579	0.5547775269200904	0.8835603437928707	0.8634901637826956	0.8530387638854696	0	0	0.0	0.013808599013196069	19
4100	0.03212709398632692	0.014505000087163744	0.012858356740533212	0.9505950827439771	-1	0	0	0.2	2	0.9230769230769231	12	0.5357142857142857	0.6153846153846154	9	8	5	0	0	0.14285714285714285	14	2	15	0.0	0	0.5847234190565997	0.8789915321583397	0.7286197263993982	0.7801271085510579	0.5547775269200904	0.8835603437928707	0.8634901637826956	0.8530387638854696	0	0	0.0	0.012858356740533212	19
3651	0.03127208698556548	0.015630725686640878	0.013422140428394165	0.9487036846041942	-1	0	0	0.2	2	0.9230769230769231	12	0.5357142857142857	0.6153846153846154	9	8	5	0	0	0.14285714285714285	14	2	15	0.0	0	0.5847234190565997	0.8789915321583397	0.7286197263993982	0.7801271085510579	0.5547775269200904	0.8835603437928707	0.8634901637826956	0.8530387638854696	0	0	0.0	0.013422140428394165	20
3017	0.03338177338341903	0.007409549535632747	0.006279384546477261	0.8032376810036057	-1	0	0	0.2	2	0.9230769230769231	12	0.5357142857142857	0.6923076923076923	10	9	4	0	0	0.14285714285714285	14	2	15	0.0	0	0.5847234190565997	0.8868321758245304	0.6923144846729403	0.7594643706610544	0.6354303267546871	0.8391316501374988	0.8394641948116838	0.8348093957331266	0	0	0.0	0.006279384546477261	9
3318	0.02253051538315498	0.006584999088132409	0.003812575422706867	0.9743621869487973	-1	0	0	0.3	3	0.7692307692307693	10	0.5769230769230769	0.6153846153846154	8	8	6	1	0	0.15384615384615385	13	2	15	0.0625	0	0.6415498728330371	0.8907685950802584	0.6461452396696619	0.8251433070561113	0.5547775269200904	0.8955619242991304	0.8860428521201612	0.8735834387109443	1.0	0.375	0.0	0.003812575422706867	4
5229	0.020158940533812328	0.003454783364688162	-2.96853442613263e-05	0.9773773324580565	-1	0	0	0.5	5	0.46153846153846156	6	0.6818181818181818	0.23076923076923078	5	3	9	0	0	0.18181818181818182	11	2	15	0.0	0	0.5989052859616408	0.9338013007214331	0.7734808330571644	0.8468258367282242	0.5800005219130401	0.9378234437184552	0.8979610558426906	0.9134654660107785	0	0	0.0	-2.96853442613263e-06	3
166	0.027895459501099076	0.006206406154375138	0.001057952270707943	0.5957937523384826	-1	0	0	0.4	4	0.6923076923076923	9	0.375	0.5384615384615384	10	7	4	0	0	0.625	5	8	15	0.0	0.2857142857142857	0.5322996959871787	0.8959142502627513	0.5504370367100186	0.9577465454047024	0.29113103712536204	0.7536445241142085	0.8923060319989586	0.8938379055035681	0	0	0.0	0.001057952270707943	45
668	0.0017064937800713607	0.0005733702967911882	-2.4103849422817003e-05	0.9855686546678096	-1	0	0	0.6666666666666666	2	0.5	1	0.6666666666666666	0.5	2	1	1	2	0	0.6666666666666666	3	2	4	0.4	0	0.8604987433834415	0.5848009856051722	0.5335864907380712	0.9870786011157167	0.7610448068111205	0.7153302622192982	0.9194857295821877	0.8660641154607317	0.75	0	0.150155773855994	-2.4103849422817003e-06	8
4556	0.025397176854955267	0.01472424779044936	0.014129420896185435	0.9469606116537435	-1	0	0	0.2	2	0.9230769230769231	12	0.5357142857142857	0.6153846153846154	9	8	5	0	0	0.14285714285714285	14	2	15	0.0	0	0.5847234190565997	0.8789915321583397	0.6461452396696619	0.7945033962799943	0.5547775269200904	0.8835603437928707	0.6455059263411657	0.8565913809872634	0	0	0.0	0.014129420896185435	6
3250	0.03149065563093382	0.015878823581489735	0.013619374672098287	0.94991876566876	-1	0	0	0.2	2	0.9230769230769231	12	0.5357142857142857	0.6153846153846154	9	8	5	0	0	0.14285714285714285	14	2	15	0.0	0	0.5847234190565997	0.8789915321583397	0.7286197263993982	0.7801271085510579	0.5547775269200904	0.8835603437928707	0.8634901637826956	0.8530387638854696	0	0	0.0	0.013619374672098287	37
394	0.008024257286761555	0.0009802952051701929	-0.00010947129297412189	0.9806694761113721	-1	0	0	0.5	3	0.6666666666666666	4	0.5714285714285714	0.5	5	3	2	2	0	0.2857142857142857	2	7	8	0.3333333333333333	0.3333333333333333	0.6833117868097085	0.90018760599238	0.7308162305961468	0.8539629581441467	0.368172307897577	0.9514345332438231	0.8177908849190992	0.9099861230304785	0.6	0	0.0	-1.0947129297412189e-05	4
4182	0.02419104225938195	0.013868234537692991	0.013571295601367184	0.9435857811391896	-1	0	0	0.2	2	0.9230769230769231	12	0.5357142857142857	0.6153846153846154	9	8	5	0	0	0.14285714285714285	14	2	15	0.0	0	0.5847234190565997	0.8423602164518478	0.6461452396696619	0.7400453210125336	0.5547775269200904	0.8356724451611773	0.6453346476367962	0.80992015179261	0	0	0.0	0.013571295601367184	3
5185	0.031141182582840363	0.015492791112363666	0.013166107933175901	0.9474343678418844	-1	0	0	0.2	2	0.9230769230769231	12	0.5357142857142857	0.6153846153846154	9	8	5	0	0	0.14285714285714285	14	2	15	0.0	0	0.5847234190565997	0.8789915321583397	0.7286197263993982	0.7801271085510579	0.5547775269200904	0.8835603437928707	0.8634901637826956	0.8530387638854696	0	0	0.0	0.013166107933175901	19
3029	0.03454649184476167	0.014592079711941828	0.012296449987165241	0.9454449095837787	-1	0	0	0.2	2	0.9230769230769231	12	0.5357142857142857	0.7692307692307693	11	10	3	0	0	0.14285714285714285	14	2	15	0.0	0	0.5847234190565997	0.9026486612816995	0.7286197263993982	0.7170095334936232	0.5550343226517931	0.9039855040050824	0.8979610558426906	0.858108231517144	0	0	0.0	0.012296449987165241	71
532	0.031051985513112633	0.0076544796463308955	0.006885892311652679	0.9021959855510829	-1	0	0	0.25	2	0.9	9	0.5454545454545454	0.9	10	9	1	0	0	0.18181818181818182	11	2	12	0.0	0	0.549086657375834	0.911753931625552	0.7286197263993982	0.7108335806703118	0.5550343226517931	0.9130099352390955	0.8979610558426906	0.8655155318216123	0	0	0.0	0.006885892311652679	41
4249	4.2094886430182356e-05	8.63945460205382e-07	5.644626065759603e-07	0.9999933952842648	-1	0	0	0.4	2	0.8	4	0.7777777777777778	0.2	2	1	4	0	0	1.0	3	3	7	0.0	0	0.5702547305537522	0.5711404202979816	0.5908758943102008	0.8659209004946583	0.41273446272048425	0.8419302248344834	0.7407216268884043	0.7815707073720167	0	0	0.0	5.644626065759603e-07	1
229	0.0009859934284956824	0.0001778461343968987	0.00017783617811631804	0.9961147458113965	-1	0	0	1.0	1	0	0	1.0	0	1	0	0	1	0	0.5	1	2	2	0.3333333333333333	0	0	0	0	0	0	0	0	0	0	0	0	0.00017783617811631804	51
3794	0.04456305507891025	0.010592653864561864	0.008452616955709008	0.8245809165808144	-1	0	0	0.2	2	0.9230769230769231	12	0.5357142857142857	0.9230769230769231	13	12	1	0	0	0.14285714285714285	14	2	15	0.0	0	0.5847234190565997	0.9112181223864814	0.7286197263993982	0.699036684047733	0.5547775269200904	0.915266444908227	0.8979610558426906	0.8641669444877119	0	0	0.0	0.008452616955709008	5
742	0.01229280640636205	0.003908461317515258	0.003908304125632569	0.971846208967106	-1	0	0	0.3	3	0.7692307692307693	10	0.5769230769230769	0.5384615384615384	8	7	6	2	0	0.15384615384615385	2	13	15	0.13333333333333333	0	0.37793371082692645	0.8308047142513112	0.5493526736083947	0.9070229898391995	0.5547775269200904	0.9600069558616888	0.7108461583050418	0.9128650957169189	0.6875	0.375	0.0	0.003908304125632569	38
386	0.000981445475662961	0.0001642306681027652	0.00016422387055898172	0.9961301852835339	-1	0	0	1.0	1	0	0	1.0	0	1	0	0	1	0	0.5	1	2	2	0.3333333333333333	0	0	0	0	0	0	0	0	0	0	0	0	0.00016422387055898172	72
3891	0.03129619245980254	0.015198866863807644	0.013500774508172655	0.9404930503432186	-1	0	0	0.2	2	0.9230769230769231	12	0.5357142857142857	0.6153846153846154	9	8	5	0	0	0.14285714285714285	14	2	15	0.0	0	0.5847234190565997	0.8789915321583397	0.7286197263993982	0.7953729470207296	0.5547775269200904	0.8835603437928707	0.884105579948177	0.8568096688477694	0	0	0.0	0.013500774508172655	33
4628	0.031630271157794	0.016178462400216732	0.014025158688155848	0.9488951844867006	-1	0	0	0.2	2	0.9230769230769231	12	0.5357142857142857	0.6153846153846154	9	8	5	0	0	0.14285714285714285	14	2	15	0.0	0	0.5847234190565997	0.8789915321583397	0.7286197263993982	0.7801271085510579	0.5547775269200904	0.8835603437928707	0.8634901637826956	0.8530387638854696	0	0	0.0	0.014025158688155848	11
2241	0.013238277082868236	0.003652106536705459	0.0015568682723862963	0.9681058731165255	-1	0.5	2	0.6	6	0.5384615384615384	7	0.45454545454545453	0.5384615384615384	11	7	3	0	0	0.2727272727272727	11	3	15	0.0	1.0	0.5134498956950682	0.9038256704063226	0.7286197263993982	0.7035103573012651	0.5550343226517931	0.9039871920238296	0.8979610558426906	0.8559797300176784	0	0	0.0	0.0015568682723862963	4
1841	0.021123421002966755	0.008860669175485527	0.00806413035364121	0.9613862925690596	-1	0	0	0.25	2	0.9	9	0.5454545454545454	0.8	9	8	2	0	0	0.18181818181818182	11	2	12	0.0	0	0.5847234190565997	0.9200211533026932	0.7286197263993982	0.7189466212748166	0.5550343226517931	0.9225176765454416	0.8979610558426906	0.875770988401031	0	0	0.0	0.00806413035364121	51
4315	0.03214443184663998	0.015475705306260015	0.013216908544585938	0.945602424918519	-1	0	0	0.2	2	0.9230769230769231	12	0.5357142857142857	0.6153846153846154	9	8	5	0	0	0.14285714285714285	14	2	15	0.0	0	0.5847234190565997	0.8789915321583397	0.7286197263993982	0.7801271085510579	0.5547775269200904	0.8835603437928707	0.8634901637826956	0.8530387638854696	0	0	0.0	0.013216908544585938	15
1603	0.021589421902980955	0.008889208009107042	0.008058335666027603	0.9617203369120944	-1	0	0	0.25	2	0.9	9	0.5454545454545454	0.8	9	8	2	0	0	0.18181818181818182	11	2	12	0.0	0	0.5847234190565997	0.9200211533026932	0.7286197263993982	0.7189466212748166	0.5550343226517931	0.9225176765454416	0.8979610558426906	0.875770988401031	0	0	0.0	0.008058335666027603	37
41	0.027860443247721488	0.0025632847328739606	0.0025069326363399633	0.9755966245788745	-1	0	0	0.4	4	0.6153846153846154	8	0.5769230769230769	0.46153846153846156	9	6	5	0	0	0.15384615384615385	13	2	15	0.0	0.2857142857142857	0.1555788761659363	0.9245367806233173	0.5081316655214592	0.8721784307112707	0.7087908535695103	0.7842615573168416	0.9057216160451336	0.8705195900556946	0	0	0.0	0.0025069326363399633	18
3266	0.029138863884952848	0.015249194438444781	0.01334088453134956	0.9475970016707713	-1	0	0	0.2	2	0.9230769230769231	12	0.5357142857142857	0.6153846153846154	9	8	5	0	0	0.14285714285714285	14	2	15	0.0	0	0.5847234190565997	0.8789915321583397	0.7286197263993982	0.7801271085510579	0.5547775269200904	0.8835603437928707	0.8634901637826956	0.8530387638854696	0	0	0.0	0.01334088453134956	28
4306	0.03191137010631074	0.015717415953652038	0.013928978135254802	0.9503503675821324	-1	0	0	0.2	2	0.9230769230769231	12	0.5357142857142857	0.6153846153846154	9	8	5	0	0	0.14285714285714285	14	2	15	0.0	0	0.5847234190565997	0.8789915321583397	0.7286197263993982	0.7801271085510579	0.5547775269200904	0.8835603437928707	0.8634901637826956	0.8530387638854696	0	0	0.0	0.013928978135254802	92
2913	0.021218953895434774	0.009868426716889016	0.009627347582878773	0.9616130001480356	-1	0	0	0.25	2	0.9	9	0.5454545454545454	0.8	9	8	2	0	0	0.18181818181818182	11	2	12	0.0	0	0.5847234190565997	0.9350742214762939	0.7286197263993982	0.7189466212748166	0.5550343226517931	0.9225176765454416	0.920633186449321	0.8836947459637124	0	0	0.0	0.009627347582878773	16
4334	0.031051691185074518	0.015109788513950277	0.013008835885129987	0.9478762655785634	-1	0	0	0.2	2	0.9230769230769231	12	0.5357142857142857	0.6153846153846154	9	8	5	0	0	0.14285714285714285	14	2	15	0.0	0	0.5847234190565997	0.8789915321583397	0.7286197263993982	0.7801271085510579	0.5547775269200904	0.8835603437928707	0.8634901637826956	0.8530387638854696	0	0	0.0	0.013008835885129987	22
5376	0.03177217837269899	0.014687668944463104	0.01242306216840966	0.9458414425629945	-1	0	0	0.2	2	0.9230769230769231	12	0.5357142857142857	0.6153846153846154	9	8	5	0	0	0.14285714285714285	14	2	15	0.0	0	0.5847234190565997	0.8789915321583397	0.7286197263993982	0.7801271085510579	0.5547775269200904	0.8835603437928707	0.8634901637826956	0.8530387638854696	0	0	0.0	0.01242306216840966	7
2727	0.02189514554462088	0.008904153817913598	0.008130089804816016	0.9599357726444776	-1	0	0	0.25	2	0.9	9	0.5454545454545454	0.8	9	8	2	0	0	0.18181818181818182	11	2	12	0.0	0	0.5847234190565997	0.9200211533026932	0.7286197263993982	0.7189466212748166	0.5550343226517931	0.9225176765454416	0.8979610558426906	0.875770988401031	0	0	0.0	0.008130089804816016	18
4041	0.02920061522361959	0.012087247394846762	0.011204739919595395	0.8280155696121725	-1	0	0	0.2	2	0.9230769230769231	12	0.5357142857142857	0.6923076923076923	9	9	5	0	0	0.14285714285714285	14	2	15	0.0	0	0.5847234190565997	0.8789915321583397	0.6461452396696619	0.7975305789852596	0.5547775269200904	0.8835603437928707	0.6455059263411657	0.8573530980813607	0	0	0.0	0.011204739919595395	1
2643	0.02601072025885888	0.014083716532052547	0.011644601568089566	0.9497587430368051	-1	0	0	0.3	3	0.7692307692307693	10	0.38461538461538464	0.6153846153846154	10	8	4	0	0	0.23076923076923078	13	3	15	0.0	0	0.5847234190565997	0.9062322007797733	0.6923144846729403	0.7594643706610544	0.5549059247859418	0.8904771012312211	0.821297363302353	0.8627058000746728	0	0	0.0	0.011644601568089566	46
4960	0.030854119235174775	0.015884315282609276	0.013824860131001726	0.9498482518142766	-1	0	0	0.2	2	0.9230769230769231	12	0.5357142857142857	0.6153846153846154	9	8	5	0	0	0.14285714285714285	14	2	15	0.0	0	0.5847234190565997	0.8789915321583397	0.7286197263993982	0.7801271085510579	0.5547775269200904	0.8835603437928707	0.8634901637826956	0.8530387638854696	0	0	0.0	0.013824860131001726	13
2984	0.021892000387151604	0.008911463025688468	0.008259555191304328	0.961729713135648	-1	0	0	0.25	2	0.9	9	0.5454545454545454	0.8	9	8	2	0	0	0.18181818181818182	11	2	12	0.0	0	0.5847234190565997	0.9200211533026932	0.7286197263993982	0.7189466212748166	0.5550343226517931	0.9225176765454416	0.8979610558426906	0.875770988401031	0	0	0.0	0.008259555191304328	14
1128	0.02976229006757353	0.007613292394957164	0.007349855074361644	0.9072993077485155	-1	0	0	0.25	2	0.9	9	0.5454545454545454	0.9	10	9	1	0	0	0.18181818181818182	11	2	12	0.0	0	0.549086657375834	0.911753931625552	0.7286197263993982	0.7108335806703118	0.5550343226517931	0.9130099352390955	0.8979610558426906	0.8655155318216123	0	0	0.0	0.007349855074361644	29
2141	0.02200202521925726	0.00905189463147003	0.008047432870918235	0.9616432467811623	-1	0	0	0.25	2	0.9	9	0.5454545454545454	0.8	9	8	2	0	0	0.18181818181818182	11	2	12	0.0	0	0.5847234190565997	0.9200211533026932	0.7286197263993982	0.7189466212748166	0.5550343226517931	0.9225176765454416	0.8979610558426906	0.875770988401031	0	0	0.0	0.008047432870918235	10
3247	0.03188057628041508	0.015098611671416925	0.013042303020156515	0.9467987364446623	-1	0	0	0.2	2	0.9230769230769231	12	0.5357142857142857	0.6153846153846154	9	8	5	0	0	0.14285714285714285	14	2	15	0.0	0	0.5847234190565997	0.8789915321583397	0.7286197263993982	0.7801271085510579	0.5547775269200904	0.8835603437928707	0.8634901637826956	0.8530387638854696	0	0	0.0	0.013042303020156515	51
779	0.07867913835370446	0.017696983666774878	-0.01117939750593035	0.7271945151546584	-1	0	0	0.2	2	0.9230769230769231	12	1.0	0.9230769230769231	13	12	1	0	0	0.06666666666666667	15	1	15	0.0	0.14285714285714285	0.3707199285278032	0.9512103105913096	0.7734808330571644	0.8867893811642908	0.21440077997135587	0.9510675835003694	0.9157330446068435	0.9349440842760662	0	0	0.0	-0.001117939750593035	0
3768	0.030969910442612467	0.01572930607931661	0.013176118982861302	0.9475755297252518	-1	0	0	0.2	2	0.9230769230769231	12	0.5357142857142857	0.6153846153846154	9	8	5	0	0	0.14285714285714285	14	2	15	0.0	0	0.5847234190565997	0.8789915321583397	0.7286197263993982	0.7801271085510579	0.5547775269200904	0.8835603437928707	0.8634901637826956	0.8530387638854696	0	0	0.0	0.013176118982861302	17
996	0.05580432487215134	0.018582655224802784	0.004164230142800469	0.7392322490558954	-1	0	0	0.2	2	0.9230769230769231	12	0.6818181818181818	0.7692307692307693	11	10	3	1	0	0.18181818181818182	11	2	15	0.1111111111111111	0	0.5606213848960883	0.9028998633549044	0.6560092429464823	0.8738755165533582	0.5550343226517931	0.9055070753907981	0.8979610558426906	0.8949033999589536	1.0	0.09090909090909091	0.0	0.004164230142800469	14
2850	0.03219671802009276	0.014086105357411512	0.012066182705062984	0.9464599925812134	-1	0	0	0.3	3	0.7692307692307693	10	0.4166666666666667	0.6153846153846154	10	8	4	0	0	0.25	12	3	15	0.0	0	0.5847234190565997	0.8868321758245304	0.6923144846729403	0.7594643706610544	0.5549059247859418	0.8904771012312211	0.8001220676068403	0.8542151179701821	0	0	0.0	0.012066182705062984	29
2182	0.021835234715770455	0.008777924840838624	0.008058160477558217	0.9594026915334645	-1	0	0	0.25	2	0.9	9	0.5454545454545454	0.8	9	8	2	0	0	0.18181818181818182	11	2	12	0.0	0	0.5847234190565997	0.9200211533026932	0.7286197263993982	0.7189466212748166	0.5550343226517931	0.9225176765454416	0.8979610558426906	0.875770988401031	0	0	0.0	0.008058160477558217	15
4622	None	None	None	None	None	0	0	0.3	3	0.7692307692307693	10	0.6	0.6153846153846154	9	8	5	0	0	1.0	5	5	15	0.0	0.8333333333333334	0.5847234190565997	0.8811535446384164	0.7286197263993982	0.7238420879455059	0.5547775269200904	0.8802811642499674	0.790034995299804	0.8394352127717118	0	0	0.0	None	0
627	0.0010043650227538818	0.00012284044193562526	0.00012283420738545814	0.9958220549645069	-1	0	0	1.0	1	0	0	1.0	0	1	0	0	1	0	0.5	1	2	2	0.3333333333333333	0	0	0	0	0	0	0	0	0	0	0	0	0.00012283420738545814	18
3440	0.03093487761075227	0.01614055815422598	0.013809708232423633	0.9489842187310082	-1	0	0	0.2	2	0.9230769230769231	12	0.5357142857142857	0.6153846153846154	9	8	5	0	0	0.14285714285714285	14	2	15	0.0	0	0.5847234190565997	0.8789915321583397	0.7286197263993982	0.7801271085510579	0.5547775269200904	0.8835603437928707	0.8634901637826956	0.8530387638854696	0	0	0.0	0.013809708232423633	46
5468	0.03474887544619359	0.00810473677469639	-0.005108884863086353	0.9368306763852039	-1	0	0	0.2	2	0.9230769230769231	12	0.5357142857142857	0.6153846153846154	9	8	5	0	0	0.14285714285714285	14	2	15	0.0	0	0.5847234190565997	0.8789986567357361	0.7286197263993982	0.8020603904320489	0.5547775269200904	0.9101501217877414	0.8815272294812153	0.8698037081241565	0	0	0.0	-0.0005108884863086353	1
4597	0.03007797726839112	0.015855746435350627	0.013679518206906065	0.9506707690385794	-1	0	0	0.2	2	0.9230769230769231	12	0.5357142857142857	0.6153846153846154	9	8	5	0	0	0.14285714285714285	14	2	15	0.0	0	0.5847234190565997	0.8789915321583397	0.7286197263993982	0.7801271085510579	0.5547775269200904	0.8835603437928707	0.8634901637826956	0.8530387638854696	0	0	0.0	0.013679518206906065	50
3783	0.03231554382693786	0.01475468518763406	0.01250214405044809	0.9462619168944869	-1	0	0	0.2	2	0.9230769230769231	12	0.5357142857142857	0.6153846153846154	9	8	5	0	0	0.14285714285714285	14	2	15	0.0	0	0.5847234190565997	0.8789915321583397	0.7286197263993982	0.7801271085510579	0.5547775269200904	0.8835603437928707	0.8634901637826956	0.8530387638854696	0	0	0.0	0.01250214405044809	9
360	0.0012042612797554526	7.688476448819666e-05	4.768996382116483e-05	0.9983670548992993	-1	0	0	1.0	2	0.0	0	0.75	0	2	0	0	0	0	1.0	2	2	3	0.0	0	0	0	0	0	0	0	0	0	0	0	0	4.768996382116483e-05	22
520	0.001099654794259901	0.00012101143267888875	0.00012100685662357608	0.9960580404425529	-1	0	0	1.0	1	0	0	1.0	0	1	0	0	1	0	0.5	1	2	2	0.3333333333333333	0	0	0	0	0	0	0	0	0	0	0	0	0.00012100685662357608	29
3326	0.033226785873519134	0.014822807412873782	0.012279491252092226	0.9458926709624143	-1	0	0	0.2	2	0.9230769230769231	12	0.5357142857142857	0.7692307692307693	11	10	3	0	0	0.14285714285714285	14	2	15	0.0	0	0.5807120841519043	0.9029209360245696	0.7286197263993982	0.7170095334936232	0.5550343226517931	0.9039855040050824	0.8979610558426906	0.8582340969204331	0	0	0.0	0.012279491252092226	9
1404	0.03140459248974885	0.006592506066287158	0.0060080133618758	0.9038665797228469	-1	0	0	0.25	2	0.9	9	0.5454545454545454	0.9	10	9	1	0	0	0.18181818181818182	11	2	12	0.0	0	0.549086657375834	0.911753931625552	0.7286197263993982	0.7108335806703118	0.5550343226517931	0.9130099352390955	0.8979610558426906	0.8655155318216123	0	0	0.0	0.0060080133618758	14
928	0.032153882737235295	0.0033698584510835215	0.0031508577757772467	0.925370461224252	-1	0	0	0.2	2	0.9166666666666666	11	0.3181818181818182	0.6666666666666666	9	8	4	1	0	0.36363636363636365	11	4	14	0.09090909090909091	0.15384615384615385	0.4121171496088817	0.736002405624827	0.7734808330571644	0.925239568061738	0.5732727498152222	0.9107866795243127	0.8979610558426906	0.8759667610169963	1.0	0.1111111111111111	0.0	0.0031508577757772467	6
3781	0.03168541338354808	0.015648947123680125	0.013375380126217959	0.9466869373695349	-1	0	0	0.2	2	0.9230769230769231	12	0.5357142857142857	0.6153846153846154	9	8	5	0	0	0.14285714285714285	14	2	15	0.0	0	0.5847234190565997	0.8789915321583397	0.7286197263993982	0.7801271085510579	0.5547775269200904	0.8835603437928707	0.8634901637826956	0.8530387638854696	0	0	0.0	0.013375380126217959	35
3403	0.03347205665201027	0.015258095606815502	0.01255850582346922	0.9439679696503958	-1	0	0	0.2	2	0.9230769230769231	12	0.5357142857142857	0.7692307692307693	11	10	3	0	0	0.14285714285714285	14	2	15	0.0	0	0.5847234190565997	0.9026486612816995	0.7286197263993982	0.7170095334936232	0.5550343226517931	0.9039855040050824	0.8979610558426906	0.858108231517144	0	0	0.0	0.01255850582346922	13
1557	0.02940487424201536	0.0075664609090168745	0.007123597452603524	0.9075646695265684	-1	0	0	0.25	2	0.9	9	0.5454545454545454	0.9	10	9	1	0	0	0.18181818181818182	11	2	12	0.0	0	0.549086657375834	0.911753931625552	0.7286197263993982	0.7108335806703118	0.5550343226517931	0.9130099352390955	0.8979610558426906	0.8655155318216123	0	0	0.0	0.007123597452603524	17
3509	0.03264022553427344	0.01446948519331593	0.012905452018581886	0.9503257023465335	-1	0	0	0.2	2	0.9230769230769231	12	0.5357142857142857	0.6153846153846154	9	8	5	0	0	0.14285714285714285	14	2	15	0.0	0	0.5847234190565997	0.8789915321583397	0.7286197263993982	0.7801271085510579	0.5547775269200904	0.8835603437928707	0.8634901637826956	0.8530387638854696	0	0	0.0	0.012905452018581886	13
4754	0.03071120085731445	0.015453764081197627	0.013623477753853907	0.9505086843665429	-1	0	0	0.2	2	0.9230769230769231	12	0.5357142857142857	0.6153846153846154	9	8	5	0	0	0.14285714285714285	14	2	15	0.0	0	0.5847234190565997	0.8789915321583397	0.7286197263993982	0.7801271085510579	0.5547775269200904	0.8835603437928707	0.8634901637826956	0.8530387638854696	0	0	0.0	0.013623477753853907	72
4605	0.031786561107782996	0.015222522960143007	0.013615173801454689	0.9506072605649174	-1	0	0	0.2	2	0.9230769230769231	12	0.5357142857142857	0.6153846153846154	9	8	5	0	0	0.14285714285714285	14	2	15	0.0	0	0.5847234190565997	0.8789915321583397	0.7286197263993982	0.7801271085510579	0.5547775269200904	0.8597797310541253	0.8255327208585318	0.8439075593681216	0	0	0.0	0.013615173801454689	38
4430	0.032357888535269434	0.01518943170125563	0.013437105242447643	0.94697984405987	-1	0	0	0.2	2	0.9230769230769231	12	0.5357142857142857	0.6153846153846154	9	8	5	0	0	0.14285714285714285	14	2	15	0.0	0	0.5847234190565997	0.8789915321583397	0.7286197263993982	0.7801271085510579	0.5547775269200904	0.8835603437928707	0.8634901637826956	0.8530387638854696	0	0	0.0	0.013437105242447643	56
2809	0.02167427843853861	0.00889228778556642	0.007907844668825395	0.9620087265921995	-1	0	0	0.25	2	0.9	9	0.5454545454545454	0.8	9	8	2	0	0	0.18181818181818182	11	2	12	0.0	0	0.5847234190565997	0.9200211533026932	0.7286197263993982	0.7189466212748166	0.5550343226517931	0.9225176765454416	0.8979610558426906	0.875770988401031	0	0	0.0	0.007907844668825395	8
832	0.0006762505853310522	0.0005854961943850005	-3.2726131470424712e-06	0.9841887613900093	-1	0	0	0.6666666666666666	2	0.5	1	0.6666666666666666	0.5	2	1	1	1	0	0.6666666666666666	3	2	4	0.2	0	0.644809850260523	0.9247060212128314	0.5746336977491155	0.9571981884646492	0.8952120815234259	0.646273984784858	0.836587558486046	0.8882248388990346	1.0	0.5	0.0	-3.272613147042471e-07	9
1258	0.029016697059080283	0.007019157750991054	0.006514499982200109	0.9047237118276716	-1	0	0	0.25	2	0.9	9	0.5454545454545454	0.9	10	9	1	0	0	0.18181818181818182	11	2	12	0.0	0	0.549086657375834	0.911753931625552	0.7286197263993982	0.7108335806703118	0.5867526866190806	0.9072365583539564	0.8979610558426906	0.8627525632098835	0	0	0.0	0.006514499982200109	16
2662	0.021499175713176027	0.008844929087556734	0.008328928566089161	0.9596521937773691	-1	0	0	0.25	2	0.9	9	0.5454545454545454	0.8	9	8	2	0	0	0.18181818181818182	11	2	12	0.0	0	0.5847234190565997	0.9200211533026932	0.7286197263993982	0.7189466212748166	0.5550343226517931	0.9225176765454416	0.8979610558426906	0.875770988401031	0	0	0.0	0.008328928566089161	45
5094	0.031508157823344825	0.01511473115739822	0.013108543845097718	0.9467890115091572	-1	0	0	0.2	2	0.9230769230769231	12	0.5357142857142857	0.6153846153846154	9	8	5	0	0	0.14285714285714285	14	2	15	0.0	0	0.5847234190565997	0.8789915321583397	0.7286197263993982	0.7801271085510579	0.5547775269200904	0.8835603437928707	0.8634901637826956	0.8530387638854696	0	0	0.0	0.013108543845097718	23
3947	0.032244351844281004	0.014508219330981363	0.012497354331066203	0.947490388998399	-1	0	0	0.2	2	0.9230769230769231	12	0.5357142857142857	0.6153846153846154	9	8	5	0	0	0.14285714285714285	14	2	15	0.0	0	0.5847234190565997	0.8789915321583397	0.7286197263993982	0.7801271085510579	0.5547775269200904	0.8835603437928707	0.8634901637826956	0.8530387638854696	0	0	0.0	0.012497354331066203	7
308	0.0010634980341519221	0.00021479723231944005	9.68837487336931e-07	0.9957626328580174	-1	0	0	1.0	2	0.0	0	0.75	0	2	0	0	1	0	1.0	2	2	3	0.5	0	0	0	0	0	0	0	0	0	0	0	0	9.68837487336931e-07	23
970	0.02944379650318258	0.007289092014485887	0.00701717038858017	0.9062994614161763	-1	0	0	0.25	2	0.9	9	0.5454545454545454	0.9	10	9	1	0	0	0.18181818181818182	11	2	12	0.0	0	0.549086657375834	0.911753931625552	0.7286197263993982	0.7108335806703118	0.5550343226517931	0.9130099352390955	0.8979610558426906	0.8655155318216123	0	0	0.0	0.00701717038858017	78
2010	0.021859636769660597	0.008818145289605403	0.008271227050009801	0.9587698090588885	-1	0	0	0.25	2	0.9	9	0.5454545454545454	0.8	9	8	2	0	0	0.18181818181818182	11	2	12	0.0	0	0.5847234190565997	0.9200211533026932	0.7286197263993982	0.7189466212748166	0.5550343226517931	0.9225176765454416	0.8979610558426906	0.875770988401031	0	0	0.0	0.008271227050009801	11
579	0.0010975585358745038	0.0001189333968222296	0.00011892854090763603	0.9964106791391978	-1	0	0	1.0	1	0	0	1.0	0	1	0	0	1	0	0.5	1	2	2	0.3333333333333333	0	0	0	0	0	0	0	0	0	0	0	0	0.00011892854090763603	49
1087	0.016526123953239935	0.0012607105609376689	0.0010168532577825404	0.9463214382249879	-1	0	0	0.3333333333333333	2	0.8571428571428571	6	0.5625	0.8571428571428571	7	6	1	0	0	0.25	8	2	9	0.0	0	0.5134498956950682	0.9083041515886463	0.7286197263993982	0.7313801006764724	0.5550343226517931	0.9085761825789725	0.8979610558426906	0.8657280501527052	0	0	0.0	0.0010168532577825404	16
3142	0.03162894233417096	0.01608972690669726	0.014059387410222756	0.9503097368921254	-1	0	0	0.2	2	0.9230769230769231	12	0.5357142857142857	0.6153846153846154	9	8	5	0	0	0.14285714285714285	14	2	15	0.0	0	0.5847234190565997	0.8789915321583397	0.7286197263993982	0.7801271085510579	0.5547775269200904	0.8835603437928707	0.8634901637826956	0.8530387638854696	0	0	0.0	0.014059387410222756	145
2724	0.026998125372785946	0.014133228293749722	0.011424939653505549	0.9511485940730117	-1	0	0	0.3	3	0.7692307692307693	10	0.38461538461538464	0.6153846153846154	10	8	4	0	0	0.23076923076923078	13	3	15	0.0	0	0.5847234190565997	0.9062322007797733	0.6923144846729403	0.7594643706610544	0.5549059247859418	0.8904771012312211	0.821297363302353	0.8627058000746728	0	0	0.0	0.011424939653505549	19
3405	0.03217231311268301	0.015920604924947648	0.01411547234378402	0.9498019574683728	-1	0	0	0.2	2	0.9230769230769231	12	0.5357142857142857	0.6153846153846154	9	8	5	0	0	0.14285714285714285	14	2	15	0.0	0	0.5847234190565997	0.8789915321583397	0.7286197263993982	0.7801271085510579	0.5547775269200904	0.8835603437928707	0.8634901637826956	0.8530387638854696	0	0	0.0	0.01411547234378402	108
2605	0.02165220339733917	0.00897650381202727	0.008423379435272773	0.9606613520255851	-1	0	0	0.25	2	0.9	9	0.5454545454545454	0.8	9	8	2	0	0	0.18181818181818182	11	2	12	0.0	0	0.5847234190565997	0.9200211533026932	0.7286197263993982	0.7189466212748166	0.5550343226517931	0.9225176765454416	0.8979610558426906	0.875770988401031	0	0	0.0	0.008423379435272773	54
3823	0.030875755916304447	0.01585934727724234	0.014283429089389836	0.9504214778583344	-1	0	0	0.2	2	0.9230769230769231	12	0.5357142857142857	0.6153846153846154	9	8	5	0	0	0.14285714285714285	14	2	15	0.0	0	0.5847234190565997	0.8789915321583397	0.7286197263993982	0.7801271085510579	0.5547775269200904	0.8835603437928707	0.8634901637826956	0.8530387638854696	0	0	0.0	0.014283429089389836	13
2915	0.04012080553942644	0.00975821431916644	0.009717275033956588	0.7201909620023794	-1	0	0	0.25	2	0.9	9	0.5454545454545454	0.8	9	8	2	0	0	0.18181818181818182	11	2	12	0.0	0	0.7911670382003855	0.818617322948384	0.6461452396696619	0.7302284853632068	0.40302672030471465	0.8065054072695893	0.8350280812068257	0.7875271472468113	0	0	0.0	0.009717275033956588	13
630	0.0010332359121647111	0.00011300100124507122	0.00011300097150063312	0.9955156139500309	-1	0	0	1.0	1	0	0	1.0	0	1	0	0	1	0	0.5	1	2	2	0.3333333333333333	0	0	0	0	0	0	0	0	0	0	0	0	0.00011300097150063312	17
3650	0.0324921104942206	0.014638862245815485	0.01273744025962007	0.946534082402399	-1	0	0	0.2	2	0.9230769230769231	12	0.5357142857142857	0.6153846153846154	9	8	5	0	0	0.14285714285714285	14	2	15	0.0	0	0.5847234190565997	0.8789915321583397	0.7286197263993982	0.7801271085510579	0.5547775269200904	0.8835603437928707	0.8634901637826956	0.8530387638854696	0	0	0.0	0.01273744025962007	16
5255	0.03190327986817654	0.014005373521326279	0.012232166078083806	0.9478319926158931	-1	0	0	0.2	2	0.9230769230769231	12	0.5357142857142857	0.6153846153846154	9	8	5	0	0	0.14285714285714285	14	2	15	0.0	0	0.5847234190565997	0.8789915321583397	0.7286197263993982	0.7801271085510579	0.5547775269200904	0.8835603437928707	0.8634901637826956	0.8530387638854696	0	0	0.0	0.012232166078083806	5
2957	0.015069596054205617	0.00975288453283094	0.009484788886886671	0.9641327896284878	-1	0	0	0.25	2	0.8888888888888888	8	0.55	0.6666666666666666	7	6	3	0	0	0.2	10	2	11	0.0	0	0.5847234190565997	0.9041550115135781	0.7286197263993982	0.7330453677198759	0.5547775269200904	0.9085713024774738	0.8979610558426906	0.8641549452313616	0	0	0.0	0.009484788886886671	14
4774	0.031219702117854128	0.015508543222305783	0.013243646122941577	0.946450664066151	-1	0	0	0.2	2	0.9230769230769231	12	0.5357142857142857	0.6153846153846154	9	8	5	0	0	0.14285714285714285	14	2	15	0.0	0	0.5847234190565997	0.8789915321583397	0.7286197263993982	0.7801271085510579	0.5547775269200904	0.8835603437928707	0.8634901637826956	0.8530387638854696	0	0	0.0	0.013243646122941577	17
2579	0.04047519716931138	0.009795975999579298	0.009088361419729038	0.7500443818581587	-1	0	0	0.25	2	0.9	9	0.5454545454545454	0.8	9	8	2	0	0	0.18181818181818182	11	2	12	0.0	0	0.7911670382003855	0.818617322948384	0.6461452396696619	0.7302284853632068	0.40302672030471465	0.8065054072695893	0.8350280812068257	0.7875271472468113	0	0	0.0	0.009088361419729038	28
4654	0.03186024652618925	0.014982227594786264	0.013342878570139313	0.9492893304708154	-1	0	0	0.2	2	0.9230769230769231	12	0.5357142857142857	0.6153846153846154	9	8	5	0	0	0.14285714285714285	14	2	15	0.0	0	0.5847234190565997	0.8789915321583397	0.7286197263993982	0.7801271085510579	0.5547775269200904	0.8835603437928707	0.8634901637826956	0.8530387638854696	0	0	0.0	0.013342878570139313	26
1144	0.022189274249427186	0.00466342081633273	0.004482492630062284	0.9462688803263353	-1	0	0	0.25	2	0.9	9	0.5454545454545454	0.8	9	8	2	0	0	0.18181818181818182	11	2	12	0.0	0	0.5847234190565997	0.907233155829413	0.7286197263993982	0.7119138078817357	0.5550343226517931	0.906200353883169	0.8979610558426906	0.8602901831697809	0	0	0.0	0.004482492630062284	27
4503	0.029567114100137626	0.015817136201994927	0.013391181360750166	0.9480135048078087	-1	0	0	0.2	2	0.9230769230769231	12	0.5357142857142857	0.6153846153846154	9	8	5	0	0	0.14285714285714285	14	2	15	0.0	0	0.5847234190565997	0.8789915321583397	0.7286197263993982	0.7801271085510579	0.5547775269200904	0.8835603437928707	0.8634901637826956	0.8530387638854696	0	0	0.0	0.013391181360750166	27
1629	0.026133628434608522	0.002055752231026842	-0.002012988544168862	0.9244070475584352	-1	0	0	0.25	2	0.8888888888888888	8	0.4583333333333333	0.7777777777777778	8	7	2	0	0	0.375	3	8	11	0.0	0	0.5561775908283545	0.930156720721094	0.7286197263993982	0.726689061990815	0.6152875650321249	0.9290398551040412	0.8979610558426906	0.8855773089979885	0	0	0.0	-0.0002012988544168862	1
1318	0.031058872894854248	0.006526204131274878	0.006183038001338605	0.906474963537448	-1	0	0	0.25	2	0.9	9	0.5454545454545454	0.9	10	9	1	0	0	0.18181818181818182	11	2	12	0.0	0	0.549086657375834	0.911753931625552	0.7286197263993982	0.7108335806703118	0.5550343226517931	0.9130099352390955	0.8979610558426906	0.8655155318216123	0	0	0.0	0.006183038001338605	20
4345	0.030847497004003847	0.015294575813141862	0.01316752831064607	0.947992466050769	-1	0	0	0.2	2	0.9230769230769231	12	0.5357142857142857	0.6153846153846154	9	8	5	0	0	0.14285714285714285	14	2	15	0.0	0	0.5847234190565997	0.8789915321583397	0.7286197263993982	0.7801271085510579	0.5547775269200904	0.8835603437928707	0.8634901637826956	0.8530387638854696	0	0	0.0	0.01316752831064607	26
4084	0.03174573387646197	0.01492296404772224	0.012959412815411494	0.9461963544529701	-1	0	0	0.2	2	0.9230769230769231	12	0.5357142857142857	0.6153846153846154	9	8	5	0	0	0.14285714285714285	14	2	15	0.0	0	0.5847234190565997	0.8789915321583397	0.7286197263993982	0.7801271085510579	0.5547775269200904	0.8835603437928707	0.8634901637826956	0.8530387638854696	0	0	0.0	0.012959412815411494	22
5460	0.031421504800041196	0.015563551031382307	0.012927324450293414	0.9487053099285429	-1	0	0	0.2	2	0.9230769230769231	12	0.5357142857142857	0.6153846153846154	9	8	5	0	0	0.14285714285714285	14	2	15	0.0	0	0.5847234190565997	0.8789915321583397	0.7286197263993982	0.7801271085510579	0.5547775269200904	0.8835603437928707	0.8634901637826956	0.8530387638854696	0	0	0.0	0.012927324450293414	16
3708	0.024205786657828653	0.010682519853789622	0.004787661134866695	0.9668388277168951	-1	0	0	0.3	3	0.7692307692307693	10	0.5357142857142857	0.6153846153846154	9	8	5	0	0	0.5714285714285714	7	4	15	0.0	0	0.5847234190565997	0.907233155829413	0.7286197263993982	0.7275685404838412	0.5550343226517931	0.906200353883169	0.8979610558426906	0.8633711912193532	0	0	0.0	0.004787661134866695	7
264	0.049515315688111745	0.0062313877824730505	0.004478774805963226	0.6647643086329129	-1	0	0	0.4	4	0.6153846153846154	8	0.5769230769230769	0.6153846153846154	8	8	6	2	0	0.15384615384615385	13	2	15	0.125	0.14285714285714285	0.6428368535739203	0.8197855324654014	0.7151093162367758	0.9484055412478911	0.29113103712536204	0.8036831628193511	0.8948781850897672	0.87492735140646	0.5625	0.5	0.0	0.004478774805963226	4
2057	0.021593392861777083	0.009202444527955036	0.008388393335907499	0.9617582244255245	-1	0	0	0.25	2	0.9	9	0.5454545454545454	0.8	9	8	2	0	0	0.18181818181818182	11	2	12	0.0	0	0.5847234190565997	0.9200211533026932	0.7286197263993982	0.7189466212748166	0.5550343226517931	0.9225176765454416	0.8979610558426906	0.875770988401031	0	0	0.0	0.008388393335907499	27
3476	0.03185101221446498	0.015648096463380376	0.013622883833138621	0.9482450802460086	-1	0	0	0.2	2	0.9230769230769231	12	0.5357142857142857	0.6153846153846154	9	8	5	0	0	0.14285714285714285	14	2	15	0.0	0	0.5847234190565997	0.8789915321583397	0.7286197263993982	0.7801271085510579	0.5547775269200904	0.8835603437928707	0.8634901637826956	0.8530387638854696	0	0	0.0	0.013622883833138621	69
4617	0.030744773399806868	0.015751773872725375	0.014048792028764965	0.9504830573864034	-1	0	0	0.2	2	0.9230769230769231	12	0.5357142857142857	0.6153846153846154	9	8	5	0	0	0.14285714285714285	14	2	15	0.0	0	0.5847234190565997	0.8789915321583397	0.7286197263993982	0.7801271085510579	0.5547775269200904	0.8835603437928707	0.8634901637826956	0.8530387638854696	0	0	0.0	0.014048792028764965	132
1282	0.031459698540725896	0.006950436899837863	0.006692390020276327	0.9091560976748108	-1	0	0	0.25	2	0.9	9	0.5454545454545454	0.9	10	9	1	0	0	0.18181818181818182	11	2	12	0.0	0	0.549086657375834	0.911753931625552	0.7286197263993982	0.7108335806703118	0.5550343226517931	0.9130099352390955	0.8979610558426906	0.8655155318216123	0	0	0.0	0.006692390020276327	13
2226	0.008606340093451703	0.0023895060712503767	-0.0018885816883250194	0.985081988540303	-1	0	0	0.4	2	0.8	4	0.5833333333333334	0.6	4	3	2	0	0	0.3333333333333333	6	2	7	0.0	0	0.5918143525091203	0.890892399487752	0.68738248303453	0.765979562836416	0.5673890244165652	0.8959321242560407	0.8001220676068403	0.8597022492979824	0	0	0.0	-0.00018885816883250193	4
4002	0.031814655178578455	0.015338617074472575	0.01367944008766613	0.9495420463135715	-1	0	0	0.2	2	0.9230769230769231	12	0.5357142857142857	0.6153846153846154	9	8	5	0	0	0.14285714285714285	14	2	15	0.0	0	0.5847234190565997	0.8789915321583397	0.7286197263993982	0.7801271085510579	0.5547775269200904	0.8835603437928707	0.8634901637826956	0.8530387638854696	0	0	0.0	0.01367944008766613	63
4115	0.03064987695958128	0.01468054479100686	0.01279288683594204	0.9476484325569732	-1	0	0	0.2	2	0.9230769230769231	12	0.5357142857142857	0.6153846153846154	9	8	5	0	0	0.14285714285714285	14	2	15	0.0	0	0.5847234190565997	0.8789915321583397	0.7286197263993982	0.7801271085510579	0.5547775269200904	0.8835603437928707	0.8634901637826956	0.8530387638854696	0	0	0.0	0.01279288683594204	11
2709	0.02183709776773909	0.008976643409840767	0.008147622462533024	0.9602711980586851	-1	0	0	0.25	2	0.9	9	0.5454545454545454	0.8	9	8	2	0	0	0.18181818181818182	11	2	12	0.0	0	0.5847234190565997	0.9200211533026932	0.7286197263993982	0.7189466212748166	0.5550343226517931	0.9225176765454416	0.8979610558426906	0.875770988401031	0	0	0.0	0.008147622462533024	18
2933	0.03406521863287309	0.014646985774330263	0.012268561527490516	0.9451982936554556	-1	0	0	0.2	2	0.9230769230769231	12	0.5357142857142857	0.7692307692307693	11	10	3	0	0	0.14285714285714285	14	2	15	0.0	0	0.5847234190565997	0.9026486612816995	0.7286197263993982	0.7170095334936232	0.5550343226517931	0.9039855040050824	0.8979610558426906	0.858108231517144	0	0	0.0	0.012268561527490516	18
1086	0.02997904559214073	0.007275863479873317	0.007011033444545602	0.9092336050549502	-1	0	0	0.25	2	0.9	9	0.5454545454545454	0.9	10	9	1	0	0	0.18181818181818182	11	2	12	0.0	0	0.549086657375834	0.911753931625552	0.7286197263993982	0.7108335806703118	0.5550343226517931	0.9130099352390955	0.8979610558426906	0.8655155318216123	0	0	0.0	0.007011033444545602	64
1288	0.029801506327014185	0.007157891993496459	0.00658639411472309	0.9039895548739644	-1	0	0	0.25	2	0.9	9	0.5454545454545454	0.9	10	9	1	0	0	0.18181818181818182	11	2	12	0.0	0	0.549086657375834	0.911753931625552	0.7286197263993982	0.7108335806703118	0.5867526866190806	0.9072365583539564	0.8979610558426906	0.8627525632098835	0	0	0.0	0.00658639411472309	9
5275	0.03213775158243619	0.015869144661847405	0.013470477743666193	0.9470883098543044	-1	0	0	0.2	2	0.9230769230769231	12	0.5357142857142857	0.6153846153846154	9	8	5	0	0	0.14285714285714285	14	2	15	0.0	0	0.5847234190565997	0.8789915321583397	0.7286197263993982	0.7801271085510579	0.5547775269200904	0.8835603437928707	0.8634901637826956	0.8530387638854696	0	0	0.0	0.013470477743666193	20
289	0.04290639901842227	0.011992830661280773	-0.008738965874114392	0.7266159594164008	-1	0	0	0.3	3	0.7692307692307693	10	0.5357142857142857	0.6923076923076923	11	9	3	1	0	0.14285714285714285	14	2	15	0.125	0.14285714285714285	0.5606213848960883	0.9079000094714451	0.25133418427750115	0.884787447778654	0.5387257261641736	0.9057998361834284	0.7901682615984649	0.8999565170875975	1.0	0.2727272727272727	0.0	-0.0008738965874114391	3
5279	0.024585121177720697	0.010796594077874026	0.005996130306253823	0.9658703276321196	-1	0	0	0.3	3	0.7692307692307693	10	0.5357142857142857	0.6153846153846154	9	8	5	0	0	0.5714285714285714	7	4	15	0.0	0	0.5847234190565997	0.907233155829413	0.7286197263993982	0.7275685404838412	0.5550343226517931	0.906200353883169	0.8979610558426906	0.8633711912193532	0	0	0.0	0.005996130306253823	5
2470	0.02260100622440433	0.007916170313764041	0.006853208621407268	0.9546684014017954	-1	0	0	0.25	2	0.9	9	0.5454545454545454	0.8	9	8	2	0	0	0.18181818181818182	11	2	12	0.0	0	0.5847234190565997	0.9200211533026932	0.7286197263993982	0.7189466212748166	0.5550343226517931	0.9225176765454416	0.8979610558426906	0.875770988401031	0	0	0.0	0.006853208621407268	13
557	0.06655710543119149	0.0034726290037300402	-0.002217891622872736	0.649642725614878	-1	0	0	0.2	2	0.9230769230769231	12	1.0	0.9230769230769231	13	12	1	0	0	0.06666666666666667	15	1	15	0.0	0.14285714285714285	0.6740290394050268	0.8071423948023629	0.25133418427750115	0.9494434168039403	0.4534887295074463	0.8718797750483539	0.8878737691226044	0.8903190713767126	0	0	0.0	-0.0002217891622872736	4
124	0.053191333119294346	0.0016336447817707422	-0.0016084615609943099	0.8578699424796906	-1	0	0	0.3	3	0.6923076923076923	9	0.30612244897959184	0.6923076923076923	11	9	3	0	0	1.0	7	7	15	0.0	0.3076923076923077	0.47352970071232436	0.8597814857287286	0.8144839824544796	0.7934753559284266	0.6935776729228349	0.7907620325908092	0.8357963940169437	0.8170271611953073	0	0	0.0	-0.000160846156099431	10
4933	0.0309833981791992	0.014903237802072561	0.013264958306696798	0.9504732093191066	-1	0	0	0.2	2	0.9230769230769231	12	0.5357142857142857	0.6153846153846154	9	8	5	0	0	0.14285714285714285	14	2	15	0.0	0	0.5847234190565997	0.8789915321583397	0.7286197263993982	0.7801271085510579	0.5547775269200904	0.8835603437928707	0.8634901637826956	0.8530387638854696	0	0	0.0	0.013264958306696798	49
4570	0.028465122207775674	0.003952435506385974	0.003952042601094919	0.9368387240263141	-1	0	0	0.2	2	0.9230769230769231	12	0.5357142857142857	0.6153846153846154	9	8	5	0	0	0.14285714285714285	2	14	15	0.0	0	0.5847234190565997	0.8813178509212799	0.7286197263993982	0.7305349428318734	0.5547775269200904	0.8831600293178441	0.8870964647760985	0.8422417104043961	0	0	0.0	0.003952042601094919	3
1843	0.021467114217987613	0.008920703475794774	0.008097843837301869	0.9609862878670582	-1	0	0	0.25	2	0.9	9	0.5454545454545454	0.8	9	8	2	0	0	0.18181818181818182	11	2	12	0.0	0	0.5847234190565997	0.9200211533026932	0.7286197263993982	0.7189466212748166	0.5550343226517931	0.9225176765454416	0.8979610558426906	0.875770988401031	0	0	0.0	0.008097843837301869	48
1462	0.021876902555409826	0.00813568950676883	0.0081118843963436	0.947712180317224	-1	0	0	0.2857142857142857	2	0.875	7	0.5555555555555556	0.875	8	7	1	0	0	0.2222222222222222	9	2	10	0.0	0	0.5918143525091203	0.9286074193321333	0.7286197263993982	0.7279730258440053	0.5673890244165652	0.932510128069343	0.8979610558426906	0.8868122937702457	0	0	0.0	0.0081118843963436	124
2028	0.02626488929764472	0.010493835025841728	0.007267986919842219	0.9614036229168986	-1	0	0	0.2	2	0.9166666666666666	11	0.5384615384615384	0.8333333333333334	11	10	2	0	0	0.15384615384615385	13	2	14	0.0	0	0.5847234190565997	0.9272348744819807	0.7286197263993982	0.7068454847160135	0.5550343226517931	0.9298956556428633	0.8979610558426906	0.8811525466642114	0	0	0.0	0.007267986919842219	17
610	0.0011231425466478727	0.00023011190738039664	0.0002301100625708132	0.9961413712048661	-1	0	0	1.0	1	0	0	1.0	0	1	0	0	1	0	0.5	1	2	2	0.3333333333333333	0	0	0	0	0	0	0	0	0	0	0	0	0.0002301100625708132	37
4980	0.02706419015169906	0.014165158501562714	0.013475456027358767	0.944776901189223	-1	0	0	0.2	2	0.9230769230769231	12	0.5357142857142857	0.6153846153846154	9	8	5	0	0	0.14285714285714285	14	2	15	0.0	0	0.5847234190565997	0.8559374204241691	0.6461452396696619	0.7823098514885739	0.5547775269200904	0.855586233917941	0.6455059263411657	0.8338843738829796	0	0	0.0	0.013475456027358767	3
4291	0.031605428384406546	0.015827527857677333	0.0133027748494829	0.9482072735324875	-1	0	0	0.2	2	0.9230769230769231	12	0.5357142857142857	0.6153846153846154	9	8	5	0	0	0.14285714285714285	14	2	15	0.0	0	0.5847234190565997	0.8789915321583397	0.7286197263993982	0.7801271085510579	0.5547775269200904	0.8835603437928707	0.8634901637826956	0.8530387638854696	0	0	0.0	0.0133027748494829	48
1646	0.02174490275643345	0.008873967128124004	0.0080732370467206	0.9602114005048261	-1	0	0	0.25	2	0.9	9	0.5454545454545454	0.8	9	8	2	0	0	0.18181818181818182	11	2	12	0.0	0	0.5847234190565997	0.9200211533026932	0.7286197263993982	0.7189466212748166	0.5866242887532293	0.9177371801812514	0.8979610558426906	0.8733920901951885	0	0	0.0	0.0080732370467206	19
3974	0.01890800612795584	0.0033379165275548715	0.003336657652032871	0.9354334107768835	-1	0	0	0.3	3	0.8461538461538461	11	0.38461538461538464	0.6153846153846154	10	8	4	0	0	0.23076923076923078	3	13	15	0.0	1.0	0.5847234190565997	0.8720213333739631	0.6923144846729403	0.7697750588137564	0.5549059247859418	0.8724833972681906	0.7724090447341015	0.8433052861613399	0	0	0.0	0.003336657652032871	3
2086	0.02183222369966412	0.009016282992779831	0.007999567373426835	0.9612650876894139	-1	0	0	0.25	2	0.9	9	0.5454545454545454	0.8	9	8	2	0	0	0.18181818181818182	11	2	12	0.0	0	0.5847234190565997	0.9200211533026932	0.7286197263993982	0.7189466212748166	0.5550343226517931	0.9225176765454416	0.8979610558426906	0.875770988401031	0	0	0.0	0.007999567373426835	26
4440	0.03126143077620224	0.01579081296059554	0.012980846287690698	0.9473087115457223	-1	0	0	0.2	2	0.9230769230769231	12	0.5357142857142857	0.6153846153846154	9	8	5	0	0	0.14285714285714285	14	2	15	0.0	0	0.5847234190565997	0.8789915321583397	0.7286197263993982	0.7801271085510579	0.5547775269200904	0.8835603437928707	0.8634901637826956	0.8530387638854696	0	0	0.0	0.012980846287690698	14
4561	None	None	None	None	None	0	0	0.5	2	0.75	3	1.0	0.25	2	1	3	0	0	0.6666666666666666	3	2	6	0.0	0	0.7631385184167454	0.837852047422428	0.7316858181357228	0.9360245218489146	0.397200650942198	0.861523143558735	0.8881482935054085	0.8860645372907816	0	0	0.0	None	0
677	0.01428707926510738	0.0007795396767917898	0.0003069842945920221	0.9583829776350699	-1	0	0	0.3333333333333333	2	0.8571428571428571	6	0.5625	0.8571428571428571	7	6	1	0	0	0.25	8	2	9	0.0	0	0.6532456179875601	0.9094193167610636	0.7286197263993982	0.7220840110578287	0.5550343226517931	0.9009700193184067	0.8979610558426906	0.860943164719725	0	0	0.0	0.0003069842945920221	12
5079	0.02837034034220725	0.01557583543178156	0.014059698134884186	0.9496838796062079	-1	0	0	0.2	2	0.9230769230769231	12	0.5357142857142857	0.6153846153846154	9	8	5	0	0	0.14285714285714285	14	2	15	0.0	0	0.5847234190565997	0.8789915321583397	0.6461452396696619	0.7975305789852596	0.5547775269200904	0.8835603437928707	0.6455059263411657	0.8573530980813607	0	0	0.0	0.014059698134884186	4
967	0.04722028052683225	0.003305535636800136	-0.002399407805794022	0.6888404964374697	-1	0	0	0.2	2	0.9230769230769231	12	1.0	0.7692307692307693	10	10	4	2	0	0.06666666666666667	15	1	15	0.16666666666666666	0.14285714285714285	0.6457384390387763	0.8587295943861794	0.248553108203508	0.9461348832548386	0.46479582653070767	0.8934572055351969	0.8837184302635857	0.9059999560400763	0.55	0.3	0.0	-0.00023994078057940218	0
750	0.0550265404618954	0.0029688203357610982	0.00241439328001732	0.7924929564660557	-1	0	0	0.2	2	0.9230769230769231	12	0.5357142857142857	0.9230769230769231	13	12	1	0	0	0.14285714285714285	14	2	15	0.0	0	0.5989052859616408	0.8789415941995904	0.25133418427750115	0.8902079245336176	0.4555482150831418	0.9045712984562481	0.8878737691226044	0.8916909855703533	0	0	0.0	0.00241439328001732	7
1346	0.021402435771743646	0.003585055155860789	0.0030751593843369725	0.9462379378734315	-1	0	0	0.25	2	0.8888888888888888	8	0.55	0.8888888888888888	9	8	1	0	0	0.2	10	2	11	0.0	0	0.5847234190565997	0.9200211533026932	0.7286197263993982	0.7189466212748166	0.5866242887532293	0.9297705262312804	0.9058437807080235	0.8795683501455991	0	0	0.0	0.0030751593843369725	9
251	3.9052154799778075e-06	7.313699306681194e-08	7.289468533310097e-08	0.9999969516077688	-1	0	0	0.6666666666666666	2	0.5	1	1.0	0	1	0	2	1	0	1.0	2	2	4	0.14285714285714285	0	0	0	0	0	0	0	0	0	0	0	0	7.289468533310097e-08	15
2459	0.02143748215306934	0.0087396624030554	0.008273917508912728	0.9610080343716955	-1	0	0	0.25	2	0.9	9	0.5454545454545454	0.8	9	8	2	0	0	0.18181818181818182	11	2	12	0.0	0	0.5847234190565997	0.9200211533026932	0.7286197263993982	0.7189466212748166	0.5550343226517931	0.9225176765454416	0.8979610558426906	0.875770988401031	0	0	0.0	0.008273917508912728	17
3461	0.032211619525631556	0.014883861269636943	0.012998744231336727	0.9471034752331308	-1	0	0	0.2	2	0.9230769230769231	12	0.5357142857142857	0.6153846153846154	9	8	5	0	0	0.14285714285714285	14	2	15	0.0	0	0.5847234190565997	0.8789915321583397	0.7286197263993982	0.7801271085510579	0.5547775269200904	0.8835603437928707	0.8634901637826956	0.8530387638854696	0	0	0.0	0.012998744231336727	16
2993	0.030816069737943576	0.011804469895157375	0.00981386823857719	0.9366997692149053	-1	0	0	0.3	3	0.7692307692307693	10	0.38461538461538464	0.6153846153846154	10	8	4	0	0	0.23076923076923078	13	3	15	0.0	0	0.5847234190565997	0.8868321758245304	0.6923144846729403	0.7594643706610544	0.6354303267546871	0.8391316501374988	0.8394641948116838	0.8348093957331266	0	0	0.0	0.00981386823857719	13
1827	0.021156887886266657	0.008697832639949813	0.0076832560380842565	0.9596013403456395	-1	0	0	0.25	2	0.9	9	0.5454545454545454	0.8	9	8	2	0	0	0.18181818181818182	11	2	12	0.0	0	0.5847234190565997	0.9200211533026932	0.7286197263993982	0.7189466212748166	0.5550343226517931	0.9225176765454416	0.8979610558426906	0.875770988401031	0	0	0.0	0.0076832560380842565	16
5167	0.031075616881576333	0.01629454338895989	0.014116125250820066	0.9496309853667578	-1	0	0	0.2	2	0.9230769230769231	12	0.5357142857142857	0.6153846153846154	9	8	5	0	0	0.14285714285714285	14	2	15	0.0	0	0.5847234190565997	0.8789915321583397	0.7286197263993982	0.7801271085510579	0.5547775269200904	0.8835603437928707	0.8634901637826956	0.8530387638854696	0	0	0.0	0.014116125250820066	18
5001	0.030258883638813686	0.01613895583725235	0.014027827222850488	0.9501372042754851	-1	0	0	0.2	2	0.9230769230769231	12	0.5357142857142857	0.6153846153846154	9	8	5	0	0	0.14285714285714285	14	2	15	0.0	0	0.5847234190565997	0.8789915321583397	0.7286197263993982	0.7801271085510579	0.5547775269200904	0.8835603437928707	0.8634901637826956	0.8530387638854696	0	0	0.0	0.014027827222850488	34
3636	0.026831866806082485	0.014509211926497534	0.013966450962098581	0.945979885685127	-1	0	0	0.2	2	0.9230769230769231	12	0.5357142857142857	0.6153846153846154	9	8	5	0	0	0.14285714285714285	14	2	15	0.0	0	0.5847234190565997	0.8789915321583397	0.6461452396696619	0.7975305789852596	0.5547775269200904	0.8835603437928707	0.6455059263411657	0.8573530980813607	0	0	0.0	0.013966450962098581	6
2503	0.021039164639200778	0.00826709038562594	0.00719121562164159	0.9599424661008334	-1	0	0	0.25	2	0.9	9	0.5454545454545454	0.8	9	8	2	0	0	0.18181818181818182	11	2	12	0.0	0	0.5847234190565997	0.9200211533026932	0.7286197263993982	0.7189466212748166	0.5550343226517931	0.9225176765454416	0.8979610558426906	0.875770988401031	0	0	0.0	0.00719121562164159	7
573	0.06877217954531695	0.011793715718657283	0.011273803249160802	0.6951333448630419	-1	0	0	0.2	2	0.9230769230769231	12	1.0	0.7692307692307693	10	10	4	2	0	0.06666666666666667	15	1	15	0.16666666666666666	0.14285714285714285	0.6173252121505575	0.8816608224462441	0.2523476108287315	0.8801433046345423	0.36907407891646155	0.9016962930883464	0.8993974224668623	0.8882264884679983	0.6	0.4	0.0	0.011273803249160802	5
4467	0.03135772372811854	0.015772849467593823	0.013135077015787576	0.9474294061882874	-1	0	0	0.2	2	0.9230769230769231	12	0.5357142857142857	0.6153846153846154	9	8	5	0	0	0.14285714285714285	14	2	15	0.0	0	0.5847234190565997	0.8789915321583397	0.7286197263993982	0.7801271085510579	0.5547775269200904	0.8835603437928707	0.8634901637826956	0.8530387638854696	0	0	0.0	0.013135077015787576	18
3814	0.04783494380622951	0.005128369296377389	-0.004840003315151041	0.6838276103253254	-1	0	0	0.2	2	0.9230769230769231	12	0.5357142857142857	0.6153846153846154	9	8	5	0	0	0.14285714285714285	14	2	15	0.0	0	0.5847234190565997	0.8062595423617132	0.6461452396696619	0.7532643031584582	0.5547775269200904	0.8707501543673878	0.6455059263411657	0.8150550590259388	0	0	0.0	-0.00048400033151510416	1
3248	0.031546963836348065	0.014469690972295498	0.013847615854925596	0.9436241120387598	-1	0	0	0.2	2	0.9230769230769231	12	0.5357142857142857	0.6153846153846154	9	8	5	0	0	0.14285714285714285	14	2	15	0.0	0	0.5847234190565997	0.9006697180336146	0.7286197263993982	0.7801271085510579	0.5547775269200904	0.8835603437928707	0.8954455666018574	0.8620664852911676	0	0	0.0	0.013847615854925596	34
1247	0.029656146167930126	0.006731864984049427	0.0063542903877403835	0.9044895541796345	-1	0	0	0.25	2	0.9	9	0.5454545454545454	0.9	10	9	1	0	0	0.18181818181818182	11	2	12	0.0	0	0.549086657375834	0.911753931625552	0.7286197263993982	0.7108335806703118	0.5550343226517931	0.9130099352390955	0.8979610558426906	0.8655155318216123	0	0	0.0	0.0063542903877403835	29
5441	0.032560950300093885	0.015222031239199489	0.013042913604363222	0.9486620684188994	-1	0	0	0.2	2	0.9230769230769231	12	0.5357142857142857	0.6153846153846154	9	8	5	0	0	0.14285714285714285	14	2	15	0.0	0	0.5847234190565997	0.8789915321583397	0.7286197263993982	0.7801271085510579	0.5547775269200904	0.8835603437928707	0.8634901637826956	0.8530387638854696	0	0	0.0	0.013042913604363222	18
839	0.005577112161275182	0.0008597790951403776	0.0006672886293091298	0.9916568690903629	-1	0	0	0.5	2	0.6666666666666666	2	0.625	0.6666666666666666	3	2	1	0	0	0.5	4	2	5	0.0	0	0.5989052859616408	0.7631122313333276	0.6560092429464823	0.9019986548642785	0.5550343226517931	0.5293890326581111	0.6455059263411657	0.7629727886479196	0	0	0.0	0.0006672886293091298	17
5388	0.03137400498435243	0.016463318357758203	0.014071953745033103	0.949459413259777	-1	0	0	0.2	2	0.9230769230769231	12	0.5357142857142857	0.6153846153846154	9	8	5	0	0	0.14285714285714285	14	2	15	0.0	0	0.5847234190565997	0.8789915321583397	0.7286197263993982	0.7801271085510579	0.5547775269200904	0.8835603437928707	0.8634901637826956	0.8530387638854696	0	0	0.0	0.014071953745033103	62
2464	0.022128496025421992	0.008911825108337957	0.008171126288434968	0.9608068754150219	-1	0	0	0.25	2	0.9	9	0.5454545454545454	0.8	9	8	2	0	0	0.18181818181818182	11	2	12	0.0	0	0.5847234190565997	0.9200211533026932	0.7286197263993982	0.7189466212748166	0.5550343226517931	0.9225176765454416	0.8979610558426906	0.875770988401031	0	0	0.0	0.008171126288434968	36
5196	0.03233453037465844	0.014736580744191895	0.012781077653220436	0.9476988089014954	-1	0	0	0.2	2	0.9230769230769231	12	0.5357142857142857	0.6153846153846154	9	8	5	0	0	0.14285714285714285	14	2	15	0.0	0	0.5847234190565997	0.8789915321583397	0.7286197263993982	0.7801271085510579	0.5547775269200904	0.8835603437928707	0.8634901637826956	0.8530387638854696	0	0	0.0	0.012781077653220436	14
4192	0.032453010458704176	0.014353357410423213	0.012839316928329892	0.946507974764092	-1	0	0	0.2	2	0.9230769230769231	12	0.5357142857142857	0.6153846153846154	9	8	5	0	0	0.14285714285714285	14	2	15	0.0	0	0.5847234190565997	0.8789915321583397	0.7286197263993982	0.7801271085510579	0.5547775269200904	0.8835603437928707	0.8634901637826956	0.8530387638854696	0	0	0.0	0.012839316928329892	13
4827	0.03167435134279329	0.008049177402008676	0.007003224626203747	0.9279452052130304	-1	0	0	0.3	3	0.8461538461538461	11	0.5357142857142857	0.6153846153846154	10	8	4	0	0	0.14285714285714285	14	2	15	0.0	0.15384615384615385	0.5847234190565997	0.8701737619156533	0.6510772413080721	0.8288038226168911	0.5549059247859418	0.8999494965073253	0.7863659479012921	0.8689960340855803	0	0	0.0	0.007003224626203747	6
680	0.004046093100287264	0.0011898201253608784	0.0011898190372323179	0.9797718807164134	-1	0	0	0.3333333333333333	1	1.0	2	1.0	1.0	3	2	0	1	0	0.25	1	4	4	0.3333333333333333	0	0.8298884761222641	0.9274906405528105	0.42534959403200834	0.8637698121763827	0.5388718442741102	0.8552227969146864	0.9104152408475191	0.8866829444157697	1.0	0	0.0	0.0011898190372323179	14
653	0.015913982704308008	0.002476828486336736	0.0019919059829118136	0.944405122205347	-1	0	0	0.3333333333333333	2	0.8571428571428571	6	0.5625	0.8571428571428571	7	6	1	0	0	0.25	8	2	9	0.0	0	0.5134498956950682	0.9083041515886463	0.7286197263993982	0.7313801006764724	0.5550343226517931	0.9085761825789725	0.8979610558426906	0.8657280501527052	0	0	0.0	0.0019919059829118136	29
1835	0.02159193519390846	0.009163232434287589	0.008507607836583223	0.9619431423263766	-1	0	0	0.25	2	0.9	9	0.5454545454545454	0.8	9	8	2	0	0	0.18181818181818182	11	2	12	0.0	0	0.5847234190565997	0.9200211533026932	0.7286197263993982	0.7189466212748166	0.5550343226517931	0.9225176765454416	0.8979610558426906	0.875770988401031	0	0	0.0	0.008507607836583223	80
98	0.06636245139364333	0.0061315265561277445	-0.0012185405497590319	0.6535133277785007	-1	0	0	0.2	2	0.9230769230769231	12	0.5357142857142857	0.9230769230769231	14	12	0	0	0	0.14285714285714285	14	2	15	0.0	0	0.8853076078353391	0.9686016346043532	0.7967376835038452	0.968612707045125	0.6240517281373938	0.6964384064986752	0.836800063544247	0.9284410104819958	0	0	0.0	-0.00012185405497590319	11
590	0.016275473073692957	0.0021051373399623365	-0.001025965678014557	0.936427549665023	-1	0	0	0.375	3	0.7	7	0.6	0.5	7	5	4	5	0	0.8	5	4	12	0.5	0.6	0.5583251890292702	0.926050613870487	0.6053570648087734	0.9483998261387877	0.1806796578878184	0.8237111045490465	0.9154657403393277	0.9110749781181209	0.14285714285714285	0	0.0	-0.0001025965678014557	8
1456	0.02199620365751831	0.00873428636362757	0.008013040723900713	0.9607069602489292	-1	0	0	0.25	2	0.9	9	0.5454545454545454	0.8	9	8	2	0	0	0.18181818181818182	11	2	12	0.0	0	0.5847234190565997	0.9200211533026932	0.7286197263993982	0.7189466212748166	0.5550343226517931	0.9225176765454416	0.8979610558426906	0.875770988401031	0	0	0.0	0.008013040723900713	82
570	0.0434400748985621	0.002605592917919192	0.0024648742159870335	0.9223697825332073	-1	0	0	0.3	3	0.7692307692307693	10	0.3125	0.7692307692307693	11	10	3	1	0	0.3333333333333333	12	4	15	0.1111111111111111	0.14285714285714285	0.5153353269916591	0.9238357589863482	0.369065765789907	0.9452673522816267	0.3545684787983137	0.7912385040395229	0.8878737691226044	0.9025324861202967	1.0	0	0.0	0.0024648742159870335	6
2941	0.016698194816699048	0.01206012164122834	0.012060087184304904	0.9524179834984465	-1	0	0	0.375	3	0.7	7	0.4	0.5	7	5	4	0	0	0.3	10	3	12	0.0	0	0.5847234190565997	0.8328698156776342	0.6461452396696619	0.7762352316706124	0.7158263308575813	0.8817231144803249	0.6552055288146645	0.8347406129831285	0	0	0.0	0.012060087184304904	8
4968	0.02997207477615993	0.015296184062691775	0.013149051262518576	0.9472339498931822	-1	0	0	0.2	2	0.9230769230769231	12	0.5357142857142857	0.6153846153846154	9	8	5	0	0	0.14285714285714285	14	2	15	0.0	0	0.5847234190565997	0.8789915321583397	0.7286197263993982	0.7801271085510579	0.5547775269200904	0.8835603437928707	0.8634901637826956	0.8530387638854696	0	0	0.0	0.013149051262518576	23
1559	0.048012418642786256	0.009212198701840327	0.008733676786393918	0.8001897151807554	-1	0	0	0.2	2	0.9166666666666666	11	0.5384615384615384	0.9166666666666666	12	11	1	0	0	0.15384615384615385	13	2	14	0.0	0	0.5134498956950682	0.8962397667161022	0.6923144846729403	0.6968681536742023	0.5550343226517931	0.895434881187921	0.8001220676068403	0.8470978037473408	0	0	0.0	0.008733676786393918	70
5292	0.05158012096953683	0.002097206152838732	0.0020970909919563875	0.9052691022600751	-1	0	0	0.2	2	0.9230769230769231	12	0.5357142857142857	0.6153846153846154	10	8	4	0	0	0.14285714285714285	2	14	15	0.0	0	0.5847234190565997	0.867883166092153	0.68738248303453	0.7863255610417108	0.5547775269200904	0.8724795614272735	0.7884520363015253	0.8458979223420611	0	0	0.0	0.0020970909919563875	3
1351	0.037395933594472804	0.0030449789432308357	0.0028055421231893015	0.8146119156282294	-1	0	0	0.25	2	0.8888888888888888	8	0.55	0.8888888888888888	9	8	1	0	0	0.2	10	2	11	0.0	0	0.5134498956950682	0.9213594516001115	0.7286197263993982	0.7178495122590975	0.5550343226517931	0.9225195563614648	0.8979610558426906	0.8762391948853748	0	0	0.0	0.0028055421231893015	9
2594	0.030332624195397593	0.011596444303946284	0.009656201807635717	0.9380982048235431	-1	0	0	0.3	3	0.7692307692307693	10	0.38461538461538464	0.6153846153846154	10	8	4	0	0	0.23076923076923078	13	3	15	0.0	0	0.5847234190565997	0.8868321758245304	0.6923144846729403	0.7594643706610544	0.6354303267546871	0.8391316501374988	0.8394641948116838	0.8348093957331266	0	0	0.0	0.009656201807635717	12
4269	0.03235774632681283	0.014843058947230368	0.01274898487203887	0.9461439433056807	-1	0	0	0.2	2	0.9230769230769231	12	0.5357142857142857	0.6153846153846154	9	8	5	0	0	0.14285714285714285	14	2	15	0.0	0	0.5847234190565997	0.8789915321583397	0.7286197263993982	0.7801271085510579	0.5547775269200904	0.8835603437928707	0.8634901637826956	0.8530387638854696	0	0	0.0	0.01274898487203887	12
707	0.015884073985285373	0.0013600678726755338	0.001255464866227103	0.9469075100112594	-1	0	0	0.3333333333333333	2	0.8571428571428571	6	0.5625	0.8571428571428571	7	6	1	0	0	0.25	8	2	9	0.0	0	0.5134498956950682	0.9083041515886463	0.7286197263993982	0.7313801006764724	0.5550343226517931	0.9085761825789725	0.8979610558426906	0.8657280501527052	0	0	0.0	0.001255464866227103	76
1627	0.021843305762919877	0.009222910682054617	0.00831224714730592	0.9612475053049255	-1	0	0	0.25	2	0.9	9	0.5454545454545454	0.8	9	8	2	0	0	0.18181818181818182	11	2	12	0.0	0	0.5847234190565997	0.9200211533026932	0.7286197263993982	0.7189466212748166	0.5550343226517931	0.9225176765454416	0.8979610558426906	0.875770988401031	0	0	0.0	0.00831224714730592	64
4452	0.030607205189867388	0.0153517989843477	0.013714908127861015	0.9502686198797561	-1	0	0	0.2	2	0.9230769230769231	12	0.5357142857142857	0.6153846153846154	9	8	5	0	0	0.14285714285714285	14	2	15	0.0	0	0.5847234190565997	0.8789915321583397	0.7286197263993982	0.7801271085510579	0.5547775269200904	0.8835603437928707	0.8634901637826956	0.8530387638854696	0	0	0.0	0.013714908127861015	40
3208	0.034403925246098185	0.014531975476154977	0.012027729422008858	0.9448383146512845	-1	0	0	0.2	2	0.9230769230769231	12	0.5357142857142857	0.7692307692307693	11	10	3	0	0	0.14285714285714285	14	2	15	0.0	0	0.5847234190565997	0.9026486612816995	0.7286197263993982	0.7170095334936232	0.5550343226517931	0.9039855040050824	0.8979610558426906	0.858108231517144	0	0	0.0	0.012027729422008858	18
2192	0.027213132633023496	0.010340527644719691	0.009076121397757831	0.9438308377486153	-1	0	0	0.2222222222222222	2	0.9090909090909091	10	0.5416666666666666	0.9090909090909091	11	10	1	0	0	0.16666666666666666	12	2	13	0.0	0	0.5134498956950682	0.9038256704063226	0.7286197263993982	0.7035103573012651	0.5550343226517931	0.9039871920238296	0.8979610558426906	0.8559797300176784	0	0	0.0	0.009076121397757831	19
2142	0.021572534042915897	0.008704232552166012	0.00810688941859882	0.9582191311435861	-1	0	0	0.25	2	0.9	9	0.5454545454545454	0.8	9	8	2	0	0	0.18181818181818182	11	2	12	0.0	0	0.5847234190565997	0.9200211533026932	0.7286197263993982	0.7189466212748166	0.5550343226517931	0.9225176765454416	0.8979610558426906	0.875770988401031	0	0	0.0	0.00810688941859882	44
2245	0.021224410804672748	0.008617212067241005	0.008098510359224913	0.9589815712469442	-1	0	0	0.25	2	0.9	9	0.5454545454545454	0.8	9	8	2	0	0	0.18181818181818182	11	2	12	0.0	0	0.5847234190565997	0.9200211533026932	0.7286197263993982	0.7189466212748166	0.5550343226517931	0.9225176765454416	0.8979610558426906	0.875770988401031	0	0	0.0	0.008098510359224913	32
931	0.029812614551329407	0.007308840119114494	0.00676196788985426	0.9034934543393065	-1	0	0	0.25	2	0.9	9	0.5454545454545454	0.9	10	9	1	0	0	0.18181818181818182	11	2	12	0.0	0	0.549086657375834	0.911753931625552	0.7286197263993982	0.7108335806703118	0.5550343226517931	0.9130099352390955	0.8979610558426906	0.8655155318216123	0	0	0.0	0.00676196788985426	94
1550	0.028717229575618973	0.007255597652659741	0.007045880314253551	0.9079641263732434	-1	0	0	0.25	2	0.9	9	0.5454545454545454	0.9	10	9	1	0	0	0.18181818181818182	11	2	12	0.0	0	0.549086657375834	0.911753931625552	0.7286197263993982	0.7108335806703118	0.5550343226517931	0.9130099352390955	0.8979610558426906	0.8655155318216123	0	0	0.0	0.007045880314253551	10
120	None	None	None	None	None	0	0	0.4	4	0.5384615384615384	7	0.5	0.46153846153846156	8	6	6	3	0	0.8333333333333334	5	6	15	0.21428571428571427	0.18181818181818182	0.3783953792990802	0.8501184298932251	0.46997804787932995	0.8768331289001914	0.2184727822932336	0.9392487238079922	0.7516556854633809	0.8952506155995844	0.375	0.375	0.0	None	0
1186	0.022740810176439637	0.005396171494820847	0.0053950907933857884	0.9517798853354242	-1	0	0	0.25	2	0.8888888888888888	8	0.55	0.8888888888888888	9	8	1	0	0	0.2	10	2	11	0.0	0	0.5847234190565997	0.9200211533026932	0.7286197263993982	0.7189466212748166	0.5550343226517931	0.9225176765454416	0.8979610558426906	0.875770988401031	0	0	0.0	0.0053950907933857884	22
83	0.0006459314888660945	1.6763262185237383e-05	-1.4943491246738212e-06	0.9948843641951253	-1	0	0	0	0	0	0	1.0	0	0	0	0	2	0	1.0	1	1	1	0.5	0	0	0	0	0	0	0	0	0	0	0	0	-0.1	2
5417	0.03212223066932771	0.014891856607275987	0.012742396204178363	0.9468256974145371	-1	0	0	0.2	2	0.9230769230769231	12	0.5357142857142857	0.6153846153846154	9	8	5	0	0	0.14285714285714285	14	2	15	0.0	0	0.5847234190565997	0.8789915321583397	0.7286197263993982	0.7801271085510579	0.5547775269200904	0.8835603437928707	0.8634901637826956	0.8530387638854696	0	0	0.0	0.012742396204178363	16
4835	0.029253664032414913	0.013246004359427091	0.013121616576626301	0.950522563486072	-1	0	0	0.2	2	0.9230769230769231	12	0.5357142857142857	0.6153846153846154	9	8	5	0	0	0.14285714285714285	14	2	15	0.0	0	0.5847234190565997	0.759387651047122	0.6461452396696619	0.84463033502705	0.5550343226517931	0.7730506641801723	0.6453346476367962	0.79511071842684	0	0	0.0	0.013121616576626301	4
4455	0.030914335886251455	0.016612956807777385	0.014512433754198244	0.949528664694827	-1	0	0	0.2	2	0.9230769230769231	12	0.5357142857142857	0.6153846153846154	9	8	5	0	0	0.14285714285714285	14	2	15	0.0	0	0.5847234190565997	0.8789915321583397	0.7286197263993982	0.7801271085510579	0.5547775269200904	0.8835603437928707	0.8634901637826956	0.8530387638854696	0	0	0.0	0.014512433754198244	62
22	0.037411392898612936	0.0014609578988247194	0.0014176909936929748	0.9045050533639418	-1	0	0	0.4	4	0.6923076923076923	9	0.375	0.6153846153846154	11	8	3	4	0	0.4	4	10	15	0.5714285714285714	0.16666666666666666	0.41559338361956366	0.8933436716210775	0.7116930825233015	0.9235333963358975	0.520196577053204	0.8945442699386604	0.8157114503370264	0.9047866090396758	0.36363636363636365	0.36363636363636365	0.0	0.0014176909936929748	34
5324	0.03146337481877353	0.01575263655696617	0.01375928782810823	0.9481128263085279	-1	0	0	0.2	2	0.9230769230769231	12	0.5357142857142857	0.6153846153846154	9	8	5	0	0	0.14285714285714285	14	2	15	0.0	0	0.5847234190565997	0.8789915321583397	0.7286197263993982	0.7801271085510579	0.5547775269200904	0.8835603437928707	0.8634901637826956	0.8530387638854696	0	0	0.0	0.01375928782810823	11
3618	0.05500704051217538	0.007110633557009804	0.004558114348089335	0.8439174418938653	-1	0	0	0.2	2	0.9230769230769231	12	0.5357142857142857	0.9230769230769231	13	12	1	0	0	0.14285714285714285	14	2	15	0.0	0	0.5847234190565997	0.9112181223864814	0.7286197263993982	0.699036684047733	0.5547775269200904	0.915266444908227	0.8979610558426906	0.8641669444877119	0	0	0.0	0.004558114348089335	6
5338	0.029062497146661367	0.014558483573887055	0.01376201763547966	0.9499223226990493	-1	0	0	0.3	3	0.7692307692307693	10	0.5769230769230769	0.5384615384615384	9	7	5	0	0	0.15384615384615385	13	2	15	0.0	0	0.5847234190565997	0.759387651047122	0.6461452396696619	0.84463033502705	0.5550343226517931	0.7730506641801723	0.6453346476367962	0.79511071842684	0	0	0.0	0.01376201763547966	13
3995	0.03240565247768118	0.014757085128754103	0.012874350854993206	0.9466906492099163	-1	0	0	0.2	2	0.9230769230769231	12	0.5357142857142857	0.6153846153846154	9	8	5	0	0	0.14285714285714285	14	2	15	0.0	0	0.5847234190565997	0.8789915321583397	0.7286197263993982	0.7801271085510579	0.5547775269200904	0.8835603437928707	0.8634901637826956	0.8530387638854696	0	0	0.0	0.012874350854993206	20
4006	0.029551425069937295	0.012523063905845646	0.012415116963949665	0.9527777345431324	-1	0	0	0.2	2	0.9230769230769231	12	0.5357142857142857	0.6153846153846154	9	8	5	0	0	0.14285714285714285	14	2	15	0.0	0	0.5847234190565997	0.759387651047122	0.6461452396696619	0.8298406823911676	0.5550343226517931	0.7730506641801723	0.6455059263411657	0.7891507380920489	0	0	0.0	0.012415116963949665	2
5052	0.03226948173473453	0.015001130165796888	0.012798218498421004	0.9472916488544313	-1	0	0	0.2	2	0.9230769230769231	12	0.5357142857142857	0.6153846153846154	9	8	5	0	0	0.14285714285714285	14	2	15	0.0	0	0.5847234190565997	0.8789915321583397	0.7286197263993982	0.7801271085510579	0.5547775269200904	0.8835603437928707	0.8634901637826956	0.8530387638854696	0	0	0.0	0.012798218498421004	9
4025	0.03165134812059246	0.015545420299145131	0.014009567894778939	0.9504065028094024	-1	0	0	0.2	2	0.9230769230769231	12	0.5357142857142857	0.6153846153846154	9	8	5	0	0	0.14285714285714285	14	2	15	0.0	0	0.5847234190565997	0.8789915321583397	0.7286197263993982	0.7801271085510579	0.5547775269200904	0.8835603437928707	0.8634901637826956	0.8530387638854696	0	0	0.0	0.014009567894778939	79
1187	0.0298392729972771	0.007373577786966314	0.00683203751359258	0.9044614500360548	-1	0	0	0.25	2	0.9	9	0.5454545454545454	0.9	10	9	1	0	0	0.18181818181818182	11	2	12	0.0	0	0.549086657375834	0.911753931625552	0.7286197263993982	0.7108335806703118	0.5550343226517931	0.9130099352390955	0.8979610558426906	0.8655155318216123	0	0	0.0	0.00683203751359258	26
4236	0.03235358389984726	0.015048843463571625	0.013383265970887882	0.9503296147745514	-1	0	0	0.2	2	0.9230769230769231	12	0.5357142857142857	0.6153846153846154	9	8	5	0	0	0.14285714285714285	14	2	15	0.0	0	0.5847234190565997	0.8789915321583397	0.7286197263993982	0.7801271085510579	0.5547775269200904	0.8835603437928707	0.8634901637826956	0.8530387638854696	0	0	0.0	0.013383265970887882	26
3645	0.03130849560574543	0.01522152172622417	0.01316778757723461	0.9477650813084332	-1	0	0	0.2	2	0.9230769230769231	12	0.5357142857142857	0.6153846153846154	9	8	5	0	0	0.14285714285714285	14	2	15	0.0	0	0.5847234190565997	0.8789915321583397	0.7286197263993982	0.7801271085510579	0.5547775269200904	0.8835603437928707	0.8634901637826956	0.8530387638854696	0	0	0.0	0.01316778757723461	37
2985	0.0313376898459478	0.013083548737382406	0.011086988533418895	0.9457325620877846	-1	0	0	0.3	3	0.7692307692307693	10	0.4166666666666667	0.6153846153846154	10	8	4	0	0	0.25	12	3	15	0.0	0	0.5847234190565997	0.8868321758245304	0.6923144846729403	0.7594643706610544	0.5549059247859418	0.8904771012312211	0.8001220676068403	0.8542151179701821	0	0	0.0	0.011086988533418895	17
4792	0.03162142057187094	0.015139683528333102	0.013377251391477695	0.9506025008624485	-1	0	0	0.2	2	0.9230769230769231	12	0.5357142857142857	0.6153846153846154	9	8	5	0	0	0.14285714285714285	14	2	15	0.0	0	0.5847234190565997	0.8789915321583397	0.7286197263993982	0.7801271085510579	0.5547775269200904	0.8835603437928707	0.8634901637826956	0.8530387638854696	0	0	0.0	0.013377251391477695	11
4023	0.03236710160071567	0.015655688843088027	0.01350750883781052	0.9488795414214701	-1	0	0	0.2	2	0.9230769230769231	12	0.5357142857142857	0.6153846153846154	9	8	5	0	0	0.14285714285714285	14	2	15	0.0	0	0.5847234190565997	0.8789915321583397	0.7286197263993982	0.7801271085510579	0.5547775269200904	0.8835603437928707	0.8634901637826956	0.8530387638854696	0	0	0.0	0.01350750883781052	17
1493	0.029644665447632574	0.007410947537863887	0.007163491706198148	0.9089935114409303	-1	0	0	0.25	2	0.9	9	0.5454545454545454	0.9	10	9	1	0	0	0.18181818181818182	11	2	12	0.0	0	0.549086657375834	0.911753931625552	0.7286197263993982	0.7108335806703118	0.5550343226517931	0.9130099352390955	0.8979610558426906	0.8655155318216123	0	0	0.0	0.007163491706198148	56
28	0.03372266174605947	0.005194204958333276	0.003284452215262899	0.9345209162655199	-1	0	0	0.5	5	0.38461538461538464	5	0.3125	0.38461538461538464	8	5	6	0	0	0.75	8	6	15	0.0	0.25	0.5673598920225944	0.9163945123450283	0.3711838237417981	0.9414466595182268	0.5884762815125578	0.8960547544054138	0.8853953969588667	0.919973340265928	0	0	0.0	0.003284452215262899	39
2780	0.022001233762029893	0.008968631432079854	0.008005295076500224	0.9615080389334015	-1	0	0	0.25	2	0.9	9	0.5454545454545454	0.8	9	8	2	0	0	0.18181818181818182	11	2	12	0.0	0	0.5847234190565997	0.9200211533026932	0.7286197263993982	0.7189466212748166	0.5550343226517931	0.9225176765454416	0.8979610558426906	0.875770988401031	0	0	0.0	0.008005295076500224	9
5341	0.03474994305947691	0.015705733859900508	0.013773691564131354	0.9452808917576436	-1	0	0	0.2	2	0.9230769230769231	12	0.5357142857142857	0.6153846153846154	9	8	5	0	0	0.14285714285714285	14	2	15	0.0	0	0.5847234190565997	0.8789915321583397	0.7156287698671548	0.7250987259394917	0.5547775269200904	0.8835603437928707	0.7859785070800488	0.8402110172163133	0	0	0.0	0.013773691564131354	8
3835	0.02079836767285977	0.004374895348996245	-0.0015706508635006293	0.9696445306297514	-1	0	0	0.3	3	0.8461538461538461	11	0.38461538461538464	0.5384615384615384	9	7	5	1	0	0.23076923076923078	13	3	15	0.08333333333333333	0.16666666666666666	0.5847234190565997	0.8308413377722063	0.6560092429464823	0.8003722599745925	0.5550343226517931	0.8079384040627958	0.6453346476367962	0.8134064217600928	1.0	0.3333333333333333	0.0	-0.00015706508635006294	3
636	0.0007390954649439893	5.795542371690597e-05	5.7955096639946584e-05	0.9967453778700738	-1	0	0	1.0	1	0	0	1.0	0	1	0	0	1	0	0.5	1	2	2	0.3333333333333333	0	0	0	0	0	0	0	0	0	0	0	0	5.7955096639946584e-05	13
5403	0.03124006161047338	0.015203850890598293	0.013644715597318427	0.9401453856284451	-1	0	0	0.2	2	0.9230769230769231	12	0.5357142857142857	0.6153846153846154	9	8	5	0	0	0.14285714285714285	14	2	15	0.0	0	0.5847234190565997	0.8789915321583397	0.7286197263993982	0.7953729470207296	0.5547775269200904	0.8835603437928707	0.884105579948177	0.8568096688477694	0	0	0.0	0.013644715597318427	36
2102	0.021805321038777494	0.008930637325151336	0.008032371634234883	0.9604856019279803	-1	0	0	0.25	2	0.9	9	0.5454545454545454	0.8	9	8	2	0	0	0.18181818181818182	11	2	12	0.0	0	0.5847234190565997	0.9200211533026932	0.7286197263993982	0.7189466212748166	0.5550343226517931	0.9225176765454416	0.8979610558426906	0.875770988401031	0	0	0.0	0.008032371634234883	11
2895	0.022291831409803592	0.009020179725518503	0.00817571616786507	0.9612152010091355	-1	0	0	0.25	2	0.9	9	0.5454545454545454	0.8	9	8	2	0	0	0.18181818181818182	11	2	12	0.0	0	0.5847234190565997	0.9200211533026932	0.7286197263993982	0.7189466212748166	0.5550343226517931	0.9225176765454416	0.8979610558426906	0.875770988401031	0	0	0.0	0.00817571616786507	9
1139	0.03242328019785245	0.006841501763775868	0.006502039026849654	0.9093823318558749	-1	0	0	0.25	2	0.9	9	0.5454545454545454	0.9	10	9	1	0	0	0.18181818181818182	11	2	12	0.0	0	0.549086657375834	0.911753931625552	0.7286197263993982	0.7108335806703118	0.5550343226517931	0.9130099352390955	0.8979610558426906	0.8655155318216123	0	0	0.0	0.006502039026849654	47
302	0.003670122098406853	0.0005872657195522973	-0.0002873754639549201	0.980872110872332	-1	0	0	0.25	1	1.0	3	1.0	1.0	4	3	0	1	0	0.2	1	5	5	0.3333333333333333	0	0.43337518833746563	0.9376277883847975	0.5497156881715262	0.9462079067284	0.2051413408859714	0.97073992070139	0.8775117736308441	0.9537556335058633	1.0	0	0.0	-2.873754639549201e-05	10
1076	0.03004272282343918	0.006817830964512354	0.0066459228764624454	0.907986482132441	-1	0	0	0.25	2	0.9	9	0.5454545454545454	0.9	10	9	1	0	0	0.18181818181818182	11	2	12	0.0	0	0.549086657375834	0.911753931625552	0.7286197263993982	0.7108335806703118	0.5550343226517931	0.9130099352390955	0.8979610558426906	0.8655155318216123	0	0	0.0	0.0066459228764624454	88
2005	0.011869652878971664	0.006521023826982809	0.006418486992787075	0.9747056347410397	-1	0	0	0.3333333333333333	2	0.8571428571428571	6	0.5625	0.7142857142857143	6	5	2	0	0	0.25	8	2	9	0.0	0	0.42487841666046205	0.7644100984114085	0.7932551936329778	0.8606934065367527	0.6992546060297112	0.7822672732630431	0.8304260643405391	0.8062252941019216	0	0	0.0	0.006418486992787075	14
4388	0.022998509194729125	0.0028524395631912974	0.0028518103737555076	0.9366448820220504	-1	0	0	0.4	4	0.6923076923076923	9	0.4166666666666667	0.6923076923076923	11	9	3	0	0	0.25	3	12	15	0.0	0.6666666666666666	0.5847234190565997	0.8997177628847748	0.7286197263993982	0.7396114339985653	0.5547775269200904	0.9039821215150963	0.8979610558426906	0.8613767973790915	0	0	0.0	0.0028518103737555076	8
2347	0.021654714006123524	0.008910913218123533	0.008093612948014079	0.963419735480423	-1	0	0	0.25	2	0.9	9	0.5454545454545454	0.8	9	8	2	0	0	0.18181818181818182	11	2	12	0.0	0	0.5847234190565997	0.9200211533026932	0.7286197263993982	0.7189466212748166	0.5550343226517931	0.9225176765454416	0.8979610558426906	0.875770988401031	0	0	0.0	0.008093612948014079	36
3001	0.027858849817206266	0.013300804064763359	0.013025585673897038	0.9450053439949204	-1	0	0	0.2	2	0.9230769230769231	12	0.5357142857142857	0.6153846153846154	9	8	5	0	0	0.14285714285714285	14	2	15	0.0	0	0.5847234190565997	0.9006697180336146	0.7286197263993982	0.7801271085510579	0.5547775269200904	0.8835603437928707	0.8954455666018574	0.8620664852911676	0	0	0.0	0.013025585673897038	63
1565	0.001468942365904818	0.00018316294236632382	0.00018280689782245788	0.9874382842700024	-1	0	0	0.6	3	0.6	3	0.4666666666666667	0.4	4	2	2	0	0	0.6	3	5	7	0.0	1.0	0.5918143525091203	0.890892399487752	0.68738248303453	0.765979562836416	0.5673890244165652	0.8959321242560407	0.8001220676068403	0.8597022492979824	0	0	0.0	0.00018280689782245788	0
833	3.005524942832426e-05	2.5282903393708193e-07	1.9764822743558865e-07	0.9999952485437746	-1	0	0	0.5	2	0.75	3	0.6666666666666666	0.25	1	1	4	0	0	1.0	3	3	6	0.0	0	0.5989052859616408	0.5	0.46337163627144545	0.5	0.6500617284080824	0.5	0.6873329068783698	0.5	0	0	0.0	1.9764822743558865e-07	9
2718	0.022611301976355906	0.007631183886408067	0.005053577547050714	0.9566861637748572	-1	0	0	0.25	2	0.9	9	0.5454545454545454	0.8	9	8	2	0	0	0.18181818181818182	11	2	12	0.0	0	0.5847234190565997	0.9200211533026932	0.7286197263993982	0.7189466212748166	0.5550343226517931	0.9225176765454416	0.8979610558426906	0.875770988401031	0	0	0.0	0.005053577547050714	6
90	0.001090405884151372	0.00020724581743530876	1.089335566534736e-06	0.9961649256336151	-1	0	0	1.0	2	0.0	0	0.75	0	2	0	0	1	0	1.0	2	2	3	0.5	0	0	0	0	0	0	0	0	0	0	0	0	1.089335566534736e-06	37
4126	0.0297607720257032	0.016393909610591208	0.014205921982679294	0.9492763884069282	-1	0	0	0.2	2	0.9230769230769231	12	0.5357142857142857	0.6153846153846154	9	8	5	0	0	0.14285714285714285	14	2	15	0.0	0	0.5847234190565997	0.8789915321583397	0.7286197263993982	0.7801271085510579	0.5547775269200904	0.8835603437928707	0.8634901637826956	0.8530387638854696	0	0	0.0	0.014205921982679294	141
1906	0.021855541911491926	0.009099537464694725	0.008187105700615824	0.961090278539741	-1	0	0	0.25	2	0.9	9	0.5454545454545454	0.8	9	8	2	0	0	0.18181818181818182	11	2	12	0.0	0	0.5847234190565997	0.9200211533026932	0.7286197263993982	0.7189466212748166	0.5550343226517931	0.9225176765454416	0.8979610558426906	0.875770988401031	0	0	0.0	0.008187105700615824	16
3752	0.0309086079203812	0.015054393467385739	0.013140371127241061	0.9463522229972117	-1	0	0	0.2	2	0.9230769230769231	12	0.5357142857142857	0.6153846153846154	9	8	5	0	0	0.14285714285714285	14	2	15	0.0	0	0.5847234190565997	0.8789915321583397	0.7286197263993982	0.7801271085510579	0.5547775269200904	0.8835603437928707	0.8634901637826956	0.8530387638854696	0	0	0.0	0.013140371127241061	18
4451	0.03207099022379822	0.015829344033808028	0.013486066612535997	0.9498548620758427	-1	0	0	0.2	2	0.9230769230769231	12	0.5357142857142857	0.6153846153846154	9	8	5	0	0	0.14285714285714285	14	2	15	0.0	0	0.5847234190565997	0.8789915321583397	0.7286197263993982	0.7801271085510579	0.5547775269200904	0.8835603437928707	0.8634901637826956	0.8530387638854696	0	0	0.0	0.013486066612535997	71
4235	0.0323695220777456	0.014820477105711551	0.012926641729725777	0.9473190250693887	-1	0	0	0.2	2	0.9230769230769231	12	0.5357142857142857	0.6153846153846154	9	8	5	0	0	0.14285714285714285	14	2	15	0.0	0	0.5847234190565997	0.8789915321583397	0.7286197263993982	0.7801271085510579	0.5547775269200904	0.8835603437928707	0.8634901637826956	0.8530387638854696	0	0	0.0	0.012926641729725777	25
485	0.003267616945184387	0.0013491263172475956	0.0013479818028748077	0.974796492514929	-1	0	0	0.25	1	1.0	3	1.0	1.0	3	3	1	0	0	0.2	5	1	5	0.0	0	0.8956174206075918	0.7194939654833413	0.3952129086267131	0.9698387806046814	0.8229991102384208	0.6131477741946463	0.8920167944198245	0.835395961289739	0	0	0.0	0.0013479818028748077	28
1945	0.0222633248294884	0.009100591568823887	0.008403880375107753	0.9613553979259349	-1	0	0	0.25	2	0.9	9	0.5454545454545454	0.8	9	8	2	0	0	0.18181818181818182	11	2	12	0.0	0	0.5847234190565997	0.9200211533026932	0.7286197263993982	0.7189466212748166	0.5550343226517931	0.9225176765454416	0.8979610558426906	0.875770988401031	0	0	0.0	0.008403880375107753	64
4441	0.03265338373632674	0.015471684761630973	0.0135266213258602	0.9476558761803329	-1	0	0	0.2	2	0.9230769230769231	12	0.5357142857142857	0.6153846153846154	9	8	5	0	0	0.14285714285714285	14	2	15	0.0	0	0.5847234190565997	0.8789915321583397	0.7286197263993982	0.7801271085510579	0.5547775269200904	0.8835603437928707	0.8634901637826956	0.8530387638854696	0	0	0.0	0.0135266213258602	83
4419	0.03077136872750568	0.01522037025595648	0.013497656961606532	0.9505732145447295	-1	0	0	0.2	2	0.9230769230769231	12	0.5357142857142857	0.6153846153846154	9	8	5	0	0	0.14285714285714285	14	2	15	0.0	0	0.5847234190565997	0.8789915321583397	0.7286197263993982	0.7801271085510579	0.5547775269200904	0.8835603437928707	0.8634901637826956	0.8530387638854696	0	0	0.0	0.013497656961606532	39
1079	0.01828996949225157	0.004487674603594218	-0.004422428475118201	0.9477174921435072	-1	0	0	0.2857142857142857	2	0.875	7	0.5555555555555556	0.875	8	7	1	0	0	0.2222222222222222	9	2	10	0.0	0	0.5863739841578488	0.9279603535098003	0.6184262346643049	0.9085396022200418	0.7265975097310463	0.9371647010545254	0.8979610558426906	0.9253951706301109	0	0	0.0	-0.0004422428475118201	0
687	0.049694977143870334	0.012371020743678835	0.008325417422281628	0.768301892560721	-1	0	0	0.2	2	0.9230769230769231	12	1.0	0.8461538461538461	12	11	2	2	0	0.06666666666666667	15	1	15	0.2857142857142857	0.14285714285714285	0.681148152621238	0.9126398237435999	0.5063124490217837	0.9195540214583245	0.3610653639222057	0.9120477809589708	0.8203933985406708	0.914810164959829	0.5416666666666666	0	0.0	0.008325417422281628	75
2523	0.023144382040564387	0.008435553151381494	0.007502605336339224	0.9569043419658753	-1	0	0	0.25	2	0.9	9	0.5454545454545454	0.8	9	8	2	0	0	0.18181818181818182	11	2	12	0.0	0	0.5847234190565997	0.9200211533026932	0.7286197263993982	0.7189466212748166	0.5550343226517931	0.9225176765454416	0.8979610558426906	0.875770988401031	0	0	0.0	0.007502605336339224	10
3959	0.019488681031620676	0.0036157543013578416	0.003615730294721828	0.94886003948675	-1	0	0	0.2	2	0.9230769230769231	12	0.5357142857142857	0.6923076923076923	10	9	4	0	0	0.14285714285714285	2	14	15	0.0	0	0.5847234190565997	0.9104717886622443	0.7286197263993982	0.6298932883857584	0.5547775269200904	0.9127150365662178	0.8979610558426906	0.8497708028805366	0	0	0.0	0.003615730294721828	3
5386	0.03145637879625955	0.015926997310297095	0.013805605759675814	0.9496370514123169	-1	0	0	0.2	2	0.9230769230769231	12	0.5357142857142857	0.6153846153846154	9	8	5	0	0	0.14285714285714285	14	2	15	0.0	0	0.5847234190565997	0.8789915321583397	0.7286197263993982	0.7801271085510579	0.5547775269200904	0.8835603437928707	0.8634901637826956	0.8530387638854696	0	0	0.0	0.013805605759675814	72
2063	0.012043566987573239	0.006227457241007023	0.006108021007449306	0.9754939575408198	-1	0	0	0.3333333333333333	2	0.8571428571428571	6	0.5625	0.7142857142857143	6	5	2	0	0	0.25	8	2	9	0.0	0	0.42487841666046205	0.7644100984114085	0.7932551936329778	0.8606934065367527	0.6992546060297112	0.7822672732630431	0.8304260643405391	0.8062252941019216	0	0	0.0	0.006108021007449306	6
1869	0.046038676959427594	0.005086813190324978	0.004295942391635117	0.793192424075519	-1	0	0	0.2222222222222222	2	0.9090909090909091	10	0.5416666666666666	0.9090909090909091	11	10	1	0	0	0.16666666666666666	12	2	13	0.0	0	0.5134498956950682	0.9038256704063226	0.7286197263993982	0.7035103573012651	0.5550343226517931	0.9039871920238296	0.8979610558426906	0.8559797300176784	0	0	0.0	0.004295942391635117	11
2589	0.022181176099002938	0.009224260954349158	0.008439999913043799	0.9606580819514008	-1	0	0	0.25	2	0.9	9	0.5454545454545454	0.8	9	8	2	0	0	0.18181818181818182	11	2	12	0.0	0	0.5847234190565997	0.9200211533026932	0.7286197263993982	0.7189466212748166	0.5550343226517931	0.9225176765454416	0.8979610558426906	0.875770988401031	0	0	0.0	0.008439999913043799	26
2535	0.021566575583173327	0.008858338323748919	0.00834500688282499	0.9583775312361678	-1	0	0	0.25	2	0.9	9	0.5454545454545454	0.8	9	8	2	0	0	0.18181818181818182	11	2	12	0.0	0	0.5847234190565997	0.9200211533026932	0.7286197263993982	0.7189466212748166	0.5550343226517931	0.9225176765454416	0.8979610558426906	0.875770988401031	0	0	0.0	0.00834500688282499	51
2739	0.032455277942976694	0.013484378235373145	0.012102634509907775	0.947446297890213	-1	0	0	0.3	3	0.7692307692307693	10	0.4166666666666667	0.6153846153846154	10	8	4	0	0	0.25	12	3	15	0.0	0	0.5847234190565997	0.8868321758245304	0.6923144846729403	0.7594643706610544	0.5549059247859418	0.8904771012312211	0.8001220676068403	0.8542151179701821	0	0	0.0	0.012102634509907775	21
5134	0.02759468039495988	0.011723498550371643	0.008507911977329927	0.9554865237998006	-1	0	0	0.2	2	0.9230769230769231	12	0.5357142857142857	0.6153846153846154	9	8	5	0	0	0.14285714285714285	14	2	15	0.0	0	0.6425625821557703	0.8995530799429898	0.7286197263993982	0.7801271085510579	0.5547775269200904	0.8835603437928707	0.8424807189039855	0.8615734880815935	0	0	0.0	0.008507911977329927	7
358	0.018471317455055498	0.0034942932614986807	0.002136524113098368	0.9487725939848106	-1	0	0	0.2857142857142857	2	0.875	7	0.5555555555555556	0.875	8	7	1	0	0	0.2222222222222222	9	2	10	0.0	0	0.5134498956950682	0.9018536113775321	0.6923144846729403	0.8444526686557242	0.2548226635076939	0.8426861488444033	0.775089159366161	0.8656106635724908	0	0	0.0	0.002136524113098368	132
5320	0.06241398252462083	0.004172733320385188	0.003555848606002263	0.7789946542573228	-1	0	0	0.2	2	0.9230769230769231	12	0.5357142857142857	0.6153846153846154	9	8	5	0	0	0.14285714285714285	14	2	15	0.0	0	0.3363069376258559	0.92800854281696	0.7286197263993982	0.7796053952179518	0.8185086901463823	0.942919504860979	0.9271861568062927	0.9009769246732762	0	0	0.0	0.003555848606002263	1
4022	None	None	None	None	None	0	0	0.3	3	0.7692307692307693	10	0.6	0.6153846153846154	9	8	5	0	0	1.0	5	5	15	0.0	0.8333333333333334	0.5847234190565997	0.9018655551576896	0.7286197263993982	0.7527774248867862	0.5547775269200904	0.9061892000835156	0.8979610558426906	0.8660557063673241	0	0	0.0	None	0
1795	0.02100780172019069	0.009133650062300783	0.008268105827124462	0.9603419819407247	-1	0	0	0.25	2	0.9	9	0.5454545454545454	0.8	9	8	2	0	0	0.18181818181818182	11	2	12	0.0	0	0.5847234190565997	0.9200211533026932	0.7286197263993982	0.7189466212748166	0.5550343226517931	0.9225176765454416	0.8979610558426906	0.875770988401031	0	0	0.0	0.008268105827124462	102
591	0.0007212138612117812	0.00013254663335353378	0.0001325208404184199	0.9947618570407081	-1	0	0	0.5	1	1.0	1	1.0	1.0	2	1	0	0	0	0.3333333333333333	1	3	3	0.0	0	0.48125780126458323	0.9666727136714395	0.6679451924193989	0.8711313434318768	0.7643840321340962	0.871082534343766	0.9259770380139166	0.9165484695772785	0	0	0.0	0.0001325208404184199	17
2025	0.03642079648164562	0.007240772636236349	0.0050253260380065615	0.7642683855860037	-1	0	0	0.2	2	0.9230769230769231	12	0.5357142857142857	0.6923076923076923	10	9	4	0	0	0.14285714285714285	14	2	15	0.0	0	0.5847234190565997	0.8895217544672062	0.7286197263993982	0.7909821166449527	0.5547775269200904	0.8978000814438865	0.8979610558426906	0.8656748246972918	0	0	0.0	0.0050253260380065615	0
2461	0.02597933802764129	0.013311153780684645	0.011088266934511358	0.9531060284218208	-1	0	0	0.3	3	0.7692307692307693	10	0.38461538461538464	0.6153846153846154	10	8	4	0	0	0.23076923076923078	13	3	15	0.0	0	0.5847234190565997	0.9062322007797733	0.6923144846729403	0.7594643706610544	0.5549059247859418	0.8904771012312211	0.821297363302353	0.8627058000746728	0	0	0.0	0.011088266934511358	78
5321	0.023819474665122253	0.014680951636767366	0.011860955826691572	0.9580021778364898	-1	0.5	2	0.6	6	0.46153846153846156	6	0.5	0.3076923076923077	9	4	5	0	0	0.3	10	3	15	0.0	0.8	0.5847234190565997	0.8789915321583397	0.7286197263993982	0.7801271085510579	0.5547775269200904	0.8835603437928707	0.8634901637826956	0.8530387638854696	0	0	0.0	0.011860955826691572	10
2095	0.02169303052861329	0.008747298829842463	0.008304269400044235	0.9590257772816818	-1	0	0	0.25	2	0.9	9	0.5454545454545454	0.8	9	8	2	0	0	0.18181818181818182	11	2	12	0.0	0	0.5847234190565997	0.9200211533026932	0.7286197263993982	0.7189466212748166	0.5550343226517931	0.9225176765454416	0.8979610558426906	0.875770988401031	0	0	0.0	0.008304269400044235	12
5110	0.029066772248809596	0.01273101570722634	0.012703483551653221	0.9507678260844827	-1	0	0	0.2	2	0.9230769230769231	12	0.5357142857142857	0.6153846153846154	9	8	5	0	0	0.14285714285714285	14	2	15	0.0	0	0.5847234190565997	0.759387651047122	0.6461452396696619	0.84463033502705	0.5550343226517931	0.7730506641801723	0.6453346476367962	0.79511071842684	0	0	0.0	0.012703483551653221	3
4005	0.030548690852770344	0.01524137944807033	0.01333899223076405	0.9470471216384374	-1	0	0	0.2	2	0.9230769230769231	12	0.5357142857142857	0.6153846153846154	9	8	5	0	0	0.14285714285714285	14	2	15	0.0	0	0.5847234190565997	0.8789915321583397	0.7286197263993982	0.7801271085510579	0.5547775269200904	0.8835603437928707	0.8634901637826956	0.8530387638854696	0	0	0.0	0.01333899223076405	24
2890	0.021852577598995653	0.008928037274202522	0.008117245317319336	0.9603501159518887	-1	0	0	0.25	2	0.9	9	0.5454545454545454	0.8	9	8	2	0	0	0.18181818181818182	11	2	12	0.0	0	0.5847234190565997	0.9200211533026932	0.7286197263993982	0.7189466212748166	0.5550343226517931	0.9225176765454416	0.8979610558426906	0.875770988401031	0	0	0.0	0.008117245317319336	13
5149	0.03195308306177128	0.014760829872241777	0.012202003840453614	0.945153606097978	-1	0	0	0.2	2	0.9230769230769231	12	0.5357142857142857	0.6153846153846154	9	8	5	0	0	0.14285714285714285	14	2	15	0.0	0	0.5847234190565997	0.8789915321583397	0.7286197263993982	0.7801271085510579	0.5278494202640729	0.8827200199312728	0.8804811384340601	0.85269818330473	0	0	0.0	0.012202003840453614	11
364	0.01690486741100255	0.0020557666834947357	0.0019866150874827734	0.927837951950092	-1	0.3333333333333333	1	0.5	4	0.5555555555555556	5	0.36666666666666664	0.4444444444444444	5	4	5	2	0	0.8333333333333334	6	5	11	0.15384615384615385	0.4	0.6174478386725256	0.7319101032651494	0.3249906075229476	0.7788340412635724	0.4555482150831418	0.8777028756763331	0.7931195867490728	0.8039800765227336	0.6	0.2	0.0	0.0019866150874827734	6
1003	0.05262407093337317	0.004051743313783344	-0.0003976708971507285	0.6747284566039247	-1	0	0	0.2222222222222222	2	0.9090909090909091	10	0.325	0.8181818181818182	10	9	2	0	0	0.625	5	8	13	0.0	0	0.5134498956950682	0.912910023790011	0.7286197263993982	0.7098789098174267	0.5550343226517931	0.9130117167554048	0.8979610558426906	0.865896745392005	0	0	0.0	-3.9767089715072855e-05	4
1777	0.021735107140531045	0.008862938733079851	0.008409119483157977	0.9605067914077964	-1	0	0	0.25	2	0.9	9	0.5454545454545454	0.8	9	8	2	0	0	0.18181818181818182	11	2	12	0.0	0	0.5847234190565997	0.9200211533026932	0.7286197263993982	0.7189466212748166	0.5550343226517931	0.9225176765454416	0.8979610558426906	0.875770988401031	0	0	0.0	0.008409119483157977	107
5088	None	None	None	None	None	0	0	0.6	3	0.4	2	0.875	0.2	3	1	3	0	0	0.5	4	2	7	0.0	0	0.5989052859616408	0.9181897327182238	0.7734808330571644	0.9002151807073091	0.5800005219130401	0.9230399525520057	0.8979610558426906	0.9143022826944089	0	0	0.0	None	0
5040	0.0296357501414937	0.00776566612597591	0.006066306315528491	0.9589870258953458	-1	0	0	0.3	3	0.7692307692307693	10	0.5357142857142857	0.6153846153846154	9	8	5	0	0	0.5714285714285714	7	4	15	0.0	0	0.5847234190565997	0.9200211533026932	0.7286197263993982	0.7524958260140717	0.5550343226517931	0.9225176765454416	0.8979610558426906	0.8819006370895889	0	0	0.0	0.006066306315528491	3
1431	0.04500693855492799	0.005604758646238795	0.005262919014562117	0.8015009307623676	-1	0	0	0.2222222222222222	2	0.9090909090909091	10	0.5416666666666666	0.9090909090909091	11	10	1	0	0	0.16666666666666666	12	2	13	0.0	0	0.5134498956950682	0.9038256704063226	0.7286197263993982	0.7035103573012651	0.5550343226517931	0.9039871920238296	0.8979610558426906	0.8559797300176784	0	0	0.0	0.005262919014562117	19
830	0.012247754308339106	0.002222956668646513	0.0019054560962194665	0.9732863885114568	-1	0	0	0.3333333333333333	2	0.8333333333333334	5	0.5714285714285714	0.8333333333333334	6	5	1	0	0	0.2857142857142857	7	2	8	0.0	0	0.7216720285444053	0.8051169257492999	0.7787202631956716	0.8419284891061735	0.5505878302626742	0.5296665560384617	0.7420181145042999	0.744599519719947	0	0	0.0	0.0019054560962194665	68
1084	0.030982148430605972	0.007523488504568422	0.006859954481142672	0.9056222022643206	-1	0	0	0.25	2	0.9	9	0.5454545454545454	0.9	10	9	1	0	0	0.18181818181818182	11	2	12	0.0	0	0.549086657375834	0.911753931625552	0.7286197263993982	0.7108335806703118	0.5550343226517931	0.9130099352390955	0.8979610558426906	0.8655155318216123	0	0	0.0	0.006859954481142672	29
4472	0.031559203211040415	0.01575477143791814	0.013230535919270005	0.9472091053134563	-1	0	0	0.2	2	0.9230769230769231	12	0.5357142857142857	0.6153846153846154	9	8	5	0	0	0.14285714285714285	14	2	15	0.0	0	0.5847234190565997	0.8789915321583397	0.7286197263993982	0.7801271085510579	0.5547775269200904	0.8835603437928707	0.8634901637826956	0.8530387638854696	0	0	0.0	0.013230535919270005	32
744	0.02578930758766067	0.007643434347185086	0.006525910575329889	0.5999707519284248	-1	0	0	0.3333333333333333	2	0.8571428571428571	6	0.5625	0.8571428571428571	7	6	1	0	0	0.25	8	2	9	0.0	0	0.5989052859616408	0.8137583000395867	0.6710334028979954	0.8296348400933241	0.5547775269200904	0.5274710565637538	0.6455059263411657	0.7419033538162222	0	0	0.0	0.006525910575329889	19
3419	0.0239135669841506	0.014204343985374594	0.01398967160090438	0.9453253020973214	-1	0	0	0.2	2	0.9230769230769231	12	0.5357142857142857	0.6153846153846154	9	8	5	0	0	0.14285714285714285	14	2	15	0.0	0	0.5847234190565997	0.8423602164518478	0.6461452396696619	0.7400453210125336	0.5547775269200904	0.8356724451611773	0.6453346476367962	0.80992015179261	0	0	0.0	0.01398967160090438	4
3092	0.014730874868547543	0.008517377945280326	0.008405540575183137	0.9619392096161272	-1	0	0	0.25	2	0.8888888888888888	8	0.55	0.6666666666666666	7	6	3	0	0	0.2	10	2	11	0.0	0	0.5847234190565997	0.9041550115135781	0.7286197263993982	0.7330453677198759	0.5547775269200904	0.9085713024774738	0.8979610558426906	0.8641549452313616	0	0	0.0	0.008405540575183137	34
3951	0.03259482785898576	0.015138443270275633	0.013108406261008801	0.9460084616821318	-1	0	0	0.2	2	0.9230769230769231	12	0.5357142857142857	0.6153846153846154	9	8	5	0	0	0.14285714285714285	14	2	15	0.0	0	0.5847234190565997	0.8789915321583397	0.7286197263993982	0.7801271085510579	0.5547775269200904	0.8835603437928707	0.8634901637826956	0.8530387638854696	0	0	0.0	0.013108406261008801	26
2019	0.021705447244582406	0.00912568761083057	0.00814330107695276	0.9620269934809196	-1	0	0	0.25	2	0.9	9	0.5454545454545454	0.8	9	8	2	0	0	0.18181818181818182	11	2	12	0.0	0	0.5847234190565997	0.9200211533026932	0.7286197263993982	0.7189466212748166	0.5550343226517931	0.9225176765454416	0.8979610558426906	0.875770988401031	0	0	0.0	0.00814330107695276	20
879	0.01607830656157897	0.0023805707318443454	0.0019239116959453048	0.9456140948571362	-1	0	0	0.3333333333333333	2	0.8571428571428571	6	0.5625	0.8571428571428571	7	6	1	0	0	0.25	8	2	9	0.0	0	0.5134498956950682	0.9083041515886463	0.7286197263993982	0.7313801006764724	0.5550343226517931	0.9085761825789725	0.8979610558426906	0.8657280501527052	0	0	0.0	0.0019239116959453048	69
1213	0.030111804732613965	0.006547237367596907	0.00526700294873263	0.8993329973548091	-1	0	0	0.25	2	0.9	9	0.5454545454545454	0.9	10	9	1	0	0	0.18181818181818182	11	2	12	0.0	0	0.549086657375834	0.911753931625552	0.7286197263993982	0.7108335806703118	0.5550343226517931	0.9130099352390955	0.8979610558426906	0.8655155318216123	0	0	0.0	0.00526700294873263	13
[truncated: 4,425 more rows]
