# Supplementary material for: Environmental influences on evolvable robots
Source: PLoS One. 2020 May 29;15(5):e0233848. doi: 10.1371/journal.pone.0233848 (PMC7259730; doi:10.1371/journal.pone.0233848)
Supplement: S1 Dataset — (ZIP) [file pone.0233848.s003.zip › data_plosone/all_measures_seasonal_plane_19.tsv]

robot_id	velocity	displacement_velocity	displacement_velocity_hill	head_balance	contacts	branching	branching_modules_count	limbs	extremities	length_of_limbs	extensiveness	coverage	joints	hinge_count	active_hinges_count	brick_count	touch_sensor_count	brick_sensor_count	proportion	width	height	absolute_size	sensors	symmetry	avg_period	dev_period	avg_phase_offset	dev_phase_offset	avg_amplitude	dev_amplitude	avg_intra_dev_params	avg_inter_dev_params	sensors_reach	recurrence	synaptic_reception	fitness	cons_fitness
3233	0.020959693573050053	0.01092647524450476	0.01011535483745275	0.9819993065764117	-1	0	0	0.125	1	1.0	10	1.0	0.9	9	9	2	2	0	0.08333333333333333	1	12	12	0.25	0	0.2520451748243159	0.9252772889823003	0.48363919117292065	0.937398680208883	0.7253603895098379	0.9497865507031705	0.9371263639673667	0.9382464983698225	0.5555555555555556	0.3333333333333333	0.0	0.01011535483745275	13
5392	0.027234344238194135	0.012796169622694612	0.012720170837989936	0.9749334575901435	-1	0	0	0.1	1	1.0	13	0.4166666666666667	0.7692307692307693	11	10	3	3	0	0.25	3	12	15	0.3333333333333333	0	0.23746589298113657	0.908900100137854	0.48363919117292065	0.924056157738047	0.7253603895098379	0.9372822395357486	0.9292249062551273	0.9242211617938016	0.18181818181818182	0.2727272727272727	0.0	0.012720170837989936	38
766	0.0010482651644365736	0.00020765031391686394	0.00020764466833884875	0.9966590921489873	-1	0	0	1.0	1	0	0	1.0	0	1	0	0	1	0	0.5	1	2	2	0.3333333333333333	0	0	0	0	0	0	0	0	0	0	0	0	0.00020764466833884875	35
2016	0.033060415289412226	0.00946106307073908	0.0061907702230958135	0.966977106473896	-1	0	0	0.1111111111111111	1	1.0	11	0.28888888888888886	0.8181818181818182	9	9	3	3	0	0.5555555555555556	5	9	13	0.3	0	0.2520451748243159	0.9003607247151807	0.48363919117292065	0.9622270715606948	0.6285735000501068	0.9341562197533931	0.9375040583428258	0.9368544286284156	0.2222222222222222	0.2222222222222222	0.0	0.0061907702230958135	11
3343	0.029075782982902417	0.01197791041266425	0.011971851677645909	0.967703967843678	-1	0	0	0.1	1	1.0	13	0.3125	0.8461538461538461	11	11	3	1	0	0.3333333333333333	4	12	15	0.1	0	0.2520451748243159	0.9245803545165613	0.48363919117292065	0.9347808725231992	0.7253603895098379	0.9390949241159592	0.9371263639673667	0.9330686007607106	1.0	0.18181818181818182	0.0	0.011971851677645909	51
184	0.0010173661284970713	8.44006518738521e-05	7.729835891591789e-05	0.9990250345768162	-1	0	0	0.5	2	0.5	2	0.6666666666666666	0.25	2	1	3	4	0	1.0	3	3	6	0.4444444444444444	0.6666666666666666	0.26397311637482823	0.6570673192166276	0.857106138452868	0.7944598829308961	0.13960371594755813	0.5977351738376687	0.9588494666101688	0.6898540181732705	0.5	0.5	0.0	7.729835891591789e-05	13
5097	0.026187401369681604	0.012731192441497202	0.012646851139682237	0.9752524984956232	-1	0	0	0.1	1	1.0	13	0.4166666666666667	0.7692307692307693	11	10	3	3	0	0.25	3	12	15	0.3333333333333333	0	0.23746589298113657	0.908900100137854	0.48363919117292065	0.924056157738047	0.7253603895098379	0.9372822395357486	0.9292249062551273	0.9242211617938016	0.18181818181818182	0.2727272727272727	0.0	0.012646851139682237	44
3339	0.027790766805234006	0.011938746495710485	0.011179333504232896	0.9715371455168665	-1	0	0	0.1	1	1.0	13	0.3125	0.8461538461538461	11	11	3	1	0	0.3333333333333333	4	12	15	0.1	0	0.2520451748243159	0.9245803545165613	0.48363919117292065	0.932621059599768	0.730006840848991	0.9032089451698203	0.9436533044938393	0.9209830554398152	1.0	0.09090909090909091	0.0	0.011179333504232896	26
3489	0.027329198427634524	0.012351778761620132	0.012349502424245136	0.9752718526954128	-1	0	0	0.1	1	1.0	13	0.4166666666666667	0.7692307692307693	11	10	3	3	0	0.25	3	12	15	0.3333333333333333	0	0.23746589298113657	0.908900100137854	0.48363919117292065	0.924056157738047	0.7253603895098379	0.9372822395357486	0.9292249062551273	0.9242211617938016	0.18181818181818182	0.2727272727272727	0.0	0.012349502424245136	106
545	0.0010787829134591765	0.00023274808464617813	0.0002327434173617396	0.9967259070840286	-1	0	0	1.0	1	0	0	1.0	0	1	0	0	1	0	0.5	1	2	2	0.3333333333333333	0	0	0	0	0	0	0	0	0	0	0	0	0.0002327434173617396	63
4860	0.020116911916866702	0.010797542677401656	0.009153942265943541	0.9799539680390039	-1	0	0	0.125	1	1.0	9	0.4074074074074074	0.7777777777777778	7	7	3	3	0	0.3333333333333333	3	9	11	0.3	0	0.1	0.6747541835056582	0.5787968804127637	0.8340998792880783	0.4470446491225218	0.8467863516483942	0.8972143117270945	0.7943665574860971	0.14285714285714285	0.42857142857142855	0.0	0.009153942265943541	16
231	1.7440688930135543e-06	1.1671144736389178e-08	-1.1668600803986078e-08	0.9999991226927406	-1	0	0	1.0	1	0	0	1.0	0	1	0	0	1	0	0.5	2	1	2	0.3333333333333333	0	0	0	0	0	0	0	0	0	0	0	0	-1.1668600803986078e-09	18
1511	0.020972735914271755	0.0029575380264719293	0.0029354811396580067	0.9831848440304994	-1	0	0	0.3	3	0.6923076923076923	9	0.5769230769230769	0.6923076923076923	11	9	3	0	0	0.15384615384615385	2	13	15	0.0	0	0.2520451748243159	0.8689428994955244	0.48363919117292065	0.9472762697000786	0.44259735057850175	0.9392258955189391	0.9282334228356252	0.9245628072697212	0	0	0.0	0.0029354811396580067	5
523	0.00104867934647957	0.00020596585913994542	0.00020596100144818305	0.997460632794336	-1	0	0	1.0	1	0	0	1.0	0	1	0	0	1	0	0.5	1	2	2	0.3333333333333333	0	0	0	0	0	0	0	0	0	0	0	0	0.00020596100144818305	13
5117	0.030747074337197883	0.011433518269735538	0.011128754642752156	0.974224588172613	-1	0	0	0.1	1	1.0	12	0.4666666666666667	0.75	9	9	4	2	0	0.3	3	10	14	0.16666666666666666	0	0.23746589298113657	0.9007073806115868	0.48363919117292065	0.9117373319448934	0.7253603895098379	0.9061274509886377	0.9292249062551273	0.9062878075650265	0.611111111111111	0.2222222222222222	0.0	0.011128754642752156	12
4227	0.023797304523675032	0.011902018133250987	0.01005385999133228	0.9800587972283775	-1	0	0	0.1	1	1.0	13	1.0	0.7692307692307693	10	10	4	1	0	0.06666666666666667	1	15	15	0.08333333333333333	0	0.2520451748243159	0.9165866831368872	0.5702213965528244	0.9524411509359523	0.5862025193161798	0.9549259764468806	0.9403340868703033	0.9435207804125928	1.0	0.3	0.0	0.01005385999133228	21
2368	0.02785777731235955	0.012116533157123015	0.01209955320840448	0.968357588404866	-1	0	0	0.1	1	1.0	13	0.3125	0.8461538461538461	11	11	3	1	0	0.3333333333333333	4	12	15	0.1	0	0.2520451748243159	0.9245803545165613	0.48363919117292065	0.9347808725231992	0.7253603895098379	0.9390949241159592	0.9371263639673667	0.9330686007607106	1.0	0.2727272727272727	0.0	0.01209955320840448	137
2689	0.02609051556639271	0.012167718724585374	0.011517450838097389	0.9743325283978688	-1	0	0	0.1	1	1.0	13	0.3125	0.8461538461538461	12	11	2	1	0	0.3333333333333333	4	12	15	0.14285714285714285	0	0.2520451748243159	0.9178877917819361	0.48363919117292065	0.9486552207583717	0.7253603895098379	0.9474449797086425	0.9403340868703033	0.939391259293853	1.0	0.08333333333333333	0.0	0.011517450838097389	35
4170	0.02810192833199906	0.002199754729618987	0.002180822864933267	0.9741161909008622	-1	0	0	0.1	1	1.0	13	0.4166666666666667	0.7692307692307693	11	10	3	3	0	0.25	3	12	15	0.3333333333333333	0	0.2520451748243159	0.9011400014386395	0.48363919117292065	0.924056157738047	0.7253603895098379	0.9372822395357486	0.9292249062551273	0.9220854227869092	0.18181818181818182	0.2727272727272727	0.0	0.002180822864933267	4
14	0.030308269226538384	0.0044212393268090715	0.003912336223814602	0.9297002105845955	-1	0.25	1	0.5	5	0.5384615384615384	7	0.375	0.46153846153846156	8	6	6	0	0	0.625	5	8	15	0.0	0.25	0.6090971804479665	0.9478533317403214	0.8783009343486029	0.935704930114425	0.6151058763018039	0.9216400866459165	0.936752565788481	0.9358921247540396	0	0	0.0	0.003912336223814602	5
3157	0.029206923464092698	0.012077969145579908	0.012058508791912281	0.9674541918737786	-1	0	0	0.1	1	1.0	13	0.3125	0.8461538461538461	11	11	3	1	0	0.3333333333333333	4	12	15	0.1	0	0.2520451748243159	0.9245803545165613	0.48363919117292065	0.9347808725231992	0.730006840848991	0.9032089451698203	0.9433880426733546	0.9218253450505381	1.0	0.2727272727272727	0.0	0.012058508791912281	22
1097	0.0194715412057731	0.0014429090123104663	-0.0005346518644259567	0.9890993425864557	-1	0	0	0.16666666666666666	1	1.0	7	0.5625	0.7142857142857143	5	5	3	0	0	0.25	2	8	9	0.0	0	0.4183606592151614	0.9146626994116618	0.9071766776718448	0.963553018413269	0.32527938322021427	0.7822035212965446	0.915305208925149	0.9095721614923405	0	0	0.0	-5.346518644259567e-05	2
4994	0.026337037183202936	0.012395439006580819	0.012028232097278813	0.9758175244278737	-1	0	0	0.1	1	1.0	13	0.4166666666666667	0.7692307692307693	11	10	3	3	0	0.25	3	12	15	0.3333333333333333	0	0.23746589298113657	0.908900100137854	0.48363919117292065	0.924056157738047	0.7253603895098379	0.9407294964223542	0.9292249062551273	0.9256147434792307	0.18181818181818182	0.2727272727272727	0.0	0.012028232097278813	22
1251	0.000818595229964222	0.0007537331287144659	0.0007536986741566825	0.988408202508612	-1	0	0	0.5	1	1.0	1	1.0	1.0	1	1	1	1	0	0.3333333333333333	1	3	3	0.16666666666666666	0	0.6143271704865685	0.5	0.9105287746951152	0.5	0.6300066302440346	0.5	0.7958989802734234	0.5	1.0	0	0.0	0.0007536986741566825	8
2998	0.02402409211272377	0.012578288626502357	0.01135087748255049	0.9764701169400449	-1	0	0	0.1	1	1.0	12	0.3888888888888889	0.8333333333333334	10	10	3	2	0	0.25	3	12	14	0.2	0	0.24475553390272625	0.9169163504174355	0.48363919117292065	0.9320826509092556	0.7253603895098379	0.9434901617794812	0.9332841668053159	0.9316186329337292	0.55	0.3	0.0	0.01135087748255049	23
749	0.057617349465885696	0.008373721767243419	-0.0030287588819708543	0.7025744654586081	-1	0	0	0.3	3	0.6923076923076923	9	0.3409090909090909	0.6153846153846154	10	8	4	2	0	0.36363636363636365	11	4	15	0.2	0	0.40363947381433957	0.8904562542107852	0.8383483121612796	0.8109298755852044	0.26625780093715495	0.9093532389318637	0.9099578493277833	0.8757094449591483	0.55	0.2	0.0	-0.0003028758881970854	4
3135	0.028362020300339325	0.012257930928740004	0.012246001683311759	0.9681821692206358	-1	0	0	0.1	1	1.0	13	0.3125	0.8461538461538461	12	11	2	1	0	0.3333333333333333	4	12	15	0.14285714285714285	0	0.24475553390272625	0.9182434937977471	0.48363919117292065	0.9278777559469698	0.7253603895098379	0.9329621892811585	0.9332841668053159	0.926590215831586	1.0	0.25	0.0	0.012246001683311759	26
3895	0.02659379091757363	0.012508016713332846	0.012358304696808192	0.9752013780584783	-1	0	0	0.1	1	1.0	13	0.4166666666666667	0.7692307692307693	11	10	3	3	0	0.25	3	12	15	0.3333333333333333	0	0.23746589298113657	0.908900100137854	0.48363919117292065	0.924056157738047	0.7253603895098379	0.9372822395357486	0.9292249062551273	0.9242211617938016	0.18181818181818182	0.2727272727272727	0.0	0.012358304696808192	29
4542	0.02659316050330942	0.012537868017713463	0.012340181118024086	0.9748392503940242	-1	0	0	0.1	1	1.0	13	0.4166666666666667	0.7692307692307693	11	10	3	3	0	0.25	3	12	15	0.3333333333333333	0	0.23746589298113657	0.908900100137854	0.48363919117292065	0.924056157738047	0.7253603895098379	0.9372822395357486	0.9292249062551273	0.9242211617938016	0.18181818181818182	0.2727272727272727	0.0	0.012340181118024086	38
3848	0.02912385510975514	0.012202138112294252	0.01219470174541844	0.9671684129236221	-1	0	0	0.1	1	1.0	13	0.3125	0.8461538461538461	11	11	3	1	0	0.3333333333333333	4	12	15	0.1	0	0.2520451748243159	0.9245803545165613	0.48363919117292065	0.9347808725231992	0.7253603895098379	0.9390949241159592	0.9371263639673667	0.9330686007607106	1.0	0.2727272727272727	0.0	0.01219470174541844	23
632	6.7657031430587334e-09	6.780257768367649e-09	4.79436624630762e-09	0.999999612072892	-1	0	0	0	0	0	0	1.0	0	0	0	0	2	0	1.0	1	1	1	0.5	0	0	0	0	0	0	0	0	0	0	0	0	-0.1	0
2224	0.02648924755028049	0.011463476493446556	0.011066992269716311	0.9754654371417784	-1	0	0	0.1	1	1.0	13	0.3125	0.8461538461538461	12	11	2	1	0	0.3333333333333333	4	12	15	0.14285714285714285	0	0.2520451748243159	0.9178877917819361	0.48363919117292065	0.9465891966039285	0.7253603895098379	0.9474449797086425	0.9404735749582976	0.9385963528939616	1.0	0.25	0.0	0.011066992269716311	19
3439	0.029487912445933375	0.012079252766061093	0.012040411423773321	0.9670947969020728	-1	0	0	0.1	1	1.0	13	0.3125	0.8461538461538461	11	11	3	1	0	0.3333333333333333	4	12	15	0.1	0	0.2520451748243159	0.9245803545165613	0.48363919117292065	0.9347808725231992	0.7253603895098379	0.9390949241159592	0.9371263639673667	0.9330686007607106	1.0	0.2727272727272727	0.0	0.012040411423773321	25
1784	0.02801227183381015	0.01297298262703991	0.01244001469197347	0.9753083581241703	-1	0	0	0.125	1	1.0	10	0.375	0.7	8	7	3	3	0	0.5	4	8	12	0.3333333333333333	0	0.1687329464905683	0.7838524609079455	0.49141498571402453	0.9536345181388728	0.5862025193161798	0.8946527414684091	0.9308831439043506	0.8957048525972879	0.125	0.25	0.0	0.01244001469197347	19
3755	0.026457097517007356	0.012381487063145465	0.01225302679075194	0.9751604947270032	-1	0	0	0.1	1	1.0	13	0.4166666666666667	0.7692307692307693	11	10	3	3	0	0.25	3	12	15	0.3333333333333333	0	0.23746589298113657	0.908900100137854	0.48363919117292065	0.924056157738047	0.7253603895098379	0.9372822395357486	0.9292249062551273	0.9242211617938016	0.18181818181818182	0.2727272727272727	0.0	0.01225302679075194	42
3699	0.0268115282888836	0.012113319345048341	0.011728946309263235	0.9758527143160115	-1	0	0	0.1	1	1.0	13	0.4166666666666667	0.7692307692307693	11	10	3	3	0	0.25	3	12	15	0.3333333333333333	0	0.23746589298113657	0.908900100137854	0.48363919117292065	0.924056157738047	0.7253603895098379	0.9372822395357486	0.9292249062551273	0.9242211617938016	0.18181818181818182	0.2727272727272727	0.0	0.011728946309263235	32
1156	0.03709355024719932	0.009799654537377236	0.008824431161957413	0.958857724580241	-1	0	0	0.1	1	1.0	12	0.3111111111111111	0.75	10	9	3	3	0	0.5555555555555556	5	9	14	0.3333333333333333	0	0.24475553390272625	0.8993077918740859	0.48363919117292065	0.9518483675971336	0.6769669447799724	0.9279035210578532	0.9334840158001	0.9293125274324723	0.1	0.3	0.0	0.008824431161957413	106
4015	0.02705342216502236	0.012735747736253042	0.012195921491455668	0.9755606108438011	-1	0	0	0.1	1	1.0	13	0.4166666666666667	0.7692307692307693	11	10	3	3	0	0.25	3	12	15	0.3333333333333333	0	0.23746589298113657	0.908900100137854	0.48363919117292065	0.924056157738047	0.7253603895098379	0.9372822395357486	0.9292249062551273	0.9242211617938016	0.18181818181818182	0.2727272727272727	0.0	0.012195921491455668	38
3934	0.02614610826288721	0.0036863114374792185	0.0011836032389199193	0.9722580352461251	-1	0	0	0.1	1	1.0	13	0.4166666666666667	0.7692307692307693	11	10	3	3	0	0.25	3	12	15	0.3333333333333333	0	0.23746589298113657	0.908900100137854	0.48363919117292065	0.9252310016422783	0.7253603895098379	0.9372822395357486	0.9292249062551273	0.9246138617734431	0.18181818181818182	0.2727272727272727	0.0	0.0011836032389199193	7
1605	0.03955797100415216	0.010136242090175778	0.009780509368048921	0.9578031861457736	-1	0	0	0.1	1	1.0	12	0.3111111111111111	0.75	10	9	3	3	0	0.5555555555555556	5	9	14	0.3333333333333333	0	0.24475553390272625	0.8911650654564162	0.48363919117292065	0.9518483675971336	0.7253603895098379	0.9325164433556247	0.9406532573554592	0.9289662267977267	0.1	0.3	0.0	0.009780509368048921	44
1667	0.032947126618883604	0.010329073132495247	0.0072921500502359125	0.961846414541405	-1	0	0	0.1111111111111111	1	1.0	11	0.325	0.7272727272727273	9	8	3	2	0	0.625	5	8	13	0.2222222222222222	0	0.23746589298113657	0.8609745361871253	0.48363919117292065	0.9374904340124784	0.6285735000501068	0.9115000897082186	0.9182167096080399	0.9078611672181295	0.5555555555555556	0.2222222222222222	0.0	0.0072921500502359125	11
1025	0.0008287666586503122	0.0007616869501282422	0.0007615907282161026	0.9888094901975217	-1	0	0	0.5	1	1.0	1	1.0	1.0	1	1	1	1	0	0.3333333333333333	1	3	3	0.16666666666666666	0	0.6143271704865685	0.5	0.9105287746951152	0.5	0.6300066302440346	0.5	0.7958989802734234	0.5	1.0	0	0.0	0.0007615907282161026	63
4507	0.026653456527733	0.009783512994150223	0.009646176929495435	0.9767703842177383	-1	0	0	0.1	1	1.0	13	0.4166666666666667	0.7692307692307693	11	10	3	3	0	0.25	3	12	15	0.3333333333333333	0	0.23746589298113657	0.9084271569000556	0.48363919117292065	0.924056157738047	0.7253603895098379	0.92874050055221	0.928452026160185	0.9208257687760579	0.18181818181818182	0.18181818181818182	0.0	0.009646176929495435	17
4793	0.02647593821651103	0.012601974220599946	0.012557505697947098	0.9760949768186309	-1	0	0	0.1	1	1.0	13	0.4166666666666667	0.7692307692307693	11	10	3	3	0	0.25	3	12	15	0.3333333333333333	0	0.23746589298113657	0.908900100137854	0.48363919117292065	0.924056157738047	0.7253603895098379	0.9354393320456966	0.9292249062551273	0.9234959476751327	0.18181818181818182	0.18181818181818182	0.0	0.012557505697947098	38
4053	0.023901919728843726	0.01077833374472962	0.006766044534910828	0.9770897578574357	-1	0	0	0.1	1	1.0	13	0.4166666666666667	0.7692307692307693	11	10	3	3	0	0.25	3	12	15	0.3333333333333333	0	0.23746589298113657	0.908900100137854	0.48363919117292065	0.9428221082783287	0.7253603895098379	0.9372822395357486	0.9282334228356252	0.931018632414724	0.18181818181818182	0.18181818181818182	0.0	0.006766044534910828	12
5342	0.026754632295340298	0.012896011350533223	0.012844164062362596	0.9758114784299765	-1	0	0	0.1	1	1.0	13	0.4166666666666667	0.7692307692307693	11	10	3	3	0	0.25	3	12	15	0.3333333333333333	0	0.2520451748243159	0.9077031582561361	0.48363919117292065	0.924056157738047	0.7253603895098379	0.9372822395357486	0.9292249062551273	0.9238849815594962	0.18181818181818182	0.2727272727272727	0.0	0.012844164062362596	52
400	4.162787347156224e-06	5.3789375833469326e-08	5.14708128823855e-08	0.9999991490369756	-1	0	0	1.0	1	0	0	1.0	0	1	0	0	0	0	0.5	2	1	2	0.0	0	0	0	0	0	0	0	0	0	0	0	0	5.14708128823855e-08	25
3167	0.03487108363422688	0.010640797932082882	0.010245704475745028	0.9657492399938623	-1	0	0	0.1	1	1.0	13	0.4166666666666667	0.7692307692307693	11	10	3	3	0	0.25	3	12	15	0.3333333333333333	0	0.23746589298113657	0.908900100137854	0.48363919117292065	0.9097518439860423	0.7253603895098379	0.9372822395357486	0.9292249062551273	0.9197096799331869	0.18181818181818182	0.2727272727272727	0.0	0.010245704475745028	0
5050	0.02617320787883907	0.01231445657046237	0.01224630043915822	0.9764556068998171	-1	0	0	0.1	1	1.0	13	0.4166666666666667	0.7692307692307693	11	10	3	1	0	0.25	3	12	15	0.1111111111111111	0	0.23746589298113657	0.908900100137854	0.48363919117292065	0.924056157738047	0.7253603895098379	0.9334986536439284	0.9282334228356252	0.9227462036059823	1.0	0.18181818181818182	0.0	0.01224630043915822	18
4405	0.02644209522739102	0.012658210303804504	0.012652828132215053	0.978617274741841	-1	0	0	0.1	1	1.0	12	0.3888888888888889	0.8333333333333334	10	10	3	3	0	0.25	3	12	14	0.3	0	0.24475553390272625	0.9169163504174355	0.48363919117292065	0.9320826509092556	0.7253603895098379	0.9434901617794812	0.9332841668053159	0.9316186329337292	0.1	0.3	0.0	0.012652828132215053	49
2609	0.027473623164722002	0.012488752017005385	0.011906512802408334	0.9728172131756584	-1	0	0	0.1	1	1.0	13	0.3125	0.8461538461538461	12	11	2	1	0	0.3333333333333333	4	12	15	0.14285714285714285	0	0.2520451748243159	0.9178877917819361	0.48363919117292065	0.9486552207583717	0.7253603895098379	0.9474449797086425	0.9403340868703033	0.939391259293853	1.0	0.25	0.0	0.011906512802408334	31
2460	0.026468760818665338	0.012326210540807963	0.011725818413240446	0.972266025319496	-1	0	0	0.1	1	1.0	13	0.3125	0.8461538461538461	12	11	2	1	0	0.3333333333333333	4	12	15	0.14285714285714285	0	0.2520451748243159	0.9178877917819361	0.48363919117292065	0.9486552207583717	0.7253603895098379	0.9474449797086425	0.9403340868703033	0.939391259293853	1.0	0.25	0.0	0.011725818413240446	93
5532	0.02609556571596642	0.01249539342203141	0.012483711067525972	0.9758061000968531	-1	0	0	0.1	1	1.0	13	0.4166666666666667	0.7692307692307693	11	10	3	2	0	0.25	3	12	15	0.2222222222222222	0	0.2520451748243159	0.9077031582561361	0.48363919117292065	0.924056157738047	0.7253603895098379	0.9372822395357486	0.9292249062551273	0.9238849815594962	0.5454545454545454	0.2727272727272727	0.0	0.012483711067525972	14
3675	0.02726218394816118	0.012377941596485035	0.012357662528735203	0.9751174230277647	-1	0	0	0.1	1	1.0	13	0.4166666666666667	0.7692307692307693	11	10	3	3	0	0.25	3	12	15	0.3333333333333333	0	0.23746589298113657	0.908900100137854	0.48363919117292065	0.924056157738047	0.7253603895098379	0.9372822395357486	0.9292249062551273	0.9242211617938016	0.18181818181818182	0.2727272727272727	0.0	0.012357662528735203	81
3519	0.028526327226251872	0.0124766756141285	0.01245934502323032	0.9676165574324823	-1	0	0	0.1	1	1.0	13	0.3125	0.8461538461538461	12	11	2	1	0	0.3333333333333333	4	12	15	0.14285714285714285	0	0.24475553390272625	0.9182434937977471	0.48363919117292065	0.9278777559469698	0.7253603895098379	0.9329621892811585	0.9332841668053159	0.926590215831586	1.0	0.25	0.0	0.01245934502323032	14
1129	0.009059062257807976	0.0007278696922024606	-0.0002993289662644866	0.9864596017486911	-1	0	0	0.5	3	0.5714285714285714	4	0.75	0.42857142857142855	6	3	2	1	0	0.3333333333333333	2	6	9	0.2	0	0.17224795889039962	0.9480383724701164	0.455574047775998	0.8308594142269301	0.7253603895098379	0.9040331018970658	0.9285357648285697	0.9043188612547574	1.0	0	0.0	-2.9932896626448656e-05	6
4481	0.02622995075449814	0.01247718675919824	0.012061922168679516	0.9757681713906969	-1	0	0	0.1	1	1.0	13	0.4166666666666667	0.7692307692307693	11	10	3	3	0	0.25	3	12	15	0.3333333333333333	0	0.23746589298113657	0.908900100137854	0.48363919117292065	0.924056157738047	0.7253603895098379	0.9372822395357486	0.9292249062551273	0.9242211617938016	0.18181818181818182	0.2727272727272727	0.0	0.012061922168679516	19
3840	0.025835423980952642	0.012859841457307909	0.01284182979401656	0.9777222143429822	-1	0	0	0.1	1	1.0	12	0.3888888888888889	0.8333333333333334	10	10	3	3	0	0.25	3	12	14	0.3	0	0.24475553390272625	0.9169163504174355	0.48363919117292065	0.9320826509092556	0.7253603895098379	0.9434901617794812	0.9332841668053159	0.9316186329337292	0.2	0.2	0.0	0.01284182979401656	46
3089	0.02670420222506221	0.012020852581628877	0.012001223822378036	0.9755603691943814	-1	0	0	0.1	1	1.0	13	0.4166666666666667	0.7692307692307693	11	10	3	1	0	0.25	3	12	15	0.1111111111111111	0	0.23746589298113657	0.908900100137854	0.48363919117292065	0.924056157738047	0.7253603895098379	0.9372822395357486	0.9292249062551273	0.9242211617938016	1.0	0.2727272727272727	0.0	0.012001223822378036	51
2811	0.03464766404393234	0.0033430759797755186	0.003317123645115222	0.9570250222036689	-1	0	0	0.1	1	1.0	13	0.3125	0.8461538461538461	11	11	3	1	0	0.3333333333333333	4	12	15	0.1	0	0.2520451748243159	0.9063389906829226	0.48363919117292065	0.9347808725231992	0.7253603895098379	0.9354573828643242	0.9282334228356252	0.9265820088466629	1.0	0.18181818181818182	0.0	0.003317123645115222	4
2174	0.026266350101340964	0.011835225578728091	0.01150487401814762	0.9750947986694246	-1	0	0	0.1	1	1.0	13	0.3125	0.8461538461538461	12	11	2	1	0	0.3333333333333333	4	12	15	0.14285714285714285	0	0.2520451748243159	0.9178877917819361	0.48363919117292065	0.9465891966039285	0.7253603895098379	0.9474449797086425	0.9404735749582976	0.9385963528939616	1.0	0.25	0.0	0.01150487401814762	23
3153	0.028161076838093338	0.012155575495096788	0.012117946890757098	0.9680310141875691	-1	0	0	0.1	1	1.0	13	0.3125	0.8461538461538461	11	11	3	1	0	0.3333333333333333	4	12	15	0.1	0	0.2520451748243159	0.9245803545165613	0.48363919117292065	0.9347808725231992	0.7253603895098379	0.9390949241159592	0.9371263639673667	0.9330686007607106	1.0	0.2727272727272727	0.0	0.012117946890757098	20
2116	0.027285911555359265	0.01188566396938996	0.011526830621604091	0.975194673200609	-1	0	0	0.1	1	1.0	13	0.3125	0.8461538461538461	12	11	2	1	0	0.3333333333333333	4	12	15	0.14285714285714285	0	0.2520451748243159	0.9178877917819361	0.48363919117292065	0.9465891966039285	0.7253603895098379	0.9474449797086425	0.9404735749582976	0.9385963528939616	1.0	0.25	0.0	0.011526830621604091	28
5026	0.02611081886668664	0.012012156121753997	0.011900316629856874	0.9746824458693698	-1	0	0	0.1	1	1.0	13	0.3125	0.8461538461538461	11	11	3	1	0	0.3333333333333333	4	12	15	0.1	0	0.2520451748243159	0.9159909996257284	0.48363919117292065	0.9319218506766473	0.7253603895098379	0.9367507608829735	0.9292249062551273	0.9287075287911091	1.0	0.2727272727272727	0.0	0.011900316629856874	14
4468	0.026928062630148554	0.012814226127242452	0.012621206464794855	0.974910554488134	-1	0	0	0.1	1	1.0	13	0.4166666666666667	0.7692307692307693	11	10	3	3	0	0.25	3	12	15	0.3333333333333333	0	0.23746589298113657	0.908900100137854	0.48363919117292065	0.924056157738047	0.7253603895098379	0.9372822395357486	0.9292249062551273	0.9242211617938016	0.18181818181818182	0.2727272727272727	0.0	0.012621206464794855	68
2326	0.02996795915471676	0.006426984795457142	0.003247362239110062	0.944880131255875	-1	0	0	0.2	2	0.8333333333333334	10	0.3333333333333333	0.6666666666666666	10	8	3	2	0	0.8571428571428571	7	6	14	0.25	0	0.1687329464905683	0.8968453912816643	0.48363919117292065	0.8933382858367105	0.7253603895098379	0.8644541498728244	0.9292249062551273	0.8856355565528843	0.55	0.3	0.0	0.003247362239110062	5
4742	0.026596997152469107	0.012679911286695515	0.01267969816090107	0.975839099051336	-1	0	0	0.1	1	1.0	13	0.4166666666666667	0.7692307692307693	11	10	3	3	0	0.25	3	12	15	0.3333333333333333	0	0.23746589298113657	0.908900100137854	0.48363919117292065	0.924056157738047	0.7253603895098379	0.9372822395357486	0.9292249062551273	0.9242211617938016	0.18181818181818182	0.2727272727272727	0.0	0.01267969816090107	83
4463	0.027737896025313676	0.012283349633034873	0.01217154958875501	0.9755047469403827	-1	0	0	0.1	1	1.0	13	0.4166666666666667	0.7692307692307693	11	10	3	3	0	0.25	3	12	15	0.3333333333333333	0	0.23746589298113657	0.908900100137854	0.48363919117292065	0.924056157738047	0.7253603895098379	0.9372822395357486	0.9292249062551273	0.9242211617938016	0.2727272727272727	0.18181818181818182	0.0	0.01217154958875501	34
43	0.07343430616877543	0.004292011430480699	-0.002601310915122366	0.7933234138172098	-1	0	0	0.1	1	1.0	13	1.0	1.0	14	13	0	0	0	0.06666666666666667	15	1	15	0.0	0	0.5687992583022116	0.9175158828374668	0.6058198548521287	0.8216280773520055	0.37229556558890026	0.9566280406700352	0.7525646474806331	0.9124050665540324	0	0	0.0	-0.00026013109151223657	3
3414	0.02803068292003773	0.011787759612041163	0.011732703706796941	0.9683684233593169	-1	0	0	0.1	1	1.0	13	0.3125	0.8461538461538461	11	11	3	1	0	0.3333333333333333	4	12	15	0.1	0	0.2520451748243159	0.9245803545165613	0.48363919117292065	0.9347808725231992	0.730006840848991	0.9032089451698203	0.9433880426733546	0.9218253450505381	1.0	0.2727272727272727	0.0	0.011732703706796941	19
4172	0.03609033345404733	0.0005982297257864448	0.00040737629698328354	0.9645898316834483	-1	0	0	0.1	1	1.0	13	0.4166666666666667	0.7692307692307693	11	10	3	3	0	0.25	3	12	15	0.3333333333333333	0	0.2520451748243159	0.8852679469597706	0.48363919117292065	0.924056157738047	0.7253603895098379	0.9372822395357486	0.9292249062551273	0.9179993721806483	0.18181818181818182	0.2727272727272727	0.0	0.00040737629698328354	2
2318	0.027146546521399476	0.01238630209659056	0.011758993824967123	0.9725437873385664	-1	0	0	0.1	1	1.0	13	0.3125	0.8461538461538461	12	11	2	1	0	0.3333333333333333	4	12	15	0.14285714285714285	0	0.2520451748243159	0.9178877917819361	0.48363919117292065	0.9486552207583717	0.758196589964381	0.9493323648213936	0.9453553144153463	0.940119011568125	1.0	0.25	0.0	0.011758993824967123	62
3054	0.029595608610420505	0.012256930544126297	0.01225655594047128	0.9680836914053832	-1	0	0	0.1	1	1.0	13	0.3125	0.8461538461538461	11	11	3	1	0	0.3333333333333333	4	12	15	0.1	0	0.2520451748243159	0.9245803545165613	0.48363919117292065	0.9347808725231992	0.7253603895098379	0.93618238559716	0.9292249062551273	0.9320240212018881	1.0	0.18181818181818182	0.0	0.01225655594047128	59
3269	0.028657353611188735	0.01192537991209954	0.011903000790992189	0.9682578879836735	-1	0	0	0.1	1	1.0	13	0.3125	0.8461538461538461	11	11	3	1	0	0.3333333333333333	4	12	15	0.1	0	0.2520451748243159	0.9245803545165613	0.48363919117292065	0.9347808725231992	0.730006840848991	0.9032089451698203	0.9433880426733546	0.9218253450505381	1.0	0.2727272727272727	0.0	0.011903000790992189	40
5284	0.02615501293842871	0.0037710153645679773	0.0012901437077102495	0.9752421946557618	-1	0	0	0.1	1	1.0	13	0.4166666666666667	0.7692307692307693	11	10	3	3	0	0.25	3	12	15	0.3333333333333333	0	0.23746589298113657	0.908900100137854	0.48363919117292065	0.9224135084582555	0.7253603895098379	0.9319864826342344	0.9270431190156875	0.9216151361206484	0.2727272727272727	0.18181818181818182	0.0	0.0012901437077102495	4
3160	0.029075803931095844	0.0074421208327105255	0.003515355485150963	0.9656058332577566	-1	0	0	0.2	2	0.9230769230769231	12	0.5357142857142857	0.9230769230769231	13	12	1	0	0	0.14285714285714285	2	14	15	0.0	0	0.2520451748243159	0.8903312892618888	0.48363919117292065	0.9616781542919107	0.7253603895098379	0.9683001999257913	0.9465749266937752	0.9484368046829695	0	0	0.0	0.003515355485150963	1
429	1.598333475629695e-05	1.6321672240905584e-07	3.140132029680194e-08	0.9999971746005379	-1	0	0	0.6666666666666666	2	0.5	1	0.6666666666666666	0.5	3	1	0	0	0	0.6666666666666666	2	3	4	0.0	0	0.6066760943382323	0.6014119215070686	0.889987513898609	0.9348260123546055	0.32527938322021427	0.573688380750646	0.909324573388186	0.7547032256051274	0	0	0.0	3.140132029680194e-08	24
3498	0.024767226928011893	0.01251347129204305	0.012388178385769102	0.9764085710335564	-1	0	0	0.1	1	1.0	13	0.4166666666666667	0.7692307692307693	11	10	3	1	0	0.25	3	12	15	0.1111111111111111	0	0.23746589298113657	0.908900100137854	0.48363919117292065	0.924056157738047	0.7253603895098379	0.9334986536439284	0.9282334228356252	0.9227462036059823	1.0	0.18181818181818182	0.0	0.012388178385769102	31
4079	0.027278016195398186	0.008705132918948555	0.006476360166340668	0.9746855032616866	-1	0	0	0.2222222222222222	2	0.8181818181818182	9	0.5416666666666666	0.6363636363636364	8	7	4	3	0	0.375	3	8	13	0.2727272727272727	0	0.1	0.6780287286945627	0.48363919117292065	0.8982523426416829	0.7253603895098379	0.9208700680495252	0.9206530865258201	0.8572094524936684	0.25	0.25	0.0	0.006476360166340668	8
1013	0.0013898760111817573	3.381235270099655e-05	2.5033574725697073e-05	0.9906092601647373	-1	0	0	0.3333333333333333	1	1.0	2	1.0	1.0	2	2	1	1	0	0.25	1	4	4	0.16666666666666666	0	0.26089236694383394	0.5582998041772896	0.697083982934018	0.8942065251293124	0.6776835098769363	0.6169845833317995	0.9069098739867973	0.7208121717707853	1.0	0.5	0.0	2.5033574725697073e-05	11
4301	0.028011080367398043	0.012175433999956483	0.012101167895005548	0.9749499696902202	-1	0	0	0.1	1	1.0	13	0.4166666666666667	0.7692307692307693	11	10	3	3	0	0.25	3	12	15	0.3333333333333333	0	0.23746589298113657	0.908900100137854	0.48363919117292065	0.924056157738047	0.7253603895098379	0.9354393320456966	0.9292249062551273	0.9234959476751327	0.18181818181818182	0.18181818181818182	0.0	0.012101167895005548	25
4626	0.02662153016127195	0.012610761551729625	0.01180839017531294	0.9749851093063562	-1	0	0	0.1	1	1.0	13	0.4166666666666667	0.7692307692307693	11	10	3	3	0	0.25	3	12	15	0.3333333333333333	0	0.23746589298113657	0.908900100137854	0.48363919117292065	0.924056157738047	0.7253603895098379	0.9372822395357486	0.9292249062551273	0.9242211617938016	0.18181818181818182	0.2727272727272727	0.0	0.01180839017531294	19
154	0.0038821857528386025	0.0005717403036610226	-7.244006256042021e-05	0.9857153428934801	-1	0	0	0.5	2	0.6666666666666666	2	0.625	0.6666666666666666	4	2	0	0	0	0.5	4	2	5	0.0	0	0.6318848722028947	0.8664689780105032	0.1766908126936998	0.9302063837846647	0.3539101124722241	0.7275452316661566	0.8582423694468215	0.8598510419551858	0	0	0.0	-7.2440062560420216e-06	13
595	6.827449920893453e-09	6.554229531287301e-09	4.16915828171675e-10	0.999999298367826	-1	0	0	1.0	1	0	0	1.0	0	0	0	1	0	0	0.5	2	1	2	0.0	0	0	0	0	0	0	0	0	0	0	0	0	-0.1	0
740	0.0010850222177074772	0.000199931334675725	0.00019992691932879642	0.9966642279327066	-1	0	0	1.0	1	0	0	1.0	0	1	0	0	2	0	0.5	1	2	2	0.6666666666666666	0	0	0	0	0	0	0	0	0	0	0	0	0.00019992691932879642	25
5056	0.027213651130670494	0.012276741481988356	0.011918847550087978	0.9753769147050384	-1	0	0	0.1	1	1.0	13	0.4166666666666667	0.7692307692307693	11	10	3	3	0	0.25	3	12	15	0.3333333333333333	0	0.23746589298113657	0.908900100137854	0.48363919117292065	0.924056157738047	0.7253603895098379	0.9372822395357486	0.9292249062551273	0.9242211617938016	0.18181818181818182	0.2727272727272727	0.0	0.011918847550087978	16
5421	0.03430008807302017	0.0013086105224942278	0.0013036681638143024	0.9837437043713388	-1	0	0	0.2	2	0.8461538461538461	11	0.5	0.6153846153846154	9	8	5	3	0	0.3	3	10	15	0.23076923076923078	0	0.24195560808399286	0.821781098520114	0.48363919117292065	0.918116788717463	0.7253603895098379	0.9538157579429688	0.9348590897657492	0.9108811311417301	0.2222222222222222	0.3333333333333333	0.0	0.0013036681638143024	1
877	0.0	0.0	0.0	1.0	-1	0	0	0	0	0	0	1.0	0	0	0	0	0	0	1.0	1	1	1	0.0	0	0	0	0	0	0	0	0	0	0	0	0	-0.1	0
4784	0.022693534454039672	0.009123368281408289	-0.006324860788573008	0.9827020757910683	-1	0	0	0.16666666666666666	1	1.0	6	0.6666666666666666	0.6666666666666666	4	4	3	4	0	0.75	3	4	8	0.4	0	0.1	0.6445676342365465	0.3771675003097448	0.833262768774589	0.8584957957075574	0.7945543251428208	0.9615625402702129	0.7659516762334798	0.375	0.75	0.0	-0.0006324860788573008	0
4196	0.027188132412129733	0.012537440253683396	0.01248629954224134	0.9754227888035906	-1	0	0	0.1	1	1.0	13	0.4166666666666667	0.7692307692307693	11	10	3	3	0	0.25	3	12	15	0.3333333333333333	0	0.23746589298113657	0.908900100137854	0.48363919117292065	0.924056157738047	0.7253603895098379	0.9372822395357486	0.9292249062551273	0.9242211617938016	0.18181818181818182	0.2727272727272727	0.0	0.01248629954224134	58
4136	0.02658428225626012	0.012431192042441957	0.012141721592768646	0.9757559875263931	-1	0	0	0.1	1	1.0	13	0.4166666666666667	0.7692307692307693	11	10	3	3	0	0.25	3	12	15	0.3333333333333333	0	0.23746589298113657	0.908900100137854	0.48363919117292065	0.924056157738047	0.7253603895098379	0.9354393320456966	0.9292249062551273	0.9234959476751327	0.18181818181818182	0.18181818181818182	0.0	0.012141721592768646	42
4085	0.02689227877281344	0.012488456660099758	0.01227018999380039	0.9754967440622111	-1	0	0	0.1	1	1.0	13	0.4166666666666667	0.7692307692307693	11	10	3	3	0	0.25	3	12	15	0.3333333333333333	0	0.23746589298113657	0.908900100137854	0.48363919117292065	0.924056157738047	0.7253603895098379	0.9372822395357486	0.9292249062551273	0.9242211617938016	0.18181818181818182	0.2727272727272727	0.0	0.01227018999380039	28
450	0.001151840262922852	0.0006504054552239554	5.53018902065278e-06	0.9925608600219831	-1	0	0	0.3333333333333333	1	1.0	2	0.6666666666666666	0.5	1	1	2	2	0	0.6666666666666666	3	2	4	0.25	0	0.311842342653903	0.5	0.6981307661782166	0.5	0.7316420575621193	0.5	0.8704436548734937	0.5	1.0	1.0	0.8570507442579662	5.53018902065278e-06	26
1240	0.014015404181049887	0.00025633818563436665	-0.00022938189452506686	0.976642559965715	-1	0	0	0.3333333333333333	2	0.8333333333333334	5	0.5	0.6666666666666666	5	4	2	1	0	1.0	4	4	8	0.14285714285714285	0	0.23746589298113657	0.9209214160257658	0.48363919117292065	0.8701718397368274	0.7253603895098379	0.8911091779586001	0.9283178896834585	0.8959653384705896	1.0	0.4	0.0	-2.2938189452506684e-05	5
498	0.031094654676568148	0.005499484666805943	-0.0022497454001559557	0.9262122660419536	-1	0.25	1	0.3	3	0.7692307692307693	10	0.35714285714285715	0.5384615384615384	8	7	6	1	0	0.8571428571428571	7	6	15	0.06666666666666667	0	0.42687056748554203	0.8701092536784794	0.7210643164882671	0.8923698097286441	0.43771542089649296	0.9185514931502666	0.8529518843640014	0.895354739241793	1.0	0.125	0.0	-0.00022497454001559557	3
1107	0.0008025164173080249	0.0007325048168158623	0.0007324483930635857	0.989201072813118	-1	0	0	0.5	1	1.0	1	1.0	1.0	1	1	1	0	0	0.3333333333333333	1	3	3	0.0	0	0.6143271704865685	0.5	0.9105287746951152	0.5	0.6300066302440346	0.5	0.7958989802734234	0.5	0	0	0.0	0.0007324483930635857	35
3778	0.021477400401596184	0.011558348936161937	0.009236508956382257	0.9794541581988407	-1	0	0	0.125	1	1.0	10	1.0	0.9	9	9	2	3	0	0.08333333333333333	1	12	12	0.375	0	0.2520451748243159	0.9252772889823003	0.48363919117292065	0.9404043966017461	0.7253603895098379	0.9497865507031705	0.9371263639673667	0.9392509156446847	0.1111111111111111	0.3333333333333333	0.0	0.009236508956382257	11
4394	0.026424321174132754	0.012921672259334051	0.012911289932428087	0.9778184268820301	-1	0	0	0.1	1	1.0	12	0.3888888888888889	0.8333333333333334	10	10	3	3	0	0.25	3	12	14	0.3	0	0.24475553390272625	0.9169163504174355	0.48363919117292065	0.9320826509092556	0.7253603895098379	0.9434901617794812	0.9332841668053159	0.9316186329337292	0.1	0.3	0.0	0.012911289932428087	23
4069	0.06283326008609445	0.0055784004743359775	-0.004258098252597705	0.8387793700703755	-1	0	0	0.1	1	1.0	13	0.38461538461538464	0.8461538461538461	12	11	2	5	0	0.23076923076923078	13	3	15	0.7142857142857143	0	0.46093991205680124	0.9086403635035778	0.36438840555114654	0.9621478151582435	0.794323108709104	0.9261766731254675	0.9465749266937752	0.9362753656364468	0.08333333333333333	0.3333333333333333	0.0	-0.0004258098252597705	1
1478	0.02359730930949835	0.010324719481903511	0.005797210992989218	0.9753625666049752	-1	0	0	0.125	1	1.0	10	0.3333333333333333	0.8	8	8	3	2	0	0.4444444444444444	4	9	12	0.2	0	0.17602258741215795	0.9000932310887405	0.3771675003097448	0.9461180332332967	0.7621649747790474	0.946710645102457	0.94098250611065	0.9338276854732772	0.5625	0.375	0.0	0.005797210992989218	40
2989	0.025631012264253305	0.01228525017631831	0.011365588593750843	0.9734338256448675	-1	0	0	0.1	1	1.0	13	0.3125	0.8461538461538461	12	11	2	1	0	0.3333333333333333	4	12	15	0.14285714285714285	0	0.2520451748243159	0.9157002743535696	0.48363919117292065	0.9486552207583717	0.7253603895098379	0.9474449797086425	0.9403340868703033	0.9388447048563975	1.0	0.16666666666666666	0.0	0.011365588593750843	22
952	0.0008028162210929444	0.0007409175914903501	0.0007408642335285236	0.9890942136251215	-1	0	0	0.5	1	1.0	1	1.0	1.0	1	1	1	0	0	0.3333333333333333	1	3	3	0.0	0	0.6143271704865685	0.5	0.9465579378221796	0.5	0.6300066302440346	0.5	0.822084308866463	0.5	0	0	0.0	0.0007408642335285236	40
594	0.0010827920836915539	0.00028140434571033695	0.00028140122304862923	0.9966363356560841	-1	0	0	1.0	1	0	0	1.0	0	1	0	0	1	0	0.5	1	2	2	0.3333333333333333	0	0	0	0	0	0	0	0	0	0	0	0	0.00028140122304862923	90
1045	0.017262138185390487	0.0007949970665474212	0.0007354734199928765	0.9804376178573929	-1	0	0	0.42857142857142855	3	0.5	4	0.4166666666666667	0.5	5	4	4	0	0	0.6666666666666666	4	6	10	0.0	0	0.32734143773315444	0.9117838283381973	0.3743704668047278	0.9602247662431619	0.44259735057850175	0.8245891085007363	0.8487984987556598	0.9133912287787874	0	0	0.0	0.0007354734199928765	8
3192	0.030899584627524183	0.012185015627994008	0.011593404055727811	0.965482852114749	-1	0	0	0.1	1	1.0	13	0.3125	0.8461538461538461	11	11	3	1	0	0.3333333333333333	4	12	15	0.1	0	0.2520451748243159	0.9245803545165613	0.48363919117292065	0.932621059599768	0.7253603895098379	0.9390949241159592	0.9371263639673667	0.9323385595422643	1.0	0.2727272727272727	0.0	0.011593404055727811	27
2366	0.05961555306794585	0.004665901717777844	0.0027747335400737008	0.5735233093326737	-1	0	0	0.1	1	1.0	13	0.3125	0.8461538461538461	12	11	2	1	0	0.3333333333333333	4	12	15	0.14285714285714285	0	0.2520451748243159	0.7737201748884819	0.7576923918137889	0.8206399171042329	0.38769435077036535	0.8897516775137556	0.9160640103294169	0.8337967176550996	1.0	0.16666666666666666	0.0	0.0027747335400737008	8
2173	0.04529531280223665	0.01185496148427301	0.011070731511034737	0.9287684962037915	-1	0	0	0.1	1	1.0	13	0.23809523809523808	0.8461538461538461	11	11	3	1	0	0.7777777777777778	7	9	15	0.1	0	0.2520451748243159	0.905412547972151	0.48363919117292065	0.9674417691465053	0.7253603895098379	0.9301926337197011	0.9465749266937752	0.9397275204103093	1.0	0.2727272727272727	0.0	0.011070731511034737	12
1698	0.018192104384702167	0.009614392302160643	0.0061804023016926	0.979395803215712	-1	0	0	0.125	1	1.0	10	1.0	0.8	8	8	3	1	0	0.08333333333333333	1	12	12	0.1	0	0.1	0.8671183384219824	0.6015566622191759	0.9352438854895196	0.456875192154769	0.9496647474087232	0.9416748754799548	0.923750630928266	1.0	0.375	0.0	0.0061804023016926	31
5483	0.02679626559962443	0.012234992486188756	0.012068315829006098	0.9750632497915924	-1	0	0	0.1	1	1.0	13	0.4166666666666667	0.7692307692307693	11	10	3	3	0	0.25	3	12	15	0.3333333333333333	0	0.23746589298113657	0.908900100137854	0.48363919117292065	0.924056157738047	0.7253603895098379	0.9372822395357486	0.9292249062551273	0.9242211617938016	0.18181818181818182	0.2727272727272727	0.0	0.012068315829006098	14
5206	0.02678848440535396	0.012328786173700998	0.011986746447736245	0.9751179108437946	-1	0	0	0.1	1	1.0	13	0.4166666666666667	0.7692307692307693	11	10	3	3	0	0.25	3	12	15	0.3333333333333333	0	0.23746589298113657	0.908900100137854	0.48363919117292065	0.924056157738047	0.7253603895098379	0.9354393320456966	0.9292249062551273	0.9234959476751327	0.18181818181818182	0.18181818181818182	0.0	0.011986746447736245	23
3914	None	None	None	None	None	0	0	0.1	1	1.0	13	0.625	0.7692307692307693	10	10	4	2	0	0.16666666666666666	2	12	15	0.16666666666666666	0	0.24475553390272625	0.9169163504174355	0.48363919117292065	0.9320826509092556	0.7253603895098379	0.9434901617794812	0.9332841668053159	0.9316186329337292	0.55	0.3	0.0	None	0
550	0.004456619500045258	0.0004820553143923851	0.0004349957118248832	0.9824736868930665	-1	0	0	0.5	2	0.75	3	0.6	0.75	4	3	1	0	0	0.4	2	5	6	0.0	0	0.7633148564665502	0.9714317662426013	0.5353076396953238	0.9437883164884128	0.3731587849259564	0.8910881620377226	0.9224174381698748	0.9435548885140604	0	0	0.0	0.0004349957118248832	8
1447	0.031482410081078674	0.007945336373002944	0.005578152441672009	0.9680749456398998	-1	0	0	0.2	2	0.8461538461538461	11	0.3	0.7692307692307693	11	10	3	1	0	0.5	5	10	15	0.1111111111111111	0	0.2520451748243159	0.8242163952670399	0.48363919117292065	0.9074116661851184	0.44259735057850175	0.8930885780664274	0.8799385714663884	0.8790465958661624	1.0	0.2727272727272727	0.0	0.005578152441672009	59
460	0.028723732433494707	0.0065762031340151055	0.004708412222107906	0.9722517530265204	-1	0	0	0.2	2	0.8461538461538461	11	0.3409090909090909	0.7692307692307693	12	10	2	1	0	0.36363636363636365	4	11	15	0.16666666666666666	0	0.2896933062787352	0.8739431089516638	0.33638921120839627	0.9345060566513302	0.4955376702499539	0.9186918592275578	0.909738525128636	0.9121106233200343	1.0	0.25	0.0	0.004708412222107906	104
651	0.003374360370355615	0.0004738317248487472	0.0002865478609409284	0.9905548969186643	-1	0	0	0.75	3	0.3333333333333333	1	0.625	0.3333333333333333	4	1	0	1	0	0.5	2	4	5	1.0	0.6666666666666666	0.6238761235409156	0.7476219480196065	0.30890937662250556	0.9079615723605655	0.6184602296438029	0.9079921222309318	0.8585874828668433	0.868539755854479	1.0	0	0.0	0.0002865478609409284	11
2438	0.02775666605402696	0.011907269372737592	0.011603161665426936	0.9736745641388278	-1	0	0	0.1	1	1.0	13	0.3125	0.8461538461538461	12	11	2	1	0	0.3333333333333333	4	12	15	0.14285714285714285	0	0.2520451748243159	0.9178877917819361	0.48363919117292065	0.9486552207583717	0.7253603895098379	0.9474449797086425	0.9403340868703033	0.939391259293853	1.0	0.25	0.0	0.011603161665426936	48
125	0.052397258749330565	0.004819123260317226	0.004720365587485708	0.98578000581839	-1	0	0	0.2	2	0.9230769230769231	12	0.25	0.6923076923076923	9	9	5	1	0	0.6	6	10	15	0.07142857142857142	0	0.28242086409930367	0.9727777635911943	0.49669446938300793	0.8219099167346048	0.3017968169772484	0.7310402774554033	0.8548058103912632	0.8844357517819128	1.0	0	0.0	0.004720365587485708	21
209	0.0009617147145888322	0.0002464119458121685	-1.400970310997435e-06	0.9957015824384025	-1	0	0	1.0	1	0	0	1.0	0	1	0	0	1	0	0.5	2	1	2	0.3333333333333333	0	0	0	0	0	0	0	0	0	0	0	0	-1.400970310997435e-07	25
5491	0.02611658526887927	0.01311255927807789	0.013063166983015047	0.9758791580693165	-1	0	0	0.1	1	1.0	13	0.4166666666666667	0.7692307692307693	11	10	3	2	0	0.25	3	12	15	0.2222222222222222	0	0.2520451748243159	0.9077031582561361	0.48363919117292065	0.924056157738047	0.7253603895098379	0.9345490554549789	0.9292249062551273	0.9228097395823321	0.5454545454545454	0.2727272727272727	0.0	0.013063166983015047	49
657	0.0	0.0	0.0	1.0	-1	0	0	0	0	0	0	1.0	0	0	0	0	2	0	1.0	1	1	1	0.5	0	0	0	0	0	0	0	0	0	0	0	0	-0.1	0
4486	0.027037933600693505	0.012235944963132206	0.01215365874021322	0.9752323396723623	-1	0	0	0.1	1	1.0	13	0.4166666666666667	0.7692307692307693	11	10	3	3	0	0.25	3	12	15	0.3333333333333333	0	0.23746589298113657	0.908900100137854	0.48363919117292065	0.924056157738047	0.7253603895098379	0.9372822395357486	0.9292249062551273	0.9242211617938016	0.18181818181818182	0.2727272727272727	0.0	0.01215365874021322	30
841	0.001083963598839623	0.000283033004362102	0.0002830306095874986	0.9967002868335313	-1	0	0	1.0	1	0	0	1.0	0	1	0	0	0	0	0.5	1	2	2	0.0	0	0	0	0	0	0	0	0	0	0	0	0	0.0002830306095874986	31
3349	0.03083178321012211	0.012481355931085257	0.011748199085182156	0.9666826498746794	-1	0	0	0.1	1	1.0	13	0.3125	0.8461538461538461	11	11	3	1	0	0.3333333333333333	4	12	15	0.1	0	0.2520451748243159	0.9245803545165613	0.48363919117292065	0.9349070999673119	0.7253603895098379	0.9390949241159592	0.9371263639673667	0.933111728091133	1.0	0.18181818181818182	0.0	0.011748199085182156	16
2944	0.02099739786956839	0.0012933150219606826	0.0011626269715993317	0.9841107007437709	-1	0	0	0.2	2	0.8461538461538461	11	0.38461538461538464	0.6923076923076923	9	9	5	0	0	0.23076923076923078	3	13	15	0.0	0	0.1	0.9108003376994872	0.48363919117292065	0.9555474553405465	0.548477989921406	0.9508238650476774	0.9371263639673667	0.9418275156235529	0	0	0.0	0.0011626269715993317	0
1582	0.043786160345939164	0.011438500509003205	0.01141596628714094	0.9519509446966061	-1	0	0	0.1	1	1.0	12	0.25925925925925924	0.8333333333333334	10	10	3	2	0	0.6666666666666666	6	9	14	0.2	0	0.24475553390272625	0.8911650654564162	0.48363919117292065	0.9518483675971336	0.7253603895098379	0.9325164433556247	0.9406532573554592	0.9289662267977267	0.6	0.3	0.0	0.01141596628714094	90
2395	0.04930687950330886	0.0013223052967620674	0.0001807282912223199	0.911057159592532	-1	0	0	0.1	1	1.0	13	0.375	0.8461538461538461	12	11	2	1	0	0.4	10	4	15	0.14285714285714285	0	0.2520451748243159	0.895151857597287	0.48363919117292065	0.9486552207583717	0.7253603895098379	0.9606599100419422	0.9380865278645785	0.9400325705426884	1.0	0.25	0.0	0.0001807282912223199	2
923	3.7181347510299872e-09	3.7093325009027663e-09	-1.8881887429874435e-10	0.9999998100754726	-1	0	0	0	0	0	0	1.0	0	0	0	0	1	0	1.0	1	1	1	0.25	0	0	0	0	0	0	0	0	0	0	0	0	-0.1	0
2320	0.026466784799403457	0.012064105648034342	0.01167882857859712	0.9751478398639242	-1	0	0	0.1	1	1.0	13	0.3125	0.8461538461538461	12	11	2	1	0	0.3333333333333333	4	12	15	0.14285714285714285	0	0.2520451748243159	0.9178877917819361	0.48363919117292065	0.9531023637048458	0.6769669447799724	0.94471351070153	0.9384688897825696	0.9401781769707738	1.0	0.16666666666666666	0.0	0.01167882857859712	20
4350	0.023961581666125106	0.011254514715831502	0.008224458948682154	0.9772347594142575	-1	0	0	0.1	1	1.0	13	0.4166666666666667	0.7692307692307693	11	10	3	3	0	0.25	3	12	15	0.3333333333333333	0	0.23746589298113657	0.908900100137854	0.48363919117292065	0.9428221082783287	0.7253603895098379	0.9372822395357486	0.9282334228356252	0.931018632414724	0.18181818181818182	0.2727272727272727	0.0	0.008224458948682154	7
4695	0.026952527575811604	0.012631998376813737	0.012516329789341793	0.9756330299635863	-1	0	0	0.1	1	1.0	13	0.4166666666666667	0.7692307692307693	11	10	3	3	0	0.25	3	12	15	0.3333333333333333	0	0.23746589298113657	0.908900100137854	0.48363919117292065	0.924056157738047	0.7253603895098379	0.9372822395357486	0.9292249062551273	0.9242211617938016	0.18181818181818182	0.2727272727272727	0.0	0.012516329789341793	24
4721	0.025728034547620925	0.0018346337774503053	0.0009413866640501007	0.9769678884795935	-1	0	0	0.3	3	0.6923076923076923	9	0.2777777777777778	0.5384615384615384	9	7	5	2	0	0.6666666666666666	6	9	15	0.16666666666666666	0	0.10703002479966264	0.8532806720518652	0.48363919117292065	0.9238922649805638	0.7253603895098379	0.9603123032545594	0.9510952821314391	0.9228045302317291	0.611111111111111	0.2222222222222222	0.0	0.0009413866640501007	2
5006	0.026208106076401668	0.012969966782020921	0.012967308833809683	0.9757109175335016	-1	0	0	0.1	1	1.0	13	0.4166666666666667	0.7692307692307693	11	10	3	3	0	0.25	3	12	15	0.3333333333333333	0	0.2520451748243159	0.9077031582561361	0.48363919117292065	0.924056157738047	0.7253603895098379	0.9372822395357486	0.9292249062551273	0.9238849815594962	0.2727272727272727	0.2727272727272727	0.0	0.012967308833809683	115
5103	0.023026949615623234	0.0025597873129474262	0.002438400499240131	0.9778525599077467	-1	0	0	0.1	1	1.0	13	0.38461538461538464	0.8461538461538461	11	11	3	0	0	0.23076923076923078	3	13	15	0.0	0	0.2520451748243159	0.9159192089887815	0.48363919117292065	0.9610124034951877	0.7253603895098379	0.9623836290231961	0.9465749266937752	0.9500245462112653	0	0	0.0	0.002438400499240131	0
2414	0.02688309342702649	0.011253279914460252	0.011055227969322491	0.975661428681157	-1	0	0	0.1	1	1.0	13	0.3125	0.8461538461538461	12	11	2	1	0	0.3333333333333333	4	12	15	0.14285714285714285	0	0.2520451748243159	0.9157002743535696	0.48363919117292065	0.9465891966039285	0.6769669447799724	0.94471351070153	0.932816309462729	0.9369974448145512	1.0	0.16666666666666666	0.0	0.011055227969322491	23
4575	0.027208611944589355	0.012489068200687023	0.012485075960351673	0.9757760859685705	-1	0	0	0.1	1	1.0	13	0.4166666666666667	0.7692307692307693	11	10	3	3	0	0.25	3	12	15	0.3333333333333333	0	0.23746589298113657	0.908900100137854	0.48363919117292065	0.924056157738047	0.7253603895098379	0.9354393320456966	0.9292249062551273	0.9234959476751327	0.18181818181818182	0.18181818181818182	0.0	0.012485075960351673	28
391	1.4134819898698209e-05	2.704072736847532e-07	2.6427164654685766e-07	0.9999972298821954	-1	0	0	0.6666666666666666	2	0.5	1	0.6666666666666666	0.5	3	1	0	0	0	0.6666666666666666	3	2	4	0.0	0	0.7619347438753027	0.5663823788640279	0.31142606670434547	0.6304414597546028	0.28502631470762346	0.6812962774724556	0.9085608483708807	0.6272220334786864	0	0	0.0	2.6427164654685766e-07	15
4378	0.026386385836453335	0.012532926574304666	0.01218409426485527	0.9751726842636897	-1	0	0	0.1	1	1.0	13	0.4166666666666667	0.7692307692307693	11	10	3	3	0	0.25	3	12	15	0.3333333333333333	0	0.23746589298113657	0.908900100137854	0.48363919117292065	0.924056157738047	0.7253603895098379	0.9354393320456966	0.9292249062551273	0.9234959476751327	0.18181818181818182	0.18181818181818182	0.0	0.01218409426485527	32
1474	0.04071439382734087	0.010326363001907887	0.009878621308776533	0.9577769161201991	-1	0	0	0.1	1	1.0	12	0.3111111111111111	0.75	10	9	3	3	0	0.5555555555555556	5	9	14	0.3333333333333333	0	0.24475553390272625	0.8911650654564162	0.48363919117292065	0.9518483675971336	0.6769669447799724	0.9279035210578532	0.9330174593509879	0.9273867665844343	0.1	0.2	0.0	0.009878621308776533	37
5184	0.026406891165130807	0.012922855066264463	0.012668031875710752	0.9761325267538628	-1	0	0	0.1	1	1.0	13	0.4166666666666667	0.7692307692307693	11	10	3	3	0	0.25	3	12	15	0.3333333333333333	0	0.2520451748243159	0.9077031582561361	0.48363919117292065	0.924056157738047	0.7253603895098379	0.9372822395357486	0.9292249062551273	0.9238849815594962	0.18181818181818182	0.2727272727272727	0.0	0.012668031875710752	37
3546	0.01923590774028797	0.0006426861490571794	-0.0005945589055507316	0.980399489114764	-1	0	0	0.1	1	1.0	13	1.0	0.8461538461538461	12	11	2	0	0	0.06666666666666667	1	15	15	0.0	0	0.2520451748243159	0.923390447497961	0.5850781508864957	0.9577487188719475	0.6369191897156219	0.9631950984631127	0.9420310425616559	0.9506544024268518	0	0	0.0	-5.9455890555073166e-05	1
757	0.0008112635870282761	0.0006388631996540257	0.0006388176574182269	0.9870014521043237	-1	0	0	0.5	1	1.0	1	1.0	1.0	1	1	1	2	0	0.3333333333333333	1	3	3	0.3333333333333333	0	0.6963035863755775	0.5	0.9825871009492438	0.5	0.6300066302440346	0.5	0.8219986240383689	0.5	1.0	0	0.04646384405007589	0.0006388176574182269	16
4081	0.024630224225132828	0.012399089112769365	0.011766179637384057	0.9763246830046448	-1	0	0	0.1	1	1.0	12	0.3888888888888889	0.8333333333333334	10	10	3	3	0	0.25	3	12	14	0.3	0	0.24475553390272625	0.9169163504174355	0.48363919117292065	0.9320826509092556	0.7253603895098379	0.9434901617794812	0.9332841668053159	0.9316186329337292	0.1	0.3	0.0	0.011766179637384057	26
4457	0.02692103894331683	0.010261516198280318	0.009695468065294203	0.976034962574247	-1	0	0	0.1	1	1.0	13	0.4166666666666667	0.7692307692307693	11	10	3	3	0	0.25	3	12	15	0.3333333333333333	0	0.23746589298113657	0.9084271569000556	0.48363919117292065	0.924056157738047	0.7253603895098379	0.9372822395357486	0.9292249062551273	0.9240880196423751	0.18181818181818182	0.2727272727272727	0.0	0.009695468065294203	16
3725	0.026433023892371073	0.012220720456233689	0.012146247492803536	0.9758045590676078	-1	0	0	0.1	1	1.0	13	0.4166666666666667	0.7692307692307693	11	10	3	3	0	0.25	3	12	15	0.3333333333333333	0	0.23746589298113657	0.908900100137854	0.48363919117292065	0.924056157738047	0.7253603895098379	0.9372822395357486	0.9292249062551273	0.9242211617938016	0.18181818181818182	0.2727272727272727	0.0	0.012146247492803536	33
2032	0.03706063484744185	0.008848742729096583	0.005236382699825308	0.959174939986318	-1	0	0	0.1	1	1.0	13	0.25	0.8461538461538461	11	11	3	1	0	0.6	6	10	15	0.1	0	0.23746589298113657	0.890394210752404	0.48363919117292065	0.9386470744393376	0.7253603895098379	0.936731018363729	0.9331528746215462	0.9245514171606273	1.0	0.18181818181818182	0.0	0.005236382699825308	7
2136	0.026633083416709905	0.012021801093704113	0.011298638316850148	0.9739823614616355	-1	0	0	0.1	1	1.0	13	0.3125	0.8461538461538461	12	11	2	1	0	0.3333333333333333	4	12	15	0.14285714285714285	0	0.2520451748243159	0.9178877917819361	0.48363919117292065	0.9486552207583717	0.7253603895098379	0.9474449797086425	0.9403340868703033	0.939391259293853	1.0	0.25	0.0	0.011298638316850148	19
1141	0.03869026619577016	0.012498811794413147	0.01106779228337829	0.9580196548977241	-1	0	0	0.1	1	1.0	12	0.3111111111111111	0.75	10	9	3	3	0	0.5555555555555556	5	9	14	0.3333333333333333	0	0.24475553390272625	0.8911650654564162	0.48363919117292065	0.9585747718250507	0.7253603895098379	0.9325164433556247	0.9330174593509879	0.9323536757797037	0.2	0.3	0.0	0.01106779228337829	28
3308	0.027040977218845734	0.013809249308300462	0.013440469622419347	0.9737610374101966	-1	0	0	0.1	1	1.0	13	0.3125	0.8461538461538461	12	11	2	1	0	0.3333333333333333	4	12	15	0.14285714285714285	0	0.2520451748243159	0.9157002743535696	0.48363919117292065	0.9485464875654206	0.7253603895098379	0.9474449797086425	0.9404735749582976	0.938802010434841	1.0	0.25	0.0	0.013440469622419347	20
1168	0.0007868009442656951	0.0007187057698116146	0.0007186545119800066	0.989278264320886	-1	0	0	0.5	1	1.0	1	1.0	1.0	1	1	1	0	0	0.3333333333333333	1	3	3	0.0	0	0.6143271704865685	0.5	0.9105287746951152	0.5	0.6300066302440346	0.5	0.7958989802734234	0.5	0	0	0.0	0.0007186545119800066	32
2455	0.027351636173782504	0.012213874220157338	0.011492752511637463	0.9739362607555662	-1	0	0	0.1	1	1.0	13	0.3125	0.8461538461538461	12	11	2	1	0	0.3333333333333333	4	12	15	0.14285714285714285	0	0.2520451748243159	0.9178877917819361	0.48363919117292065	0.9486552207583717	0.7253603895098379	0.9474449797086425	0.9403340868703033	0.939391259293853	1.0	0.25	0.0	0.011492752511637463	30
3664	0.027143497143525416	0.012841833454495757	0.012485420547155249	0.9758014734474919	-1	0	0	0.1	1	1.0	13	0.4166666666666667	0.7692307692307693	11	10	3	3	0	0.25	3	12	15	0.3333333333333333	0	0.23746589298113657	0.908900100137854	0.48363919117292065	0.924056157738047	0.7253603895098379	0.9013752183401754	0.9292249062551273	0.9119129289484287	0.18181818181818182	0.2727272727272727	0.0	0.012485420547155249	83
2045	0.025877041386039957	0.011553832711311073	0.0108813341484529	0.9750503249819005	-1	0	0	0.1	1	1.0	13	0.3125	0.8461538461538461	12	11	2	1	0	0.3333333333333333	4	12	15	0.14285714285714285	0	0.2520451748243159	0.9178877917819361	0.48363919117292065	0.9487242434109138	0.7253603895098379	0.9474449797086425	0.9404735749582976	0.9394181643283335	1.0	0.16666666666666666	0.0	0.0108813341484529	24
899	0.0010668272654501046	0.00024112127480008767	0.00024111564160640722	0.9965742451165336	-1	0	0	1.0	1	0	0	1.0	0	1	0	0	1	0	0.5	1	2	2	0.3333333333333333	0	0	0	0	0	0	0	0	0	0	0	0	0.00024111564160640722	16
2892	0.020597085180775805	0.0009457650967169844	0.0008891431034046413	0.9816491926290996	-1	0	0	0.2	2	0.8461538461538461	11	0.5357142857142857	0.6923076923076923	11	9	3	0	0	0.14285714285714285	2	14	15	0.0	0	0.2520451748243159	0.9159192089887815	0.48363919117292065	0.9549521340736341	0.6278381042963528	0.9287078841739463	0.9372577337551987	0.9352147389513935	0	0	0.0	0.0008891431034046413	0
1265	0.0013269028370870373	0.0005466094890887193	0.0005455005041473935	0.9931226026312537	-1	0	0	0.5	2	0.3333333333333333	1	0.625	0.3333333333333333	2	1	2	0	0	0.5	2	4	5	0.0	0	0.48780777467574293	0.9135384767894019	0.47348124196474706	0.907275096949139	0.6368006327829321	0.9379224222944762	0.9130268984186415	0.9206520096074091	0	0	0.0	0.0005455005041473935	10
3222	0.031387259887559533	0.011670005572487804	0.011562578410461086	0.9655703439525605	-1	0	0	0.1	1	1.0	13	0.3125	0.8461538461538461	11	11	3	1	0	0.3333333333333333	4	12	15	0.1	0	0.2520451748243159	0.9245803545165613	0.48363919117292065	0.932621059599768	0.7253603895098379	0.9390949241159592	0.9371263639673667	0.9323385595422643	1.0	0.2727272727272727	0.0	0.011562578410461086	19
1263	0.033508077009535585	0.0014432360330785799	-0.0009194141450490537	0.953022341350586	-1	0	0	0.1111111111111111	1	1.0	11	0.28888888888888886	0.8181818181818182	9	9	3	0	0	0.5555555555555556	9	5	13	0.0	0	0.1377696229272897	0.8192143265871225	0.8280346207254435	0.9394604662950728	0.6300066302440346	0.8313631599482377	0.9292249062551273	0.8753870888690027	0	0	0.0	-9.194141450490537e-05	1
1143	0.0015040292839764698	0.0004553836869596857	0.0004553810119208048	0.9803671511842065	-1	0	0	0.3333333333333333	1	1.0	2	1.0	1.0	2	2	1	1	0	0.25	1	4	4	0.16666666666666666	0	0.7758213629838376	0.8340963776577582	0.7159691119219169	0.8749657045734114	0.6781896556573177	0.8326515756665281	0.8484842844245011	0.8483466404973349	1.0	0	0.0	0.0004553810119208048	10
5327	0.02669944997748629	0.0131100235146107	0.013102347628641264	0.9765235689764374	-1	0	0	0.1	1	1.0	13	0.4166666666666667	0.7692307692307693	11	10	3	3	0	0.25	3	12	15	0.3333333333333333	0	0.2520451748243159	0.9077031582561361	0.48363919117292065	0.924056157738047	0.7253603895098379	0.9372822395357486	0.9292249062551273	0.9238849815594962	0.18181818181818182	0.2727272727272727	0.0	0.013102347628641264	45
4977	0.024198212802715773	0.007112174563083688	0.006684734942820652	0.9797603174056835	-1	0	0	0.1	1	1.0	13	0.4166666666666667	0.7692307692307693	11	10	3	3	0	0.25	3	12	15	0.3333333333333333	0	0.23746589298113657	0.908900100137854	0.48363919117292065	0.9216707259340149	0.7253603895098379	0.9354393320456966	0.9292249062551273	0.9227029821221129	0.18181818181818182	0.18181818181818182	0.0	0.006684734942820652	14
4380	0.020664907144099222	0.010568515628993762	0.00904044533370561	0.9794585921953916	-1	0	0	0.125	1	1.0	9	0.4074074074074074	0.7777777777777778	7	7	3	3	0	0.3333333333333333	3	9	11	0.3	0	0.1	0.6747541835056582	0.5787968804127637	0.8340998792880783	0.4470446491225218	0.8467863516483942	0.8972143117270945	0.7943665574860971	0.14285714285714285	0.2857142857142857	0.0	0.00904044533370561	10
2620	0.02675371842016975	0.011316640200972195	0.010953965631411627	0.9751196103919604	-1	0	0	0.1	1	1.0	13	0.3125	0.8461538461538461	12	11	2	1	0	0.3333333333333333	4	12	15	0.14285714285714285	0	0.2520451748243159	0.9178877917819361	0.48363919117292065	0.9465891966039285	0.7253603895098379	0.9474449797086425	0.9404735749582976	0.9385963528939616	1.0	0.25	0.0	0.010953965631411627	16
4517	0.025327107312796377	0.012663655866479495	0.011953078121537479	0.9753708520075705	-1	0	0	0.1	1	1.0	13	0.4166666666666667	0.7692307692307693	11	10	3	3	0	0.25	3	12	15	0.3333333333333333	0	0.2520451748243159	0.9060716885151645	0.48363919117292065	0.924056157738047	0.7253603895098379	0.9039924083774767	0.9221134265508527	0.9118085204571004	0.2727272727272727	0.2727272727272727	0.0	0.011953078121537479	18
3048	0.02136396007813815	0.011569327181562356	0.009384084402951551	0.9786453175393977	-1	0	0	0.125	1	1.0	10	1.0	0.9	9	9	2	2	0	0.08333333333333333	1	12	12	0.25	0	0.2520451748243159	0.9252772889823003	0.48363919117292065	0.9404043966017461	0.7253603895098379	0.9497865507031705	0.9371263639673667	0.9392509156446847	0.5555555555555556	0.3333333333333333	0.0	0.009384084402951551	13
466	None	None	None	None	None	0	0	0.4	4	0.5384615384615384	7	0.5357142857142857	0.5384615384615384	8	7	6	2	0	0.5714285714285714	7	4	15	0.13333333333333333	0	0.9292493767482981	0.9084917570164526	0.27759841114090084	0.8902597355734138	0.22631610940561103	0.6654051415969501	0.9620688319914903	0.8444970378639545	0.5625	0.125	0.0	None	0
341	1.6825276138023275e-06	2.5238218574136538e-08	2.427466559651528e-08	0.9999992286512938	-1	0	0	1.0	1	0	0	1.0	0	1	0	0	3	0	0.5	2	1	2	1.0	0	0	0	0	0	0	0	0	0	0	0	0	2.427466559651528e-08	23
3438	0.03695773358991645	0.007136309314346621	0.00680543559238124	0.9533353045778792	-1	0	0	0.1	1	1.0	13	0.3125	0.8461538461538461	11	11	3	1	0	0.3333333333333333	4	12	15	0.1	0	0.2520451748243159	0.9172808521270734	0.48363919117292065	0.9347808725231992	0.7253603895098379	0.898424689924633	0.9292249062551273	0.9180484119828805	1.0	0.18181818181818182	0.0	0.00680543559238124	6
3408	0.029280277941846625	0.012119875762985639	0.012091529703568265	0.9682726888821163	-1	0	0	0.1	1	1.0	13	0.3125	0.8461538461538461	11	11	3	1	0	0.3333333333333333	4	12	15	0.1	0	0.2520451748243159	0.9245803545165613	0.48363919117292065	0.9347808725231992	0.7253603895098379	0.9354573828643242	0.9292249062551273	0.931768652570135	1.0	0.18181818181818182	0.0	0.012091529703568265	49
3443	0.03060678188892116	0.012156576632800623	0.011822493771671518	0.9651699457463208	-1	0	0	0.1	1	1.0	13	0.3125	0.8461538461538461	11	11	3	1	0	0.3333333333333333	4	12	15	0.1	0	0.2520451748243159	0.9245803545165613	0.48363919117292065	0.932621059599768	0.7253603895098379	0.9390949241159592	0.9371263639673667	0.9323385595422643	1.0	0.2727272727272727	0.0	0.011822493771671518	48
1856	0.049325737025170256	0.011230018065294844	0.010465426935691646	0.9423430091232763	-1	0	0	0.1	1	1.0	13	0.23809523809523808	0.8461538461538461	11	11	3	1	0	0.7777777777777778	7	9	15	0.1	0	0.2520451748243159	0.905412547972151	0.48363919117292065	0.9441545192847555	0.7253603895098379	0.9301926337197011	0.9282334228356252	0.9281584694749302	1.0	0.2727272727272727	0.0	0.010465426935691646	35
1978	0.025463748357347257	0.005305861137553492	0.005061162257188739	0.9798865062114192	-1	0	0	0.1	1	1.0	13	1.0	0.6923076923076923	9	9	5	2	0	0.06666666666666667	1	15	15	0.14285714285714285	0	0.2520451748243159	0.9234205649579957	0.48363919117292065	0.937398680208883	0.7253603895098379	0.9497865507031705	0.9371263639673667	0.9377316743433347	0.5555555555555556	0.3333333333333333	0.0	0.005061162257188739	3
541	0.0013149652229438847	0.00015753227879226724	0.0001575209059733838	0.9887390049231324	-1	0	0	0.5	1	1.0	1	1.0	1.0	2	1	0	1	0	0.3333333333333333	1	3	3	0.3333333333333333	0	0.5083015143384919	0.7427395714821037	0.8748440080247502	0.7775697739414811	0.5562057098002926	0.6765603707568585	0.8366890989097072	0.7343114622121445	1.0	0	0.0	0.0001575209059733838	29
2504	0.02795247404199975	0.012509433041436428	0.011924866448792395	0.9731076228462533	-1	0	0	0.1	1	1.0	13	0.3125	0.8461538461538461	12	11	2	1	0	0.3333333333333333	4	12	15	0.14285714285714285	0	0.2520451748243159	0.9178877917819361	0.48363919117292065	0.9486552207583717	0.6769669447799724	0.94471351070153	0.9332841668053159	0.9383668592596001	1.0	0.16666666666666666	0.0	0.011924866448792395	29
5082	0.017950841663656826	0.002433841564857291	0.00242951106493982	0.94871097325992	-1	0	0	0.2	2	0.9230769230769231	12	0.3125	0.7692307692307693	11	10	3	2	0	0.3333333333333333	4	12	15	0.2222222222222222	0	0.2520451748243159	0.8844257507713141	0.48363919117292065	0.9705565917985246	0.730006840848991	0.9536541435512665	0.9676860676737126	0.9453977893687298	0.5909090909090909	0.36363636363636365	0.0	0.00242951106493982	3
2233	0.026686452978305915	0.009648734734688516	0.009624731493638197	0.9792385080154661	-1	0	0	0.1	1	1.0	13	0.3125	0.8461538461538461	12	11	2	1	0	0.3333333333333333	4	12	15	0.14285714285714285	0	0.2520451748243159	0.9178877917819361	0.48363919117292065	0.9562966343520029	0.7253603895098379	0.9474449797086425	0.9420310425616559	0.9425232412438579	1.0	0.25	0.0	0.009624731493638197	11
3116	0.02642440890395862	0.012554546544652967	0.012046500600604772	0.9732072344898127	-1	0	0	0.1	1	1.0	13	0.3125	0.8461538461538461	12	11	2	1	0	0.3333333333333333	4	12	15	0.14285714285714285	0	0.2520451748243159	0.9178877917819361	0.48363919117292065	0.9486552207583717	0.7253603895098379	0.9497544767866419	0.9403340868703033	0.9402841266262976	1.0	0.16666666666666666	0.0	0.012046500600604772	23
598	0.0009048194997008817	0.00031378534878869434	4.7599132614009084e-07	0.9958179663496718	-1	0	0	1.0	2	0.0	0	1.0	0	2	0	0	0	0	0.3333333333333333	3	1	3	0.0	1.0	0	0	0	0	0	0	0	0	0	0	0	4.7599132614009084e-07	22
1859	0.03258518671652083	0.0061145786210786415	0.004423041053303857	0.9622690357884901	-1	0	0	0.1	1	1.0	12	0.3111111111111111	0.75	10	9	3	3	0	0.5555555555555556	5	9	14	0.3333333333333333	0	0.24475553390272625	0.8911650654564162	0.48363919117292065	0.9486706792787107	0.6769669447799724	0.9279035210578532	0.9215098859510761	0.9258626522451112	0.2	0.2	0.0	0.004423041053303857	7
3139	0.0308662715885898	0.011549511320485983	0.010763852460814351	0.9674252234384595	-1	0	0	0.1	1	1.0	13	0.3125	0.8461538461538461	11	11	3	1	0	0.3333333333333333	4	12	15	0.1	0	0.2520451748243159	0.9245803545165613	0.48363919117292065	0.932621059599768	0.7253603895098379	0.9390949241159592	0.9371263639673667	0.9323385595422643	1.0	0.2727272727272727	0.0	0.010763852460814351	22
4959	0.028474609862735308	0.009952422026440927	0.00980471109069298	0.9726016012033989	-1	0	0	0.1	1	1.0	13	0.45454545454545453	0.7692307692307693	10	10	4	2	0	0.2727272727272727	3	11	15	0.16666666666666666	0	0.23746589298113657	0.9172375358440157	0.48363919117292065	0.9214614673557927	0.7253603895098379	0.9196343991707118	0.9332841668053159	0.9194613736708867	0.6	0.3	0.0	0.00980471109069298	18
1441	0.026312501510484088	0.005611876326201254	0.003107684781948731	0.975351338031007	-1	0	0	0.3	3	0.6923076923076923	9	0.3409090909090909	0.6923076923076923	12	9	2	1	0	0.36363636363636365	4	11	15	0.2	0.5	0.41038551794563627	0.8881283525251483	0.33638921120839627	0.9002312922819594	0.5355854253143043	0.9153245086593234	0.9068576458587785	0.901795690306335	1.0	0.25	0.0	0.003107684781948731	35
5130	0.026738734653121623	0.01288253325812036	0.012723335395040995	0.97612427023137	-1	0	0	0.1	1	1.0	13	0.4166666666666667	0.7692307692307693	11	10	3	3	0	0.25	3	12	15	0.3333333333333333	0	0.2520451748243159	0.9077031582561361	0.48363919117292065	0.924056157738047	0.7253603895098379	0.9372822395357486	0.9292249062551273	0.9238849815594962	0.18181818181818182	0.2727272727272727	0.0	0.012723335395040995	25
2330	0.02679663176447758	0.011279468491402812	0.010862611959205555	0.9751769145298768	-1	0	0	0.1	1	1.0	13	0.3125	0.8461538461538461	12	11	2	1	0	0.3333333333333333	4	12	15	0.14285714285714285	0	0.2520451748243159	0.9178877917819361	0.48363919117292065	0.9465891966039285	0.758196589964381	0.9493323648213936	0.9453553144153463	0.9393330335021067	1.0	0.25	0.0	0.010862611959205555	20
2613	0.025831103859859813	0.011361544140326927	0.011121754769897244	0.9759690599442961	-1	0	0	0.1	1	1.0	13	0.3125	0.8461538461538461	12	11	2	1	0	0.3333333333333333	4	12	15	0.14285714285714285	0	0.2520451748243159	0.9157002743535696	0.48363919117292065	0.9465891966039285	0.7253603895098379	0.9474449797086425	0.9404735749582976	0.9380431029678113	1.0	0.25	0.0	0.011121754769897244	22
939	0.012834450946132399	0.00159487995557318	0.0006686668340394811	0.9859217100018289	-1	0	0	0.2	1	1.0	5	0.5833333333333334	0.8	4	4	2	0	0	0.3333333333333333	2	6	7	0.0	0	0.29855924504347786	0.8085104899251154	0.9361552580733787	0.9754172215608887	0.4984778846189277	0.833319276950017	0.9262657865541681	0.9040888587279186	0	0	0.0	0.0006686668340394811	8
1688	0.039103607625009106	0.010335817309813713	0.00927451154425766	0.9587524172052977	-1	0	0	0.1	1	1.0	12	0.3111111111111111	0.75	10	9	3	3	0	0.5555555555555556	5	9	14	0.3333333333333333	0	0.24475553390272625	0.8993077918740859	0.48363919117292065	0.9518483675971336	0.6769669447799724	0.9279035210578532	0.9334840158001	0.9293125274324723	0.1	0.3	0.0	0.00927451154425766	39
2595	0.026716637945314807	0.012868668298156865	0.011668836892958003	0.9746224248874413	-1	0	0	0.1	1	1.0	13	0.3125	0.8461538461538461	12	11	2	1	0	0.3333333333333333	4	12	15	0.14285714285714285	0	0.2520451748243159	0.9157002743535696	0.48363919117292065	0.9486552207583717	0.7253603895098379	0.9474449797086425	0.9403340868703033	0.9388447048563975	1.0	0.25	0.0	0.011668836892958003	52
1450	0.023358005089484914	0.0035435025021506215	0.0033699064481570425	0.9782053475138228	-1	0	0	0.2	2	0.8461538461538461	11	0.2727272727272727	0.7692307692307693	11	10	3	1	0	0.45454545454545453	5	11	15	0.1111111111111111	0	0.2520451748243159	0.8605681523974342	0.48363919117292065	0.8581399160661211	0.4470446491225218	0.9160798739774612	0.9075871974286801	0.881152926951688	1.0	0.18181818181818182	0.0	0.0033699064481570425	47
3717	0.020997530324907615	0.002800145967462802	0.0008911689068752229	0.9822483475283855	-1	0	0	0.25	2	0.8	8	0.4	0.6	6	6	5	2	0	0.3	3	10	12	0.14285714285714285	0	0.17142671904936393	0.8211707178506708	0.28771974460923216	0.8786427066481964	0.7621649747790474	0.9107696833617918	0.9366746670311586	0.8746085497791	0.5833333333333334	0.5	0.0	0.0008911689068752229	3
1799	0.030499603012619943	0.0026743639803671524	0.002513216255250496	0.9682232249300952	-1	0	0	0.1	1	1.0	13	0.3125	0.8461538461538461	12	11	2	2	0	0.3333333333333333	4	12	15	0.2857142857142857	0	0.2520451748243159	0.9112319980700145	0.4354067878180577	0.9686364448285122	0.7598417491094709	0.9467729752784895	0.9571399749307224	0.946807029850839	0.5416666666666666	0.3333333333333333	0.0	0.002513216255250496	6
4302	0.02911868873270216	0.01172351808963447	0.011640083283160317	0.9685292250441006	-1	0	0	0.1	1	1.0	13	0.3125	0.8461538461538461	11	11	3	1	0	0.3333333333333333	4	12	15	0.1	0	0.2520451748243159	0.9245803545165613	0.48363919117292065	0.9347808725231992	0.7253603895098379	0.9390949241159592	0.9371263639673667	0.9330686007607106	1.0	0.2727272727272727	0.0	0.011640083283160317	13
1373	0.02815769674072111	0.006607430459905413	0.004556478240813553	0.9727092667378184	-1	0	0	0.2	2	0.8461538461538461	11	0.3409090909090909	0.7692307692307693	12	10	2	1	0	0.36363636363636365	4	11	15	0.16666666666666666	0	0.2896933062787352	0.8739431089516638	0.33638921120839627	0.9345060566513302	0.4448209998505117	0.9232383713167085	0.9068576458587785	0.9137658686044391	1.0	0.25	0.0	0.004556478240813553	76
2520	0.025401106482929505	0.012495810408710941	0.010772857457674388	0.9765676064617954	-1	0	0	0.2	2	0.8461538461538461	11	0.3125	0.7692307692307693	11	10	3	1	0	0.3333333333333333	4	12	15	0.1111111111111111	0.6666666666666666	0.2520451748243159	0.9085942739324767	0.48363919117292065	0.9457257446349553	0.7253603895098379	0.9503311157115767	0.9371263639673667	0.9371430825965059	1.0	0.2727272727272727	0.0	0.010772857457674388	23
5438	0.026615573382642362	0.012024671630312265	0.012005291553131684	0.97664363415478	-1	0	0	0.1	1	1.0	13	0.4166666666666667	0.7692307692307693	11	10	3	3	0	0.25	3	12	15	0.3333333333333333	0	0.23746589298113657	0.908900100137854	0.48363919117292065	0.924056157738047	0.7253603895098379	0.9372822395357486	0.9292249062551273	0.9242211617938016	0.18181818181818182	0.2727272727272727	0.0	0.012005291553131684	15
2864	0.02844455920870796	0.01243344571136392	0.012431279820334344	0.9679698911510397	-1	0	0	0.1	1	1.0	13	0.3125	0.8461538461538461	11	11	3	1	0	0.3333333333333333	4	12	15	0.1	0	0.2520451748243159	0.9245803545165613	0.48363919117292065	0.930612455674753	0.7253603895098379	0.9390949241159592	0.9342257957098394	0.9316725139181535	1.0	0.2727272727272727	0.0	0.012431279820334344	25
5136	0.02669184611249551	0.012698274372819939	0.012697287415280077	0.9762454849922686	-1	0	0	0.1	1	1.0	13	0.4166666666666667	0.7692307692307693	11	10	3	3	0	0.25	3	12	15	0.3333333333333333	0	0.2520451748243159	0.9077031582561361	0.48363919117292065	0.924056157738047	0.7253603895098379	0.9372822395357486	0.9292249062551273	0.9238849815594962	0.18181818181818182	0.2727272727272727	0.0	0.012697287415280077	31
4087	0.027092531851251683	0.012709662647891746	0.012572466457833498	0.974905159010129	-1	0	0	0.1	1	1.0	13	0.4166666666666667	0.7692307692307693	11	10	3	3	0	0.25	3	12	15	0.3333333333333333	0	0.23746589298113657	0.908900100137854	0.48363919117292065	0.924056157738047	0.7253603895098379	0.9372822395357486	0.9292249062551273	0.9242211617938016	0.2727272727272727	0.18181818181818182	0.0	0.012572466457833498	107
3368	0.03321011193955689	0.010775273713969663	0.01061354990132408	0.9591567955563219	-1	0	0	0.1	1	1.0	12	0.35	0.75	10	9	3	2	0	0.4	4	10	14	0.2222222222222222	0	0.23746589298113657	0.8902203318551734	0.48363919117292065	0.899643222867015	0.7253603895098379	0.8595305069384902	0.9145691762632545	0.884172698187027	0.6	0.2	0.0	0.01061354990132408	18
2815	0.029463062097378073	0.01209787419841923	0.012069573502928145	0.9680760124545534	-1	0	0	0.1	1	1.0	13	0.3125	0.8461538461538461	12	11	2	1	0	0.3333333333333333	4	12	15	0.14285714285714285	0	0.2520451748243159	0.928444144328316	0.48363919117292065	0.9359158052789722	0.7276836151794145	0.9354818224568693	0.9332841668053159	0.9333603401229035	1.0	0.25	0.0	0.012069573502928145	27
5549	0.026786144581780115	0.012768625979898925	0.012764343964823455	0.9757031679424524	-1	0	0	0.1	1	1.0	13	0.4166666666666667	0.7692307692307693	11	10	3	3	0	0.25	3	12	15	0.3333333333333333	0	0.2520451748243159	0.9077031582561361	0.48363919117292065	0.924056157738047	0.7253603895098379	0.9372822395357486	0.9292249062551273	0.9238849815594962	0.18181818181818182	0.2727272727272727	0.0	0.012764343964823455	52
1523	0.024486938845626197	0.0019611708219179945	-0.0014276739883117373	0.972827073096635	-1	0	0	0.3	3	0.6923076923076923	9	0.375	0.6153846153846154	10	8	4	1	0	0.4	4	10	15	0.1	0	0.17097780404199645	0.7557924352119798	0.48363919117292065	0.895715840861709	0.4955376702499539	0.9320463626369173	0.9287307563842455	0.877209869631359	1.0	0.3	0.0	-0.00014276739883117373	0
2568	0.025914709311425303	0.01279447436174046	0.01201550287974614	0.9736136966914404	-1	0	0	0.1	1	1.0	13	0.3125	0.8461538461538461	12	11	2	1	0	0.3333333333333333	4	12	15	0.14285714285714285	0	0.2520451748243159	0.9157002743535696	0.48363919117292065	0.9486552207583717	0.7253603895098379	0.9474449797086425	0.9403340868703033	0.9388447048563975	1.0	0.25	0.0	0.01201550287974614	99
3040	0.028118616195324735	0.012333025184617614	0.01233287627721996	0.9682913954849643	-1	0	0	0.1	1	1.0	13	0.3125	0.8461538461538461	11	11	3	1	0	0.3333333333333333	4	12	15	0.1	0	0.2520451748243159	0.9245803545165613	0.48363919117292065	0.9347808725231992	0.7253603895098379	0.9390949241159592	0.9371263639673667	0.9330686007607106	1.0	0.2727272727272727	0.0	0.01233287627721996	28
2551	0.028721560283602825	0.012602389744452274	0.012239268386897342	0.9708587992282605	-1	0	0	0.1	1	1.0	13	0.3125	0.8461538461538461	11	11	3	1	0	0.3333333333333333	4	12	15	0.1	0	0.2520451748243159	0.9245803545165613	0.48363919117292065	0.932621059599768	0.730006840848991	0.9032089451698203	0.9436533044938393	0.9209830554398152	1.0	0.2727272727272727	0.0	0.012239268386897342	121
4686	0.020434631908824004	0.010632097960428103	0.00903765236160829	0.9792196882452362	-1	0	0	0.125	1	1.0	9	0.4074074074074074	0.7777777777777778	7	7	3	3	0	0.3333333333333333	3	9	11	0.3	0	0.1	0.6747541835056582	0.5787968804127637	0.8340998792880783	0.4470446491225218	0.8467863516483942	0.8972143117270945	0.7943665574860971	0.14285714285714285	0.2857142857142857	0.0	0.00903765236160829	12
40	2.8061020051141416e-05	4.083440261379243e-07	-6.124897234903406e-08	0.9999943713711152	-1	0	0	0.5	2	0.6666666666666666	2	0.8333333333333334	0.3333333333333333	1	1	3	2	0	0.6666666666666666	2	3	5	0.2	0	0.5225371773658593	0.5	0.6212705896371167	0.5	0.8501956066305965	0.5	0.7977687026810485	0.5	1.0	0	0.2552292239721998	-6.124897234903406e-09	19
3695	0.02646751745229257	0.012916818265031707	0.012778971385528042	0.9759050379993439	-1	0	0	0.1	1	1.0	13	0.4166666666666667	0.7692307692307693	11	10	3	3	0	0.25	3	12	15	0.3333333333333333	0	0.2520451748243159	0.9060716885151645	0.48363919117292065	0.924056157738047	0.7253603895098379	0.9372822395357486	0.9282334228356252	0.9234308516422535	0.09090909090909091	0.2727272727272727	0.0	0.012778971385528042	62
4250	0.019848167590531502	0.002481122255964184	0.002460367093415078	0.944635432119148	-1	0	0	0.2	2	0.9230769230769231	12	0.3125	0.7692307692307693	11	10	3	2	0	0.3333333333333333	4	12	15	0.2222222222222222	0	0.2520451748243159	0.8844257507713141	0.48363919117292065	0.9695175961361652	0.730006840848991	0.9536541435512665	0.9676860676737126	0.9447793554040934	0.5454545454545454	0.36363636363636365	0.0	0.002460367093415078	6
5472	0.021690756769422618	0.0008285446105359163	0.0005529960851187593	0.9797568139990014	-1	0	0	0.1	1	1.0	13	0.3125	0.7692307692307693	11	10	3	0	0	0.3333333333333333	4	12	15	0.0	0	0.2520451748243159	0.9159192089887815	0.48363919117292065	0.9546823476810437	0.548477989921406	0.9527608523593283	0.9371263639673667	0.9433916141171056	0	0	0.0	0.0005529960851187593	0
2023	0.026105075005327383	0.011986440932702555	0.011520555988399144	0.9750269383992939	-1	0	0	0.1	1	1.0	13	0.3125	0.8461538461538461	12	11	2	1	0	0.3333333333333333	4	12	15	0.14285714285714285	0	0.2520451748243159	0.9178877917819361	0.48363919117292065	0.9465891966039285	0.7253603895098379	0.9474449797086425	0.9404735749582976	0.9385963528939616	1.0	0.25	0.0	0.011520555988399144	16
4091	0.02747796381256195	0.014106230672021106	0.013899270284847292	0.978743384026996	-1	0	0	0.1	1	1.0	12	0.3888888888888889	0.8333333333333334	10	10	3	3	0	0.25	3	12	14	0.3	0	0.24475553390272625	0.9169163504174355	0.48363919117292065	0.9316272207211124	0.7276836151794145	0.9102202527089089	0.9366746670311586	0.9200591636720662	0.1	0.3	0.0	0.013899270284847292	12
440	0.0010556323031748552	0.0005290829673487461	0.0005095092179396926	0.9895366715872352	-1	0	0	0.3333333333333333	1	1.0	2	0.6666666666666666	0.5	2	1	1	0	0	0.6666666666666666	2	3	4	0.0	0	0.615852792062614	0.5237414122625568	0.7579723017007012	0.8213564542208601	0.4194429541954629	0.9095762544522995	0.8359422130573491	0.7874614877980877	0	0	0.0	0.0005095092179396926	58
792	0.0010545288674135974	0.00019829637660650492	0.00019829161236085543	0.9966131967611124	-1	0	0	1.0	1	0	0	1.0	0	1	0	0	0	0	0.5	1	2	2	0.0	0	0	0	0	0	0	0	0	0	0	0	0	0.00019829161236085543	36
4581	0.02645020933935925	0.01232580089993029	0.012161852210797275	0.9750329561683583	-1	0	0	0.1	1	1.0	13	0.4166666666666667	0.7692307692307693	11	10	3	3	0	0.25	3	12	15	0.3333333333333333	0	0.23746589298113657	0.908900100137854	0.48363919117292065	0.924056157738047	0.7253603895098379	0.9372822395357486	0.9292249062551273	0.9242211617938016	0.18181818181818182	0.2727272727272727	0.0	0.012161852210797275	33
4013	0.026627820456848084	0.012231843007895657	0.012155355420425578	0.9750628036645907	-1	0	0	0.1	1	1.0	13	0.4166666666666667	0.7692307692307693	11	10	3	3	0	0.25	3	12	15	0.3333333333333333	0	0.23746589298113657	0.908900100137854	0.48363919117292065	0.924056157738047	0.7253603895098379	0.9372822395357486	0.9292249062551273	0.9242211617938016	0.18181818181818182	0.2727272727272727	0.0	0.012155355420425578	31
3559	0.032076125255270524	0.004720458307290269	-0.0011442585503179388	0.9651523294906676	-1	0	0	0.1	1	1.0	13	1.0	1.0	14	13	0	0	0	0.06666666666666667	1	15	15	0.0	0	0.2520451748243159	0.8936420140076904	0.39419143547240804	0.9561181153856031	0.7253603895098379	0.9647412234230024	0.9392834795692575	0.9447824217350564	0	0	0.0	-0.00011442585503179388	0
1638	0.029950222832928374	0.006440520116038524	0.005439533598324685	0.9728248236726782	-1	0	0	0.2	2	0.8461538461538461	11	0.4166666666666667	0.7692307692307693	12	10	2	1	0	0.25	3	12	15	0.16666666666666666	0	0.2520451748243159	0.8940732171509284	0.48363919117292065	0.9465891966039285	0.7253603895098379	0.9608451605928816	0.9432686922694563	0.9391212444265403	1.0	0.16666666666666666	0.0	0.005439533598324685	32
2976	0.023530652542687446	0.007151325139815334	0.006445739084969044	0.9786178852922366	-1	0	0	0.1	1	1.0	13	0.3125	0.8461538461538461	12	11	2	1	0	0.3333333333333333	4	12	15	0.14285714285714285	0	0.2520451748243159	0.9157002743535696	0.48363919117292065	0.9474419067534884	0.7253603895098379	0.9474449797086425	0.9377758717676132	0.938371514569869	1.0	0.16666666666666666	0.0	0.006445739084969044	10
1851	0.057809626869692765	0.01226364651531688	0.007094182625041975	0.5557816883574147	-1	0	0	0.2	2	0.8461538461538461	11	0.5769230769230769	0.6923076923076923	11	9	3	1	0	0.15384615384615385	2	13	15	0.125	0	0.2520451748243159	0.9209254577619844	0.48363919117292065	0.8983550812711043	0.7253603895098379	0.9118334065151092	0.8799385714663884	0.910799194548247	1.0	0.18181818181818182	0.0	0.007094182625041975	9
4454	0.027978741540315752	0.01206022352372975	0.012056166262413624	0.9757068567379084	-1	0	0	0.1	1	1.0	13	0.4166666666666667	0.7692307692307693	11	10	3	3	0	0.25	3	12	15	0.3333333333333333	0	0.23746589298113657	0.908900100137854	0.48363919117292065	0.924056157738047	0.7253603895098379	0.9372822395357486	0.9292249062551273	0.9242211617938016	0.18181818181818182	0.2727272727272727	0.0	0.012056166262413624	25
66	0.018484625062565572	0.0011855043878283812	0.0010949396353328396	0.954651915527551	-1	0.25	1	0.6	6	0.38461538461538464	5	0.4166666666666667	0.3076923076923077	7	4	7	1	0	0.4444444444444444	9	4	15	0.06666666666666667	0.14285714285714285	0.7634304121585489	0.9153727046070017	0.1869101813891708	0.9582909514669709	0.38354317283820677	0.9125865043918946	0.9530886698416432	0.93216176110525	1.0	0.2857142857142857	0.0	0.0010949396353328396	4
5334	0.022910787058597195	0.0030601900784153844	0.0029286795530232687	0.9773413017860814	-1	0	0	0.1	1	1.0	13	0.38461538461538464	0.8461538461538461	11	11	3	0	0	0.23076923076923078	3	13	15	0.0	0	0.2520451748243159	0.9159192089887815	0.48363919117292065	0.9606922023929255	0.7253603895098379	0.9623836290231961	0.9465749266937752	0.9498896538825202	0	0	0.0	0.0029286795530232687	1
3069	0.027185628606918047	0.012165033144420011	0.01158908173015478	0.9729465233662757	-1	0	0	0.1	1	1.0	13	0.3125	0.8461538461538461	12	11	2	1	0	0.3333333333333333	4	12	15	0.14285714285714285	0	0.2520451748243159	0.9178877917819361	0.48363919117292065	0.9486552207583717	0.6769669447799724	0.94471351070153	0.9332841668053159	0.9383668592596001	1.0	0.16666666666666666	0.0	0.01158908173015478	13
4909	0.030306303661486088	0.002888178255113377	-0.0016611796404835603	0.9686555089410301	-1	0	0	0.1	1	1.0	13	0.4166666666666667	0.7692307692307693	11	10	3	3	0	0.25	3	12	15	0.3333333333333333	0	0.2520451748243159	0.9081268891082249	0.48363919117292065	0.924056157738047	0.7253603895098379	0.9372822395357486	0.9282334228356252	0.9240036985317311	0.18181818181818182	0.2727272727272727	0.0	-0.00016611796404835603	1
3875	0.02623410616478264	0.012620302729235375	0.01237548850720274	0.9747984359309593	-1	0	0	0.1	1	1.0	13	0.4166666666666667	0.7692307692307693	11	10	3	3	0	0.25	3	12	15	0.3333333333333333	0	0.23746589298113657	0.908900100137854	0.48363919117292065	0.924056157738047	0.7253603895098379	0.9372822395357486	0.9292249062551273	0.9242211617938016	0.18181818181818182	0.2727272727272727	0.0	0.01237548850720274	73
5067	0.026590761496569137	0.012275190929878962	0.012162312867943741	0.975407590557787	-1	0	0	0.1	1	1.0	13	0.4166666666666667	0.7692307692307693	11	10	3	3	0	0.25	3	12	15	0.3333333333333333	0	0.23746589298113657	0.908900100137854	0.48363919117292065	0.924056157738047	0.7253603895098379	0.9372822395357486	0.9292249062551273	0.9242211617938016	0.18181818181818182	0.2727272727272727	0.0	0.012162312867943741	38
1938	0.026889859905716344	0.011668399771598724	0.01134542390930828	0.9756899420312584	-1	0	0	0.1	1	1.0	13	0.3125	0.8461538461538461	12	11	2	1	0	0.3333333333333333	4	12	15	0.14285714285714285	0	0.2520451748243159	0.9178877917819361	0.48363919117292065	0.9465891966039285	0.7253603895098379	0.9474449797086425	0.9404735749582976	0.9385963528939616	1.0	0.25	0.0	0.01134542390930828	64
3779	0.026355630501707708	0.012324328055504917	0.011988568121157466	0.9755154204664398	-1	0	0	0.1	1	1.0	13	0.4166666666666667	0.7692307692307693	11	10	3	3	0	0.25	3	12	15	0.3333333333333333	0	0.23746589298113657	0.908900100137854	0.48363919117292065	0.924056157738047	0.7253603895098379	0.9372822395357486	0.9292249062551273	0.9242211617938016	0.18181818181818182	0.2727272727272727	0.0	0.011988568121157466	35
1595	0.02641231242633875	0.00505492315825554	0.005042931485770441	0.9749442678349678	-1	0	0	0.2	2	0.8461538461538461	11	0.5357142857142857	0.8461538461538461	13	11	1	0	0	0.14285714285714285	2	14	15	0.0	0	0.4183606592151614	0.8885104957912792	0.33638921120839627	0.9491505019801351	0.44259735057850175	0.9512640755941886	0.9282334228356252	0.9344960000276838	0	0	0.0	0.005042931485770441	5
3051	0.030119368016724966	0.005386660334773305	0.004884255327713814	0.9706520991558639	-1	0	0	0.1	1	1.0	13	0.5357142857142857	0.8461538461538461	12	11	2	0	0	0.14285714285714285	2	14	15	0.0	0	0.2520451748243159	0.9009637391717292	0.42675060367021456	0.9571280224349353	0.5461547642518294	0.9656377918016846	0.940179223969307	0.9470084918870664	0	0	0.0	0.004884255327713814	1
1968	0.02640030269874648	0.011649833752512991	0.010309457384211693	0.9736389782927939	-1	0	0	0.1	1	1.0	13	0.3125	0.8461538461538461	12	11	2	1	0	0.3333333333333333	4	12	15	0.14285714285714285	0	0.2520451748243159	0.9178877917819361	0.48363919117292065	0.9420149424421328	0.7253603895098379	0.9474449797086425	0.9404735749582976	0.9369032538932471	1.0	0.25	0.0	0.010309457384211693	32
4805	0.03350650873547318	0.0017974631611879788	0.0016332209124964748	0.9655628813067796	-1	0	0	0.1	1	1.0	13	0.4166666666666667	0.7692307692307693	11	10	3	3	0	0.25	3	12	15	0.3333333333333333	0	0.2520451748243159	0.8935815477052294	0.48363919117292065	0.924056157738047	0.7253603895098379	0.9372822395357486	0.9282334228356252	0.9200965097084067	0.2727272727272727	0.18181818181818182	0.0	0.0016332209124964748	0
5055	0.027132257437169724	0.012597481010947126	0.012566601842561925	0.9757742818595169	-1	0	0	0.1	1	1.0	13	0.4166666666666667	0.7692307692307693	11	10	3	3	0	0.25	3	12	15	0.3333333333333333	0	0.23746589298113657	0.908900100137854	0.48363919117292065	0.924056157738047	0.7253603895098379	0.9361199262687109	0.9292249062551273	0.9237622344322587	0.2727272727272727	0.18181818181818182	0.0	0.012566601842561925	34
2799	0.026277506716439174	0.011890633446015712	0.011485814641427495	0.9734556769218328	-1	0	0	0.1	1	1.0	13	0.3125	0.8461538461538461	12	11	2	1	0	0.3333333333333333	4	12	15	0.14285714285714285	0	0.2520451748243159	0.9178877917819361	0.48363919117292065	0.9486552207583717	0.7253603895098379	0.9474449797086425	0.9403340868703033	0.939391259293853	1.0	0.25	0.0	0.011485814641427495	28
3584	0.026550952523741157	0.012231912264550487	0.011943332512628422	0.9755268945456391	-1	0	0	0.1	1	1.0	13	0.4166666666666667	0.7692307692307693	11	10	3	3	0	0.25	3	12	15	0.3333333333333333	0	0.23746589298113657	0.908900100137854	0.48363919117292065	0.924056157738047	0.7253603895098379	0.9372822395357486	0.9292249062551273	0.9242211617938016	0.18181818181818182	0.2727272727272727	0.0	0.011943332512628422	33
423	0.0010777960293454993	0.0002111265176122447	0.00021112076172891426	0.9967186669571038	-1	0	0	1.0	1	0	0	1.0	0	1	0	0	1	0	0.5	1	2	2	0.3333333333333333	0	0	0	0	0	0	0	0	0	0	0	0	0.00021112076172891426	46
637	0.001066072429067361	0.00024131250097591351	0.00024130686010050595	0.9965579812281098	-1	0	0	1.0	1	0	0	1.0	0	1	0	0	1	0	0.5	1	2	2	0.3333333333333333	0	0	0	0	0	0	0	0	0	0	0	0	0.00024130686010050595	84
4631	0.02660808355908405	0.012082476537624252	0.012082101166631304	0.9761733042639107	-1	0	0	0.1	1	1.0	13	0.4166666666666667	0.7692307692307693	11	10	3	3	0	0.25	3	12	15	0.3333333333333333	0	0.23746589298113657	0.908900100137854	0.48363919117292065	0.924056157738047	0.7253603895098379	0.9407804817391432	0.9282334228356252	0.9256357356013476	0.18181818181818182	0.18181818181818182	0.0	0.012082101166631304	26
1408	0.04377648691836443	0.010030631308891117	0.008927245015863283	0.9538933180365495	-1	0	0	0.1	1	1.0	13	0.3333333333333333	0.7692307692307693	11	10	3	3	0	0.5555555555555556	5	9	15	0.3333333333333333	0	0.23746589298113657	0.8839208904756266	0.48363919117292065	0.9353701094258265	0.6285735000501068	0.9188440645128966	0.9282334228356252	0.9150074267846456	0.09090909090909091	0.36363636363636365	0.0	0.008927245015863283	26
1553	0.04105611158084046	0.010277731833857528	0.009809738032115805	0.9564250802813268	-1	0	0	0.1	1	1.0	12	0.3111111111111111	0.75	10	9	3	3	0	0.5555555555555556	5	9	14	0.3333333333333333	0	0.24475553390272625	0.8911650654564162	0.48363919117292065	0.9518483675971336	0.7253603895098379	0.9325164433556247	0.9406532573554592	0.9289662267977267	0.1	0.3	0.0	0.009809738032115805	59
4927	0.022396633973786103	0.011674601559134988	0.011590901946648876	0.9789030684692333	-1	0	0	0.125	1	1.0	10	0.4	0.8	8	8	3	3	0	0.3	3	10	12	0.3	0	0.1687329464905683	0.9117216347200883	0.48363919117292065	0.9223612810771035	0.7253603895098379	0.9198521017992264	0.9332841668053159	0.918090666947432	0.125	0.375	0.0	0.011590901946648876	14
675	0.04193599982935702	0.003995504933095213	0.0022005726228493607	0.959346356205243	-1	0	0	0.3	3	0.7692307692307693	10	0.5357142857142857	0.5384615384615384	9	7	5	1	0	0.5714285714285714	4	7	15	0.08333333333333333	0	0.4323852340832757	0.9265829471590026	0.7219040125071033	0.8622800929780308	0.22434320267454733	0.964440171857446	0.9347930932741775	0.9280209307018273	1.0	0.5555555555555556	0.0	0.0022005726228493607	5
3906	0.026759733449031382	0.01239388437972801	0.012345052598117466	0.9755189943680677	-1	0	0	0.1	1	1.0	13	0.4166666666666667	0.7692307692307693	11	10	3	3	0	0.25	3	12	15	0.3333333333333333	0	0.23746589298113657	0.908900100137854	0.48363919117292065	0.924056157738047	0.7253603895098379	0.9372822395357486	0.9292249062551273	0.9242211617938016	0.2727272727272727	0.18181818181818182	0.0	0.012345052598117466	57
2950	0.029392160761340397	0.012387651569599431	0.012385183811509506	0.9684964982369564	-1	0	0	0.1	1	1.0	13	0.3125	0.8461538461538461	11	11	3	1	0	0.3333333333333333	4	12	15	0.1	0	0.2520451748243159	0.9245803545165613	0.48363919117292065	0.9347808725231992	0.7253603895098379	0.9390949241159592	0.9371263639673667	0.9330686007607106	1.0	0.2727272727272727	0.0	0.012385183811509506	100
5137	0.024069217313385783	0.011485206223737915	0.008390294598348844	0.9771021502147225	-1	0	0	0.1	1	1.0	13	0.4166666666666667	0.7692307692307693	11	10	3	3	0	0.25	3	12	15	0.3333333333333333	0	0.23746589298113657	0.908900100137854	0.48363919117292065	0.9428221082783287	0.7253603895098379	0.9372822395357486	0.9282334228356252	0.931018632414724	0.18181818181818182	0.2727272727272727	0.0	0.008390294598348844	8
1183	0.0008451014136070846	0.0007325174883864466	0.0007324585308681522	0.9885785452079695	-1	0	0	0.5	1	1.0	1	1.0	1.0	1	1	1	0	0	0.3333333333333333	1	3	3	0.0	0	0.6143271704865685	0.5	0.9105287746951152	0.5	0.6300066302440346	0.5	0.7958989802734234	0.5	0	0	0.0	0.0007324585308681522	56
1325	0.025109877489420142	0.0033629073545778654	0.001591491627293882	0.972146393095016	-1	0	0	0.2	2	0.8461538461538461	11	0.3409090909090909	0.7692307692307693	12	10	2	1	0	0.36363636363636365	4	11	15	0.16666666666666666	0	0.2896933062787352	0.8739431089516638	0.33638921120839627	0.9356001952250667	0.4448209998505117	0.9232383713167085	0.9068576458587785	0.9142379328380381	1.0	0.25	0.0	0.001591491627293882	58
1527	0.02735107640548657	0.002496089024185285	0.0005702577093999917	0.9423300119656075	-1	0	0	0.125	1	1.0	10	0.34285714285714286	0.8	9	8	2	6	0	0.7142857142857143	7	5	12	0.8571428571428571	0	0.2520451748243159	0.9314720489179015	0.3047436797718954	0.9712282975584545	0.794323108709104	0.9139075840917357	0.9535882794349549	0.9442931710216323	0.16666666666666666	0.4444444444444444	0.0	0.0005702577093999917	4
1085	0.0010669115161229068	0.0007882226059841629	0.0007881809074030259	0.989387733519646	-1	0	0	0.5	1	1.0	1	1.0	1.0	1	1	1	1	0	0.3333333333333333	1	3	3	0.16666666666666666	0	0.6143271704865685	0.5	0.9105287746951152	0.5	0.6300066302440346	0.5	0.7958989802734234	0.5	1.0	0	0.0	0.0007881809074030259	22
3006	0.03004155451844165	0.011598018490404033	0.01153983974904028	0.965556646694205	-1	0	0	0.1	1	1.0	13	0.3125	0.8461538461538461	11	11	3	1	0	0.3333333333333333	4	12	15	0.1	0	0.2520451748243159	0.9245803545165613	0.48363919117292065	0.932621059599768	0.7253603895098379	0.938018079564957	0.9292249062551273	0.9319448375942376	1.0	0.2727272727272727	0.0	0.01153983974904028	20
1584	0.02887209030173435	0.006178908512313467	0.00424283853931809	0.972072084371593	-1	0	0	0.2	2	0.8461538461538461	11	0.3409090909090909	0.7692307692307693	12	10	2	1	0	0.36363636363636365	4	11	15	0.16666666666666666	0	0.2896933062787352	0.8739431089516638	0.33638921120839627	0.9345060566513302	0.4955376702499539	0.9186918592275578	0.909738525128636	0.9121106233200343	1.0	0.25	0.0	0.00424283853931809	14
3853	0.022300480079028927	0.006588220812404905	0.00488257872226185	0.9821554724050701	-1	0	0	0.1	1	1.0	13	0.38461538461538464	0.8461538461538461	12	11	2	1	0	0.23076923076923078	3	13	15	0.14285714285714285	0	0.24475553390272625	0.9237948356233135	0.48363919117292065	0.9272892503538424	0.7253603895098379	0.9389368378332941	0.9332841668053159	0.9302947287870483	1.0	0.25	0.0	0.00488257872226185	5
1705	0.04256287054539204	0.01115614879998123	0.011123840396201174	0.949367505509463	-1	0	0	0.1	1	1.0	12	0.25925925925925924	0.8333333333333334	10	10	3	2	0	0.6666666666666666	6	9	14	0.2	0	0.24475553390272625	0.8911650654564162	0.48363919117292065	0.9518483675971336	0.7253603895098379	0.9325164433556247	0.9406532573554592	0.9289662267977267	0.6	0.3	0.0	0.011123840396201174	46
2155	0.027032095799264813	0.011679488640267806	0.01117862956825053	0.9751924741689185	-1	0	0	0.1	1	1.0	13	0.3125	0.8461538461538461	12	11	2	1	0	0.3333333333333333	4	12	15	0.14285714285714285	0	0.2520451748243159	0.9178877917819361	0.48363919117292065	0.9465891966039285	0.7253603895098379	0.9474449797086425	0.9404735749582976	0.9385963528939616	1.0	0.25	0.0	0.01117862956825053	21
4950	0.027188264553416015	0.012518847811579364	0.012426650068459706	0.9756041342129056	-1	0	0	0.1	1	1.0	13	0.4166666666666667	0.7692307692307693	11	10	3	3	0	0.25	3	12	15	0.3333333333333333	0	0.23746589298113657	0.908900100137854	0.48363919117292065	0.924056157738047	0.7253603895098379	0.9354393320456966	0.9292249062551273	0.9234959476751327	0.18181818181818182	0.18181818181818182	0.0	0.012426650068459706	48
2647	0.021463995935875616	0.0018854990407420143	-0.0014176313290014755	0.9853408569259072	-1	0	0	0.25	2	0.8	8	0.4	0.6	6	6	5	1	0	0.3	3	10	12	0.07142857142857142	0	0.1	0.5258700418867543	0.48363919117292065	0.9226742270537075	0.7268452428765702	0.9352478996563598	0.9360107626321059	0.8520817039312806	1.0	0.5	0.0	-0.00014176313290014756	1
1650	0.049885530195588064	0.010795720784909233	0.010021756670968928	0.9404420971059818	-1	0	0	0.1	1	1.0	13	0.23809523809523808	0.8461538461538461	11	11	3	1	0	0.7777777777777778	7	9	15	0.1	0	0.2520451748243159	0.905412547972151	0.48363919117292065	0.9493108423816009	0.7253603895098379	0.9301926337197011	0.9375040583428258	0.9303998313142084	1.0	0.09090909090909091	0.0	0.010021756670968928	21
3278	0.026221349162687056	0.012171907742810765	0.012158898244171275	0.9755001494708415	-1	0	0	0.1	1	1.0	13	0.4166666666666667	0.7692307692307693	11	10	3	1	0	0.25	3	12	15	0.1111111111111111	0	0.23746589298113657	0.908900100137854	0.48363919117292065	0.924056157738047	0.7253603895098379	0.9372822395357486	0.9292249062551273	0.9242211617938016	1.0	0.2727272727272727	0.0	0.012158898244171275	38
3052	0.02961790954912999	0.012261563714218061	0.012254296626069285	0.9669497417760671	-1	0	0	0.1	1	1.0	13	0.3125	0.8461538461538461	11	11	3	1	0	0.3333333333333333	4	12	15	0.1	0	0.2520451748243159	0.9245803545165613	0.48363919117292065	0.9347808725231992	0.7253603895098379	0.9390949241159592	0.9371263639673667	0.9330686007607106	1.0	0.2727272727272727	0.0	0.012254296626069285	26
5326	0.05948978922684664	0.0026873573732787296	0.0018162810345114392	0.8862133202517692	-1	0	0	0.1	1	1.0	13	0.375	0.8461538461538461	11	11	3	1	0	0.4	10	4	15	0.1	0	0.2520451748243159	0.9004916079590358	0.48363919117292065	0.9347808725231992	0.7253603895098379	0.9547978224504992	0.9292249062551273	0.9333009824117486	1.0	0.09090909090909091	0.0	0.0018162810345114392	6
4943	0.027500350376021176	0.01266367603444429	0.012588684622477567	0.9748528538175774	-1	0	0	0.1	1	1.0	13	0.4166666666666667	0.7692307692307693	11	10	3	3	0	0.25	3	12	15	0.3333333333333333	0	0.23746589298113657	0.908900100137854	0.48363919117292065	0.924056157738047	0.7253603895098379	0.9372822395357486	0.9292249062551273	0.9242211617938016	0.18181818181818182	0.2727272727272727	0.0	0.012588684622477567	19
3865	0.047898278504059484	0.0039599671761555	0.002183824588301583	0.9174302441201699	-1	0	0	0.1	1	1.0	13	0.375	0.8461538461538461	11	11	3	1	0	0.4	10	4	15	0.1	0	0.2520451748243159	0.9026330595549917	0.48363919117292065	0.9347808725231992	0.7253603895098379	0.9561442382156158	0.9323241596291063	0.9344491152641627	1.0	0.2727272727272727	0.0	0.002183824588301583	4
554	0.0010652678358966754	0.00020827394483168197	0.000208124612931304	0.9963672362437703	-1	0	0	1.0	1	0	0	1.0	0	1	0	0	1	0	0.5	1	2	2	0.3333333333333333	0	0	0	0	0	0	0	0	0	0	0	0	0.000208124612931304	64
44	0.016741446329219714	0.001530743831641155	0.0014849357837315059	0.9585701887033179	-1	0.25	1	0.6	6	0.38461538461538464	5	0.46875	0.38461538461538464	8	5	6	1	0	0.5	4	8	15	0.07692307692307693	0	0.39638888938567146	0.9343393273983821	0.684958026688378	0.9189544408095357	0.8055994699261702	0.9558430160689994	0.8081366077765036	0.9381657410853973	1.0	0.375	0.0	0.0014849357837315059	5
4224	0.026991352572929908	0.0125732231221818	0.01255006471013141	0.9757442952518653	-1	0	0	0.1	1	1.0	13	0.4166666666666667	0.7692307692307693	11	10	3	3	0	0.25	3	12	15	0.3333333333333333	0	0.23746589298113657	0.908900100137854	0.48363919117292065	0.924056157738047	0.7253603895098379	0.934760955581501	0.9282334228356252	0.9232322804574469	0.18181818181818182	0.2727272727272727	0.0	0.01255006471013141	23
1414	0.027031626333169235	0.00210116760513492	0.0020996671266654762	0.9690840806082023	-1	0	0	0.3	3	0.7692307692307693	10	0.3	0.6923076923076923	11	9	3	3	0	0.5	5	10	15	0.375	0	0.5779175977925447	0.9190438964278784	0.33638921120839627	0.9344291518066794	0.44259735057850175	0.8714266256540233	0.9179870783168993	0.9115966515454484	0.18181818181818182	0.2727272727272727	0.0	0.0020996671266654762	9
4780	0.027415133655646164	0.0125524521294429	0.012345038942395492	0.9754713139483899	-1	0	0	0.1	1	1.0	13	0.4166666666666667	0.7692307692307693	11	10	3	3	0	0.25	3	12	15	0.3333333333333333	0	0.23746589298113657	0.908900100137854	0.48363919117292065	0.924056157738047	0.7253603895098379	0.9354393320456966	0.9292249062551273	0.9234959476751327	0.18181818181818182	0.18181818181818182	0.0	0.012345038942395492	33
1519	0.02421368847770315	0.007521902867547282	0.006651487796825749	0.9756213451130785	-1	0	0	0.3	3	0.6923076923076923	9	0.625	0.6153846153846154	11	8	3	1	0	0.16666666666666666	2	12	15	0.14285714285714285	0	0.2520451748243159	0.8127775795952812	0.48363919117292065	0.9043831034516242	0.44259735057850175	0.9327408294481772	0.9282334228356252	0.8923409718066645	1.0	0.2727272727272727	0.0	0.006651487796825749	24
4138	0.027621389974273755	0.008812853643841231	0.008284071052362587	0.9716118170179414	-1	0	0	0.1	1	1.0	13	0.3125	0.7692307692307693	11	10	3	1	0	0.3333333333333333	4	12	15	0.1111111111111111	0	0.2520451748243159	0.9085942739324767	0.48363919117292065	0.9442883819392011	0.7253603895098379	0.9507416863834219	0.9371263639673667	0.936770413132312	1.0	0.18181818181818182	0.0	0.008284071052362587	12
3826	0.02208914337250831	0.0017327391952239167	0.0015945984137907252	0.9791920533340207	-1	0	0	0.1	1	1.0	13	0.4166666666666667	0.7692307692307693	11	10	3	1	0	0.25	3	12	15	0.1111111111111111	0	0.23746589298113657	0.908900100137854	0.48363919117292065	0.923801976498295	0.7253603895098379	0.9334986536439284	0.9282334228356252	0.9226602253432045	1.0	0.18181818181818182	0.0	0.0015945984137907252	2
2348	0.026592325240346715	0.011463476493446556	0.011066992269716311	0.9754654371417784	-1	0	0	0.1	1	1.0	13	0.3125	0.8461538461538461	12	11	2	1	0	0.3333333333333333	4	12	15	0.14285714285714285	0	0.2520451748243159	0.9178877917819361	0.48363919117292065	0.9465891966039285	0.7253603895098379	0.9474449797086425	0.9404735749582976	0.9385963528939616	1.0	0.25	0.0	0.011066992269716311	21
2292	0.06308068534382817	0.010212531074186489	0.0032383021569944133	0.762603333401924	-1	0	0	0.1	1	1.0	13	0.3125	0.8461538461538461	12	11	2	1	0	0.3333333333333333	4	12	15	0.14285714285714285	0	0.40100738027125493	0.9104703842167632	0.48363919117292065	0.9084767266089927	0.7253603895098379	0.9374379246371227	0.9166381027541145	0.9198654060103368	1.0	0.08333333333333333	0.0	0.0032383021569944133	9
444	0.0019156839830435299	0.0001307774550578787	8.688535517695426e-05	0.9984470720112112	-1	0	0	0.5	1	1.0	1	1.0	1.0	2	1	0	1	0	0.3333333333333333	3	1	3	0.3333333333333333	0	0.3125278093846305	0.6379264828557741	0.5335866415429221	0.7747603216323534	0.7160187781479432	0.8893166061129991	0.8407931679142245	0.7850228871213679	1.0	0	0.0	8.688535517695426e-05	51
255	6.85184401855662e-09	6.7453698101830315e-09	4.769696734493582e-09	0.9999996333409302	-1	0	0	0	0	0	0	1.0	0	0	0	0	2	0	1.0	1	1	1	0.5	0	0	0	0	0	0	0	0	0	0	0	0	-0.1	0
284	0.029317681003468977	0.0017952161002311303	-0.0003985204118743872	0.9449149479554358	-1	0	0	0.375	3	0.7	7	0.3333333333333333	0.6	8	6	3	1	0	0.4444444444444444	4	9	12	0.125	0.25	0.3940492754548789	0.9051514256667105	0.8335622775955738	0.8549126711161467	0.7835390727847604	0.9478768866598055	0.9362600342002085	0.9097045995289564	1.0	0.375	0.0	-3.9852041187438724e-05	10
2133	0.03662439579433523	0.006533156272039105	0.0065141395563635945	0.9593719782885227	-1	0	0	0.3	3	0.6923076923076923	9	0.4166666666666667	0.46153846153846156	8	6	6	2	0	1.0	6	6	15	0.14285714285714285	0.15384615384615385	0.2290605833494686	0.9072991656927587	0.4268122059314397	0.9167448873885555	0.7253603895098379	0.9187845041881376	0.9307905896541515	0.9144055182597395	0.625	0.25	0.0	0.0065141395563635945	10
221	8.825496752433768e-05	3.9216893407810567e-05	-7.498983258346219e-07	0.9999911758934571	-1	0	0	0.4	2	0.8	4	0.5833333333333334	0.4	3	2	3	0	0	0.3333333333333333	6	2	7	0.0	0.3333333333333333	0.19575958138357313	0.7765189691788248	0.8711492905785383	0.6530643037125046	0.407712475845853	0.9753929033802938	0.970786266083089	0.8644334967391915	0	0	0.0	-7.498983258346219e-08	11
4917	0.030234366534407156	0.0046872920235316445	0.0009175493422315733	0.9661068129386633	-1	0	0	0.1	1	1.0	13	1.0	1.0	14	13	0	0	0	0.06666666666666667	1	15	15	0.0	0	0.26045048445598384	0.8656369039370329	0.37508230619822924	0.9563110135426562	0.794323108709104	0.9683446662643502	0.9375040583428258	0.9421255626187406	0	0	0.0	0.0009175493422315733	1
4788	0.027251400074211913	0.012343344453659312	0.012231826009401084	0.9752393306531004	-1	0	0	0.1	1	1.0	13	0.4166666666666667	0.7692307692307693	11	10	3	3	0	0.25	3	12	15	0.3333333333333333	0	0.23746589298113657	0.908900100137854	0.48363919117292065	0.924056157738047	0.7253603895098379	0.9372822395357486	0.9292249062551273	0.9242211617938016	0.18181818181818182	0.2727272727272727	0.0	0.012231826009401084	32
3027	0.02516813690023035	0.0051909535753306485	0.0014884629579117474	0.9679625712003697	-1	0	0	0.1	1	1.0	13	0.3125	0.8461538461538461	11	11	3	1	0	0.3333333333333333	4	12	15	0.1	0	0.2520451748243159	0.9245803545165613	0.48363919117292065	0.9398438956613906	0.7253603895098379	0.9390949241159592	0.9371263639673667	0.9348411018255766	1.0	0.2727272727272727	0.0	0.0014884629579117474	1
5445	0.02701821618879592	0.012911635612219191	0.012909237132182253	0.9760058532668454	-1	0	0	0.1	1	1.0	13	0.4166666666666667	0.7692307692307693	11	10	3	3	0	0.25	3	12	15	0.3333333333333333	0	0.2520451748243159	0.9077031582561361	0.48363919117292065	0.924056157738047	0.7253603895098379	0.9372822395357486	0.9292249062551273	0.9238849815594962	0.18181818181818182	0.2727272727272727	0.0	0.012909237132182253	22
5309	0.02650352826309062	0.012201120714529733	0.012096456596219232	0.9753696863475273	-1	0	0	0.1	1	1.0	13	0.4166666666666667	0.7692307692307693	11	10	3	3	0	0.25	3	12	15	0.3333333333333333	0	0.23746589298113657	0.908900100137854	0.48363919117292065	0.924056157738047	0.7253603895098379	0.9372822395357486	0.9292249062551273	0.9242211617938016	0.18181818181818182	0.2727272727272727	0.0	0.012096456596219232	18
5256	0.025167907684581627	0.007324894756694919	0.006573156635953877	0.9791405463286115	-1	0	0	0.1	1	1.0	13	0.4166666666666667	0.7692307692307693	11	10	3	3	0	0.25	3	12	15	0.3333333333333333	0	0.2520451748243159	0.9077031582561361	0.48363919117292065	0.9674327800154847	0.7253603895098379	0.9372822395357486	0.9676860676737126	0.9423432527425044	0.18181818181818182	0.2727272727272727	0.0	0.006573156635953877	9
5346	0.04352737474521966	0.0014023646639773294	-0.00039107497962207914	0.9130235666469806	-1	0	0	0.1	1	1.0	13	0.375	0.8461538461538461	11	11	3	1	0	0.4	10	4	15	0.1	0	0.2520451748243159	0.9026330595549917	0.48363919117292065	0.9376017414293865	0.7253603895098379	0.9561442382156158	0.9292249062551273	0.935406857242624	1.0	0.2727272727272727	0.0	-3.9107497962207916e-05	1
1327	0.039251211923514745	0.011876646971066537	0.01103207384418461	0.9564261664154255	-1	0	0	0.1	1	1.0	12	0.3111111111111111	0.75	10	9	3	3	0	0.5555555555555556	5	9	14	0.3333333333333333	0	0.24475553390272625	0.8911650654564162	0.4417702800923296	0.9569114258293335	0.7253603895098379	0.9325164433556247	0.9330174593509879	0.9314843815297021	0.2	0.3	0.0	0.01103207384418461	22
89	2.018905657488423e-05	8.512522480258419e-08	-8.234900024945608e-08	0.9999953956685201	-1	0	0	0.5	2	0.6666666666666666	2	1.0	0.3333333333333333	2	1	2	4	0	0.2	5	1	5	0.5714285714285714	0.5	0.7963917313973459	0.88453378017771	0.1	0.5	0.4678402699615056	0.9123149784872178	0.9484449132430676	0.8114468509558326	0.5	1.0	0.16225239893863858	-8.234900024945609e-09	62
3435	0.014452724278161414	0.006417102069045051	-0.00386398555222242	0.9842163987633505	-1	0	0	0.2	1	1.0	5	0.4375	0.8	4	4	2	3	0	1.0	4	4	7	0.375	0	0.13734304538405304	0.9152331282996533	0.25094088575905404	0.8761758010934392	0.8971615543545519	0.8259554433705568	0.9577904319661937	0.8770086129805107	0.25	0.75	0.0	-0.000386398555222242	0
5024	0.02683591446964204	0.013072399989694294	0.013037744915745846	0.975762799996544	-1	0	0	0.1	1	1.0	13	0.4166666666666667	0.7692307692307693	11	10	3	3	0	0.25	3	12	15	0.3333333333333333	0	0.2520451748243159	0.9077031582561361	0.48363919117292065	0.924056157738047	0.7253603895098379	0.9372822395357486	0.9292249062551273	0.9238849815594962	0.18181818181818182	0.2727272727272727	0.0	0.013037744915745846	71
563	4.106294600943343e-06	2.3651677365079527e-08	-1.8726673613339738e-08	0.9999990810587696	-1	0	0	1.0	1	0	0	1.0	0	1	0	0	0	0	0.5	2	1	2	0.0	0	0	0	0	0	0	0	0	0	0	0	0	-1.8726673613339736e-09	15
1467	0.02458940627613173	0.007537962967736451	0.006786721077193456	0.9754833171698154	-1	0	0	0.3	3	0.6923076923076923	9	0.625	0.6153846153846154	11	8	3	1	0	0.16666666666666666	2	12	15	0.14285714285714285	0	0.2520451748243159	0.8127775795952812	0.48363919117292065	0.9043831034516242	0.44259735057850175	0.9327408294481772	0.9282334228356252	0.8923409718066645	1.0	0.2727272727272727	0.0	0.006786721077193456	27
857	0.001075473786908547	0.0002264667737152469	0.00022646284384245866	0.9966799313792564	-1	0	0	1.0	1	0	0	1.0	0	1	0	0	0	0	0.5	1	2	2	0.0	0	0	0	0	0	0	0	0	0	0	0	0	0.00022646284384245866	44
814	0.03956682732108484	0.009742584542588886	0.009191570800630822	0.9574316730990042	-1	0	0	0.1	1	1.0	12	0.3111111111111111	0.75	10	9	3	3	0	0.5555555555555556	5	9	14	0.3333333333333333	0	0.24475553390272625	0.8911650654564162	0.48363919117292065	0.9518483675971336	0.7253603895098379	0.9325164433556247	0.9406532573554592	0.9289662267977267	0.2	0.3	0.0	0.009191570800630822	106
4271	0.02722483484051033	0.01264407482155815	0.012608862252705251	0.9755865967110326	-1	0	0	0.1	1	1.0	13	0.4166666666666667	0.7692307692307693	11	10	3	3	0	0.25	3	12	15	0.3333333333333333	0	0.23746589298113657	0.908900100137854	0.48363919117292065	0.924056157738047	0.7253603895098379	0.9372822395357486	0.9292249062551273	0.9242211617938016	0.18181818181818182	0.2727272727272727	0.0	0.012608862252705251	48
1665	0.03965455375153634	0.01012818429047996	0.009695463616041653	0.95796191080564	-1	0	0	0.1	1	1.0	12	0.3111111111111111	0.75	10	9	3	3	0	0.5555555555555556	5	9	14	0.3333333333333333	0	0.24475553390272625	0.8911650654564162	0.48363919117292065	0.9436064571043478	0.7253603895098379	0.9325164433556247	0.9373154765966535	0.9252110376438003	0.1	0.1	0.0	0.009695463616041653	45
4935	0.02633465758222379	0.012545011810751305	0.012119919010393464	0.9753457890050281	-1	0	0	0.1	1	1.0	13	0.4166666666666667	0.7692307692307693	11	10	3	3	0	0.25	3	12	15	0.3333333333333333	0	0.23746589298113657	0.908900100137854	0.48363919117292065	0.924056157738047	0.7253603895098379	0.9372822395357486	0.9292249062551273	0.9242211617938016	0.18181818181818182	0.2727272727272727	0.0	0.012119919010393464	29
3488	0.029097245679392435	0.011924628869597933	0.011849884156902437	0.9690595101230759	-1	0	0	0.1	1	1.0	13	0.3125	0.8461538461538461	11	11	3	1	0	0.3333333333333333	4	12	15	0.1	0	0.2520451748243159	0.9245803545165613	0.48363919117292065	0.9347808725231992	0.730006840848991	0.9032089451698203	0.9433880426733546	0.9218253450505381	1.0	0.2727272727272727	0.0	0.011849884156902437	17
5426	0.027154040947618835	0.012687014757304367	0.01264808734205065	0.9752466036342018	-1	0	0	0.1	1	1.0	13	0.4166666666666667	0.7692307692307693	11	10	3	3	0	0.25	3	12	15	0.3333333333333333	0	0.23746589298113657	0.908900100137854	0.48363919117292065	0.924056157738047	0.7253603895098379	0.9361199262687109	0.9292249062551273	0.9237622344322587	0.2727272727272727	0.18181818181818182	0.0	0.01264808734205065	29
344	0.001207901193039523	4.768082439791034e-05	4.764301950733498e-05	0.9973034372932771	-1	0	0	0.6666666666666666	2	0.5	1	1.0	0	1	0	2	0	0	1.0	2	2	4	0.0	0	0	0	0	0	0	0	0	0	0	0	0	4.764301950733498e-05	23
3666	0.029102793593763072	0.012340021139687503	0.012337350864105935	0.9676854141278701	-1	0	0	0.1	1	1.0	13	0.3125	0.8461538461538461	11	11	3	1	0	0.3333333333333333	4	12	15	0.1	0	0.2520451748243159	0.9245803545165613	0.48363919117292065	0.9347808725231992	0.7253603895098379	0.9427210440569598	0.9371263639673667	0.93441393133047	1.0	0.2727272727272727	0.0	0.012337350864105935	47
4673	0.026485730362614805	0.012405171123190844	0.012226650781678044	0.9752175997016186	-1	0	0	0.1	1	1.0	13	0.4166666666666667	0.7692307692307693	11	10	3	3	0	0.25	3	12	15	0.3333333333333333	0	0.23746589298113657	0.908900100137854	0.48363919117292065	0.924056157738047	0.7253603895098379	0.9354393320456966	0.9292249062551273	0.9234959476751327	0.18181818181818182	0.18181818181818182	0.0	0.012226650781678044	35
4373	0.027466415626600616	0.012619690454310668	0.012467547870720271	0.975566490563104	-1	0	0	0.1	1	1.0	13	0.4166666666666667	0.7692307692307693	11	10	3	3	0	0.25	3	12	15	0.3333333333333333	0	0.23746589298113657	0.908900100137854	0.48363919117292065	0.924056157738047	0.7253603895098379	0.9372822395357486	0.9292249062551273	0.9242211617938016	0.18181818181818182	0.2727272727272727	0.0	0.012467547870720271	53
2104	0.047421769796787076	0.011476252027938304	0.0110011542018864	0.9409697563659684	-1	0	0	0.1	1	1.0	13	0.23809523809523808	0.8461538461538461	11	11	3	1	0	0.7777777777777778	7	9	15	0.1	0	0.2520451748243159	0.905412547972151	0.48363919117292065	0.9441545192847555	0.7253603895098379	0.9301926337197011	0.9282334228356252	0.9281584694749302	1.0	0.2727272727272727	0.0	0.0110011542018864	43
3599	0.02913466177871131	0.012247717671195693	0.012166229249954209	0.9678551591093786	-1	0	0	0.1	1	1.0	13	0.3125	0.8461538461538461	11	11	3	1	0	0.3333333333333333	4	12	15	0.1	0	0.2520451748243159	0.9245803545165613	0.48363919117292065	0.9347808725231992	0.7253603895098379	0.9354573828643242	0.9292249062551273	0.931768652570135	1.0	0.18181818181818182	0.0	0.012166229249954209	49
4864	0.022414647106401713	0.01210325218007816	0.010152617938144993	0.980084228859352	-1	0	0	0.1	1	1.0	13	1.0	0.7692307692307693	10	10	4	1	0	0.06666666666666667	1	15	15	0.08333333333333333	0	0.2520451748243159	0.9165866831368872	0.5702213965528244	0.9524411509359523	0.456875192154769	0.9121923924203404	0.9345278587021749	0.9294455823992253	1.0	0.3	0.0	0.010152617938144993	18
4477	0.0236457028425558	0.011416343488865492	0.01074752188906381	0.9803803001146013	-1	0	0	0.1	1	1.0	13	1.0	0.7692307692307693	10	10	4	1	0	0.06666666666666667	1	15	15	0.08333333333333333	0	0.2520451748243159	0.9165866831368872	0.5702213965528244	0.9524411509359523	0.6769669447799724	0.9558038599470806	0.9420310425616559	0.9438853681024469	1.0	0.2	0.0	0.01074752188906381	22
3539	0.026810650823893844	0.012544088652249132	0.012355684677093668	0.9748704945875963	-1	0	0	0.1	1	1.0	13	0.4166666666666667	0.7692307692307693	11	10	3	3	0	0.25	3	12	15	0.3333333333333333	0	0.23746589298113657	0.908900100137854	0.48363919117292065	0.924056157738047	0.7253603895098379	0.9372822395357486	0.9292249062551273	0.9242211617938016	0.18181818181818182	0.2727272727272727	0.0	0.012355684677093668	41
4667	0.025530094950183276	0.012601942916359759	0.01087515010291096	0.9786523754406212	-1	0	0	0.1	1	1.0	13	0.38461538461538464	0.8461538461538461	11	11	3	1	0	0.23076923076923078	3	13	15	0.1	0	0.2520451748243159	0.9085942739324767	0.48363919117292065	0.9312337750753901	0.7253603895098379	0.9503311157115767	0.9292249062551273	0.9320072802164682	1.0	0.2727272727272727	0.0	0.01087515010291096	14
3728	0.02856093836150272	0.012179489488575092	0.012178982763350903	0.9674253401545946	-1	0	0	0.1	1	1.0	13	0.3125	0.8461538461538461	11	11	3	1	0	0.3333333333333333	4	12	15	0.1	0	0.2520451748243159	0.9245803545165613	0.48363919117292065	0.9347808725231992	0.7253603895098379	0.9390949241159592	0.9371263639673667	0.9330686007607106	1.0	0.2727272727272727	0.0	0.012178982763350903	27
808	0.0010738308367110845	0.00025983953318220974	0.00025983546392190147	0.996600231124849	-1	0	0	1.0	1	0	0	1.0	0	1	0	0	0	0	0.5	1	2	2	0.0	0	0	0	0	0	0	0	0	0	0	0	0	0.00025983546392190147	17
3659	0.027435676330772384	0.01238644093901074	0.012360643639389532	0.9758936081261792	-1	0	0	0.1	1	1.0	13	0.4166666666666667	0.7692307692307693	11	10	3	3	0	0.25	3	12	15	0.3333333333333333	0	0.23746589298113657	0.908900100137854	0.48363919117292065	0.924056157738047	0.7253603895098379	0.9354393320456966	0.9292249062551273	0.9234959476751327	0.18181818181818182	0.18181818181818182	0.0	0.012360643639389532	53
4816	0.02559637527029528	0.01267678278223313	0.01133305760930328	0.9752586110367166	-1	0	0	0.1	1	1.0	12	0.3888888888888889	0.8333333333333334	10	10	3	3	0	0.25	3	12	14	0.3	0	0.24475553390272625	0.9169163504174355	0.48363919117292065	0.9320826509092556	0.6769669447799724	0.9398560905261168	0.9287307563842455	0.9301997417345724	0.1	0.2	0.0	0.01133305760930328	13
2795	0.029161482957854073	0.01225453455146264	0.012210442281183414	0.9693109932486641	-1	0	0	0.1	1	1.0	13	0.3125	0.8461538461538461	11	11	3	1	0	0.3333333333333333	4	12	15	0.1	0	0.2520451748243159	0.9245803545165613	0.48363919117292065	0.9347808725231992	0.730006840848991	0.9032089451698203	0.9433880426733546	0.9218253450505381	1.0	0.2727272727272727	0.0	0.012210442281183414	49
4916	0.027074977277532327	0.012520706319113228	0.012436119070781442	0.9751305150440056	-1	0	0	0.1	1	1.0	13	0.4166666666666667	0.7692307692307693	11	10	3	3	0	0.25	3	12	15	0.3333333333333333	0	0.23746589298113657	0.908900100137854	0.48363919117292065	0.924056157738047	0.7253603895098379	0.9372822395357486	0.9292249062551273	0.9242211617938016	0.18181818181818182	0.2727272727272727	0.0	0.012436119070781442	24
768	0.01637290770669688	0.0013400452969834977	0.0011388486378723936	0.989227412101767	-1	0	0	0.16666666666666666	1	1.0	7	0.5625	0.7142857142857143	5	5	3	0	0	0.25	2	8	9	0.0	0	0.4183606592151614	0.9474256594872075	0.44148505408381167	0.9497160072933435	0.6300066302440346	0.9351260343359824	0.9004904051509525	0.9444198031711301	0	0	0.0	0.0011388486378723936	7
2178	0.022271310859404325	0.004958611569880023	0.004635765483608108	0.9760752364045251	-1	0	0	0.1	1	1.0	13	0.3125	0.8461538461538461	12	11	2	1	0	0.3333333333333333	4	12	15	0.14285714285714285	0	0.2520451748243159	0.9178877917819361	0.4820709103715403	0.9438180556462432	0.7253603895098379	0.9458474542181657	0.9337686833077447	0.9369400978349884	1.0	0.25	0.0	0.004635765483608108	7
446	0.0028346950447210766	0.0007349886199687501	0.00016977304847806235	0.9872691000150718	-1	0	0	0.2857142857142857	2	0.75	6	0.35714285714285715	0.125	2	1	7	4	0	0.5714285714285714	7	4	10	0.23529411764705882	0.3333333333333333	0.6350279853432322	0.874895469091481	0.7334722521024001	0.9328776182115546	0.3617110636374405	0.9319547055722844	0.9127128742060622	0.9166701314278493	0.5	0	0.3109144289066363	0.00016977304847806235	21
4320	0.02639459051179261	0.012375376711143601	0.012311905220111772	0.9755986006961815	-1	0	0	0.1	1	1.0	13	0.4166666666666667	0.7692307692307693	11	10	3	3	0	0.25	3	12	15	0.3333333333333333	0	0.23746589298113657	0.908900100137854	0.48363919117292065	0.924056157738047	0.7253603895098379	0.9372822395357486	0.9292249062551273	0.9242211617938016	0.18181818181818182	0.2727272727272727	0.0	0.012311905220111772	54
175	0.0010801612182315926	0.0002814232406306188	0.0002814188565724629	0.9965359380196337	-1	0	0	1.0	1	0	0	1.0	0	1	0	0	1	0	0.5	1	2	2	0.3333333333333333	0	0	0	0	0	0	0	0	0	0	0	0	0.0002814188565724629	16
1014	0.0029340888951969895	0.00018646035297394275	-0.00015781632710839318	0.981637777295042	-1	0	0	0.4	2	0.8	4	0.4375	0.8	4	4	2	2	0	1.0	4	4	7	0.25	0	0.23746589298113657	0.8384454878930789	0.5332838967946156	0.8987947784503701	0.5839788700441698	0.8361989840178279	0.8828991190669194	0.8605991437644408	0.875	0.5	0.0	-1.5781632710839318e-05	6
1598	0.04295578126191968	0.0111300659768455	0.01108294499047345	0.9499693831640884	-1	0	0	0.1	1	1.0	12	0.25925925925925924	0.8333333333333334	10	10	3	2	0	0.6666666666666666	6	9	14	0.2	0	0.24475553390272625	0.8911650654564162	0.48363919117292065	0.9518483675971336	0.7253603895098379	0.9325164433556247	0.9406532573554592	0.9289662267977267	0.6	0.3	0.0	0.01108294499047345	100
1068	0.0008185094508557872	0.0007336890143697401	0.0007336377476042412	0.9893849835682125	-1	0	0	0.5	1	1.0	1	1.0	1.0	1	1	1	0	0	0.3333333333333333	1	3	3	0.0	0	0.6143271704865685	0.5	0.9105287746951152	0.5	0.6300066302440346	0.5	0.7958989802734234	0.5	0	0	0.0	0.0007336377476042412	34
3687	0.028094502893613215	0.012010483671182574	0.011981509405031392	0.967945193611354	-1	0	0	0.1	1	1.0	13	0.3125	0.8461538461538461	11	11	3	1	0	0.3333333333333333	4	12	15	0.1	0	0.2520451748243159	0.9245803545165613	0.48363919117292065	0.9347808725231992	0.7253603895098379	0.9390949241159592	0.9371263639673667	0.9330686007607106	1.0	0.18181818181818182	0.0	0.011981509405031392	21
5080	0.026663557071886283	0.01258640130761654	0.012455519489779025	0.9755372435298034	-1	0	0	0.1	1	1.0	13	0.4166666666666667	0.7692307692307693	11	10	3	3	0	0.25	3	12	15	0.3333333333333333	0	0.23746589298113657	0.908900100137854	0.48363919117292065	0.924056157738047	0.7253603895098379	0.9372822395357486	0.9292249062551273	0.9242211617938016	0.18181818181818182	0.2727272727272727	0.0	0.012455519489779025	39
2635	0.022078417453400327	0.012081944484762857	0.011224485829956055	0.9805812180272722	-1	0	0	0.125	1	1.0	10	1.0	0.9	9	9	2	2	0	0.08333333333333333	1	12	12	0.25	0	0.2520451748243159	0.9252772889823003	0.48363919117292065	0.9404043966017461	0.7253603895098379	0.9497865507031705	0.9371263639673667	0.9392509156446847	0.5555555555555556	0.2222222222222222	0.0	0.011224485829956055	14
2349	0.026699241270242386	0.011815920548930468	0.011462027503516376	0.9751576768738565	-1	0	0	0.1	1	1.0	13	0.3125	0.8461538461538461	12	11	2	1	0	0.3333333333333333	4	12	15	0.14285714285714285	0	0.2520451748243159	0.9178877917819361	0.48363919117292065	0.9457115152041026	0.7253603895098379	0.9474449797086425	0.9404735749582976	0.9382645740118511	1.0	0.25	0.0	0.011462027503516376	27
2159	0.007391459692449432	0.0007655283585187119	0.00011738326439814537	0.9678733256594979	-1	0	0	0.3333333333333333	2	0.8571428571428571	6	0.42857142857142855	0.5714285714285714	5	4	3	4	0	0.42857142857142855	7	3	9	0.4444444444444444	0	0.23746589298113657	0.8905688501587653	0.48363919117292065	0.9613232709015351	0.7253603895098379	0.749745408947024	0.9535882794349549	0.8943183751358926	0.4	0.4	0.0	0.00011738326439814537	1
1370	0.023692600528496355	0.010086875424334577	0.005495319465801141	0.9752430534018598	-1	0	0	0.125	1	1.0	10	0.3333333333333333	0.8	8	8	3	2	0	0.4444444444444444	4	9	12	0.2	0	0.17602258741215795	0.9000932310887405	0.3771675003097448	0.9461180332332967	0.7621649747790474	0.946710645102457	0.94098250611065	0.9338276854732772	0.5625	0.375	0.0	0.005495319465801141	39
858	0.0009616373661099147	0.00022052847634756174	0.0002205257973778809	0.9963951571726883	-1	0	0	1.0	1	0	0	1.0	0	1	0	0	0	0	0.5	1	2	2	0.0	0	0	0	0	0	0	0	0	0	0	0	0	0.0002205257973778809	14
4854	0.027063025025426766	0.012057117354260554	0.011704996929426715	0.9756920300168253	-1	0	0	0.1	1	1.0	13	0.4166666666666667	0.7692307692307693	11	10	3	3	0	0.25	3	12	15	0.3333333333333333	0	0.23746589298113657	0.908900100137854	0.48363919117292065	0.924056157738047	0.7253603895098379	0.9354393320456966	0.9292249062551273	0.9234959476751327	0.18181818181818182	0.18181818181818182	0.0	0.011704996929426715	26
4073	0.026773177820131378	0.012493976019171975	0.012479644400990532	0.975820804883342	-1	0	0	0.1	1	1.0	13	0.4166666666666667	0.7692307692307693	11	10	3	3	0	0.25	3	12	15	0.3333333333333333	0	0.23746589298113657	0.908900100137854	0.48363919117292065	0.924056157738047	0.7253603895098379	0.9334986536439284	0.9282334228356252	0.9227462036059823	0.18181818181818182	0.18181818181818182	0.0	0.012479644400990532	54
1972	0.04959189059593793	0.011042095327448622	0.01011570153036227	0.9418070120652211	-1	0	0	0.1	1	1.0	13	0.23809523809523808	0.8461538461538461	11	11	3	1	0	0.7777777777777778	7	9	15	0.1	0	0.2520451748243159	0.905412547972151	0.48363919117292065	0.9493108423816009	0.7253603895098379	0.9301926337197011	0.9375040583428258	0.9303998313142084	1.0	0.2727272727272727	0.0	0.01011570153036227	30
3583	0.021415962777061356	0.0035714891293610346	0.00312967985003782	0.9833673579912917	-1	0	0	0.1	1	1.0	13	1.0	0.7692307692307693	11	10	3	0	0	0.06666666666666667	1	15	15	0.0	0	0.2520451748243159	0.9159192089887815	0.48363919117292065	0.9586677089080616	0.7253603895098379	0.9357735264117074	0.9372577337551987	0.9391751077624976	0	0	0.0	0.00312967985003782	2
1323	0.03687239546812384	0.005916827558643724	-0.005371962120874582	0.9762720004559674	-1	0	0	0.2	2	0.8333333333333334	10	0.5384615384615384	0.6666666666666666	9	8	4	0	0	0.15384615384615385	2	13	14	0.0	0	0.1377696229272897	0.9240710894490669	0.48363919117292065	0.9265633142113888	0.7253603895098379	0.8861903414449359	0.9292249062551273	0.9138952626135943	0	0	0.0	-0.0005371962120874583	1
3962	0.026188166496335	0.0007818817442980246	0.0006457674502442822	0.9749765315207355	-1	0	0	0.1	1	1.0	13	0.4166666666666667	0.7692307692307693	11	10	3	3	0	0.25	3	12	15	0.3333333333333333	0	0.23746589298113657	0.9074617795049228	0.48363919117292065	0.924056157738047	0.7253603895098379	0.9372822395357486	0.9292249062551273	0.9238174973129506	0.18181818181818182	0.2727272727272727	0.0	0.0006457674502442822	1
3472	0.025639602994438213	0.01199232760521344	0.011935040109270328	0.9758115026495845	-1	0	0	0.1	1	1.0	13	0.4166666666666667	0.7692307692307693	11	10	3	1	0	0.25	3	12	15	0.1111111111111111	0	0.23746589298113657	0.908900100137854	0.48363919117292065	0.924056157738047	0.7253603895098379	0.9372822395357486	0.9292249062551273	0.9242211617938016	1.0	0.2727272727272727	0.0	0.011935040109270328	24
1387	0.011358022369062094	0.0031856834450069405	-0.0022545081376554913	0.9868512530567697	-1	0	0	0.25	1	1.0	4	1.0	1.0	4	4	1	0	0	0.16666666666666666	1	6	6	0.0	0	0.29855924504347786	0.7903732343091335	0.9361552580733787	0.9754172215608887	0.4984778846189277	0.833319276950017	0.9311822236162922	0.9007671342785784	0	0	0.0	-0.00022545081376554912	1
1997	0.027126637591437627	0.012198730534978209	0.011763216368995688	0.9729630335528502	-1	0	0	0.1	1	1.0	13	0.3125	0.8461538461538461	12	11	2	1	0	0.3333333333333333	4	12	15	0.14285714285714285	0	0.2520451748243159	0.9178877917819361	0.48363919117292065	0.9486552207583717	0.7253603895098379	0.9474449797086425	0.9403340868703033	0.939391259293853	1.0	0.25	0.0	0.011763216368995688	100
4800	0.026793563671812157	0.012575771995980693	0.012556690234871937	0.9757816823225793	-1	0	0	0.1	1	1.0	13	0.4166666666666667	0.7692307692307693	11	10	3	3	0	0.25	3	12	15	0.3333333333333333	0	0.23746589298113657	0.908900100137854	0.48363919117292065	0.924056157738047	0.7253603895098379	0.9372822395357486	0.9292249062551273	0.9242211617938016	0.18181818181818182	0.2727272727272727	0.0	0.012556690234871937	80
5169	0.02774258809533147	0.01203337077676287	0.011576437222526053	0.9706066037806522	-1	0	0	0.1	1	1.0	13	0.3125	0.7692307692307693	11	10	3	1	0	0.3333333333333333	4	12	15	0.1111111111111111	0	0.2520451748243159	0.9060420539159643	0.7576923918137889	0.9570840925688028	0.7919342053798516	0.9569606017807638	0.9371263639673667	0.9439684491540916	1.0	0.2727272727272727	0.0	0.011576437222526053	25
198	0.05235442907215817	0.0019101780589956094	0.0016254261093394651	0.9239877110952713	-1	0.25	1	0.4	4	0.6153846153846154	8	0.35714285714285715	0.5384615384615384	9	7	5	3	0	0.8571428571428571	7	6	15	0.25	0.25	0.4323852340832757	0.9538839770106278	0.8555458100487524	0.8269821913993128	0.2454242115489514	0.875291208250121	0.9250523218737128	0.8985103894535833	0.3333333333333333	0.1111111111111111	0.0	0.0016254261093394651	33
2319	0.02237180976008701	0.004659017784707087	0.004565197345519029	0.9822801872261253	-1	0	0	0.2	2	0.8461538461538461	11	0.38461538461538464	0.7692307692307693	10	10	4	0	0	0.23076923076923078	3	13	15	0.0	0	0.2520451748243159	0.9171319055260889	0.4247270118199243	0.9614112475837895	0.6369191897156219	0.9558656212030494	0.9420310425616559	0.947761030298694	0	0	0.0	0.004565197345519029	3
1331	0.01012224906620143	0.0005174499291316014	0.0003724806645322779	0.9773417669082104	-1	0	0	0.3333333333333333	2	0.8333333333333334	5	0.5	0.5	4	3	3	0	0	1.0	4	4	8	0.0	0	0.17602258741215795	0.9383545836484215	0.4100142011906584	0.8649163152628144	0.6747432955079624	0.903579769083232	0.9287307563842455	0.9065628959701673	0	0	0.0	0.0003724806645322779	10
5257	0.02608397611429435	0.01249145256384488	0.012489312485038677	0.9764298676258294	-1	0	0	0.1	1	1.0	13	0.4166666666666667	0.7692307692307693	11	10	3	3	0	0.25	3	12	15	0.3333333333333333	0	0.2520451748243159	0.9077031582561361	0.48363919117292065	0.924056157738047	0.7253603895098379	0.9372822395357486	0.9292249062551273	0.9238849815594962	0.18181818181818182	0.2727272727272727	0.0	0.012489312485038677	29
3954	0.027630783115214143	0.012949951571638751	0.012815386259821607	0.9759618189515027	-1	0	0	0.1	1	1.0	13	0.4166666666666667	0.7692307692307693	11	10	3	3	0	0.25	3	12	15	0.3333333333333333	0	0.23746589298113657	0.908900100137854	0.48363919117292065	0.924056157738047	0.7253603895098379	0.9372822395357486	0.9292249062551273	0.9242211617938016	0.18181818181818182	0.2727272727272727	0.0	0.012815386259821607	40
449	0.039987345087737436	0.01204920090733867	0.01189219125524585	0.9522835458893176	-1	0.25	1	0.3	3	0.7692307692307693	10	0.3	0.6923076923076923	12	9	2	0	0	0.5	10	5	15	0.0	0.2	0.4996367493401765	0.8935282685094829	0.33638921120839627	0.9537061486952774	0.44259735057850175	0.935923315545841	0.8708215500319577	0.9315895011734509	0	0	0.0	0.01189219125524585	15
2492	0.028562070206303972	0.012426459050709613	0.01241975729260202	0.9685919108497999	-1	0	0	0.1	1	1.0	13	0.3125	0.8461538461538461	11	11	3	1	0	0.3333333333333333	4	12	15	0.1	0	0.2520451748243159	0.9245803545165613	0.48363919117292065	0.9347808725231992	0.7253603895098379	0.9390949241159592	0.9371263639673667	0.9330686007607106	1.0	0.2727272727272727	0.0	0.01241975729260202	126
819	0.0010422646700196537	0.00024074883505665806	0.00024074452404559236	0.9965858347129924	-1	0	0	1.0	1	0	0	1.0	0	1	0	0	1	0	0.5	1	2	2	0.3333333333333333	0	0	0	0	0	0	0	0	0	0	0	0	0.00024074452404559236	26
26	0.0034545987563997763	0.0005324242972347139	-0.00046878177595049335	0.9985643420056844	-1	0	0	0.6	3	0.6	3	0.4375	0.2	3	1	3	4	0	1.0	4	4	7	0.5	0.6666666666666666	0.5968105248153763	0.9606249511037753	0.8398298601437609	0.9268314546888603	0.8235449739285456	0.5586718510815442	0.931847084440255	0.8797160304391162	0.3333333333333333	0.6666666666666666	0.00935059239516679	-4.687817759504934e-05	42
24	6.7604641889613936e-09	6.0290958997991355e-09	5.756821324706168e-10	0.9999991159214117	-1	0	0	1.0	1	0	0	1.0	0	0	0	1	0	0	0.5	2	1	2	0.0	0	0	0	0	0	0	0	0	0	0	0	0	-0.1	11
2539	0.027975235443752102	0.010458285854771134	0.008837919324833736	0.965088758424302	-1	0	0	0.1	1	1.0	13	0.38461538461538464	0.8461538461538461	12	11	2	1	0	0.23076923076923078	3	13	15	0.14285714285714285	0	0.2520451748243159	0.9457176476435213	0.48363919117292065	0.9443563528979114	0.5862025193161798	0.9483019636075325	0.9403340868703033	0.9461489400634532	1.0	0.25	0.0	0.008837919324833736	16
1575	0.02849266953071843	0.00688224168985231	0.00516218768491325	0.9726033238495208	-1	0	0	0.2	2	0.8461538461538461	11	0.3409090909090909	0.7692307692307693	12	10	2	1	0	0.36363636363636365	4	11	15	0.16666666666666666	0	0.2896933062787352	0.8739431089516638	0.3531872159491775	0.9242733470541397	0.4448209998505117	0.9232383713167085	0.9068576458587785	0.9095742368218058	1.0	0.25	0.0	0.00516218768491325	22
3041	0.02868033105588653	0.01247816204192437	0.009599778545285712	0.9731023479634466	-1	0	0	0.1	1	1.0	13	0.3125	0.8461538461538461	12	11	2	1	0	0.3333333333333333	4	12	15	0.14285714285714285	0	0.2520451748243159	0.9157002743535696	0.48363919117292065	0.9430464911243205	0.7253603895098379	0.9474449797086425	0.932816309462729	0.9367131581872469	1.0	0.25	0.0	0.009599778545285712	15
3978	0.026545840161114095	0.012439245941076872	0.012412213167558625	0.9758306655536608	-1	0	0	0.1	1	1.0	13	0.4166666666666667	0.7692307692307693	11	10	3	1	0	0.25	3	12	15	0.1111111111111111	0	0.23746589298113657	0.908900100137854	0.48363919117292065	0.924056157738047	0.7253603895098379	0.9372822395357486	0.9292249062551273	0.9242211617938016	1.0	0.2727272727272727	0.0	0.012412213167558625	25
531	0.011096728465004549	0.001555363398472879	0.0003040860897274547	0.9604101348848564	-1	0	0	0.3333333333333333	2	0.8571428571428571	6	0.375	0.7142857142857143	7	5	1	3	0	0.6666666666666666	6	4	9	0.75	0	0.602726242493089	0.9336369239164124	0.4338745039945608	0.866906821739985	0.44768071950353183	0.9565139676531051	0.8570494386226695	0.9266428437466433	0.14285714285714285	0.14285714285714285	0.0	0.0003040860897274547	15
3319	0.06180059601754993	0.0022511897180027204	-0.001982803275928266	0.8904499374082336	-1	0	0	0.1	1	1.0	13	0.25	0.9230769230769231	12	12	2	4	0	0.6	10	6	15	0.5	0	0.46093991205680124	0.9197959326695561	0.39419143547240804	0.9591864142623933	0.794323108709104	0.9041730290473986	0.9508615026010662	0.9317386222829255	0.20833333333333331	0.08333333333333333	0.0	-0.0001982803275928266	1
2269	0.029369706344684686	0.012801756847745942	0.012660010950389313	0.976177464133485	-1	0	0	0.1	1	1.0	13	0.3125	0.8461538461538461	12	11	2	1	0	0.3333333333333333	4	12	15	0.14285714285714285	0	0.2520451748243159	0.9178877917819361	0.48363919117292065	0.9461425119734154	0.7253603895098379	0.9474449797086425	0.9395674351952327	0.9384270698163806	1.0	0.08333333333333333	0.0	0.012660010950389313	16
2512	0.03380355979969464	0.006746713182950853	-0.0038189727485657176	0.9286508475987766	-1	0	0	0.2	2	0.8461538461538461	11	0.3	0.7692307692307693	12	10	2	0	0	0.5	10	5	15	0.0	0	0.3009281525096124	0.8890700280117245	0.13189655082814933	0.9476992639567237	0.6804967946330791	0.9232944611809581	0.9336116474847902	0.9233500397156716	0	0	0.0	-0.00038189727485657177	0
5218	0.026658574194411096	0.013155550813484719	0.013126467667618644	0.9757742384025212	-1	0	0	0.1	1	1.0	13	0.4166666666666667	0.7692307692307693	11	10	3	3	0	0.25	3	12	15	0.3333333333333333	0	0.2520451748243159	0.9077031582561361	0.48363919117292065	0.924056157738047	0.7253603895098379	0.9372822395357486	0.9292249062551273	0.9238849815594962	0.18181818181818182	0.2727272727272727	0.0	0.013126467667618644	35
203	0.009665738867798404	0.0004565944014409935	4.1335727343880725e-06	0.9507910352365149	-1	0	0	0.3333333333333333	2	0.8333333333333334	5	0.5714285714285714	0.8333333333333334	6	5	1	0	0	0.2857142857142857	7	2	8	0.0	0	0.6099067941247854	0.7721489958194879	0.6673162652616267	0.8792576883114033	0.26248139991682184	0.9427940452235122	0.8567465560088424	0.8810800898067126	0	0	0.0	4.1335727343880725e-06	14
1746	0.04365718697287714	0.011325399427784606	0.011315496120857436	0.9516492811372494	-1	0	0	0.1	1	1.0	12	0.25925925925925924	0.8333333333333334	10	10	3	2	0	0.6666666666666666	6	9	14	0.2	0	0.24475553390272625	0.8911650654564162	0.48363919117292065	0.9518483675971336	0.7253603895098379	0.9325164433556247	0.9406532573554592	0.9289662267977267	0.6	0.3	0.0	0.011315496120857436	97
2999	0.02651024751992757	0.012421224174812024	0.012331427513114166	0.9756290343964132	-1	0	0	0.1	1	1.0	13	0.4166666666666667	0.7692307692307693	11	10	3	1	0	0.25	3	12	15	0.1111111111111111	0	0.23746589298113657	0.908900100137854	0.48363919117292065	0.924056157738047	0.7253603895098379	0.9372822395357486	0.9292249062551273	0.9242211617938016	1.0	0.18181818181818182	0.0	0.012331427513114166	85
3386	0.027336981773936387	0.004213535591969297	0.002419330940350419	0.9682551177338329	-1	0	0	0.1	1	1.0	13	0.3125	0.8461538461538461	11	11	3	1	0	0.3333333333333333	4	12	15	0.1	0	0.2520451748243159	0.9245803545165613	0.48363919117292065	0.9334428537202893	0.7253603895098379	0.9354573828643242	0.9292249062551273	0.9313064844863121	1.0	0.18181818181818182	0.0	0.002419330940350419	3
3815	0.026918114632857013	0.01242804389669909	0.012298736627486541	0.9751868805671879	-1	0	0	0.1	1	1.0	13	0.4166666666666667	0.7692307692307693	11	10	3	3	0	0.25	3	12	15	0.3333333333333333	0	0.23746589298113657	0.908900100137854	0.48363919117292065	0.924056157738047	0.7253603895098379	0.9372822395357486	0.9292249062551273	0.9242211617938016	0.18181818181818182	0.18181818181818182	0.0	0.012298736627486541	40
4638	0.02460848518642065	0.011270629714577278	0.007827895732663168	0.9773580718972829	-1	0	0	0.1	1	1.0	13	0.4166666666666667	0.7692307692307693	11	10	3	3	0	0.25	3	12	15	0.3333333333333333	0	0.23746589298113657	0.908900100137854	0.48363919117292065	0.9428221082783287	0.7253603895098379	0.9372822395357486	0.9282334228356252	0.931018632414724	0.18181818181818182	0.2727272727272727	0.0	0.007827895732663168	9
2203	0.026949265014487963	0.01150819873700043	0.011067830131926616	0.9752319557739428	-1	0	0	0.1	1	1.0	13	0.3125	0.8461538461538461	12	11	2	1	0	0.3333333333333333	4	12	15	0.14285714285714285	0	0.2520451748243159	0.9178877917819361	0.48363919117292065	0.9465891966039285	0.7253603895098379	0.9474449797086425	0.9404735749582976	0.9385963528939616	1.0	0.25	0.0	0.011067830131926616	16
1321	0.02501996518637166	0.0021356346927646247	0.0005050660090777127	0.9717490976204551	-1	0	0	0.2	2	0.8461538461538461	11	0.3409090909090909	0.7692307692307693	12	10	2	1	0	0.36363636363636365	4	11	15	0.16666666666666666	0	0.2896933062787352	0.8739431089516638	0.33638921120839627	0.9420091016510935	0.4448209998505117	0.9232383713167085	0.9068576458587785	0.9171113787467601	1.0	0.25	0.0	0.0005050660090777127	15
141	8.172644921438266e-05	2.854036350006207e-06	-2.8065827534500294e-06	0.9999960152215084	-1	0	0	0.5	2	0.75	3	1.0	0.75	5	3	0	2	0	0.16666666666666666	6	1	6	1.0	0.4	0.5446982469640953	0.7193743166985567	0.24964315640700416	0.9462598612728566	0.13514991648674105	0.9199153586981733	0.8488088605448141	0.8893027026406156	0.6000000000000001	0.4	0.0	-2.8065827534500294e-07	54
3608	0.008251228783062501	0.0006891824418993574	9.895516895759507e-05	0.97295590265613	-1	0	0	0.3333333333333333	2	0.8571428571428571	6	0.5625	0.5714285714285714	4	4	4	4	0	0.25	8	2	9	0.3333333333333333	0	0.1687329464905683	0.7665414729606821	0.6233708592059224	0.9593945061426385	0.7276836151794145	0.9476753746012209	0.9660365143162043	0.9180349668876063	0.375	0.75	0.19945631127761396	9.895516895759507e-05	1
3448	0.028274988916134565	0.011964400090864372	0.011963557482602308	0.9669707893424143	-1	0	0	0.1	1	1.0	13	0.3125	0.8461538461538461	11	11	3	1	0	0.3333333333333333	4	12	15	0.1	0	0.2520451748243159	0.9245803545165613	0.48363919117292065	0.9347808725231992	0.7253603895098379	0.9390949241159592	0.9371263639673667	0.9330686007607106	1.0	0.09090909090909091	0.0	0.011963557482602308	39
3340	0.02933671194900948	0.012434778021486546	0.012395704041942774	0.9680611947274266	-1	0	0	0.1	1	1.0	13	0.3125	0.8461538461538461	11	11	3	1	0	0.3333333333333333	4	12	15	0.1	0	0.2520451748243159	0.9245803545165613	0.48363919117292065	0.9347808725231992	0.7253603895098379	0.9427210440569598	0.9371263639673667	0.93441393133047	1.0	0.2727272727272727	0.0	0.012395704041942774	36
1205	0.02525803963871227	0.0060405481861789765	0.0055215394300175006	0.9751617229489403	-1	0	0	0.3	3	0.6923076923076923	9	0.3409090909090909	0.6923076923076923	12	9	2	1	0	0.36363636363636365	4	11	15	0.2	0.5	0.41038551794563627	0.8863105625922806	0.33638921120839627	0.9149726381193416	0.49776131952196384	0.9234606295212361	0.9233750270170761	0.9094232974461975	1.0	0.25	0.0	0.0055215394300175006	56
3330	0.030555368371865534	0.011658024287566356	0.010522213900238001	0.9664999601539852	-1	0	0	0.1	1	1.0	13	0.3125	0.8461538461538461	11	11	3	1	0	0.3333333333333333	4	12	15	0.1	0	0.2520451748243159	0.9245803545165613	0.48363919117292065	0.932621059599768	0.7253603895098379	0.9354573828643242	0.9292249062551273	0.9310254805580442	1.0	0.18181818181818182	0.0	0.010522213900238001	23
1868	0.026472693709428542	0.01174130950389412	0.010604431164241562	0.973135819857691	-1	0	0	0.1	1	1.0	13	0.3125	0.8461538461538461	12	11	2	1	0	0.3333333333333333	4	12	15	0.14285714285714285	0	0.2520451748243159	0.9178877917819361	0.48363919117292065	0.9420149424421328	0.7253603895098379	0.9474449797086425	0.9404735749582976	0.9369032538932471	1.0	0.25	0.0	0.010604431164241562	61
3582	0.026430945413001405	0.012369440151167529	0.012366160414734598	0.975943973463482	-1	0	0	0.1	1	1.0	13	0.4166666666666667	0.7692307692307693	11	10	3	1	0	0.25	3	12	15	0.1111111111111111	0	0.23746589298113657	0.908900100137854	0.48363919117292065	0.924056157738047	0.7253603895098379	0.9372822395357486	0.9292249062551273	0.9242211617938016	1.0	0.18181818181818182	0.0	0.012366160414734598	24
1028	2.432502860208424e-05	6.604322239237778e-07	6.36251646101291e-08	0.9999963483212675	-1	0	0	0.3333333333333333	1	1.0	2	1.0	1.0	2	2	1	0	0	0.25	1	4	4	0.0	0	0.8570551722493664	0.7160528601631865	0.3681656035167305	0.6367539451564258	0.908328871177732	0.5	0.922104762143274	0.6213830995031698	0	0	0.0	6.36251646101291e-08	8
447	0.003021464450446946	0.0001251882027474498	-0.00011387022619263541	0.9965832572462588	-1	0	0	0.5	2	0.3333333333333333	1	0.5555555555555556	0.3333333333333333	3	1	1	2	0	1.0	3	3	5	0.5	1.0	0.22922573232594337	0.9455811972840295	0.5529179855251752	0.8953444172175484	0.22851751907911547	0.8804375896113389	0.7055562547983523	0.9115520739680177	0.6666666666666666	0.6666666666666666	0.0	-1.1387022619263541e-05	10
3658	0.028826388973220627	0.011974253350060922	0.011974243311824567	0.9668469356055791	-1	0	0	0.1	1	1.0	13	0.3125	0.8461538461538461	11	11	3	1	0	0.3333333333333333	4	12	15	0.1	0	0.2520451748243159	0.9245803545165613	0.48363919117292065	0.9347808725231992	0.6792146676266221	0.9398980742151164	0.9285120415313207	0.933362138228048	1.0	0.18181818181818182	0.0	0.011974243311824567	26
4735	0.025605426906510274	0.01299978609674797	0.012994267089627585	0.978500451157125	-1	0	0	0.1	1	1.0	12	0.3888888888888889	0.8333333333333334	10	10	3	3	0	0.25	3	12	14	0.3	0	0.24475553390272625	0.9169163504174355	0.48363919117292065	0.9320826509092556	0.7253603895098379	0.9434901617794812	0.9332841668053159	0.9316186329337292	0.2	0.2	0.0	0.012994267089627585	24
138	3.5625494135571217e-06	1.7856009576664716e-08	1.64201159976131e-08	0.9999989863300178	-1	0	0	1.0	1	0	0	1.0	0	1	0	0	0	0	0.5	2	1	2	0.0	0	0	0	0	0	0	0	0	0	0	0	0	1.64201159976131e-08	18
2243	0.03095894300637276	0.003428822607999516	0.0009452419996365296	0.9572564073116967	-1	0	0	0.1	1	1.0	13	0.3125	0.8461538461538461	12	11	2	2	0	0.3333333333333333	4	12	15	0.2857142857142857	0	0.2520451748243159	0.9099316254618486	0.4268122059314397	0.9687709886609441	0.7598417491094709	0.9445778725659199	0.9562698418505899	0.9458886092754879	0.5416666666666666	0.3333333333333333	0.0	0.0009452419996365296	1
4476	0.026505725414331324	0.01230405878192963	0.012157469875975335	0.9756366150268145	-1	0	0	0.1	1	1.0	13	0.4166666666666667	0.7692307692307693	11	10	3	3	0	0.25	3	12	15	0.3333333333333333	0	0.23746589298113657	0.908900100137854	0.48363919117292065	0.924056157738047	0.7253603895098379	0.9341356163633932	0.9292249062551273	0.922990749218158	0.2727272727272727	0.18181818181818182	0.0	0.012157469875975335	27
626	0.0010879917830845236	0.0002087647039665667	0.00020875900772221437	0.9969184650772019	-1	0	0	1.0	1	0	0	1.0	0	1	0	0	1	0	0.5	1	2	2	0.3333333333333333	0	0	0	0	0	0	0	0	0	0	0	0	0.00020875900772221437	22
4802	0.03083765266242942	0.011403011791809694	0.010435274060246844	0.9732359593468852	-1	0	0	0.1	1	1.0	12	0.4666666666666667	0.75	9	9	4	2	0	0.3	3	10	14	0.16666666666666666	0	0.23746589298113657	0.9007073806115868	0.48363919117292065	0.9117373319448934	0.7253603895098379	0.9109437608152471	0.9292249062551273	0.9079161395187273	0.5555555555555556	0.3333333333333333	0.0	0.010435274060246844	11
3249	0.02851368090972046	0.01183334951387425	0.011773851403123687	0.9688765411833082	-1	0	0	0.1	1	1.0	13	0.3125	0.8461538461538461	11	11	3	1	0	0.3333333333333333	4	12	15	0.1	0	0.2520451748243159	0.9245803545165613	0.48363919117292065	0.9347808725231992	0.7253603895098379	0.9390949241159592	0.9371263639673667	0.9330686007607106	1.0	0.18181818181818182	0.0	0.011773851403123687	22
3859	None	None	None	None	None	0	0	0.2	2	0.8461538461538461	11	0.5555555555555556	0.6923076923076923	9	9	5	2	0	0.3333333333333333	3	9	15	0.14285714285714285	0	0.23746589298113657	0.718848689222834	0.48363919117292065	0.7683220861590764	0.7253603895098379	0.8199090376530955	0.8799385714663884	0.7716732308926798	0.5555555555555556	0.1111111111111111	0.0	None	0
414	0.012076788801609324	9.883107533124195e-05	4.709314658514587e-05	0.957711738830529	-1	0	0	0.3333333333333333	2	0.8571428571428571	6	0.375	0.5714285714285714	4	4	4	3	0	0.6666666666666666	4	6	9	0.25	0	0.47003927604312484	0.91039904721049	0.6959585850460593	0.8823930107598383	0.3066008357998407	0.8849444883189839	0.9223952805089937	0.8932749741135774	0.25	0.5	0.3181381177467257	4.709314658514587e-05	10
277	0.006410994248416742	0.0007683848829972504	0.0005542792397917449	0.9882024037141539	-1	0	0	0.5	3	0.5714285714285714	4	0.6428571428571429	0.5714285714285714	6	4	2	0	0	0.2857142857142857	2	7	9	0.0	0.5714285714285714	0.4293339909311845	0.7878368705809526	0.9105287746951152	0.7854654829728728	0.6300066302440346	0.802221891533978	0.8860796009651878	0.7919401962664143	0	0	0.0	0.0005542792397917449	25
2797	0.03861931890142106	0.012248885732878866	0.011069349688060337	0.9511672955083568	-1	0	0	0.1	1	1.0	13	0.2727272727272727	0.8461538461538461	11	11	3	1	0	0.45454545454545453	5	11	15	0.1	0	0.2520451748243159	0.926462221140946	0.48363919117292065	0.9360114368778121	0.7253603895098379	0.938212743708985	0.9282334228356252	0.9337388044724467	1.0	0.18181818181818182	0.0	0.011069349688060337	17
2590	0.047915209134652186	0.00539515597319545	-0.0017657494288947108	0.9408250545867667	-1	0	0	0.1	1	1.0	13	0.2727272727272727	0.8461538461538461	12	11	2	2	0	0.45454545454545453	5	11	15	0.2857142857142857	0	0.24475553390272625	0.9122524735356444	0.4268122059314397	0.9590750340291373	0.7276836151794145	0.9304217284502413	0.9489342426283391	0.9368073258922068	0.5416666666666666	0.25	0.0	-0.00017657494288947107	0
4505	0.014279217312548213	0.0006466956498818151	-2.2017507267824123e-05	0.9748519006228462	-1	0	0	0.375	3	0.7	7	0.6666666666666666	0.5	8	5	3	2	0	0.5	6	3	12	0.2857142857142857	0	0.1687329464905683	0.7270164085687929	0.4721790589656939	0.7759168870025509	0.7253603895098379	0.8327824662844777	0.8799385714663884	0.7817136701805609	0.5625	0.25	0.0	-2.2017507267824124e-06	2
1480	0.02882178135833751	0.006873953942972756	0.004846624714514101	0.9722501554130285	-1	0	0	0.2	2	0.8461538461538461	11	0.3409090909090909	0.7692307692307693	12	10	2	1	0	0.36363636363636365	4	11	15	0.16666666666666666	0	0.2896933062787352	0.8739431089516638	0.33638921120839627	0.9345060566513302	0.4955376702499539	0.9186918592275578	0.909738525128636	0.9121106233200343	1.0	0.25	0.0	0.004846624714514101	21
4493	0.039564133260881984	0.005098750173838542	-0.003954799695107916	0.939523479275602	-1	0	0	0.1	1	1.0	13	0.2727272727272727	0.8461538461538461	11	11	3	0	0	0.45454545454545453	11	5	15	0.0	0	0.4183606592151614	0.888684060480432	0.13189655082814933	0.9645988300253694	0.794323108709104	0.9664056005980586	0.9563189987825581	0.9485270396052353	0	0	0.0	-0.0003954799695107916	0
3155	0.0256106061129413	0.007714387399485126	0.007560490963944627	0.9761385993867224	-1	0	0	0.1	1	1.0	13	0.4166666666666667	0.7692307692307693	11	10	3	1	0	0.25	3	12	15	0.1111111111111111	0	0.23746589298113657	0.908900100137854	0.48363919117292065	0.9444520468600911	0.7253603895098379	0.8832387004456596	0.9292249062551273	0.9157303511376751	1.0	0.18181818181818182	0.0	0.007560490963944627	12
2694	0.038611470677090726	0.006143100559606494	0.0029431292049090997	0.9640696021758208	-1	0	0	0.125	1	1.0	10	0.6	0.7	8	7	3	5	0	0.8	5	4	12	0.5555555555555556	0	0.23746589298113657	0.8513639660319141	0.48363919117292065	0.9224941903675878	0.7253603895098379	0.9068312794390926	0.9268006007073593	0.897142535379717	0.375	0.125	0.0	0.0029431292049090997	4
4449	0.02706079320389448	0.012658202381382353	0.01242976694664979	0.975680609305199	-1	0	0	0.1	1	1.0	13	0.4166666666666667	0.7692307692307693	11	10	3	3	0	0.25	3	12	15	0.3333333333333333	0	0.23746589298113657	0.908900100137854	0.48363919117292065	0.924056157738047	0.7253603895098379	0.9354393320456966	0.9292249062551273	0.9234959476751327	0.18181818181818182	0.18181818181818182	0.0	0.01242976694664979	29
2851	0.029430474094559823	0.001974795577535457	0.0016036576214416435	0.9726004915665354	-1	0	0	0.1	1	1.0	12	0.5384615384615384	0.9166666666666666	12	11	1	2	0	0.15384615384615385	2	13	14	0.4	0	0.24475553390272625	0.9068858172684594	0.48363919117292065	0.9359817652408554	0.7276836151794145	0.9604306409359517	0.9450032209183044	0.937963120652658	0.5416666666666666	0.25	0.0	0.0016036576214416435	1
1669	0.04373140211693685	0.010757650129744308	0.008898494118301917	0.9568104616459789	-1	0	0	0.1	1	1.0	13	0.3333333333333333	0.7692307692307693	11	10	3	3	0	0.5555555555555556	5	9	15	0.3333333333333333	0	0.23746589298113657	0.8903942107524038	0.48363919117292065	0.9450694653084725	0.7253603895098379	0.9217079877475263	0.9292249062551273	0.921909741728602	0.09090909090909091	0.2727272727272727	0.0	0.008898494118301917	33
4699	0.02581899481084076	0.013221610283110799	0.013220568486380164	0.9783552414719998	-1	0	0	0.1	1	1.0	12	0.3888888888888889	0.8333333333333334	10	10	3	3	0	0.25	3	12	14	0.3	0	0.24475553390272625	0.9169163504174355	0.48363919117292065	0.9320826509092556	0.7253603895098379	0.9434901617794812	0.9332841668053159	0.9316186329337292	0.1	0.3	0.0	0.013220568486380164	29
1998	0.04938855360835661	0.011520046731699197	0.01056048146914143	0.9420280975762028	-1	0	0	0.1	1	1.0	13	0.23809523809523808	0.8461538461538461	11	11	3	1	0	0.7777777777777778	7	9	15	0.1	0	0.2520451748243159	0.905412547972151	0.48363919117292065	0.941362160256406	0.7253603895098379	0.9395234970684965	0.9282334228356252	0.9303866462320296	1.0	0.2727272727272727	0.0	0.01056048146914143	23
781	0.018090482072787722	0.001248374550307677	0.0010403339317854334	0.989165112699515	-1	0	0	0.16666666666666666	1	1.0	7	0.5625	0.7142857142857143	5	5	3	0	0	0.25	2	8	9	0.0	0	0.4183606592151614	0.9474256594872075	0.44148505408381167	0.9474192504202146	0.6300066302440346	0.9351260343359824	0.8756838265131702	0.9435901941605186	0	0	0.0	0.0010403339317854334	6
5333	0.04688502662996211	0.0029524470362629236	0.0027219153386105984	0.7006790248827672	-1	0	0	0.1	1	1.0	13	0.45454545454545453	0.8461538461538461	11	11	3	3	0	0.2727272727272727	3	11	15	0.3	0	0.2520451748243159	0.8856410502822524	0.14493357550160457	0.9552791388130218	0.7253603895098379	0.936132788308956	0.9465749266937752	0.9307216685087802	0.2727272727272727	0.2727272727272727	0.0	0.0027219153386105984	5
1245	0.0025745292692705285	0.0003331621763365456	6.996649600516171e-05	0.980500939004879	-1	0	0	0.3333333333333333	2	0.8333333333333334	5	0.4	0.6666666666666666	5	4	2	2	0	0.8	4	5	8	0.2857142857142857	0	0.10703002479966264	0.928329777923604	0.48363919117292065	0.8758727500904635	0.7253603895098379	0.8911091779586001	0.9301884600783599	0.9007675498483679	0.6	0.4	0.0	6.996649600516171e-05	10
767	0.06787769306834071	0.014734805941075426	-0.0005091170383324816	0.7651506417182529	-1	0	0	0.3	3	0.6923076923076923	9	0.625	0.6153846153846154	11	8	3	1	0	0.16666666666666666	12	2	15	0.14285714285714285	0	0.4213559008878084	0.8601494996601102	0.889987513898609	0.9072965047953283	0.32527938322021427	0.883998035431726	0.8941423806667269	0.8852195328677211	1.0	0.18181818181818182	0.0	-5.091170383324816e-05	5
798	0.04020924385661094	0.0020512936802662336	0.0018419494576861677	0.8967101705036996	-1	0	0	0.2	2	0.8461538461538461	11	0.35714285714285715	0.6153846153846154	9	8	5	1	0	0.8571428571428571	7	6	15	0.07692307692307693	0	0.4213559008878084	0.9246316356576235	0.6054158287062871	0.8902684880392295	0.23490536328868844	0.9627182578946701	0.9378778263006962	0.9319635724102739	1.0	0.4444444444444444	0.0	0.0018419494576861677	11
448	0.0010659154438651158	0.00017397848048311335	0.00017397085962359108	0.9964604696769322	-1	0	0	1.0	1	0	0	1.0	0	1	0	0	1	0	0.5	1	2	2	0.3333333333333333	0	0	0	0	0	0	0	0	0	0	0	0	0.00017397085962359108	73
1353	0.0017033352812592941	9.70603118174369e-05	-9.430093770746645e-05	0.9879020966215262	-1	0	0	0.3333333333333333	1	1.0	2	1.0	1.0	2	2	1	0	0	0.25	1	4	4	0.0	0	0.26466699546559225	0.8384404772190899	0.697083982934018	0.8942065251293124	0.6776835098769363	0.6169845833317995	0.9067137509815588	0.8052279580902116	0	0	0.0	-9.430093770746645e-06	8
1492	0.02782527198564628	0.007172896679072525	0.004054160394801017	0.9722081425328041	-1	0	0	0.2	2	0.8461538461538461	11	0.3409090909090909	0.7692307692307693	12	10	2	1	0	0.36363636363636365	4	11	15	0.16666666666666666	0	0.2520451748243159	0.8411812966419023	0.45965890681235344	0.9039076924289651	0.4448209998505117	0.8908401298410659	0.8596959621432573	0.88107025721937	1.0	0.25	0.0	0.004054160394801017	36
274	3.7187711131812805e-09	3.7125865392261144e-09	-3.43526659901513e-10	0.9999998390424802	-1	0	0	0	0	0	0	1.0	0	0	0	0	1	0	1.0	1	1	1	0.25	0	0	0	0	0	0	0	0	0	0	0	0	-0.1	0
3663	0.02673986783038159	0.012271722473651771	0.012219071341544227	0.9760128768490133	-1	0	0	0.1	1	1.0	13	0.4166666666666667	0.7692307692307693	11	10	3	3	0	0.25	3	12	15	0.3333333333333333	0	0.23746589298113657	0.908900100137854	0.48363919117292065	0.924056157738047	0.7253603895098379	0.9387611737755598	0.9282334228356252	0.9248129362043728	0.18181818181818182	0.2727272727272727	0.0	0.012219071341544227	43
1089	3.7138718655199894e-09	3.7070360852770975e-09	-1.887019781848502e-10	0.9999997956950253	-1	0	0	0	0	0	0	1.0	0	0	0	0	1	0	1.0	1	1	1	0.25	0	0	0	0	0	0	0	0	0	0	0	0	-0.1	0
4143	0.026985164528820417	0.012401117092280733	0.012399900061454154	0.975678100828256	-1	0	0	0.1	1	1.0	13	0.4166666666666667	0.7692307692307693	11	10	3	3	0	0.25	3	12	15	0.3333333333333333	0	0.23746589298113657	0.908900100137854	0.48363919117292065	0.924056157738047	0.7253603895098379	0.9372822395357486	0.9292249062551273	0.9242211617938016	0.18181818181818182	0.2727272727272727	0.0	0.012399900061454154	43
2803	0.027177844642302055	0.012214101931664468	0.011857018709279032	0.9760403619461604	-1	0	0	0.1	1	1.0	13	0.3125	0.8461538461538461	12	11	2	1	0	0.3333333333333333	4	12	15	0.14285714285714285	0	0.2520451748243159	0.9178877917819361	0.48363919117292065	0.9465891966039285	0.7276836151794145	0.9278586352682612	0.945132430331252	0.9317803291838038	1.0	0.25	0.0	0.011857018709279032	34
3046	0.02585176110341348	0.011594519556205343	0.011423130633033575	0.9758477895073314	-1	0	0	0.1	1	1.0	13	0.3125	0.8461538461538461	12	11	2	1	0	0.3333333333333333	4	12	15	0.14285714285714285	0	0.2520451748243159	0.9157002743535696	0.48363919117292065	0.9465891966039285	0.7253603895098379	0.9474449797086425	0.9404735749582976	0.9380431029678113	1.0	0.25	0.0	0.011423130633033575	25
2926	0.018115090923547527	0.0032796673462459247	0.00311672915650062	0.9825717112339629	-1	0	0	0.2857142857142857	2	0.75	6	0.4166666666666667	0.625	6	5	3	3	0	0.6666666666666666	4	6	10	0.3333333333333333	0	0.1	0.8891988850213339	0.48363919117292065	0.8332147669711162	0.7276836151794145	0.8343578780076173	0.9368221353937797	0.8543748038359414	0.16666666666666666	0.5	0.0	0.00311672915650062	7
238	3.5346966390749916e-06	5.6945742103227114e-08	5.097260939348677e-08	0.9999991056783033	-1	0	0	1.0	1	0	0	1.0	0	1	0	0	0	0	0.5	2	1	2	0.0	0	0	0	0	0	0	0	0	0	0	0	0	5.097260939348677e-08	28
836	0.011387306558095944	0.0004351808650781285	-0.000400370714991595	0.9795800436063516	-1	0	0	0.42857142857142855	3	0.75	6	0.3333333333333333	0.5	7	4	2	2	0	0.8333333333333334	5	6	10	0.4	0.25	0.23746589298113657	0.9025658547381444	0.48363919117292065	0.9303493102869346	0.7253603895098379	0.8638307720003934	0.909324573388186	0.9021963517065515	0.5714285714285714	0.2857142857142857	0.0	-4.00370714991595e-05	4
4734	0.02249857761400234	0.011439177270698965	0.009776153449075177	0.978741083363352	-1	0	0	0.1111111111111111	1	1.0	11	0.5416666666666666	0.8181818181818182	10	9	2	2	0	0.16666666666666666	2	12	13	0.2857142857142857	0	0.24475553390272625	0.9169163504174355	0.48363919117292065	0.9320826509092556	0.7253603895098379	0.9434901617794812	0.9332841668053159	0.9316186329337292	0.6	0.2	0.0	0.009776153449075177	13
4082	0.020396233252178184	0.011605199451302008	0.009222985113471032	0.9789677796747002	-1	0	0	0.125	1	1.0	10	1.0	0.9	9	9	2	3	0	0.08333333333333333	1	12	12	0.375	0	0.2520451748243159	0.9252772889823003	0.48363919117292065	0.9404043966017461	0.7253603895098379	0.9497865507031705	0.9371263639673667	0.9392509156446847	0.1111111111111111	0.3333333333333333	0.0	0.009222985113471032	21
95	1.864576766883769e-08	8.677721983932082e-09	-5.376275940281611e-09	0.9999988181445262	-1	0	0	0.6666666666666666	2	0.5	1	0.6666666666666666	0	0	0	3	0	0	0.6666666666666666	3	2	4	0.0	0.6666666666666666	0	0	0	0	0	0	0	0	0	0	0	-0.1	11
2549	0.02311816157790912	0.0030516506229184737	0.0029147161669274045	0.9752524804324537	-1	0	0	0.25	2	0.8	8	0.4	0.6	8	6	3	3	0	0.8333333333333334	5	6	12	0.375	0	0.1687329464905683	0.8590821994002789	0.48363919117292065	0.8954339016175753	0.7253603895098379	0.8741591443426393	0.9079751495673402	0.8770163003863242	0.25	0.375	0.0	0.0029147161669274045	8
2905	0.02389809558784044	0.011472147565062152	0.010082154127518912	0.9794075226753032	-1	0	0	0.1	1	1.0	13	1.0	0.7692307692307693	11	10	3	1	0	0.06666666666666667	1	15	15	0.1111111111111111	0	0.2520451748243159	0.9085942739324767	0.48363919117292065	0.9457257446349553	0.7253603895098379	0.9503311157115767	0.9371263639673667	0.9371430825965059	1.0	0.2727272727272727	0.0	0.010082154127518912	17
3375	0.07716274246850964	0.004665472794150853	0.0024179623991304362	0.9197714022949588	-1	0	0	0.1	1	1.0	13	0.375	0.8461538461538461	12	11	2	1	0	0.4	10	4	15	0.14285714285714285	0	0.40100738027125493	0.8828989440282173	0.48363919117292065	0.9084767266089927	0.7253603895098379	0.9528697649632467	0.9126003606312104	0.9198740987366733	1.0	0.25	0.0	0.0024179623991304362	2
5077	0.02717563494456482	0.012368263785747846	0.012216116045078251	0.9750897797762801	-1	0	0	0.1	1	1.0	13	0.4166666666666667	0.7692307692307693	11	10	3	3	0	0.25	3	12	15	0.3333333333333333	0	0.23746589298113657	0.908900100137854	0.48363919117292065	0.924056157738047	0.7253603895098379	0.9372822395357486	0.9292249062551273	0.9242211617938016	0.18181818181818182	0.2727272727272727	0.0	0.012216116045078251	33
1722	0.03864976159510718	0.010475003216874685	0.009495892787076078	0.9593366185246218	-1	0	0	0.1	1	1.0	12	0.3111111111111111	0.75	10	9	3	3	0	0.5555555555555556	5	9	14	0.3333333333333333	0	0.24475553390272625	0.8993077918740859	0.48363919117292065	0.9518483675971336	0.6769669447799724	0.9279035210578532	0.9334840158001	0.9293125274324723	0.1	0.3	0.0	0.009495892787076078	28
5464	0.04194700792590449	0.0005113379201751041	0.0005104735619982304	0.9635904246805853	-1	0	0	0.3	3	0.6923076923076923	9	0.45454545454545453	0.6153846153846154	8	8	6	3	0	0.2727272727272727	3	11	15	0.1875	0	0.26045048445598384	0.6751411393090752	0.48363919117292065	0.9394182910793073	0.6769669447799724	0.9332150083875987	0.8842843696021515	0.884591914479588	0.25	0.375	0.0	0.0005104735619982304	0
1763	0.02622468207076115	0.011596883578021605	0.0102602156892966	0.9728120671672681	-1	0	0	0.1	1	1.0	13	0.3125	0.8461538461538461	12	11	2	1	0	0.3333333333333333	4	12	15	0.14285714285714285	0	0.2520451748243159	0.9178877917819361	0.48363919117292065	0.9420149424421328	0.7253603895098379	0.9474449797086425	0.9404735749582976	0.9369032538932471	1.0	0.25	0.0	0.0102602156892966	32
4444	0.021386040362913236	0.01191111867782927	0.009623660969161901	0.9792531258335493	-1	0	0	0.125	1	1.0	10	1.0	0.9	9	9	2	2	0	0.08333333333333333	1	12	12	0.25	0	0.2520451748243159	0.9252772889823003	0.48363919117292065	0.9404043966017461	0.7253603895098379	0.9497865507031705	0.9371263639673667	0.9392509156446847	0.5555555555555556	0.3333333333333333	0.0	0.009623660969161901	12
3736	0.02814402599388973	0.003430854720080979	0.003267723151265446	0.9744937615039453	-1	0	0	0.1	1	1.0	13	0.4166666666666667	0.7692307692307693	11	10	3	3	0	0.25	3	12	15	0.3333333333333333	0	0.2520451748243159	0.9011400014386395	0.48363919117292065	0.924056157738047	0.7253603895098379	0.9372822395357486	0.9292249062551273	0.9220854227869092	0.18181818181818182	0.2727272727272727	0.0	0.003267723151265446	1
534	0.0010732083196881024	0.0001737223623192804	5.306981324911172e-06	0.9953443921471925	-1	0	0	1.0	1	0	0	1.0	0	1	0	0	1	0	0.5	2	1	2	0.3333333333333333	0	0	0	0	0	0	0	0	0	0	0	0	5.306981324911172e-06	33
1922	0.024832395404019166	0.0029685440394595372	0.0025203866005442613	0.975253476014556	-1	0	0	0.1	1	1.0	13	0.2727272727272727	0.8461538461538461	11	11	3	1	0	0.45454545454545453	5	11	15	0.1	0	0.23746589298113657	0.9146256288484376	0.48363919117292065	0.9362451538759267	0.7253603895098379	0.9337331267191172	0.9371263639673667	0.9287691273168882	1.0	0.2727272727272727	0.0	0.0025203866005442613	6
507	0.03821313390037996	0.002622478101279217	8.528024434613155e-05	0.8761032785750575	-1	0	0	0.2	2	0.8461538461538461	11	0.35714285714285715	0.6923076923076923	11	9	3	2	0	0.8571428571428571	6	7	15	0.25	0.2222222222222222	0.46613755645330796	0.9236040387478541	0.6054158287062871	0.9498373891017243	0.6830547397319044	0.9489619743646124	0.8462553410779478	0.9418812431488119	0.5909090909090909	0.18181818181818182	0.0	8.528024434613155e-05	3
3215	0.027796907141614265	0.012077344042403609	0.01207704383496193	0.9672985329170839	-1	0	0	0.1	1	1.0	13	0.3125	0.8461538461538461	11	11	3	1	0	0.3333333333333333	4	12	15	0.1	0	0.2520451748243159	0.9245803545165613	0.48363919117292065	0.9347808725231992	0.7253603895098379	0.9390949241159592	0.9371263639673667	0.9330686007607106	1.0	0.2727272727272727	0.0	0.01207704383496193	39
1212	0.0008020338464224888	0.0007309916106740404	0.0007309398089589994	0.9886585567497811	-1	0	0	0.5	1	1.0	1	1.0	1.0	1	1	1	0	0	0.3333333333333333	1	3	3	0.0	0	0.6143271704865685	0.5	0.9105287746951152	0.5	0.6300066302440346	0.5	0.7958989802734234	0.5	0	0	0.0	0.0007309398089589994	4
130	0.07546505988580401	0.0011758930701305066	-0.00017310204413136223	0.7516188029700634	-1	0	0	0.3	3	0.8461538461538461	11	0.38461538461538464	0.7692307692307693	11	10	3	0	0	0.23076923076923078	3	13	15	0.0	0.15384615384615385	0.5527374012015778	0.9074841697908107	0.17910563635324234	0.8171311977956959	0.4354552200382692	0.8637715930722837	0.8263773246250277	0.8671242154701676	0	0	0.0	-1.7310204413136224e-05	4
216	3.577082759814055e-05	7.63388941689447e-06	-2.876325332001778e-08	0.9978367477222491	-1	0	0	1.0	1	0	0	1.0	0	1	0	0	2	0	0.5	2	1	2	0.6666666666666666	0	0	0	0	0	0	0	0	0	0	0	0	-2.876325332001778e-09	27
785	0.0010524584800951338	0.00020261589501902237	0.00020261217650384725	0.996242351342515	-1	0	0	1.0	1	0	0	1.0	0	1	0	0	0	0	0.5	1	2	2	0.0	0	0	0	0	0	0	0	0	0	0	0	0	0.00020261217650384725	25
2623	0.026963802756042918	0.012133549994449405	0.011618530033723507	0.9731518655835594	-1	0	0	0.1	1	1.0	13	0.3125	0.8461538461538461	12	11	2	1	0	0.3333333333333333	4	12	15	0.14285714285714285	0	0.2520451748243159	0.9178877917819361	0.48363919117292065	0.9486552207583717	0.7253603895098379	0.9474449797086425	0.9403340868703033	0.939391259293853	1.0	0.25	0.0	0.011618530033723507	18
4165	0.02735271505296771	0.01257484229509518	0.012429276263325253	0.9758054878058324	-1	0	0	0.1	1	1.0	13	0.3125	0.7692307692307693	10	10	4	2	0	0.3333333333333333	4	12	15	0.16666666666666666	0	0.24475553390272625	0.9169163504174355	0.48363919117292065	0.9320826509092556	0.7253603895098379	0.9434901617794812	0.9332841668053159	0.9316186329337292	0.55	0.3	0.0	0.012429276263325253	21
3641	0.007922450915956475	0.0002355602690564798	-6.393506308189092e-05	0.9672774973570328	-1	0	0	0.3333333333333333	2	0.8571428571428571	6	0.5625	0.5714285714285714	4	4	4	4	0	0.25	8	2	9	0.3333333333333333	0	0.1687329464905683	0.9007608750963955	0.6233708592059224	0.9593945061426385	0.7276836151794145	0.9476753746012209	0.9654069344311658	0.9401885761508093	0.375	0.75	0.19945631127761396	-6.393506308189093e-06	0
2396	0.021920392377891236	0.002600587921075897	0.0018003487749597995	0.975364255684465	-1	0	0	0.1	1	1.0	13	0.3125	0.8461538461538461	12	11	2	1	0	0.3333333333333333	4	12	15	0.14285714285714285	0	0.2520451748243159	0.9178877917819361	0.4820709103715403	0.9391822759825093	0.7253603895098379	0.9435714409938547	0.9350039720484413	0.9343760228467702	1.0	0.25	0.0	0.0018003487749597995	3
3545	0.03137624299625162	0.009914328839798325	0.009712028273056133	0.9627115220387826	-1	0	0	0.1	1	1.0	13	0.3409090909090909	0.7692307692307693	11	10	3	2	0	0.36363636363636365	4	11	15	0.2222222222222222	0	0.23746589298113657	0.9249549927968393	0.48363919117292065	0.9235829854829173	0.7253603895098379	0.9202396930012101	0.9371263639673667	0.9229490287814077	0.5909090909090908	0.2727272727272727	0.0	0.009712028273056133	21
2843	0.02065333725715483	0.011020444850921981	0.010267657642180874	0.9814403313122207	-1	0	0	0.125	1	1.0	10	1.0	0.9	9	9	2	2	0	0.08333333333333333	1	12	12	0.25	0	0.2520451748243159	0.9252772889823003	0.48363919117292065	0.937398680208883	0.7253603895098379	0.9497865507031705	0.9371263639673667	0.9382464983698225	0.5555555555555556	0.1111111111111111	0.0	0.010267657642180874	20
5396	0.025566790931548893	0.004247047539248044	0.002334798295514707	0.9753213114237972	-1	0	0	0.1	1	1.0	13	0.4166666666666667	0.7692307692307693	11	10	3	3	0	0.25	3	12	15	0.3333333333333333	0	0.2520451748243159	0.9077031582561361	0.48363919117292065	0.9224135084582555	0.7253603895098379	0.9334986536439284	0.9282334228356252	0.9218492243246221	0.18181818181818182	0.18181818181818182	0.0	0.002334798295514707	2
721	0.034137336597590585	0.004266451878708413	0.0024094514282224848	0.609551241585286	-1	0.25	1	0.3	3	0.7692307692307693	10	0.46875	0.6923076923076923	11	9	3	2	0	0.5	8	4	15	0.25	0.25	0.8712443538945951	0.9433215549560362	0.6054158287062871	0.9022401971948888	0.2837072656340619	0.9120755252153411	0.8897876905668292	0.9211354335500218	0.5454545454545454	0.09090909090909091	0.0	0.0024094514282224848	2
4571	0.02703356847511708	0.012590177171621949	0.012588785966488863	0.9755244292072609	-1	0	0	0.1	1	1.0	13	0.4166666666666667	0.7692307692307693	11	10	3	3	0	0.25	3	12	15	0.3333333333333333	0	0.23746589298113657	0.908900100137854	0.48363919117292065	0.924056157738047	0.7253603895098379	0.9361199262687109	0.9292249062551273	0.9237622344322587	0.2727272727272727	0.18181818181818182	0.0	0.012588785966488863	101
2325	0.02310397967285154	0.0032661167801505903	0.002873121086238261	0.9756345727153564	-1	0	0	0.125	1	1.0	9	0.36666666666666664	0.6666666666666666	7	6	3	3	0	0.8333333333333334	5	6	11	0.3333333333333333	0	0.23746589298113657	0.865967423824407	0.48363919117292065	0.9191731878953564	0.7253603895098379	0.8827493349937454	0.9036118301888009	0.8914094179639972	0.2857142857142857	0.42857142857142855	0.0	0.002873121086238261	3
3364	0.02247285942369498	0.004542172846704768	0.004511010343112956	0.9832011726871926	-1	0	0	0.2	2	0.8461538461538461	11	0.38461538461538464	0.7692307692307693	11	10	3	0	0	0.23076923076923078	3	13	15	0.0	0	0.2520451748243159	0.9120153545721755	0.3047436797718954	0.9595813804388005	0.7253603895098379	0.9582142320597569	0.9465749266937752	0.9468189393834581	0	0	0.0	0.004511010343112956	3
1357	0.04650127232678352	0.006437771595091616	0.0055610017298557066	0.94512388435742	-1	0	0	0.2	2	0.8461538461538461	11	0.2727272727272727	0.6923076923076923	11	9	3	2	0	0.45454545454545453	5	11	15	0.25	0	0.2520451748243159	0.822362422719187	0.48363919117292065	0.8531971640430689	0.548477989921406	0.8936376290126566	0.9182167096080399	0.8589902068789356	0.5909090909090908	0.2727272727272727	0.0	0.0055610017298557066	3
2284	0.02645444244452755	0.012069285680936173	0.01143989097512035	0.9734068535264278	-1	0	0	0.1	1	1.0	13	0.3125	0.8461538461538461	12	11	2	1	0	0.3333333333333333	4	12	15	0.14285714285714285	0	0.2520451748243159	0.9178877917819361	0.48363919117292065	0.9486552207583717	0.6769669447799724	0.94471351070153	0.9332841668053159	0.9383668592596001	1.0	0.16666666666666666	0.0	0.01143989097512035	38
2634	0.027085679638329026	0.012374986494690243	0.010234837713510648	0.974935754434173	-1	0	0	0.1	1	1.0	13	0.3125	0.8461538461538461	12	11	2	1	0	0.3333333333333333	4	12	15	0.14285714285714285	0	0.2520451748243159	0.8982586376869715	0.5702213965528244	0.9522547093123522	0.5885257449857564	0.9531618839931305	0.932816309462729	0.9386600031438681	1.0	0.16666666666666666	0.0	0.010234837713510648	16
3468	0.021141638778079324	0.011285630568292243	0.009106581102300974	0.9794219766660015	-1	0	0	0.125	1	1.0	10	1.0	0.9	9	9	2	3	0	0.08333333333333333	1	12	12	0.375	0	0.2520451748243159	0.9252772889823003	0.48363919117292065	0.9404043966017461	0.7253603895098379	0.9497865507031705	0.9371263639673667	0.9392509156446847	0.1111111111111111	0.3333333333333333	0.0	0.009106581102300974	16
4000	0.02684685716020241	0.012276736150858508	0.011891823184544388	0.9752644477399514	-1	0	0	0.1	1	1.0	13	0.4166666666666667	0.7692307692307693	11	10	3	3	0	0.25	3	12	15	0.3333333333333333	0	0.23746589298113657	0.908900100137854	0.48363919117292065	0.924056157738047	0.7253603895098379	0.9372822395357486	0.9292249062551273	0.9242211617938016	0.18181818181818182	0.2727272727272727	0.0	0.011891823184544388	24
2861	0.02675841185940289	0.011743929454257482	0.011381053342748958	0.9735591161092251	-1	0	0	0.1	1	1.0	13	0.3125	0.8461538461538461	12	11	2	1	0	0.3333333333333333	4	12	15	0.14285714285714285	0	0.2520451748243159	0.9178877917819361	0.48363919117292065	0.9486552207583717	0.7253603895098379	0.9474449797086425	0.9403340868703033	0.939391259293853	1.0	0.16666666666666666	0.0	0.011381053342748958	20
3430	0.029495549651652884	0.012176333931697921	0.01105176390422053	0.9708660678367415	-1	0	0	0.1	1	1.0	13	0.3125	0.8461538461538461	11	11	3	1	0	0.3333333333333333	4	12	15	0.1	0	0.2520451748243159	0.9245803545165613	0.48363919117292065	0.9347808725231992	0.7253603895098379	0.9390949241159592	0.9371263639673667	0.9330686007607106	1.0	0.2727272727272727	0.0	0.01105176390422053	19
3999	0.026418446679687017	0.012413562165125349	0.01229566356427446	0.9749782116685468	-1	0	0	0.1	1	1.0	13	0.4166666666666667	0.7692307692307693	11	10	3	3	0	0.25	3	12	15	0.3333333333333333	0	0.23746589298113657	0.908900100137854	0.48363919117292065	0.924056157738047	0.7253603895098379	0.9372822395357486	0.9292249062551273	0.9242211617938016	0.18181818181818182	0.18181818181818182	0.0	0.01229566356427446	54
4379	0.022454093562307896	0.012058948869710035	0.009911618779183387	0.9791575324838814	-1	0	0	0.1111111111111111	1	1.0	11	1.0	0.8181818181818182	9	9	3	3	0	0.07692307692307693	1	13	13	0.3	0	0.2520451748243159	0.9252772889823003	0.48363919117292065	0.9404043966017461	0.7253603895098379	0.9488866218707812	0.9367702149605047	0.9388940584248946	0.2222222222222222	0.2222222222222222	0.0	0.009911618779183387	14
5297	0.027863031037978617	0.012567479331834299	0.0125652972949433	0.9749346027822069	-1	0	0	0.1	1	1.0	13	0.4166666666666667	0.7692307692307693	11	10	3	3	0	0.25	3	12	15	0.3333333333333333	0	0.23746589298113657	0.908900100137854	0.48363919117292065	0.924056157738047	0.7253603895098379	0.9372822395357486	0.9292249062551273	0.9242211617938016	0.18181818181818182	0.2727272727272727	0.0	0.0125652972949433	19
961	0.0010555629388023582	0.0002264350479987026	0.00022643111768413585	0.99669009923649	-1	0	0	1.0	1	0	0	1.0	0	1	0	0	0	0	0.5	1	2	2	0.0	0	0	0	0	0	0	0	0	0	0	0	0	0.00022643111768413585	19
4862	0.03009645744263036	0.011011278887308937	0.010611462152254007	0.9739508323896113	-1	0	0	0.1	1	1.0	12	0.4666666666666667	0.75	9	9	4	2	0	0.3	3	10	14	0.16666666666666666	0	0.23746589298113657	0.9007073806115868	0.48363919117292065	0.9117373319448934	0.7253603895098379	0.9109437608152471	0.9292249062551273	0.9079161395187273	0.5555555555555556	0.3333333333333333	0.0	0.010611462152254007	14
842	0.0010606022136118065	0.0002076124043919636	0.0002076067623095448	0.9966667638469877	-1	0	0	1.0	1	0	0	1.0	0	1	0	0	1	0	0.5	1	2	2	0.3333333333333333	0	0	0	0	0	0	0	0	0	0	0	0	0.0002076067623095448	23
2657	0.027907254197894468	0.012125009789644984	0.011723954533924864	0.9726616894562203	-1	0	0	0.1	1	1.0	13	0.3125	0.8461538461538461	12	11	2	1	0	0.3333333333333333	4	12	15	0.14285714285714285	0	0.2520451748243159	0.9178877917819361	0.48363919117292065	0.9486552207583717	0.7253603895098379	0.9474449797086425	0.9403340868703033	0.939391259293853	1.0	0.25	0.0	0.011723954533924864	30
2180	0.026172974535244264	0.01156768619240624	0.011169207801949287	0.9755695007785428	-1	0	0	0.1	1	1.0	13	0.3125	0.8461538461538461	12	11	2	1	0	0.3333333333333333	4	12	15	0.14285714285714285	0	0.2520451748243159	0.9178877917819361	0.48363919117292065	0.9465891966039285	0.7253603895098379	0.9474449797086425	0.9404735749582976	0.9385963528939616	1.0	0.25	0.0	0.011169207801949287	34
1095	0.000800528692465102	0.0007453730659368199	0.0007453150241266678	0.9886100047308319	-1	0	0	0.5	1	1.0	1	1.0	1.0	1	1	1	0	0	0.3333333333333333	1	3	3	0.0	0	0.6143271704865685	0.5	0.9105287746951152	0.5	0.6300066302440346	0.5	0.7958989802734234	0.5	0	0	0.0	0.0007453150241266678	16
1269	0.030265719115330502	0.006416232964178976	0.003420818353673359	0.9662530750354962	-1	0	0	0.2	2	0.8461538461538461	11	0.3333333333333333	0.6923076923076923	11	9	3	1	0	0.5555555555555556	5	9	15	0.125	0	0.2520451748243159	0.8248914763694851	0.48363919117292065	0.9114995967360972	0.548477989921406	0.8842363090057636	0.8799385714663884	0.8777937121002785	1.0	0.18181818181818182	0.0	0.003420818353673359	53
851	0.0008139270924947789	0.0007412718610767824	0.0007411663983329082	0.9889011547662698	-1	0	0	0.5	1	1.0	1	1.0	1.0	1	1	1	1	0	0.3333333333333333	1	3	3	0.16666666666666666	0	0.6143271704865685	0.5	0.9105287746951152	0.5	0.6300066302440346	0.5	0.7958989802734234	0.5	1.0	0	0.0	0.0007411663983329082	42
5498	0.026764571469736112	0.013038851405063827	0.01303584614694669	0.9767227725773728	-1	0	0	0.1	1	1.0	13	0.4166666666666667	0.7692307692307693	11	10	3	3	0	0.25	3	12	15	0.3333333333333333	0	0.2520451748243159	0.9077031582561361	0.48363919117292065	0.924056157738047	0.7253603895098379	0.9372822395357486	0.9292249062551273	0.9238849815594962	0.18181818181818182	0.2727272727272727	0.0	0.01303584614694669	64
3591	0.024734510653526182	0.012213586464609698	0.011856180743742796	0.9757795204384901	-1	0	0	0.1	1	1.0	13	0.4166666666666667	0.7692307692307693	11	10	3	1	0	0.25	3	12	15	0.1111111111111111	0	0.23746589298113657	0.908900100137854	0.48363919117292065	0.924056157738047	0.7253603895098379	0.9372822395357486	0.9292249062551273	0.9242211617938016	1.0	0.2727272727272727	0.0	0.011856180743742796	22
1999	0.051411898975813226	0.011906393827170993	0.011804302476792355	0.9411926057297929	-1	0	0	0.1	1	1.0	13	0.23809523809523808	0.8461538461538461	11	11	3	1	0	0.7777777777777778	7	9	15	0.1	0	0.2520451748243159	0.905412547972151	0.48363919117292065	0.9441545192847555	0.7253603895098379	0.9301926337197011	0.9282334228356252	0.9281584694749302	1.0	0.2727272727272727	0.0	0.011804302476792355	121
3821	0.02659229651408693	0.012299735679234928	0.012277392539481563	0.9760386148734193	-1	0	0	0.1	1	1.0	13	0.4166666666666667	0.7692307692307693	11	10	3	3	0	0.25	3	12	15	0.3333333333333333	0	0.23746589298113657	0.908900100137854	0.48363919117292065	0.924056157738047	0.7253603895098379	0.9372822395357486	0.9292249062551273	0.9242211617938016	0.18181818181818182	0.2727272727272727	0.0	0.012277392539481563	41
1047	0.0014283393942876013	0.0001445494630302316	0.000144536353401027	0.9880761855079909	-1	0	0	0.5	1	1.0	1	1.0	1.0	2	1	0	1	0	0.3333333333333333	1	3	3	0.3333333333333333	0	0.5218305807088764	0.7916414164012678	0.9465579378221796	0.5891110279319979	0.6300066302440346	0.5	0.866430773201849	0.6376194053787357	1.0	0	0.0	0.000144536353401027	8
2653	0.025980615839075922	0.01223767370817027	0.011767301792740778	0.9731365855314431	-1	0	0	0.1	1	1.0	13	0.3125	0.8461538461538461	12	11	2	1	0	0.3333333333333333	4	12	15	0.14285714285714285	0	0.2520451748243159	0.9178877917819361	0.48363919117292065	0.9486552207583717	0.7253603895098379	0.9474449797086425	0.9403340868703033	0.939391259293853	1.0	0.25	0.0	0.011767301792740778	21
4349	0.026832723909283145	0.012312305277414058	0.011799963419327144	0.9729354954718813	-1	0	0	0.1	1	1.0	13	0.3125	0.8461538461538461	12	11	2	1	0	0.3333333333333333	4	12	15	0.14285714285714285	0	0.2520451748243159	0.9178877917819361	0.48363919117292065	0.9486552207583717	0.7253603895098379	0.9472364070133266	0.9420310425616559	0.9393118624683764	1.0	0.16666666666666666	0.0	0.011799963419327144	19
2295	0.04142886192167238	0.009091151104037794	0.0089125594200234	0.9378181183581707	-1	0	0	0.1	1	1.0	13	0.25	0.8461538461538461	12	11	2	1	0	0.6	6	10	15	0.14285714285714285	0	0.24475553390272625	0.9185348695946659	0.48363919117292065	0.942989253442976	0.7253603895098379	0.9195648396405687	0.9287307563842455	0.9279057817336487	1.0	0.16666666666666666	0.0	0.0089125594200234	21
2230	0.026447958818802197	0.011570564598039066	0.010932216851083686	0.9749963741710416	-1	0	0	0.1	1	1.0	13	0.3125	0.8461538461538461	12	11	2	1	0	0.3333333333333333	4	12	15	0.14285714285714285	0	0.2520451748243159	0.9178877917819361	0.48363919117292065	0.9465891966039285	0.6769669447799724	0.94471351070153	0.9332841668053159	0.9375594105082438	1.0	0.16666666666666666	0.0	0.010932216851083686	14
3004	0.02656760265484845	0.012549191489760497	0.011379468513702595	0.9742799840946834	-1	0	0	0.1	1	1.0	13	0.3125	0.8461538461538461	12	11	2	1	0	0.3333333333333333	4	12	15	0.14285714285714285	0	0.2520451748243159	0.9157002743535696	0.48363919117292065	0.9486552207583717	0.7253603895098379	0.9474449797086425	0.9403340868703033	0.9388447048563975	1.0	0.25	0.0	0.011379468513702595	20
5526	0.026669938832088076	0.01239750602780719	0.012388930376010321	0.9758008494634686	-1	0	0	0.1	1	1.0	13	0.4166666666666667	0.7692307692307693	11	10	3	3	0	0.25	3	12	15	0.3333333333333333	0	0.23746589298113657	0.908900100137854	0.48363919117292065	0.924056157738047	0.7253603895098379	0.9361199262687109	0.9292249062551273	0.9237622344322587	0.2727272727272727	0.18181818181818182	0.0	0.012388930376010321	21
2542	0.024452497190264072	0.012307819454081046	0.011475732446311547	0.9761116861849755	-1	0	0	0.1	1	1.0	12	0.3888888888888889	0.8333333333333334	10	10	3	2	0	0.25	3	12	14	0.2	0	0.24475553390272625	0.9169163504174355	0.48363919117292065	0.9320826509092556	0.7253603895098379	0.9434901617794812	0.9332841668053159	0.9316186329337292	0.55	0.3	0.0	0.011475732446311547	29
3365	0.028732608886000106	0.012467112619021756	0.012386391219553239	0.9688353611065995	-1	0	0	0.1	1	1.0	13	0.3125	0.8461538461538461	12	11	2	1	0	0.3333333333333333	4	12	15	0.14285714285714285	0	0.24475553390272625	0.9182434937977471	0.48363919117292065	0.9278777559469698	0.7253603895098379	0.9329621892811585	0.9332841668053159	0.926590215831586	1.0	0.25	0.0	0.012386391219553239	18
3226	0.029091779169007678	0.011967815757978223	0.011959114032953595	0.9666503417781764	-1	0	0	0.1	1	1.0	13	0.3125	0.8461538461538461	12	11	2	1	0	0.3333333333333333	4	12	15	0.14285714285714285	0	0.2520451748243159	0.928444144328316	0.48363919117292065	0.9359158052789722	0.7455253828220875	0.9352375340788721	0.934490681083148	0.9332765224732775	1.0	0.16666666666666666	0.0	0.011959114032953595	22
3107	0.028640276438547076	0.012255521657110937	0.012240040261852894	0.96838129686918	-1	0	0	0.1	1	1.0	13	0.3125	0.8461538461538461	11	11	3	1	0	0.3333333333333333	4	12	15	0.1	0	0.2520451748243159	0.9245803545165613	0.48363919117292065	0.9347808725231992	0.7253603895098379	0.9390949241159592	0.9371263639673667	0.9330686007607106	1.0	0.2727272727272727	0.0	0.012240040261852894	79
2499	0.027310855132840154	0.012203292031738937	0.011388701583111715	0.9725271194580887	-1	0	0	0.1	1	1.0	13	0.3125	0.8461538461538461	12	11	2	1	0	0.3333333333333333	4	12	15	0.14285714285714285	0	0.2520451748243159	0.9178877917819361	0.48363919117292065	0.9486552207583717	0.7253603895098379	0.9482378437931839	0.9403340868703033	0.9396949179820916	1.0	0.08333333333333333	0.0	0.011388701583111715	32
2399	0.026869467719606587	0.012368950532611434	0.011710925979484532	0.9740520258763594	-1	0	0	0.1	1	1.0	13	0.3125	0.8461538461538461	12	11	2	1	0	0.3333333333333333	4	12	15	0.14285714285714285	0	0.2520451748243159	0.9178877917819361	0.48363919117292065	0.9486552207583717	0.7253603895098379	0.9474449797086425	0.9403340868703033	0.939391259293853	1.0	0.25	0.0	0.011710925979484532	63
4037	0.026964455990149922	0.012859243259415726	0.012441971080542511	0.9756384873573217	-1	0	0	0.1	1	1.0	13	0.4166666666666667	0.7692307692307693	11	10	3	3	0	0.25	3	12	15	0.3333333333333333	0	0.2520451748243159	0.9060716885151645	0.48363919117292065	0.924056157738047	0.7253603895098379	0.9372822395357486	0.9282334228356252	0.9234308516422535	0.09090909090909091	0.2727272727272727	0.0	0.012441971080542511	44
539	0.0010474177611490356	0.00020748566017876166	0.00020748000614435926	0.9967031096086892	-1	0	0	1.0	1	0	0	1.0	0	1	0	0	1	0	0.5	1	2	2	0.3333333333333333	0	0	0	0	0	0	0	0	0	0	0	0	0.00020748000614435926	31
3374	0.02557689369861941	0.012488465244176041	0.012210495121255221	0.9758715955632956	-1	0	0	0.1	1	1.0	13	0.4166666666666667	0.7692307692307693	11	10	3	1	0	0.25	3	12	15	0.1111111111111111	0	0.23746589298113657	0.908900100137854	0.48363919117292065	0.924056157738047	0.7253603895098379	0.9372822395357486	0.9292249062551273	0.9242211617938016	1.0	0.18181818181818182	0.0	0.012210495121255221	35
681	3.7615814415200825e-09	3.702114132823545e-09	-1.8845143246181794e-10	0.9999997852939351	-1	0	0	0	0	0	0	1.0	0	0	0	0	1	0	1.0	1	1	1	0.25	0	0	0	0	0	0	0	0	0	0	0	0	-0.1	0
20	0.007685075669378792	0.0014588231367351659	-2.6506871367309177e-06	0.9711608655131075	-1	0	0	0.25	1	1.0	4	1.0	1.0	5	4	0	1	0	0.16666666666666666	6	1	6	0.3333333333333333	0	0.6402556476372377	0.8024853850954752	0.7103191887918583	0.63541359672998	0.22323231606623564	0.8842839592015683	0.8956798786355459	0.7908986651628532	1.0	0.4	0.0	-2.650687136730918e-07	14
1180	0.0008022319893113175	0.0007364276801741155	0.0007363687316433308	0.9888034705785117	-1	0	0	0.5	1	1.0	1	1.0	1.0	1	1	1	0	0	0.3333333333333333	1	3	3	0.0	0	0.6143271704865685	0.5	0.9105287746951152	0.5	0.6300066302440346	0.5	0.7958989802734234	0.5	0	0	0.0	0.0007363687316433308	28
435	0.03381958743797514	0.001076351278663894	-0.0005941853704277845	0.9019300077682115	-1	0	0	0.2	2	0.8461538461538461	11	0.42857142857142855	0.6923076923076923	10	9	4	3	0	0.7142857142857143	7	5	15	0.2727272727272727	0	0.36237536230101436	0.9543276665196211	0.6718204370722527	0.7685008474685664	0.18390159645936707	0.9515276012809017	0.9250523218737128	0.9172445809442814	0.1	0.2	0.0	-5.9418537042778445e-05	6
1484	0.029063378324512137	0.007470110341079771	0.005549255537564474	0.9722504645861839	-1	0	0	0.2	2	0.8461538461538461	11	0.3409090909090909	0.6923076923076923	11	9	3	1	0	0.36363636363636365	4	11	15	0.125	0	0.2520451748243159	0.8708613679515569	0.33638921120839627	0.9397995274320534	0.548477989921406	0.925692986511391	0.9182167096080399	0.9162899127119072	1.0	0.2727272727272727	0.0	0.005549255537564474	20
3224	0.028551037924589864	0.012057876208446467	0.012033225099944068	0.9682466591107929	-1	0	0	0.1	1	1.0	13	0.3125	0.8461538461538461	11	11	3	1	0	0.3333333333333333	4	12	15	0.1	0	0.2520451748243159	0.9245803545165613	0.48363919117292065	0.9347808725231992	0.7253603895098379	0.9390949241159592	0.9371263639673667	0.9330686007607106	1.0	0.18181818181818182	0.0	0.012033225099944068	30
3812	0.026406782838391065	0.012601138859675695	0.012165271759548029	0.9752483953966948	-1	0	0	0.1	1	1.0	13	0.4166666666666667	0.7692307692307693	11	10	3	3	0	0.25	3	12	15	0.3333333333333333	0	0.23746589298113657	0.908900100137854	0.48363919117292065	0.924056157738047	0.7253603895098379	0.9372822395357486	0.9292249062551273	0.9242211617938016	0.18181818181818182	0.2727272727272727	0.0	0.012165271759548029	24
2513	0.029973033122020848	0.007384972348802214	0.00684289294425141	0.973846615607261	-1	0	0	0.1	1	1.0	13	0.38461538461538464	0.8461538461538461	12	11	2	1	0	0.23076923076923078	3	13	15	0.14285714285714285	0	0.2520451748243159	0.8940732171509284	0.48363919117292065	0.9465891966039285	0.6769669447799724	0.9587899514329382	0.9287307563842455	0.9380975318308503	1.0	0.16666666666666666	0.0	0.00684289294425141	11
1955	0.04115285787152272	0.009594096368063859	0.009248033208880149	0.9569838422716529	-1	0	0	0.1	1	1.0	12	0.3111111111111111	0.75	10	9	3	3	0	0.5555555555555556	5	9	14	0.3333333333333333	0	0.24475553390272625	0.8911650654564162	0.48363919117292065	0.9518483675971336	0.6769669447799724	0.9279035210578532	0.9330174593509879	0.9273867665844343	0.2	0.2	0.0	0.009248033208880149	16
1942	0.02199263752365183	0.0053404388199664934	0.005338127954095596	0.9819053239763464	-1	0	0	0.1111111111111111	1	1.0	11	1.0	0.8181818181818182	9	9	3	1	0	0.07692307692307693	1	13	13	0.1	0	0.2520451748243159	0.9036435195492272	0.7022849694921953	0.9562704156626937	0.36527239438813225	0.9702355848587657	0.9371263639673667	0.9495915842883409	1.0	0.3333333333333333	0.0	0.005338127954095596	5
293	0.007562589335223212	0.0002848450187863969	-2.288804836796285e-05	0.9980051140245153	-1	0	0	0.5	2	0.75	3	1.0	0.5	4	2	1	0	0	0.16666666666666666	6	1	6	0.0	0.4	0.7825341335284817	0.8270041883421484	0.16148605089782847	0.8895523123214646	0.6762502630189238	0.9445157620271539	0.8946615819960746	0.8967629753449733	0	0	0.0	-2.288804836796285e-06	13
3291	0.028688069013371054	0.012157959706424385	0.012155765254776007	0.9674578606658824	-1	0	0	0.1	1	1.0	13	0.3125	0.8461538461538461	11	11	3	1	0	0.3333333333333333	4	12	15	0.1	0	0.2520451748243159	0.9245803545165613	0.48363919117292065	0.9347808725231992	0.730006840848991	0.9032089451698203	0.9433880426733546	0.9218253450505381	1.0	0.2727272727272727	0.0	0.012155765254776007	33
4555	0.027826432152265247	0.01236497186610825	0.012251903327615074	0.9751257060782931	-1	0	0	0.1	1	1.0	13	0.4166666666666667	0.7692307692307693	11	10	3	3	0	0.25	3	12	15	0.3333333333333333	0	0.23746589298113657	0.908900100137854	0.48363919117292065	0.924056157738047	0.7253603895098379	0.9354393320456966	0.9292249062551273	0.9234959476751327	0.18181818181818182	0.18181818181818182	0.0	0.012251903327615074	31
2018	0.025475384394965734	0.011803025582169143	0.011005825015084006	0.9747019561244449	-1	0	0	0.1	1	1.0	13	0.3125	0.7692307692307693	11	10	3	1	0	0.3333333333333333	4	12	15	0.1111111111111111	0	0.2520451748243159	0.9085942739324767	0.48363919117292065	0.9366200160387991	0.7253603895098379	0.9503311157115767	0.9371263639673667	0.9338289748820351	1.0	0.2727272727272727	0.0	0.011005825015084006	30
1358	0.04546061184512953	0.008037231035397052	0.007841880212091501	0.9528216544040943	-1	0	0	0.2	2	0.8461538461538461	11	0.5555555555555556	0.6923076923076923	10	9	4	2	0	0.3333333333333333	3	9	15	0.18181818181818182	0	0.2688557940876518	0.8295749772175315	0.4100142011906584	0.8825877637173032	0.5355854253143043	0.8789570483623954	0.8518543265506597	0.8653892246772034	0.55	0.3	0.0	0.007841880212091501	49
4447	0.02692284115743096	0.012752047194854042	0.01272272260468075	0.9762872285029487	-1	0	0	0.1	1	1.0	13	0.3125	0.7692307692307693	10	10	4	2	0	0.3333333333333333	4	12	15	0.16666666666666666	0	0.24475553390272625	0.9169163504174355	0.48363919117292065	0.9320826509092556	0.7253603895098379	0.9434901617794812	0.9332841668053159	0.9316186329337292	0.55	0.3	0.0	0.01272272260468075	18
4040	0.028412194566188664	0.012386237801559894	0.012385027890702238	0.9673467560961652	-1	0	0	0.1	1	1.0	13	0.3125	0.8461538461538461	11	11	3	1	0	0.3333333333333333	4	12	15	0.1	0	0.2520451748243159	0.9245803545165613	0.48363919117292065	0.9347808725231992	0.7253603895098379	0.9390949241159592	0.9371263639673667	0.9330686007607106	1.0	0.2727272727272727	0.0	0.012385027890702238	43
21	1.7165010191325039e-06	7.375926497410847e-09	6.905692804094039e-09	0.999998965922569	-1	0	0	1.0	1	0	0	1.0	0	1	0	0	1	0	0.5	2	1	2	0.3333333333333333	0	0	0	0	0	0	0	0	0	0	0	0	6.905692804094039e-09	64
4353	0.025219844666192242	0.012556327085158895	0.012477860266778459	0.9779570808657524	-1	0	0	0.1	1	1.0	12	0.3888888888888889	0.8333333333333334	10	10	3	3	0	0.25	3	12	14	0.3	0	0.24475553390272625	0.9169163504174355	0.48363919117292065	0.9320826509092556	0.7253603895098379	0.9409889516889779	0.9330962349519158	0.9306360935256689	0.2	0.2	0.0	0.012477860266778459	58
4423	0.026587756099210692	0.012512213441838204	0.012303618166893297	0.9756873354933114	-1	0	0	0.1	1	1.0	13	0.4166666666666667	0.7692307692307693	11	10	3	3	0	0.25	3	12	15	0.3333333333333333	0	0.23746589298113657	0.908900100137854	0.48363919117292065	0.924056157738047	0.7253603895098379	0.9372822395357486	0.9292249062551273	0.9242211617938016	0.18181818181818182	0.2727272727272727	0.0	0.012303618166893297	33
1239	0.000837000690608463	0.0007767926603689106	0.0007767429964727088	0.9882736694129096	-1	0	0	0.5	1	1.0	1	1.0	1.0	1	1	1	0	0	0.3333333333333333	1	3	3	0.0	0	0.6143271704865685	0.5	0.9105287746951152	0.5	0.6604062359929743	0.5	0.7860648915348092	0.5	0	0	0.0	0.0007767429964727088	8
1986	0.0426463563001019	0.01025507251214015	0.010253666660902052	0.9495120113979135	-1	0	0	0.1	1	1.0	12	0.25925925925925924	0.8333333333333334	10	10	3	2	0	0.6666666666666666	6	9	14	0.2	0	0.24475553390272625	0.8911650654564162	0.48363919117292065	0.9518483675971336	0.7253603895098379	0.9325164433556247	0.9406532573554592	0.9289662267977267	0.6	0.3	0.0	0.010253666660902052	25
2881	0.037408992335033954	0.010857184786907784	0.010856526908590364	0.9520581291967325	-1	0	0	0.1	1	1.0	13	0.3	0.7692307692307693	11	10	3	2	0	0.5	5	10	15	0.2222222222222222	0	0.2520451748243159	0.9060716885151645	0.48363919117292065	0.9362104540974752	0.7253603895098379	0.9264066796715922	0.9371263639673667	0.923804556767641	0.5454545454545454	0.2727272727272727	0.0	0.010856526908590364	20
1993	0.014365773421151628	0.0034252021387215833	0.002791852992698872	0.9802847577110306	-1	0	0	0.3333333333333333	2	0.8571428571428571	6	0.5625	0.7142857142857143	6	5	2	4	0	0.25	2	8	9	0.5714285714285714	0	0.23635022427105828	0.919173120514841	0.20129618013735912	0.9787018720523599	0.6206838789158129	0.9342420603872215	0.9581024963840232	0.9512393765609101	0.16666666666666666	0.5	0.0	0.002791852992698872	2
5059	0.027361062464299417	0.012037152196187962	0.011990213422677263	0.9756023695202661	-1	0	0	0.1	1	1.0	13	0.4166666666666667	0.7692307692307693	11	10	3	3	0	0.25	3	12	15	0.3333333333333333	0	0.23746589298113657	0.908900100137854	0.48363919117292065	0.924056157738047	0.7253603895098379	0.9372822395357486	0.9292249062551273	0.9242211617938016	0.18181818181818182	0.2727272727272727	0.0	0.011990213422677263	33
1664	0.026640076253635056	0.01071509376351145	0.009813183028542616	0.9721696250981295	-1	0	0	0.2	2	0.9230769230769231	12	0.25	0.7692307692307693	11	10	3	1	0	0.6	6	10	15	0.1111111111111111	0	0.2520451748243159	0.8945603001601107	0.46915142741089844	0.9407336433038548	0.548477989921406	0.9352592332762201	0.9371263639673667	0.9258357531176804	1.0	0.2727272727272727	0.0	0.009813183028542616	8
1769	0.04066986967133253	0.010429641260087384	0.009811256473716428	0.958533842805234	-1	0	0	0.1	1	1.0	12	0.3111111111111111	0.75	10	9	3	3	0	0.5555555555555556	5	9	14	0.3333333333333333	0	0.24475553390272625	0.8911650654564162	0.48363919117292065	0.9518483675971336	0.7077533474501164	0.9301038182865098	0.9373014810129602	0.9281321024459096	0.2	0.3	0.0	0.009811256473716428	34
3573	0.030611832059193687	0.004600353788542227	0.004214918786175456	0.969598594787772	-1	0	0	0.1	1	1.0	13	0.5357142857142857	0.8461538461538461	12	11	2	0	0	0.14285714285714285	2	14	15	0.0	0	0.2520451748243159	0.9009637391717292	0.42675060367021456	0.9594888123083941	0.5461547642518294	0.9656377918016846	0.940179223969307	0.9479885051477113	0	0	0.0	0.004214918786175456	0
4198	0.020758186545528655	0.011375317118919401	0.009091666590134329	0.9795654685201425	-1	0	0	0.125	1	1.0	10	1.0	0.9	9	9	2	3	0	0.08333333333333333	1	12	12	0.375	0	0.2520451748243159	0.9252772889823003	0.48363919117292065	0.9404043966017461	0.7253603895098379	0.9497865507031705	0.9371263639673667	0.9392509156446847	0.1111111111111111	0.3333333333333333	0.0	0.009091666590134329	13
5373	0.026342535022740747	0.0129443305560402	0.012933958472693333	0.9760041506119166	-1	0	0	0.1	1	1.0	13	0.4166666666666667	0.7692307692307693	11	10	3	3	0	0.25	3	12	15	0.3333333333333333	0	0.2520451748243159	0.9077031582561361	0.48363919117292065	0.924056157738047	0.7253603895098379	0.9372822395357486	0.9292249062551273	0.9238849815594962	0.18181818181818182	0.2727272727272727	0.0	0.012933958472693333	51
350	0.000977672446847929	0.00015890095043194255	3.033417512679464e-06	0.9958790654235642	-1	0	0	1.0	1	0	0	1.0	0	1	0	0	1	0	0.5	2	1	2	0.3333333333333333	0	0	0	0	0	0	0	0	0	0	0	0	3.033417512679464e-06	49
2583	0.02671249849434304	0.011658258294271015	0.011300641910240697	0.9753471536397048	-1	0	0	0.1	1	1.0	13	0.3125	0.8461538461538461	12	11	2	1	0	0.3333333333333333	4	12	15	0.14285714285714285	0	0.2520451748243159	0.9178877917819361	0.48363919117292065	0.9465891966039285	0.6769669447799724	0.94471351070153	0.9332841668053159	0.9375594105082438	1.0	0.16666666666666666	0.0	0.011300641910240697	24
5262	0.026002026941413257	0.006891647985692264	0.006103334510870276	0.9784112225773808	-1	0	0	0.1	1	1.0	13	0.4166666666666667	0.7692307692307693	11	10	3	3	0	0.25	3	12	15	0.3333333333333333	0	0.2520451748243159	0.9077031582561361	0.48363919117292065	0.9674327800154847	0.7253603895098379	0.9372822395357486	0.9676860676737126	0.9423432527425044	0.18181818181818182	0.2727272727272727	0.0	0.006103334510870276	12
2585	0.02722823788141256	0.012275537084167572	0.012037535925774348	0.9753108780351859	-1	0	0	0.1	1	1.0	13	0.3125	0.8461538461538461	12	11	2	1	0	0.3333333333333333	4	12	15	0.14285714285714285	0	0.2520451748243159	0.9178877917819361	0.48363919117292065	0.9531023637048458	0.7253603895098379	0.9474449797086425	0.945132430331252	0.9411743585355905	1.0	0.25	0.0	0.012037535925774348	42
3698	0.028992964950213074	0.011924127222981461	0.01190881269429977	0.9684709150556585	-1	0	0	0.1	1	1.0	13	0.3125	0.8461538461538461	11	11	3	1	0	0.3333333333333333	4	12	15	0.1	0	0.2520451748243159	0.9245803545165613	0.48363919117292065	0.9347808725231992	0.7253603895098379	0.9390949241159592	0.9371263639673667	0.9330686007607106	1.0	0.2727272727272727	0.0	0.01190881269429977	18
3596	0.026653707992745294	0.012729522961997072	0.012623602438729167	0.9752302745562625	-1	0	0	0.1	1	1.0	13	0.4166666666666667	0.7692307692307693	11	10	3	3	0	0.25	3	12	15	0.3333333333333333	0	0.23746589298113657	0.908900100137854	0.48363919117292065	0.924056157738047	0.7253603895098379	0.9372822395357486	0.9292249062551273	0.9242211617938016	0.18181818181818182	0.2727272727272727	0.0	0.012623602438729167	41
4732	0.027172326064085803	0.012271190526182333	0.01224118837132231	0.9751484542545262	-1	0	0	0.1	1	1.0	13	0.4166666666666667	0.7692307692307693	11	10	3	3	0	0.25	3	12	15	0.3333333333333333	0	0.23746589298113657	0.908900100137854	0.48363919117292065	0.924056157738047	0.7253603895098379	0.9372822395357486	0.9292249062551273	0.9242211617938016	0.18181818181818182	0.2727272727272727	0.0	0.01224118837132231	21
3685	0.02668858472890155	0.012550954439969515	0.012479135387591177	0.9750406805495342	-1	0	0	0.1	1	1.0	13	0.4166666666666667	0.7692307692307693	11	10	3	3	0	0.25	3	12	15	0.3333333333333333	0	0.23746589298113657	0.908900100137854	0.48363919117292065	0.924056157738047	0.7253603895098379	0.9354393320456966	0.9292249062551273	0.9234959476751327	0.18181818181818182	0.18181818181818182	0.0	0.012479135387591177	62
2684	0.026887060099337005	0.011354957089917343	0.010823716922249241	0.9759709935125104	-1	0	0	0.1	1	1.0	13	0.3125	0.8461538461538461	12	11	2	1	0	0.3333333333333333	4	12	15	0.14285714285714285	0	0.2520451748243159	0.9157002743535696	0.48363919117292065	0.9465891966039285	0.7253603895098379	0.9474449797086425	0.9404735749582976	0.9380431029678113	1.0	0.25	0.0	0.010823716922249241	22
4193	0.027312930416614468	0.012546187108735004	0.0124723217088619	0.9747236866117478	-1	0	0	0.1	1	1.0	13	0.4166666666666667	0.7692307692307693	11	10	3	3	0	0.25	3	12	15	0.3333333333333333	0	0.23746589298113657	0.908900100137854	0.48363919117292065	0.924056157738047	0.7253603895098379	0.9372822395357486	0.9292249062551273	0.9242211617938016	0.18181818181818182	0.18181818181818182	0.0	0.0124723217088619	79
4020	0.027591514374746103	0.006392349514067948	0.004530738171839737	0.9758112594756869	-1	0	0	0.1	1	1.0	13	0.4166666666666667	0.7692307692307693	11	10	3	4	0	0.25	3	12	15	0.4444444444444444	0	0.23746589298113657	0.9014572784808678	0.48363919117292065	0.962841796700061	0.7253603895098379	0.9339832141182602	0.952762469360462	0.9373753891481299	0.18181818181818182	0.2727272727272727	0.0	0.004530738171839737	1
1395	0.027462061953888985	0.0036707493117123474	0.0036223834536604303	0.966917977710128	-1	0	0	0.3	3	0.7692307692307693	10	0.3	0.6923076923076923	11	9	3	3	0	0.5	5	10	15	0.375	0	0.5779175977925447	0.8998665348330246	0.33638921120839627	0.9465333211563474	0.44259735057850175	0.8714266256540233	0.9004766994738399	0.9111458987083555	0.36363636363636365	0.2727272727272727	0.0	0.0036223834536604303	17
3492	0.021123632144475827	0.011499601580710606	0.008875719506987801	0.978698884878322	-1	0	0	0.125	1	1.0	10	1.0	0.9	9	9	2	3	0	0.08333333333333333	1	12	12	0.375	0	0.2520451748243159	0.9252772889823003	0.48363919117292065	0.9404043966017461	0.730006840848991	0.9270967845774315	0.9433880426733546	0.9312459386568941	0.1111111111111111	0.3333333333333333	0.0	0.008875719506987801	19
2928	0.028432567831534906	0.012047859428486478	0.012027688275610002	0.9712083739575816	-1	0	0	0.1	1	1.0	13	0.3125	0.8461538461538461	11	11	3	1	0	0.3333333333333333	4	12	15	0.1	0	0.2520451748243159	0.9245803545165613	0.48363919117292065	0.932621059599768	0.730006840848991	0.9032089451698203	0.9436533044938393	0.9209830554398152	1.0	0.2727272727272727	0.0	0.012027688275610002	91
4592	0.025938944045532267	0.012944751598464707	0.012942445954492373	0.9787737269838426	-1	0	0	0.1	1	1.0	12	0.3888888888888889	0.8333333333333334	10	10	3	3	0	0.25	3	12	14	0.3	0	0.24475553390272625	0.9169163504174355	0.48363919117292065	0.9320826509092556	0.7253603895098379	0.9434901617794812	0.9332841668053159	0.9316186329337292	0.1	0.3	0.0	0.012942445954492373	42
2774	0.026890246564177663	0.012094224207679163	0.011231474969448787	0.9732155910367591	-1	0	0	0.1	1	1.0	13	0.3125	0.8461538461538461	12	11	2	1	0	0.3333333333333333	4	12	15	0.14285714285714285	0	0.2520451748243159	0.9178877917819361	0.48363919117292065	0.9486552207583717	0.7253603895098379	0.9474449797086425	0.9403340868703033	0.939391259293853	1.0	0.25	0.0	0.011231474969448787	24
1135	0.0010704482103466822	0.00022628956984451523	0.00022628563969939516	0.9967189625607737	-1	0	0	1.0	1	0	0	1.0	0	1	0	0	0	0	0.5	1	2	2	0.0	0	0	0	0	0	0	0	0	0	0	0	0	0.00022628563969939516	12
2962	0.02582051887963799	0.012166403063379311	0.012012698791954147	0.9756783110474957	-1	0	0	0.1	1	1.0	13	0.4166666666666667	0.7692307692307693	11	10	3	1	0	0.25	3	12	15	0.1111111111111111	0	0.23746589298113657	0.908900100137854	0.48363919117292065	0.924056157738047	0.7253603895098379	0.9372822395357486	0.9292249062551273	0.9242211617938016	1.0	0.18181818181818182	0.0	0.012012698791954147	33
3206	0.028544753577658795	0.012284311639669494	0.012271198503063494	0.9691831042185458	-1	0	0	0.1	1	1.0	13	0.3125	0.8461538461538461	11	11	3	1	0	0.3333333333333333	4	12	15	0.1	0	0.2520451748243159	0.9245803545165613	0.48363919117292065	0.9347808725231992	0.7253603895098379	0.9390949241159592	0.9371263639673667	0.9330686007607106	1.0	0.09090909090909091	0.0	0.012271198503063494	40
1954	0.025736116564457352	0.0114747820641217	0.010185445083769316	0.9735679171911528	-1	0	0	0.1	1	1.0	13	0.3125	0.8461538461538461	12	11	2	1	0	0.3333333333333333	4	12	15	0.14285714285714285	0	0.2520451748243159	0.9178877917819361	0.48363919117292065	0.9420149424421328	0.7253603895098379	0.9474449797086425	0.9404735749582976	0.9369032538932471	1.0	0.25	0.0	0.010185445083769316	41
119	0.043701918095698025	0.00676375197097394	0.004009040136058819	0.9000442007216748	-1	0	0	0.2	2	0.8461538461538461	11	0.35714285714285715	0.6153846153846154	9	8	5	1	0	0.8571428571428571	7	6	15	0.07692307692307693	0	0.4213559008878084	0.9246316356576235	0.6054158287062871	0.8849435709819026	0.23490536328868844	0.9627182578946701	0.9365158852330429	0.9308265193194141	1.0	0.4444444444444444	0.0	0.004009040136058819	139
3043	0.026932818554481187	0.004250757431597656	0.004241953235828685	0.9731123736513738	-1	0	0	0.1	1	1.0	13	0.5357142857142857	0.8461538461538461	12	11	2	0	0	0.14285714285714285	2	14	15	0.0	0	0.2520451748243159	0.9003889316983416	0.4449715240440238	0.9537364327708514	0.43238479803788027	0.9598385279381775	0.932816309462729	0.9427018120149835	0	0	0.0	0.004241953235828685	0
4035	0.02078103784269334	0.01144574695683202	0.009216516731380422	0.9798476938333565	-1	0	0	0.125	1	1.0	10	1.0	0.9	9	9	2	3	0	0.08333333333333333	1	12	12	0.375	0	0.2520451748243159	0.9252772889823003	0.48363919117292065	0.9404043966017461	0.7253603895098379	0.9497865507031705	0.9371263639673667	0.9392509156446847	0.1111111111111111	0.3333333333333333	0.0	0.009216516731380422	22
4847	0.057486935086003915	0.00866014686000517	0.008644634219817345	0.8069345032032322	-1	0	0	0.1	1	1.0	13	1.0	1.0	14	13	0	0	0	0.06666666666666667	1	15	15	0.0	0	0.2520451748243159	0.9011794546202957	0.6214317956783006	0.9691063529438944	0.4938782768410249	0.9496801170149337	0.9575916357265072	0.9460709972467406	0	0	0.0	0.008644634219817345	2
918	0.039679113694263426	6.670908949337903e-05	-6.624174444064329e-05	0.8866628883383062	-1	0	0	0.2	2	0.8461538461538461	11	0.375	0.7692307692307693	12	10	2	1	0	0.625	8	5	15	0.16666666666666666	0	0.2896933062787352	0.8739431089516638	0.33638921120839627	0.9418210491746889	0.4448209998505117	0.9232383713167085	0.9068576458587785	0.9170242407583648	1.0	0.25	0.0	-6.624174444064329e-06	8
2456	0.01574872192184926	0.00358454570158724	0.003512031712775169	0.9820612631460933	-1	0	0	0.3333333333333333	2	0.8571428571428571	6	0.5625	0.7142857142857143	6	5	2	4	0	0.25	2	8	9	0.5714285714285714	0	0.2520451748243159	0.9175253426948876	0.20129618013735912	0.9787018720523599	0.6206838789158129	0.9342420603872215	0.9561902785799209	0.9508984837553253	0.41666666666666663	0.3333333333333333	0.0	0.003512031712775169	7
5119	0.027272512364632306	0.012247294994134746	0.012237272731643446	0.9760045817375804	-1	0	0	0.1	1	1.0	13	0.4166666666666667	0.7692307692307693	11	10	3	3	0	0.25	3	12	15	0.3333333333333333	0	0.23746589298113657	0.908900100137854	0.48363919117292065	0.924056157738047	0.7253603895098379	0.9334986536439284	0.9282334228356252	0.9227462036059823	0.18181818181818182	0.18181818181818182	0.0	0.012237272731643446	20
1832	0.044905175214441206	0.00950006441154861	0.008113778806407214	0.9423878222022275	-1	0	0	0.1	1	1.0	13	0.3	0.7692307692307693	11	10	3	2	0	0.5	5	10	15	0.2222222222222222	0	0.2520451748243159	0.8820560095111931	0.48363919117292065	0.9432472110624024	0.6285735000501068	0.9372998066375614	0.9282334228356252	0.9247774914061382	0.5454545454545454	0.18181818181818182	0.0	0.008113778806407214	22
5351	0.026793838842023878	0.013077577370176499	0.01307159881525572	0.9758752390246486	-1	0	0	0.1	1	1.0	13	0.4166666666666667	0.7692307692307693	11	10	3	3	0	0.25	3	12	15	0.3333333333333333	0	0.2520451748243159	0.9077031582561361	0.48363919117292065	0.924056157738047	0.7253603895098379	0.9372822395357486	0.9292249062551273	0.9238849815594962	0.18181818181818182	0.2727272727272727	0.0	0.01307159881525572	100
217	0.01433299930324466	0.0031481221453164483	0.0017438568232105234	0.9517405808393562	-1	0	0	0.25	2	0.8888888888888888	8	0.4583333333333333	0.5555555555555556	7	5	3	5	0	0.6666666666666666	6	4	11	0.625	0	0.9373155554811069	0.9454706365395166	0.5214094491487187	0.8958073683437683	0.7530371014842355	0.8217984311738146	0.8590630738096471	0.8982261887935223	0.2857142857142857	0.2857142857142857	0.0	0.0017438568232105234	12
845	0.0026101339444641026	0.00039931043231541935	-3.686189075360064e-05	0.9825665633747588	-1	0	0	0.6	3	0.6	3	0.4666666666666667	0.4	3	2	3	1	0	0.6	3	5	7	0.1111111111111111	0.5	0.4673991960483022	0.890332338316318	0.38870201552133693	0.8694770048013989	0.6241262015060869	0.9166803544177413	0.8593698282337354	0.8937393433830839	1.0	0	0.0	-3.6861890753600638e-06	7
1743	0.05364706476849141	0.004723078989140355	0.004351515343419813	0.9528149391291653	-1	0	0	0.2	2	0.8461538461538461	11	0.35714285714285715	0.7692307692307693	11	10	3	1	0	0.8571428571428571	7	6	15	0.1111111111111111	0.15384615384615385	0.27954663902633686	0.8715557634669505	0.2379822922814546	0.9049641101573866	0.7666274476345143	0.929413038865636	0.9375040583428258	0.9045393043539842	1.0	0.09090909090909091	0.0	0.004351515343419813	12
4283	0.026597408922249207	0.012351773999731214	0.012062347804466718	0.9755547773847211	-1	0	0	0.1	1	1.0	13	0.4166666666666667	0.7692307692307693	11	10	3	3	0	0.25	3	12	15	0.3333333333333333	0	0.23746589298113657	0.908900100137854	0.48363919117292065	0.924056157738047	0.7253603895098379	0.9372822395357486	0.9292249062551273	0.9242211617938016	0.18181818181818182	0.2727272727272727	0.0	0.012062347804466718	24
3653	0.027733044083021255	0.01227352196073325	0.012146290013899634	0.9758170413466816	-1	0	0	0.1	1	1.0	13	0.4166666666666667	0.7692307692307693	11	10	3	3	0	0.25	3	12	15	0.3333333333333333	0	0.23746589298113657	0.908900100137854	0.48363919117292065	0.924056157738047	0.7253603895098379	0.9372822395357486	0.9292249062551273	0.9242211617938016	0.18181818181818182	0.2727272727272727	0.0	0.012146290013899634	52
846	0.003169063572257401	0.0015647829109120025	-0.001092092689048989	0.9821165996967142	-1	0	0	0.5	2	0.6666666666666666	2	0.625	0.6666666666666666	3	2	1	1	0	0.5	2	4	5	0.2	0	0.9313696817710827	0.6035532513010718	0.48315182585825306	0.9407726592022837	0.4626103042178508	0.7568251230652343	0.9468055294561569	0.8085043117934814	1.0	0	0.0	-0.0001092092689048989	2
4218	0.026589969007329416	0.012784516239706702	0.01249842278251437	0.976095322686238	-1	0	0	0.1	1	1.0	13	0.4166666666666667	0.7692307692307693	11	10	3	3	0	0.25	3	12	15	0.3333333333333333	0	0.23746589298113657	0.908900100137854	0.48363919117292065	0.924056157738047	0.7253603895098379	0.9372822395357486	0.9292249062551273	0.9242211617938016	0.18181818181818182	0.2727272727272727	0.0	0.01249842278251437	43
4188	0.026463997395889262	0.012401415676513736	0.012116233410669723	0.9749657738014212	-1	0	0	0.1	1	1.0	13	0.4166666666666667	0.7692307692307693	11	10	3	3	0	0.25	3	12	15	0.3333333333333333	0	0.23746589298113657	0.908900100137854	0.48363919117292065	0.924056157738047	0.7253603895098379	0.9372822395357486	0.9292249062551273	0.9242211617938016	0.18181818181818182	0.2727272727272727	0.0	0.012116233410669723	28
3044	0.02878162357927422	0.011933339241244241	0.011886619053889531	0.9684646250282396	-1	0	0	0.1	1	1.0	13	0.3125	0.8461538461538461	11	11	3	1	0	0.3333333333333333	4	12	15	0.1	0	0.2520451748243159	0.9245803545165613	0.48363919117292065	0.9347808725231992	0.7253603895098379	0.9390949241159592	0.9371263639673667	0.9330686007607106	1.0	0.2727272727272727	0.0	0.011886619053889531	26
2481	0.02464561018882655	0.012257371708188235	0.01141985632529979	0.9762258357076685	-1	0	0	0.1	1	1.0	12	0.3888888888888889	0.8333333333333334	10	10	3	2	0	0.25	3	12	14	0.2	0	0.24475553390272625	0.9169163504174355	0.48363919117292065	0.9320826509092556	0.7253603895098379	0.9434901617794812	0.9332841668053159	0.9316186329337292	0.55	0.3	0.0	0.01141985632529979	43
4997	0.04358452104092802	0.003259151036187448	0.003026096291470242	0.9375103168310743	-1	0	0	0.1	1	1.0	13	0.45454545454545453	0.8461538461538461	11	11	3	3	0	0.2727272727272727	3	11	15	0.3	0	0.2520451748243159	0.8856410502822524	0.14493357550160457	0.9552791388130218	0.7253603895098379	0.9355127696851122	0.9465749266937752	0.930499453632368	0.18181818181818182	0.36363636363636365	0.0	0.003026096291470242	2
3481	0.025633519822879477	0.008338456015073251	0.008160666947412886	0.9719108292686234	-1	0	0	0.1	1	1.0	13	0.3125	0.8461538461538461	11	11	3	1	0	0.3333333333333333	4	12	15	0.1	0	0.2520451748243159	0.9245803545165613	0.48363919117292065	0.9376017414293862	0.7253603895098379	0.9081779547543689	0.9292249062551273	0.9243203448901783	1.0	0.2727272727272727	0.0	0.008160666947412886	4
4924	0.02568909875342676	0.008011894870041692	0.007971371380639448	0.9760888760295077	-1	0	0	0.1	1	1.0	13	0.38461538461538464	0.8461538461538461	11	11	3	1	0	0.23076923076923078	3	13	15	0.1	0	0.2520451748243159	0.9100122285095963	0.48363919117292065	0.9477088927085261	0.7253603895098379	0.9407642662199197	0.9292249062551273	0.9345466768524939	1.0	0.2727272727272727	0.0	0.007971371380639448	14
1974	0.042687014659204055	0.010465416273243785	0.010457128206589108	0.9497153431611937	-1	0	0	0.1	1	1.0	12	0.25925925925925924	0.8333333333333334	10	10	3	2	0	0.6666666666666666	6	9	14	0.2	0	0.24475553390272625	0.8911650654564162	0.48363919117292065	0.9518483675971336	0.7253603895098379	0.9325164433556247	0.9406532573554592	0.9289662267977267	0.6	0.3	0.0	0.010457128206589108	15
4210	0.025976782452704416	0.012694355208610222	0.012547072820924163	0.9759127189329071	-1	0	0	0.1	1	1.0	13	0.4166666666666667	0.7692307692307693	11	10	3	3	0	0.25	3	12	15	0.3333333333333333	0	0.23746589298113657	0.908900100137854	0.48363919117292065	0.924056157738047	0.7253603895098379	0.9372822395357486	0.9292249062551273	0.9242211617938016	0.2727272727272727	0.18181818181818182	0.0	0.012547072820924163	63
5394	0.026226539854912426	0.013343566826794408	0.013280684682905181	0.9757250004769	-1	0	0	0.1	1	1.0	13	0.4166666666666667	0.7692307692307693	11	10	3	3	0	0.25	3	12	15	0.3333333333333333	0	0.2520451748243159	0.9077031582561361	0.48363919117292065	0.924056157738047	0.7253603895098379	0.9372822395357486	0.9292249062551273	0.9238849815594962	0.18181818181818182	0.2727272727272727	0.0	0.013280684682905181	35
2204	0.026894425140285696	0.011600748854612819	0.011232242595095305	0.97540865981878	-1	0	0	0.1	1	1.0	13	0.3125	0.8461538461538461	12	11	2	1	0	0.3333333333333333	4	12	15	0.14285714285714285	0	0.2520451748243159	0.9178877917819361	0.48363919117292065	0.9465891966039285	0.7253603895098379	0.9474449797086425	0.9404735749582976	0.9385963528939616	1.0	0.25	0.0	0.011232242595095305	28
4642	0.0269787893965734	0.012487251798742481	0.012447156361028815	0.9756115424976136	-1	0	0	0.1	1	1.0	13	0.4166666666666667	0.7692307692307693	11	10	3	3	0	0.25	3	12	15	0.3333333333333333	0	0.23746589298113657	0.908900100137854	0.48363919117292065	0.924056157738047	0.7253603895098379	0.9372822395357486	0.9292249062551273	0.9242211617938016	0.18181818181818182	0.18181818181818182	0.0	0.012447156361028815	26
4632	0.025461981268232986	0.012434551509989573	0.012219076764992056	0.9762132926070654	-1	0	0	0.1	1	1.0	13	0.4166666666666667	0.7692307692307693	11	10	3	2	0	0.25	3	12	15	0.2222222222222222	0	0.23746589298113657	0.908900100137854	0.48363919117292065	0.924056157738047	0.7253603895098379	0.9372822395357486	0.9292249062551273	0.9242211617938016	0.5909090909090908	0.2727272727272727	0.0	0.012219076764992056	27
1695	0.04326125987695634	0.010894853557000019	0.01088889356447957	0.9503936477953255	-1	0	0	0.1	1	1.0	12	0.25925925925925924	0.8333333333333334	10	10	3	2	0	0.6666666666666666	6	9	14	0.2	0	0.24475553390272625	0.8911650654564162	0.48363919117292065	0.9518483675971336	0.7253603895098379	0.9325164433556247	0.9406532573554592	0.9289662267977267	0.6	0.3	0.0	0.01088889356447957	72
3741	0.027899071426819237	0.0022295288313375497	0.0019696275224114017	0.9685637618782428	-1	0	0	0.1	1	1.0	12	0.5384615384615384	0.9166666666666666	12	11	1	1	0	0.15384615384615385	2	13	14	0.2	0	0.24475553390272625	0.9028415098271325	0.4559354800121239	0.9349555022753855	0.7276836151794145	0.9604306409359517	0.9380865278645785	0.9367103616021882	1.0	0.25	0.0	0.0019696275224114017	6
1883	0.044113368659536606	0.010828595698958091	0.010820141387831486	0.9496117946166093	-1	0	0	0.1	1	1.0	12	0.25925925925925924	0.8333333333333334	10	10	3	2	0	0.6666666666666666	6	9	14	0.2	0	0.24475553390272625	0.8911650654564162	0.48363919117292065	0.9436064571043478	0.7253603895098379	0.9325164433556247	0.9373154765966535	0.9252110376438003	0.65	0.2	0.0	0.010820141387831486	26
518	0.0011614411755027567	0.000257398788530837	-0.0002557925156125244	0.9821164212204372	-1	0	0	0.3333333333333333	1	1.0	2	1.0	1.0	2	2	1	1	0	0.25	1	4	4	0.16666666666666666	0	0.48275546807407393	0.9207729537565661	0.6959585850460593	0.8931371521765648	0.5121154836519344	0.8940172815812307	0.906700726689586	0.9034517291491586	1.0	0.5	0.0	-2.5579251561252437e-05	13
2688	0.026677384338867606	0.012226295818701376	0.011528926201165988	0.97300481075376	-1	0	0	0.1	1	1.0	13	0.3125	0.8461538461538461	12	11	2	1	0	0.3333333333333333	4	12	15	0.14285714285714285	0	0.2520451748243159	0.9178877917819361	0.48363919117292065	0.9486552207583717	0.7253603895098379	0.9474449797086425	0.9403340868703033	0.939391259293853	1.0	0.25	0.0	0.011528926201165988	32
3793	0.025268912332966572	0.012507363618735667	0.011578831800299444	0.9754994442303258	-1	0	0	0.1	1	1.0	12	0.3888888888888889	0.8333333333333334	10	10	3	3	0	0.25	3	12	14	0.3	0	0.24475553390272625	0.9169163504174355	0.48363919117292065	0.9320826509092556	0.7253603895098379	0.9434901617794812	0.9332841668053159	0.9316186329337292	0.1	0.3	0.0	0.011578831800299444	15
3950	0.02614592412952896	0.012497274920252223	0.012270163871993943	0.9751970102727995	-1	0	0	0.1	1	1.0	13	0.4166666666666667	0.7692307692307693	11	10	3	3	0	0.25	3	12	15	0.3333333333333333	0	0.23746589298113657	0.908900100137854	0.48363919117292065	0.924056157738047	0.7253603895098379	0.9372822395357486	0.9292249062551273	0.9242211617938016	0.18181818181818182	0.2727272727272727	0.0	0.012270163871993943	37
3819	0.026803279296143016	0.012304298939242196	0.012199609599662719	0.9756555069863541	-1	0	0	0.1	1	1.0	13	0.4166666666666667	0.7692307692307693	11	10	3	3	0	0.25	3	12	15	0.3333333333333333	0	0.23746589298113657	0.908900100137854	0.48363919117292065	0.924056157738047	0.7253603895098379	0.9372822395357486	0.9292249062551273	0.9242211617938016	0.18181818181818182	0.18181818181818182	0.0	0.012199609599662719	27
265	0.004632190098074175	0.0006689379089602046	0.0006442709302880208	0.9816379203591469	-1	0	0	0.75	3	0.5	2	0.5	0.5	3	2	2	0	0	0.75	3	4	6	0.0	1.0	0.259352637775769	0.9043156508663265	0.8041180754092441	0.8281953029207438	0.8439774558914994	0.856487354688974	0.9206433785593864	0.8662819467505491	0	0	0.0	0.0006442709302880208	11
5016	0.02685660580868828	0.012515124559302856	0.012349284106762263	0.9753999088156617	-1	0	0	0.1	1	1.0	13	0.4166666666666667	0.7692307692307693	11	10	3	3	0	0.25	3	12	15	0.3333333333333333	0	0.23746589298113657	0.908900100137854	0.48363919117292065	0.924056157738047	0.7253603895098379	0.9354393320456966	0.9292249062551273	0.9234959476751327	0.18181818181818182	0.18181818181818182	0.0	0.012349284106762263	27
1308	0.02141747144040509	0.0028999765983344743	0.002865374126148274	0.9833551566121832	-1	0	0	0.3	3	0.6923076923076923	9	0.5769230769230769	0.6923076923076923	11	9	3	0	0	0.15384615384615385	2	13	15	0.0	0	0.2520451748243159	0.8689428994955244	0.48363919117292065	0.9472762697000786	0.44259735057850175	0.9392258955189391	0.9282334228356252	0.9245628072697212	0	0	0.0	0.002865374126148274	11
3969	0.026574448957486053	0.01246170281036356	0.012301748497470793	0.9750326450797488	-1	0	0	0.1	1	1.0	13	0.4166666666666667	0.7692307692307693	11	10	3	3	0	0.25	3	12	15	0.3333333333333333	0	0.23746589298113657	0.908900100137854	0.48363919117292065	0.924056157738047	0.7253603895098379	0.9372822395357486	0.9292249062551273	0.9242211617938016	0.18181818181818182	0.2727272727272727	0.0	0.012301748497470793	55
874	0.024498507506593756	0.0007288779560526846	-0.00025739818463353176	0.9733738928436344	-1	0	0	0.125	1	1.0	9	0.39285714285714285	0.6666666666666666	7	6	3	2	0	0.5714285714285714	4	7	11	0.2222222222222222	0	0.23746589298113657	0.7037049647368365	0.9105287746951152	0.9418629467311408	0.6300066302440346	0.8402865557669145	0.8941423806667269	0.8544751544567013	0.5714285714285714	0.14285714285714285	0.0	-2.5739818463353175e-05	4
2952	0.02610940109425996	0.012199397348009242	0.012014564374423463	0.9756083828224839	-1	0	0	0.1	1	1.0	13	0.4166666666666667	0.7692307692307693	11	10	3	1	0	0.25	3	12	15	0.1111111111111111	0	0.23746589298113657	0.908900100137854	0.48363919117292065	0.924056157738047	0.7253603895098379	0.9372822395357486	0.9292249062551273	0.9242211617938016	1.0	0.2727272727272727	0.0	0.012014564374423463	69
5300	0.026678589789860842	0.012225495212941287	0.012214166490486832	0.9756473129470147	-1	0	0	0.1	1	1.0	13	0.4166666666666667	0.7692307692307693	11	10	3	3	0	0.25	3	12	15	0.3333333333333333	0	0.23746589298113657	0.908900100137854	0.48363919117292065	0.924056157738047	0.7253603895098379	0.9372822395357486	0.9292249062551273	0.9242211617938016	0.18181818181818182	0.2727272727272727	0.0	0.012214166490486832	18
3600	0.02765882432619143	0.013206136329287266	0.013145027727593123	0.9762753612390387	-1	0	0	0.1	1	1.0	13	0.4166666666666667	0.7692307692307693	11	10	3	3	0	0.25	3	12	15	0.3333333333333333	0	0.23746589298113657	0.908900100137854	0.48363919117292065	0.9235137105044806	0.7253603895098379	0.9372822395357486	0.9288639079194586	0.924041099300971	0.18181818181818182	0.18181818181818182	0.0	0.013145027727593123	13
4237	0.026518006648937515	0.012164167572312545	0.01215463612894509	0.9760945661950555	-1	0	0	0.1	1	1.0	13	0.4166666666666667	0.7692307692307693	11	10	3	3	0	0.25	3	12	15	0.3333333333333333	0	0.23746589298113657	0.908900100137854	0.48363919117292065	0.924056157738047	0.7253603895098379	0.9372822395357486	0.9292249062551273	0.9242211617938016	0.18181818181818182	0.2727272727272727	0.0	0.01215463612894509	32
3216	0.030523953327537025	0.011384585784053481	0.009870512857674622	0.9665327742681655	-1	0	0	0.1	1	1.0	13	0.3125	0.8461538461538461	11	11	3	1	0	0.3333333333333333	4	12	15	0.1	0	0.2520451748243159	0.9245803545165613	0.48363919117292065	0.9421299906763921	0.7253603895098379	0.9354573828643242	0.9292249062551273	0.9344191885440951	1.0	0.18181818181818182	0.0	0.009870512857674622	15
4433	0.02414288602092816	0.004264822431112815	0.0042648180964488126	0.9776685073243685	-1	0	0	0.1	1	1.0	13	0.38461538461538464	0.8461538461538461	11	11	3	0	0	0.23076923076923078	3	13	15	0.0	0	0.2520451748243159	0.9159192089887815	0.48363919117292065	0.9574460987375941	0.7253603895098379	0.9623836290231961	0.9465749266937752	0.9485605663207171	0	0	0.0	0.0042648180964488126	1
4059	0.02719540930086137	0.006141181910909077	0.005515790774022721	0.9756482434458863	-1	0	0	0.1	1	1.0	13	0.38461538461538464	0.8461538461538461	11	11	3	0	0	0.23076923076923078	3	13	15	0.0	0	0.2520451748243159	0.9093265381930861	0.13189655082814933	0.957588768873207	0.794323108709104	0.9641719316497402	0.9684675273842377	0.9480927692577448	0	0	0.0	0.005515790774022721	3
2017	0.04701652941162362	0.011055144955825725	0.009863966478107802	0.9390304207503479	-1	0	0	0.1	1	1.0	13	0.23809523809523808	0.8461538461538461	11	11	3	1	0	0.7777777777777778	7	9	15	0.1	0	0.2520451748243159	0.905412547972151	0.48363919117292065	0.9496643050022294	0.7253603895098379	0.9077340251964332	0.8972143117270945	0.9237327124155014	1.0	0.09090909090909091	0.0	0.009863966478107802	7
4483	0.027495055361885276	0.01258140715858829	0.01254613289411305	0.9751717865481048	-1	0	0	0.1	1	1.0	13	0.4166666666666667	0.7692307692307693	11	10	3	3	0	0.25	3	12	15	0.3333333333333333	0	0.23746589298113657	0.908900100137854	0.48363919117292065	0.924056157738047	0.7253603895098379	0.9372822395357486	0.9292249062551273	0.9242211617938016	0.2727272727272727	0.18181818181818182	0.0	0.01254613289411305	28
2649	0.024607419652303116	0.012403629779027401	0.011319989787546107	0.976622296685063	-1	0	0	0.1	1	1.0	12	0.3888888888888889	0.8333333333333334	10	10	3	2	0	0.25	3	12	14	0.2	0	0.24475553390272625	0.9169163504174355	0.48363919117292065	0.9320826509092556	0.7253603895098379	0.9434901617794812	0.9332841668053159	0.9316186329337292	0.55	0.3	0.0	0.011319989787546107	25
167	0.04457570722053383	0.003533120948089945	-0.0013810718965797447	0.8633258044205053	-1	0	0	0.3	3	0.7692307692307693	10	0.3409090909090909	0.6923076923076923	11	9	3	0	0	0.36363636363636365	11	4	15	0.0	0.5	0.582630678045356	0.9405144345205128	0.6455006357959895	0.8866848116386343	0.4989462461968147	0.9363390028469407	0.8707277824212606	0.9242915934440762	0	0	0.0	-0.00013810718965797446	6
1483	0.024153413569615787	0.00781575393829649	0.006561172227936693	0.9757882733682277	-1	0	0	0.3	3	0.6923076923076923	9	0.625	0.6153846153846154	11	8	3	1	0	0.16666666666666666	2	12	15	0.14285714285714285	0	0.2520451748243159	0.8127775795952812	0.48363919117292065	0.9043831034516242	0.44259735057850175	0.9327408294481772	0.9282334228356252	0.8923409718066645	1.0	0.2727272727272727	0.0	0.006561172227936693	38
1502	0.030215071202805074	0.006288184837871514	0.00331485358359639	0.9658861779132257	-1	0	0	0.2	2	0.8461538461538461	11	0.3333333333333333	0.6923076923076923	11	9	3	1	0	0.5555555555555556	5	9	15	0.125	0	0.2520451748243159	0.8248914763694851	0.48363919117292065	0.9114995967360972	0.548477989921406	0.8842363090057636	0.8799385714663884	0.8777937121002785	1.0	0.2727272727272727	0.0	0.00331485358359639	26
72	None	None	None	None	None	0	0	0.4	4	0.6153846153846154	8	0.5357142857142857	0.38461538461538464	6	5	8	1	0	0.5714285714285714	4	7	15	0.05263157894736842	0.46153846153846156	0.37460141125395696	0.8922472235967888	0.8294527231487159	0.9706705507898027	0.7227531815121085	0.9081098259943586	0.90391806219869	0.9330610734583952	1.0	0.16666666666666666	0.0	None	0
1289	0.024496932389783684	0.007807886293770567	0.007120008509150612	0.97543597383584	-1	0	0	0.3	3	0.6923076923076923	9	0.625	0.6153846153846154	11	8	3	1	0	0.16666666666666666	2	12	15	0.14285714285714285	0	0.2520451748243159	0.8219082761356116	0.48363919117292065	0.9043831034516242	0.44259735057850175	0.9327408294481772	0.9282334228356252	0.8942841942768838	1.0	0.2727272727272727	0.0	0.007120008509150612	21
4151	0.02477316886460312	0.011775950940579328	0.00934093174248771	0.9794348120185657	-1	0	0	0.1	1	1.0	13	0.5357142857142857	0.8461538461538461	12	11	2	1	0	0.14285714285714285	2	14	15	0.14285714285714285	0	0.2520451748243159	0.9178877917819361	0.48363919117292065	0.9376698011711273	0.7253603895098379	0.954279001998931	0.9332841668053159	0.9382610321648777	1.0	0.25	0.0	0.00934093174248771	13
1505	0.049100460582914195	0.010222559492130821	0.009319351931782457	0.9400555400271642	-1	0	0	0.1	1	1.0	13	0.23809523809523808	0.8461538461538461	11	11	3	1	0	0.7777777777777778	7	9	15	0.1	0	0.2520451748243159	0.905412547972151	0.48363919117292065	0.9493108423816009	0.7253603895098379	0.9301926337197011	0.9375040583428258	0.9303998313142084	1.0	0.2727272727272727	0.0	0.009319351931782457	28
3630	0.027299916025704665	0.012434643788679804	0.012383194782678976	0.9749058042756439	-1	0	0	0.1	1	1.0	13	0.4166666666666667	0.7692307692307693	11	10	3	3	0	0.25	3	12	15	0.3333333333333333	0	0.23746589298113657	0.908900100137854	0.48363919117292065	0.924056157738047	0.7253603895098379	0.9372822395357486	0.9292249062551273	0.9242211617938016	0.18181818181818182	0.2727272727272727	0.0	0.012383194782678976	77
2297	0.02934408734143436	0.0031746180832757246	0.0031462534868311955	0.9592515560835014	-1	0	0	0.2	2	0.9166666666666666	11	0.3888888888888889	0.75	11	9	2	4	0	0.25	3	12	14	0.6666666666666666	0	0.2520451748243159	0.8911458162347347	0.3699852206899588	0.9593504279806778	0.7253603895098379	0.8990545693322041	0.9428698338654989	0.9229777084756733	0.18181818181818182	0.36363636363636365	0.0	0.0031462534868311955	4
1871	0.005453827608796981	0.0011333492243965747	-0.0003331059667721635	0.9989804029011747	-1	0	0	0.5	2	0.6666666666666666	2	0.625	0.6666666666666666	3	2	1	2	0	0.5	2	4	5	0.4	0	0.1	0.6224703812879359	0.2706958094465689	0.8276927556180758	0.7253603895098379	0.8282423398499967	0.9004766994738399	0.7710430777007738	0.6666666666666666	1.0	0.0	-3.331059667721635e-05	1
5442	0.03320047441285884	0.0027791128067037626	0.002584855389103967	0.9607295865847487	-1	0	0	0.1	1	1.0	13	0.4166666666666667	0.7692307692307693	11	10	3	4	0	0.25	3	12	15	0.4444444444444444	0	0.2688557940876518	0.8768275296309165	0.48363919117292065	0.9631467973587301	0.7253603895098379	0.9376972680999035	0.9465749266937752	0.9337518582698989	0.2272727272727273	0.18181818181818182	0.0	0.002584855389103967	1
273	0.00231593195008487	0.000706358857909318	0.0007043802717808411	0.9898822148509149	-1	0	0	0.5	1	1.0	1	1.0	1.0	2	1	0	0	0	0.3333333333333333	1	3	3	0.0	0	0.4578365612639931	0.7310669618518627	0.7173055795074295	0.873496257445833	0.5028897921444323	0.7809426898648512	0.7564219421146563	0.8023659412731051	0	0	0.0	0.0007043802717808411	37
4478	0.04661454229444885	0.0010822152773455806	-0.0008702684743618014	0.9034217792769392	-1	0	0	0.1	1	1.0	13	0.375	0.8461538461538461	11	11	3	1	0	0.4	10	4	15	0.1	0	0.2520451748243159	0.9026330595549917	0.48363919117292065	0.9669159779563997	0.7253603895098379	0.9561442382156158	0.9676860676737126	0.947580392431831	1.0	0.2727272727272727	0.0	-8.702684743618014e-05	1
4139	0.02292941704802437	0.0030015265045774684	0.0029159800062118846	0.9775446177992495	-1	0	0	0.1	1	1.0	13	0.38461538461538464	0.8461538461538461	11	11	3	0	0	0.23076923076923078	3	13	15	0.0	0	0.2520451748243159	0.9159192089887815	0.48363919117292065	0.9606922023929255	0.7253603895098379	0.9623836290231961	0.9465749266937752	0.9498896538825202	0	0	0.0	0.0029159800062118846	1
1995	0.03333972461206137	0.010959654846586758	0.008077514277225091	0.966800901570751	-1	0	0	0.1111111111111111	1	1.0	11	0.28888888888888886	0.8181818181818182	9	9	3	3	0	0.5555555555555556	5	9	13	0.3	0	0.2520451748243159	0.9003607247151807	0.48363919117292065	0.9511882295439595	0.7253603895098379	0.9386820162240731	0.9375040583428258	0.9329634306417253	0.2222222222222222	0.2222222222222222	0.0	0.008077514277225091	13
1730	0.024443935820833766	0.0015028163691967373	-0.0013659393768376028	0.9804115058779053	-1	0	0	0.125	1	1.0	10	0.4444444444444444	0.7	8	7	3	2	0	0.3333333333333333	3	9	12	0.2222222222222222	0	0.18289812607349573	0.879860554240138	0.4559354800121239	0.9446598331411122	0.7276836151794145	0.944583427560532	0.9406532573554592	0.9278931261420506	0.5625	0.25	0.0	-0.0001365939376837603	1
2260	0.026248748421653974	0.0034099898451829774	0.003385370603408564	0.9603151812082619	-1	0	0	0.2222222222222222	2	0.9090909090909091	10	0.5416666666666666	0.8181818181818182	10	9	2	4	0	0.16666666666666666	2	12	13	0.5714285714285714	0	0.2520451748243159	0.8991791261844841	0.31168433092042075	0.9662779193176412	0.7276836151794145	0.9061890631794886	0.9447516157665751	0.9311057844252776	0.15000000000000002	0.4	0.0	0.003385370603408564	6
4534	0.025933172639882464	0.00828019344542706	0.008270243169697758	0.973670896400147	-1	0	0	0.1111111111111111	1	1.0	11	0.3939393939393939	0.8181818181818182	9	9	3	4	0	0.2727272727272727	3	11	13	0.4	0	0.23746589298113657	0.9184769286971487	0.2706958094465689	0.960213705904127	0.7253603895098379	0.9236092846357218	0.9537545116165992	0.9369851699641052	0.16666666666666666	0.3333333333333333	0.0	0.008270243169697758	16
3901	0.020609299338028277	0.01039707994184222	0.00760102441646897	0.9794709309405923	-1	0	0	0.125	1	1.0	9	0.4074074074074074	0.7777777777777778	7	7	3	2	0	0.3333333333333333	3	9	11	0.2	0	0.1	0.6747541835056582	0.5787968804127637	0.8340998792880783	0.5468012453157174	0.87715709630882	0.9282334228356252	0.8079645302873711	0.6428571428571428	0.2857142857142857	0.0	0.00760102441646897	13
509	0.0046103953128994145	0.00023416596510155381	0.00012383336666198667	0.9809690583936355	-1	0	0	0.75	3	0.5	2	0.6	0.25	4	1	1	0	0	0.4	5	2	6	0.0	0.5	0.5026620135845298	0.8140994794172274	0.8952684549985236	0.8738237754387856	0.33367031064750236	0.9390448226996825	0.9265599744495258	0.8858396074967143	0	0	0.0	0.00012383336666198667	11
2599	0.026169332351572934	0.013048184718502996	0.011906377773319418	0.9742545562961384	-1	0	0	0.1	1	1.0	13	0.3125	0.8461538461538461	12	11	2	1	0	0.3333333333333333	4	12	15	0.14285714285714285	0	0.2520451748243159	0.9157002743535696	0.48363919117292065	0.9486552207583717	0.7253603895098379	0.9474449797086425	0.9403340868703033	0.9388447048563975	1.0	0.16666666666666666	0.0	0.011906377773319418	57
330	0.001203558595145906	8.312279048195436e-05	8.307687037338287e-05	0.9971554231147922	-1	0	0	0.6666666666666666	2	0.5	1	0.6666666666666666	0	1	0	2	1	0	0.6666666666666666	3	2	4	0.14285714285714285	0	0	0	0	0	0	0	0	0	0	0	0	8.307687037338287e-05	21
4021	0.026300982941853956	0.012209885079029464	0.01177222620010151	0.9758877765498922	-1	0	0	0.1	1	1.0	13	0.4166666666666667	0.7692307692307693	11	10	3	3	0	0.25	3	12	15	0.3333333333333333	0	0.23746589298113657	0.908900100137854	0.48363919117292065	0.924056157738047	0.7253603895098379	0.9372822395357486	0.9292249062551273	0.9242211617938016	0.18181818181818182	0.2727272727272727	0.0	0.01177222620010151	35
3762	0.026347233537305267	0.00549268265820683	0.005187982716134729	0.9734962953704532	-1	0	0	0.1	1	1.0	12	0.3888888888888889	0.8333333333333334	10	10	3	3	0	0.25	3	12	14	0.3	0	0.2520451748243159	0.9088633571154352	0.3743019499891359	0.9191417590206031	0.7276836151794145	0.9467573053480971	0.9296899817624839	0.9266445522321475	0.2	0.2	0.0	0.005187982716134729	5
5288	0.02706629211992315	0.012592047135838804	0.012590948430296296	0.9759278378330378	-1	0	0	0.1	1	1.0	13	0.4166666666666667	0.7692307692307693	11	10	3	3	0	0.25	3	12	15	0.3333333333333333	0	0.23746589298113657	0.908900100137854	0.48363919117292065	0.924056157738047	0.7253603895098379	0.9372822395357486	0.9292249062551273	0.9242211617938016	0.18181818181818182	0.2727272727272727	0.0	0.012590948430296296	23
1222	0.0258073088613808	0.011023817683547552	0.011023495501715386	0.9757518439268574	-1	0	0	0.3	3	0.6923076923076923	9	0.625	0.6153846153846154	11	8	3	1	0	0.16666666666666666	2	12	15	0.14285714285714285	0	0.2520451748243159	0.8219082761356116	0.48363919117292065	0.9028881592990176	0.44259735057850175	0.9327408294481772	0.9282334228356252	0.8937419473538148	1.0	0.2727272727272727	0.0	0.011023495501715386	145
4812	0.008872684322777824	0.0014240053783926836	5.6660819805880756e-05	0.9780952165369422	-1	0	0	0.3	3	0.8461538461538461	11	0.3125	0.6923076923076923	11	9	3	1	0	0.3333333333333333	12	4	15	0.125	0.15384615384615385	0.23746589298113657	0.9146256288484376	0.48363919117292065	0.9225807593213343	0.7253603895098379	0.9432248576876907	0.9299953945693176	0.927788524907286	1.0	0.2727272727272727	0.0	5.6660819805880756e-05	2
4434	0.026239676491984075	0.012494391182450956	0.012188175602601797	0.9757811810378961	-1	0	0	0.1	1	1.0	13	0.4166666666666667	0.7692307692307693	11	10	3	3	0	0.25	3	12	15	0.3333333333333333	0	0.23746589298113657	0.908900100137854	0.48363919117292065	0.924056157738047	0.7253603895098379	0.9354393320456966	0.9292249062551273	0.9234959476751327	0.2727272727272727	0.18181818181818182	0.0	0.012188175602601797	26
4591	0.02486669359233084	0.01226391598639751	0.010990872985874405	0.9758052262584118	-1	0	0	0.1	1	1.0	12	0.3888888888888889	0.8333333333333334	10	10	3	3	0	0.25	3	12	14	0.3	0	0.24475553390272625	0.9169163504174355	0.48363919117292065	0.9320826509092556	0.7253603895098379	0.9434901617794812	0.9332841668053159	0.9316186329337292	0.1	0.3	0.0	0.010990872985874405	17
1715	0.026387463919331344	0.006725698187678428	0.005068437825823878	0.9741751305765453	-1	0	0	0.2	2	0.8461538461538461	11	0.3125	0.7692307692307693	12	10	2	1	0	0.3333333333333333	4	12	15	0.16666666666666666	0	0.2520451748243159	0.8657300798965835	0.4100142011906584	0.8714821195900695	0.5333617760422943	0.9148857151072776	0.8905893225631719	0.886036933455947	1.0	0.25	0.0	0.005068437825823878	20
2914	0.030962867676730513	0.012665747997771133	0.01235843249098214	0.9652945725462826	-1	0	0	0.1	1	1.0	13	0.3125	0.8461538461538461	11	11	3	1	0	0.3333333333333333	4	12	15	0.1	0	0.2520451748243159	0.9245803545165613	0.48363919117292065	0.932621059599768	0.7253603895098379	0.9390949241159592	0.9371263639673667	0.9323385595422643	1.0	0.09090909090909091	0.0	0.01235843249098214	55
622	0.002473731367449205	0.0006570337721354215	0.0006569829325429639	0.9902916810746398	-1	0	0	0.5	1	1.0	1	1.0	1.0	2	1	0	0	0	0.3333333333333333	1	3	3	0.0	0	0.3653399714863011	0.8726959103264735	0.7173055795074295	0.873496257445833	0.5028897921444323	0.7809426898648512	0.8146484055087263	0.8467674792683321	0	0	0.0	0.0006569829325429639	22
88	0.03653984172080383	0.00858721073582814	0.008570287489236534	0.8898791693280492	-1	0	0	0.2	2	0.8461538461538461	11	0.3409090909090909	0.7692307692307693	12	10	2	1	0	0.36363636363636365	4	11	15	0.16666666666666666	0	0.40100738027125493	0.8582143686373312	0.33638921120839627	0.8891376909058876	0.4448209998505117	0.9122428189758602	0.8415319086564136	0.8884109106055629	1.0	0.25	0.0	0.008570287489236534	148
3314	0.049564925238463946	0.0038790045868442183	0.0037208399971092815	0.9240598312680336	-1	0	0	0.1	1	1.0	13	0.23809523809523808	0.8461538461538461	12	11	2	1	0	0.7777777777777778	7	9	15	0.14285714285714285	0	0.2520451748243159	0.881425895419608	0.4268122059314397	0.9535335128688187	0.7253603895098379	0.9183763477363236	0.9355576021598764	0.922916160623115	1.0	0.3333333333333333	0.0	0.0037208399971092815	5
4879	0.0483761646811841	0.0035049577018479213	0.0021273579133241653	0.9130942594280309	-1	0	0	0.1	1	1.0	13	0.375	0.8461538461538461	11	11	3	1	0	0.4	10	4	15	0.1	0	0.2520451748243159	0.9026330595549917	0.48363919117292065	0.9347808725231992	0.7253603895098379	0.9547978224504992	0.9323241596291063	0.9337999510293635	1.0	0.18181818181818182	0.0	0.0021273579133241653	4
3507	0.021985555548162075	0.0019671989703802266	0.0019238098217566107	0.9812720897980531	-1	0	0	0.2	2	0.8461538461538461	11	0.38461538461538464	0.7692307692307693	11	10	3	0	0	0.23076923076923078	3	13	15	0.0	0	0.2520451748243159	0.9120153545721755	0.3047436797718954	0.9622586097508402	0.7253603895098379	0.9457586014717905	0.9465749266937752	0.9433130639214583	0	0	0.0	0.0019238098217566107	1
4108	0.02685597837624117	0.012259261905970738	0.012193362372018299	0.9749144277331072	-1	0	0	0.1	1	1.0	13	0.4166666666666667	0.7692307692307693	11	10	3	3	0	0.25	3	12	15	0.3333333333333333	0	0.23746589298113657	0.908900100137854	0.48363919117292065	0.924056157738047	0.7253603895098379	0.9372822395357486	0.9292249062551273	0.9242211617938016	0.2727272727272727	0.18181818181818182	0.0	0.012193362372018299	22
3990	0.02645225235107093	0.012093604820813338	0.012052586652991972	0.975711055700479	-1	0	0	0.1	1	1.0	13	0.4166666666666667	0.7692307692307693	11	10	3	3	0	0.25	3	12	15	0.3333333333333333	0	0.23746589298113657	0.908900100137854	0.48363919117292065	0.924056157738047	0.7253603895098379	0.9372822395357486	0.9292249062551273	0.9242211617938016	0.18181818181818182	0.2727272727272727	0.0	0.012052586652991972	32
2818	0.026862156340683268	0.012260184189234859	0.011657628089482563	0.9729034740666994	-1	0	0	0.1	1	1.0	13	0.3125	0.8461538461538461	12	11	2	1	0	0.3333333333333333	4	12	15	0.14285714285714285	0	0.2520451748243159	0.9178877917819361	0.48363919117292065	0.9486552207583717	0.7253603895098379	0.9474449797086425	0.9403340868703033	0.939391259293853	1.0	0.25	0.0	0.011657628089482563	29
2088	0.02652716273540376	0.011820652697682272	0.011453569999339703	0.9753945984687051	-1	0	0	0.1	1	1.0	13	0.3125	0.8461538461538461	12	11	2	1	0	0.3333333333333333	4	12	15	0.14285714285714285	0	0.2520451748243159	0.9178877917819361	0.48363919117292065	0.9465891966039285	0.7253603895098379	0.9474449797086425	0.9404735749582976	0.9385963528939616	1.0	0.25	0.0	0.011453569999339703	29
582	0.0011217486538857	0.00020174937841304703	0.00020170301540264408	0.9966882812207666	-1	0	0	1.0	1	0	0	1.0	0	1	0	0	1	0	0.5	1	2	2	0.3333333333333333	0	0	0	0	0	0	0	0	0	0	0	0	0.00020170301540264408	11
2820	0.02851179684172876	0.012136831437825586	0.012132659581607065	0.9685152613210789	-1	0	0	0.1	1	1.0	13	0.3125	0.8461538461538461	11	11	3	1	0	0.3333333333333333	4	12	15	0.1	0	0.2520451748243159	0.9245803545165613	0.48363919117292065	0.9347808725231992	0.730006840848991	0.9117014066536139	0.9433880426733546	0.9242216966811764	1.0	0.2727272727272727	0.0	0.012132659581607065	45
2372	0.028507306494019054	0.006651535321198741	0.0057371130253382596	0.9680450804870061	-1	0	0	0.1	1	1.0	13	0.3125	0.8461538461538461	12	11	2	1	0	0.3333333333333333	4	12	15	0.14285714285714285	0	0.2520451748243159	0.9107800679983328	0.48363919117292065	0.9486552207583717	0.7253603895098379	0.9474449797086425	0.9366746670311586	0.9376450922275993	1.0	0.16666666666666666	0.0	0.0057371130253382596	10
1429	0.03950591089931316	0.004780046709129239	-0.0011233716561349328	0.9539960487857789	-1	0	0	0.2222222222222222	2	0.8181818181818182	9	0.52	0.6363636363636364	9	7	3	2	0	1.0	5	5	13	0.25	0	0.4015125466613762	0.861267287583439	0.33638921120839627	0.7751182254977601	0.6241262015060869	0.8557188158463667	0.8366738860963491	0.8340340278996162	0.5555555555555556	0.3333333333333333	0.0	-0.00011233716561349328	2
3171	0.028268966002314128	0.012254489565189838	0.012237919413236934	0.9689691183153442	-1	0	0	0.1	1	1.0	13	0.3125	0.8461538461538461	11	11	3	1	0	0.3333333333333333	4	12	15	0.1	0	0.2520451748243159	0.9245803545165613	0.48363919117292065	0.9347808725231992	0.7253603895098379	0.9390949241159592	0.9371263639673667	0.9330686007607106	1.0	0.18181818181818182	0.0	0.012237919413236934	106
4786	0.02636449007872291	0.01288964604323957	0.012873115556334632	0.9777836484630434	-1	0	0	0.1	1	1.0	12	0.3888888888888889	0.8333333333333334	10	10	3	3	0	0.25	3	12	14	0.3	0	0.24475553390272625	0.9169163504174355	0.48363919117292065	0.9320826509092556	0.7253603895098379	0.9434901617794812	0.9332841668053159	0.9316186329337292	0.2	0.2	0.0	0.012873115556334632	20
4078	0.033693662221963905	0.0004657039991052509	0.00010733629381091385	0.9561108465234691	-1	0	0	0.4	4	0.6666666666666666	8	0.4375	0.5	8	6	5	5	0	0.5	4	8	14	0.4166666666666667	0.36363636363636365	0.23746589298113657	0.6648592401270896	0.7042240330198172	0.9512841873238992	0.7253603895098379	0.9362856627415748	0.965380955479689	0.8923315961066183	0.25	0.25	0.0	0.00010733629381091385	1
75	3.7049480490729645e-09	3.7125865379724358e-09	-3.43526659901517e-10	0.9999998474869558	-1	0	0	0	0	0	0	1.0	0	0	0	0	1	0	1.0	1	1	1	0.25	0	0	0	0	0	0	0	0	0	0	0	0	-0.1	11
2536	0.025984401436528533	0.01178536230947801	0.011273851090464831	0.9754266309499996	-1	0	0	0.1	1	1.0	13	0.3125	0.8461538461538461	12	11	2	1	0	0.3333333333333333	4	12	15	0.14285714285714285	0	0.2520451748243159	0.9178877917819361	0.48363919117292065	0.9465891966039285	0.7253603895098379	0.9474449797086425	0.9404735749582976	0.9385963528939616	1.0	0.16666666666666666	0.0	0.011273851090464831	29
1813	0.03973563406776823	0.007762943436149036	0.0019704738368322757	0.9559952179934793	-1	0	0	0.1	1	1.0	12	0.3111111111111111	0.75	10	9	3	3	0	0.5555555555555556	5	9	14	0.3333333333333333	0	0.24475553390272625	0.8911650654564162	0.48363919117292065	0.9565381134841305	0.7253603895098379	0.9325164433556247	0.9406532573554592	0.9312923132334331	0.2	0.3	0.0	0.0019704738368322757	0
1065	0.0007585584857675072	0.0006927955336991972	0.0006927667288162632	0.986683266498339	-1	0	0	0.5	1	1.0	1	1.0	1.0	1	1	1	0	0	0.3333333333333333	1	3	3	0.0	0	0.7993203500419523	0.5	0.9105287746951152	0.5	0.6300066302440346	0.5	0.7601290061955261	0.5	0	0	0.0	0.0006927667288162632	55
4129	0.027225563669018002	0.012355766760738237	0.01224027329210054	0.9756179262335662	-1	0	0	0.1	1	1.0	13	0.4166666666666667	0.7692307692307693	11	10	3	3	0	0.25	3	12	15	0.3333333333333333	0	0.23746589298113657	0.908900100137854	0.48363919117292065	0.924056157738047	0.7253603895098379	0.9372822395357486	0.9292249062551273	0.9242211617938016	0.18181818181818182	0.2727272727272727	0.0	0.01224027329210054	23
1834	0.024367482743980533	0.01089593897763346	0.009380909419441327	0.9745026124744335	-1	0	0	0.2	2	0.8461538461538461	11	0.4166666666666667	0.6153846153846154	9	8	5	3	0	0.25	3	12	15	0.23076923076923078	0	0.23746589298113657	0.8560861504477841	0.48363919117292065	0.9476520922792435	0.7253603895098379	0.9355760200227246	0.9372828284765461	0.9206810088442979	0.2222222222222222	0.3333333333333333	0.0	0.009380909419441327	23
5176	0.02005690537934905	0.003351782758130137	0.0033302095516973946	0.9451342373946297	-1	0	0	0.2	2	0.9230769230769231	12	0.3125	0.7692307692307693	11	10	3	2	0	0.3333333333333333	4	12	15	0.2222222222222222	0	0.2520451748243159	0.8844257507713141	0.48363919117292065	0.9719687405555402	0.730006840848991	0.9536541435512665	0.9676860676737126	0.9462620105223749	0.5454545454545454	0.7272727272727273	0.0	0.0033302095516973946	11
774	0.03171528273579507	0.006614675128743307	0.0036592477583281143	0.9651267746906911	-1	0	0	0.2	2	0.8461538461538461	11	0.3333333333333333	0.6923076923076923	11	9	3	2	0	0.5555555555555556	5	9	15	0.25	0	0.2520451748243159	0.8248914763694851	0.48363919117292065	0.9114995967360972	0.4470446491225218	0.8922469537352435	0.8799385714663884	0.8806510914485335	0.5909090909090908	0.2727272727272727	0.0	0.0036592477583281143	141
4443	0.021666996740592286	0.004200141818466136	0.0026421788485990914	0.9788873215252829	-1	0	0	0.1	1	1.0	13	0.5357142857142857	0.7692307692307693	11	10	3	2	0	0.14285714285714285	2	14	15	0.2222222222222222	0	0.2520451748243159	0.9220786178038622	0.3047436797718954	0.9453581187765379	0.730006840848991	0.9525834318636338	0.9441615214761644	0.9412526980480718	0.5454545454545454	0.36363636363636365	0.0	0.0026421788485990914	2
3966	0.02061299567303452	0.011737882654858891	0.008420299259127378	0.9787635965336186	-1	0	0	0.125	1	1.0	10	1.0	0.9	9	9	2	3	0	0.08333333333333333	1	12	12	0.375	0	0.2520451748243159	0.9237040015806951	0.48363919117292065	0.9404043966017461	0.7253603895098379	0.9497865507031705	0.9371263639673667	0.9388208320179308	0.1111111111111111	0.3333333333333333	0.0	0.008420299259127378	13
5204	0.028273636550125478	0.008059657039547561	0.0066264201451954234	0.9738746103535715	-1	0	0	0.1	1	1.0	13	0.4166666666666667	0.7692307692307693	11	10	3	3	0	0.25	3	12	15	0.3333333333333333	0	0.2520451748243159	0.9002256930478687	0.46071892675846715	0.9103076479934427	0.7253603895098379	0.9362538428786382	0.9282334228356252	0.9169317042856766	0.18181818181818182	0.18181818181818182	0.0	0.0066264201451954234	12
3445	0.029066340893680716	0.008653390597938649	0.007279100441406502	0.973376730413345	-1	0	0	0.1	1	1.0	13	0.38461538461538464	0.8461538461538461	12	11	2	1	0	0.23076923076923078	3	13	15	0.14285714285714285	0	0.2520451748243159	0.9108140998184721	0.3771675003097448	0.9354723799032968	0.7253603895098379	0.9495418558225305	0.9307905896541515	0.9336486773983639	1.0	0.16666666666666666	0.0	0.007279100441406502	7
4133	0.02637934453040542	0.012454920032059176	0.01237844598713008	0.9758223461767456	-1	0	0	0.1	1	1.0	13	0.4166666666666667	0.7692307692307693	11	10	3	3	0	0.25	3	12	15	0.3333333333333333	0	0.23746589298113657	0.908900100137854	0.48363919117292065	0.924056157738047	0.7253603895098379	0.9372822395357486	0.9292249062551273	0.9242211617938016	0.18181818181818182	0.2727272727272727	0.0	0.01237844598713008	62
3239	0.028078741879334228	0.011846779454084235	0.011818427847531452	0.9682673050566181	-1	0	0	0.1	1	1.0	13	0.3125	0.8461538461538461	11	11	3	1	0	0.3333333333333333	4	12	15	0.1	0	0.2520451748243159	0.9245803545165613	0.48363919117292065	0.9347808725231992	0.7253603895098379	0.9390949241159592	0.9371263639673667	0.9330686007607106	1.0	0.18181818181818182	0.0	0.011818427847531452	21
2837	0.029646373691770644	0.00925876620623181	0.009250570626665134	0.9700625380962096	-1	0	0	0.1	1	1.0	13	0.3125	0.8461538461538461	11	11	3	1	0	0.3333333333333333	4	12	15	0.1	0	0.2520451748243159	0.9245803545165613	0.48363919117292065	0.9356610244695588	0.7253603895098379	0.8950404548161928	0.9292249062551273	0.9199904965282256	1.0	0.2727272727272727	0.0	0.009250570626665134	11
2175	0.0273455956636119	0.012039080252619206	0.011736833606675795	0.9752382476336465	-1	0	0	0.1	1	1.0	13	0.3125	0.8461538461538461	12	11	2	1	0	0.3333333333333333	4	12	15	0.14285714285714285	0	0.2520451748243159	0.9178877917819361	0.48363919117292065	0.9531023637048458	0.7253603895098379	0.9474449797086425	0.945132430331252	0.9411743585355905	1.0	0.08333333333333333	0.0	0.011736833606675795	43
1209	0.0008090765146887169	0.0007528021876875809	0.000752751098437859	0.989197346978861	-1	0	0	0.5	1	1.0	1	1.0	1.0	1	1	1	0	0	0.3333333333333333	1	3	3	0.0	0	0.6143271704865685	0.5	0.9105287746951152	0.5	0.6300066302440346	0.5	0.7958989802734234	0.5	0	0	0.0	0.000752751098437859	24
5100	0.026158622021626304	0.012566931607638297	0.012391254949776005	0.975009893058514	-1	0	0	0.1	1	1.0	13	0.4166666666666667	0.7692307692307693	11	10	3	3	0	0.25	3	12	15	0.3333333333333333	0	0.23746589298113657	0.908900100137854	0.48363919117292065	0.924056157738047	0.7253603895098379	0.9372822395357486	0.9292249062551273	0.9242211617938016	0.18181818181818182	0.2727272727272727	0.0	0.012391254949776005	48
1588	0.02303807927218673	0.0021645957802820474	0.002076401613584259	0.9776422508703807	-1	0	0	0.3	3	0.6923076923076923	9	0.4166666666666667	0.6923076923076923	11	9	3	0	0	0.25	3	12	15	0.0	0	0.2520451748243159	0.8243373108986787	0.48363919117292065	0.9269677455392273	0.44259735057850175	0.9356333565349845	0.9282334228356252	0.9050425709271144	0	0	0.0	0.002076401613584259	9
29	0.004964968475464068	0.0009774842904404436	-0.0009766503178945958	0.9965225679403651	-1	0.25	1	0.6	6	0.46153846153846156	6	0.375	0.38461538461538464	9	5	5	1	0	0.625	5	8	15	0.1	0.5	0.6740172452605844	0.8947423810201737	0.3669037322392303	0.9648668105457219	0.3374842485514871	0.8391578596754844	0.8670562830930629	0.914379014297612	1.0	0.3333333333333333	0.0	-9.766503178945958e-05	11
5239	0.02741925439887651	0.012166805349543296	0.0113652801921587	0.9758714942191729	-1	0	0	0.1	1	1.0	13	0.4166666666666667	0.7692307692307693	11	10	3	3	0	0.25	3	12	15	0.3333333333333333	0	0.2520451748243159	0.9040303870909621	0.48363919117292065	0.924056157738047	0.7253603895098379	0.9372822395357486	0.9292249062551273	0.9228690897694026	0.18181818181818182	0.2727272727272727	0.0	0.0113652801921587	26
2046	0.047909563886373505	0.008539560168746622	0.0073767509624136935	0.9404662640519987	-1	0	0	0.1	1	1.0	13	0.23809523809523808	0.8461538461538461	11	11	3	1	0	0.7777777777777778	7	9	15	0.1	0	0.2520451748243159	0.9018978064236579	0.48363919117292065	0.941362160256406	0.7253603895098379	0.9301926337197011	0.9371263639673667	0.9260836457575653	1.0	0.2727272727272727	0.0	0.0073767509624136935	13
510	0.0010717361097524357	0.00018088332698211162	0.00018086908278644153	0.9977690533387783	-1	0	0	1.0	2	0.0	0	0.75	0	1	0	1	0	0	1.0	2	2	3	0.0	0	0	0	0	0	0	0	0	0	0	0	0	0.00018086908278644153	52
3416	0.02461588732894798	0.012330709430075094	0.011560174669857537	0.9758264024987104	-1	0	0	0.1	1	1.0	12	0.3888888888888889	0.8333333333333334	10	10	3	3	0	0.25	3	12	14	0.3	0	0.24475553390272625	0.9169163504174355	0.48363919117292065	0.9320826509092556	0.7253603895098379	0.9434901617794812	0.9332841668053159	0.9316186329337292	0.1	0.3	0.0	0.011560174669857537	22
2067	0.026045960726191135	0.012156221681023984	0.011615523307493963	0.9754549108209463	-1	0	0	0.1	1	1.0	13	0.3125	0.8461538461538461	12	11	2	1	0	0.3333333333333333	4	12	15	0.14285714285714285	0	0.2520451748243159	0.9178877917819361	0.48363919117292065	0.9465891966039285	0.5849817534954476	0.9401701294672977	0.9362398986134589	0.9359040715210029	1.0	0.25	0.0	0.011615523307493963	44
4490	0.0265779976138458	0.012593943418417854	0.012417579949928405	0.9757217629556458	-1	0	0	0.1	1	1.0	13	0.4166666666666667	0.7692307692307693	11	10	3	3	0	0.25	3	12	15	0.3333333333333333	0	0.23746589298113657	0.908900100137854	0.48363919117292065	0.924056157738047	0.7253603895098379	0.9372822395357486	0.9292249062551273	0.9242211617938016	0.18181818181818182	0.2727272727272727	0.0	0.012417579949928405	47
1098	0.0008149381313194646	0.0007832142258143754	0.0007831857637874928	0.9889224692194006	-1	0	0	0.5	1	1.0	1	1.0	1.0	1	1	1	1	0	0.3333333333333333	1	3	3	0.16666666666666666	0	0.6143271704865685	0.5	0.9105287746951152	0.5	0.6300066302440346	0.5	0.7958989802734234	0.5	1.0	0	0.0	0.0007831857637874928	42
1754	0.03967787461086197	0.009345355806303255	0.008804872297039044	0.9572673079060893	-1	0	0	0.1	1	1.0	12	0.3111111111111111	0.75	10	9	3	3	0	0.5555555555555556	5	9	14	0.3333333333333333	0	0.24475553390272625	0.8911650654564162	0.48363919117292065	0.9518483675971336	0.7253603895098379	0.9325164433556247	0.9406532573554592	0.9289662267977267	0.2	0.3	0.0	0.008804872297039044	32
1221	0.0008319048226839824	0.0007580403796592888	0.0007580168954841197	0.9894873102692818	-1	0	0	0.5	1	1.0	1	1.0	1.0	1	1	1	1	0	0.3333333333333333	1	3	3	0.16666666666666666	0	0.5733389625420638	0.5	0.9105287746951152	0.5	0.6300066302440346	0.5	0.8136989022035389	0.5	1.0	0	0.0	0.0007580168954841197	23
2827	0.025086120437650426	0.011920335456734994	0.01021210622759885	0.9791857638818462	-1	0	0	0.1	1	1.0	13	0.38461538461538464	0.8461538461538461	12	11	2	1	0	0.23076923076923078	3	13	15	0.14285714285714285	0	0.2520451748243159	0.9006546243215158	0.5702213965528244	0.9421983415880225	0.5461547642518294	0.9069312582779786	0.918662596593143	0.9186503226468534	1.0	0.25	0.0	0.01021210622759885	18
2425	0.023293762648059747	0.002670438416521427	0.002450358159337057	0.9807811583591859	-1	0	0	0.1111111111111111	1	1.0	11	1.0	0.8181818181818182	9	9	3	3	0	0.07692307692307693	1	13	13	0.3	0	0.2520451748243159	0.8962659630777686	0.7022849694921953	0.9607344634193123	0.36527239438813225	0.9702355848587657	0.9371263639673667	0.9500738296574459	0.1111111111111111	0.3333333333333333	0.0	0.002450358159337057	1
2206	0.027164880323932484	0.012431209928576475	0.01175215509618424	0.9739352395878289	-1	0	0	0.1	1	1.0	13	0.3125	0.8461538461538461	12	11	2	1	0	0.3333333333333333	4	12	15	0.14285714285714285	0	0.2520451748243159	0.9178877917819361	0.48363919117292065	0.9486552207583717	0.7253603895098379	0.9474449797086425	0.9403340868703033	0.939391259293853	1.0	0.25	0.0	0.01175215509618424	38
2048	0.04942337480441889	0.011671359432567401	0.01086524483384261	0.9427609294147232	-1	0	0	0.1	1	1.0	13	0.23809523809523808	0.8461538461538461	11	11	3	1	0	0.7777777777777778	7	9	15	0.1	0	0.2520451748243159	0.905412547972151	0.48363919117292065	0.9441545192847555	0.7253603895098379	0.9301926337197011	0.9282334228356252	0.9281584694749302	1.0	0.2727272727272727	0.0	0.01086524483384261	27
1537	0.04093309670901629	0.009879092170148372	0.009460831817790684	0.957637320615434	-1	0	0	0.1	1	1.0	12	0.3111111111111111	0.75	10	9	3	3	0	0.5555555555555556	5	9	14	0.3333333333333333	0	0.24475553390272625	0.8911650654564162	0.48363919117292065	0.9518483675971336	0.7598417491094709	0.9510652212093427	0.9636097570415149	0.9361126288593239	0.2	0.3	0.0	0.009460831817790684	111
4698	0.026896000055633647	0.012763911886940342	0.012638285095574665	0.9771248007034763	-1	0	0	0.1	1	1.0	13	0.4166666666666667	0.7692307692307693	11	10	3	2	0	0.25	3	12	15	0.2222222222222222	0	0.23746589298113657	0.908900100137854	0.48363919117292065	0.924056157738047	0.7253603895098379	0.9354393320456966	0.9292249062551273	0.9234959476751327	0.5909090909090908	0.18181818181818182	0.0	0.012638285095574665	31
4535	0.026581989402140738	0.012187754419057001	0.012183715342360176	0.9751203257478056	-1	0	0	0.1	1	1.0	13	0.4166666666666667	0.7692307692307693	11	10	3	3	0	0.25	3	12	15	0.3333333333333333	0	0.23746589298113657	0.908900100137854	0.48363919117292065	0.924056157738047	0.7253603895098379	0.9372822395357486	0.9292249062551273	0.9242211617938016	0.2727272727272727	0.18181818181818182	0.0	0.012183715342360176	29
4852	0.02711242551138623	0.012125686905954045	0.012040970555814346	0.975943379903408	-1	0	0	0.1	1	1.0	13	0.4166666666666667	0.7692307692307693	11	10	3	3	0	0.25	3	12	15	0.3333333333333333	0	0.23746589298113657	0.908900100137854	0.48363919117292065	0.924056157738047	0.7253603895098379	0.9372822395357486	0.9292249062551273	0.9242211617938016	0.18181818181818182	0.2727272727272727	0.0	0.012040970555814346	26
3172	0.028357722526657813	0.011612693174313947	0.011360985505354616	0.9683090414013051	-1	0	0	0.1	1	1.0	13	0.3125	0.8461538461538461	11	11	3	1	0	0.3333333333333333	4	12	15	0.1	0	0.2520451748243159	0.9286264025813772	0.48363919117292065	0.9347808725231992	0.7253603895098379	0.9390949241159592	0.9371263639673667	0.9342967651059096	1.0	0.18181818181818182	0.0	0.011360985505354616	22
3059	0.029489218750847784	0.012052333140482081	0.012018055043131184	0.96905433635533	-1	0	0	0.1	1	1.0	13	0.3125	0.8461538461538461	11	11	3	1	0	0.3333333333333333	4	12	15	0.1	0	0.2520451748243159	0.9245803545165613	0.48363919117292065	0.9347808725231992	0.730006840848991	0.9032089451698203	0.9433880426733546	0.9218253450505381	1.0	0.2727272727272727	0.0	0.012018055043131184	66
4324	0.029774008880176384	0.010460985528217481	0.01044583339051809	0.9743403961329338	-1	0	0	0.1	1	1.0	13	0.45454545454545453	0.7692307692307693	10	10	4	2	0	0.2727272727272727	3	11	15	0.16666666666666666	0	0.23746589298113657	0.9172375358440157	0.48363919117292065	0.9214614673557927	0.7253603895098379	0.9196343991707118	0.9332841668053159	0.9194613736708867	0.6	0.3	0.0	0.01044583339051809	14
1740	0.04029567172733985	0.010537427845876645	0.010397670343349494	0.9561675575260611	-1	0	0	0.1	1	1.0	12	0.3111111111111111	0.75	10	9	3	3	0	0.5555555555555556	5	9	14	0.3333333333333333	0	0.24475553390272625	0.8911650654564162	0.48363919117292065	0.9518483675971336	0.6769669447799724	0.9279035210578532	0.9330174593509879	0.9273867665844343	0.2	0.2	0.0	0.010397670343349494	87
3563	0.027000248741067732	0.012106698073593844	0.012082276448632768	0.9756206024936135	-1	0	0	0.1	1	1.0	13	0.4166666666666667	0.7692307692307693	11	10	3	1	0	0.25	3	12	15	0.1111111111111111	0	0.23746589298113657	0.908900100137854	0.48363919117292065	0.924056157738047	0.7253603895098379	0.9372822395357486	0.9292249062551273	0.9242211617938016	1.0	0.2727272727272727	0.0	0.012082276448632768	36
4261	0.02279144297604897	0.00297541818877031	0.0027713466735209864	0.9775542310927203	-1	0	0	0.1	1	1.0	13	0.38461538461538464	0.8461538461538461	11	11	3	0	0	0.23076923076923078	3	13	15	0.0	0	0.2520451748243159	0.9159192089887815	0.48363919117292065	0.9574460987375941	0.7253603895098379	0.9623836290231961	0.9465749266937752	0.9485605663207171	0	0	0.0	0.0027713466735209864	1
914	0.0015407082938816063	9.336885632772897e-05	9.336819950358458e-05	0.9855858920335536	-1	0	0	0.25	1	1.0	3	0.625	0.6666666666666666	3	2	1	2	0	0.5	2	4	5	0.4	0	0.23746589298113657	0.8686058314466385	0.48363919117292065	0.8820904498805523	0.7253603895098379	0.6105208072777591	0.8799385714663884	0.8100274906038051	0.6666666666666666	0.3333333333333333	0.0	9.336819950358458e-05	8
1572	0.027270036370590084	0.012140627325775099	0.011586135475505214	0.9752898075003148	-1	0	0	0.1	1	1.0	13	0.3125	0.8461538461538461	12	11	2	1	0	0.3333333333333333	4	12	15	0.14285714285714285	0	0.2520451748243159	0.9178877917819361	0.48363919117292065	0.9465891966039285	0.7253603895098379	0.9496741578486719	0.9415966688224382	0.9394683037405624	1.0	0.25	0.0	0.011586135475505214	22
4121	0.02681179306611443	0.01280056266413417	0.01251840459669113	0.9756954734329096	-1	0	0	0.1	1	1.0	13	0.4166666666666667	0.7692307692307693	11	10	3	3	0	0.25	3	12	15	0.3333333333333333	0	0.23746589298113657	0.908900100137854	0.48363919117292065	0.924056157738047	0.7253603895098379	0.9372822395357486	0.9292249062551273	0.9242211617938016	0.18181818181818182	0.2727272727272727	0.0	0.01251840459669113	35
4636	0.026096026279712532	0.012395488779431339	0.012156353936029622	0.9757550022371257	-1	0	0	0.1	1	1.0	13	0.4166666666666667	0.7692307692307693	11	10	3	3	0	0.25	3	12	15	0.3333333333333333	0	0.23746589298113657	0.908900100137854	0.48363919117292065	0.924056157738047	0.7253603895098379	0.9372822395357486	0.9292249062551273	0.9242211617938016	0.18181818181818182	0.2727272727272727	0.0	0.012156353936029622	20
3684	0.025730097169762038	0.012407308430832138	0.012310305794376263	0.9760002482001616	-1	0	0	0.1	1	1.0	13	0.4166666666666667	0.7692307692307693	11	10	3	1	0	0.25	3	12	15	0.1111111111111111	0	0.23746589298113657	0.908900100137854	0.48363919117292065	0.924056157738047	0.7253603895098379	0.9372822395357486	0.9292249062551273	0.9242211617938016	1.0	0.18181818181818182	0.0	0.012310305794376263	41
1436	0.030646081357088368	0.006793113794767285	0.0035151350388635035	0.9652531377086526	-1	0	0	0.2	2	0.8461538461538461	11	0.3333333333333333	0.6923076923076923	11	9	3	1	0	0.5555555555555556	5	9	15	0.125	0	0.2520451748243159	0.8248914763694851	0.48363919117292065	0.9114995967360972	0.4470446491225218	0.8922469537352435	0.8799385714663884	0.8806510914485335	1.0	0.2727272727272727	0.0	0.0035151350388635035	54
1016	0.047228450200417584	0.00262646058987327	0.0021803692478061134	0.9312292108497334	-1	0	0	0.1111111111111111	1	1.0	11	0.3611111111111111	0.7272727272727273	9	8	3	2	0	0.4444444444444444	4	9	13	0.2222222222222222	0	0.22304535105190312	0.8426856104750754	0.5008283549461565	0.915639281495858	0.7253603895098379	0.8714347613609384	0.8941423806667269	0.8799747354016861	0.5555555555555556	0.1111111111111111	0.0	0.0021803692478061134	6
2160	0.02603861567642833	0.01180063245073453	0.011519093773108231	0.9751092983366848	-1	0	0	0.1	1	1.0	13	0.3125	0.8461538461538461	12	11	2	1	0	0.3333333333333333	4	12	15	0.14285714285714285	0	0.2520451748243159	0.9178877917819361	0.48363919117292065	0.9465891966039285	0.7253603895098379	0.9474449797086425	0.9404735749582976	0.9385963528939616	1.0	0.25	0.0	0.011519093773108231	36
4743	0.027208358967417974	0.01268236067577746	0.012680932531492876	0.9755526170663403	-1	0	0	0.1	1	1.0	13	0.4166666666666667	0.7692307692307693	11	10	3	3	0	0.25	3	12	15	0.3333333333333333	0	0.23746589298113657	0.908900100137854	0.48363919117292065	0.924056157738047	0.7253603895098379	0.9372822395357486	0.9292249062551273	0.9242211617938016	0.18181818181818182	0.2727272727272727	0.0	0.012680932531492876	95
2587	0.031230764520899602	0.0013744180428003287	0.0013733091393603452	0.9655004585650894	-1	0	0	0.1	1	1.0	13	0.3125	0.8461538461538461	12	11	2	1	0	0.3333333333333333	4	12	15	0.14285714285714285	0	0.2520451748243159	0.9047582307350291	0.48363919117292065	0.9486552207583717	0.7253603895098379	0.9474449797086425	0.9295192855855003	0.936228101951687	1.0	0.25	0.0	0.0013733091393603452	2
540	0.0015534249063709528	0.0001761670636705239	-0.00017444162992900377	0.9849863956111532	-1	0	0	0.3333333333333333	1	1.0	2	1.0	1.0	2	2	1	0	0	0.25	1	4	4	0.0	0	0.35716358524328423	0.9290136516846594	0.697083982934018	0.8942065251293124	0.6776835098769363	0.6169845833317995	0.8773800402637973	0.8491074214632616	0	0	0.0	-1.7444162992900377e-05	9
1317	None	None	None	None	None	0	0	0.3	3	0.8461538461538461	11	0.375	0.6153846153846154	9	8	5	4	0	0.625	8	5	15	0.3076923076923077	0.2857142857142857	0.5831160582718348	0.9448552688931698	0.48363919117292065	0.8679391523973392	0.6259452125124343	0.7628383974183152	0.8799385714663884	0.8769736018353643	0.2222222222222222	0.4444444444444444	0.0	None	0
5385	0.05493031542726372	0.0012020264746051374	0.0010838974678642125	0.9048141087699552	-1	0	0	0.1	1	1.0	13	0.3409090909090909	0.8461538461538461	12	11	2	1	0	0.36363636363636365	11	4	15	0.14285714285714285	0	0.2520451748243159	0.8936021615109488	0.5702213965528244	0.9522547093123522	0.5862025193161798	0.9661555068292146	0.9366746670311586	0.9439692003469267	1.0	0.25	0.0	0.0010838974678642125	0
436	0.043013894785043805	0.005813949085425392	0.0034653435888815144	0.899934096729103	-1	0	0	0.2	2	0.8461538461538461	11	0.35714285714285715	0.6153846153846154	9	8	5	1	0	0.8571428571428571	7	6	15	0.07692307692307693	0	0.4213559008878084	0.9246316356576235	0.6054158287062871	0.8849435709819026	0.23490536328868844	0.9627182578946701	0.9365158852330429	0.9308265193194141	1.0	0.4444444444444444	0.0	0.0034653435888815144	66
1765	0.03950818590009048	0.010079199915947886	0.009327440533664346	0.9580958558396331	-1	0	0	0.1	1	1.0	12	0.3111111111111111	0.75	10	9	3	3	0	0.5555555555555556	5	9	14	0.3333333333333333	0	0.24475553390272625	0.8993077918740859	0.48363919117292065	0.9518483675971336	0.7253603895098379	0.9325164433556247	0.9406532573554592	0.9308532223484434	0.1	0.3	0.0	0.009327440533664346	21
731	0.0011532524051747505	0.00021721295740549486	0.00021720787160797015	0.9962747075894558	-1	0	0	1.0	1	0	0	1.0	0	1	0	0	0	0	0.5	1	2	2	0.0	0	0	0	0	0	0	0	0	0	0	0	0	0.00021720787160797015	24
1153	0.0008003731714286053	0.0007340984384511585	0.000734047026506146	0.9894238911544305	-1	0	0	0.5	1	1.0	1	1.0	1.0	1	1	1	0	0	0.3333333333333333	1	3	3	0.0	0	0.6143271704865685	0.5	0.9105287746951152	0.5	0.6300066302440346	0.5	0.7958989802734234	0.5	0	0	0.0	0.000734047026506146	37
597	0.0012664464481324381	0.0005033834135664669	0.00049699868669379	0.9907429311786378	-1	0	0	0.6666666666666666	2	0.5	1	0.6666666666666666	0.5	2	1	1	1	0	0.6666666666666666	2	3	4	0.2	0	0.39025887829638195	0.8217032250945657	0.6959585850460593	0.8931371521765648	0.5121154836519344	0.8940172815812307	0.9044800174315892	0.873012100793155	1.0	0.5	0.0	0.00049699868669379	59
930	0.0010635648488576302	0.000325437004224483	0.0003254344496367672	0.9964706283994861	-1	0	0	1.0	1	0	0	1.0	0	1	0	0	0	0	0.5	1	2	2	0.0	0	0	0	0	0	0	0	0	0	0	0	0	0.0003254344496367672	26
4343	0.03713158547791466	0.004180885143521243	0.0038785583384270163	0.9333242704551555	-1	0	0	0.1	1	1.0	13	0.38461538461538464	0.8461538461538461	11	11	3	0	0	0.23076923076923078	3	13	15	0.0	0	0.2520451748243159	0.9335626239847582	0.4194248696409727	0.9604680366744827	0.7253603895098379	0.9637358715070585	0.9371263639673667	0.9542477578040856	0	0	0.0	0.0038785583384270163	0
1742	0.038582624598421114	0.010298759263075835	0.010297358143747099	0.9547919115982465	-1	0	0	0.1	1	1.0	13	0.3	0.7692307692307693	11	10	3	2	0	0.5	5	10	15	0.2222222222222222	0	0.2520451748243159	0.8967224653704411	0.48363919117292065	0.9417301149800048	0.7253603895098379	0.926940268115921	0.9282334228356252	0.9237805040766124	0.5909090909090909	0.2727272727272727	0.0	0.010297358143747099	24
3935	0.027146988302218927	0.012409856085969022	0.012313353235131688	0.975543865601271	-1	0	0	0.1	1	1.0	13	0.4166666666666667	0.7692307692307693	11	10	3	3	0	0.25	3	12	15	0.3333333333333333	0	0.23746589298113657	0.908900100137854	0.48363919117292065	0.924056157738047	0.7253603895098379	0.9337279503796468	0.9282334228356252	0.922834066320187	0.18181818181818182	0.18181818181818182	0.0	0.012313353235131688	41
4039	0.018729324085440098	0.0025378025358835424	0.0025249475890731176	0.9446289025349425	-1	0	0	0.2	2	0.9230769230769231	12	0.3125	0.7692307692307693	11	10	3	2	0	0.3333333333333333	4	12	15	0.2222222222222222	0	0.2520451748243159	0.8844257507713141	0.48363919117292065	0.9695175961361652	0.730006840848991	0.9536541435512665	0.9676860676737126	0.9447793554040934	0.5454545454545454	0.36363636363636365	0.0	0.0025249475890731176	2
3413	0.026368793985820885	0.01257985956045825	0.012538218187396331	0.9752253159693056	-1	0	0	0.1	1	1.0	13	0.4166666666666667	0.7692307692307693	11	10	3	1	0	0.25	3	12	15	0.1111111111111111	0	0.23746589298113657	0.908900100137854	0.48363919117292065	0.924056157738047	0.7253603895098379	0.9372822395357486	0.9292249062551273	0.9242211617938016	1.0	0.18181818181818182	0.0	0.012538218187396331	69
384	0.003252074630832487	1.390759520017246e-05	-2.5742505317153836e-06	0.9636157676324272	-1	0	0	0.4	2	0.6	3	0.4666666666666667	0.6	4	3	2	0	0	0.6	3	5	7	0.0	0	0.6704176386427478	0.6642050834453679	0.7725572453912497	0.8647828235156999	0.5199489174532551	0.9833153474367556	0.9001415176059685	0.9006715885422346	0	0	0.0	-2.5742505317153836e-07	13
2218	0.02687813481932603	0.012003117847708697	0.01131878786642817	0.9733132533695007	-1	0	0	0.1	1	1.0	13	0.3125	0.8461538461538461	12	11	2	1	0	0.3333333333333333	4	12	15	0.14285714285714285	0	0.2520451748243159	0.9178877917819361	0.48363919117292065	0.9486552207583717	0.7253603895098379	0.9474449797086425	0.9403340868703033	0.939391259293853	1.0	0.25	0.0	0.01131878786642817	47
5506	0.026369728405494192	0.012921260815717798	0.012921159118362604	0.9762871697338064	-1	0	0	0.1	1	1.0	13	0.4166666666666667	0.7692307692307693	11	10	3	3	0	0.25	3	12	15	0.3333333333333333	0	0.2520451748243159	0.9077031582561361	0.48363919117292065	0.924056157738047	0.7253603895098379	0.9372822395357486	0.9292249062551273	0.9238849815594962	0.18181818181818182	0.2727272727272727	0.0	0.012921159118362604	41
259	1.7437103022957454e-06	3.5626340148635337e-09	-3.455531939456969e-09	0.9999988773650269	-1	0	0	1.0	1	0	0	1.0	0	1	0	0	1	0	0.5	2	1	2	0.3333333333333333	0	0	0	0	0	0	0	0	0	0	0	0	-3.455531939456969e-10	22
4247	0.027374528459235527	0.012491961335952742	0.012401270162215206	0.9750203309328707	-1	0	0	0.1	1	1.0	13	0.4166666666666667	0.7692307692307693	11	10	3	3	0	0.25	3	12	15	0.3333333333333333	0	0.23746589298113657	0.908900100137854	0.48363919117292065	0.924056157738047	0.7253603895098379	0.9372822395357486	0.9292249062551273	0.9242211617938016	0.18181818181818182	0.2727272727272727	0.0	0.012401270162215206	63
5527	0.029309053160561368	0.006897149959005571	0.00666096187246568	0.97022043752428	-1	0	0	0.1	1	1.0	13	0.4166666666666667	0.7692307692307693	11	10	3	3	0	0.25	3	12	15	0.3333333333333333	0	0.23746589298113657	0.908900100137854	0.48363919117292065	0.9674327800154847	0.7253603895098379	0.9356614655656366	0.9671472440873463	0.942109654669787	0.18181818181818182	0.2727272727272727	0.0	0.00666096187246568	5
5049	0.019872127114877396	0.0025739687522240225	0.002542843348355522	0.9447211649668376	-1	0	0	0.2	2	0.9230769230769231	12	0.3125	0.7692307692307693	11	10	3	2	0	0.3333333333333333	4	12	15	0.2222222222222222	0	0.2520451748243159	0.8844257507713141	0.48363919117292065	0.9695175961361652	0.794323108709104	0.9520686018623079	0.9469288891724582	0.9441621998008888	0.5454545454545454	0.2727272727272727	0.0	0.002542843348355522	3
2168	0.02743950800337786	0.012207795854161105	0.011803909396667553	0.9735611875303972	-1	0	0	0.1	1	1.0	13	0.3125	0.8461538461538461	12	11	2	1	0	0.3333333333333333	4	12	15	0.14285714285714285	0	0.2520451748243159	0.9178877917819361	0.48363919117292065	0.9486552207583717	0.7253603895098379	0.9474449797086425	0.9403340868703033	0.939391259293853	1.0	0.16666666666666666	0.0	0.011803909396667553	28
2415	0.025924535710644705	0.011765470460676148	0.011422013178436765	0.9754313563067282	-1	0	0	0.1	1	1.0	13	0.3125	0.8461538461538461	12	11	2	1	0	0.3333333333333333	4	12	15	0.14285714285714285	0	0.2520451748243159	0.9178877917819361	0.48363919117292065	0.9465891966039285	0.7253603895098379	0.9474449797086425	0.9404735749582976	0.9385963528939616	1.0	0.25	0.0	0.011422013178436765	65
3333	0.05019719823817586	0.0028299931981042932	0.000963241185236425	0.9142331331481044	-1	0	0	0.1	1	1.0	13	0.375	0.8461538461538461	12	11	2	1	0	0.4	10	4	15	0.14285714285714285	0	0.2520451748243159	0.9108140998184721	0.3771675003097448	0.9354723799032968	0.7276836151794145	0.9519678628860566	0.9380865278645785	0.9347108703964032	1.0	0.25	0.0	0.000963241185236425	2
2197	0.02664480861730138	0.012084501231005367	0.011787656560230841	0.9749407205351894	-1	0	0	0.1	1	1.0	13	0.3125	0.8461538461538461	12	11	2	1	0	0.3333333333333333	4	12	15	0.14285714285714285	0	0.2520451748243159	0.9178877917819361	0.48363919117292065	0.9465891966039285	0.7253603895098379	0.9474449797086425	0.9404735749582976	0.9385963528939616	1.0	0.16666666666666666	0.0	0.011787656560230841	46
2090	0.026160474447716332	0.011690607084193422	0.01127491018845575	0.975501573434803	-1	0	0	0.1	1	1.0	13	0.3125	0.8461538461538461	12	11	2	1	0	0.3333333333333333	4	12	15	0.14285714285714285	0	0.2520451748243159	0.9178877917819361	0.48363919117292065	0.9465891966039285	0.7253603895098379	0.9474449797086425	0.9404735749582976	0.9385963528939616	1.0	0.25	0.0	0.01127491018845575	46
5105	0.024801940495673438	0.004393606431934417	0.004335907023346584	0.9752154263614659	-1	0	0	0.2	2	0.9230769230769231	12	0.3409090909090909	0.6923076923076923	11	9	3	5	0	0.36363636363636365	4	11	15	0.625	0	0.23746589298113657	0.9014572784808678	0.48363919117292065	0.9631467973587301	0.7253603895098379	0.9349175386122079	0.9465749266937752	0.9378397291235527	0.18181818181818182	0.36363636363636365	0.0	0.004335907023346584	6
772	0.0010924402386927807	0.00019041714917139834	0.00019041432603411382	0.9961550107228812	-1	0	0	1.0	1	0	0	1.0	0	1	0	0	1	0	0.5	1	2	2	0.3333333333333333	0	0	0	0	0	0	0	0	0	0	0	0	0.00019041432603411382	19
1920	0.034452961762672527	0.009706433306403396	0.009478452414791397	0.9569021734906451	-1	0	0	0.125	1	1.0	10	0.2857142857142857	0.8	8	8	3	2	0	0.8571428571428571	6	7	12	0.2	0	0.1687329464905683	0.8603412365530153	0.6687422163136694	0.8837774494174404	0.5862025193161798	0.8986540677071472	0.8981894591137931	0.8818146732711752	0.625	0.125	0.0	0.009478452414791397	30
3800	0.030037816809185366	0.011702796873085744	0.011634056683509713	0.9703567846815984	-1	0	0	0.1	1	1.0	13	0.3125	0.8461538461538461	11	11	3	1	0	0.3333333333333333	4	12	15	0.1	0	0.2520451748243159	0.9213036829958916	0.48363919117292065	0.9347808725231992	0.7253603895098379	0.9390949241159592	0.9371263639673667	0.9321029648507823	1.0	0.18181818181818182	0.0	0.011634056683509713	18
73	0.0003000848173116629	7.32149238260788e-05	-1.957727398171046e-05	0.9979222899155825	-1	0.3333333333333333	1	0.625	5	0.4444444444444444	4	0.4583333333333333	0.3333333333333333	5	3	5	3	0	0.375	8	3	11	0.25	0.6666666666666666	0.2534101486191653	0.8643754246662726	0.46564537855482724	0.9351310723315046	0.8679512676429295	0.9520893883209983	0.9254460860441793	0.924369494124526	0.2	0.2	0.0	-1.957727398171046e-06	15
634	0.0031401382073203647	0.0005683901134070319	0.000339739372101028	0.9784078381268616	-1	0.5	1	0.8333333333333334	5	0.2857142857142857	2	0.5	0.2857142857142857	6	2	2	1	0	0.5	3	6	9	0.25	0.6666666666666666	0.8342848033858747	0.8934867576232323	0.6451264153651574	0.8536685189443285	0.6498535406731311	0.8518005776613815	0.7889140295651071	0.8675852541750144	1.0	0.3333333333333333	0.0	0.000339739372101028	16
3227	0.029246158057049672	0.011885034427243842	0.011880203549611437	0.9682830606628575	-1	0	0	0.1	1	1.0	13	0.3125	0.8461538461538461	11	11	3	1	0	0.3333333333333333	4	12	15	0.1	0	0.2520451748243159	0.9245803545165613	0.48363919117292065	0.9347808725231992	0.7253603895098379	0.9390949241159592	0.9371263639673667	0.9330686007607106	1.0	0.2727272727272727	0.0	0.011880203549611437	29
2541	0.025520535179532546	0.011239356136514294	0.010792257275456602	0.9757578768545021	-1	0	0	0.1	1	1.0	13	0.3125	0.8461538461538461	12	11	2	1	0	0.3333333333333333	4	12	15	0.14285714285714285	0	0.2520451748243159	0.9157002743535696	0.48363919117292065	0.9465891966039285	0.7253603895098379	0.9474449797086425	0.9404735749582976	0.9380431029678113	1.0	0.25	0.0	0.010792257275456602	14
1678	0.03821863316124613	0.010970769751714023	0.010474580813160102	0.9543054925701916	-1	0	0	0.1	1	1.0	13	0.3	0.7692307692307693	11	10	3	2	0	0.5	5	10	15	0.2222222222222222	0	0.2520451748243159	0.8953369034648421	0.48363919117292065	0.9466216109657968	0.44259735057850175	0.9301526554132659	0.9282334228356252	0.9266949230088943	0.5454545454545454	0.18181818181818182	0.0	0.010474580813160102	50
2420	0.0273672030717491	0.012029001994590173	0.011518119667510764	0.9734571285453267	-1	0	0	0.1	1	1.0	13	0.3125	0.8461538461538461	12	11	2	1	0	0.3333333333333333	4	12	15	0.14285714285714285	0	0.2520451748243159	0.9178877917819361	0.48363919117292065	0.9486552207583717	0.7253603895098379	0.9474449797086425	0.9403340868703033	0.939391259293853	1.0	0.08333333333333333	0.0	0.011518119667510764	19
1481	0.024393559773231707	0.010342194595501307	0.005525398145339642	0.9753815726708571	-1	0	0	0.125	1	1.0	10	0.3333333333333333	0.8	8	8	3	2	0	0.4444444444444444	4	9	12	0.2	0	0.17602258741215795	0.9000932310887405	0.3771675003097448	0.9461180332332967	0.7621649747790474	0.946710645102457	0.94098250611065	0.9338276854732772	0.625	0.375	0.0	0.005525398145339642	71
3106	0.02266300504070028	0.002216090311094848	0.0021959147151114763	0.9812834161438878	-1	0	0	0.2	2	0.8461538461538461	11	0.38461538461538464	0.7692307692307693	11	10	3	0	0	0.23076923076923078	3	13	15	0.0	0	0.2520451748243159	0.9120153545721755	0.3047436797718954	0.9622586097508402	0.7253603895098379	0.9457586014717905	0.9465749266937752	0.9433130639214583	0	0	0.0	0.0021959147151114763	0
1562	0.040717272124816406	0.009532755064859778	0.009211048698585935	0.9579093999037451	-1	0	0	0.1	1	1.0	12	0.3111111111111111	0.75	10	9	3	3	0	0.5555555555555556	5	9	14	0.3333333333333333	0	0.24475553390272625	0.8911650654564162	0.48363919117292065	0.9518483675971336	0.6769669447799724	0.9279035210578532	0.9330174593509879	0.9273867665844343	0.2	0.2	0.0	0.009211048698585935	27
5252	0.027078243193577975	0.012793671671284052	0.01279367096782748	0.9767777554223057	-1	0	0	0.1	1	1.0	13	0.4166666666666667	0.7692307692307693	11	10	3	3	0	0.25	3	12	15	0.3333333333333333	0	0.2520451748243159	0.9077031582561361	0.48363919117292065	0.924056157738047	0.7253603895098379	0.9372822395357486	0.9292249062551273	0.9238849815594962	0.18181818181818182	0.2727272727272727	0.0	0.01279367096782748	68
5369	0.026899729462898408	0.012731401491694902	0.012411235235716748	0.9756565698309958	-1	0	0	0.1	1	1.0	13	0.4166666666666667	0.7692307692307693	11	10	3	3	0	0.25	3	12	15	0.3333333333333333	0	0.23746589298113657	0.908900100137854	0.48363919117292065	0.924056157738047	0.7253603895098379	0.9354393320456966	0.9292249062551273	0.9234959476751327	0.18181818181818182	0.18181818181818182	0.0	0.012411235235716748	35
1383	0.018319074402907132	0.0006480665034848691	-0.0003141737667559491	0.9893537457384644	-1	0	0	0.16666666666666666	1	1.0	7	0.5625	0.7142857142857143	5	5	3	0	0	0.25	2	8	9	0.0	0	0.4183606592151614	0.9769734190640004	0.38799591799240074	0.9660456726575442	0.2791278617556784	0.7985874425330517	0.949782261094257	0.9439853852462974	0	0	0.0	-3.141737667559491e-05	6
701	0.001084348968003258	0.00024565083448022617	0.00024564509223086353	0.9965600144173014	-1	0	0	1.0	1	0	0	1.0	0	1	0	0	1	0	0.5	1	2	2	0.3333333333333333	0	0	0	0	0	0	0	0	0	0	0	0	0.00024564509223086353	23
4056	0.0766412209509492	0.0033368126497388575	0.0024198112823483908	0.7446944120652974	-1	0	0	0.2	2	0.8461538461538461	11	0.5357142857142857	0.8461538461538461	13	11	1	0	0	0.14285714285714285	2	14	15	0.0	0	0.40100738027125493	0.8788092842418332	0.7576923918137889	0.9624262876697685	0.26551579819493665	0.9625125286912557	0.9282334228356252	0.9439219238457143	0	0	0.0	0.0024198112823483908	2
1133	0.024998232142432256	0.006731799339935221	0.0031452028181090056	0.9299053275423901	-1	0	0	0.5	5	0.5384615384615384	7	0.3409090909090909	0.5384615384615384	11	7	3	3	0	0.36363636363636365	4	11	15	0.5	0.15384615384615385	0.9373155554811069	0.9173745113377345	0.5214094491487187	0.9453840104946296	0.7530371014842355	0.9240065628900974	0.8885155269608601	0.9299232790435111	0.18181818181818182	0.09090909090909091	0.0	0.0031452028181090056	14
5305	0.028017038524641477	0.012357384267708651	0.012337099353720822	0.9756829448824561	-1	0	0	0.1	1	1.0	13	0.4166666666666667	0.7692307692307693	11	10	3	3	0	0.25	3	12	15	0.3333333333333333	0	0.23746589298113657	0.908900100137854	0.48363919117292065	0.924056157738047	0.7253603895098379	0.9372822395357486	0.9292249062551273	0.9242211617938016	0.18181818181818182	0.2727272727272727	0.0	0.012337099353720822	17
529	0.005757556062389847	0.0014861913798992746	-0.0009120573467302505	0.9432757103640607	-1	0	0	0.4	2	0.6	3	0.5833333333333334	0.4	3	2	3	1	0	0.3333333333333333	2	6	7	0.1111111111111111	0	1.0	0.9386446408629282	0.6054158287062871	0.8081278807914184	0.18859576102361789	0.6529490952667908	0.9543563131802492	0.8319099636372856	1.0	0	0.0	-9.120573467302504e-05	8
4719	0.026908836522613378	0.01255185805405634	0.01230813846093331	0.9759815951967566	-1	0	0	0.1	1	1.0	13	0.4166666666666667	0.7692307692307693	11	10	3	3	0	0.25	3	12	15	0.3333333333333333	0	0.23746589298113657	0.908900100137854	0.48363919117292065	0.924056157738047	0.7253603895098379	0.9359683460278322	0.9292249062551273	0.9237027736627538	0.18181818181818182	0	0.0	0.01230813846093331	22
4748	0.026670932334886086	0.012965908934503096	0.012959578690085849	0.9765702737167433	-1	0	0	0.1	1	1.0	13	0.4166666666666667	0.7692307692307693	11	10	3	3	0	0.25	3	12	15	0.3333333333333333	0	0.2520451748243159	0.9077031582561361	0.48363919117292065	0.924056157738047	0.7253603895098379	0.9372822395357486	0.9292249062551273	0.9238849815594962	0.18181818181818182	0.2727272727272727	0.0	0.012959578690085849	36
5062	0.027841318067245095	0.012777463301331993	0.012623365748130697	0.9749855417279524	-1	0	0	0.1	1	1.0	13	0.4166666666666667	0.7692307692307693	11	10	3	3	0	0.25	3	12	15	0.3333333333333333	0	0.23746589298113657	0.908900100137854	0.48363919117292065	0.924056157738047	0.7253603895098379	0.9372822395357486	0.9292249062551273	0.9242211617938016	0.2727272727272727	0.2727272727272727	0.0	0.012623365748130697	62
4515	0.0263522481578857	0.012466965338604526	0.012377418599065817	0.9757696965522965	-1	0	0	0.1	1	1.0	13	0.4166666666666667	0.7692307692307693	11	10	3	3	0	0.25	3	12	15	0.3333333333333333	0	0.23746589298113657	0.908900100137854	0.48363919117292065	0.924056157738047	0.7253603895098379	0.9372822395357486	0.9292249062551273	0.9242211617938016	0.18181818181818182	0.2727272727272727	0.0	0.012377418599065817	30
3621	0.026795048460177027	0.012516730254253663	0.012512486442512719	0.975410730043236	-1	0	0	0.1	1	1.0	13	0.4166666666666667	0.7692307692307693	11	10	3	3	0	0.25	3	12	15	0.3333333333333333	0	0.23746589298113657	0.908900100137854	0.48363919117292065	0.924056157738047	0.7253603895098379	0.9372822395357486	0.9292249062551273	0.9242211617938016	0.18181818181818182	0.2727272727272727	0.0	0.012512486442512719	34
1924	0.031495522643256946	0.0010120614580783763	-0.0009625664621543215	0.9560026056260742	-1	0	0	0.2	2	0.8461538461538461	11	0.25	0.7692307692307693	11	10	3	0	0	0.6	6	10	15	0.0	0	0.2520451748243159	0.8996632093581575	0.48363919117292065	0.9578558088983871	0.7253603895098379	0.9533181573602197	0.9371263639673667	0.9414694992229764	0	0	0.0	-9.625664621543215e-05	0
1185	0.028705674834625054	0.006691882211620783	0.004485595421082693	0.9722138397969398	-1	0	0	0.2	2	0.8461538461538461	11	0.3409090909090909	0.7692307692307693	12	10	2	1	0	0.36363636363636365	4	11	15	0.16666666666666666	0	0.2896933062787352	0.8739431089516638	0.33638921120839627	0.9345060566513302	0.4955376702499539	0.9186918592275578	0.909738525128636	0.9121106233200343	1.0	0.25	0.0	0.004485595421082693	32
2074	0.05094896965426754	0.0023791865304167575	0.0005101282572702288	0.9098726762284954	-1	0	0	0.1	1	1.0	13	0.375	0.8461538461538461	12	11	2	1	0	0.4	10	4	15	0.14285714285714285	0	0.2520451748243159	0.895151857597287	0.48363919117292065	0.9420149424421328	0.7253603895098379	0.9606599100419422	0.9382309251857043	0.9375691415487177	1.0	0.25	0.0	0.0005101282572702288	5
1100	0.0007978166258606563	0.0007681719740673518	0.0007681216650482824	0.9887485268694823	-1	0	0	0.5	1	1.0	1	1.0	1.0	1	1	1	0	0	0.3333333333333333	1	3	3	0.0	0	0.6143271704865685	0.5	0.9105287746951152	0.5	0.6300066302440346	0.5	0.7958989802734234	0.5	0	0	0.0	0.0007681216650482824	38
3332	0.031359108922579315	0.012238625642995427	0.011877483010975869	0.9655121511347646	-1	0	0	0.1	1	1.0	13	0.3125	0.8461538461538461	11	11	3	1	0	0.3333333333333333	4	12	15	0.1	0	0.2520451748243159	0.9245803545165613	0.48363919117292065	0.932621059599768	0.7253603895098379	0.9390949241159592	0.9371263639673667	0.9323385595422643	1.0	0.2727272727272727	0.0	0.011877483010975869	42
1497	0.03467398445321828	0.01298782474481997	0.009299478433761254	0.9617317554624004	-1	0	0	0.1111111111111111	1	1.0	11	0.28888888888888886	0.8181818181818182	9	9	3	3	0	0.5555555555555556	5	9	13	0.3	0	0.2520451748243159	0.9003607247151807	0.48363919117292065	0.9648198974085752	0.7253603895098379	0.9386820162240731	0.9375040583428258	0.9397456503570418	0.1111111111111111	0.3333333333333333	0.0	0.009299478433761254	35
1793	0.008864165069876778	0.0022338724098524333	-0.0003748699500159921	0.9648820901551518	-1	0	0	0.5	4	0.5555555555555556	5	0.6875	0.4444444444444444	7	4	3	2	0	0.25	8	2	11	0.2857142857142857	0.2222222222222222	0.23746589298113657	0.8399357196380146	0.48363919117292065	0.9563311771742954	0.7253603895098379	0.9236267664917872	0.9588719980234409	0.9177603310576526	0.5714285714285714	0.2857142857142857	0.0	-3.748699500159921e-05	3
2788	0.027030039296740364	0.011979826900688509	0.011423798591067963	0.9738115127393707	-1	0	0	0.1	1	1.0	13	0.3125	0.8461538461538461	12	11	2	1	0	0.3333333333333333	4	12	15	0.14285714285714285	0	0.2520451748243159	0.9178877917819361	0.48363919117292065	0.9486552207583717	0.7253603895098379	0.9474449797086425	0.9403340868703033	0.939391259293853	1.0	0.25	0.0	0.011423798591067963	20
2273	0.026039689723809902	0.01126239590480417	0.010644240428770711	0.9750084408149982	-1	0	0	0.1	1	1.0	13	0.3125	0.8461538461538461	12	11	2	1	0	0.3333333333333333	4	12	15	0.14285714285714285	0	0.2520451748243159	0.9178877917819361	0.48363919117292065	0.9465891966039285	0.7253603895098379	0.9474449797086425	0.9404735749582976	0.9385963528939616	1.0	0.25	0.0	0.010644240428770711	24
4851	0.026352316869761302	0.012261278800448335	0.012260449779941758	0.975989420397267	-1	0	0	0.1	1	1.0	13	0.4166666666666667	0.7692307692307693	11	10	3	3	0	0.25	3	12	15	0.3333333333333333	0	0.23746589298113657	0.908900100137854	0.48363919117292065	0.924056157738047	0.7253603895098379	0.9354393320456966	0.9292249062551273	0.9234959476751327	0.18181818181818182	0.18181818181818182	0.0	0.012260449779941758	32
2808	0.026036983651916864	0.012552549789772728	0.011433540037294786	0.9735881727541554	-1	0	0	0.1	1	1.0	13	0.3125	0.8461538461538461	12	11	2	1	0	0.3333333333333333	4	12	15	0.14285714285714285	0	0.2520451748243159	0.9157002743535696	0.48363919117292065	0.9486552207583717	0.7253603895098379	0.9474449797086425	0.9403340868703033	0.9388447048563975	1.0	0.25	0.0	0.011433540037294786	32
2300	0.02665013407470135	0.01229136106619554	0.011450556426960542	0.9737940018659413	-1	0	0	0.1	1	1.0	13	0.3125	0.8461538461538461	12	11	2	1	0	0.3333333333333333	4	12	15	0.14285714285714285	0	0.2520451748243159	0.9178877917819361	0.48363919117292065	0.9486552207583717	0.7253603895098379	0.9474449797086425	0.9403340868703033	0.939391259293853	1.0	0.25	0.0	0.011450556426960542	38
4765	0.02745283224385046	0.01237077987579575	0.01227980148380354	0.9751032219865844	-1	0	0	0.1	1	1.0	13	0.4166666666666667	0.7692307692307693	11	10	3	3	0	0.25	3	12	15	0.3333333333333333	0	0.23746589298113657	0.908900100137854	0.48363919117292065	0.924056157738047	0.7253603895098379	0.9354393320456966	0.9292249062551273	0.9234959476751327	0.18181818181818182	0.18181818181818182	0.0	0.01227980148380354	45
4938	0.02685912987945417	0.012182295687442621	0.012145661238736104	0.9755046425863544	-1	0	0	0.1	1	1.0	13	0.4166666666666667	0.7692307692307693	11	10	3	3	0	0.25	3	12	15	0.3333333333333333	0	0.23746589298113657	0.908900100137854	0.48363919117292065	0.924056157738047	0.7253603895098379	0.9334986536439284	0.9282334228356252	0.9227462036059823	0.18181818181818182	0.18181818181818182	0.0	0.012145661238736104	30
3592	0.024959590748414168	0.012068374736811736	0.011836283450807795	0.9787510776136578	-1	0	0	0.1	1	1.0	12	0.3888888888888889	0.8333333333333334	10	10	3	3	0	0.25	3	12	14	0.3	0	0.24475553390272625	0.9169163504174355	0.48363919117292065	0.9287955350200293	0.7253603895098379	0.9434901617794812	0.9332841668053159	0.9305320398909265	0.1	0.3	0.0	0.011836283450807795	18
4117	0.0443542341622064	0.0014360306688851639	-0.0013559584267941092	0.9076053709116648	-1	0	0	0.1	1	1.0	13	0.375	0.8461538461538461	11	11	3	1	0	0.4	10	4	15	0.1	0	0.2520451748243159	0.9026330595549917	0.48363919117292065	0.9376017414293865	0.7253603895098379	0.9561442382156158	0.9292249062551273	0.935406857242624	1.0	0.2727272727272727	0.0	-0.00013559584267941092	1
5440	0.0208078378265305	0.011508060011097807	0.009568461876574732	0.9793764232153905	-1	0	0	0.125	1	1.0	10	1.0	0.9	9	9	2	3	0	0.08333333333333333	1	12	12	0.375	0	0.2520451748243159	0.9252772889823003	0.48363919117292065	0.9404043966017461	0.7253603895098379	0.9497865507031705	0.9371263639673667	0.9392509156446847	0.1111111111111111	0.3333333333333333	0.0	0.009568461876574732	12
4205	0.026860861334335774	0.012720106041754149	0.01226368562300177	0.9755412924913198	-1	0	0	0.1	1	1.0	13	0.4166666666666667	0.7692307692307693	11	10	3	3	0	0.25	3	12	15	0.3333333333333333	0	0.23746589298113657	0.908900100137854	0.48363919117292065	0.924056157738047	0.7253603895098379	0.9372822395357486	0.9292249062551273	0.9242211617938016	0.2727272727272727	0.18181818181818182	0.0	0.01226368562300177	29
1264	0.04976127110963501	0.0016897896628953039	-0.001609092159595126	0.5779074019287925	-1	0	0	0.125	1	1.0	10	1.0	0.8	8	8	3	1	0	0.08333333333333333	1	12	12	0.1	0	0.1914719080142487	0.8719458207511326	0.8725544331360654	0.9467634739024006	0.4984778846189277	0.8622491554078467	0.916996182833275	0.9011640011694636	1.0	0.125	0.0	-0.0001609092159595126	0
1819	0.048525284841417035	0.010646643014745556	0.010000787677411733	0.9413689668409952	-1	0	0	0.1	1	1.0	13	0.23809523809523808	0.8461538461538461	11	11	3	1	0	0.7777777777777778	7	9	15	0.1	0	0.2520451748243159	0.905412547972151	0.48363919117292065	0.9493108423816009	0.7253603895098379	0.9301926337197011	0.9375040583428258	0.9303998313142084	1.0	0.2727272727272727	0.0	0.010000787677411733	50
266	0.04260399259074835	0.006395803733150306	0.0035145102826352635	0.9006246114927967	-1	0	0	0.2	2	0.8461538461538461	11	0.35714285714285715	0.6153846153846154	9	8	5	1	0	0.8571428571428571	7	6	15	0.07692307692307693	0	0.4213559008878084	0.9246316356576235	0.6054158287062871	0.8849435709819026	0.23490536328868844	0.9627182578946701	0.9365158852330429	0.9308265193194141	1.0	0.4444444444444444	0.0	0.0035145102826352635	71
1235	0.0007979796790620598	0.0007243077789054158	0.0007242529201682203	0.989133289097247	-1	0	0	0.5	1	1.0	1	1.0	1.0	1	1	1	0	0	0.3333333333333333	1	3	3	0.0	0	0.6143271704865685	0.5	0.9105287746951152	0.5	0.6300066302440346	0.5	0.7958989802734234	0.5	0	0	0.0	0.0007242529201682203	20
3095	0.021475063480514676	0.0116122975969613	0.009597426712642913	0.9797520092689911	-1	0	0	0.125	1	1.0	10	1.0	0.9	9	9	2	2	0	0.08333333333333333	1	12	12	0.25	0	0.2520451748243159	0.9252772889823003	0.48363919117292065	0.9404043966017461	0.7253603895098379	0.9497865507031705	0.9371263639673667	0.9392509156446847	0.5555555555555556	0.2222222222222222	0.0	0.009597426712642913	14
3733	0.02082704842809295	0.011578117923837051	0.00925708455905011	0.9786681856917384	-1	0	0	0.125	1	1.0	10	1.0	0.9	9	9	2	2	0	0.08333333333333333	1	12	12	0.25	0	0.2520451748243159	0.9252772889823003	0.48363919117292065	0.9404043966017461	0.7253603895098379	0.9497865507031705	0.9371263639673667	0.9392509156446847	0.6111111111111112	0.2222222222222222	0.0	0.00925708455905011	26
4986	0.020852714264321948	0.010667837903233847	0.0089639559990093	0.9798186050576131	-1	0	0	0.125	1	1.0	9	0.4074074074074074	0.7777777777777778	7	7	3	3	0	0.3333333333333333	3	9	11	0.3	0	0.1	0.6747541835056582	0.5787968804127637	0.8340998792880783	0.4470446491225218	0.8467863516483942	0.8972143117270945	0.7943665574860971	0.14285714285714285	0.2857142857142857	0.0	0.0089639559990093	15
535	0.0010919018051961746	0.00028697619600687424	0.0002869719664781133	0.9965200730316367	-1	0	0	1.0	1	0	0	1.0	0	1	0	0	1	0	0.5	1	2	2	0.3333333333333333	0	0	0	0	0	0	0	0	0	0	0	0	0.0002869719664781133	41
5308	0.02723130512607429	0.012277307320016266	0.012210631613954658	0.9758985703958611	-1	0	0	0.1	1	1.0	13	0.4166666666666667	0.7692307692307693	11	10	3	3	0	0.25	3	12	15	0.3333333333333333	0	0.23746589298113657	0.908900100137854	0.48363919117292065	0.924056157738047	0.7253603895098379	0.9372822395357486	0.9292249062551273	0.9242211617938016	0.18181818181818182	0.2727272727272727	0.0	0.012210631613954658	23
1146	0.0017163510068971093	0.0002766538344960848	0.00027659090649376894	0.9953911620199101	-1	0	0	1.0	1	0	0	1.0	0	1	0	0	0	0	0.5	1	2	2	0.0	0	0	0	0	0	0	0	0	0	0	0	0	0.00027659090649376894	17
2022	0.043402331739566404	0.0034839337626255645	0.00018312152043216528	0.9431399564182285	-1	0	0	0.1	1	1.0	13	0.3	0.7692307692307693	11	10	3	3	0	0.5	5	10	15	0.3333333333333333	0	0.23746589298113657	0.9025624233001746	0.48363919117292065	0.9654468410630132	0.7253603895098379	0.9232551535718538	0.9465749266937752	0.9359068901871579	0.18181818181818182	0.36363636363636365	0.0	0.00018312152043216528	0
4720	None	None	None	None	None	0	0	0.1	1	1.0	12	0.6363636363636364	0.75	9	9	4	5	0	0.18181818181818182	2	11	14	0.4166666666666667	0	0.2520451748243159	0.9144622186606607	0.48363919117292065	0.9380792160994966	0.7253603895098379	0.9497865507031705	0.9371263639673667	0.9355816739901919	0.1111111111111111	0.3333333333333333	0.0	None	0
1628	0.027982486924142333	0.008435213949253104	0.007959853645741411	0.9726120220327699	-1	0	0	0.2	2	0.8461538461538461	11	0.3409090909090909	0.7692307692307693	12	10	2	1	0	0.36363636363636365	4	11	15	0.16666666666666666	0	0.2896933062787352	0.8762818270235345	0.3531872159491775	0.9286261287383273	0.4448209998505117	0.9232383713167085	0.8722092383137308	0.9118856746680718	1.0	0.25	0.0	0.007959853645741411	11
5232	0.026333984987854435	0.004105208793775133	0.0035400149122664366	0.9757454257394478	-1	0	0	0.1	1	1.0	13	0.4166666666666667	0.7692307692307693	11	10	3	3	0	0.25	3	12	15	0.3333333333333333	0	0.2520451748243159	0.906702555756533	0.48363919117292065	0.924056157738047	0.7253603895098379	0.9372822395357486	0.9292249062551273	0.9236059053623803	0.18181818181818182	0.2727272727272727	0.0	0.0035400149122664366	5
2753	0.0249077039193528	0.004931245632844272	0.003649223427503747	0.9737644319446125	-1	0	0	0.2	2	0.8461538461538461	11	0.4166666666666667	0.7692307692307693	12	10	2	1	0	0.25	3	12	15	0.16666666666666666	0	0.2520451748243159	0.8911292145551777	0.48363919117292065	0.9486552207583717	0.7253603895098379	0.9606599100419422	0.9362289615669704	0.9392355894918443	1.0	0.25	0.0	0.003649223427503747	13
176	0.0023271123323049003	0.00023732553779024805	-9.01371960851795e-05	0.9966458326381156	-1	0	0	0.5	1	1.0	1	1.0	1.0	2	1	0	0	0	0.3333333333333333	3	1	3	0.0	0	0.8545659037359712	0.8106656134842319	0.16946834666127356	0.5059183973193175	0.133748139092512	0.5179555696481789	0.9650194186739288	0.6263577593928691	0	0	0.0	-9.01371960851795e-06	29
5361	0.02676919839187651	0.012901260461758086	0.012871734948824421	0.9757617964361558	-1	0	0	0.1	1	1.0	13	0.4166666666666667	0.7692307692307693	11	10	3	3	0	0.25	3	12	15	0.3333333333333333	0	0.2520451748243159	0.9077031582561361	0.48363919117292065	0.924056157738047	0.7253603895098379	0.9372822395357486	0.9292249062551273	0.9238849815594962	0.18181818181818182	0.2727272727272727	0.0	0.012871734948824421	37
2097	0.031432643628694246	0.009730483104772137	0.009730288113318315	0.9662488147335725	-1	0	0	0.1	1	1.0	13	0.2727272727272727	0.8461538461538461	12	11	2	1	0	0.45454545454545453	5	11	15	0.14285714285714285	0	0.2520451748243159	0.928444144328316	0.48363919117292065	0.9469560495082812	0.7276836151794145	0.9354818224568693	0.9404735749582976	0.9374047730139485	1.0	0.25	0.0	0.009730288113318315	14
4243	0.027281270329894903	0.012333542361738396	0.01225212299626554	0.9757685832915491	-1	0	0	0.1	1	1.0	13	0.4166666666666667	0.7692307692307693	11	10	3	3	0	0.25	3	12	15	0.3333333333333333	0	0.23746589298113657	0.908900100137854	0.48363919117292065	0.924056157738047	0.7253603895098379	0.9372822395357486	0.9292249062551273	0.9242211617938016	0.2727272727272727	0.18181818181818182	0.0	0.01225212299626554	23
1202	0.0008237071592597503	0.0007740017468905435	0.0007739542270210438	0.9890422878376357	-1	0	0	0.5	1	1.0	1	1.0	1.0	1	1	1	0	0	0.3333333333333333	1	3	3	0.0	0	0.6143271704865685	0.5	0.9105287746951152	0.5	0.6300066302440346	0.5	0.7958989802734234	0.5	0	0	0.0	0.0007739542270210438	60
1349	0.031038972439937015	0.008107125945729448	0.005948770431838692	0.9677245260055052	-1	0	0	0.2	2	0.8461538461538461	11	0.3	0.7692307692307693	11	10	3	1	0	0.5	5	10	15	0.1111111111111111	0	0.2520451748243159	0.8242163952670399	0.48363919117292065	0.9074116661851184	0.44259735057850175	0.8851677477694805	0.9004766994738399	0.8761687636755036	1.0	0.18181818181818182	0.0	0.005948770431838692	20
1296	0.0008242739467516717	0.0007910528495175855	0.000791008616135266	0.9884685401249684	-1	0	0	0.5	1	1.0	1	1.0	1.0	1	1	1	0	0	0.3333333333333333	1	3	3	0.0	0	0.6143271704865685	0.5	0.9105287746951152	0.5	0.6300066302440346	0.5	0.7958989802734234	0.5	0	0	0.0	0.000791008616135266	33
5328	0.0223474977866167	0.011512982590395201	0.009779879469644774	0.978388937512007	-1	0	0	0.1111111111111111	1	1.0	11	0.5416666666666666	0.8181818181818182	10	9	2	2	0	0.16666666666666666	2	12	13	0.2857142857142857	0	0.24475553390272625	0.9169163504174355	0.48363919117292065	0.9320826509092556	0.7253603895098379	0.9434901617794812	0.9332841668053159	0.9316186329337292	0.55	0.3	0.0	0.009779879469644774	18
1850	0.026744755322487847	0.011630091338459339	0.010426876683746897	0.9730278138202113	-1	0	0	0.1	1	1.0	13	0.3125	0.8461538461538461	12	11	2	1	0	0.3333333333333333	4	12	15	0.14285714285714285	0	0.2520451748243159	0.9178877917819361	0.48363919117292065	0.9420149424421328	0.7253603895098379	0.9474449797086425	0.9404735749582976	0.9369032538932471	1.0	0.25	0.0	0.010426876683746897	26
2427	0.020440352812887887	0.0021814941872228973	0.002068341402019395	0.9707199087554461	-1	0	0	0.25	2	0.9	9	0.5454545454545454	0.8	9	8	2	5	0	0.18181818181818182	2	11	12	0.7142857142857143	0	0.2520451748243159	0.908257732610699	0.2706958094465689	0.9735322067311935	0.7253603895098379	0.9476232050796359	0.9523913372240891	0.9493584241909415	0.1111111111111111	0.3333333333333333	0.0	0.002068341402019395	2
2400	0.02746750452441299	0.012056199476216358	0.011215316906660984	0.9732063607442136	-1	0	0	0.1	1	1.0	13	0.3125	0.8461538461538461	12	11	2	1	0	0.3333333333333333	4	12	15	0.14285714285714285	0	0.2520451748243159	0.9178877917819361	0.48363919117292065	0.9486552207583717	0.7253603895098379	0.9474449797086425	0.9403340868703033	0.939391259293853	1.0	0.08333333333333333	0.0	0.011215316906660984	25
1297	0.005667554475111082	0.0001568708786107747	-0.00012247329699949746	0.9777351439255353	-1	0	0	0.5	3	0.7142857142857143	5	0.45	0.5714285714285714	6	4	2	3	0	0.8	4	5	9	0.5	0.4	0.23746589298113657	0.8967810905129734	0.48363919117292065	0.8959105037600746	0.7253603895098379	0.8362178526786933	0.9054464822345633	0.8788552100991868	0.6666666666666666	0.5	0.0	-1.2247329699949745e-05	5
96	0.01707657375191354	0.0014128305141156267	-0.0009670802234390545	0.9803152842582468	-1	0	0	0.5	5	0.38461538461538464	5	0.4166666666666667	0.3076923076923077	8	4	6	1	0	0.4444444444444444	9	4	15	0.08333333333333333	0	0.32206848381781017	0.8362996423964393	0.6687920370447362	0.8899186978482284	0.5906003748866343	0.9694490912697787	0.8747123690042845	0.9162713427333635	1.0	0.375	0.0	-9.670802234390545e-05	33
3083	0.02586977671498201	0.01142984731542548	0.011215115828824755	0.9758864240303747	-1	0	0	0.1	1	1.0	13	0.3125	0.8461538461538461	12	11	2	1	0	0.3333333333333333	4	12	15	0.14285714285714285	0	0.2520451748243159	0.9157002743535696	0.48363919117292065	0.9465891966039285	0.7253603895098379	0.9474449797086425	0.9404735749582976	0.9380431029678113	1.0	0.25	0.0	0.011215115828824755	24
2674	0.026631559514668796	0.011953357166684124	0.011218606955406385	0.9729811299122072	-1	0	0	0.1	1	1.0	13	0.3125	0.8461538461538461	12	11	2	1	0	0.3333333333333333	4	12	15	0.14285714285714285	0	0.2520451748243159	0.9178877917819361	0.48363919117292065	0.9486552207583717	0.7253603895098379	0.9474449797086425	0.9403340868703033	0.939391259293853	1.0	0.25	0.0	0.011218606955406385	21
2655	0.027055045904320656	0.012307905327812138	0.011789192430390463	0.9734407311250135	-1	0	0	0.1	1	1.0	13	0.3125	0.8461538461538461	12	11	2	1	0	0.3333333333333333	4	12	15	0.14285714285714285	0	0.2520451748243159	0.9178877917819361	0.48363919117292065	0.9486552207583717	0.7253603895098379	0.9474449797086425	0.9403340868703033	0.939391259293853	1.0	0.25	0.0	0.011789192430390463	40
1469	0.02118167336199189	0.0028733490625830723	0.0028366800112502102	0.9834361462370679	-1	0	0	0.3	3	0.6923076923076923	9	0.5769230769230769	0.6923076923076923	11	9	3	0	0	0.15384615384615385	2	13	15	0.0	0	0.2520451748243159	0.8689428994955244	0.48363919117292065	0.9472762697000786	0.44259735057850175	0.9392258955189391	0.9282334228356252	0.9245628072697212	0	0	0.0	0.0028366800112502102	8
4442	0.026221955821096675	0.012292227765764583	0.012127628573148768	0.9755746219925834	-1	0	0	0.1	1	1.0	13	0.4166666666666667	0.7692307692307693	11	10	3	3	0	0.25	3	12	15	0.3333333333333333	0	0.23746589298113657	0.908900100137854	0.48363919117292065	0.924056157738047	0.7253603895098379	0.9372822395357486	0.9292249062551273	0.9242211617938016	0.18181818181818182	0.2727272727272727	0.0	0.012127628573148768	27
4655	0.02652286456294529	0.012250990890399186	0.011948305020914181	0.9755769101282139	-1	0	0	0.1	1	1.0	13	0.4166666666666667	0.7692307692307693	11	10	3	3	0	0.25	3	12	15	0.3333333333333333	0	0.23746589298113657	0.908900100137854	0.48363919117292065	0.924056157738047	0.7253603895098379	0.9372822395357486	0.9292249062551273	0.9242211617938016	0.18181818181818182	0.2727272727272727	0.0	0.011948305020914181	22
2875	0.02970388691516282	0.012580586311986403	0.011489185858219167	0.9683895195674777	-1	0	0	0.1	1	1.0	13	0.3125	0.8461538461538461	12	11	2	1	0	0.3333333333333333	4	12	15	0.14285714285714285	0	0.2520451748243159	0.9178877917819361	0.4417702800923296	0.9588064434066447	0.7253603895098379	0.9474449797086425	0.9384688897825696	0.943628456425571	1.0	0.08333333333333333	0.0	0.011489185858219167	19
5285	0.027488675906991437	0.012742359186887871	0.012512789951816993	0.9748835821845366	-1	0	0	0.1	1	1.0	13	0.4166666666666667	0.7692307692307693	11	10	3	3	0	0.25	3	12	15	0.3333333333333333	0	0.23746589298113657	0.908900100137854	0.48363919117292065	0.924056157738047	0.7253603895098379	0.9372822395357486	0.9292249062551273	0.9242211617938016	0.18181818181818182	0.2727272727272727	0.0	0.012512789951816993	23
4400	0.027186394124419807	0.012377706192364241	0.01232969356815627	0.9754497709770251	-1	0	0	0.1	1	1.0	13	0.4166666666666667	0.7692307692307693	11	10	3	3	0	0.25	3	12	15	0.3333333333333333	0	0.23746589298113657	0.908900100137854	0.48363919117292065	0.924056157738047	0.7253603895098379	0.9372822395357486	0.9292249062551273	0.9242211617938016	0.18181818181818182	0.2727272727272727	0.0	0.01232969356815627	47
2477	0.027495807839752213	0.012079467406320276	0.011709008624707208	0.9735930953573063	-1	0	0	0.1	1	1.0	13	0.3125	0.8461538461538461	12	11	2	1	0	0.3333333333333333	4	12	15	0.14285714285714285	0	0.2520451748243159	0.9178877917819361	0.48363919117292065	0.9486552207583717	0.7253603895098379	0.9474449797086425	0.9403340868703033	0.939391259293853	1.0	0.25	0.0	0.011709008624707208	56
3096	0.024938389408881805	0.011044106835092084	0.009497854140847523	0.9773241895888404	-1	0	0	0.1	1	1.0	13	0.38461538461538464	0.8461538461538461	12	11	2	1	0	0.23076923076923078	3	13	15	0.14285714285714285	0	0.2520451748243159	0.9014424549288027	0.5331095966976369	0.9375228683461838	0.5862025193161798	0.9516986175482244	0.9332841668053159	0.9330301375604814	1.0	0.16666666666666666	0.0	0.009497854140847523	12
2922	0.024638525556044	0.012239162539418811	0.011416051970753592	0.9763581438539892	-1	0	0	0.1	1	1.0	12	0.3888888888888889	0.8333333333333334	10	10	3	2	0	0.25	3	12	14	0.2	0	0.24475553390272625	0.9169163504174355	0.48363919117292065	0.9320826509092556	0.6769669447799724	0.9398560905261168	0.9287307563842455	0.9301997417345724	0.55	0.2	0.0	0.011416051970753592	20
4710	0.025224878099934577	0.007887356890604649	0.007868786366376631	0.9797803075712272	-1	0	0	0.1	1	1.0	12	0.3888888888888889	0.8333333333333334	10	10	3	4	0	0.25	3	12	14	0.4	0	0.24475553390272625	0.9098472483060613	0.3771675003097448	0.9683666661060703	0.7253603895098379	0.9433542828398963	0.9583930039786132	0.945246203429616	0.15000000000000002	0.3	0.0	0.007868786366376631	10
4995	0.02613431757643492	0.012574382913650676	0.012187134349238416	0.9757784691878955	-1	0	0	0.1	1	1.0	12	0.3888888888888889	0.8333333333333334	10	10	3	4	0	0.25	3	12	14	0.4	0	0.24475553390272625	0.9169163504174355	0.48363919117292065	0.9320826509092556	0.7253603895098379	0.9434901617794812	0.9332841668053159	0.9316186329337292	0.1	0.3	0.0	0.012187134349238416	29
1873	0.03820201622463808	0.010289303948360862	0.00938788237238524	0.9593835329682143	-1	0	0	0.1	1	1.0	12	0.3111111111111111	0.75	10	9	3	3	0	0.5555555555555556	5	9	14	0.3333333333333333	0	0.24475553390272625	0.8993077918740859	0.48363919117292065	0.9518483675971336	0.7253603895098379	0.9325164433556247	0.9406532573554592	0.9308532223484434	0.1	0.3	0.0	0.00938788237238524	24
1900	0.02848085172966027	0.012218887060138848	0.011526441218525207	0.9752767030960032	-1	0	0	0.3	3	0.6923076923076923	9	0.3333333333333333	0.5384615384615384	7	7	7	1	0	0.5555555555555556	5	9	15	0.05555555555555555	0	0.23746589298113657	0.7876882137443953	0.6593981409711852	0.9393100471024856	0.4470446491225218	0.8969326975181249	0.9375040583428258	0.8880859649789908	1.0	0.2857142857142857	0.0	0.011526441218525207	15
4715	0.024716963001169438	0.012903954566048434	0.011471865172883539	0.9809190296697278	-1	0	0	0.1	1	1.0	13	0.5357142857142857	0.8461538461538461	12	11	2	1	0	0.14285714285714285	2	14	15	0.14285714285714285	0	0.2520451748243159	0.9171684226183809	0.48363919117292065	0.9376698011711273	0.7253603895098379	0.954279001998931	0.9332841668053159	0.9380772116404912	1.0	0.25	0.0	0.011471865172883539	20
1169	0.020855109137431885	0.00177505269147285	0.0013130651478708965	0.9536224681992008	-1	0	0	0.2857142857142857	2	0.875	7	0.4166666666666667	0.75	7	6	2	1	0	0.6666666666666666	6	4	10	0.14285714285714285	0	0.72357037452717	0.9133191316388704	0.5484073510342619	0.9020137717684921	0.2837072656340619	0.9398510624158021	0.9196095661811755	0.9199143748108093	1.0	0.14285714285714285	0.0	0.0013130651478708965	15
4281	0.02698368528742015	0.012547271442784495	0.012524685782304625	0.9756876594487978	-1	0	0	0.1	1	1.0	13	0.4166666666666667	0.7692307692307693	11	10	3	3	0	0.25	3	12	15	0.3333333333333333	0	0.23746589298113657	0.908900100137854	0.48363919117292065	0.924056157738047	0.7253603895098379	0.9372822395357486	0.9292249062551273	0.9242211617938016	0.18181818181818182	0.2727272727272727	0.0	0.012524685782304625	77
1430	0.02179376930861516	0.008062153329386115	0.002471234780274179	0.9770704364913013	-1	0	0	0.25	2	0.7777777777777778	7	0.36666666666666664	0.6666666666666666	7	6	3	2	0	0.8333333333333334	5	6	11	0.2222222222222222	0	0.2520451748243159	0.8270886454659848	0.48363919117292065	0.9336802194149746	0.4470446491225218	0.8719881368208258	0.8799385714663884	0.8852191413650622	0.5714285714285714	0	0.0	0.002471234780274179	11
3133	0.06423626590302521	0.004644116884091458	0.004139722352868451	0.6790359424522243	-1	0	0	0.1	1	1.0	13	0.38461538461538464	0.8461538461538461	12	11	2	1	0	0.23076923076923078	3	13	15	0.14285714285714285	0	0.2520451748243159	0.9001907533627433	0.5331095966976369	0.9509360318836731	0.5862025193161798	0.9487007831611259	0.9366746670311586	0.9366535874625527	1.0	0.25	0.0	0.004139722352868451	7
4225	0.028640814477779948	0.011526800772860958	0.010167470837315526	0.9721499831213709	-1	0	0	0.1	1	1.0	13	0.4166666666666667	0.7692307692307693	11	10	3	3	0	0.25	3	12	15	0.3333333333333333	0	0.23746589298113657	0.908900100137854	0.48363919117292065	0.924056157738047	0.7253603895098379	0.9372822395357486	0.9292249062551273	0.9242211617938016	0.18181818181818182	0.2727272727272727	0.0	0.010167470837315526	21
4609	0.026991441662027795	0.01213086256235398	0.012101943486522385	0.9758311412182381	-1	0	0	0.1	1	1.0	13	0.4166666666666667	0.7692307692307693	11	10	3	3	0	0.25	3	12	15	0.3333333333333333	0	0.23746589298113657	0.908900100137854	0.48363919117292065	0.924056157738047	0.7253603895098379	0.9334986536439284	0.9282334228356252	0.9227462036059823	0.18181818181818182	0.18181818181818182	0.0	0.012101943486522385	26
5310	0.026446246052728283	0.01249145256384488	0.012489312485038677	0.9764298676258294	-1	0	0	0.1	1	1.0	13	0.4166666666666667	0.7692307692307693	11	10	3	3	0	0.25	3	12	15	0.3333333333333333	0	0.2520451748243159	0.9077031582561361	0.48363919117292065	0.924056157738047	0.7253603895098379	0.9372822395357486	0.9292249062551273	0.9238849815594962	0.18181818181818182	0.2727272727272727	0.0	0.012489312485038677	19
5236	0.02413305839936536	0.004744836893953655	0.004625676739278759	0.9784185909851814	-1	0	0	0.1	1	1.0	13	0.4166666666666667	0.7692307692307693	11	10	3	3	0	0.25	3	12	15	0.3333333333333333	0	0.23746589298113657	0.908900100137854	0.48363919117292065	0.9318334448284252	0.7253603895098379	0.9372822395357486	0.9282334228356252	0.9268947227906604	0.18181818181818182	0.2727272727272727	0.0	0.004625676739278759	12
477	0.0008095201198961245	0.0007099481994835166	0.0007099336451827764	0.989427107123286	-1	0	0	0.5	1	1.0	1	1.0	1.0	1	1	1	1	0	0.3333333333333333	1	3	3	0.16666666666666666	0	0.6143271704865685	0.5	0.9105287746951152	0.5	0.6300066302440346	0.5	0.7958989802734234	0.5	1.0	0	0.0	0.0007099336451827764	39
4509	0.026895575813248553	0.012255521229580115	0.012094486341859912	0.9749725118444235	-1	0	0	0.1	1	1.0	13	0.4166666666666667	0.7692307692307693	11	10	3	3	0	0.25	3	12	15	0.3333333333333333	0	0.23746589298113657	0.908900100137854	0.48363919117292065	0.924056157738047	0.7253603895098379	0.9372822395357486	0.9292249062551273	0.9242211617938016	0.2727272727272727	0.18181818181818182	0.0	0.012094486341859912	23
1531	0.03723977330205994	0.009622380875794456	0.008979594794682078	0.9581505149478525	-1	0	0	0.1	1	1.0	12	0.3111111111111111	0.75	10	9	3	3	0	0.5555555555555556	5	9	14	0.3333333333333333	0	0.24475553390272625	0.8993077918740859	0.48363919117292065	0.9518483675971336	0.6769669447799724	0.9279035210578532	0.9334840158001	0.9293125274324723	0.1	0.3	0.0	0.008979594794682078	109
993	0.0010407993084437038	0.00017195743040701028	0.00017195288989057972	0.9973468171908554	-1	0	0	1.0	1	0	0	1.0	0	1	0	0	2	0	0.5	1	2	2	0.6666666666666666	0	0	0	0	0	0	0	0	0	0	0	0	0.00017195288989057972	13
1956	0.03200009991397644	0.011326557947615593	0.008848116303860601	0.9668744537211176	-1	0	0	0.1111111111111111	1	1.0	11	0.28888888888888886	0.8181818181818182	9	9	3	3	0	0.5555555555555556	5	9	13	0.3	0	0.2520451748243159	0.9003607247151807	0.48363919117292065	0.9587292366646957	0.7253603895098379	0.9386820162240731	0.9436533044938393	0.9365350410223612	0.1111111111111111	0.3333333333333333	0.0	0.008848116303860601	13
2125	0.02894338640668176	0.007006294101372928	0.006864572128729728	0.9755966096473708	-1	0	0	0.1	1	1.0	13	0.3125	0.8461538461538461	12	11	2	1	0	0.3333333333333333	4	12	15	0.14285714285714285	0	0.2520451748243159	0.9123433653561253	0.48363919117292065	0.9465891966039285	0.7253603895098379	0.9474449797086425	0.9368221353937797	0.9372102916225052	1.0	0.08333333333333333	0.0	0.006864572128729728	13
329	0.0008371286001506413	0.00021598167922061613	4.930153303498826e-07	0.9980115048777921	-1	0	0	1.0	2	0.0	0	1.0	0	1	0	1	1	0	0.3333333333333333	3	1	3	0.2	1.0	0	0	0	0	0	0	0	0	0	0	0	4.930153303498826e-07	49
4923	0.027471336926811005	0.012612569600977223	0.012571315633223092	0.9748140360267407	-1	0	0	0.1	1	1.0	13	0.4166666666666667	0.7692307692307693	11	10	3	3	0	0.25	3	12	15	0.3333333333333333	0	0.23746589298113657	0.908900100137854	0.48363919117292065	0.924056157738047	0.7253603895098379	0.9354393320456966	0.9292249062551273	0.9234959476751327	0.18181818181818182	0.18181818181818182	0.0	0.012571315633223092	51
4100	0.021257214233569344	0.011775657503137969	0.009519285521210149	0.9787654035009724	-1	0	0	0.125	1	1.0	10	1.0	0.9	9	9	2	2	0	0.08333333333333333	1	12	12	0.25	0	0.2520451748243159	0.9252772889823003	0.48363919117292065	0.9404043966017461	0.7253603895098379	0.9497865507031705	0.9371263639673667	0.9392509156446847	0.5555555555555556	0.3333333333333333	0.0	0.009519285521210149	16
3651	0.022639083939298275	0.0025775345881919984	0.00246576068012122	0.9804618790843437	-1	0	0	0.1	1	1.0	12	1.0	0.8333333333333334	10	10	3	2	0	0.07142857142857142	1	14	14	0.2	0	0.262695342007412	0.9071652955189923	0.28771974460923216	0.9518025394919472	0.7621649747790474	0.9581056952892413	0.9444127657629483	0.9425381169632959	0.6	0.2	0.0	0.00246576068012122	5
3017	0.027173681288151265	0.012009337299632132	0.011589688118776026	0.9730441146268763	-1	0	0	0.1	1	1.0	13	0.3125	0.8461538461538461	12	11	2	1	0	0.3333333333333333	4	12	15	0.14285714285714285	0	0.2520451748243159	0.9178877917819361	0.48363919117292065	0.9486552207583717	0.7253603895098379	0.9474449797086425	0.9403340868703033	0.939391259293853	1.0	0.16666666666666666	0.0	0.011589688118776026	30
3318	0.02618082324546677	0.007354913986367951	0.006664631502186124	0.972027052125356	-1	0	0	0.1	1	1.0	13	0.3125	0.8461538461538461	11	11	3	1	0	0.3333333333333333	4	12	15	0.1	0	0.2520451748243159	0.9245803545165613	0.48363919117292065	0.9324804252861448	0.7253603895098379	0.93618238559716	0.9292249062551273	0.9312357161701331	1.0	0.18181818181818182	0.0	0.006664631502186124	13
5229	0.026498932950899473	0.012437865300429365	0.01237903811484637	0.9759779766910878	-1	0	0	0.1	1	1.0	13	0.4166666666666667	0.7692307692307693	11	10	3	3	0	0.25	3	12	15	0.3333333333333333	0	0.23746589298113657	0.908900100137854	0.48363919117292065	0.924056157738047	0.7253603895098379	0.9372822395357486	0.9292249062551273	0.9242211617938016	0.18181818181818182	0.2727272727272727	0.0	0.01237903811484637	45
166	0.005850456691823615	0.0009947150400275778	-0.0009814258274175342	0.9879904599272781	-1	0	0	0.3333333333333333	1	1.0	2	1.0	1.0	3	2	0	3	0	0.25	4	1	4	1.0	0	0.72357037452717	0.8437554653257303	0.49638310126318946	0.8894752676860795	0.8439774558914994	0.8405810895353047	0.6227612290229098	0.8595386715567166	0.6666666666666666	0.3333333333333333	0.0	-9.814258274175342e-05	9
668	0.0008335442194500393	0.00013226578305456318	0.00013213113113244202	0.9859043719983182	-1	0	0	0.6666666666666666	2	0.5	1	0.6666666666666666	0.5	2	1	1	0	0	0.6666666666666666	2	3	4	0.0	0	0.6432293091190717	0.9725540465977954	0.4832568720342363	0.9709267845908398	0.5782182109741278	0.9761096901660247	0.9679670670680718	0.9732840246251516	0	0	0.0	0.00013213113113244202	10
4556	0.015356577048037875	0.0027939059427325628	0.002787550467636285	0.965036801647319	-1	0	0	0.2	2	0.9230769230769231	12	0.3125	0.7692307692307693	11	10	3	2	0	0.3333333333333333	4	12	15	0.2222222222222222	0	0.2520451748243159	0.8857211154391543	0.48363919117292065	0.9695175961361652	0.794323108709104	0.9570178666928073	0.9676860676737126	0.9463509113519589	0.5909090909090908	0.2727272727272727	0.0	0.002787550467636285	6
3250	0.03139028006418477	0.012209306606171803	0.011819971296834115	0.9656706263725888	-1	0	0	0.1	1	1.0	13	0.3125	0.8461538461538461	11	11	3	1	0	0.3333333333333333	4	12	15	0.1	0	0.2520451748243159	0.9245803545165613	0.48363919117292065	0.932621059599768	0.7253603895098379	0.9390949241159592	0.9371263639673667	0.9323385595422643	1.0	0.2727272727272727	0.0	0.011819971296834115	18
394	0.0011835421674842091	0.00017736296381963698	0.00017736218882463589	0.9964138034098595	-1	0	0	1.0	1	0	0	1.0	0	1	0	0	1	0	0.5	1	2	2	0.3333333333333333	0	0	0	0	0	0	0	0	0	0	0	0	0.00017736218882463589	41
4182	0.026186987633409483	0.012534259688807326	0.012431505347968953	0.975851434485448	-1	0	0	0.1	1	1.0	13	0.4166666666666667	0.7692307692307693	11	10	3	3	0	0.25	3	12	15	0.3333333333333333	0	0.2520451748243159	0.9060716885151645	0.48363919117292065	0.924056157738047	0.7253603895098379	0.9372822395357486	0.9282334228356252	0.9234308516422535	0.18181818181818182	0.2727272727272727	0.0	0.012431505347968953	31
5185	0.0165155137523474	0.0007508733789534806	1.798876158222696e-05	0.9831879426037042	-1	0	0	0.25	2	0.7777777777777778	7	0.4074074074074074	0.6666666666666666	6	6	4	1	0	0.3333333333333333	3	9	11	0.08333333333333333	0	0.10351501239983132	0.7686850767741258	0.48363919117292065	0.9388730903584539	0.5476396176185616	0.9231228489464008	0.9314609610666135	0.8946735510827893	1.0	0.16666666666666666	0.0	1.798876158222696e-05	3
3029	0.03176560238250794	0.01193814547508741	0.011827362058997464	0.9659619114110507	-1	0	0	0.1	1	1.0	13	0.3125	0.8461538461538461	11	11	3	1	0	0.3333333333333333	4	12	15	0.1	0	0.2520451748243159	0.9245803545165613	0.48363919117292065	0.932621059599768	0.7253603895098379	0.9390949241159592	0.9371263639673667	0.9323385595422643	1.0	0.2727272727272727	0.0	0.011827362058997464	61
532	0.0042304862455536585	6.901447354342981e-05	6.757422950512609e-05	0.9854581230699981	-1	0	0	0.25	1	1.0	4	0.5	0.75	4	3	1	2	0	0.75	3	4	6	0.4	0	0.6546845231477467	0.8698569465675317	0.747701671302448	0.9292504692332447	0.27521003882294626	0.6328333728766464	0.9110875822286039	0.8419895059394389	0.625	0	0.0	6.757422950512609e-05	9
4249	0.02438527338650952	0.009332527421214005	0.00930835201178404	0.9771800358877846	-1	0	0	0.1	1	1.0	13	0.4166666666666667	0.7692307692307693	11	10	3	3	0	0.25	3	12	15	0.3333333333333333	0	0.23746589298113657	0.908900100137854	0.48363919117292065	0.9150276298635972	0.7253603895098379	0.926002227762927	0.9282334228356252	0.9169225281630289	0.18181818181818182	0.2727272727272727	0.0	0.00930835201178404	12
229	0.021914082596708746	0.006458453223211898	-0.0028508816434722356	0.9820597991842381	-1	0.25	1	0.4	4	0.6923076923076923	9	0.46875	0.46153846153846156	8	6	6	1	0	0.5	8	4	15	0.07142857142857142	0	0.7138016349236894	0.9686234216416459	0.5762724554538871	0.8113352361692873	0.602375024011699	0.9387114869897751	0.8744097739461174	0.9268409762706239	1.0	0.375	0.0	-0.00028508816434722357	4
3794	0.025036207655849182	0.012411974885284845	0.011659352247677031	0.9753509705911931	-1	0	0	0.1	1	1.0	12	0.3888888888888889	0.8333333333333334	10	10	3	3	0	0.25	3	12	14	0.3	0	0.24475553390272625	0.9169163504174355	0.48363919117292065	0.9320826509092556	0.7253603895098379	0.9434901617794812	0.9332841668053159	0.9316186329337292	0.1	0.3	0.0	0.011659352247677031	24
742	0.0019702054175802447	0.00013598258681727832	0.00013586456105395598	0.9979531432535724	-1	0	0	1.0	1	0	0	1.0	0	1	0	0	1	0	0.5	1	2	2	0.3333333333333333	0	0	0	0	0	0	0	0	0	0	0	0	0.00013586456105395598	16
386	1.705240623303394e-05	1.274930747328056e-07	-2.074634161109289e-08	0.9999966508527403	-1	0	0	0.3333333333333333	1	1.0	2	0.6666666666666666	0.5	1	1	2	0	0	0.6666666666666666	2	3	4	0.0	0	0.4920372216388734	0.5	0.7735857339964816	0.5	0.7141605608558375	0.5	0.7705997470482965	0.5	0	0	0.0	-2.074634161109289e-09	23
3891	0.027369110576543558	0.012698323105230893	0.01251646732397913	0.9748297241096036	-1	0	0	0.1	1	1.0	13	0.4166666666666667	0.7692307692307693	11	10	3	3	0	0.25	3	12	15	0.3333333333333333	0	0.23746589298113657	0.908900100137854	0.48363919117292065	0.924056157738047	0.7253603895098379	0.9372822395357486	0.9292249062551273	0.9242211617938016	0.18181818181818182	0.2727272727272727	0.0	0.01251646732397913	35
4628	0.015358493998205694	0.0004337640081588944	-0.0004063936261218463	0.9495824215520734	-1	0	0	0.25	2	0.9	9	0.42857142857142855	0.6	6	6	5	5	0	0.5714285714285714	7	4	12	0.35714285714285715	0	0.23746589298113657	0.8707535236183602	0.48363919117292065	0.9317952354734631	0.7253603895098379	0.9273279514228606	0.9331436879844008	0.9134254289344311	0.3333333333333333	0.3333333333333333	0.0	-4.0639362612184625e-05	0
2241	0.022344970733677215	0.00422228867823762	0.004185381905880597	0.9832816584026236	-1	0	0	0.2	2	0.8461538461538461	11	0.38461538461538464	0.7692307692307693	11	10	3	0	0	0.23076923076923078	3	13	15	0.0	0	0.2520451748243159	0.9159192089887815	0.48363919117292065	0.9585881116626472	0.6261319684086424	0.9535687800979574	0.9371263639673667	0.9453580064281684	0	0	0.0	0.004185381905880597	2
1841	0.0431731563352553	0.01032122171476423	0.010292464981675945	0.9502756736374379	-1	0	0	0.1	1	1.0	12	0.25925925925925924	0.8333333333333334	10	10	3	2	0	0.6666666666666666	6	9	14	0.2	0	0.24475553390272625	0.8911650654564162	0.48363919117292065	0.9518483675971336	0.7253603895098379	0.9325164433556247	0.9406532573554592	0.9289662267977267	0.6	0.3	0.0	0.010292464981675945	40
4315	0.02594169630803552	0.013336391493194393	0.013329430256732703	0.9784594672734931	-1	0	0	0.1	1	1.0	12	0.3888888888888889	0.8333333333333334	10	10	3	3	0	0.25	3	12	14	0.3	0	0.24475553390272625	0.9169163504174355	0.48363919117292065	0.9320826509092556	0.7253603895098379	0.9434901617794812	0.9332841668053159	0.9316186329337292	0.1	0.3	0.0	0.013329430256732703	33
1603	0.027616279372744957	0.006255529094866897	0.004403350680864819	0.9720943952817497	-1	0	0	0.2	2	0.8461538461538461	11	0.3409090909090909	0.7692307692307693	12	10	2	1	0	0.36363636363636365	4	11	15	0.16666666666666666	0	0.2896933062787352	0.8739431089516638	0.33638921120839627	0.9345060566513302	0.4448209998505117	0.9232383713167085	0.9068576458587785	0.9137658686044391	1.0	0.25	0.0	0.004403350680864819	14
41	0.0011363780332018475	8.790783933076571e-05	8.784364091763004e-05	0.9964742200614565	-1	0	0	0.6666666666666666	2	0.5	1	0.6666666666666666	0	1	0	2	1	0	0.6666666666666666	3	2	4	0.14285714285714285	0	0	0	0	0	0	0	0	0	0	0	0	8.784364091763004e-05	47
3266	0.029865987715898584	0.011638731493193085	0.011637412023036045	0.9710777087216579	-1	0	0	0.1	1	1.0	13	0.3125	0.8461538461538461	11	11	3	1	0	0.3333333333333333	4	12	15	0.1	0	0.2520451748243159	0.9213036829958916	0.48363919117292065	0.9347808725231992	0.7253603895098379	0.9354573828643242	0.9292249062551273	0.9307856531930986	1.0	0.18181818181818182	0.0	0.011637412023036045	10
4306	0.027248831882276347	0.012304873217714568	0.01229717809154624	0.9748769662652587	-1	0	0	0.1	1	1.0	13	0.4166666666666667	0.7692307692307693	11	10	3	3	0	0.25	3	12	15	0.3333333333333333	0	0.23746589298113657	0.908900100137854	0.48363919117292065	0.924056157738047	0.7253603895098379	0.9372822395357486	0.9292249062551273	0.9242211617938016	0.18181818181818182	0.2727272727272727	0.0	0.01229717809154624	45
2913	0.030775148818551958	0.012279413797894904	0.011781951778952582	0.9662045779462233	-1	0	0	0.1	1	1.0	13	0.3125	0.8461538461538461	11	11	3	1	0	0.3333333333333333	4	12	15	0.1	0	0.2520451748243159	0.9245803545165613	0.48363919117292065	0.932621059599768	0.7253603895098379	0.9390949241159592	0.9371263639673667	0.9323385595422643	1.0	0.2727272727272727	0.0	0.011781951778952582	51
4334	0.026594296624017293	0.012499168787478003	0.012205922213410556	0.9755410813003417	-1	0	0	0.1	1	1.0	13	0.4166666666666667	0.7692307692307693	11	10	3	3	0	0.25	3	12	15	0.3333333333333333	0	0.23746589298113657	0.908900100137854	0.48363919117292065	0.924056157738047	0.7253603895098379	0.9372822395357486	0.9292249062551273	0.9242211617938016	0.18181818181818182	0.2727272727272727	0.0	0.012205922213410556	32
5376	0.026758623286984543	0.012598797797472383	0.012585171544221938	0.9751296237880579	-1	0	0	0.1	1	1.0	13	0.4166666666666667	0.7692307692307693	11	10	3	3	0	0.25	3	12	15	0.3333333333333333	0	0.23746589298113657	0.908900100137854	0.48363919117292065	0.924056157738047	0.7253603895098379	0.9361199262687109	0.9292249062551273	0.9237622344322587	0.2727272727272727	0.18181818181818182	0.0	0.012585171544221938	34
2727	0.025317771921075684	0.012379162781421654	0.012178240194341796	0.9761579868590201	-1	0	0	0.1	1	1.0	13	0.4166666666666667	0.7692307692307693	11	10	3	1	0	0.25	3	12	15	0.1111111111111111	0	0.23746589298113657	0.908900100137854	0.48363919117292065	0.924056157738047	0.7253603895098379	0.9372822395357486	0.9292249062551273	0.9242211617938016	1.0	0.18181818181818182	0.0	0.012178240194341796	72
4041	0.04739806151661416	0.0015426673744585585	-0.00015782569742613188	0.9190342846562758	-1	0	0	0.1	1	1.0	13	0.375	0.8461538461538461	11	11	3	1	0	0.4	10	4	15	0.1	0	0.2520451748243159	0.9026330595549917	0.48363919117292065	0.9347808725231992	0.7253603895098379	0.9561442382156158	0.9323241596291063	0.9344491152641627	1.0	0.18181818181818182	0.0	-1.5782569742613188e-05	1
2643	0.032359563068279744	0.006010924670974413	-0.0019120551882861128	0.9614490489872674	-1	0	0	0.1	1	1.0	13	1.0	1.0	14	13	0	0	0	0.06666666666666667	1	15	15	0.0	0	0.2520451748243159	0.9020638105154664	0.48363919117292065	0.9590425049380902	0.7253603895098379	0.9669430073135201	0.9292249062551273	0.9486589490630645	0	0	0.0	-0.00019120551882861127	0
4960	0.024780502997934113	0.004543492252873916	0.003787131328916171	0.9770078614612699	-1	0	0	0.1	1	1.0	13	0.38461538461538464	0.8461538461538461	11	11	3	0	0	0.23076923076923078	3	13	15	0.0	0	0.2520451748243159	0.9093265381930861	0.13189655082814933	0.957588768873207	0.794323108709104	0.9641719316497402	0.9684675273842377	0.9480927692577448	0	0	0.0	0.003787131328916171	2
2984	0.026377008763664746	0.012143440166531407	0.011621125430105534	0.9729091476795608	-1	0	0	0.1	1	1.0	13	0.3125	0.8461538461538461	12	11	2	1	0	0.3333333333333333	4	12	15	0.14285714285714285	0	0.2520451748243159	0.9178877917819361	0.48363919117292065	0.9486552207583717	0.7253603895098379	0.9474449797086425	0.9403340868703033	0.939391259293853	1.0	0.25	0.0	0.011621125430105534	17
1128	0.007664006997036006	0.0010700104940621217	-0.0005027593601621477	0.9582042163851004	-1	0	0	0.4	2	0.8	4	0.5833333333333334	0.6	4	3	2	2	0	0.3333333333333333	2	6	7	0.2857142857142857	0	0.9373155554811069	0.8381114207047758	0.5022806375034858	0.8038777057404953	0.740774304423734	0.861106618568622	0.8831950185992697	0.8356879251808901	0.625	0.25	0.0	-5.027593601621477e-05	3
2141	0.026374750734833065	0.011710618371708904	0.011023362191302458	0.9735304865780144	-1	0	0	0.1	1	1.0	13	0.3125	0.8461538461538461	12	11	2	1	0	0.3333333333333333	4	12	15	0.14285714285714285	0	0.2520451748243159	0.9178877917819361	0.48363919117292065	0.9486552207583717	0.7253603895098379	0.9474449797086425	0.9403340868703033	0.939391259293853	1.0	0.25	0.0	0.011023362191302458	32
3247	0.043730720438186495	0.016344732438625702	0.012052814254009723	0.7889895468860721	-1	0	0	0.1	1	1.0	12	0.3888888888888889	0.8333333333333334	10	10	3	3	0	0.25	3	12	14	0.3	0	0.24475553390272625	0.9229991944304188	0.48363919117292065	0.9121492573775893	0.6100733796073906	0.8731401766988541	0.9263096497074551	0.9047364775978147	0.1	0.3	0.0	0.012052814254009723	12
779	0.0011291721346520607	0.0002293596316204489	0.00022935450700129845	0.9970254229498041	-1	0	0	1.0	1	0	0	1.0	0	1	0	0	1	0	0.5	1	2	2	0.3333333333333333	0	0	0	0	0	0	0	0	0	0	0	0	0.00022935450700129845	15
3768	0.02649785977572817	0.012136808403077648	0.01211394037085666	0.9760575364497208	-1	0	0	0.1	1	1.0	13	0.4166666666666667	0.7692307692307693	11	10	3	3	0	0.25	3	12	15	0.3333333333333333	0	0.23746589298113657	0.908900100137854	0.48363919117292065	0.9245326428594353	0.7253603895098379	0.9372822395357486	0.9292249062551273	0.924379978714313	0.18181818181818182	0.2727272727272727	0.0	0.01211394037085666	43
996	0.02832557526249188	0.006759787224652798	0.004853669969300093	0.9732085467626438	-1	0	0	0.2	2	0.8461538461538461	11	0.3409090909090909	0.7692307692307693	12	10	2	1	0	0.36363636363636365	4	11	15	0.16666666666666666	0	0.2896933062787352	0.8739431089516638	0.33638921120839627	0.9345060566513302	0.4448209998505117	0.9232383713167085	0.9068576458587785	0.9137658686044391	1.0	0.25	0.0	0.004853669969300093	143
2850	0.021067583678844596	0.011342395688333614	0.010615546495705473	0.9822184281008638	-1	0	0	0.125	1	1.0	10	1.0	0.9	9	9	2	2	0	0.08333333333333333	1	12	12	0.25	0	0.2520451748243159	0.9252772889823003	0.48363919117292065	0.9405261512072234	0.7253603895098379	0.9497865507031705	0.9371263639673667	0.9392922617162016	0.5555555555555556	0.2222222222222222	0.0	0.010615546495705473	20
2182	0.04951246553200116	0.010719968052463518	0.010083209442970652	0.9409621538362548	-1	0	0	0.1	1	1.0	13	0.23809523809523808	0.8461538461538461	11	11	3	1	0	0.7777777777777778	7	9	15	0.1	0	0.2520451748243159	0.905412547972151	0.48363919117292065	0.9493108423816009	0.7253603895098379	0.9258200523900894	0.9282334228356252	0.928973382345578	1.0	0.18181818181818182	0.0	0.010083209442970652	18
4622	0.026951760201523064	0.012102016018026164	0.012090136476111336	0.9756224872166258	-1	0	0	0.1	1	1.0	13	0.4166666666666667	0.7692307692307693	11	10	3	3	0	0.25	3	12	15	0.3333333333333333	0	0.23746589298113657	0.908900100137854	0.48363919117292065	0.924056157738047	0.7253603895098379	0.9372822395357486	0.9292249062551273	0.9242211617938016	0.18181818181818182	0.18181818181818182	0.0	0.012090136476111336	22
627	0.001073081640651159	0.0002911019011692853	0.0002910977802752418	0.9965070326995003	-1	0	0	1.0	1	0	0	1.0	0	1	0	0	1	0	0.5	1	2	2	0.3333333333333333	0	0	0	0	0	0	0	0	0	0	0	0	0.0002910977802752418	102
3440	0.02543123393794411	0.011827706405453007	0.011365993156158516	0.9780844816901322	-1	0	0	0.1	1	1.0	12	0.3888888888888889	0.8333333333333334	10	10	3	3	0	0.25	3	12	14	0.3	0	0.24475553390272625	0.9169163504174355	0.48363919117292065	0.9287955350200293	0.6369191897156219	0.9402699113446354	0.9287307563842455	0.9292534335725088	0.1	0.2	0.0	0.011365993156158516	22
5468	0.02652110284158068	0.013067842669395233	0.01306081839784291	0.975862723074368	-1	0	0	0.1	1	1.0	13	0.4166666666666667	0.7692307692307693	11	10	3	3	0	0.25	3	12	15	0.3333333333333333	0	0.2520451748243159	0.9077031582561361	0.48363919117292065	0.924056157738047	0.7253603895098379	0.9372822395357486	0.9292249062551273	0.9238849815594962	0.18181818181818182	0.2727272727272727	0.0	0.01306081839784291	21
4597	0.028192545669639593	0.00694051567012808	0.006928798289110091	0.9681499798706998	-1	0	0	0.1	1	1.0	12	0.3888888888888889	0.8333333333333334	10	10	3	4	0	0.25	3	12	14	0.4	0	0.24475553390272625	0.9098472483060613	0.3771675003097448	0.9683666661060703	0.7253603895098379	0.905491947578403	0.9465749266937752	0.9348882099841739	0.15000000000000002	0.4	0.0	0.006928798289110091	10
3783	0.024172407066248822	0.01207366085053005	0.01120968490711132	0.9761971902660433	-1	0	0	0.1	1	1.0	12	0.3888888888888889	0.8333333333333334	10	10	3	2	0	0.25	3	12	14	0.2	0	0.24475553390272625	0.9169163504174355	0.48363919117292065	0.9320826509092556	0.7253603895098379	0.9434901617794812	0.9332841668053159	0.9316186329337292	0.55	0.3	0.0	0.01120968490711132	13
360	1.233720317357307e-05	1.451667580212133e-07	5.6336712197104075e-08	0.9999977759208424	-1	0	0	0.5	1	1.0	1	1.0	1.0	1	1	1	0	0	0.3333333333333333	1	3	3	0.0	0	0.5477626297075399	0.5	0.3250162663533295	0.5	0.38826473140608997	0.5	0.7185396514993085	0.5	0	0	0.0	5.6336712197104075e-08	25
520	0.0010715488480055573	0.0002023645159619865	0.00020236079373315394	0.9963143223547044	-1	0	0	1.0	1	0	0	1.0	0	1	0	0	0	0	0.5	1	2	2	0.0	0	0	0	0	0	0	0	0	0	0	0	0	0.00020236079373315394	14
3326	0.0289398986336902	0.012260730055674726	0.01225061601992205	0.9681152905001247	-1	0	0	0.1	1	1.0	13	0.3125	0.8461538461538461	11	11	3	1	0	0.3333333333333333	4	12	15	0.1	0	0.2520451748243159	0.9245803545165613	0.48363919117292065	0.9347808725231992	0.7253603895098379	0.9390949241159592	0.9371263639673667	0.9330686007607106	1.0	0.2727272727272727	0.0	0.01225061601992205	25
1404	0.027650988927189108	0.011147199737079373	0.01073447187617514	0.9753091175357018	-1	0	0	0.1	1	1.0	13	0.3125	0.8461538461538461	12	11	2	1	0	0.3333333333333333	4	12	15	0.14285714285714285	0	0.2520451748243159	0.9178877917819361	0.48363919117292065	0.9465891966039285	0.7253603895098379	0.9474449797086425	0.9404735749582976	0.9385963528939616	1.0	0.25	0.0	0.01073447187617514	120
928	0.010367026375897734	0.00014838276977774368	9.200043857459983e-05	0.9948722293635189	-1	0	0	0.375	3	0.6666666666666666	6	0.55	0.3333333333333333	5	3	5	2	0	0.8	4	5	11	0.16666666666666666	0	0.4213559008878084	0.8387965276717222	0.6054158287062871	0.8566564756488247	0.18859576102361789	0.9423854084153485	0.9250523218737128	0.8886716698335186	0.6	0.6	0.0	9.200043857459983e-05	3
3781	0.02609114355798686	0.001292209189507519	0.001072279497577133	0.9739047856006521	-1	0	0	0.1	1	1.0	13	0.4166666666666667	0.7692307692307693	11	10	3	3	0	0.25	3	12	15	0.3333333333333333	0	0.23746589298113657	0.9074617795049228	0.48363919117292065	0.924056157738047	0.7253603895098379	0.9372822395357486	0.9292249062551273	0.9238174973129506	0.18181818181818182	0.2727272727272727	0.0	0.001072279497577133	2
3403	0.031575435909748095	0.012087895932125699	0.011863291627118496	0.9656569408161801	-1	0	0	0.1	1	1.0	13	0.3125	0.8461538461538461	11	11	3	1	0	0.3333333333333333	4	12	15	0.1	0	0.2520451748243159	0.9245803545165613	0.48363919117292065	0.932621059599768	0.7253603895098379	0.9390949241159592	0.9371263639673667	0.9323385595422643	1.0	0.2727272727272727	0.0	0.011863291627118496	15
1557	0.024823771513562493	0.0024700476456839433	-0.0007534967890160591	0.9748057678774953	-1	0	0	0.1	1	1.0	13	0.3125	0.7692307692307693	10	10	4	1	0	0.3333333333333333	4	12	15	0.08333333333333333	0	0.1	0.8467525918650417	0.4922337730595386	0.91636113310877	0.6369191897156219	0.940109769648767	0.9354008897961866	0.9076757285096528	1.0	0.3	0.0	-7.534967890160591e-05	1
5516	0.021462751634704697	0.011763886375987916	0.009400902184809622	0.9789857257631596	-1	0	0	0.125	1	1.0	10	1.0	0.9	9	9	2	3	0	0.08333333333333333	1	12	12	0.375	0	0.2520451748243159	0.9252772889823003	0.48363919117292065	0.9404043966017461	0.7253603895098379	0.9497865507031705	0.9371263639673667	0.9392509156446847	0.1111111111111111	0.2222222222222222	0.0	0.009400902184809622	9
3509	0.03709643946986332	0.004789577646182147	0.002938556726341465	0.9152489832801989	-1	0	0	0.125	1	1.0	9	0.4583333333333333	0.7777777777777778	7	7	3	3	0	0.6666666666666666	6	4	11	0.3	0	0.23746589298113657	0.9174995154035278	0.2706958094465689	0.8927425738113015	0.7253603895098379	0.8958247325648445	0.9292249062551273	0.9026065805044229	0.14285714285714285	0.2857142857142857	0.0	0.002938556726341465	12
4754	0.027747231616854075	0.01274386376963219	0.012653826597505071	0.9760399020058254	-1	0	0	0.1	1	1.0	13	0.3125	0.7692307692307693	10	10	4	2	0	0.3333333333333333	4	12	15	0.16666666666666666	0	0.24475553390272625	0.9169163504174355	0.48363919117292065	0.9320826509092556	0.7253603895098379	0.9434901617794812	0.9332841668053159	0.9316186329337292	0.6	0.2	0.0	0.012653826597505071	19
4605	0.026914244019279294	0.012696281725363754	0.012568759008751446	0.9749653382667238	-1	0	0	0.1	1	1.0	13	0.4166666666666667	0.7692307692307693	11	10	3	3	0	0.25	3	12	15	0.3333333333333333	0	0.23746589298113657	0.908900100137854	0.48363919117292065	0.924056157738047	0.7253603895098379	0.9372822395357486	0.9292249062551273	0.9242211617938016	0.18181818181818182	0.2727272727272727	0.0	0.012568759008751446	84
4430	0.02582485912391394	0.012702636772427866	0.012506598164241085	0.9755516930330604	-1	0	0	0.1	1	1.0	13	0.4166666666666667	0.7692307692307693	11	10	3	3	0	0.25	3	12	15	0.3333333333333333	0	0.2520451748243159	0.9060716885151645	0.48363919117292065	0.924056157738047	0.7253603895098379	0.9372822395357486	0.9282334228356252	0.9234308516422535	0.18181818181818182	0.2727272727272727	0.0	0.012506598164241085	38
2809	0.022406137941093942	0.0014810266957298172	0.000939776351278014	0.9786003723609257	-1	0	0	0.1	1	1.0	13	0.3125	0.7692307692307693	11	10	3	0	0	0.3333333333333333	4	12	15	0.0	0	0.2520451748243159	0.9159192089887815	0.48363919117292065	0.9549521340736341	0.548477989921406	0.9527608523593283	0.9371263639673667	0.9435028329743099	0	0	0.0	0.000939776351278014	1
832	0.026449253656877163	0.002350709810745612	0.0008235800979310739	0.9720662901200148	-1	0	0	0.2	2	0.8461538461538461	11	0.3409090909090909	0.7692307692307693	12	10	2	1	0	0.36363636363636365	4	11	15	0.16666666666666666	0	0.2896933062787352	0.8739431089516638	0.33638921120839627	0.9420091016510935	0.4448209998505117	0.9232383713167085	0.9068576458587785	0.9171113787467601	1.0	0.25	0.0	0.0008235800979310739	90
1258	0.031053302049954493	0.006299130020511456	0.0034658710206249984	0.9649307911941154	-1	0	0	0.2	2	0.8461538461538461	11	0.3333333333333333	0.6923076923076923	11	9	3	2	0	0.5555555555555556	5	9	15	0.25	0	0.2520451748243159	0.8248914763694851	0.48363919117292065	0.9114995967360972	0.4470446491225218	0.8922469537352435	0.8799385714663884	0.8806510914485335	0.5454545454545454	0.2727272727272727	0.0	0.0034658710206249984	8
2662	0.027110900992307157	0.012070548704734424	0.011537668012568935	0.9728064897077399	-1	0	0	0.1	1	1.0	13	0.3125	0.8461538461538461	12	11	2	1	0	0.3333333333333333	4	12	15	0.14285714285714285	0	0.2520451748243159	0.9178877917819361	0.48363919117292065	0.9486552207583717	0.7253603895098379	0.9474449797086425	0.9403340868703033	0.939391259293853	1.0	0.16666666666666666	0.0	0.011537668012568935	29
5094	0.02692231799432821	0.012823197393852962	0.012755128522457497	0.9754818177195783	-1	0	0	0.1	1	1.0	13	0.4166666666666667	0.7692307692307693	11	10	3	3	0	0.25	3	12	15	0.3333333333333333	0	0.23746589298113657	0.908900100137854	0.48363919117292065	0.924056157738047	0.7253603895098379	0.9372822395357486	0.9292249062551273	0.9242211617938016	0.2727272727272727	0.18181818181818182	0.0	0.012755128522457497	67
3947	0.022067773392829435	0.011567692273248832	0.009344397247809043	0.9795507808542273	-1	0	0	0.125	1	1.0	10	1.0	0.9	9	9	2	3	0	0.08333333333333333	1	12	12	0.375	0	0.2520451748243159	0.9252772889823003	0.48363919117292065	0.9404043966017461	0.7253603895098379	0.9497865507031705	0.9371263639673667	0.9392509156446847	0.1111111111111111	0.3333333333333333	0.0	0.009344397247809043	21
308	1.3033859550592426e-05	4.723501073448183e-08	1.8080286791399637e-08	0.99999676634817	-1	0	0	0.6666666666666666	2	0.5	1	0.6666666666666666	0.5	3	1	0	0	0	0.6666666666666666	3	2	4	0.0	0	0.7619347438753027	0.5663823788640279	0.31142606670434547	0.6304414597546028	0.28502631470762346	0.6812962774724556	0.9085608483708807	0.6272220334786864	0	0	0.0	1.8080286791399637e-08	32
970	0.0015403194911333855	0.00015322360221067038	-0.00015097446324896047	0.9840952951336323	-1	0	0	0.3333333333333333	1	1.0	2	1.0	1.0	2	2	1	0	0	0.25	1	4	4	0.0	0	0.35716358524328423	0.9290136516846594	0.697083982934018	0.8942065251293124	0.6776835098769363	0.6169845833317995	0.8773800402637973	0.8491074214632616	0	0	0.0	-1.5097446324896046e-05	8
2010	0.025968132224994465	0.011504002025167387	0.010118692893558236	0.9739016876601952	-1	0	0	0.1	1	1.0	13	0.3125	0.8461538461538461	12	11	2	1	0	0.3333333333333333	4	12	15	0.14285714285714285	0	0.2520451748243159	0.9178877917819361	0.48363919117292065	0.9420149424421328	0.7253603895098379	0.9474449797086425	0.9404735749582976	0.9369032538932471	1.0	0.25	0.0	0.010118692893558236	17
579	9.097534410402181e-06	1.7371293547483528e-06	-1.6775001955179415e-10	0.9995085415532304	-1	0	0	1.0	2	0.0	0	0.75	0	1	0	1	2	0	1.0	2	2	3	0.4	0	0	0	0	0	0	0	0	0	0	0	0	-1.6775001955179415e-11	19
1087	0.02538722957940513	0.0024954605413259425	0.000512214250243456	0.9723132796613021	-1	0	0	0.2	2	0.8461538461538461	11	0.3409090909090909	0.7692307692307693	12	10	2	1	0	0.36363636363636365	4	11	15	0.16666666666666666	0	0.2896933062787352	0.8739431089516638	0.33638921120839627	0.9420091016510935	0.4448209998505117	0.9232383713167085	0.9068576458587785	0.9171113787467601	1.0	0.25	0.0	0.000512214250243456	55
3142	0.026420526010251476	0.0036110509790337323	0.0009695037656050818	0.9732070495195643	-1	0	0	0.1	1	1.0	13	0.3125	0.8461538461538461	12	11	2	1	0	0.3333333333333333	4	12	15	0.14285714285714285	0	0.2520451748243159	0.9178877917819361	0.48363919117292065	0.947762637125797	0.7253603895098379	0.924931127720175	0.9384688897825696	0.9313663187816106	1.0	0.16666666666666666	0.0	0.0009695037656050818	0
2724	0.030135483953196367	0.00042989193327235914	0.0004269945684704561	0.9547158798358998	-1	0	0	0.1	1	1.0	12	0.3333333333333333	0.6666666666666666	8	8	5	4	0	0.8571428571428571	6	7	14	0.2857142857142857	0	0.19018776699508538	0.9081321252760167	0.4807736408523118	0.9192504572724617	0.7598417491094709	0.9291778020540306	0.9354140461120507	0.9192690984971116	0.25	0.625	0.0	0.0004269945684704561	0
3405	0.025329894591530955	0.012674708713192472	0.011728917971525601	0.9752783449351161	-1	0	0	0.1	1	1.0	12	0.3888888888888889	0.8333333333333334	10	10	3	3	0	0.25	3	12	14	0.3	0	0.24475553390272625	0.9169163504174355	0.48363919117292065	0.9320826509092556	0.7253603895098379	0.9434901617794812	0.9332841668053159	0.9316186329337292	0.1	0.3	0.0	0.011728917971525601	25
2605	0.024691982888102475	0.01225131072810263	0.011345864081771085	0.9759058067471001	-1	0	0	0.1	1	1.0	12	0.3888888888888889	0.8333333333333334	10	10	3	2	0	0.25	3	12	14	0.2	0	0.24475553390272625	0.9169163504174355	0.48363919117292065	0.9320826509092556	0.7253603895098379	0.9434901617794812	0.9332841668053159	0.9316186329337292	0.55	0.3	0.0	0.011345864081771085	19
3823	0.02129869034301558	0.011473157449033789	0.009189550360997632	0.9791740191815985	-1	0	0	0.125	1	1.0	10	1.0	0.9	9	9	2	3	0	0.08333333333333333	1	12	12	0.375	0	0.2520451748243159	0.9252772889823003	0.48363919117292065	0.9404043966017461	0.7253603895098379	0.9497865507031705	0.9371263639673667	0.9392509156446847	0.1111111111111111	0.3333333333333333	0.0	0.009189550360997632	11
2915	0.025440476259775344	0.012293244195006622	0.011894324198708785	0.9761977385774631	-1	0	0	0.1	1	1.0	13	0.4166666666666667	0.7692307692307693	11	10	3	1	0	0.25	3	12	15	0.1111111111111111	0	0.23746589298113657	0.908900100137854	0.48363919117292065	0.924056157738047	0.7253603895098379	0.9334986536439284	0.9282334228356252	0.9227462036059823	1.0	0.18181818181818182	0.0	0.011894324198708785	35
630	0.08047228177613025	0.004830724804306011	-0.0016068369467733797	0.651067650039113	-1	0	0	0.1	1	1.0	13	1.0	1.0	13	13	1	0	0	0.06666666666666667	1	15	15	0.0	0	0.5831160582718348	0.9507128406522585	0.5655965148074977	0.9402627122161413	0.38723265611709407	0.8938290271597952	0.9334809324017624	0.9318464657862299	0	0	0.0	-0.00016068369467733796	4
3650	0.028714005438626716	0.012027307488828541	0.012012809018900372	0.9677036544747409	-1	0	0	0.1	1	1.0	13	0.3125	0.8461538461538461	11	11	3	1	0	0.3333333333333333	4	12	15	0.1	0	0.2520451748243159	0.9245803545165613	0.48363919117292065	0.9347808725231992	0.7253603895098379	0.9390949241159592	0.9371263639673667	0.9330686007607106	1.0	0.09090909090909091	0.0	0.012012809018900372	30
5255	0.027132943609718938	0.01292442480111331	0.012901391263575522	0.9758393805453722	-1	0	0	0.1	1	1.0	13	0.4166666666666667	0.7692307692307693	11	10	3	3	0	0.25	3	12	15	0.3333333333333333	0	0.2520451748243159	0.9077031582561361	0.48363919117292065	0.924056157738047	0.7253603895098379	0.9372822395357486	0.9292249062551273	0.9238849815594962	0.18181818181818182	0.2727272727272727	0.0	0.012901391263575522	99
2957	0.04972306588266334	0.0009072987931423678	-0.0004695665622394744	0.910956643331669	-1	0	0	0.1	1	1.0	13	0.375	0.8461538461538461	12	11	2	1	0	0.4	10	4	15	0.14285714285714285	0	0.2520451748243159	0.895151857597287	0.48363919117292065	0.9420149424421328	0.7253603895098379	0.9606599100419422	0.9382309251857043	0.9375691415487177	1.0	0.16666666666666666	0.0	-4.6956656223947444e-05	3
4774	0.02697879372112293	0.012603594153432119	0.012425079546576637	0.9748838792980851	-1	0	0	0.1	1	1.0	13	0.4166666666666667	0.7692307692307693	11	10	3	3	0	0.25	3	12	15	0.3333333333333333	0	0.23746589298113657	0.908900100137854	0.48363919117292065	0.924056157738047	0.7253603895098379	0.9354393320456966	0.9292249062551273	0.9234959476751327	0.18181818181818182	0.18181818181818182	0.0	0.012425079546576637	30
2579	0.021710497234443883	0.012399087838219748	0.010205370896865528	0.977295170218814	-1	0	0	0.25	2	0.7777777777777778	7	0.4583333333333333	0.5555555555555556	7	5	3	3	0	0.6666666666666666	4	6	11	0.375	0	0.1	0.8731736367582664	0.48363919117292065	0.8480275314098273	0.7253603895098379	0.7398007128931761	0.9292249062551273	0.8269963249648808	0.2857142857142857	0.42857142857142855	0.0	0.010205370896865528	13
4654	0.027226038320746257	0.012322346006131238	0.012283508653630558	0.9759028662851208	-1	0	0	0.1	1	1.0	13	0.4166666666666667	0.7692307692307693	11	10	3	3	0	0.25	3	12	15	0.3333333333333333	0	0.23746589298113657	0.908900100137854	0.48363919117292065	0.924056157738047	0.7253603895098379	0.9372822395357486	0.9292249062551273	0.9242211617938016	0.18181818181818182	0.2727272727272727	0.0	0.012283508653630558	36
1144	0.0010699092919043563	0.00019567445890508557	0.00019566961585793966	0.9966130057067044	-1	0	0	1.0	1	0	0	1.0	0	1	0	0	0	0	0.5	1	2	2	0.0	0	0	0	0	0	0	0	0	0	0	0	0	0.00019566961585793966	16
4503	0.02652247638301503	0.00160590033617974	0.0015623731398867538	0.974307350450123	-1	0	0	0.1	1	1.0	13	0.4166666666666667	0.7692307692307693	11	10	3	3	0	0.25	3	12	15	0.3333333333333333	0	0.2520451748243159	0.9011400014386395	0.48363919117292065	0.9315713723961624	0.7253603895098379	0.9354393320456966	0.9292249062551273	0.9240119888035802	0.18181818181818182	0.18181818181818182	0.0	0.0015623731398867538	1
1629	0.04276638073273439	0.010265530720417344	0.010265138507365434	0.9496337274788441	-1	0	0	0.1	1	1.0	12	0.25925925925925924	0.8333333333333334	10	10	3	2	0	0.6666666666666666	6	9	14	0.2	0	0.24475553390272625	0.8911650654564162	0.48363919117292065	0.9518483675971336	0.7253603895098379	0.9325164433556247	0.9406532573554592	0.9289662267977267	0.6	0.3	0.0	0.010265138507365434	30
1318	0.022340557633540373	0.0009215805791562148	1.5182390386421716e-05	0.9739495749170965	-1	0	0	0.4	4	0.5384615384615384	7	0.375	0.5384615384615384	9	7	5	0	0	0.4	4	10	15	0.0	0	0.2520451748243159	0.828696689926418	0.40403309101528534	0.937299549200869	0.548477989921406	0.9149312744218158	0.9277981479264232	0.9019263453301052	0	0	0.0	1.5182390386421716e-05	2
4345	0.017288334819698332	0.00492345228637799	0.003736255380367738	0.9883761507092472	-1	0	0	0.2857142857142857	2	0.75	6	0.4166666666666667	0.5	5	4	4	2	0	0.6666666666666666	4	6	10	0.18181818181818182	0	0.1	0.6341039380753499	0.48363919117292065	0.7789051943535649	0.7253603895098379	0.763172045289639	0.8799385714663884	0.7297005092011142	0.6	0.6	0.0	0.003736255380367738	7
4084	0.021797502621788326	0.011736240173191321	0.009257402225158761	0.9791423137651994	-1	0	0	0.125	1	1.0	10	1.0	0.9	9	9	2	3	0	0.08333333333333333	1	12	12	0.375	0	0.2520451748243159	0.9252772889823003	0.48363919117292065	0.9404043966017461	0.6285735000501068	0.9463190329379105	0.9292249062551273	0.9378974137917443	0.1111111111111111	0.2222222222222222	0.0	0.009257402225158761	25
5460	0.028368315328423307	0.0017744432977356312	0.0012048280619927475	0.9630089985476313	-1	0	0	0.1	1	1.0	13	0.4166666666666667	0.7692307692307693	11	10	3	4	0	0.25	3	12	15	0.4444444444444444	0	0.2520451748243159	0.9075821215050051	0.2706958094465689	0.9512643657766071	0.7253603895098379	0.9263199759499384	0.9465749266937752	0.930589345759679	0.18181818181818182	0.36363636363636365	0.0	0.0012048280619927475	1
3708	0.017399475769739766	0.009014315597379571	0.0011851123771403043	0.9809268037595266	-1	0	0	0.16666666666666666	1	1.0	7	0.75	0.5714285714285714	5	4	3	5	0	0.75	3	4	9	0.5555555555555556	0	0.23746589298113657	0.6622735835168487	0.48363919117292065	0.8260417922593923	0.7253603895098379	0.7777743931133677	0.8799385714663884	0.7615758881164086	0.4	0.4	0.0	0.0011851123771403043	6
264	0.0013118440884682997	0.0007124276660058201	1.438224055530593e-06	0.9909009784860529	-1	0	0	0.3333333333333333	1	1.0	2	0.6666666666666666	0.5	1	1	2	2	0	0.6666666666666666	3	2	4	0.25	0	0.4102129789418134	0.5	0.6981307661782166	0.5	0.7316420575621193	0.5	0.808879447495967	0.5	1.0	1.0	0.8570507442579662	1.438224055530593e-06	14
2057	0.033826907498102556	0.00937783619741609	0.006911896805655735	0.9578466428246682	-1	0	0	0.2	2	0.8461538461538461	11	0.2777777777777778	0.7692307692307693	12	10	2	1	0	0.6666666666666666	6	9	15	0.16666666666666666	0	0.2520451748243159	0.8889842863480706	0.48363919117292065	0.9480638414128517	0.7276836151794145	0.9464126515588183	0.9363773973621596	0.9320571165136466	1.0	0.25	0.0	0.006911896805655735	12
3476	0.05123349530202982	0.0014484839867130422	0.0002479618510782427	0.9153513710473701	-1	0	0	0.1	1	1.0	13	0.375	0.8461538461538461	12	11	2	1	0	0.4	10	4	15	0.14285714285714285	0	0.2520451748243159	0.9108140998184721	0.3771675003097448	0.9354723799032968	0.7276836151794145	0.9519678628860566	0.9380865278645785	0.9347108703964032	1.0	0.25	0.0	0.0002479618510782427	1
4617	0.02761031127621272	0.012358276928155753	0.01219039333874495	0.9751377284399293	-1	0	0	0.1	1	1.0	13	0.4166666666666667	0.7692307692307693	11	10	3	3	0	0.25	3	12	15	0.3333333333333333	0	0.23746589298113657	0.908900100137854	0.48363919117292065	0.924056157738047	0.7253603895098379	0.9372822395357486	0.9292249062551273	0.9242211617938016	0.18181818181818182	0.2727272727272727	0.0	0.01219039333874495	21
1282	0.0007923394746450721	0.0007214598649976816	0.0007214073269278775	0.989338240986998	-1	0	0	0.5	1	1.0	1	1.0	1.0	1	1	1	0	0	0.3333333333333333	1	3	3	0.0	0	0.6143271704865685	0.5	0.9105287746951152	0.5	0.6300066302440346	0.5	0.7958989802734234	0.5	0	0	0.0	0.0007214073269278775	17
2226	0.04852631925613609	0.01086286148677341	0.010345424657931134	0.9410338636789738	-1	0	0	0.1	1	1.0	13	0.23809523809523808	0.8461538461538461	11	11	3	1	0	0.7777777777777778	7	9	15	0.1	0	0.2520451748243159	0.905412547972151	0.48363919117292065	0.9441545192847555	0.7253603895098379	0.9301926337197011	0.9282334228356252	0.9281584694749302	1.0	0.2727272727272727	0.0	0.010345424657931134	25
4002	0.03013151030273035	0.01195518254938505	0.011432299709864533	0.9715458212240696	-1	0	0	0.1	1	1.0	13	0.3125	0.8461538461538461	11	11	3	1	0	0.3333333333333333	4	12	15	0.1	0	0.2520451748243159	0.9245803545165613	0.48363919117292065	0.932621059599768	0.730006840848991	0.9032089451698203	0.9436533044938393	0.9209830554398152	1.0	0.2727272727272727	0.0	0.011432299709864533	30
4115	0.02205805945074426	0.011895756394293555	0.009884525420323009	0.9792481846108302	-1	0	0	0.125	1	1.0	10	1.0	0.9	9	9	2	3	0	0.08333333333333333	1	12	12	0.375	0	0.2520451748243159	0.9252772889823003	0.48363919117292065	0.9404043966017461	0.730006840848991	0.9195401623008089	0.9433880426733546	0.9289310763700719	0.1111111111111111	0.3333333333333333	0.0	0.009884525420323009	17
2709	0.046352203844234365	0.006961091213103053	0.002192127646853378	0.9243491973600906	-1	0	0	0.1	1	1.0	13	0.375	0.8461538461538461	12	11	2	1	0	0.4	10	4	15	0.14285714285714285	0	0.2520451748243159	0.895151857597287	0.48363919117292065	0.9513444611802943	0.6769669447799724	0.9587899514329382	0.9287307563842455	0.9401872530555639	1.0	0.25	0.0	0.002192127646853378	3
2933	0.026633083416709905	0.012021801093704113	0.011298638316850148	0.9739823614616355	-1	0	0	0.1	1	1.0	13	0.3125	0.8461538461538461	12	11	2	1	0	0.3333333333333333	4	12	15	0.14285714285714285	0	0.2520451748243159	0.9178877917819361	0.48363919117292065	0.9486552207583717	0.7253603895098379	0.9474449797086425	0.9403340868703033	0.939391259293853	1.0	0.25	0.0	0.011298638316850148	18
1086	0.0007911870047202084	0.0007335770938380086	0.0007335178294648724	0.9888819740477762	-1	0	0	0.5	1	1.0	1	1.0	1.0	1	1	1	0	0	0.3333333333333333	1	3	3	0.0	0	0.6143271704865685	0.5	0.9105287746951152	0.5	0.6300066302440346	0.5	0.7958989802734234	0.5	0	0	0.0	0.0007335178294648724	70
1288	0.01238346060862119	0.0006158547383118053	0.0006147586970408829	0.9795412929322275	-1	0	0	0.3333333333333333	2	0.8571428571428571	6	0.75	0.5714285714285714	5	4	3	2	0	0.75	3	4	9	0.2222222222222222	0	0.10703002479966264	0.928329777923604	0.48363919117292065	0.8701718397368274	0.7253603895098379	0.8911091779586001	0.9292249062551273	0.8992244850444902	0.6	0.4	0.0	0.0006147586970408829	16
5275	0.02825125039720353	0.003755012844088634	0.003576920801608748	0.9660564804562903	-1	0	0	0.1	1	1.0	13	0.4166666666666667	0.7692307692307693	11	10	3	4	0	0.25	3	12	15	0.4444444444444444	0	0.2688557940876518	0.889195689328108	0.48363919117292065	0.9631467973587301	0.7253603895098379	0.9371837603394585	0.9465749266937752	0.936005661379722	0.18181818181818182	0.6363636363636364	0.0	0.003576920801608748	5
289	0.007850662698932375	0.0011463444355950803	-0.0006880850567257098	0.9729480567532003	-1	0	0	0.6	3	0.6	3	0.4666666666666667	0.6	6	3	0	1	0	0.6	3	5	7	1.0	0.5	0.6541709546126554	0.9337788158271051	0.9291222054018371	0.8859372465974629	0.4909626587629676	0.9534263592230219	0.9322088328689028	0.9290192885868158	1.0	0.16666666666666666	0.0	-6.880850567257098e-05	6
5279	0.02968356767659455	0.003016567129697354	0.0025871221527041695	0.9704456249756437	-1	0	0	0.1	1	1.0	13	0.4166666666666667	0.7692307692307693	11	10	3	3	0	0.25	3	12	15	0.3333333333333333	0	0.2520451748243159	0.9159192089887815	0.48363919117292065	0.924056157738047	0.7253603895098379	0.9512805402134166	0.9371263639673667	0.9321094293505424	0.18181818181818182	0.2727272727272727	0.0	0.0025871221527041695	1
2470	0.03324693052584554	0.007351614969659804	0.006138821821447234	0.9654741187429594	-1	0	0	0.1	1	1.0	13	0.38461538461538464	0.8461538461538461	12	11	2	1	0	0.23076923076923078	3	13	15	0.14285714285714285	0	0.2520451748243159	0.8978657429327613	0.48363919117292065	0.9375255761120966	0.6369191897156219	0.9509087658455663	0.932816309462729	0.9318409959815223	1.0	0.25	0.0	0.006138821821447234	10
557	0.001196941741454102	0.0002613545662895799	0.0002613519853403539	0.9905408715856852	-1	0	0	0.5	1	1.0	1	1.0	1.0	2	1	0	1	0	0.3333333333333333	1	3	3	0.3333333333333333	0	0.42662236949993354	0.5945400223883422	0.9512460522661158	0.6004097701497423	0.5199446736994431	0.7503761754974475	0.9151994647383498	0.6525316515226122	1.0	0	0.0	0.0002613519853403539	34
124	0.009140933978481869	0.00020227977960504012	5.148317979008007e-06	0.9698128148427493	-1	0	0	0.3333333333333333	2	0.8333333333333334	5	0.5714285714285714	0.5	4	3	3	1	0	0.2857142857142857	7	2	8	0.1111111111111111	0	0.9434680962010598	0.8663666828915779	0.27919437654874446	0.837715482742522	0.37365890655935197	0.915751388177107	0.9416626135443138	0.8771272668872547	1.0	0.25	0.0	5.148317979008007e-06	30
4933	0.02653287273071222	0.012721336373621965	0.012567040538531573	0.9761962811995889	-1	0	0	0.1	1	1.0	13	0.4166666666666667	0.7692307692307693	11	10	3	3	0	0.25	3	12	15	0.3333333333333333	0	0.23746589298113657	0.908900100137854	0.48363919117292065	0.924056157738047	0.7253603895098379	0.9372822395357486	0.9292249062551273	0.9242211617938016	0.2727272727272727	0.2727272727272727	0.0	0.012567040538531573	50
4570	0.026675102344699886	0.012449335706427098	0.012207759350107955	0.9752948449896919	-1	0	0	0.1	1	1.0	13	0.4166666666666667	0.7692307692307693	11	10	3	3	0	0.25	3	12	15	0.3333333333333333	0	0.23746589298113657	0.908900100137854	0.48363919117292065	0.924056157738047	0.7253603895098379	0.9354393320456966	0.9292249062551273	0.9234959476751327	0.18181818181818182	0.18181818181818182	0.0	0.012207759350107955	28
1843	0.040247956529712615	0.010209131845732813	0.009779383904164161	0.9576852573568743	-1	0	0	0.1	1	1.0	12	0.3111111111111111	0.75	10	9	3	3	0	0.5555555555555556	5	9	14	0.3333333333333333	0	0.24475553390272625	0.8911650654564162	0.48363919117292065	0.9518483675971336	0.7253603895098379	0.9325164433556247	0.9406532573554592	0.9289662267977267	0.2	0.2	0.0	0.009779383904164161	30
1462	0.040051864390415595	0.011072316264070714	0.010119768316148196	0.9585745099972248	-1	0	0	0.1	1	1.0	12	0.3111111111111111	0.75	10	9	3	3	0	0.5555555555555556	5	9	14	0.3333333333333333	0	0.24475553390272625	0.8911650654564162	0.48363919117292065	0.9518483675971336	0.7253603895098379	0.9325164433556247	0.9406532573554592	0.9289662267977267	0.1	0.3	0.0	0.010119768316148196	89
2028	0.04327950594333407	0.010429548984892071	0.010413732343380925	0.9492227625311485	-1	0	0	0.1	1	1.0	12	0.25925925925925924	0.8333333333333334	10	10	3	2	0	0.6666666666666666	6	9	14	0.2	0	0.24475553390272625	0.8911650654564162	0.48363919117292065	0.9518483675971336	0.6769669447799724	0.9279035210578532	0.9330174593509879	0.9273867665844343	0.6	0.2	0.0	0.010413732343380925	23
610	0.00136881694254361	0.00014687082327955166	0.00014683632396691657	0.9918286819638088	-1	0	0	0.5	1	1.0	1	1.0	1.0	2	1	0	1	0	0.3333333333333333	1	3	3	0.3333333333333333	0	0.42662236949993354	0.5945400223883422	0.9152168891390513	0.5117181399703938	0.5199446736994431	0.7503761754974475	0.9011183504649897	0.6248273047064342	1.0	0	0.0	0.00014683632396691657	10
4980	0.02648341224149144	0.012333785113593974	0.012311003002719085	0.9761049547437882	-1	0	0	0.1	1	1.0	13	0.4166666666666667	0.7692307692307693	11	10	3	3	0	0.25	3	12	15	0.3333333333333333	0	0.23746589298113657	0.908900100137854	0.48363919117292065	0.924056157738047	0.7253603895098379	0.9334986536439284	0.9282334228356252	0.9227462036059823	0.18181818181818182	0.18181818181818182	0.0	0.012311003002719085	24
4291	0.02150874381432649	0.007628665319025699	0.007625896516006145	0.9789099644107933	-1	0	0	0.125	1	1.0	10	1.0	0.9	9	9	2	3	0	0.08333333333333333	1	12	12	0.375	0	0.2520451748243159	0.9252772889823003	0.48363919117292065	0.9767566865742953	0.7253603895098379	0.9497865507031705	0.9676860676737126	0.9554183917308507	0.1111111111111111	0.3333333333333333	0.0	0.007625896516006145	9
1646	0.041172111792741876	0.0019801452815906215	-0.0008451210257170574	0.95250414670504	-1	0	0	0.1	1	1.0	12	0.25925925925925924	0.75	9	9	4	2	0	0.6666666666666666	6	9	14	0.16666666666666666	0	0.2419556080839929	0.8888079624731755	0.48363919117292065	0.9375073001008313	0.730006840848991	0.9387889227984976	0.9381934050996855	0.9245395094155746	0.6111111111111112	0.3333333333333333	0.0	-8.451210257170573e-05	0
3974	None	None	None	None	None	0	0	0.1	1	1.0	13	0.625	0.7692307692307693	10	10	4	2	0	0.16666666666666666	2	12	15	0.16666666666666666	0	0.24475553390272625	0.9169163504174355	0.48363919117292065	0.9320826509092556	0.7253603895098379	0.9421673617283313	0.9332841668053159	0.931095646453247	0.55	0.2	0.0	None	0
2086	0.026031411159301986	0.0044118355228508835	0.002125208563247819	0.9448716738032031	-1	0	0	0.125	1	1.0	10	0.34285714285714286	0.8	9	8	2	6	0	0.7142857142857143	7	5	12	0.8571428571428571	0	0.2520451748243159	0.9307569274347932	0.48363919117292065	0.9689686845390648	0.794323108709104	0.918084321104373	0.955104241615939	0.9436799479160651	0.1111111111111111	0.1111111111111111	0.0	0.002125208563247819	4
4440	0.026915350908012576	0.012534476229904785	0.012462698104344565	0.9753347127273423	-1	0	0	0.1	1	1.0	13	0.4166666666666667	0.7692307692307693	11	10	3	3	0	0.25	3	12	15	0.3333333333333333	0	0.23746589298113657	0.908900100137854	0.48363919117292065	0.924056157738047	0.7253603895098379	0.9372822395357486	0.9292249062551273	0.9242211617938016	0.18181818181818182	0.2727272727272727	0.0	0.012462698104344565	19
4561	0.026029072279784335	0.011710163829979931	0.009883919265430079	0.9776908824380214	-1	0	0	0.1	1	1.0	13	0.38461538461538464	0.8461538461538461	11	11	3	1	0	0.23076923076923078	3	13	15	0.1	0	0.2520451748243159	0.9091007558323547	0.48363919117292065	0.9230289859667135	0.7253603895098379	0.9481411750156225	0.9292249062551273	0.9285286624066938	1.0	0.18181818181818182	0.0	0.009883919265430079	17
677	0.0010763595952760045	0.0002596360496416707	0.0002596320773701823	0.9967030511663655	-1	0	0	1.0	1	0	0	1.0	0	1	0	0	1	0	0.5	1	2	2	0.3333333333333333	0	0	0	0	0	0	0	0	0	0	0	0	0.0002596320773701823	29
5079	0.017275885583746306	0.0002450183634367681	-0.0001859397923730694	0.9601408509026015	-1	0	0	0.5	4	0.6	6	0.42857142857142855	0.4	6	4	5	5	0	0.5714285714285714	4	7	12	0.4166666666666667	0.2222222222222222	0.2520451748243159	0.6812403854631315	0.7042240330198172	0.9591254172794197	0.7253603895098379	0.9543402479795166	0.9676860676737126	0.9103784686912265	0.16666666666666666	0.5	0.0	-1.859397923730694e-05	0
967	0.019899805968429985	0.0012693340012678476	-0.0009059399155587085	0.9762635629691385	-1	0	0	0.25	2	0.8	8	0.5454545454545454	0.6	7	6	4	0	0	0.18181818181818182	2	11	12	0.0	0	0.17875783087179425	0.7353089235870875	0.9105287746951152	0.9608686975301187	0.6300066302440346	0.8402865557669145	0.9327110143327019	0.8766412824637548	0	0	0.0	-9.059399155587085e-05	6
750	0.0010651454989518644	0.00017330784205071376	0.00017329965735157397	0.9966803208396914	-1	0	0	1.0	1	0	0	1.0	0	1	0	0	1	0	0.5	1	2	2	0.3333333333333333	0	0	0	0	0	0	0	0	0	0	0	0	0.00017329965735157397	25
1346	0.028117753611452252	0.006801364258478365	0.0049236612294869826	0.9725767410711981	-1	0	0	0.2	2	0.8461538461538461	11	0.3409090909090909	0.7692307692307693	12	10	2	1	0	0.36363636363636365	4	11	15	0.16666666666666666	0	0.2896933062787352	0.8739431089516638	0.33638921120839627	0.9345060566513302	0.4448209998505117	0.9232383713167085	0.9068576458587785	0.9137658686044391	1.0	0.25	0.0	0.0049236612294869826	20
251	0.0009934244469406324	0.00023517204621374961	1.8414303530175335e-06	0.9960390358752854	-1	0	0	1.0	1	0	0	1.0	0	1	0	0	1	0	0.5	2	1	2	0.3333333333333333	0	0	0	0	0	0	0	0	0	0	0	0	1.8414303530175335e-06	36
2459	0.029832657544054238	0.012069884996889007	0.012055952330360716	0.9674621083002907	-1	0	0	0.1	1	1.0	13	0.3125	0.8461538461538461	12	11	2	1	0	0.3333333333333333	4	12	15	0.14285714285714285	0	0.2520451748243159	0.928444144328316	0.48363919117292065	0.9359158052789722	0.7276836151794145	0.9354818224568693	0.9332841668053159	0.9333603401229035	1.0	0.25	0.0	0.012055952330360716	27
3461	0.025939669025130757	0.012185387556159942	0.012099860472018744	0.976052090604244	-1	0	0	0.1	1	1.0	13	0.4166666666666667	0.7692307692307693	11	10	3	1	0	0.25	3	12	15	0.1111111111111111	0	0.23746589298113657	0.908900100137854	0.48363919117292065	0.924056157738047	0.7253603895098379	0.9372822395357486	0.9292249062551273	0.9242211617938016	1.0	0.2727272727272727	0.0	0.012099860472018744	28
2993	0.025488765211439595	0.012352444593862713	0.011055050341251938	0.9742947625624454	-1	0	0	0.1	1	1.0	13	0.3125	0.8461538461538461	12	11	2	1	0	0.3333333333333333	4	12	15	0.14285714285714285	0	0.2520451748243159	0.9157002743535696	0.48363919117292065	0.9486552207583717	0.7253603895098379	0.9474449797086425	0.9403340868703033	0.9388447048563975	1.0	0.25	0.0	0.011055050341251938	17
1827	0.039867680813178236	0.010657541863433465	0.010239237511642225	0.9567184841829488	-1	0	0	0.1	1	1.0	12	0.3111111111111111	0.75	10	9	3	3	0	0.5555555555555556	5	9	14	0.3333333333333333	0	0.24475553390272625	0.8911650654564162	0.48363919117292065	0.9518483675971336	0.7253603895098379	0.9325164433556247	0.9406532573554592	0.9289662267977267	0.2	0.3	0.0	0.010239237511642225	43
5167	0.02692796845538725	0.01280896292617917	0.01278852126942096	0.975940580854987	-1	0	0	0.1	1	1.0	13	0.4166666666666667	0.7692307692307693	11	10	3	3	0	0.25	3	12	15	0.3333333333333333	0	0.2520451748243159	0.9077031582561361	0.48363919117292065	0.924056157738047	0.7253603895098379	0.9372822395357486	0.9292249062551273	0.9238849815594962	0.18181818181818182	0.2727272727272727	0.0	0.01278852126942096	42
5001	0.026683994343427834	0.0122255265882477	0.012152640308450946	0.9758568353623296	-1	0	0	0.1	1	1.0	13	0.4166666666666667	0.7692307692307693	11	10	3	3	0	0.25	3	12	15	0.3333333333333333	0	0.23746589298113657	0.908900100137854	0.48363919117292065	0.924056157738047	0.7253603895098379	0.9372822395357486	0.9292249062551273	0.9242211617938016	0.18181818181818182	0.2727272727272727	0.0	0.012152640308450946	17
3636	0.02648612960899267	0.012202986262697581	0.011848625256314199	0.9757222838806077	-1	0	0	0.1	1	1.0	13	0.4166666666666667	0.7692307692307693	11	10	3	3	0	0.25	3	12	15	0.3333333333333333	0	0.23746589298113657	0.908900100137854	0.48363919117292065	0.924056157738047	0.7253603895098379	0.9354393320456966	0.9292249062551273	0.9234959476751327	0.18181818181818182	0.18181818181818182	0.0	0.011848625256314199	18
2503	0.05563740252845702	0.003281104286762126	0.001994484066389078	0.91712365803969	-1	0	0	0.1	1	1.0	13	0.3	0.8461538461538461	12	11	2	5	0	0.5	10	5	15	0.7142857142857143	0	0.2520451748243159	0.9143164995922933	0.3771675003097448	0.9627083707614179	0.7598417491094709	0.9359543458846087	0.9517899001437918	0.9408564420338937	0.08333333333333333	0.3333333333333333	0.0	0.001994484066389078	7
573	0.001085225333173154	0.00024128224861289082	0.00024127661489775062	0.9965716744905543	-1	0	0	1.0	1	0	0	1.0	0	1	0	0	1	0	0.5	1	2	2	0.3333333333333333	0	0	0	0	0	0	0	0	0	0	0	0	0.00024127661489775062	19
4467	0.025960006974305005	0.012514075108119183	0.012366411809546571	0.9760666318232529	-1	0	0	0.1	1	1.0	13	0.4166666666666667	0.7692307692307693	11	10	3	1	0	0.25	3	12	15	0.1111111111111111	0	0.23746589298113657	0.908900100137854	0.48363919117292065	0.924056157738047	0.7253603895098379	0.9372822395357486	0.9292249062551273	0.9242211617938016	1.0	0.18181818181818182	0.0	0.012366411809546571	22
3814	0.026379162698197286	0.012404980062578763	0.011932659635615947	0.9753202581912167	-1	0	0	0.1	1	1.0	13	0.4166666666666667	0.7692307692307693	11	10	3	3	0	0.25	3	12	15	0.3333333333333333	0	0.23746589298113657	0.908900100137854	0.48363919117292065	0.924056157738047	0.7253603895098379	0.9372822395357486	0.9292249062551273	0.9242211617938016	0.18181818181818182	0.2727272727272727	0.0	0.011932659635615947	24
3248	0.022826929913411332	0.011146784119917477	0.007659093086250801	0.9775681747320281	-1	0	0	0.1	1	1.0	12	0.3888888888888889	0.8333333333333334	10	10	3	2	0	0.25	3	12	14	0.2	0	0.24475553390272625	0.9169163504174355	0.48363919117292065	0.9497506731020356	0.7253603895098379	0.9434901617794812	0.9287307563842455	0.9381103109025932	0.55	0.3	0.0	0.007659093086250801	9
1247	0.04630150321773306	0.006740524731601092	0.006736617583027436	0.945823463747536	-1	0	0	0.1	1	1.0	13	0.5357142857142857	0.7692307692307693	10	10	4	3	0	0.14285714285714285	2	14	15	0.25	0	0.46093991205680124	0.9641232225270877	0.5214094491487187	0.9750882539953993	0.7530371014842355	0.9633700440597144	0.9676860676737126	0.9679938055454231	0.1	0.1	0.0	0.006736617583027436	3
5441	0.02106306055105072	0.011374624292979568	0.009204962505823387	0.9787882479247423	-1	0	0	0.125	1	1.0	10	1.0	0.9	9	9	2	2	0	0.08333333333333333	1	12	12	0.25	0	0.2520451748243159	0.9252772889823003	0.48363919117292065	0.9404043966017461	0.7253603895098379	0.9490394341270617	0.9371263639673667	0.9389543702703491	0.5555555555555556	0.2222222222222222	0.0	0.009204962505823387	10
839	0.0010643055947158685	0.00015759388312557924	0.0001575859166709916	0.9965648449590155	-1	0	0	1.0	1	0	0	1.0	0	1	0	0	1	0	0.5	1	2	2	0.3333333333333333	0	0	0	0	0	0	0	0	0	0	0	0	0.0001575859166709916	14
5388	0.03303147636507142	0.002453650316063852	0.0024463738688915004	0.9702744086823548	-1	0	0	0.1	1	1.0	13	0.4166666666666667	0.7692307692307693	11	10	3	3	0	0.25	3	12	15	0.3333333333333333	0	0.2520451748243159	0.9150658535617086	0.48363919117292065	0.924056157738047	0.7253603895098379	0.9512805402134166	0.9371263639673667	0.9318763903615789	0.18181818181818182	0.2727272727272727	0.0	0.0024463738688915004	0
2464	0.04984254734651435	0.0070203307019873085	-0.0021844855584647526	0.9527431644546065	-1	0	0	0.2	2	0.8461538461538461	11	0.42857142857142855	0.6923076923076923	11	9	3	3	0	0.7142857142857143	5	7	15	0.375	0	0.2520451748243159	0.8724317795913358	0.48363919117292065	0.956912378347021	0.7253603895098379	0.9445224753788514	0.9465749266937752	0.9320915302137518	0.18181818181818182	0.2727272727272727	0.0	-0.00021844855584647526	0
5196	0.027042980486749094	0.012442071445081441	0.01239406721804764	0.9759231370400808	-1	0	0	0.1	1	1.0	13	0.4166666666666667	0.7692307692307693	11	10	3	3	0	0.25	3	12	15	0.3333333333333333	0	0.23746589298113657	0.908900100137854	0.48363919117292065	0.924056157738047	0.7253603895098379	0.9372822395357486	0.9292249062551273	0.9242211617938016	0.18181818181818182	0.2727272727272727	0.0	0.01239406721804764	22
4192	0.024712606077936957	0.011309701218648487	0.009925757437781091	0.9772604211224608	-1	0	0	0.1	1	1.0	13	0.38461538461538464	0.8461538461538461	11	11	3	1	0	0.23076923076923078	3	13	15	0.1	0	0.2520451748243159	0.9091007558323547	0.48363919117292065	0.9230289859667135	0.7253603895098379	0.9478560891655134	0.9292249062551273	0.9284006302820519	1.0	0.2727272727272727	0.0	0.009925757437781091	11
4827	0.02661626456885213	0.012359924743621244	0.012343365231638781	0.9757502532197571	-1	0	0	0.1	1	1.0	13	0.4166666666666667	0.7692307692307693	11	10	3	3	0	0.25	3	12	15	0.3333333333333333	0	0.23746589298113657	0.908900100137854	0.48363919117292065	0.924056157738047	0.7253603895098379	0.9372822395357486	0.9292249062551273	0.9242211617938016	0.18181818181818182	0.2727272727272727	0.0	0.012343365231638781	45
680	0.02932071803167741	0.007559892987443361	0.003944245793504602	0.9668099354937465	-1	0	0	0.2	2	0.8461538461538461	11	0.3333333333333333	0.6923076923076923	11	9	3	1	0	0.5555555555555556	5	9	15	0.125	0	0.2520451748243159	0.8248914763694851	0.48363919117292065	0.9114995967360972	0.4470446491225218	0.8922469537352435	0.8799385714663884	0.8806510914485335	1.0	0.2727272727272727	0.0	0.003944245793504602	142
653	0.013452478366256784	0.001425305517031102	-0.0010102041412009541	0.9483342688021084	-1	0	0	0.5	3	0.7142857142857143	5	0.42857142857142855	0.7142857142857143	7	5	1	1	0	0.42857142857142855	3	7	9	0.25	0.3333333333333333	0.8012303981053203	0.9058291794209671	0.5191809889853174	0.9325381840870396	0.6429052265964417	0.8223708676429106	0.8615035560859808	0.8948116579325724	1.0	0.2857142857142857	0.0	-0.00010102041412009541	5
1835	0.020333272304099988	0.0005675670363098172	0.000541174953106539	0.9871418446852184	-1	0	0	0.4	4	0.5384615384615384	7	0.625	0.5384615384615384	7	7	7	0	0	0.16666666666666666	2	12	15	0.0	0	0.1	0.8278571511328051	0.5844606107862024	0.9530040201451101	0.36527239438813225	0.9067634727399054	0.9371263639673667	0.907621935245275	0	0	0.0	0.000541174953106539	1
98	0.04401978604766174	0.006804109333829002	0.004134708332229117	0.8987236607140092	-1	0	0	0.2	2	0.8461538461538461	11	0.35714285714285715	0.6153846153846154	9	8	5	1	0	0.8571428571428571	7	6	15	0.07692307692307693	0	0.4213559008878084	0.9246316356576235	0.6054158287062871	0.8849435709819026	0.23490536328868844	0.9627182578946701	0.9365158852330429	0.9308265193194141	1.0	0.4444444444444444	0.0	0.004134708332229117	117
590	0.029332252299221852	0.0010729346556773533	-0.0010671890474354395	0.8749165960448289	-1	0.25	1	0.4	4	0.6153846153846154	8	0.35714285714285715	0.5384615384615384	10	7	4	3	0	0.8571428571428571	6	7	15	0.3333333333333333	0.2222222222222222	0.4683057930072154	0.9208487224078246	0.8952684549985236	0.907878532519154	0.23115754072127892	0.939310786709778	0.9418051191594873	0.923704102659273	0.2	0.7	0.0	-0.00010671890474354395	6
1456	0.014674893211644804	0.00514448653794181	0.002572217908434346	0.983393347752767	-1	0	0	0.16666666666666666	1	1.0	7	0.375	0.7142857142857143	5	5	3	2	0	0.6666666666666666	4	6	9	0.2	0	0.1	0.8454404136560866	0.48363919117292065	0.9156816830329194	0.730006840848991	0.9248529056052941	0.9419663535750958	0.9000858029520047	0.6	0.6	0.0	0.002572217908434346	29
570	0.0010675064585762173	0.00018654547339246117	0.00018654223845855885	0.9973696009301828	-1	0	0	1.0	1	0	0	1.0	0	1	0	0	0	0	0.5	1	2	2	0.0	0	0	0	0	0	0	0	0	0	0	0	0	0.00018654223845855885	67
2941	0.03073337715865266	0.011791297238751908	0.011736573642017132	0.9657094880851905	-1	0	0	0.1	1	1.0	13	0.3125	0.8461538461538461	11	11	3	1	0	0.3333333333333333	4	12	15	0.1	0	0.2520451748243159	0.9245803545165613	0.48363919117292065	0.932621059599768	0.7253603895098379	0.9390949241159592	0.9371263639673667	0.9323385595422643	1.0	0.2727272727272727	0.0	0.011736573642017132	38
4968	0.0262446882778996	0.012813429178921995	0.012657432509622731	0.9761872777290799	-1	0	0	0.1	1	1.0	13	0.4166666666666667	0.7692307692307693	11	10	3	3	0	0.25	3	12	15	0.3333333333333333	0	0.2520451748243159	0.9077031582561361	0.48363919117292065	0.924056157738047	0.7253603895098379	0.9372822395357486	0.9292249062551273	0.9238849815594962	0.18181818181818182	0.2727272727272727	0.0	0.012657432509622731	34
1559	0.038880800349293254	0.009586937877168605	0.008946617106924184	0.958501436732123	-1	0	0	0.1	1	1.0	12	0.3111111111111111	0.75	10	9	3	3	0	0.5555555555555556	5	9	14	0.3333333333333333	0	0.24475553390272625	0.8993077918740859	0.48363919117292065	0.9518483675971336	0.6769669447799724	0.9279035210578532	0.9334840158001	0.9293125274324723	0.1	0.3	0.0	0.008946617106924184	50
5292	0.02633398686307742	0.012142324762494928	0.012005743026222255	0.9758785850942443	-1	0	0	0.1	1	1.0	13	0.4166666666666667	0.7692307692307693	11	10	3	2	0	0.25	3	12	15	0.2222222222222222	0	0.23746589298113657	0.908900100137854	0.48363919117292065	0.924056157738047	0.7253603895098379	0.9372822395357486	0.9292249062551273	0.9242211617938016	0.5454545454545454	0.2727272727272727	0.0	0.012005743026222255	20
1351	0.014609094057885148	0.0004646047120704523	1.1622674380710697e-05	0.9859817600470422	-1	0	0	0.16666666666666666	1	1.0	6	0.5714285714285714	0.6666666666666666	4	4	3	1	0	0.2857142857142857	2	7	8	0.1	0	0.2835518069292371	0.7941544898142416	0.8689464489012458	0.9706830460358796	0.4984778846189277	0.833319276950017	0.9171981710845862	0.8959588134780216	1.0	0.25	0.0	1.1622674380710697e-05	8
2594	0.026327151771535533	0.011758820385923487	0.011235800700982838	0.9748975996785283	-1	0	0	0.1	1	1.0	13	0.3125	0.8461538461538461	12	11	2	1	0	0.3333333333333333	4	12	15	0.14285714285714285	0	0.2520451748243159	0.9178877917819361	0.48363919117292065	0.9531023637048458	0.7253603895098379	0.9474449797086425	0.945132430331252	0.9411743585355905	1.0	0.25	0.0	0.011235800700982838	22
4269	0.023890581118331058	0.010326797281088703	0.005959695560464135	0.9773702677597775	-1	0	0	0.1	1	1.0	13	0.4166666666666667	0.7692307692307693	11	10	3	3	0	0.25	3	12	15	0.3333333333333333	0	0.23746589298113657	0.908900100137854	0.48363919117292065	0.9428221082783287	0.7253603895098379	0.9372822395357486	0.9282334228356252	0.931018632414724	0.18181818181818182	0.2727272727272727	0.0	0.005959695560464135	9
707	0.001252381130799458	0.0005510037731368811	0.0005453107833633886	0.9904078099041236	-1	0	0	0.6666666666666666	2	0.5	1	0.6666666666666666	0.5	2	1	1	1	0	0.6666666666666666	2	3	4	0.2	0	0.39025887829638195	0.8217032250945657	0.6959585850460593	0.8931371521765648	0.5121154836519344	0.8940172815812307	0.9044800174315892	0.873012100793155	1.0	0.5	0.0	0.0005453107833633886	35
1627	0.035891467383603735	0.010475951334087628	0.010150640235523594	0.9546604141753604	-1	0	0	0.1	1	1.0	13	0.3	0.7692307692307693	11	10	3	1	0	0.5	5	10	15	0.1111111111111111	0	0.2520451748243159	0.8953369034648421	0.48363919117292065	0.9466216109657968	0.44259735057850175	0.9301526554132659	0.9282334228356252	0.9266949230088943	1.0	0.2727272727272727	0.0	0.010150640235523594	33
4452	0.06430354014052189	0.005502970141822442	0.003913458687955011	0.6011005253635953	-1	0	0	0.1	1	1.0	13	0.38461538461538464	0.8461538461538461	11	11	3	2	0	0.23076923076923078	3	13	15	0.2	0	0.2520451748243159	0.9089470092267566	0.48363919117292065	0.9143161172256953	0.7253603895098379	0.9437200918394798	0.9282334228356252	0.9238573832329602	0.5454545454545454	0.2727272727272727	0.0	0.003913458687955011	10
3208	0.028890794869818964	0.012425004614045687	0.012424863426666807	0.9674825302657155	-1	0	0	0.1	1	1.0	13	0.3125	0.8461538461538461	12	11	2	1	0	0.3333333333333333	4	12	15	0.14285714285714285	0	0.2520451748243159	0.928444144328316	0.48363919117292065	0.9359158052789722	0.7445639000497271	0.8975072353051647	0.9366746670311586	0.9221121012985198	1.0	0.25	0.0	0.012424863426666807	17
2192	0.040730596677740816	0.010400846384402774	0.009530427492078584	0.9585474439700254	-1	0	0	0.1	1	1.0	12	0.3111111111111111	0.75	10	9	3	3	0	0.5555555555555556	5	9	14	0.3333333333333333	0	0.24475553390272625	0.8911650654564162	0.48363919117292065	0.9518483675971336	0.7253603895098379	0.9325164433556247	0.9406532573554592	0.9289662267977267	0.2	0.2	0.0	0.009530427492078584	12
2142	0.02712778113592458	0.012642072977687796	0.012417452409016656	0.9752448808271553	-1	0	0	0.1	1	1.0	13	0.3125	0.8461538461538461	12	11	2	1	0	0.3333333333333333	4	12	15	0.14285714285714285	0	0.2520451748243159	0.9178877917819361	0.48363919117292065	0.9492523293787307	0.7253603895098379	0.9474449797086425	0.945132430331252	0.9396247802633552	1.0	0.25	0.0	0.012417452409016656	111
2245	0.03044927904178984	0.009807889063423038	0.009538030499079449	0.9578097612285345	-1	0	0	0.1	1	1.0	13	0.3125	0.8461538461538461	12	11	2	1	0	0.3333333333333333	4	12	15	0.14285714285714285	0	0.2520451748243159	0.9178877917819361	0.48363919117292065	0.9628803592154079	0.7253603895098379	0.9474449797086425	0.9465749266937752	0.945519579083807	1.0	0.25	0.0	0.009538030499079449	19
931	0.001066476015648029	0.00020746573026888792	0.00020746007506582744	0.9967096011355528	-1	0	0	1.0	1	0	0	1.0	0	1	0	0	1	0	0.5	1	2	2	0.3333333333333333	0	0	0	0	0	0	0	0	0	0	0	0	0.00020746007506582744	20
1550	0.03912030943711879	0.012155801340864554	0.01093142877747304	0.956406381899372	-1	0	0	0.1	1	1.0	12	0.3111111111111111	0.75	10	9	3	3	0	0.5555555555555556	5	9	14	0.3333333333333333	0	0.24475553390272625	0.8911650654564162	0.4417702800923296	0.9569114258293335	0.7253603895098379	0.9325164433556247	0.9330174593509879	0.9314843815297021	0.2	0.3	0.0	0.01093142877747304	32
120	5.8998001975983694e-05	7.974289947462734e-06	-3.016174709597534e-07	0.998303286786994	-1	0	0	1.0	2	0.0	0	0.75	0	1	0	1	0	0	1.0	2	2	3	0.0	0	0	0	0	0	0	0	0	0	0	0	0	-3.016174709597534e-08	69
1186	0.0026160387134819833	7.746135080476165e-05	7.481097856351516e-05	0.9802338627150762	-1	0	0	0.3333333333333333	2	0.8333333333333334	5	0.4	0.6666666666666666	5	4	2	2	0	0.8	4	5	8	0.2857142857142857	0	0.10703002479966264	0.928329777923604	0.48363919117292065	0.882819764154925	0.7253603895098379	0.8911091779586001	0.9292249062551273	0.9027019580013137	0.6	0.4	0.0	7.481097856351516e-05	11
83	9.394388834229676e-09	9.051807771896119e-09	-5.788593218958347e-09	0.9999986664681743	-1	0	0	1.0	3	0.0	0	0.6666666666666666	0	0	0	3	4	0	0.6666666666666666	3	2	4	0.4	1.0	0	0	0	0	0	0	0	0	0	0	0	-0.1	11
5417	0.026556814090484916	0.012879486136301639	0.012818193749743386	0.9764382370207401	-1	0	0	0.1	1	1.0	13	0.4166666666666667	0.7692307692307693	11	10	3	3	0	0.25	3	12	15	0.3333333333333333	0	0.2520451748243159	0.9077031582561361	0.48363919117292065	0.924056157738047	0.7253603895098379	0.9342711474659653	0.9292249062551273	0.9227020042568259	0.18181818181818182	0.18181818181818182	0.0	0.012818193749743386	32
4835	0.027425381874288123	0.012697880089892682	0.012656284675574265	0.9752793118089172	-1	0	0	0.1	1	1.0	13	0.4166666666666667	0.7692307692307693	11	10	3	3	0	0.25	3	12	15	0.3333333333333333	0	0.23746589298113657	0.908900100137854	0.48363919117292065	0.924056157738047	0.7253603895098379	0.9354393320456966	0.9292249062551273	0.9234959476751327	0.18181818181818182	0.18181818181818182	0.0	0.012656284675574265	44
4455	0.035390624179745096	0.0039149265789813195	0.0038799956644155393	0.9272840996626338	-1	0	0	0.2	2	0.8461538461538461	11	0.3	0.7692307692307693	12	10	2	1	0	0.5	10	5	15	0.16666666666666666	0	0.5189411188583641	0.9180411558540377	0.15537925406168082	0.9072524907219603	0.6856759799339515	0.880073434857169	0.9295044793506766	0.9029023206386544	1.0	0.25	0.0	0.0038799956644155393	7
22	7.783736728850754e-09	7.688916557237479e-09	6.618339814791141e-09	0.9999991568274634	-1	0	0	1.0	1	0	0	1.0	0	0	0	1	1	0	0.5	1	2	2	0.16666666666666666	0	0	0	0	0	0	0	0	0	0	0	0	-0.1	11
5324	0.025875590885326406	0.013011558566508255	0.012957317527400135	0.9756508288140633	-1	0	0	0.1	1	1.0	13	0.4166666666666667	0.7692307692307693	11	10	3	3	0	0.25	3	12	15	0.3333333333333333	0	0.2520451748243159	0.9077031582561361	0.48363919117292065	0.924056157738047	0.7253603895098379	0.9372822395357486	0.9292249062551273	0.9238849815594962	0.18181818181818182	0.2727272727272727	0.0	0.012957317527400135	22
3618	0.05392244916625448	0.015068301029848052	0.006236804395387009	0.6342026382476704	-1	0	0	0.1	1	1.0	13	0.38461538461538464	0.8461538461538461	12	11	2	1	0	0.23076923076923078	3	13	15	0.14285714285714285	0	0.2520451748243159	0.9171432599821944	0.48363919117292065	0.9186324839464957	0.7253603895098379	0.9448817556881712	0.9332841668053159	0.9280120878219548	1.0	0.25	0.0	0.006236804395387009	9
5338	0.02667400353293239	0.012271441371907483	0.012195932354263476	0.975922286549422	-1	0	0	0.1	1	1.0	13	0.4166666666666667	0.7692307692307693	11	10	3	3	0	0.25	3	12	15	0.3333333333333333	0	0.23746589298113657	0.908900100137854	0.48363919117292065	0.924056157738047	0.7253603895098379	0.9361199262687109	0.9292249062551273	0.9237622344322587	0.2727272727272727	0.18181818181818182	0.0	0.012195932354263476	30
3995	0.02485168974733029	0.004161047564775464	0.001521578266982538	0.9746640464129428	-1	0	0	0.1	1	1.0	13	0.4166666666666667	0.7692307692307693	11	10	3	3	0	0.25	3	12	15	0.3333333333333333	0	0.23746589298113657	0.908900100137854	0.48363919117292065	0.9224135084582555	0.7253603895098379	0.9372822395357486	0.9292249062551273	0.9236782741177592	0.18181818181818182	0.2727272727272727	0.0	0.001521578266982538	5
4006	0.02536831760657894	0.011615941707640217	0.008428207054207605	0.9763972562203269	-1	0	0	0.1	1	1.0	13	1.0	0.7692307692307693	11	10	3	1	0	0.06666666666666667	1	15	15	0.1111111111111111	0	0.2520451748243159	0.9216903452438705	0.3047436797718954	0.956020493486505	0.730006840848991	0.9574931476175016	0.9441615214761644	0.9471708194601729	1.0	0.18181818181818182	0.0	0.008428207054207605	17
5052	0.041509912986592234	0.008724448179212169	0.006368725252789121	0.9731640914895099	-1	0	0	0.1111111111111111	1	1.0	11	0.5416666666666666	0.5454545454545454	6	6	6	4	0	0.6666666666666666	6	4	13	0.25	0	0.1687329464905683	0.6711267770159078	0.48363919117292065	0.9284657526542306	0.7253603895098379	0.9105299505732792	0.942710562103414	0.8659470146868399	0.3333333333333333	0.5	0.0	0.006368725252789121	7
5501	0.026629056791376192	0.013038737884468792	0.013003335613020259	0.9763240176636487	-1	0	0	0.1	1	1.0	13	0.4166666666666667	0.7692307692307693	11	10	3	3	0	0.25	3	12	15	0.3333333333333333	0	0.2520451748243159	0.9077031582561361	0.48363919117292065	0.924056157738047	0.7253603895098379	0.9372822395357486	0.9292249062551273	0.9238849815594962	0.18181818181818182	0.2727272727272727	0.0	0.013003335613020259	26
4025	0.023536299063799764	0.007869854510005096	0.00761244971390656	0.9798226678235903	-1	0	0	0.1	1	1.0	13	0.4166666666666667	0.7692307692307693	11	10	3	3	0	0.25	3	12	15	0.3333333333333333	0	0.23746589298113657	0.908900100137854	0.48363919117292065	0.927509235583711	0.7253603895098379	0.8912185303470349	0.8989455097525123	0.9103179727365254	0.18181818181818182	0.2727272727272727	0.0	0.00761244971390656	4
1187	0.02484506769316243	0.0031631043398780254	0.002798379260122065	0.9004305850575275	-1	0	0	0.5	5	0.5384615384615384	7	0.26785714285714285	0.5384615384615384	11	7	3	3	0	0.875	8	7	15	0.5	0.15384615384615385	0.9373155554811069	0.7450266488740193	0.5214094491487187	0.9438805805962066	0.7423204035938454	0.9119226076828405	0.8615035560859808	0.8886843890862598	0.18181818181818182	0.09090909090909091	0.0	0.002798379260122065	78
4236	0.023910475044156183	0.005710786463999272	0.0009730508730439809	0.9356559954412085	-1	0	0	0.125	1	1.0	10	0.4	0.9	9	9	2	6	0	0.3	10	3	12	0.75	0	0.2520451748243159	0.9215054014649406	0.48363919117292065	0.9655343926183929	0.794323108709104	0.9003978240935236	0.9465749266937752	0.9349771754958618	0.1111111111111111	0.4444444444444444	0.0	0.0009730508730439809	4
3645	0.020823950905986113	0.004394588720756582	0.002981814131660316	0.9801767885471128	-1	0	0	0.1	1	1.0	13	1.0	0.7692307692307693	10	10	4	1	0	0.06666666666666667	1	15	15	0.08333333333333333	0	0.2520451748243159	0.9287142293381677	0.28771974460923216	0.9518025394919472	0.7621649747790474	0.9581056952892413	0.9453807824381435	0.947515294323131	1.0	0.4	0.0	0.002981814131660316	3
2985	0.020388571376555635	0.011333651925087484	0.009062944197711838	0.980027800716991	-1	0	0	0.125	1	1.0	10	1.0	0.9	9	9	2	3	0	0.08333333333333333	1	12	12	0.375	0	0.2520451748243159	0.9252772889823003	0.48363919117292065	0.9404043966017461	0.7253603895098379	0.9497865507031705	0.9371263639673667	0.9392509156446847	0.1111111111111111	0.3333333333333333	0.0	0.009062944197711838	15
4792	0.027187421007397017	0.012513936357657162	0.012388625815698918	0.9752146180932741	-1	0	0	0.1	1	1.0	13	0.4166666666666667	0.7692307692307693	11	10	3	3	0	0.25	3	12	15	0.3333333333333333	0	0.23746589298113657	0.908900100137854	0.48363919117292065	0.924056157738047	0.7253603895098379	0.9372822395357486	0.9292249062551273	0.9242211617938016	0.18181818181818182	0.2727272727272727	0.0	0.012388625815698918	64
4023	0.048929870723907594	0.0029588048012125804	0.0013201761918344085	0.9172163002839953	-1	0	0	0.1	1	1.0	13	0.375	0.8461538461538461	11	11	3	1	0	0.4	10	4	15	0.1	0	0.2520451748243159	0.9026330595549917	0.48363919117292065	0.9347808725231992	0.7253603895098379	0.9561442382156158	0.9323241596291063	0.9344491152641627	1.0	0.2727272727272727	0.0	0.0013201761918344085	3
1493	0.029111055180571253	0.0062582991882983085	0.004188833064021617	0.9722335592152885	-1	0	0	0.2	2	0.8461538461538461	11	0.3409090909090909	0.7692307692307693	12	10	2	1	0	0.36363636363636365	4	11	15	0.16666666666666666	0	0.2896933062787352	0.8739431089516638	0.33638921120839627	0.9345060566513302	0.4955376702499539	0.9186918592275578	0.909738525128636	0.9121106233200343	1.0	0.25	0.0	0.004188833064021617	40
28	0.01885991434253168	0.005958210880137847	-0.0042237667749867565	0.9470642112257169	-1	0	0	0.5	4	0.5	5	0.42857142857142855	0.4	5	4	6	7	0	0.5714285714285714	4	7	12	0.4666666666666667	0.25	0.8186266784966335	0.6277341864976547	0.879937234544097	0.7919712480172211	0.3818913085626671	0.7739351445730089	0.9260629472642633	0.7369174203830635	0.2	0.6	0.5653782011672103	-0.0004223766774986757	24
2780	0.02690280424921318	0.011484826770406499	0.011205441559269792	0.9757737219891356	-1	0	0	0.1	1	1.0	13	0.3125	0.8461538461538461	12	11	2	1	0	0.3333333333333333	4	12	15	0.14285714285714285	0	0.2520451748243159	0.9157002743535696	0.48363919117292065	0.9465891966039285	0.7253603895098379	0.9474449797086425	0.9404735749582976	0.9380431029678113	1.0	0.25	0.0	0.011205441559269792	29
5341	0.027713294486366936	0.012279749443725488	0.012234801252541092	0.9752096606405876	-1	0	0	0.1	1	1.0	13	0.4166666666666667	0.7692307692307693	11	10	3	3	0	0.25	3	12	15	0.3333333333333333	0	0.23746589298113657	0.908900100137854	0.48363919117292065	0.924056157738047	0.7253603895098379	0.9372822395357486	0.9292249062551273	0.9242211617938016	0.18181818181818182	0.2727272727272727	0.0	0.012234801252541092	24
3835	0.031905231864722286	0.0024800872427629015	0.002129559243693643	0.9611757177264755	-1	0	0	0.1	1	1.0	13	0.3125	0.8461538461538461	11	11	3	2	0	0.3333333333333333	4	12	15	0.2	0	0.2520451748243159	0.910294955646959	0.2878849732198047	0.9672186132247853	0.794323108709104	0.93546401180387	0.952762469360462	0.9422351817340228	0.5454545454545454	0.36363636363636365	0.0	0.002129559243693643	3
636	0.0010659200623738708	0.00024567734935371834	0.00024567161481327547	0.9965711028452232	-1	0	0	1.0	1	0	0	1.0	0	1	0	0	1	0	0.5	1	2	2	0.3333333333333333	0	0	0	0	0	0	0	0	0	0	0	0	0.00024567161481327547	53
5511	0.030729596214043756	0.0015687037018285877	0.0014126811784892918	0.9727081569413942	-1	0	0	0.1	1	1.0	13	0.4166666666666667	0.7692307692307693	11	10	3	3	0	0.25	3	12	15	0.3333333333333333	0	0.2688557940876518	0.8892762137742903	0.48363919117292065	0.924056157738047	0.7253603895098379	0.9354393320456966	0.9282334228356252	0.9182286583369128	0.18181818181818182	0.09090909090909091	0.0	0.0014126811784892918	0
5403	0.025864958270671583	0.009879695028342734	0.009588256746824361	0.9753471831112113	-1	0	0	0.1111111111111111	1	1.0	11	0.3939393939393939	0.8181818181818182	9	9	3	4	0	0.2727272727272727	3	11	13	0.4	0	0.23746589298113657	0.9179084996530956	0.2706958094465689	0.960213705904127	0.7253603895098379	0.9257674056454832	0.9525770380691442	0.9374446197452467	0.2222222222222222	0.3333333333333333	0.0	0.009588256746824361	9
2102	0.04013017405934486	0.008415730537794876	0.008383827071099947	0.952693708487071	-1	0	0	0.1	1	1.0	13	0.3	0.7692307692307693	11	10	3	2	0	0.5	5	10	15	0.2222222222222222	0	0.2688557940876518	0.8952899304316427	0.48363919117292065	0.9380995054328638	0.6143943215379959	0.9333278633751809	0.9282334228356252	0.9242177214727597	0.5454545454545454	0.2727272727272727	0.0	0.008383827071099947	16
2895	0.02451704550221955	0.012215745171853079	0.011211893175900597	0.9763526691707415	-1	0	0	0.1	1	1.0	12	0.3888888888888889	0.8333333333333334	10	10	3	2	0	0.25	3	12	14	0.2	0	0.24475553390272625	0.9169163504174355	0.48363919117292065	0.9320826509092556	0.7253603895098379	0.9434901617794812	0.9332841668053159	0.9316186329337292	0.55	0.3	0.0	0.011211893175900597	20
1139	0.0008195733610540796	0.000720408890183372	0.000720358517618642	0.9894371524207619	-1	0	0	0.5	1	1.0	1	1.0	1.0	1	1	1	0	0	0.3333333333333333	1	3	3	0.0	0	0.6143271704865685	0.5	0.9105287746951152	0.5	0.6300066302440346	0.5	0.7958989802734234	0.5	0	0	0.0	0.000720358517618642	34
302	3.0906662480253554e-06	1.6335815707248144e-08	-8.474114737858171e-09	0.9999980374893236	-1	0	0	0.6666666666666666	2	0.5	1	0.6666666666666666	0	1	0	2	0	0	0.6666666666666666	3	2	4	0.0	0	0	0	0	0	0	0	0	0	0	0	0	-8.474114737858171e-10	16
5502	0.026575943395534	0.01308386775606744	0.012993219862285724	0.9760389078542903	-1	0	0	0.1	1	1.0	13	0.4166666666666667	0.7692307692307693	11	10	3	3	0	0.25	3	12	15	0.3333333333333333	0	0.2520451748243159	0.9077031582561361	0.48363919117292065	0.924056157738047	0.7253603895098379	0.9372822395357486	0.9292249062551273	0.9238849815594962	0.18181818181818182	0.2727272727272727	0.0	0.012993219862285724	96
1076	0.02090377288890714	0.004347781826304607	-0.004247220842533293	0.9857646771627793	-1	0	0	0.375	3	0.6	6	0.5	0.5	7	5	4	0	0	0.375	3	8	12	0.0	0.5	0.4183606592151614	0.8659652340425349	0.7576923918137889	0.9538770523502074	0.36694913899382076	0.7569188223920726	0.8457347499989813	0.8818718567411247	0	0	0.0	-0.00042472208425332924	1
2005	0.047209329304768476	0.010923038326859253	0.010877660471299738	0.9512876693792055	-1	0	0	0.1	1	1.0	13	0.2777777777777778	0.7692307692307693	11	10	3	2	0	0.6666666666666666	6	9	15	0.2222222222222222	0	0.23746589298113657	0.8824689944370552	0.48363919117292065	0.9450694653084725	0.7253603895098379	0.9264066796715922	0.9375040583428258	0.9216266692751035	0.6363636363636364	0.18181818181818182	0.0	0.010877660471299738	18
4388	0.024574690269034125	0.007739658749881887	0.006660362512167967	0.9808825127834895	-1	0	0	0.1	1	1.0	13	0.4166666666666667	0.7692307692307693	11	10	3	3	0	0.25	3	12	15	0.3333333333333333	0	0.23746589298113657	0.908900100137854	0.42121304970791684	0.9213780602368258	0.7253603895098379	0.9372822395357486	0.9286167382067155	0.9233396579523586	0.18181818181818182	0.2727272727272727	0.0	0.006660362512167967	3
2347	0.02641338777749315	0.011361181958481936	0.010776385238897368	0.9750652932543744	-1	0	0	0.1	1	1.0	13	0.3125	0.8461538461538461	12	11	2	1	0	0.3333333333333333	4	12	15	0.14285714285714285	0	0.2520451748243159	0.9178877917819361	0.48363919117292065	0.9465891966039285	0.7253603895098379	0.9474449797086425	0.9404735749582976	0.9385963528939616	1.0	0.25	0.0	0.010776385238897368	23
3001	0.02670321626094697	0.012410033472908519	0.01148347449664402	0.9738219994958336	-1	0	0	0.1	1	1.0	13	0.3125	0.8461538461538461	12	11	2	1	0	0.3333333333333333	4	12	15	0.14285714285714285	0	0.2520451748243159	0.9157002743535696	0.48363919117292065	0.9486552207583717	0.7253603895098379	0.9474449797086425	0.9403340868703033	0.9388447048563975	1.0	0.16666666666666666	0.0	0.01148347449664402	26
1565	0.038068928268166144	0.010371408225212536	0.00986191585089868	0.9569825050768548	-1	0	0	0.1	1	1.0	12	0.3111111111111111	0.75	10	9	3	3	0	0.5555555555555556	5	9	14	0.3333333333333333	0	0.24475553390272625	0.8993077918740859	0.48363919117292065	0.9518483675971336	0.7253603895098379	0.9325164433556247	0.9406532573554592	0.9308532223484434	0.1	0.3	0.0	0.00986191585089868	85
833	0.0012779666879730125	0.0009233255940796905	0.0009212129397823952	0.9879626832314586	-1	0	0	0.3333333333333333	1	1.0	2	0.6666666666666666	0.5	1	1	2	1	0	0.6666666666666666	2	3	4	0.125	0	0.6963035863755775	0.5	0.9105287746951152	0.5	0.6300066302440346	0.5	0.7680134774195796	0.5	1.0	0	0.0	0.0009212129397823952	15
2718	0.02670797321707077	0.012158349927552423	0.011552427784289903	0.9726147456790474	-1	0	0	0.1	1	1.0	13	0.3125	0.8461538461538461	12	11	2	1	0	0.3333333333333333	4	12	15	0.14285714285714285	0	0.2520451748243159	0.9178877917819361	0.48363919117292065	0.9486552207583717	0.7276836151794145	0.9265868930246384	0.9450032209183044	0.9322614999225485	1.0	0.08333333333333333	0.0	0.011552427784289903	20
90	6.052581319639471e-09	5.672384628675784e-09	4.686996170568008e-10	0.9999993896308279	-1	0	0	1.0	1	0	0	1.0	0	0	0	1	1	0	0.5	2	1	2	0.16666666666666666	0	0	0	0	0	0	0	0	0	0	0	0	-0.1	11
4126	0.026787433292506158	0.01255896825951297	0.012368699217608815	0.9752975607307142	-1	0	0	0.1	1	1.0	13	0.4166666666666667	0.7692307692307693	11	10	3	3	0	0.25	3	12	15	0.3333333333333333	0	0.23746589298113657	0.908900100137854	0.48363919117292065	0.924056157738047	0.7253603895098379	0.9354393320456966	0.9292249062551273	0.9234959476751327	0.18181818181818182	0.18181818181818182	0.0	0.012368699217608815	46
1906	0.03878516433365159	0.00991439250951975	0.00935651478499319	0.9568677857873654	-1	0	0	0.1	1	1.0	12	0.3111111111111111	0.75	10	9	3	3	0	0.5555555555555556	5	9	14	0.3333333333333333	0	0.24475553390272625	0.8993077918740859	0.48363919117292065	0.9518483675971336	0.6769669447799724	0.9279035210578532	0.9334840158001	0.9293125274324723	0.1	0.3	0.0	0.00935651478499319	18
3752	0.02324515248181155	0.012545027242438507	0.011563045852654823	0.9759546578581563	-1	0	0	0.1	1	1.0	12	0.3888888888888889	0.8333333333333334	10	10	3	3	0	0.25	3	12	14	0.3	0	0.24475553390272625	0.9169163504174355	0.48363919117292065	0.9320826509092556	0.7253603895098379	0.9434901617794812	0.9332841668053159	0.9316186329337292	0.1	0.3	0.0	0.011563045852654823	21
4451	0.02925498406044048	0.013348365943048416	0.013345205753261645	0.9764722878177513	-1	0	0	0.1	1	1.0	13	0.38461538461538464	0.8461538461538461	11	11	3	1	0	0.23076923076923078	3	13	15	0.1	0	0.2520451748243159	0.9100709343592568	0.48363919117292065	0.9415492561479133	0.7253603895098379	0.9452324384019828	0.9292249062551273	0.9338500736499046	1.0	0.2727272727272727	0.0	0.013345205753261645	21
4235	0.02664922288069979	0.012470414255521341	0.012396686333890575	0.9758755347367942	-1	0	0	0.1	1	1.0	13	0.4166666666666667	0.7692307692307693	11	10	3	3	0	0.25	3	12	15	0.3333333333333333	0	0.23746589298113657	0.908900100137854	0.48363919117292065	0.924056157738047	0.7253603895098379	0.9372822395357486	0.9292249062551273	0.9242211617938016	0.18181818181818182	0.2727272727272727	0.0	0.012396686333890575	29
485	0.0010606837129195938	0.00018788787627976728	0.00018788086241782373	0.9964026885829932	-1	0	0	1.0	1	0	0	1.0	0	1	0	0	1	0	0.5	1	2	2	0.3333333333333333	0	0	0	0	0	0	0	0	0	0	0	0	0.00018788086241782373	77
1945	0.026464617457989278	0.011842300919605097	0.010836915525705638	0.9736282716996306	-1	0	0	0.1	1	1.0	13	0.3125	0.8461538461538461	12	11	2	1	0	0.3333333333333333	4	12	15	0.14285714285714285	0	0.2520451748243159	0.9178877917819361	0.48363919117292065	0.9420149424421328	0.7253603895098379	0.9474449797086425	0.9404735749582976	0.9369032538932471	1.0	0.25	0.0	0.010836915525705638	33
4441	0.02593997646683834	0.01242108556643987	0.012222411219925119	0.976420885016467	-1	0	0	0.1	1	1.0	13	0.4166666666666667	0.7692307692307693	11	10	3	3	0	0.25	3	12	15	0.3333333333333333	0	0.23746589298113657	0.908900100137854	0.48363919117292065	0.924056157738047	0.7253603895098379	0.9324541620770979	0.9282334228356252	0.9223483548964835	0.18181818181818182	0.18181818181818182	0.0	0.012222411219925119	18
4419	0.024888230350465723	0.012729531131723804	0.011536202405692227	0.9808684401959686	-1	0	0	0.1	1	1.0	13	0.5357142857142857	0.8461538461538461	12	11	2	1	0	0.14285714285714285	2	14	15	0.14285714285714285	0	0.2520451748243159	0.9178877917819361	0.48363919117292065	0.9376698011711273	0.7253603895098379	0.954279001998931	0.9332841668053159	0.9382610321648777	1.0	0.25	0.0	0.011536202405692227	16
1079	0.000798096027126718	0.000761939045129506	0.0007618429190152591	0.9888076614166117	-1	0	0	0.5	1	1.0	1	1.0	1.0	1	1	1	1	0	0.3333333333333333	1	3	3	0.16666666666666666	0	0.6143271704865685	0.5	0.9105287746951152	0.5	0.6300066302440346	0.5	0.7958989802734234	0.5	1.0	0	0.0	0.0007618429190152591	15
687	0.04161989461656493	0.002348913626332703	0.0010008673230815373	0.9028774940486871	-1	0	0	0.2	2	0.8461538461538461	11	0.35714285714285715	0.6153846153846154	9	8	5	1	0	0.8571428571428571	7	6	15	0.07692307692307693	0	0.4213559008878084	0.9246316356576235	0.6054158287062871	0.8902684880392295	0.23490536328868844	0.9627182578946701	0.9378778263006962	0.9319635724102739	1.0	0.4444444444444444	0.0	0.0010008673230815373	98
2523	0.028571504539843036	0.011843375446112008	0.011814395663700456	0.9680944577886074	-1	0	0	0.1	1	1.0	13	0.3125	0.8461538461538461	11	11	3	1	0	0.3333333333333333	4	12	15	0.1	0	0.2520451748243159	0.9245803545165613	0.48363919117292065	0.9347808725231992	0.7253603895098379	0.9390949241159592	0.9371263639673667	0.9330686007607106	1.0	0.2727272727272727	0.0	0.011814395663700456	58
3959	0.027520770953058188	0.012486471197494017	0.012374377027712515	0.9753815690559422	-1	0	0	0.1	1	1.0	13	0.4166666666666667	0.7692307692307693	11	10	3	3	0	0.25	3	12	15	0.3333333333333333	0	0.23746589298113657	0.908900100137854	0.48363919117292065	0.924056157738047	0.7253603895098379	0.9372822395357486	0.9292249062551273	0.9242211617938016	0.18181818181818182	0.2727272727272727	0.0	0.012374377027712515	47
5386	0.026172084170783882	0.012668767140292936	0.012500148107235915	0.9760317293145221	-1	0	0	0.1	1	1.0	13	0.4166666666666667	0.7692307692307693	11	10	3	3	0	0.25	3	12	15	0.3333333333333333	0	0.2520451748243159	0.9077031582561361	0.48363919117292065	0.924056157738047	0.7253603895098379	0.9372822395357486	0.9292249062551273	0.9238849815594962	0.18181818181818182	0.2727272727272727	0.0	0.012500148107235915	17
2063	0.03986248143484008	0.01004612638385031	0.009756471480046477	0.9579818949500152	-1	0	0	0.1	1	1.0	12	0.3111111111111111	0.75	10	9	3	3	0	0.5555555555555556	5	9	14	0.3333333333333333	0	0.24475553390272625	0.8911650654564162	0.48363919117292065	0.9518483675971336	0.7253603895098379	0.9325164433556247	0.9406532573554592	0.9289662267977267	0.2	0.3	0.0	0.009756471480046477	14
1869	0.02725929337724008	0.012449138466018583	0.0105445536438782	0.9756649859454293	-1	0	0	0.125	1	1.0	10	0.375	0.7	8	7	3	3	0	0.5	4	8	12	0.3333333333333333	0	0.23746589298113657	0.7734411747240795	0.5808627414145372	0.9440695982662702	0.5862025193161798	0.8946527414684091	0.9213820895561953	0.8873916045832185	0.25	0.375	0.0	0.0105445536438782	17
2589	0.05949677725476992	0.0014625634174977658	-0.0013484224914678189	0.716921536142707	-1	0	0	0.1	1	1.0	13	0.3125	0.8461538461538461	12	11	2	1	0	0.3333333333333333	4	12	15	0.14285714285714285	0	0.40100738027125493	0.9126826776767755	0.48363919117292065	0.9084767266089927	0.7253603895098379	0.9374379246371227	0.9166381027541145	0.920537233339502	1.0	0.16666666666666666	0.0	-0.00013484224914678188	1
2535	0.020899784475545843	0.01177358479383113	0.009215792072606548	0.9784405042848934	-1	0	0	0.125	1	1.0	10	1.0	0.9	9	9	2	3	0	0.08333333333333333	1	12	12	0.375	0	0.2520451748243159	0.9252772889823003	0.48363919117292065	0.9404043966017461	0.7253603895098379	0.9508227536087724	0.9371263639673667	0.9396669089304762	0.1111111111111111	0.3333333333333333	0.0	0.009215792072606548	17
2739	0.02885496902608253	0.012618323589335513	0.012392528996305769	0.9704431812413513	-1	0	0	0.1	1	1.0	13	0.3125	0.8461538461538461	11	11	3	1	0	0.3333333333333333	4	12	15	0.1	0	0.2520451748243159	0.9245803545165613	0.48363919117292065	0.932621059599768	0.730006840848991	0.9032089451698203	0.9436533044938393	0.9209830554398152	1.0	0.2727272727272727	0.0	0.012392528996305769	74
5134	0.020958448777966324	0.011151704381184674	0.008605551615571562	0.9790730511581988	-1	0	0	0.125	1	1.0	10	1.0	0.9	9	9	2	2	0	0.08333333333333333	1	12	12	0.25	0	0.2520451748243159	0.9252772889823003	0.48363919117292065	0.9404043966017461	0.7253603895098379	0.9488866218707812	0.9367702149605047	0.9388940584248946	0.6111111111111112	0.2222222222222222	0.0	0.008605551615571562	17
358	3.4437170974747326e-06	5.400601278763421e-08	-4.9736120463228457e-08	0.9999990683784271	-1	0	0	1.0	1	0	0	1.0	0	1	0	0	0	0	0.5	2	1	2	0.0	0	0	0	0	0	0	0	0	0	0	0	0	-4.9736120463228455e-09	16
5320	0.026352152254547744	0.013057909739219418	0.013034594000990983	0.9758541230007056	-1	0	0	0.1	1	1.0	13	0.4166666666666667	0.7692307692307693	11	10	3	3	0	0.25	3	12	15	0.3333333333333333	0	0.2520451748243159	0.9077031582561361	0.48363919117292065	0.924056157738047	0.7253603895098379	0.9372822395357486	0.9292249062551273	0.9238849815594962	0.18181818181818182	0.2727272727272727	0.0	0.013034594000990983	72
4022	0.027254894482063623	0.012349729569165	0.011897121811992368	0.9751207264477201	-1	0	0	0.1	1	1.0	13	0.4166666666666667	0.7692307692307693	11	10	3	3	0	0.25	3	12	15	0.3333333333333333	0	0.23746589298113657	0.908900100137854	0.48363919117292065	0.924056157738047	0.7253603895098379	0.9372822395357486	0.9292249062551273	0.9242211617938016	0.18181818181818182	0.2727272727272727	0.0	0.011897121811992368	32
1795	0.03194274860388837	0.0037414063993067193	0.0036587421750110907	0.9672729714402328	-1	0	0	0.1	1	1.0	13	0.3125	0.8461538461538461	12	11	2	1	0	0.3333333333333333	4	12	15	0.14285714285714285	0	0.2520451748243159	0.9097424962359206	0.48363919117292065	0.9465891966039285	0.7253603895098379	0.9474449797086425	0.9347964458832376	0.9365777871518924	1.0	0.08333333333333333	0.0	0.0036587421750110907	8
[truncated: 4,491 more rows]
