# Supplementary material for: Environmental influences on evolvable robots
Source: PLoS One. 2020 May 29;15(5):e0233848. doi: 10.1371/journal.pone.0233848 (PMC7259730; doi:10.1371/journal.pone.0233848)
Supplement: S1 Dataset — (ZIP) [file pone.0233848.s003.zip › data_plosone/snapshots_ids_seasonal_tilted_19.tsv]

generation	robot_id
106	5088
106	5136
106	3480
106	4817
106	5312
106	5264
106	5319
106	5339
106	5371
106	4928
106	5314
106	5260
106	5382
106	4978
106	4923
106	5115
106	5297
106	5215
106	5316
106	5184
106	5261
106	5299
106	5394
106	5309
106	5167
106	5376
106	4873
106	5352
106	5146
106	5366
106	5327
106	4966
106	5320
106	5213
106	5386
106	5290
106	5378
106	4619
106	5318
106	5063
106	5384
106	5252
106	5399
106	5131
106	5220
106	5348
106	4791
106	5354
106	5381
106	5370
106	5380
106	5029
106	5221
106	4304
106	5192
106	5111
106	5024
106	5200
106	5281
106	5337
106	5255
106	5393
106	5361
106	4980
106	4680
106	5205
106	5372
106	4793
106	5138
106	5090
106	5153
106	5392
106	5364
106	5305
106	4893
106	5168
106	4238
106	5044
106	4831
106	5389
106	4984
106	5006
106	5119
106	5359
106	5317
106	5306
106	5241
106	5196
106	5235
106	4692
106	5055
106	5336
106	5009
106	4843
106	5351
106	5097
106	5193
106	5356
106	4832
106	4922
72	3326
72	3446
72	3654
72	3678
72	3417
72	3480
72	2629
72	3558
72	3624
72	3668
72	3184
72	3665
72	3358
72	3634
72	3667
72	3611
72	3637
72	3551
72	3685
72	3459
72	3691
72	3657
72	3644
72	3053
72	3498
72	3601
72	3411
72	3676
72	3491
72	3563
72	3666
72	3681
72	3054
72	3180
72	3596
72	3396
72	3621
72	3526
72	3190
72	3613
72	3419
72	3361
72	3639
72	3609
72	3581
72	3570
72	3120
72	3458
72	3684
72	3642
72	3653
72	3383
72	3652
72	3606
72	3454
72	3594
72	3687
72	3622
72	3024
72	3646
72	3614
72	3077
72	3211
72	3584
72	3675
72	3278
72	3433
72	3695
72	3539
72	3682
72	3485
72	3580
72	3616
72	3593
72	3638
72	3625
72	3520
72	3673
72	3650
72	3599
72	3699
72	3659
72	3630
72	3605
72	2729
72	3632
72	3340
72	3694
72	3255
72	3617
72	3660
72	3598
72	3451
72	3206
72	3562
72	3518
72	3390
72	3378
72	3672
72	3508
50	2414
50	2507
50	2485
50	2288
50	2560
50	2554
50	2501
50	2290
50	2576
50	2419
50	2318
50	1975
50	2558
50	2556
50	2559
50	2541
50	2568
50	2592
50	2168
50	2447
50	2502
50	2405
50	2428
50	2577
50	2542
50	2392
50	2504
50	2600
50	2367
50	2488
50	2585
50	2581
50	2496
50	2441
50	2544
50	2151
50	2596
50	2039
50	2516
50	2416
50	2240
50	2080
50	2408
50	2570
50	2548
50	2399
50	2595
50	2370
50	2455
50	2339
50	2352
50	2481
50	2407
50	2492
50	2490
50	2550
50	2569
50	2358
50	2438
50	2532
50	2432
50	2523
50	2327
50	2344
50	2575
50	2509
50	2495
50	2249
50	2462
50	2506
50	2475
50	2167
50	2522
50	2599
50	2114
50	2105
50	2551
50	2275
50	2574
50	2565
50	2255
50	2493
50	2289
50	2466
50	2567
50	2527
50	2519
50	2586
50	2096
50	2349
50	2446
50	2593
50	2543
50	1964
50	2409
50	1990
50	2452
50	2562
50	2572
50	2583
74	3326
74	3446
74	3757
74	3734
74	3704
74	3731
74	3417
74	3769
74	3480
74	2629
74	3798
74	3558
74	3761
74	3783
74	3358
74	3634
74	3667
74	3637
74	3551
74	3685
74	3760
74	3459
74	3657
74	3053
74	3498
74	3601
74	3676
74	3491
74	3666
74	3773
74	3681
74	3396
74	3621
74	3526
74	3772
74	3613
74	3787
74	3361
74	3639
74	3751
74	3739
74	3581
74	3570
74	3120
74	3458
74	3752
74	3728
74	3756
74	3758
74	3768
74	3383
74	3606
74	3454
74	3792
74	3788
74	3622
74	3024
74	3796
74	3750
74	3077
74	3725
74	3747
74	3675
74	3793
74	3705
74	3433
74	3695
74	3539
74	3776
74	3784
74	3485
74	3580
74	3593
74	3638
74	3673
74	3723
74	3599
74	3778
74	3745
74	3659
74	3605
74	2729
74	3632
74	3340
74	3694
74	3255
74	3617
74	3727
74	3759
74	3451
74	3206
74	3562
74	3518
74	3378
74	3797
74	3789
74	3774
74	3712
74	3782
74	3508
60	2847
60	2834
60	3070
60	2962
60	3097
60	2629
60	2501
60	2290
60	2558
60	2917
60	3026
60	2978
60	3069
60	3080
60	3008
60	3029
60	2958
60	2890
60	3022
60	3053
60	2999
60	2879
60	3074
60	3086
60	2893
60	3007
60	3087
60	3017
60	2947
60	3054
60	2946
60	2997
60	3015
60	2730
60	3057
60	2988
60	3089
60	2897
60	2778
60	2718
60	2914
60	2855
60	2839
60	3011
60	2918
60	3100
60	3076
60	3014
60	3056
60	3091
60	3083
60	2772
60	2871
60	3021
60	3071
60	3005
60	3061
60	3003
60	3024
60	3077
60	3079
60	2856
60	2770
60	3038
60	2826
60	2795
60	3042
60	2609
60	2841
60	3002
60	2793
60	2599
60	3093
60	2806
60	2873
60	2704
60	3090
60	2729
60	3099
60	3023
60	3062
60	2913
60	2899
60	3052
60	2941
60	3013
60	3044
60	2743
60	3084
60	3033
60	2956
60	2954
60	2975
60	2981
60	3073
60	2990
60	3075
60	2884
60	3082
60	2974
109	5548
109	4817
109	5434
109	5451
109	5515
109	4928
109	5463
109	5476
109	5314
109	5506
109	5428
109	5498
109	5382
109	5513
109	5453
109	4923
109	5115
109	5215
109	5316
109	5261
109	5455
109	5167
109	5376
109	5529
109	5352
109	5501
109	5416
109	5495
109	5411
109	5320
109	5409
109	5503
109	5290
109	5471
109	5546
109	4619
109	5482
109	5318
109	5063
109	5530
109	5384
109	5502
109	5252
109	5507
109	5531
109	5354
109	5381
109	5534
109	5484
109	5029
109	5221
109	5192
109	5517
109	5508
109	5024
109	5200
109	5512
109	5281
109	5337
109	5255
109	5393
109	5361
109	5425
109	5514
109	5509
109	5372
109	5544
109	4793
109	5090
109	5392
109	5462
109	4893
109	4238
109	5436
109	5443
109	4831
109	5516
109	5499
109	5549
109	5006
109	5486
109	5543
109	5317
109	5480
109	5537
109	5456
109	5494
109	5542
109	5241
109	5196
109	5055
109	5336
109	5351
109	5406
109	5097
109	5430
109	5492
109	5481
109	5532
109	5528
76	3446
76	3876
76	3734
76	3885
76	3704
76	3731
76	3808
76	3480
76	2629
76	3798
76	3878
76	3558
76	3806
76	3899
76	3634
76	3667
76	3637
76	3551
76	3685
76	3459
76	3850
76	3498
76	3601
76	3491
76	3773
76	3681
76	3396
76	3831
76	3526
76	3772
76	3874
76	3867
76	3751
76	3815
76	3739
76	3570
76	3120
76	3838
76	3851
76	3758
76	3768
76	3383
76	3606
76	3454
76	3871
76	3788
76	3622
76	3866
76	3883
76	3839
76	3873
76	3747
76	3881
76	3433
76	3884
76	3695
76	3539
76	3875
76	3820
76	3832
76	3841
76	3776
76	3485
76	3580
76	3880
76	3879
76	3804
76	3673
76	3745
76	3659
76	3891
76	3605
76	2729
76	3632
76	3834
76	3819
76	3887
76	3895
76	3855
76	3255
76	3840
76	3727
76	3845
76	3860
76	3451
76	3206
76	3562
76	3518
76	3803
76	3863
76	3378
76	3797
76	3864
76	3900
76	3774
76	3712
76	3857
76	3836
76	3782
76	3508
30	869
30	1362
30	1599
30	1461
30	182
30	1600
30	1543
30	1381
30	1562
30	1559
30	1370
30	1577
30	1420
30	1549
30	1510
30	1074
30	1575
30	1258
30	1333
30	1432
30	1379
30	1553
30	1404
30	1576
30	1556
30	1509
30	1498
30	1390
30	1408
30	1542
30	1346
30	1306
30	1501
30	1563
30	1219
30	1313
30	1545
30	1536
30	1352
30	1529
30	1485
30	1342
30	1289
30	1518
30	1484
30	1539
30	1504
30	1385
30	1467
30	1425
30	1552
30	1491
30	1409
30	1583
30	1582
30	1480
30	1410
30	1572
30	1580
30	1589
30	1507
30	1526
30	1503
30	1585
30	1255
30	1506
30	1566
30	1569
30	1554
30	1401
30	1590
30	1558
30	1349
30	1096
30	1327
30	1514
30	1437
30	1524
30	1465
30	1290
30	1280
30	1505
30	1438
30	1208
30	1571
30	1253
30	1595
30	1511
30	1519
30	1541
30	1478
30	1462
30	1314
30	1555
30	1565
30	1598
30	1573
30	1584
30	1474
30	1494
71	3326
71	3446
71	3479
71	3417
71	3480
71	2629
71	3558
71	3624
71	3184
71	3358
71	3634
71	3611
71	3637
71	3551
71	3472
71	3459
71	3531
71	3644
71	3053
71	3498
71	3601
71	3411
71	3491
71	3464
71	3563
71	3535
71	3054
71	3180
71	3596
71	3396
71	3621
71	3526
71	3190
71	3613
71	3222
71	3419
71	3361
71	3639
71	3427
71	3609
71	3581
71	3570
71	3120
71	3458
71	3642
71	3100
71	3383
71	3606
71	3454
71	3594
71	3622
71	3623
71	3024
71	3646
71	3614
71	3077
71	3221
71	3640
71	3211
71	3578
71	3584
71	3278
71	3553
71	3433
71	3539
71	3615
71	3485
71	3580
71	3647
71	3616
71	3593
71	3638
71	3625
71	3576
71	3631
71	3520
71	3650
71	3599
71	3466
71	2873
71	3630
71	3605
71	2729
71	3632
71	3340
71	3291
71	3255
71	3617
71	3258
71	3598
71	3451
71	3206
71	3562
71	3518
71	3390
71	3378
71	3636
71	3297
71	3512
71	3508
54	2675
54	2629
54	2554
54	2501
54	2290
54	2576
54	2419
54	2602
54	2710
54	2558
54	2568
54	2621
54	2625
54	2758
54	2682
54	2542
54	2768
54	2658
54	2367
54	2596
54	2039
54	2730
54	2727
54	2416
54	2775
54	2766
54	2765
54	2605
54	2778
54	2718
54	2636
54	2666
54	2732
54	2639
54	2623
54	2595
54	2772
54	2339
54	2749
54	2783
54	2680
54	2603
54	2754
54	2550
54	2569
54	2780
54	2649
54	2633
54	2627
54	2358
54	2737
54	2770
54	2740
54	2438
54	2745
54	2610
54	2532
54	2432
54	2523
54	2327
54	2344
54	2739
54	2685
54	2795
54	2509
54	2609
54	2769
54	2249
54	2705
54	2779
54	2688
54	2793
54	2599
54	2657
54	2763
54	2669
54	2704
54	2784
54	2275
54	2574
54	2729
54	2788
54	2493
54	2289
54	2708
54	2567
54	2735
54	2753
54	2773
54	2789
54	2761
54	2630
54	2096
54	2699
54	2743
54	2787
54	2722
54	2618
54	2757
54	2731
108	4817
108	5434
108	5451
108	5490
108	4928
108	5463
108	5476
108	5314
108	5428
108	5498
108	5382
108	5457
108	4978
108	5453
108	4923
108	5115
108	5475
108	5215
108	5316
108	5261
108	5455
108	5167
108	5376
108	4873
108	5352
108	5146
108	5416
108	5495
108	4966
108	5411
108	5320
108	5409
108	5290
108	5417
108	5471
108	4619
108	5482
108	5318
108	5063
108	5466
108	5384
108	5252
108	5399
108	5354
108	5381
108	5380
108	5484
108	5029
108	5221
108	5192
108	5024
108	5200
108	5281
108	5491
108	5337
108	5255
108	5393
108	5361
108	5483
108	5450
108	5478
108	5425
108	5372
108	5427
108	4793
108	5090
108	5392
108	5462
108	5305
108	5452
108	4893
108	4238
108	5436
108	5443
108	4831
108	5499
108	5496
108	5468
108	5006
108	5426
108	5486
108	5317
108	5480
108	5456
108	5494
108	5420
108	5241
108	5196
108	5055
108	5336
108	4843
108	5351
108	5406
108	5097
108	5430
108	5492
108	5481
108	5193
108	4832
108	5473
34	1787
34	1694
34	1676
34	1760
34	1629
34	1756
34	1784
34	1562
34	1747
34	1790
34	1759
34	1767
34	1696
34	1726
34	1741
34	1630
34	1765
34	1333
34	1714
34	1379
34	1708
34	1650
34	1645
34	1761
34	1660
34	1616
34	1498
34	1408
34	1684
34	1728
34	1773
34	1737
34	1778
34	1563
34	1219
34	1536
34	1716
34	1722
34	1634
34	1763
34	1689
34	1626
34	1738
34	1799
34	1342
34	1692
34	1656
34	1674
34	1742
34	1791
34	1667
34	1425
34	1659
34	1748
34	1552
34	1690
34	1750
34	1758
34	1789
34	1797
34	1781
34	1572
34	1779
34	1507
34	1706
34	1618
34	1792
34	1735
34	1554
34	1705
34	1401
34	1734
34	1590
34	1670
34	1719
34	1786
34	1794
34	1739
34	1798
34	1280
34	1505
34	1771
34	1623
34	1703
34	1707
34	1732
34	1753
34	1780
34	1695
34	1644
34	1752
34	1712
34	1800
34	1777
34	1721
34	1598
34	1573
34	1654
34	1635
34	1474
0	67
0	78
0	27
0	40
0	44
0	66
0	95
0	21
0	37
0	58
0	52
0	15
0	92
0	84
0	53
0	12
0	41
0	91
0	77
0	38
0	64
0	19
0	85
0	49
0	45
0	86
0	35
0	88
0	70
0	80
0	17
0	23
0	57
0	39
0	62
0	22
0	29
0	4
0	76
0	25
0	61
0	60
0	81
0	73
0	72
0	89
0	51
0	3
0	11
0	24
0	10
0	33
0	56
0	75
0	59
0	43
0	47
0	32
0	74
0	90
0	99
0	7
0	1
0	5
0	26
0	13
0	71
0	31
0	63
0	54
0	100
0	6
0	96
0	82
0	48
0	83
0	79
0	69
0	87
0	46
0	18
0	20
0	94
0	16
0	36
0	14
0	34
0	9
0	28
0	68
0	98
0	93
0	30
0	97
0	55
0	65
0	50
0	8
0	42
0	2
87	4385
87	4425
87	4373
87	3704
87	3480
87	4411
87	4150
87	3878
87	4320
87	4346
87	4450
87	3980
87	4187
87	4158
87	4295
87	4408
87	4216
87	4448
87	3459
87	4267
87	4357
87	4428
87	3985
87	4098
87	4383
87	3396
87	4285
87	4336
87	4296
87	3997
87	3919
87	4365
87	4429
87	4412
87	4306
87	4353
87	4206
87	4442
87	3120
87	3838
87	4199
87	4431
87	4271
87	4377
87	3788
87	4052
87	4304
87	4437
87	4360
87	4375
87	4407
87	4366
87	4446
87	4409
87	4143
87	4413
87	4051
87	4344
87	4387
87	4438
87	4435
87	4405
87	4315
87	3539
87	4364
87	4293
87	4372
87	4420
87	4423
87	4155
87	3954
87	4445
87	4311
87	3804
87	3673
87	4358
87	4238
87	4422
87	4298
87	4414
87	2729
87	4401
87	4400
87	4434
87	4221
87	4322
87	4354
87	4087
87	3518
87	4314
87	4410
87	4398
87	4417
87	4239
87	4391
87	4307
87	4369
87	4195
87	4234
87	4113
51	2617
51	2414
51	2507
51	2485
51	2288
51	2629
51	2554
51	2501
51	2290
51	2576
51	2419
51	2602
51	2318
51	1975
51	2558
51	2559
51	2541
51	2568
51	2168
51	2447
51	2621
51	2625
51	2428
51	2577
51	2631
51	2542
51	2645
51	2628
51	2600
51	2367
51	2585
51	2441
51	2607
51	2544
51	2151
51	2635
51	2596
51	2039
51	2606
51	2416
51	2605
51	2636
51	2080
51	2639
51	2623
51	2570
51	2548
51	2619
51	2611
51	2399
51	2595
51	2637
51	2455
51	2339
51	2352
51	2614
51	2603
51	2642
51	2490
51	2550
51	2569
51	2649
51	2633
51	2627
51	2358
51	2438
51	2610
51	2532
51	2432
51	2523
51	2327
51	2344
51	2575
51	2509
51	2609
51	2249
51	2462
51	2506
51	2522
51	2599
51	2114
51	2105
51	2644
51	2275
51	2574
51	2493
51	2289
51	2466
51	2567
51	2519
51	2630
51	2096
51	2349
51	2446
51	2593
51	2618
51	2409
51	1990
51	2562
51	2583
79	4045
79	3446
79	3704
79	3808
79	3480
79	2629
79	3878
79	3986
79	3952
79	3980
79	4040
79	4027
79	3667
79	4037
79	3965
79	3637
79	3459
79	3956
79	3923
79	3941
79	4038
79	4026
79	3985
79	3396
79	3526
79	3969
79	3997
79	3970
79	3919
79	4030
79	3751
79	3739
79	3570
79	3120
79	4014
79	3838
79	4021
79	3851
79	3939
79	3383
79	3606
79	3454
79	4009
79	3788
79	3873
79	4044
79	3921
79	3747
79	4033
79	3959
79	3881
79	3884
79	4023
79	4004
79	3964
79	3539
79	4046
79	3972
79	3820
79	4000
79	4032
79	3485
79	4035
79	3954
79	3975
79	3804
79	3673
79	3912
79	4048
79	3983
79	3745
79	3659
79	3891
79	2729
79	3834
79	3887
79	4024
79	4036
79	3255
79	3840
79	4029
79	3996
79	3945
79	4043
79	4028
79	3562
79	3940
79	4016
79	3518
79	3803
79	3937
79	3797
79	3864
79	3908
79	3916
79	3994
79	3971
79	4001
79	3712
79	3857
35	1806
35	1830
35	1694
35	1676
35	1760
35	1803
35	1629
35	1756
35	1784
35	1841
35	1842
35	1747
35	1790
35	1759
35	1767
35	1726
35	1741
35	1630
35	1765
35	1834
35	1333
35	1714
35	1379
35	1708
35	1650
35	1645
35	1761
35	1616
35	1408
35	1823
35	1684
35	1728
35	1773
35	1737
35	1778
35	1563
35	1219
35	1810
35	1536
35	1716
35	1722
35	1634
35	1763
35	1808
35	1689
35	1626
35	1738
35	1799
35	1342
35	1692
35	1656
35	1674
35	1667
35	1425
35	1659
35	1552
35	1690
35	1849
35	1797
35	1781
35	1572
35	1843
35	1779
35	1507
35	1850
35	1618
35	1792
35	1735
35	1804
35	1554
35	1705
35	1590
35	1848
35	1786
35	1794
35	1739
35	1838
35	1828
35	1505
35	1771
35	1623
35	1703
35	1802
35	1707
35	1732
35	1816
35	1695
35	1644
35	1845
35	1752
35	1840
35	1817
35	1712
35	1800
35	1721
35	1819
35	1573
35	1654
35	1635
35	1474
82	4115
82	4185
82	3446
82	4174
82	4179
82	3704
82	3480
82	2629
82	4150
82	3878
82	4184
82	4132
82	4125
82	3952
82	3980
82	4187
82	4158
82	4178
82	4188
82	3637
82	4067
82	3459
82	4154
82	4038
82	4177
82	4166
82	3985
82	4098
82	3396
82	3969
82	4149
82	3997
82	4198
82	3919
82	4030
82	4102
82	3751
82	4058
82	4073
82	3120
82	3838
82	4162
82	4199
82	3383
82	4164
82	4106
82	3788
82	4052
82	4148
82	3873
82	4143
82	4051
82	4129
82	3747
82	4107
82	4004
82	3539
82	4191
82	3820
82	4000
82	4155
82	4171
82	4157
82	4032
82	4066
82	3954
82	3975
82	4190
82	4176
82	4156
82	3804
82	3673
82	3912
82	3983
82	3745
82	3659
82	4133
82	4182
82	2729
82	4194
82	3834
82	4119
82	3887
82	4141
82	4161
82	4196
82	3945
82	4043
82	3562
82	4087
82	3518
82	3803
82	4160
82	4169
82	3908
82	3916
82	3994
82	4195
82	3712
82	4113
38	1830
38	1694
38	1951
38	1803
38	1629
38	1919
38	1857
38	1975
38	1927
38	1914
38	1747
38	1965
38	1959
38	1759
38	1767
38	1934
38	1999
38	1917
38	1630
38	1708
38	1650
38	1645
38	1952
38	1983
38	1761
38	1929
38	1971
38	1966
38	1909
38	1898
38	1823
38	1773
38	1860
38	1810
38	1870
38	1865
38	1716
38	1856
38	1763
38	1808
38	1876
38	1997
38	1342
38	1692
38	1674
38	1945
38	1667
38	1659
38	1991
38	1974
38	1867
38	1973
38	1797
38	1854
38	1938
38	1572
38	1875
38	1779
38	1933
38	1507
38	1880
38	1850
38	1939
38	1618
38	1792
38	1804
38	1948
38	1986
38	1972
38	1918
38	1984
38	1554
38	1936
38	1786
38	1944
38	1794
38	1739
38	1838
38	1896
38	1989
38	1994
38	1955
38	1968
38	1998
38	1802
38	1958
38	1732
38	1961
38	1946
38	1976
38	1953
38	1752
38	1964
38	1712
38	1990
38	1893
38	1872
38	1654
38	1940
38	1963
20	952
20	655
20	1091
20	945
20	937
20	869
20	573
20	182
20	912
20	1094
20	930
20	705
20	1078
20	1093
20	934
20	1071
20	987
20	477
20	1009
20	832
20	641
20	1100
20	1031
20	1074
20	1061
20	1086
20	1002
20	460
20	1052
20	965
20	1051
20	408
20	1068
20	983
20	1081
20	1057
20	1083
20	1015
20	1004
20	881
20	1026
20	692
20	1005
20	982
20	1060
20	1095
20	890
20	1032
20	730
20	961
20	1023
20	1063
20	1077
20	1067
20	1082
20	840
20	811
20	990
20	1019
20	716
20	980
20	977
20	745
20	917
20	1003
20	814
20	997
20	1041
20	1092
20	894
20	998
20	1038
20	910
20	1079
20	1020
20	875
20	926
20	849
20	789
20	1053
20	756
20	1096
20	986
20	643
20	1046
20	1044
20	834
20	1088
20	851
20	921
20	764
20	872
20	828
20	871
20	1029
20	1098
20	936
20	915
20	843
[truncated: 9,001 more rows]
