# Supplementary material for: Environmental influences on evolvable robots
Source: PLoS One. 2020 May 29;15(5):e0233848. doi: 10.1371/journal.pone.0233848 (PMC7259730; doi:10.1371/journal.pone.0233848)
Supplement: S1 Dataset — (ZIP) [file pone.0233848.s003.zip › data_plosone/snapshots_ids_seasonal_plane_11.tsv]

generation	robot_id
72	3569
72	3446
72	3479
72	3065
72	3284
72	3341
72	3624
72	3668
72	3457
72	3665
72	3634
72	3608
72	3323
72	3611
72	3376
72	3637
72	3355
72	3472
72	3657
72	3498
72	3601
72	3692
72	3676
72	3523
72	3661
72	3264
72	3583
72	3596
72	3237
72	3689
72	3609
72	3254
72	3403
72	3570
72	3554
72	3333
72	3259
72	3399
72	3240
72	3652
72	3504
72	3140
72	3623
72	3495
72	3436
72	3674
72	3640
72	3604
72	3578
72	3384
72	3584
72	3675
72	3690
72	3405
72	3236
72	3677
72	3435
72	3544
72	3682
72	3647
72	3616
72	3600
72	3638
72	3386
72	3625
72	3520
72	3673
72	3152
72	3530
72	3466
72	3467
72	3410
72	3476
72	3662
72	3659
72	3683
72	3605
72	3168
72	3287
72	3643
72	3698
72	3617
72	3511
72	3560
72	3431
72	3660
72	3562
72	3686
72	3518
72	3390
72	3543
72	3521
72	3316
72	3672
72	3573
72	3636
72	3438
72	3619
72	3394
72	3508
50	2480
50	2598
50	2254
50	2579
50	1900
50	2560
50	2554
50	2576
50	2056
50	2473
50	2556
50	2559
50	2520
50	2505
50	2447
50	2502
50	2540
50	2137
50	2296
50	2415
50	2597
50	2571
50	2059
50	2529
50	2600
50	2488
50	2301
50	2581
50	1852
50	2413
50	2482
50	2019
50	2596
50	2463
50	2476
50	2528
50	2517
50	2200
50	2029
50	2291
50	2570
50	2004
50	1980
50	2305
50	2582
50	2088
50	2580
50	2550
50	2434
50	2561
50	2563
50	2545
50	1943
50	1781
50	2228
50	2564
50	2038
50	2386
50	2195
50	2536
50	1880
50	1813
50	2555
50	2500
50	1972
50	2525
50	2450
50	2599
50	2173
50	2513
50	2430
50	2551
50	2574
50	1863
50	2425
50	1989
50	2494
50	2565
50	2303
50	2224
50	1998
50	2113
50	2514
50	1695
50	2539
50	2573
50	1967
50	2593
50	2119
50	2543
50	2472
50	2313
50	2477
50	2590
50	2396
50	1356
50	2263
50	2583
50	1947
50	1963
74	3569
74	3446
74	3757
74	3709
74	3734
74	3065
74	3284
74	3341
74	3762
74	3730
74	3624
74	3710
74	3608
74	3323
74	3611
74	3376
74	3726
74	3760
74	3767
74	3472
74	3743
74	3657
74	3498
74	3799
74	3661
74	3264
74	3583
74	3751
74	3254
74	3721
74	3570
74	3790
74	3554
74	3728
74	3763
74	3333
74	3259
74	3240
74	3755
74	3140
74	3788
74	3748
74	3495
74	3436
74	3674
74	3736
74	3640
74	3578
74	3725
74	3795
74	3675
74	3793
74	3405
74	3236
74	3544
74	3682
74	3784
74	3785
74	3647
74	3738
74	3616
74	3638
74	3386
74	3625
74	3673
74	3152
74	3530
74	3466
74	3467
74	3410
74	3476
74	3659
74	3605
74	3168
74	3764
74	3791
74	3643
74	3794
74	3617
74	3775
74	3511
74	3560
74	3431
74	3660
74	3742
74	3562
74	3686
74	3518
74	3390
74	3543
74	3722
74	3797
74	3521
74	3316
74	3789
74	3573
74	3636
74	3438
74	3719
74	3394
60	3049
60	3065
60	3097
60	3067
60	3045
60	2560
60	3047
60	2728
60	2759
60	2917
60	3031
60	2991
60	2844
60	2137
60	3008
60	2958
60	2597
60	2571
60	2905
60	2658
60	3017
60	2664
60	2942
60	2413
60	2482
60	2019
60	2927
60	3048
60	3036
60	3057
60	2781
60	2909
60	2988
60	3081
60	3072
60	2666
60	2855
60	3039
60	2029
60	2291
60	3009
60	2833
60	3096
60	3100
60	2903
60	3014
60	3056
60	3091
60	3083
60	2772
60	2846
60	3019
60	2794
60	3028
60	3005
60	3003
60	3024
60	3079
60	2633
60	2856
60	2911
60	2987
60	2228
60	2564
60	3038
60	2820
60	3055
60	2774
60	2901
60	2915
60	2967
60	2500
60	2926
60	3098
60	2829
60	2693
60	3006
60	2819
60	3090
60	1989
60	3099
60	2921
60	3023
60	2840
60	2907
60	3051
60	2886
60	2941
60	2963
60	2539
60	2665
60	2543
60	2925
60	2807
60	3073
60	2990
60	2263
60	2884
60	3082
60	1947
76	3569
76	3446
76	3876
76	3757
76	3870
76	3065
76	3624
76	3806
76	3823
76	3710
76	3608
76	3611
76	3376
76	3743
76	3850
76	3657
76	3498
76	3858
76	3886
76	3842
76	3865
76	3827
76	3264
76	3583
76	3856
76	3831
76	3867
76	3862
76	3868
76	3751
76	3254
76	3894
76	3898
76	3728
76	3333
76	3240
76	3892
76	3140
76	3882
76	3807
76	3748
76	3861
76	3495
76	3436
76	3674
76	3640
76	3578
76	3725
76	3795
76	3675
76	3810
76	3405
76	3236
76	3875
76	3820
76	3841
76	3893
76	3544
76	3784
76	3785
76	3647
76	3616
76	3811
76	3638
76	3386
76	3625
76	3879
76	3872
76	3152
76	3530
76	3466
76	3467
76	3410
76	3605
76	3819
76	3887
76	3791
76	3794
76	3617
76	3845
76	3775
76	3511
76	3860
76	3560
76	3431
76	3660
76	3518
76	3803
76	3390
76	3543
76	3863
76	3722
76	3521
76	3316
76	3789
76	3573
76	3828
76	3636
76	3857
76	3394
30	1373
30	1564
30	1461
30	1483
30	1543
30	1452
30	1499
30	1216
30	1397
30	1559
30	1479
30	1308
30	1548
30	1577
30	1415
30	1271
30	1439
30	1575
30	1054
30	1368
30	1435
30	1441
30	1432
30	1379
30	1581
30	1553
30	1533
30	1482
30	1540
30	1593
30	1291
30	1509
30	1544
30	1578
30	1449
30	1312
30	1501
30	1563
30	1313
30	1060
30	1545
30	1574
30	1486
30	1454
30	1529
30	1237
30	1579
30	1363
30	1447
30	1067
30	1568
30	1552
30	1372
30	1403
30	1481
30	1567
30	1582
30	1158
30	1572
30	1580
30	1589
30	1526
30	1265
30	1503
30	1369
30	1585
30	1366
30	1422
30	1569
30	1554
30	1590
30	1558
30	1488
30	1514
30	1456
30	1490
30	1383
30	1489
30	1515
30	1587
30	1343
30	1520
30	1424
30	1586
30	1453
30	1508
30	1541
30	1203
30	1516
30	1475
30	1534
30	1555
30	1513
30	1598
30	1356
30	1592
30	1584
30	1134
30	1557
30	1494
71	3569
71	3446
71	3479
71	3065
71	3284
71	3341
71	3624
71	3618
71	3457
71	3629
71	3430
71	3634
71	3608
71	3323
71	3611
71	3376
71	3637
71	3542
71	3355
71	3572
71	3472
71	3439
71	3644
71	3106
71	3498
71	3601
71	3523
71	3264
71	3583
71	3596
71	3373
71	3237
71	3534
71	3609
71	3304
71	3254
71	3403
71	3570
71	3612
71	3554
71	3333
71	3259
71	3399
71	3240
71	3606
71	3504
71	3140
71	3623
71	3620
71	3495
71	3436
71	3640
71	3602
71	3604
71	3578
71	3384
71	3584
71	3553
71	3405
71	3236
71	3435
71	3544
71	3647
71	3616
71	3600
71	3638
71	3386
71	3625
71	3520
71	3152
71	3530
71	3280
71	3599
71	3466
71	3351
71	3467
71	3410
71	3476
71	3605
71	3168
71	3287
71	3643
71	3610
71	3592
71	3617
71	3511
71	3560
71	3431
71	3562
71	3518
71	3390
71	3543
71	3521
71	3316
71	3573
71	3636
71	3438
71	3619
71	3394
71	3508
54	2480
54	2671
54	2785
54	2560
54	2677
54	2771
54	2559
54	2728
54	2759
54	2540
54	2137
54	2296
54	2724
54	2415
54	2597
54	2571
54	2719
54	2059
54	2768
54	2658
54	2488
54	2664
54	2641
54	2413
54	2482
54	2715
54	2019
54	2463
54	2687
54	2755
54	2767
54	2781
54	2660
54	2752
54	2766
54	2528
54	2765
54	2605
54	2713
54	2778
54	2666
54	2791
54	2029
54	2291
54	2619
54	2786
54	2004
54	2772
54	2799
54	1980
54	2305
54	2614
54	2794
54	2612
54	2736
54	2434
54	2797
54	2633
54	2756
54	2545
54	2709
54	2228
54	2674
54	2564
54	2386
54	2700
54	2795
54	2744
54	2536
54	1880
54	2555
54	2774
54	2705
54	2500
54	2525
54	2688
54	2173
54	2763
54	2430
54	2784
54	2693
54	1989
54	2303
54	2224
54	2113
54	2735
54	2753
54	2514
54	2694
54	2789
54	2539
54	2792
54	2665
54	2543
54	2777
54	2757
54	2477
54	2762
54	2263
54	1947
34	1743
34	1751
34	1373
34	1733
34	1483
34	1760
34	1783
34	1784
34	1499
34	1216
34	1772
34	1790
34	1793
34	1723
34	1649
34	1775
34	1439
34	1741
34	1710
34	1435
34	1765
34	1708
34	1650
34	1666
34	1482
34	1578
34	1672
34	1727
34	1754
34	1622
34	1607
34	1545
34	1724
34	1716
34	1722
34	1715
34	1454
34	1746
34	1763
34	1689
34	1799
34	1791
34	1067
34	1736
34	1680
34	1671
34	1764
34	1633
34	1683
34	1750
34	1567
34	1789
34	1158
34	1797
34	1740
34	1781
34	1580
34	1665
34	1766
34	1779
34	1796
34	1697
34	1632
34	1677
34	1776
34	1785
34	1503
34	1774
34	1366
34	1686
34	1782
34	1554
34	1705
34	1615
34	1719
34	1786
34	1794
34	1514
34	1456
34	1798
34	1489
34	1788
34	1703
34	1587
34	1713
34	1453
34	1695
34	1711
34	1541
34	1712
34	1611
34	1658
34	1777
34	1745
34	1356
34	1592
34	1652
34	1654
34	1749
34	1709
0	67
0	78
0	27
0	40
0	44
0	66
0	95
0	21
0	37
0	58
0	52
0	15
0	92
0	84
0	53
0	12
0	41
0	91
0	77
0	38
0	64
0	19
0	85
0	49
0	45
0	86
0	35
0	88
0	70
0	80
0	17
0	23
0	57
0	39
0	62
0	22
0	29
0	4
0	76
0	25
0	61
0	60
0	81
0	73
0	72
0	89
0	51
0	3
0	11
0	24
0	10
0	33
0	56
0	75
0	59
0	43
0	47
0	32
0	74
0	90
0	99
0	7
0	1
0	5
0	26
0	13
0	71
0	31
0	63
0	54
0	100
0	6
0	96
0	82
0	48
0	83
0	79
0	69
0	87
0	46
0	18
0	20
0	94
0	16
0	36
0	14
0	34
0	9
0	28
0	68
0	98
0	93
0	30
0	97
0	55
0	65
0	50
0	8
0	42
0	2
87	4385
87	4345
87	4089
87	4268
87	4450
87	4309
87	4279
87	4355
87	4188
87	4408
87	4389
87	4326
87	4448
87	3743
87	4397
87	3498
87	3941
87	4219
87	4159
87	4263
87	4090
87	4449
87	4428
87	4261
87	4383
87	4285
87	4415
87	4426
87	3868
87	4365
87	4340
87	4412
87	4224
87	3254
87	4374
87	4287
87	4396
87	4436
87	4430
87	4392
87	4431
87	4049
87	4444
87	4440
87	4304
87	4407
87	4091
87	4211
87	4366
87	4446
87	4274
87	4126
87	3674
87	3640
87	4051
87	3578
87	4292
87	4393
87	4033
87	4172
87	4435
87	4439
87	4405
87	4293
87	4248
87	3972
87	4372
87	4420
87	4053
87	4356
87	4032
87	3954
87	4424
87	3638
87	4104
87	4422
87	4133
87	4447
87	3605
87	4443
87	4400
87	4434
87	4141
87	4404
87	4262
87	4281
87	3660
87	4016
87	4334
87	4382
87	3316
87	4398
87	4284
87	4418
87	4241
87	4419
87	4057
87	3946
87	4243
87	3857
51	2480
51	2617
51	2598
51	2601
51	2254
51	2640
51	1900
51	2560
51	2576
51	2056
51	2473
51	2559
51	2520
51	2447
51	2540
51	2137
51	2296
51	2622
51	2645
51	2415
51	2597
51	2628
51	2571
51	2059
51	2529
51	2488
51	2301
51	1852
51	2641
51	2413
51	2482
51	2019
51	2635
51	2596
51	2463
51	2476
51	2528
51	2605
51	2517
51	2636
51	2200
51	2639
51	2029
51	2291
51	2570
51	2619
51	2611
51	2004
51	2637
51	1980
51	2305
51	2614
51	2582
51	2612
51	2088
51	2642
51	2580
51	2550
51	2434
51	2633
51	2563
51	2627
51	2545
51	1943
51	2610
51	2228
51	2564
51	2038
51	2386
51	2195
51	2536
51	1880
51	1813
51	2555
51	2500
51	2525
51	2450
51	2173
51	2430
51	2574
51	1863
51	1989
51	2565
51	2303
51	2224
51	2113
51	2643
51	2514
51	2634
51	1695
51	2539
51	2573
51	1967
51	2119
51	2543
51	2618
51	2477
51	2263
51	1947
51	1963
79	4045
79	3446
79	3876
79	3757
79	4019
79	3991
79	3823
79	4005
79	3980
79	3915
79	3710
79	3918
79	3376
79	3965
79	3906
79	3743
79	3923
79	3498
79	3941
79	4012
79	3842
79	3865
79	3827
79	3967
79	3985
79	3969
79	3997
79	3868
79	4022
79	3979
79	3976
79	3751
79	3254
79	4014
79	3913
79	3898
79	4002
79	3939
79	4049
79	3892
79	4009
79	3807
79	4010
79	3674
79	3640
79	4025
79	4044
79	3961
79	3578
79	3922
79	4033
79	3959
79	3405
79	3236
79	4046
79	3957
79	3972
79	3820
79	3784
79	4032
79	4035
79	3954
79	3647
79	3616
79	3638
79	3912
79	3530
79	4011
79	3983
79	3926
79	3467
79	3410
79	3936
79	3605
79	3819
79	4024
79	4034
79	3617
79	3845
79	3775
79	3945
79	3860
79	4043
79	3431
79	3660
79	4016
79	3988
79	3518
79	3803
79	3543
79	4013
79	3316
79	3908
79	3789
79	3973
79	3828
79	3943
79	3946
79	3857
79	3394
35	1806
35	1751
35	1373
35	1830
35	1733
35	1814
35	1483
35	1803
35	1784
35	1841
35	1842
35	1826
35	1216
35	1790
35	1793
35	1723
35	1836
35	1832
35	1439
35	1807
35	1710
35	1821
35	1834
35	1708
35	1650
35	1831
35	1666
35	1578
35	1823
35	1672
35	1727
35	1754
35	1820
35	1622
35	1822
35	1810
35	1545
35	1724
35	1716
35	1722
35	1801
35	1799
35	1811
35	1791
35	1067
35	1736
35	1680
35	1805
35	1764
35	1683
35	1750
35	1567
35	1158
35	1797
35	1824
35	1809
35	1781
35	1580
35	1665
35	1843
35	1779
35	1833
35	1632
35	1677
35	1776
35	1785
35	1503
35	1813
35	1774
35	1686
35	1804
35	1782
35	1554
35	1705
35	1615
35	1719
35	1794
35	1514
35	1456
35	1838
35	1798
35	1489
35	1828
35	1788
35	1713
35	1839
35	1453
35	1816
35	1695
35	1845
35	1711
35	1827
35	1541
35	1611
35	1658
35	1819
35	1356
35	1592
35	1654
35	1749
82	3446
82	3757
82	4174
82	3991
82	4089
82	4184
82	3823
82	4125
82	3980
82	3915
82	4178
82	4188
82	3918
82	3965
82	4110
82	3906
82	3743
82	4154
82	3498
82	4197
82	3941
82	4159
82	4090
82	4177
82	4166
82	4105
82	4149
82	4180
82	3868
82	4168
82	4022
82	4102
82	3751
82	3254
82	4162
82	3898
82	4002
82	4086
82	3939
82	4049
82	4106
82	4146
82	4076
82	3807
82	4091
82	4126
82	3674
82	3640
82	4051
82	4044
82	3578
82	3922
82	4033
82	4172
82	4131
82	4077
82	3972
82	4053
82	4155
82	4171
82	4157
82	4032
82	4035
82	3954
82	3638
82	4176
82	3983
82	4104
82	4108
82	3926
82	3467
82	3410
82	4120
82	4133
82	4182
82	3605
82	4194
82	3819
82	4141
82	4181
82	4034
82	4196
82	3845
82	3775
82	3945
82	3860
82	3660
82	4016
82	3803
82	3543
82	4153
82	4013
82	4160
82	3316
82	3828
82	4183
82	4057
82	3946
82	4100
82	3857
38	1751
38	1830
38	1900
38	1733
38	1956
38	1982
38	1803
38	1987
38	1942
38	1975
38	1841
38	1891
38	1965
38	1907
38	1832
38	1999
38	1917
38	1807
38	1993
38	1926
38	1821
38	1962
38	1834
38	1852
38	1831
38	1983
38	1923
38	1971
38	1578
38	1909
38	1898
38	1754
38	1985
38	1899
38	1622
38	1932
38	1822
38	1853
38	1724
38	2000
38	1859
38	1861
38	1945
38	1791
38	1980
38	1680
38	1890
38	1764
38	1974
38	1862
38	1949
38	1824
38	1943
38	1781
38	1833
38	1776
38	1785
38	1880
38	1813
38	1851
38	1804
38	1782
38	1979
38	1986
38	1972
38	1554
38	1936
38	1944
38	1912
38	1969
38	1960
38	1863
38	1989
38	1994
38	1828
38	1968
38	1788
38	1998
38	1915
38	1713
38	1839
38	1961
38	1695
38	1976
38	1953
38	1711
38	1992
38	1827
38	1541
38	1967
38	1964
38	1941
38	1990
38	1901
38	1356
38	1749
38	1947
38	1858
38	1963
38	1881
20	1066
20	912
20	1035
20	1094
20	1062
20	763
20	1055
20	1093
20	1071
20	987
20	1084
20	1100
20	1031
20	1074
20	985
20	1086
20	1002
20	1054
20	992
20	1052
20	743
20	778
20	1050
20	1068
20	983
20	1081
20	1085
20	1048
20	780
20	909
20	1083
20	962
20	984
20	1015
20	973
20	1026
20	1028
20	1060
20	1016
20	900
20	1080
20	646
20	907
20	927
20	1095
20	698
20	1072
20	1063
20	1001
20	1089
20	1067
20	1075
20	1069
20	1082
20	882
20	898
20	1047
20	735
20	979
20	922
20	956
20	1076
20	1090
20	995
20	814
20	1092
20	996
20	856
20	967
20	880
20	910
20	1030
20	1020
20	1039
20	808
20	1042
20	836
20	1096
20	999
20	986
20	1021
20	870
20	866
20	942
20	1044
20	834
20	1099
20	1088
20	851
20	914
20	830
20	1073
20	963
20	718
20	975
20	1029
20	786
20	1098
20	785
20	931
64	3216
64	3253
64	3065
64	3284
64	3179
64	3156
64	3282
64	3047
64	3207
64	3227
64	2137
64	3166
64	2958
64	3262
64	2571
64	3266
64	3106
64	3228
64	3268
64	3264
64	3104
64	3155
64	3118
64	3220
64	3237
64	3036
64	3260
64	3205
64	3057
64	3144
64	3254
64	3244
64	3199
64	3039
64	3290
64	3273
64	3257
64	3213
64	3195
64	2291
64	2833
64	3200
64	3261
64	3259
64	3240
64	3271
64	3140
64	3251
64	3242
64	2794
64	3246
64	3005
64	3270
64	3145
64	2633
64	3218
64	3279
64	3133
64	3164
64	3294
64	3278
64	2228
64	3241
64	3178
64	3160
64	3172
64	3236
64	3124
64	3186
64	3230
64	3288
64	3165
64	3210
64	3252
64	3152
64	3280
64	3173
64	3263
64	3168
64	3287
64	3196
64	2941
64	3128
64	3258
64	3158
64	2963
64	2539
64	3206
64	3265
64	2665
64	3276
64	3170
64	3137
64	2925
64	3119
64	3073
64	2990
64	3297
64	3289
64	1947
84	3446
84	3757
84	3991
84	4089
84	4268
84	4240
84	4125
84	3980
84	4279
84	3915
84	4178
84	4188
84	3918
84	4283
84	4295
84	4272
84	3906
84	3743
84	4154
84	3498
84	4197
84	3941
84	4219
84	4159
84	4263
84	4090
84	4203
84	4166
84	4256
84	4261
84	4285
84	4291
84	4149
84	3868
84	4224
84	3254
84	4287
84	3898
84	4255
84	3939
84	4049
84	4091
84	4211
84	4274
84	4290
84	4126
84	3674
84	4222
84	3640
84	4051
84	4044
84	3578
84	3922
84	4292
84	4033
84	4172
84	4265
84	4297
84	4210
84	4293
84	4248
84	3972
84	4053
84	4244
84	4171
84	4032
84	3954
84	4269
84	3638
84	3983
84	4104
84	3926
84	3467
84	4280
84	4133
84	4231
84	3605
84	4270
84	4299
84	4141
84	4262
84	4034
84	3775
84	3945
84	4281
84	3660
84	4016
84	4013
84	3316
84	4228
84	4284
84	4278
84	3828
84	4241
84	4057
84	4286
84	3946
84	4243
84	4100
84	3857
77	3569
77	3446
77	3876
77	3757
77	3870
77	3624
77	3806
77	3823
77	3928
77	3915
77	3710
77	3608
77	3918
77	3376
77	3906
77	3743
77	3657
77	3923
77	3498
77	3941
77	3842
77	3865
77	3827
77	3583
77	3867
77	3935
77	3868
77	3948
77	3751
77	3254
77	3913
77	3898
77	3920
77	3939
77	3240
77	3892
77	3907
77	3807
77	3748
77	3903
77	3495
77	3436
77	3674
77	3640
77	3944
77	3578
77	3922
77	3725
77	3675
77	3810
77	3405
77	3236
77	3914
77	3820
77	3841
77	3893
77	3784
77	3785
77	3647
77	3616
77	3811
77	3638
77	3386
77	3625
77	3879
77	3912
77	3530
77	3926
77	3467
77	3410
77	3936
77	3605
77	3819
77	3791
77	3617
77	3845
77	3775
77	3945
77	3860
77	3431
77	3660
77	3950
77	3518
77	3803
77	3390
77	3543
77	3863
77	3521
77	3316
77	3908
77	3789
77	3573
77	3828
77	3636
77	3947
77	3934
77	3943
77	3946
77	3857
[truncated: 8,001 more rows]
